# Supplementary material for: PICNIC accurately predicts condensate-forming proteins regardless of their structural disorder across organisms
Source: Nat Commun. 2024 Dec 11;15:10668. doi: 10.1038/s41467-024-55089-x (PMC11634905; doi:10.1038/s41467-024-55089-x)
Supplement: Supplementary file 2 — Dataset S1 [file 41467_2024_55089_MOESM2_ESM.xlsx]

## Sheet: All(train+test)_positive
uniprot_id
P62312
Q3SY89
Q9H898
Q96PF2
Q9BXY0
Q14676
Q9Y5J1
P67775
Q9UII2
Q15723
Q5VZ46
Q13901
Q9NVP1
Q9NR00
P18754
Q8NBZ0
O14578
P84101
Q16555
P02647
P07093
O60841
Q6NX45
Q9NZV1
Q13835
P51812
P00749
P06241
P68371
P52429
A6NHR9
Q92879
Q16778
Q9UJA5
Q9UBF8
O75355
Q6P1Q9
Q5JVS0
P35813
P12236
Q06124
Q04760
P98161
Q9P2K5
O15056
Q9NPI1
O60239
P12532
Q9HA38
P15408
P05165
Q9HCE1
O00541
P53779
P23458
O60573
P26641
Q8N5A5
Q16533
O60869
Q9UQ35
O75150
Q92766
P26368
O43933
Q8WZ33
Q14642
Q96SQ7
Q9HD43
P81605
Q8IYT8
Q92979
Q8NB16
Q8N684
P31689
P11441
Q96FQ6
O14818
Q8IV63
Q9NWH9
P13686
P0DMV9
Q96MF4
P29323
Q13148
P18887
Q8IZU1
Q15717
Q14146
P07320
P16401
P04156
Q9BY12
Q14692
Q92600
Q14738
Q9BW11
Q9P2J9
Q8TB73
Q92519
P40937
Q9BR76
Q96FK6
Q92628
O60927
Q5U5Q3
P12882
P10276
Q5JTH9
Q96C45
Q8N831
Q9BZ23
Q9NYV4
P99999
Q7Z417
Q96J92
Q8N4P3
P06213
Q8ND90
P57052
Q8TF46
Q5S007
P31946
Q969X6
Q00005
Q9H0B3
Q9H6P5
Q9UFF9
O60293
P35913
Q9BX40
Q9H2X6
O14830
Q9C0B1
P47712
P29622
P67809
O94804
P51817
Q15375
Q14410
Q96N46
P08621
Q8TDN6
P42771
Q15811
P04083
Q6E0U4
Q06210
P42695
P78330
Q96Q89
Q05066
Q5EE01
Q04637
Q12851
Q9NVA2
P55145
Q8NEB9
Q00535
Q9NY61
P12036
Q96B26
P61236
O14829
Q8IVH8
Q9P1T7
Q9NUD5
P54577
P17706
O95628
P46020
Q96I24
Q01085
Q12837
O43252
Q13761
P63173
Q9UKD2
Q5HY92
Q13206
Q02040
O75928
Q14296
Q13151
Q58A45
Q15269
Q8IWU2
Q6PHR2
P45984
Q5T5Y3
Q8WXI3
Q86XN8
P15309
Q8TBZ6
Q02413
Q9Y5P4
P23527
Q9Y3B2
O00159
Q8IYM9
P78356
Q9H9A5
P49715
Q7Z695
P07196
P62140
O75554
P52701
Q8TD08
P33981
Q9NYA1
Q53GS9
Q8TC92
Q9UHX1
Q96EY4
Q8NC69
O00422
P16234
Q99607
P10696
Q53H12
Q8IZX4
Q9H4A3
O75364
Q92552
Q9NTI5
Q15911
P08922
P17931
P29558
Q7LBC6
P43243
Q5TAX3
Q92932
P05455
Q9ULL4
Q8IZD2
P62847
P56537
Q9C098
O60870
Q8IY81
Q8N8A6
Q13464
Q6ZN17
P47914
Q96KG9
Q7RTN6
P00533
Q16181
Q9HA47
P31943
P23469
Q14011
Q13956
Q96KR1
P0C7T5
Q14576
Q99956
P55769
Q9Y266
O94818
Q9H7B2
Q8NE71
Q8TEP8
Q6P2Q9
Q86XI2
Q86WG5
Q99661
Q9BX95
Q8IY37
P0CG48
P78362
O00444
P46776
O15067
P53355
Q9ULV4
Q8TCS8
Q9H583
Q96DH6
Q14677
Q86W67
O95786
O95861
Q76FK4
P62993
P22314
Q06609
Q5T447
Q9HCG8
Q5TC82
Q8IWS0
Q9UKS6
P51114
Q9Y6K9
Q8WYL5
Q96LZ3
Q9NZN8
Q9NRI5
Q9Y2V2
P63208
P62877
Q9Y3I0
Q96ME1
A1KXE4
Q2TB10
O75179
P51813
Q01804
Q9Y230
P50222
Q96GQ7
Q6ZMT4
Q02241
P13984
P36955
Q16584
O75354
O15031
Q9UM54
Q92878
O60739
Q6IE36
P62269
Q9H9G7
O43663
Q9NQP4
Q9NRD5
P78562
Q96AE7
P29590
O75818
P56381
O15530
P62241
Q14596
P51991
Q6Y7W6
Q969G5
Q9ULU4
Q8NBQ7
Q13185
Q04206
P78352
P35611
O95429
Q16236
Q01081
Q13882
P60981
Q9H6S0
Q9BV38
Q13155
O75151
P61254
P25685
Q86WX3
P11388
Q9UNW9
Q92729
Q16828
Q8TBF4
Q6J9G0
P35968
P09012
Q96J77
Q99584
A1L020
Q15126
Q96GN5
Q8IZU0
P38919
P29322
P0DMV8
Q9Y657
Q96S94
Q9H000
P28827
Q12756
Q14974
Q9HAF1
Q96LT7
Q9H999
Q9GZR2
Q12955
Q9UIV1
O75607
P55795
Q5VTR2
P52948
Q9H501
Q9Y262
P27816
O43566
P20962
Q6NT76
P34897
Q86XI6
Q12933
P08047
P50914
O43482
Q9Y3A2
Q9NPJ4
Q05519
O15063
O95453
Q3ZCQ8
Q9NVX2
P52434
Q9NUL3
Q9NQI0
Q8NCQ7
P39019
P15927
Q12849
Q9UN81
Q96EV8
P31947
O00623
O95319
P45880
P25398
Q9BZB8
Q9H3G5
Q9H0S4
Q96SB8
O60812
Q7Z2W4
Q96PK6
Q86X55
P13056
P17480
Q75N03
P51816
Q2YD98
P21860
Q9UNX4
P42694
Q9Y5V3
Q92567
P62316
Q66PJ3
Q00534
P61160
Q9BSJ8
Q08170
P25098
Q8WY54
Q86SG5
P38432
Q86V86
Q9BZC1
Q7Z2E3
Q8NG27
Q9Y5L3
Q9Y283
Q9Y6X2
Q92686
P04553
Q9UPQ9
Q99437
P29375
Q6UWP8
Q99684
Q96PU8
Q96IZ7
Q7Z2T5
Q9P0M2
O43283
Q9BRZ2
P10721
Q9BQ39
Q9BY44
Q13503
P16383
Q8IUF8
Q01780
Q9NV31
P49959
Q9H019
Q96IF1
P12956
Q7Z2Y5
Q14247
Q9NPI5
P62244
P49411
Q9HCM7
Q96BT1
A1KZ92
P98179
Q6XPS3
Q9GZR7
P40429
Q9Y2X3
P62258
P18433
Q86W56
Q9NQ29
Q9BTD8
Q5UIP0
Q6ZUJ8
P41236
A2A3K4
P61764
Q8NF91
Q15274
Q99698
Q9BU76
Q9NR30
O00571
Q8WXG6
P23468
P31942
Q9BV47
Q9BRT6
Q96HW7
Q15691
Q14493
Q9BRP8
Q5VZY2
P08708
P26358
Q9NXD2
P23771
Q9Y6J0
Q9NR56
Q9NVU7
Q9BZZ5
Q96RE7
Q6NXT1
Q8N2W9
P46109
O75533
Q9H2U2
Q6ZUT6
P46777
Q9UBG0
O95382
Q9Y383
Q15208
Q96CT7
P50995
P27694
Q14839
Q86SG3
Q96BK5
Q9BWF3
O14787
Q99700
Q9NQ55
Q9BQE3
Q92901
P16333
Q00532
P15976
Q07912
Q08945
P62310
Q96JY0
P35269
P36578
O14757
Q9UPZ9
P53667
Q9BW27
Q9NWB1
Q86TG7
O75319
Q9UBB4
O00411
Q8WYA6
O43660
P54274
P24928
O00746
Q86WB0
P22413
Q8NDT2
O95232
P07814
Q969G6
Q5BKZ1
Q14241
P83916
Q96AE4
P61604
P23677
Q9BY42
Q6ZNF0
Q9H165
O60825
O75152
Q6PEW1
P23743
P40337
P60866
Q16531
Q96AY2
Q9NPD3
Q9BTT4
Q16666
Q8N5P1
P25205
Q9P2W1
P58107
Q01082
Q15139
Q9NXV6
P05129
Q8IZ83
P30626
O15160
Q8IZU3
P46013
Q92585
P17252
Q9H4L4
Q9Y2U5
P49790
Q8ND24
O43684
Q96JK2
Q9Y333
Q12986
O76021
Q05952
Q9UI30
P10071
O15381
P60484
Q9BRR6
O00425
O95685
Q07021
Q7L099
O95478
O00142
P54727
Q96GC6
Q9H633
P06239
Q8IY18
Q9P2N5
Q96E11
O60269
P51570
Q14690
Q8N3J5
P60900
P22694
P16403
O95248
Q06413
Q9UBP6
Q13283
Q8N567
Q14088
Q96E39
P05067
Q9H0Z9
Q9NYV6
Q92499
Q9NVI7
Q08493
P27815
O95707
Q9H9S0
Q9Y3T9
P17980
Q9P2E3
Q96NT1
Q0WX57
P62826
O14832
Q13951
Q9Y4A5
P11142
P01106
Q13162
P15924
Q15424
O60216
Q9NP64
P61019
O15550
P13498
Q00403
Q96S38
O43781
P11021
Q99832
Q01518
O94806
Q8WYP5
Q8WU79
O00743
Q96Q15
Q8IYB3
Q86SG6
P15259
Q00987
Q93062
P54821
Q9NTJ3
P56182
Q13705
Q02543
Q9BRU9
P62995
Q00537
Q8N163
Q02297
Q9HCC0
Q9H0C8
P82914
Q9BQE6
Q14671
O75683
P61586
P29376
P11940
P19784
Q9C086
O95602
Q9BZE4
P61978
P00505
P29508
Q9H0A0
O75880
P12955
P35659
Q969G3
Q9NPI6
P49759
P17028
Q8IZL2
P19957
Q7Z7J9
O14979
Q8TD16
Q9NVN8
Q5SY16
Q13362
Q9NX63
P08069
Q14258
P03372
Q92804
Q96RR4
O94832
Q99848
Q9NQB0
O14965
Q8NHM5
Q86YP4
O75556
Q07889
P30041
Q9HAZ1
Q13428
O94906
O43432
Q5H9S7
Q16566
Q9Y4C8
Q9NRN9
P0DOY3
P06576
P26373
P61964
Q86VS3
Q32MK0
P84098
P36507
Q15120
Q9NTM9
P00519
Q9UMS4
P10809
Q15393
Q6PFW1
Q16854
Q9Y2S6
O60814
P40306
Q9BUL9
P08908
Q8IX01
Q92918
Q17RY0
P02545
P42858
P42025
Q96D46
O00408
Q9NZB2
P23511
Q9Y3A4
Q9NX05
P53999
Q96FZ7
P02768
Q9NV06
P62917
O96013
Q8NEJ9
O00238
Q8WYQ9
Q9BYJ9
P16298
Q8IYB7
Q96HC4
Q9BWF2
P62875
Q9C0G0
P27695
Q9BUM1
Q13131
Q9UPS6
Q86V81
P49842
P51116
P63244
P07947
P35268
Q9NRX1
Q5T6F2
Q92900
P61129
Q9UNX3
P26447
Q15024
Q15543
Q9UQ80
Q8N9T8
O43306
O75356
Q659A1
Q9H361
P37802
A0A024RBG1
Q969T9
Q99878
P04406
Q86U06
Q6PJT7
Q12905
Q99653
Q2KHN1
Q9Y3B4
O15055
Q5W0B1
O14730
Q05048
Q5T2T1
Q9Y3S2
Q01860
Q9H579
Q9Y580
Q9UIF9
Q9H0L4
Q7Z739
Q9HC16
Q0ZGT2
Q9ULX6
Q96Q77
Q9UHA3
Q96IZ0
P26196
P52306
Q9H9L3
Q9NZ56
Q96G21
Q13200
Q99729
O75884
Q16629
Q99880
Q6ZSY5
Q92966
Q93052
P42677
Q9BYT3
Q16836
Q92737
O15264
P62841
Q96MF7
P78406
Q8N884
Q9UBY9
O75582
P15170
Q8IZD4
Q16352
Q9UL18
Q15124
Q96NC0
Q15397
P80404
Q96QZ7
Q14195
Q9NYH9
P12004
P59998
P05387
Q8IWA0
Q9H0D6
O95819
P62891
Q13601
P11308
Q07020
Q8IY57
Q14145
P16402
O43818
P17600
Q96P11
Q9BY11
Q5PRF9
Q969S3
P42224
Q96QD9
P62277
Q9P258
Q6ZUT1
Q6IBS0
Q14444
Q13057
Q5VTE0
P10275
Q93100
Q9Y5B0
Q4G0T1
P09923
Q9BY77
P04049
P16284
Q16850
Q8IV48
P32019
G2XKQ0
Q9H479
O43707
P04637
P14314
P52298
P30613
Q9H8X2
Q9H4B4
P10412
P04080
P51659
P42696
O43303
P08575
P55072
P05556
Q86YF9
Q9NYF8
Q05655
Q9BSC4
Q9Y4X5
Q9Y237
P37287
O75879
Q9UKK9
P63241
P23246
P50991
Q8N752
Q14527
Q8IUX4
O00311
Q9UII4
Q99704
P17948
Q13263
Q504Q3
Q96A72
Q8WXF8
O14980
O43148
Q13435
Q9BTT0
Q9ULX3
Q96ST3
P53582
P22612
Q5VT25
Q8WUA4
Q16082
P0C0S8
O60716
Q5VZF2
P62888
Q9UKX7
Q76I76
O14936
Q9BQ75
Q8TD17
Q13501
Q9NQS7
Q9P275
Q96SI9
Q7Z5Q1
Q9NRC8
Q9C0I1
Q96JB8
P20700
O75367
Q6IA86
P62424
O15355
Q9NSI2
Q9UIG0
Q96LA8
P67870
Q14694
Q9BT40
O14964
Q14289
Q9P016
A2A288
O75937
P0DOY2
Q2M2I8
Q08211
P47895
Q8N3R9
Q14847
P09874
Q01130
P06493
P16499
Q16630
P23396
Q96L12
Q9NYL2
Q96T21
Q14012
Q9UKV3
Q56UN5
Q9UQ07
O94762
P22626
P07910
Q9UN86
P62308
O15479
Q9NRA0
Q7Z6G8
Q9Y3A5
Q86V48
P05187
Q9Y265
O75531
Q13535
Q9Y4Y9
P61353
O43561
P23193
P08670
P35575
P52789
Q13242
Q8WX93
Q66LE6
Q12873
P39023
P07437
P48730
Q9H8W3
Q96MG7
Q9P2B4
P62851
Q92769
Q9H5V9
Q9Y6M1
P21589
Q14966
Q9UBU9
Q9Y216
P12277
Q9H7E2
P10599
Q9Y2H2
Q9NY93
P01876
Q8WXI9
P30085
Q9BUB5
P78312
P18077
P27986
Q96RS0
Q9NSY1
P27348
O95140
Q5F1R6
Q96NI6
O60934
P0DJD0
O95271
P00746
Q9Y3U8
P09467
O95758
P18621
P17676
Q01844
P07355
Q07666
Q96QP1
Q86U44
O43623
Q9NQT4
Q9BVP2
P35637
Q9UBB9
Q7L2H7
P61011
Q9GZQ8
P50452
Q92522
Q13310
O75747
P63151
O15145
Q8WXF1
O00566
Q15435
Q9H694
Q7L1Q6
P54829
Q9ULZ2
Q9C0C2
P17096
O75177
P10636
P35236
P52294
Q14498
P49336
Q9UER7
Q9HBY8
Q6FI13
P50053
Q6P158
Q00839
P36873
Q9UI15
Q05D32
Q14781
Q15583
P55884
Q96PV7
Q15257
O60506
O75822
P31483
Q6ZMQ8
Q9UNH5
O00757
Q13868
A0A0U1RRE5
Q5JZY3
Q8NE35
Q9NVM4
Q9BUT9
P55854
Q71UI9
Q96GA3
Q15287
Q13342
Q92824
P20592
P38646
Q9Y2Z0
P18615
Q9UGR2
Q14149
P62979
Q9BT49
P40938
O60264
P0DPI2
Q53HL2
Q9NRC1
Q6RFH5
Q9HC98
P35250
P27707
P50552
Q12788
P51160
Q9NXF1
O15226
Q06830
O43474
P37173
P68400
Q9Y2U8
Q9P0U4
Q96CJ1
Q92616
Q14684
P33992
Q71RC2
Q9UNZ2
P09234
P23528
Q15005
Q96S53
O00505
Q16620
Q15131
Q08J23
O60307
Q99720
Q92688
P35249
P30307
Q9H089
P41743
Q9H9Y2
Q13247
Q99439
P63098
Q8IWQ3
Q16539
P30050
P00338
Q5JSZ5
Q9H910
Q9UPU9
Q9Y6M4
O43423
O95059
Q9HD33
P62318
Q6ZN04
P05109
P45973
P07900
A8CG34
P21127
Q9BSJ6
O95340
Q5SSJ5
P33240
P57740
Q8NHV4
Q12769
P62906
Q14451
O76083
Q9H1Q7
Q02763
Q9BYK8
Q6KC79
Q92997
Q96NX5
P08579
Q13315
Q96GD4
Q8TE99
P78371
P25311
Q9UBV8
Q5HYJ3
Q9Y227
O60479
Q96C01
P35579
O60684
Q9Y5B9
Q14164
Q01813
P19474
Q13823
P80192
Q9UHK0
P49207
Q13309
Q96NY9
Q96CX3
P15502
P49760
O95416
Q92575
P46779
P13489
Q9BZ67
P10398
Q00526
P62304
Q9NSB8
Q9UGY1
Q9GZL7
O60333
Q08752
P68104
Q9HCS7
Q99959
P04040
O14874
Q9BWC9
Q6PL18
Q13895
Q8IXK0
Q96EP5
Q8IYT2
Q6PKG0
P51956
P63279
Q8NI36
Q9H0U9
Q8N2I9
O95613
Q6UWU4
Q9BUJ2
Q13425
P48729
P07199
Q96FI4
P19388
P20941
Q8NDF8
Q13608
Q6UWX4
P78345
Q9UKY7
P35606
P43378
P54886
Q06265
O15527
Q15019
Q702N8
Q9BRJ6
P17844
Q9Y3C1
Q9BWU1
Q6P9H4
Q9ULM3
Q9UIK4
P41220
Q6NSI3
Q13243
Q02878
Q9H9Y6
Q9UNF0
Q9NVV9
Q16827
Q9Y4F3
Q96HA1
P11387
Q13813
Q99547
O43809
O75817
A4D1E9
Q9Y5A9
Q13509
Q9NRW4
P33316
P32969
Q9UBU8
Q96QR8
Q13547
Q86UK7
Q13610
Q659C4
P10155
Q92545
Q5T280
P49750
Q9NU22
Q9NRF2
Q96M32
Q9GZS1
Q9Y3B9
Q14764
Q02880
P40227
O75525
Q8IVT5
Q96C57
Q8N0Y2
Q08999
Q9UQE7
Q9ULW3
P62701
P50453
P49585
Q1ED39
Q15029
P62266
P16591
Q9NR90
P0C7X2
P83731
Q96GD0
Q9GZU7
P0CB38
Q96QA6
P49736
Q9NQT5
Q9BQA1
Q9NUQ6
Q15434
Q8WXF0
P18124
O00567
P39877
O15144
Q3MIX3
O43395
Q9NZJ9
O15213
Q9ULZ3
P08237
Q9H9Z2
P09619
P31948
Q8N5S9
P52815
Q8WVV9
Q9NW75
P19544
Q9NR12
Q93077
Q9Y2W1
Q13573
P42766
P30154
Q86YR5
Q04917
Q9H8H0
P21675
Q969Q6
Q9Y2K7
Q07352
Q8NEJ0
Q6DKI1
Q9H814
Q05516
Q5BKY9
Q12972
P68363
O00401
O43670
P62753
P58876
Q8N5K1
P34932
P51532
Q6UW02
Q09161
P35555
O00257
Q9NWT1
Q9BQ61
Q9NRR6
Q8WUM0
Q13642
Q9Y6E2
O15523
Q9NX24
P14618
Q96A00
Q96EP1
Q9UKE5
P35251
O43688
Q9NW13
Q9NPE3
Q32P51
P61247
Q16875
Q9Y616
C9JLW8
Q9UGN5
Q9BX66
P20042
P12273
P33993
P56945
Q9H6Z4
Q14151
Q01826
Q99615
Q15004
P78316
Q5JR12
Q96JC9
Q06278
Q92540
O14776
Q8WV44
Q8N3Z6
Q9HAJ7
Q8NG66
Q9BVJ6
Q9UL42
Q96EU6
Q96A57
P19622
O60306
Q7L622
O15169
P52824
Q13888
Q9ULM6
Q16576
P51178
P27448
P22061
P51451
Q9Y570
Q07955
Q8NEF9
Q9NSC5
P55735
Q7L2E3
P46060
O75940
Q8IYF1
Q01974
P20073
O43390
Q96EB6
Q6P2H3
Q5W0Q7
Q9BXP5
Q96P63
Q14137
Q9BZJ0
Q96RU2
Q9BW60
Q9C0J8
P62263
Q8WV22
Q96LW9
O15075
P11802
P04908
Q8WYQ5
P48634
Q86UL8
Q9Y5B8
P21359
O43791
Q04912
P46778
P83881
Q8NDD1
Q92574
P57059
Q7RTV0
P49761
Q9HAU5
Q96CX2
P51648
Q13308
P14635
Q8IUH3
P05114
P11586
P56192
Q15937
Q9NQM4
Q9H116
Q13442
O00629
O75912
Q9BWG6
P07237
Q8N0W3
P48431
Q8WXE1
P35580
Q9NPA8
Q9Y4C4
Q99697
O75420
P42356
Q9NZI8
Q6DT37
O43924
O43159
P54819
Q8NI37
Q969K3
Q9UHD9
P62807
P51784
Q53GS7
Q9NRR3
P49450
Q14103
Q8N4C6
Q13510
Q00722
Q9BRJ7
O75643
P62899
P78344
Q15056
Q06787
P30530
P55081
Q2NL82
Q00325
Q13470
O43143
Q9Y2P8
P07205
Q7L014
Q53EP0
Q562R1
Q12796
Q8TC56
Q92968
O15446
P32189
Q49A26
Q15831
P24941
P40926
P15531
Q9UNZ5
O00151
Q6PID6
Q96PM9
Q52LJ0
Q9UBQ5
Q14157
Q8IZL8
O15342
P52272
Q14683
Q8WV24
Q12923
Q8IXT5
Q96QA5
Q92793
Q9HBU6
Q15654
Q13522
Q9NS39
O60936
Q13838
Q96EZ8
O95347
O75175
Q9NRM7
Q9H1I8
Q2Q1W2
Q9P2D0
Q9Y3M2
Q9H2Y7
Q14562
O95989
Q6P3W7
Q6NYC8
Q8N0T1
Q96FC9
O60504
Q9UKV8
Q96SB4
Q9UHB9
O75914
Q9H477
Q9Y314
P62829
Q8IWR0
P0DPB6
Q5TGY3
Q9Y2W2
Q13123
Q9BVI4
Q9BYG3
Q6VMQ6
O43709
Q9NTK5
Q14980
Q96MU7
Q5VWX1
Q8TF05
P62750
P33076
Q04759
Q13627
O60729
P25490
P00441
Q15648
P07305
Q9BQ04
P25789
Q15361
P46100
Q9HC62
Q99570
P37023
O75191
A5YKK6
Q15050
P98170
Q86XZ4
Q13368
Q96HI0
O15047
Q9Y3R0
P51531
Q99558
Q53F19
P49902
Q86UN6
Q02750
Q15349
Q9Y6T7
P26599
A6NKT7
Q5T5X7
Q14978
Q9UEE5
Q68J44
Q15233
Q8NHQ9
Q9NQZ2
Q92777
O95373
Q8NFD2
Q9NSD9
Q9NYL9
Q9H6R0
Q6P6C2
Q09666
Q86SQ0
P17540
Q04726
Q15007
P49756
P06748
P28482
O95147
P12270
Q9NZT1
Q9UK45
O00764
Q15637
P05089
Q96NS1
Q9NR20
O75925
O14641
P30305
Q68D10
Q12874
Q8IZE3
Q14331
O15397
P46063
O43447
P38159
Q96GM8
Q9NRM2
P60510
O60287
Q5SGD2
Q9NWZ3
Q63ZY3
P62633
Q16644
Q9H4Z2
Q8N122
Q8IX12
P42285
O14494
Q15061
Q92796
Q9UKZ1
Q9NX58
Q12926
Q6NW34
Q06587
Q9H0J9
P61626
Q9Y6W6
P26232
Q9BXT8
Q5T3I0
Q96FJ2
Q8TCG1
Q96K62
Q9UMY1
P53671
Q9C0K7
P23284
P55060
O15297
O60885
P62081
Q12974
P42684
P52597
Q99575
Q9Y2K1
O00750
Q9UPN7
P61313
P53041
P49961
Q969Q0
Q8WTT2
Q05193
P29084
Q9Y6R4
Q6IQ16
Q9C0B9
O14522
Q9NTZ6
O43172
O00303
O94921
Q96PV0
P48454
O95793
Q96L34
O60331
P09651
O76003
Q16658
Q15149
P62306
Q3ZCM7
Q68CQ4
Q96T49
P46783
P55265
Q5QJE6
Q8TDD1
Q9BY84
P61158
Q5T8P6
P00558
Q9UFD9
P63162
P53370
Q9NPH5
O00148
Q8TDX7
P46087
Q86WT6
P98175
P78347
Q9NRC6
Q9BZI7
P60709
Q9BQ67
Q5C9Z4
Q9Y243
O43293
Q16825
O75688
Q9H6F5
P82979
Q9H6W3
Q75WM6
Q8N427
P47929
P09661
P41091
P02787
P50479
P06702
Q9Y696
Q9NQR1
P18074
Q14201
Q92547
P61513
P30405
Q05639
Q8IZL9
Q9Y2H1
P28562
P36894
Q9UJV9
Q9HBD1
Q16774
P54753
Q8IWZ3
O14717
P43304
Q07866
O43309
I0J062
Q16690
O43823
Q13523
Q9BUQ8
Q99877
Q9BRX2
P13010
Q6PJG6
Q12888
Q01469
Q99417
Q9P2D1
P61758
Q96T37
Q969H0
Q14004
Q8WWY3
Q9UNQ2
Q99459
Q16559
Q9H773
Q9BZV1
Q9BYB0
P07948
Q13094
Q8N441
Q15436
P05141
P04792
Q9Y4E5
Q9P287
Q9Y315
Q86YN1
Q9UQM7
O94768
Q5JNZ5
Q96HS1
P50579
P19338
Q9Y2F5
P53992
P43356
Q9Y5S9
P42680
Q9NP73
Q8WTP8
P52209
Q9H0K1
P25788
Q9UPN3
Q02779
Q9Y2K5
O95747
Q9H8H2
Q9Y221
Q9Y6E0
Q15785
Q6IMN6
Q99640
Q9UKY1
Q02952
Q92841
Q16740
Q9UBE0
P58546
Q5FBB7
Q96QS6
Q9NRR4
Q8WU08
Q7KZF4
Q9H3Y6
P36888
Q9BXS6
P60520
P26378
Q16790
Q6PCD5
Q86Y13
Q9NQZ3
Q16877
Q12988
Q5SZQ8
Q9BTU6
P26651
O60563
P62280
P05388
Q9H093
P48436
Q6P1J9
Q9NY12
P16989
[truncated: 143 more rows]

## Sheet: All(train+test)_negative
uniprot_id
P17900
Q9BWS9
Q07444
Q9UIX4
Q9UBK8
Q6P2H8
Q9GZX9
Q969L2
Q9Y2V3
Q9NZN9
Q9HB09
P54826
P33763
P20036
Q4G176
Q8NBF6
Q8IZJ3
A0A075B6I1
Q1HG43
P49146
Q9HC73
Q9Y4X3
P55809
Q96LW2
P41181
O95167
P12107
O95256
P01563
P48645
Q96CN5
Q8NGB9
Q07326
Q96AA8
P56703
P14770
O94983
Q7L2J0
Q13203
Q9Y5H9
O14607
Q6EMK4
Q8TBF5
Q7Z6M4
Q8N3S3
P29371
Q9BU20
Q18PE1
Q8NHP8
Q9Y2P5
Q8WVD5
Q9BZE3
Q9UPU3
P16662
O15130
Q9UNG2
Q99935
Q6NUK1
O43435
Q9NPA3
Q9NR34
P04062
O15229
Q9UBP4
Q8TD43
O75078
Q9NYA4
P04118
Q8WWB3
Q8N6L0
Q86SX3
Q96F44
P29973
Q96T91
O95153
Q969F8
P07510
P04201
Q5VUM1
Q9HBT7
Q9NRP0
O43567
Q5T2S8
Q13829
P07988
P07492
Q9UIA0
Q96KN2
P34972
P15812
Q03989
Q4VC31
O60243
P52961
Q9ULJ7
Q96KC2
Q14624
Q5VY43
Q6XYQ8
Q16853
P57082
Q5JU67
O95998
Q8NEV8
O60547
Q96K21
P10092
Q8WUJ1
P01854
A0A075B6I4
Q9H2A7
Q9NYB5
P17481
P10746
Q5VWT5
P50458
Q96M11
Q8WYA1
Q96LW7
Q92832
Q96QE3
Q96MT3
O95865
Q8NBK3
P50876
Q8N448
O60609
Q86XP6
Q8WXS3
P20800
O15218
Q9NVP4
P59665
Q16661
Q765I0
Q9UHP3
P01705
O95600
Q00604
P54845
Q99685
P01906
Q13685
P55089
O43462
Q13478
Q96PQ7
Q9Y328
Q6NT46
Q8N6M9
P35858
Q9BUW7
Q9UBU3
Q96FL9
Q96C74
Q9Y252
Q10589
P01566
Q96L93
P24387
P11488
Q5T4W7
Q8N554
Q8TAK5
Q16384
O14967
Q8IXB1
Q6P4A7
Q8N336
Q8TD46
Q9BZM4
Q96BA8
P20264
O14764
Q96AQ7
Q8N5I2
Q9P1Z3
Q8WW62
Q9H267
A6NLP5
Q9BRC7
P51397
Q9NZI6
Q6PHW0
Q06520
Q6UWQ5
Q9UKP6
P10646
Q9H0U6
P55268
Q8IU57
Q6WN34
P29017
Q5HYC2
Q9NYJ7
O60542
P10620
P38935
Q53HC0
Q6ZW76
P02724
P01286
A0A075B6H8
O60476
P57057
Q15517
Q9HBE4
A6NC98
Q7Z5N4
Q92902
Q8N165
O00526
Q9H6U6
Q7Z570
P52848
P01880
P08912
Q16280
Q9NPF8
O00358
Q5D0E6
Q9Y663
Q8N5G2
Q7Z494
P35414
Q7Z6K3
O14863
Q14520
Q15722
P59103
O75830
Q8TDN2
A0A075B6I0
Q13007
Q8N5J2
Q9H7V2
Q9Y6B7
O00175
Q9P246
Q9GZQ6
Q9Y6F9
Q13061
Q8WTS1
P01562
Q9Y5A6
P40200
P54108
Q13506
O14732
Q9H305
P49238
Q9NRB3
Q8N103
O95807
Q4U2R8
P06312
Q9HA77
Q9NQ30
Q9UBI1
Q14508
P51172
Q96IZ2
Q86TL2
O95363
Q08AI6
Q9UJ78
Q969J5
O94952
P05451
O15382
Q14324
Q8NB59
Q08426
Q8N436
Q96Q27
O00322
Q8TE76
P30520
Q9BYT1
Q5JU00
P30047
O43854
P14920
Q5TAQ9
P02708
O14684
P58335
Q8N4G2
Q14147
Q9UN79
Q16099
Q5H8A3
Q8NEY1
Q969F9
Q9NTU7
Q9BR39
Q96KN3
P30968
P23327
P31997
O96015
P30926
P28325
P50440
Q8TBH0
Q9NU19
Q16378
O15119
Q9BRT3
O00574
Q8NEV9
Q9C0B0
Q8NHW3
O75956
Q8IWV2
Q9HBH0
Q9BYR7
P56962
Q9UK61
Q9Y235
P51858
P08493
Q6ZMT1
Q8TCC3
P26717
O60895
Q96QE2
P26440
Q6ZTN6
O75636
P29459
Q9NWF9
Q9Y3D5
Q96PB8
Q96JY6
Q9H3S4
Q99748
Q99706
P22792
O75901
Q9NWK9
Q9UG01
Q496Y0
O95980
Q9HAY6
Q8NEW0
Q9C0C9
Q8IUK8
Q8NCR6
P57682
P01704
Q12836
P24001
Q9HD15
Q9P2W7
Q9NSA2
P35247
Q9Y4F9
Q96AY4
P03973
Q96T17
P48775
Q01449
Q9NYX4
Q9NXG6
Q9BZE7
P01567
Q10588
Q8IYX0
Q9NS18
O96024
Q9UBU2
O60443
Q6ZMV9
Q9Y587
O00241
A6BM72
Q5EG05
Q0P651
P32249
Q96LQ0
A0A0B4J1U3
Q9H300
P15538
P06126
Q8IZ07
Q96EY5
P01861
Q14696
A0A075B6J1
Q3KRA6
Q99805
Q9UK55
P22891
O75602
Q96EH3
Q9NPH9
A3KMH1
P35321
Q8WV19
P49746
Q9NQS5
Q9BZM5
P40933
Q8NDZ0
Q9H8G2
Q9BWT7
P01718
O00559
P34059
P11712
O76027
Q86SQ9
Q12980
P48594
Q96HD9
Q9UBL6
Q99102
Q9NZI7
Q7Z794
Q969X2
P05155
P29016
Q05932
Q8NFW5
Q9UNA0
O43903
P16519
Q16819
P09544
P53384
O95486
A0A075B6H9
O00712
O60477
Q9NRP4
Q14397
Q9H1A3
O00391
Q6P4R8
Q15842
Q9Y5S1
Q05BQ5
P54709
Q96SK3
A0A0B4J1V7
P78363
P50391
Q9BSW2
Q13349
Q8NCE0
Q8WXS4
P04054
Q86UU5
O75907
Q6UXI9
Q9HBX9
Q15111
P49640
P26572
Q9UKB3
Q9C0J1
Q9NX52
Q6ZV89
Q9P2M1
Q96MH2
A1L390
Q9UIU6
P08571
Q9C035
Q9UM19
Q9HAT0
Q9UJ83
Q8NCH0
Q5SW24
Q5TBB1
P35523
O60939
P30939
Q8IUD6
Q8TDN1
Q9UP65
A0A075B6I3
Q9HBU9
Q9Y5P3
Q53H47
P32881
Q9NYU2
Q96S15
Q6UY11
Q9NRS6
Q9NQG7
Q7L4I2
Q5VV42
Q6DN14
P12980
Q8TCY5
Q9BZE1
Q8TE69
P29373
Q9NP99
Q96E93
Q8IX30
Q9NQ33
Q01718
P54368
Q86YL7
Q01453
Q9UHD0
A2A368
P80162
O14657
P45381
Q13253
Q96SQ5
Q15125
P16233
P19099
Q9NP55
Q15822
P01303
Q9NW81
Q96F46
O95206
Q9UIG4
Q9NZQ9
Q13519
Q04756
Q0VDG4
Q9HB89
Q9HCZ1
Q96QD8
Q8N0X2
Q6ICL3
O14948
P14138
Q9NVM9
A0A0A6YYJ7
Q03395
P01148
Q9Y6J6
Q02643
Q8NFF5
O95633
Q96RY7
Q9BYC2
Q96MU8
Q8WWM9
P23109
Q86UA1
Q14626
Q96PC2
P34969
Q6FHJ7
Q9BZ76
O43866
Q8WWA0
Q8TEU8
P52737
Q8IU99
O95237
P01298
Q16552
Q8IWW8
Q8N6S5
O60512
Q8NBZ7
Q9H8U3
P21754
P10997
P20366
P0DJI8
P43088
Q5T0T0
Q8IXL7
Q96EW2
O43278
Q9NRX5
Q9P2Q2
Q99705
Q9UII5
Q9UKU6
Q99687
Q16787
O00338
O15232
Q9BSH3
Q9BTA9
Q6YHU6
Q9NQ36
P48146
O76038
P13584
P17152
Q9HCE6
O43364
Q13183
Q14244
Q8WV48
Q96H12
O95461
Q96HH6
P0CG30
P46094
O60759
Q9UNK9
P09913
P05981
Q96QR1
Q14689
Q96MK3
P08294
Q9NZD4
P34913
Q9NQW8
Q7Z4N2
Q96S42
Q9NP50
Q9NRG7
Q9BZM6
P07327
P09172
Q96CK0
Q969W9
A0A075B6J2
Q8WUM9
Q9HCM4
Q99932
O75462
P43116
Q96CW6
P38405
P12319
Q6PKC3
O43155
O43598
Q8IZD0
Q99731
Q96A09
Q9BVK6
Q96A47
Q02577
Q9UL52
Q7Z6J9
P01699
P35914
P0DPF2
Q5VST6
O00625
Q96PR1
P41587
Q8N131
Q969X1
P98066
Q8N456
Q14623
Q9BV44
P07911
Q16619
Q8N8V4
Q8WVN8
P33032
Q5BJF2
Q7RTR2
Q16763
Q9NS61
Q9H9S5
Q9UMX2
Q495T6
Q96D96
Q9BYN7
Q7Z6K1
P38435
Q6IEG0
Q9H2Y9
P79483
Q16518
P13232
Q8N954
Q8N129
Q9BWW4
Q8TAE7
P27216
Q96G97
Q9GZQ4
O75631
O95399
Q86SJ2
P50747
Q8IZJ0
Q96LB9
Q7Z7H5
Q06141
Q5TDP6
Q9H6X4
Q9UHL3
Q9UBD3
P08842
Q8NHY5
Q9NQC8
Q9P2Z0
Q969V1
Q5T4F7
P25067
Q14117
Q07325
O43699
P34995
Q6Y1H2
Q96FT7
Q86TL0
Q01167
Q6ZV70
P33261
Q07108
Q7Z4W2
Q8WW36
P01703
Q9Y284
Q86TI2
P19835
P40199
Q9NRJ3
P47890
Q13586
Q9NSD7
Q9Y6Y9
Q9Y2D2
A8MPY1
Q9H4A5
Q9C0I4
Q9Y6A1
O95150
P05000
P21549
O60741
P06276
P51825
Q5VVH5
P04155
A0A075B6J6
Q14691
P35558
Q9UBC9
Q9Y3A0
Q9H5X1
Q9UBG7
Q9NYR9
O95178
Q9UMX6
O94850
Q92982
Q9H299
O60290
Q8NER5
Q8NI17
Q9H0W8
Q969X5
Q14627
P01737
O15432
Q96D42
Q99999
Q96MH6
Q5T013
Q86YB7
Q4ZIN3
Q96NX9
P04233
P78333
Q96RQ1
O60427
Q9P0W0
Q9BRX8
Q9Y6W8
P51814
Q86XL3
Q5T2R2
P09693
Q9NVL1
Q6ISB3
O95302
Q460N3
P31276
O95498
A4UGR9
Q9NR48
O95665
Q9NPB1
Q9NW61
Q16553
Q92748
Q9BU40
P33681
Q96N95
Q9NZ53
Q9H161
Q7Z4F1
Q9GZZ7
Q9BXJ8
Q05707
Q99435
Q8TE23
Q9NSA0
Q9BTE6
O43736
Q8WXD0
Q96GZ6
P01706
Q9NWX5
Q6UXK5
Q9UBX0
Q9H1B5
Q9BZ11
O15537
Q9Y3B1
O95460
Q969G2
Q9UBD6
Q01628
P57060
Q9BY08
Q8IZ57
A6NJ78
Q96DC7
Q02747
Q9Y251
Q9UJV3
P48546
Q7RTT5
Q12952
O14880
Q7L3T8
Q8TAK6
Q9HAB8
Q16134
P04437
Q4G0N4
Q9Y5X5
Q99467
Q53T59
Q7Z614
Q8IY82
Q8TDU9
Q96PP8
Q9UHD4
Q3B7J2
Q15238
Q9NY56
Q8NCW6
Q5VWZ2
Q9Y5I3
O15178
Q8TBE7
P20851
Q86YJ5
Q6UXH1
Q6ZTW0
Q8IU54
Q8TEY5
Q9H8E8
Q9H765
Q9NQ03
P35716
P02810
Q96I13
Q99985
Q16762
Q9NX04
O15503
P50120
Q9UPN9
Q8IVU1
Q2TAA8
Q96BR5
Q5JVG2
Q5XKR4
Q6P9B6
Q9UMX3
Q9HC84
O15444
Q6V1X1
P33947
Q9Y5H6
Q9UIK5
Q96MV1
Q8N143
Q96T52
Q9BXJ1
Q6ZMJ4
Q8IUZ5
Q9NP94
P55083
Q8NCG5
Q7RTX0
P30532
A0A075B6K6
Q9HCL0
Q8N6M3
Q13021
Q8N5Y2
O95259
Q9Y258
O43808
O00204
Q9H0Y0
Q96LU5
Q9H9E1
Q07283
Q8TCT8
Q8N988
Q5T4D3
Q7Z5G4
O14917
Q9NS75
Q9BZJ4
Q8WVK2
Q5XXA6
Q92876
Q14703
Q99990
Q92838
P56597
Q969E3
Q96A35
P47902
Q96RI0
Q53EV4
Q8IX15
Q9NYK1
P07451
Q8IVH2
Q96NU0
Q6P589
Q8TE02
Q9P298
P0DN87
P27930
Q9GZX6
P06850
O43745
Q8WXC3
Q9Y5K2
Q96LJ7
O14796
Q96T66
Q9UGT4
A2RRP1
Q7Z6R9
Q9Y2K6
Q96AB3
Q9NWV8
Q9Y6C5
Q9Y3E2
Q92570
O60882
P05543
Q9NP70
Q02086
Q5D1E8
Q8IUC1
Q86VZ5
Q8WXH5
Q13324
O95475
Q9ULT6
O15522
Q8WUX9
Q96LT9
Q8IWY4
Q96B86
Q9HBG6
Q9BYE9
Q8NFQ8
Q8IYP9
Q96EP0
Q04844
Q8IXZ3
Q9NZ08
Q5TA45
P56177
P20393
P01569
O75509
Q9HBW9
Q9HAC8
Q96AP4
Q15562
P04217
P05015
Q8WUA8
P05408
Q99593
Q9NRK6
Q9UBM4
Q13477
Q8IUZ0
P07202
P32297
Q9BXJ4
Q9NQL9
Q8IZC7
Q309B1
C9JL84
Q86WK6
O14625
Q96B67
P41968
Q6IB77
Q9H1U9
Q9BQ51
Q9HBU1
Q96FJ0
Q9H0N5
O75792
Q6ZRI6
O95274
Q9Y275
Q8NDP4
Q9Y3Q3
Q8WXK4
Q8NEK8
O60931
O75311
Q8N5N7
Q30201
Q96DP5
Q9GZU3
Q8N1W2
Q9C0J9
Q9BUD6
Q7RTS3
Q8WVK7
P09683
Q8WTT0
Q92622
Q9ULC3
Q96QU6
Q9BSB4
Q9GZP1
Q5JTY5
O43674
Q8TE85
Q9NX46
A8MXD5
P58872
P53673
P04090
Q96DU7
Q9NZF1
Q8WVR3
Q9BRT8
Q8N8R7
Q8IWC1
Q8WXG8
Q8IXM6
Q9NT68
P15151
O94889
O95876
P55201
P23582
Q9H159
Q9P0N8
Q96FS4
P15248
O15245
Q9BR84
Q96A04
O15389
Q9NQ69
P12524
Q8TF64
Q9H095
Q96L50
Q96HU1
Q9Y291
Q99895
P19526
Q96KP6
P60568
Q8WWZ1
Q9NZ43
Q8IWT1
P46952
O00253
O75841
Q8TD07
Q92847
O43612
Q9UHM6
Q9H992
Q8NDB6
Q8TDX5
P18509
P20742
Q96PD4
O43897
O60303
Q9Y5H7
Q8N8U9
Q7Z7G0
Q86UB9
Q8WUT4
Q86XR5
Q9NXC2
Q8N895
Q86UW1
Q8TAV4
A0AVT1
Q9BVG3
P23352
P05538
Q8WV41
Q96T83
Q9NX76
Q7RTU1
Q8TB61
Q9H3M0
Q6UW78
Q96DE9
Q96N03
P48304
Q9Y5C1
Q86YW7
Q9Y271
P82664
A8MTJ3
Q8IYK4
P28336
Q9BX82
Q6UX01
P98073
O60602
Q9HCG7
P40313
P0CE72
Q99941
A0A0B4J274
Q86UU9
P0DN86
Q9BXL6
P03951
A0A0A6YYK7
Q9NPF7
Q9BQP7
Q5JPH6
P01213
Q7Z4P5
Q6GPH6
O60337
P05111
Q16610
O60507
Q96M98
Q86UT5
Q6UWW8
Q14533
Q70SY1
P78423
Q03403
Q5T7M9
Q5T6V5
O95671
Q92626
Q6XD76
P17342
P51800
Q9UK39
P36222
Q99624
O95388
Q96E35
Q8N3Y7
Q9Y5W5
P49901
O00219
Q13515
Q9BYH8
Q8IZI9
Q9UIG8
P18859
O75192
P45877
Q96SI1
Q13325
Q8NEA6
P01275
Q9H5F2
Q8WZ73
P05177
P01911
Q9NZ09
Q2M3V2
Q14032
Q9P1W8
P19876
P05093
P51161
A0A075B6K2
Q8WWC4
P02750
O15344
Q13296
P01568
O94822
P25021
P04141
Q99542
Q00973
Q7RTU4
P78358
P01222
Q9Y2E6
Q8TAC9
Q9BT81
Q99592
Q6SJ96
P31937
Q9BSY9
Q9NR23
P04808
Q9H1K6
Q06828
O00187
Q8N2H4
Q96S82
Q9H6F2
Q8IYD9
Q16822
P23435
Q86WK7
Q96PB7
Q06033
Q8NHV5
P51684
O00635
Q9UJ14
P30550
Q13410
A0A087WSX0
P25940
Q5VV63
Q9BRX5
Q9NWW0
Q9P0S3
Q96LB1
P02585
Q16773
Q9Y5R2
Q9NZC2
O95445
Q9ULW6
Q96P31
Q3B7T1
A5YM72
Q99538
Q0JRZ9
Q99988
P51606
Q15283
Q9UJ96
Q92820
P40394
Q99715
Q8IXM7
Q11206
Q8NEG5
Q6YI46
A0AVK6
O95674
Q9UHF1
P28698
P23219
Q9Y6N1
P78426
P20292
O00300
Q96MD7
Q8TDD2
Q9P2V4
Q8TAB5
Q13214
Q9NUV9
Q9NY15
P01717
Q9NWY4
Q9NWH2
Q9P0L1
P22033
P00325
P57775
Q9NPE6
Q53H82
Q9NR71
Q8WY21
Q96C28
Q8TCD6
Q8TD06
O75840
P32970
P16444
Q9Y240
P01574
P40426
O15041
Q9H313
Q6ZT07
O43613
Q9Y320
Q5VZK9
Q96F85
Q9H7H0
P07686
Q9NXR7
O43193
Q96PX1
Q53GG5
Q96N66
A6NGK3
P09919
P98088
Q9HCL2
Q5W111
Q6Q759
Q08830
Q9Y5R4
P02100
Q9NZC4
Q9UKZ4
Q9BW66
Q8TED4
Q9UPZ6
O43822
Q96BS2
P0CE71
Q9BX51
Q9UBK5
Q9Y2R0
P03952
P0C7U1
O43272
Q8IUM7
Q9NVE4
Q8WXF3
Q8N394
Q9H6Q4
P01242
Q8NG06
Q9Y576
Q96ES6
Q9H772
O14569
A5D6W6
P06280
Q9NV92
P01210
P41217
Q86VQ1
Q15465
P05112
Q8N6C5
P22083
Q92826
Q5JST6
P53674
Q9BQI0
P42765
Q7Z7M9
Q6QHF9
Q96GT9
Q96QU1
Q9UBR1
Q8NE79
Q07507
Q96QB1
Q9UGC6
P57077
Q9H672
Q9UM22
P10253
Q6UW01
Q6NT52
P39210
Q9BZX4
P05997
Q9NYY1
Q9Y615
Q4AE62
Q13145
Q5U5Z8
O60486
P22362
Q6U841
Q7L4E1
Q9UKA8
Q8N474
P13196
O00154
Q9NPI9
Q9NXN4
Q96TA1
Q9H6K1
Q92543
Q8NDG6
Q9NYQ6
Q6P988
Q96DC9
Q96A84
Q6N021
Q5XPI4
Q86UW7
Q9XRX5
Q9NZH7
Q14028
Q9Y6I8
Q9HB29
Q9UJ71
Q8IV77
Q9BYD2
P41226
Q9HCE9
Q86UF1
Q99909
P51687
Q5T230
Q9H147
O95625
P12645
Q9UDY6
Q9HCR9
Q9UKF7
O14627
Q96BZ9
Q9UI40
P43629
Q7RTS1
A1L167
Q8NCL4
Q9BX84
Q15506
Q96S37
Q9GZU1
O95711
O43827
Q30154
P28067
Q96RD7
A0A075B6I9
Q96EN9
Q96RP3
Q6UXP7
Q92539
Q86TS9
Q86X45
Q96C03
P09681
O95677
Q8IVI9
P80217
P41145
Q9Y4E1
P0DPB3
Q8N3T1
Q7Z6J6
O15439
Q9Y4P9
Q8N9I9
Q9H0F5
Q8TC29
Q9H2I8
P57738
Q16873
P13473
O75144
Q92772
Q8IZU9
Q14849
Q15751
Q9BYT8
Q01459
Q9Y2D9
Q8WZ75
Q9NQ25
P06307
P12872
Q96RJ3
Q01740
P35219
Q8IXK2
Q8N158
Q96JB6
Q5BJD5
Q9UIV8
Q8TCD5
Q9UK17
P07204
Q9P000
Q9HB63
P54802
P01225
Q9H9Y4
Q9UMR3
Q13241
P01742
Q12797
Q8TC57
Q9Y5H5
A2RUS2
O15393
O15409
Q86WQ0
P04211
P05013
Q93091
Q7RTU3
Q9BVV7
O15014
A4FU01
O14896
Q86UK5
Q9Y215
Q8NEM8
Q5TAT6
Q9BQ31
Q9UIB8
Q6PIU1
Q70CQ1
Q76G19
Q99489
Q6YHK3
O95125
Q96Q80
P57796
P80188
P40225
Q9BT30
Q9BSG0
Q14563
Q15761
O60519
P20809
Q7Z7A4
Q9Y577
O75223
O95822
Q9Y2W3
Q5VTY9
Q63HQ0
Q9Y6N6
Q9BXX0
Q8TAD4
Q99712
P05113
Q86WN2
Q6IAN0
Q8N1N0
O15547
Q9P219
O00399
O95944
P55064
P23280
Q99571
P62952
Q969Q4
P49682
Q8IZ69
Q86YR7
Q8NFI3
P35367
P19224
A1L157
O95922
O43614
Q8N371
Q9UBT6
A0A075B6J9
Q9BT04
Q96P50
P52746
Q9NZQ7
Q9H4T2
Q8NAU1
Q9H0I9
O75074
A4D2P6
Q9BW83
Q8NA03
Q11130
Q8NF99
Q13939
Q8IWP9
Q96S99
Q8N3R3
Q8IYT4
Q6H3X3
Q9BRR8
O60487
Q96BY9
O95025
Q9UBD9
Q9GZW8
Q96SL4
Q4KMZ8
P55055
Q9NQR4
Q7L273
P42081
Q9BY49
Q96QV1
Q6UXB4
Q7Z7N9
Q96C36
A0A075B6K0
Q15485
P12271
Q8NDN9
Q8NA54
Q8IV38
Q8NHP1
O95196
P58215
Q9UBI9
Q9GZZ8
Q9BXJ7
A3KN83
Q96F81
Q14657
Q8IUK5
P42785
A6NGB9
Q9BWQ8
Q9Y2E4
Q9UGM6
Q6IPR3
Q86Y22
O60806
Q96G03
P51686
Q9NPF0
Q8IVH4
Q9UEW3
Q9ULK2
P01721
Q13316
P45844
P35318
Q9NR97
Q9GZU0
Q9H9C1
P17040
Q8WU39
P48664
Q8TD30
Q7Z7L1
P19971
Q96DA0
P81172
P80370
Q9UBS9
Q68CJ9
Q8WVN6
P20594
Q9NRE1
O95415
Q6NW29
P81277
Q9ULC0
Q9H293
P10082
Q9BT67
Q3B7T3
O95096
Q05215
Q9BWG4
Q96EC8
Q9NVQ4
Q96DX4
Q8TAQ9
Q9P2E8
Q6PIJ6
Q9H6E4
Q6UXL0
Q8NCU1
Q8NB37
P14679
P14061
P24347
Q9H172
Q8WVE0
Q8N594
Q9ULL8
P15907
P13725
O95813
Q53EU6
P29460
P27352
Q96IV6
Q9H3H5
O95969
O60906
Q96PL1
Q96EY8
Q96K19
Q02080
Q07654
Q9UBT3

## Sheet: Test_positive
uniprot_id
Q14676
Q9Y5J1
Q5VZ46
Q9NVP1
P02647
Q6NX45
Q13835
P51812
Q6P1Q9
Q04760
Q9NPI1
P15408
Q9HCE1
Q8N5A5
Q9UQ35
Q92766
O14818
Q9NWH9
P18887
Q9BY12
P12882
Q7Z417
Q5S007
P67809
Q15811
P42695
Q05066
Q5EE01
Q9NVA2
P55145
P12036
Q96B26
Q9P1T7
O95628
Q96I24
Q12837
Q02040
Q14296
Q5T5Y3
Q02413
Q8IYM9
Q9H9A5
Q9NYA1
Q53GS9
Q8TC92
Q9NTI5
P17931
P05455
Q8IZD2
Q9H7B2
Q8NE71
Q6P2Q9
P0CG48
P46776
O15067
Q96DH6
Q14677
P22314
Q5T447
Q9HCG8
P51114
Q9Y6K9
Q01804
Q02241
Q9UM54
Q01081
O75151
Q15126
P38919
Q9UIV1
O75607
Q5VTR2
P20962
Q6NT76
Q12933
Q05519
Q12849
Q96EV8
P25398
Q9H0S4
P13056
P42694
Q92567
Q9BSJ8
P38432
P04553
P16383
Q96IF1
Q9HCM7
Q9Y2X3
Q86W56
Q9NQ29
Q9BU76
Q9NR30
Q15691
Q9H2U2
P46777
Q9Y383
O95232
Q9H165
Q6PEW1
Q01082
O15160
P17252
Q05952
O15381
Q9H633
P16403
Q9UBP6
Q9NYV6
Q9NVI7
Q13951
O60216
Q9NP64
P13498
O43781
Q01518
Q8N163
Q9HCC0
Q9BQE6
O95602
P00505
P35659
Q9NPI6
P17028
Q8IZL2
Q8TD16
Q9NVN8
Q99848
O14965
Q13428
P00519
P40306
Q8IX01
Q17RY0
P23511
P62917
O96013
Q9BYJ9
Q9BWF2
Q9UPS6
P63244
Q9NRX1
Q92900
Q6PJT7
Q2KHN1
Q9Y580
Q9NZ56
Q16629
Q92737
Q9H0D6
P62891
Q07020
P42224
Q96QD9
O43707
Q9H8X2
P42696
P55072
Q8IUX4
Q9UII4
Q9ULX3
Q5VZF2
Q9UKX7
O14936
Q9P275
Q96SI9
Q7Z5Q1
Q9NRC8
P62424
P67870
Q01130
Q56UN5
Q9Y3A5
Q9Y265
O75531
Q13535
Q8WX93
P48730
P21589
Q96RS0
O95271
O95758
P17676
Q9NQT4
O15145
Q15435
Q7L1Q6
Q00839
Q9UI15
Q9UNH5
Q8NE35
P18615
Q14149
O60264
Q53HL2
Q06830
Q14684
P33992
Q99439
Q9H910
Q9UPU9
Q5SSJ5
P57740
P62906
Q92997
P25311
Q9Y5B9
P19474
Q96NY9
Q92575
O14874
Q6PL18
Q13895
P19388
Q6NSI3
Q13243
Q9NVV9
Q9Y4F3
P11387
Q99547
Q02880
Q8N0Y2
Q1ED39
P0C7X2
Q9BQA1
Q15434
P52815
Q8WVV9
Q6DKI1
Q5BKY9
O43670
Q9NW13
Q9NPE3
P12273
Q14151
Q96JC9
Q9UL42
O60306
P52824
Q6P2H3
Q8WYQ5
Q8NDD1
Q96CX2
P05114
P07237
P55081
Q2NL82
P15531
O00151
Q96PM9
Q8IZL8
Q14683
Q8WV24
Q96QA5
O75175
Q9Y3M2
Q6NYC8
Q9UHB9
Q9Y314
P62829
Q13123
Q6VMQ6
O43709
P25490
P00441
Q9HC62
A5YKK6
Q9NSD9
Q15007
Q15637
Q96GM8
Q5SGD2
Q12926
Q6NW34
P61626
Q5T3I0
Q9UMY1
P53671
P62081
Q9Y2K1
P61313
Q05193
Q6IQ16
Q15149
Q68CQ4
P46783
Q5T8P6
Q75WM6
P47929
P09661
P06702
Q9Y696
Q14201
P61513
Q9BRX2
Q9P2D1
P61758
Q9BYB0
Q9Y4E5
Q9UQM7
P19338
Q9Y2F5
Q02952
Q9UBE0
P58546
P60520
Q6PCD5
Q86Y13
Q5SZQ8
P26651
Q9H093
P62249
Q14204
Q14153
Q9UJ70
P62857
Q8N9N2
Q9Y2R4
Q15154
Q99996
P55199
Q15555
Q92621
Q9H6Y2
Q96T60
P47755
Q9P031
P07951
Q9BYC9
Q8TF01
Q9Y3Y2
P62805
Q8N3C0
Q9Y508
Q05823
Q8N6H7
P09132

## Sheet: Test_negative
uniprot_id
Q9BWS9
Q07444
Q969L2
Q9HB09
P54826
P33763
P20036
Q4G176
Q8IZJ3
Q9Y4X3
P41181
O95256
Q96CN5
P14770
O94983
Q13203
Q8WVD5
Q9BZE3
Q99935
O43435
Q9NPA3
Q8TD43
P04118
P29973
P07510
P04201
Q16853
P57082
O95998
O60547
P01854
A0A075B6I4
Q96LW7
Q8N448
P59665
P54845
Q13685
Q9UBU3
Q96FL9
Q8TAK5
Q8IXB1
Q9BZM4
Q8N5I2
O60542
A0A075B6H8
P57057
Q7Z5N4
P59103
A0A075B6I0
Q9P246
Q9Y6F9
P54108
Q13506
P49238
Q9NQ30
Q9UBI1
P51172
O95363
Q08AI6
O94952
Q8NB59
P14920
Q5TAQ9
Q16099
Q9BR39
Q96KN3
P31997
P50440
Q16378
Q9HBH0
Q9BYR7
P08493
P26717
O60895
Q8NCR6
P57682
Q12836
Q96T17
Q01449
Q8IYX0
Q5EG05
P01861
Q9UK55
P22891
Q9BZM5
O76027
Q9UBL6
Q9NZI7
Q7Z794
Q969X2
A0A0B4J1V7
Q8WXS4
Q86UU5
Q6UXI9
Q9HBX9
Q15111
Q9C0J1
Q6ZV89
P35523
Q9HBU9
Q53H47
Q9NRS6
Q5VV42
Q86YL7
Q96SQ5
Q15125
Q9UIG4
P14138
P01148
Q02643
Q8WWM9
P23109
Q14626
Q96PC2
Q6FHJ7
Q8TEU8
Q8IWW8
P43088
Q5T0T0
O00338
O76038
P05981
P43116
O43155
Q5VST6
Q8N131
Q969X1
Q8N456
P07911
Q9NS61
Q96G97
Q9GZQ4
P50747
Q14117
Q6Y1H2
Q6ZV70
P40199
Q9Y6Y9
Q9H4A5
Q9UBC9
Q9H299
Q8NER5
Q969X5
Q96NX9
Q9P0W0
P09693
Q9NPB1
Q92748
Q9BU40
Q96N95
Q8WXD0
Q9UBX0
Q9UJV3
P48546
Q7L3T8
P04437
Q9Y5X5
Q15238
Q9NY56
Q8TBE7
Q9NQ03
P35716
Q8IVU1
Q96BR5
Q5JVG2
Q5XKR4
Q9UMX3
Q96T52
Q6ZMJ4
Q8IUZ5
P55083
Q9H0Y0
Q96LU5
Q07283
Q7Z5G4
Q53EV4
Q9P298
P06850
O14796
P05543
Q9NP70
Q8IUC1
Q5TA45
Q15562
P04217
Q9UBM4
P32297
Q9BQ51
Q9HBU1
Q8NEK8
O75311
Q30201
Q9BUD6
P09683
Q9BSB4
Q9GZP1
Q8TE85
Q8IWC1
P15248
O15245
Q96HU1
P60568
O75841
O43612
Q86UB9
Q8WV41
Q9NX76
Q86YW7
Q9Y271
P82664
P28336
O60602
Q9NPF7
O60507
Q96M98
Q99624
P49901
Q13515
Q13325
Q9NZ09
P19876
P51161
O15344
O94822
P25021
P04141
Q9Y2E6
P31937
Q9H1K6
P51684
O00635
P25940
Q96LB1
Q9Y5R2
Q9NZC2
O95445
Q99988
Q15283
P40394
Q11206
Q6YI46
O95674
Q9NUV9
P16444
Q96F85
Q9NXR7
Q96N66
Q9Y5R4
Q9NZC4
Q8TED4
O43822
Q9UBK5
Q8NG06
Q96ES6
Q92826
P53674
P05997
Q9NXN4
Q86UW7
Q9UJ71
P41226
Q9HCR9
P43629
Q15506
Q86X45
Q9Y4E1
Q7Z6J6
Q8N9I9
Q9UK17
Q9P000
Q9HB63
P54802
Q9UMR3
Q86WQ0
Q93091
Q9BQ31
Q99489
Q9Y2W3
Q8TAD4
Q86YR7
Q96P50
P52746
Q9NZQ7
Q9BW83
Q96S99
Q8IYT4
O60487
P55055
P42081
Q6UXB4
O95196
Q9UGM6
P01721
Q8TD30
Q8WVN6
O95096
Q9H6E4
P14061
Q9UBT3

## Sheet: Test_negative_mlo
uniprot_id
A0A087WTH5
A0A096LNP1
A0A096LPI5
A0A0B4J272
A0A0J9YXQ4
A0A0K0K1B3
A0A0U1RQE8
A0A0U1RQS6
A0A0U1RRK4
A0A183
A0A1B0GTD5
A0A1B0GTI1
A0A1B0GTK4
A0A1B0GTL2
A0A1B0GVG6
A0A1B0GVZ9
A0AVI2
A0JD37
A0JNW5
A0PJZ3
A0PK05
A1A4G5
A1A4Y4
A1A5D9
A1IGU5
A1L168
A1L1A6
A1L4L8
A2A2V5
A2A3L6
A2CJ06
A2RTY3
A2RU49
A2RUQ5
A2RUR9
A2RUT3
A4D0V7
A4D0Y5
A4D1E1
A4D1T9
A4FU69
A4GXA9
A4QN01
A5PL33
A5PLK6
A5X5Y0
A6NC05
A6NC57
A6NC86
A6NCJ1
A6NCL7
A6NCN8
A6NDI0
A6NDY0
A6NDY2
A6NE01
A6NEC2
A6NED2
A6NEY8
A6NFC9
A6NFE2
A6NFX1
A6NFY4
A6NGG8
A6NGR9
A6NH13
A6NH57
A6NHG4
A6NHY2
A6NJV1
A6NK89
A6NKL6
A6NKQ9
A6NL99
A6NLW8
A6NM10
A6NM11
A6NM62
A6NMD0
A6NMN3
A6NN06
A6NNL0
A7E2U8
A8K5M9
A8K855
A8MPX8
A8MT65
A8MT66
A8MT70
A8MTL3
A8MUL3
A8MVM7
A8MVS5
A8MVZ5
A8MWE9
A8MYZ0
A8MZ25
A8MZ26
A9UHW6
A9Z1Z3
B0YJ81
B1AK76
B1ANY3
B2RPK0
B2RXF0
B2RXF5
B3EWF7
B3GLJ2
B4DJY2
B5MCY1
B7Z1M9
B8ZZ34
B9EJG8
C9J3V5
C9J442
C9J6K1
C9JE40
C9JQI7
C9JTQ0
C9JUS6
E5RJ46
E7ERA6
E9PQX1
H0YL09
H3BNL1
H7C241
I3L1E1
I3L273
K9M1U5
M5A8F1
O00161
O00221
O00255
O00258
O00421
O00488
O00592
O14645
O14647
O14654
O14668
O14683
O14782
O14862
O14904
O14957
O14981
O15015
O15021
O15033
O15040
O15069
O15259
O15265
O15287
O15327
O15375
O15457
O15482
O15528
O43147
O43181
O43310
O43314
O43361
O43493
O43521
O43524
O43592
O43609
O43638
O43683
O43741
O43766
O43772
O43861
O43909
O43929
O60224
O60231
O60281
O60294
O60312
O60315
O60320
O60347
O60353
O60361
O60383
O60431
O60437
O60462
O60494
O60542
O60551
O60583
O60635
O60667
O60674
O60683
O60701
O60732
O60756
O60784
O60830
O60894
O60921
O60928
O60942
O75037
O75112
O75128
O75143
O75197
O75251
O75264
O75309
O75360
O75379
O75385
O75388
O75394
O75400
O75448
O75459
O75478
O75541
O75570
O75600
O75629
O75648
O75711
O75717
O75762
O75783
O75844
O75916
O75954
O76038
O76071
O76081
O76082
O94777
O94779
O94808
O94855
O94880
O94888
O94900
O94913
O94941
O94989
O94992
O95067
O95071
O95164
O95171
O95298
O95342
O95372
O95376
O95396
O95398
O95428
O95445
O95502
O95562
O95619
O95622
O95704
O95721
O95751
O95801
O95825
O95858
O95905
O95926
O95947
O95971
O95988
O95994
O96006
O96007
P00374
P00734
P00736
P00742
P00750
P00813
P01011
P01034
P01135
P01732
P01860
P02042
P02656
P02741
P02748
P02763
P02786
P02788
P03905
P03986
P04746
P05019
P05121
P05161
P05423
P05814
P06127
P06731
P06850
P07357
P07358
P07738
P07998
P08138
P08700
P08833
P08913
P08949
P09488
P09564
P09565
P09683
P09912
P09958
P0C221
P0C2W1
P0C2W7
P0C672
P0C7M4
P0C7M6
P0C7M8
P0C7P2
P0C7P4
P0C7X5
P0C864
P0C869
P0CAP1
P0CG00
P0CG21
P0CG22
P0CG32
P0CW23
P0DKL9
P0DKX4
P0DME0
P10124
P10323
P10451
P10768
P11086
P11161
P11168
P11245
P11684
P11686
P11912
P12111
P12268
P12272
P12830
P13284
P13500
P13765
P14061
P14138
P14555
P14784
P15144
P15173
P15509
P15822
P15954
P16066
P16144
P16278
P16442
P16885
P16930
P17022
P17405
P17542
P17735
P18065
P18405
P18847
P18850
P19113
P19320
P19419
P19827
P20273
P20702
P20783
P20807
P20936
P21145
P21583
P21781
P22004
P22090
P22304
P22492
P22794
P23276
P23786
P24043
P24394
P25089
P25963
P26441
P26951
P27487
P27540
P27918
P28069
P28222
P28223
P28290
P28330
P28715
P29274
P29374
P29597
P30084
P30679
P31025
P31629
P31751
P32245
P32248
P32298
P32754
P32971
P33241
P33552
P35225
P35244
P35372
P35410
P35442
P35523
P35626
P35638
P35680
P35716
P35754
P36551
P38484
P39905
P40197
P40238
P40261
P40394
P40967
P41159
P41440
P41595
P41597
P42226
P42566
P42773
P42857
P43005
P43146
P43234
P43364
P43403
P43490
P43681
P43699
P46019
P46527
P46663
P46695
P46939
P47211
P47900
P48061
P48556
P48723
P48742
P49221
P49356
P49366
P49703
P49789
P49796
P49915
P49917
P50221
P50440
P50502
P50553
P50748
P51164
P51398
P51636
P51654
P51665
P51693
P51790
P51808
P51841
P51948
P51957
P52594
P52797
P52945
P53367
P53539
P53805
P54098
P54107
P54219
P54296
P54317
P54710
P55061
P55075
P55212
P55291
P55345
P55957
P56159
P56277
P56557
P56715
P56851
P56915
P57071
P57075
P57076
P58012
P58511
P58512
P59022
P59025
P59037
P59047
P59095
P59533
P59773
P59826
P59942
P60022
P60507
P60985
P61587
P61916
P62487
P63135
P63272
P78364
P78424
P82094
P82279
P82673
P82675
P82930
P83111
P83436
P86397
P86452
P98153
Q00G26
Q01581
Q01658
Q01973
Q02383
Q02410
Q02487
Q02556
Q03014
Q03167
Q03393
Q03431
Q04446
Q04721
Q04727
Q04864
Q05682
Q06203
Q07283
Q07817
Q08397
Q0D2K2
Q0IIN9
Q0P641
Q0VAK6
Q0VDE8
Q0VDF9
Q0VF49
Q0VFX4
Q0VFZ6
Q0VG06
Q12774
Q12805
Q12864
Q12866
Q12904
Q12918
Q12934
Q12950
Q13017
Q13043
Q13084
Q13115
Q13127
Q13163
Q13164
Q13190
Q13224
Q13227
Q13228
Q13255
Q13304
Q13322
Q13352
Q13443
Q13459
Q13469
Q13516
Q13530
Q13571
Q13572
Q13616
Q13625
Q13630
Q13873
Q13889
Q13976
Q14061
Q14094
Q14108
Q14114
Q14116
Q14159
Q14184
Q14376
Q14392
Q14393
Q14406
Q14515
Q14558
Q14641
Q14679
Q14714
Q14728
Q14746
Q14919
Q14994
Q149N8
Q14BN4
Q14CW9
Q14CX7
Q14CZ8
Q15011
Q15013
Q15014
Q15031
Q15047
Q15080
Q15116
Q15125
Q15170
Q15223
Q15256
Q15291
Q15293
Q15392
Q15417
Q15464
Q15493
Q15646
Q15653
Q15696
Q15735
Q15743
Q15773
Q16206
Q16222
Q16254
Q16270
Q16394
Q16513
Q16538
Q16549
Q16558
Q16560
Q16572
Q16585
Q16613
Q16671
Q16739
Q16829
Q16853
Q17R60
Q17RD7
Q19T08
Q1L5Z9
Q1L6U9
Q1RMZ1
Q1RN00
Q1T7F1
Q1W209
Q29980
Q2I0M4
Q2KHT3
Q2LD37
Q2M1V0
Q2M1Z3
Q2M2H8
Q2M385
Q2QGD7
Q2TAC6
Q2TAL5
Q2TAL6
Q2TBA0
Q2V2M9
Q2VWA4
Q30201
Q30KP8
Q30KQ5
Q32M84
Q32M88
Q32MH5
Q32MZ4
Q32NB8
Q32P41
Q3B7S5
Q3B8N2
Q3KP44
Q3LHN0
Q3LI81
Q3MIT2
Q3MIW9
Q3MUY2
Q3SY77
Q3T8J9
Q3T906
Q3V5L5
Q3YBM2
Q3ZCT8
Q401N2
Q494R4
Q495A1
Q495W5
Q496M5
Q49AJ0
Q49B96
Q49SQ1
Q4AC99
Q4ADV7
Q4FZB7
Q4G0F5
Q4G0G2
Q4G0G5
Q4G0P3
Q4LDE5
Q4LE39
Q4LEZ3
Q4V9L6
Q502W6
Q52LA3
Q52MB2
Q53FD0
Q53FP2
Q53GI3
Q53HC9
Q53HI1
Q53RY4
Q53S99
Q562E7
Q587I9
Q5BJH2
Q5EBL2
Q5FWE3
Q5FWF7
Q5GAN3
Q5HYI8
Q5HYK7
Q5HYW3
Q5I0G3
Q5I0X7
Q5IJ48
Q5JRA6
Q5JRM2
Q5JSS6
Q5JTN6
Q5JTV8
Q5JUK3
Q5JUQ0
Q5JUR7
Q5JV73
Q5JW98
Q5JXA9
Q5JXM2
Q5JXX7
Q5KSL6
Q5KU26
Q5M9N0
Q5MJ10
Q5MY95
Q5NE16
Q5QGZ9
Q5R387
Q5RL73
Q5SNV9
Q5SQN1
Q5SR53
Q5SSG8
Q5SWH9
Q5T036
Q5T0B9
Q5T1A1
Q5T1R4
Q5T2D2
Q5T440
Q5T442
Q5T5S1
Q5T6L9
Q5T6X5
Q5T700
Q5T7M4
Q5T7N3
Q5T8I9
Q5TA89
Q5TAA0
Q5TAB7
Q5TBA9
Q5TC12
Q5TCY1
Q5TDH0
Q5TGL8
Q5TGU0
Q5THR3
Q5TIA1
Q5TID7
Q5TZJ5
Q5U3C3
Q5U5X0
Q5UAW9
Q5VT28
Q5VT33
Q5VT66
Q5VTH2
Q5VTJ3
Q5VTQ0
Q5VUD6
Q5VUJ6
Q5VV42
Q5VV43
Q5VVB8
Q5VWC8
Q5VWK5
Q5VXU3
Q5VZ19
Q5VZ89
Q5VZL5
Q5VZM2
Q5W0B7
Q5XKL5
Q5XKP0
Q63HM1
Q63HM2
Q641Q3
Q64LD2
Q68BL8
Q68CQ7
Q68CR1
Q68D42
Q68DE3
Q68DK7
Q68DN1
Q69YG0
Q69YI7
Q69YN4
Q6A555
Q6AI39
Q6AWC2
Q6DKK2
Q6DN03
Q6GMR7
Q6GTS8
Q6HA08
Q6IA69
Q6IMI6
Q6IPU0
Q6IQ32
Q6IV72
Q6J272
Q6J4K2
Q6JBY9
Q6JVE6
Q6KF10
Q6N043
Q6NT89
Q6NTE8
Q6NUI2
Q6NUN9
Q6NUT3
Q6NVV7
Q6P093
Q6P1K8
Q6P2D8
Q6P2S7
Q6P3S6
Q6P4E1
Q6P5X5
Q6P6B7
Q6P9F0
Q6PCB0
Q6PCB8
Q6PD62
Q6PF05
Q6PI26
Q6PI47
Q6PI78
Q6PIY5
Q6PIY7
Q6PJP8
Q6QNK2
Q6RSH7
Q6RUI8
Q6RVD6
Q6T4R5
Q6TCH7
Q6TDU7
Q6UDR6
Q6UVW9
Q6UW10
Q6UW49
Q6UW68
Q6UWF5
Q6UWJ8
Q6UWK7
Q6UWT2
Q6UWV6
Q6UWY0
Q6UX06
Q6UX40
Q6UX71
Q6UXB8
Q6UXD7
Q6UXG8
Q6UXH0
Q6UXI7
Q6UXU4
Q6UXV0
Q6UXV1
Q6UXX5
Q6VN20
Q6W349
Q6WRX3
Q6XUX3
Q6YBV0
Q6ZMU5
Q6ZMY3
Q6ZMY6
Q6ZNA5
Q6ZNB7
Q6ZNG2
Q6ZNL6
Q6ZP01
Q6ZP29
Q6ZP80
Q6ZQR2
Q6ZR03
Q6ZRI0
Q6ZRK6
Q6ZRQ5
Q6ZRS4
Q6ZRV3
Q6ZS17
Q6ZS46
Q6ZS82
Q6ZSA7
Q6ZSA8
Q6ZSB9
Q6ZSG2
Q6ZSJ8
Q6ZSR6
Q6ZST2
Q6ZST4
Q6ZT21
Q6ZT62
Q6ZT89
Q6ZTR7
Q6ZU35
Q6ZUB1
Q6ZUJ4
Q6ZUS5
Q6ZV77
Q6ZV80
Q6ZVF9
Q6ZVH6
Q6ZVH7
Q6ZVQ6
Q6ZVS7
Q6ZVX9
Q6ZWJ1
Q6ZXV5
Q70CQ3
Q70EL3
Q70J99
Q70Z35
Q71H61
Q75L30
Q76KP1
Q7KZN9
Q7L190
Q7L211
Q7L5A8
Q7L8J4
Q7LBE3
Q7RTS6
Q7RTS9
Q7RTT9
Q7RTX1
Q7RTX9
Q7Z2K6
Q7Z2R9
Q7Z2V1
Q7Z2X4
Q7Z3B3
Q7Z3T8
Q7Z3U7
Q7Z3Z4
Q7Z418
Q7Z4H4
Q7Z4N8
Q7Z4V5
Q7Z5D8
Q7Z5G4
Q7Z5L7
Q7Z5Q5
Q7Z5R6
Q7Z5S9
Q7Z5V6
Q7Z601
Q7Z628
Q7Z699
Q7Z6K5
Q7Z6L0
Q7Z6W1
Q7Z6Z6
Q7Z736
Q7Z745
Q7Z7D3
Q7Z7F7
Q7Z7G2
Q7Z7J7
Q7Z7L7
Q7Z7M0
Q7Z7M8
Q86SF2
Q86SH2
Q86SR1
Q86T26
Q86TB3
Q86TG1
Q86TU7
Q86TY3
Q86U86
Q86UB9
Q86UD0
Q86UD3
Q86UU0
Q86UY5
Q86V20
Q86V24
Q86V88
Q86VD1
Q86VD9
Q86VR7
Q86VU5
Q86VW2
Q86VZ1
Q86VZ4
Q86W42
Q86W92
Q86WA8
Q86WA9
Q86WB7
Q86WC6
Q86WI3
Q86WU2
Q86WV5
Q86WW8
Q86X29
Q86X67
Q86X83
Q86XD8
Q86XH1
Q86XJ1
Q86XK7
Q86XS5
Q86XW9
Q86Y26
Q86Y33
Q86Y34
Q86Y38
Q86YC2
Q86YL7
Q86YQ2
Q86YV5
Q86Z20
Q8IUB5
Q8IUE1
Q8IUH2
Q8IUQ0
Q8IUX1
Q8IV42
Q8IV45
Q8IV53
Q8IVA1
Q8IVL1
Q8IVM0
Q8IVS2
Q8IVU1
Q8IVV7
Q8IW00
Q8IWF2
Q8IWI9
Q8IWL3
Q8IWL8
Q8IWT0
Q8IWW8
Q8IX21
Q8IXB1
Q8IXQ9
Q8IXR9
Q8IXT1
Q8IXY8
Q8IY47
Q8IY84
Q8IY95
Q8IYB0
Q8IYE1
Q8IYF3
Q8IYJ0
Q8IYL2
Q8IYP2
Q8IYQ7
Q8IYS5
Q8IYU8
Q8IYY4
Q8IZ13
Q8IZF5
Q8IZM8
Q8IZP9
Q8IZS7
Q8IZW8
Q8IZY2
Q8IZY5
Q8N0S2
Q8N0W5
Q8N0Z2
Q8N0Z6
Q8N126
Q8N1A0
Q8N1B3
Q8N1D5
Q8N1P7
Q8N1Q8
Q8N2B8
Q8N2C9
Q8N2E2
Q8N2K0
Q8N2Z9
Q8N300
Q8N357
Q8N377
Q8N393
Q8N3C7
Q8N3F0
Q8N3F8
Q8N3Z0
Q8N412
Q8N461
Q8N465
Q8N488
Q8N4E4
Q8N4F0
Q8N4P6
Q8N4S0
Q8N4V2
Q8N5M9
Q8N5N4
Q8N5U0
Q8N5V2
Q8N5X7
Q8N661
Q8N690
Q8N699
Q8N6D5
Q8N6G5
Q8N6I4
Q8N6K4
Q8N6M6
Q8N6N3
Q8N6Q3
Q8N6T0
Q8N6Y0
Q8N7C3
Q8N7P1
Q8N7U6
Q8N7U7
Q8N7X0
Q8N7X4
Q8N7Y1
Q8N806
Q8N815
Q8N819
Q8N888
Q8N8A8
Q8N8G6
Q8N8H1
Q8N8Q8
Q8N8R3
Q8N945
Q8N960
Q8N967
Q8N9A8
Q8N9B5
Q8N9P0
Q8N9R0
Q8N9V3
Q8N9V7
Q8N9X3
Q8N9Z2
Q8NA23
Q8NA56
Q8NA58
Q8NA66
Q8NA77
Q8NA92
Q8NAM6
Q8NB90
Q8NBC4
Q8NBF4
Q8NBH2
Q8NBL1
Q8NC38
Q8NC42
Q8NCG7
Q8NCK7
Q8NCL8
Q8NCQ2
Q8NCQ3
Q8NCR0
Q8NCR9
Q8NCT3
Q8NCY6
Q8ND30
Q8ND61
Q8ND94
Q8NDC4
Q8NDX5
Q8NDZ4
Q8NE28
Q8NE63
Q8NEA9
Q8NEF3
Q8NEG2
Q8NEQ6
Q8NES3
Q8NEV1
Q8NFH5
Q8NFP9
Q8NFQ5
Q8NFT2
Q8NFU3
Q8NFU7
Q8NFW8
Q8NFW9
Q8NFX7
Q8NG08
Q8NG31
Q8NG35
Q8NG68
Q8NGZ2
Q8NH41
Q8NHG8
Q8NHS3
Q8NHS4
Q8NHW5
Q8NI22
Q8TAD8
Q8TAE6
Q8TAL6
Q8TAM6
Q8TB92
Q8TBC5
Q8TBE3
Q8TBE7
Q8TBE9
Q8TBG4
Q8TBP5
Q8TBY8
Q8TBZ2
Q8TBZ9
Q8TC07
Q8TC71
Q8TCT9
Q8TCZ2
Q8TCZ7
Q8TD86
Q8TD90
Q8TDG4
Q8TDL5
Q8TDM5
Q8TDQ1
Q8TDR0
Q8TDT2
Q8TDV0
Q8TDY8
Q8TEQ0
Q8TER5
Q8TEU8
Q8TF42
Q8TF65
Q8TF72
Q8WTQ4
Q8WTR2
Q8WTX9
Q8WU17
Q8WU20
Q8WU58
Q8WU76
Q8WUY3
Q8WV99
Q8WVB6
Q8WVD5
Q8WVE6
Q8WVE7
Q8WVF2
Q8WVN6
Q8WVX9
Q8WW34
Q8WW38
Q8WWB5
Q8WWX0
Q8WWY7
Q8WX39
Q8WXA9
Q8WXC6
Q8WXE9
Q8WXS4
Q8WY50
Q8WY98
Q8WYB5
Q8WYK0
Q8WYN0
Q8WYQ4
Q8WZ60
Q92466
Q92506
Q92541
Q92546
Q92560
Q92609
Q92619
Q92625
Q92674
Q92685
Q92733
Q92743
Q92851
Q92854
Q92858
Q92874
Q92934
Q92935
Q92953
Q92954
Q93070
Q93097
Q969H4
Q969H6
Q969J2
Q969J3
Q969L2
Q969Q5
Q969R8
Q969S2
Q969T4
Q969V4
Q96A05
Q96A26
Q96A46
Q96A59
Q96A98
Q96AB6
Q96AM1
Q96AP7
Q96AQ2
Q96AY3
Q96B18
Q96B54
Q96B70
Q96BF3
Q96BM1
Q96BP2
Q96BR9
Q96BV0
Q96BW9
Q96BY7
Q96C12
Q96CB5
Q96CD0
Q96CD2
Q96CM4
Q96CN4
Q96D03
Q96D59
Q96DB9
Q96DC8
Q96DL1
Q96DN0
Q96DU3
Q96EG1
Q96EG3
Q96EN8
Q96ET8
Q96EX2
Q96FA7
Q96FC7
Q96FE7
Q96FF7
Q96FL8
Q96FN9
Q96FQ7
Q96FX7
Q96G91
Q96GG9
Q96GM1
Q96GQ5
Q96GV9
Q96GW9
Q96GX8
Q96H20
Q96H78
Q96HA7
Q96HJ5
Q96HP8
Q96HR3
Q96HT8
Q96HY7
Q96I15
Q96I45
Q96I82
Q96IM9
Q96IQ7
Q96IQ9
Q96IW2
Q96IZ5
Q96J86
Q96JJ7
Q96JM7
Q96JQ5
Q96JS3
Q96JZ2
Q96K83
Q96KB5
Q96KD3
Q96KF2
Q96KF7
Q96KJ9
Q96KN8
Q96KN9
Q96KV7
Q96KX1
Q96L91
Q96LB1
Q96LB3
Q96LD1
Q96LM5
Q96LR2
Q96LW7
Q96LX8
Q96LY2
Q96M02
Q96M19
Q96M20
Q96M42
Q96M85
Q96M94
Q96M95
Q96MC9
Q96MD2
Q96MI9
Q96MM6
Q96MM7
Q96MN2
Q96MR9
Q96MT4
Q96MT7
Q96MW5
Q96MW7
Q96N23
Q96N64
Q96NB3
Q96NJ5
Q96NL6
Q96NR2
Q96NR7
Q96NS5
Q96NT0
Q96NU1
Q96NW4
Q96NY7
Q96NZ1
Q96P48
Q96P69
Q96P70
Q96P71
Q96PB1
Q96PD2
Q96PE5
Q96PG2
Q96PJ5
Q96PL5
Q96PN7
Q96PP4
Q96PS6
Q96PS8
Q96PV6
Q96Q06
Q96QH2
Q96QS3
Q96RD6
Q96RI1
Q96RN1
Q96RQ3
Q96RQ9
Q96RV3
Q96S55
Q96S96
Q96SU4
Q96T25
Q96T75
Q99436
Q99447
Q99501
Q99551
Q99608
Q99618
Q99626
Q99650
Q99707
Q99726
Q99727
Q99801
Q99807
Q99819
Q99884
Q99952
Q99967
Q99972
Q99983
Q9BQ13
Q9BQ83
Q9BQF6
Q9BQG2
Q9BQM9
Q9BQS6
Q9BQS8
Q9BQW3
Q9BR26
Q9BRP7
Q9BRQ8
Q9BRS8
Q9BRV3
Q9BS40
Q9BS86
Q9BS92
Q9BSE2
Q9BSE5
Q9BSI4
Q9BSK2
Q9BSL1
Q9BSM1
Q9BST9
Q9BT17
Q9BT56
Q9BT76
Q9BTD1
Q9BTE3
Q9BTK6
Q9BTV4
Q9BTV6
Q9BTX7
Q9BTY2
Q9BU19
Q9BU64
Q9BUA3
Q9BUN1
Q9BV10
Q9BV57
Q9BVA6
Q9BVC6
Q9BVG4
Q9BVN2
Q9BWH2
Q9BWV7
Q9BX46
Q9BX59
Q9BX67
Q9BX69
Q9BX79
Q9BXB5
Q9BXF3
Q9BXI2
Q9BXI3
Q9BXJ2
Q9BXL5
Q9BXP8
Q9BXR0
Q9BXT4
Q9BXU3
Q9BXU7
Q9BXW7
Q9BXX3
Q9BXY5
Q9BY21
Q9BY32
Q9BY67
Q9BY79
Q9BY89
Q9BYD1
Q9BYG0
Q9BYG8
Q9BYH1
Q9BYN0
Q9BYT5
Q9BYV6
Q9BYX2
Q9BYZ2
Q9BYZ8
Q9BZ72
Q9BZ97
Q9BZA5
Q9BZK8
Q9BZQ4
Q9BZZ2
Q9C029
Q9C037
Q9C0A1
Q9C0B2
Q9C0E8
Q9C0G6
Q9C0I3
Q9GZL8
Q9GZP9
Q9GZR5
Q9GZS0
Q9GZT8
Q9GZV1
Q9GZX5
Q9GZY4
Q9H040
Q9H069
Q9H081
Q9H0A8
Q9H0H0
Q9H0I3
Q9H0J4
Q9H0P0
Q9H0R1
Q9H0V1
Q9H0Y0
Q9H112
Q9H1B7
Q9H1D0
Q9H1E5
Q9H1F0
Q9H1H9
Q9H1P6
Q9H1X1
Q9H1Y3
Q9H1Z8
Q9H1Z9
Q9H213
Q9H2F3
Q9H2K8
Q9H2L4
Q9H321
Q9H342
Q9H347
Q9H3D4
Q9H3P7
Q9H3Z7
Q9H497
Q9H4B8
Q9H4I3
Q9H4L7
Q9H4M7
Q9H4P4
Q9H553
Q9H5J8
Q9H5Q4
Q9H5Z6
Q9H611
Q9H6D3
Q9H6D8
Q9H6E4
Q9H6L4
Q9H756
Q9H788
Q9H7D7
Q9H7P9
Q9H7X2
Q9H816
Q9H819
Q9H8V3
Q9H967
Q9H974
Q9H977
Q9H9B1
Q9H9V4
Q9HA64
Q9HAA7
Q9HAD4
Q9HAW4
Q9HB15
Q9HB19
Q9HBB8
Q9HBE5
Q9HBH1
Q9HBM0
Q9HBM1
Q9HBU9
Q9HBV2
Q9HC21
Q9HCE3
Q9HCJ3
Q9HCK1
Q9HCN2
Q9HCN4
Q9HCQ7
Q9HCS5
Q9HCU5
Q9HCY8
Q9HD23
Q9HD34
Q9HD67
Q9HD87
Q9NNX1
Q9NNX6
Q9NP56
Q9NP70
Q9NP71
Q9NP74
Q9NP92
Q9NPB0
Q9NPC1
Q9NPC3
Q9NPC7
Q9NPF7
Q9NPI8
Q9NPJ6
Q9NPL8
Q9NPP4
Q9NPR2
Q9NPU4
Q9NQ48
Q9NQG6
Q9NQS1
Q9NR09
Q9NR28
Q9NR45
Q9NR55
Q9NR99
Q9NRD9
Q9NRE2
Q9NRG4
Q9NRS6
Q9NRX3
Q9NRX6
Q9NS93
Q9NSA1
Q9NTG1
Q9NTJ4
Q9NTN3
Q9NTU4
Q9NTX5
Q9NU53
Q9NUD7
Q9NUD9
Q9NUK0
Q9NV56
Q9NV66
Q9NVC3
Q9NVD7
Q9NVE5
Q9NVR2
Q9NVS2
Q9NWA0
Q9NWB7
Q9NWQ4
Q9NWS0
Q9NWS8
Q9NWT8
Q9NWU5
Q9NWZ5
Q9NX07
Q9NX08
Q9NX18
Q9NX45
Q9NX62
Q9NX65
Q9NX70
Q9NX78
Q9NX95
Q9NXH9
Q9NXI6
Q9NXJ0
Q9NXR7
Q9NXS2
Q9NXW9
Q9NY30
Q9NY33
Q9NYK5
Q9NYM9
Q9NYN1
Q9NYP8
Q9NZ42
Q9NZC2
Q9NZP6
Q9NZR2
Q9NZR4
Q9NZS2
Q9NZU7
Q9P013
Q9P0J0
Q9P0K7
Q9P0M4
Q9P0M9
Q9P0S2
Q9P0V8
Q9P0W8
Q9P1J3
Q9P1Y6
Q9P203
Q9P218
Q9P281
Q9P2E7
Q9P2F5
Q9P2G1
Q9P2G9
Q9P2H0
Q9P2H5
Q9P2K6
Q9P2L0
Q9P2N4
Q9P2P6
Q9P2T0
Q9P2W6
Q9P2X3
Q9P2X8
Q9UBC1
Q9UBD0
Q9UBE8
Q9UBM1
Q9UBP8
Q9UBP9
Q9UBR2
Q9UBX0
Q9UET6
Q9UEU0
Q9UF56
Q9UF83
Q9UFB7
Q9UFC0
Q9UFG5
Q9UFV1
Q9UGM6
Q9UGP8
Q9UH92
Q9UHA4
Q9UHB4
Q9UHF4
Q9UHG0
Q9UHJ6
Q9UHL9
Q9UHN1
Q9UHR5
Q9UHV9
Q9UHY7
Q9UHY8
Q9UI25
Q9UIG4
Q9UIY3
Q9UJ55
Q9UJ68
Q9UJ99
Q9UJC3
Q9UJK0
Q9UJQ1
Q9UJQ7
Q9UJX3
Q9UJY5
Q9UK05
Q9UK41
Q9UK97
Q9UKF5
Q9UKI8
Q9UKM9
Q9UKN5
Q9UKN8
Q9UKR8
Q9UKY0
Q9UL01
Q9ULI4
Q9ULJ6
Q9ULK4
Q9ULN7
Q9ULW0
Q9ULW5
Q9ULW8
Q9ULX5
Q9ULZ9
Q9UMN6
Q9UMQ3
Q9UMX5
Q9UNE0
Q9UNE2
Q9UNN4
Q9UNP4
Q9UNP9
Q9UP38
Q9UPZ3
Q9UQL6
Q9Y232
Q9Y234
Q9Y250
Q9Y271
Q9Y2C4
Q9Y2C5
Q9Y2D1
Q9Y2D8
Q9Y2E8
Q9Y2G9
Q9Y2H6
Q9Y2K2
Q9Y2L8
Q9Y2R2
Q9Y2Y0
Q9Y2Y4
Q9Y303
Q9Y330
Q9Y345
Q9Y365
Q9Y3C0
Q9Y3D6
Q9Y3R4
Q9Y3V2
Q9Y3Y4
Q9Y463
Q9Y467
Q9Y485
Q9Y4C5
Q9Y4D7
Q9Y4H4
Q9Y4K0
Q9Y4P3
Q9Y530
Q9Y534
Q9Y535
Q9Y573
Q9Y5L5
Q9Y5M1
Q9Y5Q6
Q9Y5V0
Q9Y5X2
Q9Y5Y0
Q9Y661
Q9Y697
Q9Y6A9
Q9Y6C2
Q9Y6C7
Q9Y6E7
Q9Y6G3
Q9Y6G5
Q9Y6H3
Q9Y6I3
Q9Y6J9
Q9Y6N7
Q9Y6Q3
Q9Y6R7
Q9Y6X0
Q9Y6X3
Q9Y6X8
A0A087WV53

## Sheet: Test_positive_Opencell
uniprot_id
A0JLT2
O00267
O00311
O14802
O15042
O15160
O15318
O15360
O60244
O75190
O75448
O75586
O75943
O95400
P05423
P11142
P14678
P18858
P19387
P19388
P25440
P30876
P36954
P50613
P52435
P53350
P54105
P56545
P61218
P62987
P63000
P63167
P67870
P78332
Q00613
Q12834
Q14683
Q15428
Q15528
Q15554
Q32NC0
Q3B726
Q4G0J3
Q5EE01
Q6P2C8
Q6P9B9
Q6ZVN7
Q86UE8
Q92598
Q93009
Q96G25
Q96GM5
Q96HR8
Q96IZ5
Q96RN5
Q96SY0
Q9BRK0
Q9BT43
Q9BUE0
Q9H081
Q9H1D9
Q9H204
Q9H944
Q9HD42
Q9NP64
Q9NPJ6
Q9NPJ8
Q9NSP4
Q9NUX5
Q9NV88
Q9NVC6
Q9NVU0
Q9NW08
Q9NWA0
Q9NX70
Q9P086
Q9Y3C7
Q9Y535

## Sheet: Test_positive_PhasepHT
uniprot_id
P67870
P11142
O00311
O15160
P19388
P50613
Q14683
Q86UE8
Q9NP64
P27635
P46776
P60228
P61956
P62913
P47929
P61626
O14818
P05198
P05455
P09661
P21589
P25398
P27348
P35659
P37108
P61513
P62910
P84103
Q04760
Q5SSJ5
Q7L1Q6
Q92688
Q99873
Q99986
Q9UBE0
Q9Y3A5
Q06830
Q12906
O43707
O60506
P08238
P13639
P15880
P16403
P19525
P23588
P46781
P60842
P61313
P62249
P62424
P62805
P62829
P62917
P67809
P68104
P78527
Q00839
Q02880
Q07020
Q14204
Q14240
Q15149
Q15365
Q15366
Q6P2Q9
Q8NE71
Q9H2U1
Q9NVP1
Q9Y2X3
O14874
O95340
P52815
Q12849
Q14296
Q6DKI1
Q8WVV9
Q96CX2
Q9BYC9
Q9H2U2
Q9HCC0
Q9NQ29
Q9NVI7
Q9NYY3
Q9UMY1
Q9Y5B8
P02647
P06702
P12036
A2A3K4
A5YKK6
O00506
O00623
O14744
O14746
O14830
O14893
O14936
O14965
O14974
O15067
O15145
O15234
O15371
O15381
O43347
O43709
O60237
O60264
O60306
O60825
O60828
O75151
O75175
O75355
O75531
O75534
O75607
O75688
O75821
O75838
O76094
O95147
O95382
O95402
O95602
O95628
O95758
O95861
O95985
O96013
P00505
P04049
P04553
P04908
P05114
P06730
P07093
P08865
P08922
P09132
P09923
P0C7T5
P0C7X2
P0DOY2
P11802
P12273
P12882
P13498
P15408
P15531
P17028
P17252
P17540
P18615
P18887
P19338
P20962
P23511
P23527
P25311
P27361
P27815
P29322
P29508
P30153
P33992
P35913
P36894
P36897
P36955
P37173
P38919
P39748
P40306
P41227
P41743
P42684
P42694
P42695
P42696
P45983
P46783
P48730
P49458
P49619
P49759
P49841
P50453
P51114
P51452
P53671
P54646
P54652
P54753
P54821
P54829
P55145
P55199
P57059
P58546
P60520
P61758
P61927
P62081
P62495
P62857
P62891
P62906
P78317
P84090
P98161
Q01081
Q01082
Q01804
Q01813
Q02040
Q02241
Q02413
Q02952
Q05193
Q05519
Q05655
Q05823
Q05952
Q06413
Q10570
Q12873
Q12926
Q13243
Q13347
Q13368
Q13427
Q13535
Q13555
Q13574
Q13835
Q13895
Q14153
Q14201
Q14432
Q14642
Q14677
Q14684
Q15007
Q15124
Q15126
Q15349
Q15434
Q15435
Q15555
Q15637
Q16526
Q16539
Q16566
Q16629
Q16854
Q17RY0
Q1ED39
Q2KHN1
Q2NL82
Q53GS9
Q56UN5
Q5BKY9
Q5S007
Q5SGD2
Q5SZQ8
Q5T3I0
Q5T447
Q5T5Y3
Q5VTE0
Q5VTR2
Q5VZ46
Q5VZF2
Q66LE6
Q68CQ4
Q6IQ16
Q6J9G0
Q6NSI3
Q6NW34
Q6NX45
Q6P1Q9
Q6P2E9
Q6P2H3
Q6PEW1
Q6UN15
Q75WM6
Q86TB9
Q86U42
Q86Y13
Q8IUX4
Q8IVS8
Q8IWB6
Q8IX01
Q8IYM9
Q8IZL8
Q8N0W3
Q8N0Y2
Q8N2I9
Q8N3C0
Q8N427
Q8N4P3
Q8N5A5
Q8N5F7
Q8N6H7
Q8N6T7
Q8N9N2
Q8ND56
Q8NDD1
Q8NDV7
Q8NEB9
Q8NEJ0
Q8NHU6
Q8NI37
Q8TB72
Q8TC92
Q8TE99
Q8TEQ6
Q8WWM7
Q8WXD5
Q8WYL5
Q8WYQ5
Q92567
Q92575
Q92630
Q92794
Q92900
Q92945
Q92993
Q92997
Q93077
Q96A00
Q96B26
Q96DH6
Q96F86
Q96FK6
Q96I24
Q96I25
Q96IF1
Q96M32
Q96MF4
Q96NX5
Q96QA5
Q96QD9
Q96RU7
Q96SI9
Q96T60
Q99439
Q99547
Q99613
Q99697
Q99848
Q99956
Q9BPY3
Q9BQA1
Q9BQA5
Q9BQE6
Q9BQI3
Q9BRX2
Q9BSJ8
Q9BT40
Q9BU76
Q9BV47
Q9BY12
Q9BYT3
Q9C098
Q9C0K7
Q9GZM8
Q9H093
Q9H0G5
Q9H0S4
Q9H579
Q9H6Y2
Q9H7B2
Q9H840
Q9H8X2
Q9H910
Q9H9A5
Q9HC62
Q9HCE1
Q9HCM7
Q9NPE3
Q9NPI1
Q9NPI5
Q9NQR1
Q9NQT4
Q9NRA8
Q9NRD5
Q9NRX1
Q9NSD9
Q9NSY1
Q9NVA2
Q9NVI1
Q9NVN8
Q9NW13
Q9NWH9
Q9NYA1
Q9NYV6
Q9NZJ5
Q9NZJ9
Q9NZM5
Q9NZV1
Q9P031
Q9P275
Q9P2I0
Q9UBF8
Q9UBP6
Q9UHB9
Q9UI15
Q9UII4
Q9UIV1
Q9UIW2
Q9UJ70
Q9UKF6
Q9ULX3
Q9UNH5
Q9UNZ5
Q9UQ07
Q9UQM7
Q9Y237
Q9Y243
Q9Y265
Q9Y2F5
Q9Y2K1
Q9Y2L1
Q9Y2R4
Q9Y2U5
Q9Y314
Q9Y383
Q9Y3F4
Q9Y3M2
Q9Y4E5
Q9Y4F3
Q9Y508
Q9Y520
Q9Y5B9
Q9Y5J1
Q9Y6J8
Q9Y6K9
Q9Y6S9
Q9Y6W6
