# Supplementary material for: PICNIC accurately predicts condensate-forming proteins regardless of their structural disorder across organisms
Source: Nat Commun. 2024 Dec 11;15:10668. doi: 10.1038/s41467-024-55089-x (PMC11634905; doi:10.1038/s41467-024-55089-x)
Supplement: Supplementary file 3 — Dataset S2 [file 41467_2024_55089_MOESM3_ESM.xlsx]

## Sheet: Positive predictions
Protein name used in this work	Gene name	Uniprot ID	Length	Protein full name	In vivo condensate	Cellular localization	Genetic Diseases	Literature	Molecular scale function	Mesoscale &/or Cellular scale Function	PdPS-8fea	PdPS-10fea	PSAP	FuzDrop	DeePhase	PICNIC	PICNIC-GO	iupred_mean_pr	plddt_mean_rev	vsl2	iupred_mean	plddt_mean
TYW5	TYW5	A2RUC4	315	tRNA wybutosine-synthesizing protein 5/ (tRNA(Phe) (7-(3-amino-3-carboxypropyl)wyosine(37)-C(2))-hydroxylase)	Yes	Cytoplasmic bodies		https://pubmed.ncbi.nlm.nih.gov/20972222/	tRNA modifcation	Translation	0.351668	0.261676	0.17	0.12	0.199737	0.66	0.865642	15.6375	4.32162	22.54	0.156375	95.6784
SPAG7	SPAG7	O75391	227	Sperm-associated antigen 7	No	Nucleoplasm with rare nuclear mesoscale body	Periodic fever, aphthous stomatitis, pharyngitis and adenopathy (PFAPA) syndrome	https://pubmed.ncbi.nlm.nih.gov/24452265/	Nucleaic acid binding	Developing acrosome of round and elongating spermatids	0.600422	0.698338	0.64	0.85	0.639051	0.9	0.876683	51.4341	15.097	71.81	0.514341	84.903
DRC4	DRC4	O95995	478	Dynein regulatory complex subunit 4(DRC4)/Growth arrest-specific protein 8 (GAS-8)	Yes	Nuclear bodies, Cytoplamic bodies	Ciliary dyskinesia, primary, 33 (CILD33)	https://pubmed.ncbi.nlm.nih.gov/27120127/, https://pubmed.ncbi.nlm.nih.gov/27472056/,	Component of the nexin-dynein regulatory complex (N-DRC), a regulator of ciliary/flagellar motility/Cytoskeleton component	Sperm motility, reproduction	0.418227	0.237571	0.31	0.57	0.563241	0.88	0.819551	40.7546	15.6944	71.13	0.407546	84.3056
RBMY1D	RBMY1D	P0C7P1	496	RNA-binding motif protein, Y chromosome, family 1 member D	Yes	Nuclear bodies			Splicing machinery componenet	mRNA Splicing	0.696607	0.460439	0.83	1	0.80277	0.73	0.931315	67.6664	49.3946	89.52	0.676664	50.6054
H1T	H1t	P22492	207	Histone H1t (Testicular H1 histone)	Yes	Rim around nucleolus(GC)		https://pubmed.ncbi.nlm.nih.gov/26757249/	Chromatin organisation	Chromatin regulation	0.796987	0.827678	0.58	0.98	0.621216	0.88	0.851999	60.5489	36.273	16.95	0.605489	63.727
LMOD1	LMOD1	P29536	600	Leiomodin-1 (SM-Lmod) (Thyroid-associated ophthalmopathy autoantigen)	Yes	Cytoplamic bodies	Megacystis-microcolon-intestinal hypoperistalsis syndrome 3	https://pubmed.ncbi.nlm.nih.gov/28292896/	Actin bindfing/Cytoskeleton component	Muscle fibre component	0.832387	0.642494	0.87	0.99	0.777736	0.94	0.731796	67.7191	36.5804	79.33	0.677191	63.4196
AIMP1	AIMP1/EMAP2	Q12904	312	Aminoacyl tRNA synthase complex-interacting multifunctional protein1/Multisynthase complex auxiliary component p43/Endothelial monocyte-activating polypeptide II) (EMAP-2)	Yes	Cytoplasmic bodies	Hypomyelinating leukodystrophy(Pelizaeus-Merzbacher-like disease)	https://pubmed.ncbi.nlm.nih.gov/21092922/ , https://pubmed.ncbi.nlm.nih.gov/10358004/	tRNA synthase activation	Translation, Apoptosis	0.774015	0.830472	0.45	0.52	0.485288	0.89	0.985146	42.8131	19.3225	60.58	0.428131	80.6775
POLD3	PolD3	Q15054	466	DNA polymerase delta subunit 3	Low confidence	Nuclear bodies		https://pubmed.ncbi.nlm.nih.gov/25628356/	DNA polymerase complex	DNA Replication/Repair	0.870513	0.846539	0.84	1	0.833304	0.87	0.757454	58.0207	36.712	74.89	0.580207	63.288
IF2GL	IF2GL/eIF-2gA	Q2VIR3	472	Eukaryotic translation initiation factor 2 subunit 3B/Eukaryotic translation initiation factor 2 subunit gamma A (eIF-2-gamma A)	Yes	Cytoplasmic bodies	Host-virus interaction	https://www.ncbi.nlm.nih.gov/pmc/articles/PMC26988/	tRNA binding, Translation initiation	Translation	0.179335	0.0927631	0.1	0.21	0.150112	0.9	0.888363	21.4183	15.2618	37.72	0.214183	84.7382
CWC27	CWC27	Q6UX04	472	Spliceosome-associated protein CWC27 homolog/Probable inactive peptidyl-prolyl cis-trans isomerase CWC27 homolog	No	Nucleoplasm	Retinitis pigmentosa with or without skeletal anomalies	https://pubmed.ncbi.nlm.nih.gov/28285769/	Splicing machinery componenet	mRNA Splicing	0.742437	0.786097	0.74	0.98	0.717054	0.89	0.777784	54.2798	26.53	74.15	0.542798	73.47
KHDC4	KHDC4/BLM7	Q7Z7F0	614	KH homology domain-containing protein 4(KHDC4)/Brings lots of money 7(BLM7)	Yes	Nuclear bodies		https://pubmed.ncbi.nlm.nih.gov/19641227/	Splicing machinery componenet	mRNA Splicing	0.713177	0.59621	0.84	1	0.893364	0.83	0.929997	58.6774	38.0796	69.71	0.586774	61.9204
SPA24	SPATA24/SPA24	Q86W54	205	Spermatogenesis-associated protein 24	Yes	Cytoplasmic bodies			Unknown function	Spermatogenesis	0.408014	0.317026	0.3	0.52	0.494474	0.81	0.833095	36.119	11.4938	82.44	0.36119	88.5062
C1ORF52	C1ORF52	Q8N6N3	182	UPF0690 protein C1orf52/BCL10-associated gene protein	No	Nucleoplasm			Unknown function	Unknown	0.5462	0.603135	0.6	0.99	0.618065	0.79	0.957195	70.6957	38.5176	88.46	0.706957	61.4824
RP9	RP9/PAP1	Q8TA86	221	Retinitis pigmentosa 9 protein (Pim-1-associated protein) (PAP-1)	Yes	Nuclear bodies	Retinitis pigmentosa	https://pubmed.ncbi.nlm.nih.gov/12032732/	Splicing machinery componenet	mRNA Splicing	0.80291	0.273349	0.77	0.99	0.651755	0.89	0.905758	68.7356	21.9655	72.4	0.687356	78.0345
RPS4Y2	RPS4Y2	Q8TD47	325	40S ribosomal protein S4, Y isoform 2 (Small ribosomal subunit protein eS4)	Low confidence	Nucleoplasm with rare nuclear mesoscale body	Fatty liver disease	https://pubmed.ncbi.nlm.nih.gov/32494880/	40S ribosome component	Translation	0.30097	0.254309	0.13	0.13	0.152979	0.91	0.926412	20.9833	4.65433	12.55	0.209833	95.3457
ZC3H15	ZC3H15/DFRP1	Q8WU90	426	Zinc finger CCCH domain-containing protein 15/DRG family-regulatory protein 1, DFRP1	Yes	Cytoplasmic bodies		https://pubmed.ncbi.nlm.nih.gov/23711155/	Ribosome activity regulation	Translation	0.704925	0.816603	0.72	0.78	0.667228	0.89	0.973831	48.6821	29.3209	84.27	0.486821	70.6791
RAD51AP1	R51A1/RAD51AP1	Q96B01	352	RAD51-associated protein1/RAD51-interacting protein	Yes	Nuclear bodies		https://pubmed.ncbi.nlm.nih.gov/17996710/	DNA binding	Recombination, Replication	0.79673	0.738425	0.75	0.99	0.758293	0.81	0.982693	62.6481	41.5622	88.35	0.626481	58.4378
H2A1H	H2A1H	Q96KK5	128	Histone H2A type 1-H (H2A-clustered histone 12)	Yes	Rim around nucleolus(GC)			Chromatin organisation	Chromatin regulation	0.597123	0.58976	0.28	0.7	0.136221	0.86	0.778794	38.0614	8.28289	78.74	0.380614	91.7171
RAMAC	RAMAC	Q9BTL3	118	RNA guanine-7 methyltransferase activating subunit/RNMT-activating mini protein, RAM	Yes	Nuclear bodies		https://pubmed.ncbi.nlm.nih.gov/22099306/	mRNA capping	mRNA processing	0.72172	0.61172	0.67	0.98	0.579838	0.68	0.871874	60.6976	37.757	100	0.606976	62.243
MRPL1	MRPL1	Q9BYD6	325	Mitochondrial large ribosomal subunit protein L1	Yes	Nucleolus		https://pubmed.ncbi.nlm.nih.gov/25278503/	Mitochondrial ribosome component	Ribosome assembly	0.749556	0.696588	0.15	0.18	0.216655	0.8	0.975591	27.5758	21.8262	37.23	0.275758	78.1738
RS10L	RS10L	Q9NQ39	176	Putative 40S ribosomal protein S10-like	Low confidence	Cytoplasmic bodies			rRNA binding, Ribosome component	Translation	0.426152	0.263005	0.34	0.87	0.441965	0.65	0.817084	49.3839	29.8903	60.8	0.493839	70.1097
PHP14	PHP14/PHPT1	Q9NRX4	125	14 kDa phosphohistidine phosphatase/Phosphohistidine phosphatase 1/Protein histidine phosphatase/Protein janus-A homolog	Yes	Cytoplamic bodies (p-bodies)		https://pubmed.ncbi.nlm.nih.gov/12383260/	Histidine phosphatase activity	mRNA surveillance/Protein PTM regulation	0.212569	0.799326	0.3	0.14	0.122689	0.8	0.93785	23.0061	9.86952	26.4	0.230061	90.1305
CWC25	CWC25	Q9NXE8	425	Pre-mRNA-splicing factor CWC25 homolog/Coiled-coil domain-containing protein 49/Spliceosome-associated protein homolog CWC25	Yes	Nuclear bodies	Linked to retinal degeneration and other developmental defects	https://pubmed.ncbi.nlm.nih.gov/32329775/	Splicing machinery componenet	mRNA Splicing	0.800521	0.827429	0.82	0.97	0.764908	0.8	0.6005	67.004	33.9651	94.35	0.67004	66.0349
HBS1L	HBS1L/ERFS	Q9Y450	684	HBS1-like protein	Yes	Cytoplamic bodies (p-bodies)		https://pubmed.ncbi.nlm.nih.gov/21448132/	mRNA degradation pathway	mRNA surveillance	0.404426	0.636782	0.41	0.51	0.658107	0.84	0.938013	34.4799	25.9905	34.48	0.344799	74.0095

## Sheet: Negative predictions
Protein name used in this work	Gene name	Uniprot ID	Length	Protein full name	In vivo condensate	PdPS-8fea	PdPS-10fea	PSAP	FuzDrop	DeePhase	PICNIC	Notes
KAP23.1	KAP23.1	A1A580	65	Keratin-associated protein 23-1	No	0.0705129	0.030638	0.167458	0.25	0.490094	0.0312478
DLeu1	DLeu1	O43261	78	Leukemia-associated protein 1	Yes	0.106345	0.0665791	0.120293	0.12	0.117379	0.0339873
GTF2A2	GTF2A2	P52657	109	Transcription initiation factor IIA subunit 2	Low confidence	0.0992243	0.0702665	0.134136	0.14	0.0851527	0.363005	Negtaive by Hou et al atComm 2024
CRISP1	CRISP1	P54107	249	Cysteine-rich secretory protein 1	No	0.124549	0.0344887	0.142411	0.24	0.225096	0.0759391
FANCC	FANCC	Q00597	558	Fanconi anemia group C protein	No	0.0835086	0.0409862	0.0686458	0.21	0.246556	0.0999977
C3orf36	C3orf36	Q3SXR2	165	Uncharacterized protein C3orf36	No	0.124738	0.0384666	0.300042	0.99	0.546635	0.0448228
LRRC10	LRRC10	Q5BKY1	277	Leucine-rich repeat-containing protein 10	No	0.0698262	0.0455532	0.0890548	0.13	0.184625	0.0992373
NFE4	NFE4	Q86UQ8	179	Transcription factor NF-E4	Yes	0.313842	0.0388085	0.312731	0.94	0.549785	0.0475433
STH	STH	Q8IWL8	128	Saitohin	Low confidence	0.0627904	0.0648203	0.186848	0.96	0.246646	0.0357708
BRCC2	BRCC2	Q8IZY5	108	BH3-like motif-containing cell death inducer	No	0.0929804	0.122586	0.0691281	0.25	0.0911583	0.0543035
C3orf56	C3orf56	Q8N813	242	Proline-rich protein 23E	No	0.0888225	0.0288911	0.151188	0.9	0.365542	0.0310464
INKA1	INKA1	Q96EL1	287	PAK4-inhibitor INKA1	Yes	0.55825	0.0453712	0.489699	0.98	0.674938	0.0786006
ELF5	ELF5	Q9UKW6	265	ETS-related transcription factor Elf-5	No	0.200616	0.0526393	0.142978	0.13	0.241566	0.0879542
IGLJ3	IGLJ3	A0A0A0MT99	50	Immunoglobulin lambda joining 3	No				0.65	0.34	0.04
PABIR3	PABIR3	Q6P4D5	195	PABIR family member 1	No	0.07	0.03	0.09	0.16	0.25	0.05
