# Supplementary material for: PICNIC accurately predicts condensate-forming proteins regardless of their structural disorder across organisms
Source: Nat Commun. 2024 Dec 11;15:10668. doi: 10.1038/s41467-024-55089-x (PMC11634905; doi:10.1038/s41467-024-55089-x)
Supplement: Supplementary file 4 — Dataset S3 [file 41467_2024_55089_MOESM4_ESM.zip]

Archive with 40 entries (39 files):
- Dataset_S3_plasmid_vector_maps/
- Dataset_S3_plasmid_vector_maps/TH2268-(476)(pOCC531)_pTT6-N-iRFP-670-TYW5.ape
- Dataset_S3_plasmid_vector_maps/TH2272-(480)(pOCC531)_pTT6-N-iRFP-670-SPA24.ape
- Dataset_S3_plasmid_vector_maps/TH2281-(513)(pOCC531)_pTT6-N-iRFP-670-RAMAC.ape
- Dataset_S3_plasmid_vector_maps/TH2505-(pOCC531)_pTT6-N-iRFP-670-C3orf56.ape
- Dataset_S3_plasmid_vector_maps/TH2525-(pOCC531)_pTT6-N-iRFP-670-CRISP1.ape
- Dataset_S3_plasmid_vector_maps/TH2508-(pOCC531)_pTT6-N-iRFP-670-STH.ape
- Dataset_S3_plasmid_vector_maps/TH2523-(pOCC531)_pTT6-N-iRFP-670-GTF2A2.ape
- Dataset_S3_plasmid_vector_maps/TH2530-(pOCC531)_pTT6-N-iRFP-670-FANCC.ape
- Dataset_S3_plasmid_vector_maps/TH2284-(517)(pOCC531)_pTT6-N-iRFP-670-SPAG7.ape
- Dataset_S3_plasmid_vector_maps/TH2283-(516)(pOCC531)_pTT6-N-iRFP-670-RP9.ape
- Dataset_S3_plasmid_vector_maps/TH2280-(488)(pOCC531)_pTT6-N-iRFP-670-MRPL1.ape
- Dataset_S3_plasmid_vector_maps/TH2528-(pOCC531)_pTT6-N-iRFP-670-ELF5.ape
- Dataset_S3_plasmid_vector_maps/TH2267-(475)(pOCC531)_pTT6-N-iRFP-670-C1Orf52.ape
- Dataset_S3_plasmid_vector_maps/TH2507-(pOCC531)_pTT6-N-iRFP-670-PABIR3.ape
- Dataset_S3_plasmid_vector_maps/TH2529-(pOCC531)_pTT6-N-iRFP-670-LRRC10.ape
- Dataset_S3_plasmid_vector_maps/TH2504-(pOCC531)_pTT6-N-iRFP-670-C3orf36.ape
- Dataset_S3_plasmid_vector_maps/TH2503-(pOCC531)_pTT6-N-iRFP-670-BRCC2.ape
- Dataset_S3_plasmid_vector_maps/TH2514-(pOCC531)_pTT6-N-iRFP-670-IGLJ3(Neg6).ape
- Dataset_S3_plasmid_vector_maps/TH2285-(518)(pOCC531)_pTT6-N-iRFP-670-PolD3.ape
- Dataset_S3_plasmid_vector_maps/TH2266-(474)(pOCC531)_pTT6-N-iRFP-670-RS10L.ape
- Dataset_S3_plasmid_vector_maps/TH2271-(479)(pOCC531)_pTT6-N-iRFP-670-H2A1H.ape
- Dataset_S3_plasmid_vector_maps/TH2278-(486)(pOCC531)_pTT6-N-iRFP-670-CWC27.ape
- Dataset_S3_plasmid_vector_maps/TH2511-(pOCC531)_pTT6-N-iRFP-670-KAP23.1(Neg2).ape
- Dataset_S3_plasmid_vector_maps/TH2274-(482)(pOCC531)_pTT6-N-iRFP-670-AIMP1.ape
- Dataset_S3_plasmid_vector_maps/TH2270-(478)(pOCC531)_pTT6-N-iRFP-670-HBS1L.ape
- Dataset_S3_plasmid_vector_maps/TH2512-(pOCC531)_pTT6-N-iRFP-670-DLeu1(Neg3)-1.ape
- Dataset_S3_plasmid_vector_maps/TH2526-(pOCC531)_pTT6-N-iRFP-670-INKA1.ape
- Dataset_S3_plasmid_vector_maps/TH2273-(481)(pOCC531)_pTT6-N-iRFP-670-H1T.ape
- Dataset_S3_plasmid_vector_maps/TH2287-(520)(pOCC531)_pTT6-N-iRFP-670-LMOD1.ape
- Dataset_S3_plasmid_vector_maps/TH2275-(483)(pOCC531)_pTT6-N-iRFP-670-R51A1.ape
- Dataset_S3_plasmid_vector_maps/TH2276-(484)(pOCC531)_pTT6-N-iRFP-670-CWC25.ape
- Dataset_S3_plasmid_vector_maps/TH2279-(487)(pOCC531)_pTT6-N-iRFP-670-IF2GL.ape
- Dataset_S3_plasmid_vector_maps/TH2265-(473)(pOCC531)_pTT6-N-iRFP-670-PHPT1.ape
- Dataset_S3_plasmid_vector_maps/TH2288-(521)(pOCC531)_pTT6-N-iRFP-670-RPS4Y2.ape
- Dataset_S3_plasmid_vector_maps/TH2269-(477)(pOCC531)_pTT6-N-iRFP-670-KHDC4.ape
- Dataset_S3_plasmid_vector_maps/TH2277-(485)(pOCC531)_pTT6-N-iRFP-670-ZC3HF(ZC3H15).ape
- Dataset_S3_plasmid_vector_maps/TH2282-(514)(pOCC531)_pTT6-N-iRFP-670-RBMY1D.ape
- Dataset_S3_plasmid_vector_maps/TH2506-(pOCC531)_pTT6-N-iRFP-670-NFE4.ape
- Dataset_S3_plasmid_vector_maps/TH2286-(519)(pOCC531)_pTT6-N-iRFP-670-DRC4.ape
