# Supplementary material for: PICNIC accurately predicts condensate-forming proteins regardless of their structural disorder across organisms
Source: Nat Commun. 2024 Dec 11;15:10668. doi: 10.1038/s41467-024-55089-x (PMC11634905; doi:10.1038/s41467-024-55089-x)
Supplement: Supplementary file 4 — Dataset S3 [file 41467_2024_55089_MOESM4_ESM.zip › Dataset_S3_plasmid_vector_maps/TH2280-(488)(pOCC531)_pTT6-N-iRFP-670-MRPL1.ape]

LOCUS       _487__pOCC531__p        7943 bp    DNA        circular     09-JAN-2023
DEFINITION  .
ACCESSION   
VERSION     
SOURCE      .
  ORGANISM  .
COMMENT     pOCC530_pTT6-N-mtagBFP from 1 to 7140
COMMENT     pOCC53_pTT6-N-HIS6 from 1 to 6471
COMMENT     /private/Network/Servers/fileserver.mpi-cbg.de/bogdanova/sequences/
            Vector/EXPRESSION/MAMMALIAN/pTT6.ape from 1 to 6049
COMMENT     
COMMENT     ApEinfo:methylated:1
FEATURES             Location/Qualifiers
     promoter        587..1689
                     /locus_tag="CMV5 (modified pAdenovator)"
                     /label="CMV5 (modified pAdenovator)"
                     /ApEinfo_label="CMV5 (modified pAdenovator)"
                     /ApEinfo_fwdcolor="#ffb0f6"
                     /ApEinfo_revcolor="#9a9492"
                     /ApEinfo_graphicformat="arrow_data {{0 1 2 0 0 -1} {} 0}
                     width 5 offset 0"
     misc_feature    2650..2679
                     /locus_tag="linker"
                     /label="linker"
                     /ApEinfo_label="linker"
                     /ApEinfo_fwdcolor="#003535"
                     /ApEinfo_revcolor="#003535"
                     /ApEinfo_graphicformat="arrow_data {{0 1 2 0 0 -1} {} 0}
                     width 5 offset 0"
     misc_feature    2179..2184
                     /locus_tag="BtgZI"
                     /label="BtgZI"
                     /ApEinfo_label="BtgZI"
                     /ApEinfo_fwdcolor="#00ff00"
                     /ApEinfo_revcolor="#206f00"
                     /ApEinfo_graphicformat="arrow_data {{0 1 2 0 0 -1} {} 0}
                     width 5 offset 0"
     misc_feature    complement(2026..2031)
                     /locus_tag="BtgZI(1)"
                     /label="BtgZI(1)"
                     /ApEinfo_label="BtgZI"
                     /ApEinfo_fwdcolor="#00ff00"
                     /ApEinfo_revcolor="#206f00"
                     /ApEinfo_graphicformat="arrow_data {{0 1 2 0 0 -1} {} 0}
                     width 5 offset 0"
     misc_feature    complement(2112..2117)
                     /locus_tag="BtgZI(2)"
                     /label="BtgZI(2)"
                     /ApEinfo_label="BtgZI"
                     /ApEinfo_fwdcolor="#00ff00"
                     /ApEinfo_revcolor="#206f00"
                     /ApEinfo_graphicformat="arrow_data {{0 1 2 0 0 -1} {} 0}
                     width 5 offset 0"
     misc_feature    1717..2649
                     /locus_tag="iRFP670"
                     /label="iRFP670"
                     /ApEinfo_label="iRFP670"
                     /ApEinfo_fwdcolor="#ff0000"
                     /ApEinfo_revcolor="#808080"
                     /ApEinfo_graphicformat="arrow_data {{0 1 2 0 0 -1} {} 0}
                     width 5 offset 0"
     misc_feature    7057..7075
                     /locus_tag="AP0049.Amp-CF"
                     /label="AP0049.Amp-CF"
                     /ApEinfo_label="AP0049.Amp-CF"
                     /ApEinfo_fwdcolor="#ff6dc8"
                     /ApEinfo_revcolor="#ff6dc8"
                     /ApEinfo_graphicformat="arrow_data {{0 1 2 0 0 -1} {} 0}
                     width 5 offset 0"
     misc_feature    6218..6237
                     /locus_tag="AP0052.Amp-nF"
                     /label="AP0052.Amp-nF"
                     /ApEinfo_label="AP0052.Amp-nF"
                     /ApEinfo_fwdcolor="#ff7fcc"
                     /ApEinfo_revcolor="#ff7fcc"
                     /ApEinfo_graphicformat="arrow_data {{0 1 2 0 0 -1} {} 0}
                     width 5 offset 0"
     misc_feature    complement(6218..6237)
                     /locus_tag="AP0053.Amp-nR"
                     /label="AP0053.Amp-nR"
                     /ApEinfo_label="AP0053.Amp-nR"
                     /ApEinfo_fwdcolor="#93ffa2"
                     /ApEinfo_revcolor="#93ffa2"
                     /ApEinfo_graphicformat="arrow_data {{0 1 2 0 0 -1} {} 0}
                     width 5 offset 0"
     misc_feature    261..283
                     /locus_tag="M13-pUC-rev"
                     /label="M13-pUC-rev"
                     /ApEinfo_label="M13-pUC-rev"
                     /ApEinfo_fwdcolor="#fff92f"
                     /ApEinfo_revcolor="#fff92f"
                     /ApEinfo_graphicformat="arrow_data {{0 1 2 0 0 -1} {} 0}
                     width 5 offset 0"
     misc_feature    234..253
                     /locus_tag="AP0097-LacO-F"
                     /label="AP0097-LacO-F"
                     /ApEinfo_label="AP0097-LacO-F"
                     /ApEinfo_fwdcolor="cyan"
                     /ApEinfo_revcolor="cyan"
                     /ApEinfo_graphicformat="arrow_data {{0 1 2 0 0 -1} {} 0}
                     width 5 offset 0"
     misc_feature    1097..1116
                     /locus_tag="AP00108-CMVprom-F2"
                     /label="AP00108-CMVprom-F2"
                     /ApEinfo_label="AP00108-CMVprom-F2"
                     /ApEinfo_fwdcolor="#99cc99"
                     /ApEinfo_revcolor="#99cc99"
                     /ApEinfo_graphicformat="arrow_data {{0 1 2 0 0 -1} {} 0}
                     width 5 offset 0"
     misc_feature    280..300
                     /locus_tag="AP00112-M13(21mer)-R"
                     /label="AP00112-M13(21mer)-R"
                     /ApEinfo_label="AP00112-M13(21mer)-R"
                     /ApEinfo_fwdcolor="#99cccc"
                     /ApEinfo_revcolor="#99cccc"
                     /ApEinfo_graphicformat="arrow_data {{0 1 2 0 0 -1} {} 0}
                     width 5 offset 0"
     misc_feature    complement(7051..7078)
                     /locus_tag="AP00120-Amp-C-R"
                     /label="AP00120-Amp-C-R"
                     /ApEinfo_label="AP00120-Amp-C-R"
                     /ApEinfo_fwdcolor="#cc33ff"
                     /ApEinfo_revcolor="#cc33ff"
                     /ApEinfo_graphicformat="arrow_data {{0 1 2 0 0 -1} {} 0}
                     width 5 offset 0"
     misc_feature    complement(7778..7798)
                     /locus_tag="AP0126-ColE1-F1"
                     /label="AP0126-ColE1-F1"
                     /ApEinfo_label="AP0126-ColE1-F1"
                     /ApEinfo_fwdcolor="#cccc99"
                     /ApEinfo_revcolor="#cccc99"
                     /ApEinfo_graphicformat="arrow_data {{0 1 2 0 0 -1} {} 0}
                     width 5 offset 0"
     misc_feature    7720..7738
                     /locus_tag="AP0127-ColE1-R2"
                     /label="AP0127-ColE1-R2"
                     /ApEinfo_label="AP0127-ColE1-R2"
                     /ApEinfo_fwdcolor="#cc99cc"
                     /ApEinfo_revcolor="#cc99cc"
                     /ApEinfo_graphicformat="arrow_data {{0 1 2 0 0 -1} {} 0}
                     width 5 offset 0"
     misc_feature    complement(7203..7222)
                     /locus_tag="AP0128-ColE1-F2"
                     /label="AP0128-ColE1-F2"
                     /ApEinfo_label="AP0128-ColE1-F2"
                     /ApEinfo_fwdcolor="#cccc99"
                     /ApEinfo_revcolor="#cccc99"
                     /ApEinfo_graphicformat="arrow_data {{0 1 2 0 0 -1} {} 0}
                     width 5 offset 0"
     misc_feature    7265..7285
                     /locus_tag="AP0129-ColE1-R1"
                     /label="AP0129-ColE1-R1"
                     /ApEinfo_label="AP0129-ColE1-R1"
                     /ApEinfo_fwdcolor="#cc99cc"
                     /ApEinfo_revcolor="#cc99cc"
                     /ApEinfo_graphicformat="arrow_data {{0 1 2 0 0 -1} {} 0}
                     width 5 offset 0"
     misc_feature    1669..1687
                     /locus_tag="AP0289-pAB219seq-F"
                     /label="AP0289-pAB219seq-F"
                     /ApEinfo_label="AP0289-pAB219seq-F"
                     /ApEinfo_fwdcolor="#cccc99"
                     /ApEinfo_revcolor="#cccc99"
                     /ApEinfo_graphicformat="arrow_data {{0 1 2 0 0 -1} {} 0}
                     width 5 offset 0"
     misc_feature    complement(3783..3805)
                     /locus_tag="AP0290-pAB215seq-R"
                     /label="AP0290-pAB215seq-R"
                     /ApEinfo_label="AP0290-pAB215seq-R"
                     /ApEinfo_fwdcolor="#cc99cc"
                     /ApEinfo_revcolor="#cc99cc"
                     /ApEinfo_graphicformat="arrow_data {{0 1 2 0 0 -1} {} 0}
                     width 5 offset 0"
     misc_feature    complement(4080..4102)
                     /locus_tag="AP0359-occ-BstAPI-R"
                     /label="AP0359-occ-BstAPI-R"
                     /ApEinfo_label="AP0359-occ-BstAPI-R"
                     /ApEinfo_fwdcolor="#40cbac"
                     /ApEinfo_revcolor="#40cbac"
                     /ApEinfo_graphicformat="arrow_data {{0 1 2 0 0 -1} {} 0}
                     width 5 offset 0"
     misc_feature    2605..2625
                     /locus_tag="AP366-iRFP-cF"
                     /label="AP366-iRFP-cF"
                     /ApEinfo_label="AP366-iRFP-cF"
                     /ApEinfo_fwdcolor="#ffd8a6"
                     /ApEinfo_revcolor="#ffd8a6"
                     /ApEinfo_graphicformat="arrow_data {{0 1 2 0 0 -1} {} 0}
                     width 5 offset 0"
     misc_feature    complement(1729..1748)
                     /locus_tag="AP367-iRFP-nR"
                     /label="AP367-iRFP-nR"
                     /ApEinfo_label="AP367-iRFP-nR"
                     /ApEinfo_fwdcolor="#40cbac"
                     /ApEinfo_revcolor="#40cbac"
                     /ApEinfo_graphicformat="arrow_data {{0 1 2 0 0 -1} {} 0}
                     width 5 offset 0"
     primer_bind     280..300
                     /locus_tag="M13-rev"
                     /label="M13-rev"
                     /ApEinfo_label="M13-rev"
                     /ApEinfo_fwdcolor="cyan"
                     /ApEinfo_revcolor="green"
                     /ApEinfo_graphicformat="arrow_data {{0 1 2 0 0 -1} {} 0}
                     width 5 offset 0"
     rep_origin      7173..7855
                     /locus_tag="ColE1 origin"
                     /label="ColE1 origin"
                     /ApEinfo_label="ColE1 origin"
                     /ApEinfo_fwdcolor="gray50"
                     /ApEinfo_revcolor="gray50"
                     /ApEinfo_graphicformat="arrow_data {{0 1 2 0 0 -1} {} 0}
                     width 5 offset 0"
     misc_binding    252..274
                     /locus_tag="LacO"
                     /label="LacO"
                     /ApEinfo_label="LacO"
                     /ApEinfo_fwdcolor="cornflower blue"
                     /ApEinfo_revcolor="cornflower blue"
                     /ApEinfo_graphicformat="arrow_data {{0 1 2 0 0 -1} {} 0}
                     width 5 offset 0"
     CDS             6218..7078
                     /locus_tag="AmpR"
                     /label="AmpR"
                     /ApEinfo_label="AmpR"
                     /ApEinfo_fwdcolor="yellow"
                     /ApEinfo_revcolor="yellow"
                     /ApEinfo_graphicformat="arrow_data {{0 1 2 0 0 -1} {} 0}
                     width 5 offset 0"
     promoter        6148..6183
                     /locus_tag="Bact.prom. from pEGFP-N3"
                     /label="Bact.prom. from pEGFP-N3"
                     /ApEinfo_label="Bact.prom. from pEGFP-N3"
                     /ApEinfo_fwdcolor="cyan"
                     /ApEinfo_revcolor="green"
                     /ApEinfo_graphicformat="arrow_data {{0 1 2 0 0 -1} {} 0}
                     width 5 offset 0"
     misc_feature    164..180
                     /locus_tag="pUC19wt-1Lac-o"
                     /label="pUC19wt-1Lac-o"
                     /ApEinfo_label="pUC19wt-1Lac-o"
                     /ApEinfo_fwdcolor="#ff1f2b"
                     /ApEinfo_revcolor="#ff1f2b"
                     /ApEinfo_graphicformat="arrow_data {{0 1 2 0 0 -1} {} 0}
                     width 5 offset 0"
     misc_feature    256..272
                     /locus_tag="pUC19wt-2Lac-o"
                     /label="pUC19wt-2Lac-o"
                     /ApEinfo_label="pUC19wt-2Lac-o"
                     /ApEinfo_fwdcolor="#ff2f32"
                     /ApEinfo_revcolor="#ff2f32"
                     /ApEinfo_graphicformat="arrow_data {{0 1 2 0 0 -1} {} 0}
                     width 5 offset 0"
     misc_feature    complement(139..219)
                     /locus_tag="pCC1Fos-h/a-R"
                     /label="pCC1Fos-h/a-R"
                     /ApEinfo_label="pCC1Fos-h/a-R"
                     /ApEinfo_fwdcolor="#c9ff7a"
                     /ApEinfo_revcolor="#c9ff7a"
                     /ApEinfo_graphicformat="arrow_data {{0 1 2 0 0 -1} {} 0}
                     width 5 offset 0"
     misc_feature    complement(276..300)
                     /locus_tag="subcloning(PhiC)-F"
                     /label="subcloning(PhiC)-F"
                     /ApEinfo_label="subcloning(PhiC)-F"
                     /ApEinfo_fwdcolor="#ccccff"
                     /ApEinfo_revcolor="#ccccff"
                     /ApEinfo_graphicformat="arrow_data {{0 1 2 0 0 -1} {} 0}
                     width 5 offset 0"
     promoter        584..1171
                     /locus_tag="CMV promoter"
                     /label="CMV promoter"
                     /ApEinfo_label="CMV promoter"
                     /ApEinfo_fwdcolor="#cccc99"
                     /ApEinfo_revcolor="#cccc99"
                     /ApEinfo_graphicformat="arrow_data {{0 1 2 0 0 -1} {} 0}
                     width 5 offset 0"
     misc_feature    4012..4018
                     /locus_tag="branch site"
                     /label="branch site"
                     /ApEinfo_label="branch site"
                     /ApEinfo_fwdcolor="#6666ff"
                     /ApEinfo_revcolor="#6666ff"
                     /ApEinfo_graphicformat="arrow_data {{0 1 2 0 0 -1} {} 0}
                     width 5 offset 0"
     misc_feature    7781..7787
                     /locus_tag="branch site(1)"
                     /label="branch site(1)"
                     /ApEinfo_label="branch site"
                     /ApEinfo_fwdcolor="#6666ff"
                     /ApEinfo_revcolor="#6666ff"
                     /ApEinfo_graphicformat="arrow_data {{0 1 2 0 0 -1} {} 0}
                     width 5 offset 0"
     misc_feature    2680..2687
                     /locus_tag="NotI"
                     /label="NotI"
                     /ApEinfo_label="NotI"
                     /ApEinfo_fwdcolor="#ff27b7"
                     /ApEinfo_revcolor="#ff27b7"
                     /ApEinfo_graphicformat="arrow_data {{0 1 2 0 0 -1} {} 0}
                     width 5 offset 0"
     misc_feature    3691..3698
                     /locus_tag="AscI"
                     /label="AscI"
                     /ApEinfo_label="AscI"
                     /ApEinfo_fwdcolor="#ff27b7"
                     /ApEinfo_revcolor="#ff27b7"
                     /ApEinfo_graphicformat="arrow_data {{0 1 2 0 0 -1} {} 0}
                     width 5 offset 0"
     misc_feature    3706..3711
                     /locus_tag="HindIII"
                     /label="HindIII"
                     /ApEinfo_label="HindIII"
                     /ApEinfo_fwdcolor="#ff9cf9"
                     /ApEinfo_revcolor="#ff9cf9"
                     /ApEinfo_graphicformat="arrow_data {{0 1 2 0 0 -1} {} 0}
                     width 5 offset 0"
     misc_feature    2689..3690
                     /locus_tag="MRPL1"
                     /label="MRPL1"
                     /ApEinfo_label="MRPL1"
                     /ApEinfo_fwdcolor="#8b99ff"
                     /ApEinfo_revcolor="#8b99ff"
                     /ApEinfo_graphicformat="arrow_data {{0 1 2 0 0 -1} {} 0}
                     width 5 offset 0"
ORIGIN
        1 CCTTTGAGTG AGCTGATACC GCTCGCCGCA GCCGAACGAC CGAGCGCAGC GAGTCAGTGA
       61 GCGAGGAAGC GGAAGAGCGC CCAATACGCA AACCGCCTCT CCCCGCGCGT TGGCCGATTC
      121 ATTAATGCAG CTGGCACGAC AGGTTTCCCG ACTGGAAAGC GGGCAGTGAG CGCAACGCAA
      181 TTAATGTGAG TTAGCTCACT CATTAGGCAC CCCAGGCTTT ACACTTTATG CTTCCGGCTC
      241 GTATGTTGTG TGGAATTGTG AGCGGATAAC AATTTCACAC AGGAAACAGC TATGACCATG
      301 ATTACGCCAA GCTCTAGCTA GAGGTCGACC AATTCTCATG TTTGACAGCT TATCATCGCA
      361 GATCCGGGCA ACGTTGTTGC CATTGCTGCA GGCGCAGAAC TGGTAGGTAT GGAAGATCTA
      421 TACATTGAAT CAATATTGGC AATTAGCCAT ATTAGTCATT GGTTATATAG CATAAATCAA
      481 TATTGGCTAT TGGCCATTGC ATACGTTGTA TCTATATCAT AATATGTACA TTTATATTGG
      541 CTCATGTCCA ATATGACCGC CATGTTGACA TTGATTATTG ACTAGTTATT AATAGTAATC
      601 AATTACGGGG TCATTAGTTC ATAGCCCATA TATGGAGTTC CGCGTTACAT AACTTACGGT
      661 AAATGGCCCG CCTGGCTGAC CGCCCAACGA CCCCCGCCCA TTGACGTCAA TAATGACGTA
      721 TGTTCCCATA GTAACGCCAA TAGGGACTTT CCATTGACGT CAATGGGTGG AGTATTTACG
      781 GTAAACTGCC CACTTGGCAG TACATCAAGT GTATCATATG CCAAGTCCGC CCCCTATTGA
      841 CGTCAATGAC GGTAAATGGC CCGCCTGGCA TTATGCCCAG TACATGACCT TACGGGACTT
      901 TCCTACTTGG CAGTACATCT ACGTATTAGT CATCGCTATT ACCGTGGTGA TGCGGTTTTG
      961 GCAGTACACC AATGGGCGTG GATAGCGGTT TGACTCACGG GGATTTCCAA GTCTCCACCC
     1021 CATTGACGTC AATGGGAGTT TGTTTTGGCA CCAAAATCAA CGGGACTTTC CAAAATGTCG
     1081 TAATAACCCC GCCCCGTTGA CGCAAATGGG CGGTAGGCGT GTACGGTGGG AGGTCTATAT
     1141 AAGCAGAGCT CGTTTAGTGA ACCGTCAGAT CCTCACTCTC TTCCGCATCG CTGTCTGCGA
     1201 GGGCCAGCTG TTGGGCTCGC GGTTGAGGAC AAACTCTTCG CGGTCTTTCC AGTACTCTTG
     1261 GATCGGAAAC CCGTCGGCCT CCGAACGGTA CTCCGCCACC GAGGGACCTG AGCGAGTCCG
     1321 CATCGACCGG ATCGGAAAAC CTCTCGAGAA AGGCGTCTAA CCAGTCACAG TCGCAAGGTA
     1381 GGCTGAGCAC CGTGGCGGGC GGCAGCGGGT GGCGGTCGGG GTTGTTTCTG GCGGAGGTGC
     1441 TGCTGATGAT GTAATTAAAG TAGGCGGTCT TGAGACGGCG GATGGTCGAG GTGAGGTGTG
     1501 GCAGGCTTGA GATCCAGCTG TTGGGGTGAG TACTCCCTCT CAAAAGCGGG CATTACTTCT
     1561 GCGCTAAGAT TGTCAGTTTC CAAAAACGAG GAGGATTTGA TATTCACCTG GCCCGATCTG
     1621 GCCATACACT TGAGTGACAA TGACATCCAC TTTGCCTTTC TCTCCACAGG TGTCCACTCC
     1681 CAGGTCCAAG TTTAAACGCT AGCCGCCACC ATGGGCATGG CGCGTAAGGT CGATCTCACC
     1741 TCCTGCGATC GCGAGCCGAT CCACATCCCC GGCAGCATTC AGCCGTGCGG CTGCCTGCTA
     1801 GCCTGCGACG CGCAGGCGGT GCGGATCACG CGCATTACGG AAAATGCCGG CGCGTTCTTT
     1861 GGACGCGAAA CTCCGCGGGT CGGTGAGCTA CTCGCCGATT ACTTCGGCGA GACCGAAGCC
     1921 CATGCGCTGC GCAACGCACT GGCGCAGTCC TCCGATCCAA AGCGACCGGC GCTGATCTTC
     1981 GGTTGGCGCG ACGGCCTGAC CGGCCGCACC TTCGACATCT CACTGCATCG CCATGACGGT
     2041 ACATCGATCA TCGAGTTCGA GCCTGCGGCG GCCGAACAGG CCGACAATCC GCTGCGGCTG
     2101 ACGCGGCAGA TCATCGCGCG CACCAAAGAA CTGAAGTCGC TCGAAGAGAT GGCCGCACGG
     2161 GTGCCGCGCT ATCTGCAGGC GATGCTCGGC TATCACCGCG TGATGTTGTA CCGCTTCGCG
     2221 GACGACGGCT CCGGGATGGT GATCGGCGAG GCGAAGCGCA GCGACCTCGA GAGCTTTCTC
     2281 GGTCAGCACT TTCCGGCGTC GCTGGTCCCG CAGCAGGCGC GGCTACTGTA CTTGAAGAAC
     2341 GCGATCCGCG TGGTCTCGGA TTCGCGCGGC ATCAGCAGCC GGATCGTGCC CGAGCACGAC
     2401 GCCTCCGGCG CCGCGCTCGA TCTGTCGTTC GCGCACCTGC GCAGCATCTC GCCCTGCCAT
     2461 CTCGAATTTC TGCGGAACAT GGGCGTCAGC GCCTCGATGT CGCTGTCGAT CATCATTGAC
     2521 GGCACGCTAT GGGGATTGAT CATCTGTCAT CATTACGAGC CGCGTGCCGT GCCGATGGCG
     2581 CAGCGCGTCG CGGCCGAAAT GTTCGCCGAC TTCTTATCGC TGCACTTCAC CGCCGCCCAC
     2641 CACCAACGCG GATCCGCTGG CTCCGCTGCT GGTTCTGGCG CGGCCGCAAT GACTAGTGCT
     2701 AGCATGGCCG CTGCCGTCAG GTGTATGGGC AGAGCCCTCA TCCACCATCA GAGACATAGC
     2761 CTCAGTAAGA TGGTGTACCA GACCTCTCTG TGTTCTTGCA GCGTGAATAT CAGAGTGCCC
     2821 AACAGACACT TCGCCGCCGC CACAAAGTCC GCTAAGAAGA CCAAGAAGGG AGCCAAAGAG
     2881 AAAACACCTG ATGAGAAAAA AGACGAGATC GAGAAGATCA AAGCCTATCC ATACATGGAA
     2941 GGAGAACCAG AGGATGACGT GTACCTGAAA AGGCTGTACC CTCGGCAGAT TTACGAGGTG
     3001 GAAAAGGCAG TGCACCTGCT GAAGAAATTT CAAATCCTGG ACTTTACCAG CCCAAAGCAG
     3061 TCAGTCTACC TGGACCTGAC ACTGGACATG GCCCTGGGCA AGAAAAAGAA TGTGGAGCCA
     3121 TTCACCTCTG TGCTGAGCCT GCCTTACCCC TTCGCCAGCG AGATCAACAA GGTGGCAGTG
     3181 TTCACGGAGA ACGCTAGTGA GGTGAAGATT GCCGAGGAGA ATGGAGCCGC CTTCGCCGGC
     3241 GGGACCAGCC TGATTCAGAA AATTTGGGAC GACGAGATCG TGGCCGATTT CTACGTGGCC
     3301 GTGCCCGAGA TCATGCCCGA GCTTAATAGA CTGAGAAAAA AGCTGAACAA GAAGTACCCA
     3361 AAGCTCAGCC GAAACAGCAT TGGCCGGGAC ATCCCTAAGA TGCTGGAGCT GTTCAAGAAT
     3421 GGCCATGAGA TCAAAGTGGA CGAGGAACGG GAGAATTTCC TGCAGACCAA GATCGCCACC
     3481 CTGGACATGA GCTCTGATCA GATCGCCGCC AACCTGCAGG CCGTGATCAA CGAGGTGTGT
     3541 CGGCACAGGC CTCTGAACCT GGGCCCTTTC GTCGTGAGGG CCTTTCTGCG ATCCAGCACC
     3601 AGTGAGGGCC TGCTGCTGAA AATCGACCCA CTGCTGCCCA AGGAGGTGAA GAACGAGGAG
     3661 TCTGAAAAGG AGGACGCTGA ATTCTCTAGA GGCGCGCCGT AATAGAAGCT TGATCCCCCG
     3721 ACCTCGACCT CTGGCTAATA AAGGAAATTT ATTTTCATTG CAATAGTGTG TTGGAATTTT
     3781 TTGTGTCTCT CACTCGGAAG GACATATGGG AGGGCAAATC ATTTGGTCGA GATCCCTCGG
     3841 AGATCTCTAG CTAGAGGATC GATCCCCGCC CCGGACGAAC TAAACCTGAC TACGACATCT
     3901 CTGCCCCTTC TTCGCGGGGC AGTGCATGTA ATCCCTTCAG TTGGTTGGTA CAACTTGCCA
     3961 ACTGGGCCCT GTTCCACATG TGACACGGGG GGGACCAAAC ACAAAGGGGT TCTCTGACTG
     4021 TAGTTGACAT CCTTATAAAT GGATGTGCAC ATTTGCCAAC ACTGAGTGGC TTTCATCCTG
     4081 GAGCAGACTT TGCAGTCTGT GGACTGCAAC ACAACATTGC CTTTATGTGT AACTCTTGGC
     4141 TGAAGCTCTT ACACCAATGC TGGGGGACAT GTACCTCCCA GGGGCCCAGG AAGACTACGG
     4201 GAGGCTACAC CAACGTCAAT CAGAGGGGCC TGTGTAGCTA CCGATAAGCG GACCCTCAAG
     4261 AGGGCATTAG CAATAGTGTT TATAAGGCCC CCTTGTTAAC CCTAAACGGG TAGCATATGC
     4321 TTCCCGGGTA GTAGTATATA CTATCCAGAC TAACCCTAAT TCAATAGCAT ATGTTACCCA
     4381 ACGGGAAGCA TATGCTATCG AATTAGGGTT AGTAAAAGGG TCCTAAGGAA CAGCGATATC
     4441 TCCCACCCCA TGAGCTGTCA CGGTTTTATT TACATGGGGT CAGGATTCCA CGAGGGTAGT
     4501 GAACCATTTT AGTCACAAGG GCAGTGGCTG AAGATCAAGG AGCGGGCAGT GAACTCTCCT
     4561 GAATCTTCGC CTGCTTCTTC ATTCTCCTTC GTTTAGCTAA TAGAATAACT GCTGAGTTGT
     4621 GAACAGTAAG GTGTATGTGA GGTGCTCGAA AACAAGGTTT CAGGTGACGC CCCCAGAATA
     4681 AAATTTGGAC GGGGGGTTCA GTGGTGGCAT TGTGCTATGA CACCAATATA ACCCTCACAA
     4741 ACCCCTTGGG CAATAAATAC TAGTGTAGGA ATGAAACATT CTGAATATCT TTAACAATAG
     4801 AAATCCGTGG GGTGGGGACA AGCCGTAAAG ACTGGATGTC CATCTCACAC GAATTTATGG
     4861 CTATGGGCAA CACATAATCC TAGTGCAATA TGATACTGGG GTTATTAAGA TGTGTCCCAG
     4921 GCAGGGACCA AGACAGGTGA ACCATGTTGT TACACTCTAT TTGTAACAAG GGGAAAGAGA
     4981 GTGGACGCCG ACAGCAGCGG ACTCCACTGG TTGTCTCTAA CACCCCCGAA AATTAAACGG
     5041 GGCTCCACGC CAATGGGGCC CATAAACAAA GACAAGTGGC CACTCTTTTT TTTGAAATTG
     5101 TGGAGTGGGG GCACGCGTCA GCCCCCACAC GCCGCCCTGC GGTTTTGGAC TGTAAAATAA
     5161 GGGTGTAATA ACTTGGCTGA TTGTAACCCC GCTAACCACT GCGGTCAAAC CACTTGCCCA
     5221 CAAAACCACT AATGGCACCC CGGGGAATAC CTGCATAAGT AGGTGGGCGG GCCAAGATAG
     5281 GGGCGCGATT GCTGCGATCT GGAGGACAAA TTACACACAC TTGCGCCTGA GCGCCAAGCA
     5341 CAGGGTTGTT GGTCCTCATA TTCACGAGGT CGCTGAGAGC ACGGTGGGCT AATGTTGCCG
     5401 TGGGTAGCAT ATACTACCCA AATATCTGGA TAGCATATGC TATCCTAATC TATATCTGGG
     5461 TAGCATAGGC TATCCTAATC TATATCTGGG TAGCATATGC TATCCTAATC TATATCTGGG
     5521 TAGTATATGC TATCCTAATT TATATCTGGG TAGCATAGGC TATCCTAATC TATATCTGGG
     5581 TAGCATATGC TATCCTAATC TATATCTGGG TAGTATATGC TATCCTAATC TGTATCCGGG
     5641 TAGCATATGC TATCCTAATA GAGATTAGGG TAGTATATGC TATCCTAATT TATATCTGGG
     5701 TAGCATATAC TACCCAAATA TCTGGATAGC ATATGCTATC CTAATCTATA TCTGGGTAGC
     5761 ATATGCTATC CTAATCTATA TCTGGGTAGC ATAGGCTATC CTAATCTATA TCTGGGTAGC
     5821 ATATGCTATC CTAATCTATA TCTGGGTAGT ATATGCTATC CTAATTTATA TCTGGGTAGC
     5881 ATAGGCTATC CTAATCTATA TCTGGGTAGC ATATGCTATC CTAATCTATA TCTGGGTAGT
     5941 ATATGCTATC CTAATCTGTA TCCGGGTAGC ATATGCTATC CTCATGATAA GCTGTCAAAC
     6001 ATGAGAATTT TCTTGAAGAC GAAAGGGCCT CGTGATACGC CTATTTTTAT AGGTTAATGT
     6061 CATGATAATA ATGGTTTCTT AGACGTCAGG TGGCACTTTT CGGGGAAATG TGCGCGGAAC
     6121 CCCTATTTGT TTATTTTTCT AAATACATTC AAATATGTAT CCGCTCATGA GACAATAACC
     6181 CTGATAAATG CTTCAATAAT ATTGAAAAAG GAAGAGTATG AGTATTCAAC ATTTCCGTGT
     6241 CGCCCTTATT CCCTTTTTTG CGGCATTTTG CCTTCCTGTT TTTGCTCACC CAGAAACGCT
     6301 GGTGAAAGTA AAAGATGCTG AAGATCAGTT GGGTGCACGA GTGGGTTACA TCGAACTGGA
     6361 TCTCAACAGC GGTAAGATCC TTGAGAGTTT TCGCCCCGAA GAACGTTTTC CAATGATGAG
     6421 CACTTTTAAA GTTCTGCTAT GTGGCGCGGT ATTATCCCGT GTTGACGCCG GGCAAGAGCA
     6481 ACTCGGTCGC CGCATACACT ATTCTCAGAA TGACTTGGTT GAGTACTCAC CAGTCACAGA
     6541 AAAGCATCTT ACGGATGGCA TGACAGTAAG AGAATTATGC AGTGCTGCCA TAACCATGAG
     6601 TGATAACACT GCGGCCAACT TACTTCTGAC AACGATCGGA GGACCGAAGG AGCTAACCGC
     6661 TTTTTTGCAC AACATGGGGG ATCATGTAAC TCGCCTTGAT CGTTGGGAAC CGGAGCTGAA
     6721 TGAAGCCATA CCAAACGACG AGCGTGACAC CACGATGCCT GCAGCAATGG CAACAACGTT
     6781 GCGCAAACTA TTAACTGGCG AACTACTTAC TCTAGCTTCC CGGCAACAAT TAATAGACTG
     6841 GATGGAGGCG GATAAAGTTG CAGGACCACT TCTGCGCTCG GCCCTTCCGG CTGGCTGGTT
     6901 TATTGCTGAT AAATCTGGAG CCGGTGAGCG TGGGTCTCGC GGTATCATTG CAGCACTGGG
     6961 GCCAGATGGT AAGCCCTCCC GTATCGTAGT TATCTACACG ACGGGGAGTC AGGCAACTAT
     7021 GGATGAACGA AATAGACAGA TCGCTGAGAT AGGTGCCTCA CTGATTAAGC ATTGGTAACT
     7081 GTCAGACCAA GTTTACTCAT ATATACTTTA GATTGATTTA AAACTTCATT TTTAATTTAA
     7141 AAGGATCTAG GTGAAGATCC TTTTTGATAA TCTCATGACC AAAATCCCTT AACGTGAGTT
     7201 TTCGTTCCAC TGAGCGTCAG ACCCCGTAGA AAAGATCAAA GGATCTTCTT GAGATCCTTT
     7261 TTTTCTGCGC GTAATCTGCT GCTTGCAAAC AAAAAAACCA CCGCTACCAG CGGTGGTTTG
     7321 TTTGCCGGAT CAAGAGCTAC CAACTCTTTT TCCGAAGGTA ACTGGCTTCA GCAGAGCGCA
     7381 GATACCAAAT ACTGTTCTTC TAGTGTAGCC GTAGTTAGGC CACCACTTCA AGAACTCTGT
     7441 AGCACCGCCT ACATACCTCG CTCTGCTAAT CCTGTTACCA GTGGCTGCTG CCAGTGGCGA
     7501 TAAGTCGTGT CTTACCGGGT TGGACTCAAG ACGATAGTTA CCGGATAAGG CGCAGCGGTC
     7561 GGGCTGAACG GGGGGTTCGT GCACACAGCC CAGCTTGGAG CGAACGACCT ACACCGAACT
     7621 GAGATACCTA CAGCGTGAGC TATGAGAAAG CGCCACGCTT CCCGAAGGGA GAAAGGCGGA
     7681 CAGGTATCCG GTAAGCGGCA GGGTCGGAAC AGGAGAGCGC ACGAGGGAGC TTCCAGGGGG
     7741 AAACGCCTGG TATCTTTATA GTCCTGTCGG GTTTCGCCAC CTCTGACTTG AGCGTCGATT
     7801 TTTGTGATGC TCGTCAGGGG GGCGGAGCCT ATGGAAAAAC GCCAGCAACG CGGCCTTTTT
     7861 ACGGTTCCTG GCCTTTTGCT GGCCTTTTGC TCACATGTTC TTTCCTGCGT TATCCCCTGA
     7921 TTCTGTGGAT AACCGTATTA CCG   
//
