# Supplementary material for: PICNIC accurately predicts condensate-forming proteins regardless of their structural disorder across organisms
Source: Nat Commun. 2024 Dec 11;15:10668. doi: 10.1038/s41467-024-55089-x (PMC11634905; doi:10.1038/s41467-024-55089-x)
Supplement: Supplementary file 4 — Dataset S3 [file 41467_2024_55089_MOESM4_ESM.zip › Dataset_S3_plasmid_vector_maps/TH2274-(482)(pOCC531)_pTT6-N-iRFP-670-AIMP1.ape]

LOCUS       _481__pOCC531__p        7904 bp    DNA        circular     09-JAN-2023
DEFINITION  .
ACCESSION   
VERSION     
SOURCE      .
  ORGANISM  .
COMMENT     pOCC530_pTT6-N-mtagBFP from 1 to 7140
COMMENT     pOCC53_pTT6-N-HIS6 from 1 to 6471
COMMENT     /private/Network/Servers/fileserver.mpi-cbg.de/bogdanova/sequences/
            Vector/EXPRESSION/MAMMALIAN/pTT6.ape from 1 to 6049
COMMENT     
COMMENT     ApEinfo:methylated:1
FEATURES             Location/Qualifiers
     promoter        587..1689
                     /locus_tag="CMV5 (modified pAdenovator)"
                     /label="CMV5 (modified pAdenovator)"
                     /ApEinfo_label="CMV5 (modified pAdenovator)"
                     /ApEinfo_fwdcolor="#ffb0f6"
                     /ApEinfo_revcolor="#9a9492"
                     /ApEinfo_graphicformat="arrow_data {{0 1 2 0 0 -1} {} 0}
                     width 5 offset 0"
     misc_feature    2650..2679
                     /locus_tag="linker"
                     /label="linker"
                     /ApEinfo_label="linker"
                     /ApEinfo_fwdcolor="#003535"
                     /ApEinfo_revcolor="#003535"
                     /ApEinfo_graphicformat="arrow_data {{0 1 2 0 0 -1} {} 0}
                     width 5 offset 0"
     misc_feature    2179..2184
                     /locus_tag="BtgZI"
                     /label="BtgZI"
                     /ApEinfo_label="BtgZI"
                     /ApEinfo_fwdcolor="#00ff00"
                     /ApEinfo_revcolor="#206f00"
                     /ApEinfo_graphicformat="arrow_data {{0 1 2 0 0 -1} {} 0}
                     width 5 offset 0"
     misc_feature    complement(2026..2031)
                     /locus_tag="BtgZI(1)"
                     /label="BtgZI(1)"
                     /ApEinfo_label="BtgZI"
                     /ApEinfo_fwdcolor="#00ff00"
                     /ApEinfo_revcolor="#206f00"
                     /ApEinfo_graphicformat="arrow_data {{0 1 2 0 0 -1} {} 0}
                     width 5 offset 0"
     misc_feature    complement(2112..2117)
                     /locus_tag="BtgZI(2)"
                     /label="BtgZI(2)"
                     /ApEinfo_label="BtgZI"
                     /ApEinfo_fwdcolor="#00ff00"
                     /ApEinfo_revcolor="#206f00"
                     /ApEinfo_graphicformat="arrow_data {{0 1 2 0 0 -1} {} 0}
                     width 5 offset 0"
     misc_feature    1717..2649
                     /locus_tag="iRFP670"
                     /label="iRFP670"
                     /ApEinfo_label="iRFP670"
                     /ApEinfo_fwdcolor="#ff0000"
                     /ApEinfo_revcolor="#808080"
                     /ApEinfo_graphicformat="arrow_data {{0 1 2 0 0 -1} {} 0}
                     width 5 offset 0"
     misc_feature    7018..7036
                     /locus_tag="AP0049.Amp-CF"
                     /label="AP0049.Amp-CF"
                     /ApEinfo_label="AP0049.Amp-CF"
                     /ApEinfo_fwdcolor="#ff6dc8"
                     /ApEinfo_revcolor="#ff6dc8"
                     /ApEinfo_graphicformat="arrow_data {{0 1 2 0 0 -1} {} 0}
                     width 5 offset 0"
     misc_feature    6179..6198
                     /locus_tag="AP0052.Amp-nF"
                     /label="AP0052.Amp-nF"
                     /ApEinfo_label="AP0052.Amp-nF"
                     /ApEinfo_fwdcolor="#ff7fcc"
                     /ApEinfo_revcolor="#ff7fcc"
                     /ApEinfo_graphicformat="arrow_data {{0 1 2 0 0 -1} {} 0}
                     width 5 offset 0"
     misc_feature    complement(6179..6198)
                     /locus_tag="AP0053.Amp-nR"
                     /label="AP0053.Amp-nR"
                     /ApEinfo_label="AP0053.Amp-nR"
                     /ApEinfo_fwdcolor="#93ffa2"
                     /ApEinfo_revcolor="#93ffa2"
                     /ApEinfo_graphicformat="arrow_data {{0 1 2 0 0 -1} {} 0}
                     width 5 offset 0"
     misc_feature    261..283
                     /locus_tag="M13-pUC-rev"
                     /label="M13-pUC-rev"
                     /ApEinfo_label="M13-pUC-rev"
                     /ApEinfo_fwdcolor="#fff92f"
                     /ApEinfo_revcolor="#fff92f"
                     /ApEinfo_graphicformat="arrow_data {{0 1 2 0 0 -1} {} 0}
                     width 5 offset 0"
     misc_feature    234..253
                     /locus_tag="AP0097-LacO-F"
                     /label="AP0097-LacO-F"
                     /ApEinfo_label="AP0097-LacO-F"
                     /ApEinfo_fwdcolor="cyan"
                     /ApEinfo_revcolor="cyan"
                     /ApEinfo_graphicformat="arrow_data {{0 1 2 0 0 -1} {} 0}
                     width 5 offset 0"
     misc_feature    1097..1116
                     /locus_tag="AP00108-CMVprom-F2"
                     /label="AP00108-CMVprom-F2"
                     /ApEinfo_label="AP00108-CMVprom-F2"
                     /ApEinfo_fwdcolor="#99cc99"
                     /ApEinfo_revcolor="#99cc99"
                     /ApEinfo_graphicformat="arrow_data {{0 1 2 0 0 -1} {} 0}
                     width 5 offset 0"
     misc_feature    280..300
                     /locus_tag="AP00112-M13(21mer)-R"
                     /label="AP00112-M13(21mer)-R"
                     /ApEinfo_label="AP00112-M13(21mer)-R"
                     /ApEinfo_fwdcolor="#99cccc"
                     /ApEinfo_revcolor="#99cccc"
                     /ApEinfo_graphicformat="arrow_data {{0 1 2 0 0 -1} {} 0}
                     width 5 offset 0"
     misc_feature    complement(7012..7039)
                     /locus_tag="AP00120-Amp-C-R"
                     /label="AP00120-Amp-C-R"
                     /ApEinfo_label="AP00120-Amp-C-R"
                     /ApEinfo_fwdcolor="#cc33ff"
                     /ApEinfo_revcolor="#cc33ff"
                     /ApEinfo_graphicformat="arrow_data {{0 1 2 0 0 -1} {} 0}
                     width 5 offset 0"
     misc_feature    complement(7739..7759)
                     /locus_tag="AP0126-ColE1-F1"
                     /label="AP0126-ColE1-F1"
                     /ApEinfo_label="AP0126-ColE1-F1"
                     /ApEinfo_fwdcolor="#cccc99"
                     /ApEinfo_revcolor="#cccc99"
                     /ApEinfo_graphicformat="arrow_data {{0 1 2 0 0 -1} {} 0}
                     width 5 offset 0"
     misc_feature    7681..7699
                     /locus_tag="AP0127-ColE1-R2"
                     /label="AP0127-ColE1-R2"
                     /ApEinfo_label="AP0127-ColE1-R2"
                     /ApEinfo_fwdcolor="#cc99cc"
                     /ApEinfo_revcolor="#cc99cc"
                     /ApEinfo_graphicformat="arrow_data {{0 1 2 0 0 -1} {} 0}
                     width 5 offset 0"
     misc_feature    complement(7164..7183)
                     /locus_tag="AP0128-ColE1-F2"
                     /label="AP0128-ColE1-F2"
                     /ApEinfo_label="AP0128-ColE1-F2"
                     /ApEinfo_fwdcolor="#cccc99"
                     /ApEinfo_revcolor="#cccc99"
                     /ApEinfo_graphicformat="arrow_data {{0 1 2 0 0 -1} {} 0}
                     width 5 offset 0"
     misc_feature    7226..7246
                     /locus_tag="AP0129-ColE1-R1"
                     /label="AP0129-ColE1-R1"
                     /ApEinfo_label="AP0129-ColE1-R1"
                     /ApEinfo_fwdcolor="#cc99cc"
                     /ApEinfo_revcolor="#cc99cc"
                     /ApEinfo_graphicformat="arrow_data {{0 1 2 0 0 -1} {} 0}
                     width 5 offset 0"
     misc_feature    1669..1687
                     /locus_tag="AP0289-pAB219seq-F"
                     /label="AP0289-pAB219seq-F"
                     /ApEinfo_label="AP0289-pAB219seq-F"
                     /ApEinfo_fwdcolor="#cccc99"
                     /ApEinfo_revcolor="#cccc99"
                     /ApEinfo_graphicformat="arrow_data {{0 1 2 0 0 -1} {} 0}
                     width 5 offset 0"
     misc_feature    complement(3744..3766)
                     /locus_tag="AP0290-pAB215seq-R"
                     /label="AP0290-pAB215seq-R"
                     /ApEinfo_label="AP0290-pAB215seq-R"
                     /ApEinfo_fwdcolor="#cc99cc"
                     /ApEinfo_revcolor="#cc99cc"
                     /ApEinfo_graphicformat="arrow_data {{0 1 2 0 0 -1} {} 0}
                     width 5 offset 0"
     misc_feature    complement(4041..4063)
                     /locus_tag="AP0359-occ-BstAPI-R"
                     /label="AP0359-occ-BstAPI-R"
                     /ApEinfo_label="AP0359-occ-BstAPI-R"
                     /ApEinfo_fwdcolor="#40cbac"
                     /ApEinfo_revcolor="#40cbac"
                     /ApEinfo_graphicformat="arrow_data {{0 1 2 0 0 -1} {} 0}
                     width 5 offset 0"
     misc_feature    2605..2625
                     /locus_tag="AP366-iRFP-cF"
                     /label="AP366-iRFP-cF"
                     /ApEinfo_label="AP366-iRFP-cF"
                     /ApEinfo_fwdcolor="#ffd8a6"
                     /ApEinfo_revcolor="#ffd8a6"
                     /ApEinfo_graphicformat="arrow_data {{0 1 2 0 0 -1} {} 0}
                     width 5 offset 0"
     misc_feature    complement(1729..1748)
                     /locus_tag="AP367-iRFP-nR"
                     /label="AP367-iRFP-nR"
                     /ApEinfo_label="AP367-iRFP-nR"
                     /ApEinfo_fwdcolor="#40cbac"
                     /ApEinfo_revcolor="#40cbac"
                     /ApEinfo_graphicformat="arrow_data {{0 1 2 0 0 -1} {} 0}
                     width 5 offset 0"
     primer_bind     280..300
                     /locus_tag="M13-rev"
                     /label="M13-rev"
                     /ApEinfo_label="M13-rev"
                     /ApEinfo_fwdcolor="cyan"
                     /ApEinfo_revcolor="green"
                     /ApEinfo_graphicformat="arrow_data {{0 1 2 0 0 -1} {} 0}
                     width 5 offset 0"
     rep_origin      7134..7816
                     /locus_tag="ColE1 origin"
                     /label="ColE1 origin"
                     /ApEinfo_label="ColE1 origin"
                     /ApEinfo_fwdcolor="gray50"
                     /ApEinfo_revcolor="gray50"
                     /ApEinfo_graphicformat="arrow_data {{0 1 2 0 0 -1} {} 0}
                     width 5 offset 0"
     misc_binding    252..274
                     /locus_tag="LacO"
                     /label="LacO"
                     /ApEinfo_label="LacO"
                     /ApEinfo_fwdcolor="cornflower blue"
                     /ApEinfo_revcolor="cornflower blue"
                     /ApEinfo_graphicformat="arrow_data {{0 1 2 0 0 -1} {} 0}
                     width 5 offset 0"
     CDS             6179..7039
                     /locus_tag="AmpR"
                     /label="AmpR"
                     /ApEinfo_label="AmpR"
                     /ApEinfo_fwdcolor="yellow"
                     /ApEinfo_revcolor="yellow"
                     /ApEinfo_graphicformat="arrow_data {{0 1 2 0 0 -1} {} 0}
                     width 5 offset 0"
     promoter        6109..6144
                     /locus_tag="Bact.prom. from pEGFP-N3"
                     /label="Bact.prom. from pEGFP-N3"
                     /ApEinfo_label="Bact.prom. from pEGFP-N3"
                     /ApEinfo_fwdcolor="cyan"
                     /ApEinfo_revcolor="green"
                     /ApEinfo_graphicformat="arrow_data {{0 1 2 0 0 -1} {} 0}
                     width 5 offset 0"
     misc_feature    164..180
                     /locus_tag="pUC19wt-1Lac-o"
                     /label="pUC19wt-1Lac-o"
                     /ApEinfo_label="pUC19wt-1Lac-o"
                     /ApEinfo_fwdcolor="#ff1f2b"
                     /ApEinfo_revcolor="#ff1f2b"
                     /ApEinfo_graphicformat="arrow_data {{0 1 2 0 0 -1} {} 0}
                     width 5 offset 0"
     misc_feature    256..272
                     /locus_tag="pUC19wt-2Lac-o"
                     /label="pUC19wt-2Lac-o"
                     /ApEinfo_label="pUC19wt-2Lac-o"
                     /ApEinfo_fwdcolor="#ff2f32"
                     /ApEinfo_revcolor="#ff2f32"
                     /ApEinfo_graphicformat="arrow_data {{0 1 2 0 0 -1} {} 0}
                     width 5 offset 0"
     misc_feature    complement(139..219)
                     /locus_tag="pCC1Fos-h/a-R"
                     /label="pCC1Fos-h/a-R"
                     /ApEinfo_label="pCC1Fos-h/a-R"
                     /ApEinfo_fwdcolor="#c9ff7a"
                     /ApEinfo_revcolor="#c9ff7a"
                     /ApEinfo_graphicformat="arrow_data {{0 1 2 0 0 -1} {} 0}
                     width 5 offset 0"
     misc_feature    complement(276..300)
                     /locus_tag="subcloning(PhiC)-F"
                     /label="subcloning(PhiC)-F"
                     /ApEinfo_label="subcloning(PhiC)-F"
                     /ApEinfo_fwdcolor="#ccccff"
                     /ApEinfo_revcolor="#ccccff"
                     /ApEinfo_graphicformat="arrow_data {{0 1 2 0 0 -1} {} 0}
                     width 5 offset 0"
     promoter        584..1171
                     /locus_tag="CMV promoter"
                     /label="CMV promoter"
                     /ApEinfo_label="CMV promoter"
                     /ApEinfo_fwdcolor="#cccc99"
                     /ApEinfo_revcolor="#cccc99"
                     /ApEinfo_graphicformat="arrow_data {{0 1 2 0 0 -1} {} 0}
                     width 5 offset 0"
     misc_feature    3973..3979
                     /locus_tag="branch site"
                     /label="branch site"
                     /ApEinfo_label="branch site"
                     /ApEinfo_fwdcolor="#6666ff"
                     /ApEinfo_revcolor="#6666ff"
                     /ApEinfo_graphicformat="arrow_data {{0 1 2 0 0 -1} {} 0}
                     width 5 offset 0"
     misc_feature    7742..7748
                     /locus_tag="branch site(1)"
                     /label="branch site(1)"
                     /ApEinfo_label="branch site"
                     /ApEinfo_fwdcolor="#6666ff"
                     /ApEinfo_revcolor="#6666ff"
                     /ApEinfo_graphicformat="arrow_data {{0 1 2 0 0 -1} {} 0}
                     width 5 offset 0"
     misc_feature    2680..2687
                     /locus_tag="NotI"
                     /label="NotI"
                     /ApEinfo_label="NotI"
                     /ApEinfo_fwdcolor="#ff27b7"
                     /ApEinfo_revcolor="#ff27b7"
                     /ApEinfo_graphicformat="arrow_data {{0 1 2 0 0 -1} {} 0}
                     width 5 offset 0"
     misc_feature    3652..3659
                     /locus_tag="AscI"
                     /label="AscI"
                     /ApEinfo_label="AscI"
                     /ApEinfo_fwdcolor="#ff27b7"
                     /ApEinfo_revcolor="#ff27b7"
                     /ApEinfo_graphicformat="arrow_data {{0 1 2 0 0 -1} {} 0}
                     width 5 offset 0"
     misc_feature    3667..3672
                     /locus_tag="HindIII"
                     /label="HindIII"
                     /ApEinfo_label="HindIII"
                     /ApEinfo_fwdcolor="#ff9cf9"
                     /ApEinfo_revcolor="#ff9cf9"
                     /ApEinfo_graphicformat="arrow_data {{0 1 2 0 0 -1} {} 0}
                     width 5 offset 0"
     misc_feature    2689..3651
                     /locus_tag="AIMP1"
                     /label="AIMP1"
                     /ApEinfo_label="AIMP1"
                     /ApEinfo_fwdcolor="#8b99ff"
                     /ApEinfo_revcolor="#8b99ff"
                     /ApEinfo_graphicformat="arrow_data {{0 1 2 0 0 -1} {} 0}
                     width 5 offset 0"
ORIGIN
        1 CCTTTGAGTG AGCTGATACC GCTCGCCGCA GCCGAACGAC CGAGCGCAGC GAGTCAGTGA
       61 GCGAGGAAGC GGAAGAGCGC CCAATACGCA AACCGCCTCT CCCCGCGCGT TGGCCGATTC
      121 ATTAATGCAG CTGGCACGAC AGGTTTCCCG ACTGGAAAGC GGGCAGTGAG CGCAACGCAA
      181 TTAATGTGAG TTAGCTCACT CATTAGGCAC CCCAGGCTTT ACACTTTATG CTTCCGGCTC
      241 GTATGTTGTG TGGAATTGTG AGCGGATAAC AATTTCACAC AGGAAACAGC TATGACCATG
      301 ATTACGCCAA GCTCTAGCTA GAGGTCGACC AATTCTCATG TTTGACAGCT TATCATCGCA
      361 GATCCGGGCA ACGTTGTTGC CATTGCTGCA GGCGCAGAAC TGGTAGGTAT GGAAGATCTA
      421 TACATTGAAT CAATATTGGC AATTAGCCAT ATTAGTCATT GGTTATATAG CATAAATCAA
      481 TATTGGCTAT TGGCCATTGC ATACGTTGTA TCTATATCAT AATATGTACA TTTATATTGG
      541 CTCATGTCCA ATATGACCGC CATGTTGACA TTGATTATTG ACTAGTTATT AATAGTAATC
      601 AATTACGGGG TCATTAGTTC ATAGCCCATA TATGGAGTTC CGCGTTACAT AACTTACGGT
      661 AAATGGCCCG CCTGGCTGAC CGCCCAACGA CCCCCGCCCA TTGACGTCAA TAATGACGTA
      721 TGTTCCCATA GTAACGCCAA TAGGGACTTT CCATTGACGT CAATGGGTGG AGTATTTACG
      781 GTAAACTGCC CACTTGGCAG TACATCAAGT GTATCATATG CCAAGTCCGC CCCCTATTGA
      841 CGTCAATGAC GGTAAATGGC CCGCCTGGCA TTATGCCCAG TACATGACCT TACGGGACTT
      901 TCCTACTTGG CAGTACATCT ACGTATTAGT CATCGCTATT ACCGTGGTGA TGCGGTTTTG
      961 GCAGTACACC AATGGGCGTG GATAGCGGTT TGACTCACGG GGATTTCCAA GTCTCCACCC
     1021 CATTGACGTC AATGGGAGTT TGTTTTGGCA CCAAAATCAA CGGGACTTTC CAAAATGTCG
     1081 TAATAACCCC GCCCCGTTGA CGCAAATGGG CGGTAGGCGT GTACGGTGGG AGGTCTATAT
     1141 AAGCAGAGCT CGTTTAGTGA ACCGTCAGAT CCTCACTCTC TTCCGCATCG CTGTCTGCGA
     1201 GGGCCAGCTG TTGGGCTCGC GGTTGAGGAC AAACTCTTCG CGGTCTTTCC AGTACTCTTG
     1261 GATCGGAAAC CCGTCGGCCT CCGAACGGTA CTCCGCCACC GAGGGACCTG AGCGAGTCCG
     1321 CATCGACCGG ATCGGAAAAC CTCTCGAGAA AGGCGTCTAA CCAGTCACAG TCGCAAGGTA
     1381 GGCTGAGCAC CGTGGCGGGC GGCAGCGGGT GGCGGTCGGG GTTGTTTCTG GCGGAGGTGC
     1441 TGCTGATGAT GTAATTAAAG TAGGCGGTCT TGAGACGGCG GATGGTCGAG GTGAGGTGTG
     1501 GCAGGCTTGA GATCCAGCTG TTGGGGTGAG TACTCCCTCT CAAAAGCGGG CATTACTTCT
     1561 GCGCTAAGAT TGTCAGTTTC CAAAAACGAG GAGGATTTGA TATTCACCTG GCCCGATCTG
     1621 GCCATACACT TGAGTGACAA TGACATCCAC TTTGCCTTTC TCTCCACAGG TGTCCACTCC
     1681 CAGGTCCAAG TTTAAACGCT AGCCGCCACC ATGGGCATGG CGCGTAAGGT CGATCTCACC
     1741 TCCTGCGATC GCGAGCCGAT CCACATCCCC GGCAGCATTC AGCCGTGCGG CTGCCTGCTA
     1801 GCCTGCGACG CGCAGGCGGT GCGGATCACG CGCATTACGG AAAATGCCGG CGCGTTCTTT
     1861 GGACGCGAAA CTCCGCGGGT CGGTGAGCTA CTCGCCGATT ACTTCGGCGA GACCGAAGCC
     1921 CATGCGCTGC GCAACGCACT GGCGCAGTCC TCCGATCCAA AGCGACCGGC GCTGATCTTC
     1981 GGTTGGCGCG ACGGCCTGAC CGGCCGCACC TTCGACATCT CACTGCATCG CCATGACGGT
     2041 ACATCGATCA TCGAGTTCGA GCCTGCGGCG GCCGAACAGG CCGACAATCC GCTGCGGCTG
     2101 ACGCGGCAGA TCATCGCGCG CACCAAAGAA CTGAAGTCGC TCGAAGAGAT GGCCGCACGG
     2161 GTGCCGCGCT ATCTGCAGGC GATGCTCGGC TATCACCGCG TGATGTTGTA CCGCTTCGCG
     2221 GACGACGGCT CCGGGATGGT GATCGGCGAG GCGAAGCGCA GCGACCTCGA GAGCTTTCTC
     2281 GGTCAGCACT TTCCGGCGTC GCTGGTCCCG CAGCAGGCGC GGCTACTGTA CTTGAAGAAC
     2341 GCGATCCGCG TGGTCTCGGA TTCGCGCGGC ATCAGCAGCC GGATCGTGCC CGAGCACGAC
     2401 GCCTCCGGCG CCGCGCTCGA TCTGTCGTTC GCGCACCTGC GCAGCATCTC GCCCTGCCAT
     2461 CTCGAATTTC TGCGGAACAT GGGCGTCAGC GCCTCGATGT CGCTGTCGAT CATCATTGAC
     2521 GGCACGCTAT GGGGATTGAT CATCTGTCAT CATTACGAGC CGCGTGCCGT GCCGATGGCG
     2581 CAGCGCGTCG CGGCCGAAAT GTTCGCCGAC TTCTTATCGC TGCACTTCAC CGCCGCCCAC
     2641 CACCAACGCG GATCCGCTGG CTCCGCTGCT GGTTCTGGCG CGGCCGCAAT GACTAGTGCT
     2701 AGCATGGCCA ATAATGACGC CGTGCTGAAG AGGCTGGAGC AGAAAGGCGC CGAAGCCGAT
     2761 CAGATCATCG AGTACCTGAA GCAGCAGGTG AGCCTGCTGA AGGAGAAGGC CATCCTGCAA
     2821 GCCACCCTGA GAGAGGAGAA GAAACTGCGG GTGGAGAACG CCAAGCTGAA GAAGGAGATC
     2881 GAGGAACTGA AACAGGAGCT GATCCAGGCC GAGATCCAGA ATGGCGTGAA GCAGATCCCC
     2941 TTCCCTTCCG GGACTCCTCT GCACGCTAAC AGCATGGTGT CTGAGAACGT GATCCAGTCA
     3001 ACAGCCGTGA CCACAGTGAG CAGTGGTACA AAAGAGCAGA TTAAAGGCGG GACAGGCGAC
     3061 GAGAAGAAGG CCAAGGAGAA GATCGAAAAG AAGGGAGAGA AGAAGGAGAA GAAGCAGCAG
     3121 TCCATCGCCG GATCTGCCGA TTCCAAGCCC ATCGACGTGT CCAGGCTGGA TCTGCGAATC
     3181 GGCTGCATCA TTACCGCCCG GAAGCATCCT GATGCCGACA GTCTGTACGT CGAGGAGGTG
     3241 GATGTGGGCG AGATTGCCCC CCGCACCGTG GTGAGCGGCC TCGTGAACCA CGTGCCCCTG
     3301 GAACAGATGC AGAACAGGAT GGTGATTCTG TTGTGTAATC TGAAGCCTGC TAAGATGCGG
     3361 GGCGTGCTGT CTCAGGCCAT GGTGATGTGT GCCTCCAGCC CCGAGAAGAT CGAGATCCTG
     3421 GCCCCCCCAA ACGGCTCTGT GCCCGGCGAC CGGATCACTT TCGACGCCTT TCCTGGAGAG
     3481 CCTGACAAAG AGCTGAACCC TAAGAAAAAG ATTTGGGAGC AGATTCAGCC CGATCTGCAT
     3541 ACTAACGACG AATGCGTCGC TACTTACAAA GGCGTGCCAT TCGAGGTGAA GGGGAAAGGC
     3601 GTGTGCAGAG CCCAAACCAT GTCTAACAGC GGGATCAAGG AATTCTCTAG AGGCGCGCCG
     3661 TAATAGAAGC TTGATCCCCC GACCTCGACC TCTGGCTAAT AAAGGAAATT TATTTTCATT
     3721 GCAATAGTGT GTTGGAATTT TTTGTGTCTC TCACTCGGAA GGACATATGG GAGGGCAAAT
     3781 CATTTGGTCG AGATCCCTCG GAGATCTCTA GCTAGAGGAT CGATCCCCGC CCCGGACGAA
     3841 CTAAACCTGA CTACGACATC TCTGCCCCTT CTTCGCGGGG CAGTGCATGT AATCCCTTCA
     3901 GTTGGTTGGT ACAACTTGCC AACTGGGCCC TGTTCCACAT GTGACACGGG GGGGACCAAA
     3961 CACAAAGGGG TTCTCTGACT GTAGTTGACA TCCTTATAAA TGGATGTGCA CATTTGCCAA
     4021 CACTGAGTGG CTTTCATCCT GGAGCAGACT TTGCAGTCTG TGGACTGCAA CACAACATTG
     4081 CCTTTATGTG TAACTCTTGG CTGAAGCTCT TACACCAATG CTGGGGGACA TGTACCTCCC
     4141 AGGGGCCCAG GAAGACTACG GGAGGCTACA CCAACGTCAA TCAGAGGGGC CTGTGTAGCT
     4201 ACCGATAAGC GGACCCTCAA GAGGGCATTA GCAATAGTGT TTATAAGGCC CCCTTGTTAA
     4261 CCCTAAACGG GTAGCATATG CTTCCCGGGT AGTAGTATAT ACTATCCAGA CTAACCCTAA
     4321 TTCAATAGCA TATGTTACCC AACGGGAAGC ATATGCTATC GAATTAGGGT TAGTAAAAGG
     4381 GTCCTAAGGA ACAGCGATAT CTCCCACCCC ATGAGCTGTC ACGGTTTTAT TTACATGGGG
     4441 TCAGGATTCC ACGAGGGTAG TGAACCATTT TAGTCACAAG GGCAGTGGCT GAAGATCAAG
     4501 GAGCGGGCAG TGAACTCTCC TGAATCTTCG CCTGCTTCTT CATTCTCCTT CGTTTAGCTA
     4561 ATAGAATAAC TGCTGAGTTG TGAACAGTAA GGTGTATGTG AGGTGCTCGA AAACAAGGTT
     4621 TCAGGTGACG CCCCCAGAAT AAAATTTGGA CGGGGGGTTC AGTGGTGGCA TTGTGCTATG
     4681 ACACCAATAT AACCCTCACA AACCCCTTGG GCAATAAATA CTAGTGTAGG AATGAAACAT
     4741 TCTGAATATC TTTAACAATA GAAATCCGTG GGGTGGGGAC AAGCCGTAAA GACTGGATGT
     4801 CCATCTCACA CGAATTTATG GCTATGGGCA ACACATAATC CTAGTGCAAT ATGATACTGG
     4861 GGTTATTAAG ATGTGTCCCA GGCAGGGACC AAGACAGGTG AACCATGTTG TTACACTCTA
     4921 TTTGTAACAA GGGGAAAGAG AGTGGACGCC GACAGCAGCG GACTCCACTG GTTGTCTCTA
     4981 ACACCCCCGA AAATTAAACG GGGCTCCACG CCAATGGGGC CCATAAACAA AGACAAGTGG
     5041 CCACTCTTTT TTTTGAAATT GTGGAGTGGG GGCACGCGTC AGCCCCCACA CGCCGCCCTG
     5101 CGGTTTTGGA CTGTAAAATA AGGGTGTAAT AACTTGGCTG ATTGTAACCC CGCTAACCAC
     5161 TGCGGTCAAA CCACTTGCCC ACAAAACCAC TAATGGCACC CCGGGGAATA CCTGCATAAG
     5221 TAGGTGGGCG GGCCAAGATA GGGGCGCGAT TGCTGCGATC TGGAGGACAA ATTACACACA
     5281 CTTGCGCCTG AGCGCCAAGC ACAGGGTTGT TGGTCCTCAT ATTCACGAGG TCGCTGAGAG
     5341 CACGGTGGGC TAATGTTGCC GTGGGTAGCA TATACTACCC AAATATCTGG ATAGCATATG
     5401 CTATCCTAAT CTATATCTGG GTAGCATAGG CTATCCTAAT CTATATCTGG GTAGCATATG
     5461 CTATCCTAAT CTATATCTGG GTAGTATATG CTATCCTAAT TTATATCTGG GTAGCATAGG
     5521 CTATCCTAAT CTATATCTGG GTAGCATATG CTATCCTAAT CTATATCTGG GTAGTATATG
     5581 CTATCCTAAT CTGTATCCGG GTAGCATATG CTATCCTAAT AGAGATTAGG GTAGTATATG
     5641 CTATCCTAAT TTATATCTGG GTAGCATATA CTACCCAAAT ATCTGGATAG CATATGCTAT
     5701 CCTAATCTAT ATCTGGGTAG CATATGCTAT CCTAATCTAT ATCTGGGTAG CATAGGCTAT
     5761 CCTAATCTAT ATCTGGGTAG CATATGCTAT CCTAATCTAT ATCTGGGTAG TATATGCTAT
     5821 CCTAATTTAT ATCTGGGTAG CATAGGCTAT CCTAATCTAT ATCTGGGTAG CATATGCTAT
     5881 CCTAATCTAT ATCTGGGTAG TATATGCTAT CCTAATCTGT ATCCGGGTAG CATATGCTAT
     5941 CCTCATGATA AGCTGTCAAA CATGAGAATT TTCTTGAAGA CGAAAGGGCC TCGTGATACG
     6001 CCTATTTTTA TAGGTTAATG TCATGATAAT AATGGTTTCT TAGACGTCAG GTGGCACTTT
     6061 TCGGGGAAAT GTGCGCGGAA CCCCTATTTG TTTATTTTTC TAAATACATT CAAATATGTA
     6121 TCCGCTCATG AGACAATAAC CCTGATAAAT GCTTCAATAA TATTGAAAAA GGAAGAGTAT
     6181 GAGTATTCAA CATTTCCGTG TCGCCCTTAT TCCCTTTTTT GCGGCATTTT GCCTTCCTGT
     6241 TTTTGCTCAC CCAGAAACGC TGGTGAAAGT AAAAGATGCT GAAGATCAGT TGGGTGCACG
     6301 AGTGGGTTAC ATCGAACTGG ATCTCAACAG CGGTAAGATC CTTGAGAGTT TTCGCCCCGA
     6361 AGAACGTTTT CCAATGATGA GCACTTTTAA AGTTCTGCTA TGTGGCGCGG TATTATCCCG
     6421 TGTTGACGCC GGGCAAGAGC AACTCGGTCG CCGCATACAC TATTCTCAGA ATGACTTGGT
     6481 TGAGTACTCA CCAGTCACAG AAAAGCATCT TACGGATGGC ATGACAGTAA GAGAATTATG
     6541 CAGTGCTGCC ATAACCATGA GTGATAACAC TGCGGCCAAC TTACTTCTGA CAACGATCGG
     6601 AGGACCGAAG GAGCTAACCG CTTTTTTGCA CAACATGGGG GATCATGTAA CTCGCCTTGA
     6661 TCGTTGGGAA CCGGAGCTGA ATGAAGCCAT ACCAAACGAC GAGCGTGACA CCACGATGCC
     6721 TGCAGCAATG GCAACAACGT TGCGCAAACT ATTAACTGGC GAACTACTTA CTCTAGCTTC
     6781 CCGGCAACAA TTAATAGACT GGATGGAGGC GGATAAAGTT GCAGGACCAC TTCTGCGCTC
     6841 GGCCCTTCCG GCTGGCTGGT TTATTGCTGA TAAATCTGGA GCCGGTGAGC GTGGGTCTCG
     6901 CGGTATCATT GCAGCACTGG GGCCAGATGG TAAGCCCTCC CGTATCGTAG TTATCTACAC
     6961 GACGGGGAGT CAGGCAACTA TGGATGAACG AAATAGACAG ATCGCTGAGA TAGGTGCCTC
     7021 ACTGATTAAG CATTGGTAAC TGTCAGACCA AGTTTACTCA TATATACTTT AGATTGATTT
     7081 AAAACTTCAT TTTTAATTTA AAAGGATCTA GGTGAAGATC CTTTTTGATA ATCTCATGAC
     7141 CAAAATCCCT TAACGTGAGT TTTCGTTCCA CTGAGCGTCA GACCCCGTAG AAAAGATCAA
     7201 AGGATCTTCT TGAGATCCTT TTTTTCTGCG CGTAATCTGC TGCTTGCAAA CAAAAAAACC
     7261 ACCGCTACCA GCGGTGGTTT GTTTGCCGGA TCAAGAGCTA CCAACTCTTT TTCCGAAGGT
     7321 AACTGGCTTC AGCAGAGCGC AGATACCAAA TACTGTTCTT CTAGTGTAGC CGTAGTTAGG
     7381 CCACCACTTC AAGAACTCTG TAGCACCGCC TACATACCTC GCTCTGCTAA TCCTGTTACC
     7441 AGTGGCTGCT GCCAGTGGCG ATAAGTCGTG TCTTACCGGG TTGGACTCAA GACGATAGTT
     7501 ACCGGATAAG GCGCAGCGGT CGGGCTGAAC GGGGGGTTCG TGCACACAGC CCAGCTTGGA
     7561 GCGAACGACC TACACCGAAC TGAGATACCT ACAGCGTGAG CTATGAGAAA GCGCCACGCT
     7621 TCCCGAAGGG AGAAAGGCGG ACAGGTATCC GGTAAGCGGC AGGGTCGGAA CAGGAGAGCG
     7681 CACGAGGGAG CTTCCAGGGG GAAACGCCTG GTATCTTTAT AGTCCTGTCG GGTTTCGCCA
     7741 CCTCTGACTT GAGCGTCGAT TTTTGTGATG CTCGTCAGGG GGGCGGAGCC TATGGAAAAA
     7801 CGCCAGCAAC GCGGCCTTTT TACGGTTCCT GGCCTTTTGC TGGCCTTTTG CTCACATGTT
     7861 CTTTCCTGCG TTATCCCCTG ATTCTGTGGA TAACCGTATT ACCG 
//
