# Supplementary material for: PICNIC accurately predicts condensate-forming proteins regardless of their structural disorder across organisms
Source: Nat Commun. 2024 Dec 11;15:10668. doi: 10.1038/s41467-024-55089-x (PMC11634905; doi:10.1038/s41467-024-55089-x)
Supplement: Supplementary file 4 — Dataset S3 [file 41467_2024_55089_MOESM4_ESM.zip › Dataset_S3_plasmid_vector_maps/TH2265-(473)(pOCC531)_pTT6-N-iRFP-670-PHPT1.ape]

LOCUS       _473__pOCC531__p        7343 bp    DNA        circular     04-JAN-2023
DEFINITION  .
ACCESSION   
VERSION     
SOURCE      .
  ORGANISM  .
COMMENT     pOCC530_pTT6-N-mtagBFP from 1 to 7140
COMMENT     pOCC53_pTT6-N-HIS6 from 1 to 6471
COMMENT     /private/Network/Servers/fileserver.mpi-cbg.de/bogdanova/sequences/
            Vector/EXPRESSION/MAMMALIAN/pTT6.ape from 1 to 6049
COMMENT     ApEinfo:methylated:1
FEATURES             Location/Qualifiers
     promoter        587..1689
                     /locus_tag="CMV5 (modified pAdenovator)"
                     /label="CMV5 (modified pAdenovator)"
                     /ApEinfo_label="CMV5 (modified pAdenovator)"
                     /ApEinfo_fwdcolor="#ffb0f6"
                     /ApEinfo_revcolor="#9a9492"
                     /ApEinfo_graphicformat="arrow_data {{0 1 2 0 0 -1} {} 0}
                     width 5 offset 0"
     misc_feature    2650..2679
                     /locus_tag="linker"
                     /label="linker"
                     /ApEinfo_label="linker"
                     /ApEinfo_fwdcolor="#003535"
                     /ApEinfo_revcolor="#003535"
                     /ApEinfo_graphicformat="arrow_data {{0 1 2 0 0 -1} {} 0}
                     width 5 offset 0"
     misc_feature    2179..2184
                     /locus_tag="BtgZI"
                     /label="BtgZI"
                     /ApEinfo_label="BtgZI"
                     /ApEinfo_fwdcolor="#00ff00"
                     /ApEinfo_revcolor="#206f00"
                     /ApEinfo_graphicformat="arrow_data {{0 1 2 0 0 -1} {} 0}
                     width 5 offset 0"
     misc_feature    complement(2026..2031)
                     /locus_tag="BtgZI(1)"
                     /label="BtgZI(1)"
                     /ApEinfo_label="BtgZI"
                     /ApEinfo_fwdcolor="#00ff00"
                     /ApEinfo_revcolor="#206f00"
                     /ApEinfo_graphicformat="arrow_data {{0 1 2 0 0 -1} {} 0}
                     width 5 offset 0"
     misc_feature    complement(2112..2117)
                     /locus_tag="BtgZI(2)"
                     /label="BtgZI(2)"
                     /ApEinfo_label="BtgZI"
                     /ApEinfo_fwdcolor="#00ff00"
                     /ApEinfo_revcolor="#206f00"
                     /ApEinfo_graphicformat="arrow_data {{0 1 2 0 0 -1} {} 0}
                     width 5 offset 0"
     misc_feature    1717..2649
                     /locus_tag="iRFP670"
                     /label="iRFP670"
                     /ApEinfo_label="iRFP670"
                     /ApEinfo_fwdcolor="#ff0000"
                     /ApEinfo_revcolor="#808080"
                     /ApEinfo_graphicformat="arrow_data {{0 1 2 0 0 -1} {} 0}
                     width 5 offset 0"
     misc_feature    2689..3090
                     /locus_tag="hPHPT1"
                     /label="hPHPT1"
                     /ApEinfo_label="hPHPT1"
                     /ApEinfo_fwdcolor="#8b99ff"
                     /ApEinfo_revcolor="#8b99ff"
                     /ApEinfo_graphicformat="arrow_data {{0 1 2 0 0 -1} {} 0}
                     width 5 offset 0"
     primer_bind     280..300
                     /locus_tag="M13-rev"
                     /label="M13-rev"
                     /ApEinfo_label="M13-rev"
                     /ApEinfo_fwdcolor="cyan"
                     /ApEinfo_revcolor="green"
                     /ApEinfo_graphicformat="arrow_data {{0 1 2 0 0 -1} {} 0}
                     width 5 offset 0"
     rep_origin      6573..7255
                     /locus_tag="ColE1 origin"
                     /label="ColE1 origin"
                     /ApEinfo_label="ColE1 origin"
                     /ApEinfo_fwdcolor="gray50"
                     /ApEinfo_revcolor="gray50"
                     /ApEinfo_graphicformat="arrow_data {{0 1 2 0 0 -1} {} 0}
                     width 5 offset 0"
     misc_binding    252..274
                     /locus_tag="LacO"
                     /label="LacO"
                     /ApEinfo_label="LacO"
                     /ApEinfo_fwdcolor="cornflower blue"
                     /ApEinfo_revcolor="cornflower blue"
                     /ApEinfo_graphicformat="arrow_data {{0 1 2 0 0 -1} {} 0}
                     width 5 offset 0"
     CDS             5618..6478
                     /locus_tag="AmpR"
                     /label="AmpR"
                     /ApEinfo_label="AmpR"
                     /ApEinfo_fwdcolor="yellow"
                     /ApEinfo_revcolor="yellow"
                     /ApEinfo_graphicformat="arrow_data {{0 1 2 0 0 -1} {} 0}
                     width 5 offset 0"
     promoter        5548..5583
                     /locus_tag="Bact.prom. from pEGFP-N3"
                     /label="Bact.prom. from pEGFP-N3"
                     /ApEinfo_label="Bact.prom. from pEGFP-N3"
                     /ApEinfo_fwdcolor="cyan"
                     /ApEinfo_revcolor="green"
                     /ApEinfo_graphicformat="arrow_data {{0 1 2 0 0 -1} {} 0}
                     width 5 offset 0"
     misc_feature    164..180
                     /locus_tag="pUC19wt-1Lac-o"
                     /label="pUC19wt-1Lac-o"
                     /ApEinfo_label="pUC19wt-1Lac-o"
                     /ApEinfo_fwdcolor="#ff1f2b"
                     /ApEinfo_revcolor="#ff1f2b"
                     /ApEinfo_graphicformat="arrow_data {{0 1 2 0 0 -1} {} 0}
                     width 5 offset 0"
     misc_feature    256..272
                     /locus_tag="pUC19wt-2Lac-o"
                     /label="pUC19wt-2Lac-o"
                     /ApEinfo_label="pUC19wt-2Lac-o"
                     /ApEinfo_fwdcolor="#ff2f32"
                     /ApEinfo_revcolor="#ff2f32"
                     /ApEinfo_graphicformat="arrow_data {{0 1 2 0 0 -1} {} 0}
                     width 5 offset 0"
     misc_feature    complement(139..219)
                     /locus_tag="pCC1Fos-h/a-R"
                     /label="pCC1Fos-h/a-R"
                     /ApEinfo_label="pCC1Fos-h/a-R"
                     /ApEinfo_fwdcolor="#c9ff7a"
                     /ApEinfo_revcolor="#c9ff7a"
                     /ApEinfo_graphicformat="arrow_data {{0 1 2 0 0 -1} {} 0}
                     width 5 offset 0"
     misc_feature    complement(276..300)
                     /locus_tag="subcloning(PhiC)-F"
                     /label="subcloning(PhiC)-F"
                     /ApEinfo_label="subcloning(PhiC)-F"
                     /ApEinfo_fwdcolor="#ccccff"
                     /ApEinfo_revcolor="#ccccff"
                     /ApEinfo_graphicformat="arrow_data {{0 1 2 0 0 -1} {} 0}
                     width 5 offset 0"
     promoter        584..1171
                     /locus_tag="CMV promoter"
                     /label="CMV promoter"
                     /ApEinfo_label="CMV promoter"
                     /ApEinfo_fwdcolor="#cccc99"
                     /ApEinfo_revcolor="#cccc99"
                     /ApEinfo_graphicformat="arrow_data {{0 1 2 0 0 -1} {} 0}
                     width 5 offset 0"
     misc_feature    3412..3418
                     /locus_tag="branch site"
                     /label="branch site"
                     /ApEinfo_label="branch site"
                     /ApEinfo_fwdcolor="#6666ff"
                     /ApEinfo_revcolor="#6666ff"
                     /ApEinfo_graphicformat="arrow_data {{0 1 2 0 0 -1} {} 0}
                     width 5 offset 0"
     misc_feature    7181..7187
                     /locus_tag="branch site(1)"
                     /label="branch site(1)"
                     /ApEinfo_label="branch site"
                     /ApEinfo_fwdcolor="#6666ff"
                     /ApEinfo_revcolor="#6666ff"
                     /ApEinfo_graphicformat="arrow_data {{0 1 2 0 0 -1} {} 0}
                     width 5 offset 0"
     misc_feature    2680..2687
                     /locus_tag="NotI"
                     /label="NotI"
                     /ApEinfo_label="NotI"
                     /ApEinfo_fwdcolor="#ff27b7"
                     /ApEinfo_revcolor="#ff27b7"
                     /ApEinfo_graphicformat="arrow_data {{0 1 2 0 0 -1} {} 0}
                     width 5 offset 0"
     misc_feature    3091..3098
                     /locus_tag="AscI"
                     /label="AscI"
                     /ApEinfo_label="AscI"
                     /ApEinfo_fwdcolor="#ff27b7"
                     /ApEinfo_revcolor="#ff27b7"
                     /ApEinfo_graphicformat="arrow_data {{0 1 2 0 0 -1} {} 0}
                     width 5 offset 0"
     misc_feature    3106..3111
                     /locus_tag="HindIII"
                     /label="HindIII"
                     /ApEinfo_label="HindIII"
                     /ApEinfo_fwdcolor="#ff9cf9"
                     /ApEinfo_revcolor="#ff9cf9"
                     /ApEinfo_graphicformat="arrow_data {{0 1 2 0 0 -1} {} 0}
                     width 5 offset 0"
     misc_feature    6457..6475
                     /locus_tag="AP0049.Amp-CF"
                     /label="AP0049.Amp-CF"
                     /ApEinfo_label="AP0049.Amp-CF"
                     /ApEinfo_fwdcolor="#ff6dc8"
                     /ApEinfo_revcolor="#ff6dc8"
                     /ApEinfo_graphicformat="arrow_data {{0 1 2 0 0 -1} {} 0}
                     width 5 offset 0"
     misc_feature    5618..5637
                     /locus_tag="AP0052.Amp-nF"
                     /label="AP0052.Amp-nF"
                     /ApEinfo_label="AP0052.Amp-nF"
                     /ApEinfo_fwdcolor="#ff7fcc"
                     /ApEinfo_revcolor="#ff7fcc"
                     /ApEinfo_graphicformat="arrow_data {{0 1 2 0 0 -1} {} 0}
                     width 5 offset 0"
     misc_feature    complement(5618..5637)
                     /locus_tag="AP0053.Amp-nR"
                     /label="AP0053.Amp-nR"
                     /ApEinfo_label="AP0053.Amp-nR"
                     /ApEinfo_fwdcolor="#93ffa2"
                     /ApEinfo_revcolor="#93ffa2"
                     /ApEinfo_graphicformat="arrow_data {{0 1 2 0 0 -1} {} 0}
                     width 5 offset 0"
     misc_feature    261..283
                     /locus_tag="M13-pUC-rev"
                     /label="M13-pUC-rev"
                     /ApEinfo_label="M13-pUC-rev"
                     /ApEinfo_fwdcolor="#fff92f"
                     /ApEinfo_revcolor="#fff92f"
                     /ApEinfo_graphicformat="arrow_data {{0 1 2 0 0 -1} {} 0}
                     width 5 offset 0"
     misc_feature    234..253
                     /locus_tag="AP0097-LacO-F"
                     /label="AP0097-LacO-F"
                     /ApEinfo_label="AP0097-LacO-F"
                     /ApEinfo_fwdcolor="cyan"
                     /ApEinfo_revcolor="cyan"
                     /ApEinfo_graphicformat="arrow_data {{0 1 2 0 0 -1} {} 0}
                     width 5 offset 0"
     misc_feature    1097..1116
                     /locus_tag="AP00108-CMVprom-F2"
                     /label="AP00108-CMVprom-F2"
                     /ApEinfo_label="AP00108-CMVprom-F2"
                     /ApEinfo_fwdcolor="#99cc99"
                     /ApEinfo_revcolor="#99cc99"
                     /ApEinfo_graphicformat="arrow_data {{0 1 2 0 0 -1} {} 0}
                     width 5 offset 0"
     misc_feature    280..300
                     /locus_tag="AP00112-M13(21mer)-R"
                     /label="AP00112-M13(21mer)-R"
                     /ApEinfo_label="AP00112-M13(21mer)-R"
                     /ApEinfo_fwdcolor="#99cccc"
                     /ApEinfo_revcolor="#99cccc"
                     /ApEinfo_graphicformat="arrow_data {{0 1 2 0 0 -1} {} 0}
                     width 5 offset 0"
     misc_feature    complement(6451..6478)
                     /locus_tag="AP00120-Amp-C-R"
                     /label="AP00120-Amp-C-R"
                     /ApEinfo_label="AP00120-Amp-C-R"
                     /ApEinfo_fwdcolor="#cc33ff"
                     /ApEinfo_revcolor="#cc33ff"
                     /ApEinfo_graphicformat="arrow_data {{0 1 2 0 0 -1} {} 0}
                     width 5 offset 0"
     misc_feature    complement(7178..7198)
                     /locus_tag="AP0126-ColE1-F1"
                     /label="AP0126-ColE1-F1"
                     /ApEinfo_label="AP0126-ColE1-F1"
                     /ApEinfo_fwdcolor="#cccc99"
                     /ApEinfo_revcolor="#cccc99"
                     /ApEinfo_graphicformat="arrow_data {{0 1 2 0 0 -1} {} 0}
                     width 5 offset 0"
     misc_feature    7120..7138
                     /locus_tag="AP0127-ColE1-R2"
                     /label="AP0127-ColE1-R2"
                     /ApEinfo_label="AP0127-ColE1-R2"
                     /ApEinfo_fwdcolor="#cc99cc"
                     /ApEinfo_revcolor="#cc99cc"
                     /ApEinfo_graphicformat="arrow_data {{0 1 2 0 0 -1} {} 0}
                     width 5 offset 0"
     misc_feature    complement(6603..6622)
                     /locus_tag="AP0128-ColE1-F2"
                     /label="AP0128-ColE1-F2"
                     /ApEinfo_label="AP0128-ColE1-F2"
                     /ApEinfo_fwdcolor="#cccc99"
                     /ApEinfo_revcolor="#cccc99"
                     /ApEinfo_graphicformat="arrow_data {{0 1 2 0 0 -1} {} 0}
                     width 5 offset 0"
     misc_feature    6665..6685
                     /locus_tag="AP0129-ColE1-R1"
                     /label="AP0129-ColE1-R1"
                     /ApEinfo_label="AP0129-ColE1-R1"
                     /ApEinfo_fwdcolor="#cc99cc"
                     /ApEinfo_revcolor="#cc99cc"
                     /ApEinfo_graphicformat="arrow_data {{0 1 2 0 0 -1} {} 0}
                     width 5 offset 0"
     misc_feature    1669..1687
                     /locus_tag="AP0289-pAB219seq-F"
                     /label="AP0289-pAB219seq-F"
                     /ApEinfo_label="AP0289-pAB219seq-F"
                     /ApEinfo_fwdcolor="#cccc99"
                     /ApEinfo_revcolor="#cccc99"
                     /ApEinfo_graphicformat="arrow_data {{0 1 2 0 0 -1} {} 0}
                     width 5 offset 0"
     misc_feature    complement(3183..3205)
                     /locus_tag="AP0290-pAB215seq-R"
                     /label="AP0290-pAB215seq-R"
                     /ApEinfo_label="AP0290-pAB215seq-R"
                     /ApEinfo_fwdcolor="#cc99cc"
                     /ApEinfo_revcolor="#cc99cc"
                     /ApEinfo_graphicformat="arrow_data {{0 1 2 0 0 -1} {} 0}
                     width 5 offset 0"
     misc_feature    complement(3480..3502)
                     /locus_tag="AP0359-occ-BstAPI-R"
                     /label="AP0359-occ-BstAPI-R"
                     /ApEinfo_label="AP0359-occ-BstAPI-R"
                     /ApEinfo_fwdcolor="#40cbac"
                     /ApEinfo_revcolor="#40cbac"
                     /ApEinfo_graphicformat="arrow_data {{0 1 2 0 0 -1} {} 0}
                     width 5 offset 0"
     misc_feature    2605..2625
                     /locus_tag="AP366-iRFP-cF"
                     /label="AP366-iRFP-cF"
                     /ApEinfo_label="AP366-iRFP-cF"
                     /ApEinfo_fwdcolor="#ffd8a6"
                     /ApEinfo_revcolor="#ffd8a6"
                     /ApEinfo_graphicformat="arrow_data {{0 1 2 0 0 -1} {} 0}
                     width 5 offset 0"
     misc_feature    complement(1729..1748)
                     /locus_tag="AP367-iRFP-nR"
                     /label="AP367-iRFP-nR"
                     /ApEinfo_label="AP367-iRFP-nR"
                     /ApEinfo_fwdcolor="#40cbac"
                     /ApEinfo_revcolor="#40cbac"
                     /ApEinfo_graphicformat="arrow_data {{0 1 2 0 0 -1} {} 0}
                     width 5 offset 0"
ORIGIN
        1 CCTTTGAGTG AGCTGATACC GCTCGCCGCA GCCGAACGAC CGAGCGCAGC GAGTCAGTGA
       61 GCGAGGAAGC GGAAGAGCGC CCAATACGCA AACCGCCTCT CCCCGCGCGT TGGCCGATTC
      121 ATTAATGCAG CTGGCACGAC AGGTTTCCCG ACTGGAAAGC GGGCAGTGAG CGCAACGCAA
      181 TTAATGTGAG TTAGCTCACT CATTAGGCAC CCCAGGCTTT ACACTTTATG CTTCCGGCTC
      241 GTATGTTGTG TGGAATTGTG AGCGGATAAC AATTTCACAC AGGAAACAGC TATGACCATG
      301 ATTACGCCAA GCTCTAGCTA GAGGTCGACC AATTCTCATG TTTGACAGCT TATCATCGCA
      361 GATCCGGGCA ACGTTGTTGC CATTGCTGCA GGCGCAGAAC TGGTAGGTAT GGAAGATCTA
      421 TACATTGAAT CAATATTGGC AATTAGCCAT ATTAGTCATT GGTTATATAG CATAAATCAA
      481 TATTGGCTAT TGGCCATTGC ATACGTTGTA TCTATATCAT AATATGTACA TTTATATTGG
      541 CTCATGTCCA ATATGACCGC CATGTTGACA TTGATTATTG ACTAGTTATT AATAGTAATC
      601 AATTACGGGG TCATTAGTTC ATAGCCCATA TATGGAGTTC CGCGTTACAT AACTTACGGT
      661 AAATGGCCCG CCTGGCTGAC CGCCCAACGA CCCCCGCCCA TTGACGTCAA TAATGACGTA
      721 TGTTCCCATA GTAACGCCAA TAGGGACTTT CCATTGACGT CAATGGGTGG AGTATTTACG
      781 GTAAACTGCC CACTTGGCAG TACATCAAGT GTATCATATG CCAAGTCCGC CCCCTATTGA
      841 CGTCAATGAC GGTAAATGGC CCGCCTGGCA TTATGCCCAG TACATGACCT TACGGGACTT
      901 TCCTACTTGG CAGTACATCT ACGTATTAGT CATCGCTATT ACCGTGGTGA TGCGGTTTTG
      961 GCAGTACACC AATGGGCGTG GATAGCGGTT TGACTCACGG GGATTTCCAA GTCTCCACCC
     1021 CATTGACGTC AATGGGAGTT TGTTTTGGCA CCAAAATCAA CGGGACTTTC CAAAATGTCG
     1081 TAATAACCCC GCCCCGTTGA CGCAAATGGG CGGTAGGCGT GTACGGTGGG AGGTCTATAT
     1141 AAGCAGAGCT CGTTTAGTGA ACCGTCAGAT CCTCACTCTC TTCCGCATCG CTGTCTGCGA
     1201 GGGCCAGCTG TTGGGCTCGC GGTTGAGGAC AAACTCTTCG CGGTCTTTCC AGTACTCTTG
     1261 GATCGGAAAC CCGTCGGCCT CCGAACGGTA CTCCGCCACC GAGGGACCTG AGCGAGTCCG
     1321 CATCGACCGG ATCGGAAAAC CTCTCGAGAA AGGCGTCTAA CCAGTCACAG TCGCAAGGTA
     1381 GGCTGAGCAC CGTGGCGGGC GGCAGCGGGT GGCGGTCGGG GTTGTTTCTG GCGGAGGTGC
     1441 TGCTGATGAT GTAATTAAAG TAGGCGGTCT TGAGACGGCG GATGGTCGAG GTGAGGTGTG
     1501 GCAGGCTTGA GATCCAGCTG TTGGGGTGAG TACTCCCTCT CAAAAGCGGG CATTACTTCT
     1561 GCGCTAAGAT TGTCAGTTTC CAAAAACGAG GAGGATTTGA TATTCACCTG GCCCGATCTG
     1621 GCCATACACT TGAGTGACAA TGACATCCAC TTTGCCTTTC TCTCCACAGG TGTCCACTCC
     1681 CAGGTCCAAG TTTAAACGCT AGCCGCCACC ATGGGCATGG CGCGTAAGGT CGATCTCACC
     1741 TCCTGCGATC GCGAGCCGAT CCACATCCCC GGCAGCATTC AGCCGTGCGG CTGCCTGCTA
     1801 GCCTGCGACG CGCAGGCGGT GCGGATCACG CGCATTACGG AAAATGCCGG CGCGTTCTTT
     1861 GGACGCGAAA CTCCGCGGGT CGGTGAGCTA CTCGCCGATT ACTTCGGCGA GACCGAAGCC
     1921 CATGCGCTGC GCAACGCACT GGCGCAGTCC TCCGATCCAA AGCGACCGGC GCTGATCTTC
     1981 GGTTGGCGCG ACGGCCTGAC CGGCCGCACC TTCGACATCT CACTGCATCG CCATGACGGT
     2041 ACATCGATCA TCGAGTTCGA GCCTGCGGCG GCCGAACAGG CCGACAATCC GCTGCGGCTG
     2101 ACGCGGCAGA TCATCGCGCG CACCAAAGAA CTGAAGTCGC TCGAAGAGAT GGCCGCACGG
     2161 GTGCCGCGCT ATCTGCAGGC GATGCTCGGC TATCACCGCG TGATGTTGTA CCGCTTCGCG
     2221 GACGACGGCT CCGGGATGGT GATCGGCGAG GCGAAGCGCA GCGACCTCGA GAGCTTTCTC
     2281 GGTCAGCACT TTCCGGCGTC GCTGGTCCCG CAGCAGGCGC GGCTACTGTA CTTGAAGAAC
     2341 GCGATCCGCG TGGTCTCGGA TTCGCGCGGC ATCAGCAGCC GGATCGTGCC CGAGCACGAC
     2401 GCCTCCGGCG CCGCGCTCGA TCTGTCGTTC GCGCACCTGC GCAGCATCTC GCCCTGCCAT
     2461 CTCGAATTTC TGCGGAACAT GGGCGTCAGC GCCTCGATGT CGCTGTCGAT CATCATTGAC
     2521 GGCACGCTAT GGGGATTGAT CATCTGTCAT CATTACGAGC CGCGTGCCGT GCCGATGGCG
     2581 CAGCGCGTCG CGGCCGAAAT GTTCGCCGAC TTCTTATCGC TGCACTTCAC CGCCGCCCAC
     2641 CACCAACGCG GATCCGCTGG CTCCGCTGCT GGTTCTGGCG CGGCCGCAAT GACTAGTGCT
     2701 AGCATGGCTG TGGCAGACCT GGCCCTCATC CCTGACGTGG ATATCGATTC CGACGGCGTG
     2761 TTCAAGTACG TGCTGATTAG AGTGCACTCC GCCCCTAGGT CCGGTGCCCC CGCCGCTGAG
     2821 TCTAAGGAGA TCGTGAGGGG CTATAAGTGG GCCGAGTACC ACGCCGACAT CTACGATAAG
     2881 GTGAGTGGCG ACATGCAGAA GCAGGGCTGC GACTGTGAGT GCCTGGGAGG GGGCCGCATC
     2941 AGCCACCAGT CTCAGGACAA AAAGATTCAC GTGTACGGCT ACAGCATGGC CTACGGCCCT
     3001 GCCCAGCACG CCATCTCCAC AGAGAAAATC AAGGCCAAGT ACCCCGACTA TGAGGTGACA
     3061 TGGGCCAACG ATGGCTATGA ATTCTCTAGA GGCGCGCCGT AATAGAAGCT TGATCCCCCG
     3121 ACCTCGACCT CTGGCTAATA AAGGAAATTT ATTTTCATTG CAATAGTGTG TTGGAATTTT
     3181 TTGTGTCTCT CACTCGGAAG GACATATGGG AGGGCAAATC ATTTGGTCGA GATCCCTCGG
     3241 AGATCTCTAG CTAGAGGATC GATCCCCGCC CCGGACGAAC TAAACCTGAC TACGACATCT
     3301 CTGCCCCTTC TTCGCGGGGC AGTGCATGTA ATCCCTTCAG TTGGTTGGTA CAACTTGCCA
     3361 ACTGGGCCCT GTTCCACATG TGACACGGGG GGGACCAAAC ACAAAGGGGT TCTCTGACTG
     3421 TAGTTGACAT CCTTATAAAT GGATGTGCAC ATTTGCCAAC ACTGAGTGGC TTTCATCCTG
     3481 GAGCAGACTT TGCAGTCTGT GGACTGCAAC ACAACATTGC CTTTATGTGT AACTCTTGGC
     3541 TGAAGCTCTT ACACCAATGC TGGGGGACAT GTACCTCCCA GGGGCCCAGG AAGACTACGG
     3601 GAGGCTACAC CAACGTCAAT CAGAGGGGCC TGTGTAGCTA CCGATAAGCG GACCCTCAAG
     3661 AGGGCATTAG CAATAGTGTT TATAAGGCCC CCTTGTTAAC CCTAAACGGG TAGCATATGC
     3721 TTCCCGGGTA GTAGTATATA CTATCCAGAC TAACCCTAAT TCAATAGCAT ATGTTACCCA
     3781 ACGGGAAGCA TATGCTATCG AATTAGGGTT AGTAAAAGGG TCCTAAGGAA CAGCGATATC
     3841 TCCCACCCCA TGAGCTGTCA CGGTTTTATT TACATGGGGT CAGGATTCCA CGAGGGTAGT
     3901 GAACCATTTT AGTCACAAGG GCAGTGGCTG AAGATCAAGG AGCGGGCAGT GAACTCTCCT
     3961 GAATCTTCGC CTGCTTCTTC ATTCTCCTTC GTTTAGCTAA TAGAATAACT GCTGAGTTGT
     4021 GAACAGTAAG GTGTATGTGA GGTGCTCGAA AACAAGGTTT CAGGTGACGC CCCCAGAATA
     4081 AAATTTGGAC GGGGGGTTCA GTGGTGGCAT TGTGCTATGA CACCAATATA ACCCTCACAA
     4141 ACCCCTTGGG CAATAAATAC TAGTGTAGGA ATGAAACATT CTGAATATCT TTAACAATAG
     4201 AAATCCGTGG GGTGGGGACA AGCCGTAAAG ACTGGATGTC CATCTCACAC GAATTTATGG
     4261 CTATGGGCAA CACATAATCC TAGTGCAATA TGATACTGGG GTTATTAAGA TGTGTCCCAG
     4321 GCAGGGACCA AGACAGGTGA ACCATGTTGT TACACTCTAT TTGTAACAAG GGGAAAGAGA
     4381 GTGGACGCCG ACAGCAGCGG ACTCCACTGG TTGTCTCTAA CACCCCCGAA AATTAAACGG
     4441 GGCTCCACGC CAATGGGGCC CATAAACAAA GACAAGTGGC CACTCTTTTT TTTGAAATTG
     4501 TGGAGTGGGG GCACGCGTCA GCCCCCACAC GCCGCCCTGC GGTTTTGGAC TGTAAAATAA
     4561 GGGTGTAATA ACTTGGCTGA TTGTAACCCC GCTAACCACT GCGGTCAAAC CACTTGCCCA
     4621 CAAAACCACT AATGGCACCC CGGGGAATAC CTGCATAAGT AGGTGGGCGG GCCAAGATAG
     4681 GGGCGCGATT GCTGCGATCT GGAGGACAAA TTACACACAC TTGCGCCTGA GCGCCAAGCA
     4741 CAGGGTTGTT GGTCCTCATA TTCACGAGGT CGCTGAGAGC ACGGTGGGCT AATGTTGCCG
     4801 TGGGTAGCAT ATACTACCCA AATATCTGGA TAGCATATGC TATCCTAATC TATATCTGGG
     4861 TAGCATAGGC TATCCTAATC TATATCTGGG TAGCATATGC TATCCTAATC TATATCTGGG
     4921 TAGTATATGC TATCCTAATT TATATCTGGG TAGCATAGGC TATCCTAATC TATATCTGGG
     4981 TAGCATATGC TATCCTAATC TATATCTGGG TAGTATATGC TATCCTAATC TGTATCCGGG
     5041 TAGCATATGC TATCCTAATA GAGATTAGGG TAGTATATGC TATCCTAATT TATATCTGGG
     5101 TAGCATATAC TACCCAAATA TCTGGATAGC ATATGCTATC CTAATCTATA TCTGGGTAGC
     5161 ATATGCTATC CTAATCTATA TCTGGGTAGC ATAGGCTATC CTAATCTATA TCTGGGTAGC
     5221 ATATGCTATC CTAATCTATA TCTGGGTAGT ATATGCTATC CTAATTTATA TCTGGGTAGC
     5281 ATAGGCTATC CTAATCTATA TCTGGGTAGC ATATGCTATC CTAATCTATA TCTGGGTAGT
     5341 ATATGCTATC CTAATCTGTA TCCGGGTAGC ATATGCTATC CTCATGATAA GCTGTCAAAC
     5401 ATGAGAATTT TCTTGAAGAC GAAAGGGCCT CGTGATACGC CTATTTTTAT AGGTTAATGT
     5461 CATGATAATA ATGGTTTCTT AGACGTCAGG TGGCACTTTT CGGGGAAATG TGCGCGGAAC
     5521 CCCTATTTGT TTATTTTTCT AAATACATTC AAATATGTAT CCGCTCATGA GACAATAACC
     5581 CTGATAAATG CTTCAATAAT ATTGAAAAAG GAAGAGTATG AGTATTCAAC ATTTCCGTGT
     5641 CGCCCTTATT CCCTTTTTTG CGGCATTTTG CCTTCCTGTT TTTGCTCACC CAGAAACGCT
     5701 GGTGAAAGTA AAAGATGCTG AAGATCAGTT GGGTGCACGA GTGGGTTACA TCGAACTGGA
     5761 TCTCAACAGC GGTAAGATCC TTGAGAGTTT TCGCCCCGAA GAACGTTTTC CAATGATGAG
     5821 CACTTTTAAA GTTCTGCTAT GTGGCGCGGT ATTATCCCGT GTTGACGCCG GGCAAGAGCA
     5881 ACTCGGTCGC CGCATACACT ATTCTCAGAA TGACTTGGTT GAGTACTCAC CAGTCACAGA
     5941 AAAGCATCTT ACGGATGGCA TGACAGTAAG AGAATTATGC AGTGCTGCCA TAACCATGAG
     6001 TGATAACACT GCGGCCAACT TACTTCTGAC AACGATCGGA GGACCGAAGG AGCTAACCGC
     6061 TTTTTTGCAC AACATGGGGG ATCATGTAAC TCGCCTTGAT CGTTGGGAAC CGGAGCTGAA
     6121 TGAAGCCATA CCAAACGACG AGCGTGACAC CACGATGCCT GCAGCAATGG CAACAACGTT
     6181 GCGCAAACTA TTAACTGGCG AACTACTTAC TCTAGCTTCC CGGCAACAAT TAATAGACTG
     6241 GATGGAGGCG GATAAAGTTG CAGGACCACT TCTGCGCTCG GCCCTTCCGG CTGGCTGGTT
     6301 TATTGCTGAT AAATCTGGAG CCGGTGAGCG TGGGTCTCGC GGTATCATTG CAGCACTGGG
     6361 GCCAGATGGT AAGCCCTCCC GTATCGTAGT TATCTACACG ACGGGGAGTC AGGCAACTAT
     6421 GGATGAACGA AATAGACAGA TCGCTGAGAT AGGTGCCTCA CTGATTAAGC ATTGGTAACT
     6481 GTCAGACCAA GTTTACTCAT ATATACTTTA GATTGATTTA AAACTTCATT TTTAATTTAA
     6541 AAGGATCTAG GTGAAGATCC TTTTTGATAA TCTCATGACC AAAATCCCTT AACGTGAGTT
     6601 TTCGTTCCAC TGAGCGTCAG ACCCCGTAGA AAAGATCAAA GGATCTTCTT GAGATCCTTT
     6661 TTTTCTGCGC GTAATCTGCT GCTTGCAAAC AAAAAAACCA CCGCTACCAG CGGTGGTTTG
     6721 TTTGCCGGAT CAAGAGCTAC CAACTCTTTT TCCGAAGGTA ACTGGCTTCA GCAGAGCGCA
     6781 GATACCAAAT ACTGTTCTTC TAGTGTAGCC GTAGTTAGGC CACCACTTCA AGAACTCTGT
     6841 AGCACCGCCT ACATACCTCG CTCTGCTAAT CCTGTTACCA GTGGCTGCTG CCAGTGGCGA
     6901 TAAGTCGTGT CTTACCGGGT TGGACTCAAG ACGATAGTTA CCGGATAAGG CGCAGCGGTC
     6961 GGGCTGAACG GGGGGTTCGT GCACACAGCC CAGCTTGGAG CGAACGACCT ACACCGAACT
     7021 GAGATACCTA CAGCGTGAGC TATGAGAAAG CGCCACGCTT CCCGAAGGGA GAAAGGCGGA
     7081 CAGGTATCCG GTAAGCGGCA GGGTCGGAAC AGGAGAGCGC ACGAGGGAGC TTCCAGGGGG
     7141 AAACGCCTGG TATCTTTATA GTCCTGTCGG GTTTCGCCAC CTCTGACTTG AGCGTCGATT
     7201 TTTGTGATGC TCGTCAGGGG GGCGGAGCCT ATGGAAAAAC GCCAGCAACG CGGCCTTTTT
     7261 ACGGTTCCTG GCCTTTTGCT GGCCTTTTGC TCACATGTTC TTTCCTGCGT TATCCCCTGA
     7321 TTCTGTGGAT AACCGTATTA CCG   
//
