# Supplementary material for: PICNIC accurately predicts condensate-forming proteins regardless of their structural disorder across organisms
Source: Nat Commun. 2024 Dec 11;15:10668. doi: 10.1038/s41467-024-55089-x (PMC11634905; doi:10.1038/s41467-024-55089-x)
Supplement: Supplementary file 4 — Dataset S3 [file 41467_2024_55089_MOESM4_ESM.zip › Dataset_S3_plasmid_vector_maps/TH2282-(514)(pOCC531)_pTT6-N-iRFP-670-RBMY1D.ape]

LOCUS       _513__pOCC531__p        8456 bp    DNA        circular     09-JAN-2023
DEFINITION  .
ACCESSION   
VERSION     
SOURCE      .
  ORGANISM  .
COMMENT     pOCC530_pTT6-N-mtagBFP from 1 to 7140
COMMENT     pOCC53_pTT6-N-HIS6 from 1 to 6471
COMMENT     /private/Network/Servers/fileserver.mpi-cbg.de/bogdanova/sequences/
            Vector/EXPRESSION/MAMMALIAN/pTT6.ape from 1 to 6049
COMMENT     
COMMENT     ApEinfo:methylated:1
FEATURES             Location/Qualifiers
     promoter        587..1689
                     /locus_tag="CMV5 (modified pAdenovator)"
                     /label="CMV5 (modified pAdenovator)"
                     /ApEinfo_label="CMV5 (modified pAdenovator)"
                     /ApEinfo_fwdcolor="#ffb0f6"
                     /ApEinfo_revcolor="#9a9492"
                     /ApEinfo_graphicformat="arrow_data {{0 1 2 0 0 -1} {} 0}
                     width 5 offset 0"
     misc_feature    2650..2679
                     /locus_tag="linker"
                     /label="linker"
                     /ApEinfo_label="linker"
                     /ApEinfo_fwdcolor="#003535"
                     /ApEinfo_revcolor="#003535"
                     /ApEinfo_graphicformat="arrow_data {{0 1 2 0 0 -1} {} 0}
                     width 5 offset 0"
     misc_feature    2179..2184
                     /locus_tag="BtgZI"
                     /label="BtgZI"
                     /ApEinfo_label="BtgZI"
                     /ApEinfo_fwdcolor="#00ff00"
                     /ApEinfo_revcolor="#206f00"
                     /ApEinfo_graphicformat="arrow_data {{0 1 2 0 0 -1} {} 0}
                     width 5 offset 0"
     misc_feature    complement(2026..2031)
                     /locus_tag="BtgZI(1)"
                     /label="BtgZI(1)"
                     /ApEinfo_label="BtgZI"
                     /ApEinfo_fwdcolor="#00ff00"
                     /ApEinfo_revcolor="#206f00"
                     /ApEinfo_graphicformat="arrow_data {{0 1 2 0 0 -1} {} 0}
                     width 5 offset 0"
     misc_feature    complement(2112..2117)
                     /locus_tag="BtgZI(2)"
                     /label="BtgZI(2)"
                     /ApEinfo_label="BtgZI"
                     /ApEinfo_fwdcolor="#00ff00"
                     /ApEinfo_revcolor="#206f00"
                     /ApEinfo_graphicformat="arrow_data {{0 1 2 0 0 -1} {} 0}
                     width 5 offset 0"
     misc_feature    1717..2649
                     /locus_tag="iRFP670"
                     /label="iRFP670"
                     /ApEinfo_label="iRFP670"
                     /ApEinfo_fwdcolor="#ff0000"
                     /ApEinfo_revcolor="#808080"
                     /ApEinfo_graphicformat="arrow_data {{0 1 2 0 0 -1} {} 0}
                     width 5 offset 0"
     misc_feature    7570..7588
                     /locus_tag="AP0049.Amp-CF"
                     /label="AP0049.Amp-CF"
                     /ApEinfo_label="AP0049.Amp-CF"
                     /ApEinfo_fwdcolor="#ff6dc8"
                     /ApEinfo_revcolor="#ff6dc8"
                     /ApEinfo_graphicformat="arrow_data {{0 1 2 0 0 -1} {} 0}
                     width 5 offset 0"
     misc_feature    6731..6750
                     /locus_tag="AP0052.Amp-nF"
                     /label="AP0052.Amp-nF"
                     /ApEinfo_label="AP0052.Amp-nF"
                     /ApEinfo_fwdcolor="#ff7fcc"
                     /ApEinfo_revcolor="#ff7fcc"
                     /ApEinfo_graphicformat="arrow_data {{0 1 2 0 0 -1} {} 0}
                     width 5 offset 0"
     misc_feature    complement(6731..6750)
                     /locus_tag="AP0053.Amp-nR"
                     /label="AP0053.Amp-nR"
                     /ApEinfo_label="AP0053.Amp-nR"
                     /ApEinfo_fwdcolor="#93ffa2"
                     /ApEinfo_revcolor="#93ffa2"
                     /ApEinfo_graphicformat="arrow_data {{0 1 2 0 0 -1} {} 0}
                     width 5 offset 0"
     misc_feature    261..283
                     /locus_tag="M13-pUC-rev"
                     /label="M13-pUC-rev"
                     /ApEinfo_label="M13-pUC-rev"
                     /ApEinfo_fwdcolor="#fff92f"
                     /ApEinfo_revcolor="#fff92f"
                     /ApEinfo_graphicformat="arrow_data {{0 1 2 0 0 -1} {} 0}
                     width 5 offset 0"
     misc_feature    234..253
                     /locus_tag="AP0097-LacO-F"
                     /label="AP0097-LacO-F"
                     /ApEinfo_label="AP0097-LacO-F"
                     /ApEinfo_fwdcolor="cyan"
                     /ApEinfo_revcolor="cyan"
                     /ApEinfo_graphicformat="arrow_data {{0 1 2 0 0 -1} {} 0}
                     width 5 offset 0"
     misc_feature    1097..1116
                     /locus_tag="AP00108-CMVprom-F2"
                     /label="AP00108-CMVprom-F2"
                     /ApEinfo_label="AP00108-CMVprom-F2"
                     /ApEinfo_fwdcolor="#99cc99"
                     /ApEinfo_revcolor="#99cc99"
                     /ApEinfo_graphicformat="arrow_data {{0 1 2 0 0 -1} {} 0}
                     width 5 offset 0"
     misc_feature    280..300
                     /locus_tag="AP00112-M13(21mer)-R"
                     /label="AP00112-M13(21mer)-R"
                     /ApEinfo_label="AP00112-M13(21mer)-R"
                     /ApEinfo_fwdcolor="#99cccc"
                     /ApEinfo_revcolor="#99cccc"
                     /ApEinfo_graphicformat="arrow_data {{0 1 2 0 0 -1} {} 0}
                     width 5 offset 0"
     misc_feature    complement(7564..7591)
                     /locus_tag="AP00120-Amp-C-R"
                     /label="AP00120-Amp-C-R"
                     /ApEinfo_label="AP00120-Amp-C-R"
                     /ApEinfo_fwdcolor="#cc33ff"
                     /ApEinfo_revcolor="#cc33ff"
                     /ApEinfo_graphicformat="arrow_data {{0 1 2 0 0 -1} {} 0}
                     width 5 offset 0"
     misc_feature    complement(8291..8311)
                     /locus_tag="AP0126-ColE1-F1"
                     /label="AP0126-ColE1-F1"
                     /ApEinfo_label="AP0126-ColE1-F1"
                     /ApEinfo_fwdcolor="#cccc99"
                     /ApEinfo_revcolor="#cccc99"
                     /ApEinfo_graphicformat="arrow_data {{0 1 2 0 0 -1} {} 0}
                     width 5 offset 0"
     misc_feature    8233..8251
                     /locus_tag="AP0127-ColE1-R2"
                     /label="AP0127-ColE1-R2"
                     /ApEinfo_label="AP0127-ColE1-R2"
                     /ApEinfo_fwdcolor="#cc99cc"
                     /ApEinfo_revcolor="#cc99cc"
                     /ApEinfo_graphicformat="arrow_data {{0 1 2 0 0 -1} {} 0}
                     width 5 offset 0"
     misc_feature    complement(7716..7735)
                     /locus_tag="AP0128-ColE1-F2"
                     /label="AP0128-ColE1-F2"
                     /ApEinfo_label="AP0128-ColE1-F2"
                     /ApEinfo_fwdcolor="#cccc99"
                     /ApEinfo_revcolor="#cccc99"
                     /ApEinfo_graphicformat="arrow_data {{0 1 2 0 0 -1} {} 0}
                     width 5 offset 0"
     misc_feature    7778..7798
                     /locus_tag="AP0129-ColE1-R1"
                     /label="AP0129-ColE1-R1"
                     /ApEinfo_label="AP0129-ColE1-R1"
                     /ApEinfo_fwdcolor="#cc99cc"
                     /ApEinfo_revcolor="#cc99cc"
                     /ApEinfo_graphicformat="arrow_data {{0 1 2 0 0 -1} {} 0}
                     width 5 offset 0"
     misc_feature    1669..1687
                     /locus_tag="AP0289-pAB219seq-F"
                     /label="AP0289-pAB219seq-F"
                     /ApEinfo_label="AP0289-pAB219seq-F"
                     /ApEinfo_fwdcolor="#cccc99"
                     /ApEinfo_revcolor="#cccc99"
                     /ApEinfo_graphicformat="arrow_data {{0 1 2 0 0 -1} {} 0}
                     width 5 offset 0"
     misc_feature    complement(4296..4318)
                     /locus_tag="AP0290-pAB215seq-R"
                     /label="AP0290-pAB215seq-R"
                     /ApEinfo_label="AP0290-pAB215seq-R"
                     /ApEinfo_fwdcolor="#cc99cc"
                     /ApEinfo_revcolor="#cc99cc"
                     /ApEinfo_graphicformat="arrow_data {{0 1 2 0 0 -1} {} 0}
                     width 5 offset 0"
     misc_feature    complement(4593..4615)
                     /locus_tag="AP0359-occ-BstAPI-R"
                     /label="AP0359-occ-BstAPI-R"
                     /ApEinfo_label="AP0359-occ-BstAPI-R"
                     /ApEinfo_fwdcolor="#40cbac"
                     /ApEinfo_revcolor="#40cbac"
                     /ApEinfo_graphicformat="arrow_data {{0 1 2 0 0 -1} {} 0}
                     width 5 offset 0"
     misc_feature    2605..2625
                     /locus_tag="AP366-iRFP-cF"
                     /label="AP366-iRFP-cF"
                     /ApEinfo_label="AP366-iRFP-cF"
                     /ApEinfo_fwdcolor="#ffd8a6"
                     /ApEinfo_revcolor="#ffd8a6"
                     /ApEinfo_graphicformat="arrow_data {{0 1 2 0 0 -1} {} 0}
                     width 5 offset 0"
     misc_feature    complement(1729..1748)
                     /locus_tag="AP367-iRFP-nR"
                     /label="AP367-iRFP-nR"
                     /ApEinfo_label="AP367-iRFP-nR"
                     /ApEinfo_fwdcolor="#40cbac"
                     /ApEinfo_revcolor="#40cbac"
                     /ApEinfo_graphicformat="arrow_data {{0 1 2 0 0 -1} {} 0}
                     width 5 offset 0"
     misc_feature    8294..8300
                     /locus_tag="branch site"
                     /label="branch site"
                     /ApEinfo_label="branch site"
                     /ApEinfo_fwdcolor="#6666ff"
                     /ApEinfo_revcolor="#6666ff"
                     /ApEinfo_graphicformat="arrow_data {{0 1 2 0 0 -1} {} 0}
                     width 5 offset 0"
     primer_bind     280..300
                     /locus_tag="M13-rev"
                     /label="M13-rev"
                     /ApEinfo_label="M13-rev"
                     /ApEinfo_fwdcolor="cyan"
                     /ApEinfo_revcolor="green"
                     /ApEinfo_graphicformat="arrow_data {{0 1 2 0 0 -1} {} 0}
                     width 5 offset 0"
     rep_origin      7686..8368
                     /locus_tag="ColE1 origin"
                     /label="ColE1 origin"
                     /ApEinfo_label="ColE1 origin"
                     /ApEinfo_fwdcolor="gray50"
                     /ApEinfo_revcolor="gray50"
                     /ApEinfo_graphicformat="arrow_data {{0 1 2 0 0 -1} {} 0}
                     width 5 offset 0"
     misc_binding    252..274
                     /locus_tag="LacO"
                     /label="LacO"
                     /ApEinfo_label="LacO"
                     /ApEinfo_fwdcolor="cornflower blue"
                     /ApEinfo_revcolor="cornflower blue"
                     /ApEinfo_graphicformat="arrow_data {{0 1 2 0 0 -1} {} 0}
                     width 5 offset 0"
     CDS             6731..7591
                     /locus_tag="AmpR"
                     /label="AmpR"
                     /ApEinfo_label="AmpR"
                     /ApEinfo_fwdcolor="yellow"
                     /ApEinfo_revcolor="yellow"
                     /ApEinfo_graphicformat="arrow_data {{0 1 2 0 0 -1} {} 0}
                     width 5 offset 0"
     promoter        6661..6696
                     /locus_tag="Bact.prom. from pEGFP-N3"
                     /label="Bact.prom. from pEGFP-N3"
                     /ApEinfo_label="Bact.prom. from pEGFP-N3"
                     /ApEinfo_fwdcolor="cyan"
                     /ApEinfo_revcolor="green"
                     /ApEinfo_graphicformat="arrow_data {{0 1 2 0 0 -1} {} 0}
                     width 5 offset 0"
     misc_feature    164..180
                     /locus_tag="pUC19wt-1Lac-o"
                     /label="pUC19wt-1Lac-o"
                     /ApEinfo_label="pUC19wt-1Lac-o"
                     /ApEinfo_fwdcolor="#ff1f2b"
                     /ApEinfo_revcolor="#ff1f2b"
                     /ApEinfo_graphicformat="arrow_data {{0 1 2 0 0 -1} {} 0}
                     width 5 offset 0"
     misc_feature    256..272
                     /locus_tag="pUC19wt-2Lac-o"
                     /label="pUC19wt-2Lac-o"
                     /ApEinfo_label="pUC19wt-2Lac-o"
                     /ApEinfo_fwdcolor="#ff2f32"
                     /ApEinfo_revcolor="#ff2f32"
                     /ApEinfo_graphicformat="arrow_data {{0 1 2 0 0 -1} {} 0}
                     width 5 offset 0"
     misc_feature    complement(139..219)
                     /locus_tag="pCC1Fos-h/a-R"
                     /label="pCC1Fos-h/a-R"
                     /ApEinfo_label="pCC1Fos-h/a-R"
                     /ApEinfo_fwdcolor="#c9ff7a"
                     /ApEinfo_revcolor="#c9ff7a"
                     /ApEinfo_graphicformat="arrow_data {{0 1 2 0 0 -1} {} 0}
                     width 5 offset 0"
     misc_feature    complement(276..300)
                     /locus_tag="subcloning(PhiC)-F"
                     /label="subcloning(PhiC)-F"
                     /ApEinfo_label="subcloning(PhiC)-F"
                     /ApEinfo_fwdcolor="#ccccff"
                     /ApEinfo_revcolor="#ccccff"
                     /ApEinfo_graphicformat="arrow_data {{0 1 2 0 0 -1} {} 0}
                     width 5 offset 0"
     promoter        584..1171
                     /locus_tag="CMV promoter"
                     /label="CMV promoter"
                     /ApEinfo_label="CMV promoter"
                     /ApEinfo_fwdcolor="#cccc99"
                     /ApEinfo_revcolor="#cccc99"
                     /ApEinfo_graphicformat="arrow_data {{0 1 2 0 0 -1} {} 0}
                     width 5 offset 0"
     misc_feature    4525..4531
                     /locus_tag="branch site(1)"
                     /label="branch site(1)"
                     /ApEinfo_label="branch site"
                     /ApEinfo_fwdcolor="#6666ff"
                     /ApEinfo_revcolor="#6666ff"
                     /ApEinfo_graphicformat="arrow_data {{0 1 2 0 0 -1} {} 0}
                     width 5 offset 0"
     misc_feature    8294..8300
                     /locus_tag="branch site(2)"
                     /label="branch site(2)"
                     /ApEinfo_label="branch site"
                     /ApEinfo_fwdcolor="#6666ff"
                     /ApEinfo_revcolor="#6666ff"
                     /ApEinfo_graphicformat="arrow_data {{0 1 2 0 0 -1} {} 0}
                     width 5 offset 0"
     misc_feature    2680..2687
                     /locus_tag="NotI"
                     /label="NotI"
                     /ApEinfo_label="NotI"
                     /ApEinfo_fwdcolor="#ff27b7"
                     /ApEinfo_revcolor="#ff27b7"
                     /ApEinfo_graphicformat="arrow_data {{0 1 2 0 0 -1} {} 0}
                     width 5 offset 0"
     misc_feature    4204..4211
                     /locus_tag="AscI"
                     /label="AscI"
                     /ApEinfo_label="AscI"
                     /ApEinfo_fwdcolor="#ff27b7"
                     /ApEinfo_revcolor="#ff27b7"
                     /ApEinfo_graphicformat="arrow_data {{0 1 2 0 0 -1} {} 0}
                     width 5 offset 0"
     misc_feature    3827..3832
                     /locus_tag="HindIII"
                     /label="HindIII"
                     /ApEinfo_label="HindIII"
                     /ApEinfo_fwdcolor="#ff9cf9"
                     /ApEinfo_revcolor="#ff9cf9"
                     /ApEinfo_graphicformat="arrow_data {{0 1 2 0 0 -1} {} 0}
                     width 5 offset 0"
     misc_feature    4219..4224
                     /locus_tag="HindIII(1)"
                     /label="HindIII(1)"
                     /ApEinfo_label="HindIII"
                     /ApEinfo_fwdcolor="#ff9cf9"
                     /ApEinfo_revcolor="#ff9cf9"
                     /ApEinfo_graphicformat="arrow_data {{0 1 2 0 0 -1} {} 0}
                     width 5 offset 0"
     misc_feature    2689..4203
                     /locus_tag="RBMY1D"
                     /label="RBMY1D"
                     /ApEinfo_label="RBMY1D"
                     /ApEinfo_fwdcolor="#8b99ff"
                     /ApEinfo_revcolor="#8b99ff"
                     /ApEinfo_graphicformat="arrow_data {{0 1 2 0 0 -1} {} 0}
                     width 5 offset 0"
ORIGIN
        1 CCTTTGAGTG AGCTGATACC GCTCGCCGCA GCCGAACGAC CGAGCGCAGC GAGTCAGTGA
       61 GCGAGGAAGC GGAAGAGCGC CCAATACGCA AACCGCCTCT CCCCGCGCGT TGGCCGATTC
      121 ATTAATGCAG CTGGCACGAC AGGTTTCCCG ACTGGAAAGC GGGCAGTGAG CGCAACGCAA
      181 TTAATGTGAG TTAGCTCACT CATTAGGCAC CCCAGGCTTT ACACTTTATG CTTCCGGCTC
      241 GTATGTTGTG TGGAATTGTG AGCGGATAAC AATTTCACAC AGGAAACAGC TATGACCATG
      301 ATTACGCCAA GCTCTAGCTA GAGGTCGACC AATTCTCATG TTTGACAGCT TATCATCGCA
      361 GATCCGGGCA ACGTTGTTGC CATTGCTGCA GGCGCAGAAC TGGTAGGTAT GGAAGATCTA
      421 TACATTGAAT CAATATTGGC AATTAGCCAT ATTAGTCATT GGTTATATAG CATAAATCAA
      481 TATTGGCTAT TGGCCATTGC ATACGTTGTA TCTATATCAT AATATGTACA TTTATATTGG
      541 CTCATGTCCA ATATGACCGC CATGTTGACA TTGATTATTG ACTAGTTATT AATAGTAATC
      601 AATTACGGGG TCATTAGTTC ATAGCCCATA TATGGAGTTC CGCGTTACAT AACTTACGGT
      661 AAATGGCCCG CCTGGCTGAC CGCCCAACGA CCCCCGCCCA TTGACGTCAA TAATGACGTA
      721 TGTTCCCATA GTAACGCCAA TAGGGACTTT CCATTGACGT CAATGGGTGG AGTATTTACG
      781 GTAAACTGCC CACTTGGCAG TACATCAAGT GTATCATATG CCAAGTCCGC CCCCTATTGA
      841 CGTCAATGAC GGTAAATGGC CCGCCTGGCA TTATGCCCAG TACATGACCT TACGGGACTT
      901 TCCTACTTGG CAGTACATCT ACGTATTAGT CATCGCTATT ACCGTGGTGA TGCGGTTTTG
      961 GCAGTACACC AATGGGCGTG GATAGCGGTT TGACTCACGG GGATTTCCAA GTCTCCACCC
     1021 CATTGACGTC AATGGGAGTT TGTTTTGGCA CCAAAATCAA CGGGACTTTC CAAAATGTCG
     1081 TAATAACCCC GCCCCGTTGA CGCAAATGGG CGGTAGGCGT GTACGGTGGG AGGTCTATAT
     1141 AAGCAGAGCT CGTTTAGTGA ACCGTCAGAT CCTCACTCTC TTCCGCATCG CTGTCTGCGA
     1201 GGGCCAGCTG TTGGGCTCGC GGTTGAGGAC AAACTCTTCG CGGTCTTTCC AGTACTCTTG
     1261 GATCGGAAAC CCGTCGGCCT CCGAACGGTA CTCCGCCACC GAGGGACCTG AGCGAGTCCG
     1321 CATCGACCGG ATCGGAAAAC CTCTCGAGAA AGGCGTCTAA CCAGTCACAG TCGCAAGGTA
     1381 GGCTGAGCAC CGTGGCGGGC GGCAGCGGGT GGCGGTCGGG GTTGTTTCTG GCGGAGGTGC
     1441 TGCTGATGAT GTAATTAAAG TAGGCGGTCT TGAGACGGCG GATGGTCGAG GTGAGGTGTG
     1501 GCAGGCTTGA GATCCAGCTG TTGGGGTGAG TACTCCCTCT CAAAAGCGGG CATTACTTCT
     1561 GCGCTAAGAT TGTCAGTTTC CAAAAACGAG GAGGATTTGA TATTCACCTG GCCCGATCTG
     1621 GCCATACACT TGAGTGACAA TGACATCCAC TTTGCCTTTC TCTCCACAGG TGTCCACTCC
     1681 CAGGTCCAAG TTTAAACGCT AGCCGCCACC ATGGGCATGG CGCGTAAGGT CGATCTCACC
     1741 TCCTGCGATC GCGAGCCGAT CCACATCCCC GGCAGCATTC AGCCGTGCGG CTGCCTGCTA
     1801 GCCTGCGACG CGCAGGCGGT GCGGATCACG CGCATTACGG AAAATGCCGG CGCGTTCTTT
     1861 GGACGCGAAA CTCCGCGGGT CGGTGAGCTA CTCGCCGATT ACTTCGGCGA GACCGAAGCC
     1921 CATGCGCTGC GCAACGCACT GGCGCAGTCC TCCGATCCAA AGCGACCGGC GCTGATCTTC
     1981 GGTTGGCGCG ACGGCCTGAC CGGCCGCACC TTCGACATCT CACTGCATCG CCATGACGGT
     2041 ACATCGATCA TCGAGTTCGA GCCTGCGGCG GCCGAACAGG CCGACAATCC GCTGCGGCTG
     2101 ACGCGGCAGA TCATCGCGCG CACCAAAGAA CTGAAGTCGC TCGAAGAGAT GGCCGCACGG
     2161 GTGCCGCGCT ATCTGCAGGC GATGCTCGGC TATCACCGCG TGATGTTGTA CCGCTTCGCG
     2221 GACGACGGCT CCGGGATGGT GATCGGCGAG GCGAAGCGCA GCGACCTCGA GAGCTTTCTC
     2281 GGTCAGCACT TTCCGGCGTC GCTGGTCCCG CAGCAGGCGC GGCTACTGTA CTTGAAGAAC
     2341 GCGATCCGCG TGGTCTCGGA TTCGCGCGGC ATCAGCAGCC GGATCGTGCC CGAGCACGAC
     2401 GCCTCCGGCG CCGCGCTCGA TCTGTCGTTC GCGCACCTGC GCAGCATCTC GCCCTGCCAT
     2461 CTCGAATTTC TGCGGAACAT GGGCGTCAGC GCCTCGATGT CGCTGTCGAT CATCATTGAC
     2521 GGCACGCTAT GGGGATTGAT CATCTGTCAT CATTACGAGC CGCGTGCCGT GCCGATGGCG
     2581 CAGCGCGTCG CGGCCGAAAT GTTCGCCGAC TTCTTATCGC TGCACTTCAC CGCCGCCCAC
     2641 CACCAACGCG GATCCGCTGG CTCCGCTGCT GGTTCTGGCG CGGCCGCAAT GACTAGTGCT
     2701 AGCATGGTCG AGGCGGACCA TCCTGGCAAG TTGTTCATAG GAGGCCTGAA CAGGGAGACA
     2761 AATGAGAAAA TGCTTAAAGC CGTATTTGGC AAGCATGGAC CCATCTCTGA AGTGCTGCTG
     2821 ATAAAGGATC GAACTAGCAA ATCACGCGGC TTCGCCTTTA TCACTTTCGA AAACCCAGCC
     2881 GACGCCAAAA ACGCCGCAAA AGATATGAAT GGCAAGAGCC TTCACGGAAA AGCCATAAAA
     2941 GTTGAACAGG CAAAAAAACC TTCCTTCCAA TCAGGTGGGC GAAGACGACC ACCAGCGAGT
     3001 AGCAGGAACA GAAGTCCTAG TGGGTCACTG CGCTCAGCTC GAGGATCTCG CGGTGGAACC
     3061 CGGGGGTGGT TGCCGTCCCA GGAGGGTCAT CTTGACGACG GTGGGTACAC ACCCGATCTC
     3121 AAAATGTCAT ACAGTCGAGG ATTGATTCCA GTGAAAAGGG GTCCTTCTAG CCGGTCCGGG
     3181 GGTCCGCCGC CCAAGAAATC TGCACCTAGT GCCGTTGCGC GAAGCAATAG CTGGATGGGT
     3241 AGTCAAGGGC CCATGAGTCA ACGGAGGGAG AACTATGGTG TCCCTCCCCG CCGGGCGACA
     3301 ATTAGTTCCT GGCGGAACGA TAGGATGTCA ACAAGACATG ACGGGTACGC CACTAATGAT
     3361 GGGAACCACC CTTCTTGCCA AGAAACACGA GACTACGCCC CTCCTAGCCG GGGCTATGCC
     3421 TATCGCGATA ATGGGCACAG CAACCGGGAC GAGCACAGCT CCCGCGGATA CCGAAACCAC
     3481 CGCTCCTCAC GAGAAACGCG CGACTACGCA CCACCGAGTC GGGGGCATGC TTATCGGGAC
     3541 TACGGACACA GCCGCCGAGA CGAGTCATAC TCTCGGGGCT ATAGGAATCG ACGAAGTTCA
     3601 CGCGAAACAC GAGAATACGC CCCTCCATCA CGAGGGCACG GTTATAGGGA CTATGGCCAT
     3661 TCTCGCCGCC ACGAGAGCTA TTCCAGGGGT TACCGCAATC ATCCTTCTAG CAGGGAGACT
     3721 CGCGATTACG CGCCCCCGCA CAGGGATTAT GCTTACCGCG ACTACGGTCA CTCCTCATGG
     3781 GACGAACACT CATCAAGGGG GTACTCTTAC CACGACGGAT ATGGCGAAGC TTTGGGTAGG
     3841 GATCATTCTG AGCACCTTAG TGGTTCATCT TACCGCGATG CACTCCAACG CTATGGAACG
     3901 AGCCATGGGG CTCCACCTGC GAGAGGCCCT CGGATGTCCT ACGGTGGGTC TACCTGCCAT
     3961 GCTTATTCAA ATACCCGGGA TCGCTACGGA AGAAGTTGGG AAAGCTACAG TAGCTGTGGC
     4021 GACTTTCATT ACTGCGATAG GGAGCATGTT TGCCGGAAGG ATCAAAGGAA CCCACCCAGC
     4081 CTTGGCCGAG TTCTCCCAGA CCCTAGGGAA GCATGCGGAA GCTCATCTTA TGTCGCGTCC
     4141 ATCGTCGACG GGGGCGAGTC ACGCTCCGAA AAGGGCGATT CTTCCCGATA TGAATTCTCT
     4201 AGAGGCGCGC CGTAATAGAA GCTTGATCCC CCGACCTCGA CCTCTGGCTA ATAAAGGAAA
     4261 TTTATTTTCA TTGCAATAGT GTGTTGGAAT TTTTTGTGTC TCTCACTCGG AAGGACATAT
     4321 GGGAGGGCAA ATCATTTGGT CGAGATCCCT CGGAGATCTC TAGCTAGAGG ATCGATCCCC
     4381 GCCCCGGACG AACTAAACCT GACTACGACA TCTCTGCCCC TTCTTCGCGG GGCAGTGCAT
     4441 GTAATCCCTT CAGTTGGTTG GTACAACTTG CCAACTGGGC CCTGTTCCAC ATGTGACACG
     4501 GGGGGGACCA AACACAAAGG GGTTCTCTGA CTGTAGTTGA CATCCTTATA AATGGATGTG
     4561 CACATTTGCC AACACTGAGT GGCTTTCATC CTGGAGCAGA CTTTGCAGTC TGTGGACTGC
     4621 AACACAACAT TGCCTTTATG TGTAACTCTT GGCTGAAGCT CTTACACCAA TGCTGGGGGA
     4681 CATGTACCTC CCAGGGGCCC AGGAAGACTA CGGGAGGCTA CACCAACGTC AATCAGAGGG
     4741 GCCTGTGTAG CTACCGATAA GCGGACCCTC AAGAGGGCAT TAGCAATAGT GTTTATAAGG
     4801 CCCCCTTGTT AACCCTAAAC GGGTAGCATA TGCTTCCCGG GTAGTAGTAT ATACTATCCA
     4861 GACTAACCCT AATTCAATAG CATATGTTAC CCAACGGGAA GCATATGCTA TCGAATTAGG
     4921 GTTAGTAAAA GGGTCCTAAG GAACAGCGAT ATCTCCCACC CCATGAGCTG TCACGGTTTT
     4981 ATTTACATGG GGTCAGGATT CCACGAGGGT AGTGAACCAT TTTAGTCACA AGGGCAGTGG
     5041 CTGAAGATCA AGGAGCGGGC AGTGAACTCT CCTGAATCTT CGCCTGCTTC TTCATTCTCC
     5101 TTCGTTTAGC TAATAGAATA ACTGCTGAGT TGTGAACAGT AAGGTGTATG TGAGGTGCTC
     5161 GAAAACAAGG TTTCAGGTGA CGCCCCCAGA ATAAAATTTG GACGGGGGGT TCAGTGGTGG
     5221 CATTGTGCTA TGACACCAAT ATAACCCTCA CAAACCCCTT GGGCAATAAA TACTAGTGTA
     5281 GGAATGAAAC ATTCTGAATA TCTTTAACAA TAGAAATCCG TGGGGTGGGG ACAAGCCGTA
     5341 AAGACTGGAT GTCCATCTCA CACGAATTTA TGGCTATGGG CAACACATAA TCCTAGTGCA
     5401 ATATGATACT GGGGTTATTA AGATGTGTCC CAGGCAGGGA CCAAGACAGG TGAACCATGT
     5461 TGTTACACTC TATTTGTAAC AAGGGGAAAG AGAGTGGACG CCGACAGCAG CGGACTCCAC
     5521 TGGTTGTCTC TAACACCCCC GAAAATTAAA CGGGGCTCCA CGCCAATGGG GCCCATAAAC
     5581 AAAGACAAGT GGCCACTCTT TTTTTTGAAA TTGTGGAGTG GGGGCACGCG TCAGCCCCCA
     5641 CACGCCGCCC TGCGGTTTTG GACTGTAAAA TAAGGGTGTA ATAACTTGGC TGATTGTAAC
     5701 CCCGCTAACC ACTGCGGTCA AACCACTTGC CCACAAAACC ACTAATGGCA CCCCGGGGAA
     5761 TACCTGCATA AGTAGGTGGG CGGGCCAAGA TAGGGGCGCG ATTGCTGCGA TCTGGAGGAC
     5821 AAATTACACA CACTTGCGCC TGAGCGCCAA GCACAGGGTT GTTGGTCCTC ATATTCACGA
     5881 GGTCGCTGAG AGCACGGTGG GCTAATGTTG CCGTGGGTAG CATATACTAC CCAAATATCT
     5941 GGATAGCATA TGCTATCCTA ATCTATATCT GGGTAGCATA GGCTATCCTA ATCTATATCT
     6001 GGGTAGCATA TGCTATCCTA ATCTATATCT GGGTAGTATA TGCTATCCTA ATTTATATCT
     6061 GGGTAGCATA GGCTATCCTA ATCTATATCT GGGTAGCATA TGCTATCCTA ATCTATATCT
     6121 GGGTAGTATA TGCTATCCTA ATCTGTATCC GGGTAGCATA TGCTATCCTA ATAGAGATTA
     6181 GGGTAGTATA TGCTATCCTA ATTTATATCT GGGTAGCATA TACTACCCAA ATATCTGGAT
     6241 AGCATATGCT ATCCTAATCT ATATCTGGGT AGCATATGCT ATCCTAATCT ATATCTGGGT
     6301 AGCATAGGCT ATCCTAATCT ATATCTGGGT AGCATATGCT ATCCTAATCT ATATCTGGGT
     6361 AGTATATGCT ATCCTAATTT ATATCTGGGT AGCATAGGCT ATCCTAATCT ATATCTGGGT
     6421 AGCATATGCT ATCCTAATCT ATATCTGGGT AGTATATGCT ATCCTAATCT GTATCCGGGT
     6481 AGCATATGCT ATCCTCATGA TAAGCTGTCA AACATGAGAA TTTTCTTGAA GACGAAAGGG
     6541 CCTCGTGATA CGCCTATTTT TATAGGTTAA TGTCATGATA ATAATGGTTT CTTAGACGTC
     6601 AGGTGGCACT TTTCGGGGAA ATGTGCGCGG AACCCCTATT TGTTTATTTT TCTAAATACA
     6661 TTCAAATATG TATCCGCTCA TGAGACAATA ACCCTGATAA ATGCTTCAAT AATATTGAAA
     6721 AAGGAAGAGT ATGAGTATTC AACATTTCCG TGTCGCCCTT ATTCCCTTTT TTGCGGCATT
     6781 TTGCCTTCCT GTTTTTGCTC ACCCAGAAAC GCTGGTGAAA GTAAAAGATG CTGAAGATCA
     6841 GTTGGGTGCA CGAGTGGGTT ACATCGAACT GGATCTCAAC AGCGGTAAGA TCCTTGAGAG
     6901 TTTTCGCCCC GAAGAACGTT TTCCAATGAT GAGCACTTTT AAAGTTCTGC TATGTGGCGC
     6961 GGTATTATCC CGTGTTGACG CCGGGCAAGA GCAACTCGGT CGCCGCATAC ACTATTCTCA
     7021 GAATGACTTG GTTGAGTACT CACCAGTCAC AGAAAAGCAT CTTACGGATG GCATGACAGT
     7081 AAGAGAATTA TGCAGTGCTG CCATAACCAT GAGTGATAAC ACTGCGGCCA ACTTACTTCT
     7141 GACAACGATC GGAGGACCGA AGGAGCTAAC CGCTTTTTTG CACAACATGG GGGATCATGT
     7201 AACTCGCCTT GATCGTTGGG AACCGGAGCT GAATGAAGCC ATACCAAACG ACGAGCGTGA
     7261 CACCACGATG CCTGCAGCAA TGGCAACAAC GTTGCGCAAA CTATTAACTG GCGAACTACT
     7321 TACTCTAGCT TCCCGGCAAC AATTAATAGA CTGGATGGAG GCGGATAAAG TTGCAGGACC
     7381 ACTTCTGCGC TCGGCCCTTC CGGCTGGCTG GTTTATTGCT GATAAATCTG GAGCCGGTGA
     7441 GCGTGGGTCT CGCGGTATCA TTGCAGCACT GGGGCCAGAT GGTAAGCCCT CCCGTATCGT
     7501 AGTTATCTAC ACGACGGGGA GTCAGGCAAC TATGGATGAA CGAAATAGAC AGATCGCTGA
     7561 GATAGGTGCC TCACTGATTA AGCATTGGTA ACTGTCAGAC CAAGTTTACT CATATATACT
     7621 TTAGATTGAT TTAAAACTTC ATTTTTAATT TAAAAGGATC TAGGTGAAGA TCCTTTTTGA
     7681 TAATCTCATG ACCAAAATCC CTTAACGTGA GTTTTCGTTC CACTGAGCGT CAGACCCCGT
     7741 AGAAAAGATC AAAGGATCTT CTTGAGATCC TTTTTTTCTG CGCGTAATCT GCTGCTTGCA
     7801 AACAAAAAAA CCACCGCTAC CAGCGGTGGT TTGTTTGCCG GATCAAGAGC TACCAACTCT
     7861 TTTTCCGAAG GTAACTGGCT TCAGCAGAGC GCAGATACCA AATACTGTTC TTCTAGTGTA
     7921 GCCGTAGTTA GGCCACCACT TCAAGAACTC TGTAGCACCG CCTACATACC TCGCTCTGCT
     7981 AATCCTGTTA CCAGTGGCTG CTGCCAGTGG CGATAAGTCG TGTCTTACCG GGTTGGACTC
     8041 AAGACGATAG TTACCGGATA AGGCGCAGCG GTCGGGCTGA ACGGGGGGTT CGTGCACACA
     8101 GCCCAGCTTG GAGCGAACGA CCTACACCGA ACTGAGATAC CTACAGCGTG AGCTATGAGA
     8161 AAGCGCCACG CTTCCCGAAG GGAGAAAGGC GGACAGGTAT CCGGTAAGCG GCAGGGTCGG
     8221 AACAGGAGAG CGCACGAGGG AGCTTCCAGG GGGAAACGCC TGGTATCTTT ATAGTCCTGT
     8281 CGGGTTTCGC CACCTCTGAC TTGAGCGTCG ATTTTTGTGA TGCTCGTCAG GGGGGCGGAG
     8341 CCTATGGAAA AACGCCAGCA ACGCGGCCTT TTTACGGTTC CTGGCCTTTT GCTGGCCTTT
     8401 TGCTCACATG TTCTTTCCTG CGTTATCCCC TGATTCTGTG GATAACCGTA TTACCG
//
