# Supplementary material for: PICNIC accurately predicts condensate-forming proteins regardless of their structural disorder across organisms
Source: Nat Commun. 2024 Dec 11;15:10668. doi: 10.1038/s41467-024-55089-x (PMC11634905; doi:10.1038/s41467-024-55089-x)
Supplement: Supplementary file 4 — Dataset S3 [file 41467_2024_55089_MOESM4_ESM.zip › Dataset_S3_plasmid_vector_maps/TH2286-(519)(pOCC531)_pTT6-N-iRFP-670-DRC4.ape]

LOCUS       _518__pOCC531__p        8402 bp    DNA        circular     09-JAN-2023
DEFINITION  .
ACCESSION   
VERSION     
SOURCE      .
  ORGANISM  .
COMMENT     pOCC530_pTT6-N-mtagBFP from 1 to 7140
COMMENT     pOCC53_pTT6-N-HIS6 from 1 to 6471
COMMENT     /private/Network/Servers/fileserver.mpi-cbg.de/bogdanova/sequences/
            Vector/EXPRESSION/MAMMALIAN/pTT6.ape from 1 to 6049
COMMENT     
COMMENT     ApEinfo:methylated:1
FEATURES             Location/Qualifiers
     promoter        587..1689
                     /locus_tag="CMV5 (modified pAdenovator)"
                     /label="CMV5 (modified pAdenovator)"
                     /ApEinfo_label="CMV5 (modified pAdenovator)"
                     /ApEinfo_fwdcolor="#ffb0f6"
                     /ApEinfo_revcolor="#9a9492"
                     /ApEinfo_graphicformat="arrow_data {{0 1 2 0 0 -1} {} 0}
                     width 5 offset 0"
     misc_feature    2650..2679
                     /locus_tag="linker"
                     /label="linker"
                     /ApEinfo_label="linker"
                     /ApEinfo_fwdcolor="#003535"
                     /ApEinfo_revcolor="#003535"
                     /ApEinfo_graphicformat="arrow_data {{0 1 2 0 0 -1} {} 0}
                     width 5 offset 0"
     misc_feature    2179..2184
                     /locus_tag="BtgZI"
                     /label="BtgZI"
                     /ApEinfo_label="BtgZI"
                     /ApEinfo_fwdcolor="#00ff00"
                     /ApEinfo_revcolor="#206f00"
                     /ApEinfo_graphicformat="arrow_data {{0 1 2 0 0 -1} {} 0}
                     width 5 offset 0"
     misc_feature    complement(2026..2031)
                     /locus_tag="BtgZI(1)"
                     /label="BtgZI(1)"
                     /ApEinfo_label="BtgZI"
                     /ApEinfo_fwdcolor="#00ff00"
                     /ApEinfo_revcolor="#206f00"
                     /ApEinfo_graphicformat="arrow_data {{0 1 2 0 0 -1} {} 0}
                     width 5 offset 0"
     misc_feature    complement(2112..2117)
                     /locus_tag="BtgZI(2)"
                     /label="BtgZI(2)"
                     /ApEinfo_label="BtgZI"
                     /ApEinfo_fwdcolor="#00ff00"
                     /ApEinfo_revcolor="#206f00"
                     /ApEinfo_graphicformat="arrow_data {{0 1 2 0 0 -1} {} 0}
                     width 5 offset 0"
     misc_feature    1717..2649
                     /locus_tag="iRFP670"
                     /label="iRFP670"
                     /ApEinfo_label="iRFP670"
                     /ApEinfo_fwdcolor="#ff0000"
                     /ApEinfo_revcolor="#808080"
                     /ApEinfo_graphicformat="arrow_data {{0 1 2 0 0 -1} {} 0}
                     width 5 offset 0"
     misc_feature    7516..7534
                     /locus_tag="AP0049.Amp-CF"
                     /label="AP0049.Amp-CF"
                     /ApEinfo_label="AP0049.Amp-CF"
                     /ApEinfo_fwdcolor="#ff6dc8"
                     /ApEinfo_revcolor="#ff6dc8"
                     /ApEinfo_graphicformat="arrow_data {{0 1 2 0 0 -1} {} 0}
                     width 5 offset 0"
     misc_feature    6677..6696
                     /locus_tag="AP0052.Amp-nF"
                     /label="AP0052.Amp-nF"
                     /ApEinfo_label="AP0052.Amp-nF"
                     /ApEinfo_fwdcolor="#ff7fcc"
                     /ApEinfo_revcolor="#ff7fcc"
                     /ApEinfo_graphicformat="arrow_data {{0 1 2 0 0 -1} {} 0}
                     width 5 offset 0"
     misc_feature    complement(6677..6696)
                     /locus_tag="AP0053.Amp-nR"
                     /label="AP0053.Amp-nR"
                     /ApEinfo_label="AP0053.Amp-nR"
                     /ApEinfo_fwdcolor="#93ffa2"
                     /ApEinfo_revcolor="#93ffa2"
                     /ApEinfo_graphicformat="arrow_data {{0 1 2 0 0 -1} {} 0}
                     width 5 offset 0"
     misc_feature    261..283
                     /locus_tag="M13-pUC-rev"
                     /label="M13-pUC-rev"
                     /ApEinfo_label="M13-pUC-rev"
                     /ApEinfo_fwdcolor="#fff92f"
                     /ApEinfo_revcolor="#fff92f"
                     /ApEinfo_graphicformat="arrow_data {{0 1 2 0 0 -1} {} 0}
                     width 5 offset 0"
     misc_feature    234..253
                     /locus_tag="AP0097-LacO-F"
                     /label="AP0097-LacO-F"
                     /ApEinfo_label="AP0097-LacO-F"
                     /ApEinfo_fwdcolor="cyan"
                     /ApEinfo_revcolor="cyan"
                     /ApEinfo_graphicformat="arrow_data {{0 1 2 0 0 -1} {} 0}
                     width 5 offset 0"
     misc_feature    1097..1116
                     /locus_tag="AP00108-CMVprom-F2"
                     /label="AP00108-CMVprom-F2"
                     /ApEinfo_label="AP00108-CMVprom-F2"
                     /ApEinfo_fwdcolor="#99cc99"
                     /ApEinfo_revcolor="#99cc99"
                     /ApEinfo_graphicformat="arrow_data {{0 1 2 0 0 -1} {} 0}
                     width 5 offset 0"
     misc_feature    280..300
                     /locus_tag="AP00112-M13(21mer)-R"
                     /label="AP00112-M13(21mer)-R"
                     /ApEinfo_label="AP00112-M13(21mer)-R"
                     /ApEinfo_fwdcolor="#99cccc"
                     /ApEinfo_revcolor="#99cccc"
                     /ApEinfo_graphicformat="arrow_data {{0 1 2 0 0 -1} {} 0}
                     width 5 offset 0"
     misc_feature    complement(7510..7537)
                     /locus_tag="AP00120-Amp-C-R"
                     /label="AP00120-Amp-C-R"
                     /ApEinfo_label="AP00120-Amp-C-R"
                     /ApEinfo_fwdcolor="#cc33ff"
                     /ApEinfo_revcolor="#cc33ff"
                     /ApEinfo_graphicformat="arrow_data {{0 1 2 0 0 -1} {} 0}
                     width 5 offset 0"
     misc_feature    complement(8237..8257)
                     /locus_tag="AP0126-ColE1-F1"
                     /label="AP0126-ColE1-F1"
                     /ApEinfo_label="AP0126-ColE1-F1"
                     /ApEinfo_fwdcolor="#cccc99"
                     /ApEinfo_revcolor="#cccc99"
                     /ApEinfo_graphicformat="arrow_data {{0 1 2 0 0 -1} {} 0}
                     width 5 offset 0"
     misc_feature    8179..8197
                     /locus_tag="AP0127-ColE1-R2"
                     /label="AP0127-ColE1-R2"
                     /ApEinfo_label="AP0127-ColE1-R2"
                     /ApEinfo_fwdcolor="#cc99cc"
                     /ApEinfo_revcolor="#cc99cc"
                     /ApEinfo_graphicformat="arrow_data {{0 1 2 0 0 -1} {} 0}
                     width 5 offset 0"
     misc_feature    complement(7662..7681)
                     /locus_tag="AP0128-ColE1-F2"
                     /label="AP0128-ColE1-F2"
                     /ApEinfo_label="AP0128-ColE1-F2"
                     /ApEinfo_fwdcolor="#cccc99"
                     /ApEinfo_revcolor="#cccc99"
                     /ApEinfo_graphicformat="arrow_data {{0 1 2 0 0 -1} {} 0}
                     width 5 offset 0"
     misc_feature    7724..7744
                     /locus_tag="AP0129-ColE1-R1"
                     /label="AP0129-ColE1-R1"
                     /ApEinfo_label="AP0129-ColE1-R1"
                     /ApEinfo_fwdcolor="#cc99cc"
                     /ApEinfo_revcolor="#cc99cc"
                     /ApEinfo_graphicformat="arrow_data {{0 1 2 0 0 -1} {} 0}
                     width 5 offset 0"
     misc_feature    1669..1687
                     /locus_tag="AP0289-pAB219seq-F"
                     /label="AP0289-pAB219seq-F"
                     /ApEinfo_label="AP0289-pAB219seq-F"
                     /ApEinfo_fwdcolor="#cccc99"
                     /ApEinfo_revcolor="#cccc99"
                     /ApEinfo_graphicformat="arrow_data {{0 1 2 0 0 -1} {} 0}
                     width 5 offset 0"
     misc_feature    complement(4242..4264)
                     /locus_tag="AP0290-pAB215seq-R"
                     /label="AP0290-pAB215seq-R"
                     /ApEinfo_label="AP0290-pAB215seq-R"
                     /ApEinfo_fwdcolor="#cc99cc"
                     /ApEinfo_revcolor="#cc99cc"
                     /ApEinfo_graphicformat="arrow_data {{0 1 2 0 0 -1} {} 0}
                     width 5 offset 0"
     misc_feature    complement(4539..4561)
                     /locus_tag="AP0359-occ-BstAPI-R"
                     /label="AP0359-occ-BstAPI-R"
                     /ApEinfo_label="AP0359-occ-BstAPI-R"
                     /ApEinfo_fwdcolor="#40cbac"
                     /ApEinfo_revcolor="#40cbac"
                     /ApEinfo_graphicformat="arrow_data {{0 1 2 0 0 -1} {} 0}
                     width 5 offset 0"
     misc_feature    2605..2625
                     /locus_tag="AP366-iRFP-cF"
                     /label="AP366-iRFP-cF"
                     /ApEinfo_label="AP366-iRFP-cF"
                     /ApEinfo_fwdcolor="#ffd8a6"
                     /ApEinfo_revcolor="#ffd8a6"
                     /ApEinfo_graphicformat="arrow_data {{0 1 2 0 0 -1} {} 0}
                     width 5 offset 0"
     misc_feature    complement(1729..1748)
                     /locus_tag="AP367-iRFP-nR"
                     /label="AP367-iRFP-nR"
                     /ApEinfo_label="AP367-iRFP-nR"
                     /ApEinfo_fwdcolor="#40cbac"
                     /ApEinfo_revcolor="#40cbac"
                     /ApEinfo_graphicformat="arrow_data {{0 1 2 0 0 -1} {} 0}
                     width 5 offset 0"
     primer_bind     280..300
                     /locus_tag="M13-rev"
                     /label="M13-rev"
                     /ApEinfo_label="M13-rev"
                     /ApEinfo_fwdcolor="cyan"
                     /ApEinfo_revcolor="green"
                     /ApEinfo_graphicformat="arrow_data {{0 1 2 0 0 -1} {} 0}
                     width 5 offset 0"
     rep_origin      7632..8314
                     /locus_tag="ColE1 origin"
                     /label="ColE1 origin"
                     /ApEinfo_label="ColE1 origin"
                     /ApEinfo_fwdcolor="gray50"
                     /ApEinfo_revcolor="gray50"
                     /ApEinfo_graphicformat="arrow_data {{0 1 2 0 0 -1} {} 0}
                     width 5 offset 0"
     misc_binding    252..274
                     /locus_tag="LacO"
                     /label="LacO"
                     /ApEinfo_label="LacO"
                     /ApEinfo_fwdcolor="cornflower blue"
                     /ApEinfo_revcolor="cornflower blue"
                     /ApEinfo_graphicformat="arrow_data {{0 1 2 0 0 -1} {} 0}
                     width 5 offset 0"
     CDS             6677..7537
                     /locus_tag="AmpR"
                     /label="AmpR"
                     /ApEinfo_label="AmpR"
                     /ApEinfo_fwdcolor="yellow"
                     /ApEinfo_revcolor="yellow"
                     /ApEinfo_graphicformat="arrow_data {{0 1 2 0 0 -1} {} 0}
                     width 5 offset 0"
     promoter        6607..6642
                     /locus_tag="Bact.prom. from pEGFP-N3"
                     /label="Bact.prom. from pEGFP-N3"
                     /ApEinfo_label="Bact.prom. from pEGFP-N3"
                     /ApEinfo_fwdcolor="cyan"
                     /ApEinfo_revcolor="green"
                     /ApEinfo_graphicformat="arrow_data {{0 1 2 0 0 -1} {} 0}
                     width 5 offset 0"
     misc_feature    164..180
                     /locus_tag="pUC19wt-1Lac-o"
                     /label="pUC19wt-1Lac-o"
                     /ApEinfo_label="pUC19wt-1Lac-o"
                     /ApEinfo_fwdcolor="#ff1f2b"
                     /ApEinfo_revcolor="#ff1f2b"
                     /ApEinfo_graphicformat="arrow_data {{0 1 2 0 0 -1} {} 0}
                     width 5 offset 0"
     misc_feature    256..272
                     /locus_tag="pUC19wt-2Lac-o"
                     /label="pUC19wt-2Lac-o"
                     /ApEinfo_label="pUC19wt-2Lac-o"
                     /ApEinfo_fwdcolor="#ff2f32"
                     /ApEinfo_revcolor="#ff2f32"
                     /ApEinfo_graphicformat="arrow_data {{0 1 2 0 0 -1} {} 0}
                     width 5 offset 0"
     misc_feature    complement(139..219)
                     /locus_tag="pCC1Fos-h/a-R"
                     /label="pCC1Fos-h/a-R"
                     /ApEinfo_label="pCC1Fos-h/a-R"
                     /ApEinfo_fwdcolor="#c9ff7a"
                     /ApEinfo_revcolor="#c9ff7a"
                     /ApEinfo_graphicformat="arrow_data {{0 1 2 0 0 -1} {} 0}
                     width 5 offset 0"
     misc_feature    complement(276..300)
                     /locus_tag="subcloning(PhiC)-F"
                     /label="subcloning(PhiC)-F"
                     /ApEinfo_label="subcloning(PhiC)-F"
                     /ApEinfo_fwdcolor="#ccccff"
                     /ApEinfo_revcolor="#ccccff"
                     /ApEinfo_graphicformat="arrow_data {{0 1 2 0 0 -1} {} 0}
                     width 5 offset 0"
     promoter        584..1171
                     /locus_tag="CMV promoter"
                     /label="CMV promoter"
                     /ApEinfo_label="CMV promoter"
                     /ApEinfo_fwdcolor="#cccc99"
                     /ApEinfo_revcolor="#cccc99"
                     /ApEinfo_graphicformat="arrow_data {{0 1 2 0 0 -1} {} 0}
                     width 5 offset 0"
     misc_feature    4471..4477
                     /locus_tag="branch site"
                     /label="branch site"
                     /ApEinfo_label="branch site"
                     /ApEinfo_fwdcolor="#6666ff"
                     /ApEinfo_revcolor="#6666ff"
                     /ApEinfo_graphicformat="arrow_data {{0 1 2 0 0 -1} {} 0}
                     width 5 offset 0"
     misc_feature    8240..8246
                     /locus_tag="branch site(1)"
                     /label="branch site(1)"
                     /ApEinfo_label="branch site"
                     /ApEinfo_fwdcolor="#6666ff"
                     /ApEinfo_revcolor="#6666ff"
                     /ApEinfo_graphicformat="arrow_data {{0 1 2 0 0 -1} {} 0}
                     width 5 offset 0"
     misc_feature    complement(3573..3579)
                     /locus_tag="branch site(2)"
                     /label="branch site(2)"
                     /ApEinfo_label="branch site"
                     /ApEinfo_fwdcolor="#6666ff"
                     /ApEinfo_revcolor="#6666ff"
                     /ApEinfo_graphicformat="arrow_data {{0 1 2 0 0 -1} {} 0}
                     width 5 offset 0"
     misc_feature    2680..2687
                     /locus_tag="NotI"
                     /label="NotI"
                     /ApEinfo_label="NotI"
                     /ApEinfo_fwdcolor="#ff27b7"
                     /ApEinfo_revcolor="#ff27b7"
                     /ApEinfo_graphicformat="arrow_data {{0 1 2 0 0 -1} {} 0}
                     width 5 offset 0"
     misc_feature    4150..4157
                     /locus_tag="AscI"
                     /label="AscI"
                     /ApEinfo_label="AscI"
                     /ApEinfo_fwdcolor="#ff27b7"
                     /ApEinfo_revcolor="#ff27b7"
                     /ApEinfo_graphicformat="arrow_data {{0 1 2 0 0 -1} {} 0}
                     width 5 offset 0"
     misc_feature    4165..4170
                     /locus_tag="HindIII"
                     /label="HindIII"
                     /ApEinfo_label="HindIII"
                     /ApEinfo_fwdcolor="#ff9cf9"
                     /ApEinfo_revcolor="#ff9cf9"
                     /ApEinfo_graphicformat="arrow_data {{0 1 2 0 0 -1} {} 0}
                     width 5 offset 0"
     misc_feature    2689..4149
                     /locus_tag="DRC4"
                     /label="DRC4"
                     /ApEinfo_label="DRC4"
                     /ApEinfo_fwdcolor="#8b99ff"
                     /ApEinfo_revcolor="#8b99ff"
                     /ApEinfo_graphicformat="arrow_data {{0 1 2 0 0 -1} {} 0}
                     width 5 offset 0"
ORIGIN
        1 CCTTTGAGTG AGCTGATACC GCTCGCCGCA GCCGAACGAC CGAGCGCAGC GAGTCAGTGA
       61 GCGAGGAAGC GGAAGAGCGC CCAATACGCA AACCGCCTCT CCCCGCGCGT TGGCCGATTC
      121 ATTAATGCAG CTGGCACGAC AGGTTTCCCG ACTGGAAAGC GGGCAGTGAG CGCAACGCAA
      181 TTAATGTGAG TTAGCTCACT CATTAGGCAC CCCAGGCTTT ACACTTTATG CTTCCGGCTC
      241 GTATGTTGTG TGGAATTGTG AGCGGATAAC AATTTCACAC AGGAAACAGC TATGACCATG
      301 ATTACGCCAA GCTCTAGCTA GAGGTCGACC AATTCTCATG TTTGACAGCT TATCATCGCA
      361 GATCCGGGCA ACGTTGTTGC CATTGCTGCA GGCGCAGAAC TGGTAGGTAT GGAAGATCTA
      421 TACATTGAAT CAATATTGGC AATTAGCCAT ATTAGTCATT GGTTATATAG CATAAATCAA
      481 TATTGGCTAT TGGCCATTGC ATACGTTGTA TCTATATCAT AATATGTACA TTTATATTGG
      541 CTCATGTCCA ATATGACCGC CATGTTGACA TTGATTATTG ACTAGTTATT AATAGTAATC
      601 AATTACGGGG TCATTAGTTC ATAGCCCATA TATGGAGTTC CGCGTTACAT AACTTACGGT
      661 AAATGGCCCG CCTGGCTGAC CGCCCAACGA CCCCCGCCCA TTGACGTCAA TAATGACGTA
      721 TGTTCCCATA GTAACGCCAA TAGGGACTTT CCATTGACGT CAATGGGTGG AGTATTTACG
      781 GTAAACTGCC CACTTGGCAG TACATCAAGT GTATCATATG CCAAGTCCGC CCCCTATTGA
      841 CGTCAATGAC GGTAAATGGC CCGCCTGGCA TTATGCCCAG TACATGACCT TACGGGACTT
      901 TCCTACTTGG CAGTACATCT ACGTATTAGT CATCGCTATT ACCGTGGTGA TGCGGTTTTG
      961 GCAGTACACC AATGGGCGTG GATAGCGGTT TGACTCACGG GGATTTCCAA GTCTCCACCC
     1021 CATTGACGTC AATGGGAGTT TGTTTTGGCA CCAAAATCAA CGGGACTTTC CAAAATGTCG
     1081 TAATAACCCC GCCCCGTTGA CGCAAATGGG CGGTAGGCGT GTACGGTGGG AGGTCTATAT
     1141 AAGCAGAGCT CGTTTAGTGA ACCGTCAGAT CCTCACTCTC TTCCGCATCG CTGTCTGCGA
     1201 GGGCCAGCTG TTGGGCTCGC GGTTGAGGAC AAACTCTTCG CGGTCTTTCC AGTACTCTTG
     1261 GATCGGAAAC CCGTCGGCCT CCGAACGGTA CTCCGCCACC GAGGGACCTG AGCGAGTCCG
     1321 CATCGACCGG ATCGGAAAAC CTCTCGAGAA AGGCGTCTAA CCAGTCACAG TCGCAAGGTA
     1381 GGCTGAGCAC CGTGGCGGGC GGCAGCGGGT GGCGGTCGGG GTTGTTTCTG GCGGAGGTGC
     1441 TGCTGATGAT GTAATTAAAG TAGGCGGTCT TGAGACGGCG GATGGTCGAG GTGAGGTGTG
     1501 GCAGGCTTGA GATCCAGCTG TTGGGGTGAG TACTCCCTCT CAAAAGCGGG CATTACTTCT
     1561 GCGCTAAGAT TGTCAGTTTC CAAAAACGAG GAGGATTTGA TATTCACCTG GCCCGATCTG
     1621 GCCATACACT TGAGTGACAA TGACATCCAC TTTGCCTTTC TCTCCACAGG TGTCCACTCC
     1681 CAGGTCCAAG TTTAAACGCT AGCCGCCACC ATGGGCATGG CGCGTAAGGT CGATCTCACC
     1741 TCCTGCGATC GCGAGCCGAT CCACATCCCC GGCAGCATTC AGCCGTGCGG CTGCCTGCTA
     1801 GCCTGCGACG CGCAGGCGGT GCGGATCACG CGCATTACGG AAAATGCCGG CGCGTTCTTT
     1861 GGACGCGAAA CTCCGCGGGT CGGTGAGCTA CTCGCCGATT ACTTCGGCGA GACCGAAGCC
     1921 CATGCGCTGC GCAACGCACT GGCGCAGTCC TCCGATCCAA AGCGACCGGC GCTGATCTTC
     1981 GGTTGGCGCG ACGGCCTGAC CGGCCGCACC TTCGACATCT CACTGCATCG CCATGACGGT
     2041 ACATCGATCA TCGAGTTCGA GCCTGCGGCG GCCGAACAGG CCGACAATCC GCTGCGGCTG
     2101 ACGCGGCAGA TCATCGCGCG CACCAAAGAA CTGAAGTCGC TCGAAGAGAT GGCCGCACGG
     2161 GTGCCGCGCT ATCTGCAGGC GATGCTCGGC TATCACCGCG TGATGTTGTA CCGCTTCGCG
     2221 GACGACGGCT CCGGGATGGT GATCGGCGAG GCGAAGCGCA GCGACCTCGA GAGCTTTCTC
     2281 GGTCAGCACT TTCCGGCGTC GCTGGTCCCG CAGCAGGCGC GGCTACTGTA CTTGAAGAAC
     2341 GCGATCCGCG TGGTCTCGGA TTCGCGCGGC ATCAGCAGCC GGATCGTGCC CGAGCACGAC
     2401 GCCTCCGGCG CCGCGCTCGA TCTGTCGTTC GCGCACCTGC GCAGCATCTC GCCCTGCCAT
     2461 CTCGAATTTC TGCGGAACAT GGGCGTCAGC GCCTCGATGT CGCTGTCGAT CATCATTGAC
     2521 GGCACGCTAT GGGGATTGAT CATCTGTCAT CATTACGAGC CGCGTGCCGT GCCGATGGCG
     2581 CAGCGCGTCG CGGCCGAAAT GTTCGCCGAC TTCTTATCGC TGCACTTCAC CGCCGCCCAC
     2641 CACCAACGCG GATCCGCTGG CTCCGCTGCT GGTTCTGGCG CGGCCGCAAT GACTAGTGCT
     2701 AGCATGGCCC CCAAGAAAAA AGGCAAGAAG GGGAAGGCCA AGGGCACTCC CATCGTTGAC
     2761 GGACTGGCTC CTGAAGACAT GAGCAAAGAA CAGGTGGAGG AACATGTGAG CAGGATCAGA
     2821 GAGGAGCTGG ATAGAGAGAG AGAGGAGCGG AACTACTTCC AGCTGGAGAG AGATAAAATC
     2881 CACACCTTCT GGGAGATTAC AAGAAGGCAG CTGGAGGAGA AGAAGGCAGA GCTGCGCAAT
     2941 AAGGACCGCG AGATGGAGGA AGCCGAGGAG AGGCATCAGG TGGAGATCAA GGTGTACAAG
     3001 CAGAAGGTGA AACACCTGCT GTACGAGCAC CAGAACAATC TGACCGAGAT GAAGGCCGAG
     3061 GGCACCGTGG TAATGAAGTT GGCTCAGAAA GAGCACAGAA TCCAGGAGTC CGTGCTGAGA
     3121 AAGGACATGA GAGCACTGAA AGTGGAACTG AAGGAACAGG AGCTGGCTTC CGAGGTGGTC
     3181 GTGAAGAATC TGAGACTGAA GCATACAGAG GAGATCACCC GAATGAGGAA TGATTTCGAG
     3241 AGGCAGGTGC GCGAAATCGA AGCCAAGTAT GACAAAAAAA TGAAAATGCT GAGGGACGAG
     3301 CTGGATCTGA GACGCAAGAC TGAGCTGCAT GAGGTGGAGG AGAGAAAAAA CGGGCAGATT
     3361 CACACACTGA TGCAGCGGCA CGAGGAGGCT TTCACCGACA TTAAAAATTA CTACAATGAC
     3421 ATTACACTCA ACAATCTGGC CCTGATCAAC TCACTGAAGG AGCAGATGGA GGATATGCGG
     3481 AAAAAGGAGG ATCATCTGGA GCGGGAGATG GCTGAGGTCA GCGGGCAGAA CAAGAGACTG
     3541 GCAGACCCAC TGCAGAAGGC CAGAGAAGAA ATGTCAGAGA TGCAGAAGCA GCTGGCCAAC
     3601 TACGAGCGGG ACAAACAGAT CCTGCTGTGC ACCAAAGCCC GCCTGAAGGT GAGAGAGAAG
     3661 GAGCTGAAGG ACCTTCAGTG GGAACACGAG GTCCTGGAAC AGAGGTTCAC CAAGGTGCAG
     3721 CAGGAGCGGG ACGAGCTGTA TAGAAAGTTT ACCGCAGCCA TTCAGGAGGT GCAGCAGAAG
     3781 ACAGGCTTCA AGAATCTGGT GCTGGAGAGG AAACTGCAGG CACTGAGCGC CGCCGTGGAG
     3841 AAGAAGGAGG TTCAATTCAA TGAAGTTCTG GCTGCCTCCA ATCTGGACCC CGCAGCCCTG
     3901 ACCCTGGTCT CCCGTAAGCT GGAAGACGTG CTGGAGAGCA AAAACTCGAC TATCAAGGAC
     3961 CTGCAGTATG AGCTGGCTCA GGTGTGCAAG GCTCATAACG ACCTGCTGCG CACCTACGAA
     4021 GCCAAACTGC TGGCCTTCGG CATTCCCCTG GACAACGTGG GCTTCAAACC ACTGGAGACC
     4081 GCCGTCATCG GGCAGACTCT GGGGCAGGGC CCCGCCGGAC TGGTGGGCAC CCCTACCGAA
     4141 TTCTCTAGAG GCGCGCCGTA ATAGAAGCTT GATCCCCCGA CCTCGACCTC TGGCTAATAA
     4201 AGGAAATTTA TTTTCATTGC AATAGTGTGT TGGAATTTTT TGTGTCTCTC ACTCGGAAGG
     4261 ACATATGGGA GGGCAAATCA TTTGGTCGAG ATCCCTCGGA GATCTCTAGC TAGAGGATCG
     4321 ATCCCCGCCC CGGACGAACT AAACCTGACT ACGACATCTC TGCCCCTTCT TCGCGGGGCA
     4381 GTGCATGTAA TCCCTTCAGT TGGTTGGTAC AACTTGCCAA CTGGGCCCTG TTCCACATGT
     4441 GACACGGGGG GGACCAAACA CAAAGGGGTT CTCTGACTGT AGTTGACATC CTTATAAATG
     4501 GATGTGCACA TTTGCCAACA CTGAGTGGCT TTCATCCTGG AGCAGACTTT GCAGTCTGTG
     4561 GACTGCAACA CAACATTGCC TTTATGTGTA ACTCTTGGCT GAAGCTCTTA CACCAATGCT
     4621 GGGGGACATG TACCTCCCAG GGGCCCAGGA AGACTACGGG AGGCTACACC AACGTCAATC
     4681 AGAGGGGCCT GTGTAGCTAC CGATAAGCGG ACCCTCAAGA GGGCATTAGC AATAGTGTTT
     4741 ATAAGGCCCC CTTGTTAACC CTAAACGGGT AGCATATGCT TCCCGGGTAG TAGTATATAC
     4801 TATCCAGACT AACCCTAATT CAATAGCATA TGTTACCCAA CGGGAAGCAT ATGCTATCGA
     4861 ATTAGGGTTA GTAAAAGGGT CCTAAGGAAC AGCGATATCT CCCACCCCAT GAGCTGTCAC
     4921 GGTTTTATTT ACATGGGGTC AGGATTCCAC GAGGGTAGTG AACCATTTTA GTCACAAGGG
     4981 CAGTGGCTGA AGATCAAGGA GCGGGCAGTG AACTCTCCTG AATCTTCGCC TGCTTCTTCA
     5041 TTCTCCTTCG TTTAGCTAAT AGAATAACTG CTGAGTTGTG AACAGTAAGG TGTATGTGAG
     5101 GTGCTCGAAA ACAAGGTTTC AGGTGACGCC CCCAGAATAA AATTTGGACG GGGGGTTCAG
     5161 TGGTGGCATT GTGCTATGAC ACCAATATAA CCCTCACAAA CCCCTTGGGC AATAAATACT
     5221 AGTGTAGGAA TGAAACATTC TGAATATCTT TAACAATAGA AATCCGTGGG GTGGGGACAA
     5281 GCCGTAAAGA CTGGATGTCC ATCTCACACG AATTTATGGC TATGGGCAAC ACATAATCCT
     5341 AGTGCAATAT GATACTGGGG TTATTAAGAT GTGTCCCAGG CAGGGACCAA GACAGGTGAA
     5401 CCATGTTGTT ACACTCTATT TGTAACAAGG GGAAAGAGAG TGGACGCCGA CAGCAGCGGA
     5461 CTCCACTGGT TGTCTCTAAC ACCCCCGAAA ATTAAACGGG GCTCCACGCC AATGGGGCCC
     5521 ATAAACAAAG ACAAGTGGCC ACTCTTTTTT TTGAAATTGT GGAGTGGGGG CACGCGTCAG
     5581 CCCCCACACG CCGCCCTGCG GTTTTGGACT GTAAAATAAG GGTGTAATAA CTTGGCTGAT
     5641 TGTAACCCCG CTAACCACTG CGGTCAAACC ACTTGCCCAC AAAACCACTA ATGGCACCCC
     5701 GGGGAATACC TGCATAAGTA GGTGGGCGGG CCAAGATAGG GGCGCGATTG CTGCGATCTG
     5761 GAGGACAAAT TACACACACT TGCGCCTGAG CGCCAAGCAC AGGGTTGTTG GTCCTCATAT
     5821 TCACGAGGTC GCTGAGAGCA CGGTGGGCTA ATGTTGCCGT GGGTAGCATA TACTACCCAA
     5881 ATATCTGGAT AGCATATGCT ATCCTAATCT ATATCTGGGT AGCATAGGCT ATCCTAATCT
     5941 ATATCTGGGT AGCATATGCT ATCCTAATCT ATATCTGGGT AGTATATGCT ATCCTAATTT
     6001 ATATCTGGGT AGCATAGGCT ATCCTAATCT ATATCTGGGT AGCATATGCT ATCCTAATCT
     6061 ATATCTGGGT AGTATATGCT ATCCTAATCT GTATCCGGGT AGCATATGCT ATCCTAATAG
     6121 AGATTAGGGT AGTATATGCT ATCCTAATTT ATATCTGGGT AGCATATACT ACCCAAATAT
     6181 CTGGATAGCA TATGCTATCC TAATCTATAT CTGGGTAGCA TATGCTATCC TAATCTATAT
     6241 CTGGGTAGCA TAGGCTATCC TAATCTATAT CTGGGTAGCA TATGCTATCC TAATCTATAT
     6301 CTGGGTAGTA TATGCTATCC TAATTTATAT CTGGGTAGCA TAGGCTATCC TAATCTATAT
     6361 CTGGGTAGCA TATGCTATCC TAATCTATAT CTGGGTAGTA TATGCTATCC TAATCTGTAT
     6421 CCGGGTAGCA TATGCTATCC TCATGATAAG CTGTCAAACA TGAGAATTTT CTTGAAGACG
     6481 AAAGGGCCTC GTGATACGCC TATTTTTATA GGTTAATGTC ATGATAATAA TGGTTTCTTA
     6541 GACGTCAGGT GGCACTTTTC GGGGAAATGT GCGCGGAACC CCTATTTGTT TATTTTTCTA
     6601 AATACATTCA AATATGTATC CGCTCATGAG ACAATAACCC TGATAAATGC TTCAATAATA
     6661 TTGAAAAAGG AAGAGTATGA GTATTCAACA TTTCCGTGTC GCCCTTATTC CCTTTTTTGC
     6721 GGCATTTTGC CTTCCTGTTT TTGCTCACCC AGAAACGCTG GTGAAAGTAA AAGATGCTGA
     6781 AGATCAGTTG GGTGCACGAG TGGGTTACAT CGAACTGGAT CTCAACAGCG GTAAGATCCT
     6841 TGAGAGTTTT CGCCCCGAAG AACGTTTTCC AATGATGAGC ACTTTTAAAG TTCTGCTATG
     6901 TGGCGCGGTA TTATCCCGTG TTGACGCCGG GCAAGAGCAA CTCGGTCGCC GCATACACTA
     6961 TTCTCAGAAT GACTTGGTTG AGTACTCACC AGTCACAGAA AAGCATCTTA CGGATGGCAT
     7021 GACAGTAAGA GAATTATGCA GTGCTGCCAT AACCATGAGT GATAACACTG CGGCCAACTT
     7081 ACTTCTGACA ACGATCGGAG GACCGAAGGA GCTAACCGCT TTTTTGCACA ACATGGGGGA
     7141 TCATGTAACT CGCCTTGATC GTTGGGAACC GGAGCTGAAT GAAGCCATAC CAAACGACGA
     7201 GCGTGACACC ACGATGCCTG CAGCAATGGC AACAACGTTG CGCAAACTAT TAACTGGCGA
     7261 ACTACTTACT CTAGCTTCCC GGCAACAATT AATAGACTGG ATGGAGGCGG ATAAAGTTGC
     7321 AGGACCACTT CTGCGCTCGG CCCTTCCGGC TGGCTGGTTT ATTGCTGATA AATCTGGAGC
     7381 CGGTGAGCGT GGGTCTCGCG GTATCATTGC AGCACTGGGG CCAGATGGTA AGCCCTCCCG
     7441 TATCGTAGTT ATCTACACGA CGGGGAGTCA GGCAACTATG GATGAACGAA ATAGACAGAT
     7501 CGCTGAGATA GGTGCCTCAC TGATTAAGCA TTGGTAACTG TCAGACCAAG TTTACTCATA
     7561 TATACTTTAG ATTGATTTAA AACTTCATTT TTAATTTAAA AGGATCTAGG TGAAGATCCT
     7621 TTTTGATAAT CTCATGACCA AAATCCCTTA ACGTGAGTTT TCGTTCCACT GAGCGTCAGA
     7681 CCCCGTAGAA AAGATCAAAG GATCTTCTTG AGATCCTTTT TTTCTGCGCG TAATCTGCTG
     7741 CTTGCAAACA AAAAAACCAC CGCTACCAGC GGTGGTTTGT TTGCCGGATC AAGAGCTACC
     7801 AACTCTTTTT CCGAAGGTAA CTGGCTTCAG CAGAGCGCAG ATACCAAATA CTGTTCTTCT
     7861 AGTGTAGCCG TAGTTAGGCC ACCACTTCAA GAACTCTGTA GCACCGCCTA CATACCTCGC
     7921 TCTGCTAATC CTGTTACCAG TGGCTGCTGC CAGTGGCGAT AAGTCGTGTC TTACCGGGTT
     7981 GGACTCAAGA CGATAGTTAC CGGATAAGGC GCAGCGGTCG GGCTGAACGG GGGGTTCGTG
     8041 CACACAGCCC AGCTTGGAGC GAACGACCTA CACCGAACTG AGATACCTAC AGCGTGAGCT
     8101 ATGAGAAAGC GCCACGCTTC CCGAAGGGAG AAAGGCGGAC AGGTATCCGG TAAGCGGCAG
     8161 GGTCGGAACA GGAGAGCGCA CGAGGGAGCT TCCAGGGGGA AACGCCTGGT ATCTTTATAG
     8221 TCCTGTCGGG TTTCGCCACC TCTGACTTGA GCGTCGATTT TTGTGATGCT CGTCAGGGGG
     8281 GCGGAGCCTA TGGAAAAACG CCAGCAACGC GGCCTTTTTA CGGTTCCTGG CCTTTTGCTG
     8341 GCCTTTTGCT CACATGTTCT TTCCTGCGTT ATCCCCTGAT TCTGTGGATA ACCGTATTAC
     8401 CG     
//
