# Supplementary material for: PICNIC accurately predicts condensate-forming proteins regardless of their structural disorder across organisms
Source: Nat Commun. 2024 Dec 11;15:10668. doi: 10.1038/s41467-024-55089-x (PMC11634905; doi:10.1038/s41467-024-55089-x)
Supplement: Supplementary file 5 — Dataset S4 [file 41467_2024_55089_MOESM5_ESM.zip]

Archive with 360 entries (328 files):
- Dataset_S4_representative_images/
- Dataset_S4_representative_images/FigureS10_Representative Images/
- Dataset_S4_representative_images/.DS_Store
- __MACOSX/Dataset_S4_representative_images/._.DS_Store
- Dataset_S4_representative_images/FigureS11_Negative_predictions/
- Dataset_S4_representative_images/Figure6_FRAP/
- Dataset_S4_representative_images/Figure5_FRAP/
- Dataset_S4_representative_images/Figure4_Positive_predictions/
- Dataset_S4_representative_images/FigureS10_Representative Images/AIMP1/
- Dataset_S4_representative_images/FigureS10_Representative Images/DRC4/
- Dataset_S4_representative_images/FigureS10_Representative Images/H1T/
- Dataset_S4_representative_images/FigureS10_Representative Images/PolD3/
- Dataset_S4_representative_images/FigureS10_Representative Images/RAMAC/
- Dataset_S4_representative_images/FigureS10_Representative Images/.DS_Store
- __MACOSX/Dataset_S4_representative_images/FigureS10_Representative Images/._.DS_Store
- Dataset_S4_representative_images/FigureS10_Representative Images/ZC3H15/
- Dataset_S4_representative_images/FigureS10_Representative Images/H2A1H/
- Dataset_S4_representative_images/FigureS10_Representative Images/CWC27/
- Dataset_S4_representative_images/FigureS10_Representative Images/SPAG7/
- Dataset_S4_representative_images/FigureS10_Representative Images/RP9/
- Dataset_S4_representative_images/FigureS10_Representative Images/RBMY1D/
- Dataset_S4_representative_images/FigureS10_Representative Images/HBS1L/
- Dataset_S4_representative_images/FigureS10_Representative Images/PHP14/
- Dataset_S4_representative_images/FigureS10_Representative Images/RAD51-AP1/
- Dataset_S4_representative_images/FigureS10_Representative Images/eIF2GA/
- Dataset_S4_representative_images/FigureS10_Representative Images/MRPL1/
- Dataset_S4_representative_images/FigureS10_Representative Images/CWC25/
- Dataset_S4_representative_images/FigureS10_Representative Images/RPS4Y2/
- Dataset_S4_representative_images/FigureS10_Representative Images/RS10L/
- Dataset_S4_representative_images/FigureS10_Representative Images/LMOD1/
- Dataset_S4_representative_images/FigureS10_Representative Images/C1ORF52/
- Dataset_S4_representative_images/FigureS10_Representative Images/SPA24/
- Dataset_S4_representative_images/FigureS10_Representative Images/KHDC4/
- Dataset_S4_representative_images/FigureS10_Representative Images/TYW5/
- Dataset_S4_representative_images/FigureS11_Negative_predictions/LRRC10.tif
- Dataset_S4_representative_images/FigureS11_Negative_predictions/CRISP1.tif
- Dataset_S4_representative_images/FigureS11_Negative_predictions/.DS_Store
- __MACOSX/Dataset_S4_representative_images/FigureS11_Negative_predictions/._.DS_Store
- Dataset_S4_representative_images/FigureS11_Negative_predictions/KAP23.1.tif
- Dataset_S4_representative_images/FigureS11_Negative_predictions/FANCC.tif
- Dataset_S4_representative_images/FigureS11_Negative_predictions/GTF2A2.tif
- Dataset_S4_representative_images/FigureS11_Negative_predictions/IGLJ3.tif
- Dataset_S4_representative_images/FigureS11_Negative_predictions/NFE4.tif
- Dataset_S4_representative_images/FigureS11_Negative_predictions/ELF5.tif
- Dataset_S4_representative_images/FigureS11_Negative_predictions/C3ORF56.tif
- __MACOSX/Dataset_S4_representative_images/FigureS11_Negative_predictions/._C3ORF56.tif
- Dataset_S4_representative_images/FigureS11_Negative_predictions/DLeu1.tif
- Dataset_S4_representative_images/FigureS11_Negative_predictions/INKA1.tif
- Dataset_S4_representative_images/FigureS11_Negative_predictions/STH.tif
- Dataset_S4_representative_images/FigureS11_Negative_predictions/PABIR3.tif
- Dataset_S4_representative_images/FigureS11_Negative_predictions/BRCC2.tif
- Dataset_S4_representative_images/FigureS11_Negative_predictions/C3ORF36.tif
- __MACOSX/Dataset_S4_representative_images/FigureS11_Negative_predictions/._C3ORF36.tif
- Dataset_S4_representative_images/Figure6_FRAP/CWC25.tif
- Dataset_S4_representative_images/Figure6_FRAP/TYW5.tif
- Dataset_S4_representative_images/Figure6_FRAP/RP9.tif
- Dataset_S4_representative_images/Figure6_FRAP/RBMY1D.tif
- Dataset_S4_representative_images/Figure6_FRAP/Rad51AP1.tif
- Dataset_S4_representative_images/Figure6_FRAP/RAMAC.tif
- Dataset_S4_representative_images/Figure6_FRAP/KHDC4.tif
- Dataset_S4_representative_images/Figure6_FRAP/DRC4.tif
- Dataset_S4_representative_images/Figure5_FRAP/.DS_Store
- __MACOSX/Dataset_S4_representative_images/Figure5_FRAP/._.DS_Store
- Dataset_S4_representative_images/Figure5_FRAP/DCP1a_FRAP/
- Dataset_S4_representative_images/Figure5_FRAP/Fib_FRAP/
- Dataset_S4_representative_images/Figure4_Positive_predictions/CWC25.tif
- Dataset_S4_representative_images/Figure4_Positive_predictions/TYW5.tif
- Dataset_S4_representative_images/Figure4_Positive_predictions/H1T.tif
- Dataset_S4_representative_images/Figure4_Positive_predictions/C1ORF52.tif
- Dataset_S4_representative_images/Figure4_Positive_predictions/PolD3.tif
- Dataset_S4_representative_images/Figure4_Positive_predictions/CWC27.tif
- Dataset_S4_representative_images/Figure4_Positive_predictions/RS10L.tif
- Dataset_S4_representative_images/Figure4_Positive_predictions/MRPL1.tif
- Dataset_S4_representative_images/Figure4_Positive_predictions/SPA24.tif
- Dataset_S4_representative_images/Figure4_Positive_predictions/ZC3H15.tif
- Dataset_S4_representative_images/Figure4_Positive_predictions/RPS4Y2.tif
- Dataset_S4_representative_images/Figure4_Positive_predictions/RP9.tif
- Dataset_S4_representative_images/Figure4_Positive_predictions/RBMY1D.tif
- Dataset_S4_representative_images/Figure4_Positive_predictions/Rad51AP1.tif
- Dataset_S4_representative_images/Figure4_Positive_predictions/PHP14.tif
- Dataset_S4_representative_images/Figure4_Positive_predictions/LMOD1.tif
- Dataset_S4_representative_images/Figure4_Positive_predictions/HBS1L.tif
- Dataset_S4_representative_images/Figure4_Positive_predictions/RAMAC.tif
- Dataset_S4_representative_images/Figure4_Positive_predictions/eIF2GA.tif
- Dataset_S4_representative_images/Figure4_Positive_predictions/KHDC4.tif
- Dataset_S4_representative_images/Figure4_Positive_predictions/DRC4.tif
- Dataset_S4_representative_images/Figure4_Positive_predictions/SPAG7.tif
- Dataset_S4_representative_images/Figure4_Positive_predictions/AIMP1.tif
- Dataset_S4_representative_images/Figure4_Positive_predictions/H2A1H.tif
- Dataset_S4_representative_images/FigureS10_Representative Images/AIMP1/10.tif
- Dataset_S4_representative_images/FigureS10_Representative Images/AIMP1/9.tif
- Dataset_S4_representative_images/FigureS10_Representative Images/AIMP1/8.tif
- Dataset_S4_representative_images/FigureS10_Representative Images/AIMP1/3.tif
- Dataset_S4_representative_images/FigureS10_Representative Images/AIMP1/2.tif
- Dataset_S4_representative_images/FigureS10_Representative Images/AIMP1/1.tif
- Dataset_S4_representative_images/FigureS10_Representative Images/AIMP1/5.tif
- Dataset_S4_representative_images/FigureS10_Representative Images/AIMP1/4.tif
- Dataset_S4_representative_images/FigureS10_Representative Images/AIMP1/6.tif
- Dataset_S4_representative_images/FigureS10_Representative Images/AIMP1/7.tif
- Dataset_S4_representative_images/FigureS10_Representative Images/DRC4/10.tif
- Dataset_S4_representative_images/FigureS10_Representative Images/DRC4/9.tif
- Dataset_S4_representative_images/FigureS10_Representative Images/DRC4/8.tif
- Dataset_S4_representative_images/FigureS10_Representative Images/DRC4/3.tif
- Dataset_S4_representative_images/FigureS10_Representative Images/DRC4/2.tif
- Dataset_S4_representative_images/FigureS10_Representative Images/DRC4/1.tif
- Dataset_S4_representative_images/FigureS10_Representative Images/DRC4/5.tif
- Dataset_S4_representative_images/FigureS10_Representative Images/DRC4/4.tif
- Dataset_S4_representative_images/FigureS10_Representative Images/DRC4/6.tif
- Dataset_S4_representative_images/FigureS10_Representative Images/DRC4/7.tif
- Dataset_S4_representative_images/FigureS10_Representative Images/H1T/10.tif
- Dataset_S4_representative_images/FigureS10_Representative Images/H1T/9.tif
- Dataset_S4_representative_images/FigureS10_Representative Images/H1T/8.tif
- Dataset_S4_representative_images/FigureS10_Representative Images/H1T/3.tif
- Dataset_S4_representative_images/FigureS10_Representative Images/H1T/2.tif
- Dataset_S4_representative_images/FigureS10_Representative Images/H1T/1.tif
- Dataset_S4_representative_images/FigureS10_Representative Images/H1T/5.tif
- Dataset_S4_representative_images/FigureS10_Representative Images/H1T/4.tif
- Dataset_S4_representative_images/FigureS10_Representative Images/H1T/6.tif
- Dataset_S4_representative_images/FigureS10_Representative Images/H1T/7.tif
- Dataset_S4_representative_images/FigureS10_Representative Images/PolD3/10.tif
- Dataset_S4_representative_images/FigureS10_Representative Images/PolD3/11.tif
- Dataset_S4_representative_images/FigureS10_Representative Images/PolD3/9.tif
- Dataset_S4_representative_images/FigureS10_Representative Images/PolD3/8.tif
- Dataset_S4_representative_images/FigureS10_Representative Images/PolD3/3.tif
- Dataset_S4_representative_images/FigureS10_Representative Images/PolD3/2.tif
- Dataset_S4_representative_images/FigureS10_Representative Images/PolD3/1.tif
- Dataset_S4_representative_images/FigureS10_Representative Images/PolD3/5.tif
- Dataset_S4_representative_images/FigureS10_Representative Images/PolD3/4.tif
- Dataset_S4_representative_images/FigureS10_Representative Images/PolD3/6.tif
- Dataset_S4_representative_images/FigureS10_Representative Images/PolD3/7.tif
- Dataset_S4_representative_images/FigureS10_Representative Images/RAMAC/13.tif
- Dataset_S4_representative_images/FigureS10_Representative Images/RAMAC/12.tif
- Dataset_S4_representative_images/FigureS10_Representative Images/RAMAC/10.tif
- Dataset_S4_representative_images/FigureS10_Representative Images/RAMAC/11.tif
- Dataset_S4_representative_images/FigureS10_Representative Images/RAMAC/14.tif
- Dataset_S4_representative_images/FigureS10_Representative Images/RAMAC/9.tif
- Dataset_S4_representative_images/FigureS10_Representative Images/RAMAC/8.tif
- Dataset_S4_representative_images/FigureS10_Representative Images/RAMAC/3.tif
- Dataset_S4_representative_images/FigureS10_Representative Images/RAMAC/2.tif
- Dataset_S4_representative_images/FigureS10_Representative Images/RAMAC/1.tif
- Dataset_S4_representative_images/FigureS10_Representative Images/RAMAC/5.tif
- Dataset_S4_representative_images/FigureS10_Representative Images/RAMAC/4.tif
- Dataset_S4_representative_images/FigureS10_Representative Images/RAMAC/6.tif
- Dataset_S4_representative_images/FigureS10_Representative Images/RAMAC/7.tif
- Dataset_S4_representative_images/FigureS10_Representative Images/ZC3H15/10.tif
- Dataset_S4_representative_images/FigureS10_Representative Images/ZC3H15/11.tif
- Dataset_S4_representative_images/FigureS10_Representative Images/ZC3H15/9.tif
- Dataset_S4_representative_images/FigureS10_Representative Images/ZC3H15/8.tif
- Dataset_S4_representative_images/FigureS10_Representative Images/ZC3H15/3.tif
- Dataset_S4_representative_images/FigureS10_Representative Images/ZC3H15/2.tif
- Dataset_S4_representative_images/FigureS10_Representative Images/ZC3H15/1.tif
- Dataset_S4_representative_images/FigureS10_Representative Images/ZC3H15/5.tif
- Dataset_S4_representative_images/FigureS10_Representative Images/ZC3H15/4.tif
- Dataset_S4_representative_images/FigureS10_Representative Images/ZC3H15/6.tif
- Dataset_S4_representative_images/FigureS10_Representative Images/ZC3H15/7.tif
- Dataset_S4_representative_images/FigureS10_Representative Images/H2A1H/10.tif
- Dataset_S4_representative_images/FigureS10_Representative Images/H2A1H/9.tif
- Dataset_S4_representative_images/FigureS10_Representative Images/H2A1H/8.tif
- Dataset_S4_representative_images/FigureS10_Representative Images/H2A1H/3.tif
- Dataset_S4_representative_images/FigureS10_Representative Images/H2A1H/2.tif
- Dataset_S4_representative_images/FigureS10_Representative Images/H2A1H/1.tif
- Dataset_S4_representative_images/FigureS10_Representative Images/H2A1H/5.tif
- Dataset_S4_representative_images/FigureS10_Representative Images/H2A1H/4.tif
- Dataset_S4_representative_images/FigureS10_Representative Images/H2A1H/6.tif
- Dataset_S4_representative_images/FigureS10_Representative Images/H2A1H/7.tif
- Dataset_S4_representative_images/FigureS10_Representative Images/CWC27/10.tif
- Dataset_S4_representative_images/FigureS10_Representative Images/CWC27/9.tif
- Dataset_S4_representative_images/FigureS10_Representative Images/CWC27/8.tif
- Dataset_S4_representative_images/FigureS10_Representative Images/CWC27/3.tif
- Dataset_S4_representative_images/FigureS10_Representative Images/CWC27/2.tif
- Dataset_S4_representative_images/FigureS10_Representative Images/CWC27/1.tif
- Dataset_S4_representative_images/FigureS10_Representative Images/CWC27/5.tif
- Dataset_S4_representative_images/FigureS10_Representative Images/CWC27/4.tif
- Dataset_S4_representative_images/FigureS10_Representative Images/CWC27/6.tif
- Dataset_S4_representative_images/FigureS10_Representative Images/CWC27/7.tif
- Dataset_S4_representative_images/FigureS10_Representative Images/SPAG7/12.tif
- Dataset_S4_representative_images/FigureS10_Representative Images/SPAG7/10.tif
- Dataset_S4_representative_images/FigureS10_Representative Images/SPAG7/11.tif
- Dataset_S4_representative_images/FigureS10_Representative Images/SPAG7/9.tif
- Dataset_S4_representative_images/FigureS10_Representative Images/SPAG7/8.tif
- Dataset_S4_representative_images/FigureS10_Representative Images/SPAG7/3.tif
- Dataset_S4_representative_images/FigureS10_Representative Images/SPAG7/2.tif
- Dataset_S4_representative_images/FigureS10_Representative Images/SPAG7/1.tif
- Dataset_S4_representative_images/FigureS10_Representative Images/SPAG7/5.tif
- Dataset_S4_representative_images/FigureS10_Representative Images/SPAG7/4.tif
- Dataset_S4_representative_images/FigureS10_Representative Images/SPAG7/6.tif
- Dataset_S4_representative_images/FigureS10_Representative Images/SPAG7/7.tif
- Dataset_S4_representative_images/FigureS10_Representative Images/RP9/13.tif
- Dataset_S4_representative_images/FigureS10_Representative Images/RP9/12.tif
- Dataset_S4_representative_images/FigureS10_Representative Images/RP9/10.tif
- Dataset_S4_representative_images/FigureS10_Representative Images/RP9/11.tif
- Dataset_S4_representative_images/FigureS10_Representative Images/RP9/9.tif
- Dataset_S4_representative_images/FigureS10_Representative Images/RP9/8.tif
- Dataset_S4_representative_images/FigureS10_Representative Images/RP9/3.tif
- Dataset_S4_representative_images/FigureS10_Representative Images/RP9/2.tif
- Dataset_S4_representative_images/FigureS10_Representative Images/RP9/1.tif
- Dataset_S4_representative_images/FigureS10_Representative Images/RP9/5.tif
- Dataset_S4_representative_images/FigureS10_Representative Images/RP9/4.tif
- Dataset_S4_representative_images/FigureS10_Representative Images/RP9/6.tif
- Dataset_S4_representative_images/FigureS10_Representative Images/RP9/7.tif
- Dataset_S4_representative_images/FigureS10_Representative Images/RBMY1D/12.tif
- Dataset_S4_representative_images/FigureS10_Representative Images/RBMY1D/10.tif
- Dataset_S4_representative_images/FigureS10_Representative Images/RBMY1D/11.tif
- Dataset_S4_representative_images/FigureS10_Representative Images/RBMY1D/9.tif
- Dataset_S4_representative_images/FigureS10_Representative Images/RBMY1D/8.tif
- Dataset_S4_representative_images/FigureS10_Representative Images/RBMY1D/3.tif
- Dataset_S4_representative_images/FigureS10_Representative Images/RBMY1D/2.tif
- Dataset_S4_representative_images/FigureS10_Representative Images/RBMY1D/1.tif
- Dataset_S4_representative_images/FigureS10_Representative Images/RBMY1D/5.tif
- Dataset_S4_representative_images/FigureS10_Representative Images/RBMY1D/4.tif
- Dataset_S4_representative_images/FigureS10_Representative Images/RBMY1D/6.tif
- Dataset_S4_representative_images/FigureS10_Representative Images/RBMY1D/7.tif
- Dataset_S4_representative_images/FigureS10_Representative Images/HBS1L/10.tif
- Dataset_S4_representative_images/FigureS10_Representative Images/HBS1L/11.tif
- Dataset_S4_representative_images/FigureS10_Representative Images/HBS1L/9.tif
- Dataset_S4_representative_images/FigureS10_Representative Images/HBS1L/8.tif
- Dataset_S4_representative_images/FigureS10_Representative Images/HBS1L/3.tif
- Dataset_S4_representative_images/FigureS10_Representative Images/HBS1L/2.tif
- Dataset_S4_representative_images/FigureS10_Representative Images/HBS1L/1.tif
- Dataset_S4_representative_images/FigureS10_Representative Images/HBS1L/5.tif
- Dataset_S4_representative_images/FigureS10_Representative Images/HBS1L/4.tif
- Dataset_S4_representative_images/FigureS10_Representative Images/HBS1L/6.tif
- Dataset_S4_representative_images/FigureS10_Representative Images/HBS1L/7.tif
- Dataset_S4_representative_images/FigureS10_Representative Images/PHP14/10.tif
- Dataset_S4_representative_images/FigureS10_Representative Images/PHP14/11.tif
- Dataset_S4_representative_images/FigureS10_Representative Images/PHP14/9.tif
- Dataset_S4_representative_images/FigureS10_Representative Images/PHP14/8.tif
- Dataset_S4_representative_images/FigureS10_Representative Images/PHP14/3.tif
- Dataset_S4_representative_images/FigureS10_Representative Images/PHP14/2.tif
- Dataset_S4_representative_images/FigureS10_Representative Images/PHP14/1.tif
- Dataset_S4_representative_images/FigureS10_Representative Images/PHP14/5.tif
- Dataset_S4_representative_images/FigureS10_Representative Images/PHP14/4.tif
- Dataset_S4_representative_images/FigureS10_Representative Images/PHP14/6.tif
- Dataset_S4_representative_images/FigureS10_Representative Images/PHP14/7.tif
- Dataset_S4_representative_images/FigureS10_Representative Images/RAD51-AP1/10.tif
- Dataset_S4_representative_images/FigureS10_Representative Images/RAD51-AP1/11.tif
- Dataset_S4_representative_images/FigureS10_Representative Images/RAD51-AP1/9.tif
- Dataset_S4_representative_images/FigureS10_Representative Images/RAD51-AP1/8.tif
- Dataset_S4_representative_images/FigureS10_Representative Images/RAD51-AP1/3.tif
- Dataset_S4_representative_images/FigureS10_Representative Images/RAD51-AP1/2.tif
- Dataset_S4_representative_images/FigureS10_Representative Images/RAD51-AP1/1.tif
- Dataset_S4_representative_images/FigureS10_Representative Images/RAD51-AP1/5.tif
- Dataset_S4_representative_images/FigureS10_Representative Images/RAD51-AP1/4.tif
- Dataset_S4_representative_images/FigureS10_Representative Images/RAD51-AP1/6.tif
- Dataset_S4_representative_images/FigureS10_Representative Images/RAD51-AP1/7.tif
- Dataset_S4_representative_images/FigureS10_Representative Images/eIF2GA/10.tif
- Dataset_S4_representative_images/FigureS10_Representative Images/eIF2GA/9.tif
- Dataset_S4_representative_images/FigureS10_Representative Images/eIF2GA/8.tif
- Dataset_S4_representative_images/FigureS10_Representative Images/eIF2GA/3.tif
- Dataset_S4_representative_images/FigureS10_Representative Images/eIF2GA/2.tif
- Dataset_S4_representative_images/FigureS10_Representative Images/eIF2GA/1.tif
- Dataset_S4_representative_images/FigureS10_Representative Images/eIF2GA/5.tif
- Dataset_S4_representative_images/FigureS10_Representative Images/eIF2GA/4.tif
- Dataset_S4_representative_images/FigureS10_Representative Images/eIF2GA/6.tif
- Dataset_S4_representative_images/FigureS10_Representative Images/eIF2GA/7.tif
- Dataset_S4_representative_images/FigureS10_Representative Images/MRPL1/12.tif
- Dataset_S4_representative_images/FigureS10_Representative Images/MRPL1/10.tif
- Dataset_S4_representative_images/FigureS10_Representative Images/MRPL1/11.tif
- Dataset_S4_representative_images/FigureS10_Representative Images/MRPL1/9.tif
- Dataset_S4_representative_images/FigureS10_Representative Images/MRPL1/8.tif
- Dataset_S4_representative_images/FigureS10_Representative Images/MRPL1/3.tif
- Dataset_S4_representative_images/FigureS10_Representative Images/MRPL1/2.tif
- Dataset_S4_representative_images/FigureS10_Representative Images/MRPL1/1.tif
- Dataset_S4_representative_images/FigureS10_Representative Images/MRPL1/5.tif
- Dataset_S4_representative_images/FigureS10_Representative Images/MRPL1/4.tif
- Dataset_S4_representative_images/FigureS10_Representative Images/MRPL1/6.tif
- Dataset_S4_representative_images/FigureS10_Representative Images/MRPL1/7.tif
- Dataset_S4_representative_images/FigureS10_Representative Images/CWC25/10.tif
- Dataset_S4_representative_images/FigureS10_Representative Images/CWC25/9.tif
- Dataset_S4_representative_images/FigureS10_Representative Images/CWC25/8.tif
- Dataset_S4_representative_images/FigureS10_Representative Images/CWC25/3.tif
- Dataset_S4_representative_images/FigureS10_Representative Images/CWC25/2.tif
- Dataset_S4_representative_images/FigureS10_Representative Images/CWC25/1.tif
- Dataset_S4_representative_images/FigureS10_Representative Images/CWC25/5.tif
- Dataset_S4_representative_images/FigureS10_Representative Images/CWC25/4.tif
- Dataset_S4_representative_images/FigureS10_Representative Images/CWC25/6.tif
- Dataset_S4_representative_images/FigureS10_Representative Images/CWC25/7.tif
- Dataset_S4_representative_images/FigureS10_Representative Images/RPS4Y2/12.tif
- Dataset_S4_representative_images/FigureS10_Representative Images/RPS4Y2/10.tif
- Dataset_S4_representative_images/FigureS10_Representative Images/RPS4Y2/11.tif
- Dataset_S4_representative_images/FigureS10_Representative Images/RPS4Y2/9.tif
- Dataset_S4_representative_images/FigureS10_Representative Images/RPS4Y2/8.tif
- Dataset_S4_representative_images/FigureS10_Representative Images/RPS4Y2/3.tif
- Dataset_S4_representative_images/FigureS10_Representative Images/RPS4Y2/2.tif
- Dataset_S4_representative_images/FigureS10_Representative Images/RPS4Y2/1.tif
- Dataset_S4_representative_images/FigureS10_Representative Images/RPS4Y2/5.tif
- Dataset_S4_representative_images/FigureS10_Representative Images/RPS4Y2/4.tif
- Dataset_S4_representative_images/FigureS10_Representative Images/RPS4Y2/6.tif
- Dataset_S4_representative_images/FigureS10_Representative Images/RPS4Y2/7.tif
- Dataset_S4_representative_images/FigureS10_Representative Images/RS10L/10.tif
- Dataset_S4_representative_images/FigureS10_Representative Images/RS10L/11.tif
- Dataset_S4_representative_images/FigureS10_Representative Images/RS10L/9.tif
- Dataset_S4_representative_images/FigureS10_Representative Images/RS10L/8.tif
- Dataset_S4_representative_images/FigureS10_Representative Images/RS10L/3.tif
- Dataset_S4_representative_images/FigureS10_Representative Images/RS10L/2.tif
- Dataset_S4_representative_images/FigureS10_Representative Images/RS10L/1.tif
- Dataset_S4_representative_images/FigureS10_Representative Images/RS10L/5.tif
- Dataset_S4_representative_images/FigureS10_Representative Images/RS10L/4.tif
- Dataset_S4_representative_images/FigureS10_Representative Images/RS10L/6.tif
- Dataset_S4_representative_images/FigureS10_Representative Images/RS10L/7.tif
[truncated: 60 more entries]
