# Supplementary material for: PICNIC accurately predicts condensate-forming proteins regardless of their structural disorder across organisms
Source: Nat Commun. 2024 Dec 11;15:10668. doi: 10.1038/s41467-024-55089-x (PMC11634905; doi:10.1038/s41467-024-55089-x)
Supplement: Supplementary file 7 — Dataset S6 [file 41467_2024_55089_MOESM7_ESM.zip]

Archive with 42 entries (39 files):
- Dataset_S6/
- Dataset_S6/Positive_predictions/
- Dataset_S6/Negative_predictions/
- Dataset_S6/Positive_predictions/AF-Q7Z7F0-F1-model_v4.pdb
- Dataset_S6/Positive_predictions/AF-P29536-LMOD1.pdb
- Dataset_S6/Positive_predictions/AF-Q8N6N3-F1-model_v4.pdb
- Dataset_S6/Positive_predictions/AF-P22492-F1-model_v4.pdb
- Dataset_S6/Positive_predictions/AF-Q2VIR3-F1-model_v4.pdb
- Dataset_S6/Positive_predictions/AF-Q86W54-F1-model_v4.pdb
- Dataset_S6/Positive_predictions/AF-Q96B01-F1-model_v4.pdb
- Dataset_S6/Positive_predictions/AF-Q8TD47-RPS4Y2.pdb
- Dataset_S6/Positive_predictions/AF-Q12904-F1-model_v4.pdb
- Dataset_S6/Positive_predictions/AF-Q9Y450-F1-model_v4.pdb
- Dataset_S6/Positive_predictions/AF-Q9NXE8-F1-model_v4.pdb
- Dataset_S6/Positive_predictions/AF-Q15054-PolD3.pdb
- Dataset_S6/Positive_predictions/AF-Q9BTL3-RAMAC.pdb
- Dataset_S6/Positive_predictions/AF-O95995-DRC4.pdb
- Dataset_S6/Positive_predictions/AF-Q8TA86-RP9.pdb
- Dataset_S6/Positive_predictions/AF-Q9BYD6-F1-model_v4.pdb
- Dataset_S6/Positive_predictions/AF-Q6UX04-F1-model_v4.pdb
- Dataset_S6/Positive_predictions/AF-Q9NQ39-F1-model_v4.pdb
- Dataset_S6/Positive_predictions/AF-A2RUC4-F1-model_v4.pdb
- Dataset_S6/Positive_predictions/AF-O75391-SPAG7.pdb
- Dataset_S6/Positive_predictions/AF-Q8WU90-F1-model_v4.pdb
- Dataset_S6/Positive_predictions/AF-Q9NRX4-F1-model_v4.pdb
- Dataset_S6/Positive_predictions/AF-P0C7P1-RBMY1D.pdb
- Dataset_S6/Positive_predictions/AF-Q96KK5-F1-model_v4.pdb
- Dataset_S6/Negative_predictions/AF-Q3SXR2-F1-C3orf36.pdb
- Dataset_S6/Negative_predictions/AF-Q6P4D5-PABIR3.pdb
- Dataset_S6/Negative_predictions/AF-Q00597-FANCC.pdb
- Dataset_S6/Negative_predictions/AF-O43261-F1-DLeu1.pdb
- Dataset_S6/Negative_predictions/AF-A0A0A0MT99-IGLJ3.pdb
- Dataset_S6/Negative_predictions/AF-Q9UKW6-ELF5.pdb
- Dataset_S6/Negative_predictions/AF-P54107-CRISP1.pdb
- Dataset_S6/Negative_predictions/AF-Q5BKY1-LRRC10.pdb
- Dataset_S6/Negative_predictions/AF-Q96EL1-INKA1.pdb
- Dataset_S6/Negative_predictions/AF-P52657-GTF2A2.pdb
- Dataset_S6/Negative_predictions/AF-Q86UQ8-NFE4.pdb
- Dataset_S6/Negative_predictions/AF-Q8N813-C3orf56.pdb
- Dataset_S6/Negative_predictions/AF-A1A580-KAP23.1.pdb
- Dataset_S6/Negative_predictions/AF-Q8IWL8-STH.pdb
- Dataset_S6/Negative_predictions/AF-Q8IZY5-BRCC2.pdb
