# Supplementary material for: PICNIC accurately predicts condensate-forming proteins regardless of their structural disorder across organisms
Source: Nat Commun. 2024 Dec 11;15:10668. doi: 10.1038/s41467-024-55089-x (PMC11634905; doi:10.1038/s41467-024-55089-x)
Supplement: Supplementary file 7 — Dataset S6 [file 41467_2024_55089_MOESM7_ESM.zip › Dataset_S6/Positive_predictions/AF-Q7Z7F0-F1-model_v4.pdb]

HEADER                                            01-JUN-22                     
TITLE     ALPHAFOLD MONOMER V2.0 PREDICTION FOR KH HOMOLOGY DOMAIN-CONTAINING   
TITLE    2 PROTEIN 4 (Q7Z7F0)                                                   
COMPND    MOL_ID: 1;                                                            
COMPND   2 MOLECULE: KH HOMOLOGY DOMAIN-CONTAINING PROTEIN 4;                   
COMPND   3 CHAIN: A                                                             
SOURCE    MOL_ID: 1;                                                            
SOURCE   2 ORGANISM_SCIENTIFIC: HOMO SAPIENS;                                   
SOURCE   3 ORGANISM_TAXID: 9606                                                 
REMARK   1                                                                      
REMARK   1 REFERENCE 1                                                          
REMARK   1  AUTH   JOHN JUMPER, RICHARD EVANS, ALEXANDER PRITZEL, TIM GREEN,    
REMARK   1  AUTH 2 MICHAEL FIGURNOV, OLAF RONNEBERGER, KATHRYN TUNYASUVUNAKOOL, 
REMARK   1  AUTH 3 RUSS BATES, AUGUSTIN ZIDEK, ANNA POTAPENKO, ALEX BRIDGLAND,  
REMARK   1  AUTH 4 CLEMENS MEYER, SIMON A A KOHL, ANDREW J BALLARD,             
REMARK   1  AUTH 5 ANDREW COWIE, BERNARDINO ROMERA-PAREDES, STANISLAV NIKOLOV,  
REMARK   1  AUTH 6 RISHUB JAIN, JONAS ADLER, TREVOR BACK, STIG PETERSEN,        
REMARK   1  AUTH 7 DAVID REIMAN, ELLEN CLANCY, MICHAL ZIELINSKI,                
REMARK   1  AUTH 8 MARTIN STEINEGGER, MICHALINA PACHOLSKA, TAMAS BERGHAMMER,    
REMARK   1  AUTH 9 DAVID SILVER, ORIOL VINYALS, ANDREW W SENIOR,                
REMARK   1  AUTH10 KORAY KAVUKCUOGLU, PUSHMEET KOHLI, DEMIS HASSABIS            
REMARK   1  TITL   HIGHLY ACCURATE PROTEIN STRUCTURE PREDICTION WITH ALPHAFOLD  
REMARK   1  REF    NATURE                        V. 596   583 2021              
REMARK   1  REFN                   ISSN 0028-0836                               
REMARK   1  PMID   34265844                                                     
REMARK   1  DOI    10.1038/s41586-021-03819-2                                   
REMARK   1                                                                      
REMARK   1 DISCLAIMERS                                                          
REMARK   1 ALPHAFOLD DATA, COPYRIGHT (2021) DEEPMIND TECHNOLOGIES LIMITED. THE  
REMARK   1 INFORMATION PROVIDED IS THEORETICAL MODELLING ONLY AND CAUTION SHOULD
REMARK   1 BE EXERCISED IN ITS USE. IT IS PROVIDED "AS-IS" WITHOUT ANY WARRANTY 
REMARK   1 OF ANY KIND, WHETHER EXPRESSED OR IMPLIED. NO WARRANTY IS GIVEN THAT 
REMARK   1 USE OF THE INFORMATION SHALL NOT INFRINGE THE RIGHTS OF ANY THIRD    
REMARK   1 PARTY. THE INFORMATION IS NOT INTENDED TO BE A SUBSTITUTE FOR        
REMARK   1 PROFESSIONAL MEDICAL ADVICE, DIAGNOSIS, OR TREATMENT, AND DOES NOT   
REMARK   1 CONSTITUTE MEDICAL OR OTHER PROFESSIONAL ADVICE. IT IS AVAILABLE FOR 
REMARK   1 ACADEMIC AND COMMERCIAL PURPOSES, UNDER CC-BY 4.0 LICENCE.           
DBREF  XXXX A    1   614  UNP    Q7Z7F0   KHDC4_HUMAN      1    614             
SEQRES   1 A  614  MET SER ALA GLY SER ALA THR HIS PRO GLY ALA GLY GLY          
SEQRES   2 A  614  ARG ARG SER LYS TRP ASP GLN PRO ALA PRO ALA PRO LEU          
SEQRES   3 A  614  LEU PHE LEU PRO PRO ALA ALA PRO GLY GLY GLU VAL THR          
SEQRES   4 A  614  SER SER GLY GLY SER PRO GLY GLY THR THR ALA ALA PRO          
SEQRES   5 A  614  SER GLY ALA LEU ASP ALA ALA ALA ALA VAL ALA ALA LYS          
SEQRES   6 A  614  ILE ASN ALA MET LEU MET ALA LYS GLY LYS LEU LYS PRO          
SEQRES   7 A  614  THR GLN ASN ALA SER GLU LYS LEU GLN ALA PRO GLY LYS          
SEQRES   8 A  614  GLY LEU THR SER ASN LYS SER LYS ASP ASP LEU VAL VAL          
SEQRES   9 A  614  ALA GLU VAL GLU ILE ASN ASP VAL PRO LEU THR CYS ARG          
SEQRES  10 A  614  ASN LEU LEU THR ARG GLY GLN THR GLN ASP GLU ILE SER          
SEQRES  11 A  614  ARG LEU SER GLY ALA ALA VAL SER THR ARG GLY ARG PHE          
SEQRES  12 A  614  MET THR THR GLU GLU LYS ALA LYS VAL GLY PRO GLY ASP          
SEQRES  13 A  614  ARG PRO LEU TYR LEU HIS VAL GLN GLY GLN THR ARG GLU          
SEQRES  14 A  614  LEU VAL ASP ARG ALA VAL ASN ARG ILE LYS GLU ILE ILE          
SEQRES  15 A  614  THR ASN GLY VAL VAL LYS ALA ALA THR GLY THR SER PRO          
SEQRES  16 A  614  THR PHE ASN GLY ALA THR VAL THR VAL TYR HIS GLN PRO          
SEQRES  17 A  614  ALA PRO ILE ALA GLN LEU SER PRO ALA VAL SER GLN LYS          
SEQRES  18 A  614  PRO PRO PHE GLN SER GLY MET HIS TYR VAL GLN ASP LYS          
SEQRES  19 A  614  LEU PHE VAL GLY LEU GLU HIS ALA VAL PRO THR PHE ASN          
SEQRES  20 A  614  VAL LYS GLU LYS VAL GLU GLY PRO GLY CYS SER TYR LEU          
SEQRES  21 A  614  GLN HIS ILE GLN ILE GLU THR GLY ALA LYS VAL PHE LEU          
SEQRES  22 A  614  ARG GLY LYS GLY SER GLY CYS ILE GLU PRO ALA SER GLY          
SEQRES  23 A  614  ARG GLU ALA PHE GLU PRO MET TYR ILE TYR ILE SER HIS          
SEQRES  24 A  614  PRO LYS PRO GLU GLY LEU ALA ALA ALA LYS LYS LEU CYS          
SEQRES  25 A  614  GLU ASN LEU LEU GLN THR VAL HIS ALA GLU TYR SER ARG          
SEQRES  26 A  614  PHE VAL ASN GLN ILE ASN THR ALA VAL PRO LEU PRO GLY          
SEQRES  27 A  614  TYR THR GLN PRO SER ALA ILE SER SER VAL PRO PRO GLN          
SEQRES  28 A  614  PRO PRO TYR TYR PRO SER ASN GLY TYR GLN SER GLY TYR          
SEQRES  29 A  614  PRO VAL VAL PRO PRO PRO GLN GLN PRO VAL GLN PRO PRO          
SEQRES  30 A  614  TYR GLY VAL PRO SER ILE VAL PRO PRO ALA VAL SER LEU          
SEQRES  31 A  614  ALA PRO GLY VAL LEU PRO ALA LEU PRO THR GLY VAL PRO          
SEQRES  32 A  614  PRO VAL PRO THR GLN TYR PRO ILE THR GLN VAL GLN PRO          
SEQRES  33 A  614  PRO ALA SER THR GLY GLN SER PRO MET GLY GLY PRO PHE          
SEQRES  34 A  614  ILE PRO ALA ALA PRO VAL LYS THR ALA LEU PRO ALA GLY          
SEQRES  35 A  614  PRO GLN PRO GLN PRO GLN PRO GLN PRO PRO LEU PRO SER          
SEQRES  36 A  614  GLN PRO GLN ALA GLN LYS ARG ARG PHE THR GLU GLU LEU          
SEQRES  37 A  614  PRO ASP GLU ARG GLU SER GLY LEU LEU GLY TYR GLN HIS          
SEQRES  38 A  614  GLY PRO ILE HIS MET THR ASN LEU GLY THR GLY PHE SER          
SEQRES  39 A  614  SER GLN ASN GLU ILE GLU GLY ALA GLY SER LYS PRO ALA          
SEQRES  40 A  614  SER SER SER GLY LYS GLU ARG GLU ARG ASP ARG GLN LEU          
SEQRES  41 A  614  MET PRO PRO PRO ALA PHE PRO VAL THR GLY ILE LYS THR          
SEQRES  42 A  614  GLU SER ASP GLU ARG ASN GLY SER GLY THR LEU THR GLY          
SEQRES  43 A  614  SER HIS ASP TYR PRO ALA LYS LYS MET LYS THR THR GLU          
SEQRES  44 A  614  LYS GLY PHE GLY LEU VAL ALA TYR ALA ALA ASP SER SER          
SEQRES  45 A  614  ASP GLU GLU GLU GLU HIS GLY GLY HIS LYS ASN ALA SER          
SEQRES  46 A  614  SER PHE PRO GLN GLY TRP SER LEU GLY TYR GLN TYR PRO          
SEQRES  47 A  614  SER SER GLN PRO ARG ALA LYS GLN GLN MET PRO PHE TRP          
SEQRES  48 A  614  MET ALA PRO                                                  
CRYST1    1.000    1.000    1.000  90.00  90.00  90.00 P 1           1          
ORIGX1      1.000000  0.000000  0.000000        0.00000                         
ORIGX2      0.000000  1.000000  0.000000        0.00000                         
ORIGX3      0.000000  0.000000  1.000000        0.00000                         
SCALE1      1.000000  0.000000  0.000000        0.00000                         
SCALE2      0.000000  1.000000  0.000000        0.00000                         
SCALE3      0.000000  0.000000  1.000000        0.00000                         
MODEL        1                                                                  
ATOM      1  N   MET A   1      43.722   8.235 -75.361  1.00 43.46           N  
ATOM      2  CA  MET A   1      44.524   9.410 -74.964  1.00 43.46           C  
ATOM      3  C   MET A   1      44.066   9.825 -73.574  1.00 43.46           C  
ATOM      4  CB  MET A   1      44.401  10.551 -75.990  1.00 43.46           C  
ATOM      5  O   MET A   1      42.877  10.020 -73.389  1.00 43.46           O  
ATOM      6  CG  MET A   1      45.054  10.162 -77.327  1.00 43.46           C  
ATOM      7  SD  MET A   1      44.649  11.255 -78.711  1.00 43.46           S  
ATOM      8  CE  MET A   1      46.181  12.213 -78.872  1.00 43.46           C  
ATOM      9  N   SER A   2      45.025   9.815 -72.646  1.00 41.46           N  
ATOM     10  CA  SER A   2      45.079  10.277 -71.247  1.00 41.46           C  
ATOM     11  C   SER A   2      43.956   9.987 -70.242  1.00 41.46           C  
ATOM     12  CB  SER A   2      45.520  11.733 -71.184  1.00 41.46           C  
ATOM     13  O   SER A   2      42.862  10.534 -70.287  1.00 41.46           O  
ATOM     14  OG  SER A   2      46.858  11.769 -71.648  1.00 41.46           O  
ATOM     15  N   ALA A   3      44.356   9.175 -69.260  1.00 40.95           N  
ATOM     16  CA  ALA A   3      43.732   8.887 -67.979  1.00 40.95           C  
ATOM     17  C   ALA A   3      43.891  10.032 -66.958  1.00 40.95           C  
ATOM     18  CB  ALA A   3      44.436   7.625 -67.455  1.00 40.95           C  
ATOM     19  O   ALA A   3      44.819  10.834 -67.052  1.00 40.95           O  
ATOM     20  N   GLY A   4      43.040  10.026 -65.929  1.00 44.02           N  
ATOM     21  CA  GLY A   4      43.197  10.828 -64.714  1.00 44.02           C  
ATOM     22  C   GLY A   4      42.190  10.408 -63.644  1.00 44.02           C  
ATOM     23  O   GLY A   4      41.023  10.776 -63.716  1.00 44.02           O  
ATOM     24  N   SER A   5      42.636   9.599 -62.680  1.00 39.02           N  
ATOM     25  CA  SER A   5      41.861   9.151 -61.517  1.00 39.02           C  
ATOM     26  C   SER A   5      41.885  10.195 -60.399  1.00 39.02           C  
ATOM     27  CB  SER A   5      42.461   7.840 -60.979  1.00 39.02           C  
ATOM     28  O   SER A   5      42.956  10.741 -60.144  1.00 39.02           O  
ATOM     29  OG  SER A   5      43.628   8.050 -60.203  1.00 39.02           O  
ATOM     30  N   ALA A   6      40.795  10.360 -59.647  1.00 44.04           N  
ATOM     31  CA  ALA A   6      40.871  10.694 -58.222  1.00 44.04           C  
ATOM     32  C   ALA A   6      39.547  10.386 -57.504  1.00 44.04           C  
ATOM     33  CB  ALA A   6      41.282  12.153 -57.991  1.00 44.04           C  
ATOM     34  O   ALA A   6      38.462  10.774 -57.921  1.00 44.04           O  
ATOM     35  N   THR A   7      39.702   9.648 -56.417  1.00 44.49           N  
ATOM     36  CA  THR A   7      38.753   9.051 -55.477  1.00 44.49           C  
ATOM     37  C   THR A   7      38.002  10.048 -54.581  1.00 44.49           C  
ATOM     38  CB  THR A   7      39.585   8.114 -54.574  1.00 44.49           C  
ATOM     39  O   THR A   7      38.586  11.000 -54.070  1.00 44.49           O  
ATOM     40  CG2 THR A   7      39.784   6.741 -55.210  1.00 44.49           C  
ATOM     41  OG1 THR A   7      40.889   8.640 -54.380  1.00 44.49           O  
ATOM     42  N   HIS A   8      36.724   9.752 -54.313  1.00 41.31           N  
ATOM     43  CA  HIS A   8      35.875  10.364 -53.277  1.00 41.31           C  
ATOM     44  C   HIS A   8      36.335  10.005 -51.848  1.00 41.31           C  
ATOM     45  CB  HIS A   8      34.442   9.803 -53.429  1.00 41.31           C  
ATOM     46  O   HIS A   8      36.616   8.834 -51.593  1.00 41.31           O  
ATOM     47  CG  HIS A   8      33.508  10.614 -54.283  1.00 41.31           C  
ATOM     48  CD2 HIS A   8      33.243  10.451 -55.617  1.00 41.31           C  
ATOM     49  ND1 HIS A   8      32.673  11.605 -53.821  1.00 41.31           N  
ATOM     50  CE1 HIS A   8      31.927  12.035 -54.851  1.00 41.31           C  
ATOM     51  NE2 HIS A   8      32.241  11.360 -55.966  1.00 41.31           N  
ATOM     52  N   PRO A   9      36.244  10.933 -50.876  1.00 47.11           N  
ATOM     53  CA  PRO A   9      36.048  10.585 -49.473  1.00 47.11           C  
ATOM     54  C   PRO A   9      34.609  10.887 -49.019  1.00 47.11           C  
ATOM     55  CB  PRO A   9      37.112  11.370 -48.718  1.00 47.11           C  
ATOM     56  O   PRO A   9      34.037  11.937 -49.312  1.00 47.11           O  
ATOM     57  CG  PRO A   9      37.268  12.644 -49.553  1.00 47.11           C  
ATOM     58  CD  PRO A   9      36.782  12.282 -50.966  1.00 47.11           C  
ATOM     59  N   GLY A  10      34.023   9.903 -48.335  1.00 40.04           N  
ATOM     60  CA  GLY A  10      32.616   9.821 -47.967  1.00 40.04           C  
ATOM     61  C   GLY A  10      32.149  10.751 -46.845  1.00 40.04           C  
ATOM     62  O   GLY A  10      32.911  11.265 -46.027  1.00 40.04           O  
ATOM     63  N   ALA A  11      30.828  10.922 -46.830  1.00 44.12           N  
ATOM     64  CA  ALA A  11      30.054  11.679 -45.865  1.00 44.12           C  
ATOM     65  C   ALA A  11      30.158  11.086 -44.447  1.00 44.12           C  
ATOM     66  CB  ALA A  11      28.606  11.694 -46.373  1.00 44.12           C  
ATOM     67  O   ALA A  11      29.720   9.966 -44.183  1.00 44.12           O  
ATOM     68  N   GLY A  12      30.713  11.869 -43.520  1.00 45.37           N  
ATOM     69  CA  GLY A  12      30.757  11.557 -42.094  1.00 45.37           C  
ATOM     70  C   GLY A  12      29.397  11.759 -41.421  1.00 45.37           C  
ATOM     71  O   GLY A  12      28.965  12.890 -41.194  1.00 45.37           O  
ATOM     72  N   GLY A  13      28.738  10.653 -41.069  1.00 53.14           N  
ATOM     73  CA  GLY A  13      27.566  10.628 -40.197  1.00 53.14           C  
ATOM     74  C   GLY A  13      27.927  11.016 -38.759  1.00 53.14           C  
ATOM     75  O   GLY A  13      28.869  10.491 -38.165  1.00 53.14           O  
ATOM     76  N   ARG A  14      27.173  11.962 -38.195  1.00 51.56           N  
ATOM     77  CA  ARG A  14      27.344  12.479 -36.830  1.00 51.56           C  
ATOM     78  C   ARG A  14      27.014  11.388 -35.804  1.00 51.56           C  
ATOM     79  CB  ARG A  14      26.439  13.712 -36.645  1.00 51.56           C  
ATOM     80  O   ARG A  14      25.847  11.081 -35.584  1.00 51.56           O  
ATOM     81  CG  ARG A  14      26.874  14.909 -37.509  1.00 51.56           C  
ATOM     82  CD  ARG A  14      25.884  16.070 -37.356  1.00 51.56           C  
ATOM     83  NE  ARG A  14      26.361  17.282 -38.054  1.00 51.56           N  
ATOM     84  NH1 ARG A  14      26.823  18.596 -36.218  1.00 51.56           N  
ATOM     85  NH2 ARG A  14      27.182  19.397 -38.264  1.00 51.56           N  
ATOM     86  CZ  ARG A  14      26.783  18.413 -37.509  1.00 51.56           C  
ATOM     87  N   ARG A  15      28.039  10.821 -35.162  1.00 59.64           N  
ATOM     88  CA  ARG A  15      27.895   9.907 -34.015  1.00 59.64           C  
ATOM     89  C   ARG A  15      27.357  10.679 -32.803  1.00 59.64           C  
ATOM     90  CB  ARG A  15      29.234   9.208 -33.710  1.00 59.64           C  
ATOM     91  O   ARG A  15      27.854  11.756 -32.480  1.00 59.64           O  
ATOM     92  CG  ARG A  15      29.677   8.276 -34.856  1.00 59.64           C  
ATOM     93  CD  ARG A  15      31.061   7.655 -34.618  1.00 59.64           C  
ATOM     94  NE  ARG A  15      31.061   6.685 -33.504  1.00 59.64           N  
ATOM     95  NH1 ARG A  15      33.327   6.632 -33.119  1.00 59.64           N  
ATOM     96  NH2 ARG A  15      31.961   5.402 -31.853  1.00 59.64           N  
ATOM     97  CZ  ARG A  15      32.112   6.243 -32.835  1.00 59.64           C  
ATOM     98  N   SER A  16      26.320  10.141 -32.162  1.00 63.50           N  
ATOM     99  CA  SER A  16      25.671  10.729 -30.985  1.00 63.50           C  
ATOM    100  C   SER A  16      26.600  10.694 -29.764  1.00 63.50           C  
ATOM    101  CB  SER A  16      24.367   9.974 -30.709  1.00 63.50           C  
ATOM    102  O   SER A  16      27.355   9.742 -29.585  1.00 63.50           O  
ATOM    103  OG  SER A  16      23.633  10.584 -29.667  1.00 63.50           O  
ATOM    104  N   LYS A  17      26.519  11.717 -28.900  1.00 66.58           N  
ATOM    105  CA  LYS A  17      27.326  11.900 -27.670  1.00 66.58           C  
ATOM    106  C   LYS A  17      27.308  10.689 -26.718  1.00 66.58           C  
ATOM    107  CB  LYS A  17      26.815  13.182 -26.975  1.00 66.58           C  
ATOM    108  O   LYS A  17      28.186  10.565 -25.874  1.00 66.58           O  
ATOM    109  CG  LYS A  17      27.468  13.497 -25.617  1.00 66.58           C  
ATOM    110  CD  LYS A  17      26.975  14.832 -25.042  1.00 66.58           C  
ATOM    111  CE  LYS A  17      27.556  15.026 -23.635  1.00 66.58           C  
ATOM    112  NZ  LYS A  17      27.146  16.319 -23.031  1.00 66.58           N  
ATOM    113  N   TRP A  18      26.323   9.806 -26.860  1.00 64.67           N  
ATOM    114  CA  TRP A  18      26.149   8.603 -26.044  1.00 64.67           C  
ATOM    115  C   TRP A  18      27.014   7.413 -26.483  1.00 64.67           C  
ATOM    116  CB  TRP A  18      24.657   8.259 -26.042  1.00 64.67           C  
ATOM    117  O   TRP A  18      27.086   6.428 -25.759  1.00 64.67           O  
ATOM    118  CG  TRP A  18      23.797   9.371 -25.522  1.00 64.67           C  
ATOM    119  CD1 TRP A  18      22.982  10.165 -26.253  1.00 64.67           C  
ATOM    120  CD2 TRP A  18      23.684   9.842 -24.148  1.00 64.67           C  
ATOM    121  CE2 TRP A  18      22.772  10.940 -24.119  1.00 64.67           C  
ATOM    122  CE3 TRP A  18      24.255   9.444 -22.921  1.00 64.67           C  
ATOM    123  NE1 TRP A  18      22.374  11.093 -25.430  1.00 64.67           N  
ATOM    124  CH2 TRP A  18      23.018  11.180 -21.725  1.00 64.67           C  
ATOM    125  CZ2 TRP A  18      22.437  11.607 -22.932  1.00 64.67           C  
ATOM    126  CZ3 TRP A  18      23.925  10.104 -21.722  1.00 64.67           C  
ATOM    127  N   ASP A  19      27.680   7.513 -27.637  1.00 67.12           N  
ATOM    128  CA  ASP A  19      28.391   6.409 -28.298  1.00 67.12           C  
ATOM    129  C   ASP A  19      29.931   6.518 -28.194  1.00 67.12           C  
ATOM    130  CB  ASP A  19      27.887   6.327 -29.752  1.00 67.12           C  
ATOM    131  O   ASP A  19      30.673   5.926 -28.985  1.00 67.12           O  
ATOM    132  CG  ASP A  19      27.517   4.917 -30.213  1.00 67.12           C  
ATOM    133  OD1 ASP A  19      28.016   3.935 -29.626  1.00 67.12           O  
ATOM    134  OD2 ASP A  19      26.755   4.864 -31.203  1.00 67.12           O  
ATOM    135  N   GLN A  20      30.439   7.321 -27.246  1.00 57.62           N  
ATOM    136  CA  GLN A  20      31.869   7.389 -26.925  1.00 57.62           C  
ATOM    137  C   GLN A  20      32.171   6.726 -25.569  1.00 57.62           C  
ATOM    138  CB  GLN A  20      32.408   8.828 -26.954  1.00 57.62           C  
ATOM    139  O   GLN A  20      31.639   7.169 -24.548  1.00 57.62           O  
ATOM    140  CG  GLN A  20      32.730   9.291 -28.383  1.00 57.62           C  
ATOM    141  CD  GLN A  20      33.468  10.629 -28.434  1.00 57.62           C  
ATOM    142  NE2 GLN A  20      33.683  11.178 -29.608  1.00 57.62           N  
ATOM    143  OE1 GLN A  20      33.872  11.214 -27.445  1.00 57.62           O  
ATOM    144  N   PRO A  21      33.053   5.709 -25.524  1.00 57.38           N  
ATOM    145  CA  PRO A  21      33.596   5.205 -24.266  1.00 57.38           C  
ATOM    146  C   PRO A  21      34.489   6.277 -23.616  1.00 57.38           C  
ATOM    147  CB  PRO A  21      34.357   3.928 -24.639  1.00 57.38           C  
ATOM    148  O   PRO A  21      35.280   6.929 -24.297  1.00 57.38           O  
ATOM    149  CG  PRO A  21      34.792   4.169 -26.084  1.00 57.38           C  
ATOM    150  CD  PRO A  21      33.676   5.036 -26.658  1.00 57.38           C  
ATOM    151  N   ALA A  22      34.350   6.480 -22.302  1.00 55.88           N  
ATOM    152  CA  ALA A  22      35.100   7.498 -21.562  1.00 55.88           C  
ATOM    153  C   ALA A  22      36.628   7.244 -21.612  1.00 55.88           C  
ATOM    154  CB  ALA A  22      34.585   7.537 -20.117  1.00 55.88           C  
ATOM    155  O   ALA A  22      37.049   6.094 -21.459  1.00 55.88           O  
ATOM    156  N   PRO A  23      37.466   8.285 -21.792  1.00 58.74           N  
ATOM    157  CA  PRO A  23      38.920   8.140 -21.818  1.00 58.74           C  
ATOM    158  C   PRO A  23      39.484   7.881 -20.410  1.00 58.74           C  
ATOM    159  CB  PRO A  23      39.447   9.431 -22.451  1.00 58.74           C  
ATOM    160  O   PRO A  23      39.049   8.480 -19.427  1.00 58.74           O  
ATOM    161  CG  PRO A  23      38.398  10.470 -22.057  1.00 58.74           C  
ATOM    162  CD  PRO A  23      37.093   9.675 -22.019  1.00 58.74           C  
ATOM    163  N   ALA A  24      40.460   6.974 -20.323  1.00 54.08           N  
ATOM    164  CA  ALA A  24      41.157   6.603 -19.091  1.00 54.08           C  
ATOM    165  C   ALA A  24      41.990   7.773 -18.517  1.00 54.08           C  
ATOM    166  CB  ALA A  24      42.041   5.387 -19.400  1.00 54.08           C  
ATOM    167  O   ALA A  24      42.536   8.561 -19.293  1.00 54.08           O  
ATOM    168  N   PRO A  25      42.139   7.892 -17.181  1.00 54.12           N  
ATOM    169  CA  PRO A  25      42.915   8.968 -16.584  1.00 54.12           C  
ATOM    170  C   PRO A  25      44.411   8.661 -16.724  1.00 54.12           C  
ATOM    171  CB  PRO A  25      42.442   9.045 -15.131  1.00 54.12           C  
ATOM    172  O   PRO A  25      44.905   7.661 -16.201  1.00 54.12           O  
ATOM    173  CG  PRO A  25      42.071   7.598 -14.800  1.00 54.12           C  
ATOM    174  CD  PRO A  25      41.624   7.008 -16.142  1.00 54.12           C  
ATOM    175  N   LEU A  26      45.136   9.525 -17.437  1.00 48.94           N  
ATOM    176  CA  LEU A  26      46.594   9.498 -17.481  1.00 48.94           C  
ATOM    177  C   LEU A  26      47.165  10.101 -16.194  1.00 48.94           C  
ATOM    178  CB  LEU A  26      47.122  10.209 -18.741  1.00 48.94           C  
ATOM    179  O   LEU A  26      46.860  11.231 -15.817  1.00 48.94           O  
ATOM    180  CG  LEU A  26      46.912   9.425 -20.052  1.00 48.94           C  
ATOM    181  CD1 LEU A  26      47.406  10.262 -21.233  1.00 48.94           C  
ATOM    182  CD2 LEU A  26      47.679   8.098 -20.071  1.00 48.94           C  
ATOM    183  N   LEU A  27      48.003   9.300 -15.541  1.00 42.35           N  
ATOM    184  CA  LEU A  27      48.841   9.635 -14.397  1.00 42.35           C  
ATOM    185  C   LEU A  27      49.788  10.791 -14.754  1.00 42.35           C  
ATOM    186  CB  LEU A  27      49.654   8.368 -14.051  1.00 42.35           C  
ATOM    187  O   LEU A  27      50.595  10.659 -15.673  1.00 42.35           O  
ATOM    188  CG  LEU A  27      48.824   7.214 -13.457  1.00 42.35           C  
ATOM    189  CD1 LEU A  27      49.570   5.886 -13.595  1.00 42.35           C  
ATOM    190  CD2 LEU A  27      48.546   7.459 -11.974  1.00 42.35           C  
ATOM    191  N   PHE A  28      49.724  11.894 -14.003  1.00 47.12           N  
ATOM    192  CA  PHE A  28      50.724  12.960 -14.061  1.00 47.12           C  
ATOM    193  C   PHE A  28      51.670  12.859 -12.857  1.00 47.12           C  
ATOM    194  CB  PHE A  28      50.070  14.337 -14.211  1.00 47.12           C  
ATOM    195  O   PHE A  28      51.260  12.904 -11.698  1.00 47.12           O  
ATOM    196  CG  PHE A  28      51.066  15.432 -14.557  1.00 47.12           C  
ATOM    197  CD1 PHE A  28      51.510  16.327 -13.566  1.00 47.12           C  
ATOM    198  CD2 PHE A  28      51.565  15.544 -15.870  1.00 47.12           C  
ATOM    199  CE1 PHE A  28      52.439  17.333 -13.887  1.00 47.12           C  
ATOM    200  CE2 PHE A  28      52.498  16.548 -16.190  1.00 47.12           C  
ATOM    201  CZ  PHE A  28      52.934  17.444 -15.198  1.00 47.12           C  
ATOM    202  N   LEU A  29      52.940  12.665 -13.193  1.00 44.51           N  
ATOM    203  CA  LEU A  29      54.125  12.542 -12.349  1.00 44.51           C  
ATOM    204  C   LEU A  29      54.606  13.946 -11.905  1.00 44.51           C  
ATOM    205  CB  LEU A  29      55.166  11.870 -13.275  1.00 44.51           C  
ATOM    206  O   LEU A  29      54.555  14.859 -12.730  1.00 44.51           O  
ATOM    207  CG  LEU A  29      56.339  11.156 -12.595  1.00 44.51           C  
ATOM    208  CD1 LEU A  29      55.908   9.775 -12.095  1.00 44.51           C  
ATOM    209  CD2 LEU A  29      57.472  10.963 -13.605  1.00 44.51           C  
ATOM    210  N   PRO A  30      55.119  14.160 -10.677  1.00 45.13           N  
ATOM    211  CA  PRO A  30      55.704  15.445 -10.288  1.00 45.13           C  
ATOM    212  C   PRO A  30      57.216  15.491 -10.607  1.00 45.13           C  
ATOM    213  CB  PRO A  30      55.433  15.540  -8.786  1.00 45.13           C  
ATOM    214  O   PRO A  30      57.889  14.467 -10.460  1.00 45.13           O  
ATOM    215  CG  PRO A  30      55.553  14.086  -8.321  1.00 45.13           C  
ATOM    216  CD  PRO A  30      55.115  13.254  -9.534  1.00 45.13           C  
ATOM    217  N   PRO A  31      57.796  16.643 -11.001  1.00 48.61           N  
ATOM    218  CA  PRO A  31      59.243  16.788 -11.130  1.00 48.61           C  
ATOM    219  C   PRO A  31      59.895  17.316  -9.839  1.00 48.61           C  
ATOM    220  CB  PRO A  31      59.441  17.709 -12.329  1.00 48.61           C  
ATOM    221  O   PRO A  31      59.273  17.998  -9.025  1.00 48.61           O  
ATOM    222  CG  PRO A  31      58.243  18.653 -12.223  1.00 48.61           C  
ATOM    223  CD  PRO A  31      57.142  17.826 -11.546  1.00 48.61           C  
ATOM    224  N   ALA A  32      61.169  16.963  -9.671  1.00 41.24           N  
ATOM    225  CA  ALA A  32      61.963  17.060  -8.454  1.00 41.24           C  
ATOM    226  C   ALA A  32      62.976  18.229  -8.437  1.00 41.24           C  
ATOM    227  CB  ALA A  32      62.697  15.714  -8.328  1.00 41.24           C  
ATOM    228  O   ALA A  32      63.609  18.490  -9.454  1.00 41.24           O  
ATOM    229  N   ALA A  33      63.188  18.762  -7.216  1.00 42.12           N  
ATOM    230  CA  ALA A  33      64.444  19.236  -6.581  1.00 42.12           C  
ATOM    231  C   ALA A  33      65.192  20.475  -7.164  1.00 42.12           C  
ATOM    232  CB  ALA A  33      65.340  17.993  -6.444  1.00 42.12           C  
ATOM    233  O   ALA A  33      64.866  20.893  -8.271  1.00 42.12           O  
ATOM    234  N   PRO A  34      66.236  21.048  -6.493  1.00 45.88           N  
ATOM    235  CA  PRO A  34      66.800  20.785  -5.145  1.00 45.88           C  
ATOM    236  C   PRO A  34      67.172  22.042  -4.289  1.00 45.88           C  
ATOM    237  CB  PRO A  34      68.118  20.069  -5.486  1.00 45.88           C  
ATOM    238  O   PRO A  34      67.261  23.154  -4.796  1.00 45.88           O  
ATOM    239  CG  PRO A  34      68.588  20.769  -6.768  1.00 45.88           C  
ATOM    240  CD  PRO A  34      67.361  21.517  -7.299  1.00 45.88           C  
ATOM    241  N   GLY A  35      67.538  21.818  -3.013  1.00 37.63           N  
ATOM    242  CA  GLY A  35      68.655  22.530  -2.348  1.00 37.63           C  
ATOM    243  C   GLY A  35      68.329  23.462  -1.167  1.00 37.63           C  
ATOM    244  O   GLY A  35      67.605  24.435  -1.341  1.00 37.63           O  
ATOM    245  N   GLY A  36      68.929  23.199   0.010  1.00 40.07           N  
ATOM    246  CA  GLY A  36      68.981  24.155   1.135  1.00 40.07           C  
ATOM    247  C   GLY A  36      68.932  23.596   2.574  1.00 40.07           C  
ATOM    248  O   GLY A  36      68.047  23.981   3.326  1.00 40.07           O  
ATOM    249  N   GLU A  37      69.803  22.635   2.918  1.00 36.51           N  
ATOM    250  CA  GLU A  37      70.710  22.588   4.102  1.00 36.51           C  
ATOM    251  C   GLU A  37      70.562  23.692   5.188  1.00 36.51           C  
ATOM    252  CB  GLU A  37      72.158  22.580   3.535  1.00 36.51           C  
ATOM    253  O   GLU A  37      70.340  24.846   4.854  1.00 36.51           O  
ATOM    254  CG  GLU A  37      72.378  23.121   2.105  1.00 36.51           C  
ATOM    255  CD  GLU A  37      73.803  22.866   1.619  1.00 36.51           C  
ATOM    256  OE1 GLU A  37      73.968  21.872   0.874  1.00 36.51           O  
ATOM    257  OE2 GLU A  37      74.696  23.653   1.994  1.00 36.51           O  
ATOM    258  N   VAL A  38      70.747  23.535   6.510  1.00 43.89           N  
ATOM    259  CA  VAL A  38      71.281  22.545   7.481  1.00 43.89           C  
ATOM    260  C   VAL A  38      70.905  23.109   8.890  1.00 43.89           C  
ATOM    261  CB  VAL A  38      72.826  22.461   7.387  1.00 43.89           C  
ATOM    262  O   VAL A  38      70.818  24.323   9.040  1.00 43.89           O  
ATOM    263  CG1 VAL A  38      73.361  21.503   6.320  1.00 43.89           C  
ATOM    264  CG2 VAL A  38      73.512  23.837   7.254  1.00 43.89           C  
ATOM    265  N   THR A  39      70.581  22.372   9.963  1.00 38.12           N  
ATOM    266  CA  THR A  39      71.507  21.841  10.998  1.00 38.12           C  
ATOM    267  C   THR A  39      70.700  21.583  12.291  1.00 38.12           C  
ATOM    268  CB  THR A  39      72.608  22.860  11.388  1.00 38.12           C  
ATOM    269  O   THR A  39      69.967  22.471  12.711  1.00 38.12           O  
ATOM    270  CG2 THR A  39      73.469  22.477  12.590  1.00 38.12           C  
ATOM    271  OG1 THR A  39      73.557  22.983  10.371  1.00 38.12           O  
ATOM    272  N   SER A  40      70.878  20.384  12.875  1.00 40.94           N  
ATOM    273  CA  SER A  40      70.967  19.951  14.300  1.00 40.94           C  
ATOM    274  C   SER A  40      70.194  20.699  15.414  1.00 40.94           C  
ATOM    275  CB  SER A  40      72.457  19.905  14.655  1.00 40.94           C  
ATOM    276  O   SER A  40      70.114  21.913  15.413  1.00 40.94           O  
ATOM    277  OG  SER A  40      73.174  19.150  13.690  1.00 40.94           O  
ATOM    278  N   SER A  41      69.679  20.086  16.488  1.00 41.44           N  
ATOM    279  CA  SER A  41      70.072  18.875  17.232  1.00 41.44           C  
ATOM    280  C   SER A  41      69.018  18.548  18.314  1.00 41.44           C  
ATOM    281  CB  SER A  41      71.378  19.134  18.027  1.00 41.44           C  
ATOM    282  O   SER A  41      68.433  19.455  18.894  1.00 41.44           O  
ATOM    283  OG  SER A  41      71.557  20.504  18.345  1.00 41.44           O  
ATOM    284  N   GLY A  42      68.906  17.264  18.694  1.00 35.75           N  
ATOM    285  CA  GLY A  42      68.755  16.878  20.110  1.00 35.75           C  
ATOM    286  C   GLY A  42      67.471  16.156  20.560  1.00 35.75           C  
ATOM    287  O   GLY A  42      66.454  16.794  20.788  1.00 35.75           O  
ATOM    288  N   GLY A  43      67.595  14.852  20.859  1.00 34.10           N  
ATOM    289  CA  GLY A  43      67.110  14.281  22.134  1.00 34.10           C  
ATOM    290  C   GLY A  43      65.797  13.470  22.174  1.00 34.10           C  
ATOM    291  O   GLY A  43      64.724  14.037  22.304  1.00 34.10           O  
ATOM    292  N   SER A  44      65.941  12.136  22.169  1.00 37.04           N  
ATOM    293  CA  SER A  44      65.060  11.006  22.580  1.00 37.04           C  
ATOM    294  C   SER A  44      64.124  11.181  23.809  1.00 37.04           C  
ATOM    295  CB  SER A  44      66.081   9.933  23.007  1.00 37.04           C  
ATOM    296  O   SER A  44      64.306  12.128  24.566  1.00 37.04           O  
ATOM    297  OG  SER A  44      66.784   9.415  21.901  1.00 37.04           O  
ATOM    298  N   PRO A  45      63.339  10.149  24.230  1.00 43.08           N  
ATOM    299  CA  PRO A  45      62.524   9.159  23.498  1.00 43.08           C  
ATOM    300  C   PRO A  45      61.114   8.975  24.132  1.00 43.08           C  
ATOM    301  CB  PRO A  45      63.285   7.839  23.675  1.00 43.08           C  
ATOM    302  O   PRO A  45      60.930   9.175  25.329  1.00 43.08           O  
ATOM    303  CG  PRO A  45      63.866   7.967  25.094  1.00 43.08           C  
ATOM    304  CD  PRO A  45      63.812   9.465  25.434  1.00 43.08           C  
ATOM    305  N   GLY A  46      60.132   8.455  23.386  1.00 28.62           N  
ATOM    306  CA  GLY A  46      58.988   7.772  24.012  1.00 28.62           C  
ATOM    307  C   GLY A  46      57.615   8.092  23.437  1.00 28.62           C  
ATOM    308  O   GLY A  46      57.097   9.187  23.599  1.00 28.62           O  
ATOM    309  N   GLY A  47      56.995   7.051  22.880  1.00 32.80           N  
ATOM    310  CA  GLY A  47      55.548   6.911  22.805  1.00 32.80           C  
ATOM    311  C   GLY A  47      54.845   7.668  21.679  1.00 32.80           C  
ATOM    312  O   GLY A  47      55.056   8.847  21.446  1.00 32.80           O  
ATOM    313  N   THR A  48      53.869   6.969  21.106  1.00 31.35           N  
ATOM    314  CA  THR A  48      52.650   7.510  20.491  1.00 31.35           C  
ATOM    315  C   THR A  48      52.650   7.835  18.987  1.00 31.35           C  
ATOM    316  CB  THR A  48      51.952   8.591  21.350  1.00 31.35           C  
ATOM    317  O   THR A  48      53.425   8.619  18.456  1.00 31.35           O  
ATOM    318  CG2 THR A  48      51.719   8.125  22.790  1.00 31.35           C  
ATOM    319  OG1 THR A  48      52.630   9.815  21.413  1.00 31.35           O  
ATOM    320  N   THR A  49      51.636   7.236  18.349  1.00 36.39           N  
ATOM    321  CA  THR A  49      50.818   7.764  17.243  1.00 36.39           C  
ATOM    322  C   THR A  49      51.425   7.815  15.841  1.00 36.39           C  
ATOM    323  CB  THR A  49      50.118   9.080  17.632  1.00 36.39           C  
ATOM    324  O   THR A  49      51.933   8.836  15.393  1.00 36.39           O  
ATOM    325  CG2 THR A  49      49.089   8.841  18.743  1.00 36.39           C  
ATOM    326  OG1 THR A  49      50.997  10.068  18.101  1.00 36.39           O  
ATOM    327  N   ALA A  50      51.218   6.730  15.086  1.00 42.81           N  
ATOM    328  CA  ALA A  50      51.100   6.817  13.634  1.00 42.81           C  
ATOM    329  C   ALA A  50      49.793   7.559  13.295  1.00 42.81           C  
ATOM    330  CB  ALA A  50      51.139   5.403  13.039  1.00 42.81           C  
ATOM    331  O   ALA A  50      48.707   7.124  13.681  1.00 42.81           O  
ATOM    332  N   ALA A  51      49.908   8.710  12.635  1.00 48.89           N  
ATOM    333  CA  ALA A  51      48.775   9.512  12.193  1.00 48.89           C  
ATOM    334  C   ALA A  51      48.046   8.838  11.005  1.00 48.89           C  
ATOM    335  CB  ALA A  51      49.286  10.914  11.837  1.00 48.89           C  
ATOM    336  O   ALA A  51      48.712   8.321  10.101  1.00 48.89           O  
ATOM    337  N   PRO A  52      46.699   8.857  10.966  1.00 52.68           N  
ATOM    338  CA  PRO A  52      45.922   8.226   9.903  1.00 52.68           C  
ATOM    339  C   PRO A  52      46.086   9.018   8.597  1.00 52.68           C  
ATOM    340  CB  PRO A  52      44.480   8.213  10.426  1.00 52.68           C  
ATOM    341  O   PRO A  52      45.647  10.162   8.491  1.00 52.68           O  
ATOM    342  CG  PRO A  52      44.407   9.435  11.334  1.00 52.68           C  
ATOM    343  CD  PRO A  52      45.814   9.502  11.927  1.00 52.68           C  
ATOM    344  N   SER A  53      46.733   8.426   7.590  1.00 58.33           N  
ATOM    345  CA  SER A  53      47.096   9.098   6.324  1.00 58.33           C  
ATOM    346  C   SER A  53      46.001   9.044   5.245  1.00 58.33           C  
ATOM    347  CB  SER A  53      48.446   8.586   5.805  1.00 58.33           C  
ATOM    348  O   SER A  53      46.289   9.086   4.052  1.00 58.33           O  
ATOM    349  OG  SER A  53      49.477   8.980   6.689  1.00 58.33           O  
ATOM    350  N   GLY A  54      44.725   8.960   5.627  1.00 54.95           N  
ATOM    351  CA  GLY A  54      43.632   8.945   4.656  1.00 54.95           C  
ATOM    352  C   GLY A  54      42.283   9.318   5.253  1.00 54.95           C  
ATOM    353  O   GLY A  54      41.970   8.943   6.381  1.00 54.95           O  
ATOM    354  N   ALA A  55      41.452  10.015   4.470  1.00 66.04           N  
ATOM    355  CA  ALA A  55      40.110  10.446   4.878  1.00 66.04           C  
ATOM    356  C   ALA A  55      39.223   9.281   5.369  1.00 66.04           C  
ATOM    357  CB  ALA A  55      39.467  11.172   3.688  1.00 66.04           C  
ATOM    358  O   ALA A  55      38.409   9.464   6.270  1.00 66.04           O  
ATOM    359  N   LEU A  56      39.420   8.075   4.820  1.00 70.63           N  
ATOM    360  CA  LEU A  56      38.709   6.857   5.221  1.00 70.63           C  
ATOM    361  C   LEU A  56      39.158   6.331   6.599  1.00 70.63           C  
ATOM    362  CB  LEU A  56      38.922   5.804   4.116  1.00 70.63           C  
ATOM    363  O   LEU A  56      38.319   5.957   7.415  1.00 70.63           O  
ATOM    364  CG  LEU A  56      38.038   4.551   4.258  1.00 70.63           C  
ATOM    365  CD1 LEU A  56      36.573   4.855   3.934  1.00 70.63           C  
ATOM    366  CD2 LEU A  56      38.524   3.469   3.294  1.00 70.63           C  
ATOM    367  N   ASP A  57      40.463   6.342   6.875  1.00 67.38           N  
ATOM    368  CA  ASP A  57      41.045   5.875   8.142  1.00 67.38           C  
ATOM    369  C   ASP A  57      40.787   6.880   9.279  1.00 67.38           C  
ATOM    370  CB  ASP A  57      42.542   5.625   7.910  1.00 67.38           C  
ATOM    371  O   ASP A  57      40.418   6.510  10.392  1.00 67.38           O  
ATOM    372  CG  ASP A  57      43.201   4.878   9.070  1.00 67.38           C  
ATOM    373  OD1 ASP A  57      42.651   3.827   9.462  1.00 67.38           O  
ATOM    374  OD2 ASP A  57      44.263   5.357   9.518  1.00 67.38           O  
ATOM    375  N   ALA A  58      40.830   8.181   8.964  1.00 68.25           N  
ATOM    376  CA  ALA A  58      40.410   9.244   9.872  1.00 68.25           C  
ATOM    377  C   ALA A  58      38.911   9.145  10.222  1.00 68.25           C  
ATOM    378  CB  ALA A  58      40.762  10.592   9.234  1.00 68.25           C  
ATOM    379  O   ALA A  58      38.539   9.297  11.387  1.00 68.25           O  
ATOM    380  N   ALA A  59      38.043   8.835   9.250  1.00 70.16           N  
ATOM    381  CA  ALA A  59      36.618   8.614   9.499  1.00 70.16           C  
ATOM    382  C   ALA A  59      36.362   7.360  10.354  1.00 70.16           C  
ATOM    383  CB  ALA A  59      35.881   8.545   8.157  1.00 70.16           C  
ATOM    384  O   ALA A  59      35.537   7.408  11.268  1.00 70.16           O  
ATOM    385  N   ALA A  60      37.095   6.266  10.116  1.00 76.97           N  
ATOM    386  CA  ALA A  60      37.009   5.044  10.915  1.00 76.97           C  
ATOM    387  C   ALA A  60      37.477   5.263  12.365  1.00 76.97           C  
ATOM    388  CB  ALA A  60      37.817   3.945  10.215  1.00 76.97           C  
ATOM    389  O   ALA A  60      36.796   4.846  13.303  1.00 76.97           O  
ATOM    390  N   ALA A  61      38.579   5.992  12.569  1.00 76.10           N  
ATOM    391  CA  ALA A  61      39.069   6.357  13.896  1.00 76.10           C  
ATOM    392  C   ALA A  61      38.082   7.268  14.654  1.00 76.10           C  
ATOM    393  CB  ALA A  61      40.442   7.020  13.732  1.00 76.10           C  
ATOM    394  O   ALA A  61      37.835   7.070  15.847  1.00 76.10           O  
ATOM    395  N   VAL A  62      37.461   8.237  13.968  1.00 77.24           N  
ATOM    396  CA  VAL A  62      36.423   9.105  14.552  1.00 77.24           C  
ATOM    397  C   VAL A  62      35.154   8.310  14.882  1.00 77.24           C  
ATOM    398  CB  VAL A  62      36.134  10.311  13.634  1.00 77.24           C  
ATOM    399  O   VAL A  62      34.600   8.483  15.968  1.00 77.24           O  
ATOM    400  CG1 VAL A  62      34.933  11.142  14.109  1.00 77.24           C  
ATOM    401  CG2 VAL A  62      37.335  11.267  13.604  1.00 77.24           C  
ATOM    402  N   ALA A  63      34.723   7.390  14.014  1.00 79.36           N  
ATOM    403  CA  ALA A  63      33.579   6.512  14.267  1.00 79.36           C  
ATOM    404  C   ALA A  63      33.821   5.576  15.466  1.00 79.36           C  
ATOM    405  CB  ALA A  63      33.268   5.729  12.986  1.00 79.36           C  
ATOM    406  O   ALA A  63      32.957   5.452  16.337  1.00 79.36           O  
ATOM    407  N   ALA A  64      35.019   4.988  15.574  1.00 83.63           N  
ATOM    408  CA  ALA A  64      35.419   4.176  16.722  1.00 83.63           C  
ATOM    409  C   ALA A  64      35.438   4.995  18.024  1.00 83.63           C  
ATOM    410  CB  ALA A  64      36.787   3.550  16.426  1.00 83.63           C  
ATOM    411  O   ALA A  64      34.955   4.530  19.057  1.00 83.63           O  
ATOM    412  N   LYS A  65      35.912   6.247  17.973  1.00 82.08           N  
ATOM    413  CA  LYS A  65      35.922   7.163  19.123  1.00 82.08           C  
ATOM    414  C   LYS A  65      34.513   7.572  19.566  1.00 82.08           C  
ATOM    415  CB  LYS A  65      36.804   8.371  18.773  1.00 82.08           C  
ATOM    416  O   LYS A  65      34.253   7.631  20.766  1.00 82.08           O  
ATOM    417  CG  LYS A  65      37.103   9.259  19.990  1.00 82.08           C  
ATOM    418  CD  LYS A  65      38.084  10.374  19.605  1.00 82.08           C  
ATOM    419  CE  LYS A  65      38.443  11.223  20.830  1.00 82.08           C  
ATOM    420  NZ  LYS A  65      39.406  12.300  20.485  1.00 82.08           N  
ATOM    421  N   ILE A  66      33.591   7.817  18.630  1.00 82.28           N  
ATOM    422  CA  ILE A  66      32.182   8.125  18.933  1.00 82.28           C  
ATOM    423  C   ILE A  66      31.485   6.910  19.560  1.00 82.28           C  
ATOM    424  CB  ILE A  66      31.451   8.649  17.673  1.00 82.28           C  
ATOM    425  O   ILE A  66      30.819   7.068  20.583  1.00 82.28           O  
ATOM    426  CG1 ILE A  66      31.990  10.050  17.298  1.00 82.28           C  
ATOM    427  CG2 ILE A  66      29.927   8.725  17.893  1.00 82.28           C  
ATOM    428  CD1 ILE A  66      31.553  10.534  15.910  1.00 82.28           C  
ATOM    429  N   ASN A  67      31.692   5.702  19.021  1.00 78.65           N  
ATOM    430  CA  ASN A  67      31.148   4.471  19.605  1.00 78.65           C  
ATOM    431  C   ASN A  67      31.722   4.196  21.005  1.00 78.65           C  
ATOM    432  CB  ASN A  67      31.376   3.286  18.645  1.00 78.65           C  
ATOM    433  O   ASN A  67      30.959   3.901  21.924  1.00 78.65           O  
ATOM    434  CG  ASN A  67      30.291   3.149  17.587  1.00 78.65           C  
ATOM    435  ND2 ASN A  67      30.399   2.165  16.726  1.00 78.65           N  
ATOM    436  OD1 ASN A  67      29.323   3.888  17.536  1.00 78.65           O  
ATOM    437  N   ALA A  68      33.032   4.369  21.210  1.00 80.99           N  
ATOM    438  CA  ALA A  68      33.663   4.230  22.525  1.00 80.99           C  
ATOM    439  C   ALA A  68      33.134   5.261  23.540  1.00 80.99           C  
ATOM    440  CB  ALA A  68      35.183   4.337  22.351  1.00 80.99           C  
ATOM    441  O   ALA A  68      32.857   4.918  24.689  1.00 80.99           O  
ATOM    442  N   MET A  69      32.918   6.511  23.114  1.00 83.38           N  
ATOM    443  CA  MET A  69      32.359   7.563  23.967  1.00 83.38           C  
ATOM    444  C   MET A  69      30.876   7.325  24.295  1.00 83.38           C  
ATOM    445  CB  MET A  69      32.597   8.927  23.304  1.00 83.38           C  
ATOM    446  O   MET A  69      30.457   7.595  25.420  1.00 83.38           O  
ATOM    447  CG  MET A  69      32.276  10.093  24.247  1.00 83.38           C  
ATOM    448  SD  MET A  69      32.863  11.717  23.683  1.00 83.38           S  
ATOM    449  CE  MET A  69      31.860  11.957  22.193  1.00 83.38           C  
ATOM    450  N   LEU A  70      30.078   6.791  23.362  1.00 83.54           N  
ATOM    451  CA  LEU A  70      28.689   6.399  23.636  1.00 83.54           C  
ATOM    452  C   LEU A  70      28.594   5.193  24.586  1.00 83.54           C  
ATOM    453  CB  LEU A  70      27.921   6.109  22.330  1.00 83.54           C  
ATOM    454  O   LEU A  70      27.685   5.166  25.420  1.00 83.54           O  
ATOM    455  CG  LEU A  70      26.985   7.243  21.878  1.00 83.54           C  
ATOM    456  CD1 LEU A  70      27.733   8.350  21.140  1.00 83.54           C  
ATOM    457  CD2 LEU A  70      25.896   6.693  20.957  1.00 83.54           C  
ATOM    458  N   MET A  71      29.530   4.239  24.499  1.00 80.03           N  
ATOM    459  CA  MET A  71      29.626   3.110  25.435  1.00 80.03           C  
ATOM    460  C   MET A  71      30.030   3.570  26.844  1.00 80.03           C  
ATOM    461  CB  MET A  71      30.594   2.038  24.901  1.00 80.03           C  
ATOM    462  O   MET A  71      29.370   3.207  27.813  1.00 80.03           O  
ATOM    463  CG  MET A  71      29.991   1.253  23.729  1.00 80.03           C  
ATOM    464  SD  MET A  71      30.895  -0.252  23.262  1.00 80.03           S  
ATOM    465  CE  MET A  71      32.420   0.433  22.564  1.00 80.03           C  
ATOM    466  N   ALA A  72      31.033   4.447  26.971  1.00 75.08           N  
ATOM    467  CA  ALA A  72      31.466   4.993  28.265  1.00 75.08           C  
ATOM    468  C   ALA A  72      30.398   5.871  28.951  1.00 75.08           C  
ATOM    469  CB  ALA A  72      32.759   5.785  28.036  1.00 75.08           C  
ATOM    470  O   ALA A  72      30.371   5.986  30.173  1.00 75.08           O  
ATOM    471  N   LYS A  73      29.493   6.482  28.174  1.00 73.50           N  
ATOM    472  CA  LYS A  73      28.418   7.358  28.671  1.00 73.50           C  
ATOM    473  C   LYS A  73      27.125   6.604  29.019  1.00 73.50           C  
ATOM    474  CB  LYS A  73      28.244   8.510  27.667  1.00 73.50           C  
ATOM    475  O   LYS A  73      26.098   7.240  29.250  1.00 73.50           O  
ATOM    476  CG  LYS A  73      27.767   9.829  28.287  1.00 73.50           C  
ATOM    477  CD  LYS A  73      27.963  10.974  27.281  1.00 73.50           C  
ATOM    478  CE  LYS A  73      27.469  12.295  27.880  1.00 73.50           C  
ATOM    479  NZ  LYS A  73      27.847  13.458  27.037  1.00 73.50           N  
ATOM    480  N   GLY A  74      27.153   5.267  29.014  1.00 67.41           N  
ATOM    481  CA  GLY A  74      26.039   4.409  29.437  1.00 67.41           C  
ATOM    482  C   GLY A  74      24.797   4.458  28.537  1.00 67.41           C  
ATOM    483  O   GLY A  74      23.734   3.998  28.944  1.00 67.41           O  
ATOM    484  N   LYS A  75      24.901   5.020  27.321  1.00 59.97           N  
ATOM    485  CA  LYS A  75      23.768   5.170  26.384  1.00 59.97           C  
ATOM    486  C   LYS A  75      23.619   4.015  25.390  1.00 59.97           C  
ATOM    487  CB  LYS A  75      23.826   6.529  25.669  1.00 59.97           C  
ATOM    488  O   LYS A  75      22.663   4.006  24.622  1.00 59.97           O  
ATOM    489  CG  LYS A  75      23.553   7.694  26.632  1.00 59.97           C  
ATOM    490  CD  LYS A  75      23.213   8.973  25.857  1.00 59.97           C  
ATOM    491  CE  LYS A  75      22.840  10.089  26.838  1.00 59.97           C  
ATOM    492  NZ  LYS A  75      22.270  11.265  26.134  1.00 59.97           N  
ATOM    493  N   LEU A  76      24.530   3.045  25.408  1.00 56.39           N  
ATOM    494  CA  LEU A  76      24.451   1.819  24.616  1.00 56.39           C  
ATOM    495  C   LEU A  76      24.601   0.620  25.554  1.00 56.39           C  
ATOM    496  CB  LEU A  76      25.533   1.832  23.519  1.00 56.39           C  
ATOM    497  O   LEU A  76      25.618   0.481  26.228  1.00 56.39           O  
ATOM    498  CG  LEU A  76      25.320   2.882  22.411  1.00 56.39           C  
ATOM    499  CD1 LEU A  76      26.514   2.859  21.457  1.00 56.39           C  
ATOM    500  CD2 LEU A  76      24.058   2.619  21.587  1.00 56.39           C  
ATOM    501  N   LYS A  77      23.577  -0.236  25.608  1.00 56.08           N  
ATOM    502  CA  LYS A  77      23.661  -1.536  26.280  1.00 56.08           C  
ATOM    503  C   LYS A  77      24.485  -2.481  25.392  1.00 56.08           C  
ATOM    504  CB  LYS A  77      22.256  -2.114  26.530  1.00 56.08           C  
ATOM    505  O   LYS A  77      24.088  -2.676  24.242  1.00 56.08           O  
ATOM    506  CG  LYS A  77      21.506  -1.406  27.670  1.00 56.08           C  
ATOM    507  CD  LYS A  77      20.111  -2.020  27.861  1.00 56.08           C  
ATOM    508  CE  LYS A  77      19.400  -1.409  29.075  1.00 56.08           C  
ATOM    509  NZ  LYS A  77      18.064  -2.025  29.295  1.00 56.08           N  
ATOM    510  N   PRO A  78      25.589  -3.075  25.878  1.00 50.93           N  
ATOM    511  CA  PRO A  78      26.296  -4.103  25.132  1.00 50.93           C  
ATOM    512  C   PRO A  78      25.422  -5.361  25.129  1.00 50.93           C  
ATOM    513  CB  PRO A  78      27.637  -4.281  25.854  1.00 50.93           C  
ATOM    514  O   PRO A  78      25.267  -6.017  26.156  1.00 50.93           O  
ATOM    515  CG  PRO A  78      27.330  -3.897  27.302  1.00 50.93           C  
ATOM    516  CD  PRO A  78      26.193  -2.882  27.190  1.00 50.93           C  
ATOM    517  N   THR A  79      24.797  -5.680  23.994  1.00 44.20           N  
ATOM    518  CA  THR A  79      24.209  -7.007  23.811  1.00 44.20           C  
ATOM    519  C   THR A  79      25.334  -7.967  23.439  1.00 44.20           C  
ATOM    520  CB  THR A  79      22.989  -7.026  22.882  1.00 44.20           C  
ATOM    521  O   THR A  79      25.964  -7.894  22.387  1.00 44.20           O  
ATOM    522  CG2 THR A  79      23.275  -6.687  21.423  1.00 44.20           C  
ATOM    523  OG1 THR A  79      22.382  -8.296  22.912  1.00 44.20           O  
ATOM    524  N   GLN A  80      25.652  -8.785  24.427  1.00 41.17           N  
ATOM    525  CA  GLN A  80      26.495  -9.960  24.397  1.00 41.17           C  
ATOM    526  C   GLN A  80      26.001 -10.916  23.302  1.00 41.17           C  
ATOM    527  CB  GLN A  80      26.307 -10.515  25.821  1.00 41.17           C  
ATOM    528  O   GLN A  80      24.881 -11.397  23.409  1.00 41.17           O  
ATOM    529  CG  GLN A  80      27.059 -11.781  26.226  1.00 41.17           C  
ATOM    530  CD  GLN A  80      26.720 -12.165  27.671  1.00 41.17           C  
ATOM    531  NE2 GLN A  80      26.920 -13.404  28.055  1.00 41.17           N  
ATOM    532  OE1 GLN A  80      26.275 -11.370  28.486  1.00 41.17           O  
ATOM    533  N   ASN A  81      26.805 -11.124  22.250  1.00 36.16           N  
ATOM    534  CA  ASN A  81      26.870 -12.334  21.412  1.00 36.16           C  
ATOM    535  C   ASN A  81      27.909 -12.138  20.292  1.00 36.16           C  
ATOM    536  CB  ASN A  81      25.493 -12.720  20.822  1.00 36.16           C  
ATOM    537  O   ASN A  81      27.572 -11.762  19.174  1.00 36.16           O  
ATOM    538  CG  ASN A  81      24.684 -13.636  21.731  1.00 36.16           C  
ATOM    539  ND2 ASN A  81      23.434 -13.865  21.409  1.00 36.16           N  
ATOM    540  OD1 ASN A  81      25.165 -14.189  22.708  1.00 36.16           O  
ATOM    541  N   ALA A  82      29.183 -12.384  20.595  1.00 37.72           N  
ATOM    542  CA  ALA A  82      30.206 -12.664  19.587  1.00 37.72           C  
ATOM    543  C   ALA A  82      31.373 -13.392  20.263  1.00 37.72           C  
ATOM    544  CB  ALA A  82      30.657 -11.380  18.874  1.00 37.72           C  
ATOM    545  O   ALA A  82      32.378 -12.786  20.631  1.00 37.72           O  
ATOM    546  N   SER A  83      31.205 -14.698  20.450  1.00 36.81           N  
ATOM    547  CA  SER A  83      32.314 -15.603  20.721  1.00 36.81           C  
ATOM    548  C   SER A  83      32.611 -16.394  19.450  1.00 36.81           C  
ATOM    549  CB  SER A  83      32.025 -16.535  21.903  1.00 36.81           C  
ATOM    550  O   SER A  83      31.706 -16.941  18.830  1.00 36.81           O  
ATOM    551  OG  SER A  83      31.885 -15.789  23.097  1.00 36.81           O  
ATOM    552  N   GLU A  84      33.907 -16.448  19.153  1.00 41.63           N  
ATOM    553  CA  GLU A  84      34.636 -17.450  18.366  1.00 41.63           C  
ATOM    554  C   GLU A  84      35.090 -17.119  16.927  1.00 41.63           C  
ATOM    555  CB  GLU A  84      34.152 -18.894  18.586  1.00 41.63           C  
ATOM    556  O   GLU A  84      34.380 -17.266  15.939  1.00 41.63           O  
ATOM    557  CG  GLU A  84      34.340 -19.281  20.062  1.00 41.63           C  
ATOM    558  CD  GLU A  84      34.063 -20.760  20.305  1.00 41.63           C  
ATOM    559  OE1 GLU A  84      35.062 -21.513  20.381  1.00 41.63           O  
ATOM    560  OE2 GLU A  84      32.870 -21.107  20.424  1.00 41.63           O  
ATOM    561  N   LYS A  85      36.413 -16.855  16.895  1.00 39.06           N  
ATOM    562  CA  LYS A  85      37.452 -17.267  15.927  1.00 39.06           C  
ATOM    563  C   LYS A  85      37.707 -16.335  14.736  1.00 39.06           C  
ATOM    564  CB  LYS A  85      37.279 -18.760  15.569  1.00 39.06           C  
ATOM    565  O   LYS A  85      37.029 -16.372  13.723  1.00 39.06           O  
ATOM    566  CG  LYS A  85      38.493 -19.594  15.998  1.00 39.06           C  
ATOM    567  CD  LYS A  85      38.121 -21.080  16.072  1.00 39.06           C  
ATOM    568  CE  LYS A  85      39.292 -21.932  16.570  1.00 39.06           C  
ATOM    569  NZ  LYS A  85      40.302 -22.150  15.504  1.00 39.06           N  
ATOM    570  N   LEU A  86      38.649 -15.390  14.853  1.00 38.06           N  
ATOM    571  CA  LEU A  86      40.097 -15.557  14.584  1.00 38.06           C  
ATOM    572  C   LEU A  86      40.424 -16.430  13.356  1.00 38.06           C  
ATOM    573  CB  LEU A  86      40.939 -16.047  15.795  1.00 38.06           C  
ATOM    574  O   LEU A  86      40.486 -17.648  13.488  1.00 38.06           O  
ATOM    575  CG  LEU A  86      41.474 -14.956  16.742  1.00 38.06           C  
ATOM    576  CD1 LEU A  86      40.557 -14.768  17.948  1.00 38.06           C  
ATOM    577  CD2 LEU A  86      42.869 -15.329  17.253  1.00 38.06           C  
ATOM    578  N   GLN A  87      40.785 -15.792  12.234  1.00 39.37           N  
ATOM    579  CA  GLN A  87      42.132 -15.881  11.639  1.00 39.37           C  
ATOM    580  C   GLN A  87      42.314 -14.770  10.577  1.00 39.37           C  
ATOM    581  CB  GLN A  87      42.424 -17.262  11.011  1.00 39.37           C  
ATOM    582  O   GLN A  87      41.486 -14.600   9.689  1.00 39.37           O  
ATOM    583  CG  GLN A  87      43.936 -17.577  10.924  1.00 39.37           C  
ATOM    584  CD  GLN A  87      44.403 -18.705  11.852  1.00 39.37           C  
ATOM    585  NE2 GLN A  87      45.580 -18.606  12.431  1.00 39.37           N  
ATOM    586  OE1 GLN A  87      43.745 -19.708  12.070  1.00 39.37           O  
ATOM    587  N   ALA A  88      43.394 -14.000  10.700  1.00 39.33           N  
ATOM    588  CA  ALA A  88      43.871 -12.980   9.756  1.00 39.33           C  
ATOM    589  C   ALA A  88      44.794 -13.611   8.667  1.00 39.33           C  
ATOM    590  CB  ALA A  88      44.568 -11.944  10.655  1.00 39.33           C  
ATOM    591  O   ALA A  88      44.955 -14.830   8.668  1.00 39.33           O  
ATOM    592  N   PRO A  89      45.577 -12.843   7.876  1.00 43.65           N  
ATOM    593  CA  PRO A  89      45.218 -11.965   6.750  1.00 43.65           C  
ATOM    594  C   PRO A  89      45.978 -12.349   5.444  1.00 43.65           C  
ATOM    595  CB  PRO A  89      45.659 -10.580   7.236  1.00 43.65           C  
ATOM    596  O   PRO A  89      47.093 -12.866   5.498  1.00 43.65           O  
ATOM    597  CG  PRO A  89      46.913 -10.872   8.075  1.00 43.65           C  
ATOM    598  CD  PRO A  89      46.844 -12.366   8.407  1.00 43.65           C  
ATOM    599  N   GLY A  90      45.436 -12.060   4.251  1.00 36.27           N  
ATOM    600  CA  GLY A  90      46.054 -12.473   2.976  1.00 36.27           C  
ATOM    601  C   GLY A  90      45.811 -11.520   1.802  1.00 36.27           C  
ATOM    602  O   GLY A  90      44.682 -11.297   1.393  1.00 36.27           O  
ATOM    603  N   LYS A  91      46.917 -10.968   1.300  1.00 36.66           N  
ATOM    604  CA  LYS A  91      47.146 -10.040   0.176  1.00 36.66           C  
ATOM    605  C   LYS A  91      46.454 -10.388  -1.161  1.00 36.66           C  
ATOM    606  CB  LYS A  91      48.666 -10.106  -0.079  1.00 36.66           C  
ATOM    607  O   LYS A  91      46.389 -11.553  -1.529  1.00 36.66           O  
ATOM    608  CG  LYS A  91      49.542  -9.546   1.059  1.00 36.66           C  
ATOM    609  CD  LYS A  91      50.961 -10.131   0.991  1.00 36.66           C  
ATOM    610  CE  LYS A  91      51.876  -9.459   2.022  1.00 36.66           C  
ATOM    611  NZ  LYS A  91      53.245 -10.036   1.997  1.00 36.66           N  
ATOM    612  N   GLY A  92      46.147  -9.345  -1.947  1.00 32.95           N  
ATOM    613  CA  GLY A  92      45.969  -9.397  -3.414  1.00 32.95           C  
ATOM    614  C   GLY A  92      44.753  -8.595  -3.894  1.00 32.95           C  
ATOM    615  O   GLY A  92      43.648  -9.109  -3.902  1.00 32.95           O  
ATOM    616  N   LEU A  93      44.837  -7.283  -4.146  1.00 36.67           N  
ATOM    617  CA  LEU A  93      45.182  -6.715  -5.462  1.00 36.67           C  
ATOM    618  C   LEU A  93      44.625  -7.542  -6.635  1.00 36.67           C  
ATOM    619  CB  LEU A  93      46.703  -6.476  -5.598  1.00 36.67           C  
ATOM    620  O   LEU A  93      45.290  -8.455  -7.101  1.00 36.67           O  
ATOM    621  CG  LEU A  93      47.207  -5.227  -4.851  1.00 36.67           C  
ATOM    622  CD1 LEU A  93      48.633  -5.446  -4.349  1.00 36.67           C  
ATOM    623  CD2 LEU A  93      47.203  -3.993  -5.759  1.00 36.67           C  
ATOM    624  N   THR A  94      43.432  -7.202  -7.125  1.00 40.63           N  
ATOM    625  CA  THR A  94      43.170  -6.940  -8.554  1.00 40.63           C  
ATOM    626  C   THR A  94      41.767  -6.364  -8.732  1.00 40.63           C  
ATOM    627  CB  THR A  94      43.325  -8.133  -9.521  1.00 40.63           C  
ATOM    628  O   THR A  94      40.752  -6.908  -8.310  1.00 40.63           O  
ATOM    629  CG2 THR A  94      44.738  -8.285 -10.094  1.00 40.63           C  
ATOM    630  OG1 THR A  94      42.963  -9.343  -8.921  1.00 40.63           O  
ATOM    631  N   SER A  95      41.729  -5.210  -9.379  1.00 34.99           N  
ATOM    632  CA  SER A  95      40.568  -4.639 -10.034  1.00 34.99           C  
ATOM    633  C   SER A  95      40.030  -5.601 -11.096  1.00 34.99           C  
ATOM    634  CB  SER A  95      41.058  -3.355 -10.718  1.00 34.99           C  
ATOM    635  O   SER A  95      40.690  -5.805 -12.107  1.00 34.99           O  
ATOM    636  OG  SER A  95      42.238  -3.628 -11.460  1.00 34.99           O  
ATOM    637  N   ASN A  96      38.841  -6.158 -10.876  1.00 41.18           N  
ATOM    638  CA  ASN A  96      37.879  -6.541 -11.912  1.00 41.18           C  
ATOM    639  C   ASN A  96      36.521  -6.714 -11.222  1.00 41.18           C  
ATOM    640  CB  ASN A  96      38.329  -7.816 -12.662  1.00 41.18           C  
ATOM    641  O   ASN A  96      36.319  -7.658 -10.467  1.00 41.18           O  
ATOM    642  CG  ASN A  96      39.089  -7.520 -13.950  1.00 41.18           C  
ATOM    643  ND2 ASN A  96      39.700  -8.516 -14.545  1.00 41.18           N  
ATOM    644  OD1 ASN A  96      39.097  -6.416 -14.471  1.00 41.18           O  
ATOM    645  N   LYS A  97      35.605  -5.755 -11.426  1.00 43.96           N  
ATOM    646  CA  LYS A  97      34.217  -5.836 -10.946  1.00 43.96           C  
ATOM    647  C   LYS A  97      33.600  -7.131 -11.476  1.00 43.96           C  
ATOM    648  CB  LYS A  97      33.396  -4.633 -11.453  1.00 43.96           C  
ATOM    649  O   LYS A  97      33.337  -7.227 -12.673  1.00 43.96           O  
ATOM    650  CG  LYS A  97      33.475  -3.385 -10.565  1.00 43.96           C  
ATOM    651  CD  LYS A  97      32.640  -2.255 -11.188  1.00 43.96           C  
ATOM    652  CE  LYS A  97      32.621  -1.025 -10.275  1.00 43.96           C  
ATOM    653  NZ  LYS A  97      31.932   0.122 -10.918  1.00 43.96           N  
ATOM    654  N   SER A  98      33.372  -8.095 -10.593  1.00 50.61           N  
ATOM    655  CA  SER A  98      32.644  -9.328 -10.867  1.00 50.61           C  
ATOM    656  C   SER A  98      31.209  -8.989 -11.273  1.00 50.61           C  
ATOM    657  CB  SER A  98      32.682 -10.238  -9.627  1.00 50.61           C  
ATOM    658  O   SER A  98      30.324  -8.793 -10.445  1.00 50.61           O  
ATOM    659  OG  SER A  98      32.505  -9.485  -8.438  1.00 50.61           O  
ATOM    660  N   LYS A  99      30.971  -8.902 -12.585  1.00 58.91           N  
ATOM    661  CA  LYS A  99      29.620  -8.884 -13.161  1.00 58.91           C  
ATOM    662  C   LYS A  99      28.866 -10.195 -12.869  1.00 58.91           C  
ATOM    663  CB  LYS A  99      29.753  -8.581 -14.662  1.00 58.91           C  
ATOM    664  O   LYS A  99      27.647 -10.223 -12.984  1.00 58.91           O  
ATOM    665  CG  LYS A  99      28.404  -8.348 -15.353  1.00 58.91           C  
ATOM    666  CD  LYS A  99      28.615  -7.826 -16.777  1.00 58.91           C  
ATOM    667  CE  LYS A  99      27.259  -7.665 -17.466  1.00 58.91           C  
ATOM    668  NZ  LYS A  99      27.415  -7.099 -18.827  1.00 58.91           N  
ATOM    669  N   ASP A 100      29.589 -11.233 -12.453  1.00 60.25           N  
ATOM    670  CA  ASP A 100      29.082 -12.581 -12.190  1.00 60.25           C  
ATOM    671  C   ASP A 100      28.513 -12.811 -10.785  1.00 60.25           C  
ATOM    672  CB  ASP A 100      30.201 -13.582 -12.498  1.00 60.25           C  
ATOM    673  O   ASP A 100      27.934 -13.864 -10.554  1.00 60.25           O  
ATOM    674  CG  ASP A 100      30.522 -13.541 -13.987  1.00 60.25           C  
ATOM    675  OD1 ASP A 100      29.685 -14.032 -14.773  1.00 60.25           O  
ATOM    676  OD2 ASP A 100      31.550 -12.910 -14.329  1.00 60.25           O  
ATOM    677  N   ASP A 101      28.612 -11.852  -9.859  1.00 78.91           N  
ATOM    678  CA  ASP A 101      28.030 -12.013  -8.511  1.00 78.91           C  
ATOM    679  C   ASP A 101      26.639 -11.362  -8.384  1.00 78.91           C  
ATOM    680  CB  ASP A 101      29.043 -11.569  -7.445  1.00 78.91           C  
ATOM    681  O   ASP A 101      26.151 -11.052  -7.297  1.00 78.91           O  
ATOM    682  CG  ASP A 101      28.977 -12.389  -6.147  1.00 78.91           C  
ATOM    683  OD1 ASP A 101      28.579 -13.574  -6.195  1.00 78.91           O  
ATOM    684  OD2 ASP A 101      29.427 -11.832  -5.120  1.00 78.91           O  
ATOM    685  N   LEU A 102      25.999 -11.095  -9.526  1.00 88.20           N  
ATOM    686  CA  LEU A 102      24.627 -10.612  -9.577  1.00 88.20           C  
ATOM    687  C   LEU A 102      23.679 -11.805  -9.463  1.00 88.20           C  
ATOM    688  CB  LEU A 102      24.389  -9.811 -10.868  1.00 88.20           C  
ATOM    689  O   LEU A 102      23.724 -12.737 -10.263  1.00 88.20           O  
ATOM    690  CG  LEU A 102      25.194  -8.502 -10.956  1.00 88.20           C  
ATOM    691  CD1 LEU A 102      25.049  -7.904 -12.358  1.00 88.20           C  
ATOM    692  CD2 LEU A 102      24.708  -7.455  -9.949  1.00 88.20           C  
ATOM    693  N   VAL A 103      22.764 -11.746  -8.502  1.00 93.49           N  
ATOM    694  CA  VAL A 103      21.661 -12.700  -8.418  1.00 93.49           C  
ATOM    695  C   VAL A 103      20.714 -12.431  -9.583  1.00 93.49           C  
ATOM    696  CB  VAL A 103      20.947 -12.629  -7.058  1.00 93.49           C  
ATOM    697  O   VAL A 103      20.307 -11.289  -9.805  1.00 93.49           O  
ATOM    698  CG1 VAL A 103      19.856 -13.707  -6.971  1.00 93.49           C  
ATOM    699  CG2 VAL A 103      21.941 -12.861  -5.912  1.00 93.49           C  
ATOM    700  N   VAL A 104      20.359 -13.479 -10.324  1.00 95.78           N  
ATOM    701  CA  VAL A 104      19.470 -13.405 -11.488  1.00 95.78           C  
ATOM    702  C   VAL A 104      18.231 -14.262 -11.254  1.00 95.78           C  
ATOM    703  CB  VAL A 104      20.206 -13.805 -12.783  1.00 95.78           C  
ATOM    704  O   VAL A 104      18.324 -15.392 -10.781  1.00 95.78           O  
ATOM    705  CG1 VAL A 104      19.272 -13.782 -13.999  1.00 95.78           C  
ATOM    706  CG2 VAL A 104      21.367 -12.844 -13.078  1.00 95.78           C  
ATOM    707  N   ALA A 105      17.067 -13.729 -11.614  1.00 96.36           N  
ATOM    708  CA  ALA A 105      15.809 -14.454 -11.694  1.00 96.36           C  
ATOM    709  C   ALA A 105      15.100 -14.150 -13.014  1.00 96.36           C  
ATOM    710  CB  ALA A 105      14.923 -14.109 -10.494  1.00 96.36           C  
ATOM    711  O   ALA A 105      15.258 -13.082 -13.609  1.00 96.36           O  
ATOM    712  N   GLU A 106      14.276 -15.092 -13.457  1.00 96.18           N  
ATOM    713  CA  GLU A 106      13.527 -14.986 -14.702  1.00 96.18           C  
ATOM    714  C   GLU A 106      12.046 -15.220 -14.417  1.00 96.18           C  
ATOM    715  CB  GLU A 106      14.101 -15.957 -15.738  1.00 96.18           C  
ATOM    716  O   GLU A 106      11.676 -16.179 -13.741  1.00 96.18           O  
ATOM    717  CG  GLU A 106      15.577 -15.620 -16.022  1.00 96.18           C  
ATOM    718  CD  GLU A 106      16.162 -16.489 -17.123  1.00 96.18           C  
ATOM    719  OE1 GLU A 106      16.885 -15.950 -17.992  1.00 96.18           O  
ATOM    720  OE2 GLU A 106      15.803 -17.680 -17.199  1.00 96.18           O  
ATOM    721  N   VAL A 107      11.198 -14.311 -14.898  1.00 96.38           N  
ATOM    722  CA  VAL A 107       9.748 -14.353 -14.689  1.00 96.38           C  
ATOM    723  C   VAL A 107       9.065 -14.441 -16.044  1.00 96.38           C  
ATOM    724  CB  VAL A 107       9.246 -13.137 -13.885  1.00 96.38           C  
ATOM    725  O   VAL A 107       9.035 -13.462 -16.786  1.00 96.38           O  
ATOM    726  CG1 VAL A 107       7.757 -13.302 -13.552  1.00 96.38           C  
ATOM    727  CG2 VAL A 107      10.007 -12.954 -12.564  1.00 96.38           C  
ATOM    728  N   GLU A 108       8.528 -15.608 -16.381  1.00 95.22           N  
ATOM    729  CA  GLU A 108       7.754 -15.796 -17.609  1.00 95.22           C  
ATOM    730  C   GLU A 108       6.452 -14.980 -17.551  1.00 95.22           C  
ATOM    731  CB  GLU A 108       7.522 -17.297 -17.842  1.00 95.22           C  
ATOM    732  O   GLU A 108       5.710 -15.036 -16.571  1.00 95.22           O  
ATOM    733  CG  GLU A 108       6.932 -17.576 -19.232  1.00 95.22           C  
ATOM    734  CD  GLU A 108       6.877 -19.072 -19.589  1.00 95.22           C  
ATOM    735  OE1 GLU A 108       6.136 -19.400 -20.537  1.00 95.22           O  
ATOM    736  OE2 GLU A 108       7.633 -19.881 -19.005  1.00 95.22           O  
ATOM    737  N   ILE A 109       6.193 -14.188 -18.594  1.00 95.72           N  
ATOM    738  CA  ILE A 109       5.003 -13.327 -18.725  1.00 95.72           C  
ATOM    739  C   ILE A 109       4.209 -13.633 -20.002  1.00 95.72           C  
ATOM    740  CB  ILE A 109       5.357 -11.825 -18.615  1.00 95.72           C  
ATOM    741  O   ILE A 109       3.345 -12.852 -20.401  1.00 95.72           O  
ATOM    742  CG1 ILE A 109       6.325 -11.385 -19.734  1.00 95.72           C  
ATOM    743  CG2 ILE A 109       5.921 -11.495 -17.222  1.00 95.72           C  
ATOM    744  CD1 ILE A 109       6.397  -9.865 -19.925  1.00 95.72           C  
ATOM    745  N   ASN A 110       4.524 -14.745 -20.666  1.00 94.09           N  
ATOM    746  CA  ASN A 110       3.902 -15.153 -21.918  1.00 94.09           C  
ATOM    747  C   ASN A 110       2.406 -15.463 -21.747  1.00 94.09           C  
ATOM    748  CB  ASN A 110       4.695 -16.351 -22.446  1.00 94.09           C  
ATOM    749  O   ASN A 110       1.590 -14.951 -22.511  1.00 94.09           O  
ATOM    750  CG  ASN A 110       4.287 -16.675 -23.861  1.00 94.09           C  
ATOM    751  ND2 ASN A 110       3.552 -17.740 -24.063  1.00 94.09           N  
ATOM    752  OD1 ASN A 110       4.626 -15.938 -24.780  1.00 94.09           O  
ATOM    753  N   ASP A 111       2.067 -16.202 -20.686  1.00 92.90           N  
ATOM    754  CA  ASP A 111       0.707 -16.689 -20.396  1.00 92.90           C  
ATOM    755  C   ASP A 111      -0.072 -15.770 -19.428  1.00 92.90           C  
ATOM    756  CB  ASP A 111       0.794 -18.136 -19.880  1.00 92.90           C  
ATOM    757  O   ASP A 111      -1.151 -16.095 -18.937  1.00 92.90           O  
ATOM    758  CG  ASP A 111       1.584 -19.071 -20.810  1.00 92.90           C  
ATOM    759  OD1 ASP A 111       1.524 -18.887 -22.049  1.00 92.90           O  
ATOM    760  OD2 ASP A 111       2.297 -19.943 -20.271  1.00 92.90           O  
ATOM    761  N   VAL A 112       0.483 -14.596 -19.125  1.00 93.33           N  
ATOM    762  CA  VAL A 112      -0.142 -13.571 -18.280  1.00 93.33           C  
ATOM    763  C   VAL A 112      -1.191 -12.793 -19.099  1.00 93.33           C  
ATOM    764  CB  VAL A 112       0.974 -12.669 -17.721  1.00 93.33           C  
ATOM    765  O   VAL A 112      -0.949 -12.529 -20.280  1.00 93.33           O  
ATOM    766  CG1 VAL A 112       0.483 -11.374 -17.095  1.00 93.33           C  
ATOM    767  CG2 VAL A 112       1.805 -13.404 -16.667  1.00 93.33           C  
ATOM    768  N   PRO A 113      -2.325 -12.340 -18.510  1.00 92.96           N  
ATOM    769  CA  PRO A 113      -3.326 -11.563 -19.242  1.00 92.96           C  
ATOM    770  C   PRO A 113      -2.734 -10.380 -20.014  1.00 92.96           C  
ATOM    771  CB  PRO A 113      -4.333 -11.083 -18.196  1.00 92.96           C  
ATOM    772  O   PRO A 113      -1.870  -9.663 -19.500  1.00 92.96           O  
ATOM    773  CG  PRO A 113      -4.269 -12.178 -17.139  1.00 92.96           C  
ATOM    774  CD  PRO A 113      -2.799 -12.601 -17.154  1.00 92.96           C  
ATOM    775  N   LEU A 114      -3.251 -10.136 -21.225  1.00 91.86           N  
ATOM    776  CA  LEU A 114      -2.753  -9.122 -22.167  1.00 91.86           C  
ATOM    777  C   LEU A 114      -2.516  -7.754 -21.510  1.00 91.86           C  
ATOM    778  CB  LEU A 114      -3.769  -9.000 -23.321  1.00 91.86           C  
ATOM    779  O   LEU A 114      -1.488  -7.119 -21.743  1.00 91.86           O  
ATOM    780  CG  LEU A 114      -3.432  -7.924 -24.373  1.00 91.86           C  
ATOM    781  CD1 LEU A 114      -2.108  -8.219 -25.064  1.00 91.86           C  
ATOM    782  CD2 LEU A 114      -4.516  -7.864 -25.445  1.00 91.86           C  
ATOM    783  N   THR A 115      -3.446  -7.318 -20.659  1.00 91.14           N  
ATOM    784  CA  THR A 115      -3.363  -6.050 -19.921  1.00 91.14           C  
ATOM    785  C   THR A 115      -2.121  -5.984 -19.034  1.00 91.14           C  
ATOM    786  CB  THR A 115      -4.623  -5.865 -19.061  1.00 91.14           C  
ATOM    787  O   THR A 115      -1.385  -4.997 -19.067  1.00 91.14           O  
ATOM    788  CG2 THR A 115      -4.705  -4.480 -18.427  1.00 91.14           C  
ATOM    789  OG1 THR A 115      -5.756  -6.026 -19.878  1.00 91.14           O  
ATOM    790  N   CYS A 116      -1.854  -7.043 -18.268  1.00 94.71           N  
ATOM    791  CA  CYS A 116      -0.691  -7.124 -17.390  1.00 94.71           C  
ATOM    792  C   CYS A 116       0.598  -7.257 -18.204  1.00 94.71           C  
ATOM    793  CB  CYS A 116      -0.843  -8.328 -16.459  1.00 94.71           C  
ATOM    794  O   CYS A 116       1.574  -6.580 -17.899  1.00 94.71           O  
ATOM    795  SG  CYS A 116      -2.392  -8.298 -15.544  1.00 94.71           S  
ATOM    796  N   ARG A 117       0.593  -8.072 -19.269  1.00 95.57           N  
ATOM    797  CA  ARG A 117       1.737  -8.234 -20.177  1.00 95.57           C  
ATOM    798  C   ARG A 117       2.159  -6.891 -20.771  1.00 95.57           C  
ATOM    799  CB  ARG A 117       1.368  -9.252 -21.265  1.00 95.57           C  
ATOM    800  O   ARG A 117       3.306  -6.491 -20.613  1.00 95.57           O  
ATOM    801  CG  ARG A 117       2.556  -9.592 -22.175  1.00 95.57           C  
ATOM    802  CD  ARG A 117       2.098 -10.478 -23.336  1.00 95.57           C  
ATOM    803  NE  ARG A 117       1.333  -9.720 -24.350  1.00 95.57           N  
ATOM    804  NH1 ARG A 117       0.715 -11.535 -25.604  1.00 95.57           N  
ATOM    805  NH2 ARG A 117       0.297  -9.496 -26.368  1.00 95.57           N  
ATOM    806  CZ  ARG A 117       0.780 -10.251 -25.426  1.00 95.57           C  
ATOM    807  N   ASN A 118       1.214  -6.160 -21.366  1.00 94.64           N  
ATOM    808  CA  ASN A 118       1.457  -4.847 -21.969  1.00 94.64           C  
ATOM    809  C   ASN A 118       1.916  -3.798 -20.952  1.00 94.64           C  
ATOM    810  CB  ASN A 118       0.164  -4.357 -22.642  1.00 94.64           C  
ATOM    811  O   ASN A 118       2.589  -2.843 -21.328  1.00 94.64           O  
ATOM    812  CG  ASN A 118      -0.203  -5.106 -23.908  1.00 94.64           C  
ATOM    813  ND2 ASN A 118      -1.412  -4.922 -24.381  1.00 94.64           N  
ATOM    814  OD1 ASN A 118       0.577  -5.834 -24.505  1.00 94.64           O  
ATOM    815  N   LEU A 119       1.522  -3.932 -19.685  1.00 94.95           N  
ATOM    816  CA  LEU A 119       1.985  -3.061 -18.610  1.00 94.95           C  
ATOM    817  C   LEU A 119       3.426  -3.406 -18.209  1.00 94.95           C  
ATOM    818  CB  LEU A 119       0.984  -3.170 -17.447  1.00 94.95           C  
ATOM    819  O   LEU A 119       4.271  -2.523 -18.135  1.00 94.95           O  
ATOM    820  CG  LEU A 119       1.289  -2.260 -16.248  1.00 94.95           C  
ATOM    821  CD1 LEU A 119       1.293  -0.778 -16.629  1.00 94.95           C  
ATOM    822  CD2 LEU A 119       0.217  -2.472 -15.179  1.00 94.95           C  
ATOM    823  N   LEU A 120       3.727  -4.690 -18.022  1.00 96.68           N  
ATOM    824  CA  LEU A 120       5.037  -5.191 -17.601  1.00 96.68           C  
ATOM    825  C   LEU A 120       6.134  -5.024 -18.661  1.00 96.68           C  
ATOM    826  CB  LEU A 120       4.872  -6.671 -17.224  1.00 96.68           C  
ATOM    827  O   LEU A 120       7.307  -4.919 -18.310  1.00 96.68           O  
ATOM    828  CG  LEU A 120       4.156  -6.892 -15.881  1.00 96.68           C  
ATOM    829  CD1 LEU A 120       3.836  -8.374 -15.725  1.00 96.68           C  
ATOM    830  CD2 LEU A 120       5.007  -6.454 -14.685  1.00 96.68           C  
ATOM    831  N   THR A 121       5.782  -4.966 -19.947  1.00 95.61           N  
ATOM    832  CA  THR A 121       6.731  -4.708 -21.044  1.00 95.61           C  
ATOM    833  C   THR A 121       7.010  -3.220 -21.279  1.00 95.61           C  
ATOM    834  CB  THR A 121       6.271  -5.363 -22.352  1.00 95.61           C  
ATOM    835  O   THR A 121       7.836  -2.882 -22.124  1.00 95.61           O  
ATOM    836  CG2 THR A 121       6.240  -6.888 -22.249  1.00 95.61           C  
ATOM    837  OG1 THR A 121       4.984  -4.905 -22.707  1.00 95.61           O  
ATOM    838  N   ARG A 122       6.338  -2.300 -20.570  1.00 95.65           N  
ATOM    839  CA  ARG A 122       6.606  -0.858 -20.699  1.00 95.65           C  
ATOM    840  C   ARG A 122       7.863  -0.478 -19.928  1.00 95.65           C  
ATOM    841  CB  ARG A 122       5.409  -0.026 -20.216  1.00 95.65           C  
ATOM    842  O   ARG A 122       7.957  -0.750 -18.733  1.00 95.65           O  
ATOM    843  CG  ARG A 122       4.271  -0.047 -21.239  1.00 95.65           C  
ATOM    844  CD  ARG A 122       2.987   0.532 -20.637  1.00 95.65           C  
ATOM    845  NE  ARG A 122       1.857   0.413 -21.577  1.00 95.65           N  
ATOM    846  NH1 ARG A 122       0.566   2.120 -20.742  1.00 95.65           N  
ATOM    847  NH2 ARG A 122      -0.148   0.965 -22.512  1.00 95.65           N  
ATOM    848  CZ  ARG A 122       0.769   1.163 -21.607  1.00 95.65           C  
ATOM    849  N   GLY A 123       8.759   0.264 -20.584  1.00 95.94           N  
ATOM    850  CA  GLY A 123       9.983   0.786 -19.962  1.00 95.94           C  
ATOM    851  C   GLY A 123       9.708   1.552 -18.665  1.00 95.94           C  
ATOM    852  O   GLY A 123      10.314   1.253 -17.651  1.00 95.94           O  
ATOM    853  N   GLN A 124       8.687   2.418 -18.643  1.00 95.93           N  
ATOM    854  CA  GLN A 124       8.288   3.162 -17.435  1.00 95.93           C  
ATOM    855  C   GLN A 124       7.976   2.255 -16.234  1.00 95.93           C  
ATOM    856  CB  GLN A 124       7.043   4.010 -17.750  1.00 95.93           C  
ATOM    857  O   GLN A 124       8.400   2.532 -15.116  1.00 95.93           O  
ATOM    858  CG  GLN A 124       7.341   5.209 -18.660  1.00 95.93           C  
ATOM    859  CD  GLN A 124       8.182   6.271 -17.956  1.00 95.93           C  
ATOM    860  NE2 GLN A 124       9.305   6.665 -18.511  1.00 95.93           N  
ATOM    861  OE1 GLN A 124       7.844   6.763 -16.894  1.00 95.93           O  
ATOM    862  N   THR A 125       7.248   1.160 -16.461  1.00 95.75           N  
ATOM    863  CA  THR A 125       6.906   0.204 -15.403  1.00 95.75           C  
ATOM    864  C   THR A 125       8.140  -0.581 -14.961  1.00 95.75           C  
ATOM    865  CB  THR A 125       5.788  -0.730 -15.885  1.00 95.75           C  
ATOM    866  O   THR A 125       8.330  -0.796 -13.768  1.00 95.75           O  
ATOM    867  CG2 THR A 125       5.322  -1.712 -14.812  1.00 95.75           C  
ATOM    868  OG1 THR A 125       4.669   0.055 -16.245  1.00 95.75           O  
ATOM    869  N   GLN A 126       9.021  -0.959 -15.888  1.00 97.09           N  
ATOM    870  CA  GLN A 126      10.292  -1.618 -15.561  1.00 97.09           C  
ATOM    871  C   GLN A 126      11.240  -0.703 -14.787  1.00 97.09           C  
ATOM    872  CB  GLN A 126      10.976  -2.109 -16.839  1.00 97.09           C  
ATOM    873  O   GLN A 126      11.878  -1.159 -13.840  1.00 97.09           O  
ATOM    874  CG  GLN A 126      10.156  -3.238 -17.454  1.00 97.09           C  
ATOM    875  CD  GLN A 126      10.682  -3.706 -18.794  1.00 97.09           C  
ATOM    876  NE2 GLN A 126       9.835  -4.403 -19.494  1.00 97.09           N  
ATOM    877  OE1 GLN A 126      11.807  -3.499 -19.218  1.00 97.09           O  
ATOM    878  N   ASP A 127      11.288   0.583 -15.129  1.00 97.06           N  
ATOM    879  CA  ASP A 127      12.065   1.602 -14.426  1.00 97.06           C  
ATOM    880  C   ASP A 127      11.533   1.816 -13.007  1.00 97.06           C  
ATOM    881  CB  ASP A 127      12.007   2.938 -15.185  1.00 97.06           C  
ATOM    882  O   ASP A 127      12.313   1.949 -12.067  1.00 97.06           O  
ATOM    883  CG  ASP A 127      12.736   2.940 -16.530  1.00 97.06           C  
ATOM    884  OD1 ASP A 127      13.719   2.180 -16.663  1.00 97.06           O  
ATOM    885  OD2 ASP A 127      12.334   3.769 -17.381  1.00 97.06           O  
ATOM    886  N   GLU A 128      10.208   1.826 -12.826  1.00 96.99           N  
ATOM    887  CA  GLU A 128       9.576   1.895 -11.506  1.00 96.99           C  
ATOM    888  C   GLU A 128       9.930   0.667 -10.660  1.00 96.99           C  
ATOM    889  CB  GLU A 128       8.054   2.046 -11.659  1.00 96.99           C  
ATOM    890  O   GLU A 128      10.416   0.817  -9.537  1.00 96.99           O  
ATOM    891  CG  GLU A 128       7.358   2.304 -10.311  1.00 96.99           C  
ATOM    892  CD  GLU A 128       5.826   2.196 -10.394  1.00 96.99           C  
ATOM    893  OE1 GLU A 128       5.217   1.851  -9.351  1.00 96.99           O  
ATOM    894  OE2 GLU A 128       5.272   2.419 -11.493  1.00 96.99           O  
ATOM    895  N   ILE A 129       9.758  -0.545 -11.205  1.00 97.09           N  
ATOM    896  CA  ILE A 129      10.121  -1.788 -10.510  1.00 97.09           C  
ATOM    897  C   ILE A 129      11.611  -1.772 -10.163  1.00 97.09           C  
ATOM    898  CB  ILE A 129       9.761  -3.038 -11.347  1.00 97.09           C  
ATOM    899  O   ILE A 129      11.981  -2.111  -9.036  1.00 97.09           O  
ATOM    900  CG1 ILE A 129       8.238  -3.150 -11.585  1.00 97.09           C  
ATOM    901  CG2 ILE A 129      10.233  -4.317 -10.623  1.00 97.09           C  
ATOM    902  CD1 ILE A 129       7.883  -4.070 -12.760  1.00 97.09           C  
ATOM    903  N   SER A 130      12.465  -1.333 -11.089  1.00 96.94           N  
ATOM    904  CA  SER A 130      13.909  -1.294 -10.873  1.00 96.94           C  
ATOM    905  C   SER A 130      14.304  -0.286  -9.793  1.00 96.94           C  
ATOM    906  CB  SER A 130      14.676  -1.013 -12.174  1.00 96.94           C  
ATOM    907  O   SER A 130      15.108  -0.592  -8.914  1.00 96.94           O  
ATOM    908  OG  SER A 130      14.383  -1.966 -13.179  1.00 96.94           O  
ATOM    909  N   ARG A 131      13.675   0.895  -9.788  1.00 96.55           N  
ATOM    910  CA  ARG A 131      13.895   1.951  -8.790  1.00 96.55           C  
ATOM    911  C   ARG A 131      13.452   1.536  -7.387  1.00 96.55           C  
ATOM    912  CB  ARG A 131      13.148   3.203  -9.261  1.00 96.55           C  
ATOM    913  O   ARG A 131      14.132   1.865  -6.422  1.00 96.55           O  
ATOM    914  CG  ARG A 131      13.487   4.476  -8.471  1.00 96.55           C  
ATOM    915  CD  ARG A 131      12.541   5.628  -8.846  1.00 96.55           C  
ATOM    916  NE  ARG A 131      12.414   5.793 -10.310  1.00 96.55           N  
ATOM    917  NH1 ARG A 131      10.446   6.975 -10.338  1.00 96.55           N  
ATOM    918  NH2 ARG A 131      11.338   6.265 -12.258  1.00 96.55           N  
ATOM    919  CZ  ARG A 131      11.406   6.347 -10.959  1.00 96.55           C  
ATOM    920  N   LEU A 132      12.326   0.830  -7.269  1.00 95.22           N  
ATOM    921  CA  LEU A 132      11.784   0.385  -5.979  1.00 95.22           C  
ATOM    922  C   LEU A 132      12.537  -0.823  -5.409  1.00 95.22           C  
ATOM    923  CB  LEU A 132      10.293   0.041  -6.153  1.00 95.22           C  
ATOM    924  O   LEU A 132      12.766  -0.909  -4.203  1.00 95.22           O  
ATOM    925  CG  LEU A 132       9.369   1.244  -6.422  1.00 95.22           C  
ATOM    926  CD1 LEU A 132       7.956   0.732  -6.705  1.00 95.22           C  
ATOM    927  CD2 LEU A 132       9.310   2.205  -5.232  1.00 95.22           C  
ATOM    928  N   SER A 133      12.908  -1.773  -6.266  1.00 96.54           N  
ATOM    929  CA  SER A 133      13.556  -3.018  -5.844  1.00 96.54           C  
ATOM    930  C   SER A 133      15.072  -2.897  -5.692  1.00 96.54           C  
ATOM    931  CB  SER A 133      13.237  -4.129  -6.837  1.00 96.54           C  
ATOM    932  O   SER A 133      15.655  -3.633  -4.896  1.00 96.54           O  
ATOM    933  OG  SER A 133      13.797  -3.813  -8.093  1.00 96.54           O  
ATOM    934  N   GLY A 134      15.713  -1.987  -6.431  1.00 95.13           N  
ATOM    935  CA  GLY A 134      17.168  -1.931  -6.586  1.00 95.13           C  
ATOM    936  C   GLY A 134      17.737  -3.023  -7.503  1.00 95.13           C  
ATOM    937  O   GLY A 134      18.954  -3.114  -7.639  1.00 95.13           O  
ATOM    938  N   ALA A 135      16.886  -3.850  -8.117  1.00 97.15           N  
ATOM    939  CA  ALA A 135      17.267  -4.831  -9.128  1.00 97.15           C  
ATOM    940  C   ALA A 135      16.949  -4.278 -10.522  1.00 97.15           C  
ATOM    941  CB  ALA A 135      16.537  -6.148  -8.841  1.00 97.15           C  
ATOM    942  O   ALA A 135      15.917  -3.653 -10.718  1.00 97.15           O  
ATOM    943  N   ALA A 136      17.805  -4.503 -11.510  1.00 96.85           N  
ATOM    944  CA  ALA A 136      17.510  -4.131 -12.886  1.00 96.85           C  
ATOM    945  C   ALA A 136      16.545  -5.145 -13.521  1.00 96.85           C  
ATOM    946  CB  ALA A 136      18.823  -3.978 -13.657  1.00 96.85           C  
ATOM    947  O   ALA A 136      16.767  -6.354 -13.444  1.00 96.85           O  
ATOM    948  N   VAL A 137      15.497  -4.644 -14.175  1.00 97.43           N  
ATOM    949  CA  VAL A 137      14.488  -5.441 -14.887  1.00 97.43           C  
ATOM    950  C   VAL A 137      14.576  -5.167 -16.386  1.00 97.43           C  
ATOM    951  CB  VAL A 137      13.075  -5.145 -14.348  1.00 97.43           C  
ATOM    952  O   VAL A 137      14.690  -4.018 -16.800  1.00 97.43           O  
ATOM    953  CG1 VAL A 137      12.017  -6.045 -15.002  1.00 97.43           C  
ATOM    954  CG2 VAL A 137      13.007  -5.375 -12.832  1.00 97.43           C  
ATOM    955  N   SER A 138      14.525  -6.212 -17.211  1.00 96.31           N  
ATOM    956  CA  SER A 138      14.559  -6.099 -18.675  1.00 96.31           C  
ATOM    957  C   SER A 138      13.682  -7.168 -19.329  1.00 96.31           C  
ATOM    958  CB  SER A 138      16.013  -6.234 -19.138  1.00 96.31           C  
ATOM    959  O   SER A 138      13.664  -8.311 -18.877  1.00 96.31           O  
ATOM    960  OG  SER A 138      16.141  -6.103 -20.539  1.00 96.31           O  
ATOM    961  N   THR A 139      12.956  -6.829 -20.396  1.00 96.77           N  
ATOM    962  CA  THR A 139      12.205  -7.817 -21.192  1.00 96.77           C  
ATOM    963  C   THR A 139      13.122  -8.609 -22.118  1.00 96.77           C  
ATOM    964  CB  THR A 139      11.101  -7.157 -22.026  1.00 96.77           C  
ATOM    965  O   THR A 139      13.955  -8.032 -22.814  1.00 96.77           O  
ATOM    966  CG2 THR A 139      10.201  -8.153 -22.748  1.00 96.77           C  
ATOM    967  OG1 THR A 139      10.232  -6.462 -21.181  1.00 96.77           O  
ATOM    968  N   ARG A 140      12.936  -9.932 -22.163  1.00 95.00           N  
ATOM    969  CA  ARG A 140      13.632 -10.860 -23.062  1.00 95.00           C  
ATOM    970  C   ARG A 140      12.691 -11.944 -23.596  1.00 95.00           C  
ATOM    971  CB  ARG A 140      14.829 -11.482 -22.328  1.00 95.00           C  
ATOM    972  O   ARG A 140      11.552 -12.078 -23.155  1.00 95.00           O  
ATOM    973  CG  ARG A 140      15.954 -10.469 -22.095  1.00 95.00           C  
ATOM    974  CD  ARG A 140      17.258 -11.206 -21.798  1.00 95.00           C  
ATOM    975  NE  ARG A 140      18.361 -10.254 -21.582  1.00 95.00           N  
ATOM    976  NH1 ARG A 140      19.527 -11.513 -20.056  1.00 95.00           N  
ATOM    977  NH2 ARG A 140      20.236  -9.461 -20.567  1.00 95.00           N  
ATOM    978  CZ  ARG A 140      19.368 -10.416 -20.742  1.00 95.00           C  
ATOM    979  N   GLY A 141      13.192 -12.719 -24.555  1.00 93.27           N  
ATOM    980  CA  GLY A 141      12.409 -13.726 -25.269  1.00 93.27           C  
ATOM    981  C   GLY A 141      11.479 -13.103 -26.308  1.00 93.27           C  
ATOM    982  O   GLY A 141      11.531 -11.902 -26.577  1.00 93.27           O  
ATOM    983  N   ARG A 142      10.621 -13.934 -26.896  1.00 92.55           N  
ATOM    984  CA  ARG A 142       9.562 -13.500 -27.813  1.00 92.55           C  
ATOM    985  C   ARG A 142       8.218 -14.022 -27.338  1.00 92.55           C  
ATOM    986  CB  ARG A 142       9.866 -13.925 -29.259  1.00 92.55           C  
ATOM    987  O   ARG A 142       8.160 -15.053 -26.674  1.00 92.55           O  
ATOM    988  CG  ARG A 142       9.915 -15.448 -29.456  1.00 92.55           C  
ATOM    989  CD  ARG A 142       9.867 -15.784 -30.947  1.00 92.55           C  
ATOM    990  NE  ARG A 142       9.894 -17.238 -31.180  1.00 92.55           N  
ATOM    991  NH1 ARG A 142      12.155 -17.437 -31.225  1.00 92.55           N  
ATOM    992  NH2 ARG A 142      10.895 -19.229 -31.640  1.00 92.55           N  
ATOM    993  CZ  ARG A 142      10.977 -17.968 -31.345  1.00 92.55           C  
ATOM    994  N   PHE A 143       7.140 -13.331 -27.690  1.00 92.74           N  
ATOM    995  CA  PHE A 143       5.810 -13.898 -27.493  1.00 92.74           C  
ATOM    996  C   PHE A 143       5.691 -15.197 -28.300  1.00 92.74           C  
ATOM    997  CB  PHE A 143       4.742 -12.871 -27.879  1.00 92.74           C  
ATOM    998  O   PHE A 143       6.084 -15.230 -29.465  1.00 92.74           O  
ATOM    999  CG  PHE A 143       3.335 -13.402 -27.709  1.00 92.74           C  
ATOM   1000  CD1 PHE A 143       2.550 -13.701 -28.838  1.00 92.74           C  
ATOM   1001  CD2 PHE A 143       2.846 -13.692 -26.421  1.00 92.74           C  
ATOM   1002  CE1 PHE A 143       1.271 -14.262 -28.677  1.00 92.74           C  
ATOM   1003  CE2 PHE A 143       1.578 -14.280 -26.264  1.00 92.74           C  
ATOM   1004  CZ  PHE A 143       0.783 -14.547 -27.391  1.00 92.74           C  
ATOM   1005  N   MET A 144       5.199 -16.251 -27.658  1.00 91.51           N  
ATOM   1006  CA  MET A 144       4.952 -17.554 -28.267  1.00 91.51           C  
ATOM   1007  C   MET A 144       3.525 -17.967 -27.941  1.00 91.51           C  
ATOM   1008  CB  MET A 144       5.932 -18.605 -27.725  1.00 91.51           C  
ATOM   1009  O   MET A 144       3.096 -17.883 -26.792  1.00 91.51           O  
ATOM   1010  CG  MET A 144       7.376 -18.349 -28.154  1.00 91.51           C  
ATOM   1011  SD  MET A 144       8.537 -19.510 -27.396  1.00 91.51           S  
ATOM   1012  CE  MET A 144      10.065 -18.925 -28.147  1.00 91.51           C  
ATOM   1013  N   THR A 145       2.788 -18.439 -28.934  1.00 89.78           N  
ATOM   1014  CA  THR A 145       1.525 -19.145 -28.695  1.00 89.78           C  
ATOM   1015  C   THR A 145       1.781 -20.473 -27.973  1.00 89.78           C  
ATOM   1016  CB  THR A 145       0.770 -19.374 -30.007  1.00 89.78           C  
ATOM   1017  O   THR A 145       2.912 -20.971 -27.929  1.00 89.78           O  
ATOM   1018  CG2 THR A 145       0.383 -18.057 -30.680  1.00 89.78           C  
ATOM   1019  OG1 THR A 145       1.586 -20.092 -30.895  1.00 89.78           O  
ATOM   1020  N   THR A 146       0.742 -21.067 -27.385  1.00 85.76           N  
ATOM   1021  CA  THR A 146       0.854 -22.348 -26.670  1.00 85.76           C  
ATOM   1022  C   THR A 146       1.372 -23.460 -27.594  1.00 85.76           C  
ATOM   1023  CB  THR A 146      -0.512 -22.721 -26.072  1.00 85.76           C  
ATOM   1024  O   THR A 146       2.169 -24.301 -27.176  1.00 85.76           O  
ATOM   1025  CG2 THR A 146      -0.442 -23.927 -25.138  1.00 85.76           C  
ATOM   1026  OG1 THR A 146      -1.003 -21.639 -25.306  1.00 85.76           O  
ATOM   1027  N   GLU A 147       1.000 -23.418 -28.874  1.00 87.08           N  
ATOM   1028  CA  GLU A 147       1.425 -24.355 -29.913  1.00 87.08           C  
ATOM   1029  C   GLU A 147       2.882 -24.131 -30.331  1.00 87.08           C  
ATOM   1030  CB  GLU A 147       0.533 -24.214 -31.161  1.00 87.08           C  
ATOM   1031  O   GLU A 147       3.611 -25.093 -30.580  1.00 87.08           O  
ATOM   1032  CG  GLU A 147      -0.976 -24.414 -30.930  1.00 87.08           C  
ATOM   1033  CD  GLU A 147      -1.665 -23.270 -30.163  1.00 87.08           C  
ATOM   1034  OE1 GLU A 147      -2.712 -23.546 -29.546  1.00 87.08           O  
ATOM   1035  OE2 GLU A 147      -1.108 -22.149 -30.133  1.00 87.08           O  
ATOM   1036  N   GLU A 148       3.325 -22.873 -30.411  1.00 87.44           N  
ATOM   1037  CA  GLU A 148       4.718 -22.534 -30.713  1.00 87.44           C  
ATOM   1038  C   GLU A 148       5.639 -22.917 -29.558  1.00 87.44           C  
ATOM   1039  CB  GLU A 148       4.860 -21.040 -31.010  1.00 87.44           C  
ATOM   1040  O   GLU A 148       6.667 -23.548 -29.791  1.00 87.44           O  
ATOM   1041  CG  GLU A 148       4.300 -20.672 -32.390  1.00 87.44           C  
ATOM   1042  CD  GLU A 148       4.214 -19.151 -32.548  1.00 87.44           C  
ATOM   1043  OE1 GLU A 148       4.749 -18.640 -33.552  1.00 87.44           O  
ATOM   1044  OE2 GLU A 148       3.635 -18.511 -31.635  1.00 87.44           O  
ATOM   1045  N   LYS A 149       5.246 -22.631 -28.311  1.00 85.12           N  
ATOM   1046  CA  LYS A 149       6.012 -22.993 -27.109  1.00 85.12           C  
ATOM   1047  C   LYS A 149       6.304 -24.497 -27.037  1.00 85.12           C  
ATOM   1048  CB  LYS A 149       5.235 -22.496 -25.880  1.00 85.12           C  
ATOM   1049  O   LYS A 149       7.354 -24.883 -26.536  1.00 85.12           O  
ATOM   1050  CG  LYS A 149       6.005 -22.644 -24.555  1.00 85.12           C  
ATOM   1051  CD  LYS A 149       5.190 -22.002 -23.422  1.00 85.12           C  
ATOM   1052  CE  LYS A 149       5.922 -21.934 -22.079  1.00 85.12           C  
ATOM   1053  NZ  LYS A 149       5.977 -23.227 -21.367  1.00 85.12           N  
ATOM   1054  N   ALA A 150       5.412 -25.339 -27.567  1.00 83.32           N  
ATOM   1055  CA  ALA A 150       5.597 -26.791 -27.638  1.00 83.32           C  
ATOM   1056  C   ALA A 150       6.525 -27.258 -28.780  1.00 83.32           C  
ATOM   1057  CB  ALA A 150       4.209 -27.429 -27.766  1.00 83.32           C  
ATOM   1058  O   ALA A 150       7.084 -28.349 -28.708  1.00 83.32           O  
ATOM   1059  N   LYS A 151       6.682 -26.457 -29.840  1.00 82.71           N  
ATOM   1060  CA  LYS A 151       7.498 -26.778 -31.029  1.00 82.71           C  
ATOM   1061  C   LYS A 151       8.893 -26.152 -30.989  1.00 82.71           C  
ATOM   1062  CB  LYS A 151       6.749 -26.310 -32.283  1.00 82.71           C  
ATOM   1063  O   LYS A 151       9.734 -26.458 -31.831  1.00 82.71           O  
ATOM   1064  CG  LYS A 151       5.468 -27.118 -32.530  1.00 82.71           C  
ATOM   1065  CD  LYS A 151       4.663 -26.485 -33.668  1.00 82.71           C  
ATOM   1066  CE  LYS A 151       3.340 -27.233 -33.837  1.00 82.71           C  
ATOM   1067  NZ  LYS A 151       2.494 -26.597 -34.876  1.00 82.71           N  
ATOM   1068  N   VAL A 152       9.114 -25.238 -30.054  1.00 73.84           N  
ATOM   1069  CA  VAL A 152      10.317 -24.422 -29.965  1.00 73.84           C  
ATOM   1070  C   VAL A 152      11.513 -25.236 -29.457  1.00 73.84           C  
ATOM   1071  CB  VAL A 152       9.988 -23.167 -29.139  1.00 73.84           C  
ATOM   1072  O   VAL A 152      11.449 -25.915 -28.436  1.00 73.84           O  
ATOM   1073  CG1 VAL A 152      11.218 -22.566 -28.493  1.00 73.84           C  
ATOM   1074  CG2 VAL A 152       9.386 -22.105 -30.071  1.00 73.84           C  
ATOM   1075  N   GLY A 153      12.617 -25.159 -30.206  1.00 73.31           N  
ATOM   1076  CA  GLY A 153      13.890 -25.790 -29.865  1.00 73.31           C  
ATOM   1077  C   GLY A 153      14.633 -25.097 -28.708  1.00 73.31           C  
ATOM   1078  O   GLY A 153      14.276 -23.993 -28.302  1.00 73.31           O  
ATOM   1079  N   PRO A 154      15.722 -25.706 -28.204  1.00 74.94           N  
ATOM   1080  CA  PRO A 154      16.393 -25.338 -26.947  1.00 74.94           C  
ATOM   1081  C   PRO A 154      17.066 -23.948 -26.894  1.00 74.94           C  
ATOM   1082  CB  PRO A 154      17.401 -26.472 -26.697  1.00 74.94           C  
ATOM   1083  O   PRO A 154      17.661 -23.610 -25.874  1.00 74.94           O  
ATOM   1084  CG  PRO A 154      17.676 -27.040 -28.088  1.00 74.94           C  
ATOM   1085  CD  PRO A 154      16.325 -26.900 -28.774  1.00 74.94           C  
ATOM   1086  N   GLY A 155      17.001 -23.137 -27.952  1.00 78.05           N  
ATOM   1087  CA  GLY A 155      17.579 -21.783 -27.984  1.00 78.05           C  
ATOM   1088  C   GLY A 155      16.561 -20.652 -27.840  1.00 78.05           C  
ATOM   1089  O   GLY A 155      16.927 -19.516 -27.546  1.00 78.05           O  
ATOM   1090  N   ASP A 156      15.284 -20.953 -28.034  1.00 86.32           N  
ATOM   1091  CA  ASP A 156      14.239 -19.953 -28.158  1.00 86.32           C  
ATOM   1092  C   ASP A 156      13.370 -19.947 -26.906  1.00 86.32           C  
ATOM   1093  CB  ASP A 156      13.461 -20.260 -29.435  1.00 86.32           C  
ATOM   1094  O   ASP A 156      12.931 -20.986 -26.418  1.00 86.32           O  
ATOM   1095  CG  ASP A 156      13.985 -19.575 -30.681  1.00 86.32           C  
ATOM   1096  OD1 ASP A 156      14.607 -18.501 -30.570  1.00 86.32           O  
ATOM   1097  OD2 ASP A 156      13.488 -19.941 -31.768  1.00 86.32           O  
ATOM   1098  N   ARG A 157      13.133 -18.755 -26.353  1.00 90.60           N  
ATOM   1099  CA  ARG A 157      12.478 -18.610 -25.050  1.00 90.60           C  
ATOM   1100  C   ARG A 157      11.178 -17.812 -25.146  1.00 90.60           C  
ATOM   1101  CB  ARG A 157      13.459 -18.016 -24.038  1.00 90.60           C  
ATOM   1102  O   ARG A 157      11.171 -16.781 -25.832  1.00 90.60           O  
ATOM   1103  CG  ARG A 157      14.683 -18.938 -23.866  1.00 90.60           C  
ATOM   1104  CD  ARG A 157      15.562 -18.481 -22.709  1.00 90.60           C  
ATOM   1105  NE  ARG A 157      14.802 -18.550 -21.456  1.00 90.60           N  
ATOM   1106  NH1 ARG A 157      16.253 -17.384 -20.166  1.00 90.60           N  
ATOM   1107  NH2 ARG A 157      14.305 -18.092 -19.320  1.00 90.60           N  
ATOM   1108  CZ  ARG A 157      15.122 -17.996 -20.317  1.00 90.60           C  
ATOM   1109  N   PRO A 158      10.108 -18.252 -24.454  1.00 93.30           N  
ATOM   1110  CA  PRO A 158       8.856 -17.504 -24.378  1.00 93.30           C  
ATOM   1111  C   PRO A 158       9.090 -16.159 -23.688  1.00 93.30           C  
ATOM   1112  CB  PRO A 158       7.897 -18.398 -23.585  1.00 93.30           C  
ATOM   1113  O   PRO A 158      10.102 -15.978 -23.016  1.00 93.30           O  
ATOM   1114  CG  PRO A 158       8.834 -19.166 -22.657  1.00 93.30           C  
ATOM   1115  CD  PRO A 158      10.056 -19.393 -23.542  1.00 93.30           C  
ATOM   1116  N   LEU A 159       8.174 -15.205 -23.848  1.00 95.81           N  
ATOM   1117  CA  LEU A 159       8.340 -13.848 -23.330  1.00 95.81           C  
ATOM   1118  C   LEU A 159       8.516 -13.856 -21.805  1.00 95.81           C  
ATOM   1119  CB  LEU A 159       7.124 -13.010 -23.750  1.00 95.81           C  
ATOM   1120  O   LEU A 159       7.653 -14.341 -21.070  1.00 95.81           O  
ATOM   1121  CG  LEU A 159       7.236 -11.522 -23.379  1.00 95.81           C  
ATOM   1122  CD1 LEU A 159       8.298 -10.796 -24.202  1.00 95.81           C  
ATOM   1123  CD2 LEU A 159       5.890 -10.840 -23.620  1.00 95.81           C  
ATOM   1124  N   TYR A 160       9.608 -13.265 -21.324  1.00 96.69           N  
ATOM   1125  CA  TYR A 160       9.941 -13.229 -19.903  1.00 96.69           C  
ATOM   1126  C   TYR A 160      10.600 -11.908 -19.493  1.00 96.69           C  
ATOM   1127  CB  TYR A 160      10.800 -14.453 -19.538  1.00 96.69           C  
ATOM   1128  O   TYR A 160      11.145 -11.163 -20.309  1.00 96.69           O  
ATOM   1129  CG  TYR A 160      12.247 -14.415 -19.993  1.00 96.69           C  
ATOM   1130  CD1 TYR A 160      12.590 -14.711 -21.325  1.00 96.69           C  
ATOM   1131  CD2 TYR A 160      13.265 -14.127 -19.067  1.00 96.69           C  
ATOM   1132  CE1 TYR A 160      13.932 -14.757 -21.736  1.00 96.69           C  
ATOM   1133  CE2 TYR A 160      14.612 -14.173 -19.467  1.00 96.69           C  
ATOM   1134  OH  TYR A 160      16.254 -14.557 -21.158  1.00 96.69           O  
ATOM   1135  CZ  TYR A 160      14.947 -14.496 -20.798  1.00 96.69           C  
ATOM   1136  N   LEU A 161      10.550 -11.605 -18.199  1.00 97.50           N  
ATOM   1137  CA  LEU A 161      11.325 -10.540 -17.576  1.00 97.50           C  
ATOM   1138  C   LEU A 161      12.573 -11.134 -16.927  1.00 97.50           C  
ATOM   1139  CB  LEU A 161      10.473  -9.777 -16.552  1.00 97.50           C  
ATOM   1140  O   LEU A 161      12.485 -12.042 -16.104  1.00 97.50           O  
ATOM   1141  CG  LEU A 161       9.263  -9.029 -17.136  1.00 97.50           C  
ATOM   1142  CD1 LEU A 161       8.565  -8.281 -16.002  1.00 97.50           C  
ATOM   1143  CD2 LEU A 161       9.651  -8.020 -18.221  1.00 97.50           C  
ATOM   1144  N   HIS A 162      13.731 -10.593 -17.282  1.00 97.31           N  
ATOM   1145  CA  HIS A 162      15.013 -10.881 -16.660  1.00 97.31           C  
ATOM   1146  C   HIS A 162      15.269  -9.863 -15.545  1.00 97.31           C  
ATOM   1147  CB  HIS A 162      16.089 -10.840 -17.745  1.00 97.31           C  
ATOM   1148  O   HIS A 162      15.341  -8.658 -15.804  1.00 97.31           O  
ATOM   1149  CG  HIS A 162      17.464 -11.183 -17.242  1.00 97.31           C  
ATOM   1150  CD2 HIS A 162      18.079 -12.403 -17.318  1.00 97.31           C  
ATOM   1151  ND1 HIS A 162      18.360 -10.305 -16.672  1.00 97.31           N  
ATOM   1152  CE1 HIS A 162      19.500 -10.973 -16.431  1.00 97.31           C  
ATOM   1153  NE2 HIS A 162      19.392 -12.234 -16.870  1.00 97.31           N  
ATOM   1154  N   VAL A 163      15.407 -10.348 -14.315  1.00 97.67           N  
ATOM   1155  CA  VAL A 163      15.603  -9.550 -13.102  1.00 97.67           C  
ATOM   1156  C   VAL A 163      16.990  -9.848 -12.550  1.00 97.67           C  
ATOM   1157  CB  VAL A 163      14.524  -9.881 -12.056  1.00 97.67           C  
ATOM   1158  O   VAL A 163      17.293 -10.996 -12.252  1.00 97.67           O  
ATOM   1159  CG1 VAL A 163      14.670  -8.993 -10.818  1.00 97.67           C  
ATOM   1160  CG2 VAL A 163      13.101  -9.696 -12.604  1.00 97.67           C  
ATOM   1161  N   GLN A 164      17.832  -8.830 -12.401  1.00 96.78           N  
ATOM   1162  CA  GLN A 164      19.203  -8.976 -11.898  1.00 96.78           C  
ATOM   1163  C   GLN A 164      19.471  -7.987 -10.759  1.00 96.78           C  
ATOM   1164  CB  GLN A 164      20.210  -8.849 -13.057  1.00 96.78           C  
ATOM   1165  O   GLN A 164      19.123  -6.814 -10.870  1.00 96.78           O  
ATOM   1166  CG  GLN A 164      20.204  -7.454 -13.701  1.00 96.78           C  
ATOM   1167  CD  GLN A 164      21.021  -7.323 -14.979  1.00 96.78           C  
ATOM   1168  NE2 GLN A 164      20.907  -6.206 -15.664  1.00 96.78           N  
ATOM   1169  OE1 GLN A 164      21.751  -8.195 -15.415  1.00 96.78           O  
ATOM   1170  N   GLY A 165      20.095  -8.417  -9.667  1.00 95.66           N  
ATOM   1171  CA  GLY A 165      20.359  -7.562  -8.506  1.00 95.66           C  
ATOM   1172  C   GLY A 165      21.606  -7.979  -7.733  1.00 95.66           C  
ATOM   1173  O   GLY A 165      22.077  -9.100  -7.862  1.00 95.66           O  
ATOM   1174  N   GLN A 166      22.141  -7.070  -6.916  1.00 94.60           N  
ATOM   1175  CA  GLN A 166      23.349  -7.322  -6.115  1.00 94.60           C  
ATOM   1176  C   GLN A 166      23.138  -8.375  -5.020  1.00 94.60           C  
ATOM   1177  CB  GLN A 166      23.800  -5.993  -5.483  1.00 94.60           C  
ATOM   1178  O   GLN A 166      24.084  -9.033  -4.603  1.00 94.60           O  
ATOM   1179  CG  GLN A 166      25.194  -6.068  -4.837  1.00 94.60           C  
ATOM   1180  CD  GLN A 166      26.281  -6.397  -5.856  1.00 94.60           C  
ATOM   1181  NE2 GLN A 166      27.143  -7.349  -5.586  1.00 94.60           N  
ATOM   1182  OE1 GLN A 166      26.357  -5.793  -6.916  1.00 94.60           O  
ATOM   1183  N   THR A 167      21.908  -8.509  -4.526  1.00 94.64           N  
ATOM   1184  CA  THR A 167      21.546  -9.502  -3.516  1.00 94.64           C  
ATOM   1185  C   THR A 167      20.216 -10.147  -3.877  1.00 94.64           C  
ATOM   1186  CB  THR A 167      21.512  -8.930  -2.087  1.00 94.64           C  
ATOM   1187  O   THR A 167      19.409  -9.579  -4.627  1.00 94.64           O  
ATOM   1188  CG2 THR A 167      22.649  -7.971  -1.737  1.00 94.64           C  
ATOM   1189  OG1 THR A 167      20.298  -8.276  -1.808  1.00 94.64           O  
ATOM   1190  N   ARG A 168      19.968 -11.335  -3.325  1.00 94.63           N  
ATOM   1191  CA  ARG A 168      18.729 -12.081  -3.551  1.00 94.63           C  
ATOM   1192  C   ARG A 168      17.507 -11.301  -3.076  1.00 94.63           C  
ATOM   1193  CB  ARG A 168      18.856 -13.442  -2.862  1.00 94.63           C  
ATOM   1194  O   ARG A 168      16.479 -11.332  -3.736  1.00 94.63           O  
ATOM   1195  CG  ARG A 168      17.623 -14.313  -3.111  1.00 94.63           C  
ATOM   1196  CD  ARG A 168      17.827 -15.691  -2.489  1.00 94.63           C  
ATOM   1197  NE  ARG A 168      16.617 -16.505  -2.655  1.00 94.63           N  
ATOM   1198  NH1 ARG A 168      17.498 -18.479  -1.888  1.00 94.63           N  
ATOM   1199  NH2 ARG A 168      15.393 -18.414  -2.642  1.00 94.63           N  
ATOM   1200  CZ  ARG A 168      16.510 -17.792  -2.395  1.00 94.63           C  
ATOM   1201  N   GLU A 169      17.641 -10.523  -2.008  1.00 95.93           N  
ATOM   1202  CA  GLU A 169      16.565  -9.694  -1.465  1.00 95.93           C  
ATOM   1203  C   GLU A 169      16.119  -8.618  -2.466  1.00 95.93           C  
ATOM   1204  CB  GLU A 169      16.995  -9.018  -0.148  1.00 95.93           C  
ATOM   1205  O   GLU A 169      14.924  -8.350  -2.585  1.00 95.93           O  
ATOM   1206  CG  GLU A 169      17.433  -9.973   0.980  1.00 95.93           C  
ATOM   1207  CD  GLU A 169      18.786 -10.657   0.726  1.00 95.93           C  
ATOM   1208  OE1 GLU A 169      18.991 -11.771   1.243  1.00 95.93           O  
ATOM   1209  OE2 GLU A 169      19.584 -10.088  -0.058  1.00 95.93           O  
ATOM   1210  N   LEU A 170      17.045  -8.010  -3.224  1.00 96.74           N  
ATOM   1211  CA  LEU A 170      16.691  -7.032  -4.264  1.00 96.74           C  
ATOM   1212  C   LEU A 170      15.885  -7.695  -5.388  1.00 96.74           C  
ATOM   1213  CB  LEU A 170      17.947  -6.353  -4.846  1.00 96.74           C  
ATOM   1214  O   LEU A 170      14.863  -7.160  -5.823  1.00 96.74           O  
ATOM   1215  CG  LEU A 170      18.899  -5.686  -3.838  1.00 96.74           C  
ATOM   1216  CD1 LEU A 170      20.030  -4.972  -4.575  1.00 96.74           C  
ATOM   1217  CD2 LEU A 170      18.225  -4.649  -2.956  1.00 96.74           C  
ATOM   1218  N   VAL A 171      16.325  -8.878  -5.821  1.00 97.74           N  
ATOM   1219  CA  VAL A 171      15.665  -9.673  -6.864  1.00 97.74           C  
ATOM   1220  C   VAL A 171      14.288 -10.148  -6.402  1.00 97.74           C  
ATOM   1221  CB  VAL A 171      16.555 -10.858  -7.272  1.00 97.74           C  
ATOM   1222  O   VAL A 171      13.309  -9.957  -7.120  1.00 97.74           O  
ATOM   1223  CG1 VAL A 171      15.890 -11.760  -8.312  1.00 97.74           C  
ATOM   1224  CG2 VAL A 171      17.863 -10.349  -7.878  1.00 97.74           C  
ATOM   1225  N   ASP A 172      14.175 -10.670  -5.181  1.00 97.03           N  
ATOM   1226  CA  ASP A 172      12.909 -11.126  -4.603  1.00 97.03           C  
ATOM   1227  C   ASP A 172      11.909  -9.966  -4.467  1.00 97.03           C  
ATOM   1228  CB  ASP A 172      13.159 -11.808  -3.243  1.00 97.03           C  
ATOM   1229  O   ASP A 172      10.723 -10.136  -4.756  1.00 97.03           O  
ATOM   1230  CG  ASP A 172      13.757 -13.224  -3.340  1.00 97.03           C  
ATOM   1231  OD1 ASP A 172      13.654 -13.852  -4.417  1.00 97.03           O  
ATOM   1232  OD2 ASP A 172      14.250 -13.726  -2.306  1.00 97.03           O  
ATOM   1233  N   ARG A 173      12.364  -8.751  -4.118  1.00 97.13           N  
ATOM   1234  CA  ARG A 173      11.510  -7.546  -4.131  1.00 97.13           C  
ATOM   1235  C   ARG A 173      10.980  -7.226  -5.530  1.00 97.13           C  
ATOM   1236  CB  ARG A 173      12.250  -6.333  -3.546  1.00 97.13           C  
ATOM   1237  O   ARG A 173       9.790  -6.943  -5.667  1.00 97.13           O  
ATOM   1238  CG  ARG A 173      12.369  -6.415  -2.017  1.00 97.13           C  
ATOM   1239  CD  ARG A 173      12.904  -5.128  -1.381  1.00 97.13           C  
ATOM   1240  NE  ARG A 173      14.164  -4.633  -1.972  1.00 97.13           N  
ATOM   1241  NH1 ARG A 173      14.606  -3.062  -0.354  1.00 97.13           N  
ATOM   1242  NH2 ARG A 173      15.815  -3.081  -2.199  1.00 97.13           N  
ATOM   1243  CZ  ARG A 173      14.858  -3.609  -1.508  1.00 97.13           C  
ATOM   1244  N   ALA A 174      11.824  -7.295  -6.560  1.00 97.63           N  
ATOM   1245  CA  ALA A 174      11.399  -7.085  -7.946  1.00 97.63           C  
ATOM   1246  C   ALA A 174      10.407  -8.160  -8.414  1.00 97.63           C  
ATOM   1247  CB  ALA A 174      12.631  -7.052  -8.851  1.00 97.63           C  
ATOM   1248  O   ALA A 174       9.351  -7.826  -8.951  1.00 97.63           O  
ATOM   1249  N   VAL A 175      10.696  -9.439  -8.157  1.00 97.73           N  
ATOM   1250  CA  VAL A 175       9.814 -10.566  -8.502  1.00 97.73           C  
ATOM   1251  C   VAL A 175       8.466 -10.443  -7.789  1.00 97.73           C  
ATOM   1252  CB  VAL A 175      10.498 -11.910  -8.179  1.00 97.73           C  
ATOM   1253  O   VAL A 175       7.424 -10.645  -8.412  1.00 97.73           O  
ATOM   1254  CG1 VAL A 175       9.546 -13.103  -8.349  1.00 97.73           C  
ATOM   1255  CG2 VAL A 175      11.699 -12.148  -9.104  1.00 97.73           C  
ATOM   1256  N   ASN A 176       8.456 -10.058  -6.511  1.00 97.26           N  
ATOM   1257  CA  ASN A 176       7.221  -9.829  -5.761  1.00 97.26           C  
ATOM   1258  C   ASN A 176       6.396  -8.679  -6.350  1.00 97.26           C  
ATOM   1259  CB  ASN A 176       7.556  -9.602  -4.278  1.00 97.26           C  
ATOM   1260  O   ASN A 176       5.185  -8.832  -6.498  1.00 97.26           O  
ATOM   1261  CG  ASN A 176       7.958 -10.884  -3.566  1.00 97.26           C  
ATOM   1262  ND2 ASN A 176       8.680 -10.780  -2.476  1.00 97.26           N  
ATOM   1263  OD1 ASN A 176       7.598 -11.987  -3.952  1.00 97.26           O  
ATOM   1264  N   ARG A 177       7.029  -7.572  -6.765  1.00 95.99           N  
ATOM   1265  CA  ARG A 177       6.332  -6.459  -7.431  1.00 95.99           C  
ATOM   1266  C   ARG A 177       5.750  -6.873  -8.785  1.00 95.99           C  
ATOM   1267  CB  ARG A 177       7.285  -5.257  -7.560  1.00 95.99           C  
ATOM   1268  O   ARG A 177       4.621  -6.507  -9.098  1.00 95.99           O  
ATOM   1269  CG  ARG A 177       6.613  -3.975  -8.085  1.00 95.99           C  
ATOM   1270  CD  ARG A 177       5.485  -3.476  -7.170  1.00 95.99           C  
ATOM   1271  NE  ARG A 177       4.964  -2.161  -7.594  1.00 95.99           N  
ATOM   1272  NH1 ARG A 177       3.054  -2.207  -6.316  1.00 95.99           N  
ATOM   1273  NH2 ARG A 177       3.491  -0.417  -7.576  1.00 95.99           N  
ATOM   1274  CZ  ARG A 177       3.843  -1.606  -7.161  1.00 95.99           C  
ATOM   1275  N   ILE A 178       6.477  -7.675  -9.567  1.00 97.05           N  
ATOM   1276  CA  ILE A 178       5.976  -8.233 -10.833  1.00 97.05           C  
ATOM   1277  C   ILE A 178       4.751  -9.125 -10.572  1.00 97.05           C  
ATOM   1278  CB  ILE A 178       7.102  -8.979 -11.589  1.00 97.05           C  
ATOM   1279  O   ILE A 178       3.712  -8.931 -11.201  1.00 97.05           O  
ATOM   1280  CG1 ILE A 178       8.199  -7.995 -12.060  1.00 97.05           C  
ATOM   1281  CG2 ILE A 178       6.536  -9.729 -12.810  1.00 97.05           C  
ATOM   1282  CD1 ILE A 178       9.533  -8.674 -12.399  1.00 97.05           C  
ATOM   1283  N   LYS A 179       4.827 -10.051  -9.604  1.00 96.06           N  
ATOM   1284  CA  LYS A 179       3.702 -10.926  -9.213  1.00 96.06           C  
ATOM   1285  C   LYS A 179       2.484 -10.137  -8.738  1.00 96.06           C  
ATOM   1286  CB  LYS A 179       4.145 -11.887  -8.101  1.00 96.06           C  
ATOM   1287  O   LYS A 179       1.353 -10.506  -9.049  1.00 96.06           O  
ATOM   1288  CG  LYS A 179       5.053 -13.010  -8.617  1.00 96.06           C  
ATOM   1289  CD  LYS A 179       5.559 -13.853  -7.441  1.00 96.06           C  
ATOM   1290  CE  LYS A 179       6.456 -14.985  -7.950  1.00 96.06           C  
ATOM   1291  NZ  LYS A 179       7.029 -15.768  -6.828  1.00 96.06           N  
ATOM   1292  N   GLU A 180       2.701  -9.048  -8.012  1.00 95.04           N  
ATOM   1293  CA  GLU A 180       1.639  -8.158  -7.551  1.00 95.04           C  
ATOM   1294  C   GLU A 180       0.929  -7.469  -8.726  1.00 95.04           C  
ATOM   1295  CB  GLU A 180       2.258  -7.131  -6.603  1.00 95.04           C  
ATOM   1296  O   GLU A 180      -0.297  -7.475  -8.780  1.00 95.04           O  
ATOM   1297  CG  GLU A 180       1.214  -6.381  -5.775  1.00 95.04           C  
ATOM   1298  CD  GLU A 180       1.697  -4.960  -5.497  1.00 95.04           C  
ATOM   1299  OE1 GLU A 180       0.909  -4.031  -5.772  1.00 95.04           O  
ATOM   1300  OE2 GLU A 180       2.885  -4.771  -5.143  1.00 95.04           O  
ATOM   1301  N   ILE A 181       1.669  -6.953  -9.716  1.00 94.11           N  
ATOM   1302  CA  ILE A 181       1.088  -6.355 -10.932  1.00 94.11           C  
ATOM   1303  C   ILE A 181       0.245  -7.383 -11.697  1.00 94.11           C  
ATOM   1304  CB  ILE A 181       2.200  -5.754 -11.824  1.00 94.11           C  
ATOM   1305  O   ILE A 181      -0.865  -7.065 -12.131  1.00 94.11           O  
ATOM   1306  CG1 ILE A 181       2.831  -4.522 -11.135  1.00 94.11           C  
ATOM   1307  CG2 ILE A 181       1.650  -5.350 -13.208  1.00 94.11           C  
ATOM   1308  CD1 ILE A 181       4.162  -4.084 -11.760  1.00 94.11           C  
ATOM   1309  N   ILE A 182       0.743  -8.617 -11.825  1.00 94.76           N  
ATOM   1310  CA  ILE A 182       0.011  -9.723 -12.457  1.00 94.76           C  
ATOM   1311  C   ILE A 182      -1.278 -10.007 -11.685  1.00 94.76           C  
ATOM   1312  CB  ILE A 182       0.901 -10.983 -12.574  1.00 94.76           C  
ATOM   1313  O   ILE A 182      -2.350 -10.007 -12.281  1.00 94.76           O  
ATOM   1314  CG1 ILE A 182       2.097 -10.703 -13.508  1.00 94.76           C  
ATOM   1315  CG2 ILE A 182       0.091 -12.190 -13.082  1.00 94.76           C  
ATOM   1316  CD1 ILE A 182       3.170 -11.797 -13.514  1.00 94.76           C  
ATOM   1317  N   THR A 183      -1.190 -10.176 -10.365  1.00 92.67           N  
ATOM   1318  CA  THR A 183      -2.338 -10.487  -9.498  1.00 92.67           C  
ATOM   1319  C   THR A 183      -3.382  -9.372  -9.535  1.00 92.67           C  
ATOM   1320  CB  THR A 183      -1.880 -10.728  -8.050  1.00 92.67           C  
ATOM   1321  O   THR A 183      -4.557  -9.633  -9.777  1.00 92.67           O  
ATOM   1322  CG2 THR A 183      -3.020 -11.213  -7.155  1.00 92.67           C  
ATOM   1323  OG1 THR A 183      -0.879 -11.722  -8.015  1.00 92.67           O  
ATOM   1324  N   ASN A 184      -2.961  -8.115  -9.385  1.00 88.96           N  
ATOM   1325  CA  ASN A 184      -3.845  -6.951  -9.418  1.00 88.96           C  
ATOM   1326  C   ASN A 184      -4.541  -6.804 -10.772  1.00 88.96           C  
ATOM   1327  CB  ASN A 184      -3.021  -5.687  -9.108  1.00 88.96           C  
ATOM   1328  O   ASN A 184      -5.715  -6.442 -10.830  1.00 88.96           O  
ATOM   1329  CG  ASN A 184      -2.595  -5.582  -7.653  1.00 88.96           C  
ATOM   1330  ND2 ASN A 184      -1.632  -4.737  -7.364  1.00 88.96           N  
ATOM   1331  OD1 ASN A 184      -3.151  -6.216  -6.775  1.00 88.96           O  
ATOM   1332  N   GLY A 185      -3.835  -7.065 -11.873  1.00 85.02           N  
ATOM   1333  CA  GLY A 185      -4.439  -6.989 -13.195  1.00 85.02           C  
ATOM   1334  C   GLY A 185      -5.334  -8.188 -13.528  1.00 85.02           C  
ATOM   1335  O   GLY A 185      -6.342  -7.992 -14.199  1.00 85.02           O  
ATOM   1336  N   VAL A 186      -5.054  -9.385 -12.994  1.00 84.15           N  
ATOM   1337  CA  VAL A 186      -5.967 -10.544 -13.058  1.00 84.15           C  
ATOM   1338  C   VAL A 186      -7.260 -10.241 -12.296  1.00 84.15           C  
ATOM   1339  CB  VAL A 186      -5.297 -11.824 -12.509  1.00 84.15           C  
ATOM   1340  O   VAL A 186      -8.342 -10.444 -12.837  1.00 84.15           O  
ATOM   1341  CG1 VAL A 186      -6.282 -12.991 -12.360  1.00 84.15           C  
ATOM   1342  CG2 VAL A 186      -4.168 -12.325 -13.421  1.00 84.15           C  
ATOM   1343  N   VAL A 187      -7.169  -9.677 -11.086  1.00 81.10           N  
ATOM   1344  CA  VAL A 187      -8.347  -9.274 -10.296  1.00 81.10           C  
ATOM   1345  C   VAL A 187      -9.146  -8.185 -11.018  1.00 81.10           C  
ATOM   1346  CB  VAL A 187      -7.931  -8.828  -8.879  1.00 81.10           C  
ATOM   1347  O   VAL A 187     -10.364  -8.280 -11.112  1.00 81.10           O  
ATOM   1348  CG1 VAL A 187      -9.098  -8.232  -8.081  1.00 81.10           C  
ATOM   1349  CG2 VAL A 187      -7.396 -10.017  -8.072  1.00 81.10           C  
ATOM   1350  N   LYS A 188      -8.482  -7.179 -11.602  1.00 76.88           N  
ATOM   1351  CA  LYS A 188      -9.163  -6.145 -12.402  1.00 76.88           C  
ATOM   1352  C   LYS A 188      -9.842  -6.711 -13.651  1.00 76.88           C  
ATOM   1353  CB  LYS A 188      -8.182  -5.034 -12.787  1.00 76.88           C  
ATOM   1354  O   LYS A 188     -10.921  -6.246 -14.001  1.00 76.88           O  
ATOM   1355  CG  LYS A 188      -7.894  -4.107 -11.601  1.00 76.88           C  
ATOM   1356  CD  LYS A 188      -6.847  -3.059 -11.986  1.00 76.88           C  
ATOM   1357  CE  LYS A 188      -6.580  -2.159 -10.778  1.00 76.88           C  
ATOM   1358  NZ  LYS A 188      -5.634  -1.067 -11.108  1.00 76.88           N  
ATOM   1359  N   ALA A 189      -9.235  -7.704 -14.303  1.00 69.08           N  
ATOM   1360  CA  ALA A 189      -9.836  -8.385 -15.447  1.00 69.08           C  
ATOM   1361  C   ALA A 189     -11.044  -9.249 -15.038  1.00 69.08           C  
ATOM   1362  CB  ALA A 189      -8.753  -9.204 -16.160  1.00 69.08           C  
ATOM   1363  O   ALA A 189     -12.032  -9.280 -15.764  1.00 69.08           O  
ATOM   1364  N   ALA A 190     -10.998  -9.896 -13.868  1.00 67.17           N  
ATOM   1365  CA  ALA A 190     -12.095 -10.715 -13.349  1.00 67.17           C  
ATOM   1366  C   ALA A 190     -13.295  -9.882 -12.861  1.00 67.17           C  
ATOM   1367  CB  ALA A 190     -11.539 -11.604 -12.231  1.00 67.17           C  
ATOM   1368  O   ALA A 190     -14.438 -10.299 -13.019  1.00 67.17           O  
ATOM   1369  N   THR A 191     -13.058  -8.691 -12.306  1.00 64.50           N  
ATOM   1370  CA  THR A 191     -14.119  -7.832 -11.743  1.00 64.50           C  
ATOM   1371  C   THR A 191     -14.791  -6.930 -12.791  1.00 64.50           C  
ATOM   1372  CB  THR A 191     -13.590  -7.063 -10.514  1.00 64.50           C  
ATOM   1373  O   THR A 191     -15.553  -6.040 -12.426  1.00 64.50           O  
ATOM   1374  CG2 THR A 191     -14.648  -6.380  -9.641  1.00 64.50           C  
ATOM   1375  OG1 THR A 191     -12.960  -7.972  -9.640  1.00 64.50           O  
ATOM   1376  N   GLY A 192     -14.523  -7.107 -14.093  1.00 54.33           N  
ATOM   1377  CA  GLY A 192     -15.256  -6.443 -15.189  1.00 54.33           C  
ATOM   1378  C   GLY A 192     -15.207  -4.906 -15.212  1.00 54.33           C  
ATOM   1379  O   GLY A 192     -15.797  -4.277 -16.084  1.00 54.33           O  
ATOM   1380  N   THR A 193     -14.475  -4.274 -14.294  1.00 51.06           N  
ATOM   1381  CA  THR A 193     -14.271  -2.824 -14.243  1.00 51.06           C  
ATOM   1382  C   THR A 193     -13.065  -2.471 -15.100  1.00 51.06           C  
ATOM   1383  CB  THR A 193     -14.176  -2.286 -12.807  1.00 51.06           C  
ATOM   1384  O   THR A 193     -12.048  -1.953 -14.641  1.00 51.06           O  
ATOM   1385  CG2 THR A 193     -15.524  -2.362 -12.091  1.00 51.06           C  
ATOM   1386  OG1 THR A 193     -13.277  -3.039 -12.029  1.00 51.06           O  
ATOM   1387  N   SER A 194     -13.159  -2.787 -16.389  1.00 45.95           N  
ATOM   1388  CA  SER A 194     -12.278  -2.183 -17.374  1.00 45.95           C  
ATOM   1389  C   SER A 194     -12.474  -0.667 -17.299  1.00 45.95           C  
ATOM   1390  CB  SER A 194     -12.610  -2.696 -18.780  1.00 45.95           C  
ATOM   1391  O   SER A 194     -13.600  -0.208 -17.507  1.00 45.95           O  
ATOM   1392  OG  SER A 194     -14.001  -2.656 -19.025  1.00 45.95           O  
ATOM   1393  N   PRO A 195     -11.433   0.148 -17.047  1.00 49.37           N  
ATOM   1394  CA  PRO A 195     -11.491   1.511 -17.526  1.00 49.37           C  
ATOM   1395  C   PRO A 195     -11.569   1.365 -19.039  1.00 49.37           C  
ATOM   1396  CB  PRO A 195     -10.218   2.193 -17.027  1.00 49.37           C  
ATOM   1397  O   PRO A 195     -10.603   0.920 -19.663  1.00 49.37           O  
ATOM   1398  CG  PRO A 195      -9.220   1.044 -16.876  1.00 49.37           C  
ATOM   1399  CD  PRO A 195     -10.082  -0.199 -16.632  1.00 49.37           C  
ATOM   1400  N   THR A 196     -12.749   1.631 -19.599  1.00 42.34           N  
ATOM   1401  CA  THR A 196     -12.951   1.756 -21.034  1.00 42.34           C  
ATOM   1402  C   THR A 196     -11.788   2.570 -21.560  1.00 42.34           C  
ATOM   1403  CB  THR A 196     -14.289   2.439 -21.341  1.00 42.34           C  
ATOM   1404  O   THR A 196     -11.597   3.738 -21.218  1.00 42.34           O  
ATOM   1405  CG2 THR A 196     -14.589   2.532 -22.836  1.00 42.34           C  
ATOM   1406  OG1 THR A 196     -15.306   1.662 -20.757  1.00 42.34           O  
ATOM   1407  N   PHE A 197     -10.934   1.888 -22.313  1.00 45.11           N  
ATOM   1408  CA  PHE A 197      -9.961   2.521 -23.161  1.00 45.11           C  
ATOM   1409  C   PHE A 197     -10.780   3.449 -24.052  1.00 45.11           C  
ATOM   1410  CB  PHE A 197      -9.228   1.402 -23.918  1.00 45.11           C  
ATOM   1411  O   PHE A 197     -11.480   2.984 -24.949  1.00 45.11           O  
ATOM   1412  CG  PHE A 197      -8.289   1.845 -25.020  1.00 45.11           C  
ATOM   1413  CD1 PHE A 197      -8.699   1.763 -26.363  1.00 45.11           C  
ATOM   1414  CD2 PHE A 197      -6.989   2.286 -24.711  1.00 45.11           C  
ATOM   1415  CE1 PHE A 197      -7.814   2.120 -27.394  1.00 45.11           C  
ATOM   1416  CE2 PHE A 197      -6.105   2.650 -25.744  1.00 45.11           C  
ATOM   1417  CZ  PHE A 197      -6.518   2.567 -27.086  1.00 45.11           C  
ATOM   1418  N   ASN A 198     -10.735   4.752 -23.770  1.00 39.30           N  
ATOM   1419  CA  ASN A 198     -11.123   5.782 -24.720  1.00 39.30           C  
ATOM   1420  C   ASN A 198     -10.115   5.725 -25.877  1.00 39.30           C  
ATOM   1421  CB  ASN A 198     -11.212   7.169 -24.045  1.00 39.30           C  
ATOM   1422  O   ASN A 198      -9.244   6.580 -26.024  1.00 39.30           O  
ATOM   1423  CG  ASN A 198     -12.546   7.442 -23.368  1.00 39.30           C  
ATOM   1424  ND2 ASN A 198     -12.908   8.694 -23.213  1.00 39.30           N  
ATOM   1425  OD1 ASN A 198     -13.284   6.560 -22.976  1.00 39.30           O  
ATOM   1426  N   GLY A 199     -10.232   4.674 -26.686  1.00 37.62           N  
ATOM   1427  CA  GLY A 199      -9.861   4.681 -28.081  1.00 37.62           C  
ATOM   1428  C   GLY A 199     -10.842   5.614 -28.758  1.00 37.62           C  
ATOM   1429  O   GLY A 199     -11.926   5.201 -29.158  1.00 37.62           O  
ATOM   1430  N   ALA A 200     -10.477   6.894 -28.809  1.00 37.38           N  
ATOM   1431  CA  ALA A 200     -11.114   7.835 -29.703  1.00 37.38           C  
ATOM   1432  C   ALA A 200     -11.027   7.245 -31.113  1.00 37.38           C  
ATOM   1433  CB  ALA A 200     -10.432   9.202 -29.584  1.00 37.38           C  
ATOM   1434  O   ALA A 200      -9.945   7.020 -31.660  1.00 37.38           O  
ATOM   1435  N   THR A 201     -12.200   6.935 -31.640  1.00 46.31           N  
ATOM   1436  CA  THR A 201     -12.457   6.459 -32.985  1.00 46.31           C  
ATOM   1437  C   THR A 201     -11.806   7.399 -33.992  1.00 46.31           C  
ATOM   1438  CB  THR A 201     -13.981   6.422 -33.190  1.00 46.31           C  
ATOM   1439  O   THR A 201     -12.182   8.565 -34.112  1.00 46.31           O  
ATOM   1440  CG2 THR A 201     -14.639   5.356 -32.311  1.00 46.31           C  
ATOM   1441  OG1 THR A 201     -14.541   7.662 -32.811  1.00 46.31           O  
ATOM   1442  N   VAL A 202     -10.830   6.888 -34.737  1.00 41.13           N  
ATOM   1443  CA  VAL A 202     -10.395   7.491 -35.994  1.00 41.13           C  
ATOM   1444  C   VAL A 202     -11.452   7.129 -37.033  1.00 41.13           C  
ATOM   1445  CB  VAL A 202      -8.982   7.010 -36.384  1.00 41.13           C  
ATOM   1446  O   VAL A 202     -11.388   6.077 -37.658  1.00 41.13           O  
ATOM   1447  CG1 VAL A 202      -8.537   7.559 -37.745  1.00 41.13           C  
ATOM   1448  CG2 VAL A 202      -7.949   7.467 -35.345  1.00 41.13           C  
ATOM   1449  N   THR A 203     -12.451   7.990 -37.199  1.00 50.19           N  
ATOM   1450  CA  THR A 203     -13.291   8.014 -38.400  1.00 50.19           C  
ATOM   1451  C   THR A 203     -12.780   9.131 -39.300  1.00 50.19           C  
ATOM   1452  CB  THR A 203     -14.784   8.173 -38.080  1.00 50.19           C  
ATOM   1453  O   THR A 203     -13.070  10.307 -39.089  1.00 50.19           O  
ATOM   1454  CG2 THR A 203     -15.369   6.877 -37.522  1.00 50.19           C  
ATOM   1455  OG1 THR A 203     -14.977   9.193 -37.129  1.00 50.19           O  
ATOM   1456  N   VAL A 204     -11.976   8.753 -40.293  1.00 39.72           N  
ATOM   1457  CA  VAL A 204     -11.610   9.601 -41.430  1.00 39.72           C  
ATOM   1458  C   VAL A 204     -12.752   9.524 -42.438  1.00 39.72           C  
ATOM   1459  CB  VAL A 204     -10.277   9.128 -42.059  1.00 39.72           C  
ATOM   1460  O   VAL A 204     -12.829   8.558 -43.182  1.00 39.72           O  
ATOM   1461  CG1 VAL A 204      -9.926   9.862 -43.363  1.00 39.72           C  
ATOM   1462  CG2 VAL A 204      -9.112   9.352 -41.089  1.00 39.72           C  
ATOM   1463  N   TYR A 205     -13.616  10.537 -42.478  1.00 43.12           N  
ATOM   1464  CA  TYR A 205     -14.317  10.940 -43.698  1.00 43.12           C  
ATOM   1465  C   TYR A 205     -14.423  12.464 -43.731  1.00 43.12           C  
ATOM   1466  CB  TYR A 205     -15.675  10.246 -43.892  1.00 43.12           C  
ATOM   1467  O   TYR A 205     -14.890  13.111 -42.797  1.00 43.12           O  
ATOM   1468  CG  TYR A 205     -15.556   8.920 -44.627  1.00 43.12           C  
ATOM   1469  CD1 TYR A 205     -15.389   8.898 -46.027  1.00 43.12           C  
ATOM   1470  CD2 TYR A 205     -15.554   7.711 -43.905  1.00 43.12           C  
ATOM   1471  CE1 TYR A 205     -15.192   7.673 -46.696  1.00 43.12           C  
ATOM   1472  CE2 TYR A 205     -15.353   6.486 -44.569  1.00 43.12           C  
ATOM   1473  OH  TYR A 205     -14.962   5.290 -46.615  1.00 43.12           O  
ATOM   1474  CZ  TYR A 205     -15.165   6.467 -45.967  1.00 43.12           C  
ATOM   1475  N   HIS A 206     -13.905  13.012 -44.824  1.00 40.31           N  
ATOM   1476  CA  HIS A 206     -13.883  14.419 -45.178  1.00 40.31           C  
ATOM   1477  C   HIS A 206     -15.307  14.957 -45.365  1.00 40.31           C  
ATOM   1478  CB  HIS A 206     -13.129  14.535 -46.516  1.00 40.31           C  
ATOM   1479  O   HIS A 206     -16.067  14.403 -46.157  1.00 40.31           O  
ATOM   1480  CG  HIS A 206     -11.637  14.318 -46.446  1.00 40.31           C  
ATOM   1481  CD2 HIS A 206     -10.694  15.308 -46.502  1.00 40.31           C  
ATOM   1482  ND1 HIS A 206     -10.957  13.118 -46.401  1.00 40.31           N  
ATOM   1483  CE1 HIS A 206      -9.640  13.388 -46.414  1.00 40.31           C  
ATOM   1484  NE2 HIS A 206      -9.433  14.711 -46.473  1.00 40.31           N  
ATOM   1485  N   GLN A 207     -15.632  16.095 -44.750  1.00 38.36           N  
ATOM   1486  CA  GLN A 207     -16.632  17.002 -45.314  1.00 38.36           C  
ATOM   1487  C   GLN A 207     -16.276  18.467 -44.981  1.00 38.36           C  
ATOM   1488  CB  GLN A 207     -18.053  16.624 -44.865  1.00 38.36           C  
ATOM   1489  O   GLN A 207     -15.937  18.747 -43.828  1.00 38.36           O  
ATOM   1490  CG  GLN A 207     -19.058  17.040 -45.949  1.00 38.36           C  
ATOM   1491  CD  GLN A 207     -20.499  16.894 -45.492  1.00 38.36           C  
ATOM   1492  NE2 GLN A 207     -21.239  15.924 -45.984  1.00 38.36           N  
ATOM   1493  OE1 GLN A 207     -20.988  17.664 -44.688  1.00 38.36           O  
ATOM   1494  N   PRO A 208     -16.289  19.404 -45.954  1.00 44.97           N  
ATOM   1495  CA  PRO A 208     -15.857  20.786 -45.749  1.00 44.97           C  
ATOM   1496  C   PRO A 208     -16.998  21.658 -45.201  1.00 44.97           C  
ATOM   1497  CB  PRO A 208     -15.372  21.286 -47.119  1.00 44.97           C  
ATOM   1498  O   PRO A 208     -18.108  21.636 -45.727  1.00 44.97           O  
ATOM   1499  CG  PRO A 208     -15.783  20.212 -48.130  1.00 44.97           C  
ATOM   1500  CD  PRO A 208     -16.663  19.243 -47.353  1.00 44.97           C  
ATOM   1501  N   ALA A 209     -16.715  22.459 -44.171  1.00 47.27           N  
ATOM   1502  CA  ALA A 209     -17.667  23.404 -43.584  1.00 47.27           C  
ATOM   1503  C   ALA A 209     -17.732  24.733 -44.377  1.00 47.27           C  
ATOM   1504  CB  ALA A 209     -17.281  23.646 -42.120  1.00 47.27           C  
ATOM   1505  O   ALA A 209     -16.679  25.255 -44.758  1.00 47.27           O  
ATOM   1506  N   PRO A 210     -18.928  25.324 -44.591  1.00 43.07           N  
ATOM   1507  CA  PRO A 210     -19.074  26.655 -45.163  1.00 43.07           C  
ATOM   1508  C   PRO A 210     -18.824  27.769 -44.138  1.00 43.07           C  
ATOM   1509  CB  PRO A 210     -20.470  26.724 -45.783  1.00 43.07           C  
ATOM   1510  O   PRO A 210     -19.051  27.641 -42.937  1.00 43.07           O  
ATOM   1511  CG  PRO A 210     -21.240  25.548 -45.180  1.00 43.07           C  
ATOM   1512  CD  PRO A 210     -20.239  24.755 -44.337  1.00 43.07           C  
ATOM   1513  N   ILE A 211     -18.331  28.873 -44.684  1.00 42.38           N  
ATOM   1514  CA  ILE A 211     -17.651  29.996 -44.047  1.00 42.38           C  
ATOM   1515  C   ILE A 211     -18.663  30.972 -43.429  1.00 42.38           C  
ATOM   1516  CB  ILE A 211     -16.815  30.677 -45.165  1.00 42.38           C  
ATOM   1517  O   ILE A 211     -19.536  31.477 -44.129  1.00 42.38           O  
ATOM   1518  CG1 ILE A 211     -15.799  29.704 -45.825  1.00 42.38           C  
ATOM   1519  CG2 ILE A 211     -16.073  31.933 -44.678  1.00 42.38           C  
ATOM   1520  CD1 ILE A 211     -15.576  30.010 -47.311  1.00 42.38           C  
ATOM   1521  N   ALA A 212     -18.484  31.322 -42.155  1.00 44.85           N  
ATOM   1522  CA  ALA A 212     -18.988  32.573 -41.591  1.00 44.85           C  
ATOM   1523  C   ALA A 212     -17.898  33.195 -40.710  1.00 44.85           C  
ATOM   1524  CB  ALA A 212     -20.312  32.352 -40.857  1.00 44.85           C  
ATOM   1525  O   ALA A 212     -17.458  32.628 -39.712  1.00 44.85           O  
ATOM   1526  N   GLN A 213     -17.415  34.339 -41.179  1.00 42.78           N  
ATOM   1527  CA  GLN A 213     -16.337  35.152 -40.634  1.00 42.78           C  
ATOM   1528  C   GLN A 213     -16.780  35.817 -39.327  1.00 42.78           C  
ATOM   1529  CB  GLN A 213     -16.029  36.243 -41.682  1.00 42.78           C  
ATOM   1530  O   GLN A 213     -17.916  36.271 -39.272  1.00 42.78           O  
ATOM   1531  CG  GLN A 213     -15.581  35.698 -43.053  1.00 42.78           C  
ATOM   1532  CD  GLN A 213     -15.631  36.768 -44.140  1.00 42.78           C  
ATOM   1533  NE2 GLN A 213     -14.517  37.141 -44.729  1.00 42.78           N  
ATOM   1534  OE1 GLN A 213     -16.677  37.283 -44.487  1.00 42.78           O  
ATOM   1535  N   LEU A 214     -15.885  35.920 -38.332  1.00 46.91           N  
ATOM   1536  CA  LEU A 214     -15.719  37.074 -37.428  1.00 46.91           C  
ATOM   1537  C   LEU A 214     -14.540  36.838 -36.449  1.00 46.91           C  
ATOM   1538  CB  LEU A 214     -17.024  37.418 -36.667  1.00 46.91           C  
ATOM   1539  O   LEU A 214     -14.614  36.003 -35.554  1.00 46.91           O  
ATOM   1540  CG  LEU A 214     -17.900  38.483 -37.380  1.00 46.91           C  
ATOM   1541  CD1 LEU A 214     -19.375  38.292 -37.024  1.00 46.91           C  
ATOM   1542  CD2 LEU A 214     -17.487  39.908 -37.024  1.00 46.91           C  
ATOM   1543  N   SER A 215     -13.493  37.651 -36.637  1.00 39.94           N  
ATOM   1544  CA  SER A 215     -12.533  38.181 -35.643  1.00 39.94           C  
ATOM   1545  C   SER A 215     -11.459  37.261 -35.009  1.00 39.94           C  
ATOM   1546  CB  SER A 215     -13.300  38.941 -34.560  1.00 39.94           C  
ATOM   1547  O   SER A 215     -11.785  36.288 -34.332  1.00 39.94           O  
ATOM   1548  OG  SER A 215     -14.205  39.847 -35.171  1.00 39.94           O  
ATOM   1549  N   PRO A 216     -10.152  37.608 -35.111  1.00 36.90           N  
ATOM   1550  CA  PRO A 216      -9.071  36.868 -34.471  1.00 36.90           C  
ATOM   1551  C   PRO A 216      -8.868  37.383 -33.040  1.00 36.90           C  
ATOM   1552  CB  PRO A 216      -7.855  37.104 -35.373  1.00 36.90           C  
ATOM   1553  O   PRO A 216      -8.203  38.391 -32.816  1.00 36.90           O  
ATOM   1554  CG  PRO A 216      -8.058  38.534 -35.877  1.00 36.90           C  
ATOM   1555  CD  PRO A 216      -9.578  38.735 -35.844  1.00 36.90           C  
ATOM   1556  N   ALA A 217      -9.435  36.694 -32.053  1.00 42.72           N  
ATOM   1557  CA  ALA A 217      -9.091  36.905 -30.651  1.00 42.72           C  
ATOM   1558  C   ALA A 217      -8.320  35.688 -30.137  1.00 42.72           C  
ATOM   1559  CB  ALA A 217     -10.339  37.245 -29.834  1.00 42.72           C  
ATOM   1560  O   ALA A 217      -8.852  34.586 -30.003  1.00 42.72           O  
ATOM   1561  N   VAL A 218      -7.034  35.932 -29.894  1.00 45.61           N  
ATOM   1562  CA  VAL A 218      -6.048  35.106 -29.195  1.00 45.61           C  
ATOM   1563  C   VAL A 218      -6.696  34.341 -28.031  1.00 45.61           C  
ATOM   1564  CB  VAL A 218      -4.930  36.076 -28.733  1.00 45.61           C  
ATOM   1565  O   VAL A 218      -6.812  34.840 -26.918  1.00 45.61           O  
ATOM   1566  CG1 VAL A 218      -3.919  35.485 -27.751  1.00 45.61           C  
ATOM   1567  CG2 VAL A 218      -4.137  36.581 -29.950  1.00 45.61           C  
ATOM   1568  N   SER A 219      -7.127  33.105 -28.286  1.00 40.84           N  
ATOM   1569  CA  SER A 219      -7.550  32.174 -27.239  1.00 40.84           C  
ATOM   1570  C   SER A 219      -6.317  31.430 -26.752  1.00 40.84           C  
ATOM   1571  CB  SER A 219      -8.671  31.253 -27.714  1.00 40.84           C  
ATOM   1572  O   SER A 219      -6.000  30.320 -27.183  1.00 40.84           O  
ATOM   1573  OG  SER A 219      -9.855  32.014 -27.838  1.00 40.84           O  
ATOM   1574  N   GLN A 220      -5.582  32.107 -25.871  1.00 43.73           N  
ATOM   1575  CA  GLN A 220      -4.592  31.479 -25.014  1.00 43.73           C  
ATOM   1576  C   GLN A 220      -5.290  30.371 -24.218  1.00 43.73           C  
ATOM   1577  CB  GLN A 220      -3.961  32.531 -24.083  1.00 43.73           C  
ATOM   1578  O   GLN A 220      -6.088  30.630 -23.319  1.00 43.73           O  
ATOM   1579  CG  GLN A 220      -2.928  33.399 -24.820  1.00 43.73           C  
ATOM   1580  CD  GLN A 220      -2.416  34.579 -23.995  1.00 43.73           C  
ATOM   1581  NE2 GLN A 220      -1.607  35.443 -24.569  1.00 43.73           N  
ATOM   1582  OE1 GLN A 220      -2.710  34.747 -22.826  1.00 43.73           O  
ATOM   1583  N   LYS A 221      -4.968  29.118 -24.559  1.00 41.98           N  
ATOM   1584  CA  LYS A 221      -5.021  27.992 -23.619  1.00 41.98           C  
ATOM   1585  C   LYS A 221      -4.475  28.488 -22.274  1.00 41.98           C  
ATOM   1586  CB  LYS A 221      -4.128  26.849 -24.142  1.00 41.98           C  
ATOM   1587  O   LYS A 221      -3.404  29.102 -22.297  1.00 41.98           O  
ATOM   1588  CG  LYS A 221      -4.942  25.697 -24.737  1.00 41.98           C  
ATOM   1589  CD  LYS A 221      -4.037  24.729 -25.513  1.00 41.98           C  
ATOM   1590  CE  LYS A 221      -4.851  23.498 -25.930  1.00 41.98           C  
ATOM   1591  NZ  LYS A 221      -4.226  22.771 -27.063  1.00 41.98           N  
ATOM   1592  N   PRO A 222      -5.136  28.222 -21.131  1.00 42.67           N  
ATOM   1593  CA  PRO A 222      -4.549  28.573 -19.852  1.00 42.67           C  
ATOM   1594  C   PRO A 222      -3.183  27.881 -19.793  1.00 42.67           C  
ATOM   1595  CB  PRO A 222      -5.493  28.070 -18.755  1.00 42.67           C  
ATOM   1596  O   PRO A 222      -3.122  26.661 -19.999  1.00 42.67           O  
ATOM   1597  CG  PRO A 222      -6.728  27.553 -19.494  1.00 42.67           C  
ATOM   1598  CD  PRO A 222      -6.298  27.374 -20.949  1.00 42.67           C  
ATOM   1599  N   PRO A 223      -2.084  28.622 -19.581  1.00 42.98           N  
ATOM   1600  CA  PRO A 223      -0.803  27.995 -19.338  1.00 42.98           C  
ATOM   1601  C   PRO A 223      -0.987  27.136 -18.091  1.00 42.98           C  
ATOM   1602  CB  PRO A 223       0.198  29.139 -19.159  1.00 42.98           C  
ATOM   1603  O   PRO A 223      -1.549  27.589 -17.091  1.00 42.98           O  
ATOM   1604  CG  PRO A 223      -0.666  30.295 -18.656  1.00 42.98           C  
ATOM   1605  CD  PRO A 223      -2.023  30.049 -19.310  1.00 42.98           C  
ATOM   1606  N   PHE A 224      -0.577  25.875 -18.178  1.00 39.33           N  
ATOM   1607  CA  PHE A 224      -0.503  24.973 -17.041  1.00 39.33           C  
ATOM   1608  C   PHE A 224       0.245  25.709 -15.922  1.00 39.33           C  
ATOM   1609  CB  PHE A 224       0.222  23.708 -17.529  1.00 39.33           C  
ATOM   1610  O   PHE A 224       1.449  25.931 -16.034  1.00 39.33           O  
ATOM   1611  CG  PHE A 224       0.213  22.530 -16.580  1.00 39.33           C  
ATOM   1612  CD1 PHE A 224       1.300  22.303 -15.716  1.00 39.33           C  
ATOM   1613  CD2 PHE A 224      -0.858  21.617 -16.613  1.00 39.33           C  
ATOM   1614  CE1 PHE A 224       1.318  21.162 -14.894  1.00 39.33           C  
ATOM   1615  CE2 PHE A 224      -0.840  20.477 -15.791  1.00 39.33           C  
ATOM   1616  CZ  PHE A 224       0.250  20.247 -14.934  1.00 39.33           C  
ATOM   1617  N   GLN A 225      -0.481  26.177 -14.899  1.00 45.52           N  
ATOM   1618  CA  GLN A 225       0.114  26.878 -13.769  1.00 45.52           C  
ATOM   1619  C   GLN A 225       0.958  25.858 -13.006  1.00 45.52           C  
ATOM   1620  CB  GLN A 225      -0.950  27.555 -12.884  1.00 45.52           C  
ATOM   1621  O   GLN A 225       0.465  25.071 -12.198  1.00 45.52           O  
ATOM   1622  CG  GLN A 225      -1.569  28.805 -13.539  1.00 45.52           C  
ATOM   1623  CD  GLN A 225      -2.372  29.683 -12.574  1.00 45.52           C  
ATOM   1624  NE2 GLN A 225      -2.848  30.829 -13.003  1.00 45.52           N  
ATOM   1625  OE1 GLN A 225      -2.587  29.384 -11.417  1.00 45.52           O  
ATOM   1626  N   SER A 226       2.246  25.836 -13.329  1.00 38.06           N  
ATOM   1627  CA  SER A 226       3.288  25.168 -12.570  1.00 38.06           C  
ATOM   1628  C   SER A 226       3.254  25.707 -11.137  1.00 38.06           C  
ATOM   1629  CB  SER A 226       4.636  25.445 -13.255  1.00 38.06           C  
ATOM   1630  O   SER A 226       3.714  26.820 -10.895  1.00 38.06           O  
ATOM   1631  OG  SER A 226       4.798  26.830 -13.502  1.00 38.06           O  
ATOM   1632  N   GLY A 227       2.664  24.938 -10.212  1.00 46.60           N  
ATOM   1633  CA  GLY A 227       2.658  25.239  -8.774  1.00 46.60           C  
ATOM   1634  C   GLY A 227       1.303  25.219  -8.054  1.00 46.60           C  
ATOM   1635  O   GLY A 227       1.152  25.937  -7.072  1.00 46.60           O  
ATOM   1636  N   MET A 228       0.302  24.436  -8.478  1.00 57.82           N  
ATOM   1637  CA  MET A 228      -0.912  24.249  -7.660  1.00 57.82           C  
ATOM   1638  C   MET A 228      -0.576  23.474  -6.376  1.00 57.82           C  
ATOM   1639  CB  MET A 228      -2.026  23.554  -8.460  1.00 57.82           C  
ATOM   1640  O   MET A 228      -0.570  22.242  -6.362  1.00 57.82           O  
ATOM   1641  CG  MET A 228      -2.606  24.476  -9.532  1.00 57.82           C  
ATOM   1642  SD  MET A 228      -3.551  25.864  -8.857  1.00 57.82           S  
ATOM   1643  CE  MET A 228      -3.513  26.914 -10.315  1.00 57.82           C  
ATOM   1644  N   HIS A 229      -0.264  24.194  -5.299  1.00 69.81           N  
ATOM   1645  CA  HIS A 229      -0.035  23.624  -3.975  1.00 69.81           C  
ATOM   1646  C   HIS A 229      -1.361  23.106  -3.410  1.00 69.81           C  
ATOM   1647  CB  HIS A 229       0.608  24.670  -3.050  1.00 69.81           C  
ATOM   1648  O   HIS A 229      -2.157  23.861  -2.859  1.00 69.81           O  
ATOM   1649  CG  HIS A 229       2.018  25.034  -3.439  1.00 69.81           C  
ATOM   1650  CD2 HIS A 229       2.407  26.077  -4.238  1.00 69.81           C  
ATOM   1651  ND1 HIS A 229       3.163  24.379  -3.044  1.00 69.81           N  
ATOM   1652  CE1 HIS A 229       4.214  25.009  -3.596  1.00 69.81           C  
ATOM   1653  NE2 HIS A 229       3.801  26.045  -4.336  1.00 69.81           N  
ATOM   1654  N   TYR A 230      -1.604  21.802  -3.538  1.00 88.44           N  
ATOM   1655  CA  TYR A 230      -2.653  21.152  -2.762  1.00 88.44           C  
ATOM   1656  C   TYR A 230      -2.219  21.102  -1.302  1.00 88.44           C  
ATOM   1657  CB  TYR A 230      -2.958  19.750  -3.293  1.00 88.44           C  
ATOM   1658  O   TYR A 230      -1.179  20.529  -0.972  1.00 88.44           O  
ATOM   1659  CG  TYR A 230      -3.805  19.764  -4.545  1.00 88.44           C  
ATOM   1660  CD1 TYR A 230      -5.200  19.589  -4.448  1.00 88.44           C  
ATOM   1661  CD2 TYR A 230      -3.205  19.978  -5.801  1.00 88.44           C  
ATOM   1662  CE1 TYR A 230      -5.992  19.607  -5.611  1.00 88.44           C  
ATOM   1663  CE2 TYR A 230      -3.994  20.005  -6.965  1.00 88.44           C  
ATOM   1664  OH  TYR A 230      -6.155  19.807  -7.992  1.00 88.44           O  
ATOM   1665  CZ  TYR A 230      -5.389  19.810  -6.870  1.00 88.44           C  
ATOM   1666  N   VAL A 231      -3.042  21.676  -0.435  1.00 95.29           N  
ATOM   1667  CA  VAL A 231      -2.925  21.488   1.007  1.00 95.29           C  
ATOM   1668  C   VAL A 231      -3.652  20.200   1.392  1.00 95.29           C  
ATOM   1669  CB  VAL A 231      -3.424  22.714   1.778  1.00 95.29           C  
ATOM   1670  O   VAL A 231      -4.638  19.816   0.755  1.00 95.29           O  
ATOM   1671  CG1 VAL A 231      -2.544  23.941   1.516  1.00 95.29           C  
ATOM   1672  CG2 VAL A 231      -4.870  23.069   1.424  1.00 95.29           C  
ATOM   1673  N   GLN A 232      -3.128  19.496   2.390  1.00 96.60           N  
ATOM   1674  CA  GLN A 232      -3.568  18.149   2.749  1.00 96.60           C  
ATOM   1675  C   GLN A 232      -3.623  18.013   4.269  1.00 96.60           C  
ATOM   1676  CB  GLN A 232      -2.619  17.084   2.166  1.00 96.60           C  
ATOM   1677  O   GLN A 232      -2.813  18.630   4.959  1.00 96.60           O  
ATOM   1678  CG  GLN A 232      -2.218  17.310   0.698  1.00 96.60           C  
ATOM   1679  CD  GLN A 232      -1.194  16.299   0.200  1.00 96.60           C  
ATOM   1680  NE2 GLN A 232      -0.389  16.661  -0.772  1.00 96.60           N  
ATOM   1681  OE1 GLN A 232      -1.101  15.165   0.649  1.00 96.60           O  
ATOM   1682  N   ASP A 233      -4.532  17.187   4.776  1.00 97.28           N  
ATOM   1683  CA  ASP A 233      -4.607  16.829   6.193  1.00 97.28           C  
ATOM   1684  C   ASP A 233      -4.961  15.341   6.359  1.00 97.28           C  
ATOM   1685  CB  ASP A 233      -5.593  17.758   6.936  1.00 97.28           C  
ATOM   1686  O   ASP A 233      -5.541  14.718   5.460  1.00 97.28           O  
ATOM   1687  CG  ASP A 233      -5.273  17.918   8.431  1.00 97.28           C  
ATOM   1688  OD1 ASP A 233      -4.371  17.211   8.928  1.00 97.28           O  
ATOM   1689  OD2 ASP A 233      -5.918  18.762   9.098  1.00 97.28           O  
ATOM   1690  N   LYS A 234      -4.596  14.767   7.509  1.00 97.26           N  
ATOM   1691  CA  LYS A 234      -4.916  13.388   7.898  1.00 97.26           C  
ATOM   1692  C   LYS A 234      -5.591  13.389   9.267  1.00 97.26           C  
ATOM   1693  CB  LYS A 234      -3.657  12.506   7.951  1.00 97.26           C  
ATOM   1694  O   LYS A 234      -4.972  13.763  10.260  1.00 97.26           O  
ATOM   1695  CG  LYS A 234      -2.977  12.222   6.602  1.00 97.26           C  
ATOM   1696  CD  LYS A 234      -1.905  11.140   6.825  1.00 97.26           C  
ATOM   1697  CE  LYS A 234      -1.124  10.748   5.567  1.00 97.26           C  
ATOM   1698  NZ  LYS A 234      -0.314   9.520   5.817  1.00 97.26           N  
ATOM   1699  N   LEU A 235      -6.830  12.909   9.330  1.00 97.65           N  
ATOM   1700  CA  LEU A 235      -7.574  12.759  10.582  1.00 97.65           C  
ATOM   1701  C   LEU A 235      -7.715  11.283  10.938  1.00 97.65           C  
ATOM   1702  CB  LEU A 235      -8.944  13.436  10.462  1.00 97.65           C  
ATOM   1703  O   LEU A 235      -8.452  10.552  10.281  1.00 97.65           O  
ATOM   1704  CG  LEU A 235      -8.891  14.953  10.231  1.00 97.65           C  
ATOM   1705  CD1 LEU A 235     -10.328  15.445  10.128  1.00 97.65           C  
ATOM   1706  CD2 LEU A 235      -8.187  15.696  11.366  1.00 97.65           C  
ATOM   1707  N   PHE A 236      -7.004  10.834  11.967  1.00 97.20           N  
ATOM   1708  CA  PHE A 236      -7.090   9.452  12.435  1.00 97.20           C  
ATOM   1709  C   PHE A 236      -8.444   9.180  13.092  1.00 97.20           C  
ATOM   1710  CB  PHE A 236      -5.920   9.144  13.373  1.00 97.20           C  
ATOM   1711  O   PHE A 236      -8.911   9.965  13.912  1.00 97.20           O  
ATOM   1712  CG  PHE A 236      -4.589   9.110  12.650  1.00 97.20           C  
ATOM   1713  CD1 PHE A 236      -4.219   7.958  11.934  1.00 97.20           C  
ATOM   1714  CD2 PHE A 236      -3.742  10.236  12.646  1.00 97.20           C  
ATOM   1715  CE1 PHE A 236      -3.010   7.927  11.220  1.00 97.20           C  
ATOM   1716  CE2 PHE A 236      -2.529  10.203  11.935  1.00 97.20           C  
ATOM   1717  CZ  PHE A 236      -2.161   9.046  11.223  1.00 97.20           C  
ATOM   1718  N   VAL A 237      -9.060   8.049  12.740  1.00 97.20           N  
ATOM   1719  CA  VAL A 237     -10.378   7.656  13.255  1.00 97.20           C  
ATOM   1720  C   VAL A 237     -10.306   7.321  14.747  1.00 97.20           C  
ATOM   1721  CB  VAL A 237     -10.961   6.481  12.440  1.00 97.20           C  
ATOM   1722  O   VAL A 237     -11.243   7.633  15.468  1.00 97.20           O  
ATOM   1723  CG1 VAL A 237     -12.324   6.014  12.964  1.00 97.20           C  
ATOM   1724  CG2 VAL A 237     -11.154   6.853  10.962  1.00 97.20           C  
ATOM   1725  N   GLY A 238      -9.206   6.727  15.230  1.00 94.85           N  
ATOM   1726  CA  GLY A 238      -8.985   6.450  16.661  1.00 94.85           C  
ATOM   1727  C   GLY A 238      -9.866   5.340  17.250  1.00 94.85           C  
ATOM   1728  O   GLY A 238     -10.186   5.371  18.435  1.00 94.85           O  
ATOM   1729  N   LEU A 239     -10.314   4.397  16.417  1.00 94.45           N  
ATOM   1730  CA  LEU A 239     -11.147   3.250  16.803  1.00 94.45           C  
ATOM   1731  C   LEU A 239     -10.498   1.914  16.406  1.00 94.45           C  
ATOM   1732  CB  LEU A 239     -12.579   3.422  16.254  1.00 94.45           C  
ATOM   1733  O   LEU A 239     -11.179   0.948  16.074  1.00 94.45           O  
ATOM   1734  CG  LEU A 239     -13.383   4.570  16.888  1.00 94.45           C  
ATOM   1735  CD1 LEU A 239     -14.748   4.655  16.212  1.00 94.45           C  
ATOM   1736  CD2 LEU A 239     -13.626   4.349  18.382  1.00 94.45           C  
ATOM   1737  N   GLU A 240      -9.168   1.833  16.440  1.00 90.42           N  
ATOM   1738  CA  GLU A 240      -8.404   0.620  16.111  1.00 90.42           C  
ATOM   1739  C   GLU A 240      -8.677  -0.567  17.050  1.00 90.42           C  
ATOM   1740  CB  GLU A 240      -6.894   0.928  16.072  1.00 90.42           C  
ATOM   1741  O   GLU A 240      -8.420  -1.714  16.685  1.00 90.42           O  
ATOM   1742  CG  GLU A 240      -6.279   1.441  17.392  1.00 90.42           C  
ATOM   1743  CD  GLU A 240      -6.353   2.966  17.587  1.00 90.42           C  
ATOM   1744  OE1 GLU A 240      -5.621   3.466  18.463  1.00 90.42           O  
ATOM   1745  OE2 GLU A 240      -7.116   3.629  16.841  1.00 90.42           O  
ATOM   1746  N   HIS A 241      -9.203  -0.296  18.246  1.00 90.97           N  
ATOM   1747  CA  HIS A 241      -9.583  -1.297  19.246  1.00 90.97           C  
ATOM   1748  C   HIS A 241     -11.065  -1.685  19.178  1.00 90.97           C  
ATOM   1749  CB  HIS A 241      -9.218  -0.771  20.640  1.00 90.97           C  
ATOM   1750  O   HIS A 241     -11.520  -2.491  19.991  1.00 90.97           O  
ATOM   1751  CG  HIS A 241      -7.775  -0.362  20.764  1.00 90.97           C  
ATOM   1752  CD2 HIS A 241      -7.301   0.836  21.226  1.00 90.97           C  
ATOM   1753  ND1 HIS A 241      -6.686  -1.117  20.395  1.00 90.97           N  
ATOM   1754  CE1 HIS A 241      -5.581  -0.393  20.634  1.00 90.97           C  
ATOM   1755  NE2 HIS A 241      -5.906   0.792  21.162  1.00 90.97           N  
ATOM   1756  N   ALA A 242     -11.827  -1.106  18.245  1.00 90.82           N  
ATOM   1757  CA  ALA A 242     -13.234  -1.426  18.096  1.00 90.82           C  
ATOM   1758  C   ALA A 242     -13.427  -2.889  17.698  1.00 90.82           C  
ATOM   1759  CB  ALA A 242     -13.896  -0.459  17.115  1.00 90.82           C  
ATOM   1760  O   ALA A 242     -12.729  -3.425  16.835  1.00 90.82           O  
ATOM   1761  N   VAL A 243     -14.411  -3.537  18.322  1.00 90.40           N  
ATOM   1762  CA  VAL A 243     -14.800  -4.895  17.943  1.00 90.40           C  
ATOM   1763  C   VAL A 243     -15.274  -4.913  16.478  1.00 90.40           C  
ATOM   1764  CB  VAL A 243     -15.855  -5.488  18.891  1.00 90.40           C  
ATOM   1765  O   VAL A 243     -15.994  -3.997  16.065  1.00 90.40           O  
ATOM   1766  CG1 VAL A 243     -15.270  -5.751  20.281  1.00 90.40           C  
ATOM   1767  CG2 VAL A 243     -17.068  -4.583  19.062  1.00 90.40           C  
ATOM   1768  N   PRO A 244     -14.922  -5.942  15.679  1.00 88.70           N  
ATOM   1769  CA  PRO A 244     -15.273  -5.995  14.256  1.00 88.70           C  
ATOM   1770  C   PRO A 244     -16.771  -5.833  13.973  1.00 88.70           C  
ATOM   1771  CB  PRO A 244     -14.760  -7.352  13.765  1.00 88.70           C  
ATOM   1772  O   PRO A 244     -17.140  -5.276  12.948  1.00 88.70           O  
ATOM   1773  CG  PRO A 244     -13.569  -7.625  14.679  1.00 88.70           C  
ATOM   1774  CD  PRO A 244     -14.016  -7.034  16.014  1.00 88.70           C  
ATOM   1775  N   THR A 245     -17.635  -6.239  14.909  1.00 91.01           N  
ATOM   1776  CA  THR A 245     -19.099  -6.117  14.817  1.00 91.01           C  
ATOM   1777  C   THR A 245     -19.613  -4.677  14.757  1.00 91.01           C  
ATOM   1778  CB  THR A 245     -19.760  -6.811  16.018  1.00 91.01           C  
ATOM   1779  O   THR A 245     -20.760  -4.472  14.381  1.00 91.01           O  
ATOM   1780  CG2 THR A 245     -19.544  -8.323  15.997  1.00 91.01           C  
ATOM   1781  OG1 THR A 245     -19.193  -6.339  17.223  1.00 91.01           O  
ATOM   1782  N   PHE A 246     -18.806  -3.678  15.133  1.00 93.83           N  
ATOM   1783  CA  PHE A 246     -19.193  -2.268  15.038  1.00 93.83           C  
ATOM   1784  C   PHE A 246     -19.072  -1.705  13.607  1.00 93.83           C  
ATOM   1785  CB  PHE A 246     -18.360  -1.460  16.045  1.00 93.83           C  
ATOM   1786  O   PHE A 246     -19.682  -0.681  13.310  1.00 93.83           O  
ATOM   1787  CG  PHE A 246     -18.730   0.010  16.114  1.00 93.83           C  
ATOM   1788  CD1 PHE A 246     -17.857   0.981  15.595  1.00 93.83           C  
ATOM   1789  CD2 PHE A 246     -19.963   0.407  16.663  1.00 93.83           C  
ATOM   1790  CE1 PHE A 246     -18.206   2.342  15.624  1.00 93.83           C  
ATOM   1791  CE2 PHE A 246     -20.318   1.767  16.688  1.00 93.83           C  
ATOM   1792  CZ  PHE A 246     -19.441   2.735  16.166  1.00 93.83           C  
ATOM   1793  N   ASN A 247     -18.310  -2.362  12.717  1.00 94.23           N  
ATOM   1794  CA  ASN A 247     -18.052  -1.922  11.338  1.00 94.23           C  
ATOM   1795  C   ASN A 247     -17.616  -0.446  11.228  1.00 94.23           C  
ATOM   1796  CB  ASN A 247     -19.262  -2.239  10.438  1.00 94.23           C  
ATOM   1797  O   ASN A 247     -18.259   0.356  10.554  1.00 94.23           O  
ATOM   1798  CG  ASN A 247     -19.508  -3.711  10.206  1.00 94.23           C  
ATOM   1799  ND2 ASN A 247     -20.717  -4.052   9.836  1.00 94.23           N  
ATOM   1800  OD1 ASN A 247     -18.623  -4.547  10.287  1.00 94.23           O  
ATOM   1801  N   VAL A 248     -16.485  -0.081  11.847  1.00 95.77           N  
ATOM   1802  CA  VAL A 248     -15.966   1.309  11.868  1.00 95.77           C  
ATOM   1803  C   VAL A 248     -15.964   1.966  10.478  1.00 95.77           C  
ATOM   1804  CB  VAL A 248     -14.535   1.356  12.443  1.00 95.77           C  
ATOM   1805  O   VAL A 248     -16.395   3.108  10.347  1.00 95.77           O  
ATOM   1806  CG1 VAL A 248     -13.981   2.784  12.498  1.00 95.77           C  
ATOM   1807  CG2 VAL A 248     -14.449   0.804  13.870  1.00 95.77           C  
ATOM   1808  N   LYS A 249     -15.537   1.239   9.433  1.00 95.09           N  
ATOM   1809  CA  LYS A 249     -15.533   1.721   8.040  1.00 95.09           C  
ATOM   1810  C   LYS A 249     -16.911   2.223   7.601  1.00 95.09           C  
ATOM   1811  CB  LYS A 249     -15.032   0.597   7.112  1.00 95.09           C  
ATOM   1812  O   LYS A 249     -17.022   3.332   7.094  1.00 95.09           O  
ATOM   1813  CG  LYS A 249     -15.088   0.984   5.623  1.00 95.09           C  
ATOM   1814  CD  LYS A 249     -14.608  -0.164   4.727  1.00 95.09           C  
ATOM   1815  CE  LYS A 249     -14.617   0.235   3.246  1.00 95.09           C  
ATOM   1816  NZ  LYS A 249     -15.980   0.415   2.701  1.00 95.09           N  
ATOM   1817  N   GLU A 250     -17.951   1.424   7.823  1.00 95.44           N  
ATOM   1818  CA  GLU A 250     -19.329   1.747   7.438  1.00 95.44           C  
ATOM   1819  C   GLU A 250     -19.868   2.942   8.233  1.00 95.44           C  
ATOM   1820  CB  GLU A 250     -20.189   0.496   7.661  1.00 95.44           C  
ATOM   1821  O   GLU A 250     -20.530   3.811   7.670  1.00 95.44           O  
ATOM   1822  CG  GLU A 250     -21.614   0.626   7.110  1.00 95.44           C  
ATOM   1823  CD  GLU A 250     -22.472  -0.622   7.380  1.00 95.44           C  
ATOM   1824  OE1 GLU A 250     -23.658  -0.579   6.989  1.00 95.44           O  
ATOM   1825  OE2 GLU A 250     -21.959  -1.594   7.992  1.00 95.44           O  
ATOM   1826  N   LYS A 251     -19.521   3.039   9.524  1.00 95.99           N  
ATOM   1827  CA  LYS A 251     -19.904   4.173  10.381  1.00 95.99           C  
ATOM   1828  C   LYS A 251     -19.268   5.492   9.947  1.00 95.99           C  
ATOM   1829  CB  LYS A 251     -19.565   3.863  11.849  1.00 95.99           C  
ATOM   1830  O   LYS A 251     -19.899   6.537  10.077  1.00 95.99           O  
ATOM   1831  CG  LYS A 251     -20.287   2.630  12.411  1.00 95.99           C  
ATOM   1832  CD  LYS A 251     -21.807   2.787  12.354  1.00 95.99           C  
ATOM   1833  CE  LYS A 251     -22.480   1.582  13.001  1.00 95.99           C  
ATOM   1834  NZ  LYS A 251     -23.947   1.754  12.971  1.00 95.99           N  
ATOM   1835  N   VAL A 252     -18.045   5.451   9.417  1.00 97.23           N  
ATOM   1836  CA  VAL A 252     -17.342   6.642   8.914  1.00 97.23           C  
ATOM   1837  C   VAL A 252     -17.766   6.994   7.485  1.00 97.23           C  
ATOM   1838  CB  VAL A 252     -15.815   6.466   9.030  1.00 97.23           C  
ATOM   1839  O   VAL A 252     -17.958   8.165   7.177  1.00 97.23           O  
ATOM   1840  CG1 VAL A 252     -15.059   7.676   8.465  1.00 97.23           C  
ATOM   1841  CG2 VAL A 252     -15.377   6.323  10.496  1.00 97.23           C  
ATOM   1842  N   GLU A 253     -17.934   6.019   6.593  1.00 96.00           N  
ATOM   1843  CA  GLU A 253     -18.320   6.289   5.200  1.00 96.00           C  
ATOM   1844  C   GLU A 253     -19.803   6.660   5.056  1.00 96.00           C  
ATOM   1845  CB  GLU A 253     -17.956   5.089   4.314  1.00 96.00           C  
ATOM   1846  O   GLU A 253     -20.164   7.492   4.216  1.00 96.00           O  
ATOM   1847  CG  GLU A 253     -16.435   4.990   4.113  1.00 96.00           C  
ATOM   1848  CD  GLU A 253     -16.012   3.795   3.251  1.00 96.00           C  
ATOM   1849  OE1 GLU A 253     -14.828   3.734   2.852  1.00 96.00           O  
ATOM   1850  OE2 GLU A 253     -16.833   2.876   3.024  1.00 96.00           O  
ATOM   1851  N   GLY A 254     -20.656   6.077   5.897  1.00 94.24           N  
ATOM   1852  CA  GLY A 254     -22.101   6.119   5.742  1.00 94.24           C  
ATOM   1853  C   GLY A 254     -22.594   5.242   4.581  1.00 94.24           C  
ATOM   1854  O   GLY A 254     -21.797   4.695   3.809  1.00 94.24           O  
ATOM   1855  N   PRO A 255     -23.920   5.101   4.425  1.00 95.25           N  
ATOM   1856  CA  PRO A 255     -24.515   4.315   3.348  1.00 95.25           C  
ATOM   1857  C   PRO A 255     -24.035   4.791   1.970  1.00 95.25           C  
ATOM   1858  CB  PRO A 255     -26.032   4.475   3.518  1.00 95.25           C  
ATOM   1859  O   PRO A 255     -24.226   5.948   1.605  1.00 95.25           O  
ATOM   1860  CG  PRO A 255     -26.196   4.825   4.996  1.00 95.25           C  
ATOM   1861  CD  PRO A 255     -24.947   5.644   5.299  1.00 95.25           C  
ATOM   1862  N   GLY A 256     -23.380   3.917   1.202  1.00 92.11           N  
ATOM   1863  CA  GLY A 256     -22.864   4.265  -0.129  1.00 92.11           C  
ATOM   1864  C   GLY A 256     -21.847   5.415  -0.137  1.00 92.11           C  
ATOM   1865  O   GLY A 256     -21.780   6.151  -1.116  1.00 92.11           O  
ATOM   1866  N   CYS A 257     -21.082   5.595   0.946  1.00 94.65           N  
ATOM   1867  CA  CYS A 257     -20.151   6.713   1.137  1.00 94.65           C  
ATOM   1868  C   CYS A 257     -20.825   8.094   1.254  1.00 94.65           C  
ATOM   1869  CB  CYS A 257     -19.017   6.684   0.095  1.00 94.65           C  
ATOM   1870  O   CYS A 257     -20.167   9.116   1.035  1.00 94.65           O  
ATOM   1871  SG  CYS A 257     -18.152   5.089   0.113  1.00 94.65           S  
ATOM   1872  N   SER A 258     -22.115   8.154   1.608  1.00 96.72           N  
ATOM   1873  CA  SER A 258     -22.893   9.399   1.643  1.00 96.72           C  
ATOM   1874  C   SER A 258     -22.305  10.471   2.560  1.00 96.72           C  
ATOM   1875  CB  SER A 258     -24.336   9.117   2.077  1.00 96.72           C  
ATOM   1876  O   SER A 258     -22.387  11.653   2.234  1.00 96.72           O  
ATOM   1877  OG  SER A 258     -24.399   8.613   3.404  1.00 96.72           O  
ATOM   1878  N   TYR A 259     -21.709  10.097   3.699  1.00 97.46           N  
ATOM   1879  CA  TYR A 259     -21.147  11.073   4.640  1.00 97.46           C  
ATOM   1880  C   TYR A 259     -19.902  11.734   4.058  1.00 97.46           C  
ATOM   1881  CB  TYR A 259     -20.834  10.414   5.991  1.00 97.46           C  
ATOM   1882  O   TYR A 259     -19.815  12.960   4.010  1.00 97.46           O  
ATOM   1883  CG  TYR A 259     -22.008   9.810   6.744  1.00 97.46           C  
ATOM   1884  CD1 TYR A 259     -23.339  10.211   6.491  1.00 97.46           C  
ATOM   1885  CD2 TYR A 259     -21.748   8.857   7.747  1.00 97.46           C  
ATOM   1886  CE1 TYR A 259     -24.401   9.646   7.220  1.00 97.46           C  
ATOM   1887  CE2 TYR A 259     -22.806   8.302   8.490  1.00 97.46           C  
ATOM   1888  OH  TYR A 259     -25.159   8.159   8.939  1.00 97.46           O  
ATOM   1889  CZ  TYR A 259     -24.134   8.694   8.226  1.00 97.46           C  
ATOM   1890  N   LEU A 260     -18.969  10.933   3.534  1.00 96.86           N  
ATOM   1891  CA  LEU A 260     -17.774  11.469   2.884  1.00 96.86           C  
ATOM   1892  C   LEU A 260     -18.128  12.228   1.603  1.00 96.86           C  
ATOM   1893  CB  LEU A 260     -16.763  10.350   2.590  1.00 96.86           C  
ATOM   1894  O   LEU A 260     -17.503  13.244   1.316  1.00 96.86           O  
ATOM   1895  CG  LEU A 260     -16.272   9.582   3.829  1.00 96.86           C  
ATOM   1896  CD1 LEU A 260     -15.184   8.599   3.401  1.00 96.86           C  
ATOM   1897  CD2 LEU A 260     -15.697  10.480   4.926  1.00 96.86           C  
ATOM   1898  N   GLN A 261     -19.127  11.774   0.843  1.00 97.03           N  
ATOM   1899  CA  GLN A 261     -19.596  12.470  -0.353  1.00 97.03           C  
ATOM   1900  C   GLN A 261     -20.231  13.823  -0.009  1.00 97.03           C  
ATOM   1901  CB  GLN A 261     -20.573  11.570  -1.119  1.00 97.03           C  
ATOM   1902  O   GLN A 261     -19.944  14.807  -0.685  1.00 97.03           O  
ATOM   1903  CG  GLN A 261     -20.936  12.175  -2.483  1.00 97.03           C  
ATOM   1904  CD  GLN A 261     -21.862  11.284  -3.301  1.00 97.03           C  
ATOM   1905  NE2 GLN A 261     -21.986  11.525  -4.587  1.00 97.03           N  
ATOM   1906  OE1 GLN A 261     -22.501  10.370  -2.816  1.00 97.03           O  
ATOM   1907  N   HIS A 262     -21.036  13.904   1.055  1.00 97.71           N  
ATOM   1908  CA  HIS A 262     -21.600  15.171   1.519  1.00 97.71           C  
ATOM   1909  C   HIS A 262     -20.497  16.168   1.886  1.00 97.71           C  
ATOM   1910  CB  HIS A 262     -22.550  14.926   2.698  1.00 97.71           C  
ATOM   1911  O   HIS A 262     -20.524  17.295   1.405  1.00 97.71           O  
ATOM   1912  CG  HIS A 262     -23.074  16.205   3.303  1.00 97.71           C  
ATOM   1913  CD2 HIS A 262     -22.876  16.629   4.589  1.00 97.71           C  
ATOM   1914  ND1 HIS A 262     -23.754  17.211   2.650  1.00 97.71           N  
ATOM   1915  CE1 HIS A 262     -23.945  18.220   3.519  1.00 97.71           C  
ATOM   1916  NE2 HIS A 262     -23.444  17.896   4.721  1.00 97.71           N  
ATOM   1917  N   ILE A 263     -19.473  15.741   2.634  1.00 97.76           N  
ATOM   1918  CA  ILE A 263     -18.332  16.605   2.982  1.00 97.76           C  
ATOM   1919  C   ILE A 263     -17.597  17.079   1.721  1.00 97.76           C  
ATOM   1920  CB  ILE A 263     -17.380  15.880   3.962  1.00 97.76           C  
ATOM   1921  O   ILE A 263     -17.222  18.250   1.634  1.00 97.76           O  
ATOM   1922  CG1 ILE A 263     -18.121  15.553   5.278  1.00 97.76           C  
ATOM   1923  CG2 ILE A 263     -16.140  16.746   4.266  1.00 97.76           C  
ATOM   1924  CD1 ILE A 263     -17.346  14.639   6.235  1.00 97.76           C  
ATOM   1925  N   GLN A 264     -17.415  16.205   0.726  1.00 97.23           N  
ATOM   1926  CA  GLN A 264     -16.802  16.578  -0.555  1.00 97.23           C  
ATOM   1927  C   GLN A 264     -17.624  17.633  -1.306  1.00 97.23           C  
ATOM   1928  CB  GLN A 264     -16.614  15.341  -1.449  1.00 97.23           C  
ATOM   1929  O   GLN A 264     -17.053  18.593  -1.818  1.00 97.23           O  
ATOM   1930  CG  GLN A 264     -15.518  14.400  -0.947  1.00 97.23           C  
ATOM   1931  CD  GLN A 264     -15.477  13.100  -1.731  1.00 97.23           C  
ATOM   1932  NE2 GLN A 264     -15.826  11.997  -1.115  1.00 97.23           N  
ATOM   1933  OE1 GLN A 264     -15.107  13.059  -2.894  1.00 97.23           O  
ATOM   1934  N   ILE A 265     -18.951  17.475  -1.355  1.00 97.26           N  
ATOM   1935  CA  ILE A 265     -19.865  18.413  -2.025  1.00 97.26           C  
ATOM   1936  C   ILE A 265     -19.901  19.760  -1.290  1.00 97.26           C  
ATOM   1937  CB  ILE A 265     -21.274  17.783  -2.161  1.00 97.26           C  
ATOM   1938  O   ILE A 265     -19.789  20.800  -1.933  1.00 97.26           O  
ATOM   1939  CG1 ILE A 265     -21.241  16.589  -3.145  1.00 97.26           C  
ATOM   1940  CG2 ILE A 265     -22.309  18.818  -2.644  1.00 97.26           C  
ATOM   1941  CD1 ILE A 265     -22.490  15.698  -3.080  1.00 97.26           C  
ATOM   1942  N   GLU A 266     -20.010  19.743   0.040  1.00 97.11           N  
ATOM   1943  CA  GLU A 266     -20.153  20.938   0.884  1.00 97.11           C  
ATOM   1944  C   GLU A 266     -18.892  21.816   0.866  1.00 97.11           C  
ATOM   1945  CB  GLU A 266     -20.448  20.463   2.320  1.00 97.11           C  
ATOM   1946  O   GLU A 266     -18.964  23.041   0.911  1.00 97.11           O  
ATOM   1947  CG  GLU A 266     -20.931  21.565   3.277  1.00 97.11           C  
ATOM   1948  CD  GLU A 266     -22.385  22.011   3.047  1.00 97.11           C  
ATOM   1949  OE1 GLU A 266     -22.794  22.971   3.738  1.00 97.11           O  
ATOM   1950  OE2 GLU A 266     -23.087  21.379   2.221  1.00 97.11           O  
ATOM   1951  N   THR A 267     -17.711  21.192   0.802  1.00 96.91           N  
ATOM   1952  CA  THR A 267     -16.428  21.896   0.986  1.00 96.91           C  
ATOM   1953  C   THR A 267     -15.590  22.012  -0.277  1.00 96.91           C  
ATOM   1954  CB  THR A 267     -15.595  21.241   2.092  1.00 96.91           C  
ATOM   1955  O   THR A 267     -14.616  22.763  -0.296  1.00 96.91           O  
ATOM   1956  CG2 THR A 267     -16.407  21.158   3.381  1.00 96.91           C  
ATOM   1957  OG1 THR A 267     -15.189  19.942   1.714  1.00 96.91           O  
ATOM   1958  N   GLY A 268     -15.914  21.245  -1.321  1.00 95.74           N  
ATOM   1959  CA  GLY A 268     -15.083  21.100  -2.515  1.00 95.74           C  
ATOM   1960  C   GLY A 268     -13.774  20.333  -2.280  1.00 95.74           C  
ATOM   1961  O   GLY A 268     -12.957  20.217  -3.198  1.00 95.74           O  
ATOM   1962  N   ALA A 269     -13.531  19.821  -1.066  1.00 97.38           N  
ATOM   1963  CA  ALA A 269     -12.355  19.018  -0.749  1.00 97.38           C  
ATOM   1964  C   ALA A 269     -12.497  17.596  -1.274  1.00 97.38           C  
ATOM   1965  CB  ALA A 269     -12.074  19.067   0.755  1.00 97.38           C  
ATOM   1966  O   ALA A 269     -13.575  17.018  -1.296  1.00 97.38           O  
ATOM   1967  N   LYS A 270     -11.373  17.003  -1.661  1.00 96.76           N  
ATOM   1968  CA  LYS A 270     -11.263  15.573  -1.929  1.00 96.76           C  
ATOM   1969  C   LYS A 270     -11.063  14.855  -0.601  1.00 96.76           C  
ATOM   1970  CB  LYS A 270     -10.087  15.353  -2.877  1.00 96.76           C  
ATOM   1971  O   LYS A 270     -10.041  15.076   0.051  1.00 96.76           O  
ATOM   1972  CG  LYS A 270     -10.451  15.639  -4.334  1.00 96.76           C  
ATOM   1973  CD  LYS A 270      -9.237  15.364  -5.226  1.00 96.76           C  
ATOM   1974  CE  LYS A 270      -9.583  15.727  -6.671  1.00 96.76           C  
ATOM   1975  NZ  LYS A 270      -8.432  15.494  -7.576  1.00 96.76           N  
ATOM   1976  N   VAL A 271     -12.018  14.008  -0.225  1.00 97.23           N  
ATOM   1977  CA  VAL A 271     -12.050  13.307   1.065  1.00 97.23           C  
ATOM   1978  C   VAL A 271     -12.204  11.811   0.833  1.00 97.23           C  
ATOM   1979  CB  VAL A 271     -13.181  13.828   1.974  1.00 97.23           C  
ATOM   1980  O   VAL A 271     -13.150  11.388   0.176  1.00 97.23           O  
ATOM   1981  CG1 VAL A 271     -13.066  13.225   3.375  1.00 97.23           C  
ATOM   1982  CG2 VAL A 271     -13.129  15.353   2.111  1.00 97.23           C  
ATOM   1983  N   PHE A 272     -11.293  11.006   1.375  1.00 95.06           N  
ATOM   1984  CA  PHE A 272     -11.331   9.547   1.239  1.00 95.06           C  
ATOM   1985  C   PHE A 272     -10.859   8.868   2.522  1.00 95.06           C  
ATOM   1986  CB  PHE A 272     -10.459   9.095   0.057  1.00 95.06           C  
ATOM   1987  O   PHE A 272      -9.948   9.362   3.187  1.00 95.06           O  
ATOM   1988  CG  PHE A 272     -10.782   9.767  -1.265  1.00 95.06           C  
ATOM   1989  CD1 PHE A 272     -11.851   9.306  -2.056  1.00 95.06           C  
ATOM   1990  CD2 PHE A 272     -10.027  10.875  -1.692  1.00 95.06           C  
ATOM   1991  CE1 PHE A 272     -12.169   9.956  -3.262  1.00 95.06           C  
ATOM   1992  CE2 PHE A 272     -10.327  11.502  -2.913  1.00 95.06           C  
ATOM   1993  CZ  PHE A 272     -11.410  11.057  -3.689  1.00 95.06           C  
ATOM   1994  N   LEU A 273     -11.438   7.714   2.846  1.00 96.88           N  
ATOM   1995  CA  LEU A 273     -10.976   6.877   3.948  1.00 96.88           C  
ATOM   1996  C   LEU A 273      -9.768   6.040   3.500  1.00 96.88           C  
ATOM   1997  CB  LEU A 273     -12.155   6.019   4.432  1.00 96.88           C  
ATOM   1998  O   LEU A 273      -9.785   5.434   2.429  1.00 96.88           O  
ATOM   1999  CG  LEU A 273     -11.938   5.355   5.801  1.00 96.88           C  
ATOM   2000  CD1 LEU A 273     -11.836   6.387   6.927  1.00 96.88           C  
ATOM   2001  CD2 LEU A 273     -13.125   4.449   6.108  1.00 96.88           C  
ATOM   2002  N   ARG A 274      -8.706   6.029   4.307  1.00 94.78           N  
ATOM   2003  CA  ARG A 274      -7.448   5.306   4.072  1.00 94.78           C  
ATOM   2004  C   ARG A 274      -6.964   4.638   5.359  1.00 94.78           C  
ATOM   2005  CB  ARG A 274      -6.394   6.276   3.513  1.00 94.78           C  
ATOM   2006  O   ARG A 274      -7.566   4.791   6.420  1.00 94.78           O  
ATOM   2007  CG  ARG A 274      -6.683   6.688   2.065  1.00 94.78           C  
ATOM   2008  CD  ARG A 274      -5.498   7.485   1.523  1.00 94.78           C  
ATOM   2009  NE  ARG A 274      -5.652   7.790   0.090  1.00 94.78           N  
ATOM   2010  NH1 ARG A 274      -3.415   7.842  -0.417  1.00 94.78           N  
ATOM   2011  NH2 ARG A 274      -4.913   8.401  -1.972  1.00 94.78           N  
ATOM   2012  CZ  ARG A 274      -4.660   8.012  -0.753  1.00 94.78           C  
ATOM   2013  N   GLY A 275      -5.871   3.886   5.272  1.00 93.56           N  
ATOM   2014  CA  GLY A 275      -5.322   3.150   6.413  1.00 93.56           C  
ATOM   2015  C   GLY A 275      -5.866   1.731   6.529  1.00 93.56           C  
ATOM   2016  O   GLY A 275      -6.660   1.264   5.708  1.00 93.56           O  
ATOM   2017  N   LYS A 276      -5.420   1.042   7.571  1.00 92.87           N  
ATOM   2018  CA  LYS A 276      -5.772  -0.344   7.866  1.00 92.87           C  
ATOM   2019  C   LYS A 276      -7.279  -0.501   8.095  1.00 92.87           C  
ATOM   2020  CB  LYS A 276      -4.944  -0.762   9.086  1.00 92.87           C  
ATOM   2021  O   LYS A 276      -7.867   0.229   8.889  1.00 92.87           O  
ATOM   2022  CG  LYS A 276      -5.100  -2.248   9.419  1.00 92.87           C  
ATOM   2023  CD  LYS A 276      -4.282  -2.585  10.668  1.00 92.87           C  
ATOM   2024  CE  LYS A 276      -4.494  -4.053  11.041  1.00 92.87           C  
ATOM   2025  NZ  LYS A 276      -3.839  -4.376  12.332  1.00 92.87           N  
ATOM   2026  N   GLY A 277      -7.891  -1.478   7.430  1.00 90.86           N  
ATOM   2027  CA  GLY A 277      -9.320  -1.791   7.510  1.00 90.86           C  
ATOM   2028  C   GLY A 277     -10.223  -0.885   6.669  1.00 90.86           C  
ATOM   2029  O   GLY A 277     -11.442  -1.029   6.731  1.00 90.86           O  
ATOM   2030  N   SER A 278      -9.662   0.065   5.909  1.00 92.93           N  
ATOM   2031  CA  SER A 278     -10.447   0.974   5.058  1.00 92.93           C  
ATOM   2032  C   SER A 278     -10.857   0.356   3.718  1.00 92.93           C  
ATOM   2033  CB  SER A 278      -9.685   2.279   4.797  1.00 92.93           C  
ATOM   2034  O   SER A 278     -11.747   0.883   3.059  1.00 92.93           O  
ATOM   2035  OG  SER A 278      -8.524   2.043   4.019  1.00 92.93           O  
ATOM   2036  N   GLY A 279     -10.216  -0.726   3.266  1.00 89.83           N  
ATOM   2037  CA  GLY A 279     -10.359  -1.233   1.898  1.00 89.83           C  
ATOM   2038  C   GLY A 279      -9.602  -0.415   0.843  1.00 89.83           C  
ATOM   2039  O   GLY A 279      -9.576  -0.806  -0.324  1.00 89.83           O  
ATOM   2040  N   CYS A 280      -8.976   0.713   1.212  1.00 90.41           N  
ATOM   2041  CA  CYS A 280      -8.220   1.542   0.278  1.00 90.41           C  
ATOM   2042  C   CYS A 280      -6.794   1.003   0.106  1.00 90.41           C  
ATOM   2043  CB  CYS A 280      -8.236   3.005   0.735  1.00 90.41           C  
ATOM   2044  O   CYS A 280      -5.949   1.117   0.998  1.00 90.41           O  
ATOM   2045  SG  CYS A 280      -7.626   4.056  -0.620  1.00 90.41           S  
ATOM   2046  N   ILE A 281      -6.525   0.426  -1.065  1.00 89.11           N  
ATOM   2047  CA  ILE A 281      -5.207  -0.088  -1.437  1.00 89.11           C  
ATOM   2048  C   ILE A 281      -4.327   1.065  -1.925  1.00 89.11           C  
ATOM   2049  CB  ILE A 281      -5.348  -1.212  -2.487  1.00 89.11           C  
ATOM   2050  O   ILE A 281      -4.633   1.709  -2.931  1.00 89.11           O  
ATOM   2051  CG1 ILE A 281      -6.279  -2.359  -2.023  1.00 89.11           C  
ATOM   2052  CG2 ILE A 281      -3.967  -1.771  -2.851  1.00 89.11           C  
ATOM   2053  CD1 ILE A 281      -5.878  -3.044  -0.709  1.00 89.11           C  
ATOM   2054  N   GLU A 282      -3.216   1.319  -1.229  1.00 85.10           N  
ATOM   2055  CA  GLU A 282      -2.265   2.349  -1.642  1.00 85.10           C  
ATOM   2056  C   GLU A 282      -1.572   1.912  -2.944  1.00 85.10           C  
ATOM   2057  CB  GLU A 282      -1.220   2.620  -0.551  1.00 85.10           C  
ATOM   2058  O   GLU A 282      -0.966   0.836  -2.990  1.00 85.10           O  
ATOM   2059  CG  GLU A 282      -1.726   3.458   0.630  1.00 85.10           C  
ATOM   2060  CD  GLU A 282      -2.036   4.924   0.283  1.00 85.10           C  
ATOM   2061  OE1 GLU A 282      -2.794   5.569   1.042  1.00 85.10           O  
ATOM   2062  OE2 GLU A 282      -1.525   5.447  -0.735  1.00 85.10           O  
ATOM   2063  N   PRO A 283      -1.587   2.738  -4.007  1.00 84.80           N  
ATOM   2064  CA  PRO A 283      -1.015   2.362  -5.303  1.00 84.80           C  
ATOM   2065  C   PRO A 283       0.495   2.085  -5.224  1.00 84.80           C  
ATOM   2066  CB  PRO A 283      -1.337   3.541  -6.229  1.00 84.80           C  
ATOM   2067  O   PRO A 283       1.034   1.304  -6.011  1.00 84.80           O  
ATOM   2068  CG  PRO A 283      -1.510   4.731  -5.283  1.00 84.80           C  
ATOM   2069  CD  PRO A 283      -2.120   4.091  -4.042  1.00 84.80           C  
ATOM   2070  N   ALA A 284       1.171   2.704  -4.251  1.00 84.51           N  
ATOM   2071  CA  ALA A 284       2.595   2.524  -4.008  1.00 84.51           C  
ATOM   2072  C   ALA A 284       2.933   1.173  -3.353  1.00 84.51           C  
ATOM   2073  CB  ALA A 284       3.074   3.696  -3.142  1.00 84.51           C  
ATOM   2074  O   ALA A 284       3.976   0.603  -3.661  1.00 84.51           O  
ATOM   2075  N   SER A 285       2.084   0.662  -2.454  1.00 86.16           N  
ATOM   2076  CA  SER A 285       2.373  -0.552  -1.676  1.00 86.16           C  
ATOM   2077  C   SER A 285       1.607  -1.788  -2.147  1.00 86.16           C  
ATOM   2078  CB  SER A 285       2.079  -0.314  -0.192  1.00 86.16           C  
ATOM   2079  O   SER A 285       1.966  -2.895  -1.746  1.00 86.16           O  
ATOM   2080  OG  SER A 285       0.685  -0.213  -0.024  1.00 86.16           O  
ATOM   2081  N   GLY A 286       0.528  -1.622  -2.920  1.00 87.13           N  
ATOM   2082  CA  GLY A 286      -0.337  -2.737  -3.316  1.00 87.13           C  
ATOM   2083  C   GLY A 286      -1.137  -3.352  -2.176  1.00 87.13           C  
ATOM   2084  O   GLY A 286      -1.802  -4.370  -2.350  1.00 87.13           O  
ATOM   2085  N   ARG A 287      -1.052  -2.762  -0.987  1.00 90.00           N  
ATOM   2086  CA  ARG A 287      -1.765  -3.188   0.210  1.00 90.00           C  
ATOM   2087  C   ARG A 287      -2.444  -1.979   0.824  1.00 90.00           C  
ATOM   2088  CB  ARG A 287      -0.793  -3.878   1.182  1.00 90.00           C  
ATOM   2089  O   ARG A 287      -2.123  -0.834   0.504  1.00 90.00           O  
ATOM   2090  CG  ARG A 287      -0.202  -5.160   0.575  1.00 90.00           C  
ATOM   2091  CD  ARG A 287       0.637  -5.917   1.606  1.00 90.00           C  
ATOM   2092  NE  ARG A 287       1.236  -7.127   1.015  1.00 90.00           N  
ATOM   2093  NH1 ARG A 287       2.426  -7.804   2.856  1.00 90.00           N  
ATOM   2094  NH2 ARG A 287       2.525  -9.003   0.974  1.00 90.00           N  
ATOM   2095  CZ  ARG A 287       2.056  -7.969   1.615  1.00 90.00           C  
ATOM   2096  N   GLU A 288      -3.377  -2.231   1.726  1.00 89.08           N  
ATOM   2097  CA  GLU A 288      -3.846  -1.167   2.604  1.00 89.08           C  
ATOM   2098  C   GLU A 288      -2.655  -0.539   3.338  1.00 89.08           C  
ATOM   2099  CB  GLU A 288      -4.863  -1.696   3.611  1.00 89.08           C  
ATOM   2100  O   GLU A 288      -1.670  -1.217   3.659  1.00 89.08           O  
ATOM   2101  CG  GLU A 288      -6.122  -2.252   2.936  1.00 89.08           C  
ATOM   2102  CD  GLU A 288      -7.187  -2.654   3.960  1.00 89.08           C  
ATOM   2103  OE1 GLU A 288      -8.333  -2.899   3.537  1.00 89.08           O  
ATOM   2104  OE2 GLU A 288      -6.879  -2.684   5.174  1.00 89.08           O  
ATOM   2105  N   ALA A 289      -2.727   0.769   3.584  1.00 90.20           N  
ATOM   2106  CA  ALA A 289      -1.705   1.446   4.366  1.00 90.20           C  
ATOM   2107  C   ALA A 289      -1.592   0.808   5.762  1.00 90.20           C  
ATOM   2108  CB  ALA A 289      -2.002   2.949   4.421  1.00 90.20           C  
ATOM   2109  O   ALA A 289      -2.589   0.453   6.387  1.00 90.20           O  
ATOM   2110  N   PHE A 290      -0.361   0.690   6.262  1.00 92.73           N  
ATOM   2111  CA  PHE A 290      -0.097   0.171   7.608  1.00 92.73           C  
ATOM   2112  C   PHE A 290      -0.541   1.143   8.714  1.00 92.73           C  
ATOM   2113  CB  PHE A 290       1.398  -0.160   7.732  1.00 92.73           C  
ATOM   2114  O   PHE A 290      -0.629   0.751   9.876  1.00 92.73           O  
ATOM   2115  CG  PHE A 290       2.304   1.058   7.671  1.00 92.73           C  
ATOM   2116  CD1 PHE A 290       2.833   1.492   6.440  1.00 92.73           C  
ATOM   2117  CD2 PHE A 290       2.583   1.785   8.844  1.00 92.73           C  
ATOM   2118  CE1 PHE A 290       3.625   2.652   6.382  1.00 92.73           C  
ATOM   2119  CE2 PHE A 290       3.374   2.945   8.786  1.00 92.73           C  
ATOM   2120  CZ  PHE A 290       3.893   3.380   7.555  1.00 92.73           C  
ATOM   2121  N   GLU A 291      -0.792   2.406   8.359  1.00 93.53           N  
ATOM   2122  CA  GLU A 291      -1.291   3.437   9.267  1.00 93.53           C  
ATOM   2123  C   GLU A 291      -2.686   3.060   9.814  1.00 93.53           C  
ATOM   2124  CB  GLU A 291      -1.337   4.800   8.544  1.00 93.53           C  
ATOM   2125  O   GLU A 291      -3.482   2.455   9.086  1.00 93.53           O  
ATOM   2126  CG  GLU A 291       0.053   5.371   8.204  1.00 93.53           C  
ATOM   2127  CD  GLU A 291      -0.023   6.755   7.522  1.00 93.53           C  
ATOM   2128  OE1 GLU A 291       0.537   7.750   8.038  1.00 93.53           O  
ATOM   2129  OE2 GLU A 291      -0.617   6.870   6.423  1.00 93.53           O  
ATOM   2130  N   PRO A 292      -3.017   3.422  11.071  1.00 95.14           N  
ATOM   2131  CA  PRO A 292      -4.377   3.289  11.600  1.00 95.14           C  
ATOM   2132  C   PRO A 292      -5.386   3.974  10.681  1.00 95.14           C  
ATOM   2133  CB  PRO A 292      -4.368   3.962  12.978  1.00 95.14           C  
ATOM   2134  O   PRO A 292      -5.031   4.953  10.036  1.00 95.14           O  
ATOM   2135  CG  PRO A 292      -2.896   3.954  13.380  1.00 95.14           C  
ATOM   2136  CD  PRO A 292      -2.159   4.072  12.050  1.00 95.14           C  
ATOM   2137  N   MET A 293      -6.629   3.495  10.626  1.00 96.27           N  
ATOM   2138  CA  MET A 293      -7.663   4.076   9.763  1.00 96.27           C  
ATOM   2139  C   MET A 293      -7.747   5.605   9.929  1.00 96.27           C  
ATOM   2140  CB  MET A 293      -9.005   3.409  10.081  1.00 96.27           C  
ATOM   2141  O   MET A 293      -7.832   6.106  11.053  1.00 96.27           O  
ATOM   2142  CG  MET A 293     -10.078   3.744   9.043  1.00 96.27           C  
ATOM   2143  SD  MET A 293     -11.693   3.004   9.406  1.00 96.27           S  
ATOM   2144  CE  MET A 293     -11.309   1.262   9.107  1.00 96.27           C  
ATOM   2145  N   TYR A 294      -7.712   6.344   8.820  1.00 97.59           N  
ATOM   2146  CA  TYR A 294      -7.722   7.806   8.803  1.00 97.59           C  
ATOM   2147  C   TYR A 294      -8.486   8.359   7.601  1.00 97.59           C  
ATOM   2148  CB  TYR A 294      -6.288   8.362   8.839  1.00 97.59           C  
ATOM   2149  O   TYR A 294      -8.532   7.756   6.532  1.00 97.59           O  
ATOM   2150  CG  TYR A 294      -5.451   8.141   7.589  1.00 97.59           C  
ATOM   2151  CD1 TYR A 294      -4.692   6.967   7.449  1.00 97.59           C  
ATOM   2152  CD2 TYR A 294      -5.384   9.127   6.585  1.00 97.59           C  
ATOM   2153  CE1 TYR A 294      -3.864   6.762   6.335  1.00 97.59           C  
ATOM   2154  CE2 TYR A 294      -4.549   8.932   5.467  1.00 97.59           C  
ATOM   2155  OH  TYR A 294      -2.946   7.597   4.290  1.00 97.59           O  
ATOM   2156  CZ  TYR A 294      -3.785   7.754   5.345  1.00 97.59           C  
ATOM   2157  N   ILE A 295      -9.060   9.545   7.766  1.00 97.67           N  
ATOM   2158  CA  ILE A 295      -9.666  10.321   6.690  1.00 97.67           C  
ATOM   2159  C   ILE A 295      -8.575  11.207   6.081  1.00 97.67           C  
ATOM   2160  CB  ILE A 295     -10.876  11.128   7.208  1.00 97.67           C  
ATOM   2161  O   ILE A 295      -7.986  12.044   6.767  1.00 97.67           O  
ATOM   2162  CG1 ILE A 295     -11.916  10.217   7.907  1.00 97.67           C  
ATOM   2163  CG2 ILE A 295     -11.513  11.868   6.022  1.00 97.67           C  
ATOM   2164  CD1 ILE A 295     -13.081  10.978   8.554  1.00 97.67           C  
ATOM   2165  N   TYR A 296      -8.293  11.011   4.794  1.00 97.27           N  
ATOM   2166  CA  TYR A 296      -7.396  11.857   4.012  1.00 97.27           C  
ATOM   2167  C   TYR A 296      -8.187  12.987   3.359  1.00 97.27           C  
ATOM   2168  CB  TYR A 296      -6.688  11.015   2.948  1.00 97.27           C  
ATOM   2169  O   TYR A 296      -9.156  12.727   2.643  1.00 97.27           O  
ATOM   2170  CG  TYR A 296      -5.739  11.816   2.078  1.00 97.27           C  
ATOM   2171  CD1 TYR A 296      -6.143  12.200   0.785  1.00 97.27           C  
ATOM   2172  CD2 TYR A 296      -4.479  12.213   2.570  1.00 97.27           C  
ATOM   2173  CE1 TYR A 296      -5.277  12.948  -0.029  1.00 97.27           C  
ATOM   2174  CE2 TYR A 296      -3.608  12.967   1.758  1.00 97.27           C  
ATOM   2175  OH  TYR A 296      -3.190  14.021  -0.371  1.00 97.27           O  
ATOM   2176  CZ  TYR A 296      -4.008  13.322   0.451  1.00 97.27           C  
ATOM   2177  N   ILE A 297      -7.753  14.228   3.575  1.00 97.79           N  
ATOM   2178  CA  ILE A 297      -8.406  15.434   3.061  1.00 97.79           C  
ATOM   2179  C   ILE A 297      -7.400  16.195   2.199  1.00 97.79           C  
ATOM   2180  CB  ILE A 297      -8.935  16.312   4.217  1.00 97.79           C  
ATOM   2181  O   ILE A 297      -6.273  16.428   2.626  1.00 97.79           O  
ATOM   2182  CG1 ILE A 297      -9.734  15.490   5.257  1.00 97.79           C  
ATOM   2183  CG2 ILE A 297      -9.817  17.444   3.660  1.00 97.79           C  
ATOM   2184  CD1 ILE A 297     -10.237  16.314   6.444  1.00 97.79           C  
ATOM   2185  N   SER A 298      -7.794  16.611   0.995  1.00 96.93           N  
ATOM   2186  CA  SER A 298      -6.979  17.486   0.144  1.00 96.93           C  
ATOM   2187  C   SER A 298      -7.823  18.555  -0.542  1.00 96.93           C  
ATOM   2188  CB  SER A 298      -6.159  16.673  -0.863  1.00 96.93           C  
ATOM   2189  O   SER A 298      -8.926  18.283  -1.017  1.00 96.93           O  
ATOM   2190  OG  SER A 298      -6.999  15.923  -1.717  1.00 96.93           O  
ATOM   2191  N   HIS A 299      -7.313  19.784  -0.602  1.00 97.47           N  
ATOM   2192  CA  HIS A 299      -8.013  20.916  -1.209  1.00 97.47           C  
ATOM   2193  C   HIS A 299      -6.999  21.897  -1.835  1.00 97.47           C  
ATOM   2194  CB  HIS A 299      -8.905  21.580  -0.139  1.00 97.47           C  
ATOM   2195  O   HIS A 299      -5.885  22.027  -1.325  1.00 97.47           O  
ATOM   2196  CG  HIS A 299      -9.894  22.577  -0.692  1.00 97.47           C  
ATOM   2197  CD2 HIS A 299     -11.080  22.318  -1.317  1.00 97.47           C  
ATOM   2198  ND1 HIS A 299      -9.738  23.937  -0.724  1.00 97.47           N  
ATOM   2199  CE1 HIS A 299     -10.778  24.475  -1.383  1.00 97.47           C  
ATOM   2200  NE2 HIS A 299     -11.610  23.518  -1.782  1.00 97.47           N  
ATOM   2201  N   PRO A 300      -7.330  22.601  -2.935  1.00 95.61           N  
ATOM   2202  CA  PRO A 300      -6.444  23.611  -3.527  1.00 95.61           C  
ATOM   2203  C   PRO A 300      -6.264  24.871  -2.662  1.00 95.61           C  
ATOM   2204  CB  PRO A 300      -7.087  23.956  -4.877  1.00 95.61           C  
ATOM   2205  O   PRO A 300      -5.338  25.641  -2.887  1.00 95.61           O  
ATOM   2206  CG  PRO A 300      -8.567  23.641  -4.667  1.00 95.61           C  
ATOM   2207  CD  PRO A 300      -8.505  22.409  -3.775  1.00 95.61           C  
ATOM   2208  N   LYS A 301      -7.152  25.111  -1.688  1.00 94.21           N  
ATOM   2209  CA  LYS A 301      -7.108  26.268  -0.772  1.00 94.21           C  
ATOM   2210  C   LYS A 301      -7.100  25.829   0.704  1.00 94.21           C  
ATOM   2211  CB  LYS A 301      -8.282  27.233  -1.030  1.00 94.21           C  
ATOM   2212  O   LYS A 301      -7.850  24.913   1.041  1.00 94.21           O  
ATOM   2213  CG  LYS A 301      -8.366  27.777  -2.467  1.00 94.21           C  
ATOM   2214  CD  LYS A 301      -9.560  28.736  -2.592  1.00 94.21           C  
ATOM   2215  CE  LYS A 301      -9.683  29.314  -4.007  1.00 94.21           C  
ATOM   2216  NZ  LYS A 301     -10.865  30.208  -4.116  1.00 94.21           N  
ATOM   2217  N   PRO A 302      -6.364  26.510   1.601  1.00 95.18           N  
ATOM   2218  CA  PRO A 302      -6.364  26.216   3.041  1.00 95.18           C  
ATOM   2219  C   PRO A 302      -7.730  26.391   3.714  1.00 95.18           C  
ATOM   2220  CB  PRO A 302      -5.294  27.132   3.640  1.00 95.18           C  
ATOM   2221  O   PRO A 302      -8.062  25.627   4.613  1.00 95.18           O  
ATOM   2222  CG  PRO A 302      -5.218  28.299   2.656  1.00 95.18           C  
ATOM   2223  CD  PRO A 302      -5.482  27.632   1.311  1.00 95.18           C  
ATOM   2224  N   GLU A 303      -8.551  27.332   3.247  1.00 95.65           N  
ATOM   2225  CA  GLU A 303      -9.891  27.573   3.798  1.00 95.65           C  
ATOM   2226  C   GLU A 303     -10.829  26.368   3.607  1.00 95.65           C  
ATOM   2227  CB  GLU A 303     -10.434  28.837   3.129  1.00 95.65           C  
ATOM   2228  O   GLU A 303     -11.433  25.896   4.568  1.00 95.65           O  
ATOM   2229  CG  GLU A 303     -11.761  29.319   3.727  1.00 95.65           C  
ATOM   2230  CD  GLU A 303     -12.238  30.627   3.078  1.00 95.65           C  
ATOM   2231  OE1 GLU A 303     -13.208  31.202   3.610  1.00 95.65           O  
ATOM   2232  OE2 GLU A 303     -11.633  31.027   2.052  1.00 95.65           O  
ATOM   2233  N   GLY A 304     -10.876  25.796   2.397  1.00 96.21           N  
ATOM   2234  CA  GLY A 304     -11.670  24.588   2.135  1.00 96.21           C  
ATOM   2235  C   GLY A 304     -11.125  23.344   2.845  1.00 96.21           C  
ATOM   2236  O   GLY A 304     -11.906  22.505   3.286  1.00 96.21           O  
ATOM   2237  N   LEU A 305      -9.801  23.254   3.050  1.00 97.83           N  
ATOM   2238  CA  LEU A 305      -9.209  22.196   3.877  1.00 97.83           C  
ATOM   2239  C   LEU A 305      -9.686  22.299   5.333  1.00 97.83           C  
ATOM   2240  CB  LEU A 305      -7.670  22.254   3.792  1.00 97.83           C  
ATOM   2241  O   LEU A 305     -10.076  21.291   5.914  1.00 97.83           O  
ATOM   2242  CG  LEU A 305      -6.963  21.093   4.526  1.00 97.83           C  
ATOM   2243  CD1 LEU A 305      -7.111  19.787   3.750  1.00 97.83           C  
ATOM   2244  CD2 LEU A 305      -5.472  21.377   4.671  1.00 97.83           C  
ATOM   2245  N   ALA A 306      -9.696  23.506   5.909  1.00 97.57           N  
ATOM   2246  CA  ALA A 306     -10.156  23.740   7.277  1.00 97.57           C  
ATOM   2247  C   ALA A 306     -11.660  23.459   7.446  1.00 97.57           C  
ATOM   2248  CB  ALA A 306      -9.798  25.179   7.668  1.00 97.57           C  
ATOM   2249  O   ALA A 306     -12.062  22.849   8.439  1.00 97.57           O  
ATOM   2250  N   ALA A 307     -12.488  23.842   6.467  1.00 97.74           N  
ATOM   2251  CA  ALA A 307     -13.916  23.524   6.460  1.00 97.74           C  
ATOM   2252  C   ALA A 307     -14.163  22.004   6.412  1.00 97.74           C  
ATOM   2253  CB  ALA A 307     -14.575  24.248   5.280  1.00 97.74           C  
ATOM   2254  O   ALA A 307     -14.917  21.473   7.230  1.00 97.74           O  
ATOM   2255  N   ALA A 308     -13.471  21.290   5.517  1.00 98.32           N  
ATOM   2256  CA  ALA A 308     -13.555  19.832   5.409  1.00 98.32           C  
ATOM   2257  C   ALA A 308     -13.076  19.131   6.680  1.00 98.32           C  
ATOM   2258  CB  ALA A 308     -12.748  19.400   4.186  1.00 98.32           C  
ATOM   2259  O   ALA A 308     -13.740  18.219   7.170  1.00 98.32           O  
ATOM   2260  N   LYS A 309     -11.967  19.600   7.261  1.00 98.14           N  
ATOM   2261  CA  LYS A 309     -11.442  19.102   8.534  1.00 98.14           C  
ATOM   2262  C   LYS A 309     -12.489  19.192   9.646  1.00 98.14           C  
ATOM   2263  CB  LYS A 309     -10.174  19.888   8.885  1.00 98.14           C  
ATOM   2264  O   LYS A 309     -12.749  18.193  10.306  1.00 98.14           O  
ATOM   2265  CG  LYS A 309      -9.470  19.304  10.111  1.00 98.14           C  
ATOM   2266  CD  LYS A 309      -8.424  20.281  10.641  1.00 98.14           C  
ATOM   2267  CE  LYS A 309      -7.750  19.663  11.867  1.00 98.14           C  
ATOM   2268  NZ  LYS A 309      -6.288  19.590  11.679  1.00 98.14           N  
ATOM   2269  N   LYS A 310     -13.140  20.350   9.799  1.00 98.25           N  
ATOM   2270  CA  LYS A 310     -14.179  20.572  10.816  1.00 98.25           C  
ATOM   2271  C   LYS A 310     -15.363  19.611  10.660  1.00 98.25           C  
ATOM   2272  CB  LYS A 310     -14.622  22.040  10.742  1.00 98.25           C  
ATOM   2273  O   LYS A 310     -15.840  19.061  11.650  1.00 98.25           O  
ATOM   2274  CG  LYS A 310     -15.624  22.405  11.846  1.00 98.25           C  
ATOM   2275  CD  LYS A 310     -16.043  23.873  11.722  1.00 98.25           C  
ATOM   2276  CE  LYS A 310     -17.043  24.220  12.829  1.00 98.25           C  
ATOM   2277  NZ  LYS A 310     -17.519  25.620  12.710  1.00 98.25           N  
ATOM   2278  N   LEU A 311     -15.842  19.392   9.433  1.00 97.98           N  
ATOM   2279  CA  LEU A 311     -16.934  18.442   9.184  1.00 97.98           C  
ATOM   2280  C   LEU A 311     -16.517  16.996   9.483  1.00 97.98           C  
ATOM   2281  CB  LEU A 311     -17.436  18.565   7.739  1.00 97.98           C  
ATOM   2282  O   LEU A 311     -17.277  16.259  10.109  1.00 97.98           O  
ATOM   2283  CG  LEU A 311     -18.142  19.886   7.389  1.00 97.98           C  
ATOM   2284  CD1 LEU A 311     -18.555  19.849   5.921  1.00 97.98           C  
ATOM   2285  CD2 LEU A 311     -19.398  20.121   8.231  1.00 97.98           C  
ATOM   2286  N   CYS A 312     -15.300  16.604   9.098  1.00 98.39           N  
ATOM   2287  CA  CYS A 312     -14.753  15.286   9.412  1.00 98.39           C  
ATOM   2288  C   CYS A 312     -14.584  15.068  10.927  1.00 98.39           C  
ATOM   2289  CB  CYS A 312     -13.414  15.128   8.690  1.00 98.39           C  
ATOM   2290  O   CYS A 312     -14.901  13.989  11.419  1.00 98.39           O  
ATOM   2291  SG  CYS A 312     -13.637  14.991   6.895  1.00 98.39           S  
ATOM   2292  N   GLU A 313     -14.135  16.072  11.686  1.00 98.20           N  
ATOM   2293  CA  GLU A 313     -14.035  15.994  13.152  1.00 98.20           C  
ATOM   2294  C   GLU A 313     -15.411  15.799  13.810  1.00 98.20           C  
ATOM   2295  CB  GLU A 313     -13.348  17.255  13.706  1.00 98.20           C  
ATOM   2296  O   GLU A 313     -15.559  14.925  14.663  1.00 98.20           O  
ATOM   2297  CG  GLU A 313     -11.829  17.259  13.454  1.00 98.20           C  
ATOM   2298  CD  GLU A 313     -11.133  18.576  13.847  1.00 98.20           C  
ATOM   2299  OE1 GLU A 313      -9.883  18.626  13.726  1.00 98.20           O  
ATOM   2300  OE2 GLU A 313     -11.829  19.546  14.223  1.00 98.20           O  
ATOM   2301  N   ASN A 314     -16.437  16.538  13.372  1.00 97.66           N  
ATOM   2302  CA  ASN A 314     -17.814  16.366  13.857  1.00 97.66           C  
ATOM   2303  C   ASN A 314     -18.370  14.962  13.556  1.00 97.66           C  
ATOM   2304  CB  ASN A 314     -18.712  17.421  13.193  1.00 97.66           C  
ATOM   2305  O   ASN A 314     -19.037  14.345  14.393  1.00 97.66           O  
ATOM   2306  CG  ASN A 314     -18.483  18.835  13.689  1.00 97.66           C  
ATOM   2307  ND2 ASN A 314     -18.798  19.816  12.878  1.00 97.66           N  
ATOM   2308  OD1 ASN A 314     -18.081  19.102  14.806  1.00 97.66           O  
ATOM   2309  N   LEU A 315     -18.081  14.437  12.361  1.00 97.88           N  
ATOM   2310  CA  LEU A 315     -18.441  13.073  11.985  1.00 97.88           C  
ATOM   2311  C   LEU A 315     -17.768  12.058  12.917  1.00 97.88           C  
ATOM   2312  CB  LEU A 315     -18.067  12.855  10.510  1.00 97.88           C  
ATOM   2313  O   LEU A 315     -18.450  11.212  13.494  1.00 97.88           O  
ATOM   2314  CG  LEU A 315     -18.229  11.408  10.015  1.00 97.88           C  
ATOM   2315  CD1 LEU A 315     -19.674  10.916  10.097  1.00 97.88           C  
ATOM   2316  CD2 LEU A 315     -17.757  11.350   8.566  1.00 97.88           C  
ATOM   2317  N   LEU A 316     -16.455  12.176  13.130  1.00 98.05           N  
ATOM   2318  CA  LEU A 316     -15.722  11.282  14.026  1.00 98.05           C  
ATOM   2319  C   LEU A 316     -16.246  11.357  15.463  1.00 98.05           C  
ATOM   2320  CB  LEU A 316     -14.212  11.574  13.953  1.00 98.05           C  
ATOM   2321  O   LEU A 316     -16.434  10.313  16.079  1.00 98.05           O  
ATOM   2322  CG  LEU A 316     -13.545  11.159  12.628  1.00 98.05           C  
ATOM   2323  CD1 LEU A 316     -12.058  11.518  12.664  1.00 98.05           C  
ATOM   2324  CD2 LEU A 316     -13.667   9.659  12.363  1.00 98.05           C  
ATOM   2325  N   GLN A 317     -16.575  12.543  15.983  1.00 97.87           N  
ATOM   2326  CA  GLN A 317     -17.209  12.679  17.303  1.00 97.87           C  
ATOM   2327  C   GLN A 317     -18.510  11.871  17.405  1.00 97.87           C  
ATOM   2328  CB  GLN A 317     -17.514  14.155  17.586  1.00 97.87           C  
ATOM   2329  O   GLN A 317     -18.735  11.176  18.398  1.00 97.87           O  
ATOM   2330  CG  GLN A 317     -16.263  14.981  17.910  1.00 97.87           C  
ATOM   2331  CD  GLN A 317     -16.567  16.474  17.991  1.00 97.87           C  
ATOM   2332  NE2 GLN A 317     -15.562  17.312  18.100  1.00 97.87           N  
ATOM   2333  OE1 GLN A 317     -17.701  16.922  17.976  1.00 97.87           O  
ATOM   2334  N   THR A 318     -19.343  11.910  16.362  1.00 97.11           N  
ATOM   2335  CA  THR A 318     -20.596  11.142  16.305  1.00 97.11           C  
ATOM   2336  C   THR A 318     -20.328   9.636  16.302  1.00 97.11           C  
ATOM   2337  CB  THR A 318     -21.426  11.543  15.076  1.00 97.11           C  
ATOM   2338  O   THR A 318     -20.953   8.900  17.068  1.00 97.11           O  
ATOM   2339  CG2 THR A 318     -22.798  10.868  15.066  1.00 97.11           C  
ATOM   2340  OG1 THR A 318     -21.653  12.936  15.091  1.00 97.11           O  
ATOM   2341  N   VAL A 319     -19.356   9.180  15.505  1.00 97.18           N  
ATOM   2342  CA  VAL A 319     -18.956   7.765  15.429  1.00 97.18           C  
ATOM   2343  C   VAL A 319     -18.382   7.273  16.766  1.00 97.18           C  
ATOM   2344  CB  VAL A 319     -17.962   7.546  14.267  1.00 97.18           C  
ATOM   2345  O   VAL A 319     -18.736   6.189  17.225  1.00 97.18           O  
ATOM   2346  CG1 VAL A 319     -17.467   6.098  14.202  1.00 97.18           C  
ATOM   2347  CG2 VAL A 319     -18.610   7.844  12.909  1.00 97.18           C  
ATOM   2348  N   HIS A 320     -17.558   8.076  17.445  1.00 97.32           N  
ATOM   2349  CA  HIS A 320     -17.026   7.777  18.784  1.00 97.32           C  
ATOM   2350  C   HIS A 320     -18.126   7.671  19.847  1.00 97.32           C  
ATOM   2351  CB  HIS A 320     -16.015   8.863  19.180  1.00 97.32           C  
ATOM   2352  O   HIS A 320     -18.110   6.764  20.686  1.00 97.32           O  
ATOM   2353  CG  HIS A 320     -14.613   8.542  18.744  1.00 97.32           C  
ATOM   2354  CD2 HIS A 320     -14.003   8.912  17.583  1.00 97.32           C  
ATOM   2355  ND1 HIS A 320     -13.730   7.767  19.490  1.00 97.32           N  
ATOM   2356  CE1 HIS A 320     -12.606   7.689  18.767  1.00 97.32           C  
ATOM   2357  NE2 HIS A 320     -12.745   8.367  17.619  1.00 97.32           N  
ATOM   2358  N   ALA A 321     -19.117   8.564  19.804  1.00 96.54           N  
ATOM   2359  CA  ALA A 321     -20.276   8.504  20.690  1.00 96.54           C  
ATOM   2360  C   ALA A 321     -21.141   7.261  20.416  1.00 96.54           C  
ATOM   2361  CB  ALA A 321     -21.078   9.798  20.523  1.00 96.54           C  
ATOM   2362  O   ALA A 321     -21.652   6.629  21.344  1.00 96.54           O  
ATOM   2363  N   GLU A 322     -21.304   6.874  19.150  1.00 95.67           N  
ATOM   2364  CA  GLU A 322     -21.989   5.637  18.774  1.00 95.67           C  
ATOM   2365  C   GLU A 322     -21.228   4.396  19.249  1.00 95.67           C  
ATOM   2366  CB  GLU A 322     -22.226   5.615  17.262  1.00 95.67           C  
ATOM   2367  O   GLU A 322     -21.839   3.513  19.849  1.00 95.67           O  
ATOM   2368  CG  GLU A 322     -23.259   4.541  16.904  1.00 95.67           C  
ATOM   2369  CD  GLU A 322     -23.487   4.404  15.398  1.00 95.67           C  
ATOM   2370  OE1 GLU A 322     -24.163   3.423  15.013  1.00 95.67           O  
ATOM   2371  OE2 GLU A 322     -23.002   5.251  14.625  1.00 95.67           O  
ATOM   2372  N   TYR A 323     -19.904   4.369  19.083  1.00 96.06           N  
ATOM   2373  CA  TYR A 323     -19.058   3.288  19.582  1.00 96.06           C  
ATOM   2374  C   TYR A 323     -19.161   3.150  21.105  1.00 96.06           C  
ATOM   2375  CB  TYR A 323     -17.605   3.524  19.151  1.00 96.06           C  
ATOM   2376  O   TYR A 323     -19.350   2.052  21.619  1.00 96.06           O  
ATOM   2377  CG  TYR A 323     -16.675   2.441  19.654  1.00 96.06           C  
ATOM   2378  CD1 TYR A 323     -15.738   2.726  20.665  1.00 96.06           C  
ATOM   2379  CD2 TYR A 323     -16.804   1.129  19.161  1.00 96.06           C  
ATOM   2380  CE1 TYR A 323     -14.925   1.701  21.183  1.00 96.06           C  
ATOM   2381  CE2 TYR A 323     -16.010   0.097  19.690  1.00 96.06           C  
ATOM   2382  OH  TYR A 323     -14.328  -0.623  21.236  1.00 96.06           O  
ATOM   2383  CZ  TYR A 323     -15.070   0.382  20.704  1.00 96.06           C  
ATOM   2384  N   SER A 324     -19.141   4.267  21.835  1.00 94.73           N  
ATOM   2385  CA  SER A 324     -19.297   4.270  23.295  1.00 94.73           C  
ATOM   2386  C   SER A 324     -20.648   3.687  23.730  1.00 94.73           C  
ATOM   2387  CB  SER A 324     -19.153   5.695  23.833  1.00 94.73           C  
ATOM   2388  O   SER A 324     -20.715   2.867  24.646  1.00 94.73           O  
ATOM   2389  OG  SER A 324     -17.879   6.221  23.519  1.00 94.73           O  
ATOM   2390  N   ARG A 325     -21.740   4.053  23.042  1.00 94.32           N  
ATOM   2391  CA  ARG A 325     -23.075   3.474  23.283  1.00 94.32           C  
ATOM   2392  C   ARG A 325     -23.123   1.984  22.955  1.00 94.32           C  
ATOM   2393  CB  ARG A 325     -24.136   4.232  22.472  1.00 94.32           C  
ATOM   2394  O   ARG A 325     -23.721   1.220  23.706  1.00 94.32           O  
ATOM   2395  CG  ARG A 325     -24.417   5.614  23.074  1.00 94.32           C  
ATOM   2396  CD  ARG A 325     -25.551   6.338  22.341  1.00 94.32           C  
ATOM   2397  NE  ARG A 325     -25.162   6.758  20.981  1.00 94.32           N  
ATOM   2398  NH1 ARG A 325     -26.979   8.099  20.568  1.00 94.32           N  
ATOM   2399  NH2 ARG A 325     -25.423   7.842  18.989  1.00 94.32           N  
ATOM   2400  CZ  ARG A 325     -25.854   7.558  20.187  1.00 94.32           C  
ATOM   2401  N   PHE A 326     -22.471   1.577  21.873  1.00 93.96           N  
ATOM   2402  CA  PHE A 326     -22.386   0.185  21.450  1.00 93.96           C  
ATOM   2403  C   PHE A 326     -21.627  -0.683  22.463  1.00 93.96           C  
ATOM   2404  CB  PHE A 326     -21.733   0.164  20.069  1.00 93.96           C  
ATOM   2405  O   PHE A 326     -22.111  -1.745  22.851  1.00 93.96           O  
ATOM   2406  CG  PHE A 326     -21.615  -1.218  19.491  1.00 93.96           C  
ATOM   2407  CD1 PHE A 326     -20.375  -1.876  19.483  1.00 93.96           C  
ATOM   2408  CD2 PHE A 326     -22.751  -1.841  18.946  1.00 93.96           C  
ATOM   2409  CE1 PHE A 326     -20.279  -3.140  18.886  1.00 93.96           C  
ATOM   2410  CE2 PHE A 326     -22.647  -3.113  18.364  1.00 93.96           C  
ATOM   2411  CZ  PHE A 326     -21.405  -3.757  18.317  1.00 93.96           C  
ATOM   2412  N   VAL A 327     -20.490  -0.201  22.974  1.00 92.05           N  
ATOM   2413  CA  VAL A 327     -19.730  -0.876  24.039  1.00 92.05           C  
ATOM   2414  C   VAL A 327     -20.569  -1.006  25.312  1.00 92.05           C  
ATOM   2415  CB  VAL A 327     -18.403  -0.140  24.312  1.00 92.05           C  
ATOM   2416  O   VAL A 327     -20.641  -2.093  25.882  1.00 92.05           O  
ATOM   2417  CG1 VAL A 327     -17.664  -0.698  25.535  1.00 92.05           C  
ATOM   2418  CG2 VAL A 327     -17.452  -0.276  23.116  1.00 92.05           C  
ATOM   2419  N   ASN A 328     -21.268   0.057  25.725  1.00 91.81           N  
ATOM   2420  CA  ASN A 328     -22.158   0.014  26.890  1.00 91.81           C  
ATOM   2421  C   ASN A 328     -23.312  -0.987  26.711  1.00 91.81           C  
ATOM   2422  CB  ASN A 328     -22.695   1.430  27.164  1.00 91.81           C  
ATOM   2423  O   ASN A 328     -23.685  -1.680  27.660  1.00 91.81           O  
ATOM   2424  CG  ASN A 328     -21.641   2.376  27.710  1.00 91.81           C  
ATOM   2425  ND2 ASN A 328     -21.878   3.665  27.645  1.00 91.81           N  
ATOM   2426  OD1 ASN A 328     -20.614   1.985  28.234  1.00 91.81           O  
ATOM   2427  N   GLN A 329     -23.858  -1.097  25.497  1.00 90.49           N  
ATOM   2428  CA  GLN A 329     -24.908  -2.061  25.172  1.00 90.49           C  
ATOM   2429  C   GLN A 329     -24.397  -3.505  25.248  1.00 90.49           C  
ATOM   2430  CB  GLN A 329     -25.492  -1.725  23.793  1.00 90.49           C  
ATOM   2431  O   GLN A 329     -25.039  -4.334  25.889  1.00 90.49           O  
ATOM   2432  CG  GLN A 329     -26.644  -2.662  23.408  1.00 90.49           C  
ATOM   2433  CD  GLN A 329     -27.284  -2.232  22.096  1.00 90.49           C  
ATOM   2434  NE2 GLN A 329     -28.470  -1.664  22.121  1.00 90.49           N  
ATOM   2435  OE1 GLN A 329     -26.725  -2.375  21.024  1.00 90.49           O  
ATOM   2436  N   ILE A 330     -23.230  -3.802  24.664  1.00 86.46           N  
ATOM   2437  CA  ILE A 330     -22.622  -5.140  24.736  1.00 86.46           C  
ATOM   2438  C   ILE A 330     -22.301  -5.514  26.183  1.00 86.46           C  
ATOM   2439  CB  ILE A 330     -21.369  -5.230  23.837  1.00 86.46           C  
ATOM   2440  O   ILE A 330     -22.593  -6.630  26.600  1.00 86.46           O  
ATOM   2441  CG1 ILE A 330     -21.815  -5.190  22.360  1.00 86.46           C  
ATOM   2442  CG2 ILE A 330     -20.565  -6.521  24.112  1.00 86.46           C  
ATOM   2443  CD1 ILE A 330     -20.655  -5.161  21.362  1.00 86.46           C  
ATOM   2444  N   ASN A 331     -21.753  -4.584  26.968  1.00 83.31           N  
ATOM   2445  CA  ASN A 331     -21.376  -4.864  28.352  1.00 83.31           C  
ATOM   2446  C   ASN A 331     -22.598  -5.110  29.262  1.00 83.31           C  
ATOM   2447  CB  ASN A 331     -20.488  -3.711  28.850  1.00 83.31           C  
ATOM   2448  O   ASN A 331     -22.499  -5.828  30.250  1.00 83.31           O  
ATOM   2449  CG  ASN A 331     -19.537  -4.145  29.950  1.00 83.31           C  
ATOM   2450  ND2 ASN A 331     -19.245  -3.282  30.894  1.00 83.31           N  
ATOM   2451  OD1 ASN A 331     -18.990  -5.233  29.949  1.00 83.31           O  
ATOM   2452  N   THR A 332     -23.765  -4.556  28.911  1.00 80.66           N  
ATOM   2453  CA  THR A 332     -25.031  -4.782  29.636  1.00 80.66           C  
ATOM   2454  C   THR A 332     -25.741  -6.069  29.187  1.00 80.66           C  
ATOM   2455  CB  THR A 332     -25.960  -3.566  29.470  1.00 80.66           C  
ATOM   2456  O   THR A 332     -26.502  -6.656  29.952  1.00 80.66           O  
ATOM   2457  CG2 THR A 332     -27.198  -3.620  30.365  1.00 80.66           C  
ATOM   2458  OG1 THR A 332     -25.284  -2.374  29.812  1.00 80.66           O  
ATOM   2459  N   ALA A 333     -25.492  -6.535  27.958  1.00 67.35           N  
ATOM   2460  CA  ALA A 333     -26.160  -7.692  27.358  1.00 67.35           C  
ATOM   2461  C   ALA A 333     -25.490  -9.049  27.655  1.00 67.35           C  
ATOM   2462  CB  ALA A 333     -26.310  -7.436  25.855  1.00 67.35           C  
ATOM   2463  O   ALA A 333     -25.983 -10.075  27.186  1.00 67.35           O  
ATOM   2464  N   VAL A 334     -24.410  -9.084  28.445  1.00 56.60           N  
ATOM   2465  CA  VAL A 334     -23.832 -10.327  28.985  1.00 56.60           C  
ATOM   2466  C   VAL A 334     -24.257 -10.478  30.453  1.00 56.60           C  
ATOM   2467  CB  VAL A 334     -22.299 -10.393  28.799  1.00 56.60           C  
ATOM   2468  O   VAL A 334     -23.508 -10.094  31.352  1.00 56.60           O  
ATOM   2469  CG1 VAL A 334     -21.769 -11.792  29.156  1.00 56.60           C  
ATOM   2470  CG2 VAL A 334     -21.882 -10.119  27.348  1.00 56.60           C  
ATOM   2471  N   PRO A 335     -25.458 -11.014  30.746  1.00 52.06           N  
ATOM   2472  CA  PRO A 335     -25.797 -11.407  32.102  1.00 52.06           C  
ATOM   2473  C   PRO A 335     -24.937 -12.617  32.469  1.00 52.06           C  
ATOM   2474  CB  PRO A 335     -27.298 -11.716  32.083  1.00 52.06           C  
ATOM   2475  O   PRO A 335     -25.013 -13.660  31.819  1.00 52.06           O  
ATOM   2476  CG  PRO A 335     -27.560 -12.155  30.644  1.00 52.06           C  
ATOM   2477  CD  PRO A 335     -26.529 -11.379  29.830  1.00 52.06           C  
ATOM   2478  N   LEU A 336     -24.116 -12.486  33.514  1.00 51.33           N  
ATOM   2479  CA  LEU A 336     -23.512 -13.639  34.178  1.00 51.33           C  
ATOM   2480  C   LEU A 336     -24.634 -14.637  34.535  1.00 51.33           C  
ATOM   2481  CB  LEU A 336     -22.779 -13.200  35.468  1.00 51.33           C  
ATOM   2482  O   LEU A 336     -25.525 -14.284  35.314  1.00 51.33           O  
ATOM   2483  CG  LEU A 336     -21.246 -13.258  35.388  1.00 51.33           C  
ATOM   2484  CD1 LEU A 336     -20.669 -12.057  34.639  1.00 51.33           C  
ATOM   2485  CD2 LEU A 336     -20.656 -13.282  36.799  1.00 51.33           C  
ATOM   2486  N   PRO A 337     -24.614 -15.880  34.026  1.00 44.12           N  
ATOM   2487  CA  PRO A 337     -25.498 -16.919  34.518  1.00 44.12           C  
ATOM   2488  C   PRO A 337     -24.898 -17.452  35.821  1.00 44.12           C  
ATOM   2489  CB  PRO A 337     -25.565 -17.951  33.391  1.00 44.12           C  
ATOM   2490  O   PRO A 337     -24.008 -18.298  35.810  1.00 44.12           O  
ATOM   2491  CG  PRO A 337     -24.203 -17.835  32.705  1.00 44.12           C  
ATOM   2492  CD  PRO A 337     -23.740 -16.404  32.985  1.00 44.12           C  
ATOM   2493  N   GLY A 338     -25.343 -16.928  36.960  1.00 40.29           N  
ATOM   2494  CA  GLY A 338     -24.904 -17.450  38.251  1.00 40.29           C  
ATOM   2495  C   GLY A 338     -25.168 -16.500  39.401  1.00 40.29           C  
ATOM   2496  O   GLY A 338     -24.305 -15.709  39.746  1.00 40.29           O  
ATOM   2497  N   TYR A 339     -26.382 -16.565  39.937  1.00 44.85           N  
ATOM   2498  CA  TYR A 339     -26.742 -16.627  41.360  1.00 44.85           C  
ATOM   2499  C   TYR A 339     -28.167 -16.094  41.509  1.00 44.85           C  
ATOM   2500  CB  TYR A 339     -25.753 -15.993  42.362  1.00 44.85           C  
ATOM   2501  O   TYR A 339     -28.447 -14.900  41.487  1.00 44.85           O  
ATOM   2502  CG  TYR A 339     -24.694 -16.987  42.832  1.00 44.85           C  
ATOM   2503  CD1 TYR A 339     -25.041 -17.993  43.759  1.00 44.85           C  
ATOM   2504  CD2 TYR A 339     -23.378 -16.942  42.331  1.00 44.85           C  
ATOM   2505  CE1 TYR A 339     -24.093 -18.959  44.155  1.00 44.85           C  
ATOM   2506  CE2 TYR A 339     -22.436 -17.921  42.698  1.00 44.85           C  
ATOM   2507  OH  TYR A 339     -21.870 -19.863  43.973  1.00 44.85           O  
ATOM   2508  CZ  TYR A 339     -22.790 -18.931  43.611  1.00 44.85           C  
ATOM   2509  N   THR A 340     -29.081 -17.051  41.621  1.00 42.70           N  
ATOM   2510  CA  THR A 340     -30.479 -16.885  41.998  1.00 42.70           C  
ATOM   2511  C   THR A 340     -30.583 -16.121  43.321  1.00 42.70           C  
ATOM   2512  CB  THR A 340     -31.079 -18.294  42.173  1.00 42.70           C  
ATOM   2513  O   THR A 340     -30.181 -16.639  44.362  1.00 42.70           O  
ATOM   2514  CG2 THR A 340     -31.208 -19.039  40.842  1.00 42.70           C  
ATOM   2515  OG1 THR A 340     -30.223 -19.074  42.984  1.00 42.70           O  
ATOM   2516  N   GLN A 341     -31.142 -14.912  43.294  1.00 44.12           N  
ATOM   2517  CA  GLN A 341     -31.690 -14.241  44.475  1.00 44.12           C  
ATOM   2518  C   GLN A 341     -33.216 -14.419  44.436  1.00 44.12           C  
ATOM   2519  CB  GLN A 341     -31.281 -12.757  44.485  1.00 44.12           C  
ATOM   2520  O   GLN A 341     -33.843 -13.971  43.471  1.00 44.12           O  
ATOM   2521  CG  GLN A 341     -29.980 -12.508  45.270  1.00 44.12           C  
ATOM   2522  CD  GLN A 341     -30.167 -12.469  46.788  1.00 44.12           C  
ATOM   2523  NE2 GLN A 341     -29.113 -12.270  47.547  1.00 44.12           N  
ATOM   2524  OE1 GLN A 341     -31.251 -12.607  47.328  1.00 44.12           O  
ATOM   2525  N   PRO A 342     -33.829 -15.115  45.409  1.00 43.77           N  
ATOM   2526  CA  PRO A 342     -35.271 -15.291  45.448  1.00 43.77           C  
ATOM   2527  C   PRO A 342     -35.950 -13.995  45.901  1.00 43.77           C  
ATOM   2528  CB  PRO A 342     -35.518 -16.466  46.395  1.00 43.77           C  
ATOM   2529  O   PRO A 342     -35.555 -13.365  46.880  1.00 43.77           O  
ATOM   2530  CG  PRO A 342     -34.335 -16.400  47.360  1.00 43.77           C  
ATOM   2531  CD  PRO A 342     -33.202 -15.786  46.538  1.00 43.77           C  
ATOM   2532  N   SER A 343     -36.999 -13.613  45.178  1.00 37.67           N  
ATOM   2533  CA  SER A 343     -37.877 -12.492  45.498  1.00 37.67           C  
ATOM   2534  C   SER A 343     -38.487 -12.657  46.894  1.00 37.67           C  
ATOM   2535  CB  SER A 343     -38.996 -12.425  44.449  1.00 37.67           C  
ATOM   2536  O   SER A 343     -39.304 -13.549  47.114  1.00 37.67           O  
ATOM   2537  OG  SER A 343     -38.455 -12.421  43.138  1.00 37.67           O  
ATOM   2538  N   ALA A 344     -38.122 -11.775  47.825  1.00 48.40           N  
ATOM   2539  CA  ALA A 344     -38.846 -11.598  49.075  1.00 48.40           C  
ATOM   2540  C   ALA A 344     -39.879 -10.475  48.910  1.00 48.40           C  
ATOM   2541  CB  ALA A 344     -37.879 -11.383  50.238  1.00 48.40           C  
ATOM   2542  O   ALA A 344     -39.565  -9.311  48.666  1.00 48.40           O  
ATOM   2543  N   ILE A 345     -41.126 -10.913  48.999  1.00 44.21           N  
ATOM   2544  CA  ILE A 345     -42.385 -10.183  49.034  1.00 44.21           C  
ATOM   2545  C   ILE A 345     -42.477  -9.260  50.268  1.00 44.21           C  
ATOM   2546  CB  ILE A 345     -43.474 -11.297  49.001  1.00 44.21           C  
ATOM   2547  O   ILE A 345     -42.055  -9.629  51.357  1.00 44.21           O  
ATOM   2548  CG1 ILE A 345     -43.737 -11.718  47.538  1.00 44.21           C  
ATOM   2549  CG2 ILE A 345     -44.786 -10.971  49.718  1.00 44.21           C  
ATOM   2550  CD1 ILE A 345     -44.414 -13.089  47.398  1.00 44.21           C  
ATOM   2551  N   SER A 346     -43.140  -8.115  50.074  1.00 41.44           N  
ATOM   2552  CA  SER A 346     -43.878  -7.314  51.069  1.00 41.44           C  
ATOM   2553  C   SER A 346     -43.142  -6.524  52.167  1.00 41.44           C  
ATOM   2554  CB  SER A 346     -45.023  -8.123  51.683  1.00 41.44           C  
ATOM   2555  O   SER A 346     -42.733  -7.034  53.202  1.00 41.44           O  
ATOM   2556  OG  SER A 346     -46.125  -8.134  50.794  1.00 41.44           O  
ATOM   2557  N   SER A 347     -43.199  -5.200  51.973  1.00 39.63           N  
ATOM   2558  CA  SER A 347     -43.738  -4.201  52.916  1.00 39.63           C  
ATOM   2559  C   SER A 347     -43.154  -4.104  54.333  1.00 39.63           C  
ATOM   2560  CB  SER A 347     -45.276  -4.332  52.986  1.00 39.63           C  
ATOM   2561  O   SER A 347     -43.762  -4.618  55.265  1.00 39.63           O  
ATOM   2562  OG  SER A 347     -45.676  -5.524  53.629  1.00 39.63           O  
ATOM   2563  N   VAL A 348     -42.110  -3.286  54.532  1.00 51.49           N  
ATOM   2564  CA  VAL A 348     -41.903  -2.511  55.780  1.00 51.49           C  
ATOM   2565  C   VAL A 348     -41.104  -1.223  55.463  1.00 51.49           C  
ATOM   2566  CB  VAL A 348     -41.162  -3.301  56.890  1.00 51.49           C  
ATOM   2567  O   VAL A 348     -40.062  -1.323  54.814  1.00 51.49           O  
ATOM   2568  CG1 VAL A 348     -41.194  -2.513  58.208  1.00 51.49           C  
ATOM   2569  CG2 VAL A 348     -41.731  -4.682  57.240  1.00 51.49           C  
ATOM   2570  N   PRO A 349     -41.552  -0.016  55.874  1.00 55.21           N  
ATOM   2571  CA  PRO A 349     -40.828   1.243  55.655  1.00 55.21           C  
ATOM   2572  C   PRO A 349     -39.689   1.460  56.681  1.00 55.21           C  
ATOM   2573  CB  PRO A 349     -41.898   2.334  55.744  1.00 55.21           C  
ATOM   2574  O   PRO A 349     -39.795   0.992  57.817  1.00 55.21           O  
ATOM   2575  CG  PRO A 349     -42.895   1.759  56.749  1.00 55.21           C  
ATOM   2576  CD  PRO A 349     -42.831   0.250  56.514  1.00 55.21           C  
ATOM   2577  N   PRO A 350     -38.606   2.182  56.322  1.00 50.92           N  
ATOM   2578  CA  PRO A 350     -37.423   2.327  57.168  1.00 50.92           C  
ATOM   2579  C   PRO A 350     -37.622   3.376  58.276  1.00 50.92           C  
ATOM   2580  CB  PRO A 350     -36.286   2.687  56.206  1.00 50.92           C  
ATOM   2581  O   PRO A 350     -38.035   4.506  58.019  1.00 50.92           O  
ATOM   2582  CG  PRO A 350     -36.997   3.469  55.101  1.00 50.92           C  
ATOM   2583  CD  PRO A 350     -38.389   2.839  55.040  1.00 50.92           C  
ATOM   2584  N   GLN A 351     -37.299   2.991  59.513  1.00 49.53           N  
ATOM   2585  CA  GLN A 351     -37.218   3.867  60.689  1.00 49.53           C  
ATOM   2586  C   GLN A 351     -35.853   4.594  60.751  1.00 49.53           C  
ATOM   2587  CB  GLN A 351     -37.445   3.029  61.960  1.00 49.53           C  
ATOM   2588  O   GLN A 351     -34.847   4.025  60.318  1.00 49.53           O  
ATOM   2589  CG  GLN A 351     -38.930   2.716  62.221  1.00 49.53           C  
ATOM   2590  CD  GLN A 351     -39.708   3.881  62.834  1.00 49.53           C  
ATOM   2591  NE2 GLN A 351     -41.011   3.926  62.672  1.00 49.53           N  
ATOM   2592  OE1 GLN A 351     -39.179   4.766  63.482  1.00 49.53           O  
ATOM   2593  N   PRO A 352     -35.789   5.829  61.288  1.00 47.58           N  
ATOM   2594  CA  PRO A 352     -34.585   6.660  61.293  1.00 47.58           C  
ATOM   2595  C   PRO A 352     -33.662   6.368  62.497  1.00 47.58           C  
ATOM   2596  CB  PRO A 352     -35.118   8.095  61.325  1.00 47.58           C  
ATOM   2597  O   PRO A 352     -34.156   6.101  63.594  1.00 47.58           O  
ATOM   2598  CG  PRO A 352     -36.393   7.977  62.160  1.00 47.58           C  
ATOM   2599  CD  PRO A 352     -36.906   6.571  61.857  1.00 47.58           C  
ATOM   2600  N   PRO A 353     -32.324   6.459  62.347  1.00 49.96           N  
ATOM   2601  CA  PRO A 353     -31.392   6.234  63.449  1.00 49.96           C  
ATOM   2602  C   PRO A 353     -31.183   7.499  64.297  1.00 49.96           C  
ATOM   2603  CB  PRO A 353     -30.106   5.737  62.786  1.00 49.96           C  
ATOM   2604  O   PRO A 353     -30.809   8.558  63.792  1.00 49.96           O  
ATOM   2605  CG  PRO A 353     -30.113   6.448  61.433  1.00 49.96           C  
ATOM   2606  CD  PRO A 353     -31.597   6.595  61.092  1.00 49.96           C  
ATOM   2607  N   TYR A 354     -31.388   7.364  65.609  1.00 42.77           N  
ATOM   2608  CA  TYR A 354     -31.083   8.373  66.625  1.00 42.77           C  
ATOM   2609  C   TYR A 354     -29.664   8.150  67.206  1.00 42.77           C  
ATOM   2610  CB  TYR A 354     -32.191   8.382  67.702  1.00 42.77           C  
ATOM   2611  O   TYR A 354     -29.281   7.028  67.525  1.00 42.77           O  
ATOM   2612  CG  TYR A 354     -32.809   9.743  67.988  1.00 42.77           C  
ATOM   2613  CD1 TYR A 354     -32.353  10.514  69.076  1.00 42.77           C  
ATOM   2614  CD2 TYR A 354     -33.867  10.222  67.188  1.00 42.77           C  
ATOM   2615  CE1 TYR A 354     -32.957  11.754  69.370  1.00 42.77           C  
ATOM   2616  CE2 TYR A 354     -34.472  11.462  67.478  1.00 42.77           C  
ATOM   2617  OH  TYR A 354     -34.612  13.420  68.853  1.00 42.77           O  
ATOM   2618  CZ  TYR A 354     -34.021  12.229  68.572  1.00 42.77           C  
ATOM   2619  N   TYR A 355     -28.922   9.259  67.295  1.00 43.33           N  
ATOM   2620  CA  TYR A 355     -27.578   9.563  67.853  1.00 43.33           C  
ATOM   2621  C   TYR A 355     -27.409   9.236  69.376  1.00 43.33           C  
ATOM   2622  CB  TYR A 355     -27.475  11.086  67.595  1.00 43.33           C  
ATOM   2623  O   TYR A 355     -28.401   8.780  69.946  1.00 43.33           O  
ATOM   2624  CG  TYR A 355     -26.582  11.526  66.453  1.00 43.33           C  
ATOM   2625  CD1 TYR A 355     -25.289  12.038  66.691  1.00 43.33           C  
ATOM   2626  CD2 TYR A 355     -27.090  11.504  65.141  1.00 43.33           C  
ATOM   2627  CE1 TYR A 355     -24.483  12.465  65.623  1.00 43.33           C  
ATOM   2628  CE2 TYR A 355     -26.302  11.971  64.073  1.00 43.33           C  
ATOM   2629  OH  TYR A 355     -24.238  12.884  63.275  1.00 43.33           O  
ATOM   2630  CZ  TYR A 355     -24.995  12.439  64.309  1.00 43.33           C  
ATOM   2631  N   PRO A 356     -26.283   9.541  70.112  1.00 49.41           N  
ATOM   2632  CA  PRO A 356     -25.062  10.321  69.767  1.00 49.41           C  
ATOM   2633  C   PRO A 356     -23.672   9.886  70.357  1.00 49.41           C  
ATOM   2634  CB  PRO A 356     -25.357  11.693  70.424  1.00 49.41           C  
ATOM   2635  O   PRO A 356     -23.576   9.142  71.324  1.00 49.41           O  
ATOM   2636  CG  PRO A 356     -26.206  11.340  71.653  1.00 49.41           C  
ATOM   2637  CD  PRO A 356     -26.492   9.843  71.528  1.00 49.41           C  
ATOM   2638  N   SER A 357     -22.600  10.539  69.860  1.00 45.48           N  
ATOM   2639  CA  SER A 357     -21.651  11.415  70.614  1.00 45.48           C  
ATOM   2640  C   SER A 357     -20.134  11.108  70.632  1.00 45.48           C  
ATOM   2641  CB  SER A 357     -22.067  11.744  72.059  1.00 45.48           C  
ATOM   2642  O   SER A 357     -19.690  10.078  71.126  1.00 45.48           O  
ATOM   2643  OG  SER A 357     -21.645  13.066  72.345  1.00 45.48           O  
ATOM   2644  N   ASN A 358     -19.390  12.167  70.260  1.00 42.90           N  
ATOM   2645  CA  ASN A 358     -18.038  12.625  70.639  1.00 42.90           C  
ATOM   2646  C   ASN A 358     -16.739  12.016  70.064  1.00 42.90           C  
ATOM   2647  CB  ASN A 358     -17.952  12.828  72.167  1.00 42.90           C  
ATOM   2648  O   ASN A 358     -16.397  10.872  70.332  1.00 42.90           O  
ATOM   2649  CG  ASN A 358     -18.415  14.202  72.612  1.00 42.90           C  
ATOM   2650  ND2 ASN A 358     -18.027  14.621  73.792  1.00 42.90           N  
ATOM   2651  OD1 ASN A 358     -19.074  14.943  71.903  1.00 42.90           O  
ATOM   2652  N   GLY A 359     -15.917  12.895  69.443  1.00 44.63           N  
ATOM   2653  CA  GLY A 359     -14.454  12.716  69.361  1.00 44.63           C  
ATOM   2654  C   GLY A 359     -13.641  13.382  68.222  1.00 44.63           C  
ATOM   2655  O   GLY A 359     -12.920  12.666  67.553  1.00 44.63           O  
ATOM   2656  N   TYR A 360     -13.740  14.707  68.015  1.00 44.59           N  
ATOM   2657  CA  TYR A 360     -12.728  15.682  67.502  1.00 44.59           C  
ATOM   2658  C   TYR A 360     -11.723  15.393  66.331  1.00 44.59           C  
ATOM   2659  CB  TYR A 360     -11.962  16.242  68.724  1.00 44.59           C  
ATOM   2660  O   TYR A 360     -10.802  14.602  66.481  1.00 44.59           O  
ATOM   2661  CG  TYR A 360     -12.739  17.287  69.516  1.00 44.59           C  
ATOM   2662  CD1 TYR A 360     -12.474  18.661  69.336  1.00 44.59           C  
ATOM   2663  CD2 TYR A 360     -13.736  16.899  70.431  1.00 44.59           C  
ATOM   2664  CE1 TYR A 360     -13.244  19.641  69.985  1.00 44.59           C  
ATOM   2665  CE2 TYR A 360     -14.498  17.875  71.104  1.00 44.59           C  
ATOM   2666  OH  TYR A 360     -15.012  20.181  71.513  1.00 44.59           O  
ATOM   2667  CZ  TYR A 360     -14.268  19.246  70.869  1.00 44.59           C  
ATOM   2668  N   GLN A 361     -11.788  16.299  65.317  1.00 42.93           N  
ATOM   2669  CA  GLN A 361     -10.706  17.012  64.555  1.00 42.93           C  
ATOM   2670  C   GLN A 361      -9.846  16.219  63.535  1.00 42.93           C  
ATOM   2671  CB  GLN A 361      -9.796  17.756  65.558  1.00 42.93           C  
ATOM   2672  O   GLN A 361      -9.436  15.109  63.820  1.00 42.93           O  
ATOM   2673  CG  GLN A 361     -10.511  18.814  66.416  1.00 42.93           C  
ATOM   2674  CD  GLN A 361     -10.798  20.156  65.751  1.00 42.93           C  
ATOM   2675  NE2 GLN A 361     -11.367  21.101  66.468  1.00 42.93           N  
ATOM   2676  OE1 GLN A 361     -10.547  20.388  64.584  1.00 42.93           O  
ATOM   2677  N   SER A 362      -9.428  16.708  62.354  1.00 46.22           N  
ATOM   2678  CA  SER A 362      -9.580  17.960  61.580  1.00 46.22           C  
ATOM   2679  C   SER A 362      -9.074  17.722  60.130  1.00 46.22           C  
ATOM   2680  CB  SER A 362      -8.707  19.077  62.184  1.00 46.22           C  
ATOM   2681  O   SER A 362      -8.252  16.835  59.914  1.00 46.22           O  
ATOM   2682  OG  SER A 362      -7.337  18.728  62.207  1.00 46.22           O  
ATOM   2683  N   GLY A 363      -9.495  18.545  59.150  1.00 41.99           N  
ATOM   2684  CA  GLY A 363      -8.640  18.909  57.996  1.00 41.99           C  
ATOM   2685  C   GLY A 363      -9.075  18.549  56.557  1.00 41.99           C  
ATOM   2686  O   GLY A 363      -8.659  17.525  56.033  1.00 41.99           O  
ATOM   2687  N   TYR A 364      -9.733  19.518  55.895  1.00 49.75           N  
ATOM   2688  CA  TYR A 364      -9.849  19.794  54.437  1.00 49.75           C  
ATOM   2689  C   TYR A 364     -10.900  19.043  53.575  1.00 49.75           C  
ATOM   2690  CB  TYR A 364      -8.471  19.801  53.756  1.00 49.75           C  
ATOM   2691  O   TYR A 364     -10.756  17.850  53.321  1.00 49.75           O  
ATOM   2692  CG  TYR A 364      -7.452  20.671  54.465  1.00 49.75           C  
ATOM   2693  CD1 TYR A 364      -7.527  22.074  54.363  1.00 49.75           C  
ATOM   2694  CD2 TYR A 364      -6.462  20.074  55.268  1.00 49.75           C  
ATOM   2695  CE1 TYR A 364      -6.617  22.882  55.071  1.00 49.75           C  
ATOM   2696  CE2 TYR A 364      -5.554  20.877  55.981  1.00 49.75           C  
ATOM   2697  OH  TYR A 364      -4.751  23.051  56.575  1.00 49.75           O  
ATOM   2698  CZ  TYR A 364      -5.629  22.281  55.883  1.00 49.75           C  
ATOM   2699  N   PRO A 365     -11.911  19.753  53.014  1.00 45.02           N  
ATOM   2700  CA  PRO A 365     -12.841  19.195  52.034  1.00 45.02           C  
ATOM   2701  C   PRO A 365     -12.422  19.523  50.589  1.00 45.02           C  
ATOM   2702  CB  PRO A 365     -14.193  19.813  52.399  1.00 45.02           C  
ATOM   2703  O   PRO A 365     -12.188  20.680  50.240  1.00 45.02           O  
ATOM   2704  CG  PRO A 365     -13.821  21.216  52.882  1.00 45.02           C  
ATOM   2705  CD  PRO A 365     -12.380  21.085  53.393  1.00 45.02           C  
ATOM   2706  N   VAL A 366     -12.389  18.501  49.729  1.00 54.73           N  
ATOM   2707  CA  VAL A 366     -12.414  18.652  48.266  1.00 54.73           C  
ATOM   2708  C   VAL A 366     -13.868  18.550  47.801  1.00 54.73           C  
ATOM   2709  CB  VAL A 366     -11.442  17.667  47.568  1.00 54.73           C  
ATOM   2710  O   VAL A 366     -14.599  17.648  48.203  1.00 54.73           O  
ATOM   2711  CG1 VAL A 366     -12.065  16.765  46.494  1.00 54.73           C  
ATOM   2712  CG2 VAL A 366     -10.296  18.448  46.912  1.00 54.73           C  
ATOM   2713  N   VAL A 367     -14.281  19.519  46.988  1.00 61.63           N  
ATOM   2714  CA  VAL A 367     -15.641  19.721  46.472  1.00 61.63           C  
ATOM   2715  C   VAL A 367     -15.902  18.794  45.273  1.00 61.63           C  
ATOM   2716  CB  VAL A 367     -15.783  21.202  46.045  1.00 61.63           C  
ATOM   2717  O   VAL A 367     -15.187  18.911  44.278  1.00 61.63           O  
ATOM   2718  CG1 VAL A 367     -17.137  21.518  45.401  1.00 61.63           C  
ATOM   2719  CG2 VAL A 367     -15.596  22.150  47.242  1.00 61.63           C  
ATOM   2720  N   PRO A 368     -16.922  17.914  45.303  1.00 69.94           N  
ATOM   2721  CA  PRO A 368     -17.442  17.258  44.105  1.00 69.94           C  
ATOM   2722  C   PRO A 368     -18.570  18.094  43.448  1.00 69.94           C  
ATOM   2723  CB  PRO A 368     -17.914  15.884  44.580  1.00 69.94           C  
ATOM   2724  O   PRO A 368     -19.365  18.714  44.158  1.00 69.94           O  
ATOM   2725  CG  PRO A 368     -18.364  16.144  46.018  1.00 69.94           C  
ATOM   2726  CD  PRO A 368     -17.516  17.326  46.495  1.00 69.94           C  
ATOM   2727  N   PRO A 369     -18.660  18.137  42.103  1.00 68.97           N  
ATOM   2728  CA  PRO A 369     -19.658  18.928  41.379  1.00 68.97           C  
ATOM   2729  C   PRO A 369     -21.077  18.314  41.438  1.00 68.97           C  
ATOM   2730  CB  PRO A 369     -19.121  19.039  39.949  1.00 68.97           C  
ATOM   2731  O   PRO A 369     -21.220  17.101  41.611  1.00 68.97           O  
ATOM   2732  CG  PRO A 369     -18.325  17.748  39.775  1.00 68.97           C  
ATOM   2733  CD  PRO A 369     -17.755  17.487  41.168  1.00 68.97           C  
ATOM   2734  N   PRO A 370     -22.138  19.134  41.283  1.00 59.01           N  
ATOM   2735  CA  PRO A 370     -23.522  18.747  41.561  1.00 59.01           C  
ATOM   2736  C   PRO A 370     -24.133  17.859  40.466  1.00 59.01           C  
ATOM   2737  CB  PRO A 370     -24.280  20.072  41.718  1.00 59.01           C  
ATOM   2738  O   PRO A 370     -24.107  18.197  39.283  1.00 59.01           O  
ATOM   2739  CG  PRO A 370     -23.510  21.031  40.810  1.00 59.01           C  
ATOM   2740  CD  PRO A 370     -22.069  20.545  40.930  1.00 59.01           C  
ATOM   2741  N   GLN A 371     -24.745  16.744  40.877  1.00 51.62           N  
ATOM   2742  CA  GLN A 371     -25.604  15.912  40.030  1.00 51.62           C  
ATOM   2743  C   GLN A 371     -27.009  16.523  39.926  1.00 51.62           C  
ATOM   2744  CB  GLN A 371     -25.677  14.476  40.580  1.00 51.62           C  
ATOM   2745  O   GLN A 371     -27.637  16.840  40.936  1.00 51.62           O  
ATOM   2746  CG  GLN A 371     -24.384  13.680  40.338  1.00 51.62           C  
ATOM   2747  CD  GLN A 371     -24.495  12.219  40.776  1.00 51.62           C  
ATOM   2748  NE2 GLN A 371     -23.641  11.348  40.285  1.00 51.62           N  
ATOM   2749  OE1 GLN A 371     -25.336  11.824  41.564  1.00 51.62           O  
ATOM   2750  N   GLN A 372     -27.505  16.673  38.695  1.00 58.63           N  
ATOM   2751  CA  GLN A 372     -28.892  17.044  38.410  1.00 58.63           C  
ATOM   2752  C   GLN A 372     -29.846  15.849  38.607  1.00 58.63           C  
ATOM   2753  CB  GLN A 372     -29.026  17.568  36.972  1.00 58.63           C  
ATOM   2754  O   GLN A 372     -29.492  14.723  38.252  1.00 58.63           O  
ATOM   2755  CG  GLN A 372     -28.598  19.033  36.820  1.00 58.63           C  
ATOM   2756  CD  GLN A 372     -28.848  19.549  35.403  1.00 58.63           C  
ATOM   2757  NE2 GLN A 372     -29.187  20.808  35.233  1.00 58.63           N  
ATOM   2758  OE1 GLN A 372     -28.744  18.838  34.419  1.00 58.63           O  
ATOM   2759  N   PRO A 373     -31.069  16.080  39.121  1.00 53.58           N  
ATOM   2760  CA  PRO A 373     -32.059  15.033  39.348  1.00 53.58           C  
ATOM   2761  C   PRO A 373     -32.798  14.656  38.054  1.00 53.58           C  
ATOM   2762  CB  PRO A 373     -32.995  15.607  40.417  1.00 53.58           C  
ATOM   2763  O   PRO A 373     -33.387  15.503  37.384  1.00 53.58           O  
ATOM   2764  CG  PRO A 373     -32.968  17.110  40.139  1.00 53.58           C  
ATOM   2765  CD  PRO A 373     -31.551  17.356  39.630  1.00 53.58           C  
ATOM   2766  N   VAL A 374     -32.808  13.361  37.733  1.00 54.51           N  
ATOM   2767  CA  VAL A 374     -33.627  12.768  36.665  1.00 54.51           C  
ATOM   2768  C   VAL A 374     -34.996  12.403  37.250  1.00 54.51           C  
ATOM   2769  CB  VAL A 374     -32.927  11.538  36.043  1.00 54.51           C  
ATOM   2770  O   VAL A 374     -35.070  11.681  38.243  1.00 54.51           O  
ATOM   2771  CG1 VAL A 374     -33.684  11.028  34.811  1.00 54.51           C  
ATOM   2772  CG2 VAL A 374     -31.490  11.860  35.603  1.00 54.51           C  
ATOM   2773  N   GLN A 375     -36.078  12.917  36.658  1.00 57.32           N  
ATOM   2774  CA  GLN A 375     -37.455  12.586  37.043  1.00 57.32           C  
ATOM   2775  C   GLN A 375     -37.932  11.252  36.431  1.00 57.32           C  
ATOM   2776  CB  GLN A 375     -38.427  13.704  36.632  1.00 57.32           C  
ATOM   2777  O   GLN A 375     -37.553  10.942  35.300  1.00 57.32           O  
ATOM   2778  CG  GLN A 375     -38.220  15.006  37.422  1.00 57.32           C  
ATOM   2779  CD  GLN A 375     -39.507  15.812  37.604  1.00 57.32           C  
ATOM   2780  NE2 GLN A 375     -39.487  16.837  38.427  1.00 57.32           N  
ATOM   2781  OE1 GLN A 375     -40.556  15.542  37.047  1.00 57.32           O  
ATOM   2782  N   PRO A 376     -38.795  10.483  37.125  1.00 61.57           N  
ATOM   2783  CA  PRO A 376     -39.441   9.290  36.575  1.00 61.57           C  
ATOM   2784  C   PRO A 376     -40.710   9.645  35.764  1.00 61.57           C  
ATOM   2785  CB  PRO A 376     -39.768   8.437  37.802  1.00 61.57           C  
ATOM   2786  O   PRO A 376     -41.409  10.598  36.117  1.00 61.57           O  
ATOM   2787  CG  PRO A 376     -40.079   9.479  38.879  1.00 61.57           C  
ATOM   2788  CD  PRO A 376     -39.182  10.665  38.519  1.00 61.57           C  
ATOM   2789  N   PRO A 377     -41.060   8.891  34.702  1.00 60.57           N  
ATOM   2790  CA  PRO A 377     -42.263   9.148  33.915  1.00 60.57           C  
ATOM   2791  C   PRO A 377     -43.514   8.531  34.562  1.00 60.57           C  
ATOM   2792  CB  PRO A 377     -41.963   8.574  32.529  1.00 60.57           C  
ATOM   2793  O   PRO A 377     -43.512   7.381  35.003  1.00 60.57           O  
ATOM   2794  CG  PRO A 377     -41.047   7.389  32.836  1.00 60.57           C  
ATOM   2795  CD  PRO A 377     -40.295   7.805  34.105  1.00 60.57           C  
ATOM   2796  N   TYR A 378     -44.597   9.310  34.583  1.00 49.19           N  
ATOM   2797  CA  TYR A 378     -45.935   8.904  35.016  1.00 49.19           C  
ATOM   2798  C   TYR A 378     -46.566   7.892  34.047  1.00 49.19           C  
ATOM   2799  CB  TYR A 378     -46.826  10.153  35.142  1.00 49.19           C  
ATOM   2800  O   TYR A 378     -46.543   8.081  32.831  1.00 49.19           O  
ATOM   2801  CG  TYR A 378     -46.614  10.953  36.414  1.00 49.19           C  
ATOM   2802  CD1 TYR A 378     -47.435  10.700  37.530  1.00 49.19           C  
ATOM   2803  CD2 TYR A 378     -45.610  11.940  36.492  1.00 49.19           C  
ATOM   2804  CE1 TYR A 378     -47.255  11.428  38.721  1.00 49.19           C  
ATOM   2805  CE2 TYR A 378     -45.427  12.671  37.683  1.00 49.19           C  
ATOM   2806  OH  TYR A 378     -46.082  13.111  39.954  1.00 49.19           O  
ATOM   2807  CZ  TYR A 378     -46.251  12.414  38.800  1.00 49.19           C  
ATOM   2808  N   GLY A 379     -47.165   6.835  34.605  1.00 45.72           N  
ATOM   2809  CA  GLY A 379     -47.998   5.869  33.890  1.00 45.72           C  
ATOM   2810  C   GLY A 379     -49.421   6.386  33.661  1.00 45.72           C  
ATOM   2811  O   GLY A 379     -49.994   7.062  34.513  1.00 45.72           O  
ATOM   2812  N   VAL A 380     -49.995   6.033  32.511  1.00 55.87           N  
ATOM   2813  CA  VAL A 380     -51.384   6.325  32.120  1.00 55.87           C  
ATOM   2814  C   VAL A 380     -52.079   4.981  31.834  1.00 55.87           C  
ATOM   2815  CB  VAL A 380     -51.481   7.285  30.904  1.00 55.87           C  
ATOM   2816  O   VAL A 380     -51.466   4.125  31.192  1.00 55.87           O  
ATOM   2817  CG1 VAL A 380     -52.569   8.344  31.128  1.00 55.87           C  
ATOM   2818  CG2 VAL A 380     -50.183   8.044  30.584  1.00 55.87           C  
ATOM   2819  N   PRO A 381     -53.302   4.736  32.342  1.00 49.07           N  
ATOM   2820  CA  PRO A 381     -53.920   3.410  32.342  1.00 49.07           C  
ATOM   2821  C   PRO A 381     -54.516   3.002  30.985  1.00 49.07           C  
ATOM   2822  CB  PRO A 381     -54.971   3.451  33.456  1.00 49.07           C  
ATOM   2823  O   PRO A 381     -55.012   3.827  30.220  1.00 49.07           O  
ATOM   2824  CG  PRO A 381     -55.391   4.918  33.482  1.00 49.07           C  
ATOM   2825  CD  PRO A 381     -54.104   5.658  33.134  1.00 49.07           C  
ATOM   2826  N   SER A 382     -54.484   1.690  30.726  1.00 43.44           N  
ATOM   2827  CA  SER A 382     -55.064   1.012  29.558  1.00 43.44           C  
ATOM   2828  C   SER A 382     -56.588   1.133  29.495  1.00 43.44           C  
ATOM   2829  CB  SER A 382     -54.734  -0.486  29.611  1.00 43.44           C  
ATOM   2830  O   SER A 382     -57.276   0.871  30.479  1.00 43.44           O  
ATOM   2831  OG  SER A 382     -53.407  -0.732  29.199  1.00 43.44           O  
ATOM   2832  N   ILE A 383     -57.105   1.410  28.296  1.00 52.75           N  
ATOM   2833  CA  ILE A 383     -58.500   1.177  27.910  1.00 52.75           C  
ATOM   2834  C   ILE A 383     -58.506   0.040  26.883  1.00 52.75           C  
ATOM   2835  CB  ILE A 383     -59.169   2.473  27.396  1.00 52.75           C  
ATOM   2836  O   ILE A 383     -57.908   0.139  25.815  1.00 52.75           O  
ATOM   2837  CG1 ILE A 383     -59.304   3.481  28.563  1.00 52.75           C  
ATOM   2838  CG2 ILE A 383     -60.548   2.176  26.772  1.00 52.75           C  
ATOM   2839  CD1 ILE A 383     -59.786   4.876  28.144  1.00 52.75           C  
ATOM   2840  N   VAL A 384     -59.175  -1.049  27.247  1.00 55.86           N  
ATOM   2841  CA  VAL A 384     -59.510  -2.203  26.403  1.00 55.86           C  
ATOM   2842  C   VAL A 384     -60.772  -1.915  25.577  1.00 55.86           C  
ATOM   2843  CB  VAL A 384     -59.765  -3.452  27.283  1.00 55.86           C  
ATOM   2844  O   VAL A 384     -61.728  -1.367  26.124  1.00 55.86           O  
ATOM   2845  CG1 VAL A 384     -58.450  -4.117  27.699  1.00 55.86           C  
ATOM   2846  CG2 VAL A 384     -60.561  -3.159  28.571  1.00 55.86           C  
ATOM   2847  N   PRO A 385     -60.842  -2.344  24.306  1.00 64.48           N  
ATOM   2848  CA  PRO A 385     -62.106  -2.644  23.642  1.00 64.48           C  
ATOM   2849  C   PRO A 385     -62.305  -4.167  23.459  1.00 64.48           C  
ATOM   2850  CB  PRO A 385     -62.057  -1.856  22.338  1.00 64.48           C  
ATOM   2851  O   PRO A 385     -61.334  -4.927  23.472  1.00 64.48           O  
ATOM   2852  CG  PRO A 385     -60.568  -1.845  21.985  1.00 64.48           C  
ATOM   2853  CD  PRO A 385     -59.819  -2.101  23.301  1.00 64.48           C  
ATOM   2854  N   PRO A 386     -63.562  -4.636  23.348  1.00 49.68           N  
ATOM   2855  CA  PRO A 386     -63.941  -6.020  23.617  1.00 49.68           C  
ATOM   2856  C   PRO A 386     -63.773  -6.971  22.423  1.00 49.68           C  
ATOM   2857  CB  PRO A 386     -65.398  -5.939  24.081  1.00 49.68           C  
ATOM   2858  O   PRO A 386     -63.736  -6.571  21.261  1.00 49.68           O  
ATOM   2859  CG  PRO A 386     -65.945  -4.786  23.242  1.00 49.68           C  
ATOM   2860  CD  PRO A 386     -64.757  -3.832  23.134  1.00 49.68           C  
ATOM   2861  N   ALA A 387     -63.713  -8.258  22.764  1.00 40.25           N  
ATOM   2862  CA  ALA A 387     -63.578  -9.408  21.882  1.00 40.25           C  
ATOM   2863  C   ALA A 387     -64.784  -9.633  20.951  1.00 40.25           C  
ATOM   2864  CB  ALA A 387     -63.377 -10.631  22.791  1.00 40.25           C  
ATOM   2865  O   ALA A 387     -65.936  -9.541  21.373  1.00 40.25           O  
ATOM   2866  N   VAL A 388     -64.500 -10.071  19.722  1.00 53.68           N  
ATOM   2867  CA  VAL A 388     -65.419 -10.842  18.872  1.00 53.68           C  
ATOM   2868  C   VAL A 388     -64.703 -12.101  18.376  1.00 53.68           C  
ATOM   2869  CB  VAL A 388     -66.037 -10.029  17.718  1.00 53.68           C  
ATOM   2870  O   VAL A 388     -63.517 -12.077  18.059  1.00 53.68           O  
ATOM   2871  CG1 VAL A 388     -67.097  -9.057  18.249  1.00 53.68           C  
ATOM   2872  CG2 VAL A 388     -65.006  -9.246  16.898  1.00 53.68           C  
ATOM   2873  N   SER A 389     -65.434 -13.213  18.420  1.00 44.76           N  
ATOM   2874  CA  SER A 389     -64.994 -14.594  18.181  1.00 44.76           C  
ATOM   2875  C   SER A 389     -65.177 -15.036  16.717  1.00 44.76           C  
ATOM   2876  CB  SER A 389     -65.830 -15.509  19.091  1.00 44.76           C  
ATOM   2877  O   SER A 389     -65.834 -14.335  15.955  1.00 44.76           O  
ATOM   2878  OG  SER A 389     -65.589 -15.230  20.454  1.00 44.76           O  
ATOM   2879  N   LEU A 390     -64.704 -16.264  16.422  1.00 47.87           N  
ATOM   2880  CA  LEU A 390     -64.804 -17.096  15.193  1.00 47.87           C  
ATOM   2881  C   LEU A 390     -63.721 -16.821  14.129  1.00 47.87           C  
ATOM   2882  CB  LEU A 390     -66.223 -17.091  14.572  1.00 47.87           C  
ATOM   2883  O   LEU A 390     -63.511 -15.682  13.752  1.00 47.87           O  
ATOM   2884  CG  LEU A 390     -67.202 -18.136  15.123  1.00 47.87           C  
ATOM   2885  CD1 LEU A 390     -67.553 -17.930  16.596  1.00 47.87           C  
ATOM   2886  CD2 LEU A 390     -68.491 -18.087  14.302  1.00 47.87           C  
ATOM   2887  N   ALA A 391     -63.007 -17.795  13.550  1.00 48.18           N  
ATOM   2888  CA  ALA A 391     -63.072 -19.262  13.551  1.00 48.18           C  
ATOM   2889  C   ALA A 391     -61.683 -19.843  13.146  1.00 48.18           C  
ATOM   2890  CB  ALA A 391     -64.124 -19.679  12.512  1.00 48.18           C  
ATOM   2891  O   ALA A 391     -60.894 -19.119  12.537  1.00 48.18           O  
ATOM   2892  N   PRO A 392     -61.355 -21.118  13.444  1.00 41.72           N  
ATOM   2893  CA  PRO A 392     -60.056 -21.710  13.118  1.00 41.72           C  
ATOM   2894  C   PRO A 392     -60.073 -22.500  11.796  1.00 41.72           C  
ATOM   2895  CB  PRO A 392     -59.746 -22.612  14.315  1.00 41.72           C  
ATOM   2896  O   PRO A 392     -60.907 -23.384  11.605  1.00 41.72           O  
ATOM   2897  CG  PRO A 392     -61.126 -23.123  14.737  1.00 41.72           C  
ATOM   2898  CD  PRO A 392     -62.100 -22.018  14.315  1.00 41.72           C  
ATOM   2899  N   GLY A 393     -59.101 -22.247  10.917  1.00 46.69           N  
ATOM   2900  CA  GLY A 393     -58.812 -23.120   9.778  1.00 46.69           C  
ATOM   2901  C   GLY A 393     -58.000 -22.447   8.672  1.00 46.69           C  
ATOM   2902  O   GLY A 393     -58.364 -21.379   8.202  1.00 46.69           O  
ATOM   2903  N   VAL A 394     -56.968 -23.159   8.211  1.00 47.58           N  
ATOM   2904  CA  VAL A 394     -56.087 -22.910   7.049  1.00 47.58           C  
ATOM   2905  C   VAL A 394     -54.735 -22.227   7.349  1.00 47.58           C  
ATOM   2906  CB  VAL A 394     -56.817 -22.376   5.794  1.00 47.58           C  
ATOM   2907  O   VAL A 394     -54.634 -21.125   7.874  1.00 47.58           O  
ATOM   2908  CG1 VAL A 394     -55.929 -22.557   4.554  1.00 47.58           C  
ATOM   2909  CG2 VAL A 394     -58.124 -23.144   5.510  1.00 47.58           C  
ATOM   2910  N   LEU A 395     -53.688 -22.984   7.009  1.00 49.28           N  
ATOM   2911  CA  LEU A 395     -52.247 -22.807   7.219  1.00 49.28           C  
ATOM   2912  C   LEU A 395     -51.653 -21.626   6.419  1.00 49.28           C  
ATOM   2913  CB  LEU A 395     -51.586 -24.102   6.683  1.00 49.28           C  
ATOM   2914  O   LEU A 395     -52.063 -21.439   5.274  1.00 49.28           O  
ATOM   2915  CG  LEU A 395     -52.055 -25.436   7.302  1.00 49.28           C  
ATOM   2916  CD1 LEU A 395     -51.612 -26.614   6.434  1.00 49.28           C  
ATOM   2917  CD2 LEU A 395     -51.483 -25.615   8.705  1.00 49.28           C  
ATOM   2918  N   PRO A 396     -50.611 -20.922   6.911  1.00 52.72           N  
ATOM   2919  CA  PRO A 396     -49.798 -20.041   6.078  1.00 52.72           C  
ATOM   2920  C   PRO A 396     -48.425 -20.649   5.743  1.00 52.72           C  
ATOM   2921  CB  PRO A 396     -49.693 -18.739   6.868  1.00 52.72           C  
ATOM   2922  O   PRO A 396     -47.667 -21.072   6.617  1.00 52.72           O  
ATOM   2923  CG  PRO A 396     -49.808 -19.177   8.332  1.00 52.72           C  
ATOM   2924  CD  PRO A 396     -50.346 -20.616   8.308  1.00 52.72           C  
ATOM   2925  N   ALA A 397     -48.099 -20.640   4.451  1.00 48.68           N  
ATOM   2926  CA  ALA A 397     -46.747 -20.799   3.928  1.00 48.68           C  
ATOM   2927  C   ALA A 397     -45.937 -19.499   4.126  1.00 48.68           C  
ATOM   2928  CB  ALA A 397     -46.856 -21.192   2.448  1.00 48.68           C  
ATOM   2929  O   ALA A 397     -46.484 -18.402   4.013  1.00 48.68           O  
ATOM   2930  N   LEU A 398     -44.635 -19.630   4.414  1.00 53.29           N  
ATOM   2931  CA  LEU A 398     -43.676 -18.522   4.538  1.00 53.29           C  
ATOM   2932  C   LEU A 398     -43.591 -17.692   3.242  1.00 53.29           C  
ATOM   2933  CB  LEU A 398     -42.267 -19.074   4.857  1.00 53.29           C  
ATOM   2934  O   LEU A 398     -43.558 -18.256   2.148  1.00 53.29           O  
ATOM   2935  CG  LEU A 398     -41.947 -19.334   6.339  1.00 53.29           C  
ATOM   2936  CD1 LEU A 398     -42.566 -20.628   6.869  1.00 53.29           C  
ATOM   2937  CD2 LEU A 398     -40.428 -19.429   6.511  1.00 53.29           C  
ATOM   2938  N   PRO A 399     -43.405 -16.369   3.375  1.00 51.43           N  
ATOM   2939  CA  PRO A 399     -42.173 -15.796   2.838  1.00 51.43           C  
ATOM   2940  C   PRO A 399     -41.498 -14.825   3.819  1.00 51.43           C  
ATOM   2941  CB  PRO A 399     -42.570 -15.118   1.528  1.00 51.43           C  
ATOM   2942  O   PRO A 399     -42.127 -14.012   4.492  1.00 51.43           O  
ATOM   2943  CG  PRO A 399     -43.980 -14.610   1.817  1.00 51.43           C  
ATOM   2944  CD  PRO A 399     -44.488 -15.475   2.977  1.00 51.43           C  
ATOM   2945  N   THR A 400     -40.174 -14.917   3.871  1.00 43.12           N  
ATOM   2946  CA  THR A 400     -39.252 -13.995   4.538  1.00 43.12           C  
ATOM   2947  C   THR A 400     -39.415 -12.567   4.014  1.00 43.12           C  
ATOM   2948  CB  THR A 400     -37.806 -14.463   4.273  1.00 43.12           C  
ATOM   2949  O   THR A 400     -39.015 -12.266   2.892  1.00 43.12           O  
ATOM   2950  CG2 THR A 400     -37.367 -15.549   5.252  1.00 43.12           C  
ATOM   2951  OG1 THR A 400     -37.703 -15.014   2.975  1.00 43.12           O  
ATOM   2952  N   GLY A 401     -39.963 -11.686   4.851  1.00 49.10           N  
ATOM   2953  CA  GLY A 401     -39.948 -10.234   4.694  1.00 49.10           C  
ATOM   2954  C   GLY A 401     -39.502  -9.601   6.010  1.00 49.10           C  
ATOM   2955  O   GLY A 401     -40.146  -9.781   7.041  1.00 49.10           O  
ATOM   2956  N   VAL A 402     -38.364  -8.913   5.986  1.00 58.42           N  
ATOM   2957  CA  VAL A 402     -37.819  -8.159   7.123  1.00 58.42           C  
ATOM   2958  C   VAL A 402     -38.635  -6.866   7.300  1.00 58.42           C  
ATOM   2959  CB  VAL A 402     -36.313  -7.829   6.948  1.00 58.42           C  
ATOM   2960  O   VAL A 402     -38.844  -6.163   6.310  1.00 58.42           O  
ATOM   2961  CG1 VAL A 402     -35.501  -8.402   8.114  1.00 58.42           C  
ATOM   2962  CG2 VAL A 402     -35.685  -8.355   5.644  1.00 58.42           C  
ATOM   2963  N   PRO A 403     -39.113  -6.536   8.514  1.00 60.15           N  
ATOM   2964  CA  PRO A 403     -39.908  -5.334   8.762  1.00 60.15           C  
ATOM   2965  C   PRO A 403     -39.032  -4.070   8.901  1.00 60.15           C  
ATOM   2966  CB  PRO A 403     -40.682  -5.634  10.048  1.00 60.15           C  
ATOM   2967  O   PRO A 403     -37.898  -4.160   9.380  1.00 60.15           O  
ATOM   2968  CG  PRO A 403     -39.732  -6.551  10.818  1.00 60.15           C  
ATOM   2969  CD  PRO A 403     -39.037  -7.350   9.717  1.00 60.15           C  
ATOM   2970  N   PRO A 404     -39.545  -2.876   8.544  1.00 60.42           N  
ATOM   2971  CA  PRO A 404     -38.869  -1.607   8.798  1.00 60.42           C  
ATOM   2972  C   PRO A 404     -39.018  -1.189  10.273  1.00 60.42           C  
ATOM   2973  CB  PRO A 404     -39.523  -0.615   7.831  1.00 60.42           C  
ATOM   2974  O   PRO A 404     -40.113  -1.225  10.835  1.00 60.42           O  
ATOM   2975  CG  PRO A 404     -40.957  -1.133   7.709  1.00 60.42           C  
ATOM   2976  CD  PRO A 404     -40.819  -2.648   7.876  1.00 60.42           C  
ATOM   2977  N   VAL A 405     -37.916  -0.767  10.900  1.00 54.23           N  
ATOM   2978  CA  VAL A 405     -37.893  -0.171  12.249  1.00 54.23           C  
ATOM   2979  C   VAL A 405     -38.235   1.326  12.157  1.00 54.23           C  
ATOM   2980  CB  VAL A 405     -36.514  -0.373  12.915  1.00 54.23           C  
ATOM   2981  O   VAL A 405     -37.633   2.019  11.336  1.00 54.23           O  
ATOM   2982  CG1 VAL A 405     -36.369   0.376  14.248  1.00 54.23           C  
ATOM   2983  CG2 VAL A 405     -36.263  -1.862  13.192  1.00 54.23           C  
ATOM   2984  N   PRO A 406     -39.153   1.858  12.989  1.00 43.29           N  
ATOM   2985  CA  PRO A 406     -39.438   3.285  13.062  1.00 43.29           C  
ATOM   2986  C   PRO A 406     -38.584   3.951  14.152  1.00 43.29           C  
ATOM   2987  CB  PRO A 406     -40.934   3.348  13.379  1.00 43.29           C  
ATOM   2988  O   PRO A 406     -38.588   3.510  15.301  1.00 43.29           O  
ATOM   2989  CG  PRO A 406     -41.163   2.124  14.273  1.00 43.29           C  
ATOM   2990  CD  PRO A 406     -40.077   1.130  13.851  1.00 43.29           C  
ATOM   2991  N   THR A 407     -37.912   5.059  13.832  1.00 49.46           N  
ATOM   2992  CA  THR A 407     -37.283   5.919  14.850  1.00 49.46           C  
ATOM   2993  C   THR A 407     -37.677   7.373  14.612  1.00 49.46           C  
ATOM   2994  CB  THR A 407     -35.753   5.747  14.968  1.00 49.46           C  
ATOM   2995  O   THR A 407     -37.098   8.083  13.795  1.00 49.46           O  
ATOM   2996  CG2 THR A 407     -35.327   5.816  16.436  1.00 49.46           C  
ATOM   2997  OG1 THR A 407     -35.311   4.498  14.490  1.00 49.46           O  
ATOM   2998  N   GLN A 408     -38.712   7.797  15.334  1.00 43.33           N  
ATOM   2999  CA  GLN A 408     -39.159   9.178  15.469  1.00 43.33           C  
ATOM   3000  C   GLN A 408     -38.321   9.863  16.561  1.00 43.33           C  
ATOM   3001  CB  GLN A 408     -40.664   9.121  15.804  1.00 43.33           C  
ATOM   3002  O   GLN A 408     -38.329   9.418  17.707  1.00 43.33           O  
ATOM   3003  CG  GLN A 408     -41.348  10.473  16.063  1.00 43.33           C  
ATOM   3004  CD  GLN A 408     -42.858  10.320  16.270  1.00 43.33           C  
ATOM   3005  NE2 GLN A 408     -43.496  11.211  16.996  1.00 43.33           N  
ATOM   3006  OE1 GLN A 408     -43.504   9.410  15.781  1.00 43.33           O  
ATOM   3007  N   TYR A 409     -37.631  10.957  16.222  1.00 44.16           N  
ATOM   3008  CA  TYR A 409     -37.087  11.918  17.190  1.00 44.16           C  
ATOM   3009  C   TYR A 409     -37.777  13.281  16.999  1.00 44.16           C  
ATOM   3010  CB  TYR A 409     -35.561  12.047  17.075  1.00 44.16           C  
ATOM   3011  O   TYR A 409     -38.066  13.648  15.857  1.00 44.16           O  
ATOM   3012  CG  TYR A 409     -34.794  10.847  17.598  1.00 44.16           C  
ATOM   3013  CD1 TYR A 409     -34.580  10.696  18.983  1.00 44.16           C  
ATOM   3014  CD2 TYR A 409     -34.294   9.884  16.701  1.00 44.16           C  
ATOM   3015  CE1 TYR A 409     -33.880   9.577  19.474  1.00 44.16           C  
ATOM   3016  CE2 TYR A 409     -33.577   8.774  17.186  1.00 44.16           C  
ATOM   3017  OH  TYR A 409     -32.708   7.526  19.038  1.00 44.16           O  
ATOM   3018  CZ  TYR A 409     -33.378   8.613  18.573  1.00 44.16           C  
ATOM   3019  N   PRO A 410     -38.063  14.041  18.075  1.00 50.62           N  
ATOM   3020  CA  PRO A 410     -38.762  15.319  17.980  1.00 50.62           C  
ATOM   3021  C   PRO A 410     -37.816  16.437  17.514  1.00 50.62           C  
ATOM   3022  CB  PRO A 410     -39.335  15.603  19.378  1.00 50.62           C  
ATOM   3023  O   PRO A 410     -36.721  16.595  18.050  1.00 50.62           O  
ATOM   3024  CG  PRO A 410     -38.874  14.441  20.260  1.00 50.62           C  
ATOM   3025  CD  PRO A 410     -37.763  13.763  19.470  1.00 50.62           C  
ATOM   3026  N   ILE A 411     -38.264  17.226  16.534  1.00 51.04           N  
ATOM   3027  CA  ILE A 411     -37.601  18.436  16.027  1.00 51.04           C  
ATOM   3028  C   ILE A 411     -38.071  19.654  16.834  1.00 51.04           C  
ATOM   3029  CB  ILE A 411     -37.913  18.608  14.514  1.00 51.04           C  
ATOM   3030  O   ILE A 411     -39.273  19.869  16.986  1.00 51.04           O  
ATOM   3031  CG1 ILE A 411     -37.212  17.503  13.691  1.00 51.04           C  
ATOM   3032  CG2 ILE A 411     -37.519  20.000  13.981  1.00 51.04           C  
ATOM   3033  CD1 ILE A 411     -37.597  17.477  12.204  1.00 51.04           C  
ATOM   3034  N   THR A 412     -37.138  20.507  17.261  1.00 46.05           N  
ATOM   3035  CA  THR A 412     -37.423  21.897  17.651  1.00 46.05           C  
ATOM   3036  C   THR A 412     -37.502  22.742  16.375  1.00 46.05           C  
ATOM   3037  CB  THR A 412     -36.349  22.458  18.610  1.00 46.05           C  
ATOM   3038  O   THR A 412     -36.480  23.009  15.746  1.00 46.05           O  
ATOM   3039  CG2 THR A 412     -36.932  23.512  19.549  1.00 46.05           C  
ATOM   3040  OG1 THR A 412     -35.806  21.447  19.429  1.00 46.05           O  
ATOM   3041  N   GLN A 413     -38.710  23.111  15.938  1.00 45.34           N  
ATOM   3042  CA  GLN A 413     -38.919  23.963  14.761  1.00 45.34           C  
ATOM   3043  C   GLN A 413     -38.885  25.450  15.134  1.00 45.34           C  
ATOM   3044  CB  GLN A 413     -40.247  23.640  14.052  1.00 45.34           C  
ATOM   3045  O   GLN A 413     -39.609  25.893  16.022  1.00 45.34           O  
ATOM   3046  CG  GLN A 413     -40.182  22.405  13.140  1.00 45.34           C  
ATOM   3047  CD  GLN A 413     -41.333  22.372  12.135  1.00 45.34           C  
ATOM   3048  NE2 GLN A 413     -41.118  21.863  10.941  1.00 45.34           N  
ATOM   3049  OE1 GLN A 413     -42.442  22.810  12.386  1.00 45.34           O  
ATOM   3050  N   VAL A 414     -38.101  26.225  14.382  1.00 50.17           N  
ATOM   3051  CA  VAL A 414     -38.258  27.677  14.232  1.00 50.17           C  
ATOM   3052  C   VAL A 414     -38.771  27.915  12.808  1.00 50.17           C  
ATOM   3053  CB  VAL A 414     -36.947  28.431  14.533  1.00 50.17           C  
ATOM   3054  O   VAL A 414     -38.131  27.519  11.837  1.00 50.17           O  
ATOM   3055  CG1 VAL A 414     -37.129  29.948  14.386  1.00 50.17           C  
ATOM   3056  CG2 VAL A 414     -36.465  28.155  15.965  1.00 50.17           C  
ATOM   3057  N   GLN A 415     -39.967  28.491  12.707  1.00 43.40           N  
ATOM   3058  CA  GLN A 415     -40.746  28.729  11.486  1.00 43.40           C  
ATOM   3059  C   GLN A 415     -40.401  30.090  10.851  1.00 43.40           C  
ATOM   3060  CB  GLN A 415     -42.225  28.664  11.918  1.00 43.40           C  
ATOM   3061  O   GLN A 415     -40.170  31.058  11.576  1.00 43.40           O  
ATOM   3062  CG  GLN A 415     -43.264  28.799  10.796  1.00 43.40           C  
ATOM   3063  CD  GLN A 415     -44.697  28.678  11.316  1.00 43.40           C  
ATOM   3064  NE2 GLN A 415     -45.649  28.369  10.464  1.00 43.40           N  
ATOM   3065  OE1 GLN A 415     -45.002  28.870  12.480  1.00 43.40           O  
ATOM   3066  N   PRO A 416     -40.448  30.203   9.511  1.00 51.11           N  
ATOM   3067  CA  PRO A 416     -41.144  31.336   8.882  1.00 51.11           C  
ATOM   3068  C   PRO A 416     -42.198  30.891   7.834  1.00 51.11           C  
ATOM   3069  CB  PRO A 416     -40.064  32.247   8.283  1.00 51.11           C  
ATOM   3070  O   PRO A 416     -42.218  29.726   7.438  1.00 51.11           O  
ATOM   3071  CG  PRO A 416     -38.755  31.484   8.461  1.00 51.11           C  
ATOM   3072  CD  PRO A 416     -39.204  30.058   8.774  1.00 51.11           C  
ATOM   3073  N   PRO A 417     -43.128  31.786   7.438  1.00 46.93           N  
ATOM   3074  CA  PRO A 417     -44.486  31.427   7.019  1.00 46.93           C  
ATOM   3075  C   PRO A 417     -44.693  31.136   5.521  1.00 46.93           C  
ATOM   3076  CB  PRO A 417     -45.358  32.591   7.501  1.00 46.93           C  
ATOM   3077  O   PRO A 417     -43.886  31.462   4.657  1.00 46.93           O  
ATOM   3078  CG  PRO A 417     -44.430  33.788   7.323  1.00 46.93           C  
ATOM   3079  CD  PRO A 417     -43.058  33.222   7.671  1.00 46.93           C  
ATOM   3080  N   ALA A 418     -45.844  30.504   5.274  1.00 38.90           N  
ATOM   3081  CA  ALA A 418     -46.311  29.830   4.068  1.00 38.90           C  
ATOM   3082  C   ALA A 418     -46.680  30.725   2.868  1.00 38.90           C  
ATOM   3083  CB  ALA A 418     -47.549  29.031   4.507  1.00 38.90           C  
ATOM   3084  O   ALA A 418     -47.093  31.874   3.012  1.00 38.90           O  
ATOM   3085  N   SER A 419     -46.661  30.116   1.677  1.00 44.68           N  
ATOM   3086  CA  SER A 419     -47.443  30.526   0.503  1.00 44.68           C  
ATOM   3087  C   SER A 419     -47.839  29.296  -0.337  1.00 44.68           C  
ATOM   3088  CB  SER A 419     -46.684  31.556  -0.335  1.00 44.68           C  
ATOM   3089  O   SER A 419     -47.017  28.653  -0.975  1.00 44.68           O  
ATOM   3090  OG  SER A 419     -46.598  32.773   0.382  1.00 44.68           O  
ATOM   3091  N   THR A 420     -49.123  28.965  -0.217  1.00 44.10           N  
ATOM   3092  CA  THR A 420     -50.105  28.286  -1.085  1.00 44.10           C  
ATOM   3093  C   THR A 420     -49.701  27.746  -2.476  1.00 44.10           C  
ATOM   3094  CB  THR A 420     -51.221  29.338  -1.300  1.00 44.10           C  
ATOM   3095  O   THR A 420     -49.274  28.515  -3.330  1.00 44.10           O  
ATOM   3096  CG2 THR A 420     -52.564  28.749  -1.719  1.00 44.10           C  
ATOM   3097  OG1 THR A 420     -51.475  30.047  -0.098  1.00 44.10           O  
ATOM   3098  N   GLY A 421     -50.085  26.486  -2.776  1.00 40.75           N  
ATOM   3099  CA  GLY A 421     -50.690  26.134  -4.080  1.00 40.75           C  
ATOM   3100  C   GLY A 421     -50.347  24.782  -4.748  1.00 40.75           C  
ATOM   3101  O   GLY A 421     -49.261  24.630  -5.282  1.00 40.75           O  
ATOM   3102  N   GLN A 422     -51.375  23.921  -4.872  1.00 42.73           N  
ATOM   3103  CA  GLN A 422     -51.667  22.935  -5.950  1.00 42.73           C  
ATOM   3104  C   GLN A 422     -51.249  21.438  -5.835  1.00 42.73           C  
ATOM   3105  CB  GLN A 422     -51.445  23.524  -7.357  1.00 42.73           C  
ATOM   3106  O   GLN A 422     -50.141  21.029  -6.150  1.00 42.73           O  
ATOM   3107  CG  GLN A 422     -52.361  24.736  -7.619  1.00 42.73           C  
ATOM   3108  CD  GLN A 422     -52.279  25.279  -9.042  1.00 42.73           C  
ATOM   3109  NE2 GLN A 422     -52.925  26.390  -9.321  1.00 42.73           N  
ATOM   3110  OE1 GLN A 422     -51.663  24.732  -9.937  1.00 42.73           O  
ATOM   3111  N   SER A 423     -52.251  20.646  -5.416  1.00 43.91           N  
ATOM   3112  CA  SER A 423     -52.832  19.363  -5.895  1.00 43.91           C  
ATOM   3113  C   SER A 423     -52.094  18.395  -6.850  1.00 43.91           C  
ATOM   3114  CB  SER A 423     -54.149  19.713  -6.616  1.00 43.91           C  
ATOM   3115  O   SER A 423     -51.591  18.817  -7.886  1.00 43.91           O  
ATOM   3116  OG  SER A 423     -54.836  20.794  -5.994  1.00 43.91           O  
ATOM   3117  N   PRO A 424     -52.307  17.069  -6.662  1.00 47.40           N  
ATOM   3118  CA  PRO A 424     -52.446  16.119  -7.776  1.00 47.40           C  
ATOM   3119  C   PRO A 424     -53.747  15.280  -7.718  1.00 47.40           C  
ATOM   3120  CB  PRO A 424     -51.191  15.252  -7.699  1.00 47.40           C  
ATOM   3121  O   PRO A 424     -54.175  14.821  -6.660  1.00 47.40           O  
ATOM   3122  CG  PRO A 424     -50.908  15.171  -6.196  1.00 47.40           C  
ATOM   3123  CD  PRO A 424     -51.651  16.362  -5.569  1.00 47.40           C  
ATOM   3124  N   MET A 425     -54.368  15.073  -8.886  1.00 44.41           N  
ATOM   3125  CA  MET A 425     -55.607  14.311  -9.126  1.00 44.41           C  
ATOM   3126  C   MET A 425     -55.321  12.991  -9.872  1.00 44.41           C  
ATOM   3127  CB  MET A 425     -56.570  15.168  -9.985  1.00 44.41           C  
ATOM   3128  O   MET A 425     -54.611  13.018 -10.868  1.00 44.41           O  
ATOM   3129  CG  MET A 425     -57.616  15.951  -9.181  1.00 44.41           C  
ATOM   3130  SD  MET A 425     -59.261  15.177  -9.136  1.00 44.41           S  
ATOM   3131  CE  MET A 425     -59.940  15.734 -10.727  1.00 44.41           C  
ATOM   3132  N   GLY A 426     -55.948  11.895  -9.411  1.00 42.14           N  
ATOM   3133  CA  GLY A 426     -56.728  10.911 -10.200  1.00 42.14           C  
ATOM   3134  C   GLY A 426     -56.050   9.936 -11.190  1.00 42.14           C  
ATOM   3135  O   GLY A 426     -55.418  10.366 -12.142  1.00 42.14           O  
ATOM   3136  N   GLY A 427     -56.292   8.621 -11.004  1.00 36.70           N  
ATOM   3137  CA  GLY A 427     -55.994   7.495 -11.932  1.00 36.70           C  
ATOM   3138  C   GLY A 427     -56.907   7.438 -13.185  1.00 36.70           C  
ATOM   3139  O   GLY A 427     -57.358   8.511 -13.580  1.00 36.70           O  
ATOM   3140  N   PRO A 428     -57.261   6.274 -13.810  1.00 49.22           N  
ATOM   3141  CA  PRO A 428     -57.363   4.914 -13.240  1.00 49.22           C  
ATOM   3142  C   PRO A 428     -57.020   3.698 -14.171  1.00 49.22           C  
ATOM   3143  CB  PRO A 428     -58.866   4.870 -12.915  1.00 49.22           C  
ATOM   3144  O   PRO A 428     -56.678   3.824 -15.341  1.00 49.22           O  
ATOM   3145  CG  PRO A 428     -59.508   5.576 -14.118  1.00 49.22           C  
ATOM   3146  CD  PRO A 428     -58.350   6.319 -14.787  1.00 49.22           C  
ATOM   3147  N   PHE A 429     -57.157   2.506 -13.571  1.00 40.60           N  
ATOM   3148  CA  PHE A 429     -57.353   1.127 -14.074  1.00 40.60           C  
ATOM   3149  C   PHE A 429     -57.929   0.885 -15.489  1.00 40.60           C  
ATOM   3150  CB  PHE A 429     -58.414   0.520 -13.125  1.00 40.60           C  
ATOM   3151  O   PHE A 429     -58.912   1.521 -15.852  1.00 40.60           O  
ATOM   3152  CG  PHE A 429     -57.898  -0.200 -11.901  1.00 40.60           C  
ATOM   3153  CD1 PHE A 429     -57.998  -1.602 -11.852  1.00 40.60           C  
ATOM   3154  CD2 PHE A 429     -57.373   0.505 -10.800  1.00 40.60           C  
ATOM   3155  CE1 PHE A 429     -57.571  -2.302 -10.713  1.00 40.60           C  
ATOM   3156  CE2 PHE A 429     -56.939  -0.199  -9.662  1.00 40.60           C  
ATOM   3157  CZ  PHE A 429     -57.040  -1.601  -9.619  1.00 40.60           C  
ATOM   3158  N   ILE A 430     -57.481  -0.207 -16.145  1.00 48.97           N  
ATOM   3159  CA  ILE A 430     -58.323  -1.188 -16.886  1.00 48.97           C  
ATOM   3160  C   ILE A 430     -57.586  -2.553 -17.081  1.00 48.97           C  
ATOM   3161  CB  ILE A 430     -58.907  -0.653 -18.226  1.00 48.97           C  
ATOM   3162  O   ILE A 430     -56.362  -2.582 -16.966  1.00 48.97           O  
ATOM   3163  CG1 ILE A 430     -58.082   0.481 -18.872  1.00 48.97           C  
ATOM   3164  CG2 ILE A 430     -60.390  -0.248 -18.061  1.00 48.97           C  
ATOM   3165  CD1 ILE A 430     -58.635   0.950 -20.221  1.00 48.97           C  
ATOM   3166  N   PRO A 431     -58.304  -3.689 -17.284  1.00 43.89           N  
ATOM   3167  CA  PRO A 431     -57.949  -5.020 -16.756  1.00 43.89           C  
ATOM   3168  C   PRO A 431     -57.562  -6.095 -17.804  1.00 43.89           C  
ATOM   3169  CB  PRO A 431     -59.236  -5.434 -16.031  1.00 43.89           C  
ATOM   3170  O   PRO A 431     -57.665  -5.891 -19.009  1.00 43.89           O  
ATOM   3171  CG  PRO A 431     -60.311  -4.990 -17.021  1.00 43.89           C  
ATOM   3172  CD  PRO A 431     -59.719  -3.730 -17.642  1.00 43.89           C  
ATOM   3173  N   ALA A 432     -57.164  -7.276 -17.308  1.00 37.43           N  
ATOM   3174  CA  ALA A 432     -56.828  -8.492 -18.059  1.00 37.43           C  
ATOM   3175  C   ALA A 432     -58.053  -9.326 -18.507  1.00 37.43           C  
ATOM   3176  CB  ALA A 432     -55.923  -9.343 -17.152  1.00 37.43           C  
ATOM   3177  O   ALA A 432     -59.050  -9.398 -17.788  1.00 37.43           O  
ATOM   3178  N   ALA A 433     -57.929 -10.047 -19.632  1.00 50.09           N  
ATOM   3179  CA  ALA A 433     -58.820 -11.139 -20.050  1.00 50.09           C  
ATOM   3180  C   ALA A 433     -58.047 -12.219 -20.859  1.00 50.09           C  
ATOM   3181  CB  ALA A 433     -59.975 -10.571 -20.885  1.00 50.09           C  
ATOM   3182  O   ALA A 433     -57.189 -11.851 -21.663  1.00 50.09           O  
ATOM   3183  N   PRO A 434     -58.332 -13.530 -20.685  1.00 49.83           N  
ATOM   3184  CA  PRO A 434     -57.702 -14.625 -21.435  1.00 49.83           C  
ATOM   3185  C   PRO A 434     -58.684 -15.339 -22.385  1.00 49.83           C  
ATOM   3186  CB  PRO A 434     -57.264 -15.584 -20.324  1.00 49.83           C  
ATOM   3187  O   PRO A 434     -59.838 -15.533 -22.015  1.00 49.83           O  
ATOM   3188  CG  PRO A 434     -58.413 -15.495 -19.310  1.00 49.83           C  
ATOM   3189  CD  PRO A 434     -59.004 -14.095 -19.517  1.00 49.83           C  
ATOM   3190  N   VAL A 435     -58.236 -15.861 -23.538  1.00 50.96           N  
ATOM   3191  CA  VAL A 435     -58.949 -16.955 -24.239  1.00 50.96           C  
ATOM   3192  C   VAL A 435     -58.003 -17.798 -25.109  1.00 50.96           C  
ATOM   3193  CB  VAL A 435     -60.160 -16.508 -25.103  1.00 50.96           C  
ATOM   3194  O   VAL A 435     -57.136 -17.276 -25.800  1.00 50.96           O  
ATOM   3195  CG1 VAL A 435     -61.269 -17.569 -24.995  1.00 50.96           C  
ATOM   3196  CG2 VAL A 435     -60.820 -15.159 -24.780  1.00 50.96           C  
ATOM   3197  N   LYS A 436     -58.191 -19.122 -25.039  1.00 39.66           N  
ATOM   3198  CA  LYS A 436     -57.570 -20.192 -25.845  1.00 39.66           C  
ATOM   3199  C   LYS A 436     -58.373 -20.442 -27.136  1.00 39.66           C  
ATOM   3200  CB  LYS A 436     -57.586 -21.486 -25.000  1.00 39.66           C  
ATOM   3201  O   LYS A 436     -59.508 -19.977 -27.199  1.00 39.66           O  
ATOM   3202  CG  LYS A 436     -56.783 -21.433 -23.690  1.00 39.66           C  
ATOM   3203  CD  LYS A 436     -57.038 -22.701 -22.859  1.00 39.66           C  
ATOM   3204  CE  LYS A 436     -56.176 -22.709 -21.591  1.00 39.66           C  
ATOM   3205  NZ  LYS A 436     -56.436 -23.911 -20.757  1.00 39.66           N  
ATOM   3206  N   THR A 437     -57.830 -21.283 -28.039  1.00 44.16           N  
ATOM   3207  CA  THR A 437     -58.440 -22.060 -29.174  1.00 44.16           C  
ATOM   3208  C   THR A 437     -57.713 -21.726 -30.492  1.00 44.16           C  
ATOM   3209  CB  THR A 437     -59.961 -21.807 -29.371  1.00 44.16           C  
ATOM   3210  O   THR A 437     -57.386 -20.568 -30.692  1.00 44.16           O  
ATOM   3211  CG2 THR A 437     -60.676 -22.705 -30.371  1.00 44.16           C  
ATOM   3212  OG1 THR A 437     -60.670 -22.039 -28.180  1.00 44.16           O  
ATOM   3213  N   ALA A 438     -57.468 -22.573 -31.495  1.00 43.08           N  
ATOM   3214  CA  ALA A 438     -57.180 -23.998 -31.705  1.00 43.08           C  
ATOM   3215  C   ALA A 438     -56.773 -24.116 -33.207  1.00 43.08           C  
ATOM   3216  CB  ALA A 438     -58.389 -24.889 -31.401  1.00 43.08           C  
ATOM   3217  O   ALA A 438     -57.108 -23.237 -33.999  1.00 43.08           O  
ATOM   3218  N   LEU A 439     -56.036 -25.169 -33.585  1.00 39.12           N  
ATOM   3219  CA  LEU A 439     -55.499 -25.457 -34.939  1.00 39.12           C  
ATOM   3220  C   LEU A 439     -56.597 -25.769 -35.992  1.00 39.12           C  
ATOM   3221  CB  LEU A 439     -54.537 -26.656 -34.804  1.00 39.12           C  
ATOM   3222  O   LEU A 439     -57.716 -26.103 -35.599  1.00 39.12           O  
ATOM   3223  CG  LEU A 439     -53.281 -26.360 -33.959  1.00 39.12           C  
ATOM   3224  CD1 LEU A 439     -52.927 -27.559 -33.079  1.00 39.12           C  
ATOM   3225  CD2 LEU A 439     -52.091 -26.037 -34.862  1.00 39.12           C  
ATOM   3226  N   PRO A 440     -56.293 -25.733 -37.313  1.00 53.15           N  
ATOM   3227  CA  PRO A 440     -56.058 -26.997 -38.043  1.00 53.15           C  
ATOM   3228  C   PRO A 440     -55.027 -26.927 -39.205  1.00 53.15           C  
ATOM   3229  CB  PRO A 440     -57.444 -27.397 -38.558  1.00 53.15           C  
ATOM   3230  O   PRO A 440     -54.438 -25.892 -39.492  1.00 53.15           O  
ATOM   3231  CG  PRO A 440     -58.091 -26.055 -38.894  1.00 53.15           C  
ATOM   3232  CD  PRO A 440     -57.224 -25.012 -38.179  1.00 53.15           C  
ATOM   3233  N   ALA A 441     -54.787 -28.085 -39.834  1.00 43.07           N  
ATOM   3234  CA  ALA A 441     -53.587 -28.495 -40.567  1.00 43.07           C  
ATOM   3235  C   ALA A 441     -53.701 -28.608 -42.112  1.00 43.07           C  
ATOM   3236  CB  ALA A 441     -53.243 -29.878 -39.989  1.00 43.07           C  
ATOM   3237  O   ALA A 441     -54.777 -28.892 -42.630  1.00 43.07           O  
ATOM   3238  N   GLY A 442     -52.528 -28.557 -42.780  1.00 44.49           N  
ATOM   3239  CA  GLY A 442     -52.136 -29.261 -44.031  1.00 44.49           C  
ATOM   3240  C   GLY A 442     -52.483 -28.602 -45.385  1.00 44.49           C  
ATOM   3241  O   GLY A 442     -53.383 -27.768 -45.405  1.00 44.49           O  
ATOM   3242  N   PRO A 443     -51.864 -28.986 -46.539  1.00 48.22           N  
ATOM   3243  CA  PRO A 443     -50.739 -29.916 -46.799  1.00 48.22           C  
ATOM   3244  C   PRO A 443     -49.612 -29.375 -47.749  1.00 48.22           C  
ATOM   3245  CB  PRO A 443     -51.454 -31.093 -47.470  1.00 48.22           C  
ATOM   3246  O   PRO A 443     -49.754 -28.345 -48.400  1.00 48.22           O  
ATOM   3247  CG  PRO A 443     -52.522 -30.409 -48.335  1.00 48.22           C  
ATOM   3248  CD  PRO A 443     -52.658 -28.993 -47.764  1.00 48.22           C  
ATOM   3249  N   GLN A 444     -48.485 -30.104 -47.841  1.00 40.37           N  
ATOM   3250  CA  GLN A 444     -47.310 -29.878 -48.724  1.00 40.37           C  
ATOM   3251  C   GLN A 444     -47.528 -30.218 -50.221  1.00 40.37           C  
ATOM   3252  CB  GLN A 444     -46.165 -30.805 -48.261  1.00 40.37           C  
ATOM   3253  O   GLN A 444     -48.390 -31.037 -50.540  1.00 40.37           O  
ATOM   3254  CG  GLN A 444     -45.316 -30.305 -47.091  1.00 40.37           C  
ATOM   3255  CD  GLN A 444     -43.967 -31.027 -47.082  1.00 40.37           C  
ATOM   3256  NE2 GLN A 444     -42.868 -30.316 -46.966  1.00 40.37           N  
ATOM   3257  OE1 GLN A 444     -43.872 -32.236 -47.216  1.00 40.37           O  
ATOM   3258  N   PRO A 445     -46.615 -29.749 -51.106  1.00 54.07           N  
ATOM   3259  CA  PRO A 445     -46.033 -30.603 -52.155  1.00 54.07           C  
ATOM   3260  C   PRO A 445     -44.479 -30.577 -52.246  1.00 54.07           C  
ATOM   3261  CB  PRO A 445     -46.695 -30.148 -53.457  1.00 54.07           C  
ATOM   3262  O   PRO A 445     -43.817 -29.638 -51.813  1.00 54.07           O  
ATOM   3263  CG  PRO A 445     -47.081 -28.689 -53.199  1.00 54.07           C  
ATOM   3264  CD  PRO A 445     -46.811 -28.441 -51.710  1.00 54.07           C  
ATOM   3265  N   GLN A 446     -43.932 -31.666 -52.804  1.00 48.10           N  
ATOM   3266  CA  GLN A 446     -42.527 -32.123 -52.898  1.00 48.10           C  
ATOM   3267  C   GLN A 446     -41.632 -31.460 -53.989  1.00 48.10           C  
ATOM   3268  CB  GLN A 446     -42.606 -33.633 -53.211  1.00 48.10           C  
ATOM   3269  O   GLN A 446     -42.162 -30.809 -54.887  1.00 48.10           O  
ATOM   3270  CG  GLN A 446     -42.742 -34.531 -51.977  1.00 48.10           C  
ATOM   3271  CD  GLN A 446     -42.924 -35.993 -52.382  1.00 48.10           C  
ATOM   3272  NE2 GLN A 446     -42.324 -36.932 -51.685  1.00 48.10           N  
ATOM   3273  OE1 GLN A 446     -43.615 -36.325 -53.329  1.00 48.10           O  
ATOM   3274  N   PRO A 447     -40.288 -31.690 -53.962  1.00 44.81           N  
ATOM   3275  CA  PRO A 447     -39.276 -31.106 -54.866  1.00 44.81           C  
ATOM   3276  C   PRO A 447     -38.802 -32.033 -56.023  1.00 44.81           C  
ATOM   3277  CB  PRO A 447     -38.115 -30.792 -53.915  1.00 44.81           C  
ATOM   3278  O   PRO A 447     -39.067 -33.234 -56.017  1.00 44.81           O  
ATOM   3279  CG  PRO A 447     -38.110 -32.001 -52.980  1.00 44.81           C  
ATOM   3280  CD  PRO A 447     -39.584 -32.398 -52.889  1.00 44.81           C  
ATOM   3281  N   GLN A 448     -38.036 -31.488 -56.988  1.00 51.16           N  
ATOM   3282  CA  GLN A 448     -37.390 -32.190 -58.128  1.00 51.16           C  
ATOM   3283  C   GLN A 448     -35.907 -31.751 -58.356  1.00 51.16           C  
ATOM   3284  CB  GLN A 448     -38.247 -32.012 -59.402  1.00 51.16           C  
ATOM   3285  O   GLN A 448     -35.519 -30.708 -57.831  1.00 51.16           O  
ATOM   3286  CG  GLN A 448     -39.171 -33.219 -59.656  1.00 51.16           C  
ATOM   3287  CD  GLN A 448     -39.830 -33.182 -61.034  1.00 51.16           C  
ATOM   3288  NE2 GLN A 448     -40.214 -34.313 -61.585  1.00 51.16           N  
ATOM   3289  OE1 GLN A 448     -40.017 -32.148 -61.647  1.00 51.16           O  
ATOM   3290  N   PRO A 449     -35.065 -32.538 -59.082  1.00 49.12           N  
ATOM   3291  CA  PRO A 449     -33.635 -32.768 -58.786  1.00 49.12           C  
ATOM   3292  C   PRO A 449     -32.583 -32.264 -59.823  1.00 49.12           C  
ATOM   3293  CB  PRO A 449     -33.568 -34.297 -58.630  1.00 49.12           C  
ATOM   3294  O   PRO A 449     -32.920 -31.776 -60.896  1.00 49.12           O  
ATOM   3295  CG  PRO A 449     -34.635 -34.839 -59.583  1.00 49.12           C  
ATOM   3296  CD  PRO A 449     -35.473 -33.625 -59.962  1.00 49.12           C  
ATOM   3297  N   GLN A 450     -31.296 -32.415 -59.446  1.00 46.93           N  
ATOM   3298  CA  GLN A 450     -29.999 -32.002 -60.055  1.00 46.93           C  
ATOM   3299  C   GLN A 450     -29.639 -32.554 -61.463  1.00 46.93           C  
ATOM   3300  CB  GLN A 450     -28.890 -32.569 -59.136  1.00 46.93           C  
ATOM   3301  O   GLN A 450     -30.202 -33.561 -61.890  1.00 46.93           O  
ATOM   3302  CG  GLN A 450     -28.814 -32.021 -57.705  1.00 46.93           C  
ATOM   3303  CD  GLN A 450     -27.764 -32.768 -56.876  1.00 46.93           C  
ATOM   3304  NE2 GLN A 450     -27.056 -32.101 -55.993  1.00 46.93           N  
ATOM   3305  OE1 GLN A 450     -27.571 -33.967 -56.988  1.00 46.93           O  
ATOM   3306  N   PRO A 451     -28.548 -32.031 -62.083  1.00 58.56           N  
ATOM   3307  CA  PRO A 451     -27.613 -32.840 -62.888  1.00 58.56           C  
ATOM   3308  C   PRO A 451     -26.106 -32.749 -62.463  1.00 58.56           C  
ATOM   3309  CB  PRO A 451     -27.845 -32.351 -64.316  1.00 58.56           C  
ATOM   3310  O   PRO A 451     -25.739 -31.818 -61.744  1.00 58.56           O  
ATOM   3311  CG  PRO A 451     -28.142 -30.859 -64.134  1.00 58.56           C  
ATOM   3312  CD  PRO A 451     -28.585 -30.699 -62.672  1.00 58.56           C  
ATOM   3313  N   PRO A 452     -25.224 -33.702 -62.878  1.00 55.09           N  
ATOM   3314  CA  PRO A 452     -23.927 -34.018 -62.239  1.00 55.09           C  
ATOM   3315  C   PRO A 452     -22.631 -33.654 -63.029  1.00 55.09           C  
ATOM   3316  CB  PRO A 452     -24.036 -35.531 -62.012  1.00 55.09           C  
ATOM   3317  O   PRO A 452     -22.685 -33.178 -64.159  1.00 55.09           O  
ATOM   3318  CG  PRO A 452     -24.743 -36.021 -63.276  1.00 55.09           C  
ATOM   3319  CD  PRO A 452     -25.545 -34.815 -63.769  1.00 55.09           C  
ATOM   3320  N   LEU A 453     -21.473 -33.903 -62.379  1.00 44.53           N  
ATOM   3321  CA  LEU A 453     -20.049 -33.588 -62.682  1.00 44.53           C  
ATOM   3322  C   LEU A 453     -19.442 -34.130 -64.006  1.00 44.53           C  
ATOM   3323  CB  LEU A 453     -19.185 -34.192 -61.546  1.00 44.53           C  
ATOM   3324  O   LEU A 453     -20.000 -35.036 -64.622  1.00 44.53           O  
ATOM   3325  CG  LEU A 453     -19.341 -33.601 -60.134  1.00 44.53           C  
ATOM   3326  CD1 LEU A 453     -20.315 -34.405 -59.265  1.00 44.53           C  
ATOM   3327  CD2 LEU A 453     -17.982 -33.619 -59.428  1.00 44.53           C  
ATOM   3328  N   PRO A 454     -18.205 -33.692 -64.356  1.00 55.84           N  
ATOM   3329  CA  PRO A 454     -17.095 -34.660 -64.491  1.00 55.84           C  
ATOM   3330  C   PRO A 454     -15.711 -34.202 -63.940  1.00 55.84           C  
ATOM   3331  CB  PRO A 454     -17.038 -34.967 -65.988  1.00 55.84           C  
ATOM   3332  O   PRO A 454     -15.519 -33.082 -63.481  1.00 55.84           O  
ATOM   3333  CG  PRO A 454     -17.393 -33.628 -66.627  1.00 55.84           C  
ATOM   3334  CD  PRO A 454     -18.105 -32.832 -65.528  1.00 55.84           C  
ATOM   3335  N   SER A 455     -14.753 -35.135 -63.965  1.00 40.01           N  
ATOM   3336  CA  SER A 455     -13.573 -35.332 -63.100  1.00 40.01           C  
ATOM   3337  C   SER A 455     -12.175 -35.228 -63.771  1.00 40.01           C  
ATOM   3338  CB  SER A 455     -13.730 -36.770 -62.568  1.00 40.01           C  
ATOM   3339  O   SER A 455     -12.066 -35.508 -64.960  1.00 40.01           O  
ATOM   3340  OG  SER A 455     -14.144 -37.656 -63.604  1.00 40.01           O  
ATOM   3341  N   GLN A 456     -11.122 -35.048 -62.932  1.00 43.08           N  
ATOM   3342  CA  GLN A 456      -9.675 -35.428 -63.073  1.00 43.08           C  
ATOM   3343  C   GLN A 456      -8.716 -34.593 -63.977  1.00 43.08           C  
ATOM   3344  CB  GLN A 456      -9.581 -36.930 -63.413  1.00 43.08           C  
ATOM   3345  O   GLN A 456      -9.228 -33.851 -64.810  1.00 43.08           O  
ATOM   3346  CG  GLN A 456      -9.413 -37.818 -62.171  1.00 43.08           C  
ATOM   3347  CD  GLN A 456      -8.774 -39.171 -62.480  1.00 43.08           C  
ATOM   3348  NE2 GLN A 456      -8.703 -40.061 -61.517  1.00 43.08           N  
ATOM   3349  OE1 GLN A 456      -8.283 -39.449 -63.558  1.00 43.08           O  
ATOM   3350  N   PRO A 457      -7.346 -34.717 -63.897  1.00 41.61           N  
ATOM   3351  CA  PRO A 457      -6.443 -35.567 -63.066  1.00 41.61           C  
ATOM   3352  C   PRO A 457      -5.157 -34.879 -62.473  1.00 41.61           C  
ATOM   3353  CB  PRO A 457      -5.979 -36.651 -64.060  1.00 41.61           C  
ATOM   3354  O   PRO A 457      -4.931 -33.682 -62.602  1.00 41.61           O  
ATOM   3355  CG  PRO A 457      -6.055 -35.968 -65.429  1.00 41.61           C  
ATOM   3356  CD  PRO A 457      -6.595 -34.567 -65.138  1.00 41.61           C  
ATOM   3357  N   GLN A 458      -4.308 -35.688 -61.811  1.00 39.97           N  
ATOM   3358  CA  GLN A 458      -3.028 -35.424 -61.108  1.00 39.97           C  
ATOM   3359  C   GLN A 458      -1.797 -35.081 -61.996  1.00 39.97           C  
ATOM   3360  CB  GLN A 458      -2.654 -36.743 -60.389  1.00 39.97           C  
ATOM   3361  O   GLN A 458      -1.683 -35.592 -63.105  1.00 39.97           O  
ATOM   3362  CG  GLN A 458      -3.640 -37.263 -59.329  1.00 39.97           C  
ATOM   3363  CD  GLN A 458      -3.350 -38.717 -58.949  1.00 39.97           C  
ATOM   3364  NE2 GLN A 458      -3.124 -39.027 -57.691  1.00 39.97           N  
ATOM   3365  OE1 GLN A 458      -3.327 -39.610 -59.774  1.00 39.97           O  
ATOM   3366  N   ALA A 459      -0.789 -34.386 -61.429  1.00 45.89           N  
ATOM   3367  CA  ALA A 459       0.640 -34.437 -61.827  1.00 45.89           C  
ATOM   3368  C   ALA A 459       1.540 -34.135 -60.590  1.00 45.89           C  
ATOM   3369  CB  ALA A 459       0.883 -33.423 -62.956  1.00 45.89           C  
ATOM   3370  O   ALA A 459       1.375 -33.094 -59.968  1.00 45.89           O  
ATOM   3371  N   GLN A 460       2.269 -35.071 -59.957  1.00 41.67           N  
ATOM   3372  CA  GLN A 460       3.551 -35.759 -60.261  1.00 41.67           C  
ATOM   3373  C   GLN A 460       4.870 -34.990 -59.957  1.00 41.67           C  
ATOM   3374  CB  GLN A 460       3.581 -36.531 -61.599  1.00 41.67           C  
ATOM   3375  O   GLN A 460       5.366 -34.216 -60.760  1.00 41.67           O  
ATOM   3376  CG  GLN A 460       3.536 -38.059 -61.394  1.00 41.67           C  
ATOM   3377  CD  GLN A 460       3.346 -38.830 -62.701  1.00 41.67           C  
ATOM   3378  NE2 GLN A 460       3.718 -40.089 -62.773  1.00 41.67           N  
ATOM   3379  OE1 GLN A 460       2.840 -38.331 -63.683  1.00 41.67           O  
ATOM   3380  N   LYS A 461       5.456 -35.328 -58.789  1.00 39.57           N  
ATOM   3381  CA  LYS A 461       6.883 -35.585 -58.447  1.00 39.57           C  
ATOM   3382  C   LYS A 461       8.007 -34.790 -59.149  1.00 39.57           C  
ATOM   3383  CB  LYS A 461       7.174 -37.084 -58.706  1.00 39.57           C  
ATOM   3384  O   LYS A 461       8.287 -35.066 -60.308  1.00 39.57           O  
ATOM   3385  CG  LYS A 461       6.478 -38.080 -57.766  1.00 39.57           C  
ATOM   3386  CD  LYS A 461       6.815 -39.522 -58.184  1.00 39.57           C  
ATOM   3387  CE  LYS A 461       6.265 -40.542 -57.177  1.00 39.57           C  
ATOM   3388  NZ  LYS A 461       6.629 -41.938 -57.540  1.00 39.57           N  
ATOM   3389  N   ARG A 462       8.865 -34.121 -58.352  1.00 50.84           N  
ATOM   3390  CA  ARG A 462      10.344 -34.259 -58.417  1.00 50.84           C  
ATOM   3391  C   ARG A 462      11.009 -34.100 -57.035  1.00 50.84           C  
ATOM   3392  CB  ARG A 462      10.993 -33.310 -59.452  1.00 50.84           C  
ATOM   3393  O   ARG A 462      10.723 -33.162 -56.305  1.00 50.84           O  
ATOM   3394  CG  ARG A 462      10.839 -33.830 -60.896  1.00 50.84           C  
ATOM   3395  CD  ARG A 462      11.958 -33.390 -61.843  1.00 50.84           C  
ATOM   3396  NE  ARG A 462      12.072 -34.328 -62.979  1.00 50.84           N  
ATOM   3397  NH1 ARG A 462      14.252 -33.865 -63.535  1.00 50.84           N  
ATOM   3398  NH2 ARG A 462      13.179 -35.510 -64.588  1.00 50.84           N  
ATOM   3399  CZ  ARG A 462      13.161 -34.562 -63.693  1.00 50.84           C  
ATOM   3400  N   ARG A 463      11.878 -35.066 -56.711  1.00 39.28           N  
ATOM   3401  CA  ARG A 463      12.766 -35.224 -55.541  1.00 39.28           C  
ATOM   3402  C   ARG A 463      14.191 -35.369 -56.090  1.00 39.28           C  
ATOM   3403  CB  ARG A 463      12.346 -36.509 -54.778  1.00 39.28           C  
ATOM   3404  O   ARG A 463      14.352 -36.203 -56.975  1.00 39.28           O  
ATOM   3405  CG  ARG A 463      13.316 -36.989 -53.675  1.00 39.28           C  
ATOM   3406  CD  ARG A 463      12.808 -38.277 -52.997  1.00 39.28           C  
ATOM   3407  NE  ARG A 463      13.641 -38.658 -51.837  1.00 39.28           N  
ATOM   3408  NH1 ARG A 463      12.380 -40.427 -51.067  1.00 39.28           N  
ATOM   3409  NH2 ARG A 463      14.206 -39.807 -49.949  1.00 39.28           N  
ATOM   3410  CZ  ARG A 463      13.406 -39.625 -50.961  1.00 39.28           C  
ATOM   3411  N   PHE A 464      15.155 -34.602 -55.577  1.00 39.86           N  
ATOM   3412  CA  PHE A 464      16.625 -34.805 -55.606  1.00 39.86           C  
ATOM   3413  C   PHE A 464      17.224 -33.628 -54.794  1.00 39.86           C  
ATOM   3414  CB  PHE A 464      17.153 -34.802 -57.060  1.00 39.86           C  
ATOM   3415  O   PHE A 464      16.900 -32.493 -55.122  1.00 39.86           O  
ATOM   3416  CG  PHE A 464      18.039 -35.991 -57.375  1.00 39.86           C  
ATOM   3417  CD1 PHE A 464      19.436 -35.856 -57.299  1.00 39.86           C  
ATOM   3418  CD2 PHE A 464      17.477 -37.239 -57.714  1.00 39.86           C  
ATOM   3419  CE1 PHE A 464      20.266 -36.958 -57.563  1.00 39.86           C  
ATOM   3420  CE2 PHE A 464      18.308 -38.344 -57.974  1.00 39.86           C  
ATOM   3421  CZ  PHE A 464      19.705 -38.201 -57.900  1.00 39.86           C  
ATOM   3422  N   THR A 465      17.749 -33.773 -53.569  1.00 44.68           N  
ATOM   3423  CA  THR A 465      19.021 -34.380 -53.099  1.00 44.68           C  
ATOM   3424  C   THR A 465      20.266 -33.547 -53.458  1.00 44.68           C  
ATOM   3425  CB  THR A 465      19.202 -35.871 -53.441  1.00 44.68           C  
ATOM   3426  O   THR A 465      20.616 -33.536 -54.630  1.00 44.68           O  
ATOM   3427  CG2 THR A 465      20.476 -36.480 -52.861  1.00 44.68           C  
ATOM   3428  OG1 THR A 465      18.169 -36.639 -52.861  1.00 44.68           O  
ATOM   3429  N   GLU A 466      20.885 -32.960 -52.406  1.00 40.66           N  
ATOM   3430  CA  GLU A 466      22.327 -32.618 -52.199  1.00 40.66           C  
ATOM   3431  C   GLU A 466      22.959 -31.584 -53.174  1.00 40.66           C  
ATOM   3432  CB  GLU A 466      23.089 -33.955 -52.037  1.00 40.66           C  
ATOM   3433  O   GLU A 466      22.612 -31.556 -54.342  1.00 40.66           O  
ATOM   3434  CG  GLU A 466      23.839 -34.114 -50.701  1.00 40.66           C  
ATOM   3435  CD  GLU A 466      24.156 -35.584 -50.354  1.00 40.66           C  
ATOM   3436  OE1 GLU A 466      25.222 -35.827 -49.749  1.00 40.66           O  
ATOM   3437  OE2 GLU A 466      23.260 -36.441 -50.567  1.00 40.66           O  
ATOM   3438  N   GLU A 467      23.821 -30.618 -52.809  1.00 43.44           N  
ATOM   3439  CA  GLU A 467      24.893 -30.545 -51.797  1.00 43.44           C  
ATOM   3440  C   GLU A 467      25.127 -29.086 -51.297  1.00 43.44           C  
ATOM   3441  CB  GLU A 467      26.222 -31.057 -52.414  1.00 43.44           C  
ATOM   3442  O   GLU A 467      24.722 -28.119 -51.946  1.00 43.44           O  
ATOM   3443  CG  GLU A 467      26.091 -32.345 -53.246  1.00 43.44           C  
ATOM   3444  CD  GLU A 467      27.425 -32.993 -53.616  1.00 43.44           C  
ATOM   3445  OE1 GLU A 467      27.735 -34.056 -53.035  1.00 43.44           O  
ATOM   3446  OE2 GLU A 467      28.103 -32.449 -54.517  1.00 43.44           O  
ATOM   3447  N   LEU A 468      25.792 -28.936 -50.140  1.00 43.82           N  
ATOM   3448  CA  LEU A 468      26.342 -27.685 -49.571  1.00 43.82           C  
ATOM   3449  C   LEU A 468      27.455 -27.080 -50.458  1.00 43.82           C  
ATOM   3450  CB  LEU A 468      26.937 -28.006 -48.175  1.00 43.82           C  
ATOM   3451  O   LEU A 468      28.198 -27.831 -51.090  1.00 43.82           O  
ATOM   3452  CG  LEU A 468      26.087 -27.551 -46.972  1.00 43.82           C  
ATOM   3453  CD1 LEU A 468      25.570 -28.742 -46.160  1.00 43.82           C  
ATOM   3454  CD2 LEU A 468      26.908 -26.653 -46.045  1.00 43.82           C  
ATOM   3455  N   PRO A 469      27.656 -25.746 -50.433  1.00 49.46           N  
ATOM   3456  CA  PRO A 469      28.904 -25.260 -49.829  1.00 49.46           C  
ATOM   3457  C   PRO A 469      28.795 -23.969 -48.993  1.00 49.46           C  
ATOM   3458  CB  PRO A 469      29.898 -25.069 -50.979  1.00 49.46           C  
ATOM   3459  O   PRO A 469      27.933 -23.114 -49.183  1.00 49.46           O  
ATOM   3460  CG  PRO A 469      29.017 -24.874 -52.212  1.00 49.46           C  
ATOM   3461  CD  PRO A 469      27.582 -25.047 -51.708  1.00 49.46           C  
ATOM   3462  N   ASP A 470      29.754 -23.896 -48.075  1.00 40.54           N  
ATOM   3463  CA  ASP A 470      30.059 -22.928 -47.026  1.00 40.54           C  
ATOM   3464  C   ASP A 470      30.197 -21.436 -47.401  1.00 40.54           C  
ATOM   3465  CB  ASP A 470      31.391 -23.416 -46.421  1.00 40.54           C  
ATOM   3466  O   ASP A 470      30.681 -21.061 -48.465  1.00 40.54           O  
ATOM   3467  CG  ASP A 470      31.161 -24.538 -45.412  1.00 40.54           C  
ATOM   3468  OD1 ASP A 470      30.587 -24.233 -44.345  1.00 40.54           O  
ATOM   3469  OD2 ASP A 470      31.496 -25.695 -45.751  1.00 40.54           O  
ATOM   3470  N   GLU A 471      29.838 -20.621 -46.400  1.00 43.78           N  
ATOM   3471  CA  GLU A 471      30.435 -19.347 -45.964  1.00 43.78           C  
ATOM   3472  C   GLU A 471      30.704 -18.223 -46.992  1.00 43.78           C  
ATOM   3473  CB  GLU A 471      31.697 -19.645 -45.125  1.00 43.78           C  
ATOM   3474  O   GLU A 471      31.676 -18.249 -47.742  1.00 43.78           O  
ATOM   3475  CG  GLU A 471      31.400 -20.546 -43.912  1.00 43.78           C  
ATOM   3476  CD  GLU A 471      32.543 -20.555 -42.888  1.00 43.78           C  
ATOM   3477  OE1 GLU A 471      32.223 -20.326 -41.698  1.00 43.78           O  
ATOM   3478  OE2 GLU A 471      33.728 -20.656 -43.288  1.00 43.78           O  
ATOM   3479  N   ARG A 472      29.959 -17.106 -46.876  1.00 43.12           N  
ATOM   3480  CA  ARG A 472      30.457 -15.822 -46.316  1.00 43.12           C  
ATOM   3481  C   ARG A 472      29.479 -14.651 -46.506  1.00 43.12           C  
ATOM   3482  CB  ARG A 472      31.827 -15.392 -46.890  1.00 43.12           C  
ATOM   3483  O   ARG A 472      28.942 -14.431 -47.580  1.00 43.12           O  
ATOM   3484  CG  ARG A 472      32.980 -15.962 -46.050  1.00 43.12           C  
ATOM   3485  CD  ARG A 472      34.325 -15.402 -46.494  1.00 43.12           C  
ATOM   3486  NE  ARG A 472      35.415 -16.126 -45.819  1.00 43.12           N  
ATOM   3487  NH1 ARG A 472      37.147 -15.029 -46.830  1.00 43.12           N  
ATOM   3488  NH2 ARG A 472      37.565 -16.737 -45.439  1.00 43.12           N  
ATOM   3489  CZ  ARG A 472      36.703 -15.959 -46.030  1.00 43.12           C  
ATOM   3490  N   GLU A 473      29.384 -13.869 -45.432  1.00 41.31           N  
ATOM   3491  CA  GLU A 473      29.119 -12.425 -45.368  1.00 41.31           C  
ATOM   3492  C   GLU A 473      27.815 -11.814 -45.922  1.00 41.31           C  
ATOM   3493  CB  GLU A 473      30.352 -11.632 -45.842  1.00 41.31           C  
ATOM   3494  O   GLU A 473      27.589 -11.684 -47.118  1.00 41.31           O  
ATOM   3495  CG  GLU A 473      31.247 -11.263 -44.656  1.00 41.31           C  
ATOM   3496  CD  GLU A 473      32.494 -10.511 -45.119  1.00 41.31           C  
ATOM   3497  OE1 GLU A 473      32.355  -9.306 -45.434  1.00 41.31           O  
ATOM   3498  OE2 GLU A 473      33.567 -11.156 -45.143  1.00 41.31           O  
ATOM   3499  N   SER A 474      27.118 -11.184 -44.969  1.00 42.36           N  
ATOM   3500  CA  SER A 474      26.649  -9.795 -45.056  1.00 42.36           C  
ATOM   3501  C   SER A 474      25.314  -9.503 -45.745  1.00 42.36           C  
ATOM   3502  CB  SER A 474      27.756  -8.871 -45.593  1.00 42.36           C  
ATOM   3503  O   SER A 474      25.125  -9.680 -46.940  1.00 42.36           O  
ATOM   3504  OG  SER A 474      28.835  -8.858 -44.675  1.00 42.36           O  
ATOM   3505  N   GLY A 475      24.450  -8.827 -44.980  1.00 42.31           N  
ATOM   3506  CA  GLY A 475      23.673  -7.715 -45.532  1.00 42.31           C  
ATOM   3507  C   GLY A 475      22.172  -7.936 -45.643  1.00 42.31           C  
ATOM   3508  O   GLY A 475      21.634  -8.141 -46.722  1.00 42.31           O  
ATOM   3509  N   LEU A 476      21.504  -7.786 -44.506  1.00 44.20           N  
ATOM   3510  CA  LEU A 476      20.062  -7.660 -44.321  1.00 44.20           C  
ATOM   3511  C   LEU A 476      19.443  -6.543 -45.207  1.00 44.20           C  
ATOM   3512  CB  LEU A 476      19.923  -7.371 -42.808  1.00 44.20           C  
ATOM   3513  O   LEU A 476      19.621  -5.356 -44.942  1.00 44.20           O  
ATOM   3514  CG  LEU A 476      18.517  -7.443 -42.203  1.00 44.20           C  
ATOM   3515  CD1 LEU A 476      17.998  -8.881 -42.166  1.00 44.20           C  
ATOM   3516  CD2 LEU A 476      18.572  -6.921 -40.764  1.00 44.20           C  
ATOM   3517  N   LEU A 477      18.674  -6.946 -46.222  1.00 46.43           N  
ATOM   3518  CA  LEU A 477      17.674  -6.183 -46.994  1.00 46.43           C  
ATOM   3519  C   LEU A 477      16.336  -6.913 -46.775  1.00 46.43           C  
ATOM   3520  CB  LEU A 477      18.038  -6.258 -48.498  1.00 46.43           C  
ATOM   3521  O   LEU A 477      16.308  -8.134 -46.834  1.00 46.43           O  
ATOM   3522  CG  LEU A 477      19.077  -5.239 -49.000  1.00 46.43           C  
ATOM   3523  CD1 LEU A 477      19.844  -5.796 -50.201  1.00 46.43           C  
ATOM   3524  CD2 LEU A 477      18.387  -3.946 -49.447  1.00 46.43           C  
ATOM   3525  N   GLY A 478      15.172  -6.327 -46.537  1.00 43.29           N  
ATOM   3526  CA  GLY A 478      14.728  -4.959 -46.361  1.00 43.29           C  
ATOM   3527  C   GLY A 478      13.208  -5.052 -46.193  1.00 43.29           C  
ATOM   3528  O   GLY A 478      12.551  -5.687 -47.010  1.00 43.29           O  
ATOM   3529  N   TYR A 479      12.642  -4.452 -45.146  1.00 43.56           N  
ATOM   3530  CA  TYR A 479      11.199  -4.216 -45.062  1.00 43.56           C  
ATOM   3531  C   TYR A 479      10.950  -2.812 -44.513  1.00 43.56           C  
ATOM   3532  CB  TYR A 479      10.458  -5.321 -44.293  1.00 43.56           C  
ATOM   3533  O   TYR A 479      11.463  -2.421 -43.466  1.00 43.56           O  
ATOM   3534  CG  TYR A 479      10.286  -6.596 -45.106  1.00 43.56           C  
ATOM   3535  CD1 TYR A 479       9.325  -6.651 -46.138  1.00 43.56           C  
ATOM   3536  CD2 TYR A 479      11.120  -7.707 -44.870  1.00 43.56           C  
ATOM   3537  CE1 TYR A 479       9.208  -7.806 -46.937  1.00 43.56           C  
ATOM   3538  CE2 TYR A 479      11.006  -8.863 -45.667  1.00 43.56           C  
ATOM   3539  OH  TYR A 479       9.938 -10.020 -47.484  1.00 43.56           O  
ATOM   3540  CZ  TYR A 479      10.051  -8.911 -46.707  1.00 43.56           C  
ATOM   3541  N   GLN A 480      10.216  -2.050 -45.319  1.00 42.73           N  
ATOM   3542  CA  GLN A 480       9.866  -0.645 -45.166  1.00 42.73           C  
ATOM   3543  C   GLN A 480       8.814  -0.441 -44.066  1.00 42.73           C  
ATOM   3544  CB  GLN A 480       9.244  -0.164 -46.493  1.00 42.73           C  
ATOM   3545  O   GLN A 480       7.821  -1.160 -44.039  1.00 42.73           O  
ATOM   3546  CG  GLN A 480      10.127  -0.248 -47.748  1.00 42.73           C  
ATOM   3547  CD  GLN A 480       9.361   0.221 -48.987  1.00 42.73           C  
ATOM   3548  NE2 GLN A 480       9.507  -0.437 -50.117  1.00 42.73           N  
ATOM   3549  OE1 GLN A 480       8.612   1.183 -48.965  1.00 42.73           O  
ATOM   3550  N   HIS A 481       8.955   0.609 -43.253  1.00 48.07           N  
ATOM   3551  CA  HIS A 481       7.831   1.265 -42.572  1.00 48.07           C  
ATOM   3552  C   HIS A 481       8.005   2.793 -42.660  1.00 48.07           C  
ATOM   3553  CB  HIS A 481       7.655   0.755 -41.132  1.00 48.07           C  
ATOM   3554  O   HIS A 481       9.109   3.308 -42.494  1.00 48.07           O  
ATOM   3555  CG  HIS A 481       6.686  -0.402 -41.032  1.00 48.07           C  
ATOM   3556  CD2 HIS A 481       6.978  -1.737 -41.128  1.00 48.07           C  
ATOM   3557  ND1 HIS A 481       5.321  -0.304 -40.854  1.00 48.07           N  
ATOM   3558  CE1 HIS A 481       4.810  -1.547 -40.842  1.00 48.07           C  
ATOM   3559  NE2 HIS A 481       5.783  -2.453 -40.992  1.00 48.07           N  
ATOM   3560  N   GLY A 482       6.912   3.480 -43.016  1.00 48.50           N  
ATOM   3561  CA  GLY A 482       6.859   4.861 -43.515  1.00 48.50           C  
ATOM   3562  C   GLY A 482       7.062   6.006 -42.499  1.00 48.50           C  
ATOM   3563  O   GLY A 482       7.340   5.762 -41.326  1.00 48.50           O  
ATOM   3564  N   PRO A 483       6.942   7.275 -42.949  1.00 50.17           N  
ATOM   3565  CA  PRO A 483       7.514   8.444 -42.270  1.00 50.17           C  
ATOM   3566  C   PRO A 483       6.642   8.998 -41.131  1.00 50.17           C  
ATOM   3567  CB  PRO A 483       7.719   9.512 -43.362  1.00 50.17           C  
ATOM   3568  O   PRO A 483       5.453   9.247 -41.319  1.00 50.17           O  
ATOM   3569  CG  PRO A 483       7.372   8.822 -44.682  1.00 50.17           C  
ATOM   3570  CD  PRO A 483       6.457   7.683 -44.258  1.00 50.17           C  
ATOM   3571  N   ILE A 484       7.258   9.295 -39.979  1.00 54.68           N  
ATOM   3572  CA  ILE A 484       6.653  10.092 -38.899  1.00 54.68           C  
ATOM   3573  C   ILE A 484       6.989  11.573 -39.124  1.00 54.68           C  
ATOM   3574  CB  ILE A 484       7.082   9.591 -37.497  1.00 54.68           C  
ATOM   3575  O   ILE A 484       8.153  11.954 -39.236  1.00 54.68           O  
ATOM   3576  CG1 ILE A 484       6.662   8.113 -37.306  1.00 54.68           C  
ATOM   3577  CG2 ILE A 484       6.468  10.475 -36.390  1.00 54.68           C  
ATOM   3578  CD1 ILE A 484       7.080   7.495 -35.965  1.00 54.68           C  
ATOM   3579  N   HIS A 485       5.951  12.404 -39.183  1.00 45.97           N  
ATOM   3580  CA  HIS A 485       6.019  13.853 -39.359  1.00 45.97           C  
ATOM   3581  C   HIS A 485       6.609  14.548 -38.113  1.00 45.97           C  
ATOM   3582  CB  HIS A 485       4.591  14.323 -39.687  1.00 45.97           C  
ATOM   3583  O   HIS A 485       6.078  14.428 -37.009  1.00 45.97           O  
ATOM   3584  CG  HIS A 485       4.469  15.751 -40.149  1.00 45.97           C  
ATOM   3585  CD2 HIS A 485       4.520  16.196 -41.444  1.00 45.97           C  
ATOM   3586  ND1 HIS A 485       4.180  16.838 -39.358  1.00 45.97           N  
ATOM   3587  CE1 HIS A 485       4.070  17.914 -40.155  1.00 45.97           C  
ATOM   3588  NE2 HIS A 485       4.271  17.571 -41.436  1.00 45.97           N  
ATOM   3589  N   MET A 486       7.705  15.288 -38.302  1.00 45.91           N  
ATOM   3590  CA  MET A 486       8.356  16.160 -37.314  1.00 45.91           C  
ATOM   3591  C   MET A 486       7.697  17.544 -37.284  1.00 45.91           C  
ATOM   3592  CB  MET A 486       9.848  16.320 -37.689  1.00 45.91           C  
ATOM   3593  O   MET A 486       7.484  18.149 -38.332  1.00 45.91           O  
ATOM   3594  CG  MET A 486      10.781  15.380 -36.918  1.00 45.91           C  
ATOM   3595  SD  MET A 486      12.329  14.929 -37.762  1.00 45.91           S  
ATOM   3596  CE  MET A 486      12.940  16.527 -38.366  1.00 45.91           C  
ATOM   3597  N   THR A 487       7.494  18.108 -36.091  1.00 49.66           N  
ATOM   3598  CA  THR A 487       7.370  19.564 -35.904  1.00 49.66           C  
ATOM   3599  C   THR A 487       8.357  20.032 -34.836  1.00 49.66           C  
ATOM   3600  CB  THR A 487       5.940  20.041 -35.609  1.00 49.66           C  
ATOM   3601  O   THR A 487       8.451  19.442 -33.763  1.00 49.66           O  
ATOM   3602  CG2 THR A 487       4.964  19.635 -36.715  1.00 49.66           C  
ATOM   3603  OG1 THR A 487       5.463  19.515 -34.396  1.00 49.66           O  
ATOM   3604  N   ASN A 488       9.121  21.060 -35.202  1.00 40.27           N  
ATOM   3605  CA  ASN A 488      10.380  21.527 -34.622  1.00 40.27           C  
ATOM   3606  C   ASN A 488      10.239  22.547 -33.464  1.00 40.27           C  
ATOM   3607  CB  ASN A 488      11.150  22.193 -35.793  1.00 40.27           C  
ATOM   3608  O   ASN A 488       9.185  23.154 -33.295  1.00 40.27           O  
ATOM   3609  CG  ASN A 488      11.803  21.237 -36.761  1.00 40.27           C  
ATOM   3610  ND2 ASN A 488      11.513  21.328 -38.039  1.00 40.27           N  
ATOM   3611  OD1 ASN A 488      12.623  20.428 -36.375  1.00 40.27           O  
ATOM   3612  N   LEU A 489      11.416  22.838 -32.868  1.00 51.36           N  
ATOM   3613  CA  LEU A 489      11.891  24.069 -32.180  1.00 51.36           C  
ATOM   3614  C   LEU A 489      11.729  24.099 -30.639  1.00 51.36           C  
ATOM   3615  CB  LEU A 489      11.314  25.348 -32.844  1.00 51.36           C  
ATOM   3616  O   LEU A 489      10.630  23.919 -30.141  1.00 51.36           O  
ATOM   3617  CG  LEU A 489      11.428  25.468 -34.379  1.00 51.36           C  
ATOM   3618  CD1 LEU A 489      10.682  26.690 -34.899  1.00 51.36           C  
ATOM   3619  CD2 LEU A 489      12.883  25.539 -34.851  1.00 51.36           C  
ATOM   3620  N   GLY A 490      12.746  24.364 -29.799  1.00 38.06           N  
ATOM   3621  CA  GLY A 490      14.165  24.700 -29.999  1.00 38.06           C  
ATOM   3622  C   GLY A 490      14.904  25.010 -28.663  1.00 38.06           C  
ATOM   3623  O   GLY A 490      14.319  25.604 -27.767  1.00 38.06           O  
ATOM   3624  N   THR A 491      16.163  24.539 -28.555  1.00 47.32           N  
ATOM   3625  CA  THR A 491      17.421  25.134 -27.988  1.00 47.32           C  
ATOM   3626  C   THR A 491      17.400  26.023 -26.720  1.00 47.32           C  
ATOM   3627  CB  THR A 491      18.107  25.923 -29.115  1.00 47.32           C  
ATOM   3628  O   THR A 491      16.787  27.080 -26.742  1.00 47.32           O  
ATOM   3629  CG2 THR A 491      18.409  25.043 -30.335  1.00 47.32           C  
ATOM   3630  OG1 THR A 491      17.265  26.956 -29.568  1.00 47.32           O  
ATOM   3631  N   GLY A 492      18.078  25.677 -25.605  1.00 39.44           N  
ATOM   3632  CA  GLY A 492      19.504  25.961 -25.246  1.00 39.44           C  
ATOM   3633  C   GLY A 492      19.520  26.728 -23.891  1.00 39.44           C  
ATOM   3634  O   GLY A 492      18.592  27.489 -23.671  1.00 39.44           O  
ATOM   3635  N   PHE A 493      20.388  26.585 -22.875  1.00 39.28           N  
ATOM   3636  CA  PHE A 493      21.847  26.431 -22.778  1.00 39.28           C  
ATOM   3637  C   PHE A 493      22.278  25.820 -21.420  1.00 39.28           C  
ATOM   3638  CB  PHE A 493      22.476  27.835 -22.867  1.00 39.28           C  
ATOM   3639  O   PHE A 493      21.538  25.866 -20.438  1.00 39.28           O  
ATOM   3640  CG  PHE A 493      22.638  28.333 -24.283  1.00 39.28           C  
ATOM   3641  CD1 PHE A 493      23.850  28.095 -24.957  1.00 39.28           C  
ATOM   3642  CD2 PHE A 493      21.591  29.011 -24.935  1.00 39.28           C  
ATOM   3643  CE1 PHE A 493      24.012  28.522 -26.285  1.00 39.28           C  
ATOM   3644  CE2 PHE A 493      21.750  29.427 -26.268  1.00 39.28           C  
ATOM   3645  CZ  PHE A 493      22.960  29.184 -26.942  1.00 39.28           C  
ATOM   3646  N   SER A 494      23.491  25.253 -21.393  1.00 36.72           N  
ATOM   3647  CA  SER A 494      24.131  24.541 -20.277  1.00 36.72           C  
ATOM   3648  C   SER A 494      24.944  25.425 -19.319  1.00 36.72           C  
ATOM   3649  CB  SER A 494      25.068  23.457 -20.832  1.00 36.72           C  
ATOM   3650  O   SER A 494      25.392  26.514 -19.660  1.00 36.72           O  
ATOM   3651  OG  SER A 494      24.340  22.501 -21.583  1.00 36.72           O  
ATOM   3652  N   SER A 495      25.148  24.858 -18.132  1.00 32.88           N  
ATOM   3653  CA  SER A 495      25.940  25.256 -16.967  1.00 32.88           C  
ATOM   3654  C   SER A 495      27.459  25.037 -17.103  1.00 32.88           C  
ATOM   3655  CB  SER A 495      25.425  24.390 -15.798  1.00 32.88           C  
ATOM   3656  O   SER A 495      27.900  24.146 -17.827  1.00 32.88           O  
ATOM   3657  OG  SER A 495      25.010  23.090 -16.227  1.00 32.88           O  
ATOM   3658  N   GLN A 496      28.240  25.786 -16.311  1.00 39.43           N  
ATOM   3659  CA  GLN A 496      29.646  25.524 -15.945  1.00 39.43           C  
ATOM   3660  C   GLN A 496      29.862  26.069 -14.506  1.00 39.43           C  
ATOM   3661  CB  GLN A 496      30.550  26.185 -17.005  1.00 39.43           C  
ATOM   3662  O   GLN A 496      29.465  27.201 -14.247  1.00 39.43           O  
ATOM   3663  CG  GLN A 496      31.992  25.662 -16.966  1.00 39.43           C  
ATOM   3664  CD  GLN A 496      32.851  26.172 -18.124  1.00 39.43           C  
ATOM   3665  NE2 GLN A 496      34.141  26.319 -17.919  1.00 39.43           N  
ATOM   3666  OE1 GLN A 496      32.403  26.417 -19.234  1.00 39.43           O  
ATOM   3667  N   ASN A 497      30.075  25.201 -13.496  1.00 35.70           N  
ATOM   3668  CA  ASN A 497      31.327  24.949 -12.727  1.00 35.70           C  
ATOM   3669  C   ASN A 497      32.108  26.226 -12.322  1.00 35.70           C  
ATOM   3670  CB  ASN A 497      32.206  23.899 -13.444  1.00 35.70           C  
ATOM   3671  O   ASN A 497      32.302  27.088 -13.165  1.00 35.70           O  
ATOM   3672  CG  ASN A 497      32.209  22.530 -12.781  1.00 35.70           C  
ATOM   3673  ND2 ASN A 497      33.241  21.754 -13.021  1.00 35.70           N  
ATOM   3674  OD1 ASN A 497      31.310  22.146 -12.047  1.00 35.70           O  
ATOM   3675  N   GLU A 498      32.613  26.432 -11.096  1.00 39.16           N  
ATOM   3676  CA  GLU A 498      33.334  25.517 -10.191  1.00 39.16           C  
ATOM   3677  C   GLU A 498      33.614  26.201  -8.815  1.00 39.16           C  
ATOM   3678  CB  GLU A 498      34.693  25.215 -10.878  1.00 39.16           C  
ATOM   3679  O   GLU A 498      33.703  27.423  -8.800  1.00 39.16           O  
ATOM   3680  CG  GLU A 498      35.023  23.726 -10.867  1.00 39.16           C  
ATOM   3681  CD  GLU A 498      36.130  23.346 -11.859  1.00 39.16           C  
ATOM   3682  OE1 GLU A 498      37.118  22.729 -11.412  1.00 39.16           O  
ATOM   3683  OE2 GLU A 498      35.907  23.557 -13.075  1.00 39.16           O  
ATOM   3684  N   ILE A 499      33.792  25.401  -7.733  1.00 45.38           N  
ATOM   3685  CA  ILE A 499      34.779  25.529  -6.604  1.00 45.38           C  
ATOM   3686  C   ILE A 499      34.776  26.837  -5.750  1.00 45.38           C  
ATOM   3687  CB  ILE A 499      36.145  25.124  -7.228  1.00 45.38           C  
ATOM   3688  O   ILE A 499      34.719  27.929  -6.279  1.00 45.38           O  
ATOM   3689  CG1 ILE A 499      36.235  23.579  -7.255  1.00 45.38           C  
ATOM   3690  CG2 ILE A 499      37.418  25.719  -6.636  1.00 45.38           C  
ATOM   3691  CD1 ILE A 499      37.387  23.050  -8.116  1.00 45.38           C  
ATOM   3692  N   GLU A 500      34.839  26.900  -4.409  1.00 41.14           N  
ATOM   3693  CA  GLU A 500      35.367  26.062  -3.319  1.00 41.14           C  
ATOM   3694  C   GLU A 500      34.854  26.612  -1.958  1.00 41.14           C  
ATOM   3695  CB  GLU A 500      36.907  26.223  -3.277  1.00 41.14           C  
ATOM   3696  O   GLU A 500      34.554  27.798  -1.846  1.00 41.14           O  
ATOM   3697  CG  GLU A 500      37.660  24.899  -3.101  1.00 41.14           C  
ATOM   3698  CD  GLU A 500      39.184  25.074  -3.265  1.00 41.14           C  
ATOM   3699  OE1 GLU A 500      39.905  24.493  -2.424  1.00 41.14           O  
ATOM   3700  OE2 GLU A 500      39.610  25.765  -4.215  1.00 41.14           O  
ATOM   3701  N   GLY A 501      34.886  25.786  -0.901  1.00 39.27           N  
ATOM   3702  CA  GLY A 501      35.399  26.219   0.414  1.00 39.27           C  
ATOM   3703  C   GLY A 501      34.449  26.755   1.503  1.00 39.27           C  
ATOM   3704  O   GLY A 501      34.136  27.934   1.521  1.00 39.27           O  
ATOM   3705  N   ALA A 502      34.190  25.890   2.504  1.00 42.62           N  
ATOM   3706  CA  ALA A 502      33.936  26.165   3.939  1.00 42.62           C  
ATOM   3707  C   ALA A 502      32.725  27.054   4.325  1.00 42.62           C  
ATOM   3708  CB  ALA A 502      35.247  26.683   4.551  1.00 42.62           C  
ATOM   3709  O   ALA A 502      32.505  28.125   3.796  1.00 42.62           O  
ATOM   3710  N   GLY A 503      31.880  26.761   5.311  1.00 37.90           N  
ATOM   3711  CA  GLY A 503      31.907  25.842   6.439  1.00 37.90           C  
ATOM   3712  C   GLY A 503      31.047  26.467   7.555  1.00 37.90           C  
ATOM   3713  O   GLY A 503      31.098  27.674   7.761  1.00 37.90           O  
ATOM   3714  N   SER A 504      30.314  25.626   8.294  1.00 44.04           N  
ATOM   3715  CA  SER A 504      29.674  25.895   9.606  1.00 44.04           C  
ATOM   3716  C   SER A 504      28.211  26.393   9.642  1.00 44.04           C  
ATOM   3717  CB  SER A 504      30.575  26.721  10.534  1.00 44.04           C  
ATOM   3718  O   SER A 504      27.863  27.494   9.234  1.00 44.04           O  
ATOM   3719  OG  SER A 504      31.909  26.247  10.464  1.00 44.04           O  
ATOM   3720  N   LYS A 505      27.360  25.526  10.216  1.00 42.10           N  
ATOM   3721  CA  LYS A 505      25.976  25.725  10.702  1.00 42.10           C  
ATOM   3722  C   LYS A 505      25.982  26.290  12.164  1.00 42.10           C  
ATOM   3723  CB  LYS A 505      25.304  24.336  10.663  1.00 42.10           C  
ATOM   3724  O   LYS A 505      27.065  26.532  12.684  1.00 42.10           O  
ATOM   3725  CG  LYS A 505      25.140  23.559   9.356  1.00 42.10           C  
ATOM   3726  CD  LYS A 505      24.423  22.238   9.710  1.00 42.10           C  
ATOM   3727  CE  LYS A 505      24.034  21.446   8.460  1.00 42.10           C  
ATOM   3728  NZ  LYS A 505      23.368  20.164   8.808  1.00 42.10           N  
ATOM   3729  N   PRO A 506      24.869  26.260  12.940  1.00 48.33           N  
ATOM   3730  CA  PRO A 506      23.690  27.145  12.904  1.00 48.33           C  
ATOM   3731  C   PRO A 506      23.316  27.685  14.319  1.00 48.33           C  
ATOM   3732  CB  PRO A 506      22.581  26.194  12.440  1.00 48.33           C  
ATOM   3733  O   PRO A 506      23.682  27.072  15.315  1.00 48.33           O  
ATOM   3734  CG  PRO A 506      22.917  24.890  13.189  1.00 48.33           C  
ATOM   3735  CD  PRO A 506      24.413  25.000  13.532  1.00 48.33           C  
ATOM   3736  N   ALA A 507      22.497  28.737  14.450  1.00 39.44           N  
ATOM   3737  CA  ALA A 507      21.627  28.925  15.630  1.00 39.44           C  
ATOM   3738  C   ALA A 507      20.635  30.090  15.463  1.00 39.44           C  
ATOM   3739  CB  ALA A 507      22.424  29.173  16.924  1.00 39.44           C  
ATOM   3740  O   ALA A 507      21.017  31.208  15.149  1.00 39.44           O  
ATOM   3741  N   SER A 508      19.368  29.768  15.727  1.00 37.44           N  
ATOM   3742  CA  SER A 508      18.316  30.548  16.387  1.00 37.44           C  
ATOM   3743  C   SER A 508      18.352  32.084  16.431  1.00 37.44           C  
ATOM   3744  CB  SER A 508      18.212  30.048  17.832  1.00 37.44           C  
ATOM   3745  O   SER A 508      19.183  32.698  17.089  1.00 37.44           O  
ATOM   3746  OG  SER A 508      17.636  28.758  17.845  1.00 37.44           O  
ATOM   3747  N   SER A 509      17.211  32.627  15.996  1.00 44.59           N  
ATOM   3748  CA  SER A 509      16.303  33.503  16.760  1.00 44.59           C  
ATOM   3749  C   SER A 509      16.075  34.924  16.241  1.00 44.59           C  
ATOM   3750  CB  SER A 509      16.494  33.500  18.288  1.00 44.59           C  
ATOM   3751  O   SER A 509      16.980  35.735  16.116  1.00 44.59           O  
ATOM   3752  OG  SER A 509      17.633  34.211  18.704  1.00 44.59           O  
ATOM   3753  N   SER A 510      14.772  35.180  16.103  1.00 39.42           N  
ATOM   3754  CA  SER A 510      14.047  36.417  16.384  1.00 39.42           C  
ATOM   3755  C   SER A 510      14.204  37.588  15.421  1.00 39.42           C  
ATOM   3756  CB  SER A 510      14.250  36.852  17.830  1.00 39.42           C  
ATOM   3757  O   SER A 510      15.290  38.013  15.047  1.00 39.42           O  
ATOM   3758  OG  SER A 510      13.072  37.491  18.276  1.00 39.42           O  
ATOM   3759  N   GLY A 511      13.044  38.110  15.030  1.00 35.52           N  
ATOM   3760  CA  GLY A 511      12.897  39.135  14.018  1.00 35.52           C  
ATOM   3761  C   GLY A 511      13.468  40.490  14.417  1.00 35.52           C  
ATOM   3762  O   GLY A 511      13.556  40.844  15.588  1.00 35.52           O  
ATOM   3763  N   LYS A 512      13.761  41.289  13.398  1.00 41.45           N  
ATOM   3764  CA  LYS A 512      13.062  42.550  13.153  1.00 41.45           C  
ATOM   3765  C   LYS A 512      13.466  43.068  11.781  1.00 41.45           C  
ATOM   3766  CB  LYS A 512      13.328  43.599  14.248  1.00 41.45           C  
ATOM   3767  O   LYS A 512      14.641  43.195  11.456  1.00 41.45           O  
ATOM   3768  CG  LYS A 512      12.156  43.642  15.246  1.00 41.45           C  
ATOM   3769  CD  LYS A 512      12.473  44.534  16.448  1.00 41.45           C  
ATOM   3770  CE  LYS A 512      11.293  44.498  17.425  1.00 41.45           C  
ATOM   3771  NZ  LYS A 512      11.531  45.371  18.601  1.00 41.45           N  
ATOM   3772  N   GLU A 513      12.429  43.327  11.006  1.00 36.17           N  
ATOM   3773  CA  GLU A 513      12.377  44.160   9.818  1.00 36.17           C  
ATOM   3774  C   GLU A 513      13.307  45.379   9.933  1.00 36.17           C  
ATOM   3775  CB  GLU A 513      10.900  44.574   9.769  1.00 36.17           C  
ATOM   3776  O   GLU A 513      13.171  46.198  10.846  1.00 36.17           O  
ATOM   3777  CG  GLU A 513      10.409  45.288   8.513  1.00 36.17           C  
ATOM   3778  CD  GLU A 513       8.947  45.707   8.739  1.00 36.17           C  
ATOM   3779  OE1 GLU A 513       8.665  46.912   8.574  1.00 36.17           O  
ATOM   3780  OE2 GLU A 513       8.156  44.834   9.168  1.00 36.17           O  
ATOM   3781  N   ARG A 514      14.274  45.490   9.016  1.00 42.94           N  
ATOM   3782  CA  ARG A 514      14.846  46.784   8.640  1.00 42.94           C  
ATOM   3783  C   ARG A 514      15.498  46.713   7.267  1.00 42.94           C  
ATOM   3784  CB  ARG A 514      15.783  47.352   9.724  1.00 42.94           C  
ATOM   3785  O   ARG A 514      16.627  46.262   7.093  1.00 42.94           O  
ATOM   3786  CG  ARG A 514      15.428  48.830   9.934  1.00 42.94           C  
ATOM   3787  CD  ARG A 514      16.218  49.438  11.090  1.00 42.94           C  
ATOM   3788  NE  ARG A 514      15.952  50.884  11.198  1.00 42.94           N  
ATOM   3789  NH1 ARG A 514      16.777  51.203  13.316  1.00 42.94           N  
ATOM   3790  NH2 ARG A 514      15.942  52.937  12.182  1.00 42.94           N  
ATOM   3791  CZ  ARG A 514      16.223  51.665  12.228  1.00 42.94           C  
ATOM   3792  N   GLU A 515      14.719  47.190   6.317  1.00 39.18           N  
ATOM   3793  CA  GLU A 515      15.080  47.561   4.963  1.00 39.18           C  
ATOM   3794  C   GLU A 515      16.301  48.493   4.936  1.00 39.18           C  
ATOM   3795  CB  GLU A 515      13.811  48.223   4.417  1.00 39.18           C  
ATOM   3796  O   GLU A 515      16.363  49.486   5.664  1.00 39.18           O  
ATOM   3797  CG  GLU A 515      13.824  48.524   2.917  1.00 39.18           C  
ATOM   3798  CD  GLU A 515      12.419  48.414   2.294  1.00 39.18           C  
ATOM   3799  OE1 GLU A 515      12.375  48.285   1.054  1.00 39.18           O  
ATOM   3800  OE2 GLU A 515      11.424  48.407   3.053  1.00 39.18           O  
ATOM   3801  N   ARG A 516      17.296  48.132   4.120  1.00 46.12           N  
ATOM   3802  CA  ARG A 516      18.366  49.006   3.620  1.00 46.12           C  
ATOM   3803  C   ARG A 516      18.899  48.422   2.313  1.00 46.12           C  
ATOM   3804  CB  ARG A 516      19.474  49.249   4.670  1.00 46.12           C  
ATOM   3805  O   ARG A 516      19.859  47.659   2.288  1.00 46.12           O  
ATOM   3806  CG  ARG A 516      19.345  50.654   5.285  1.00 46.12           C  
ATOM   3807  CD  ARG A 516      20.523  51.015   6.192  1.00 46.12           C  
ATOM   3808  NE  ARG A 516      20.489  50.274   7.468  1.00 46.12           N  
ATOM   3809  NH1 ARG A 516      22.663  50.668   8.082  1.00 46.12           N  
ATOM   3810  NH2 ARG A 516      21.336  49.490   9.433  1.00 46.12           N  
ATOM   3811  CZ  ARG A 516      21.490  50.150   8.320  1.00 46.12           C  
ATOM   3812  N   ASP A 517      18.165  48.739   1.256  1.00 43.90           N  
ATOM   3813  CA  ASP A 517      18.676  49.422   0.068  1.00 43.90           C  
ATOM   3814  C   ASP A 517      20.117  49.082  -0.346  1.00 43.90           C  
ATOM   3815  CB  ASP A 517      18.485  50.936   0.297  1.00 43.90           C  
ATOM   3816  O   ASP A 517      21.083  49.586   0.230  1.00 43.90           O  
ATOM   3817  CG  ASP A 517      18.007  51.657  -0.959  1.00 43.90           C  
ATOM   3818  OD1 ASP A 517      18.484  51.291  -2.059  1.00 43.90           O  
ATOM   3819  OD2 ASP A 517      17.163  52.558  -0.781  1.00 43.90           O  
ATOM   3820  N   ARG A 518      20.243  48.249  -1.383  1.00 47.49           N  
ATOM   3821  CA  ARG A 518      21.354  48.261  -2.343  1.00 47.49           C  
ATOM   3822  C   ARG A 518      20.848  47.700  -3.671  1.00 47.49           C  
ATOM   3823  CB  ARG A 518      22.600  47.515  -1.815  1.00 47.49           C  
ATOM   3824  O   ARG A 518      20.841  46.496  -3.886  1.00 47.49           O  
ATOM   3825  CG  ARG A 518      23.652  48.504  -1.285  1.00 47.49           C  
ATOM   3826  CD  ARG A 518      24.874  47.803  -0.698  1.00 47.49           C  
ATOM   3827  NE  ARG A 518      25.708  48.773   0.039  1.00 47.49           N  
ATOM   3828  NH1 ARG A 518      27.703  47.652  -0.097  1.00 47.49           N  
ATOM   3829  NH2 ARG A 518      27.608  49.611   0.971  1.00 47.49           N  
ATOM   3830  CZ  ARG A 518      26.997  48.674   0.300  1.00 47.49           C  
ATOM   3831  N   GLN A 519      20.381  48.630  -4.504  1.00 43.93           N  
ATOM   3832  CA  GLN A 519      20.672  48.742  -5.937  1.00 43.93           C  
ATOM   3833  C   GLN A 519      20.777  47.426  -6.730  1.00 43.93           C  
ATOM   3834  CB  GLN A 519      21.992  49.530  -6.090  1.00 43.93           C  
ATOM   3835  O   GLN A 519      21.761  46.713  -6.580  1.00 43.93           O  
ATOM   3836  CG  GLN A 519      21.915  50.986  -5.600  1.00 43.93           C  
ATOM   3837  CD  GLN A 519      23.244  51.730  -5.739  1.00 43.93           C  
ATOM   3838  NE2 GLN A 519      23.219  53.038  -5.858  1.00 43.93           N  
ATOM   3839  OE1 GLN A 519      24.326  51.166  -5.722  1.00 43.93           O  
ATOM   3840  N   LEU A 520      19.840  47.196  -7.665  1.00 48.31           N  
ATOM   3841  CA  LEU A 520      20.122  46.933  -9.093  1.00 48.31           C  
ATOM   3842  C   LEU A 520      18.808  46.748  -9.897  1.00 48.31           C  
ATOM   3843  CB  LEU A 520      21.106  45.757  -9.300  1.00 48.31           C  
ATOM   3844  O   LEU A 520      18.218  45.678  -9.928  1.00 48.31           O  
ATOM   3845  CG  LEU A 520      22.592  46.202  -9.359  1.00 48.31           C  
ATOM   3846  CD1 LEU A 520      23.515  45.022  -9.060  1.00 48.31           C  
ATOM   3847  CD2 LEU A 520      22.969  46.796 -10.716  1.00 48.31           C  
ATOM   3848  N   MET A 521      18.412  47.858 -10.533  1.00 45.83           N  
ATOM   3849  CA  MET A 521      17.576  48.080 -11.733  1.00 45.83           C  
ATOM   3850  C   MET A 521      16.176  47.430 -11.896  1.00 45.83           C  
ATOM   3851  CB  MET A 521      18.412  47.841 -12.998  1.00 45.83           C  
ATOM   3852  O   MET A 521      16.064  46.211 -12.007  1.00 45.83           O  
ATOM   3853  CG  MET A 521      19.620  48.788 -13.055  1.00 45.83           C  
ATOM   3854  SD  MET A 521      20.341  49.010 -14.701  1.00 45.83           S  
ATOM   3855  CE  MET A 521      19.046  50.008 -15.491  1.00 45.83           C  
ATOM   3856  N   PRO A 522      15.108  48.242 -12.087  1.00 57.61           N  
ATOM   3857  CA  PRO A 522      13.818  47.769 -12.593  1.00 57.61           C  
ATOM   3858  C   PRO A 522      13.824  47.649 -14.138  1.00 57.61           C  
ATOM   3859  CB  PRO A 522      12.809  48.813 -12.107  1.00 57.61           C  
ATOM   3860  O   PRO A 522      14.563  48.380 -14.805  1.00 57.61           O  
ATOM   3861  CG  PRO A 522      13.602  50.117 -12.177  1.00 57.61           C  
ATOM   3862  CD  PRO A 522      15.045  49.690 -11.895  1.00 57.61           C  
ATOM   3863  N   PRO A 523      13.004  46.765 -14.741  1.00 56.87           N  
ATOM   3864  CA  PRO A 523      12.846  46.689 -16.195  1.00 56.87           C  
ATOM   3865  C   PRO A 523      12.045  47.894 -16.751  1.00 56.87           C  
ATOM   3866  CB  PRO A 523      12.164  45.343 -16.452  1.00 56.87           C  
ATOM   3867  O   PRO A 523      11.212  48.456 -16.037  1.00 56.87           O  
ATOM   3868  CG  PRO A 523      11.330  45.127 -15.189  1.00 56.87           C  
ATOM   3869  CD  PRO A 523      12.161  45.778 -14.083  1.00 56.87           C  
ATOM   3870  N   PRO A 524      12.278  48.312 -18.013  1.00 52.92           N  
ATOM   3871  CA  PRO A 524      11.771  49.570 -18.568  1.00 52.92           C  
ATOM   3872  C   PRO A 524      10.275  49.511 -18.927  1.00 52.92           C  
ATOM   3873  CB  PRO A 524      12.648  49.843 -19.796  1.00 52.92           C  
ATOM   3874  O   PRO A 524       9.800  48.533 -19.503  1.00 52.92           O  
ATOM   3875  CG  PRO A 524      13.012  48.440 -20.283  1.00 52.92           C  
ATOM   3876  CD  PRO A 524      13.116  47.633 -18.991  1.00 52.92           C  
ATOM   3877  N   ALA A 525       9.544  50.589 -18.624  1.00 45.82           N  
ATOM   3878  CA  ALA A 525       8.136  50.773 -18.979  1.00 45.82           C  
ATOM   3879  C   ALA A 525       7.974  51.360 -20.396  1.00 45.82           C  
ATOM   3880  CB  ALA A 525       7.468  51.658 -17.917  1.00 45.82           C  
ATOM   3881  O   ALA A 525       8.670  52.304 -20.771  1.00 45.82           O  
ATOM   3882  N   PHE A 526       7.030  50.815 -21.167  1.00 49.44           N  
ATOM   3883  CA  PHE A 526       6.628  51.319 -22.486  1.00 49.44           C  
ATOM   3884  C   PHE A 526       5.653  52.514 -22.364  1.00 49.44           C  
ATOM   3885  CB  PHE A 526       6.054  50.158 -23.313  1.00 49.44           C  
ATOM   3886  O   PHE A 526       4.943  52.620 -21.363  1.00 49.44           O  
ATOM   3887  CG  PHE A 526       7.107  49.168 -23.777  1.00 49.44           C  
ATOM   3888  CD1 PHE A 526       7.882  49.449 -24.920  1.00 49.44           C  
ATOM   3889  CD2 PHE A 526       7.326  47.973 -23.066  1.00 49.44           C  
ATOM   3890  CE1 PHE A 526       8.865  48.539 -25.350  1.00 49.44           C  
ATOM   3891  CE2 PHE A 526       8.309  47.064 -23.496  1.00 49.44           C  
ATOM   3892  CZ  PHE A 526       9.078  47.346 -24.639  1.00 49.44           C  
ATOM   3893  N   PRO A 527       5.629  53.437 -23.347  1.00 46.53           N  
ATOM   3894  CA  PRO A 527       5.148  54.805 -23.156  1.00 46.53           C  
ATOM   3895  C   PRO A 527       3.620  54.961 -23.162  1.00 46.53           C  
ATOM   3896  CB  PRO A 527       5.811  55.626 -24.267  1.00 46.53           C  
ATOM   3897  O   PRO A 527       2.900  54.333 -23.935  1.00 46.53           O  
ATOM   3898  CG  PRO A 527       5.964  54.612 -25.396  1.00 46.53           C  
ATOM   3899  CD  PRO A 527       6.247  53.307 -24.658  1.00 46.53           C  
ATOM   3900  N   VAL A 528       3.169  55.889 -22.314  1.00 43.84           N  
ATOM   3901  CA  VAL A 528       1.800  56.399 -22.161  1.00 43.84           C  
ATOM   3902  C   VAL A 528       1.500  57.503 -23.182  1.00 43.84           C  
ATOM   3903  CB  VAL A 528       1.638  56.954 -20.722  1.00 43.84           C  
ATOM   3904  O   VAL A 528       2.306  58.403 -23.393  1.00 43.84           O  
ATOM   3905  CG1 VAL A 528       0.405  57.843 -20.501  1.00 43.84           C  
ATOM   3906  CG2 VAL A 528       1.572  55.806 -19.707  1.00 43.84           C  
ATOM   3907  N   THR A 529       0.277  57.500 -23.710  1.00 47.89           N  
ATOM   3908  CA  THR A 529      -0.504  58.693 -24.099  1.00 47.89           C  
ATOM   3909  C   THR A 529      -1.943  58.418 -23.642  1.00 47.89           C  
ATOM   3910  CB  THR A 529      -0.488  58.950 -25.622  1.00 47.89           C  
ATOM   3911  O   THR A 529      -2.430  57.316 -23.852  1.00 47.89           O  
ATOM   3912  CG2 THR A 529       0.710  59.783 -26.069  1.00 47.89           C  
ATOM   3913  OG1 THR A 529      -0.436  57.753 -26.362  1.00 47.89           O  
ATOM   3914  N   GLY A 530      -2.698  59.282 -22.969  1.00 45.21           N  
ATOM   3915  CA  GLY A 530      -2.498  60.617 -22.422  1.00 45.21           C  
ATOM   3916  C   GLY A 530      -3.811  61.065 -21.744  1.00 45.21           C  
ATOM   3917  O   GLY A 530      -4.853  60.469 -21.995  1.00 45.21           O  
ATOM   3918  N   ILE A 531      -3.704  62.128 -20.936  1.00 49.02           N  
ATOM   3919  CA  ILE A 531      -4.734  63.023 -20.347  1.00 49.02           C  
ATOM   3920  C   ILE A 531      -5.586  62.467 -19.165  1.00 49.02           C  
ATOM   3921  CB  ILE A 531      -5.512  63.799 -21.443  1.00 49.02           C  
ATOM   3922  O   ILE A 531      -6.420  61.599 -19.373  1.00 49.02           O  
ATOM   3923  CG1 ILE A 531      -6.522  62.978 -22.279  1.00 49.02           C  
ATOM   3924  CG2 ILE A 531      -4.504  64.495 -22.389  1.00 49.02           C  
ATOM   3925  CD1 ILE A 531      -7.556  63.846 -23.003  1.00 49.02           C  
ATOM   3926  N   LYS A 532      -5.354  62.776 -17.864  1.00 41.79           N  
ATOM   3927  CA  LYS A 532      -5.167  64.040 -17.075  1.00 41.79           C  
ATOM   3928  C   LYS A 532      -6.543  64.682 -16.727  1.00 41.79           C  
ATOM   3929  CB  LYS A 532      -4.137  64.984 -17.759  1.00 41.79           C  
ATOM   3930  O   LYS A 532      -7.314  64.869 -17.656  1.00 41.79           O  
ATOM   3931  CG  LYS A 532      -3.544  66.006 -16.805  1.00 41.79           C  
ATOM   3932  CD  LYS A 532      -2.511  67.032 -17.267  1.00 41.79           C  
ATOM   3933  CE  LYS A 532      -2.203  67.863 -16.004  1.00 41.79           C  
ATOM   3934  NZ  LYS A 532      -1.350  69.045 -16.272  1.00 41.79           N  
ATOM   3935  N   THR A 533      -6.962  65.074 -15.508  1.00 43.17           N  
ATOM   3936  CA  THR A 533      -6.422  65.207 -14.123  1.00 43.17           C  
ATOM   3937  C   THR A 533      -7.591  65.583 -13.187  1.00 43.17           C  
ATOM   3938  CB  THR A 533      -5.407  66.371 -14.066  1.00 43.17           C  
ATOM   3939  O   THR A 533      -8.480  66.283 -13.656  1.00 43.17           O  
ATOM   3940  CG2 THR A 533      -5.498  67.566 -13.132  1.00 43.17           C  
ATOM   3941  OG1 THR A 533      -4.105  65.861 -13.899  1.00 43.17           O  
ATOM   3942  N   GLU A 534      -7.542  65.096 -11.934  1.00 40.76           N  
ATOM   3943  CA  GLU A 534      -7.732  65.738 -10.595  1.00 40.76           C  
ATOM   3944  C   GLU A 534      -8.832  66.831 -10.398  1.00 40.76           C  
ATOM   3945  CB  GLU A 534      -6.348  66.179 -10.055  1.00 40.76           C  
ATOM   3946  O   GLU A 534      -9.212  67.528 -11.325  1.00 40.76           O  
ATOM   3947  CG  GLU A 534      -5.130  65.286 -10.404  1.00 40.76           C  
ATOM   3948  CD  GLU A 534      -3.783  65.991 -10.181  1.00 40.76           C  
ATOM   3949  OE1 GLU A 534      -3.329  66.030  -9.021  1.00 40.76           O  
ATOM   3950  OE2 GLU A 534      -3.193  66.423 -11.207  1.00 40.76           O  
ATOM   3951  N   SER A 535      -9.429  67.075  -9.223  1.00 46.76           N  
ATOM   3952  CA  SER A 535      -8.973  66.890  -7.839  1.00 46.76           C  
ATOM   3953  C   SER A 535     -10.148  66.961  -6.837  1.00 46.76           C  
ATOM   3954  CB  SER A 535      -8.053  68.059  -7.420  1.00 46.76           C  
ATOM   3955  O   SER A 535     -11.140  67.639  -7.087  1.00 46.76           O  
ATOM   3956  OG  SER A 535      -7.173  68.506  -8.429  1.00 46.76           O  
ATOM   3957  N   ASP A 536      -9.906  66.356  -5.672  1.00 45.86           N  
ATOM   3958  CA  ASP A 536     -10.143  66.877  -4.313  1.00 45.86           C  
ATOM   3959  C   ASP A 536     -11.480  66.780  -3.539  1.00 45.86           C  
ATOM   3960  CB  ASP A 536      -9.451  68.233  -4.101  1.00 45.86           C  
ATOM   3961  O   ASP A 536     -12.483  67.426  -3.818  1.00 45.86           O  
ATOM   3962  CG  ASP A 536      -8.220  68.079  -3.218  1.00 45.86           C  
ATOM   3963  OD1 ASP A 536      -8.191  68.784  -2.199  1.00 45.86           O  
ATOM   3964  OD2 ASP A 536      -7.356  67.243  -3.575  1.00 45.86           O  
ATOM   3965  N   GLU A 537     -11.344  66.026  -2.438  1.00 42.27           N  
ATOM   3966  CA  GLU A 537     -11.644  66.373  -1.039  1.00 42.27           C  
ATOM   3967  C   GLU A 537     -13.102  66.487  -0.516  1.00 42.27           C  
ATOM   3968  CB  GLU A 537     -10.687  67.485  -0.525  1.00 42.27           C  
ATOM   3969  O   GLU A 537     -13.773  67.508  -0.594  1.00 42.27           O  
ATOM   3970  CG  GLU A 537      -9.344  66.917   0.003  1.00 42.27           C  
ATOM   3971  CD  GLU A 537      -8.591  67.867   0.967  1.00 42.27           C  
ATOM   3972  OE1 GLU A 537      -9.020  67.932   2.156  1.00 42.27           O  
ATOM   3973  OE2 GLU A 537      -7.533  68.431   0.636  1.00 42.27           O  
ATOM   3974  N   ARG A 538     -13.443  65.453   0.281  1.00 43.43           N  
ATOM   3975  CA  ARG A 538     -13.690  65.507   1.747  1.00 43.43           C  
ATOM   3976  C   ARG A 538     -15.133  65.369   2.266  1.00 43.43           C  
ATOM   3977  CB  ARG A 538     -12.982  66.711   2.406  1.00 43.43           C  
ATOM   3978  O   ARG A 538     -15.986  66.220   2.076  1.00 43.43           O  
ATOM   3979  CG  ARG A 538     -12.346  66.415   3.768  1.00 43.43           C  
ATOM   3980  CD  ARG A 538     -11.666  67.698   4.247  1.00 43.43           C  
ATOM   3981  NE  ARG A 538     -10.881  67.497   5.479  1.00 43.43           N  
ATOM   3982  NH1 ARG A 538      -9.153  68.887   4.885  1.00 43.43           N  
ATOM   3983  NH2 ARG A 538      -9.261  68.077   6.967  1.00 43.43           N  
ATOM   3984  CZ  ARG A 538      -9.772  68.155   5.768  1.00 43.43           C  
ATOM   3985  N   ASN A 539     -15.260  64.342   3.118  1.00 36.21           N  
ATOM   3986  CA  ASN A 539     -16.127  64.174   4.294  1.00 36.21           C  
ATOM   3987  C   ASN A 539     -17.654  64.268   4.160  1.00 36.21           C  
ATOM   3988  CB  ASN A 539     -15.645  65.093   5.437  1.00 36.21           C  
ATOM   3989  O   ASN A 539     -18.218  65.315   3.875  1.00 36.21           O  
ATOM   3990  CG  ASN A 539     -14.559  64.492   6.306  1.00 36.21           C  
ATOM   3991  ND2 ASN A 539     -13.993  65.269   7.199  1.00 36.21           N  
ATOM   3992  OD1 ASN A 539     -14.226  63.323   6.235  1.00 36.21           O  
ATOM   3993  N   GLY A 540     -18.327  63.215   4.633  1.00 38.83           N  
ATOM   3994  CA  GLY A 540     -19.726  63.312   5.042  1.00 38.83           C  
ATOM   3995  C   GLY A 540     -20.374  61.970   5.343  1.00 38.83           C  
ATOM   3996  O   GLY A 540     -20.921  61.332   4.457  1.00 38.83           O  
ATOM   3997  N   SER A 541     -20.304  61.564   6.609  1.00 37.43           N  
ATOM   3998  CA  SER A 541     -21.079  60.488   7.237  1.00 37.43           C  
ATOM   3999  C   SER A 541     -22.582  60.568   6.920  1.00 37.43           C  
ATOM   4000  CB  SER A 541     -20.896  60.673   8.747  1.00 37.43           C  
ATOM   4001  O   SER A 541     -23.137  61.664   6.888  1.00 37.43           O  
ATOM   4002  OG  SER A 541     -21.518  59.645   9.483  1.00 37.43           O  
ATOM   4003  N   GLY A 542     -23.261  59.425   6.772  1.00 38.55           N  
ATOM   4004  CA  GLY A 542     -24.722  59.409   6.681  1.00 38.55           C  
ATOM   4005  C   GLY A 542     -25.325  58.071   6.273  1.00 38.55           C  
ATOM   4006  O   GLY A 542     -25.565  57.812   5.102  1.00 38.55           O  
ATOM   4007  N   THR A 543     -25.596  57.240   7.274  1.00 36.29           N  
ATOM   4008  CA  THR A 543     -26.592  56.159   7.287  1.00 36.29           C  
ATOM   4009  C   THR A 543     -27.869  56.484   6.500  1.00 36.29           C  
ATOM   4010  CB  THR A 543     -27.042  55.997   8.755  1.00 36.29           C  
ATOM   4011  O   THR A 543     -28.400  57.577   6.673  1.00 36.29           O  
ATOM   4012  CG2 THR A 543     -25.996  55.304   9.626  1.00 36.29           C  
ATOM   4013  OG1 THR A 543     -27.259  57.272   9.331  1.00 36.29           O  
ATOM   4014  N   LEU A 544     -28.437  55.513   5.773  1.00 38.95           N  
ATOM   4015  CA  LEU A 544     -29.769  54.940   6.048  1.00 38.95           C  
ATOM   4016  C   LEU A 544     -30.256  54.004   4.927  1.00 38.95           C  
ATOM   4017  CB  LEU A 544     -30.855  55.995   6.367  1.00 38.95           C  
ATOM   4018  O   LEU A 544     -29.996  54.168   3.741  1.00 38.95           O  
ATOM   4019  CG  LEU A 544     -30.913  56.389   7.863  1.00 38.95           C  
ATOM   4020  CD1 LEU A 544     -31.738  57.661   8.037  1.00 38.95           C  
ATOM   4021  CD2 LEU A 544     -31.517  55.286   8.735  1.00 38.95           C  
ATOM   4022  N   THR A 545     -30.976  52.999   5.398  1.00 36.45           N  
ATOM   4023  CA  THR A 545     -31.697  51.913   4.739  1.00 36.45           C  
ATOM   4024  C   THR A 545     -32.780  52.382   3.763  1.00 36.45           C  
ATOM   4025  CB  THR A 545     -32.415  51.169   5.879  1.00 36.45           C  
ATOM   4026  O   THR A 545     -33.510  53.321   4.072  1.00 36.45           O  
ATOM   4027  CG2 THR A 545     -31.433  50.497   6.844  1.00 36.45           C  
ATOM   4028  OG1 THR A 545     -33.146  52.104   6.651  1.00 36.45           O  
ATOM   4029  N   GLY A 546     -32.992  51.650   2.665  1.00 37.44           N  
ATOM   4030  CA  GLY A 546     -34.144  51.854   1.783  1.00 37.44           C  
ATOM   4031  C   GLY A 546     -34.317  50.729   0.767  1.00 37.44           C  
ATOM   4032  O   GLY A 546     -33.644  50.699  -0.254  1.00 37.44           O  
ATOM   4033  N   SER A 547     -35.216  49.803   1.086  1.00 36.92           N  
ATOM   4034  CA  SER A 547     -35.708  48.722   0.229  1.00 36.92           C  
ATOM   4035  C   SER A 547     -36.569  49.270  -0.916  1.00 36.92           C  
ATOM   4036  CB  SER A 547     -36.570  47.818   1.121  1.00 36.92           C  
ATOM   4037  O   SER A 547     -37.416  50.125  -0.662  1.00 36.92           O  
ATOM   4038  OG  SER A 547     -36.979  46.658   0.437  1.00 36.92           O  
ATOM   4039  N   HIS A 548     -36.402  48.753  -2.138  1.00 41.45           N  
ATOM   4040  CA  HIS A 548     -37.477  48.679  -3.136  1.00 41.45           C  
ATOM   4041  C   HIS A 548     -37.130  47.679  -4.253  1.00 41.45           C  
ATOM   4042  CB  HIS A 548     -37.840  50.061  -3.712  1.00 41.45           C  
ATOM   4043  O   HIS A 548     -36.288  47.938  -5.110  1.00 41.45           O  
ATOM   4044  CG  HIS A 548     -39.293  50.400  -3.494  1.00 41.45           C  
ATOM   4045  CD2 HIS A 548     -39.799  51.178  -2.487  1.00 41.45           C  
ATOM   4046  ND1 HIS A 548     -40.353  50.008  -4.280  1.00 41.45           N  
ATOM   4047  CE1 HIS A 548     -41.454  50.605  -3.787  1.00 41.45           C  
ATOM   4048  NE2 HIS A 548     -41.175  51.308  -2.686  1.00 41.45           N  
ATOM   4049  N   ASP A 549     -37.816  46.539  -4.228  1.00 37.72           N  
ATOM   4050  CA  ASP A 549     -38.027  45.628  -5.359  1.00 37.72           C  
ATOM   4051  C   ASP A 549     -39.038  46.244  -6.343  1.00 37.72           C  
ATOM   4052  CB  ASP A 549     -38.598  44.306  -4.803  1.00 37.72           C  
ATOM   4053  O   ASP A 549     -39.912  46.975  -5.879  1.00 37.72           O  
ATOM   4054  CG  ASP A 549     -37.716  43.115  -5.153  1.00 37.72           C  
ATOM   4055  OD1 ASP A 549     -37.729  42.743  -6.348  1.00 37.72           O  
ATOM   4056  OD2 ASP A 549     -37.049  42.603  -4.229  1.00 37.72           O  
ATOM   4057  N   TYR A 550     -38.920  45.950  -7.654  1.00 45.96           N  
ATOM   4058  CA  TYR A 550     -39.947  46.018  -8.730  1.00 45.96           C  
ATOM   4059  C   TYR A 550     -39.306  45.754 -10.125  1.00 45.96           C  
ATOM   4060  CB  TYR A 550     -40.727  47.354  -8.676  1.00 45.96           C  
ATOM   4061  O   TYR A 550     -38.101  45.929 -10.286  1.00 45.96           O  
ATOM   4062  CG  TYR A 550     -41.961  47.342  -7.773  1.00 45.96           C  
ATOM   4063  CD1 TYR A 550     -42.862  46.252  -7.719  1.00 45.96           C  
ATOM   4064  CD2 TYR A 550     -42.129  48.413  -6.876  1.00 45.96           C  
ATOM   4065  CE1 TYR A 550     -43.847  46.192  -6.710  1.00 45.96           C  
ATOM   4066  CE2 TYR A 550     -43.106  48.344  -5.870  1.00 45.96           C  
ATOM   4067  OH  TYR A 550     -44.838  47.158  -4.740  1.00 45.96           O  
ATOM   4068  CZ  TYR A 550     -43.938  47.222  -5.756  1.00 45.96           C  
ATOM   4069  N   PRO A 551     -40.047  45.282 -11.156  1.00 43.23           N  
ATOM   4070  CA  PRO A 551     -40.006  43.880 -11.571  1.00 43.23           C  
ATOM   4071  C   PRO A 551     -39.638  43.641 -13.056  1.00 43.23           C  
ATOM   4072  CB  PRO A 551     -41.433  43.396 -11.269  1.00 43.23           C  
ATOM   4073  O   PRO A 551     -39.443  44.553 -13.859  1.00 43.23           O  
ATOM   4074  CG  PRO A 551     -42.312  44.610 -11.566  1.00 43.23           C  
ATOM   4075  CD  PRO A 551     -41.341  45.783 -11.602  1.00 43.23           C  
ATOM   4076  N   ALA A 552     -39.591  42.351 -13.403  1.00 34.34           N  
ATOM   4077  CA  ALA A 552     -39.332  41.752 -14.711  1.00 34.34           C  
ATOM   4078  C   ALA A 552     -39.989  42.440 -15.929  1.00 34.34           C  
ATOM   4079  CB  ALA A 552     -39.818  40.297 -14.619  1.00 34.34           C  
ATOM   4080  O   ALA A 552     -41.200  42.669 -15.974  1.00 34.34           O  
ATOM   4081  N   LYS A 553     -39.194  42.615 -16.996  1.00 48.35           N  
ATOM   4082  CA  LYS A 553     -39.651  42.912 -18.362  1.00 48.35           C  
ATOM   4083  C   LYS A 553     -39.447  41.690 -19.261  1.00 48.35           C  
ATOM   4084  CB  LYS A 553     -38.944  44.167 -18.917  1.00 48.35           C  
ATOM   4085  O   LYS A 553     -38.325  41.264 -19.513  1.00 48.35           O  
ATOM   4086  CG  LYS A 553     -39.922  45.340 -19.090  1.00 48.35           C  
ATOM   4087  CD  LYS A 553     -39.199  46.585 -19.622  1.00 48.35           C  
ATOM   4088  CE  LYS A 553     -40.195  47.728 -19.858  1.00 48.35           C  
ATOM   4089  NZ  LYS A 553     -39.507  48.978 -20.269  1.00 48.35           N  
ATOM   4090  N   LYS A 554     -40.563  41.153 -19.758  1.00 42.99           N  
ATOM   4091  CA  LYS A 554     -40.633  40.186 -20.860  1.00 42.99           C  
ATOM   4092  C   LYS A 554     -40.121  40.828 -22.154  1.00 42.99           C  
ATOM   4093  CB  LYS A 554     -42.098  39.748 -21.071  1.00 42.99           C  
ATOM   4094  O   LYS A 554     -40.556  41.923 -22.501  1.00 42.99           O  
ATOM   4095  CG  LYS A 554     -42.664  38.847 -19.963  1.00 42.99           C  
ATOM   4096  CD  LYS A 554     -44.134  38.488 -20.246  1.00 42.99           C  
ATOM   4097  CE  LYS A 554     -44.653  37.484 -19.207  1.00 42.99           C  
ATOM   4098  NZ  LYS A 554     -46.069  37.099 -19.446  1.00 42.99           N  
ATOM   4099  N   MET A 555     -39.320  40.089 -22.917  1.00 46.73           N  
ATOM   4100  CA  MET A 555     -39.153  40.291 -24.357  1.00 46.73           C  
ATOM   4101  C   MET A 555     -39.418  38.960 -25.068  1.00 46.73           C  
ATOM   4102  CB  MET A 555     -37.784  40.912 -24.694  1.00 46.73           C  
ATOM   4103  O   MET A 555     -38.810  37.938 -24.770  1.00 46.73           O  
ATOM   4104  CG  MET A 555     -37.956  42.344 -25.219  1.00 46.73           C  
ATOM   4105  SD  MET A 555     -36.404  43.260 -25.395  1.00 46.73           S  
ATOM   4106  CE  MET A 555     -36.992  44.740 -26.262  1.00 46.73           C  
ATOM   4107  N   LYS A 556     -40.407  39.003 -25.960  1.00 39.86           N  
ATOM   4108  CA  LYS A 556     -40.897  37.955 -26.859  1.00 39.86           C  
ATOM   4109  C   LYS A 556     -40.535  38.397 -28.269  1.00 39.86           C  
ATOM   4110  CB  LYS A 556     -42.430  37.869 -26.672  1.00 39.86           C  
ATOM   4111  O   LYS A 556     -40.856  39.538 -28.575  1.00 39.86           O  
ATOM   4112  CG  LYS A 556     -43.206  37.171 -27.805  1.00 39.86           C  
ATOM   4113  CD  LYS A 556     -44.683  36.980 -27.420  1.00 39.86           C  
ATOM   4114  CE  LYS A 556     -45.489  36.446 -28.612  1.00 39.86           C  
ATOM   4115  NZ  LYS A 556     -46.897  36.128 -28.259  1.00 39.86           N  
ATOM   4116  N   THR A 557     -39.907  37.533 -29.070  1.00 41.64           N  
ATOM   4117  CA  THR A 557     -39.680  37.565 -30.544  1.00 41.64           C  
ATOM   4118  C   THR A 557     -38.638  36.452 -30.789  1.00 41.64           C  
ATOM   4119  CB  THR A 557     -39.079  38.924 -31.002  1.00 41.64           C  
ATOM   4120  O   THR A 557     -37.656  36.423 -30.062  1.00 41.64           O  
ATOM   4121  CG2 THR A 557     -38.651  39.062 -32.457  1.00 41.64           C  
ATOM   4122  OG1 THR A 557     -40.011  39.971 -30.901  1.00 41.64           O  
ATOM   4123  N   THR A 558     -38.697  35.480 -31.696  1.00 39.31           N  
ATOM   4124  CA  THR A 558     -39.623  35.076 -32.755  1.00 39.31           C  
ATOM   4125  C   THR A 558     -39.208  33.665 -33.190  1.00 39.31           C  
ATOM   4126  CB  THR A 558     -39.534  36.052 -33.938  1.00 39.31           C  
ATOM   4127  O   THR A 558     -38.036  33.299 -33.121  1.00 39.31           O  
ATOM   4128  CG2 THR A 558     -39.861  35.540 -35.338  1.00 39.31           C  
ATOM   4129  OG1 THR A 558     -40.496  37.037 -33.677  1.00 39.31           O  
ATOM   4130  N   GLU A 559     -40.194  32.886 -33.619  1.00 44.79           N  
ATOM   4131  CA  GLU A 559     -40.099  31.545 -34.191  1.00 44.79           C  
ATOM   4132  C   GLU A 559     -39.198  31.478 -35.437  1.00 44.79           C  
ATOM   4133  CB  GLU A 559     -41.519  31.144 -34.634  1.00 44.79           C  
ATOM   4134  O   GLU A 559     -39.355  32.277 -36.357  1.00 44.79           O  
ATOM   4135  CG  GLU A 559     -42.532  31.034 -33.488  1.00 44.79           C  
ATOM   4136  CD  GLU A 559     -43.965  31.005 -34.032  1.00 44.79           C  
ATOM   4137  OE1 GLU A 559     -44.584  29.921 -33.983  1.00 44.79           O  
ATOM   4138  OE2 GLU A 559     -44.422  32.090 -34.457  1.00 44.79           O  
ATOM   4139  N   LYS A 560     -38.348  30.446 -35.524  1.00 45.47           N  
ATOM   4140  CA  LYS A 560     -38.087  29.699 -36.765  1.00 45.47           C  
ATOM   4141  C   LYS A 560     -37.801  28.244 -36.409  1.00 45.47           C  
ATOM   4142  CB  LYS A 560     -36.941  30.283 -37.613  1.00 45.47           C  
ATOM   4143  O   LYS A 560     -36.818  27.941 -35.739  1.00 45.47           O  
ATOM   4144  CG  LYS A 560     -37.399  31.486 -38.454  1.00 45.47           C  
ATOM   4145  CD  LYS A 560     -36.479  31.768 -39.642  1.00 45.47           C  
ATOM   4146  CE  LYS A 560     -37.060  32.949 -40.427  1.00 45.47           C  
ATOM   4147  NZ  LYS A 560     -36.229  33.278 -41.610  1.00 45.47           N  
ATOM   4148  N   GLY A 561     -38.706  27.370 -36.837  1.00 41.24           N  
ATOM   4149  CA  GLY A 561     -38.588  25.931 -36.687  1.00 41.24           C  
ATOM   4150  C   GLY A 561     -37.540  25.337 -37.622  1.00 41.24           C  
ATOM   4151  O   GLY A 561     -37.421  25.740 -38.774  1.00 41.24           O  
ATOM   4152  N   PHE A 562     -36.843  24.329 -37.115  1.00 42.42           N  
ATOM   4153  CA  PHE A 562     -36.283  23.243 -37.904  1.00 42.42           C  
ATOM   4154  C   PHE A 562     -36.557  21.963 -37.120  1.00 42.42           C  
ATOM   4155  CB  PHE A 562     -34.796  23.474 -38.202  1.00 42.42           C  
ATOM   4156  O   PHE A 562     -35.959  21.715 -36.076  1.00 42.42           O  
ATOM   4157  CG  PHE A 562     -34.579  24.479 -39.317  1.00 42.42           C  
ATOM   4158  CD1 PHE A 562     -34.725  24.078 -40.659  1.00 42.42           C  
ATOM   4159  CD2 PHE A 562     -34.283  25.823 -39.020  1.00 42.42           C  
ATOM   4160  CE1 PHE A 562     -34.575  25.013 -41.698  1.00 42.42           C  
ATOM   4161  CE2 PHE A 562     -34.132  26.759 -40.060  1.00 42.42           C  
ATOM   4162  CZ  PHE A 562     -34.279  26.354 -41.399  1.00 42.42           C  
ATOM   4163  N   GLY A 563     -37.545  21.203 -37.592  1.00 41.39           N  
ATOM   4164  CA  GLY A 563     -37.781  19.843 -37.141  1.00 41.39           C  
ATOM   4165  C   GLY A 563     -36.688  18.940 -37.695  1.00 41.39           C  
ATOM   4166  O   GLY A 563     -36.380  18.996 -38.885  1.00 41.39           O  
ATOM   4167  N   LEU A 564     -36.111  18.109 -36.836  1.00 47.93           N  
ATOM   4168  CA  LEU A 564     -35.309  16.974 -37.258  1.00 47.93           C  
ATOM   4169  C   LEU A 564     -35.771  15.747 -36.478  1.00 47.93           C  
ATOM   4170  CB  LEU A 564     -33.802  17.296 -37.186  1.00 47.93           C  
ATOM   4171  O   LEU A 564     -35.998  15.782 -35.271  1.00 47.93           O  
ATOM   4172  CG  LEU A 564     -33.117  17.171 -38.566  1.00 47.93           C  
ATOM   4173  CD1 LEU A 564     -32.025  18.225 -38.733  1.00 47.93           C  
ATOM   4174  CD2 LEU A 564     -32.497  15.786 -38.754  1.00 47.93           C  
ATOM   4175  N   VAL A 565     -36.026  14.722 -37.274  1.00 47.39           N  
ATOM   4176  CA  VAL A 565     -36.789  13.507 -37.020  1.00 47.39           C  
ATOM   4177  C   VAL A 565     -36.140  12.649 -35.934  1.00 47.39           C  
ATOM   4178  CB  VAL A 565     -36.872  12.773 -38.378  1.00 47.39           C  
ATOM   4179  O   VAL A 565     -34.938  12.394 -35.973  1.00 47.39           O  
ATOM   4180  CG1 VAL A 565     -37.460  11.366 -38.304  1.00 47.39           C  
ATOM   4181  CG2 VAL A 565     -37.715  13.594 -39.372  1.00 47.39           C  
ATOM   4182  N   ALA A 566     -36.954  12.166 -34.994  1.00 49.05           N  
ATOM   4183  CA  ALA A 566     -36.590  11.065 -34.114  1.00 49.05           C  
ATOM   4184  C   ALA A 566     -36.566   9.770 -34.937  1.00 49.05           C  
ATOM   4185  CB  ALA A 566     -37.597  10.997 -32.956  1.00 49.05           C  
ATOM   4186  O   ALA A 566     -37.612   9.284 -35.364  1.00 49.05           O  
ATOM   4187  N   TYR A 567     -35.376   9.223 -35.176  1.00 47.01           N  
ATOM   4188  CA  TYR A 567     -35.227   7.877 -35.715  1.00 47.01           C  
ATOM   4189  C   TYR A 567     -35.261   6.878 -34.561  1.00 47.01           C  
ATOM   4190  CB  TYR A 567     -33.960   7.766 -36.572  1.00 47.01           C  
ATOM   4191  O   TYR A 567     -34.277   6.689 -33.850  1.00 47.01           O  
ATOM   4192  CG  TYR A 567     -34.155   8.289 -37.983  1.00 47.01           C  
ATOM   4193  CD1 TYR A 567     -34.607   7.415 -38.992  1.00 47.01           C  
ATOM   4194  CD2 TYR A 567     -33.913   9.643 -38.284  1.00 47.01           C  
ATOM   4195  CE1 TYR A 567     -34.806   7.889 -40.302  1.00 47.01           C  
ATOM   4196  CE2 TYR A 567     -34.105  10.121 -39.595  1.00 47.01           C  
ATOM   4197  OH  TYR A 567     -34.738   9.697 -41.873  1.00 47.01           O  
ATOM   4198  CZ  TYR A 567     -34.552   9.242 -40.607  1.00 47.01           C  
ATOM   4199  N   ALA A 568     -36.418   6.244 -34.390  1.00 46.62           N  
ATOM   4200  CA  ALA A 568     -36.474   4.879 -33.901  1.00 46.62           C  
ATOM   4201  C   ALA A 568     -36.070   3.981 -35.078  1.00 46.62           C  
ATOM   4202  CB  ALA A 568     -37.892   4.591 -33.389  1.00 46.62           C  
ATOM   4203  O   ALA A 568     -36.785   3.910 -36.075  1.00 46.62           O  
ATOM   4204  N   ALA A 569     -34.898   3.361 -34.989  1.00 50.68           N  
ATOM   4205  CA  ALA A 569     -34.484   2.284 -35.875  1.00 50.68           C  
ATOM   4206  C   ALA A 569     -34.179   1.078 -34.988  1.00 50.68           C  
ATOM   4207  CB  ALA A 569     -33.325   2.732 -36.769  1.00 50.68           C  
ATOM   4208  O   ALA A 569     -33.081   0.909 -34.466  1.00 50.68           O  
ATOM   4209  N   ASP A 570     -35.242   0.321 -34.760  1.00 45.72           N  
ATOM   4210  CA  ASP A 570     -35.208  -1.106 -34.502  1.00 45.72           C  
ATOM   4211  C   ASP A 570     -34.600  -1.784 -35.742  1.00 45.72           C  
ATOM   4212  CB  ASP A 570     -36.676  -1.503 -34.264  1.00 45.72           C  
ATOM   4213  O   ASP A 570     -35.067  -1.565 -36.861  1.00 45.72           O  
ATOM   4214  CG  ASP A 570     -36.904  -2.978 -33.947  1.00 45.72           C  
ATOM   4215  OD1 ASP A 570     -35.919  -3.653 -33.577  1.00 45.72           O  
ATOM   4216  OD2 ASP A 570     -38.083  -3.384 -34.037  1.00 45.72           O  
ATOM   4217  N   SER A 571     -33.507  -2.520 -35.565  1.00 46.86           N  
ATOM   4218  CA  SER A 571     -32.945  -3.397 -36.593  1.00 46.86           C  
ATOM   4219  C   SER A 571     -32.360  -4.606 -35.885  1.00 46.86           C  
ATOM   4220  CB  SER A 571     -31.916  -2.692 -37.482  1.00 46.86           C  
ATOM   4221  O   SER A 571     -31.212  -4.603 -35.441  1.00 46.86           O  
ATOM   4222  OG  SER A 571     -31.640  -3.471 -38.635  1.00 46.86           O  
ATOM   4223  N   SER A 572     -33.221  -5.610 -35.752  1.00 53.91           N  
ATOM   4224  CA  SER A 572     -32.849  -7.004 -35.553  1.00 53.91           C  
ATOM   4225  C   SER A 572     -31.942  -7.457 -36.697  1.00 53.91           C  
ATOM   4226  CB  SER A 572     -34.116  -7.868 -35.555  1.00 53.91           C  
ATOM   4227  O   SER A 572     -32.263  -7.223 -37.861  1.00 53.91           O  
ATOM   4228  OG  SER A 572     -34.909  -7.601 -34.412  1.00 53.91           O  
ATOM   4229  N   ASP A 573     -30.829  -8.095 -36.354  1.00 63.08           N  
ATOM   4230  CA  ASP A 573     -30.030  -8.915 -37.259  1.00 63.08           C  
ATOM   4231  C   ASP A 573     -29.846 -10.258 -36.548  1.00 63.08           C  
ATOM   4232  CB  ASP A 573     -28.714  -8.215 -37.618  1.00 63.08           C  
ATOM   4233  O   ASP A 573     -29.319 -10.330 -35.434  1.00 63.08           O  
ATOM   4234  CG  ASP A 573     -28.018  -8.875 -38.813  1.00 63.08           C  
ATOM   4235  OD1 ASP A 573     -28.607  -8.819 -39.917  1.00 63.08           O  
ATOM   4236  OD2 ASP A 573     -26.875  -9.340 -38.625  1.00 63.08           O  
ATOM   4237  N   GLU A 574     -30.445 -11.284 -37.140  1.00 60.74           N  
ATOM   4238  CA  GLU A 574     -30.463 -12.658 -36.662  1.00 60.74           C  
ATOM   4239  C   GLU A 574     -29.338 -13.412 -37.376  1.00 60.74           C  
ATOM   4240  CB  GLU A 574     -31.833 -13.314 -36.961  1.00 60.74           C  
ATOM   4241  O   GLU A 574     -29.371 -13.539 -38.597  1.00 60.74           O  
ATOM   4242  CG  GLU A 574     -33.031 -12.560 -36.358  1.00 60.74           C  
ATOM   4243  CD  GLU A 574     -34.361 -13.326 -36.497  1.00 60.74           C  
ATOM   4244  OE1 GLU A 574     -35.009 -13.546 -35.446  1.00 60.74           O  
ATOM   4245  OE2 GLU A 574     -34.766 -13.622 -37.646  1.00 60.74           O  
ATOM   4246  N   GLU A 575     -28.380 -13.967 -36.631  1.00 64.72           N  
ATOM   4247  CA  GLU A 575     -27.553 -15.069 -37.128  1.00 64.72           C  
ATOM   4248  C   GLU A 575     -27.692 -16.256 -36.174  1.00 64.72           C  
ATOM   4249  CB  GLU A 575     -26.103 -14.666 -37.435  1.00 64.72           C  
ATOM   4250  O   GLU A 575     -27.204 -16.286 -35.043  1.00 64.72           O  
ATOM   4251  CG  GLU A 575     -26.032 -13.659 -38.600  1.00 64.72           C  
ATOM   4252  CD  GLU A 575     -24.659 -13.639 -39.292  1.00 64.72           C  
ATOM   4253  OE1 GLU A 575     -24.625 -13.776 -40.540  1.00 64.72           O  
ATOM   4254  OE2 GLU A 575     -23.629 -13.534 -38.582  1.00 64.72           O  
ATOM   4255  N   GLU A 576     -28.463 -17.220 -36.661  1.00 55.36           N  
ATOM   4256  CA  GLU A 576     -28.860 -18.462 -36.027  1.00 55.36           C  
ATOM   4257  C   GLU A 576     -27.889 -19.559 -36.500  1.00 55.36           C  
ATOM   4258  CB  GLU A 576     -30.335 -18.684 -36.449  1.00 55.36           C  
ATOM   4259  O   GLU A 576     -27.971 -20.004 -37.644  1.00 55.36           O  
ATOM   4260  CG  GLU A 576     -31.173 -19.559 -35.518  1.00 55.36           C  
ATOM   4261  CD  GLU A 576     -32.671 -19.452 -35.871  1.00 55.36           C  
ATOM   4262  OE1 GLU A 576     -33.184 -20.351 -36.583  1.00 55.36           O  
ATOM   4263  OE2 GLU A 576     -33.323 -18.520 -35.363  1.00 55.36           O  
ATOM   4264  N   GLU A 577     -26.960 -20.017 -35.650  1.00 57.86           N  
ATOM   4265  CA  GLU A 577     -26.227 -21.270 -35.893  1.00 57.86           C  
ATOM   4266  C   GLU A 577     -26.770 -22.370 -34.972  1.00 57.86           C  
ATOM   4267  CB  GLU A 577     -24.693 -21.119 -35.874  1.00 57.86           C  
ATOM   4268  O   GLU A 577     -26.516 -22.429 -33.766  1.00 57.86           O  
ATOM   4269  CG  GLU A 577     -24.045 -22.349 -36.548  1.00 57.86           C  
ATOM   4270  CD  GLU A 577     -22.515 -22.259 -36.680  1.00 57.86           C  
ATOM   4271  OE1 GLU A 577     -21.826 -23.120 -36.082  1.00 57.86           O  
ATOM   4272  OE2 GLU A 577     -22.034 -21.375 -37.424  1.00 57.86           O  
ATOM   4273  N   HIS A 578     -27.584 -23.234 -35.582  1.00 48.78           N  
ATOM   4274  CA  HIS A 578     -28.182 -24.428 -34.998  1.00 48.78           C  
ATOM   4275  C   HIS A 578     -27.138 -25.511 -34.731  1.00 48.78           C  
ATOM   4276  CB  HIS A 578     -29.242 -24.984 -35.959  1.00 48.78           C  
ATOM   4277  O   HIS A 578     -26.434 -25.957 -35.634  1.00 48.78           O  
ATOM   4278  CG  HIS A 578     -30.536 -24.227 -35.918  1.00 48.78           C  
ATOM   4279  CD2 HIS A 578     -30.919 -23.243 -36.777  1.00 48.78           C  
ATOM   4280  ND1 HIS A 578     -31.510 -24.395 -34.931  1.00 48.78           N  
ATOM   4281  CE1 HIS A 578     -32.454 -23.482 -35.214  1.00 48.78           C  
ATOM   4282  NE2 HIS A 578     -32.138 -22.804 -36.325  1.00 48.78           N  
ATOM   4283  N   GLY A 579     -27.139 -26.032 -33.505  1.00 45.60           N  
ATOM   4284  CA  GLY A 579     -26.267 -27.125 -33.084  1.00 45.60           C  
ATOM   4285  C   GLY A 579     -26.879 -28.036 -32.022  1.00 45.60           C  
ATOM   4286  O   GLY A 579     -26.292 -28.229 -30.969  1.00 45.60           O  
ATOM   4287  N   GLY A 580     -28.058 -28.596 -32.306  1.00 41.12           N  
ATOM   4288  CA  GLY A 580     -28.421 -29.977 -31.955  1.00 41.12           C  
ATOM   4289  C   GLY A 580     -28.525 -30.406 -30.480  1.00 41.12           C  
ATOM   4290  O   GLY A 580     -27.555 -30.851 -29.885  1.00 41.12           O  
ATOM   4291  N   HIS A 581     -29.771 -30.436 -29.988  1.00 44.62           N  
ATOM   4292  CA  HIS A 581     -30.428 -31.492 -29.186  1.00 44.62           C  
ATOM   4293  C   HIS A 581     -29.558 -32.318 -28.198  1.00 44.62           C  
ATOM   4294  CB  HIS A 581     -31.169 -32.419 -30.172  1.00 44.62           C  
ATOM   4295  O   HIS A 581     -28.670 -33.069 -28.588  1.00 44.62           O  
ATOM   4296  CG  HIS A 581     -32.030 -31.705 -31.189  1.00 44.62           C  
ATOM   4297  CD2 HIS A 581     -31.718 -31.470 -32.502  1.00 44.62           C  
ATOM   4298  ND1 HIS A 581     -33.279 -31.166 -30.970  1.00 44.62           N  
ATOM   4299  CE1 HIS A 581     -33.699 -30.606 -32.118  1.00 44.62           C  
ATOM   4300  NE2 HIS A 581     -32.780 -30.772 -33.075  1.00 44.62           N  
ATOM   4301  N   LYS A 582     -29.929 -32.427 -26.916  1.00 45.36           N  
ATOM   4302  CA  LYS A 582     -31.002 -33.332 -26.458  1.00 45.36           C  
ATOM   4303  C   LYS A 582     -31.395 -33.044 -25.005  1.00 45.36           C  
ATOM   4304  CB  LYS A 582     -30.530 -34.802 -26.552  1.00 45.36           C  
ATOM   4305  O   LYS A 582     -30.563 -32.841 -24.130  1.00 45.36           O  
ATOM   4306  CG  LYS A 582     -30.715 -35.402 -27.957  1.00 45.36           C  
ATOM   4307  CD  LYS A 582     -29.814 -36.613 -28.208  1.00 45.36           C  
ATOM   4308  CE  LYS A 582     -29.839 -36.940 -29.705  1.00 45.36           C  
ATOM   4309  NZ  LYS A 582     -28.998 -38.119 -30.021  1.00 45.36           N  
ATOM   4310  N   ASN A 583     -32.703 -33.092 -24.806  1.00 37.91           N  
ATOM   4311  CA  ASN A 583     -33.462 -32.986 -23.573  1.00 37.91           C  
ATOM   4312  C   ASN A 583     -33.337 -34.283 -22.746  1.00 37.91           C  
ATOM   4313  CB  ASN A 583     -34.901 -32.756 -24.091  1.00 37.91           C  
ATOM   4314  O   ASN A 583     -33.487 -35.363 -23.317  1.00 37.91           O  
ATOM   4315  CG  ASN A 583     -35.887 -32.203 -23.092  1.00 37.91           C  
ATOM   4316  ND2 ASN A 583     -37.103 -31.963 -23.526  1.00 37.91           N  
ATOM   4317  OD1 ASN A 583     -35.584 -31.959 -21.941  1.00 37.91           O  
ATOM   4318  N   ALA A 584     -33.115 -34.188 -21.434  1.00 41.34           N  
ATOM   4319  CA  ALA A 584     -33.463 -35.238 -20.473  1.00 41.34           C  
ATOM   4320  C   ALA A 584     -33.502 -34.663 -19.049  1.00 41.34           C  
ATOM   4321  CB  ALA A 584     -32.505 -36.434 -20.559  1.00 41.34           C  
ATOM   4322  O   ALA A 584     -32.488 -34.459 -18.387  1.00 41.34           O  
ATOM   4323  N   SER A 585     -34.723 -34.414 -18.595  1.00 40.71           N  
ATOM   4324  CA  SER A 585     -35.132 -34.276 -17.203  1.00 40.71           C  
ATOM   4325  C   SER A 585     -34.707 -35.476 -16.349  1.00 40.71           C  
ATOM   4326  CB  SER A 585     -36.669 -34.256 -17.222  1.00 40.71           C  
ATOM   4327  O   SER A 585     -35.016 -36.602 -16.727  1.00 40.71           O  
ATOM   4328  OG  SER A 585     -37.156 -35.365 -17.968  1.00 40.71           O  
ATOM   4329  N   SER A 586     -34.135 -35.240 -15.164  1.00 43.16           N  
ATOM   4330  CA  SER A 586     -34.520 -35.955 -13.935  1.00 43.16           C  
ATOM   4331  C   SER A 586     -33.860 -35.323 -12.700  1.00 43.16           C  
ATOM   4332  CB  SER A 586     -34.178 -37.458 -13.953  1.00 43.16           C  
ATOM   4333  O   SER A 586     -32.641 -35.321 -12.565  1.00 43.16           O  
ATOM   4334  OG  SER A 586     -35.160 -38.142 -13.195  1.00 43.16           O  
ATOM   4335  N   PHE A 587     -34.681 -34.828 -11.772  1.00 38.92           N  
ATOM   4336  CA  PHE A 587     -34.358 -34.769 -10.337  1.00 38.92           C  
ATOM   4337  C   PHE A 587     -34.146 -36.217  -9.822  1.00 38.92           C  
ATOM   4338  CB  PHE A 587     -35.534 -34.045  -9.649  1.00 38.92           C  
ATOM   4339  O   PHE A 587     -34.720 -37.131 -10.431  1.00 38.92           O  
ATOM   4340  CG  PHE A 587     -35.509 -32.532  -9.757  1.00 38.92           C  
ATOM   4341  CD1 PHE A 587     -34.818 -31.779  -8.788  1.00 38.92           C  
ATOM   4342  CD2 PHE A 587     -36.200 -31.869 -10.791  1.00 38.92           C  
ATOM   4343  CE1 PHE A 587     -34.819 -30.375  -8.848  1.00 38.92           C  
ATOM   4344  CE2 PHE A 587     -36.197 -30.464 -10.852  1.00 38.92           C  
ATOM   4345  CZ  PHE A 587     -35.509 -29.717  -9.880  1.00 38.92           C  
ATOM   4346  N   PRO A 588     -33.347 -36.480  -8.759  1.00 42.00           N  
ATOM   4347  CA  PRO A 588     -33.831 -36.258  -7.388  1.00 42.00           C  
ATOM   4348  C   PRO A 588     -32.771 -35.915  -6.311  1.00 42.00           C  
ATOM   4349  CB  PRO A 588     -34.504 -37.593  -7.048  1.00 42.00           C  
ATOM   4350  O   PRO A 588     -31.578 -36.139  -6.455  1.00 42.00           O  
ATOM   4351  CG  PRO A 588     -33.589 -38.625  -7.711  1.00 42.00           C  
ATOM   4352  CD  PRO A 588     -32.745 -37.813  -8.698  1.00 42.00           C  
ATOM   4353  N   GLN A 589     -33.292 -35.375  -5.206  1.00 41.66           N  
ATOM   4354  CA  GLN A 589     -32.913 -35.602  -3.802  1.00 41.66           C  
ATOM   4355  C   GLN A 589     -31.439 -35.819  -3.409  1.00 41.66           C  
ATOM   4356  CB  GLN A 589     -33.743 -36.774  -3.248  1.00 41.66           C  
ATOM   4357  O   GLN A 589     -30.865 -36.882  -3.610  1.00 41.66           O  
ATOM   4358  CG  GLN A 589     -35.237 -36.449  -3.118  1.00 41.66           C  
ATOM   4359  CD  GLN A 589     -36.028 -37.678  -2.689  1.00 41.66           C  
ATOM   4360  NE2 GLN A 589     -36.505 -37.749  -1.466  1.00 41.66           N  
ATOM   4361  OE1 GLN A 589     -36.230 -38.599  -3.456  1.00 41.66           O  
ATOM   4362  N   GLY A 590     -30.986 -34.902  -2.548  1.00 38.95           N  
ATOM   4363  CA  GLY A 590     -30.400 -35.272  -1.260  1.00 38.95           C  
ATOM   4364  C   GLY A 590     -28.883 -35.228  -1.197  1.00 38.95           C  
ATOM   4365  O   GLY A 590     -28.250 -36.134  -1.697  1.00 38.95           O  
ATOM   4366  N   TRP A 591     -28.345 -34.242  -0.469  1.00 36.43           N  
ATOM   4367  CA  TRP A 591     -27.248 -34.410   0.495  1.00 36.43           C  
ATOM   4368  C   TRP A 591     -27.383 -33.338   1.587  1.00 36.43           C  
ATOM   4369  CB  TRP A 591     -25.846 -34.403  -0.149  1.00 36.43           C  
ATOM   4370  O   TRP A 591     -26.867 -32.230   1.495  1.00 36.43           O  
ATOM   4371  CG  TRP A 591     -25.453 -35.626  -0.932  1.00 36.43           C  
ATOM   4372  CD1 TRP A 591     -25.845 -36.903  -0.695  1.00 36.43           C  
ATOM   4373  CD2 TRP A 591     -24.604 -35.703  -2.118  1.00 36.43           C  
ATOM   4374  CE2 TRP A 591     -24.644 -37.037  -2.623  1.00 36.43           C  
ATOM   4375  CE3 TRP A 591     -23.801 -34.777  -2.818  1.00 36.43           C  
ATOM   4376  NE1 TRP A 591     -25.436 -37.718  -1.730  1.00 36.43           N  
ATOM   4377  CH2 TRP A 591     -23.167 -36.484  -4.451  1.00 36.43           C  
ATOM   4378  CZ2 TRP A 591     -23.959 -37.429  -3.780  1.00 36.43           C  
ATOM   4379  CZ3 TRP A 591     -23.082 -35.166  -3.965  1.00 36.43           C  
ATOM   4380  N   SER A 592     -28.118 -33.686   2.642  1.00 40.73           N  
ATOM   4381  CA  SER A 592     -27.840 -33.227   4.001  1.00 40.73           C  
ATOM   4382  C   SER A 592     -27.349 -34.456   4.755  1.00 40.73           C  
ATOM   4383  CB  SER A 592     -29.085 -32.633   4.675  1.00 40.73           C  
ATOM   4384  O   SER A 592     -28.153 -35.284   5.165  1.00 40.73           O  
ATOM   4385  OG  SER A 592     -29.499 -31.463   4.002  1.00 40.73           O  
ATOM   4386  N   LEU A 593     -26.033 -34.612   4.880  1.00 45.45           N  
ATOM   4387  CA  LEU A 593     -25.427 -35.547   5.820  1.00 45.45           C  
ATOM   4388  C   LEU A 593     -24.279 -34.823   6.512  1.00 45.45           C  
ATOM   4389  CB  LEU A 593     -24.970 -36.862   5.149  1.00 45.45           C  
ATOM   4390  O   LEU A 593     -23.394 -34.262   5.866  1.00 45.45           O  
ATOM   4391  CG  LEU A 593     -25.674 -38.108   5.735  1.00 45.45           C  
ATOM   4392  CD1 LEU A 593     -26.862 -38.536   4.873  1.00 45.45           C  
ATOM   4393  CD2 LEU A 593     -24.711 -39.289   5.831  1.00 45.45           C  
ATOM   4394  N   GLY A 594     -24.359 -34.795   7.838  1.00 37.77           N  
ATOM   4395  CA  GLY A 594     -23.360 -34.194   8.697  1.00 37.77           C  
ATOM   4396  C   GLY A 594     -22.015 -34.897   8.579  1.00 37.77           C  
ATOM   4397  O   GLY A 594     -21.937 -36.122   8.509  1.00 37.77           O  
ATOM   4398  N   TYR A 595     -20.951 -34.104   8.646  1.00 37.03           N  
ATOM   4399  CA  TYR A 595     -19.669 -34.605   9.107  1.00 37.03           C  
ATOM   4400  C   TYR A 595     -19.644 -34.506  10.627  1.00 37.03           C  
ATOM   4401  CB  TYR A 595     -18.506 -33.932   8.386  1.00 37.03           C  
ATOM   4402  O   TYR A 595     -19.527 -33.442  11.232  1.00 37.03           O  
ATOM   4403  CG  TYR A 595     -18.255 -34.601   7.048  1.00 37.03           C  
ATOM   4404  CD1 TYR A 595     -17.470 -35.771   6.993  1.00 37.03           C  
ATOM   4405  CD2 TYR A 595     -18.866 -34.108   5.879  1.00 37.03           C  
ATOM   4406  CE1 TYR A 595     -17.279 -36.435   5.767  1.00 37.03           C  
ATOM   4407  CE2 TYR A 595     -18.676 -34.770   4.650  1.00 37.03           C  
ATOM   4408  OH  TYR A 595     -17.685 -36.575   3.412  1.00 37.03           O  
ATOM   4409  CZ  TYR A 595     -17.878 -35.933   4.593  1.00 37.03           C  
ATOM   4410  N   GLN A 596     -19.852 -35.677  11.208  1.00 38.54           N  
ATOM   4411  CA  GLN A 596     -19.722 -36.016  12.606  1.00 38.54           C  
ATOM   4412  C   GLN A 596     -18.280 -35.782  13.078  1.00 38.54           C  
ATOM   4413  CB  GLN A 596     -20.170 -37.483  12.679  1.00 38.54           C  
ATOM   4414  O   GLN A 596     -17.320 -36.231  12.454  1.00 38.54           O  
ATOM   4415  CG  GLN A 596     -20.207 -38.122  14.070  1.00 38.54           C  
ATOM   4416  CD  GLN A 596     -21.000 -39.433  14.065  1.00 38.54           C  
ATOM   4417  NE2 GLN A 596     -20.741 -40.333  14.985  1.00 38.54           N  
ATOM   4418  OE1 GLN A 596     -21.884 -39.670  13.258  1.00 38.54           O  
ATOM   4419  N   TYR A 597     -18.155 -35.079  14.204  1.00 37.80           N  
ATOM   4420  CA  TYR A 597     -16.945 -34.988  15.019  1.00 37.80           C  
ATOM   4421  C   TYR A 597     -16.332 -36.380  15.265  1.00 37.80           C  
ATOM   4422  CB  TYR A 597     -17.346 -34.412  16.394  1.00 37.80           C  
ATOM   4423  O   TYR A 597     -17.037 -37.254  15.779  1.00 37.80           O  
ATOM   4424  CG  TYR A 597     -17.209 -32.913  16.565  1.00 37.80           C  
ATOM   4425  CD1 TYR A 597     -16.100 -32.409  17.273  1.00 37.80           C  
ATOM   4426  CD2 TYR A 597     -18.191 -32.031  16.074  1.00 37.80           C  
ATOM   4427  CE1 TYR A 597     -15.970 -31.027  17.498  1.00 37.80           C  
ATOM   4428  CE2 TYR A 597     -18.062 -30.645  16.295  1.00 37.80           C  
ATOM   4429  OH  TYR A 597     -16.834 -28.806  17.222  1.00 37.80           O  
ATOM   4430  CZ  TYR A 597     -16.954 -30.142  17.008  1.00 37.80           C  
ATOM   4431  N   PRO A 598     -15.022 -36.585  15.045  1.00 52.48           N  
ATOM   4432  CA  PRO A 598     -14.289 -37.608  15.766  1.00 52.48           C  
ATOM   4433  C   PRO A 598     -13.857 -37.025  17.117  1.00 52.48           C  
ATOM   4434  CB  PRO A 598     -13.134 -37.998  14.847  1.00 52.48           C  
ATOM   4435  O   PRO A 598     -13.019 -36.127  17.211  1.00 52.48           O  
ATOM   4436  CG  PRO A 598     -12.841 -36.714  14.069  1.00 52.48           C  
ATOM   4437  CD  PRO A 598     -14.145 -35.904  14.105  1.00 52.48           C  
ATOM   4438  N   SER A 599     -14.465 -37.527  18.187  1.00 41.47           N  
ATOM   4439  CA  SER A 599     -13.997 -37.319  19.551  1.00 41.47           C  
ATOM   4440  C   SER A 599     -12.637 -37.992  19.767  1.00 41.47           C  
ATOM   4441  CB  SER A 599     -15.020 -37.894  20.538  1.00 41.47           C  
ATOM   4442  O   SER A 599     -12.472 -39.173  19.474  1.00 41.47           O  
ATOM   4443  OG  SER A 599     -15.280 -39.251  20.233  1.00 41.47           O  
ATOM   4444  N   SER A 600     -11.719 -37.237  20.376  1.00 43.31           N  
ATOM   4445  CA  SER A 600     -10.638 -37.687  21.267  1.00 43.31           C  
ATOM   4446  C   SER A 600      -9.654 -38.761  20.768  1.00 43.31           C  
ATOM   4447  CB  SER A 600     -11.237 -38.109  22.621  1.00 43.31           C  
ATOM   4448  O   SER A 600      -9.900 -39.954  20.912  1.00 43.31           O  
ATOM   4449  OG  SER A 600     -12.156 -39.171  22.472  1.00 43.31           O  
ATOM   4450  N   GLN A 601      -8.439 -38.330  20.412  1.00 43.70           N  
ATOM   4451  CA  GLN A 601      -7.208 -38.962  20.908  1.00 43.70           C  
ATOM   4452  C   GLN A 601      -6.080 -37.925  21.089  1.00 43.70           C  
ATOM   4453  CB  GLN A 601      -6.748 -40.148  20.042  1.00 43.70           C  
ATOM   4454  O   GLN A 601      -6.072 -36.901  20.403  1.00 43.70           O  
ATOM   4455  CG  GLN A 601      -7.295 -41.499  20.558  1.00 43.70           C  
ATOM   4456  CD  GLN A 601      -6.289 -42.647  20.528  1.00 43.70           C  
ATOM   4457  NE2 GLN A 601      -6.664 -43.812  21.008  1.00 43.70           N  
ATOM   4458  OE1 GLN A 601      -5.148 -42.530  20.119  1.00 43.70           O  
ATOM   4459  N   PRO A 602      -5.171 -38.120  22.064  1.00 42.38           N  
ATOM   4460  CA  PRO A 602      -4.373 -37.042  22.632  1.00 42.38           C  
ATOM   4461  C   PRO A 602      -3.006 -36.851  21.955  1.00 42.38           C  
ATOM   4462  CB  PRO A 602      -4.226 -37.426  24.109  1.00 42.38           C  
ATOM   4463  O   PRO A 602      -2.279 -37.799  21.692  1.00 42.38           O  
ATOM   4464  CG  PRO A 602      -4.132 -38.952  24.058  1.00 42.38           C  
ATOM   4465  CD  PRO A 602      -5.001 -39.333  22.860  1.00 42.38           C  
ATOM   4466  N   ARG A 603      -2.624 -35.574  21.820  1.00 36.55           N  
ATOM   4467  CA  ARG A 603      -1.266 -35.028  22.012  1.00 36.55           C  
ATOM   4468  C   ARG A 603      -0.105 -35.761  21.311  1.00 36.55           C  
ATOM   4469  CB  ARG A 603      -1.048 -34.915  23.537  1.00 36.55           C  
ATOM   4470  O   ARG A 603       0.594 -36.557  21.927  1.00 36.55           O  
ATOM   4471  CG  ARG A 603       0.101 -33.982  23.943  1.00 36.55           C  
ATOM   4472  CD  ARG A 603       0.218 -33.954  25.475  1.00 36.55           C  
ATOM   4473  NE  ARG A 603       1.059 -32.836  25.948  1.00 36.55           N  
ATOM   4474  NH1 ARG A 603       0.806 -33.228  28.200  1.00 36.55           N  
ATOM   4475  NH2 ARG A 603       1.948 -31.439  27.519  1.00 36.55           N  
ATOM   4476  CZ  ARG A 603       1.270 -32.512  27.214  1.00 36.55           C  
ATOM   4477  N   ALA A 604       0.250 -35.290  20.115  1.00 45.89           N  
ATOM   4478  CA  ALA A 604       1.614 -35.382  19.592  1.00 45.89           C  
ATOM   4479  C   ALA A 604       2.197 -33.968  19.419  1.00 45.89           C  
ATOM   4480  CB  ALA A 604       1.629 -36.217  18.310  1.00 45.89           C  
ATOM   4481  O   ALA A 604       1.696 -33.151  18.651  1.00 45.89           O  
ATOM   4482  N   LYS A 605       3.234 -33.671  20.209  1.00 47.32           N  
ATOM   4483  CA  LYS A 605       4.095 -32.486  20.102  1.00 47.32           C  
ATOM   4484  C   LYS A 605       4.966 -32.613  18.848  1.00 47.32           C  
ATOM   4485  CB  LYS A 605       5.072 -32.457  21.297  1.00 47.32           C  
ATOM   4486  O   LYS A 605       5.686 -33.598  18.761  1.00 47.32           O  
ATOM   4487  CG  LYS A 605       4.544 -32.004  22.665  1.00 47.32           C  
ATOM   4488  CD  LYS A 605       5.675 -32.195  23.696  1.00 47.32           C  
ATOM   4489  CE  LYS A 605       5.375 -31.549  25.054  1.00 47.32           C  
ATOM   4490  NZ  LYS A 605       6.472 -31.806  26.027  1.00 47.32           N  
ATOM   4491  N   GLN A 606       5.003 -31.600  17.988  1.00 51.52           N  
ATOM   4492  CA  GLN A 606       6.128 -31.279  17.091  1.00 51.52           C  
ATOM   4493  C   GLN A 606       5.810 -29.944  16.400  1.00 51.52           C  
ATOM   4494  CB  GLN A 606       6.301 -32.362  15.997  1.00 51.52           C  
ATOM   4495  O   GLN A 606       4.701 -29.770  15.919  1.00 51.52           O  
ATOM   4496  CG  GLN A 606       7.514 -33.288  16.213  1.00 51.52           C  
ATOM   4497  CD  GLN A 606       7.574 -34.424  15.194  1.00 51.52           C  
ATOM   4498  NE2 GLN A 606       8.379 -35.437  15.426  1.00 51.52           N  
ATOM   4499  OE1 GLN A 606       6.917 -34.428  14.170  1.00 51.52           O  
ATOM   4500  N   GLN A 607       6.674 -28.949  16.254  1.00 49.34           N  
ATOM   4501  CA  GLN A 607       7.891 -28.509  16.928  1.00 49.34           C  
ATOM   4502  C   GLN A 607       8.061 -27.085  16.376  1.00 49.34           C  
ATOM   4503  CB  GLN A 607       9.082 -29.414  16.550  1.00 49.34           C  
ATOM   4504  O   GLN A 607       8.316 -26.924  15.186  1.00 49.34           O  
ATOM   4505  CG  GLN A 607      10.443 -28.930  17.079  1.00 49.34           C  
ATOM   4506  CD  GLN A 607      11.544 -29.976  16.888  1.00 49.34           C  
ATOM   4507  NE2 GLN A 607      12.725 -29.755  17.421  1.00 49.34           N  
ATOM   4508  OE1 GLN A 607      11.365 -31.024  16.294  1.00 49.34           O  
ATOM   4509  N   MET A 608       7.823 -26.048  17.184  1.00 56.91           N  
ATOM   4510  CA  MET A 608       8.103 -24.675  16.748  1.00 56.91           C  
ATOM   4511  C   MET A 608       9.622 -24.457  16.736  1.00 56.91           C  
ATOM   4512  CB  MET A 608       7.381 -23.633  17.617  1.00 56.91           C  
ATOM   4513  O   MET A 608      10.309 -24.981  17.620  1.00 56.91           O  
ATOM   4514  CG  MET A 608       5.862 -23.659  17.386  1.00 56.91           C  
ATOM   4515  SD  MET A 608       5.124 -22.056  16.960  1.00 56.91           S  
ATOM   4516  CE  MET A 608       5.080 -21.250  18.584  1.00 56.91           C  
ATOM   4517  N   PRO A 609      10.169 -23.726  15.750  1.00 65.60           N  
ATOM   4518  CA  PRO A 609      11.594 -23.450  15.688  1.00 65.60           C  
ATOM   4519  C   PRO A 609      12.036 -22.646  16.918  1.00 65.60           C  
ATOM   4520  CB  PRO A 609      11.818 -22.718  14.363  1.00 65.60           C  
ATOM   4521  O   PRO A 609      11.353 -21.733  17.375  1.00 65.60           O  
ATOM   4522  CG  PRO A 609      10.471 -22.051  14.096  1.00 65.60           C  
ATOM   4523  CD  PRO A 609       9.467 -23.046  14.673  1.00 65.60           C  
ATOM   4524  N   PHE A 610      13.209 -23.005  17.436  1.00 67.01           N  
ATOM   4525  CA  PHE A 610      13.808 -22.535  18.692  1.00 67.01           C  
ATOM   4526  C   PHE A 610      13.925 -21.000  18.842  1.00 67.01           C  
ATOM   4527  CB  PHE A 610      15.165 -23.261  18.799  1.00 67.01           C  
ATOM   4528  O   PHE A 610      14.061 -20.516  19.958  1.00 67.01           O  
ATOM   4529  CG  PHE A 610      16.225 -22.605  19.659  1.00 67.01           C  
ATOM   4530  CD1 PHE A 610      17.267 -21.881  19.047  1.00 67.01           C  
ATOM   4531  CD2 PHE A 610      16.172 -22.704  21.062  1.00 67.01           C  
ATOM   4532  CE1 PHE A 610      18.250 -21.258  19.833  1.00 67.01           C  
ATOM   4533  CE2 PHE A 610      17.156 -22.078  21.848  1.00 67.01           C  
ATOM   4534  CZ  PHE A 610      18.194 -21.356  21.233  1.00 67.01           C  
ATOM   4535  N   TRP A 611      13.813 -20.220  17.763  1.00 72.46           N  
ATOM   4536  CA  TRP A 611      13.886 -18.754  17.805  1.00 72.46           C  
ATOM   4537  C   TRP A 611      12.533 -18.046  18.044  1.00 72.46           C  
ATOM   4538  CB  TRP A 611      14.587 -18.269  16.528  1.00 72.46           C  
ATOM   4539  O   TRP A 611      12.511 -16.829  18.185  1.00 72.46           O  
ATOM   4540  CG  TRP A 611      13.852 -18.541  15.250  1.00 72.46           C  
ATOM   4541  CD1 TRP A 611      14.031 -19.606  14.435  1.00 72.46           C  
ATOM   4542  CD2 TRP A 611      12.824 -17.721  14.616  1.00 72.46           C  
ATOM   4543  CE2 TRP A 611      12.386 -18.382  13.431  1.00 72.46           C  
ATOM   4544  CE3 TRP A 611      12.218 -16.484  14.924  1.00 72.46           C  
ATOM   4545  NE1 TRP A 611      13.163 -19.519  13.362  1.00 72.46           N  
ATOM   4546  CH2 TRP A 611      10.789 -16.632  12.948  1.00 72.46           C  
ATOM   4547  CZ2 TRP A 611      11.383 -17.858  12.604  1.00 72.46           C  
ATOM   4548  CZ3 TRP A 611      11.210 -15.946  14.101  1.00 72.46           C  
ATOM   4549  N   MET A 612      11.408 -18.777  18.091  1.00 69.39           N  
ATOM   4550  CA  MET A 612      10.038 -18.232  18.216  1.00 69.39           C  
ATOM   4551  C   MET A 612       9.433 -18.316  19.637  1.00 69.39           C  
ATOM   4552  CB  MET A 612       9.113 -18.875  17.156  1.00 69.39           C  
ATOM   4553  O   MET A 612       8.211 -18.374  19.776  1.00 69.39           O  
ATOM   4554  CG  MET A 612       9.306 -18.277  15.762  1.00 69.39           C  
ATOM   4555  SD  MET A 612       8.376 -19.088  14.424  1.00 69.39           S  
ATOM   4556  CE  MET A 612       6.658 -18.804  14.926  1.00 69.39           C  
ATOM   4557  N   ALA A 613      10.242 -18.323  20.700  1.00 58.55           N  
ATOM   4558  CA  ALA A 613       9.749 -18.185  22.079  1.00 58.55           C  
ATOM   4559  C   ALA A 613      10.141 -16.807  22.660  1.00 58.55           C  
ATOM   4560  CB  ALA A 613      10.241 -19.367  22.921  1.00 58.55           C  
ATOM   4561  O   ALA A 613      11.231 -16.335  22.335  1.00 58.55           O  
ATOM   4562  N   PRO A 614       9.253 -16.158  23.443  1.00 65.94           N  
ATOM   4563  CA  PRO A 614       9.414 -14.786  23.939  1.00 65.94           C  
ATOM   4564  C   PRO A 614      10.594 -14.581  24.894  1.00 65.94           C  
ATOM   4565  CB  PRO A 614       8.091 -14.437  24.633  1.00 65.94           C  
ATOM   4566  O   PRO A 614      10.988 -15.557  25.576  1.00 65.94           O  
ATOM   4567  CG  PRO A 614       7.568 -15.797  25.082  1.00 65.94           C  
ATOM   4568  CD  PRO A 614       8.007 -16.713  23.946  1.00 65.94           C  
ATOM   4569  OXT PRO A 614      11.001 -13.399  24.965  1.00 65.94           O  
TER    4570      PRO A 614                                                      
ENDMDL                                                                          
END                                                                             
