# Supplementary material for: PICNIC accurately predicts condensate-forming proteins regardless of their structural disorder across organisms
Source: Nat Commun. 2024 Dec 11;15:10668. doi: 10.1038/s41467-024-55089-x (PMC11634905; doi:10.1038/s41467-024-55089-x)
Supplement: Supplementary file 7 — Dataset S6 [file 41467_2024_55089_MOESM7_ESM.zip › Dataset_S6/Positive_predictions/AF-P29536-LMOD1.pdb]

HEADER                                            01-JUN-22                     
TITLE     ALPHAFOLD MONOMER V2.0 PREDICTION FOR LEIOMODIN-1 (P29536)            
COMPND    MOL_ID: 1;                                                            
COMPND   2 MOLECULE: LEIOMODIN-1;                                               
COMPND   3 CHAIN: A                                                             
SOURCE    MOL_ID: 1;                                                            
SOURCE   2 ORGANISM_SCIENTIFIC: HOMO SAPIENS;                                   
SOURCE   3 ORGANISM_TAXID: 9606                                                 
REMARK   1                                                                      
REMARK   1 REFERENCE 1                                                          
REMARK   1  AUTH   JOHN JUMPER, RICHARD EVANS, ALEXANDER PRITZEL, TIM GREEN,    
REMARK   1  AUTH 2 MICHAEL FIGURNOV, OLAF RONNEBERGER, KATHRYN TUNYASUVUNAKOOL, 
REMARK   1  AUTH 3 RUSS BATES, AUGUSTIN ZIDEK, ANNA POTAPENKO, ALEX BRIDGLAND,  
REMARK   1  AUTH 4 CLEMENS MEYER, SIMON A A KOHL, ANDREW J BALLARD,             
REMARK   1  AUTH 5 ANDREW COWIE, BERNARDINO ROMERA-PAREDES, STANISLAV NIKOLOV,  
REMARK   1  AUTH 6 RISHUB JAIN, JONAS ADLER, TREVOR BACK, STIG PETERSEN,        
REMARK   1  AUTH 7 DAVID REIMAN, ELLEN CLANCY, MICHAL ZIELINSKI,                
REMARK   1  AUTH 8 MARTIN STEINEGGER, MICHALINA PACHOLSKA, TAMAS BERGHAMMER,    
REMARK   1  AUTH 9 DAVID SILVER, ORIOL VINYALS, ANDREW W SENIOR,                
REMARK   1  AUTH10 KORAY KAVUKCUOGLU, PUSHMEET KOHLI, DEMIS HASSABIS            
REMARK   1  TITL   HIGHLY ACCURATE PROTEIN STRUCTURE PREDICTION WITH ALPHAFOLD  
REMARK   1  REF    NATURE                        V. 596   583 2021              
REMARK   1  REFN                   ISSN 0028-0836                               
REMARK   1  PMID   34265844                                                     
REMARK   1  DOI    10.1038/s41586-021-03819-2                                   
REMARK   1                                                                      
REMARK   1 DISCLAIMERS                                                          
REMARK   1 ALPHAFOLD DATA, COPYRIGHT (2021) DEEPMIND TECHNOLOGIES LIMITED. THE  
REMARK   1 INFORMATION PROVIDED IS THEORETICAL MODELLING ONLY AND CAUTION SHOULD
REMARK   1 BE EXERCISED IN ITS USE. IT IS PROVIDED "AS-IS" WITHOUT ANY WARRANTY 
REMARK   1 OF ANY KIND, WHETHER EXPRESSED OR IMPLIED. NO WARRANTY IS GIVEN THAT 
REMARK   1 USE OF THE INFORMATION SHALL NOT INFRINGE THE RIGHTS OF ANY THIRD    
REMARK   1 PARTY. THE INFORMATION IS NOT INTENDED TO BE A SUBSTITUTE FOR        
REMARK   1 PROFESSIONAL MEDICAL ADVICE, DIAGNOSIS, OR TREATMENT, AND DOES NOT   
REMARK   1 CONSTITUTE MEDICAL OR OTHER PROFESSIONAL ADVICE. IT IS AVAILABLE FOR 
REMARK   1 ACADEMIC AND COMMERCIAL PURPOSES, UNDER CC-BY 4.0 LICENCE.           
DBREF  XXXX A    1   600  UNP    P29536   LMOD1_HUMAN      1    600             
SEQRES   1 A  600  MET SER ARG VAL ALA LYS TYR ARG ARG GLN VAL SER GLU          
SEQRES   2 A  600  ASP PRO ASP ILE ASP SER LEU LEU GLU THR LEU SER PRO          
SEQRES   3 A  600  GLU GLU MET GLU GLU LEU GLU LYS GLU LEU ASP VAL VAL          
SEQRES   4 A  600  ASP PRO ASP GLY SER VAL PRO VAL GLY LEU ARG GLN ARG          
SEQRES   5 A  600  ASN GLN THR GLU LYS GLN SER THR GLY VAL TYR ASN ARG          
SEQRES   6 A  600  GLU ALA MET LEU ASN PHE CYS GLU LYS GLU THR LYS LYS          
SEQRES   7 A  600  LEU MET GLN ARG GLU MET SER MET ASP GLU SER LYS GLN          
SEQRES   8 A  600  VAL GLU THR LYS THR ASP ALA LYS ASN GLY GLU GLU ARG          
SEQRES   9 A  600  GLY ARG ASP ALA SER LYS LYS ALA LEU GLY PRO ARG ARG          
SEQRES  10 A  600  ASP SER ASP LEU GLY LYS GLU PRO LYS ARG GLY GLY LEU          
SEQRES  11 A  600  LYS LYS SER PHE SER ARG ASP ARG ASP GLU ALA GLY GLY          
SEQRES  12 A  600  LYS SER GLY GLU LYS PRO LYS GLU GLU LYS ILE ILE ARG          
SEQRES  13 A  600  GLY ILE ASP LYS GLY ARG VAL ARG ALA ALA VAL ASP LYS          
SEQRES  14 A  600  LYS GLU ALA GLY LYS ASP GLY ARG GLY GLU GLU ARG ALA          
SEQRES  15 A  600  VAL ALA THR LYS LYS GLU GLU GLU LYS LYS GLY SER ASP          
SEQRES  16 A  600  ARG ASN THR GLY LEU SER ARG ASP LYS ASP LYS LYS ARG          
SEQRES  17 A  600  GLU GLU MET LYS GLU VAL ALA LYS LYS GLU ASP ASP GLU          
SEQRES  18 A  600  LYS VAL LYS GLY GLU ARG ARG ASN THR ASP THR ARG LYS          
SEQRES  19 A  600  GLU GLY GLU LYS MET LYS ARG ALA GLY GLY ASN THR ASP          
SEQRES  20 A  600  MET LYS LYS GLU ASP GLU LYS VAL LYS ARG GLY THR GLY          
SEQRES  21 A  600  ASN THR ASP THR LYS LYS ASP ASP GLU LYS VAL LYS LYS          
SEQRES  22 A  600  ASN GLU PRO LEU HIS GLU LYS GLU ALA LYS ASP ASP SER          
SEQRES  23 A  600  LYS THR LYS THR PRO GLU LYS GLN THR PRO SER GLY PRO          
SEQRES  24 A  600  THR LYS PRO SER GLU GLY PRO ALA LYS VAL GLU GLU GLU          
SEQRES  25 A  600  ALA ALA PRO SER ILE PHE ASP GLU PRO LEU GLU ARG VAL          
SEQRES  26 A  600  LYS ASN ASN ASP PRO GLU MET THR GLU VAL ASN VAL ASN          
SEQRES  27 A  600  ASN SER ASP CYS ILE THR ASN GLU ILE LEU VAL ARG PHE          
SEQRES  28 A  600  THR GLU ALA LEU GLU PHE ASN THR VAL VAL LYS LEU PHE          
SEQRES  29 A  600  ALA LEU ALA ASN THR ARG ALA ASP ASP HIS VAL ALA PHE          
SEQRES  30 A  600  ALA ILE ALA ILE MET LEU LYS ALA ASN LYS THR ILE THR          
SEQRES  31 A  600  SER LEU ASN LEU ASP SER ASN HIS ILE THR GLY LYS GLY          
SEQRES  32 A  600  ILE LEU ALA ILE PHE ARG ALA LEU LEU GLN ASN ASN THR          
SEQRES  33 A  600  LEU THR GLU LEU ARG PHE HIS ASN GLN ARG HIS ILE CYS          
SEQRES  34 A  600  GLY GLY LYS THR GLU MET GLU ILE ALA LYS LEU LEU LYS          
SEQRES  35 A  600  GLU ASN THR THR LEU LEU LYS LEU GLY TYR HIS PHE GLU          
SEQRES  36 A  600  LEU ALA GLY PRO ARG MET THR VAL THR ASN LEU LEU SER          
SEQRES  37 A  600  ARG ASN MET ASP LYS GLN ARG GLN LYS ARG LEU GLN GLU          
SEQRES  38 A  600  GLN ARG GLN ALA GLN GLU ALA LYS GLY GLU LYS LYS ASP          
SEQRES  39 A  600  LEU LEU GLU VAL PRO LYS ALA GLY ALA VAL ALA LYS GLY          
SEQRES  40 A  600  SER PRO LYS PRO SER PRO GLN PRO SER PRO LYS PRO SER          
SEQRES  41 A  600  PRO LYS ASN SER PRO LYS LYS GLY GLY ALA PRO ALA ALA          
SEQRES  42 A  600  PRO PRO PRO PRO PRO PRO PRO LEU ALA PRO PRO LEU ILE          
SEQRES  43 A  600  MET GLU ASN LEU LYS ASN SER LEU SER PRO ALA THR GLN          
SEQRES  44 A  600  ARG LYS MET GLY ASP LYS VAL LEU PRO ALA GLN GLU LYS          
SEQRES  45 A  600  ASN SER ARG ASP GLN LEU LEU ALA ALA ILE ARG SER SER          
SEQRES  46 A  600  ASN LEU LYS GLN LEU LYS LYS VAL GLU VAL PRO LYS LEU          
SEQRES  47 A  600  LEU GLN                                                      
CRYST1    1.000    1.000    1.000  90.00  90.00  90.00 P 1           1          
ORIGX1      1.000000  0.000000  0.000000        0.00000                         
ORIGX2      0.000000  1.000000  0.000000        0.00000                         
ORIGX3      0.000000  0.000000  1.000000        0.00000                         
SCALE1      1.000000  0.000000  0.000000        0.00000                         
SCALE2      0.000000  1.000000  0.000000        0.00000                         
SCALE3      0.000000  0.000000  1.000000        0.00000                         
MODEL        1                                                                  
ATOM      1  N   MET A   1      -2.524 -36.161  -2.507  1.00 39.22           N  
ATOM      2  CA  MET A   1      -3.411 -36.510  -3.646  1.00 39.22           C  
ATOM      3  C   MET A   1      -4.634 -37.192  -3.038  1.00 39.22           C  
ATOM      4  CB  MET A   1      -2.707 -37.474  -4.627  1.00 39.22           C  
ATOM      5  O   MET A   1      -4.418 -37.922  -2.087  1.00 39.22           O  
ATOM      6  CG  MET A   1      -1.258 -37.088  -4.973  1.00 39.22           C  
ATOM      7  SD  MET A   1      -0.426 -38.289  -6.041  1.00 39.22           S  
ATOM      8  CE  MET A   1       1.314 -37.959  -5.644  1.00 39.22           C  
ATOM      9  N   SER A   2      -5.894 -36.983  -3.426  1.00 43.06           N  
ATOM     10  CA  SER A   2      -6.510 -36.012  -4.350  1.00 43.06           C  
ATOM     11  C   SER A   2      -7.567 -35.180  -3.589  1.00 43.06           C  
ATOM     12  CB  SER A   2      -7.189 -36.770  -5.504  1.00 43.06           C  
ATOM     13  O   SER A   2      -8.027 -35.604  -2.533  1.00 43.06           O  
ATOM     14  OG  SER A   2      -7.808 -35.854  -6.387  1.00 43.06           O  
ATOM     15  N   ARG A   3      -7.959 -34.002  -4.098  1.00 44.62           N  
ATOM     16  CA  ARG A   3      -9.113 -33.220  -3.589  1.00 44.62           C  
ATOM     17  C   ARG A   3     -10.202 -32.971  -4.650  1.00 44.62           C  
ATOM     18  CB  ARG A   3      -8.653 -31.937  -2.852  1.00 44.62           C  
ATOM     19  O   ARG A   3     -11.126 -32.201  -4.413  1.00 44.62           O  
ATOM     20  CG  ARG A   3      -8.316 -32.201  -1.371  1.00 44.62           C  
ATOM     21  CD  ARG A   3      -8.078 -30.891  -0.597  1.00 44.62           C  
ATOM     22  NE  ARG A   3      -7.884 -31.127   0.852  1.00 44.62           N  
ATOM     23  NH1 ARG A   3      -7.529 -28.945   1.501  1.00 44.62           N  
ATOM     24  NH2 ARG A   3      -7.512 -30.559   3.034  1.00 44.62           N  
ATOM     25  CZ  ARG A   3      -7.644 -30.214   1.783  1.00 44.62           C  
ATOM     26  N   VAL A   4     -10.127 -33.651  -5.796  1.00 45.38           N  
ATOM     27  CA  VAL A   4     -11.126 -33.576  -6.876  1.00 45.38           C  
ATOM     28  C   VAL A   4     -12.138 -34.714  -6.693  1.00 45.38           C  
ATOM     29  CB  VAL A   4     -10.438 -33.620  -8.261  1.00 45.38           C  
ATOM     30  O   VAL A   4     -11.909 -35.811  -7.189  1.00 45.38           O  
ATOM     31  CG1 VAL A   4     -11.451 -33.414  -9.391  1.00 45.38           C  
ATOM     32  CG2 VAL A   4      -9.367 -32.527  -8.393  1.00 45.38           C  
ATOM     33  N   ALA A   5     -13.196 -34.488  -5.899  1.00 49.79           N  
ATOM     34  CA  ALA A   5     -14.172 -35.546  -5.570  1.00 49.79           C  
ATOM     35  C   ALA A   5     -15.584 -35.100  -5.110  1.00 49.79           C  
ATOM     36  CB  ALA A   5     -13.545 -36.439  -4.484  1.00 49.79           C  
ATOM     37  O   ALA A   5     -16.421 -35.962  -4.870  1.00 49.79           O  
ATOM     38  N   LYS A   6     -15.877 -33.798  -4.927  1.00 50.47           N  
ATOM     39  CA  LYS A   6     -17.102 -33.337  -4.220  1.00 50.47           C  
ATOM     40  C   LYS A   6     -18.147 -32.570  -5.051  1.00 50.47           C  
ATOM     41  CB  LYS A   6     -16.745 -32.652  -2.881  1.00 50.47           C  
ATOM     42  O   LYS A   6     -19.026 -31.944  -4.476  1.00 50.47           O  
ATOM     43  CG  LYS A   6     -16.315 -33.681  -1.817  1.00 50.47           C  
ATOM     44  CD  LYS A   6     -16.525 -33.145  -0.391  1.00 50.47           C  
ATOM     45  CE  LYS A   6     -16.301 -34.264   0.637  1.00 50.47           C  
ATOM     46  NZ  LYS A   6     -16.831 -33.902   1.978  1.00 50.47           N  
ATOM     47  N   TYR A   7     -18.095 -32.668  -6.379  1.00 41.67           N  
ATOM     48  CA  TYR A   7     -19.164 -32.190  -7.272  1.00 41.67           C  
ATOM     49  C   TYR A   7     -19.550 -33.254  -8.307  1.00 41.67           C  
ATOM     50  CB  TYR A   7     -18.820 -30.819  -7.881  1.00 41.67           C  
ATOM     51  O   TYR A   7     -19.496 -33.031  -9.511  1.00 41.67           O  
ATOM     52  CG  TYR A   7     -19.051 -29.666  -6.923  1.00 41.67           C  
ATOM     53  CD1 TYR A   7     -20.365 -29.214  -6.685  1.00 41.67           C  
ATOM     54  CD2 TYR A   7     -17.967 -29.054  -6.265  1.00 41.67           C  
ATOM     55  CE1 TYR A   7     -20.596 -28.154  -5.789  1.00 41.67           C  
ATOM     56  CE2 TYR A   7     -18.194 -27.990  -5.369  1.00 41.67           C  
ATOM     57  OH  TYR A   7     -19.742 -26.511  -4.275  1.00 41.67           O  
ATOM     58  CZ  TYR A   7     -19.512 -27.540  -5.130  1.00 41.67           C  
ATOM     59  N   ARG A   8     -19.959 -34.428  -7.815  1.00 43.98           N  
ATOM     60  CA  ARG A   8     -20.813 -35.351  -8.568  1.00 43.98           C  
ATOM     61  C   ARG A   8     -22.222 -35.183  -8.001  1.00 43.98           C  
ATOM     62  CB  ARG A   8     -20.254 -36.788  -8.481  1.00 43.98           C  
ATOM     63  O   ARG A   8     -22.540 -35.796  -6.987  1.00 43.98           O  
ATOM     64  CG  ARG A   8     -20.866 -37.725  -9.539  1.00 43.98           C  
ATOM     65  CD  ARG A   8     -20.233 -39.127  -9.467  1.00 43.98           C  
ATOM     66  NE  ARG A   8     -20.512 -39.924 -10.680  1.00 43.98           N  
ATOM     67  NH1 ARG A   8     -19.243 -41.776 -10.168  1.00 43.98           N  
ATOM     68  NH2 ARG A   8     -20.285 -41.667 -12.134  1.00 43.98           N  
ATOM     69  CZ  ARG A   8     -20.013 -41.113 -10.987  1.00 43.98           C  
ATOM     70  N   ARG A   9     -23.016 -34.276  -8.586  1.00 43.43           N  
ATOM     71  CA  ARG A   9     -24.466 -34.278  -8.340  1.00 43.43           C  
ATOM     72  C   ARG A   9     -25.015 -35.623  -8.812  1.00 43.43           C  
ATOM     73  CB  ARG A   9     -25.188 -33.112  -9.047  1.00 43.43           C  
ATOM     74  O   ARG A   9     -24.472 -36.214  -9.746  1.00 43.43           O  
ATOM     75  CG  ARG A   9     -25.282 -31.863  -8.157  1.00 43.43           C  
ATOM     76  CD  ARG A   9     -26.085 -30.753  -8.851  1.00 43.43           C  
ATOM     77  NE  ARG A   9     -26.362 -29.625  -7.936  1.00 43.43           N  
ATOM     78  NH1 ARG A   9     -26.744 -28.015  -9.531  1.00 43.43           N  
ATOM     79  NH2 ARG A   9     -27.025 -27.517  -7.376  1.00 43.43           N  
ATOM     80  CZ  ARG A   9     -26.702 -28.395  -8.285  1.00 43.43           C  
ATOM     81  N   GLN A  10     -26.043 -36.104  -8.129  1.00 45.75           N  
ATOM     82  CA  GLN A  10     -26.815 -37.242  -8.605  1.00 45.75           C  
ATOM     83  C   GLN A  10     -27.521 -36.820  -9.900  1.00 45.75           C  
ATOM     84  CB  GLN A  10     -27.768 -37.692  -7.489  1.00 45.75           C  
ATOM     85  O   GLN A  10     -27.975 -35.683 -10.006  1.00 45.75           O  
ATOM     86  CG  GLN A  10     -26.986 -38.334  -6.327  1.00 45.75           C  
ATOM     87  CD  GLN A  10     -27.736 -38.259  -5.004  1.00 45.75           C  
ATOM     88  NE2 GLN A  10     -28.561 -39.228  -4.683  1.00 45.75           N  
ATOM     89  OE1 GLN A  10     -27.564 -37.327  -4.235  1.00 45.75           O  
ATOM     90  N   VAL A  11     -27.505 -37.708 -10.890  1.00 48.85           N  
ATOM     91  CA  VAL A  11     -28.202 -37.570 -12.175  1.00 48.85           C  
ATOM     92  C   VAL A  11     -29.162 -38.748 -12.199  1.00 48.85           C  
ATOM     93  CB  VAL A  11     -27.223 -37.563 -13.370  1.00 48.85           C  
ATOM     94  O   VAL A  11     -28.821 -39.826 -12.679  1.00 48.85           O  
ATOM     95  CG1 VAL A  11     -27.964 -37.388 -14.700  1.00 48.85           C  
ATOM     96  CG2 VAL A  11     -26.199 -36.424 -13.253  1.00 48.85           C  
ATOM     97  N   SER A  12     -30.266 -38.587 -11.480  1.00 51.03           N  
ATOM     98  CA  SER A  12     -31.214 -39.649 -11.164  1.00 51.03           C  
ATOM     99  C   SER A  12     -32.574 -39.020 -10.908  1.00 51.03           C  
ATOM    100  CB  SER A  12     -30.772 -40.436  -9.915  1.00 51.03           C  
ATOM    101  O   SER A  12     -32.700 -38.256  -9.951  1.00 51.03           O  
ATOM    102  OG  SER A  12     -30.558 -39.569  -8.809  1.00 51.03           O  
ATOM    103  N   GLU A  13     -33.556 -39.397 -11.726  1.00 55.09           N  
ATOM    104  CA  GLU A  13     -34.983 -39.175 -11.461  1.00 55.09           C  
ATOM    105  C   GLU A  13     -35.398 -37.689 -11.386  1.00 55.09           C  
ATOM    106  CB  GLU A  13     -35.420 -40.050 -10.264  1.00 55.09           C  
ATOM    107  O   GLU A  13     -36.152 -37.288 -10.503  1.00 55.09           O  
ATOM    108  CG  GLU A  13     -35.220 -41.562 -10.515  1.00 55.09           C  
ATOM    109  CD  GLU A  13     -34.991 -42.354  -9.217  1.00 55.09           C  
ATOM    110  OE1 GLU A  13     -34.036 -43.168  -9.199  1.00 55.09           O  
ATOM    111  OE2 GLU A  13     -35.732 -42.130  -8.233  1.00 55.09           O  
ATOM    112  N   ASP A  14     -34.946 -36.885 -12.359  1.00 51.74           N  
ATOM    113  CA  ASP A  14     -35.663 -35.672 -12.784  1.00 51.74           C  
ATOM    114  C   ASP A  14     -36.799 -36.134 -13.740  1.00 51.74           C  
ATOM    115  CB  ASP A  14     -34.698 -34.686 -13.487  1.00 51.74           C  
ATOM    116  O   ASP A  14     -36.510 -36.475 -14.892  1.00 51.74           O  
ATOM    117  CG  ASP A  14     -33.607 -34.048 -12.602  1.00 51.74           C  
ATOM    118  OD1 ASP A  14     -33.905 -33.605 -11.467  1.00 51.74           O  
ATOM    119  OD2 ASP A  14     -32.442 -33.969 -13.071  1.00 51.74           O  
ATOM    120  N   PRO A  15     -38.075 -36.237 -13.300  1.00 65.61           N  
ATOM    121  CA  PRO A  15     -39.160 -36.859 -14.083  1.00 65.61           C  
ATOM    122  C   PRO A  15     -39.543 -36.059 -15.340  1.00 65.61           C  
ATOM    123  CB  PRO A  15     -40.339 -36.957 -13.109  1.00 65.61           C  
ATOM    124  O   PRO A  15     -40.203 -36.561 -16.248  1.00 65.61           O  
ATOM    125  CG  PRO A  15     -40.115 -35.765 -12.177  1.00 65.61           C  
ATOM    126  CD  PRO A  15     -38.595 -35.735 -12.038  1.00 65.61           C  
ATOM    127  N   ASP A  16     -39.113 -34.803 -15.399  1.00 74.08           N  
ATOM    128  CA  ASP A  16     -39.194 -33.922 -16.552  1.00 74.08           C  
ATOM    129  C   ASP A  16     -38.259 -34.333 -17.709  1.00 74.08           C  
ATOM    130  CB  ASP A  16     -39.026 -32.452 -16.094  1.00 74.08           C  
ATOM    131  O   ASP A  16     -38.520 -33.930 -18.841  1.00 74.08           O  
ATOM    132  CG  ASP A  16     -37.947 -32.158 -15.029  1.00 74.08           C  
ATOM    133  OD1 ASP A  16     -37.985 -32.802 -13.953  1.00 74.08           O  
ATOM    134  OD2 ASP A  16     -37.159 -31.211 -15.252  1.00 74.08           O  
ATOM    135  N   ILE A  17     -37.243 -35.184 -17.489  1.00 74.14           N  
ATOM    136  CA  ILE A  17     -36.406 -35.728 -18.578  1.00 74.14           C  
ATOM    137  C   ILE A  17     -37.178 -36.758 -19.409  1.00 74.14           C  
ATOM    138  CB  ILE A  17     -35.070 -36.307 -18.051  1.00 74.14           C  
ATOM    139  O   ILE A  17     -37.208 -36.641 -20.632  1.00 74.14           O  
ATOM    140  CG1 ILE A  17     -34.229 -35.175 -17.415  1.00 74.14           C  
ATOM    141  CG2 ILE A  17     -34.278 -36.998 -19.183  1.00 74.14           C  
ATOM    142  CD1 ILE A  17     -32.897 -35.633 -16.804  1.00 74.14           C  
ATOM    143  N   ASP A  18     -37.833 -37.731 -18.773  1.00 77.86           N  
ATOM    144  CA  ASP A  18     -38.580 -38.769 -19.498  1.00 77.86           C  
ATOM    145  C   ASP A  18     -39.779 -38.159 -20.241  1.00 77.86           C  
ATOM    146  CB  ASP A  18     -39.010 -39.889 -18.536  1.00 77.86           C  
ATOM    147  O   ASP A  18     -40.006 -38.454 -21.413  1.00 77.86           O  
ATOM    148  CG  ASP A  18     -37.828 -40.659 -17.926  1.00 77.86           C  
ATOM    149  OD1 ASP A  18     -36.786 -40.794 -18.607  1.00 77.86           O  
ATOM    150  OD2 ASP A  18     -37.971 -41.101 -16.764  1.00 77.86           O  
ATOM    151  N   SER A  19     -40.471 -37.195 -19.618  1.00 78.08           N  
ATOM    152  CA  SER A  19     -41.534 -36.434 -20.288  1.00 78.08           C  
ATOM    153  C   SER A  19     -41.019 -35.562 -21.443  1.00 78.08           C  
ATOM    154  CB  SER A  19     -42.277 -35.564 -19.273  1.00 78.08           C  
ATOM    155  O   SER A  19     -41.784 -35.305 -22.371  1.00 78.08           O  
ATOM    156  OG  SER A  19     -43.371 -34.907 -19.891  1.00 78.08           O  
ATOM    157  N   LEU A  20     -39.760 -35.103 -21.420  1.00 73.41           N  
ATOM    158  CA  LEU A  20     -39.134 -34.426 -22.562  1.00 73.41           C  
ATOM    159  C   LEU A  20     -38.813 -35.415 -23.692  1.00 73.41           C  
ATOM    160  CB  LEU A  20     -37.871 -33.663 -22.108  1.00 73.41           C  
ATOM    161  O   LEU A  20     -39.069 -35.099 -24.855  1.00 73.41           O  
ATOM    162  CG  LEU A  20     -38.158 -32.211 -21.688  1.00 73.41           C  
ATOM    163  CD1 LEU A  20     -36.987 -31.638 -20.884  1.00 73.41           C  
ATOM    164  CD2 LEU A  20     -38.346 -31.309 -22.914  1.00 73.41           C  
ATOM    165  N   LEU A  21     -38.315 -36.610 -23.359  1.00 75.73           N  
ATOM    166  CA  LEU A  21     -38.047 -37.687 -24.319  1.00 75.73           C  
ATOM    167  C   LEU A  21     -39.322 -38.156 -25.038  1.00 75.73           C  
ATOM    168  CB  LEU A  21     -37.314 -38.846 -23.615  1.00 75.73           C  
ATOM    169  O   LEU A  21     -39.281 -38.358 -26.247  1.00 75.73           O  
ATOM    170  CG  LEU A  21     -35.865 -38.523 -23.196  1.00 75.73           C  
ATOM    171  CD1 LEU A  21     -35.312 -39.636 -22.305  1.00 75.73           C  
ATOM    172  CD2 LEU A  21     -34.924 -38.388 -24.399  1.00 75.73           C  
ATOM    173  N   GLU A  22     -40.465 -38.229 -24.349  1.00 77.07           N  
ATOM    174  CA  GLU A  22     -41.765 -38.522 -24.980  1.00 77.07           C  
ATOM    175  C   GLU A  22     -42.276 -37.404 -25.914  1.00 77.07           C  
ATOM    176  CB  GLU A  22     -42.829 -38.814 -23.907  1.00 77.07           C  
ATOM    177  O   GLU A  22     -43.108 -37.668 -26.782  1.00 77.07           O  
ATOM    178  CG  GLU A  22     -42.630 -40.165 -23.200  1.00 77.07           C  
ATOM    179  CD  GLU A  22     -43.828 -40.549 -22.310  1.00 77.07           C  
ATOM    180  OE1 GLU A  22     -44.063 -41.771 -22.153  1.00 77.07           O  
ATOM    181  OE2 GLU A  22     -44.526 -39.637 -21.807  1.00 77.07           O  
ATOM    182  N   THR A  23     -41.797 -36.161 -25.767  1.00 79.53           N  
ATOM    183  CA  THR A  23     -42.206 -35.030 -26.630  1.00 79.53           C  
ATOM    184  C   THR A  23     -41.321 -34.799 -27.854  1.00 79.53           C  
ATOM    185  CB  THR A  23     -42.355 -33.708 -25.858  1.00 79.53           C  
ATOM    186  O   THR A  23     -41.703 -34.012 -28.721  1.00 79.53           O  
ATOM    187  CG2 THR A  23     -43.512 -33.755 -24.861  1.00 79.53           C  
ATOM    188  OG1 THR A  23     -41.186 -33.318 -25.170  1.00 79.53           O  
ATOM    189  N   LEU A  24     -40.161 -35.455 -27.942  1.00 73.32           N  
ATOM    190  CA  LEU A  24     -39.219 -35.290 -29.050  1.00 73.32           C  
ATOM    191  C   LEU A  24     -39.694 -36.026 -30.310  1.00 73.32           C  
ATOM    192  CB  LEU A  24     -37.816 -35.744 -28.597  1.00 73.32           C  
ATOM    193  O   LEU A  24     -40.064 -37.201 -30.275  1.00 73.32           O  
ATOM    194  CG  LEU A  24     -37.062 -34.636 -27.834  1.00 73.32           C  
ATOM    195  CD1 LEU A  24     -35.967 -35.217 -26.942  1.00 73.32           C  
ATOM    196  CD2 LEU A  24     -36.376 -33.669 -28.799  1.00 73.32           C  
ATOM    197  N   SER A  25     -39.635 -35.345 -31.454  1.00 82.09           N  
ATOM    198  CA  SER A  25     -39.829 -35.964 -32.767  1.00 82.09           C  
ATOM    199  C   SER A  25     -38.767 -37.049 -33.015  1.00 82.09           C  
ATOM    200  CB  SER A  25     -39.727 -34.879 -33.844  1.00 82.09           C  
ATOM    201  O   SER A  25     -37.613 -36.870 -32.614  1.00 82.09           O  
ATOM    202  OG  SER A  25     -39.816 -35.411 -35.158  1.00 82.09           O  
ATOM    203  N   PRO A  26     -39.070 -38.140 -33.749  1.00 81.14           N  
ATOM    204  CA  PRO A  26     -38.040 -39.090 -34.180  1.00 81.14           C  
ATOM    205  C   PRO A  26     -36.914 -38.425 -34.997  1.00 81.14           C  
ATOM    206  CB  PRO A  26     -38.788 -40.158 -34.987  1.00 81.14           C  
ATOM    207  O   PRO A  26     -35.774 -38.871 -34.930  1.00 81.14           O  
ATOM    208  CG  PRO A  26     -40.057 -39.446 -35.457  1.00 81.14           C  
ATOM    209  CD  PRO A  26     -40.368 -38.513 -34.290  1.00 81.14           C  
ATOM    210  N   GLU A  27     -37.200 -37.328 -35.707  1.00 81.20           N  
ATOM    211  CA  GLU A  27     -36.189 -36.532 -36.425  1.00 81.20           C  
ATOM    212  C   GLU A  27     -35.273 -35.745 -35.461  1.00 81.20           C  
ATOM    213  CB  GLU A  27     -36.934 -35.612 -37.412  1.00 81.20           C  
ATOM    214  O   GLU A  27     -34.084 -35.569 -35.726  1.00 81.20           O  
ATOM    215  CG  GLU A  27     -36.028 -34.919 -38.446  1.00 81.20           C  
ATOM    216  CD  GLU A  27     -36.824 -34.147 -39.520  1.00 81.20           C  
ATOM    217  OE1 GLU A  27     -36.298 -34.003 -40.650  1.00 81.20           O  
ATOM    218  OE2 GLU A  27     -37.949 -33.683 -39.217  1.00 81.20           O  
ATOM    219  N   GLU A  28     -35.791 -35.332 -34.299  1.00 81.37           N  
ATOM    220  CA  GLU A  28     -35.011 -34.671 -33.244  1.00 81.37           C  
ATOM    221  C   GLU A  28     -34.196 -35.682 -32.423  1.00 81.37           C  
ATOM    222  CB  GLU A  28     -35.929 -33.849 -32.327  1.00 81.37           C  
ATOM    223  O   GLU A  28     -33.066 -35.378 -32.039  1.00 81.37           O  
ATOM    224  CG  GLU A  28     -36.606 -32.668 -33.039  1.00 81.37           C  
ATOM    225  CD  GLU A  28     -37.663 -32.004 -32.145  1.00 81.37           C  
ATOM    226  OE1 GLU A  28     -37.532 -30.786 -31.888  1.00 81.37           O  
ATOM    227  OE2 GLU A  28     -38.612 -32.720 -31.747  1.00 81.37           O  
ATOM    228  N   MET A  29     -34.699 -36.909 -32.222  1.00 80.77           N  
ATOM    229  CA  MET A  29     -33.879 -38.014 -31.705  1.00 80.77           C  
ATOM    230  C   MET A  29     -32.698 -38.325 -32.638  1.00 80.77           C  
ATOM    231  CB  MET A  29     -34.703 -39.287 -31.466  1.00 80.77           C  
ATOM    232  O   MET A  29     -31.590 -38.540 -32.154  1.00 80.77           O  
ATOM    233  CG  MET A  29     -35.676 -39.175 -30.286  1.00 80.77           C  
ATOM    234  SD  MET A  29     -36.101 -40.772 -29.524  1.00 80.77           S  
ATOM    235  CE  MET A  29     -36.826 -41.646 -30.935  1.00 80.77           C  
ATOM    236  N   GLU A  30     -32.884 -38.276 -33.963  1.00 78.91           N  
ATOM    237  CA  GLU A  30     -31.787 -38.500 -34.918  1.00 78.91           C  
ATOM    238  C   GLU A  30     -30.785 -37.321 -34.984  1.00 78.91           C  
ATOM    239  CB  GLU A  30     -32.349 -38.829 -36.319  1.00 78.91           C  
ATOM    240  O   GLU A  30     -29.613 -37.533 -35.313  1.00 78.91           O  
ATOM    241  CG  GLU A  30     -31.423 -39.795 -37.084  1.00 78.91           C  
ATOM    242  CD  GLU A  30     -31.627 -39.780 -38.610  1.00 78.91           C  
ATOM    243  OE1 GLU A  30     -30.588 -39.771 -39.321  1.00 78.91           O  
ATOM    244  OE2 GLU A  30     -32.774 -39.690 -39.084  1.00 78.91           O  
ATOM    245  N   GLU A  31     -31.190 -36.078 -34.669  1.00 78.68           N  
ATOM    246  CA  GLU A  31     -30.247 -34.955 -34.468  1.00 78.68           C  
ATOM    247  C   GLU A  31     -29.519 -35.068 -33.104  1.00 78.68           C  
ATOM    248  CB  GLU A  31     -30.900 -33.564 -34.756  1.00 78.68           C  
ATOM    249  O   GLU A  31     -28.345 -34.702 -33.017  1.00 78.68           O  
ATOM    250  CG  GLU A  31     -29.844 -32.439 -34.963  1.00 78.68           C  
ATOM    251  CD  GLU A  31     -30.304 -31.071 -35.556  1.00 78.68           C  
ATOM    252  OE1 GLU A  31     -29.451 -30.319 -36.104  1.00 78.68           O  
ATOM    253  OE2 GLU A  31     -31.472 -30.633 -35.453  1.00 78.68           O  
ATOM    254  N   LEU A  32     -30.144 -35.667 -32.076  1.00 76.95           N  
ATOM    255  CA  LEU A  32     -29.524 -35.967 -30.773  1.00 76.95           C  
ATOM    256  C   LEU A  32     -28.513 -37.126 -30.821  1.00 76.95           C  
ATOM    257  CB  LEU A  32     -30.616 -36.253 -29.722  1.00 76.95           C  
ATOM    258  O   LEU A  32     -27.419 -36.982 -30.271  1.00 76.95           O  
ATOM    259  CG  LEU A  32     -31.311 -34.996 -29.169  1.00 76.95           C  
ATOM    260  CD1 LEU A  32     -32.573 -35.394 -28.403  1.00 76.95           C  
ATOM    261  CD2 LEU A  32     -30.403 -34.231 -28.197  1.00 76.95           C  
ATOM    262  N   GLU A  33     -28.812 -38.240 -31.500  1.00 78.16           N  
ATOM    263  CA  GLU A  33     -27.823 -39.309 -31.734  1.00 78.16           C  
ATOM    264  C   GLU A  33     -26.622 -38.768 -32.525  1.00 78.16           C  
ATOM    265  CB  GLU A  33     -28.436 -40.524 -32.456  1.00 78.16           C  
ATOM    266  O   GLU A  33     -25.475 -38.984 -32.131  1.00 78.16           O  
ATOM    267  CG  GLU A  33     -29.280 -41.413 -31.526  1.00 78.16           C  
ATOM    268  CD  GLU A  33     -29.583 -42.790 -32.149  1.00 78.16           C  
ATOM    269  OE1 GLU A  33     -29.452 -43.800 -31.417  1.00 78.16           O  
ATOM    270  OE2 GLU A  33     -29.937 -42.830 -33.350  1.00 78.16           O  
ATOM    271  N   LYS A  34     -26.864 -37.949 -33.562  1.00 76.88           N  
ATOM    272  CA  LYS A  34     -25.785 -37.255 -34.288  1.00 76.88           C  
ATOM    273  C   LYS A  34     -24.971 -36.294 -33.425  1.00 76.88           C  
ATOM    274  CB  LYS A  34     -26.331 -36.488 -35.499  1.00 76.88           C  
ATOM    275  O   LYS A  34     -23.818 -36.051 -33.769  1.00 76.88           O  
ATOM    276  CG  LYS A  34     -26.592 -37.409 -36.692  1.00 76.88           C  
ATOM    277  CD  LYS A  34     -26.985 -36.572 -37.919  1.00 76.88           C  
ATOM    278  CE  LYS A  34     -27.581 -37.467 -39.005  1.00 76.88           C  
ATOM    279  NZ  LYS A  34     -28.944 -37.883 -38.611  1.00 76.88           N  
ATOM    280  N   GLU A  35     -25.523 -35.720 -32.353  1.00 71.92           N  
ATOM    281  CA  GLU A  35     -24.758 -34.880 -31.421  1.00 71.92           C  
ATOM    282  C   GLU A  35     -23.932 -35.717 -30.425  1.00 71.92           C  
ATOM    283  CB  GLU A  35     -25.666 -33.821 -30.758  1.00 71.92           C  
ATOM    284  O   GLU A  35     -22.815 -35.320 -30.090  1.00 71.92           O  
ATOM    285  CG  GLU A  35     -24.870 -32.915 -29.792  1.00 71.92           C  
ATOM    286  CD  GLU A  35     -25.380 -31.471 -29.632  1.00 71.92           C  
ATOM    287  OE1 GLU A  35     -24.545 -30.601 -29.265  1.00 71.92           O  
ATOM    288  OE2 GLU A  35     -26.512 -31.130 -30.029  1.00 71.92           O  
ATOM    289  N   LEU A  36     -24.413 -36.899 -30.021  1.00 67.60           N  
ATOM    290  CA  LEU A  36     -23.649 -37.862 -29.214  1.00 67.60           C  
ATOM    291  C   LEU A  36     -22.474 -38.487 -29.984  1.00 67.60           C  
ATOM    292  CB  LEU A  36     -24.609 -38.946 -28.686  1.00 67.60           C  
ATOM    293  O   LEU A  36     -21.391 -38.643 -29.416  1.00 67.60           O  
ATOM    294  CG  LEU A  36     -25.354 -38.514 -27.412  1.00 67.60           C  
ATOM    295  CD1 LEU A  36     -26.577 -39.399 -27.178  1.00 67.60           C  
ATOM    296  CD2 LEU A  36     -24.451 -38.628 -26.176  1.00 67.60           C  
ATOM    297  N   ASP A  37     -22.653 -38.772 -31.276  1.00 62.75           N  
ATOM    298  CA  ASP A  37     -21.605 -39.309 -32.158  1.00 62.75           C  
ATOM    299  C   ASP A  37     -20.485 -38.297 -32.489  1.00 62.75           C  
ATOM    300  CB  ASP A  37     -22.243 -39.885 -33.441  1.00 62.75           C  
ATOM    301  O   ASP A  37     -19.442 -38.677 -33.032  1.00 62.75           O  
ATOM    302  CG  ASP A  37     -22.524 -41.396 -33.404  1.00 62.75           C  
ATOM    303  OD1 ASP A  37     -22.162 -42.062 -32.405  1.00 62.75           O  
ATOM    304  OD2 ASP A  37     -23.015 -41.890 -34.443  1.00 62.75           O  
ATOM    305  N   VAL A  38     -20.617 -37.017 -32.103  1.00 59.11           N  
ATOM    306  CA  VAL A  38     -19.498 -36.052 -32.124  1.00 59.11           C  
ATOM    307  C   VAL A  38     -18.557 -36.317 -30.942  1.00 59.11           C  
ATOM    308  CB  VAL A  38     -19.940 -34.574 -32.217  1.00 59.11           C  
ATOM    309  O   VAL A  38     -18.418 -35.520 -30.011  1.00 59.11           O  
ATOM    310  CG1 VAL A  38     -18.744 -33.660 -32.548  1.00 59.11           C  
ATOM    311  CG2 VAL A  38     -20.955 -34.345 -33.339  1.00 59.11           C  
ATOM    312  N   VAL A  39     -17.867 -37.459 -30.997  1.00 55.53           N  
ATOM    313  CA  VAL A  39     -16.842 -37.869 -30.030  1.00 55.53           C  
ATOM    314  C   VAL A  39     -15.618 -36.952 -30.154  1.00 55.53           C  
ATOM    315  CB  VAL A  39     -16.495 -39.367 -30.186  1.00 55.53           C  
ATOM    316  O   VAL A  39     -14.656 -37.238 -30.868  1.00 55.53           O  
ATOM    317  CG1 VAL A  39     -15.483 -39.824 -29.123  1.00 55.53           C  
ATOM    318  CG2 VAL A  39     -17.740 -40.252 -30.026  1.00 55.53           C  
ATOM    319  N   ASP A  40     -15.668 -35.813 -29.458  1.00 55.57           N  
ATOM    320  CA  ASP A  40     -14.615 -34.792 -29.453  1.00 55.57           C  
ATOM    321  C   ASP A  40     -13.244 -35.398 -29.065  1.00 55.57           C  
ATOM    322  CB  ASP A  40     -14.954 -33.675 -28.452  1.00 55.57           C  
ATOM    323  O   ASP A  40     -13.083 -35.882 -27.936  1.00 55.57           O  
ATOM    324  CG  ASP A  40     -15.545 -32.389 -29.024  1.00 55.57           C  
ATOM    325  OD1 ASP A  40     -15.315 -32.081 -30.214  1.00 55.57           O  
ATOM    326  OD2 ASP A  40     -16.088 -31.643 -28.179  1.00 55.57           O  
ATOM    327  N   PRO A  41     -12.217 -35.312 -29.935  1.00 59.43           N  
ATOM    328  CA  PRO A  41     -11.023 -36.162 -29.864  1.00 59.43           C  
ATOM    329  C   PRO A  41     -10.022 -35.841 -28.738  1.00 59.43           C  
ATOM    330  CB  PRO A  41     -10.379 -36.056 -31.254  1.00 59.43           C  
ATOM    331  O   PRO A  41      -9.002 -36.521 -28.630  1.00 59.43           O  
ATOM    332  CG  PRO A  41     -10.817 -34.678 -31.744  1.00 59.43           C  
ATOM    333  CD  PRO A  41     -12.235 -34.584 -31.195  1.00 59.43           C  
ATOM    334  N   ASP A  42     -10.271 -34.832 -27.895  1.00 60.42           N  
ATOM    335  CA  ASP A  42      -9.418 -34.511 -26.742  1.00 60.42           C  
ATOM    336  C   ASP A  42     -10.203 -34.549 -25.421  1.00 60.42           C  
ATOM    337  CB  ASP A  42      -8.691 -33.168 -26.948  1.00 60.42           C  
ATOM    338  O   ASP A  42     -11.005 -33.666 -25.117  1.00 60.42           O  
ATOM    339  CG  ASP A  42      -7.680 -32.870 -25.826  1.00 60.42           C  
ATOM    340  OD1 ASP A  42      -7.481 -33.744 -24.948  1.00 60.42           O  
ATOM    341  OD2 ASP A  42      -7.124 -31.751 -25.801  1.00 60.42           O  
ATOM    342  N   GLY A  43      -9.931 -35.551 -24.580  1.00 71.76           N  
ATOM    343  CA  GLY A  43     -10.483 -35.669 -23.224  1.00 71.76           C  
ATOM    344  C   GLY A  43      -9.999 -34.596 -22.232  1.00 71.76           C  
ATOM    345  O   GLY A  43     -10.597 -34.439 -21.170  1.00 71.76           O  
ATOM    346  N   SER A  44      -8.945 -33.843 -22.560  1.00 76.26           N  
ATOM    347  CA  SER A  44      -8.331 -32.822 -21.697  1.00 76.26           C  
ATOM    348  C   SER A  44      -9.151 -31.526 -21.598  1.00 76.26           C  
ATOM    349  CB  SER A  44      -6.939 -32.515 -22.259  1.00 76.26           C  
ATOM    350  O   SER A  44      -9.062 -30.803 -20.602  1.00 76.26           O  
ATOM    351  OG  SER A  44      -6.120 -31.819 -21.339  1.00 76.26           O  
ATOM    352  N   VAL A  45      -9.971 -31.217 -22.610  1.00 65.87           N  
ATOM    353  CA  VAL A  45     -10.738 -29.962 -22.673  1.00 65.87           C  
ATOM    354  C   VAL A  45     -11.998 -30.041 -21.787  1.00 65.87           C  
ATOM    355  CB  VAL A  45     -11.092 -29.583 -24.127  1.00 65.87           C  
ATOM    356  O   VAL A  45     -12.822 -30.944 -21.981  1.00 65.87           O  
ATOM    357  CG1 VAL A  45     -11.728 -28.189 -24.196  1.00 65.87           C  
ATOM    358  CG2 VAL A  45      -9.845 -29.548 -25.019  1.00 65.87           C  
ATOM    359  N   PRO A  46     -12.214 -29.107 -20.835  1.00 69.02           N  
ATOM    360  CA  PRO A  46     -13.465 -29.020 -20.078  1.00 69.02           C  
ATOM    361  C   PRO A  46     -14.666 -28.820 -21.007  1.00 69.02           C  
ATOM    362  CB  PRO A  46     -13.300 -27.824 -19.131  1.00 69.02           C  
ATOM    363  O   PRO A  46     -14.567 -28.058 -21.960  1.00 69.02           O  
ATOM    364  CG  PRO A  46     -11.786 -27.683 -18.990  1.00 69.02           C  
ATOM    365  CD  PRO A  46     -11.280 -28.092 -20.372  1.00 69.02           C  
ATOM    366  N   VAL A  47     -15.814 -29.442 -20.715  1.00 70.57           N  
ATOM    367  CA  VAL A  47     -16.986 -29.450 -21.620  1.00 70.57           C  
ATOM    368  C   VAL A  47     -17.404 -28.043 -22.074  1.00 70.57           C  
ATOM    369  CB  VAL A  47     -18.168 -30.217 -20.988  1.00 70.57           C  
ATOM    370  O   VAL A  47     -17.577 -27.816 -23.263  1.00 70.57           O  
ATOM    371  CG1 VAL A  47     -19.423 -30.207 -21.869  1.00 70.57           C  
ATOM    372  CG2 VAL A  47     -17.788 -31.685 -20.742  1.00 70.57           C  
ATOM    373  N   GLY A  48     -17.448 -27.060 -21.167  1.00 72.54           N  
ATOM    374  CA  GLY A  48     -17.770 -25.659 -21.497  1.00 72.54           C  
ATOM    375  C   GLY A  48     -16.703 -24.880 -22.292  1.00 72.54           C  
ATOM    376  O   GLY A  48     -16.868 -23.681 -22.496  1.00 72.54           O  
ATOM    377  N   LEU A  49     -15.604 -25.525 -22.694  1.00 73.20           N  
ATOM    378  CA  LEU A  49     -14.563 -24.999 -23.589  1.00 73.20           C  
ATOM    379  C   LEU A  49     -14.403 -25.850 -24.863  1.00 73.20           C  
ATOM    380  CB  LEU A  49     -13.226 -24.894 -22.826  1.00 73.20           C  
ATOM    381  O   LEU A  49     -13.528 -25.562 -25.679  1.00 73.20           O  
ATOM    382  CG  LEU A  49     -13.185 -23.805 -21.742  1.00 73.20           C  
ATOM    383  CD1 LEU A  49     -11.875 -23.920 -20.960  1.00 73.20           C  
ATOM    384  CD2 LEU A  49     -13.254 -22.394 -22.330  1.00 73.20           C  
ATOM    385  N   ARG A  50     -15.226 -26.890 -25.041  1.00 69.88           N  
ATOM    386  CA  ARG A  50     -15.291 -27.657 -26.287  1.00 69.88           C  
ATOM    387  C   ARG A  50     -16.020 -26.837 -27.343  1.00 69.88           C  
ATOM    388  CB  ARG A  50     -15.979 -29.008 -26.058  1.00 69.88           C  
ATOM    389  O   ARG A  50     -17.057 -26.236 -27.073  1.00 69.88           O  
ATOM    390  CG  ARG A  50     -15.100 -29.916 -25.193  1.00 69.88           C  
ATOM    391  CD  ARG A  50     -15.772 -31.245 -24.848  1.00 69.88           C  
ATOM    392  NE  ARG A  50     -14.894 -31.995 -23.931  1.00 69.88           N  
ATOM    393  NH1 ARG A  50     -14.237 -33.664 -25.376  1.00 69.88           N  
ATOM    394  NH2 ARG A  50     -13.138 -33.317 -23.476  1.00 69.88           N  
ATOM    395  CZ  ARG A  50     -14.115 -33.002 -24.265  1.00 69.88           C  
ATOM    396  N   GLN A  51     -15.468 -26.811 -28.548  1.00 64.81           N  
ATOM    397  CA  GLN A  51     -16.050 -26.132 -29.697  1.00 64.81           C  
ATOM    398  C   GLN A  51     -16.052 -27.121 -30.859  1.00 64.81           C  
ATOM    399  CB  GLN A  51     -15.252 -24.844 -29.989  1.00 64.81           C  
ATOM    400  O   GLN A  51     -14.979 -27.552 -31.280  1.00 64.81           O  
ATOM    401  CG  GLN A  51     -15.830 -24.056 -31.177  1.00 64.81           C  
ATOM    402  CD  GLN A  51     -15.152 -22.707 -31.423  1.00 64.81           C  
ATOM    403  NE2 GLN A  51     -15.502 -22.024 -32.493  1.00 64.81           N  
ATOM    404  OE1 GLN A  51     -14.319 -22.220 -30.677  1.00 64.81           O  
ATOM    405  N   ARG A  52     -17.248 -27.455 -31.376  1.00 64.45           N  
ATOM    406  CA  ARG A  52     -17.409 -28.333 -32.549  1.00 64.45           C  
ATOM    407  C   ARG A  52     -16.458 -27.884 -33.663  1.00 64.45           C  
ATOM    408  CB  ARG A  52     -18.858 -28.327 -33.087  1.00 64.45           C  
ATOM    409  O   ARG A  52     -16.312 -26.683 -33.901  1.00 64.45           O  
ATOM    410  CG  ARG A  52     -19.956 -28.858 -32.141  1.00 64.45           C  
ATOM    411  CD  ARG A  52     -21.284 -28.972 -32.920  1.00 64.45           C  
ATOM    412  NE  ARG A  52     -22.471 -29.226 -32.069  1.00 64.45           N  
ATOM    413  NH1 ARG A  52     -24.081 -29.039 -33.711  1.00 64.45           N  
ATOM    414  NH2 ARG A  52     -24.711 -29.360 -31.626  1.00 64.45           N  
ATOM    415  CZ  ARG A  52     -23.738 -29.211 -32.466  1.00 64.45           C  
ATOM    416  N   ASN A  53     -15.832 -28.827 -34.362  1.00 66.04           N  
ATOM    417  CA  ASN A  53     -14.842 -28.512 -35.389  1.00 66.04           C  
ATOM    418  C   ASN A  53     -15.505 -27.894 -36.640  1.00 66.04           C  
ATOM    419  CB  ASN A  53     -14.029 -29.784 -35.685  1.00 66.04           C  
ATOM    420  O   ASN A  53     -15.986 -28.606 -37.515  1.00 66.04           O  
ATOM    421  CG  ASN A  53     -12.818 -29.522 -36.565  1.00 66.04           C  
ATOM    422  ND2 ASN A  53     -12.032 -30.540 -36.817  1.00 66.04           N  
ATOM    423  OD1 ASN A  53     -12.550 -28.415 -37.016  1.00 66.04           O  
ATOM    424  N   GLN A  54     -15.516 -26.560 -36.737  1.00 67.06           N  
ATOM    425  CA  GLN A  54     -16.171 -25.780 -37.808  1.00 67.06           C  
ATOM    426  C   GLN A  54     -15.419 -25.820 -39.162  1.00 67.06           C  
ATOM    427  CB  GLN A  54     -16.399 -24.327 -37.327  1.00 67.06           C  
ATOM    428  O   GLN A  54     -15.476 -24.865 -39.937  1.00 67.06           O  
ATOM    429  CG  GLN A  54     -17.327 -24.222 -36.106  1.00 67.06           C  
ATOM    430  CD  GLN A  54     -17.481 -22.807 -35.553  1.00 67.06           C  
ATOM    431  NE2 GLN A  54     -18.056 -22.664 -34.378  1.00 67.06           N  
ATOM    432  OE1 GLN A  54     -17.083 -21.806 -36.122  1.00 67.06           O  
ATOM    433  N   THR A  55     -14.668 -26.890 -39.444  1.00 57.99           N  
ATOM    434  CA  THR A  55     -13.708 -26.949 -40.557  1.00 57.99           C  
ATOM    435  C   THR A  55     -13.955 -28.154 -41.464  1.00 57.99           C  
ATOM    436  CB  THR A  55     -12.250 -26.945 -40.051  1.00 57.99           C  
ATOM    437  O   THR A  55     -13.343 -29.202 -41.300  1.00 57.99           O  
ATOM    438  CG2 THR A  55     -11.275 -26.575 -41.170  1.00 57.99           C  
ATOM    439  OG1 THR A  55     -12.053 -26.007 -39.018  1.00 57.99           O  
ATOM    440  N   GLU A  56     -14.778 -27.978 -42.501  1.00 64.74           N  
ATOM    441  CA  GLU A  56     -14.972 -28.978 -43.573  1.00 64.74           C  
ATOM    442  C   GLU A  56     -13.730 -29.163 -44.472  1.00 64.74           C  
ATOM    443  CB  GLU A  56     -16.145 -28.543 -44.463  1.00 64.74           C  
ATOM    444  O   GLU A  56     -13.658 -30.081 -45.290  1.00 64.74           O  
ATOM    445  CG  GLU A  56     -17.493 -28.483 -43.728  1.00 64.74           C  
ATOM    446  CD  GLU A  56     -18.631 -27.990 -44.637  1.00 64.74           C  
ATOM    447  OE1 GLU A  56     -19.795 -28.104 -44.200  1.00 64.74           O  
ATOM    448  OE2 GLU A  56     -18.327 -27.450 -45.727  1.00 64.74           O  
ATOM    449  N   LYS A  57     -12.732 -28.277 -44.359  1.00 67.62           N  
ATOM    450  CA  LYS A  57     -11.512 -28.335 -45.171  1.00 67.62           C  
ATOM    451  C   LYS A  57     -10.641 -29.511 -44.739  1.00 67.62           C  
ATOM    452  CB  LYS A  57     -10.712 -27.029 -45.086  1.00 67.62           C  
ATOM    453  O   LYS A  57     -10.109 -29.515 -43.631  1.00 67.62           O  
ATOM    454  CG  LYS A  57     -11.484 -25.835 -45.657  1.00 67.62           C  
ATOM    455  CD  LYS A  57     -10.639 -24.564 -45.544  1.00 67.62           C  
ATOM    456  CE  LYS A  57     -11.440 -23.386 -46.100  1.00 67.62           C  
ATOM    457  NZ  LYS A  57     -10.706 -22.111 -45.928  1.00 67.62           N  
ATOM    458  N   GLN A  58     -10.408 -30.442 -45.662  1.00 68.45           N  
ATOM    459  CA  GLN A  58      -9.384 -31.473 -45.500  1.00 68.45           C  
ATOM    460  C   GLN A  58      -8.002 -30.852 -45.226  1.00 68.45           C  
ATOM    461  CB  GLN A  58      -9.341 -32.397 -46.726  1.00 68.45           C  
ATOM    462  O   GLN A  58      -7.683 -29.746 -45.679  1.00 68.45           O  
ATOM    463  CG  GLN A  58     -10.627 -33.229 -46.876  1.00 68.45           C  
ATOM    464  CD  GLN A  58     -10.517 -34.309 -47.951  1.00 68.45           C  
ATOM    465  NE2 GLN A  58     -11.481 -35.196 -48.046  1.00 68.45           N  
ATOM    466  OE1 GLN A  58      -9.573 -34.381 -48.719  1.00 68.45           O  
ATOM    467  N   SER A  59      -7.175 -31.578 -44.472  1.00 62.48           N  
ATOM    468  CA  SER A  59      -5.875 -31.117 -43.976  1.00 62.48           C  
ATOM    469  C   SER A  59      -4.957 -30.657 -45.111  1.00 62.48           C  
ATOM    470  CB  SER A  59      -5.208 -32.239 -43.172  1.00 62.48           C  
ATOM    471  O   SER A  59      -4.503 -31.464 -45.923  1.00 62.48           O  
ATOM    472  OG  SER A  59      -5.233 -33.451 -43.900  1.00 62.48           O  
ATOM    473  N   THR A  60      -4.658 -29.355 -45.155  1.00 65.02           N  
ATOM    474  CA  THR A  60      -3.864 -28.716 -46.218  1.00 65.02           C  
ATOM    475  C   THR A  60      -2.359 -28.972 -46.038  1.00 65.02           C  
ATOM    476  CB  THR A  60      -4.201 -27.218 -46.336  1.00 65.02           C  
ATOM    477  O   THR A  60      -1.575 -28.057 -45.796  1.00 65.02           O  
ATOM    478  CG2 THR A  60      -3.753 -26.623 -47.672  1.00 65.02           C  
ATOM    479  OG1 THR A  60      -5.598 -27.015 -46.260  1.00 65.02           O  
ATOM    480  N   GLY A  61      -1.960 -30.240 -46.156  1.00 71.19           N  
ATOM    481  CA  GLY A  61      -0.577 -30.697 -46.028  1.00 71.19           C  
ATOM    482  C   GLY A  61      -0.065 -30.799 -44.587  1.00 71.19           C  
ATOM    483  O   GLY A  61      -0.773 -30.538 -43.614  1.00 71.19           O  
ATOM    484  N   VAL A  62       1.197 -31.214 -44.454  1.00 75.48           N  
ATOM    485  CA  VAL A  62       1.884 -31.343 -43.160  1.00 75.48           C  
ATOM    486  C   VAL A  62       2.280 -29.956 -42.648  1.00 75.48           C  
ATOM    487  CB  VAL A  62       3.119 -32.262 -43.269  1.00 75.48           C  
ATOM    488  O   VAL A  62       2.853 -29.158 -43.391  1.00 75.48           O  
ATOM    489  CG1 VAL A  62       3.751 -32.519 -41.894  1.00 75.48           C  
ATOM    490  CG2 VAL A  62       2.764 -33.628 -43.876  1.00 75.48           C  
ATOM    491  N   TYR A  63       2.017 -29.670 -41.368  1.00 78.57           N  
ATOM    492  CA  TYR A  63       2.381 -28.398 -40.738  1.00 78.57           C  
ATOM    493  C   TYR A  63       3.899 -28.151 -40.794  1.00 78.57           C  
ATOM    494  CB  TYR A  63       1.861 -28.361 -39.293  1.00 78.57           C  
ATOM    495  O   TYR A  63       4.682 -28.754 -40.056  1.00 78.57           O  
ATOM    496  CG  TYR A  63       2.438 -27.228 -38.460  1.00 78.57           C  
ATOM    497  CD1 TYR A  63       3.411 -27.511 -37.482  1.00 78.57           C  
ATOM    498  CD2 TYR A  63       2.042 -25.895 -38.690  1.00 78.57           C  
ATOM    499  CE1 TYR A  63       3.973 -26.474 -36.716  1.00 78.57           C  
ATOM    500  CE2 TYR A  63       2.618 -24.850 -37.941  1.00 78.57           C  
ATOM    501  OH  TYR A  63       4.125 -24.147 -36.202  1.00 78.57           O  
ATOM    502  CZ  TYR A  63       3.577 -25.140 -36.948  1.00 78.57           C  
ATOM    503  N   ASN A  64       4.314 -27.224 -41.658  1.00 81.87           N  
ATOM    504  CA  ASN A  64       5.715 -26.870 -41.834  1.00 81.87           C  
ATOM    505  C   ASN A  64       6.075 -25.635 -40.987  1.00 81.87           C  
ATOM    506  CB  ASN A  64       6.022 -26.754 -43.336  1.00 81.87           C  
ATOM    507  O   ASN A  64       5.879 -24.487 -41.395  1.00 81.87           O  
ATOM    508  CG  ASN A  64       7.519 -26.738 -43.587  1.00 81.87           C  
ATOM    509  ND2 ASN A  64       7.951 -26.985 -44.800  1.00 81.87           N  
ATOM    510  OD1 ASN A  64       8.313 -26.505 -42.689  1.00 81.87           O  
ATOM    511  N   ARG A  65       6.602 -25.885 -39.779  1.00 84.95           N  
ATOM    512  CA  ARG A  65       6.938 -24.860 -38.768  1.00 84.95           C  
ATOM    513  C   ARG A  65       7.817 -23.729 -39.309  1.00 84.95           C  
ATOM    514  CB  ARG A  65       7.625 -25.556 -37.576  1.00 84.95           C  
ATOM    515  O   ARG A  65       7.666 -22.589 -38.880  1.00 84.95           O  
ATOM    516  CG  ARG A  65       7.989 -24.590 -36.434  1.00 84.95           C  
ATOM    517  CD  ARG A  65       8.672 -25.325 -35.273  1.00 84.95           C  
ATOM    518  NE  ARG A  65       9.051 -24.392 -34.189  1.00 84.95           N  
ATOM    519  NH1 ARG A  65      11.102 -23.722 -35.006  1.00 84.95           N  
ATOM    520  NH2 ARG A  65      10.298 -22.795 -33.147  1.00 84.95           N  
ATOM    521  CZ  ARG A  65      10.147 -23.652 -34.118  1.00 84.95           C  
ATOM    522  N   GLU A  66       8.746 -24.036 -40.209  1.00 87.42           N  
ATOM    523  CA  GLU A  66       9.694 -23.062 -40.757  1.00 87.42           C  
ATOM    524  C   GLU A  66       9.021 -22.092 -41.737  1.00 87.42           C  
ATOM    525  CB  GLU A  66      10.839 -23.849 -41.395  1.00 87.42           C  
ATOM    526  O   GLU A  66       9.296 -20.892 -41.702  1.00 87.42           O  
ATOM    527  CG  GLU A  66      12.013 -22.968 -41.829  1.00 87.42           C  
ATOM    528  CD  GLU A  66      13.253 -23.844 -42.036  1.00 87.42           C  
ATOM    529  OE1 GLU A  66      14.271 -23.556 -41.371  1.00 87.42           O  
ATOM    530  OE2 GLU A  66      13.131 -24.840 -42.781  1.00 87.42           O  
ATOM    531  N   ALA A  67       8.054 -22.573 -42.526  1.00 85.85           N  
ATOM    532  CA  ALA A  67       7.220 -21.721 -43.370  1.00 85.85           C  
ATOM    533  C   ALA A  67       6.306 -20.806 -42.534  1.00 85.85           C  
ATOM    534  CB  ALA A  67       6.421 -22.614 -44.327  1.00 85.85           C  
ATOM    535  O   ALA A  67       6.155 -19.630 -42.863  1.00 85.85           O  
ATOM    536  N   MET A  68       5.750 -21.308 -41.421  1.00 85.88           N  
ATOM    537  CA  MET A  68       4.948 -20.483 -40.507  1.00 85.88           C  
ATOM    538  C   MET A  68       5.789 -19.380 -39.846  1.00 85.88           C  
ATOM    539  CB  MET A  68       4.267 -21.352 -39.438  1.00 85.88           C  
ATOM    540  O   MET A  68       5.352 -18.234 -39.805  1.00 85.88           O  
ATOM    541  CG  MET A  68       3.200 -20.544 -38.678  1.00 85.88           C  
ATOM    542  SD  MET A  68       2.750 -21.187 -37.046  1.00 85.88           S  
ATOM    543  CE  MET A  68       4.229 -20.712 -36.111  1.00 85.88           C  
ATOM    544  N   LEU A  69       6.999 -19.691 -39.366  1.00 86.32           N  
ATOM    545  CA  LEU A  69       7.886 -18.683 -38.771  1.00 86.32           C  
ATOM    546  C   LEU A  69       8.315 -17.623 -39.792  1.00 86.32           C  
ATOM    547  CB  LEU A  69       9.103 -19.357 -38.123  1.00 86.32           C  
ATOM    548  O   LEU A  69       8.173 -16.437 -39.511  1.00 86.32           O  
ATOM    549  CG  LEU A  69       8.774 -20.096 -36.817  1.00 86.32           C  
ATOM    550  CD1 LEU A  69      10.015 -20.852 -36.348  1.00 86.32           C  
ATOM    551  CD2 LEU A  69       8.348 -19.162 -35.680  1.00 86.32           C  
ATOM    552  N   ASN A  70       8.715 -18.032 -41.001  1.00 88.99           N  
ATOM    553  CA  ASN A  70       9.004 -17.097 -42.092  1.00 88.99           C  
ATOM    554  C   ASN A  70       7.797 -16.206 -42.436  1.00 88.99           C  
ATOM    555  CB  ASN A  70       9.456 -17.881 -43.335  1.00 88.99           C  
ATOM    556  O   ASN A  70       7.974 -15.025 -42.728  1.00 88.99           O  
ATOM    557  CG  ASN A  70      10.945 -18.162 -43.329  1.00 88.99           C  
ATOM    558  ND2 ASN A  70      11.359 -19.348 -42.961  1.00 88.99           N  
ATOM    559  OD1 ASN A  70      11.742 -17.314 -43.682  1.00 88.99           O  
ATOM    560  N   PHE A  71       6.568 -16.735 -42.392  1.00 89.49           N  
ATOM    561  CA  PHE A  71       5.360 -15.929 -42.582  1.00 89.49           C  
ATOM    562  C   PHE A  71       5.173 -14.910 -41.449  1.00 89.49           C  
ATOM    563  CB  PHE A  71       4.135 -16.839 -42.746  1.00 89.49           C  
ATOM    564  O   PHE A  71       4.989 -13.726 -41.730  1.00 89.49           O  
ATOM    565  CG  PHE A  71       2.848 -16.064 -42.949  1.00 89.49           C  
ATOM    566  CD1 PHE A  71       1.998 -15.804 -41.856  1.00 89.49           C  
ATOM    567  CD2 PHE A  71       2.528 -15.549 -44.219  1.00 89.49           C  
ATOM    568  CE1 PHE A  71       0.836 -15.033 -42.034  1.00 89.49           C  
ATOM    569  CE2 PHE A  71       1.368 -14.775 -44.396  1.00 89.49           C  
ATOM    570  CZ  PHE A  71       0.522 -14.517 -43.303  1.00 89.49           C  
ATOM    571  N   CYS A  72       5.292 -15.332 -40.185  1.00 88.05           N  
ATOM    572  CA  CYS A  72       5.218 -14.434 -39.031  1.00 88.05           C  
ATOM    573  C   CYS A  72       6.271 -13.317 -39.108  1.00 88.05           C  
ATOM    574  CB  CYS A  72       5.365 -15.243 -37.734  1.00 88.05           C  
ATOM    575  O   CYS A  72       5.912 -12.149 -39.020  1.00 88.05           O  
ATOM    576  SG  CYS A  72       3.920 -16.316 -37.475  1.00 88.05           S  
ATOM    577  N   GLU A  73       7.542 -13.644 -39.354  1.00 89.15           N  
ATOM    578  CA  GLU A  73       8.621 -12.656 -39.495  1.00 89.15           C  
ATOM    579  C   GLU A  73       8.379 -11.679 -40.655  1.00 89.15           C  
ATOM    580  CB  GLU A  73       9.955 -13.383 -39.721  1.00 89.15           C  
ATOM    581  O   GLU A  73       8.672 -10.485 -40.542  1.00 89.15           O  
ATOM    582  CG  GLU A  73      10.468 -14.084 -38.454  1.00 89.15           C  
ATOM    583  CD  GLU A  73      11.747 -14.891 -38.721  1.00 89.15           C  
ATOM    584  OE1 GLU A  73      11.910 -15.939 -38.053  1.00 89.15           O  
ATOM    585  OE2 GLU A  73      12.549 -14.441 -39.573  1.00 89.15           O  
ATOM    586  N   LYS A  74       7.813 -12.159 -41.770  1.00 90.68           N  
ATOM    587  CA  LYS A  74       7.517 -11.339 -42.951  1.00 90.68           C  
ATOM    588  C   LYS A  74       6.325 -10.405 -42.731  1.00 90.68           C  
ATOM    589  CB  LYS A  74       7.359 -12.272 -44.158  1.00 90.68           C  
ATOM    590  O   LYS A  74       6.388  -9.259 -43.171  1.00 90.68           O  
ATOM    591  CG  LYS A  74       7.416 -11.549 -45.510  1.00 90.68           C  
ATOM    592  CD  LYS A  74       7.566 -12.584 -46.636  1.00 90.68           C  
ATOM    593  CE  LYS A  74       7.854 -11.906 -47.980  1.00 90.68           C  
ATOM    594  NZ  LYS A  74       8.214 -12.902 -49.021  1.00 90.68           N  
ATOM    595  N   GLU A  75       5.285 -10.837 -42.016  1.00 85.52           N  
ATOM    596  CA  GLU A  75       4.193  -9.949 -41.594  1.00 85.52           C  
ATOM    597  C   GLU A  75       4.636  -8.967 -40.499  1.00 85.52           C  
ATOM    598  CB  GLU A  75       2.946 -10.741 -41.163  1.00 85.52           C  
ATOM    599  O   GLU A  75       4.307  -7.787 -40.588  1.00 85.52           O  
ATOM    600  CG  GLU A  75       2.246 -11.505 -42.302  1.00 85.52           C  
ATOM    601  CD  GLU A  75       1.941 -10.644 -43.539  1.00 85.52           C  
ATOM    602  OE1 GLU A  75       2.298 -11.067 -44.666  1.00 85.52           O  
ATOM    603  OE2 GLU A  75       1.411  -9.519 -43.417  1.00 85.52           O  
ATOM    604  N   THR A  76       5.461  -9.381 -39.529  1.00 87.12           N  
ATOM    605  CA  THR A  76       6.044  -8.458 -38.537  1.00 87.12           C  
ATOM    606  C   THR A  76       6.902  -7.382 -39.209  1.00 87.12           C  
ATOM    607  CB  THR A  76       6.858  -9.213 -37.472  1.00 87.12           C  
ATOM    608  O   THR A  76       6.767  -6.207 -38.872  1.00 87.12           O  
ATOM    609  CG2 THR A  76       7.449  -8.296 -36.401  1.00 87.12           C  
ATOM    610  OG1 THR A  76       6.032 -10.117 -36.778  1.00 87.12           O  
ATOM    611  N   LYS A  77       7.723  -7.735 -40.212  1.00 88.20           N  
ATOM    612  CA  LYS A  77       8.476  -6.748 -41.007  1.00 88.20           C  
ATOM    613  C   LYS A  77       7.563  -5.796 -41.786  1.00 88.20           C  
ATOM    614  CB  LYS A  77       9.487  -7.445 -41.935  1.00 88.20           C  
ATOM    615  O   LYS A  77       7.815  -4.596 -41.766  1.00 88.20           O  
ATOM    616  CG  LYS A  77      10.768  -7.814 -41.170  1.00 88.20           C  
ATOM    617  CD  LYS A  77      11.791  -8.534 -42.060  1.00 88.20           C  
ATOM    618  CE  LYS A  77      13.082  -8.754 -41.259  1.00 88.20           C  
ATOM    619  NZ  LYS A  77      14.071  -9.588 -41.987  1.00 88.20           N  
ATOM    620  N   LYS A  78       6.486  -6.284 -42.417  1.00 87.68           N  
ATOM    621  CA  LYS A  78       5.491  -5.418 -43.085  1.00 87.68           C  
ATOM    622  C   LYS A  78       4.796  -4.463 -42.115  1.00 87.68           C  
ATOM    623  CB  LYS A  78       4.395  -6.254 -43.745  1.00 87.68           C  
ATOM    624  O   LYS A  78       4.596  -3.303 -42.462  1.00 87.68           O  
ATOM    625  CG  LYS A  78       4.784  -6.945 -45.056  1.00 87.68           C  
ATOM    626  CD  LYS A  78       3.605  -7.865 -45.378  1.00 87.68           C  
ATOM    627  CE  LYS A  78       3.719  -8.630 -46.687  1.00 87.68           C  
ATOM    628  NZ  LYS A  78       2.534  -9.510 -46.800  1.00 87.68           N  
ATOM    629  N   LEU A  79       4.409  -4.943 -40.931  1.00 82.96           N  
ATOM    630  CA  LEU A  79       3.734  -4.137 -39.914  1.00 82.96           C  
ATOM    631  C   LEU A  79       4.650  -3.000 -39.445  1.00 82.96           C  
ATOM    632  CB  LEU A  79       3.295  -5.054 -38.757  1.00 82.96           C  
ATOM    633  O   LEU A  79       4.273  -1.837 -39.530  1.00 82.96           O  
ATOM    634  CG  LEU A  79       2.401  -4.355 -37.714  1.00 82.96           C  
ATOM    635  CD1 LEU A  79       1.010  -4.051 -38.278  1.00 82.96           C  
ATOM    636  CD2 LEU A  79       2.229  -5.264 -36.497  1.00 82.96           C  
ATOM    637  N   MET A  80       5.888  -3.340 -39.084  1.00 80.68           N  
ATOM    638  CA  MET A  80       6.922  -2.390 -38.669  1.00 80.68           C  
ATOM    639  C   MET A  80       7.244  -1.366 -39.773  1.00 80.68           C  
ATOM    640  CB  MET A  80       8.148  -3.225 -38.276  1.00 80.68           C  
ATOM    641  O   MET A  80       7.321  -0.170 -39.511  1.00 80.68           O  
ATOM    642  CG  MET A  80       9.229  -2.458 -37.514  1.00 80.68           C  
ATOM    643  SD  MET A  80      10.733  -3.439 -37.214  1.00 80.68           S  
ATOM    644  CE  MET A  80      10.069  -4.860 -36.300  1.00 80.68           C  
ATOM    645  N   GLN A  81       7.351  -1.804 -41.033  1.00 79.49           N  
ATOM    646  CA  GLN A  81       7.556  -0.908 -42.178  1.00 79.49           C  
ATOM    647  C   GLN A  81       6.355   0.028 -42.413  1.00 79.49           C  
ATOM    648  CB  GLN A  81       7.874  -1.764 -43.417  1.00 79.49           C  
ATOM    649  O   GLN A  81       6.538   1.183 -42.798  1.00 79.49           O  
ATOM    650  CG  GLN A  81       8.360  -0.925 -44.609  1.00 79.49           C  
ATOM    651  CD  GLN A  81       8.813  -1.773 -45.797  1.00 79.49           C  
ATOM    652  NE2 GLN A  81       9.590  -1.209 -46.695  1.00 79.49           N  
ATOM    653  OE1 GLN A  81       8.481  -2.939 -45.956  1.00 79.49           O  
ATOM    654  N   ARG A  82       5.127  -0.439 -42.146  1.00 80.46           N  
ATOM    655  CA  ARG A  82       3.913   0.383 -42.223  1.00 80.46           C  
ATOM    656  C   ARG A  82       3.874   1.437 -41.115  1.00 80.46           C  
ATOM    657  CB  ARG A  82       2.673  -0.524 -42.207  1.00 80.46           C  
ATOM    658  O   ARG A  82       3.553   2.585 -41.411  1.00 80.46           O  
ATOM    659  CG  ARG A  82       1.402   0.254 -42.566  1.00 80.46           C  
ATOM    660  CD  ARG A  82       0.181  -0.672 -42.530  1.00 80.46           C  
ATOM    661  NE  ARG A  82      -1.027   0.027 -43.010  1.00 80.46           N  
ATOM    662  NH1 ARG A  82      -0.875  -0.534 -45.235  1.00 80.46           N  
ATOM    663  NH2 ARG A  82      -2.518   0.805 -44.542  1.00 80.46           N  
ATOM    664  CZ  ARG A  82      -1.468   0.091 -44.255  1.00 80.46           C  
ATOM    665  N   GLU A  83       4.230   1.078 -39.884  1.00 78.35           N  
ATOM    666  CA  GLU A  83       4.310   2.023 -38.761  1.00 78.35           C  
ATOM    667  C   GLU A  83       5.350   3.122 -39.027  1.00 78.35           C  
ATOM    668  CB  GLU A  83       4.575   1.268 -37.445  1.00 78.35           C  
ATOM    669  O   GLU A  83       5.005   4.300 -38.945  1.00 78.35           O  
ATOM    670  CG  GLU A  83       3.323   0.480 -37.016  1.00 78.35           C  
ATOM    671  CD  GLU A  83       3.488  -0.311 -35.709  1.00 78.35           C  
ATOM    672  OE1 GLU A  83       2.439  -0.576 -35.078  1.00 78.35           O  
ATOM    673  OE2 GLU A  83       4.631  -0.704 -35.381  1.00 78.35           O  
ATOM    674  N   MET A  84       6.557   2.760 -39.485  1.00 72.55           N  
ATOM    675  CA  MET A  84       7.588   3.729 -39.897  1.00 72.55           C  
ATOM    676  C   MET A  84       7.064   4.721 -40.951  1.00 72.55           C  
ATOM    677  CB  MET A  84       8.826   2.987 -40.432  1.00 72.55           C  
ATOM    678  O   MET A  84       7.194   5.931 -40.775  1.00 72.55           O  
ATOM    679  CG  MET A  84       9.594   2.212 -39.350  1.00 72.55           C  
ATOM    680  SD  MET A  84      10.455   3.199 -38.093  1.00 72.55           S  
ATOM    681  CE  MET A  84      11.764   3.963 -39.088  1.00 72.55           C  
ATOM    682  N   SER A  85       6.382   4.235 -41.999  1.00 74.94           N  
ATOM    683  CA  SER A  85       5.827   5.103 -43.054  1.00 74.94           C  
ATOM    684  C   SER A  85       4.725   6.062 -42.569  1.00 74.94           C  
ATOM    685  CB  SER A  85       5.325   4.252 -44.227  1.00 74.94           C  
ATOM    686  O   SER A  85       4.535   7.140 -43.139  1.00 74.94           O  
ATOM    687  OG  SER A  85       4.159   3.500 -43.915  1.00 74.94           O  
ATOM    688  N   MET A  86       4.002   5.707 -41.499  1.00 63.47           N  
ATOM    689  CA  MET A  86       2.993   6.589 -40.902  1.00 63.47           C  
ATOM    690  C   MET A  86       3.609   7.669 -40.007  1.00 63.47           C  
ATOM    691  CB  MET A  86       1.943   5.778 -40.130  1.00 63.47           C  
ATOM    692  O   MET A  86       3.054   8.764 -39.933  1.00 63.47           O  
ATOM    693  CG  MET A  86       1.006   5.025 -41.084  1.00 63.47           C  
ATOM    694  SD  MET A  86      -0.520   4.375 -40.337  1.00 63.47           S  
ATOM    695  CE  MET A  86      -1.409   5.928 -40.016  1.00 63.47           C  
ATOM    696  N   ASP A  87       4.742   7.404 -39.357  1.00 61.07           N  
ATOM    697  CA  ASP A  87       5.427   8.410 -38.536  1.00 61.07           C  
ATOM    698  C   ASP A  87       6.294   9.370 -39.364  1.00 61.07           C  
ATOM    699  CB  ASP A  87       6.194   7.732 -37.387  1.00 61.07           C  
ATOM    700  O   ASP A  87       6.342  10.557 -39.042  1.00 61.07           O  
ATOM    701  CG  ASP A  87       5.486   7.864 -36.026  1.00 61.07           C  
ATOM    702  OD1 ASP A  87       4.241   8.090 -35.976  1.00 61.07           O  
ATOM    703  OD2 ASP A  87       6.206   7.758 -35.012  1.00 61.07           O  
ATOM    704  N   GLU A  88       6.880   8.928 -40.485  1.00 60.00           N  
ATOM    705  CA  GLU A  88       7.479   9.849 -41.468  1.00 60.00           C  
ATOM    706  C   GLU A  88       6.439  10.843 -42.005  1.00 60.00           C  
ATOM    707  CB  GLU A  88       8.126   9.081 -42.633  1.00 60.00           C  
ATOM    708  O   GLU A  88       6.703  12.044 -42.047  1.00 60.00           O  
ATOM    709  CG  GLU A  88       9.433   8.396 -42.214  1.00 60.00           C  
ATOM    710  CD  GLU A  88      10.171   7.788 -43.415  1.00 60.00           C  
ATOM    711  OE1 GLU A  88      11.368   8.115 -43.579  1.00 60.00           O  
ATOM    712  OE2 GLU A  88       9.542   6.988 -44.147  1.00 60.00           O  
ATOM    713  N   SER A  89       5.226  10.367 -42.318  1.00 57.27           N  
ATOM    714  CA  SER A  89       4.119  11.219 -42.781  1.00 57.27           C  
ATOM    715  C   SER A  89       3.789  12.330 -41.768  1.00 57.27           C  
ATOM    716  CB  SER A  89       2.871  10.375 -43.075  1.00 57.27           C  
ATOM    717  O   SER A  89       3.787  13.510 -42.120  1.00 57.27           O  
ATOM    718  OG  SER A  89       3.119   9.374 -44.053  1.00 57.27           O  
ATOM    719  N   LYS A  90       3.622  11.983 -40.480  1.00 55.42           N  
ATOM    720  CA  LYS A  90       3.372  12.968 -39.407  1.00 55.42           C  
ATOM    721  C   LYS A  90       4.543  13.930 -39.188  1.00 55.42           C  
ATOM    722  CB  LYS A  90       3.118  12.257 -38.078  1.00 55.42           C  
ATOM    723  O   LYS A  90       4.330  15.097 -38.857  1.00 55.42           O  
ATOM    724  CG  LYS A  90       1.834  11.420 -38.031  1.00 55.42           C  
ATOM    725  CD  LYS A  90       1.816  10.713 -36.672  1.00 55.42           C  
ATOM    726  CE  LYS A  90       0.932   9.471 -36.664  1.00 55.42           C  
ATOM    727  NZ  LYS A  90       1.484   8.509 -35.678  1.00 55.42           N  
ATOM    728  N   GLN A  91       5.783  13.457 -39.335  1.00 53.30           N  
ATOM    729  CA  GLN A  91       6.973  14.299 -39.189  1.00 53.30           C  
ATOM    730  C   GLN A  91       7.162  15.297 -40.336  1.00 53.30           C  
ATOM    731  CB  GLN A  91       8.239  13.446 -39.042  1.00 53.30           C  
ATOM    732  O   GLN A  91       7.886  16.273 -40.144  1.00 53.30           O  
ATOM    733  CG  GLN A  91       8.447  12.950 -37.604  1.00 53.30           C  
ATOM    734  CD  GLN A  91       9.911  12.615 -37.340  1.00 53.30           C  
ATOM    735  NE2 GLN A  91      10.208  11.444 -36.823  1.00 53.30           N  
ATOM    736  OE1 GLN A  91      10.809  13.420 -37.585  1.00 53.30           O  
ATOM    737  N   VAL A  92       6.550  15.074 -41.502  1.00 52.40           N  
ATOM    738  CA  VAL A  92       6.520  16.067 -42.585  1.00 52.40           C  
ATOM    739  C   VAL A  92       5.451  17.122 -42.300  1.00 52.40           C  
ATOM    740  CB  VAL A  92       6.357  15.395 -43.961  1.00 52.40           C  
ATOM    741  O   VAL A  92       5.789  18.303 -42.261  1.00 52.40           O  
ATOM    742  CG1 VAL A  92       6.184  16.421 -45.089  1.00 52.40           C  
ATOM    743  CG2 VAL A  92       7.608  14.568 -44.297  1.00 52.40           C  
ATOM    744  N   GLU A  93       4.212  16.713 -42.002  1.00 49.28           N  
ATOM    745  CA  GLU A  93       3.095  17.633 -41.706  1.00 49.28           C  
ATOM    746  C   GLU A  93       3.436  18.599 -40.552  1.00 49.28           C  
ATOM    747  CB  GLU A  93       1.824  16.814 -41.391  1.00 49.28           C  
ATOM    748  O   GLU A  93       3.338  19.819 -40.689  1.00 49.28           O  
ATOM    749  CG  GLU A  93       1.283  16.066 -42.626  1.00 49.28           C  
ATOM    750  CD  GLU A  93       0.043  15.192 -42.346  1.00 49.28           C  
ATOM    751  OE1 GLU A  93      -0.699  14.916 -43.318  1.00 49.28           O  
ATOM    752  OE2 GLU A  93      -0.138  14.752 -41.185  1.00 49.28           O  
ATOM    753  N   THR A  94       3.979  18.077 -39.445  1.00 49.73           N  
ATOM    754  CA  THR A  94       4.394  18.902 -38.290  1.00 49.73           C  
ATOM    755  C   THR A  94       5.586  19.833 -38.551  1.00 49.73           C  
ATOM    756  CB  THR A  94       4.691  18.046 -37.048  1.00 49.73           C  
ATOM    757  O   THR A  94       5.825  20.741 -37.755  1.00 49.73           O  
ATOM    758  CG2 THR A  94       3.421  17.435 -36.461  1.00 49.73           C  
ATOM    759  OG1 THR A  94       5.568  16.981 -37.341  1.00 49.73           O  
ATOM    760  N   LYS A  95       6.331  19.658 -39.653  1.00 49.60           N  
ATOM    761  CA  LYS A  95       7.452  20.539 -40.042  1.00 49.60           C  
ATOM    762  C   LYS A  95       7.072  21.569 -41.107  1.00 49.60           C  
ATOM    763  CB  LYS A  95       8.672  19.702 -40.464  1.00 49.60           C  
ATOM    764  O   LYS A  95       7.786  22.561 -41.239  1.00 49.60           O  
ATOM    765  CG  LYS A  95       9.318  19.020 -39.248  1.00 49.60           C  
ATOM    766  CD  LYS A  95      10.457  18.070 -39.646  1.00 49.60           C  
ATOM    767  CE  LYS A  95      10.769  17.155 -38.452  1.00 49.60           C  
ATOM    768  NZ  LYS A  95      11.400  15.880 -38.876  1.00 49.60           N  
ATOM    769  N   THR A  96       5.968  21.381 -41.834  1.00 47.41           N  
ATOM    770  CA  THR A  96       5.458  22.382 -42.786  1.00 47.41           C  
ATOM    771  C   THR A  96       4.702  23.520 -42.102  1.00 47.41           C  
ATOM    772  CB  THR A  96       4.604  21.745 -43.895  1.00 47.41           C  
ATOM    773  O   THR A  96       4.918  24.677 -42.459  1.00 47.41           O  
ATOM    774  CG2 THR A  96       5.507  21.102 -44.949  1.00 47.41           C  
ATOM    775  OG1 THR A  96       3.775  20.706 -43.431  1.00 47.41           O  
ATOM    776  N   ASP A  97       3.892  23.232 -41.080  1.00 46.35           N  
ATOM    777  CA  ASP A  97       3.101  24.270 -40.395  1.00 46.35           C  
ATOM    778  C   ASP A  97       3.950  25.167 -39.477  1.00 46.35           C  
ATOM    779  CB  ASP A  97       1.947  23.612 -39.625  1.00 46.35           C  
ATOM    780  O   ASP A  97       3.649  26.344 -39.282  1.00 46.35           O  
ATOM    781  CG  ASP A  97       0.890  23.003 -40.554  1.00 46.35           C  
ATOM    782  OD1 ASP A  97       0.683  23.567 -41.654  1.00 46.35           O  
ATOM    783  OD2 ASP A  97       0.297  21.981 -40.150  1.00 46.35           O  
ATOM    784  N   ALA A  98       5.074  24.653 -38.970  1.00 49.07           N  
ATOM    785  CA  ALA A  98       5.955  25.358 -38.037  1.00 49.07           C  
ATOM    786  C   ALA A  98       6.787  26.508 -38.654  1.00 49.07           C  
ATOM    787  CB  ALA A  98       6.847  24.307 -37.360  1.00 49.07           C  
ATOM    788  O   ALA A  98       7.597  27.104 -37.946  1.00 49.07           O  
ATOM    789  N   LYS A  99       6.646  26.811 -39.958  1.00 47.12           N  
ATOM    790  CA  LYS A  99       7.544  27.743 -40.677  1.00 47.12           C  
ATOM    791  C   LYS A  99       6.874  28.946 -41.360  1.00 47.12           C  
ATOM    792  CB  LYS A  99       8.457  26.940 -41.625  1.00 47.12           C  
ATOM    793  O   LYS A  99       7.566  29.726 -42.004  1.00 47.12           O  
ATOM    794  CG  LYS A  99       9.861  27.562 -41.667  1.00 47.12           C  
ATOM    795  CD  LYS A  99      10.811  26.794 -42.587  1.00 47.12           C  
ATOM    796  CE  LYS A  99      12.174  27.490 -42.528  1.00 47.12           C  
ATOM    797  NZ  LYS A  99      13.161  26.843 -43.423  1.00 47.12           N  
ATOM    798  N   ASN A 100       5.562  29.128 -41.194  1.00 38.97           N  
ATOM    799  CA  ASN A 100       4.784  30.230 -41.792  1.00 38.97           C  
ATOM    800  C   ASN A 100       4.101  31.121 -40.724  1.00 38.97           C  
ATOM    801  CB  ASN A 100       3.794  29.638 -42.819  1.00 38.97           C  
ATOM    802  O   ASN A 100       2.987  31.597 -40.934  1.00 38.97           O  
ATOM    803  CG  ASN A 100       4.447  29.100 -44.081  1.00 38.97           C  
ATOM    804  ND2 ASN A 100       3.857  28.104 -44.697  1.00 38.97           N  
ATOM    805  OD1 ASN A 100       5.465  29.570 -44.558  1.00 38.97           O  
ATOM    806  N   GLY A 101       4.731  31.288 -39.553  1.00 37.30           N  
ATOM    807  CA  GLY A 101       4.085  31.796 -38.330  1.00 37.30           C  
ATOM    808  C   GLY A 101       4.593  33.124 -37.754  1.00 37.30           C  
ATOM    809  O   GLY A 101       4.194  33.462 -36.643  1.00 37.30           O  
ATOM    810  N   GLU A 102       5.452  33.872 -38.453  1.00 39.68           N  
ATOM    811  CA  GLU A 102       6.022  35.140 -37.959  1.00 39.68           C  
ATOM    812  C   GLU A 102       5.830  36.303 -38.955  1.00 39.68           C  
ATOM    813  CB  GLU A 102       7.494  34.950 -37.533  1.00 39.68           C  
ATOM    814  O   GLU A 102       5.492  36.094 -40.117  1.00 39.68           O  
ATOM    815  CG  GLU A 102       7.613  34.009 -36.319  1.00 39.68           C  
ATOM    816  CD  GLU A 102       9.023  33.999 -35.711  1.00 39.68           C  
ATOM    817  OE1 GLU A 102       9.134  34.320 -34.506  1.00 39.68           O  
ATOM    818  OE2 GLU A 102       9.972  33.654 -36.450  1.00 39.68           O  
ATOM    819  N   GLU A 103       6.003  37.535 -38.460  1.00 41.03           N  
ATOM    820  CA  GLU A 103       5.797  38.825 -39.147  1.00 41.03           C  
ATOM    821  C   GLU A 103       4.426  39.077 -39.815  1.00 41.03           C  
ATOM    822  CB  GLU A 103       6.915  39.129 -40.159  1.00 41.03           C  
ATOM    823  O   GLU A 103       4.258  38.871 -41.014  1.00 41.03           O  
ATOM    824  CG  GLU A 103       8.298  39.346 -39.538  1.00 41.03           C  
ATOM    825  CD  GLU A 103       9.167  40.198 -40.477  1.00 41.03           C  
ATOM    826  OE1 GLU A 103       9.698  41.221 -39.988  1.00 41.03           O  
ATOM    827  OE2 GLU A 103       9.235  39.872 -41.684  1.00 41.03           O  
ATOM    828  N   ARG A 104       3.510  39.753 -39.093  1.00 35.62           N  
ATOM    829  CA  ARG A 104       2.836  40.979 -39.595  1.00 35.62           C  
ATOM    830  C   ARG A 104       2.420  41.911 -38.458  1.00 35.62           C  
ATOM    831  CB  ARG A 104       1.589  40.704 -40.472  1.00 35.62           C  
ATOM    832  O   ARG A 104       1.595  41.550 -37.624  1.00 35.62           O  
ATOM    833  CG  ARG A 104       1.957  40.241 -41.887  1.00 35.62           C  
ATOM    834  CD  ARG A 104       1.001  40.647 -43.004  1.00 35.62           C  
ATOM    835  NE  ARG A 104       1.608  40.227 -44.279  1.00 35.62           N  
ATOM    836  NH1 ARG A 104       0.284  41.394 -45.742  1.00 35.62           N  
ATOM    837  NH2 ARG A 104       2.009  40.193 -46.508  1.00 35.62           N  
ATOM    838  CZ  ARG A 104       1.296  40.607 -45.500  1.00 35.62           C  
ATOM    839  N   GLY A 105       2.895  43.156 -38.493  1.00 38.58           N  
ATOM    840  CA  GLY A 105       2.398  44.210 -37.610  1.00 38.58           C  
ATOM    841  C   GLY A 105       3.031  45.576 -37.864  1.00 38.58           C  
ATOM    842  O   GLY A 105       4.093  45.841 -37.317  1.00 38.58           O  
ATOM    843  N   ARG A 106       2.293  46.457 -38.569  1.00 40.51           N  
ATOM    844  CA  ARG A 106       2.623  47.876 -38.869  1.00 40.51           C  
ATOM    845  C   ARG A 106       3.739  48.041 -39.935  1.00 40.51           C  
ATOM    846  CB  ARG A 106       2.920  48.637 -37.553  1.00 40.51           C  
ATOM    847  O   ARG A 106       4.647  47.228 -39.994  1.00 40.51           O  
ATOM    848  CG  ARG A 106       1.830  48.453 -36.478  1.00 40.51           C  
ATOM    849  CD  ARG A 106       2.220  49.107 -35.149  1.00 40.51           C  
ATOM    850  NE  ARG A 106       1.592  48.401 -34.010  1.00 40.51           N  
ATOM    851  NH1 ARG A 106       2.418  49.723 -32.332  1.00 40.51           N  
ATOM    852  NH2 ARG A 106       1.270  47.878 -31.816  1.00 40.51           N  
ATOM    853  CZ  ARG A 106       1.760  48.671 -32.729  1.00 40.51           C  
ATOM    854  N   ASP A 107       3.717  49.028 -40.838  1.00 39.29           N  
ATOM    855  CA  ASP A 107       2.663  50.016 -41.124  1.00 39.29           C  
ATOM    856  C   ASP A 107       2.616  50.489 -42.602  1.00 39.29           C  
ATOM    857  CB  ASP A 107       2.769  51.220 -40.161  1.00 39.29           C  
ATOM    858  O   ASP A 107       3.426  50.102 -43.439  1.00 39.29           O  
ATOM    859  CG  ASP A 107       1.409  51.482 -39.510  1.00 39.29           C  
ATOM    860  OD1 ASP A 107       0.435  51.579 -40.293  1.00 39.29           O  
ATOM    861  OD2 ASP A 107       1.337  51.492 -38.261  1.00 39.29           O  
ATOM    862  N   ALA A 108       1.603  51.302 -42.909  1.00 40.51           N  
ATOM    863  CA  ALA A 108       1.153  51.828 -44.205  1.00 40.51           C  
ATOM    864  C   ALA A 108       2.178  52.172 -45.324  1.00 40.51           C  
ATOM    865  CB  ALA A 108       0.404  53.121 -43.846  1.00 40.51           C  
ATOM    866  O   ALA A 108       3.058  53.008 -45.122  1.00 40.51           O  
ATOM    867  N   SER A 109       1.863  51.800 -46.588  1.00 41.94           N  
ATOM    868  CA  SER A 109       1.435  52.786 -47.627  1.00 41.94           C  
ATOM    869  C   SER A 109       1.217  52.278 -49.078  1.00 41.94           C  
ATOM    870  CB  SER A 109       2.421  53.958 -47.764  1.00 41.94           C  
ATOM    871  O   SER A 109       2.119  51.749 -49.708  1.00 41.94           O  
ATOM    872  OG  SER A 109       2.119  54.936 -46.789  1.00 41.94           O  
ATOM    873  N   LYS A 110       0.071  52.694 -49.656  1.00 49.13           N  
ATOM    874  CA  LYS A 110      -0.166  53.138 -51.062  1.00 49.13           C  
ATOM    875  C   LYS A 110      -0.093  52.157 -52.268  1.00 49.13           C  
ATOM    876  CB  LYS A 110       0.700  54.385 -51.354  1.00 49.13           C  
ATOM    877  O   LYS A 110       0.960  51.961 -52.854  1.00 49.13           O  
ATOM    878  CG  LYS A 110       0.292  55.614 -50.524  1.00 49.13           C  
ATOM    879  CD  LYS A 110       1.324  56.745 -50.646  1.00 49.13           C  
ATOM    880  CE  LYS A 110       0.926  57.910 -49.728  1.00 49.13           C  
ATOM    881  NZ  LYS A 110       2.018  58.908 -49.586  1.00 49.13           N  
ATOM    882  N   LYS A 111      -1.304  51.911 -52.815  1.00 39.45           N  
ATOM    883  CA  LYS A 111      -1.692  51.735 -54.247  1.00 39.45           C  
ATOM    884  C   LYS A 111      -1.288  50.435 -54.986  1.00 39.45           C  
ATOM    885  CB  LYS A 111      -1.206  52.947 -55.083  1.00 39.45           C  
ATOM    886  O   LYS A 111      -0.244  49.877 -54.710  1.00 39.45           O  
ATOM    887  CG  LYS A 111      -1.801  54.319 -54.720  1.00 39.45           C  
ATOM    888  CD  LYS A 111      -1.260  55.381 -55.695  1.00 39.45           C  
ATOM    889  CE  LYS A 111      -1.869  56.769 -55.452  1.00 39.45           C  
ATOM    890  NZ  LYS A 111      -1.414  57.749 -56.475  1.00 39.45           N  
ATOM    891  N   ALA A 112      -2.017  49.972 -56.016  1.00 41.48           N  
ATOM    892  CA  ALA A 112      -3.455  50.069 -56.367  1.00 41.48           C  
ATOM    893  C   ALA A 112      -3.778  49.149 -57.581  1.00 41.48           C  
ATOM    894  CB  ALA A 112      -3.867  51.503 -56.764  1.00 41.48           C  
ATOM    895  O   ALA A 112      -2.884  48.851 -58.360  1.00 41.48           O  
ATOM    896  N   LEU A 113      -5.075  48.861 -57.795  1.00 42.62           N  
ATOM    897  CA  LEU A 113      -5.706  48.277 -59.005  1.00 42.62           C  
ATOM    898  C   LEU A 113      -5.511  46.759 -59.271  1.00 42.62           C  
ATOM    899  CB  LEU A 113      -5.397  49.121 -60.267  1.00 42.62           C  
ATOM    900  O   LEU A 113      -4.404  46.238 -59.289  1.00 42.62           O  
ATOM    901  CG  LEU A 113      -5.592  50.648 -60.147  1.00 42.62           C  
ATOM    902  CD1 LEU A 113      -5.257  51.336 -61.469  1.00 42.62           C  
ATOM    903  CD2 LEU A 113      -7.023  51.031 -59.757  1.00 42.62           C  
ATOM    904  N   GLY A 114      -6.635  46.070 -59.525  1.00 44.84           N  
ATOM    905  CA  GLY A 114      -6.736  44.742 -60.172  1.00 44.84           C  
ATOM    906  C   GLY A 114      -7.528  44.895 -61.487  1.00 44.84           C  
ATOM    907  O   GLY A 114      -7.217  45.840 -62.211  1.00 44.84           O  
ATOM    908  N   PRO A 115      -8.639  44.159 -61.749  1.00 46.84           N  
ATOM    909  CA  PRO A 115      -9.181  42.972 -61.049  1.00 46.84           C  
ATOM    910  C   PRO A 115      -9.892  41.926 -61.985  1.00 46.84           C  
ATOM    911  CB  PRO A 115     -10.220  43.659 -60.156  1.00 46.84           C  
ATOM    912  O   PRO A 115      -9.943  42.127 -63.192  1.00 46.84           O  
ATOM    913  CG  PRO A 115     -10.882  44.658 -61.122  1.00 46.84           C  
ATOM    914  CD  PRO A 115      -9.809  44.925 -62.185  1.00 46.84           C  
ATOM    915  N   ARG A 116     -10.598  40.925 -61.398  1.00 38.14           N  
ATOM    916  CA  ARG A 116     -11.732  40.127 -61.985  1.00 38.14           C  
ATOM    917  C   ARG A 116     -11.372  39.023 -63.034  1.00 38.14           C  
ATOM    918  CB  ARG A 116     -12.809  41.135 -62.467  1.00 38.14           C  
ATOM    919  O   ARG A 116     -10.366  39.159 -63.707  1.00 38.14           O  
ATOM    920  CG  ARG A 116     -13.531  41.791 -61.272  1.00 38.14           C  
ATOM    921  CD  ARG A 116     -14.669  42.729 -61.690  1.00 38.14           C  
ATOM    922  NE  ARG A 116     -15.385  43.235 -60.499  1.00 38.14           N  
ATOM    923  NH1 ARG A 116     -16.629  44.885 -61.510  1.00 38.14           N  
ATOM    924  NH2 ARG A 116     -16.818  44.551 -59.313  1.00 38.14           N  
ATOM    925  CZ  ARG A 116     -16.270  44.217 -60.449  1.00 38.14           C  
ATOM    926  N   ARG A 117     -12.122  37.905 -63.219  1.00 41.28           N  
ATOM    927  CA  ARG A 117     -13.416  37.418 -62.645  1.00 41.28           C  
ATOM    928  C   ARG A 117     -13.674  35.881 -62.806  1.00 41.28           C  
ATOM    929  CB  ARG A 117     -14.571  38.116 -63.398  1.00 41.28           C  
ATOM    930  O   ARG A 117     -13.233  35.310 -63.790  1.00 41.28           O  
ATOM    931  CG  ARG A 117     -15.507  38.868 -62.455  1.00 41.28           C  
ATOM    932  CD  ARG A 117     -16.732  39.375 -63.210  1.00 41.28           C  
ATOM    933  NE  ARG A 117     -17.744  39.846 -62.258  1.00 41.28           N  
ATOM    934  NH1 ARG A 117     -18.565  41.608 -63.477  1.00 41.28           N  
ATOM    935  NH2 ARG A 117     -19.443  41.127 -61.478  1.00 41.28           N  
ATOM    936  CZ  ARG A 117     -18.573  40.859 -62.407  1.00 41.28           C  
ATOM    937  N   ASP A 118     -14.455  35.306 -61.876  1.00 40.60           N  
ATOM    938  CA  ASP A 118     -15.541  34.277 -61.950  1.00 40.60           C  
ATOM    939  C   ASP A 118     -15.445  33.018 -62.884  1.00 40.60           C  
ATOM    940  CB  ASP A 118     -16.879  35.047 -62.154  1.00 40.60           C  
ATOM    941  O   ASP A 118     -15.576  33.138 -64.097  1.00 40.60           O  
ATOM    942  CG  ASP A 118     -17.129  36.201 -61.156  1.00 40.60           C  
ATOM    943  OD1 ASP A 118     -16.381  36.306 -60.155  1.00 40.60           O  
ATOM    944  OD2 ASP A 118     -17.959  37.102 -61.449  1.00 40.60           O  
ATOM    945  N   SER A 119     -15.418  31.779 -62.328  1.00 44.47           N  
ATOM    946  CA  SER A 119     -16.550  30.777 -62.303  1.00 44.47           C  
ATOM    947  C   SER A 119     -16.453  29.624 -63.357  1.00 44.47           C  
ATOM    948  CB  SER A 119     -17.896  31.509 -62.334  1.00 44.47           C  
ATOM    949  O   SER A 119     -15.695  29.787 -64.305  1.00 44.47           O  
ATOM    950  OG  SER A 119     -18.165  32.042 -63.620  1.00 44.47           O  
ATOM    951  N   ASP A 120     -17.091  28.429 -63.299  1.00 41.89           N  
ATOM    952  CA  ASP A 120     -18.014  27.742 -62.346  1.00 41.89           C  
ATOM    953  C   ASP A 120     -18.042  26.178 -62.562  1.00 41.89           C  
ATOM    954  CB  ASP A 120     -19.459  28.255 -62.562  1.00 41.89           C  
ATOM    955  O   ASP A 120     -17.600  25.713 -63.611  1.00 41.89           O  
ATOM    956  CG  ASP A 120     -20.310  28.230 -61.282  1.00 41.89           C  
ATOM    957  OD1 ASP A 120     -19.966  27.453 -60.358  1.00 41.89           O  
ATOM    958  OD2 ASP A 120     -21.300  28.987 -61.229  1.00 41.89           O  
ATOM    959  N   LEU A 121     -18.660  25.395 -61.645  1.00 43.43           N  
ATOM    960  CA  LEU A 121     -19.076  23.952 -61.729  1.00 43.43           C  
ATOM    961  C   LEU A 121     -17.950  22.873 -61.881  1.00 43.43           C  
ATOM    962  CB  LEU A 121     -20.190  23.813 -62.794  1.00 43.43           C  
ATOM    963  O   LEU A 121     -16.814  23.201 -62.187  1.00 43.43           O  
ATOM    964  CG  LEU A 121     -21.373  24.800 -62.665  1.00 43.43           C  
ATOM    965  CD1 LEU A 121     -22.378  24.563 -63.793  1.00 43.43           C  
ATOM    966  CD2 LEU A 121     -22.113  24.671 -61.331  1.00 43.43           C  
ATOM    967  N   GLY A 122     -18.113  21.548 -61.646  1.00 39.27           N  
ATOM    968  CA  GLY A 122     -19.231  20.657 -61.237  1.00 39.27           C  
ATOM    969  C   GLY A 122     -18.729  19.268 -60.705  1.00 39.27           C  
ATOM    970  O   GLY A 122     -17.529  19.099 -60.510  1.00 39.27           O  
ATOM    971  N   LYS A 123     -19.600  18.269 -60.415  1.00 37.95           N  
ATOM    972  CA  LYS A 123     -19.290  17.050 -59.587  1.00 37.95           C  
ATOM    973  C   LYS A 123     -19.392  15.657 -60.272  1.00 37.95           C  
ATOM    974  CB  LYS A 123     -20.275  16.983 -58.397  1.00 37.95           C  
ATOM    975  O   LYS A 123     -20.310  15.451 -61.054  1.00 37.95           O  
ATOM    976  CG  LYS A 123     -19.991  17.901 -57.203  1.00 37.95           C  
ATOM    977  CD  LYS A 123     -21.053  17.628 -56.122  1.00 37.95           C  
ATOM    978  CE  LYS A 123     -20.777  18.425 -54.844  1.00 37.95           C  
ATOM    979  NZ  LYS A 123     -21.855  18.231 -53.841  1.00 37.95           N  
ATOM    980  N   GLU A 124     -18.636  14.676 -59.720  1.00 36.90           N  
ATOM    981  CA  GLU A 124     -18.906  13.197 -59.661  1.00 36.90           C  
ATOM    982  C   GLU A 124     -18.931  12.410 -61.027  1.00 36.90           C  
ATOM    983  CB  GLU A 124     -20.161  12.989 -58.755  1.00 36.90           C  
ATOM    984  O   GLU A 124     -18.888  13.035 -62.079  1.00 36.90           O  
ATOM    985  CG  GLU A 124     -19.925  13.046 -57.219  1.00 36.90           C  
ATOM    986  CD  GLU A 124     -19.792  11.663 -56.519  1.00 36.90           C  
ATOM    987  OE1 GLU A 124     -18.689  11.290 -56.051  1.00 36.90           O  
ATOM    988  OE2 GLU A 124     -20.758  10.869 -56.486  1.00 36.90           O  
ATOM    989  N   PRO A 125     -19.011  11.047 -61.088  1.00 43.98           N  
ATOM    990  CA  PRO A 125     -18.230  10.039 -60.333  1.00 43.98           C  
ATOM    991  C   PRO A 125     -17.857   8.692 -61.040  1.00 43.98           C  
ATOM    992  CB  PRO A 125     -19.209   9.640 -59.240  1.00 43.98           C  
ATOM    993  O   PRO A 125     -18.584   8.196 -61.889  1.00 43.98           O  
ATOM    994  CG  PRO A 125     -20.558   9.592 -59.966  1.00 43.98           C  
ATOM    995  CD  PRO A 125     -20.365  10.511 -61.182  1.00 43.98           C  
ATOM    996  N   LYS A 126     -16.859   7.990 -60.458  1.00 34.62           N  
ATOM    997  CA  LYS A 126     -16.747   6.514 -60.204  1.00 34.62           C  
ATOM    998  C   LYS A 126     -16.835   5.456 -61.349  1.00 34.62           C  
ATOM    999  CB  LYS A 126     -17.730   6.120 -59.075  1.00 34.62           C  
ATOM   1000  O   LYS A 126     -17.589   5.554 -62.303  1.00 34.62           O  
ATOM   1001  CG  LYS A 126     -17.402   6.716 -57.689  1.00 34.62           C  
ATOM   1002  CD  LYS A 126     -18.532   6.413 -56.686  1.00 34.62           C  
ATOM   1003  CE  LYS A 126     -18.372   7.124 -55.328  1.00 34.62           C  
ATOM   1004  NZ  LYS A 126     -19.021   8.472 -55.278  1.00 34.62           N  
ATOM   1005  N   ARG A 127     -16.200   4.300 -61.051  1.00 36.78           N  
ATOM   1006  CA  ARG A 127     -16.076   3.021 -61.813  1.00 36.78           C  
ATOM   1007  C   ARG A 127     -15.073   3.073 -62.985  1.00 36.78           C  
ATOM   1008  CB  ARG A 127     -17.441   2.472 -62.296  1.00 36.78           C  
ATOM   1009  O   ARG A 127     -14.957   4.091 -63.641  1.00 36.78           O  
ATOM   1010  CG  ARG A 127     -18.542   2.369 -61.226  1.00 36.78           C  
ATOM   1011  CD  ARG A 127     -19.810   1.739 -61.825  1.00 36.78           C  
ATOM   1012  NE  ARG A 127     -20.917   1.681 -60.845  1.00 36.78           N  
ATOM   1013  NH1 ARG A 127     -21.814  -0.360 -61.432  1.00 36.78           N  
ATOM   1014  NH2 ARG A 127     -22.765   0.831 -59.811  1.00 36.78           N  
ATOM   1015  CZ  ARG A 127     -21.819   0.721 -60.702  1.00 36.78           C  
ATOM   1016  N   GLY A 128     -14.316   2.017 -63.310  1.00 30.08           N  
ATOM   1017  CA  GLY A 128     -14.100   0.735 -62.615  1.00 30.08           C  
ATOM   1018  C   GLY A 128     -14.050  -0.465 -63.572  1.00 30.08           C  
ATOM   1019  O   GLY A 128     -15.076  -0.814 -64.146  1.00 30.08           O  
ATOM   1020  N   GLY A 129     -12.898  -1.135 -63.706  1.00 35.99           N  
ATOM   1021  CA  GLY A 129     -12.757  -2.319 -64.565  1.00 35.99           C  
ATOM   1022  C   GLY A 129     -11.475  -3.120 -64.307  1.00 35.99           C  
ATOM   1023  O   GLY A 129     -10.413  -2.544 -64.093  1.00 35.99           O  
ATOM   1024  N   LEU A 130     -11.580  -4.453 -64.325  1.00 33.21           N  
ATOM   1025  CA  LEU A 130     -10.442  -5.377 -64.235  1.00 33.21           C  
ATOM   1026  C   LEU A 130      -9.969  -5.796 -65.633  1.00 33.21           C  
ATOM   1027  CB  LEU A 130     -10.818  -6.676 -63.483  1.00 33.21           C  
ATOM   1028  O   LEU A 130     -10.798  -5.959 -66.529  1.00 33.21           O  
ATOM   1029  CG  LEU A 130     -11.291  -6.555 -62.023  1.00 33.21           C  
ATOM   1030  CD1 LEU A 130     -12.807  -6.361 -61.918  1.00 33.21           C  
ATOM   1031  CD2 LEU A 130     -10.953  -7.848 -61.272  1.00 33.21           C  
ATOM   1032  N   LYS A 131      -8.684  -6.158 -65.762  1.00 39.12           N  
ATOM   1033  CA  LYS A 131      -8.237  -7.288 -66.602  1.00 39.12           C  
ATOM   1034  C   LYS A 131      -6.846  -7.786 -66.187  1.00 39.12           C  
ATOM   1035  CB  LYS A 131      -8.322  -6.938 -68.105  1.00 39.12           C  
ATOM   1036  O   LYS A 131      -6.079  -7.067 -65.556  1.00 39.12           O  
ATOM   1037  CG  LYS A 131      -9.485  -7.704 -68.774  1.00 39.12           C  
ATOM   1038  CD  LYS A 131     -10.054  -6.968 -69.993  1.00 39.12           C  
ATOM   1039  CE  LYS A 131     -11.317  -7.684 -70.493  1.00 39.12           C  
ATOM   1040  NZ  LYS A 131     -11.904  -7.001 -71.674  1.00 39.12           N  
ATOM   1041  N   LYS A 132      -6.572  -9.058 -66.490  1.00 30.60           N  
ATOM   1042  CA  LYS A 132      -5.275  -9.729 -66.289  1.00 30.60           C  
ATOM   1043  C   LYS A 132      -4.389  -9.553 -67.536  1.00 30.60           C  
ATOM   1044  CB  LYS A 132      -5.502 -11.243 -66.073  1.00 30.60           C  
ATOM   1045  O   LYS A 132      -4.931  -9.318 -68.607  1.00 30.60           O  
ATOM   1046  CG  LYS A 132      -6.276 -11.680 -64.818  1.00 30.60           C  
ATOM   1047  CD  LYS A 132      -6.476 -13.208 -64.865  1.00 30.60           C  
ATOM   1048  CE  LYS A 132      -7.162 -13.748 -63.603  1.00 30.60           C  
ATOM   1049  NZ  LYS A 132      -7.432 -15.208 -63.705  1.00 30.60           N  
ATOM   1050  N   SER A 133      -3.098  -9.874 -67.375  1.00 39.22           N  
ATOM   1051  CA  SER A 133      -2.382 -10.966 -68.084  1.00 39.22           C  
ATOM   1052  C   SER A 133      -1.140 -10.585 -68.909  1.00 39.22           C  
ATOM   1053  CB  SER A 133      -3.300 -11.879 -68.926  1.00 39.22           C  
ATOM   1054  O   SER A 133      -1.295  -9.989 -69.967  1.00 39.22           O  
ATOM   1055  OG  SER A 133      -3.647 -11.346 -70.184  1.00 39.22           O  
ATOM   1056  N   PHE A 134       0.023 -11.114 -68.484  1.00 31.96           N  
ATOM   1057  CA  PHE A 134       1.281 -11.312 -69.246  1.00 31.96           C  
ATOM   1058  C   PHE A 134       1.929 -10.020 -69.834  1.00 31.96           C  
ATOM   1059  CB  PHE A 134       1.059 -12.491 -70.221  1.00 31.96           C  
ATOM   1060  O   PHE A 134       1.306  -8.971 -69.842  1.00 31.96           O  
ATOM   1061  CG  PHE A 134       0.396 -13.717 -69.589  1.00 31.96           C  
ATOM   1062  CD1 PHE A 134       1.032 -14.415 -68.543  1.00 31.96           C  
ATOM   1063  CD2 PHE A 134      -0.873 -14.148 -70.026  1.00 31.96           C  
ATOM   1064  CE1 PHE A 134       0.399 -15.511 -67.925  1.00 31.96           C  
ATOM   1065  CE2 PHE A 134      -1.512 -15.237 -69.403  1.00 31.96           C  
ATOM   1066  CZ  PHE A 134      -0.877 -15.919 -68.350  1.00 31.96           C  
ATOM   1067  N   SER A 135       3.205  -9.965 -70.240  1.00 41.77           N  
ATOM   1068  CA  SER A 135       4.208 -11.008 -70.533  1.00 41.77           C  
ATOM   1069  C   SER A 135       5.663 -10.585 -70.193  1.00 41.77           C  
ATOM   1070  CB  SER A 135       4.105 -11.347 -72.034  1.00 41.77           C  
ATOM   1071  O   SER A 135       5.888  -9.540 -69.596  1.00 41.77           O  
ATOM   1072  OG  SER A 135       4.282 -10.204 -72.843  1.00 41.77           O  
ATOM   1073  N   ARG A 136       6.616 -11.454 -70.573  1.00 33.77           N  
ATOM   1074  CA  ARG A 136       8.102 -11.365 -70.587  1.00 33.77           C  
ATOM   1075  C   ARG A 136       8.663 -10.140 -71.370  1.00 33.77           C  
ATOM   1076  CB  ARG A 136       8.584 -12.625 -71.305  1.00 33.77           C  
ATOM   1077  O   ARG A 136       7.855  -9.340 -71.818  1.00 33.77           O  
ATOM   1078  CG  ARG A 136       7.906 -13.987 -71.076  1.00 33.77           C  
ATOM   1079  CD  ARG A 136       8.433 -14.934 -72.160  1.00 33.77           C  
ATOM   1080  NE  ARG A 136       7.919 -16.307 -72.036  1.00 33.77           N  
ATOM   1081  NH1 ARG A 136       7.707 -16.721 -74.286  1.00 33.77           N  
ATOM   1082  NH2 ARG A 136       7.395 -18.374 -72.819  1.00 33.77           N  
ATOM   1083  CZ  ARG A 136       7.672 -17.121 -73.046  1.00 33.77           C  
ATOM   1084  N   ASP A 137       9.951  -9.916 -71.685  1.00 41.51           N  
ATOM   1085  CA  ASP A 137      11.247 -10.660 -71.779  1.00 41.51           C  
ATOM   1086  C   ASP A 137      12.392  -9.578 -71.799  1.00 41.51           C  
ATOM   1087  CB  ASP A 137      11.284 -11.411 -73.155  1.00 41.51           C  
ATOM   1088  O   ASP A 137      12.067  -8.423 -72.063  1.00 41.51           O  
ATOM   1089  CG  ASP A 137      11.042 -12.933 -73.127  1.00 41.51           C  
ATOM   1090  OD1 ASP A 137      11.562 -13.615 -72.214  1.00 41.51           O  
ATOM   1091  OD2 ASP A 137      10.251 -13.433 -73.963  1.00 41.51           O  
ATOM   1092  N   ARG A 138      13.721  -9.800 -71.650  1.00 34.95           N  
ATOM   1093  CA  ARG A 138      14.559 -10.777 -70.896  1.00 34.95           C  
ATOM   1094  C   ARG A 138      16.062 -10.574 -71.241  1.00 34.95           C  
ATOM   1095  CB  ARG A 138      14.095 -12.224 -71.192  1.00 34.95           C  
ATOM   1096  O   ARG A 138      16.455 -10.907 -72.353  1.00 34.95           O  
ATOM   1097  CG  ARG A 138      15.120 -13.374 -71.285  1.00 34.95           C  
ATOM   1098  CD  ARG A 138      15.362 -13.718 -72.768  1.00 34.95           C  
ATOM   1099  NE  ARG A 138      16.579 -14.518 -72.981  1.00 34.95           N  
ATOM   1100  NH1 ARG A 138      18.059 -12.831 -73.621  1.00 34.95           N  
ATOM   1101  NH2 ARG A 138      18.672 -14.938 -73.715  1.00 34.95           N  
ATOM   1102  CZ  ARG A 138      17.744 -14.078 -73.430  1.00 34.95           C  
ATOM   1103  N   ASP A 139      16.900 -10.178 -70.271  1.00 42.49           N  
ATOM   1104  CA  ASP A 139      18.385 -10.079 -70.364  1.00 42.49           C  
ATOM   1105  C   ASP A 139      19.021 -10.598 -69.042  1.00 42.49           C  
ATOM   1106  CB  ASP A 139      18.780  -8.619 -70.657  1.00 42.49           C  
ATOM   1107  O   ASP A 139      18.421 -10.406 -67.985  1.00 42.49           O  
ATOM   1108  CG  ASP A 139      18.362  -8.182 -72.066  1.00 42.49           C  
ATOM   1109  OD1 ASP A 139      18.720  -8.911 -73.018  1.00 42.49           O  
ATOM   1110  OD2 ASP A 139      17.662  -7.150 -72.168  1.00 42.49           O  
ATOM   1111  N   GLU A 140      20.069 -11.438 -68.959  1.00 39.88           N  
ATOM   1112  CA  GLU A 140      21.449 -11.458 -69.523  1.00 39.88           C  
ATOM   1113  C   GLU A 140      22.480 -10.590 -68.753  1.00 39.88           C  
ATOM   1114  CB  GLU A 140      21.538 -11.296 -71.055  1.00 39.88           C  
ATOM   1115  O   GLU A 140      22.176  -9.460 -68.396  1.00 39.88           O  
ATOM   1116  CG  GLU A 140      21.059 -12.575 -71.765  1.00 39.88           C  
ATOM   1117  CD  GLU A 140      21.574 -12.747 -73.203  1.00 39.88           C  
ATOM   1118  OE1 GLU A 140      20.847 -13.427 -73.968  1.00 39.88           O  
ATOM   1119  OE2 GLU A 140      22.713 -12.340 -73.500  1.00 39.88           O  
ATOM   1120  N   ALA A 141      23.713 -11.038 -68.433  1.00 40.92           N  
ATOM   1121  CA  ALA A 141      24.321 -12.388 -68.456  1.00 40.92           C  
ATOM   1122  C   ALA A 141      25.606 -12.487 -67.570  1.00 40.92           C  
ATOM   1123  CB  ALA A 141      24.693 -12.756 -69.904  1.00 40.92           C  
ATOM   1124  O   ALA A 141      26.259 -11.482 -67.310  1.00 40.92           O  
ATOM   1125  N   GLY A 142      26.019 -13.713 -67.185  1.00 37.83           N  
ATOM   1126  CA  GLY A 142      27.342 -14.041 -66.586  1.00 37.83           C  
ATOM   1127  C   GLY A 142      27.508 -13.833 -65.058  1.00 37.83           C  
ATOM   1128  O   GLY A 142      26.805 -13.034 -64.459  1.00 37.83           O  
ATOM   1129  N   GLY A 143      28.405 -14.537 -64.340  1.00 36.76           N  
ATOM   1130  CA  GLY A 143      29.197 -15.716 -64.736  1.00 36.76           C  
ATOM   1131  C   GLY A 143      30.249 -16.215 -63.707  1.00 36.76           C  
ATOM   1132  O   GLY A 143      31.297 -15.601 -63.583  1.00 36.76           O  
ATOM   1133  N   LYS A 144      30.015 -17.405 -63.112  1.00 41.24           N  
ATOM   1134  CA  LYS A 144      30.958 -18.335 -62.410  1.00 41.24           C  
ATOM   1135  C   LYS A 144      31.664 -17.932 -61.080  1.00 41.24           C  
ATOM   1136  CB  LYS A 144      32.043 -18.832 -63.388  1.00 41.24           C  
ATOM   1137  O   LYS A 144      32.370 -16.943 -61.020  1.00 41.24           O  
ATOM   1138  CG  LYS A 144      31.527 -19.683 -64.557  1.00 41.24           C  
ATOM   1139  CD  LYS A 144      32.717 -20.169 -65.399  1.00 41.24           C  
ATOM   1140  CE  LYS A 144      32.257 -21.095 -66.531  1.00 41.24           C  
ATOM   1141  NZ  LYS A 144      33.404 -21.528 -67.371  1.00 41.24           N  
ATOM   1142  N   SER A 145      31.595 -18.871 -60.112  1.00 35.26           N  
ATOM   1143  CA  SER A 145      32.574 -19.255 -59.045  1.00 35.26           C  
ATOM   1144  C   SER A 145      33.200 -18.195 -58.104  1.00 35.26           C  
ATOM   1145  CB  SER A 145      33.710 -20.089 -59.655  1.00 35.26           C  
ATOM   1146  O   SER A 145      33.734 -17.201 -58.566  1.00 35.26           O  
ATOM   1147  OG  SER A 145      34.323 -19.403 -60.727  1.00 35.26           O  
ATOM   1148  N   GLY A 146      33.306 -18.423 -56.784  1.00 35.65           N  
ATOM   1149  CA  GLY A 146      32.919 -19.608 -55.997  1.00 35.65           C  
ATOM   1150  C   GLY A 146      33.309 -19.536 -54.503  1.00 35.65           C  
ATOM   1151  O   GLY A 146      33.689 -18.483 -54.010  1.00 35.65           O  
ATOM   1152  N   GLU A 147      33.231 -20.690 -53.827  1.00 35.56           N  
ATOM   1153  CA  GLU A 147      33.586 -20.955 -52.413  1.00 35.56           C  
ATOM   1154  C   GLU A 147      32.672 -20.408 -51.282  1.00 35.56           C  
ATOM   1155  CB  GLU A 147      35.100 -20.786 -52.161  1.00 35.56           C  
ATOM   1156  O   GLU A 147      31.678 -19.717 -51.490  1.00 35.56           O  
ATOM   1157  CG  GLU A 147      35.918 -21.749 -53.039  1.00 35.56           C  
ATOM   1158  CD  GLU A 147      37.180 -22.221 -52.311  1.00 35.56           C  
ATOM   1159  OE1 GLU A 147      37.062 -23.257 -51.615  1.00 35.56           O  
ATOM   1160  OE2 GLU A 147      38.216 -21.538 -52.439  1.00 35.56           O  
ATOM   1161  N   LYS A 148      32.944 -20.919 -50.073  1.00 34.16           N  
ATOM   1162  CA  LYS A 148      32.175 -20.927 -48.803  1.00 34.16           C  
ATOM   1163  C   LYS A 148      33.068 -20.280 -47.692  1.00 34.16           C  
ATOM   1164  CB  LYS A 148      31.809 -22.420 -48.582  1.00 34.16           C  
ATOM   1165  O   LYS A 148      34.206 -19.972 -48.038  1.00 34.16           O  
ATOM   1166  CG  LYS A 148      30.487 -22.852 -49.238  1.00 34.16           C  
ATOM   1167  CD  LYS A 148      30.181 -24.315 -48.868  1.00 34.16           C  
ATOM   1168  CE  LYS A 148      28.849 -24.783 -49.466  1.00 34.16           C  
ATOM   1169  NZ  LYS A 148      28.560 -26.198 -49.113  1.00 34.16           N  
ATOM   1170  N   PRO A 149      32.692 -20.113 -46.387  1.00 38.29           N  
ATOM   1171  CA  PRO A 149      31.707 -20.904 -45.625  1.00 38.29           C  
ATOM   1172  C   PRO A 149      30.947 -20.204 -44.456  1.00 38.29           C  
ATOM   1173  CB  PRO A 149      32.671 -21.954 -45.031  1.00 38.29           C  
ATOM   1174  O   PRO A 149      31.026 -18.999 -44.258  1.00 38.29           O  
ATOM   1175  CG  PRO A 149      33.848 -21.090 -44.551  1.00 38.29           C  
ATOM   1176  CD  PRO A 149      33.737 -19.819 -45.399  1.00 38.29           C  
ATOM   1177  N   LYS A 150      30.305 -21.052 -43.627  1.00 34.86           N  
ATOM   1178  CA  LYS A 150      29.836 -20.853 -42.233  1.00 34.86           C  
ATOM   1179  C   LYS A 150      28.535 -20.065 -42.017  1.00 34.86           C  
ATOM   1180  CB  LYS A 150      30.984 -20.393 -41.311  1.00 34.86           C  
ATOM   1181  O   LYS A 150      28.519 -18.864 -41.787  1.00 34.86           O  
ATOM   1182  CG  LYS A 150      32.019 -21.513 -41.108  1.00 34.86           C  
ATOM   1183  CD  LYS A 150      33.285 -21.013 -40.405  1.00 34.86           C  
ATOM   1184  CE  LYS A 150      34.322 -22.143 -40.346  1.00 34.86           C  
ATOM   1185  NZ  LYS A 150      35.566 -21.703 -39.666  1.00 34.86           N  
ATOM   1186  N   GLU A 151      27.448 -20.835 -41.939  1.00 33.26           N  
ATOM   1187  CA  GLU A 151      26.370 -20.568 -40.980  1.00 33.26           C  
ATOM   1188  C   GLU A 151      26.920 -20.636 -39.541  1.00 33.26           C  
ATOM   1189  CB  GLU A 151      25.300 -21.679 -41.050  1.00 33.26           C  
ATOM   1190  O   GLU A 151      27.835 -21.420 -39.280  1.00 33.26           O  
ATOM   1191  CG  GLU A 151      24.745 -22.080 -42.426  1.00 33.26           C  
ATOM   1192  CD  GLU A 151      23.934 -23.378 -42.286  1.00 33.26           C  
ATOM   1193  OE1 GLU A 151      22.701 -23.384 -42.498  1.00 33.26           O  
ATOM   1194  OE2 GLU A 151      24.501 -24.410 -41.854  1.00 33.26           O  
ATOM   1195  N   GLU A 152      26.268 -19.966 -38.589  1.00 35.75           N  
ATOM   1196  CA  GLU A 152      26.292 -20.387 -37.183  1.00 35.75           C  
ATOM   1197  C   GLU A 152      24.858 -20.471 -36.636  1.00 35.75           C  
ATOM   1198  CB  GLU A 152      27.236 -19.514 -36.343  1.00 35.75           C  
ATOM   1199  O   GLU A 152      24.015 -19.615 -36.907  1.00 35.75           O  
ATOM   1200  CG  GLU A 152      27.425 -20.113 -34.939  1.00 35.75           C  
ATOM   1201  CD  GLU A 152      28.723 -19.635 -34.273  1.00 35.75           C  
ATOM   1202  OE1 GLU A 152      29.471 -20.517 -33.794  1.00 35.75           O  
ATOM   1203  OE2 GLU A 152      28.953 -18.407 -34.259  1.00 35.75           O  
ATOM   1204  N   LYS A 153      24.558 -21.561 -35.921  1.00 38.65           N  
ATOM   1205  CA  LYS A 153      23.209 -21.949 -35.481  1.00 38.65           C  
ATOM   1206  C   LYS A 153      23.193 -22.195 -33.975  1.00 38.65           C  
ATOM   1207  CB  LYS A 153      22.792 -23.265 -36.180  1.00 38.65           C  
ATOM   1208  O   LYS A 153      23.644 -23.252 -33.547  1.00 38.65           O  
ATOM   1209  CG  LYS A 153      22.418 -23.158 -37.660  1.00 38.65           C  
ATOM   1210  CD  LYS A 153      22.275 -24.564 -38.272  1.00 38.65           C  
ATOM   1211  CE  LYS A 153      21.670 -24.437 -39.674  1.00 38.65           C  
ATOM   1212  NZ  LYS A 153      22.299 -25.331 -40.670  1.00 38.65           N  
ATOM   1213  N   ILE A 154      22.565 -21.318 -33.187  1.00 38.64           N  
ATOM   1214  CA  ILE A 154      22.030 -21.696 -31.867  1.00 38.64           C  
ATOM   1215  C   ILE A 154      20.628 -21.099 -31.678  1.00 38.64           C  
ATOM   1216  CB  ILE A 154      22.969 -21.347 -30.675  1.00 38.64           C  
ATOM   1217  O   ILE A 154      20.471 -19.923 -31.367  1.00 38.64           O  
ATOM   1218  CG1 ILE A 154      24.342 -22.068 -30.689  1.00 38.64           C  
ATOM   1219  CG2 ILE A 154      22.278 -21.763 -29.356  1.00 38.64           C  
ATOM   1220  CD1 ILE A 154      25.446 -21.331 -31.458  1.00 38.64           C  
ATOM   1221  N   ILE A 155      19.600 -21.947 -31.793  1.00 38.20           N  
ATOM   1222  CA  ILE A 155      18.282 -21.747 -31.170  1.00 38.20           C  
ATOM   1223  C   ILE A 155      17.776 -23.124 -30.698  1.00 38.20           C  
ATOM   1224  CB  ILE A 155      17.237 -21.079 -32.119  1.00 38.20           C  
ATOM   1225  O   ILE A 155      17.855 -24.085 -31.461  1.00 38.20           O  
ATOM   1226  CG1 ILE A 155      17.758 -19.819 -32.852  1.00 38.20           C  
ATOM   1227  CG2 ILE A 155      15.964 -20.694 -31.327  1.00 38.20           C  
ATOM   1228  CD1 ILE A 155      16.755 -19.152 -33.807  1.00 38.20           C  
ATOM   1229  N   ARG A 156      17.124 -23.157 -29.519  1.00 32.96           N  
ATOM   1230  CA  ARG A 156      16.300 -24.237 -28.900  1.00 32.96           C  
ATOM   1231  C   ARG A 156      16.984 -25.062 -27.794  1.00 32.96           C  
ATOM   1232  CB  ARG A 156      15.593 -25.160 -29.921  1.00 32.96           C  
ATOM   1233  O   ARG A 156      18.181 -25.298 -27.817  1.00 32.96           O  
ATOM   1234  CG  ARG A 156      14.732 -24.417 -30.959  1.00 32.96           C  
ATOM   1235  CD  ARG A 156      14.210 -25.348 -32.056  1.00 32.96           C  
ATOM   1236  NE  ARG A 156      13.021 -26.112 -31.632  1.00 32.96           N  
ATOM   1237  NH1 ARG A 156      12.577 -27.063 -33.674  1.00 32.96           N  
ATOM   1238  NH2 ARG A 156      11.241 -27.500 -31.942  1.00 32.96           N  
ATOM   1239  CZ  ARG A 156      12.287 -26.883 -32.415  1.00 32.96           C  
ATOM   1240  N   GLY A 157      16.142 -25.490 -26.844  1.00 34.52           N  
ATOM   1241  CA  GLY A 157      16.487 -26.046 -25.528  1.00 34.52           C  
ATOM   1242  C   GLY A 157      16.005 -25.081 -24.434  1.00 34.52           C  
ATOM   1243  O   GLY A 157      16.778 -24.273 -23.947  1.00 34.52           O  
ATOM   1244  N   ILE A 158      14.710 -24.938 -24.120  1.00 36.74           N  
ATOM   1245  CA  ILE A 158      13.720 -25.978 -23.781  1.00 36.74           C  
ATOM   1246  C   ILE A 158      14.315 -27.031 -22.848  1.00 36.74           C  
ATOM   1247  CB  ILE A 158      12.988 -26.647 -24.980  1.00 36.74           C  
ATOM   1248  O   ILE A 158      14.963 -27.952 -23.325  1.00 36.74           O  
ATOM   1249  CG1 ILE A 158      12.302 -25.597 -25.882  1.00 36.74           C  
ATOM   1250  CG2 ILE A 158      11.934 -27.654 -24.457  1.00 36.74           C  
ATOM   1251  CD1 ILE A 158      11.560 -26.185 -27.093  1.00 36.74           C  
ATOM   1252  N   ASP A 159      13.943 -26.972 -21.568  1.00 36.99           N  
ATOM   1253  CA  ASP A 159      13.552 -28.194 -20.866  1.00 36.99           C  
ATOM   1254  C   ASP A 159      12.490 -27.928 -19.778  1.00 36.99           C  
ATOM   1255  CB  ASP A 159      14.767 -28.979 -20.336  1.00 36.99           C  
ATOM   1256  O   ASP A 159      12.317 -26.798 -19.316  1.00 36.99           O  
ATOM   1257  CG  ASP A 159      14.557 -30.479 -20.574  1.00 36.99           C  
ATOM   1258  OD1 ASP A 159      13.376 -30.903 -20.481  1.00 36.99           O  
ATOM   1259  OD2 ASP A 159      15.552 -31.180 -20.835  1.00 36.99           O  
ATOM   1260  N   LYS A 160      11.733 -28.965 -19.400  1.00 37.71           N  
ATOM   1261  CA  LYS A 160      10.667 -28.942 -18.379  1.00 37.71           C  
ATOM   1262  C   LYS A 160      10.859 -30.095 -17.381  1.00 37.71           C  
ATOM   1263  CB  LYS A 160       9.267 -28.991 -19.031  1.00 37.71           C  
ATOM   1264  O   LYS A 160      10.109 -31.070 -17.385  1.00 37.71           O  
ATOM   1265  CG  LYS A 160       8.783 -27.668 -19.643  1.00 37.71           C  
ATOM   1266  CD  LYS A 160       7.342 -27.843 -20.155  1.00 37.71           C  
ATOM   1267  CE  LYS A 160       6.770 -26.531 -20.702  1.00 37.71           C  
ATOM   1268  NZ  LYS A 160       5.407 -26.721 -21.265  1.00 37.71           N  
ATOM   1269  N   GLY A 161      11.845 -29.968 -16.494  1.00 35.81           N  
ATOM   1270  CA  GLY A 161      12.151 -30.978 -15.474  1.00 35.81           C  
ATOM   1271  C   GLY A 161      11.128 -31.049 -14.327  1.00 35.81           C  
ATOM   1272  O   GLY A 161      10.855 -30.050 -13.664  1.00 35.81           O  
ATOM   1273  N   ARG A 162      10.591 -32.248 -14.049  1.00 33.93           N  
ATOM   1274  CA  ARG A 162       9.694 -32.545 -12.911  1.00 33.93           C  
ATOM   1275  C   ARG A 162      10.185 -33.772 -12.127  1.00 33.93           C  
ATOM   1276  CB  ARG A 162       8.255 -32.755 -13.433  1.00 33.93           C  
ATOM   1277  O   ARG A 162       9.826 -34.899 -12.459  1.00 33.93           O  
ATOM   1278  CG  ARG A 162       7.235 -33.121 -12.327  1.00 33.93           C  
ATOM   1279  CD  ARG A 162       6.052 -33.949 -12.862  1.00 33.93           C  
ATOM   1280  NE  ARG A 162       4.804 -33.167 -12.955  1.00 33.93           N  
ATOM   1281  NH1 ARG A 162       3.575 -34.693 -14.161  1.00 33.93           N  
ATOM   1282  NH2 ARG A 162       2.611 -32.811 -13.459  1.00 33.93           N  
ATOM   1283  CZ  ARG A 162       3.675 -33.560 -13.522  1.00 33.93           C  
ATOM   1284  N   VAL A 163      10.892 -33.544 -11.022  1.00 36.69           N  
ATOM   1285  CA  VAL A 163      11.251 -34.546  -9.992  1.00 36.69           C  
ATOM   1286  C   VAL A 163      11.058 -33.829  -8.644  1.00 36.69           C  
ATOM   1287  CB  VAL A 163      12.705 -35.033 -10.208  1.00 36.69           C  
ATOM   1288  O   VAL A 163      11.559 -32.723  -8.489  1.00 36.69           O  
ATOM   1289  CG1 VAL A 163      13.076 -36.184  -9.269  1.00 36.69           C  
ATOM   1290  CG2 VAL A 163      12.944 -35.547 -11.638  1.00 36.69           C  
ATOM   1291  N   ARG A 164      10.076 -34.184  -7.798  1.00 36.38           N  
ATOM   1292  CA  ARG A 164       9.985 -35.327  -6.851  1.00 36.38           C  
ATOM   1293  C   ARG A 164      11.033 -35.269  -5.726  1.00 36.38           C  
ATOM   1294  CB  ARG A 164       9.875 -36.715  -7.504  1.00 36.38           C  
ATOM   1295  O   ARG A 164      12.118 -34.747  -5.914  1.00 36.38           O  
ATOM   1296  CG  ARG A 164       8.495 -36.990  -8.121  1.00 36.38           C  
ATOM   1297  CD  ARG A 164       8.397 -38.472  -8.515  1.00 36.38           C  
ATOM   1298  NE  ARG A 164       7.066 -38.820  -9.061  1.00 36.38           N  
ATOM   1299  NH1 ARG A 164       6.458 -40.459  -7.550  1.00 36.38           N  
ATOM   1300  NH2 ARG A 164       5.142 -40.022  -9.288  1.00 36.38           N  
ATOM   1301  CZ  ARG A 164       6.235 -39.758  -8.627  1.00 36.38           C  
ATOM   1302  N   ALA A 165      10.648 -35.751  -4.543  1.00 32.12           N  
ATOM   1303  CA  ALA A 165      11.299 -35.423  -3.276  1.00 32.12           C  
ATOM   1304  C   ALA A 165      11.923 -36.631  -2.558  1.00 32.12           C  
ATOM   1305  CB  ALA A 165      10.253 -34.754  -2.370  1.00 32.12           C  
ATOM   1306  O   ALA A 165      11.351 -37.720  -2.565  1.00 32.12           O  
ATOM   1307  N   ALA A 166      13.011 -36.349  -1.845  1.00 36.41           N  
ATOM   1308  CA  ALA A 166      13.412 -36.943  -0.569  1.00 36.41           C  
ATOM   1309  C   ALA A 166      13.607 -35.738   0.389  1.00 36.41           C  
ATOM   1310  CB  ALA A 166      14.680 -37.773  -0.797  1.00 36.41           C  
ATOM   1311  O   ALA A 166      14.003 -34.673  -0.078  1.00 36.41           O  
ATOM   1312  N   VAL A 167      13.206 -35.708   1.664  1.00 34.68           N  
ATOM   1313  CA  VAL A 167      13.113 -36.745   2.709  1.00 34.68           C  
ATOM   1314  C   VAL A 167      14.483 -37.273   3.114  1.00 34.68           C  
ATOM   1315  CB  VAL A 167      12.081 -37.874   2.486  1.00 34.68           C  
ATOM   1316  O   VAL A 167      14.897 -38.333   2.669  1.00 34.68           O  
ATOM   1317  CG1 VAL A 167      11.899 -38.708   3.766  1.00 34.68           C  
ATOM   1318  CG2 VAL A 167      10.700 -37.310   2.123  1.00 34.68           C  
ATOM   1319  N   ASP A 168      15.110 -36.552   4.041  1.00 40.13           N  
ATOM   1320  CA  ASP A 168      16.092 -37.113   4.963  1.00 40.13           C  
ATOM   1321  C   ASP A 168      15.770 -36.667   6.394  1.00 40.13           C  
ATOM   1322  CB  ASP A 168      17.529 -36.768   4.538  1.00 40.13           C  
ATOM   1323  O   ASP A 168      15.190 -35.598   6.614  1.00 40.13           O  
ATOM   1324  CG  ASP A 168      18.255 -38.022   4.051  1.00 40.13           C  
ATOM   1325  OD1 ASP A 168      18.200 -39.021   4.807  1.00 40.13           O  
ATOM   1326  OD2 ASP A 168      18.855 -37.959   2.957  1.00 40.13           O  
ATOM   1327  N   LYS A 169      16.075 -37.531   7.367  1.00 39.57           N  
ATOM   1328  CA  LYS A 169      15.680 -37.384   8.777  1.00 39.57           C  
ATOM   1329  C   LYS A 169      16.786 -37.934   9.688  1.00 39.57           C  
ATOM   1330  CB  LYS A 169      14.350 -38.146   9.016  1.00 39.57           C  
ATOM   1331  O   LYS A 169      17.010 -39.139   9.701  1.00 39.57           O  
ATOM   1332  CG  LYS A 169      13.210 -37.301   9.609  1.00 39.57           C  
ATOM   1333  CD  LYS A 169      12.105 -38.245  10.116  1.00 39.57           C  
ATOM   1334  CE  LYS A 169      10.931 -37.493  10.751  1.00 39.57           C  
ATOM   1335  NZ  LYS A 169      10.113 -38.409  11.589  1.00 39.57           N  
ATOM   1336  N   LYS A 170      17.423 -37.061  10.472  1.00 39.27           N  
ATOM   1337  CA  LYS A 170      18.219 -37.348  11.687  1.00 39.27           C  
ATOM   1338  C   LYS A 170      18.314 -36.021  12.452  1.00 39.27           C  
ATOM   1339  CB  LYS A 170      19.619 -37.875  11.305  1.00 39.27           C  
ATOM   1340  O   LYS A 170      18.681 -35.027  11.840  1.00 39.27           O  
ATOM   1341  CG  LYS A 170      19.735 -39.388  11.548  1.00 39.27           C  
ATOM   1342  CD  LYS A 170      21.035 -39.955  10.971  1.00 39.27           C  
ATOM   1343  CE  LYS A 170      21.103 -41.454  11.279  1.00 39.27           C  
ATOM   1344  NZ  LYS A 170      22.331 -42.068  10.718  1.00 39.27           N  
ATOM   1345  N   GLU A 171      17.767 -35.831  13.651  1.00 33.77           N  
ATOM   1346  CA  GLU A 171      17.837 -36.569  14.933  1.00 33.77           C  
ATOM   1347  C   GLU A 171      19.152 -36.413  15.710  1.00 33.77           C  
ATOM   1348  CB  GLU A 171      17.367 -38.034  14.957  1.00 33.77           C  
ATOM   1349  O   GLU A 171      20.230 -36.584  15.153  1.00 33.77           O  
ATOM   1350  CG  GLU A 171      15.862 -38.200  14.714  1.00 33.77           C  
ATOM   1351  CD  GLU A 171      15.311 -39.490  15.343  1.00 33.77           C  
ATOM   1352  OE1 GLU A 171      14.128 -39.449  15.751  1.00 33.77           O  
ATOM   1353  OE2 GLU A 171      16.053 -40.496  15.375  1.00 33.77           O  
ATOM   1354  N   ALA A 172      18.975 -36.167  17.019  1.00 37.23           N  
ATOM   1355  CA  ALA A 172      19.951 -36.002  18.106  1.00 37.23           C  
ATOM   1356  C   ALA A 172      20.954 -34.821  17.993  1.00 37.23           C  
ATOM   1357  CB  ALA A 172      20.636 -37.348  18.376  1.00 37.23           C  
ATOM   1358  O   ALA A 172      21.617 -34.652  16.980  1.00 37.23           O  
ATOM   1359  N   GLY A 173      21.159 -33.985  19.024  1.00 36.08           N  
ATOM   1360  CA  GLY A 173      20.417 -33.815  20.287  1.00 36.08           C  
ATOM   1361  C   GLY A 173      21.296 -33.351  21.463  1.00 36.08           C  
ATOM   1362  O   GLY A 173      22.496 -33.596  21.436  1.00 36.08           O  
ATOM   1363  N   LYS A 174      20.657 -32.804  22.520  1.00 36.94           N  
ATOM   1364  CA  LYS A 174      21.221 -32.529  23.872  1.00 36.94           C  
ATOM   1365  C   LYS A 174      22.341 -31.459  23.953  1.00 36.94           C  
ATOM   1366  CB  LYS A 174      21.624 -33.879  24.495  1.00 36.94           C  
ATOM   1367  O   LYS A 174      22.930 -31.106  22.943  1.00 36.94           O  
ATOM   1368  CG  LYS A 174      20.413 -34.634  25.069  1.00 36.94           C  
ATOM   1369  CD  LYS A 174      20.833 -36.014  25.602  1.00 36.94           C  
ATOM   1370  CE  LYS A 174      20.052 -36.452  26.847  1.00 36.94           C  
ATOM   1371  NZ  LYS A 174      20.615 -35.823  28.061  1.00 36.94           N  
ATOM   1372  N   ASP A 175      22.641 -30.840  25.103  1.00 37.39           N  
ATOM   1373  CA  ASP A 175      22.072 -30.902  26.473  1.00 37.39           C  
ATOM   1374  C   ASP A 175      22.074 -29.490  27.123  1.00 37.39           C  
ATOM   1375  CB  ASP A 175      22.902 -31.869  27.359  1.00 37.39           C  
ATOM   1376  O   ASP A 175      22.728 -28.581  26.612  1.00 37.39           O  
ATOM   1377  CG  ASP A 175      22.155 -33.148  27.754  1.00 37.39           C  
ATOM   1378  OD1 ASP A 175      20.925 -33.102  27.984  1.00 37.39           O  
ATOM   1379  OD2 ASP A 175      22.761 -34.242  27.784  1.00 37.39           O  
ATOM   1380  N   GLY A 176      21.382 -29.301  28.262  1.00 37.59           N  
ATOM   1381  CA  GLY A 176      21.474 -28.065  29.068  1.00 37.59           C  
ATOM   1382  C   GLY A 176      20.496 -27.948  30.259  1.00 37.59           C  
ATOM   1383  O   GLY A 176      19.433 -28.566  30.260  1.00 37.59           O  
ATOM   1384  N   ARG A 177      20.855 -27.133  31.269  1.00 33.09           N  
ATOM   1385  CA  ARG A 177      20.035 -26.709  32.434  1.00 33.09           C  
ATOM   1386  C   ARG A 177      20.581 -25.391  33.014  1.00 33.09           C  
ATOM   1387  CB  ARG A 177      20.035 -27.817  33.532  1.00 33.09           C  
ATOM   1388  O   ARG A 177      21.793 -25.214  33.041  1.00 33.09           O  
ATOM   1389  CG  ARG A 177      19.656 -27.324  34.954  1.00 33.09           C  
ATOM   1390  CD  ARG A 177      19.652 -28.378  36.071  1.00 33.09           C  
ATOM   1391  NE  ARG A 177      19.817 -27.725  37.395  1.00 33.09           N  
ATOM   1392  NH1 ARG A 177      18.207 -28.810  38.630  1.00 33.09           N  
ATOM   1393  NH2 ARG A 177      19.471 -27.239  39.581  1.00 33.09           N  
ATOM   1394  CZ  ARG A 177      19.163 -27.930  38.525  1.00 33.09           C  
ATOM   1395  N   GLY A 178      19.700 -24.580  33.613  1.00 36.50           N  
ATOM   1396  CA  GLY A 178      20.034 -23.678  34.732  1.00 36.50           C  
ATOM   1397  C   GLY A 178      19.717 -22.194  34.480  1.00 36.50           C  
ATOM   1398  O   GLY A 178      19.938 -21.712  33.378  1.00 36.50           O  
ATOM   1399  N   GLU A 179      19.208 -21.424  35.448  1.00 38.15           N  
ATOM   1400  CA  GLU A 179      18.705 -21.809  36.781  1.00 38.15           C  
ATOM   1401  C   GLU A 179      17.688 -20.771  37.325  1.00 38.15           C  
ATOM   1402  CB  GLU A 179      19.901 -22.058  37.732  1.00 38.15           C  
ATOM   1403  O   GLU A 179      17.309 -19.833  36.626  1.00 38.15           O  
ATOM   1404  CG  GLU A 179      19.672 -23.293  38.620  1.00 38.15           C  
ATOM   1405  CD  GLU A 179      20.954 -23.827  39.277  1.00 38.15           C  
ATOM   1406  OE1 GLU A 179      21.064 -25.080  39.324  1.00 38.15           O  
ATOM   1407  OE2 GLU A 179      21.788 -23.014  39.721  1.00 38.15           O  
ATOM   1408  N   GLU A 180      17.160 -20.992  38.531  1.00 34.76           N  
ATOM   1409  CA  GLU A 180      15.975 -20.315  39.089  1.00 34.76           C  
ATOM   1410  C   GLU A 180      16.243 -18.921  39.695  1.00 34.76           C  
ATOM   1411  CB  GLU A 180      15.412 -21.171  40.240  1.00 34.76           C  
ATOM   1412  O   GLU A 180      17.325 -18.671  40.225  1.00 34.76           O  
ATOM   1413  CG  GLU A 180      15.219 -22.671  39.964  1.00 34.76           C  
ATOM   1414  CD  GLU A 180      14.830 -23.427  41.245  1.00 34.76           C  
ATOM   1415  OE1 GLU A 180      13.988 -24.345  41.134  1.00 34.76           O  
ATOM   1416  OE2 GLU A 180      15.387 -23.095  42.319  1.00 34.76           O  
ATOM   1417  N   ARG A 181      15.189 -18.089  39.821  1.00 36.79           N  
ATOM   1418  CA  ARG A 181      14.584 -17.738  41.137  1.00 36.79           C  
ATOM   1419  C   ARG A 181      13.288 -16.918  41.012  1.00 36.79           C  
ATOM   1420  CB  ARG A 181      15.602 -17.069  42.088  1.00 36.79           C  
ATOM   1421  O   ARG A 181      12.966 -16.409  39.945  1.00 36.79           O  
ATOM   1422  CG  ARG A 181      16.113 -18.141  43.068  1.00 36.79           C  
ATOM   1423  CD  ARG A 181      17.324 -17.697  43.884  1.00 36.79           C  
ATOM   1424  NE  ARG A 181      17.781 -18.815  44.732  1.00 36.79           N  
ATOM   1425  NH1 ARG A 181      18.618 -17.613  46.503  1.00 36.79           N  
ATOM   1426  NH2 ARG A 181      18.660 -19.845  46.554  1.00 36.79           N  
ATOM   1427  CZ  ARG A 181      18.349 -18.750  45.922  1.00 36.79           C  
ATOM   1428  N   ALA A 182      12.517 -16.851  42.103  1.00 34.12           N  
ATOM   1429  CA  ALA A 182      11.132 -16.360  42.142  1.00 34.12           C  
ATOM   1430  C   ALA A 182      10.845 -15.426  43.339  1.00 34.12           C  
ATOM   1431  CB  ALA A 182      10.217 -17.593  42.208  1.00 34.12           C  
ATOM   1432  O   ALA A 182      11.617 -15.421  44.292  1.00 34.12           O  
ATOM   1433  N   VAL A 183       9.717 -14.694  43.280  1.00 38.71           N  
ATOM   1434  CA  VAL A 183       8.913 -14.046  44.360  1.00 38.71           C  
ATOM   1435  C   VAL A 183       7.677 -13.437  43.637  1.00 38.71           C  
ATOM   1436  CB  VAL A 183       9.770 -12.999  45.133  1.00 38.71           C  
ATOM   1437  O   VAL A 183       7.860 -12.777  42.622  1.00 38.71           O  
ATOM   1438  CG1 VAL A 183       9.080 -11.684  45.514  1.00 38.71           C  
ATOM   1439  CG2 VAL A 183      10.269 -13.579  46.470  1.00 38.71           C  
ATOM   1440  N   ALA A 184       6.409 -13.822  43.874  1.00 36.06           N  
ATOM   1441  CA  ALA A 184       5.525 -13.619  45.045  1.00 36.06           C  
ATOM   1442  C   ALA A 184       5.102 -12.134  45.250  1.00 36.06           C  
ATOM   1443  CB  ALA A 184       6.128 -14.283  46.294  1.00 36.06           C  
ATOM   1444  O   ALA A 184       5.959 -11.268  45.206  1.00 36.06           O  
ATOM   1445  N   THR A 185       3.852 -11.712  45.537  1.00 34.55           N  
ATOM   1446  CA  THR A 185       2.520 -12.350  45.791  1.00 34.55           C  
ATOM   1447  C   THR A 185       1.386 -11.276  45.761  1.00 34.55           C  
ATOM   1448  CB  THR A 185       2.463 -12.994  47.201  1.00 34.55           C  
ATOM   1449  O   THR A 185       1.719 -10.099  45.667  1.00 34.55           O  
ATOM   1450  CG2 THR A 185       2.569 -14.515  47.163  1.00 34.55           C  
ATOM   1451  OG1 THR A 185       3.431 -12.467  48.078  1.00 34.55           O  
ATOM   1452  N   LYS A 186       0.103 -11.673  45.995  1.00 37.22           N  
ATOM   1453  CA  LYS A 186      -1.142 -10.874  46.296  1.00 37.22           C  
ATOM   1454  C   LYS A 186      -2.051 -10.601  45.064  1.00 37.22           C  
ATOM   1455  CB  LYS A 186      -0.815  -9.613  47.139  1.00 37.22           C  
ATOM   1456  O   LYS A 186      -1.551 -10.128  44.057  1.00 37.22           O  
ATOM   1457  CG  LYS A 186      -0.162  -9.966  48.490  1.00 37.22           C  
ATOM   1458  CD  LYS A 186       0.253  -8.717  49.277  1.00 37.22           C  
ATOM   1459  CE  LYS A 186       0.966  -9.139  50.570  1.00 37.22           C  
ATOM   1460  NZ  LYS A 186       1.447  -7.965  51.341  1.00 37.22           N  
ATOM   1461  N   LYS A 187      -3.291 -11.144  45.007  1.00 34.92           N  
ATOM   1462  CA  LYS A 187      -4.611 -10.710  45.588  1.00 34.92           C  
ATOM   1463  C   LYS A 187      -5.294  -9.601  44.738  1.00 34.92           C  
ATOM   1464  CB  LYS A 187      -4.540 -10.324  47.082  1.00 34.92           C  
ATOM   1465  O   LYS A 187      -4.581  -8.738  44.256  1.00 34.92           O  
ATOM   1466  CG  LYS A 187      -4.606 -11.490  48.083  1.00 34.92           C  
ATOM   1467  CD  LYS A 187      -4.531 -10.971  49.536  1.00 34.92           C  
ATOM   1468  CE  LYS A 187      -5.358 -11.841  50.501  1.00 34.92           C  
ATOM   1469  NZ  LYS A 187      -6.330 -11.028  51.272  1.00 34.92           N  
ATOM   1470  N   GLU A 188      -6.618  -9.541  44.509  1.00 36.11           N  
ATOM   1471  CA  GLU A 188      -7.762 -10.335  45.018  1.00 36.11           C  
ATOM   1472  C   GLU A 188      -8.977 -10.382  44.035  1.00 36.11           C  
ATOM   1473  CB  GLU A 188      -8.188  -9.774  46.400  1.00 36.11           C  
ATOM   1474  O   GLU A 188      -8.909  -9.869  42.924  1.00 36.11           O  
ATOM   1475  CG  GLU A 188      -8.530 -10.888  47.411  1.00 36.11           C  
ATOM   1476  CD  GLU A 188      -8.160 -10.594  48.873  1.00 36.11           C  
ATOM   1477  OE1 GLU A 188      -8.433 -11.455  49.737  1.00 36.11           O  
ATOM   1478  OE2 GLU A 188      -7.411  -9.638  49.182  1.00 36.11           O  
ATOM   1479  N   GLU A 189     -10.048 -11.056  44.471  1.00 33.84           N  
ATOM   1480  CA  GLU A 189     -11.182 -11.726  43.794  1.00 33.84           C  
ATOM   1481  C   GLU A 189     -12.356 -10.907  43.181  1.00 33.84           C  
ATOM   1482  CB  GLU A 189     -11.862 -12.564  44.897  1.00 33.84           C  
ATOM   1483  O   GLU A 189     -12.701  -9.835  43.667  1.00 33.84           O  
ATOM   1484  CG  GLU A 189     -10.975 -13.506  45.717  1.00 33.84           C  
ATOM   1485  CD  GLU A 189     -11.854 -14.344  46.650  1.00 33.84           C  
ATOM   1486  OE1 GLU A 189     -11.979 -15.566  46.415  1.00 33.84           O  
ATOM   1487  OE2 GLU A 189     -12.511 -13.815  47.575  1.00 33.84           O  
ATOM   1488  N   GLU A 190     -13.117 -11.545  42.265  1.00 35.86           N  
ATOM   1489  CA  GLU A 190     -14.542 -11.933  42.493  1.00 35.86           C  
ATOM   1490  C   GLU A 190     -14.781 -13.336  41.867  1.00 35.86           C  
ATOM   1491  CB  GLU A 190     -15.587 -10.872  42.057  1.00 35.86           C  
ATOM   1492  O   GLU A 190     -13.813 -14.078  41.683  1.00 35.86           O  
ATOM   1493  CG  GLU A 190     -16.808 -10.715  43.020  1.00 35.86           C  
ATOM   1494  CD  GLU A 190     -17.959 -11.760  42.958  1.00 35.86           C  
ATOM   1495  OE1 GLU A 190     -18.543 -12.112  44.017  1.00 35.86           O  
ATOM   1496  OE2 GLU A 190     -18.274 -12.248  41.848  1.00 35.86           O  
ATOM   1497  N   LYS A 191     -16.035 -13.783  41.674  1.00 33.55           N  
ATOM   1498  CA  LYS A 191     -16.436 -15.104  42.189  1.00 33.55           C  
ATOM   1499  C   LYS A 191     -17.634 -15.819  41.520  1.00 33.55           C  
ATOM   1500  CB  LYS A 191     -16.728 -14.897  43.699  1.00 33.55           C  
ATOM   1501  O   LYS A 191     -17.790 -17.009  41.796  1.00 33.55           O  
ATOM   1502  CG  LYS A 191     -16.252 -16.030  44.624  1.00 33.55           C  
ATOM   1503  CD  LYS A 191     -15.528 -15.437  45.846  1.00 33.55           C  
ATOM   1504  CE  LYS A 191     -15.129 -16.518  46.853  1.00 33.55           C  
ATOM   1505  NZ  LYS A 191     -14.192 -15.974  47.863  1.00 33.55           N  
ATOM   1506  N   LYS A 192     -18.516 -15.172  40.728  1.00 35.16           N  
ATOM   1507  CA  LYS A 192     -19.857 -15.745  40.386  1.00 35.16           C  
ATOM   1508  C   LYS A 192     -20.190 -15.859  38.882  1.00 35.16           C  
ATOM   1509  CB  LYS A 192     -20.939 -14.934  41.112  1.00 35.16           C  
ATOM   1510  O   LYS A 192     -19.927 -14.938  38.123  1.00 35.16           O  
ATOM   1511  CG  LYS A 192     -20.962 -15.265  42.611  1.00 35.16           C  
ATOM   1512  CD  LYS A 192     -21.689 -14.167  43.382  1.00 35.16           C  
ATOM   1513  CE  LYS A 192     -21.547 -14.419  44.883  1.00 35.16           C  
ATOM   1514  NZ  LYS A 192     -21.629 -13.134  45.611  1.00 35.16           N  
ATOM   1515  N   GLY A 193     -20.834 -16.937  38.410  1.00 34.80           N  
ATOM   1516  CA  GLY A 193     -21.239 -18.156  39.130  1.00 34.80           C  
ATOM   1517  C   GLY A 193     -21.608 -19.336  38.214  1.00 34.80           C  
ATOM   1518  O   GLY A 193     -21.945 -19.154  37.048  1.00 34.80           O  
ATOM   1519  N   SER A 194     -21.516 -20.547  38.768  1.00 30.65           N  
ATOM   1520  CA  SER A 194     -21.876 -21.837  38.151  1.00 30.65           C  
ATOM   1521  C   SER A 194     -23.294 -22.245  38.561  1.00 30.65           C  
ATOM   1522  CB  SER A 194     -20.872 -22.892  38.660  1.00 30.65           C  
ATOM   1523  O   SER A 194     -23.651 -21.991  39.708  1.00 30.65           O  
ATOM   1524  OG  SER A 194     -21.224 -24.229  38.356  1.00 30.65           O  
ATOM   1525  N   ASP A 195     -24.055 -22.942  37.700  1.00 38.07           N  
ATOM   1526  CA  ASP A 195     -24.445 -24.336  38.003  1.00 38.07           C  
ATOM   1527  C   ASP A 195     -25.276 -25.081  36.931  1.00 38.07           C  
ATOM   1528  CB  ASP A 195     -25.113 -24.491  39.393  1.00 38.07           C  
ATOM   1529  O   ASP A 195     -26.260 -24.581  36.402  1.00 38.07           O  
ATOM   1530  CG  ASP A 195     -24.106 -24.844  40.502  1.00 38.07           C  
ATOM   1531  OD1 ASP A 195     -23.021 -25.388  40.182  1.00 38.07           O  
ATOM   1532  OD2 ASP A 195     -24.465 -24.822  41.698  1.00 38.07           O  
ATOM   1533  N   ARG A 196     -24.857 -26.338  36.702  1.00 36.29           N  
ATOM   1534  CA  ARG A 196     -25.650 -27.582  36.550  1.00 36.29           C  
ATOM   1535  C   ARG A 196     -26.916 -27.576  35.668  1.00 36.29           C  
ATOM   1536  CB  ARG A 196     -26.052 -28.072  37.961  1.00 36.29           C  
ATOM   1537  O   ARG A 196     -27.949 -27.051  36.062  1.00 36.29           O  
ATOM   1538  CG  ARG A 196     -24.885 -28.239  38.951  1.00 36.29           C  
ATOM   1539  CD  ARG A 196     -25.396 -28.466  40.383  1.00 36.29           C  
ATOM   1540  NE  ARG A 196     -24.547 -27.765  41.361  1.00 36.29           N  
ATOM   1541  NH1 ARG A 196     -25.299 -28.733  43.306  1.00 36.29           N  
ATOM   1542  NH2 ARG A 196     -24.027 -26.896  43.368  1.00 36.29           N  
ATOM   1543  CZ  ARG A 196     -24.623 -27.813  42.674  1.00 36.29           C  
ATOM   1544  N   ASN A 197     -26.940 -28.484  34.683  1.00 35.13           N  
ATOM   1545  CA  ASN A 197     -27.635 -29.767  34.902  1.00 35.13           C  
ATOM   1546  C   ASN A 197     -27.083 -30.905  34.012  1.00 35.13           C  
ATOM   1547  CB  ASN A 197     -29.167 -29.633  34.740  1.00 35.13           C  
ATOM   1548  O   ASN A 197     -26.407 -30.646  33.018  1.00 35.13           O  
ATOM   1549  CG  ASN A 197     -29.915 -30.668  35.569  1.00 35.13           C  
ATOM   1550  ND2 ASN A 197     -31.218 -30.728  35.458  1.00 35.13           N  
ATOM   1551  OD1 ASN A 197     -29.344 -31.432  36.330  1.00 35.13           O  
ATOM   1552  N   THR A 198     -27.372 -32.160  34.368  1.00 33.82           N  
ATOM   1553  CA  THR A 198     -26.949 -33.381  33.660  1.00 33.82           C  
ATOM   1554  C   THR A 198     -28.081 -34.413  33.563  1.00 33.82           C  
ATOM   1555  CB  THR A 198     -25.757 -34.062  34.367  1.00 33.82           C  
ATOM   1556  O   THR A 198     -28.815 -34.628  34.522  1.00 33.82           O  
ATOM   1557  CG2 THR A 198     -24.440 -33.312  34.183  1.00 33.82           C  
ATOM   1558  OG1 THR A 198     -25.962 -34.164  35.758  1.00 33.82           O  
ATOM   1559  N   GLY A 199     -28.159 -35.135  32.436  1.00 33.42           N  
ATOM   1560  CA  GLY A 199     -28.888 -36.411  32.327  1.00 33.42           C  
ATOM   1561  C   GLY A 199     -30.042 -36.466  31.314  1.00 33.42           C  
ATOM   1562  O   GLY A 199     -30.527 -35.438  30.860  1.00 33.42           O  
ATOM   1563  N   LEU A 200     -30.479 -37.706  31.030  1.00 39.74           N  
ATOM   1564  CA  LEU A 200     -31.576 -38.122  30.129  1.00 39.74           C  
ATOM   1565  C   LEU A 200     -31.294 -37.846  28.627  1.00 39.74           C  
ATOM   1566  CB  LEU A 200     -32.921 -37.536  30.616  1.00 39.74           C  
ATOM   1567  O   LEU A 200     -31.364 -36.703  28.202  1.00 39.74           O  
ATOM   1568  CG  LEU A 200     -33.224 -37.705  32.121  1.00 39.74           C  
ATOM   1569  CD1 LEU A 200     -34.583 -37.092  32.453  1.00 39.74           C  
ATOM   1570  CD2 LEU A 200     -33.243 -39.174  32.559  1.00 39.74           C  
ATOM   1571  N   SER A 201     -30.905 -38.766  27.727  1.00 36.18           N  
ATOM   1572  CA  SER A 201     -30.965 -40.242  27.550  1.00 36.18           C  
ATOM   1573  C   SER A 201     -32.043 -40.737  26.564  1.00 36.18           C  
ATOM   1574  CB  SER A 201     -31.040 -41.113  28.814  1.00 36.18           C  
ATOM   1575  O   SER A 201     -33.221 -40.461  26.758  1.00 36.18           O  
ATOM   1576  OG  SER A 201     -29.938 -40.907  29.677  1.00 36.18           O  
ATOM   1577  N   ARG A 202     -31.603 -41.640  25.662  1.00 37.61           N  
ATOM   1578  CA  ARG A 202     -32.337 -42.582  24.769  1.00 37.61           C  
ATOM   1579  C   ARG A 202     -32.767 -42.122  23.360  1.00 37.61           C  
ATOM   1580  CB  ARG A 202     -33.478 -43.319  25.507  1.00 37.61           C  
ATOM   1581  O   ARG A 202     -33.024 -40.956  23.111  1.00 37.61           O  
ATOM   1582  CG  ARG A 202     -32.931 -44.280  26.569  1.00 37.61           C  
ATOM   1583  CD  ARG A 202     -34.061 -45.034  27.274  1.00 37.61           C  
ATOM   1584  NE  ARG A 202     -33.519 -46.161  28.061  1.00 37.61           N  
ATOM   1585  NH1 ARG A 202     -35.011 -46.132  29.810  1.00 37.61           N  
ATOM   1586  NH2 ARG A 202     -33.416 -47.690  29.742  1.00 37.61           N  
ATOM   1587  CZ  ARG A 202     -33.984 -46.651  29.197  1.00 37.61           C  
ATOM   1588  N   ASP A 203     -32.845 -43.146  22.495  1.00 39.63           N  
ATOM   1589  CA  ASP A 203     -33.521 -43.255  21.188  1.00 39.63           C  
ATOM   1590  C   ASP A 203     -32.985 -42.385  20.018  1.00 39.63           C  
ATOM   1591  CB  ASP A 203     -35.039 -43.153  21.456  1.00 39.63           C  
ATOM   1592  O   ASP A 203     -33.195 -41.181  19.984  1.00 39.63           O  
ATOM   1593  CG  ASP A 203     -35.563 -44.316  22.318  1.00 39.63           C  
ATOM   1594  OD1 ASP A 203     -34.808 -45.298  22.526  1.00 39.63           O  
ATOM   1595  OD2 ASP A 203     -36.732 -44.232  22.743  1.00 39.63           O  
ATOM   1596  N   LYS A 204     -32.339 -42.917  18.957  1.00 36.46           N  
ATOM   1597  CA  LYS A 204     -32.303 -44.295  18.399  1.00 36.46           C  
ATOM   1598  C   LYS A 204     -30.987 -44.631  17.670  1.00 36.46           C  
ATOM   1599  CB  LYS A 204     -33.404 -44.407  17.316  1.00 36.46           C  
ATOM   1600  O   LYS A 204     -30.663 -43.989  16.674  1.00 36.46           O  
ATOM   1601  CG  LYS A 204     -34.813 -44.622  17.868  1.00 36.46           C  
ATOM   1602  CD  LYS A 204     -35.894 -44.047  16.944  1.00 36.46           C  
ATOM   1603  CE  LYS A 204     -37.262 -44.246  17.608  1.00 36.46           C  
ATOM   1604  NZ  LYS A 204     -38.333 -43.486  16.916  1.00 36.46           N  
ATOM   1605  N   ASP A 205     -30.366 -45.756  18.025  1.00 37.05           N  
ATOM   1606  CA  ASP A 205     -29.487 -46.522  17.127  1.00 37.05           C  
ATOM   1607  C   ASP A 205     -30.316 -47.564  16.363  1.00 37.05           C  
ATOM   1608  CB  ASP A 205     -28.386 -47.238  17.931  1.00 37.05           C  
ATOM   1609  O   ASP A 205     -30.803 -48.518  16.975  1.00 37.05           O  
ATOM   1610  CG  ASP A 205     -27.129 -46.386  18.065  1.00 37.05           C  
ATOM   1611  OD1 ASP A 205     -26.544 -46.092  16.997  1.00 37.05           O  
ATOM   1612  OD2 ASP A 205     -26.771 -46.060  19.216  1.00 37.05           O  
ATOM   1613  N   LYS A 206     -30.517 -47.398  15.040  1.00 34.64           N  
ATOM   1614  CA  LYS A 206     -31.159 -48.445  14.210  1.00 34.64           C  
ATOM   1615  C   LYS A 206     -30.985 -48.354  12.676  1.00 34.64           C  
ATOM   1616  CB  LYS A 206     -32.642 -48.656  14.638  1.00 34.64           C  
ATOM   1617  O   LYS A 206     -31.959 -48.538  11.952  1.00 34.64           O  
ATOM   1618  CG  LYS A 206     -32.898 -50.159  14.853  1.00 34.64           C  
ATOM   1619  CD  LYS A 206     -34.298 -50.462  15.402  1.00 34.64           C  
ATOM   1620  CE  LYS A 206     -34.385 -51.962  15.717  1.00 34.64           C  
ATOM   1621  NZ  LYS A 206     -35.726 -52.361  16.214  1.00 34.64           N  
ATOM   1622  N   LYS A 207     -29.762 -48.143  12.158  1.00 35.38           N  
ATOM   1623  CA  LYS A 207     -29.351 -48.738  10.856  1.00 35.38           C  
ATOM   1624  C   LYS A 207     -27.826 -48.848  10.662  1.00 35.38           C  
ATOM   1625  CB  LYS A 207     -30.091 -48.133   9.622  1.00 35.38           C  
ATOM   1626  O   LYS A 207     -27.181 -48.030  10.015  1.00 35.38           O  
ATOM   1627  CG  LYS A 207     -30.878 -49.283   8.959  1.00 35.38           C  
ATOM   1628  CD  LYS A 207     -31.650 -49.026   7.654  1.00 35.38           C  
ATOM   1629  CE  LYS A 207     -32.384 -50.361   7.391  1.00 35.38           C  
ATOM   1630  NZ  LYS A 207     -32.649 -50.708   5.975  1.00 35.38           N  
ATOM   1631  N   ARG A 208     -27.282 -49.932  11.215  1.00 32.25           N  
ATOM   1632  CA  ARG A 208     -26.024 -50.606  10.850  1.00 32.25           C  
ATOM   1633  C   ARG A 208     -26.392 -52.090  10.660  1.00 32.25           C  
ATOM   1634  CB  ARG A 208     -24.990 -50.386  11.972  1.00 32.25           C  
ATOM   1635  O   ARG A 208     -27.430 -52.492  11.174  1.00 32.25           O  
ATOM   1636  CG  ARG A 208     -23.522 -50.601  11.563  1.00 32.25           C  
ATOM   1637  CD  ARG A 208     -22.655 -50.643  12.831  1.00 32.25           C  
ATOM   1638  NE  ARG A 208     -21.201 -50.629  12.562  1.00 32.25           N  
ATOM   1639  NH1 ARG A 208     -20.735 -52.850  12.992  1.00 32.25           N  
ATOM   1640  NH2 ARG A 208     -19.076 -51.405  12.837  1.00 32.25           N  
ATOM   1641  CZ  ARG A 208     -20.359 -51.627  12.790  1.00 32.25           C  
ATOM   1642  N   GLU A 209     -25.569 -52.872   9.965  1.00 31.81           N  
ATOM   1643  CA  GLU A 209     -25.837 -54.287   9.626  1.00 31.81           C  
ATOM   1644  C   GLU A 209     -27.054 -54.523   8.706  1.00 31.81           C  
ATOM   1645  CB  GLU A 209     -25.879 -55.197  10.876  1.00 31.81           C  
ATOM   1646  O   GLU A 209     -28.082 -55.043   9.125  1.00 31.81           O  
ATOM   1647  CG  GLU A 209     -24.751 -54.986  11.893  1.00 31.81           C  
ATOM   1648  CD  GLU A 209     -23.374 -54.871  11.238  1.00 31.81           C  
ATOM   1649  OE1 GLU A 209     -22.689 -53.863  11.536  1.00 31.81           O  
ATOM   1650  OE2 GLU A 209     -23.009 -55.722  10.404  1.00 31.81           O  
ATOM   1651  N   GLU A 210     -26.925 -54.194   7.417  1.00 31.96           N  
ATOM   1652  CA  GLU A 210     -27.733 -54.821   6.359  1.00 31.96           C  
ATOM   1653  C   GLU A 210     -26.979 -54.740   5.017  1.00 31.96           C  
ATOM   1654  CB  GLU A 210     -29.147 -54.195   6.286  1.00 31.96           C  
ATOM   1655  O   GLU A 210     -26.382 -53.711   4.699  1.00 31.96           O  
ATOM   1656  CG  GLU A 210     -30.266 -55.254   6.340  1.00 31.96           C  
ATOM   1657  CD  GLU A 210     -31.653 -54.651   6.660  1.00 31.96           C  
ATOM   1658  OE1 GLU A 210     -32.465 -55.375   7.273  1.00 31.96           O  
ATOM   1659  OE2 GLU A 210     -31.913 -53.462   6.306  1.00 31.96           O  
ATOM   1660  N   MET A 211     -26.971 -55.837   4.251  1.00 33.19           N  
ATOM   1661  CA  MET A 211     -26.399 -55.957   2.895  1.00 33.19           C  
ATOM   1662  C   MET A 211     -24.950 -55.472   2.704  1.00 33.19           C  
ATOM   1663  CB  MET A 211     -27.377 -55.418   1.841  1.00 33.19           C  
ATOM   1664  O   MET A 211     -24.637 -54.639   1.854  1.00 33.19           O  
ATOM   1665  CG  MET A 211     -28.629 -56.299   1.823  1.00 33.19           C  
ATOM   1666  SD  MET A 211     -29.755 -55.976   0.452  1.00 33.19           S  
ATOM   1667  CE  MET A 211     -30.837 -57.418   0.652  1.00 33.19           C  
ATOM   1668  N   LYS A 212     -24.028 -56.127   3.420  1.00 32.40           N  
ATOM   1669  CA  LYS A 212     -22.613 -56.218   3.022  1.00 32.40           C  
ATOM   1670  C   LYS A 212     -22.184 -57.661   2.707  1.00 32.40           C  
ATOM   1671  CB  LYS A 212     -21.721 -55.496   4.046  1.00 32.40           C  
ATOM   1672  O   LYS A 212     -21.030 -58.013   2.931  1.00 32.40           O  
ATOM   1673  CG  LYS A 212     -20.475 -54.911   3.364  1.00 32.40           C  
ATOM   1674  CD  LYS A 212     -19.493 -54.375   4.405  1.00 32.40           C  
ATOM   1675  CE  LYS A 212     -18.305 -53.728   3.693  1.00 32.40           C  
ATOM   1676  NZ  LYS A 212     -17.244 -53.377   4.664  1.00 32.40           N  
ATOM   1677  N   GLU A 213     -23.105 -58.489   2.201  1.00 30.72           N  
ATOM   1678  CA  GLU A 213     -22.854 -59.917   1.948  1.00 30.72           C  
ATOM   1679  C   GLU A 213     -23.691 -60.509   0.790  1.00 30.72           C  
ATOM   1680  CB  GLU A 213     -22.989 -60.696   3.270  1.00 30.72           C  
ATOM   1681  O   GLU A 213     -24.588 -61.319   0.987  1.00 30.72           O  
ATOM   1682  CG  GLU A 213     -22.223 -62.025   3.205  1.00 30.72           C  
ATOM   1683  CD  GLU A 213     -21.972 -62.603   4.604  1.00 30.72           C  
ATOM   1684  OE1 GLU A 213     -20.805 -62.978   4.862  1.00 30.72           O  
ATOM   1685  OE2 GLU A 213     -22.932 -62.635   5.404  1.00 30.72           O  
ATOM   1686  N   VAL A 214     -23.371 -60.091  -0.440  1.00 34.55           N  
ATOM   1687  CA  VAL A 214     -23.656 -60.795  -1.711  1.00 34.55           C  
ATOM   1688  C   VAL A 214     -22.410 -60.529  -2.580  1.00 34.55           C  
ATOM   1689  CB  VAL A 214     -24.968 -60.280  -2.368  1.00 34.55           C  
ATOM   1690  O   VAL A 214     -22.176 -59.391  -2.977  1.00 34.55           O  
ATOM   1691  CG1 VAL A 214     -25.251 -60.945  -3.718  1.00 34.55           C  
ATOM   1692  CG2 VAL A 214     -26.211 -60.525  -1.502  1.00 34.55           C  
ATOM   1693  N   ALA A 215     -21.389 -61.397  -2.620  1.00 34.06           N  
ATOM   1694  CA  ALA A 215     -21.330 -62.674  -3.354  1.00 34.06           C  
ATOM   1695  C   ALA A 215     -21.712 -62.465  -4.838  1.00 34.06           C  
ATOM   1696  CB  ALA A 215     -22.135 -63.768  -2.640  1.00 34.06           C  
ATOM   1697  O   ALA A 215     -22.873 -62.232  -5.119  1.00 34.06           O  
ATOM   1698  N   LYS A 216     -20.812 -62.371  -5.829  1.00 30.68           N  
ATOM   1699  CA  LYS A 216     -19.650 -63.216  -6.184  1.00 30.68           C  
ATOM   1700  C   LYS A 216     -20.105 -64.651  -6.485  1.00 30.68           C  
ATOM   1701  CB  LYS A 216     -18.467 -63.129  -5.197  1.00 30.68           C  
ATOM   1702  O   LYS A 216     -20.541 -65.329  -5.557  1.00 30.68           O  
ATOM   1703  CG  LYS A 216     -17.159 -63.581  -5.868  1.00 30.68           C  
ATOM   1704  CD  LYS A 216     -15.977 -63.588  -4.890  1.00 30.68           C  
ATOM   1705  CE  LYS A 216     -14.704 -63.990  -5.646  1.00 30.68           C  
ATOM   1706  NZ  LYS A 216     -13.534 -64.113  -4.742  1.00 30.68           N  
ATOM   1707  N   LYS A 217     -19.900 -65.092  -7.742  1.00 31.43           N  
ATOM   1708  CA  LYS A 217     -20.809 -65.967  -8.526  1.00 31.43           C  
ATOM   1709  C   LYS A 217     -22.085 -65.192  -8.937  1.00 31.43           C  
ATOM   1710  CB  LYS A 217     -21.158 -67.257  -7.770  1.00 31.43           C  
ATOM   1711  O   LYS A 217     -22.445 -64.263  -8.221  1.00 31.43           O  
ATOM   1712  CG  LYS A 217     -20.019 -68.048  -7.113  1.00 31.43           C  
ATOM   1713  CD  LYS A 217     -20.691 -69.151  -6.289  1.00 31.43           C  
ATOM   1714  CE  LYS A 217     -19.680 -70.073  -5.616  1.00 31.43           C  
ATOM   1715  NZ  LYS A 217     -20.403 -71.185  -4.955  1.00 31.43           N  
ATOM   1716  N   GLU A 218     -22.774 -65.447 -10.048  1.00 34.23           N  
ATOM   1717  CA  GLU A 218     -22.594 -66.382 -11.187  1.00 34.23           C  
ATOM   1718  C   GLU A 218     -22.536 -65.504 -12.472  1.00 34.23           C  
ATOM   1719  CB  GLU A 218     -23.776 -67.389 -11.186  1.00 34.23           C  
ATOM   1720  O   GLU A 218     -23.114 -64.417 -12.473  1.00 34.23           O  
ATOM   1721  CG  GLU A 218     -23.764 -68.246  -9.900  1.00 34.23           C  
ATOM   1722  CD  GLU A 218     -24.990 -69.114  -9.586  1.00 34.23           C  
ATOM   1723  OE1 GLU A 218     -24.764 -70.137  -8.891  1.00 34.23           O  
ATOM   1724  OE2 GLU A 218     -26.128 -68.698  -9.889  1.00 34.23           O  
ATOM   1725  N   ASP A 219     -21.753 -65.738 -13.529  1.00 33.56           N  
ATOM   1726  CA  ASP A 219     -21.353 -66.949 -14.275  1.00 33.56           C  
ATOM   1727  C   ASP A 219     -22.474 -67.566 -15.148  1.00 33.56           C  
ATOM   1728  CB  ASP A 219     -20.523 -67.978 -13.480  1.00 33.56           C  
ATOM   1729  O   ASP A 219     -23.179 -68.473 -14.725  1.00 33.56           O  
ATOM   1730  CG  ASP A 219     -19.156 -67.459 -13.000  1.00 33.56           C  
ATOM   1731  OD1 ASP A 219     -18.540 -66.617 -13.693  1.00 33.56           O  
ATOM   1732  OD2 ASP A 219     -18.727 -67.890 -11.901  1.00 33.56           O  
ATOM   1733  N   ASP A 220     -22.527 -67.078 -16.397  1.00 30.65           N  
ATOM   1734  CA  ASP A 220     -22.901 -67.756 -17.657  1.00 30.65           C  
ATOM   1735  C   ASP A 220     -24.305 -68.365 -17.928  1.00 30.65           C  
ATOM   1736  CB  ASP A 220     -21.758 -68.711 -18.075  1.00 30.65           C  
ATOM   1737  O   ASP A 220     -25.113 -68.662 -17.060  1.00 30.65           O  
ATOM   1738  CG  ASP A 220     -20.650 -67.993 -18.855  1.00 30.65           C  
ATOM   1739  OD1 ASP A 220     -21.009 -67.211 -19.767  1.00 30.65           O  
ATOM   1740  OD2 ASP A 220     -19.461 -68.240 -18.560  1.00 30.65           O  
ATOM   1741  N   GLU A 221     -24.556 -68.529 -19.238  1.00 29.61           N  
ATOM   1742  CA  GLU A 221     -25.639 -69.263 -19.924  1.00 29.61           C  
ATOM   1743  C   GLU A 221     -27.108 -69.107 -19.452  1.00 29.61           C  
ATOM   1744  CB  GLU A 221     -25.320 -70.769 -20.009  1.00 29.61           C  
ATOM   1745  O   GLU A 221     -27.544 -69.752 -18.499  1.00 29.61           O  
ATOM   1746  CG  GLU A 221     -24.080 -71.160 -20.825  1.00 29.61           C  
ATOM   1747  CD  GLU A 221     -24.217 -72.607 -21.337  1.00 29.61           C  
ATOM   1748  OE1 GLU A 221     -24.048 -72.804 -22.564  1.00 29.61           O  
ATOM   1749  OE2 GLU A 221     -24.611 -73.498 -20.547  1.00 29.61           O  
ATOM   1750  N   LYS A 222     -27.968 -68.539 -20.328  1.00 31.28           N  
ATOM   1751  CA  LYS A 222     -28.894 -69.372 -21.146  1.00 31.28           C  
ATOM   1752  C   LYS A 222     -29.780 -68.628 -22.167  1.00 31.28           C  
ATOM   1753  CB  LYS A 222     -29.827 -70.232 -20.255  1.00 31.28           C  
ATOM   1754  O   LYS A 222     -30.481 -67.689 -21.832  1.00 31.28           O  
ATOM   1755  CG  LYS A 222     -29.321 -71.683 -20.219  1.00 31.28           C  
ATOM   1756  CD  LYS A 222     -30.107 -72.554 -19.245  1.00 31.28           C  
ATOM   1757  CE  LYS A 222     -29.466 -73.945 -19.265  1.00 31.28           C  
ATOM   1758  NZ  LYS A 222     -29.873 -74.739 -18.085  1.00 31.28           N  
ATOM   1759  N   VAL A 223     -29.848 -69.239 -23.361  1.00 35.04           N  
ATOM   1760  CA  VAL A 223     -31.045 -69.506 -24.208  1.00 35.04           C  
ATOM   1761  C   VAL A 223     -31.862 -68.298 -24.739  1.00 35.04           C  
ATOM   1762  CB  VAL A 223     -31.915 -70.577 -23.498  1.00 35.04           C  
ATOM   1763  O   VAL A 223     -32.435 -67.555 -23.962  1.00 35.04           O  
ATOM   1764  CG1 VAL A 223     -33.350 -70.813 -23.989  1.00 35.04           C  
ATOM   1765  CG2 VAL A 223     -31.196 -71.937 -23.560  1.00 35.04           C  
ATOM   1766  N   LYS A 224     -31.963 -68.001 -26.054  1.00 28.58           N  
ATOM   1767  CA  LYS A 224     -32.259 -68.801 -27.285  1.00 28.58           C  
ATOM   1768  C   LYS A 224     -33.767 -68.848 -27.604  1.00 28.58           C  
ATOM   1769  CB  LYS A 224     -31.604 -70.196 -27.286  1.00 28.58           C  
ATOM   1770  O   LYS A 224     -34.511 -69.604 -26.993  1.00 28.58           O  
ATOM   1771  CG  LYS A 224     -31.873 -71.161 -28.452  1.00 28.58           C  
ATOM   1772  CD  LYS A 224     -31.350 -72.545 -28.015  1.00 28.58           C  
ATOM   1773  CE  LYS A 224     -31.461 -73.615 -29.104  1.00 28.58           C  
ATOM   1774  NZ  LYS A 224     -30.955 -74.923 -28.612  1.00 28.58           N  
ATOM   1775  N   GLY A 225     -34.164 -68.109 -28.645  1.00 29.41           N  
ATOM   1776  CA  GLY A 225     -35.554 -67.878 -29.074  1.00 29.41           C  
ATOM   1777  C   GLY A 225     -35.876 -66.372 -29.050  1.00 29.41           C  
ATOM   1778  O   GLY A 225     -35.297 -65.665 -28.240  1.00 29.41           O  
ATOM   1779  N   GLU A 226     -36.712 -65.804 -29.925  1.00 35.77           N  
ATOM   1780  CA  GLU A 226     -37.568 -66.408 -30.957  1.00 35.77           C  
ATOM   1781  C   GLU A 226     -37.715 -65.531 -32.226  1.00 35.77           C  
ATOM   1782  CB  GLU A 226     -38.976 -66.646 -30.380  1.00 35.77           C  
ATOM   1783  O   GLU A 226     -37.532 -64.325 -32.176  1.00 35.77           O  
ATOM   1784  CG  GLU A 226     -39.075 -67.834 -29.414  1.00 35.77           C  
ATOM   1785  CD  GLU A 226     -40.462 -68.469 -29.546  1.00 35.77           C  
ATOM   1786  OE1 GLU A 226     -40.587 -69.451 -30.315  1.00 35.77           O  
ATOM   1787  OE2 GLU A 226     -41.462 -67.906 -29.066  1.00 35.77           O  
ATOM   1788  N   ARG A 227     -38.103 -66.184 -33.340  1.00 35.44           N  
ATOM   1789  CA  ARG A 227     -38.875 -65.681 -34.512  1.00 35.44           C  
ATOM   1790  C   ARG A 227     -38.432 -64.336 -35.136  1.00 35.44           C  
ATOM   1791  CB  ARG A 227     -40.367 -65.656 -34.124  1.00 35.44           C  
ATOM   1792  O   ARG A 227     -38.676 -63.267 -34.606  1.00 35.44           O  
ATOM   1793  CG  ARG A 227     -40.913 -67.062 -33.796  1.00 35.44           C  
ATOM   1794  CD  ARG A 227     -42.185 -67.007 -32.940  1.00 35.44           C  
ATOM   1795  NE  ARG A 227     -42.320 -68.231 -32.130  1.00 35.44           N  
ATOM   1796  NH1 ARG A 227     -44.595 -68.565 -32.173  1.00 35.44           N  
ATOM   1797  NH2 ARG A 227     -43.284 -69.759 -30.804  1.00 35.44           N  
ATOM   1798  CZ  ARG A 227     -43.407 -68.843 -31.714  1.00 35.44           C  
ATOM   1799  N   ARG A 228     -37.784 -64.330 -36.309  1.00 30.59           N  
ATOM   1800  CA  ARG A 228     -38.381 -64.575 -37.651  1.00 30.59           C  
ATOM   1801  C   ARG A 228     -39.651 -63.747 -37.931  1.00 30.59           C  
ATOM   1802  CB  ARG A 228     -38.739 -66.051 -37.936  1.00 30.59           C  
ATOM   1803  O   ARG A 228     -40.711 -64.132 -37.446  1.00 30.59           O  
ATOM   1804  CG  ARG A 228     -37.639 -67.116 -37.928  1.00 30.59           C  
ATOM   1805  CD  ARG A 228     -38.320 -68.442 -38.314  1.00 30.59           C  
ATOM   1806  NE  ARG A 228     -37.374 -69.566 -38.445  1.00 30.59           N  
ATOM   1807  NH1 ARG A 228     -38.938 -71.190 -38.904  1.00 30.59           N  
ATOM   1808  NH2 ARG A 228     -36.775 -71.726 -38.860  1.00 30.59           N  
ATOM   1809  CZ  ARG A 228     -37.699 -70.816 -38.733  1.00 30.59           C  
ATOM   1810  N   ASN A 229     -39.583 -62.782 -38.857  1.00 37.37           N  
ATOM   1811  CA  ASN A 229     -40.106 -62.973 -40.226  1.00 37.37           C  
ATOM   1812  C   ASN A 229     -39.964 -61.726 -41.136  1.00 37.37           C  
ATOM   1813  CB  ASN A 229     -41.591 -63.413 -40.201  1.00 37.37           C  
ATOM   1814  O   ASN A 229     -40.318 -60.634 -40.722  1.00 37.37           O  
ATOM   1815  CG  ASN A 229     -41.810 -64.898 -40.432  1.00 37.37           C  
ATOM   1816  ND2 ASN A 229     -43.047 -65.329 -40.425  1.00 37.37           N  
ATOM   1817  OD1 ASN A 229     -40.901 -65.687 -40.654  1.00 37.37           O  
ATOM   1818  N   THR A 230     -39.535 -61.973 -42.387  1.00 36.59           N  
ATOM   1819  CA  THR A 230     -40.015 -61.409 -43.682  1.00 36.59           C  
ATOM   1820  C   THR A 230     -40.161 -59.897 -43.934  1.00 36.59           C  
ATOM   1821  CB  THR A 230     -41.393 -62.012 -44.029  1.00 36.59           C  
ATOM   1822  O   THR A 230     -40.638 -59.170 -43.079  1.00 36.59           O  
ATOM   1823  CG2 THR A 230     -41.366 -63.538 -44.147  1.00 36.59           C  
ATOM   1824  OG1 THR A 230     -42.346 -61.669 -43.053  1.00 36.59           O  
ATOM   1825  N   ASP A 231     -40.026 -59.380 -45.163  1.00 35.42           N  
ATOM   1826  CA  ASP A 231     -39.306 -59.761 -46.407  1.00 35.42           C  
ATOM   1827  C   ASP A 231     -39.572 -58.632 -47.445  1.00 35.42           C  
ATOM   1828  CB  ASP A 231     -39.796 -61.091 -47.038  1.00 35.42           C  
ATOM   1829  O   ASP A 231     -40.521 -57.869 -47.275  1.00 35.42           O  
ATOM   1830  CG  ASP A 231     -38.725 -61.830 -47.854  1.00 35.42           C  
ATOM   1831  OD1 ASP A 231     -37.960 -61.163 -48.589  1.00 35.42           O  
ATOM   1832  OD2 ASP A 231     -38.686 -63.073 -47.739  1.00 35.42           O  
ATOM   1833  N   THR A 232     -38.862 -58.614 -48.581  1.00 37.97           N  
ATOM   1834  CA  THR A 232     -39.165 -57.852 -49.821  1.00 37.97           C  
ATOM   1835  C   THR A 232     -39.072 -56.308 -49.758  1.00 37.97           C  
ATOM   1836  CB  THR A 232     -40.510 -58.308 -50.427  1.00 37.97           C  
ATOM   1837  O   THR A 232     -39.316 -55.705 -48.726  1.00 37.97           O  
ATOM   1838  CG2 THR A 232     -40.555 -59.803 -50.755  1.00 37.97           C  
ATOM   1839  OG1 THR A 232     -41.644 -58.016 -49.661  1.00 37.97           O  
ATOM   1840  N   ARG A 233     -38.732 -55.567 -50.832  1.00 36.72           N  
ATOM   1841  CA  ARG A 233     -38.259 -55.889 -52.207  1.00 36.72           C  
ATOM   1842  C   ARG A 233     -37.524 -54.663 -52.804  1.00 36.72           C  
ATOM   1843  CB  ARG A 233     -39.471 -56.191 -53.128  1.00 36.72           C  
ATOM   1844  O   ARG A 233     -37.900 -53.554 -52.470  1.00 36.72           O  
ATOM   1845  CG  ARG A 233     -39.543 -57.640 -53.644  1.00 36.72           C  
ATOM   1846  CD  ARG A 233     -40.980 -57.993 -54.066  1.00 36.72           C  
ATOM   1847  NE  ARG A 233     -41.196 -59.452 -54.150  1.00 36.72           N  
ATOM   1848  NH1 ARG A 233     -43.442 -59.374 -54.638  1.00 36.72           N  
ATOM   1849  NH2 ARG A 233     -42.454 -61.346 -54.310  1.00 36.72           N  
ATOM   1850  CZ  ARG A 233     -42.358 -60.047 -54.368  1.00 36.72           C  
ATOM   1851  N   LYS A 234     -36.552 -54.929 -53.702  1.00 36.36           N  
ATOM   1852  CA  LYS A 234     -36.162 -54.266 -54.990  1.00 36.36           C  
ATOM   1853  C   LYS A 234     -36.427 -52.751 -55.220  1.00 36.36           C  
ATOM   1854  CB  LYS A 234     -36.837 -55.057 -56.116  1.00 36.36           C  
ATOM   1855  O   LYS A 234     -37.410 -52.214 -54.751  1.00 36.36           O  
ATOM   1856  CG  LYS A 234     -36.488 -56.557 -56.135  1.00 36.36           C  
ATOM   1857  CD  LYS A 234     -37.005 -57.111 -57.458  1.00 36.36           C  
ATOM   1858  CE  LYS A 234     -36.978 -58.623 -57.632  1.00 36.36           C  
ATOM   1859  NZ  LYS A 234     -37.437 -58.914 -59.012  1.00 36.36           N  
ATOM   1860  N   GLU A 235     -35.659 -52.010 -56.029  1.00 36.79           N  
ATOM   1861  CA  GLU A 235     -34.818 -52.326 -57.215  1.00 36.79           C  
ATOM   1862  C   GLU A 235     -33.604 -51.345 -57.281  1.00 36.79           C  
ATOM   1863  CB  GLU A 235     -35.728 -52.209 -58.470  1.00 36.79           C  
ATOM   1864  O   GLU A 235     -33.610 -50.342 -56.582  1.00 36.79           O  
ATOM   1865  CG  GLU A 235     -35.715 -53.430 -59.414  1.00 36.79           C  
ATOM   1866  CD  GLU A 235     -37.127 -53.910 -59.823  1.00 36.79           C  
ATOM   1867  OE1 GLU A 235     -37.379 -55.137 -59.694  1.00 36.79           O  
ATOM   1868  OE2 GLU A 235     -37.938 -53.075 -60.267  1.00 36.79           O  
ATOM   1869  N   GLY A 236     -32.459 -51.654 -57.916  1.00 38.52           N  
ATOM   1870  CA  GLY A 236     -32.116 -51.240 -59.301  1.00 38.52           C  
ATOM   1871  C   GLY A 236     -31.505 -49.812 -59.380  1.00 38.52           C  
ATOM   1872  O   GLY A 236     -32.112 -48.883 -58.878  1.00 38.52           O  
ATOM   1873  N   GLU A 237     -30.336 -49.510 -59.971  1.00 37.96           N  
ATOM   1874  CA  GLU A 237     -29.388 -50.279 -60.798  1.00 37.96           C  
ATOM   1875  C   GLU A 237     -27.908 -49.808 -60.671  1.00 37.96           C  
ATOM   1876  CB  GLU A 237     -29.736 -50.110 -62.291  1.00 37.96           C  
ATOM   1877  O   GLU A 237     -27.624 -48.681 -60.287  1.00 37.96           O  
ATOM   1878  CG  GLU A 237     -30.979 -50.850 -62.785  1.00 37.96           C  
ATOM   1879  CD  GLU A 237     -30.833 -51.081 -64.294  1.00 37.96           C  
ATOM   1880  OE1 GLU A 237     -30.345 -52.183 -64.650  1.00 37.96           O  
ATOM   1881  OE2 GLU A 237     -31.055 -50.153 -65.092  1.00 37.96           O  
ATOM   1882  N   LYS A 238     -26.984 -50.701 -61.080  1.00 37.83           N  
ATOM   1883  CA  LYS A 238     -25.684 -50.505 -61.784  1.00 37.83           C  
ATOM   1884  C   LYS A 238     -24.998 -49.117 -61.668  1.00 37.83           C  
ATOM   1885  CB  LYS A 238     -25.923 -50.852 -63.272  1.00 37.83           C  
ATOM   1886  O   LYS A 238     -25.512 -48.122 -62.160  1.00 37.83           O  
ATOM   1887  CG  LYS A 238     -26.336 -52.322 -63.507  1.00 37.83           C  
ATOM   1888  CD  LYS A 238     -27.036 -52.498 -64.863  1.00 37.83           C  
ATOM   1889  CE  LYS A 238     -27.679 -53.889 -64.977  1.00 37.83           C  
ATOM   1890  NZ  LYS A 238     -28.803 -53.880 -65.946  1.00 37.83           N  
ATOM   1891  N   MET A 239     -23.719 -49.015 -61.268  1.00 39.60           N  
ATOM   1892  CA  MET A 239     -22.610 -49.994 -61.411  1.00 39.60           C  
ATOM   1893  C   MET A 239     -21.423 -49.669 -60.432  1.00 39.60           C  
ATOM   1894  CB  MET A 239     -22.280 -50.026 -62.919  1.00 39.60           C  
ATOM   1895  O   MET A 239     -21.699 -49.102 -59.387  1.00 39.60           O  
ATOM   1896  CG  MET A 239     -22.130 -51.459 -63.442  1.00 39.60           C  
ATOM   1897  SD  MET A 239     -21.515 -51.535 -65.147  1.00 39.60           S  
ATOM   1898  CE  MET A 239     -22.752 -52.660 -65.851  1.00 39.60           C  
ATOM   1899  N   LYS A 240     -20.110 -49.971 -60.590  1.00 39.56           N  
ATOM   1900  CA  LYS A 240     -19.275 -50.225 -61.790  1.00 39.56           C  
ATOM   1901  C   LYS A 240     -18.103 -51.226 -61.622  1.00 39.56           C  
ATOM   1902  CB  LYS A 240     -18.885 -48.861 -62.416  1.00 39.56           C  
ATOM   1903  O   LYS A 240     -18.344 -52.424 -61.706  1.00 39.56           O  
ATOM   1904  CG  LYS A 240     -18.703 -48.940 -63.946  1.00 39.56           C  
ATOM   1905  CD  LYS A 240     -19.230 -47.673 -64.644  1.00 39.56           C  
ATOM   1906  CE  LYS A 240     -19.387 -47.902 -66.153  1.00 39.56           C  
ATOM   1907  NZ  LYS A 240     -20.062 -46.753 -66.814  1.00 39.56           N  
ATOM   1908  N   ARG A 241     -16.847 -50.756 -61.548  1.00 36.37           N  
ATOM   1909  CA  ARG A 241     -15.552 -51.489 -61.638  1.00 36.37           C  
ATOM   1910  C   ARG A 241     -14.495 -50.655 -60.871  1.00 36.37           C  
ATOM   1911  CB  ARG A 241     -15.153 -51.633 -63.128  1.00 36.37           C  
ATOM   1912  O   ARG A 241     -14.519 -49.443 -61.050  1.00 36.37           O  
ATOM   1913  CG  ARG A 241     -16.103 -52.537 -63.941  1.00 36.37           C  
ATOM   1914  CD  ARG A 241     -15.694 -52.665 -65.414  1.00 36.37           C  
ATOM   1915  NE  ARG A 241     -16.613 -53.567 -66.142  1.00 36.37           N  
ATOM   1916  NH1 ARG A 241     -15.808 -53.223 -68.268  1.00 36.37           N  
ATOM   1917  NH2 ARG A 241     -17.447 -54.696 -67.941  1.00 36.37           N  
ATOM   1918  CZ  ARG A 241     -16.620 -53.821 -67.442  1.00 36.37           C  
ATOM   1919  N   ALA A 242     -13.724 -51.152 -59.891  1.00 37.63           N  
ATOM   1920  CA  ALA A 242     -12.687 -52.215 -59.884  1.00 37.63           C  
ATOM   1921  C   ALA A 242     -11.336 -51.761 -60.502  1.00 37.63           C  
ATOM   1922  CB  ALA A 242     -13.200 -53.540 -60.464  1.00 37.63           C  
ATOM   1923  O   ALA A 242     -11.362 -51.103 -61.535  1.00 37.63           O  
ATOM   1924  N   GLY A 243     -10.147 -52.087 -59.956  1.00 36.02           N  
ATOM   1925  CA  GLY A 243      -9.793 -52.846 -58.732  1.00 36.02           C  
ATOM   1926  C   GLY A 243      -8.258 -53.056 -58.582  1.00 36.02           C  
ATOM   1927  O   GLY A 243      -7.514 -52.589 -59.439  1.00 36.02           O  
ATOM   1928  N   GLY A 244      -7.797 -53.777 -57.540  1.00 35.82           N  
ATOM   1929  CA  GLY A 244      -6.368 -54.086 -57.251  1.00 35.82           C  
ATOM   1930  C   GLY A 244      -5.695 -53.088 -56.277  1.00 35.82           C  
ATOM   1931  O   GLY A 244      -5.758 -51.898 -56.557  1.00 35.82           O  
ATOM   1932  N   ASN A 245      -5.114 -53.390 -55.098  1.00 35.96           N  
ATOM   1933  CA  ASN A 245      -4.666 -54.598 -54.351  1.00 35.96           C  
ATOM   1934  C   ASN A 245      -3.138 -54.890 -54.397  1.00 35.96           C  
ATOM   1935  CB  ASN A 245      -5.550 -55.839 -54.597  1.00 35.96           C  
ATOM   1936  O   ASN A 245      -2.528 -54.695 -55.443  1.00 35.96           O  
ATOM   1937  CG  ASN A 245      -5.548 -56.780 -53.407  1.00 35.96           C  
ATOM   1938  ND2 ASN A 245      -4.982 -57.958 -53.512  1.00 35.96           N  
ATOM   1939  OD1 ASN A 245      -6.041 -56.439 -52.351  1.00 35.96           O  
ATOM   1940  N   THR A 246      -2.573 -55.435 -53.296  1.00 38.27           N  
ATOM   1941  CA  THR A 246      -1.152 -55.860 -53.058  1.00 38.27           C  
ATOM   1942  C   THR A 246      -0.112 -54.720 -52.838  1.00 38.27           C  
ATOM   1943  CB  THR A 246      -0.677 -56.892 -54.113  1.00 38.27           C  
ATOM   1944  O   THR A 246      -0.241 -53.670 -53.457  1.00 38.27           O  
ATOM   1945  CG2 THR A 246      -1.680 -58.022 -54.358  1.00 38.27           C  
ATOM   1946  OG1 THR A 246      -0.418 -56.298 -55.361  1.00 38.27           O  
ATOM   1947  N   ASP A 247       0.930 -54.813 -51.980  1.00 40.07           N  
ATOM   1948  CA  ASP A 247       1.175 -55.744 -50.850  1.00 40.07           C  
ATOM   1949  C   ASP A 247       2.203 -55.264 -49.776  1.00 40.07           C  
ATOM   1950  CB  ASP A 247       1.602 -57.140 -51.354  1.00 40.07           C  
ATOM   1951  O   ASP A 247       2.749 -54.167 -49.858  1.00 40.07           O  
ATOM   1952  CG  ASP A 247       0.596 -58.173 -50.848  1.00 40.07           C  
ATOM   1953  OD1 ASP A 247       0.358 -58.144 -49.619  1.00 40.07           O  
ATOM   1954  OD2 ASP A 247       0.015 -58.895 -51.682  1.00 40.07           O  
ATOM   1955  N   MET A 248       2.419 -56.128 -48.767  1.00 39.35           N  
ATOM   1956  CA  MET A 248       3.296 -56.105 -47.562  1.00 39.35           C  
ATOM   1957  C   MET A 248       4.677 -55.380 -47.636  1.00 39.35           C  
ATOM   1958  CB  MET A 248       3.541 -57.567 -47.125  1.00 39.35           C  
ATOM   1959  O   MET A 248       5.270 -55.249 -48.699  1.00 39.35           O  
ATOM   1960  CG  MET A 248       2.443 -58.592 -47.436  1.00 39.35           C  
ATOM   1961  SD  MET A 248       2.546 -60.086 -46.416  1.00 39.35           S  
ATOM   1962  CE  MET A 248       1.624 -59.501 -44.970  1.00 39.35           C  
ATOM   1963  N   LYS A 249       5.314 -54.972 -46.512  1.00 37.32           N  
ATOM   1964  CA  LYS A 249       6.018 -55.868 -45.543  1.00 37.32           C  
ATOM   1965  C   LYS A 249       6.299 -55.239 -44.148  1.00 37.32           C  
ATOM   1966  CB  LYS A 249       7.344 -56.324 -46.205  1.00 37.32           C  
ATOM   1967  O   LYS A 249       6.265 -54.024 -43.986  1.00 37.32           O  
ATOM   1968  CG  LYS A 249       7.873 -57.684 -45.702  1.00 37.32           C  
ATOM   1969  CD  LYS A 249       9.058 -58.166 -46.557  1.00 37.32           C  
ATOM   1970  CE  LYS A 249       9.578 -59.557 -46.149  1.00 37.32           C  
ATOM   1971  NZ  LYS A 249      10.594 -59.516 -45.059  1.00 37.32           N  
ATOM   1972  N   LYS A 250       6.587 -56.097 -43.153  1.00 32.15           N  
ATOM   1973  CA  LYS A 250       6.981 -55.814 -41.745  1.00 32.15           C  
ATOM   1974  C   LYS A 250       8.499 -55.919 -41.514  1.00 32.15           C  
ATOM   1975  CB  LYS A 250       6.347 -56.887 -40.832  1.00 32.15           C  
ATOM   1976  O   LYS A 250       9.164 -56.568 -42.313  1.00 32.15           O  
ATOM   1977  CG  LYS A 250       4.913 -56.631 -40.363  1.00 32.15           C  
ATOM   1978  CD  LYS A 250       4.364 -57.910 -39.696  1.00 32.15           C  
ATOM   1979  CE  LYS A 250       3.518 -57.632 -38.447  1.00 32.15           C  
ATOM   1980  NZ  LYS A 250       4.298 -57.886 -37.208  1.00 32.15           N  
ATOM   1981  N   GLU A 251       8.964 -55.372 -40.380  1.00 36.96           N  
ATOM   1982  CA  GLU A 251       9.892 -55.939 -39.353  1.00 36.96           C  
ATOM   1983  C   GLU A 251      10.354 -54.752 -38.454  1.00 36.96           C  
ATOM   1984  CB  GLU A 251      11.087 -56.698 -39.987  1.00 36.96           C  
ATOM   1985  O   GLU A 251      10.878 -53.778 -38.984  1.00 36.96           O  
ATOM   1986  CG  GLU A 251      10.737 -58.184 -40.271  1.00 36.96           C  
ATOM   1987  CD  GLU A 251      11.445 -58.786 -41.507  1.00 36.96           C  
ATOM   1988  OE1 GLU A 251      10.762 -59.435 -42.349  1.00 36.96           O  
ATOM   1989  OE2 GLU A 251      12.675 -58.618 -41.644  1.00 36.96           O  
ATOM   1990  N   ASP A 252      10.015 -54.568 -37.165  1.00 37.14           N  
ATOM   1991  CA  ASP A 252       9.951 -55.382 -35.919  1.00 37.14           C  
ATOM   1992  C   ASP A 252      11.305 -55.574 -35.174  1.00 37.14           C  
ATOM   1993  CB  ASP A 252       9.121 -56.688 -35.989  1.00 37.14           C  
ATOM   1994  O   ASP A 252      12.164 -56.295 -35.657  1.00 37.14           O  
ATOM   1995  CG  ASP A 252       7.595 -56.486 -36.020  1.00 37.14           C  
ATOM   1996  OD1 ASP A 252       7.091 -55.677 -35.211  1.00 37.14           O  
ATOM   1997  OD2 ASP A 252       6.887 -57.166 -36.810  1.00 37.14           O  
ATOM   1998  N   GLU A 253      11.417 -54.989 -33.957  1.00 34.80           N  
ATOM   1999  CA  GLU A 253      12.369 -55.253 -32.830  1.00 34.80           C  
ATOM   2000  C   GLU A 253      13.918 -55.320 -33.101  1.00 34.80           C  
ATOM   2001  CB  GLU A 253      11.829 -56.458 -32.039  1.00 34.80           C  
ATOM   2002  O   GLU A 253      14.373 -55.486 -34.216  1.00 34.80           O  
ATOM   2003  CG  GLU A 253      10.522 -56.191 -31.270  1.00 34.80           C  
ATOM   2004  CD  GLU A 253      10.424 -57.182 -30.103  1.00 34.80           C  
ATOM   2005  OE1 GLU A 253      10.689 -56.793 -28.938  1.00 34.80           O  
ATOM   2006  OE2 GLU A 253      10.316 -58.405 -30.337  1.00 34.80           O  
ATOM   2007  N   LYS A 254      14.875 -55.178 -32.155  1.00 34.16           N  
ATOM   2008  CA  LYS A 254      14.877 -55.371 -30.689  1.00 34.16           C  
ATOM   2009  C   LYS A 254      16.070 -54.689 -29.967  1.00 34.16           C  
ATOM   2010  CB  LYS A 254      15.004 -56.893 -30.435  1.00 34.16           C  
ATOM   2011  O   LYS A 254      17.194 -54.679 -30.450  1.00 34.16           O  
ATOM   2012  CG  LYS A 254      14.258 -57.387 -29.183  1.00 34.16           C  
ATOM   2013  CD  LYS A 254      14.098 -58.916 -29.250  1.00 34.16           C  
ATOM   2014  CE  LYS A 254      13.224 -59.506 -28.136  1.00 34.16           C  
ATOM   2015  NZ  LYS A 254      11.777 -59.277 -28.368  1.00 34.16           N  
ATOM   2016  N   VAL A 255      15.802 -54.225 -28.743  1.00 31.91           N  
ATOM   2017  CA  VAL A 255      16.671 -54.032 -27.548  1.00 31.91           C  
ATOM   2018  C   VAL A 255      18.177 -54.398 -27.614  1.00 31.91           C  
ATOM   2019  CB  VAL A 255      16.056 -54.892 -26.408  1.00 31.91           C  
ATOM   2020  O   VAL A 255      18.518 -55.567 -27.789  1.00 31.91           O  
ATOM   2021  CG1 VAL A 255      16.779 -54.750 -25.059  1.00 31.91           C  
ATOM   2022  CG2 VAL A 255      14.578 -54.549 -26.161  1.00 31.91           C  
ATOM   2023  N   LYS A 256      19.051 -53.478 -27.149  1.00 35.90           N  
ATOM   2024  CA  LYS A 256      20.152 -53.803 -26.200  1.00 35.90           C  
ATOM   2025  C   LYS A 256      20.644 -52.603 -25.368  1.00 35.90           C  
ATOM   2026  CB  LYS A 256      21.307 -54.559 -26.899  1.00 35.90           C  
ATOM   2027  O   LYS A 256      20.372 -51.455 -25.700  1.00 35.90           O  
ATOM   2028  CG  LYS A 256      21.420 -55.978 -26.305  1.00 35.90           C  
ATOM   2029  CD  LYS A 256      22.285 -56.917 -27.151  1.00 35.90           C  
ATOM   2030  CE  LYS A 256      22.198 -58.345 -26.590  1.00 35.90           C  
ATOM   2031  NZ  LYS A 256      22.933 -59.315 -27.441  1.00 35.90           N  
ATOM   2032  N   ARG A 257      21.309 -52.896 -24.238  1.00 28.53           N  
ATOM   2033  CA  ARG A 257      21.880 -51.944 -23.256  1.00 28.53           C  
ATOM   2034  C   ARG A 257      23.413 -52.083 -23.208  1.00 28.53           C  
ATOM   2035  CB  ARG A 257      21.329 -52.219 -21.838  1.00 28.53           C  
ATOM   2036  O   ARG A 257      23.913 -53.181 -23.433  1.00 28.53           O  
ATOM   2037  CG  ARG A 257      19.813 -52.060 -21.621  1.00 28.53           C  
ATOM   2038  CD  ARG A 257      19.476 -52.472 -20.174  1.00 28.53           C  
ATOM   2039  NE  ARG A 257      18.040 -52.337 -19.849  1.00 28.53           N  
ATOM   2040  NH1 ARG A 257      18.057 -53.538 -17.881  1.00 28.53           N  
ATOM   2041  NH2 ARG A 257      16.157 -52.618 -18.587  1.00 28.53           N  
ATOM   2042  CZ  ARG A 257      17.429 -52.829 -18.780  1.00 28.53           C  
ATOM   2043  N   GLY A 258      24.108 -51.011 -22.827  1.00 33.20           N  
ATOM   2044  CA  GLY A 258      25.561 -50.918 -22.582  1.00 33.20           C  
ATOM   2045  C   GLY A 258      25.943 -49.428 -22.584  1.00 33.20           C  
ATOM   2046  O   GLY A 258      25.718 -48.792 -23.604  1.00 33.20           O  
ATOM   2047  N   THR A 259      26.299 -48.723 -21.501  1.00 28.96           N  
ATOM   2048  CA  THR A 259      27.135 -48.995 -20.305  1.00 28.96           C  
ATOM   2049  C   THR A 259      28.639 -48.859 -20.577  1.00 28.96           C  
ATOM   2050  CB  THR A 259      26.863 -50.313 -19.552  1.00 28.96           C  
ATOM   2051  O   THR A 259      29.197 -49.723 -21.238  1.00 28.96           O  
ATOM   2052  CG2 THR A 259      27.501 -50.314 -18.161  1.00 28.96           C  
ATOM   2053  OG1 THR A 259      25.486 -50.525 -19.329  1.00 28.96           O  
ATOM   2054  N   GLY A 260      29.280 -47.843 -19.969  1.00 29.90           N  
ATOM   2055  CA  GLY A 260      30.746 -47.645 -19.907  1.00 29.90           C  
ATOM   2056  C   GLY A 260      31.371 -47.117 -21.211  1.00 29.90           C  
ATOM   2057  O   GLY A 260      31.045 -47.604 -22.280  1.00 29.90           O  
ATOM   2058  N   ASN A 261      32.249 -46.112 -21.230  1.00 32.44           N  
ATOM   2059  CA  ASN A 261      33.272 -45.770 -20.237  1.00 32.44           C  
ATOM   2060  C   ASN A 261      33.555 -44.261 -20.137  1.00 32.44           C  
ATOM   2061  CB  ASN A 261      34.583 -46.475 -20.656  1.00 32.44           C  
ATOM   2062  O   ASN A 261      33.287 -43.485 -21.050  1.00 32.44           O  
ATOM   2063  CG  ASN A 261      34.766 -47.851 -20.056  1.00 32.44           C  
ATOM   2064  ND2 ASN A 261      35.869 -48.492 -20.357  1.00 32.44           N  
ATOM   2065  OD1 ASN A 261      33.950 -48.346 -19.295  1.00 32.44           O  
ATOM   2066  N   THR A 262      34.180 -43.882 -19.023  1.00 27.49           N  
ATOM   2067  CA  THR A 262      34.991 -42.667 -18.881  1.00 27.49           C  
ATOM   2068  C   THR A 262      36.417 -42.935 -19.353  1.00 27.49           C  
ATOM   2069  CB  THR A 262      35.093 -42.270 -17.399  1.00 27.49           C  
ATOM   2070  O   THR A 262      36.986 -43.945 -18.943  1.00 27.49           O  
ATOM   2071  CG2 THR A 262      33.777 -41.731 -16.848  1.00 27.49           C  
ATOM   2072  OG1 THR A 262      35.442 -43.400 -16.624  1.00 27.49           O  
ATOM   2073  N   ASP A 263      37.028 -42.006 -20.086  1.00 34.87           N  
ATOM   2074  CA  ASP A 263      38.474 -42.016 -20.333  1.00 34.87           C  
ATOM   2075  C   ASP A 263      39.062 -40.610 -20.164  1.00 34.87           C  
ATOM   2076  CB  ASP A 263      38.800 -42.626 -21.709  1.00 34.87           C  
ATOM   2077  O   ASP A 263      38.506 -39.623 -20.648  1.00 34.87           O  
ATOM   2078  CG  ASP A 263      39.557 -43.946 -21.552  1.00 34.87           C  
ATOM   2079  OD1 ASP A 263      40.616 -43.906 -20.882  1.00 34.87           O  
ATOM   2080  OD2 ASP A 263      39.084 -44.963 -22.106  1.00 34.87           O  
ATOM   2081  N   THR A 264      40.179 -40.515 -19.440  1.00 28.21           N  
ATOM   2082  CA  THR A 264      40.816 -39.248 -19.051  1.00 28.21           C  
ATOM   2083  C   THR A 264      42.269 -39.191 -19.519  1.00 28.21           C  
ATOM   2084  CB  THR A 264      40.777 -39.026 -17.525  1.00 28.21           C  
ATOM   2085  O   THR A 264      43.144 -39.784 -18.887  1.00 28.21           O  
ATOM   2086  CG2 THR A 264      39.376 -38.737 -16.990  1.00 28.21           C  
ATOM   2087  OG1 THR A 264      41.269 -40.154 -16.840  1.00 28.21           O  
ATOM   2088  N   LYS A 265      42.540 -38.404 -20.568  1.00 34.97           N  
ATOM   2089  CA  LYS A 265      43.864 -37.838 -20.900  1.00 34.97           C  
ATOM   2090  C   LYS A 265      43.654 -36.378 -21.345  1.00 34.97           C  
ATOM   2091  CB  LYS A 265      44.576 -38.674 -21.977  1.00 34.97           C  
ATOM   2092  O   LYS A 265      42.770 -36.161 -22.165  1.00 34.97           O  
ATOM   2093  CG  LYS A 265      45.170 -39.958 -21.377  1.00 34.97           C  
ATOM   2094  CD  LYS A 265      45.894 -40.814 -22.417  1.00 34.97           C  
ATOM   2095  CE  LYS A 265      46.491 -42.034 -21.709  1.00 34.97           C  
ATOM   2096  NZ  LYS A 265      47.054 -43.005 -22.676  1.00 34.97           N  
ATOM   2097  N   LYS A 266      44.250 -35.318 -20.777  1.00 28.34           N  
ATOM   2098  CA  LYS A 266      45.536 -35.082 -20.074  1.00 28.34           C  
ATOM   2099  C   LYS A 266      46.698 -34.789 -21.046  1.00 28.34           C  
ATOM   2100  CB  LYS A 266      45.873 -36.147 -19.005  1.00 28.34           C  
ATOM   2101  O   LYS A 266      46.809 -35.451 -22.071  1.00 28.34           O  
ATOM   2102  CG  LYS A 266      46.821 -35.699 -17.879  1.00 28.34           C  
ATOM   2103  CD  LYS A 266      47.323 -36.921 -17.087  1.00 28.34           C  
ATOM   2104  CE  LYS A 266      48.472 -36.614 -16.115  1.00 28.34           C  
ATOM   2105  NZ  LYS A 266      49.770 -36.557 -16.827  1.00 28.34           N  
ATOM   2106  N   ASP A 267      47.531 -33.838 -20.613  1.00 33.26           N  
ATOM   2107  CA  ASP A 267      48.887 -33.473 -21.064  1.00 33.26           C  
ATOM   2108  C   ASP A 267      49.081 -32.325 -22.102  1.00 33.26           C  
ATOM   2109  CB  ASP A 267      49.779 -34.729 -21.219  1.00 33.26           C  
ATOM   2110  O   ASP A 267      48.392 -32.214 -23.113  1.00 33.26           O  
ATOM   2111  CG  ASP A 267      49.834 -35.523 -19.899  1.00 33.26           C  
ATOM   2112  OD1 ASP A 267      50.001 -34.885 -18.833  1.00 33.26           O  
ATOM   2113  OD2 ASP A 267      49.580 -36.753 -19.839  1.00 33.26           O  
ATOM   2114  N   ASP A 268      50.054 -31.470 -21.744  1.00 34.52           N  
ATOM   2115  CA  ASP A 268      50.977 -30.606 -22.511  1.00 34.52           C  
ATOM   2116  C   ASP A 268      50.547 -29.297 -23.226  1.00 34.52           C  
ATOM   2117  CB  ASP A 268      52.002 -31.478 -23.246  1.00 34.52           C  
ATOM   2118  O   ASP A 268      50.395 -29.188 -24.441  1.00 34.52           O  
ATOM   2119  CG  ASP A 268      52.718 -32.454 -22.287  1.00 34.52           C  
ATOM   2120  OD1 ASP A 268      52.612 -32.273 -21.047  1.00 34.52           O  
ATOM   2121  OD2 ASP A 268      53.346 -33.402 -22.804  1.00 34.52           O  
ATOM   2122  N   GLU A 269      50.503 -28.233 -22.412  1.00 31.05           N  
ATOM   2123  CA  GLU A 269      51.453 -27.097 -22.448  1.00 31.05           C  
ATOM   2124  C   GLU A 269      51.967 -26.535 -23.803  1.00 31.05           C  
ATOM   2125  CB  GLU A 269      52.664 -27.462 -21.554  1.00 31.05           C  
ATOM   2126  O   GLU A 269      52.826 -27.122 -24.462  1.00 31.05           O  
ATOM   2127  CG  GLU A 269      53.496 -26.230 -21.153  1.00 31.05           C  
ATOM   2128  CD  GLU A 269      54.857 -26.564 -20.522  1.00 31.05           C  
ATOM   2129  OE1 GLU A 269      55.784 -25.753 -20.763  1.00 31.05           O  
ATOM   2130  OE2 GLU A 269      54.949 -27.569 -19.789  1.00 31.05           O  
ATOM   2131  N   LYS A 270      51.673 -25.244 -24.076  1.00 33.69           N  
ATOM   2132  CA  LYS A 270      52.736 -24.313 -24.522  1.00 33.69           C  
ATOM   2133  C   LYS A 270      52.501 -22.841 -24.171  1.00 33.69           C  
ATOM   2134  CB  LYS A 270      53.067 -24.478 -26.019  1.00 33.69           C  
ATOM   2135  O   LYS A 270      51.445 -22.272 -24.431  1.00 33.69           O  
ATOM   2136  CG  LYS A 270      54.576 -24.251 -26.245  1.00 33.69           C  
ATOM   2137  CD  LYS A 270      55.091 -25.021 -27.464  1.00 33.69           C  
ATOM   2138  CE  LYS A 270      56.624 -25.024 -27.458  1.00 33.69           C  
ATOM   2139  NZ  LYS A 270      57.158 -26.108 -28.318  1.00 33.69           N  
ATOM   2140  N   VAL A 271      53.538 -22.208 -23.624  1.00 30.13           N  
ATOM   2141  CA  VAL A 271      53.565 -20.798 -23.200  1.00 30.13           C  
ATOM   2142  C   VAL A 271      53.827 -19.845 -24.373  1.00 30.13           C  
ATOM   2143  CB  VAL A 271      54.665 -20.620 -22.124  1.00 30.13           C  
ATOM   2144  O   VAL A 271      54.794 -20.033 -25.114  1.00 30.13           O  
ATOM   2145  CG1 VAL A 271      54.886 -19.161 -21.698  1.00 30.13           C  
ATOM   2146  CG2 VAL A 271      54.336 -21.426 -20.861  1.00 30.13           C  
ATOM   2147  N   LYS A 272      53.086 -18.726 -24.448  1.00 35.23           N  
ATOM   2148  CA  LYS A 272      53.700 -17.421 -24.767  1.00 35.23           C  
ATOM   2149  C   LYS A 272      52.936 -16.228 -24.181  1.00 35.23           C  
ATOM   2150  CB  LYS A 272      53.999 -17.259 -26.273  1.00 35.23           C  
ATOM   2151  O   LYS A 272      51.717 -16.148 -24.257  1.00 35.23           O  
ATOM   2152  CG  LYS A 272      55.511 -17.019 -26.436  1.00 35.23           C  
ATOM   2153  CD  LYS A 272      55.990 -17.015 -27.890  1.00 35.23           C  
ATOM   2154  CE  LYS A 272      57.520 -16.886 -27.881  1.00 35.23           C  
ATOM   2155  NZ  LYS A 272      58.088 -16.861 -29.251  1.00 35.23           N  
ATOM   2156  N   LYS A 273      53.706 -15.322 -23.575  1.00 29.20           N  
ATOM   2157  CA  LYS A 273      53.287 -14.129 -22.824  1.00 29.20           C  
ATOM   2158  C   LYS A 273      53.378 -12.877 -23.706  1.00 29.20           C  
ATOM   2159  CB  LYS A 273      54.214 -14.044 -21.586  1.00 29.20           C  
ATOM   2160  O   LYS A 273      54.294 -12.796 -24.516  1.00 29.20           O  
ATOM   2161  CG  LYS A 273      54.081 -12.758 -20.758  1.00 29.20           C  
ATOM   2162  CD  LYS A 273      54.938 -12.764 -19.478  1.00 29.20           C  
ATOM   2163  CE  LYS A 273      54.699 -11.407 -18.801  1.00 29.20           C  
ATOM   2164  NZ  LYS A 273      54.946 -11.370 -17.342  1.00 29.20           N  
ATOM   2165  N   ASN A 274      52.494 -11.903 -23.482  1.00 32.88           N  
ATOM   2166  CA  ASN A 274      52.720 -10.469 -23.719  1.00 32.88           C  
ATOM   2167  C   ASN A 274      51.828  -9.669 -22.747  1.00 32.88           C  
ATOM   2168  CB  ASN A 274      52.467 -10.097 -25.195  1.00 32.88           C  
ATOM   2169  O   ASN A 274      50.709 -10.087 -22.465  1.00 32.88           O  
ATOM   2170  CG  ASN A 274      53.731 -10.090 -26.046  1.00 32.88           C  
ATOM   2171  ND2 ASN A 274      53.592 -10.108 -27.351  1.00 32.88           N  
ATOM   2172  OD1 ASN A 274      54.853 -10.012 -25.576  1.00 32.88           O  
ATOM   2173  N   GLU A 275      52.355  -8.578 -22.187  1.00 32.50           N  
ATOM   2174  CA  GLU A 275      51.807  -7.843 -21.026  1.00 32.50           C  
ATOM   2175  C   GLU A 275      52.268  -6.352 -21.046  1.00 32.50           C  
ATOM   2176  CB  GLU A 275      52.233  -8.586 -19.740  1.00 32.50           C  
ATOM   2177  O   GLU A 275      52.972  -5.985 -21.991  1.00 32.50           O  
ATOM   2178  CG  GLU A 275      51.063  -9.292 -19.029  1.00 32.50           C  
ATOM   2179  CD  GLU A 275      51.362  -9.436 -17.531  1.00 32.50           C  
ATOM   2180  OE1 GLU A 275      50.511  -9.006 -16.726  1.00 32.50           O  
ATOM   2181  OE2 GLU A 275      52.460  -9.979 -17.221  1.00 32.50           O  
ATOM   2182  N   PRO A 276      51.848  -5.467 -20.106  1.00 41.03           N  
ATOM   2183  CA  PRO A 276      51.502  -4.079 -20.445  1.00 41.03           C  
ATOM   2184  C   PRO A 276      52.331  -2.977 -19.738  1.00 41.03           C  
ATOM   2185  CB  PRO A 276      50.039  -4.009 -19.990  1.00 41.03           C  
ATOM   2186  O   PRO A 276      53.225  -3.248 -18.942  1.00 41.03           O  
ATOM   2187  CG  PRO A 276      50.113  -4.689 -18.624  1.00 41.03           C  
ATOM   2188  CD  PRO A 276      51.152  -5.782 -18.856  1.00 41.03           C  
ATOM   2189  N   LEU A 277      51.950  -1.718 -19.991  1.00 36.53           N  
ATOM   2190  CA  LEU A 277      52.315  -0.469 -19.295  1.00 36.53           C  
ATOM   2191  C   LEU A 277      51.096   0.484 -19.391  1.00 36.53           C  
ATOM   2192  CB  LEU A 277      53.532   0.154 -20.017  1.00 36.53           C  
ATOM   2193  O   LEU A 277      50.395   0.417 -20.399  1.00 36.53           O  
ATOM   2194  CG  LEU A 277      54.890  -0.536 -19.791  1.00 36.53           C  
ATOM   2195  CD1 LEU A 277      55.965   0.194 -20.599  1.00 36.53           C  
ATOM   2196  CD2 LEU A 277      55.314  -0.523 -18.321  1.00 36.53           C  
ATOM   2197  N   HIS A 278      50.757   1.385 -18.458  1.00 38.69           N  
ATOM   2198  CA  HIS A 278      51.182   1.653 -17.064  1.00 38.69           C  
ATOM   2199  C   HIS A 278      49.937   2.304 -16.347  1.00 38.69           C  
ATOM   2200  CB  HIS A 278      52.470   2.500 -17.111  1.00 38.69           C  
ATOM   2201  O   HIS A 278      48.829   2.029 -16.800  1.00 38.69           O  
ATOM   2202  CG  HIS A 278      53.518   2.234 -16.049  1.00 38.69           C  
ATOM   2203  CD2 HIS A 278      54.740   2.851 -15.977  1.00 38.69           C  
ATOM   2204  ND1 HIS A 278      53.479   1.313 -15.021  1.00 38.69           N  
ATOM   2205  CE1 HIS A 278      54.638   1.390 -14.344  1.00 38.69           C  
ATOM   2206  NE2 HIS A 278      55.444   2.316 -14.889  1.00 38.69           N  
ATOM   2207  N   GLU A 279      49.910   3.107 -15.268  1.00 38.69           N  
ATOM   2208  CA  GLU A 279      50.909   3.790 -14.427  1.00 38.69           C  
ATOM   2209  C   GLU A 279      50.351   4.044 -12.992  1.00 38.69           C  
ATOM   2210  CB  GLU A 279      51.258   5.166 -15.051  1.00 38.69           C  
ATOM   2211  O   GLU A 279      49.180   4.382 -12.848  1.00 38.69           O  
ATOM   2212  CG  GLU A 279      52.612   5.724 -14.561  1.00 38.69           C  
ATOM   2213  CD  GLU A 279      53.746   5.847 -15.595  1.00 38.69           C  
ATOM   2214  OE1 GLU A 279      54.900   6.028 -15.136  1.00 38.69           O  
ATOM   2215  OE2 GLU A 279      53.521   5.678 -16.810  1.00 38.69           O  
ATOM   2216  N   LYS A 280      51.205   3.850 -11.971  1.00 37.70           N  
ATOM   2217  CA  LYS A 280      51.458   4.566 -10.682  1.00 37.70           C  
ATOM   2218  C   LYS A 280      50.403   5.486 -10.014  1.00 37.70           C  
ATOM   2219  CB  LYS A 280      52.737   5.402 -10.915  1.00 37.70           C  
ATOM   2220  O   LYS A 280      49.705   6.216 -10.704  1.00 37.70           O  
ATOM   2221  CG  LYS A 280      53.973   4.525 -11.200  1.00 37.70           C  
ATOM   2222  CD  LYS A 280      55.139   5.312 -11.800  1.00 37.70           C  
ATOM   2223  CE  LYS A 280      56.107   4.312 -12.442  1.00 37.70           C  
ATOM   2224  NZ  LYS A 280      56.790   4.890 -13.619  1.00 37.70           N  
ATOM   2225  N   GLU A 281      50.384   5.741  -8.687  1.00 34.74           N  
ATOM   2226  CA  GLU A 281      50.773   5.126  -7.368  1.00 34.74           C  
ATOM   2227  C   GLU A 281      50.626   6.260  -6.291  1.00 34.74           C  
ATOM   2228  CB  GLU A 281      52.197   4.528  -7.356  1.00 34.74           C  
ATOM   2229  O   GLU A 281      50.391   7.400  -6.684  1.00 34.74           O  
ATOM   2230  CG  GLU A 281      52.154   2.996  -7.524  1.00 34.74           C  
ATOM   2231  CD  GLU A 281      53.393   2.454  -8.251  1.00 34.74           C  
ATOM   2232  OE1 GLU A 281      53.219   1.925  -9.375  1.00 34.74           O  
ATOM   2233  OE2 GLU A 281      54.505   2.601  -7.702  1.00 34.74           O  
ATOM   2234  N   ALA A 282      50.688   6.148  -4.950  1.00 37.36           N  
ATOM   2235  CA  ALA A 282      50.993   5.115  -3.929  1.00 37.36           C  
ATOM   2236  C   ALA A 282      49.822   5.069  -2.874  1.00 37.36           C  
ATOM   2237  CB  ALA A 282      52.362   5.516  -3.357  1.00 37.36           C  
ATOM   2238  O   ALA A 282      48.721   5.477  -3.236  1.00 37.36           O  
ATOM   2239  N   LYS A 283      49.811   4.547  -1.623  1.00 35.27           N  
ATOM   2240  CA  LYS A 283      50.765   4.130  -0.549  1.00 35.27           C  
ATOM   2241  C   LYS A 283      51.502   5.260   0.229  1.00 35.27           C  
ATOM   2242  CB  LYS A 283      51.624   2.922  -0.979  1.00 35.27           C  
ATOM   2243  O   LYS A 283      51.749   6.309  -0.347  1.00 35.27           O  
ATOM   2244  CG  LYS A 283      50.994   1.595  -0.522  1.00 35.27           C  
ATOM   2245  CD  LYS A 283      51.898   0.396  -0.847  1.00 35.27           C  
ATOM   2246  CE  LYS A 283      51.439  -0.889  -0.140  1.00 35.27           C  
ATOM   2247  NZ  LYS A 283      51.777  -0.864   1.304  1.00 35.27           N  
ATOM   2248  N   ASP A 284      51.842   5.139   1.530  1.00 37.58           N  
ATOM   2249  CA  ASP A 284      51.755   3.980   2.456  1.00 37.58           C  
ATOM   2250  C   ASP A 284      51.438   4.317   3.951  1.00 37.58           C  
ATOM   2251  CB  ASP A 284      53.079   3.180   2.390  1.00 37.58           C  
ATOM   2252  O   ASP A 284      51.403   5.481   4.345  1.00 37.58           O  
ATOM   2253  CG  ASP A 284      52.858   1.669   2.501  1.00 37.58           C  
ATOM   2254  OD1 ASP A 284      51.748   1.241   2.891  1.00 37.58           O  
ATOM   2255  OD2 ASP A 284      53.704   0.876   2.034  1.00 37.58           O  
ATOM   2256  N   ASP A 285      51.210   3.275   4.768  1.00 34.60           N  
ATOM   2257  CA  ASP A 285      50.782   3.245   6.188  1.00 34.60           C  
ATOM   2258  C   ASP A 285      51.882   3.461   7.268  1.00 34.60           C  
ATOM   2259  CB  ASP A 285      50.195   1.836   6.446  1.00 34.60           C  
ATOM   2260  O   ASP A 285      53.065   3.216   7.031  1.00 34.60           O  
ATOM   2261  CG  ASP A 285      48.701   1.710   6.160  1.00 34.60           C  
ATOM   2262  OD1 ASP A 285      47.934   2.227   7.004  1.00 34.60           O  
ATOM   2263  OD2 ASP A 285      48.342   1.021   5.180  1.00 34.60           O  
ATOM   2264  N   SER A 286      51.484   3.778   8.521  1.00 38.37           N  
ATOM   2265  CA  SER A 286      51.849   3.036   9.771  1.00 38.37           C  
ATOM   2266  C   SER A 286      51.466   3.781  11.084  1.00 38.37           C  
ATOM   2267  CB  SER A 286      53.300   2.524   9.800  1.00 38.37           C  
ATOM   2268  O   SER A 286      50.645   4.696  11.059  1.00 38.37           O  
ATOM   2269  OG  SER A 286      54.208   3.572   9.612  1.00 38.37           O  
ATOM   2270  N   LYS A 287      51.878   3.281  12.274  1.00 33.59           N  
ATOM   2271  CA  LYS A 287      50.981   3.217  13.458  1.00 33.59           C  
ATOM   2272  C   LYS A 287      51.656   3.260  14.856  1.00 33.59           C  
ATOM   2273  CB  LYS A 287      50.216   1.882  13.296  1.00 33.59           C  
ATOM   2274  O   LYS A 287      52.590   2.509  15.118  1.00 33.59           O  
ATOM   2275  CG  LYS A 287      48.893   1.720  14.061  1.00 33.59           C  
ATOM   2276  CD  LYS A 287      48.459   0.249  13.941  1.00 33.59           C  
ATOM   2277  CE  LYS A 287      47.119  -0.019  14.627  1.00 33.59           C  
ATOM   2278  NZ  LYS A 287      46.659  -1.403  14.350  1.00 33.59           N  
ATOM   2279  N   THR A 288      50.960   3.901  15.813  1.00 28.49           N  
ATOM   2280  CA  THR A 288      50.930   3.681  17.298  1.00 28.49           C  
ATOM   2281  C   THR A 288      51.932   4.358  18.273  1.00 28.49           C  
ATOM   2282  CB  THR A 288      50.808   2.192  17.737  1.00 28.49           C  
ATOM   2283  O   THR A 288      53.138   4.252  18.114  1.00 28.49           O  
ATOM   2284  CG2 THR A 288      49.525   1.940  18.533  1.00 28.49           C  
ATOM   2285  OG1 THR A 288      50.800   1.233  16.708  1.00 28.49           O  
ATOM   2286  N   LYS A 289      51.351   4.808  19.414  1.00 36.93           N  
ATOM   2287  CA  LYS A 289      51.865   4.993  20.807  1.00 36.93           C  
ATOM   2288  C   LYS A 289      52.372   6.371  21.312  1.00 36.93           C  
ATOM   2289  CB  LYS A 289      52.785   3.847  21.276  1.00 36.93           C  
ATOM   2290  O   LYS A 289      53.402   6.887  20.908  1.00 36.93           O  
ATOM   2291  CG  LYS A 289      52.015   2.537  21.506  1.00 36.93           C  
ATOM   2292  CD  LYS A 289      52.928   1.451  22.084  1.00 36.93           C  
ATOM   2293  CE  LYS A 289      52.127   0.170  22.344  1.00 36.93           C  
ATOM   2294  NZ  LYS A 289      52.979  -0.879  22.957  1.00 36.93           N  
ATOM   2295  N   THR A 290      51.628   6.860  22.313  1.00 30.29           N  
ATOM   2296  CA  THR A 290      51.908   7.812  23.423  1.00 30.29           C  
ATOM   2297  C   THR A 290      52.835   7.191  24.510  1.00 30.29           C  
ATOM   2298  CB  THR A 290      50.517   8.167  24.018  1.00 30.29           C  
ATOM   2299  O   THR A 290      53.132   6.001  24.346  1.00 30.29           O  
ATOM   2300  CG2 THR A 290      49.950   9.433  23.385  1.00 30.29           C  
ATOM   2301  OG1 THR A 290      49.544   7.152  23.824  1.00 30.29           O  
ATOM   2302  N   PRO A 291      53.272   7.871  25.620  1.00 38.28           N  
ATOM   2303  CA  PRO A 291      52.689   9.065  26.296  1.00 38.28           C  
ATOM   2304  C   PRO A 291      53.652  10.138  26.903  1.00 38.28           C  
ATOM   2305  CB  PRO A 291      51.982   8.374  27.476  1.00 38.28           C  
ATOM   2306  O   PRO A 291      54.855   9.937  26.937  1.00 38.28           O  
ATOM   2307  CG  PRO A 291      53.036   7.362  27.950  1.00 38.28           C  
ATOM   2308  CD  PRO A 291      53.902   7.113  26.710  1.00 38.28           C  
ATOM   2309  N   GLU A 292      53.055  11.197  27.501  1.00 33.57           N  
ATOM   2310  CA  GLU A 292      53.542  11.990  28.675  1.00 33.57           C  
ATOM   2311  C   GLU A 292      54.852  12.846  28.554  1.00 33.57           C  
ATOM   2312  CB  GLU A 292      53.485  11.045  29.906  1.00 33.57           C  
ATOM   2313  O   GLU A 292      55.731  12.516  27.775  1.00 33.57           O  
ATOM   2314  CG  GLU A 292      52.119  11.152  30.612  1.00 33.57           C  
ATOM   2315  CD  GLU A 292      52.085  10.538  32.018  1.00 33.57           C  
ATOM   2316  OE1 GLU A 292      51.524  11.208  32.919  1.00 33.57           O  
ATOM   2317  OE2 GLU A 292      52.639   9.444  32.236  1.00 33.57           O  
ATOM   2318  N   LYS A 293      55.091  13.986  29.256  1.00 33.78           N  
ATOM   2319  CA  LYS A 293      54.353  14.796  30.275  1.00 33.78           C  
ATOM   2320  C   LYS A 293      54.961  16.227  30.439  1.00 33.78           C  
ATOM   2321  CB  LYS A 293      54.517  14.099  31.643  1.00 33.78           C  
ATOM   2322  O   LYS A 293      56.106  16.441  30.065  1.00 33.78           O  
ATOM   2323  CG  LYS A 293      53.481  14.415  32.734  1.00 33.78           C  
ATOM   2324  CD  LYS A 293      53.712  13.466  33.921  1.00 33.78           C  
ATOM   2325  CE  LYS A 293      52.547  13.499  34.918  1.00 33.78           C  
ATOM   2326  NZ  LYS A 293      52.174  12.123  35.327  1.00 33.78           N  
ATOM   2327  N   GLN A 294      54.248  17.106  31.169  1.00 39.30           N  
ATOM   2328  CA  GLN A 294      54.703  18.319  31.913  1.00 39.30           C  
ATOM   2329  C   GLN A 294      54.791  19.706  31.211  1.00 39.30           C  
ATOM   2330  CB  GLN A 294      55.857  17.980  32.894  1.00 39.30           C  
ATOM   2331  O   GLN A 294      54.705  19.824  29.996  1.00 39.30           O  
ATOM   2332  CG  GLN A 294      55.324  17.708  34.319  1.00 39.30           C  
ATOM   2333  CD  GLN A 294      56.166  16.746  35.158  1.00 39.30           C  
ATOM   2334  NE2 GLN A 294      55.691  16.357  36.321  1.00 39.30           N  
ATOM   2335  OE1 GLN A 294      57.231  16.288  34.801  1.00 39.30           O  
ATOM   2336  N   THR A 295      54.761  20.763  32.045  1.00 34.50           N  
ATOM   2337  CA  THR A 295      54.154  22.118  31.856  1.00 34.50           C  
ATOM   2338  C   THR A 295      54.943  23.206  32.638  1.00 34.50           C  
ATOM   2339  CB  THR A 295      52.712  22.065  32.414  1.00 34.50           C  
ATOM   2340  O   THR A 295      55.906  22.801  33.298  1.00 34.50           O  
ATOM   2341  CG2 THR A 295      51.758  21.269  31.526  1.00 34.50           C  
ATOM   2342  OG1 THR A 295      52.673  21.466  33.693  1.00 34.50           O  
ATOM   2343  N   PRO A 296      54.596  24.535  32.675  1.00 44.97           N  
ATOM   2344  CA  PRO A 296      53.487  25.355  32.096  1.00 44.97           C  
ATOM   2345  C   PRO A 296      54.008  26.440  31.091  1.00 44.97           C  
ATOM   2346  CB  PRO A 296      52.818  25.900  33.369  1.00 44.97           C  
ATOM   2347  O   PRO A 296      55.081  26.221  30.545  1.00 44.97           O  
ATOM   2348  CG  PRO A 296      53.956  26.054  34.387  1.00 44.97           C  
ATOM   2349  CD  PRO A 296      55.158  25.395  33.714  1.00 44.97           C  
ATOM   2350  N   SER A 297      53.392  27.575  30.682  1.00 40.58           N  
ATOM   2351  CA  SER A 297      52.252  28.463  31.089  1.00 40.58           C  
ATOM   2352  C   SER A 297      51.623  29.133  29.826  1.00 40.58           C  
ATOM   2353  CB  SER A 297      52.790  29.589  31.993  1.00 40.58           C  
ATOM   2354  O   SER A 297      52.047  28.796  28.727  1.00 40.58           O  
ATOM   2355  OG  SER A 297      53.599  29.091  33.036  1.00 40.58           O  
ATOM   2356  N   GLY A 298      50.642  30.061  29.805  1.00 41.04           N  
ATOM   2357  CA  GLY A 298      49.871  30.822  30.821  1.00 41.04           C  
ATOM   2358  C   GLY A 298      50.313  32.307  30.978  1.00 41.04           C  
ATOM   2359  O   GLY A 298      51.522  32.522  30.942  1.00 41.04           O  
ATOM   2360  N   PRO A 299      49.421  33.320  31.195  1.00 45.27           N  
ATOM   2361  CA  PRO A 299      47.972  33.239  31.454  1.00 45.27           C  
ATOM   2362  C   PRO A 299      47.048  34.051  30.487  1.00 45.27           C  
ATOM   2363  CB  PRO A 299      47.897  33.826  32.871  1.00 45.27           C  
ATOM   2364  O   PRO A 299      47.491  34.732  29.569  1.00 45.27           O  
ATOM   2365  CG  PRO A 299      48.816  35.047  32.768  1.00 45.27           C  
ATOM   2366  CD  PRO A 299      49.852  34.625  31.715  1.00 45.27           C  
ATOM   2367  N   THR A 300      45.736  34.023  30.778  1.00 35.00           N  
ATOM   2368  CA  THR A 300      44.658  34.970  30.367  1.00 35.00           C  
ATOM   2369  C   THR A 300      44.234  35.117  28.888  1.00 35.00           C  
ATOM   2370  CB  THR A 300      44.821  36.371  31.002  1.00 35.00           C  
ATOM   2371  O   THR A 300      44.544  36.112  28.239  1.00 35.00           O  
ATOM   2372  CG2 THR A 300      44.571  36.358  32.508  1.00 35.00           C  
ATOM   2373  OG1 THR A 300      46.105  36.910  30.811  1.00 35.00           O  
ATOM   2374  N   LYS A 301      43.300  34.258  28.443  1.00 42.58           N  
ATOM   2375  CA  LYS A 301      41.922  34.657  28.041  1.00 42.58           C  
ATOM   2376  C   LYS A 301      40.998  33.418  27.961  1.00 42.58           C  
ATOM   2377  CB  LYS A 301      41.895  35.447  26.711  1.00 42.58           C  
ATOM   2378  O   LYS A 301      41.508  32.335  27.681  1.00 42.58           O  
ATOM   2379  CG  LYS A 301      41.574  36.932  26.968  1.00 42.58           C  
ATOM   2380  CD  LYS A 301      41.505  37.747  25.670  1.00 42.58           C  
ATOM   2381  CE  LYS A 301      41.167  39.209  25.995  1.00 42.58           C  
ATOM   2382  NZ  LYS A 301      41.038  40.028  24.764  1.00 42.58           N  
ATOM   2383  N   PRO A 302      39.685  33.524  28.255  1.00 41.14           N  
ATOM   2384  CA  PRO A 302      38.822  32.351  28.397  1.00 41.14           C  
ATOM   2385  C   PRO A 302      38.155  31.893  27.088  1.00 41.14           C  
ATOM   2386  CB  PRO A 302      37.778  32.747  29.444  1.00 41.14           C  
ATOM   2387  O   PRO A 302      37.552  32.686  26.376  1.00 41.14           O  
ATOM   2388  CG  PRO A 302      37.592  34.241  29.185  1.00 41.14           C  
ATOM   2389  CD  PRO A 302      38.983  34.707  28.743  1.00 41.14           C  
ATOM   2390  N   SER A 303      38.244  30.582  26.850  1.00 34.11           N  
ATOM   2391  CA  SER A 303      37.175  29.681  26.386  1.00 34.11           C  
ATOM   2392  C   SER A 303      35.965  30.273  25.644  1.00 34.11           C  
ATOM   2393  CB  SER A 303      36.656  28.936  27.628  1.00 34.11           C  
ATOM   2394  O   SER A 303      35.015  30.715  26.283  1.00 34.11           O  
ATOM   2395  OG  SER A 303      35.565  28.095  27.324  1.00 34.11           O  
ATOM   2396  N   GLU A 304      35.886  29.998  24.341  1.00 36.91           N  
ATOM   2397  CA  GLU A 304      34.629  29.564  23.720  1.00 36.91           C  
ATOM   2398  C   GLU A 304      34.942  28.613  22.551  1.00 36.91           C  
ATOM   2399  CB  GLU A 304      33.748  30.767  23.321  1.00 36.91           C  
ATOM   2400  O   GLU A 304      35.615  28.979  21.589  1.00 36.91           O  
ATOM   2401  CG  GLU A 304      32.312  30.586  23.845  1.00 36.91           C  
ATOM   2402  CD  GLU A 304      31.502  31.892  23.818  1.00 36.91           C  
ATOM   2403  OE1 GLU A 304      30.706  32.090  24.764  1.00 36.91           O  
ATOM   2404  OE2 GLU A 304      31.688  32.680  22.863  1.00 36.91           O  
ATOM   2405  N   GLY A 305      34.529  27.350  22.676  1.00 32.53           N  
ATOM   2406  CA  GLY A 305      34.523  26.387  21.571  1.00 32.53           C  
ATOM   2407  C   GLY A 305      33.109  26.279  20.994  1.00 32.53           C  
ATOM   2408  O   GLY A 305      32.159  26.609  21.706  1.00 32.53           O  
ATOM   2409  N   PRO A 306      32.930  25.799  19.749  1.00 38.76           N  
ATOM   2410  CA  PRO A 306      31.604  25.605  19.176  1.00 38.76           C  
ATOM   2411  C   PRO A 306      30.871  24.499  19.944  1.00 38.76           C  
ATOM   2412  CB  PRO A 306      31.836  25.281  17.697  1.00 38.76           C  
ATOM   2413  O   PRO A 306      31.039  23.305  19.684  1.00 38.76           O  
ATOM   2414  CG  PRO A 306      33.217  24.624  17.695  1.00 38.76           C  
ATOM   2415  CD  PRO A 306      33.957  25.359  18.816  1.00 38.76           C  
ATOM   2416  N   ALA A 307      30.072  24.910  20.927  1.00 29.82           N  
ATOM   2417  CA  ALA A 307      29.112  24.047  21.588  1.00 29.82           C  
ATOM   2418  C   ALA A 307      28.110  23.505  20.558  1.00 29.82           C  
ATOM   2419  CB  ALA A 307      28.421  24.841  22.705  1.00 29.82           C  
ATOM   2420  O   ALA A 307      27.932  24.070  19.476  1.00 29.82           O  
ATOM   2421  N   LYS A 308      27.414  22.421  20.914  1.00 31.18           N  
ATOM   2422  CA  LYS A 308      26.230  21.997  20.167  1.00 31.18           C  
ATOM   2423  C   LYS A 308      25.179  23.103  20.255  1.00 31.18           C  
ATOM   2424  CB  LYS A 308      25.643  20.709  20.749  1.00 31.18           C  
ATOM   2425  O   LYS A 308      24.453  23.179  21.241  1.00 31.18           O  
ATOM   2426  CG  LYS A 308      26.490  19.450  20.546  1.00 31.18           C  
ATOM   2427  CD  LYS A 308      25.699  18.312  21.198  1.00 31.18           C  
ATOM   2428  CE  LYS A 308      26.339  16.941  21.012  1.00 31.18           C  
ATOM   2429  NZ  LYS A 308      25.426  15.915  21.569  1.00 31.18           N  
ATOM   2430  N   VAL A 309      25.097  23.937  19.226  1.00 33.03           N  
ATOM   2431  CA  VAL A 309      23.884  24.701  18.961  1.00 33.03           C  
ATOM   2432  C   VAL A 309      22.890  23.691  18.405  1.00 33.03           C  
ATOM   2433  CB  VAL A 309      24.131  25.891  18.015  1.00 33.03           C  
ATOM   2434  O   VAL A 309      22.948  23.322  17.234  1.00 33.03           O  
ATOM   2435  CG1 VAL A 309      22.848  26.709  17.828  1.00 33.03           C  
ATOM   2436  CG2 VAL A 309      25.205  26.830  18.584  1.00 33.03           C  
ATOM   2437  N   GLU A 310      22.026  23.183  19.278  1.00 36.11           N  
ATOM   2438  CA  GLU A 310      20.750  22.630  18.842  1.00 36.11           C  
ATOM   2439  C   GLU A 310      19.958  23.828  18.308  1.00 36.11           C  
ATOM   2440  CB  GLU A 310      20.071  21.847  19.986  1.00 36.11           C  
ATOM   2441  O   GLU A 310      19.418  24.629  19.065  1.00 36.11           O  
ATOM   2442  CG  GLU A 310      20.849  20.537  20.233  1.00 36.11           C  
ATOM   2443  CD  GLU A 310      20.330  19.630  21.364  1.00 36.11           C  
ATOM   2444  OE1 GLU A 310      20.970  18.560  21.546  1.00 36.11           O  
ATOM   2445  OE2 GLU A 310      19.352  19.989  22.052  1.00 36.11           O  
ATOM   2446  N   GLU A 311      20.047  24.029  16.993  1.00 37.80           N  
ATOM   2447  CA  GLU A 311      19.415  25.134  16.281  1.00 37.80           C  
ATOM   2448  C   GLU A 311      17.898  24.984  16.428  1.00 37.80           C  
ATOM   2449  CB  GLU A 311      19.918  25.117  14.821  1.00 37.80           C  
ATOM   2450  O   GLU A 311      17.296  24.107  15.802  1.00 37.80           O  
ATOM   2451  CG  GLU A 311      19.450  26.310  13.968  1.00 37.80           C  
ATOM   2452  CD  GLU A 311      20.091  26.352  12.562  1.00 37.80           C  
ATOM   2453  OE1 GLU A 311      19.949  27.405  11.897  1.00 37.80           O  
ATOM   2454  OE2 GLU A 311      20.728  25.354  12.148  1.00 37.80           O  
ATOM   2455  N   GLU A 312      17.287  25.788  17.309  1.00 39.09           N  
ATOM   2456  CA  GLU A 312      15.837  25.780  17.513  1.00 39.09           C  
ATOM   2457  C   GLU A 312      15.151  26.094  16.182  1.00 39.09           C  
ATOM   2458  CB  GLU A 312      15.373  26.764  18.604  1.00 39.09           C  
ATOM   2459  O   GLU A 312      15.140  27.233  15.709  1.00 39.09           O  
ATOM   2460  CG  GLU A 312      15.643  26.267  20.034  1.00 39.09           C  
ATOM   2461  CD  GLU A 312      14.760  26.977  21.079  1.00 39.09           C  
ATOM   2462  OE1 GLU A 312      14.353  26.299  22.051  1.00 39.09           O  
ATOM   2463  OE2 GLU A 312      14.490  28.190  20.911  1.00 39.09           O  
ATOM   2464  N   ALA A 313      14.615  25.045  15.554  1.00 51.88           N  
ATOM   2465  CA  ALA A 313      14.013  25.125  14.236  1.00 51.88           C  
ATOM   2466  C   ALA A 313      12.869  26.145  14.262  1.00 51.88           C  
ATOM   2467  CB  ALA A 313      13.553  23.723  13.816  1.00 51.88           C  
ATOM   2468  O   ALA A 313      11.850  25.923  14.918  1.00 51.88           O  
ATOM   2469  N   ALA A 314      13.065  27.266  13.560  1.00 60.92           N  
ATOM   2470  CA  ALA A 314      12.175  28.421  13.620  1.00 60.92           C  
ATOM   2471  C   ALA A 314      10.699  28.004  13.429  1.00 60.92           C  
ATOM   2472  CB  ALA A 314      12.616  29.436  12.559  1.00 60.92           C  
ATOM   2473  O   ALA A 314      10.424  27.261  12.478  1.00 60.92           O  
ATOM   2474  N   PRO A 315       9.758  28.470  14.283  1.00 73.45           N  
ATOM   2475  CA  PRO A 315       8.388  27.959  14.337  1.00 73.45           C  
ATOM   2476  C   PRO A 315       7.718  27.867  12.965  1.00 73.45           C  
ATOM   2477  CB  PRO A 315       7.636  28.879  15.301  1.00 73.45           C  
ATOM   2478  O   PRO A 315       7.360  28.869  12.340  1.00 73.45           O  
ATOM   2479  CG  PRO A 315       8.729  29.258  16.295  1.00 73.45           C  
ATOM   2480  CD  PRO A 315       9.975  29.365  15.416  1.00 73.45           C  
ATOM   2481  N   SER A 316       7.575  26.635  12.482  1.00 81.12           N  
ATOM   2482  CA  SER A 316       7.016  26.358  11.166  1.00 81.12           C  
ATOM   2483  C   SER A 316       5.491  26.389  11.218  1.00 81.12           C  
ATOM   2484  CB  SER A 316       7.527  25.011  10.656  1.00 81.12           C  
ATOM   2485  O   SER A 316       4.887  26.015  12.219  1.00 81.12           O  
ATOM   2486  OG  SER A 316       7.254  24.890   9.272  1.00 81.12           O  
ATOM   2487  N   ILE A 317       4.841  26.724  10.101  1.00 88.94           N  
ATOM   2488  CA  ILE A 317       3.369  26.684   9.973  1.00 88.94           C  
ATOM   2489  C   ILE A 317       2.767  25.286  10.219  1.00 88.94           C  
ATOM   2490  CB  ILE A 317       2.929  27.223   8.594  1.00 88.94           C  
ATOM   2491  O   ILE A 317       1.558  25.147  10.376  1.00 88.94           O  
ATOM   2492  CG1 ILE A 317       3.471  26.354   7.433  1.00 88.94           C  
ATOM   2493  CG2 ILE A 317       3.340  28.701   8.454  1.00 88.94           C  
ATOM   2494  CD1 ILE A 317       2.942  26.760   6.052  1.00 88.94           C  
ATOM   2495  N   PHE A 318       3.608  24.249  10.235  1.00 90.53           N  
ATOM   2496  CA  PHE A 318       3.233  22.868  10.520  1.00 90.53           C  
ATOM   2497  C   PHE A 318       3.345  22.485  12.003  1.00 90.53           C  
ATOM   2498  CB  PHE A 318       4.084  21.942   9.643  1.00 90.53           C  
ATOM   2499  O   PHE A 318       2.895  21.402  12.361  1.00 90.53           O  
ATOM   2500  CG  PHE A 318       3.979  22.250   8.161  1.00 90.53           C  
ATOM   2501  CD1 PHE A 318       2.770  22.030   7.474  1.00 90.53           C  
ATOM   2502  CD2 PHE A 318       5.067  22.835   7.489  1.00 90.53           C  
ATOM   2503  CE1 PHE A 318       2.644  22.421   6.129  1.00 90.53           C  
ATOM   2504  CE2 PHE A 318       4.943  23.226   6.146  1.00 90.53           C  
ATOM   2505  CZ  PHE A 318       3.726  23.034   5.472  1.00 90.53           C  
ATOM   2506  N   ASP A 319       3.912  23.341  12.856  1.00 90.54           N  
ATOM   2507  CA  ASP A 319       4.148  23.035  14.270  1.00 90.54           C  
ATOM   2508  C   ASP A 319       2.835  22.984  15.071  1.00 90.54           C  
ATOM   2509  CB  ASP A 319       5.148  24.056  14.830  1.00 90.54           C  
ATOM   2510  O   ASP A 319       2.563  22.001  15.753  1.00 90.54           O  
ATOM   2511  CG  ASP A 319       5.798  23.565  16.122  1.00 90.54           C  
ATOM   2512  OD1 ASP A 319       6.415  22.478  16.053  1.00 90.54           O  
ATOM   2513  OD2 ASP A 319       5.707  24.307  17.122  1.00 90.54           O  
ATOM   2514  N   GLU A 320       1.929  23.952  14.875  1.00 91.88           N  
ATOM   2515  CA  GLU A 320       0.594  23.930  15.495  1.00 91.88           C  
ATOM   2516  C   GLU A 320      -0.200  22.637  15.173  1.00 91.88           C  
ATOM   2517  CB  GLU A 320      -0.194  25.210  15.139  1.00 91.88           C  
ATOM   2518  O   GLU A 320      -0.643  21.963  16.111  1.00 91.88           O  
ATOM   2519  CG  GLU A 320      -1.506  25.309  15.940  1.00 91.88           C  
ATOM   2520  CD  GLU A 320      -2.541  26.282  15.359  1.00 91.88           C  
ATOM   2521  OE1 GLU A 320      -3.745  26.006  15.603  1.00 91.88           O  
ATOM   2522  OE2 GLU A 320      -2.165  27.258  14.676  1.00 91.88           O  
ATOM   2523  N   PRO A 321      -0.385  22.217  13.900  1.00 93.04           N  
ATOM   2524  CA  PRO A 321      -1.050  20.948  13.609  1.00 93.04           C  
ATOM   2525  C   PRO A 321      -0.239  19.715  14.041  1.00 93.04           C  
ATOM   2526  CB  PRO A 321      -1.359  20.966  12.108  1.00 93.04           C  
ATOM   2527  O   PRO A 321      -0.851  18.692  14.350  1.00 93.04           O  
ATOM   2528  CG  PRO A 321      -0.329  21.934  11.533  1.00 93.04           C  
ATOM   2529  CD  PRO A 321      -0.127  22.942  12.662  1.00 93.04           C  
ATOM   2530  N   LEU A 322       1.096  19.776  14.104  1.00 94.04           N  
ATOM   2531  CA  LEU A 322       1.926  18.682  14.625  1.00 94.04           C  
ATOM   2532  C   LEU A 322       1.694  18.479  16.129  1.00 94.04           C  
ATOM   2533  CB  LEU A 322       3.402  18.965  14.289  1.00 94.04           C  
ATOM   2534  O   LEU A 322       1.424  17.357  16.562  1.00 94.04           O  
ATOM   2535  CG  LEU A 322       4.411  17.944  14.841  1.00 94.04           C  
ATOM   2536  CD1 LEU A 322       4.182  16.544  14.270  1.00 94.04           C  
ATOM   2537  CD2 LEU A 322       5.833  18.376  14.479  1.00 94.04           C  
ATOM   2538  N   GLU A 323       1.709  19.552  16.919  1.00 94.22           N  
ATOM   2539  CA  GLU A 323       1.436  19.488  18.355  1.00 94.22           C  
ATOM   2540  C   GLU A 323      -0.012  19.081  18.651  1.00 94.22           C  
ATOM   2541  CB  GLU A 323       1.808  20.811  19.047  1.00 94.22           C  
ATOM   2542  O   GLU A 323      -0.237  18.288  19.565  1.00 94.22           O  
ATOM   2543  CG  GLU A 323       3.320  21.102  19.052  1.00 94.22           C  
ATOM   2544  CD  GLU A 323       4.146  19.927  19.593  1.00 94.22           C  
ATOM   2545  OE1 GLU A 323       5.147  19.519  18.962  1.00 94.22           O  
ATOM   2546  OE2 GLU A 323       3.757  19.297  20.609  1.00 94.22           O  
ATOM   2547  N   ARG A 324      -1.003  19.505  17.854  1.00 94.43           N  
ATOM   2548  CA  ARG A 324      -2.385  18.984  17.960  1.00 94.43           C  
ATOM   2549  C   ARG A 324      -2.452  17.466  17.750  1.00 94.43           C  
ATOM   2550  CB  ARG A 324      -3.292  19.694  16.947  1.00 94.43           C  
ATOM   2551  O   ARG A 324      -3.131  16.767  18.503  1.00 94.43           O  
ATOM   2552  CG  ARG A 324      -3.615  21.149  17.323  1.00 94.43           C  
ATOM   2553  CD  ARG A 324      -4.291  21.802  16.114  1.00 94.43           C  
ATOM   2554  NE  ARG A 324      -4.662  23.207  16.339  1.00 94.43           N  
ATOM   2555  NH1 ARG A 324      -6.857  22.867  16.962  1.00 94.43           N  
ATOM   2556  NH2 ARG A 324      -6.077  24.932  16.517  1.00 94.43           N  
ATOM   2557  CZ  ARG A 324      -5.869  23.652  16.614  1.00 94.43           C  
ATOM   2558  N   VAL A 325      -1.713  16.932  16.771  1.00 95.26           N  
ATOM   2559  CA  VAL A 325      -1.638  15.481  16.516  1.00 95.26           C  
ATOM   2560  C   VAL A 325      -0.937  14.746  17.664  1.00 95.26           C  
ATOM   2561  CB  VAL A 325      -0.976  15.193  15.153  1.00 95.26           C  
ATOM   2562  O   VAL A 325      -1.453  13.721  18.116  1.00 95.26           O  
ATOM   2563  CG1 VAL A 325      -0.693  13.704  14.918  1.00 95.26           C  
ATOM   2564  CG2 VAL A 325      -1.901  15.633  14.011  1.00 95.26           C  
ATOM   2565  N   LYS A 326       0.177  15.273  18.191  1.00 94.62           N  
ATOM   2566  CA  LYS A 326       0.879  14.702  19.359  1.00 94.62           C  
ATOM   2567  C   LYS A 326      -0.015  14.678  20.605  1.00 94.62           C  
ATOM   2568  CB  LYS A 326       2.166  15.499  19.639  1.00 94.62           C  
ATOM   2569  O   LYS A 326      -0.117  13.651  21.274  1.00 94.62           O  
ATOM   2570  CG  LYS A 326       3.245  15.291  18.561  1.00 94.62           C  
ATOM   2571  CD  LYS A 326       4.379  16.315  18.675  1.00 94.62           C  
ATOM   2572  CE  LYS A 326       5.226  16.145  19.945  1.00 94.62           C  
ATOM   2573  NZ  LYS A 326       5.734  17.453  20.415  1.00 94.62           N  
ATOM   2574  N   ASN A 327      -0.727  15.773  20.870  1.00 94.85           N  
ATOM   2575  CA  ASN A 327      -1.625  15.920  22.020  1.00 94.85           C  
ATOM   2576  C   ASN A 327      -2.971  15.177  21.877  1.00 94.85           C  
ATOM   2577  CB  ASN A 327      -1.804  17.418  22.328  1.00 94.85           C  
ATOM   2578  O   ASN A 327      -3.788  15.243  22.791  1.00 94.85           O  
ATOM   2579  CG  ASN A 327      -0.545  18.030  22.921  1.00 94.85           C  
ATOM   2580  ND2 ASN A 327       0.076  18.968  22.251  1.00 94.85           N  
ATOM   2581  OD1 ASN A 327      -0.092  17.644  23.983  1.00 94.85           O  
ATOM   2582  N   ASN A 328      -3.204  14.443  20.777  1.00 93.33           N  
ATOM   2583  CA  ASN A 328      -4.471  13.750  20.496  1.00 93.33           C  
ATOM   2584  C   ASN A 328      -5.700  14.691  20.552  1.00 93.33           C  
ATOM   2585  CB  ASN A 328      -4.604  12.478  21.369  1.00 93.33           C  
ATOM   2586  O   ASN A 328      -6.731  14.338  21.124  1.00 93.33           O  
ATOM   2587  CG  ASN A 328      -3.803  11.296  20.868  1.00 93.33           C  
ATOM   2588  ND2 ASN A 328      -2.506  11.270  21.066  1.00 93.33           N  
ATOM   2589  OD1 ASN A 328      -4.348  10.366  20.287  1.00 93.33           O  
ATOM   2590  N   ASP A 329      -5.592  15.878  19.940  1.00 94.98           N  
ATOM   2591  CA  ASP A 329      -6.698  16.838  19.789  1.00 94.98           C  
ATOM   2592  C   ASP A 329      -7.956  16.130  19.222  1.00 94.98           C  
ATOM   2593  CB  ASP A 329      -6.218  17.999  18.886  1.00 94.98           C  
ATOM   2594  O   ASP A 329      -7.901  15.613  18.101  1.00 94.98           O  
ATOM   2595  CG  ASP A 329      -7.262  19.086  18.564  1.00 94.98           C  
ATOM   2596  OD1 ASP A 329      -8.457  18.864  18.861  1.00 94.98           O  
ATOM   2597  OD2 ASP A 329      -6.853  20.124  17.981  1.00 94.98           O  
ATOM   2598  N   PRO A 330      -9.084  16.071  19.967  1.00 94.03           N  
ATOM   2599  CA  PRO A 330     -10.280  15.329  19.565  1.00 94.03           C  
ATOM   2600  C   PRO A 330     -11.008  15.936  18.357  1.00 94.03           C  
ATOM   2601  CB  PRO A 330     -11.174  15.301  20.809  1.00 94.03           C  
ATOM   2602  O   PRO A 330     -11.817  15.243  17.734  1.00 94.03           O  
ATOM   2603  CG  PRO A 330     -10.793  16.585  21.542  1.00 94.03           C  
ATOM   2604  CD  PRO A 330      -9.294  16.689  21.268  1.00 94.03           C  
ATOM   2605  N   GLU A 331     -10.734  17.195  18.002  1.00 94.92           N  
ATOM   2606  CA  GLU A 331     -11.271  17.828  16.793  1.00 94.92           C  
ATOM   2607  C   GLU A 331     -10.435  17.468  15.548  1.00 94.92           C  
ATOM   2608  CB  GLU A 331     -11.388  19.353  16.994  1.00 94.92           C  
ATOM   2609  O   GLU A 331     -10.965  17.395  14.432  1.00 94.92           O  
ATOM   2610  CG  GLU A 331     -12.261  19.716  18.214  1.00 94.92           C  
ATOM   2611  CD  GLU A 331     -12.683  21.197  18.284  1.00 94.92           C  
ATOM   2612  OE1 GLU A 331     -13.651  21.469  19.034  1.00 94.92           O  
ATOM   2613  OE2 GLU A 331     -12.092  22.043  17.574  1.00 94.92           O  
ATOM   2614  N   MET A 332      -9.145  17.154  15.731  1.00 93.05           N  
ATOM   2615  CA  MET A 332      -8.175  16.898  14.660  1.00 93.05           C  
ATOM   2616  C   MET A 332      -8.325  15.494  14.046  1.00 93.05           C  
ATOM   2617  CB  MET A 332      -6.754  17.204  15.167  1.00 93.05           C  
ATOM   2618  O   MET A 332      -7.503  14.595  14.219  1.00 93.05           O  
ATOM   2619  CG  MET A 332      -5.738  17.310  14.023  1.00 93.05           C  
ATOM   2620  SD  MET A 332      -6.085  18.644  12.839  1.00 93.05           S  
ATOM   2621  CE  MET A 332      -4.721  18.400  11.678  1.00 93.05           C  
ATOM   2622  N   THR A 333      -9.410  15.294  13.298  1.00 95.38           N  
ATOM   2623  CA  THR A 333      -9.750  14.003  12.668  1.00 95.38           C  
ATOM   2624  C   THR A 333      -9.103  13.761  11.298  1.00 95.38           C  
ATOM   2625  CB  THR A 333     -11.269  13.805  12.581  1.00 95.38           C  
ATOM   2626  O   THR A 333      -9.044  12.608  10.856  1.00 95.38           O  
ATOM   2627  CG2 THR A 333     -11.918  13.630  13.953  1.00 95.38           C  
ATOM   2628  OG1 THR A 333     -11.922  14.885  11.962  1.00 95.38           O  
ATOM   2629  N   GLU A 334      -8.578  14.797  10.636  1.00 95.40           N  
ATOM   2630  CA  GLU A 334      -7.939  14.711   9.315  1.00 95.40           C  
ATOM   2631  C   GLU A 334      -6.639  15.532   9.268  1.00 95.40           C  
ATOM   2632  CB  GLU A 334      -8.895  15.184   8.199  1.00 95.40           C  
ATOM   2633  O   GLU A 334      -6.655  16.744   9.463  1.00 95.40           O  
ATOM   2634  CG  GLU A 334     -10.234  14.423   8.146  1.00 95.40           C  
ATOM   2635  CD  GLU A 334     -11.013  14.611   6.829  1.00 95.40           C  
ATOM   2636  OE1 GLU A 334     -11.931  13.789   6.592  1.00 95.40           O  
ATOM   2637  OE2 GLU A 334     -10.667  15.513   6.031  1.00 95.40           O  
ATOM   2638  N   VAL A 335      -5.509  14.886   8.959  1.00 95.51           N  
ATOM   2639  CA  VAL A 335      -4.216  15.552   8.727  1.00 95.51           C  
ATOM   2640  C   VAL A 335      -3.991  15.648   7.223  1.00 95.51           C  
ATOM   2641  CB  VAL A 335      -3.059  14.819   9.432  1.00 95.51           C  
ATOM   2642  O   VAL A 335      -3.746  14.641   6.556  1.00 95.51           O  
ATOM   2643  CG1 VAL A 335      -1.706  15.499   9.169  1.00 95.51           C  
ATOM   2644  CG2 VAL A 335      -3.261  14.786  10.949  1.00 95.51           C  
ATOM   2645  N   ASN A 336      -4.089  16.860   6.681  1.00 95.21           N  
ATOM   2646  CA  ASN A 336      -4.007  17.131   5.249  1.00 95.21           C  
ATOM   2647  C   ASN A 336      -2.956  18.213   4.967  1.00 95.21           C  
ATOM   2648  CB  ASN A 336      -5.417  17.511   4.767  1.00 95.21           C  
ATOM   2649  O   ASN A 336      -3.188  19.391   5.223  1.00 95.21           O  
ATOM   2650  CG  ASN A 336      -5.503  17.841   3.288  1.00 95.21           C  
ATOM   2651  ND2 ASN A 336      -6.675  18.214   2.832  1.00 95.21           N  
ATOM   2652  OD1 ASN A 336      -4.559  17.754   2.518  1.00 95.21           O  
ATOM   2653  N   VAL A 337      -1.818  17.796   4.412  1.00 94.61           N  
ATOM   2654  CA  VAL A 337      -0.697  18.658   4.001  1.00 94.61           C  
ATOM   2655  C   VAL A 337      -0.482  18.622   2.479  1.00 94.61           C  
ATOM   2656  CB  VAL A 337       0.584  18.361   4.819  1.00 94.61           C  
ATOM   2657  O   VAL A 337       0.616  18.889   1.991  1.00 94.61           O  
ATOM   2658  CG1 VAL A 337       0.379  18.668   6.308  1.00 94.61           C  
ATOM   2659  CG2 VAL A 337       1.061  16.909   4.695  1.00 94.61           C  
ATOM   2660  N   ASN A 338      -1.518  18.292   1.699  1.00 94.73           N  
ATOM   2661  CA  ASN A 338      -1.422  18.173   0.240  1.00 94.73           C  
ATOM   2662  C   ASN A 338      -0.938  19.478  -0.432  1.00 94.73           C  
ATOM   2663  CB  ASN A 338      -2.790  17.785  -0.347  1.00 94.73           C  
ATOM   2664  O   ASN A 338      -1.477  20.548  -0.158  1.00 94.73           O  
ATOM   2665  CG  ASN A 338      -3.321  16.424   0.065  1.00 94.73           C  
ATOM   2666  ND2 ASN A 338      -4.616  16.236  -0.016  1.00 94.73           N  
ATOM   2667  OD1 ASN A 338      -2.617  15.495   0.419  1.00 94.73           O  
ATOM   2668  N   ASN A 339      -0.008  19.378  -1.389  1.00 94.69           N  
ATOM   2669  CA  ASN A 339       0.605  20.507  -2.116  1.00 94.69           C  
ATOM   2670  C   ASN A 339       1.376  21.508  -1.226  1.00 94.69           C  
ATOM   2671  CB  ASN A 339      -0.407  21.209  -3.047  1.00 94.69           C  
ATOM   2672  O   ASN A 339       1.527  22.673  -1.589  1.00 94.69           O  
ATOM   2673  CG  ASN A 339      -1.294  20.264  -3.825  1.00 94.69           C  
ATOM   2674  ND2 ASN A 339      -2.517  20.081  -3.382  1.00 94.69           N  
ATOM   2675  OD1 ASN A 339      -0.910  19.675  -4.823  1.00 94.69           O  
ATOM   2676  N   SER A 340       1.856  21.080  -0.054  1.00 91.97           N  
ATOM   2677  CA  SER A 340       2.612  21.947   0.858  1.00 91.97           C  
ATOM   2678  C   SER A 340       4.053  22.156   0.386  1.00 91.97           C  
ATOM   2679  CB  SER A 340       2.611  21.375   2.276  1.00 91.97           C  
ATOM   2680  O   SER A 340       4.958  21.447   0.816  1.00 91.97           O  
ATOM   2681  OG  SER A 340       1.303  21.375   2.799  1.00 91.97           O  
ATOM   2682  N   ASP A 341       4.296  23.160  -0.456  1.00 86.75           N  
ATOM   2683  CA  ASP A 341       5.645  23.453  -0.966  1.00 86.75           C  
ATOM   2684  C   ASP A 341       6.677  23.802   0.122  1.00 86.75           C  
ATOM   2685  CB  ASP A 341       5.583  24.569  -2.023  1.00 86.75           C  
ATOM   2686  O   ASP A 341       7.870  23.598  -0.092  1.00 86.75           O  
ATOM   2687  CG  ASP A 341       5.411  24.001  -3.431  1.00 86.75           C  
ATOM   2688  OD1 ASP A 341       6.192  23.076  -3.761  1.00 86.75           O  
ATOM   2689  OD2 ASP A 341       4.535  24.497  -4.167  1.00 86.75           O  
ATOM   2690  N   CYS A 342       6.240  24.261   1.298  1.00 88.61           N  
ATOM   2691  CA  CYS A 342       7.118  24.573   2.430  1.00 88.61           C  
ATOM   2692  C   CYS A 342       7.458  23.365   3.327  1.00 88.61           C  
ATOM   2693  CB  CYS A 342       6.486  25.703   3.260  1.00 88.61           C  
ATOM   2694  O   CYS A 342       8.193  23.538   4.297  1.00 88.61           O  
ATOM   2695  SG  CYS A 342       6.190  27.170   2.230  1.00 88.61           S  
ATOM   2696  N   ILE A 343       6.906  22.169   3.075  1.00 90.95           N  
ATOM   2697  CA  ILE A 343       7.129  21.007   3.949  1.00 90.95           C  
ATOM   2698  C   ILE A 343       8.432  20.276   3.596  1.00 90.95           C  
ATOM   2699  CB  ILE A 343       5.875  20.101   4.010  1.00 90.95           C  
ATOM   2700  O   ILE A 343       8.810  20.158   2.426  1.00 90.95           O  
ATOM   2701  CG1 ILE A 343       5.760  19.411   5.387  1.00 90.95           C  
ATOM   2702  CG2 ILE A 343       5.827  19.062   2.876  1.00 90.95           C  
ATOM   2703  CD1 ILE A 343       4.365  18.831   5.651  1.00 90.95           C  
ATOM   2704  N   THR A 344       9.122  19.773   4.620  1.00 94.00           N  
ATOM   2705  CA  THR A 344      10.341  18.963   4.485  1.00 94.00           C  
ATOM   2706  C   THR A 344      10.050  17.495   4.796  1.00 94.00           C  
ATOM   2707  CB  THR A 344      11.482  19.482   5.381  1.00 94.00           C  
ATOM   2708  O   THR A 344       9.110  17.178   5.529  1.00 94.00           O  
ATOM   2709  CG2 THR A 344      11.769  20.971   5.196  1.00 94.00           C  
ATOM   2710  OG1 THR A 344      11.183  19.262   6.739  1.00 94.00           O  
ATOM   2711  N   ASN A 345      10.888  16.580   4.293  1.00 94.46           N  
ATOM   2712  CA  ASN A 345      10.770  15.157   4.634  1.00 94.46           C  
ATOM   2713  C   ASN A 345      10.954  14.908   6.141  1.00 94.46           C  
ATOM   2714  CB  ASN A 345      11.746  14.317   3.783  1.00 94.46           C  
ATOM   2715  O   ASN A 345      10.349  13.984   6.672  1.00 94.46           O  
ATOM   2716  CG  ASN A 345      11.327  14.203   2.324  1.00 94.46           C  
ATOM   2717  ND2 ASN A 345      12.107  13.565   1.488  1.00 94.46           N  
ATOM   2718  OD1 ASN A 345      10.292  14.683   1.900  1.00 94.46           O  
ATOM   2719  N   GLU A 346      11.710  15.755   6.848  1.00 95.01           N  
ATOM   2720  CA  GLU A 346      11.823  15.692   8.308  1.00 95.01           C  
ATOM   2721  C   GLU A 346      10.488  16.011   8.998  1.00 95.01           C  
ATOM   2722  CB  GLU A 346      12.914  16.659   8.777  1.00 95.01           C  
ATOM   2723  O   GLU A 346      10.041  15.240   9.842  1.00 95.01           O  
ATOM   2724  CG  GLU A 346      13.310  16.363  10.229  1.00 95.01           C  
ATOM   2725  CD  GLU A 346      14.056  17.528  10.875  1.00 95.01           C  
ATOM   2726  OE1 GLU A 346      13.903  17.655  12.113  1.00 95.01           O  
ATOM   2727  OE2 GLU A 346      14.702  18.303  10.140  1.00 95.01           O  
ATOM   2728  N   ILE A 347       9.796  17.085   8.598  1.00 94.90           N  
ATOM   2729  CA  ILE A 347       8.472  17.429   9.145  1.00 94.90           C  
ATOM   2730  C   ILE A 347       7.458  16.311   8.841  1.00 94.90           C  
ATOM   2731  CB  ILE A 347       8.022  18.817   8.626  1.00 94.90           C  
ATOM   2732  O   ILE A 347       6.661  15.950   9.705  1.00 94.90           O  
ATOM   2733  CG1 ILE A 347       8.934  19.926   9.205  1.00 94.90           C  
ATOM   2734  CG2 ILE A 347       6.555  19.112   8.990  1.00 94.90           C  
ATOM   2735  CD1 ILE A 347       8.754  21.297   8.538  1.00 94.90           C  
ATOM   2736  N   LEU A 348       7.520  15.698   7.652  1.00 95.89           N  
ATOM   2737  CA  LEU A 348       6.695  14.530   7.309  1.00 95.89           C  
ATOM   2738  C   LEU A 348       7.006  13.298   8.180  1.00 95.89           C  
ATOM   2739  CB  LEU A 348       6.866  14.191   5.819  1.00 95.89           C  
ATOM   2740  O   LEU A 348       6.082  12.562   8.537  1.00 95.89           O  
ATOM   2741  CG  LEU A 348       6.279  15.221   4.838  1.00 95.89           C  
ATOM   2742  CD1 LEU A 348       6.635  14.811   3.410  1.00 95.89           C  
ATOM   2743  CD2 LEU A 348       4.753  15.299   4.939  1.00 95.89           C  
ATOM   2744  N   VAL A 349       8.271  13.075   8.555  1.00 96.66           N  
ATOM   2745  CA  VAL A 349       8.656  12.027   9.517  1.00 96.66           C  
ATOM   2746  C   VAL A 349       8.142  12.367  10.919  1.00 96.66           C  
ATOM   2747  CB  VAL A 349      10.173  11.746   9.485  1.00 96.66           C  
ATOM   2748  O   VAL A 349       7.464  11.525  11.499  1.00 96.66           O  
ATOM   2749  CG1 VAL A 349      10.638  10.854  10.642  1.00 96.66           C  
ATOM   2750  CG2 VAL A 349      10.543  11.011   8.187  1.00 96.66           C  
ATOM   2751  N   ARG A 350       8.314  13.602  11.414  1.00 95.88           N  
ATOM   2752  CA  ARG A 350       7.772  14.041  12.719  1.00 95.88           C  
ATOM   2753  C   ARG A 350       6.246  13.870  12.804  1.00 95.88           C  
ATOM   2754  CB  ARG A 350       8.168  15.501  13.017  1.00 95.88           C  
ATOM   2755  O   ARG A 350       5.745  13.353  13.800  1.00 95.88           O  
ATOM   2756  CG  ARG A 350       9.674  15.750  13.250  1.00 95.88           C  
ATOM   2757  CD  ARG A 350       9.892  17.238  13.585  1.00 95.88           C  
ATOM   2758  NE  ARG A 350      11.317  17.633  13.686  1.00 95.88           N  
ATOM   2759  NH1 ARG A 350      11.083  19.372  15.191  1.00 95.88           N  
ATOM   2760  NH2 ARG A 350      13.072  18.930  14.309  1.00 95.88           N  
ATOM   2761  CZ  ARG A 350      11.812  18.633  14.399  1.00 95.88           C  
ATOM   2762  N   PHE A 351       5.495  14.219  11.750  1.00 95.85           N  
ATOM   2763  CA  PHE A 351       4.053  13.921  11.661  1.00 95.85           C  
ATOM   2764  C   PHE A 351       3.761  12.420  11.725  1.00 95.85           C  
ATOM   2765  CB  PHE A 351       3.456  14.461  10.349  1.00 95.85           C  
ATOM   2766  O   PHE A 351       2.787  12.001  12.343  1.00 95.85           O  
ATOM   2767  CG  PHE A 351       2.962  15.889  10.398  1.00 95.85           C  
ATOM   2768  CD1 PHE A 351       1.901  16.238  11.256  1.00 95.85           C  
ATOM   2769  CD2 PHE A 351       3.515  16.857   9.541  1.00 95.85           C  
ATOM   2770  CE1 PHE A 351       1.418  17.558  11.279  1.00 95.85           C  
ATOM   2771  CE2 PHE A 351       3.030  18.175   9.562  1.00 95.85           C  
ATOM   2772  CZ  PHE A 351       1.992  18.529  10.441  1.00 95.85           C  
ATOM   2773  N   THR A 352       4.586  11.603  11.075  1.00 96.47           N  
ATOM   2774  CA  THR A 352       4.406  10.150  11.035  1.00 96.47           C  
ATOM   2775  C   THR A 352       4.682   9.506  12.396  1.00 96.47           C  
ATOM   2776  CB  THR A 352       5.288   9.551   9.938  1.00 96.47           C  
ATOM   2777  O   THR A 352       3.913   8.648  12.822  1.00 96.47           O  
ATOM   2778  CG2 THR A 352       5.092   8.052   9.810  1.00 96.47           C  
ATOM   2779  OG1 THR A 352       4.944  10.096   8.681  1.00 96.47           O  
ATOM   2780  N   GLU A 353       5.711   9.965  13.108  1.00 96.03           N  
ATOM   2781  CA  GLU A 353       6.033   9.558  14.481  1.00 96.03           C  
ATOM   2782  C   GLU A 353       4.921   9.971  15.462  1.00 96.03           C  
ATOM   2783  CB  GLU A 353       7.386  10.166  14.883  1.00 96.03           C  
ATOM   2784  O   GLU A 353       4.441   9.158  16.253  1.00 96.03           O  
ATOM   2785  CG  GLU A 353       8.551   9.509  14.118  1.00 96.03           C  
ATOM   2786  CD  GLU A 353       9.913  10.179  14.357  1.00 96.03           C  
ATOM   2787  OE1 GLU A 353      10.920   9.577  13.917  1.00 96.03           O  
ATOM   2788  OE2 GLU A 353       9.946  11.289  14.936  1.00 96.03           O  
ATOM   2789  N   ALA A 354       4.412  11.203  15.344  1.00 95.85           N  
ATOM   2790  CA  ALA A 354       3.263  11.677  16.119  1.00 95.85           C  
ATOM   2791  C   ALA A 354       1.979  10.854  15.874  1.00 95.85           C  
ATOM   2792  CB  ALA A 354       3.045  13.154  15.776  1.00 95.85           C  
ATOM   2793  O   ALA A 354       1.133  10.737  16.762  1.00 95.85           O  
ATOM   2794  N   LEU A 355       1.829  10.259  14.685  1.00 96.52           N  
ATOM   2795  CA  LEU A 355       0.678   9.430  14.322  1.00 96.52           C  
ATOM   2796  C   LEU A 355       0.762   7.973  14.809  1.00 96.52           C  
ATOM   2797  CB  LEU A 355       0.442   9.507  12.800  1.00 96.52           C  
ATOM   2798  O   LEU A 355      -0.270   7.298  14.793  1.00 96.52           O  
ATOM   2799  CG  LEU A 355      -0.197  10.827  12.328  1.00 96.52           C  
ATOM   2800  CD1 LEU A 355      -0.153  10.906  10.803  1.00 96.52           C  
ATOM   2801  CD2 LEU A 355      -1.661  10.965  12.750  1.00 96.52           C  
ATOM   2802  N   GLU A 356       1.912   7.468  15.277  1.00 95.64           N  
ATOM   2803  CA  GLU A 356       2.035   6.063  15.726  1.00 95.64           C  
ATOM   2804  C   GLU A 356       1.078   5.724  16.874  1.00 95.64           C  
ATOM   2805  CB  GLU A 356       3.470   5.719  16.162  1.00 95.64           C  
ATOM   2806  O   GLU A 356       0.451   4.660  16.874  1.00 95.64           O  
ATOM   2807  CG  GLU A 356       4.502   5.891  15.038  1.00 95.64           C  
ATOM   2808  CD  GLU A 356       5.615   4.831  15.041  1.00 95.64           C  
ATOM   2809  OE1 GLU A 356       6.046   4.467  13.921  1.00 95.64           O  
ATOM   2810  OE2 GLU A 356       5.969   4.314  16.125  1.00 95.64           O  
ATOM   2811  N   PHE A 357       0.921   6.665  17.809  1.00 93.66           N  
ATOM   2812  CA  PHE A 357       0.085   6.540  19.005  1.00 93.66           C  
ATOM   2813  C   PHE A 357      -1.190   7.399  18.948  1.00 93.66           C  
ATOM   2814  CB  PHE A 357       0.943   6.839  20.246  1.00 93.66           C  
ATOM   2815  O   PHE A 357      -1.938   7.448  19.924  1.00 93.66           O  
ATOM   2816  CG  PHE A 357       2.198   5.988  20.333  1.00 93.66           C  
ATOM   2817  CD1 PHE A 357       2.115   4.650  20.764  1.00 93.66           C  
ATOM   2818  CD2 PHE A 357       3.438   6.512  19.919  1.00 93.66           C  
ATOM   2819  CE1 PHE A 357       3.264   3.838  20.774  1.00 93.66           C  
ATOM   2820  CE2 PHE A 357       4.583   5.698  19.921  1.00 93.66           C  
ATOM   2821  CZ  PHE A 357       4.497   4.362  20.346  1.00 93.66           C  
ATOM   2822  N   ASN A 358      -1.464   8.079  17.827  1.00 95.70           N  
ATOM   2823  CA  ASN A 358      -2.644   8.935  17.702  1.00 95.70           C  
ATOM   2824  C   ASN A 358      -3.939   8.112  17.543  1.00 95.70           C  
ATOM   2825  CB  ASN A 358      -2.449   9.963  16.579  1.00 95.70           C  
ATOM   2826  O   ASN A 358      -4.030   7.179  16.741  1.00 95.70           O  
ATOM   2827  CG  ASN A 358      -3.619  10.928  16.516  1.00 95.70           C  
ATOM   2828  ND2 ASN A 358      -3.492  12.134  17.007  1.00 95.70           N  
ATOM   2829  OD1 ASN A 358      -4.701  10.584  16.068  1.00 95.70           O  
ATOM   2830  N   THR A 359      -4.973   8.495  18.291  1.00 95.28           N  
ATOM   2831  CA  THR A 359      -6.251   7.774  18.393  1.00 95.28           C  
ATOM   2832  C   THR A 359      -7.439   8.469  17.710  1.00 95.28           C  
ATOM   2833  CB  THR A 359      -6.577   7.437  19.855  1.00 95.28           C  
ATOM   2834  O   THR A 359      -8.535   7.907  17.672  1.00 95.28           O  
ATOM   2835  CG2 THR A 359      -5.544   6.495  20.474  1.00 95.28           C  
ATOM   2836  OG1 THR A 359      -6.636   8.599  20.647  1.00 95.28           O  
ATOM   2837  N   VAL A 360      -7.237   9.655  17.126  1.00 97.25           N  
ATOM   2838  CA  VAL A 360      -8.305  10.516  16.577  1.00 97.25           C  
ATOM   2839  C   VAL A 360      -8.272  10.594  15.046  1.00 97.25           C  
ATOM   2840  CB  VAL A 360      -8.216  11.934  17.185  1.00 97.25           C  
ATOM   2841  O   VAL A 360      -9.326  10.566  14.398  1.00 97.25           O  
ATOM   2842  CG1 VAL A 360      -9.410  12.787  16.738  1.00 97.25           C  
ATOM   2843  CG2 VAL A 360      -8.202  11.906  18.721  1.00 97.25           C  
ATOM   2844  N   VAL A 361      -7.072  10.668  14.461  1.00 97.26           N  
ATOM   2845  CA  VAL A 361      -6.849  10.907  13.030  1.00 97.26           C  
ATOM   2846  C   VAL A 361      -7.270   9.693  12.198  1.00 97.26           C  
ATOM   2847  CB  VAL A 361      -5.384  11.303  12.751  1.00 97.26           C  
ATOM   2848  O   VAL A 361      -6.746   8.590  12.348  1.00 97.26           O  
ATOM   2849  CG1 VAL A 361      -5.123  11.485  11.248  1.00 97.26           C  
ATOM   2850  CG2 VAL A 361      -5.031  12.635  13.427  1.00 97.26           C  
ATOM   2851  N   LYS A 362      -8.207   9.914  11.271  1.00 97.09           N  
ATOM   2852  CA  LYS A 362      -8.773   8.893  10.368  1.00 97.09           C  
ATOM   2853  C   LYS A 362      -8.214   8.987   8.951  1.00 97.09           C  
ATOM   2854  CB  LYS A 362     -10.299   9.049  10.343  1.00 97.09           C  
ATOM   2855  O   LYS A 362      -8.182   7.971   8.250  1.00 97.09           O  
ATOM   2856  CG  LYS A 362     -10.924   8.684  11.698  1.00 97.09           C  
ATOM   2857  CD  LYS A 362     -12.300   9.335  11.859  1.00 97.09           C  
ATOM   2858  CE  LYS A 362     -12.739   9.187  13.318  1.00 97.09           C  
ATOM   2859  NZ  LYS A 362     -13.815  10.148  13.656  1.00 97.09           N  
ATOM   2860  N   LEU A 363      -7.790  10.183   8.546  1.00 97.39           N  
ATOM   2861  CA  LEU A 363      -7.204  10.499   7.246  1.00 97.39           C  
ATOM   2862  C   LEU A 363      -5.818  11.119   7.444  1.00 97.39           C  
ATOM   2863  CB  LEU A 363      -8.149  11.463   6.496  1.00 97.39           C  
ATOM   2864  O   LEU A 363      -5.702  12.135   8.124  1.00 97.39           O  
ATOM   2865  CG  LEU A 363      -7.617  11.998   5.151  1.00 97.39           C  
ATOM   2866  CD1 LEU A 363      -7.425  10.884   4.119  1.00 97.39           C  
ATOM   2867  CD2 LEU A 363      -8.598  13.005   4.556  1.00 97.39           C  
ATOM   2868  N   PHE A 364      -4.800  10.552   6.797  1.00 97.24           N  
ATOM   2869  CA  PHE A 364      -3.494  11.194   6.625  1.00 97.24           C  
ATOM   2870  C   PHE A 364      -3.226  11.382   5.128  1.00 97.24           C  
ATOM   2871  CB  PHE A 364      -2.406  10.380   7.345  1.00 97.24           C  
ATOM   2872  O   PHE A 364      -3.264  10.421   4.354  1.00 97.24           O  
ATOM   2873  CG  PHE A 364      -0.993  10.958   7.360  1.00 97.24           C  
ATOM   2874  CD1 PHE A 364       0.111  10.081   7.408  1.00 97.24           C  
ATOM   2875  CD2 PHE A 364      -0.762  12.350   7.421  1.00 97.24           C  
ATOM   2876  CE1 PHE A 364       1.420  10.584   7.530  1.00 97.24           C  
ATOM   2877  CE2 PHE A 364       0.547  12.852   7.540  1.00 97.24           C  
ATOM   2878  CZ  PHE A 364       1.638  11.969   7.606  1.00 97.24           C  
ATOM   2879  N   ALA A 365      -3.015  12.624   4.698  1.00 97.28           N  
ATOM   2880  CA  ALA A 365      -2.857  12.985   3.297  1.00 97.28           C  
ATOM   2881  C   ALA A 365      -1.672  13.939   3.103  1.00 97.28           C  
ATOM   2882  CB  ALA A 365      -4.183  13.568   2.790  1.00 97.28           C  
ATOM   2883  O   ALA A 365      -1.651  15.041   3.649  1.00 97.28           O  
ATOM   2884  N   LEU A 366      -0.700  13.491   2.309  1.00 96.42           N  
ATOM   2885  CA  LEU A 366       0.531  14.207   1.972  1.00 96.42           C  
ATOM   2886  C   LEU A 366       0.825  14.104   0.467  1.00 96.42           C  
ATOM   2887  CB  LEU A 366       1.694  13.739   2.876  1.00 96.42           C  
ATOM   2888  O   LEU A 366       1.954  13.854   0.043  1.00 96.42           O  
ATOM   2889  CG  LEU A 366       2.001  12.225   2.813  1.00 96.42           C  
ATOM   2890  CD1 LEU A 366       3.501  11.959   2.927  1.00 96.42           C  
ATOM   2891  CD2 LEU A 366       1.310  11.467   3.952  1.00 96.42           C  
ATOM   2892  N   ALA A 367      -0.207  14.255  -0.361  1.00 96.16           N  
ATOM   2893  CA  ALA A 367      -0.077  14.223  -1.811  1.00 96.16           C  
ATOM   2894  C   ALA A 367       0.673  15.460  -2.333  1.00 96.16           C  
ATOM   2895  CB  ALA A 367      -1.465  14.086  -2.444  1.00 96.16           C  
ATOM   2896  O   ALA A 367       0.418  16.574  -1.877  1.00 96.16           O  
ATOM   2897  N   ASN A 368       1.563  15.278  -3.311  1.00 96.12           N  
ATOM   2898  CA  ASN A 368       2.388  16.349  -3.882  1.00 96.12           C  
ATOM   2899  C   ASN A 368       3.186  17.137  -2.816  1.00 96.12           C  
ATOM   2900  CB  ASN A 368       1.509  17.221  -4.800  1.00 96.12           C  
ATOM   2901  O   ASN A 368       3.104  18.359  -2.729  1.00 96.12           O  
ATOM   2902  CG  ASN A 368       2.317  18.187  -5.646  1.00 96.12           C  
ATOM   2903  ND2 ASN A 368       1.770  19.342  -5.935  1.00 96.12           N  
ATOM   2904  OD1 ASN A 368       3.414  17.894  -6.091  1.00 96.12           O  
ATOM   2905  N   THR A 369       3.934  16.422  -1.970  1.00 95.43           N  
ATOM   2906  CA  THR A 369       4.808  16.994  -0.920  1.00 95.43           C  
ATOM   2907  C   THR A 369       6.292  16.672  -1.134  1.00 95.43           C  
ATOM   2908  CB  THR A 369       4.374  16.542   0.481  1.00 95.43           C  
ATOM   2909  O   THR A 369       7.124  16.982  -0.288  1.00 95.43           O  
ATOM   2910  CG2 THR A 369       2.992  17.070   0.856  1.00 95.43           C  
ATOM   2911  OG1 THR A 369       4.352  15.134   0.562  1.00 95.43           O  
ATOM   2912  N   ARG A 370       6.635  16.052  -2.277  1.00 95.40           N  
ATOM   2913  CA  ARG A 370       7.972  15.514  -2.617  1.00 95.40           C  
ATOM   2914  C   ARG A 370       8.469  14.407  -1.671  1.00 95.40           C  
ATOM   2915  CB  ARG A 370       9.003  16.647  -2.786  1.00 95.40           C  
ATOM   2916  O   ARG A 370       9.658  14.091  -1.681  1.00 95.40           O  
ATOM   2917  CG  ARG A 370       8.603  17.704  -3.828  1.00 95.40           C  
ATOM   2918  CD  ARG A 370       9.618  18.853  -3.840  1.00 95.40           C  
ATOM   2919  NE  ARG A 370       9.534  19.646  -2.596  1.00 95.40           N  
ATOM   2920  NH1 ARG A 370       8.185  21.324  -3.367  1.00 95.40           N  
ATOM   2921  NH2 ARG A 370       8.816  21.282  -1.213  1.00 95.40           N  
ATOM   2922  CZ  ARG A 370       8.842  20.754  -2.399  1.00 95.40           C  
ATOM   2923  N   ALA A 371       7.557  13.774  -0.927  1.00 96.60           N  
ATOM   2924  CA  ALA A 371       7.859  12.671  -0.019  1.00 96.60           C  
ATOM   2925  C   ALA A 371       8.608  11.526  -0.726  1.00 96.60           C  
ATOM   2926  CB  ALA A 371       6.548  12.173   0.595  1.00 96.60           C  
ATOM   2927  O   ALA A 371       8.293  11.173  -1.867  1.00 96.60           O  
ATOM   2928  N   ASP A 372       9.586  10.938  -0.042  1.00 96.38           N  
ATOM   2929  CA  ASP A 372      10.512   9.945  -0.591  1.00 96.38           C  
ATOM   2930  C   ASP A 372      10.345   8.548   0.044  1.00 96.38           C  
ATOM   2931  CB  ASP A 372      11.945  10.502  -0.460  1.00 96.38           C  
ATOM   2932  O   ASP A 372       9.403   8.272   0.793  1.00 96.38           O  
ATOM   2933  CG  ASP A 372      12.493  10.536   0.973  1.00 96.38           C  
ATOM   2934  OD1 ASP A 372      11.752  10.202   1.922  1.00 96.38           O  
ATOM   2935  OD2 ASP A 372      13.690  10.860   1.123  1.00 96.38           O  
ATOM   2936  N   ASP A 373      11.278   7.639  -0.259  1.00 97.33           N  
ATOM   2937  CA  ASP A 373      11.314   6.311   0.360  1.00 97.33           C  
ATOM   2938  C   ASP A 373      11.520   6.362   1.892  1.00 97.33           C  
ATOM   2939  CB  ASP A 373      12.400   5.435  -0.299  1.00 97.33           C  
ATOM   2940  O   ASP A 373      11.032   5.461   2.569  1.00 97.33           O  
ATOM   2941  CG  ASP A 373      11.988   4.731  -1.602  1.00 97.33           C  
ATOM   2942  OD1 ASP A 373      10.784   4.517  -1.866  1.00 97.33           O  
ATOM   2943  OD2 ASP A 373      12.891   4.284  -2.347  1.00 97.33           O  
ATOM   2944  N   HIS A 374      12.176   7.385   2.464  1.00 97.18           N  
ATOM   2945  CA  HIS A 374      12.367   7.499   3.919  1.00 97.18           C  
ATOM   2946  C   HIS A 374      11.049   7.816   4.629  1.00 97.18           C  
ATOM   2947  CB  HIS A 374      13.427   8.555   4.272  1.00 97.18           C  
ATOM   2948  O   HIS A 374      10.692   7.129   5.588  1.00 97.18           O  
ATOM   2949  CG  HIS A 374      14.762   8.338   3.612  1.00 97.18           C  
ATOM   2950  CD2 HIS A 374      15.730   7.445   3.982  1.00 97.18           C  
ATOM   2951  ND1 HIS A 374      15.242   9.035   2.531  1.00 97.18           N  
ATOM   2952  CE1 HIS A 374      16.472   8.574   2.254  1.00 97.18           C  
ATOM   2953  NE2 HIS A 374      16.808   7.583   3.098  1.00 97.18           N  
ATOM   2954  N   VAL A 375      10.277   8.776   4.104  1.00 97.37           N  
ATOM   2955  CA  VAL A 375       8.913   9.057   4.586  1.00 97.37           C  
ATOM   2956  C   VAL A 375       8.037   7.803   4.450  1.00 97.37           C  
ATOM   2957  CB  VAL A 375       8.293  10.256   3.837  1.00 97.37           C  
ATOM   2958  O   VAL A 375       7.319   7.435   5.379  1.00 97.37           O  
ATOM   2959  CG1 VAL A 375       6.872  10.558   4.332  1.00 97.37           C  
ATOM   2960  CG2 VAL A 375       9.122  11.535   4.018  1.00 97.37           C  
ATOM   2961  N   ALA A 376       8.147   7.069   3.338  1.00 97.76           N  
ATOM   2962  CA  ALA A 376       7.419   5.813   3.154  1.00 97.76           C  
ATOM   2963  C   ALA A 376       7.854   4.693   4.125  1.00 97.76           C  
ATOM   2964  CB  ALA A 376       7.564   5.384   1.696  1.00 97.76           C  
ATOM   2965  O   ALA A 376       7.015   3.884   4.532  1.00 97.76           O  
ATOM   2966  N   PHE A 377       9.129   4.637   4.532  1.00 98.10           N  
ATOM   2967  CA  PHE A 377       9.599   3.708   5.565  1.00 98.10           C  
ATOM   2968  C   PHE A 377       9.065   4.073   6.952  1.00 98.10           C  
ATOM   2969  CB  PHE A 377      11.135   3.604   5.584  1.00 98.10           C  
ATOM   2970  O   PHE A 377       8.584   3.173   7.639  1.00 98.10           O  
ATOM   2971  CG  PHE A 377      11.798   3.007   4.351  1.00 98.10           C  
ATOM   2972  CD1 PHE A 377      11.238   1.898   3.686  1.00 98.10           C  
ATOM   2973  CD2 PHE A 377      13.002   3.556   3.871  1.00 98.10           C  
ATOM   2974  CE1 PHE A 377      11.846   1.375   2.530  1.00 98.10           C  
ATOM   2975  CE2 PHE A 377      13.611   3.038   2.716  1.00 98.10           C  
ATOM   2976  CZ  PHE A 377      13.029   1.952   2.040  1.00 98.10           C  
ATOM   2977  N   ALA A 378       9.064   5.355   7.332  1.00 97.76           N  
ATOM   2978  CA  ALA A 378       8.438   5.814   8.574  1.00 97.76           C  
ATOM   2979  C   ALA A 378       6.943   5.444   8.599  1.00 97.76           C  
ATOM   2980  CB  ALA A 378       8.669   7.324   8.719  1.00 97.76           C  
ATOM   2981  O   ALA A 378       6.463   4.824   9.547  1.00 97.76           O  
ATOM   2982  N   ILE A 379       6.218   5.694   7.502  1.00 97.89           N  
ATOM   2983  CA  ILE A 379       4.789   5.357   7.383  1.00 97.89           C  
ATOM   2984  C   ILE A 379       4.563   3.834   7.468  1.00 97.89           C  
ATOM   2985  CB  ILE A 379       4.221   6.018   6.104  1.00 97.89           C  
ATOM   2986  O   ILE A 379       3.567   3.378   8.030  1.00 97.89           O  
ATOM   2987  CG1 ILE A 379       4.152   7.553   6.307  1.00 97.89           C  
ATOM   2988  CG2 ILE A 379       2.833   5.475   5.730  1.00 97.89           C  
ATOM   2989  CD1 ILE A 379       3.727   8.356   5.073  1.00 97.89           C  
ATOM   2990  N   ALA A 380       5.507   3.021   6.987  1.00 97.62           N  
ATOM   2991  CA  ALA A 380       5.488   1.564   7.133  1.00 97.62           C  
ATOM   2992  C   ALA A 380       5.860   1.047   8.545  1.00 97.62           C  
ATOM   2993  CB  ALA A 380       6.412   0.970   6.067  1.00 97.62           C  
ATOM   2994  O   ALA A 380       5.696  -0.149   8.821  1.00 97.62           O  
ATOM   2995  N   ILE A 381       6.368   1.897   9.440  1.00 97.23           N  
ATOM   2996  CA  ILE A 381       6.496   1.600  10.875  1.00 97.23           C  
ATOM   2997  C   ILE A 381       5.200   2.031  11.568  1.00 97.23           C  
ATOM   2998  CB  ILE A 381       7.778   2.223  11.477  1.00 97.23           C  
ATOM   2999  O   ILE A 381       4.510   1.168  12.118  1.00 97.23           O  
ATOM   3000  CG1 ILE A 381       9.036   1.677  10.755  1.00 97.23           C  
ATOM   3001  CG2 ILE A 381       7.882   1.882  12.974  1.00 97.23           C  
ATOM   3002  CD1 ILE A 381      10.327   2.432  11.092  1.00 97.23           C  
ATOM   3003  N   MET A 382       4.780   3.284  11.371  1.00 96.99           N  
ATOM   3004  CA  MET A 382       3.555   3.864  11.930  1.00 96.99           C  
ATOM   3005  C   MET A 382       2.313   3.005  11.675  1.00 96.99           C  
ATOM   3006  CB  MET A 382       3.402   5.293  11.380  1.00 96.99           C  
ATOM   3007  O   MET A 382       1.569   2.717  12.610  1.00 96.99           O  
ATOM   3008  CG  MET A 382       2.091   5.982  11.784  1.00 96.99           C  
ATOM   3009  SD  MET A 382       0.665   5.627  10.716  1.00 96.99           S  
ATOM   3010  CE  MET A 382       1.004   6.794   9.373  1.00 96.99           C  
ATOM   3011  N   LEU A 383       2.113   2.490  10.455  1.00 97.22           N  
ATOM   3012  CA  LEU A 383       0.962   1.633  10.130  1.00 97.22           C  
ATOM   3013  C   LEU A 383       0.911   0.316  10.933  1.00 97.22           C  
ATOM   3014  CB  LEU A 383       0.953   1.339   8.619  1.00 97.22           C  
ATOM   3015  O   LEU A 383      -0.154  -0.298  11.020  1.00 97.22           O  
ATOM   3016  CG  LEU A 383       0.458   2.505   7.741  1.00 97.22           C  
ATOM   3017  CD1 LEU A 383       0.727   2.148   6.278  1.00 97.22           C  
ATOM   3018  CD2 LEU A 383      -1.045   2.758   7.896  1.00 97.22           C  
ATOM   3019  N   LYS A 384       2.019  -0.140  11.530  1.00 96.10           N  
ATOM   3020  CA  LYS A 384       2.030  -1.313  12.426  1.00 96.10           C  
ATOM   3021  C   LYS A 384       1.564  -0.953  13.833  1.00 96.10           C  
ATOM   3022  CB  LYS A 384       3.428  -1.927  12.523  1.00 96.10           C  
ATOM   3023  O   LYS A 384       0.894  -1.778  14.454  1.00 96.10           O  
ATOM   3024  CG  LYS A 384       3.995  -2.378  11.175  1.00 96.10           C  
ATOM   3025  CD  LYS A 384       5.471  -2.714  11.375  1.00 96.10           C  
ATOM   3026  CE  LYS A 384       6.118  -3.043  10.034  1.00 96.10           C  
ATOM   3027  NZ  LYS A 384       7.516  -2.559  10.019  1.00 96.10           N  
ATOM   3028  N   ALA A 385       1.879   0.250  14.312  1.00 95.76           N  
ATOM   3029  CA  ALA A 385       1.459   0.767  15.613  1.00 95.76           C  
ATOM   3030  C   ALA A 385       0.014   1.289  15.565  1.00 95.76           C  
ATOM   3031  CB  ALA A 385       2.457   1.846  16.054  1.00 95.76           C  
ATOM   3032  O   ALA A 385      -0.861   0.732  16.232  1.00 95.76           O  
ATOM   3033  N   ASN A 386      -0.263   2.245  14.676  1.00 96.59           N  
ATOM   3034  CA  ASN A 386      -1.544   2.928  14.532  1.00 96.59           C  
ATOM   3035  C   ASN A 386      -2.710   1.954  14.230  1.00 96.59           C  
ATOM   3036  CB  ASN A 386      -1.378   4.026  13.463  1.00 96.59           C  
ATOM   3037  O   ASN A 386      -2.548   0.943  13.530  1.00 96.59           O  
ATOM   3038  CG  ASN A 386      -2.629   4.870  13.341  1.00 96.59           C  
ATOM   3039  ND2 ASN A 386      -2.669   6.027  13.946  1.00 96.59           N  
ATOM   3040  OD1 ASN A 386      -3.620   4.435  12.774  1.00 96.59           O  
ATOM   3041  N   LYS A 387      -3.892   2.249  14.794  1.00 95.29           N  
ATOM   3042  CA  LYS A 387      -5.139   1.463  14.663  1.00 95.29           C  
ATOM   3043  C   LYS A 387      -6.370   2.324  14.330  1.00 95.29           C  
ATOM   3044  CB  LYS A 387      -5.374   0.612  15.938  1.00 95.29           C  
ATOM   3045  O   LYS A 387      -7.501   1.905  14.560  1.00 95.29           O  
ATOM   3046  CG  LYS A 387      -4.269  -0.409  16.256  1.00 95.29           C  
ATOM   3047  CD  LYS A 387      -4.181  -1.536  15.212  1.00 95.29           C  
ATOM   3048  CE  LYS A 387      -2.871  -2.322  15.286  1.00 95.29           C  
ATOM   3049  NZ  LYS A 387      -1.752  -1.485  14.817  1.00 95.29           N  
ATOM   3050  N   THR A 388      -6.162   3.532  13.816  1.00 96.80           N  
ATOM   3051  CA  THR A 388      -7.189   4.589  13.733  1.00 96.80           C  
ATOM   3052  C   THR A 388      -7.248   5.256  12.364  1.00 96.80           C  
ATOM   3053  CB  THR A 388      -6.937   5.628  14.835  1.00 96.80           C  
ATOM   3054  O   THR A 388      -8.341   5.574  11.891  1.00 96.80           O  
ATOM   3055  CG2 THR A 388      -7.190   4.976  16.200  1.00 96.80           C  
ATOM   3056  OG1 THR A 388      -5.586   6.036  14.763  1.00 96.80           O  
ATOM   3057  N   ILE A 389      -6.117   5.345  11.661  1.00 97.45           N  
ATOM   3058  CA  ILE A 389      -6.067   5.780  10.268  1.00 97.45           C  
ATOM   3059  C   ILE A 389      -6.758   4.726   9.392  1.00 97.45           C  
ATOM   3060  CB  ILE A 389      -4.623   6.100   9.822  1.00 97.45           C  
ATOM   3061  O   ILE A 389      -6.422   3.537   9.394  1.00 97.45           O  
ATOM   3062  CG1 ILE A 389      -4.036   7.242  10.685  1.00 97.45           C  
ATOM   3063  CG2 ILE A 389      -4.590   6.512   8.336  1.00 97.45           C  
ATOM   3064  CD1 ILE A 389      -2.532   7.442  10.482  1.00 97.45           C  
ATOM   3065  N   THR A 390      -7.740   5.196   8.625  1.00 97.48           N  
ATOM   3066  CA  THR A 390      -8.568   4.405   7.700  1.00 97.48           C  
ATOM   3067  C   THR A 390      -8.279   4.726   6.236  1.00 97.48           C  
ATOM   3068  CB  THR A 390     -10.067   4.612   7.960  1.00 97.48           C  
ATOM   3069  O   THR A 390      -8.520   3.875   5.375  1.00 97.48           O  
ATOM   3070  CG2 THR A 390     -10.497   4.190   9.361  1.00 97.48           C  
ATOM   3071  OG1 THR A 390     -10.430   5.962   7.779  1.00 97.48           O  
ATOM   3072  N   SER A 391      -7.729   5.912   5.954  1.00 97.80           N  
ATOM   3073  CA  SER A 391      -7.358   6.382   4.620  1.00 97.80           C  
ATOM   3074  C   SER A 391      -5.987   7.060   4.637  1.00 97.80           C  
ATOM   3075  CB  SER A 391      -8.436   7.339   4.103  1.00 97.80           C  
ATOM   3076  O   SER A 391      -5.744   7.955   5.446  1.00 97.80           O  
ATOM   3077  OG  SER A 391      -8.062   7.900   2.857  1.00 97.80           O  
ATOM   3078  N   LEU A 392      -5.114   6.660   3.712  1.00 98.05           N  
ATOM   3079  CA  LEU A 392      -3.765   7.197   3.538  1.00 98.05           C  
ATOM   3080  C   LEU A 392      -3.545   7.623   2.079  1.00 98.05           C  
ATOM   3081  CB  LEU A 392      -2.766   6.128   4.010  1.00 98.05           C  
ATOM   3082  O   LEU A 392      -3.732   6.817   1.163  1.00 98.05           O  
ATOM   3083  CG  LEU A 392      -1.282   6.478   3.805  1.00 98.05           C  
ATOM   3084  CD1 LEU A 392      -0.861   7.750   4.541  1.00 98.05           C  
ATOM   3085  CD2 LEU A 392      -0.429   5.324   4.327  1.00 98.05           C  
ATOM   3086  N   ASN A 393      -3.139   8.877   1.859  1.00 97.93           N  
ATOM   3087  CA  ASN A 393      -2.888   9.429   0.526  1.00 97.93           C  
ATOM   3088  C   ASN A 393      -1.435   9.904   0.347  1.00 97.93           C  
ATOM   3089  CB  ASN A 393      -3.909  10.543   0.228  1.00 97.93           C  
ATOM   3090  O   ASN A 393      -0.989  10.823   1.034  1.00 97.93           O  
ATOM   3091  CG  ASN A 393      -3.798  11.039  -1.203  1.00 97.93           C  
ATOM   3092  ND2 ASN A 393      -4.541  12.047  -1.586  1.00 97.93           N  
ATOM   3093  OD1 ASN A 393      -3.055  10.515  -2.008  1.00 97.93           O  
ATOM   3094  N   LEU A 394      -0.747   9.292  -0.620  1.00 97.44           N  
ATOM   3095  CA  LEU A 394       0.645   9.523  -1.010  1.00 97.44           C  
ATOM   3096  C   LEU A 394       0.781   9.902  -2.502  1.00 97.44           C  
ATOM   3097  CB  LEU A 394       1.472   8.255  -0.702  1.00 97.44           C  
ATOM   3098  O   LEU A 394       1.876   9.792  -3.058  1.00 97.44           O  
ATOM   3099  CG  LEU A 394       1.332   7.677   0.716  1.00 97.44           C  
ATOM   3100  CD1 LEU A 394       2.115   6.374   0.842  1.00 97.44           C  
ATOM   3101  CD2 LEU A 394       1.861   8.640   1.769  1.00 97.44           C  
ATOM   3102  N   ASP A 395      -0.307  10.295  -3.172  1.00 96.88           N  
ATOM   3103  CA  ASP A 395      -0.333  10.604  -4.611  1.00 96.88           C  
ATOM   3104  C   ASP A 395       0.686  11.704  -5.010  1.00 96.88           C  
ATOM   3105  CB  ASP A 395      -1.766  10.999  -5.044  1.00 96.88           C  
ATOM   3106  O   ASP A 395       0.965  12.623  -4.245  1.00 96.88           O  
ATOM   3107  CG  ASP A 395      -2.825   9.882  -4.960  1.00 96.88           C  
ATOM   3108  OD1 ASP A 395      -2.445   8.688  -4.985  1.00 96.88           O  
ATOM   3109  OD2 ASP A 395      -4.037  10.203  -4.952  1.00 96.88           O  
ATOM   3110  N   SER A 396       1.230  11.647  -6.230  1.00 96.28           N  
ATOM   3111  CA  SER A 396       2.141  12.664  -6.801  1.00 96.28           C  
ATOM   3112  C   SER A 396       3.444  12.914  -6.016  1.00 96.28           C  
ATOM   3113  CB  SER A 396       1.391  13.969  -7.109  1.00 96.28           C  
ATOM   3114  O   SER A 396       3.888  14.053  -5.897  1.00 96.28           O  
ATOM   3115  OG  SER A 396       0.366  13.754  -8.068  1.00 96.28           O  
ATOM   3116  N   ASN A 397       4.076  11.868  -5.475  1.00 97.24           N  
ATOM   3117  CA  ASN A 397       5.312  11.976  -4.685  1.00 97.24           C  
ATOM   3118  C   ASN A 397       6.540  11.342  -5.378  1.00 97.24           C  
ATOM   3119  CB  ASN A 397       5.013  11.451  -3.268  1.00 97.24           C  
ATOM   3120  O   ASN A 397       6.558  11.102  -6.589  1.00 97.24           O  
ATOM   3121  CG  ASN A 397       4.286  12.481  -2.427  1.00 97.24           C  
ATOM   3122  ND2 ASN A 397       3.199  12.099  -1.810  1.00 97.24           N  
ATOM   3123  OD1 ASN A 397       4.703  13.623  -2.304  1.00 97.24           O  
ATOM   3124  N   HIS A 398       7.636  11.166  -4.639  1.00 96.65           N  
ATOM   3125  CA  HIS A 398       8.922  10.654  -5.126  1.00 96.65           C  
ATOM   3126  C   HIS A 398       9.252   9.261  -4.557  1.00 96.65           C  
ATOM   3127  CB  HIS A 398      10.013  11.706  -4.860  1.00 96.65           C  
ATOM   3128  O   HIS A 398      10.409   8.838  -4.567  1.00 96.65           O  
ATOM   3129  CG  HIS A 398       9.792  13.033  -5.554  1.00 96.65           C  
ATOM   3130  CD2 HIS A 398      10.509  14.178  -5.336  1.00 96.65           C  
ATOM   3131  ND1 HIS A 398       8.836  13.332  -6.505  1.00 96.65           N  
ATOM   3132  CE1 HIS A 398       8.975  14.623  -6.847  1.00 96.65           C  
ATOM   3133  NE2 HIS A 398      10.001  15.171  -6.181  1.00 96.65           N  
ATOM   3134  N   ILE A 399       8.232   8.538  -4.088  1.00 97.34           N  
ATOM   3135  CA  ILE A 399       8.356   7.211  -3.481  1.00 97.34           C  
ATOM   3136  C   ILE A 399       8.628   6.172  -4.576  1.00 97.34           C  
ATOM   3137  CB  ILE A 399       7.091   6.858  -2.660  1.00 97.34           C  
ATOM   3138  O   ILE A 399       8.007   6.197  -5.641  1.00 97.34           O  
ATOM   3139  CG1 ILE A 399       6.643   8.019  -1.736  1.00 97.34           C  
ATOM   3140  CG2 ILE A 399       7.372   5.594  -1.827  1.00 97.34           C  
ATOM   3141  CD1 ILE A 399       5.319   7.775  -1.006  1.00 97.34           C  
ATOM   3142  N   THR A 400       9.546   5.237  -4.327  1.00 96.47           N  
ATOM   3143  CA  THR A 400       9.864   4.156  -5.268  1.00 96.47           C  
ATOM   3144  C   THR A 400       9.148   2.856  -4.895  1.00 96.47           C  
ATOM   3145  CB  THR A 400      11.383   3.936  -5.434  1.00 96.47           C  
ATOM   3146  O   THR A 400       8.493   2.729  -3.856  1.00 96.47           O  
ATOM   3147  CG2 THR A 400      12.217   5.216  -5.482  1.00 96.47           C  
ATOM   3148  OG1 THR A 400      11.918   3.067  -4.459  1.00 96.47           O  
ATOM   3149  N   GLY A 401       9.331   1.816  -5.714  1.00 96.00           N  
ATOM   3150  CA  GLY A 401       8.893   0.463  -5.365  1.00 96.00           C  
ATOM   3151  C   GLY A 401       9.457  -0.059  -4.031  1.00 96.00           C  
ATOM   3152  O   GLY A 401       8.871  -0.976  -3.458  1.00 96.00           O  
ATOM   3153  N   LYS A 402      10.547   0.516  -3.492  1.00 96.65           N  
ATOM   3154  CA  LYS A 402      11.081   0.149  -2.168  1.00 96.65           C  
ATOM   3155  C   LYS A 402      10.164   0.617  -1.035  1.00 96.65           C  
ATOM   3156  CB  LYS A 402      12.492   0.713  -1.960  1.00 96.65           C  
ATOM   3157  O   LYS A 402       9.726  -0.229  -0.254  1.00 96.65           O  
ATOM   3158  CG  LYS A 402      13.555   0.141  -2.909  1.00 96.65           C  
ATOM   3159  CD  LYS A 402      14.894   0.820  -2.595  1.00 96.65           C  
ATOM   3160  CE  LYS A 402      16.031   0.308  -3.484  1.00 96.65           C  
ATOM   3161  NZ  LYS A 402      17.285   1.050  -3.197  1.00 96.65           N  
ATOM   3162  N   GLY A 403       9.850   1.914  -0.967  1.00 96.98           N  
ATOM   3163  CA  GLY A 403       8.954   2.483   0.041  1.00 96.98           C  
ATOM   3164  C   GLY A 403       7.544   1.900  -0.050  1.00 96.98           C  
ATOM   3165  O   GLY A 403       6.985   1.447   0.949  1.00 96.98           O  
ATOM   3166  N   ILE A 404       7.011   1.766  -1.269  1.00 97.47           N  
ATOM   3167  CA  ILE A 404       5.692   1.158  -1.506  1.00 97.47           C  
ATOM   3168  C   ILE A 404       5.647  -0.295  -0.996  1.00 97.47           C  
ATOM   3169  CB  ILE A 404       5.315   1.296  -2.999  1.00 97.47           C  
ATOM   3170  O   ILE A 404       4.717  -0.670  -0.281  1.00 97.47           O  
ATOM   3171  CG1 ILE A 404       5.074   2.787  -3.334  1.00 97.47           C  
ATOM   3172  CG2 ILE A 404       4.057   0.480  -3.348  1.00 97.47           C  
ATOM   3173  CD1 ILE A 404       5.097   3.093  -4.831  1.00 97.47           C  
ATOM   3174  N   LEU A 405       6.666  -1.121  -1.273  1.00 97.38           N  
ATOM   3175  CA  LEU A 405       6.714  -2.490  -0.739  1.00 97.38           C  
ATOM   3176  C   LEU A 405       6.964  -2.555   0.775  1.00 97.38           C  
ATOM   3177  CB  LEU A 405       7.763  -3.332  -1.483  1.00 97.38           C  
ATOM   3178  O   LEU A 405       6.650  -3.577   1.384  1.00 97.38           O  
ATOM   3179  CG  LEU A 405       7.378  -3.727  -2.915  1.00 97.38           C  
ATOM   3180  CD1 LEU A 405       8.576  -4.423  -3.569  1.00 97.38           C  
ATOM   3181  CD2 LEU A 405       6.201  -4.703  -2.957  1.00 97.38           C  
ATOM   3182  N   ALA A 406       7.520  -1.522   1.412  1.00 97.73           N  
ATOM   3183  CA  ALA A 406       7.558  -1.456   2.872  1.00 97.73           C  
ATOM   3184  C   ALA A 406       6.146  -1.255   3.442  1.00 97.73           C  
ATOM   3185  CB  ALA A 406       8.538  -0.371   3.315  1.00 97.73           C  
ATOM   3186  O   ALA A 406       5.734  -2.014   4.321  1.00 97.73           O  
ATOM   3187  N   ILE A 407       5.369  -0.332   2.865  1.00 97.81           N  
ATOM   3188  CA  ILE A 407       3.967  -0.092   3.237  1.00 97.81           C  
ATOM   3189  C   ILE A 407       3.131  -1.368   3.046  1.00 97.81           C  
ATOM   3190  CB  ILE A 407       3.414   1.127   2.460  1.00 97.81           C  
ATOM   3191  O   ILE A 407       2.468  -1.807   3.983  1.00 97.81           O  
ATOM   3192  CG1 ILE A 407       4.161   2.410   2.903  1.00 97.81           C  
ATOM   3193  CG2 ILE A 407       1.895   1.278   2.673  1.00 97.81           C  
ATOM   3194  CD1 ILE A 407       3.902   3.619   2.001  1.00 97.81           C  
ATOM   3195  N   PHE A 408       3.226  -2.057   1.901  1.00 97.37           N  
ATOM   3196  CA  PHE A 408       2.490  -3.318   1.699  1.00 97.37           C  
ATOM   3197  C   PHE A 408       2.919  -4.459   2.637  1.00 97.37           C  
ATOM   3198  CB  PHE A 408       2.539  -3.759   0.229  1.00 97.37           C  
ATOM   3199  O   PHE A 408       2.100  -5.329   2.931  1.00 97.37           O  
ATOM   3200  CG  PHE A 408       1.514  -3.039  -0.620  1.00 97.37           C  
ATOM   3201  CD1 PHE A 408       0.154  -3.397  -0.531  1.00 97.37           C  
ATOM   3202  CD2 PHE A 408       1.901  -1.970  -1.443  1.00 97.37           C  
ATOM   3203  CE1 PHE A 408      -0.814  -2.659  -1.234  1.00 97.37           C  
ATOM   3204  CE2 PHE A 408       0.936  -1.236  -2.148  1.00 97.37           C  
ATOM   3205  CZ  PHE A 408      -0.421  -1.570  -2.031  1.00 97.37           C  
ATOM   3206  N   ARG A 409       4.155  -4.458   3.159  1.00 97.20           N  
ATOM   3207  CA  ARG A 409       4.566  -5.386   4.231  1.00 97.20           C  
ATOM   3208  C   ARG A 409       3.988  -4.987   5.592  1.00 97.20           C  
ATOM   3209  CB  ARG A 409       6.095  -5.504   4.292  1.00 97.20           C  
ATOM   3210  O   ARG A 409       3.616  -5.871   6.356  1.00 97.20           O  
ATOM   3211  CG  ARG A 409       6.663  -6.301   3.110  1.00 97.20           C  
ATOM   3212  CD  ARG A 409       8.194  -6.235   3.131  1.00 97.20           C  
ATOM   3213  NE  ARG A 409       8.777  -6.703   1.857  1.00 97.20           N  
ATOM   3214  NH1 ARG A 409       9.596  -4.684   1.110  1.00 97.20           N  
ATOM   3215  NH2 ARG A 409       9.941  -6.530  -0.091  1.00 97.20           N  
ATOM   3216  CZ  ARG A 409       9.434  -5.971   0.972  1.00 97.20           C  
ATOM   3217  N   ALA A 410       3.853  -3.692   5.884  1.00 97.21           N  
ATOM   3218  CA  ALA A 410       3.169  -3.207   7.087  1.00 97.21           C  
ATOM   3219  C   ALA A 410       1.671  -3.569   7.084  1.00 97.21           C  
ATOM   3220  CB  ALA A 410       3.387  -1.694   7.193  1.00 97.21           C  
ATOM   3221  O   ALA A 410       1.128  -3.977   8.110  1.00 97.21           O  
ATOM   3222  N   LEU A 411       1.019  -3.537   5.914  1.00 96.84           N  
ATOM   3223  CA  LEU A 411      -0.379  -3.959   5.742  1.00 96.84           C  
ATOM   3224  C   LEU A 411      -0.638  -5.459   5.987  1.00 96.84           C  
ATOM   3225  CB  LEU A 411      -0.906  -3.531   4.359  1.00 96.84           C  
ATOM   3226  O   LEU A 411      -1.797  -5.868   6.029  1.00 96.84           O  
ATOM   3227  CG  LEU A 411      -0.983  -2.013   4.108  1.00 96.84           C  
ATOM   3228  CD1 LEU A 411      -1.666  -1.768   2.762  1.00 96.84           C  
ATOM   3229  CD2 LEU A 411      -1.758  -1.256   5.185  1.00 96.84           C  
ATOM   3230  N   LEU A 412       0.394  -6.284   6.197  1.00 95.75           N  
ATOM   3231  CA  LEU A 412       0.223  -7.650   6.712  1.00 95.75           C  
ATOM   3232  C   LEU A 412      -0.136  -7.674   8.211  1.00 95.75           C  
ATOM   3233  CB  LEU A 412       1.510  -8.460   6.475  1.00 95.75           C  
ATOM   3234  O   LEU A 412      -0.706  -8.651   8.687  1.00 95.75           O  
ATOM   3235  CG  LEU A 412       1.968  -8.576   5.011  1.00 95.75           C  
ATOM   3236  CD1 LEU A 412       3.285  -9.353   4.972  1.00 95.75           C  
ATOM   3237  CD2 LEU A 412       0.949  -9.308   4.138  1.00 95.75           C  
ATOM   3238  N   GLN A 413       0.213  -6.613   8.947  1.00 94.47           N  
ATOM   3239  CA  GLN A 413       0.005  -6.463  10.394  1.00 94.47           C  
ATOM   3240  C   GLN A 413      -1.032  -5.377  10.732  1.00 94.47           C  
ATOM   3241  CB  GLN A 413       1.362  -6.162  11.056  1.00 94.47           C  
ATOM   3242  O   GLN A 413      -1.570  -5.363  11.837  1.00 94.47           O  
ATOM   3243  CG  GLN A 413       2.333  -7.352  10.953  1.00 94.47           C  
ATOM   3244  CD  GLN A 413       3.719  -7.061  11.527  1.00 94.47           C  
ATOM   3245  NE2 GLN A 413       4.443  -8.075  11.949  1.00 94.47           N  
ATOM   3246  OE1 GLN A 413       4.204  -5.942  11.574  1.00 94.47           O  
ATOM   3247  N   ASN A 414      -1.351  -4.489   9.784  1.00 95.60           N  
ATOM   3248  CA  ASN A 414      -2.442  -3.529   9.915  1.00 95.60           C  
ATOM   3249  C   ASN A 414      -3.791  -4.138   9.484  1.00 95.60           C  
ATOM   3250  CB  ASN A 414      -2.112  -2.254   9.126  1.00 95.60           C  
ATOM   3251  O   ASN A 414      -3.901  -4.763   8.428  1.00 95.60           O  
ATOM   3252  CG  ASN A 414      -3.145  -1.189   9.422  1.00 95.60           C  
ATOM   3253  ND2 ASN A 414      -2.903  -0.306  10.355  1.00 95.60           N  
ATOM   3254  OD1 ASN A 414      -4.233  -1.221   8.877  1.00 95.60           O  
ATOM   3255  N   ASN A 415      -4.830  -3.904  10.288  1.00 93.86           N  
ATOM   3256  CA  ASN A 415      -6.205  -4.350  10.057  1.00 93.86           C  
ATOM   3257  C   ASN A 415      -7.237  -3.198  10.077  1.00 93.86           C  
ATOM   3258  CB  ASN A 415      -6.532  -5.480  11.059  1.00 93.86           C  
ATOM   3259  O   ASN A 415      -8.433  -3.455  10.220  1.00 93.86           O  
ATOM   3260  CG  ASN A 415      -6.505  -5.051  12.521  1.00 93.86           C  
ATOM   3261  ND2 ASN A 415      -7.108  -5.817  13.400  1.00 93.86           N  
ATOM   3262  OD1 ASN A 415      -5.922  -4.055  12.912  1.00 93.86           O  
ATOM   3263  N   THR A 416      -6.791  -1.945   9.941  1.00 95.97           N  
ATOM   3264  CA  THR A 416      -7.612  -0.728  10.112  1.00 95.97           C  
ATOM   3265  C   THR A 416      -7.624   0.171   8.877  1.00 95.97           C  
ATOM   3266  CB  THR A 416      -7.160   0.073  11.347  1.00 95.97           C  
ATOM   3267  O   THR A 416      -8.635   0.816   8.605  1.00 95.97           O  
ATOM   3268  CG2 THR A 416      -7.138  -0.848  12.572  1.00 95.97           C  
ATOM   3269  OG1 THR A 416      -5.862   0.611  11.168  1.00 95.97           O  
ATOM   3270  N   LEU A 417      -6.551   0.166   8.080  1.00 97.25           N  
ATOM   3271  CA  LEU A 417      -6.481   0.899   6.824  1.00 97.25           C  
ATOM   3272  C   LEU A 417      -7.401   0.253   5.777  1.00 97.25           C  
ATOM   3273  CB  LEU A 417      -5.020   1.008   6.345  1.00 97.25           C  
ATOM   3274  O   LEU A 417      -7.338  -0.953   5.515  1.00 97.25           O  
ATOM   3275  CG  LEU A 417      -4.833   2.130   5.304  1.00 97.25           C  
ATOM   3276  CD1 LEU A 417      -4.821   3.505   5.969  1.00 97.25           C  
ATOM   3277  CD2 LEU A 417      -3.515   1.983   4.549  1.00 97.25           C  
ATOM   3278  N   THR A 418      -8.246   1.082   5.166  1.00 97.11           N  
ATOM   3279  CA  THR A 418      -9.240   0.696   4.151  1.00 97.11           C  
ATOM   3280  C   THR A 418      -8.964   1.324   2.785  1.00 97.11           C  
ATOM   3281  CB  THR A 418     -10.670   1.033   4.595  1.00 97.11           C  
ATOM   3282  O   THR A 418      -9.272   0.705   1.763  1.00 97.11           O  
ATOM   3283  CG2 THR A 418     -11.053   0.378   5.920  1.00 97.11           C  
ATOM   3284  OG1 THR A 418     -10.886   2.419   4.715  1.00 97.11           O  
ATOM   3285  N   GLU A 419      -8.328   2.498   2.750  1.00 97.86           N  
ATOM   3286  CA  GLU A 419      -7.877   3.169   1.530  1.00 97.86           C  
ATOM   3287  C   GLU A 419      -6.379   3.490   1.592  1.00 97.86           C  
ATOM   3288  CB  GLU A 419      -8.671   4.457   1.248  1.00 97.86           C  
ATOM   3289  O   GLU A 419      -5.897   4.070   2.563  1.00 97.86           O  
ATOM   3290  CG  GLU A 419     -10.196   4.270   1.281  1.00 97.86           C  
ATOM   3291  CD  GLU A 419     -10.976   5.406   0.600  1.00 97.86           C  
ATOM   3292  OE1 GLU A 419     -12.224   5.389   0.708  1.00 97.86           O  
ATOM   3293  OE2 GLU A 419     -10.403   6.188  -0.199  1.00 97.86           O  
ATOM   3294  N   LEU A 420      -5.655   3.154   0.525  1.00 98.03           N  
ATOM   3295  CA  LEU A 420      -4.267   3.563   0.298  1.00 98.03           C  
ATOM   3296  C   LEU A 420      -4.147   4.083  -1.134  1.00 98.03           C  
ATOM   3297  CB  LEU A 420      -3.335   2.360   0.546  1.00 98.03           C  
ATOM   3298  O   LEU A 420      -4.545   3.374  -2.057  1.00 98.03           O  
ATOM   3299  CG  LEU A 420      -1.866   2.606   0.151  1.00 98.03           C  
ATOM   3300  CD1 LEU A 420      -1.223   3.752   0.932  1.00 98.03           C  
ATOM   3301  CD2 LEU A 420      -1.039   1.345   0.394  1.00 98.03           C  
ATOM   3302  N   ARG A 421      -3.594   5.281  -1.339  1.00 97.62           N  
ATOM   3303  CA  ARG A 421      -3.395   5.888  -2.669  1.00 97.62           C  
ATOM   3304  C   ARG A 421      -1.940   6.318  -2.854  1.00 97.62           C  
ATOM   3305  CB  ARG A 421      -4.355   7.071  -2.885  1.00 97.62           C  
ATOM   3306  O   ARG A 421      -1.342   6.834  -1.914  1.00 97.62           O  
ATOM   3307  CG  ARG A 421      -5.801   6.796  -2.440  1.00 97.62           C  
ATOM   3308  CD  ARG A 421      -6.692   8.000  -2.748  1.00 97.62           C  
ATOM   3309  NE  ARG A 421      -7.973   7.919  -2.012  1.00 97.62           N  
ATOM   3310  NH1 ARG A 421      -8.502  10.146  -2.119  1.00 97.62           N  
ATOM   3311  NH2 ARG A 421      -9.781   8.753  -0.925  1.00 97.62           N  
ATOM   3312  CZ  ARG A 421      -8.747   8.937  -1.691  1.00 97.62           C  
ATOM   3313  N   PHE A 422      -1.371   6.034  -4.022  1.00 97.32           N  
ATOM   3314  CA  PHE A 422      -0.004   6.388  -4.421  1.00 97.32           C  
ATOM   3315  C   PHE A 422       0.113   6.530  -5.953  1.00 97.32           C  
ATOM   3316  CB  PHE A 422       1.012   5.396  -3.820  1.00 97.32           C  
ATOM   3317  O   PHE A 422       1.101   6.129  -6.567  1.00 97.32           O  
ATOM   3318  CG  PHE A 422       0.814   3.934  -4.187  1.00 97.32           C  
ATOM   3319  CD1 PHE A 422      -0.099   3.150  -3.460  1.00 97.32           C  
ATOM   3320  CD2 PHE A 422       1.551   3.347  -5.232  1.00 97.32           C  
ATOM   3321  CE1 PHE A 422      -0.284   1.794  -3.780  1.00 97.32           C  
ATOM   3322  CE2 PHE A 422       1.377   1.988  -5.548  1.00 97.32           C  
ATOM   3323  CZ  PHE A 422       0.457   1.211  -4.824  1.00 97.32           C  
ATOM   3324  N   HIS A 423      -0.898   7.108  -6.602  1.00 95.89           N  
ATOM   3325  CA  HIS A 423      -0.858   7.462  -8.020  1.00 95.89           C  
ATOM   3326  C   HIS A 423       0.300   8.427  -8.341  1.00 95.89           C  
ATOM   3327  CB  HIS A 423      -2.198   8.096  -8.429  1.00 95.89           C  
ATOM   3328  O   HIS A 423       0.812   9.119  -7.463  1.00 95.89           O  
ATOM   3329  CG  HIS A 423      -3.362   7.139  -8.452  1.00 95.89           C  
ATOM   3330  CD2 HIS A 423      -4.353   7.038  -7.512  1.00 95.89           C  
ATOM   3331  ND1 HIS A 423      -3.691   6.288  -9.485  1.00 95.89           N  
ATOM   3332  CE1 HIS A 423      -4.852   5.689  -9.176  1.00 95.89           C  
ATOM   3333  NE2 HIS A 423      -5.295   6.109  -7.982  1.00 95.89           N  
ATOM   3334  N   ASN A 424       0.679   8.506  -9.621  1.00 95.28           N  
ATOM   3335  CA  ASN A 424       1.548   9.556 -10.171  1.00 95.28           C  
ATOM   3336  C   ASN A 424       2.918   9.733  -9.469  1.00 95.28           C  
ATOM   3337  CB  ASN A 424       0.717  10.851 -10.277  1.00 95.28           C  
ATOM   3338  O   ASN A 424       3.416  10.849  -9.346  1.00 95.28           O  
ATOM   3339  CG  ASN A 424       1.362  11.879 -11.188  1.00 95.28           C  
ATOM   3340  ND2 ASN A 424       1.445  13.116 -10.764  1.00 95.28           N  
ATOM   3341  OD1 ASN A 424       1.756  11.578 -12.300  1.00 95.28           O  
ATOM   3342  N   GLN A 425       3.538   8.652  -8.983  1.00 96.05           N  
ATOM   3343  CA  GLN A 425       4.905   8.735  -8.450  1.00 96.05           C  
ATOM   3344  C   GLN A 425       5.910   9.097  -9.553  1.00 96.05           C  
ATOM   3345  CB  GLN A 425       5.341   7.427  -7.772  1.00 96.05           C  
ATOM   3346  O   GLN A 425       5.729   8.723 -10.711  1.00 96.05           O  
ATOM   3347  CG  GLN A 425       4.427   6.974  -6.630  1.00 96.05           C  
ATOM   3348  CD  GLN A 425       4.199   8.041  -5.562  1.00 96.05           C  
ATOM   3349  NE2 GLN A 425       2.966   8.437  -5.334  1.00 96.05           N  
ATOM   3350  OE1 GLN A 425       5.120   8.541  -4.935  1.00 96.05           O  
ATOM   3351  N   ARG A 426       7.010   9.758  -9.168  1.00 92.62           N  
ATOM   3352  CA  ARG A 426       8.092  10.216 -10.066  1.00 92.62           C  
ATOM   3353  C   ARG A 426       8.622   9.150 -11.035  1.00 92.62           C  
ATOM   3354  CB  ARG A 426       9.237  10.759  -9.193  1.00 92.62           C  
ATOM   3355  O   ARG A 426       9.069   9.499 -12.122  1.00 92.62           O  
ATOM   3356  CG  ARG A 426      10.356  11.427 -10.008  1.00 92.62           C  
ATOM   3357  CD  ARG A 426      11.444  11.999  -9.092  1.00 92.62           C  
ATOM   3358  NE  ARG A 426      12.453  12.740  -9.878  1.00 92.62           N  
ATOM   3359  NH1 ARG A 426      14.337  11.536  -9.331  1.00 92.62           N  
ATOM   3360  NH2 ARG A 426      14.499  13.288 -10.703  1.00 92.62           N  
ATOM   3361  CZ  ARG A 426      13.751  12.513  -9.969  1.00 92.62           C  
ATOM   3362  N   HIS A 427       8.603   7.879 -10.633  1.00 91.14           N  
ATOM   3363  CA  HIS A 427       9.042   6.741 -11.440  1.00 91.14           C  
ATOM   3364  C   HIS A 427       8.016   5.612 -11.374  1.00 91.14           C  
ATOM   3365  CB  HIS A 427      10.416   6.251 -10.959  1.00 91.14           C  
ATOM   3366  O   HIS A 427       7.404   5.379 -10.330  1.00 91.14           O  
ATOM   3367  CG  HIS A 427      11.511   7.270 -11.141  1.00 91.14           C  
ATOM   3368  CD2 HIS A 427      12.215   7.889 -10.148  1.00 91.14           C  
ATOM   3369  ND1 HIS A 427      11.958   7.744 -12.371  1.00 91.14           N  
ATOM   3370  CE1 HIS A 427      12.904   8.650 -12.102  1.00 91.14           C  
ATOM   3371  NE2 HIS A 427      13.091   8.751 -10.774  1.00 91.14           N  
ATOM   3372  N   ILE A 428       7.873   4.868 -12.472  1.00 90.82           N  
ATOM   3373  CA  ILE A 428       7.028   3.670 -12.517  1.00 90.82           C  
ATOM   3374  C   ILE A 428       7.525   2.625 -11.507  1.00 90.82           C  
ATOM   3375  CB  ILE A 428       6.912   3.107 -13.953  1.00 90.82           C  
ATOM   3376  O   ILE A 428       8.728   2.415 -11.340  1.00 90.82           O  
ATOM   3377  CG1 ILE A 428       8.265   2.630 -14.533  1.00 90.82           C  
ATOM   3378  CG2 ILE A 428       6.252   4.170 -14.852  1.00 90.82           C  
ATOM   3379  CD1 ILE A 428       8.150   1.959 -15.907  1.00 90.82           C  
ATOM   3380  N   CYS A 429       6.603   1.939 -10.827  1.00 89.89           N  
ATOM   3381  CA  CYS A 429       6.967   0.967  -9.790  1.00 89.89           C  
ATOM   3382  C   CYS A 429       7.699  -0.260 -10.361  1.00 89.89           C  
ATOM   3383  CB  CYS A 429       5.694   0.543  -9.049  1.00 89.89           C  
ATOM   3384  O   CYS A 429       8.466  -0.911  -9.648  1.00 89.89           O  
ATOM   3385  SG  CYS A 429       5.079   1.925  -8.054  1.00 89.89           S  
ATOM   3386  N   GLY A 430       7.458  -0.572 -11.638  1.00 93.16           N  
ATOM   3387  CA  GLY A 430       8.023  -1.705 -12.361  1.00 93.16           C  
ATOM   3388  C   GLY A 430       7.335  -3.035 -12.036  1.00 93.16           C  
ATOM   3389  O   GLY A 430       7.031  -3.352 -10.885  1.00 93.16           O  
ATOM   3390  N   GLY A 431       7.136  -3.871 -13.059  1.00 95.74           N  
ATOM   3391  CA  GLY A 431       6.324  -5.093 -12.968  1.00 95.74           C  
ATOM   3392  C   GLY A 431       6.730  -6.114 -11.889  1.00 95.74           C  
ATOM   3393  O   GLY A 431       5.877  -6.846 -11.389  1.00 95.74           O  
ATOM   3394  N   LYS A 432       8.006  -6.152 -11.470  1.00 95.97           N  
ATOM   3395  CA  LYS A 432       8.452  -6.975 -10.324  1.00 95.97           C  
ATOM   3396  C   LYS A 432       7.800  -6.519  -9.013  1.00 95.97           C  
ATOM   3397  CB  LYS A 432       9.985  -6.956 -10.183  1.00 95.97           C  
ATOM   3398  O   LYS A 432       7.343  -7.352  -8.235  1.00 95.97           O  
ATOM   3399  CG  LYS A 432      10.709  -7.747 -11.285  1.00 95.97           C  
ATOM   3400  CD  LYS A 432      12.228  -7.755 -11.044  1.00 95.97           C  
ATOM   3401  CE  LYS A 432      12.952  -8.560 -12.133  1.00 95.97           C  
ATOM   3402  NZ  LYS A 432      14.428  -8.533 -11.959  1.00 95.97           N  
ATOM   3403  N   THR A 433       7.726  -5.208  -8.802  1.00 96.62           N  
ATOM   3404  CA  THR A 433       7.072  -4.580  -7.651  1.00 96.62           C  
ATOM   3405  C   THR A 433       5.569  -4.835  -7.695  1.00 96.62           C  
ATOM   3406  CB  THR A 433       7.348  -3.069  -7.649  1.00 96.62           C  
ATOM   3407  O   THR A 433       4.999  -5.245  -6.692  1.00 96.62           O  
ATOM   3408  CG2 THR A 433       6.970  -2.376  -6.346  1.00 96.62           C  
ATOM   3409  OG1 THR A 433       8.726  -2.845  -7.849  1.00 96.62           O  
ATOM   3410  N   GLU A 434       4.932  -4.697  -8.864  1.00 97.07           N  
ATOM   3411  CA  GLU A 434       3.495  -4.968  -9.033  1.00 97.07           C  
ATOM   3412  C   GLU A 434       3.101  -6.405  -8.663  1.00 97.07           C  
ATOM   3413  CB  GLU A 434       3.068  -4.710 -10.482  1.00 97.07           C  
ATOM   3414  O   GLU A 434       2.102  -6.620  -7.974  1.00 97.07           O  
ATOM   3415  CG  GLU A 434       3.245  -3.249 -10.910  1.00 97.07           C  
ATOM   3416  CD  GLU A 434       2.432  -2.906 -12.164  1.00 97.07           C  
ATOM   3417  OE1 GLU A 434       2.091  -1.712 -12.298  1.00 97.07           O  
ATOM   3418  OE2 GLU A 434       2.086  -3.826 -12.942  1.00 97.07           O  
ATOM   3419  N   MET A 435       3.898  -7.396  -9.081  1.00 96.64           N  
ATOM   3420  CA  MET A 435       3.672  -8.799  -8.716  1.00 96.64           C  
ATOM   3421  C   MET A 435       3.814  -9.037  -7.206  1.00 96.64           C  
ATOM   3422  CB  MET A 435       4.632  -9.710  -9.495  1.00 96.64           C  
ATOM   3423  O   MET A 435       3.008  -9.766  -6.626  1.00 96.64           O  
ATOM   3424  CG  MET A 435       4.245  -9.812 -10.976  1.00 96.64           C  
ATOM   3425  SD  MET A 435       5.233 -10.986 -11.947  1.00 96.64           S  
ATOM   3426  CE  MET A 435       6.835 -10.141 -11.968  1.00 96.64           C  
ATOM   3427  N   GLU A 436       4.793  -8.405  -6.553  1.00 96.96           N  
ATOM   3428  CA  GLU A 436       4.976  -8.532  -5.104  1.00 96.96           C  
ATOM   3429  C   GLU A 436       3.883  -7.778  -4.317  1.00 96.96           C  
ATOM   3430  CB  GLU A 436       6.411  -8.126  -4.729  1.00 96.96           C  
ATOM   3431  O   GLU A 436       3.403  -8.303  -3.316  1.00 96.96           O  
ATOM   3432  CG  GLU A 436       6.817  -8.490  -3.288  1.00 96.96           C  
ATOM   3433  CD  GLU A 436       6.879  -9.999  -2.985  1.00 96.96           C  
ATOM   3434  OE1 GLU A 436       6.889 -10.372  -1.789  1.00 96.96           O  
ATOM   3435  OE2 GLU A 436       6.932 -10.850  -3.904  1.00 96.96           O  
ATOM   3436  N   ILE A 437       3.386  -6.630  -4.803  1.00 97.44           N  
ATOM   3437  CA  ILE A 437       2.201  -5.940  -4.249  1.00 97.44           C  
ATOM   3438  C   ILE A 437       0.978  -6.867  -4.282  1.00 97.44           C  
ATOM   3439  CB  ILE A 437       1.920  -4.609  -4.998  1.00 97.44           C  
ATOM   3440  O   ILE A 437       0.322  -7.058  -3.258  1.00 97.44           O  
ATOM   3441  CG1 ILE A 437       3.007  -3.558  -4.679  1.00 97.44           C  
ATOM   3442  CG2 ILE A 437       0.532  -4.038  -4.638  1.00 97.44           C  
ATOM   3443  CD1 ILE A 437       2.989  -2.333  -5.605  1.00 97.44           C  
ATOM   3444  N   ALA A 438       0.689  -7.493  -5.429  1.00 96.66           N  
ATOM   3445  CA  ALA A 438      -0.441  -8.416  -5.568  1.00 96.66           C  
ATOM   3446  C   ALA A 438      -0.311  -9.659  -4.660  1.00 96.66           C  
ATOM   3447  CB  ALA A 438      -0.562  -8.800  -7.047  1.00 96.66           C  
ATOM   3448  O   ALA A 438      -1.311 -10.168  -4.151  1.00 96.66           O  
ATOM   3449  N   LYS A 439       0.922 -10.124  -4.421  1.00 97.07           N  
ATOM   3450  CA  LYS A 439       1.248 -11.229  -3.506  1.00 97.07           C  
ATOM   3451  C   LYS A 439       1.103 -10.842  -2.029  1.00 97.07           C  
ATOM   3452  CB  LYS A 439       2.652 -11.733  -3.871  1.00 97.07           C  
ATOM   3453  O   LYS A 439       0.546 -11.629  -1.272  1.00 97.07           O  
ATOM   3454  CG  LYS A 439       3.292 -12.707  -2.871  1.00 97.07           C  
ATOM   3455  CD  LYS A 439       4.534 -13.343  -3.511  1.00 97.07           C  
ATOM   3456  CE  LYS A 439       5.525 -13.909  -2.486  1.00 97.07           C  
ATOM   3457  NZ  LYS A 439       6.650 -12.973  -2.254  1.00 97.07           N  
ATOM   3458  N   LEU A 440       1.547  -9.652  -1.623  1.00 96.49           N  
ATOM   3459  CA  LEU A 440       1.409  -9.147  -0.249  1.00 96.49           C  
ATOM   3460  C   LEU A 440      -0.059  -8.840   0.095  1.00 96.49           C  
ATOM   3461  CB  LEU A 440       2.297  -7.897  -0.078  1.00 96.49           C  
ATOM   3462  O   LEU A 440      -0.562  -9.273   1.131  1.00 96.49           O  
ATOM   3463  CG  LEU A 440       3.814  -8.180  -0.085  1.00 96.49           C  
ATOM   3464  CD1 LEU A 440       4.592  -6.872  -0.237  1.00 96.49           C  
ATOM   3465  CD2 LEU A 440       4.280  -8.843   1.211  1.00 96.49           C  
ATOM   3466  N   LEU A 441      -0.785  -8.174  -0.810  1.00 95.84           N  
ATOM   3467  CA  LEU A 441      -2.202  -7.835  -0.627  1.00 95.84           C  
ATOM   3468  C   LEU A 441      -3.104  -9.075  -0.488  1.00 95.84           C  
ATOM   3469  CB  LEU A 441      -2.646  -6.955  -1.810  1.00 95.84           C  
ATOM   3470  O   LEU A 441      -4.196  -8.986   0.070  1.00 95.84           O  
ATOM   3471  CG  LEU A 441      -4.070  -6.376  -1.683  1.00 95.84           C  
ATOM   3472  CD1 LEU A 441      -4.194  -5.372  -0.537  1.00 95.84           C  
ATOM   3473  CD2 LEU A 441      -4.449  -5.678  -2.983  1.00 95.84           C  
ATOM   3474  N   LYS A 442      -2.659 -10.243  -0.967  1.00 95.85           N  
ATOM   3475  CA  LYS A 442      -3.413 -11.501  -0.888  1.00 95.85           C  
ATOM   3476  C   LYS A 442      -3.792 -11.880   0.544  1.00 95.85           C  
ATOM   3477  CB  LYS A 442      -2.581 -12.596  -1.560  1.00 95.85           C  
ATOM   3478  O   LYS A 442      -4.901 -12.377   0.766  1.00 95.85           O  
ATOM   3479  CG  LYS A 442      -3.332 -13.926  -1.654  1.00 95.85           C  
ATOM   3480  CD  LYS A 442      -2.515 -14.932  -2.469  1.00 95.85           C  
ATOM   3481  CE  LYS A 442      -2.981 -16.351  -2.149  1.00 95.85           C  
ATOM   3482  NZ  LYS A 442      -2.206 -16.875  -1.004  1.00 95.85           N  
ATOM   3483  N   GLU A 443      -2.892 -11.622   1.486  1.00 94.92           N  
ATOM   3484  CA  GLU A 443      -3.035 -12.010   2.890  1.00 94.92           C  
ATOM   3485  C   GLU A 443      -3.734 -10.913   3.726  1.00 94.92           C  
ATOM   3486  CB  GLU A 443      -1.654 -12.423   3.438  1.00 94.92           C  
ATOM   3487  O   GLU A 443      -4.444 -11.227   4.682  1.00 94.92           O  
ATOM   3488  CG  GLU A 443      -0.879 -13.426   2.548  1.00 94.92           C  
ATOM   3489  CD  GLU A 443      -1.665 -14.701   2.181  1.00 94.92           C  
ATOM   3490  OE1 GLU A 443      -1.583 -15.157   1.007  1.00 94.92           O  
ATOM   3491  OE2 GLU A 443      -2.380 -15.241   3.048  1.00 94.92           O  
ATOM   3492  N   ASN A 444      -3.655  -9.635   3.321  1.00 95.39           N  
ATOM   3493  CA  ASN A 444      -4.478  -8.574   3.914  1.00 95.39           C  
ATOM   3494  C   ASN A 444      -5.967  -8.755   3.542  1.00 95.39           C  
ATOM   3495  CB  ASN A 444      -3.953  -7.179   3.523  1.00 95.39           C  
ATOM   3496  O   ASN A 444      -6.317  -9.027   2.392  1.00 95.39           O  
ATOM   3497  CG  ASN A 444      -4.831  -6.093   4.129  1.00 95.39           C  
ATOM   3498  ND2 ASN A 444      -4.513  -5.592   5.296  1.00 95.39           N  
ATOM   3499  OD1 ASN A 444      -5.891  -5.778   3.611  1.00 95.39           O  
ATOM   3500  N   THR A 445      -6.869  -8.565   4.514  1.00 93.94           N  
ATOM   3501  CA  THR A 445      -8.326  -8.704   4.303  1.00 93.94           C  
ATOM   3502  C   THR A 445      -9.148  -7.469   4.691  1.00 93.94           C  
ATOM   3503  CB  THR A 445      -8.894 -10.000   4.907  1.00 93.94           C  
ATOM   3504  O   THR A 445     -10.353  -7.589   4.919  1.00 93.94           O  
ATOM   3505  CG2 THR A 445      -8.241 -11.265   4.357  1.00 93.94           C  
ATOM   3506  OG1 THR A 445      -8.755 -10.063   6.310  1.00 93.94           O  
ATOM   3507  N   THR A 446      -8.513  -6.295   4.776  1.00 95.33           N  
ATOM   3508  CA  THR A 446      -9.118  -5.049   5.291  1.00 95.33           C  
ATOM   3509  C   THR A 446      -9.043  -3.879   4.317  1.00 95.33           C  
ATOM   3510  CB  THR A 446      -8.492  -4.639   6.633  1.00 95.33           C  
ATOM   3511  O   THR A 446      -9.966  -3.067   4.300  1.00 95.33           O  
ATOM   3512  CG2 THR A 446      -8.628  -5.786   7.640  1.00 95.33           C  
ATOM   3513  OG1 THR A 446      -7.120  -4.336   6.479  1.00 95.33           O  
ATOM   3514  N   LEU A 447      -8.013  -3.821   3.465  1.00 96.87           N  
ATOM   3515  CA  LEU A 447      -7.906  -2.820   2.408  1.00 96.87           C  
ATOM   3516  C   LEU A 447      -9.008  -3.049   1.359  1.00 96.87           C  
ATOM   3517  CB  LEU A 447      -6.492  -2.853   1.794  1.00 96.87           C  
ATOM   3518  O   LEU A 447      -9.198  -4.174   0.885  1.00 96.87           O  
ATOM   3519  CG  LEU A 447      -6.143  -1.560   1.029  1.00 96.87           C  
ATOM   3520  CD1 LEU A 447      -5.765  -0.432   1.991  1.00 96.87           C  
ATOM   3521  CD2 LEU A 447      -4.960  -1.786   0.086  1.00 96.87           C  
ATOM   3522  N   LEU A 448      -9.726  -1.978   1.013  1.00 96.76           N  
ATOM   3523  CA  LEU A 448     -10.886  -1.971   0.113  1.00 96.76           C  
ATOM   3524  C   LEU A 448     -10.616  -1.192  -1.174  1.00 96.76           C  
ATOM   3525  CB  LEU A 448     -12.085  -1.307   0.812  1.00 96.76           C  
ATOM   3526  O   LEU A 448     -11.090  -1.583  -2.239  1.00 96.76           O  
ATOM   3527  CG  LEU A 448     -12.440  -1.823   2.211  1.00 96.76           C  
ATOM   3528  CD1 LEU A 448     -13.665  -1.042   2.684  1.00 96.76           C  
ATOM   3529  CD2 LEU A 448     -12.735  -3.325   2.222  1.00 96.76           C  
ATOM   3530  N   LYS A 449      -9.857  -0.094  -1.080  1.00 97.36           N  
ATOM   3531  CA  LYS A 449      -9.476   0.748  -2.217  1.00 97.36           C  
ATOM   3532  C   LYS A 449      -7.960   0.897  -2.262  1.00 97.36           C  
ATOM   3533  CB  LYS A 449     -10.166   2.121  -2.157  1.00 97.36           C  
ATOM   3534  O   LYS A 449      -7.329   1.225  -1.259  1.00 97.36           O  
ATOM   3535  CG  LYS A 449     -11.693   2.048  -1.976  1.00 97.36           C  
ATOM   3536  CD  LYS A 449     -12.309   3.448  -2.098  1.00 97.36           C  
ATOM   3537  CE  LYS A 449     -13.704   3.507  -1.463  1.00 97.36           C  
ATOM   3538  NZ  LYS A 449     -14.075   4.903  -1.128  1.00 97.36           N  
ATOM   3539  N   LEU A 450      -7.396   0.674  -3.443  1.00 97.88           N  
ATOM   3540  CA  LEU A 450      -5.973   0.823  -3.722  1.00 97.88           C  
ATOM   3541  C   LEU A 450      -5.838   1.768  -4.921  1.00 97.88           C  
ATOM   3542  CB  LEU A 450      -5.377  -0.580  -3.925  1.00 97.88           C  
ATOM   3543  O   LEU A 450      -6.122   1.390  -6.056  1.00 97.88           O  
ATOM   3544  CG  LEU A 450      -3.843  -0.661  -3.863  1.00 97.88           C  
ATOM   3545  CD1 LEU A 450      -3.448  -2.138  -3.874  1.00 97.88           C  
ATOM   3546  CD2 LEU A 450      -3.166   0.022  -5.046  1.00 97.88           C  
ATOM   3547  N   GLY A 451      -5.460   3.012  -4.643  1.00 96.55           N  
ATOM   3548  CA  GLY A 451      -5.232   4.061  -5.628  1.00 96.55           C  
ATOM   3549  C   GLY A 451      -3.877   3.897  -6.308  1.00 96.55           C  
ATOM   3550  O   GLY A 451      -2.915   4.567  -5.943  1.00 96.55           O  
ATOM   3551  N   TYR A 452      -3.802   2.980  -7.270  1.00 97.03           N  
ATOM   3552  CA  TYR A 452      -2.673   2.833  -8.187  1.00 97.03           C  
ATOM   3553  C   TYR A 452      -3.147   2.195  -9.498  1.00 97.03           C  
ATOM   3554  CB  TYR A 452      -1.570   1.993  -7.531  1.00 97.03           C  
ATOM   3555  O   TYR A 452      -3.958   1.266  -9.491  1.00 97.03           O  
ATOM   3556  CG  TYR A 452      -0.383   1.697  -8.425  1.00 97.03           C  
ATOM   3557  CD1 TYR A 452      -0.196   0.393  -8.920  1.00 97.03           C  
ATOM   3558  CD2 TYR A 452       0.529   2.715  -8.768  1.00 97.03           C  
ATOM   3559  CE1 TYR A 452       0.879   0.108  -9.779  1.00 97.03           C  
ATOM   3560  CE2 TYR A 452       1.606   2.431  -9.636  1.00 97.03           C  
ATOM   3561  OH  TYR A 452       2.772   0.845 -11.039  1.00 97.03           O  
ATOM   3562  CZ  TYR A 452       1.771   1.129 -10.162  1.00 97.03           C  
ATOM   3563  N   HIS A 453      -2.638   2.681 -10.632  1.00 95.59           N  
ATOM   3564  CA  HIS A 453      -2.908   2.076 -11.933  1.00 95.59           C  
ATOM   3565  C   HIS A 453      -1.799   1.080 -12.286  1.00 95.59           C  
ATOM   3566  CB  HIS A 453      -3.102   3.149 -13.014  1.00 95.59           C  
ATOM   3567  O   HIS A 453      -0.737   1.466 -12.766  1.00 95.59           O  
ATOM   3568  CG  HIS A 453      -3.378   2.517 -14.357  1.00 95.59           C  
ATOM   3569  CD2 HIS A 453      -4.603   2.262 -14.913  1.00 95.59           C  
ATOM   3570  ND1 HIS A 453      -2.435   1.947 -15.180  1.00 95.59           N  
ATOM   3571  CE1 HIS A 453      -3.073   1.360 -16.204  1.00 95.59           C  
ATOM   3572  NE2 HIS A 453      -4.403   1.513 -16.079  1.00 95.59           N  
ATOM   3573  N   PHE A 454      -2.078  -0.206 -12.082  1.00 96.29           N  
ATOM   3574  CA  PHE A 454      -1.183  -1.293 -12.474  1.00 96.29           C  
ATOM   3575  C   PHE A 454      -0.980  -1.336 -13.989  1.00 96.29           C  
ATOM   3576  CB  PHE A 454      -1.756  -2.628 -11.986  1.00 96.29           C  
ATOM   3577  O   PHE A 454      -1.956  -1.414 -14.738  1.00 96.29           O  
ATOM   3578  CG  PHE A 454      -1.733  -2.795 -10.485  1.00 96.29           C  
ATOM   3579  CD1 PHE A 454      -0.630  -3.413  -9.872  1.00 96.29           C  
ATOM   3580  CD2 PHE A 454      -2.784  -2.293  -9.696  1.00 96.29           C  
ATOM   3581  CE1 PHE A 454      -0.565  -3.517  -8.472  1.00 96.29           C  
ATOM   3582  CE2 PHE A 454      -2.713  -2.379  -8.297  1.00 96.29           C  
ATOM   3583  CZ  PHE A 454      -1.601  -2.983  -7.684  1.00 96.29           C  
ATOM   3584  N   GLU A 455       0.270  -1.369 -14.438  1.00 95.02           N  
ATOM   3585  CA  GLU A 455       0.651  -1.544 -15.841  1.00 95.02           C  
ATOM   3586  C   GLU A 455       0.334  -2.975 -16.301  1.00 95.02           C  
ATOM   3587  CB  GLU A 455       2.153  -1.250 -16.005  1.00 95.02           C  
ATOM   3588  O   GLU A 455      -0.367  -3.190 -17.300  1.00 95.02           O  
ATOM   3589  CG  GLU A 455       2.512   0.211 -15.686  1.00 95.02           C  
ATOM   3590  CD  GLU A 455       4.023   0.498 -15.738  1.00 95.02           C  
ATOM   3591  OE1 GLU A 455       4.366   1.697 -15.694  1.00 95.02           O  
ATOM   3592  OE2 GLU A 455       4.832  -0.462 -15.783  1.00 95.02           O  
ATOM   3593  N   LEU A 456       0.766  -3.975 -15.526  1.00 96.23           N  
ATOM   3594  CA  LEU A 456       0.592  -5.382 -15.866  1.00 96.23           C  
ATOM   3595  C   LEU A 456      -0.827  -5.881 -15.558  1.00 96.23           C  
ATOM   3596  CB  LEU A 456       1.649  -6.239 -15.150  1.00 96.23           C  
ATOM   3597  O   LEU A 456      -1.320  -5.820 -14.429  1.00 96.23           O  
ATOM   3598  CG  LEU A 456       3.121  -5.950 -15.494  1.00 96.23           C  
ATOM   3599  CD1 LEU A 456       3.984  -6.979 -14.756  1.00 96.23           C  
ATOM   3600  CD2 LEU A 456       3.412  -6.086 -16.991  1.00 96.23           C  
ATOM   3601  N   ALA A 457      -1.464  -6.493 -16.560  1.00 96.35           N  
ATOM   3602  CA  ALA A 457      -2.824  -7.023 -16.445  1.00 96.35           C  
ATOM   3603  C   ALA A 457      -2.978  -8.122 -15.370  1.00 96.35           C  
ATOM   3604  CB  ALA A 457      -3.258  -7.530 -17.826  1.00 96.35           C  
ATOM   3605  O   ALA A 457      -4.018  -8.193 -14.719  1.00 96.35           O  
ATOM   3606  N   GLY A 458      -1.953  -8.957 -15.156  1.00 96.82           N  
ATOM   3607  CA  GLY A 458      -1.969 -10.035 -14.156  1.00 96.82           C  
ATOM   3608  C   GLY A 458      -2.116  -9.518 -12.716  1.00 96.82           C  
ATOM   3609  O   GLY A 458      -3.118  -9.832 -12.065  1.00 96.82           O  
ATOM   3610  N   PRO A 459      -1.173  -8.689 -12.221  1.00 97.18           N  
ATOM   3611  CA  PRO A 459      -1.315  -7.954 -10.966  1.00 97.18           C  
ATOM   3612  C   PRO A 459      -2.620  -7.159 -10.882  1.00 97.18           C  
ATOM   3613  CB  PRO A 459      -0.087  -7.042 -10.880  1.00 97.18           C  
ATOM   3614  O   PRO A 459      -3.335  -7.310  -9.895  1.00 97.18           O  
ATOM   3615  CG  PRO A 459       0.971  -7.847 -11.628  1.00 97.18           C  
ATOM   3616  CD  PRO A 459       0.159  -8.473 -12.763  1.00 97.18           C  
ATOM   3617  N   ARG A 460      -2.989  -6.410 -11.937  1.00 97.58           N  
ATOM   3618  CA  ARG A 460      -4.227  -5.610 -11.990  1.00 97.58           C  
ATOM   3619  C   ARG A 460      -5.472  -6.442 -11.665  1.00 97.58           C  
ATOM   3620  CB  ARG A 460      -4.321  -4.909 -13.362  1.00 97.58           C  
ATOM   3621  O   ARG A 460      -6.161  -6.150 -10.693  1.00 97.58           O  
ATOM   3622  CG  ARG A 460      -5.422  -3.837 -13.423  1.00 97.58           C  
ATOM   3623  CD  ARG A 460      -5.226  -2.851 -14.589  1.00 97.58           C  
ATOM   3624  NE  ARG A 460      -5.259  -3.496 -15.922  1.00 97.58           N  
ATOM   3625  NH1 ARG A 460      -3.084  -3.076 -16.578  1.00 97.58           N  
ATOM   3626  NH2 ARG A 460      -4.465  -4.077 -17.981  1.00 97.58           N  
ATOM   3627  CZ  ARG A 460      -4.274  -3.541 -16.809  1.00 97.58           C  
ATOM   3628  N   MET A 461      -5.719  -7.520 -12.415  1.00 97.35           N  
ATOM   3629  CA  MET A 461      -6.866  -8.414 -12.190  1.00 97.35           C  
ATOM   3630  C   MET A 461      -6.806  -9.107 -10.823  1.00 97.35           C  
ATOM   3631  CB  MET A 461      -6.928  -9.482 -13.292  1.00 97.35           C  
ATOM   3632  O   MET A 461      -7.827  -9.239 -10.148  1.00 97.35           O  
ATOM   3633  CG  MET A 461      -7.288  -8.903 -14.664  1.00 97.35           C  
ATOM   3634  SD  MET A 461      -7.477 -10.144 -15.976  1.00 97.35           S  
ATOM   3635  CE  MET A 461      -5.777 -10.752 -16.147  1.00 97.35           C  
ATOM   3636  N   THR A 462      -5.613  -9.526 -10.389  1.00 97.67           N  
ATOM   3637  CA  THR A 462      -5.418 -10.167  -9.078  1.00 97.67           C  
ATOM   3638  C   THR A 462      -5.824  -9.223  -7.946  1.00 97.67           C  
ATOM   3639  CB  THR A 462      -3.962 -10.624  -8.892  1.00 97.67           C  
ATOM   3640  O   THR A 462      -6.596  -9.606  -7.071  1.00 97.67           O  
ATOM   3641  CG2 THR A 462      -3.748 -11.400  -7.593  1.00 97.67           C  
ATOM   3642  OG1 THR A 462      -3.598 -11.494  -9.939  1.00 97.67           O  
ATOM   3643  N   VAL A 463      -5.369  -7.971  -7.995  1.00 97.74           N  
ATOM   3644  CA  VAL A 463      -5.682  -6.939  -7.001  1.00 97.74           C  
ATOM   3645  C   VAL A 463      -7.166  -6.578  -7.016  1.00 97.74           C  
ATOM   3646  CB  VAL A 463      -4.769  -5.720  -7.219  1.00 97.74           C  
ATOM   3647  O   VAL A 463      -7.778  -6.561  -5.951  1.00 97.74           O  
ATOM   3648  CG1 VAL A 463      -5.232  -4.479  -6.451  1.00 97.74           C  
ATOM   3649  CG2 VAL A 463      -3.345  -6.081  -6.768  1.00 97.74           C  
ATOM   3650  N   THR A 464      -7.789  -6.381  -8.185  1.00 97.49           N  
ATOM   3651  CA  THR A 464      -9.241  -6.132  -8.277  1.00 97.49           C  
ATOM   3652  C   THR A 464     -10.052  -7.249  -7.609  1.00 97.49           C  
ATOM   3653  CB  THR A 464      -9.678  -5.973  -9.743  1.00 97.49           C  
ATOM   3654  O   THR A 464     -10.969  -6.969  -6.834  1.00 97.49           O  
ATOM   3655  CG2 THR A 464     -11.154  -5.607  -9.896  1.00 97.49           C  
ATOM   3656  OG1 THR A 464      -8.954  -4.935 -10.359  1.00 97.49           O  
ATOM   3657  N   ASN A 465      -9.676  -8.513  -7.826  1.00 97.51           N  
ATOM   3658  CA  ASN A 465     -10.336  -9.661  -7.199  1.00 97.51           C  
ATOM   3659  C   ASN A 465     -10.121  -9.711  -5.673  1.00 97.51           C  
ATOM   3660  CB  ASN A 465      -9.843 -10.945  -7.890  1.00 97.51           C  
ATOM   3661  O   ASN A 465     -11.047 -10.049  -4.934  1.00 97.51           O  
ATOM   3662  CG  ASN A 465     -10.357 -11.089  -9.315  1.00 97.51           C  
ATOM   3663  ND2 ASN A 465      -9.723 -11.907 -10.121  1.00 97.51           N  
ATOM   3664  OD1 ASN A 465     -11.348 -10.507  -9.716  1.00 97.51           O  
ATOM   3665  N   LEU A 466      -8.933  -9.341  -5.182  1.00 97.39           N  
ATOM   3666  CA  LEU A 466      -8.634  -9.277  -3.745  1.00 97.39           C  
ATOM   3667  C   LEU A 466      -9.406  -8.160  -3.032  1.00 97.39           C  
ATOM   3668  CB  LEU A 466      -7.120  -9.104  -3.543  1.00 97.39           C  
ATOM   3669  O   LEU A 466      -9.974  -8.401  -1.968  1.00 97.39           O  
ATOM   3670  CG  LEU A 466      -6.293 -10.355  -3.885  1.00 97.39           C  
ATOM   3671  CD1 LEU A 466      -4.811  -9.987  -3.854  1.00 97.39           C  
ATOM   3672  CD2 LEU A 466      -6.566 -11.498  -2.905  1.00 97.39           C  
ATOM   3673  N   LEU A 467      -9.488  -6.969  -3.628  1.00 97.26           N  
ATOM   3674  CA  LEU A 467     -10.286  -5.865  -3.087  1.00 97.26           C  
ATOM   3675  C   LEU A 467     -11.784  -6.206  -3.096  1.00 97.26           C  
ATOM   3676  CB  LEU A 467      -9.994  -4.581  -3.879  1.00 97.26           C  
ATOM   3677  O   LEU A 467     -12.472  -5.964  -2.107  1.00 97.26           O  
ATOM   3678  CG  LEU A 467      -8.543  -4.066  -3.785  1.00 97.26           C  
ATOM   3679  CD1 LEU A 467      -8.412  -2.808  -4.640  1.00 97.26           C  
ATOM   3680  CD2 LEU A 467      -8.088  -3.739  -2.361  1.00 97.26           C  
ATOM   3681  N   SER A 468     -12.278  -6.856  -4.157  1.00 97.19           N  
ATOM   3682  CA  SER A 468     -13.655  -7.367  -4.233  1.00 97.19           C  
ATOM   3683  C   SER A 468     -13.962  -8.378  -3.115  1.00 97.19           C  
ATOM   3684  CB  SER A 468     -13.894  -7.973  -5.619  1.00 97.19           C  
ATOM   3685  O   SER A 468     -14.931  -8.210  -2.372  1.00 97.19           O  
ATOM   3686  OG  SER A 468     -15.250  -8.335  -5.762  1.00 97.19           O  
ATOM   3687  N   ARG A 469     -13.074  -9.363  -2.897  1.00 97.12           N  
ATOM   3688  CA  ARG A 469     -13.141 -10.313  -1.768  1.00 97.12           C  
ATOM   3689  C   ARG A 469     -13.191  -9.593  -0.414  1.00 97.12           C  
ATOM   3690  CB  ARG A 469     -11.923 -11.253  -1.852  1.00 97.12           C  
ATOM   3691  O   ARG A 469     -13.971  -9.978   0.454  1.00 97.12           O  
ATOM   3692  CG  ARG A 469     -11.837 -12.303  -0.727  1.00 97.12           C  
ATOM   3693  CD  ARG A 469     -10.413 -12.861  -0.576  1.00 97.12           C  
ATOM   3694  NE  ARG A 469      -9.485 -11.844  -0.035  1.00 97.12           N  
ATOM   3695  NH1 ARG A 469      -7.576 -13.123   0.224  1.00 97.12           N  
ATOM   3696  NH2 ARG A 469      -7.545 -10.964   0.701  1.00 97.12           N  
ATOM   3697  CZ  ARG A 469      -8.215 -11.991   0.289  1.00 97.12           C  
ATOM   3698  N   ASN A 470     -12.364  -8.567  -0.219  1.00 96.64           N  
ATOM   3699  CA  ASN A 470     -12.298  -7.821   1.039  1.00 96.64           C  
ATOM   3700  C   ASN A 470     -13.576  -6.984   1.270  1.00 96.64           C  
ATOM   3701  CB  ASN A 470     -11.014  -6.970   1.048  1.00 96.64           C  
ATOM   3702  O   ASN A 470     -14.112  -6.969   2.381  1.00 96.64           O  
ATOM   3703  CG  ASN A 470      -9.709  -7.760   1.084  1.00 96.64           C  
ATOM   3704  ND2 ASN A 470      -8.603  -7.056   1.155  1.00 96.64           N  
ATOM   3705  OD1 ASN A 470      -9.655  -8.990   1.103  1.00 96.64           O  
ATOM   3706  N   MET A 471     -14.124  -6.363   0.218  1.00 96.58           N  
ATOM   3707  CA  MET A 471     -15.407  -5.653   0.271  1.00 96.58           C  
ATOM   3708  C   MET A 471     -16.586  -6.586   0.574  1.00 96.58           C  
ATOM   3709  CB  MET A 471     -15.656  -4.888  -1.039  1.00 96.58           C  
ATOM   3710  O   MET A 471     -17.420  -6.238   1.415  1.00 96.58           O  
ATOM   3711  CG  MET A 471     -14.786  -3.630  -1.146  1.00 96.58           C  
ATOM   3712  SD  MET A 471     -15.180  -2.557  -2.555  1.00 96.58           S  
ATOM   3713  CE  MET A 471     -14.593  -3.584  -3.928  1.00 96.58           C  
ATOM   3714  N   ASP A 472     -16.656  -7.779  -0.033  1.00 96.56           N  
ATOM   3715  CA  ASP A 472     -17.724  -8.728   0.305  1.00 96.56           C  
ATOM   3716  C   ASP A 472     -17.543  -9.330   1.708  1.00 96.56           C  
ATOM   3717  CB  ASP A 472     -17.941  -9.803  -0.766  1.00 96.56           C  
ATOM   3718  O   ASP A 472     -18.523  -9.459   2.432  1.00 96.56           O  
ATOM   3719  CG  ASP A 472     -19.248 -10.567  -0.483  1.00 96.56           C  
ATOM   3720  OD1 ASP A 472     -20.329  -9.924  -0.435  1.00 96.56           O  
ATOM   3721  OD2 ASP A 472     -19.174 -11.794  -0.262  1.00 96.56           O  
ATOM   3722  N   LYS A 473     -16.310  -9.562   2.185  1.00 94.77           N  
ATOM   3723  CA  LYS A 473     -16.063  -9.940   3.592  1.00 94.77           C  
ATOM   3724  C   LYS A 473     -16.639  -8.904   4.570  1.00 94.77           C  
ATOM   3725  CB  LYS A 473     -14.557 -10.175   3.810  1.00 94.77           C  
ATOM   3726  O   LYS A 473     -17.278  -9.276   5.554  1.00 94.77           O  
ATOM   3727  CG  LYS A 473     -14.241 -10.691   5.224  1.00 94.77           C  
ATOM   3728  CD  LYS A 473     -12.733 -10.900   5.425  1.00 94.77           C  
ATOM   3729  CE  LYS A 473     -12.458 -11.339   6.870  1.00 94.77           C  
ATOM   3730  NZ  LYS A 473     -11.010 -11.548   7.129  1.00 94.77           N  
ATOM   3731  N   GLN A 474     -16.484  -7.605   4.291  1.00 91.90           N  
ATOM   3732  CA  GLN A 474     -17.145  -6.567   5.091  1.00 91.90           C  
ATOM   3733  C   GLN A 474     -18.673  -6.552   4.920  1.00 91.90           C  
ATOM   3734  CB  GLN A 474     -16.610  -5.175   4.755  1.00 91.90           C  
ATOM   3735  O   GLN A 474     -19.393  -6.319   5.890  1.00 91.90           O  
ATOM   3736  CG  GLN A 474     -15.177  -4.890   5.224  1.00 91.90           C  
ATOM   3737  CD  GLN A 474     -14.910  -3.385   5.267  1.00 91.90           C  
ATOM   3738  NE2 GLN A 474     -13.765  -2.960   5.756  1.00 91.90           N  
ATOM   3739  OE1 GLN A 474     -15.744  -2.573   4.891  1.00 91.90           O  
ATOM   3740  N   ARG A 475     -19.191  -6.803   3.711  1.00 95.11           N  
ATOM   3741  CA  ARG A 475     -20.637  -6.913   3.453  1.00 95.11           C  
ATOM   3742  C   ARG A 475     -21.264  -8.081   4.223  1.00 95.11           C  
ATOM   3743  CB  ARG A 475     -20.859  -7.031   1.937  1.00 95.11           C  
ATOM   3744  O   ARG A 475     -22.325  -7.898   4.812  1.00 95.11           O  
ATOM   3745  CG  ARG A 475     -22.331  -7.193   1.546  1.00 95.11           C  
ATOM   3746  CD  ARG A 475     -22.478  -7.280   0.021  1.00 95.11           C  
ATOM   3747  NE  ARG A 475     -23.773  -7.881  -0.340  1.00 95.11           N  
ATOM   3748  NH1 ARG A 475     -23.102 -10.093  -0.281  1.00 95.11           N  
ATOM   3749  NH2 ARG A 475     -25.251  -9.580  -0.600  1.00 95.11           N  
ATOM   3750  CZ  ARG A 475     -24.026  -9.178  -0.407  1.00 95.11           C  
ATOM   3751  N   GLN A 476     -20.598  -9.234   4.267  1.00 95.23           N  
ATOM   3752  CA  GLN A 476     -20.998 -10.401   5.055  1.00 95.23           C  
ATOM   3753  C   GLN A 476     -21.019 -10.073   6.555  1.00 95.23           C  
ATOM   3754  CB  GLN A 476     -20.054 -11.581   4.769  1.00 95.23           C  
ATOM   3755  O   GLN A 476     -22.030 -10.332   7.203  1.00 95.23           O  
ATOM   3756  CG  GLN A 476     -20.209 -12.170   3.354  1.00 95.23           C  
ATOM   3757  CD  GLN A 476     -19.195 -13.280   3.076  1.00 95.23           C  
ATOM   3758  NE2 GLN A 476     -18.835 -13.526   1.839  1.00 95.23           N  
ATOM   3759  OE1 GLN A 476     -18.703 -13.957   3.964  1.00 95.23           O  
ATOM   3760  N   LYS A 477     -19.972  -9.413   7.084  1.00 93.84           N  
ATOM   3761  CA  LYS A 477     -19.931  -8.948   8.485  1.00 93.84           C  
ATOM   3762  C   LYS A 477     -21.127  -8.045   8.816  1.00 93.84           C  
ATOM   3763  CB  LYS A 477     -18.577  -8.273   8.778  1.00 93.84           C  
ATOM   3764  O   LYS A 477     -21.884  -8.364   9.727  1.00 93.84           O  
ATOM   3765  CG  LYS A 477     -18.373  -7.967  10.274  1.00 93.84           C  
ATOM   3766  CD  LYS A 477     -16.971  -7.391  10.544  1.00 93.84           C  
ATOM   3767  CE  LYS A 477     -16.651  -7.253  12.043  1.00 93.84           C  
ATOM   3768  NZ  LYS A 477     -17.276  -6.059  12.660  1.00 93.84           N  
ATOM   3769  N   ARG A 478     -21.381  -7.012   7.999  1.00 93.59           N  
ATOM   3770  CA  ARG A 478     -22.545  -6.117   8.168  1.00 93.59           C  
ATOM   3771  C   ARG A 478     -23.888  -6.844   8.080  1.00 93.59           C  
ATOM   3772  CB  ARG A 478     -22.519  -4.979   7.135  1.00 93.59           C  
ATOM   3773  O   ARG A 478     -24.846  -6.412   8.715  1.00 93.59           O  
ATOM   3774  CG  ARG A 478     -21.411  -3.947   7.396  1.00 93.59           C  
ATOM   3775  CD  ARG A 478     -21.577  -2.699   6.512  1.00 93.59           C  
ATOM   3776  NE  ARG A 478     -21.556  -2.999   5.062  1.00 93.59           N  
ATOM   3777  NH1 ARG A 478     -19.288  -2.828   4.716  1.00 93.59           N  
ATOM   3778  NH2 ARG A 478     -20.635  -3.260   2.993  1.00 93.59           N  
ATOM   3779  CZ  ARG A 478     -20.496  -3.031   4.269  1.00 93.59           C  
ATOM   3780  N   LEU A 479     -24.000  -7.903   7.275  1.00 94.12           N  
ATOM   3781  CA  LEU A 479     -25.228  -8.697   7.161  1.00 94.12           C  
ATOM   3782  C   LEU A 479     -25.446  -9.586   8.396  1.00 94.12           C  
ATOM   3783  CB  LEU A 479     -25.178  -9.513   5.855  1.00 94.12           C  
ATOM   3784  O   LEU A 479     -26.576  -9.708   8.860  1.00 94.12           O  
ATOM   3785  CG  LEU A 479     -26.453 -10.327   5.561  1.00 94.12           C  
ATOM   3786  CD1 LEU A 479     -27.681  -9.438   5.353  1.00 94.12           C  
ATOM   3787  CD2 LEU A 479     -26.248 -11.152   4.289  1.00 94.12           C  
ATOM   3788  N   GLN A 480     -24.379 -10.170   8.946  1.00 94.90           N  
ATOM   3789  CA  GLN A 480     -24.427 -10.949  10.184  1.00 94.90           C  
ATOM   3790  C   GLN A 480     -24.770 -10.065  11.393  1.00 94.90           C  
ATOM   3791  CB  GLN A 480     -23.086 -11.679  10.356  1.00 94.90           C  
ATOM   3792  O   GLN A 480     -25.668 -10.406  12.156  1.00 94.90           O  
ATOM   3793  CG  GLN A 480     -23.082 -12.604  11.582  1.00 94.90           C  
ATOM   3794  CD  GLN A 480     -21.809 -13.437  11.702  1.00 94.90           C  
ATOM   3795  NE2 GLN A 480     -21.726 -14.285  12.702  1.00 94.90           N  
ATOM   3796  OE1 GLN A 480     -20.879 -13.360  10.914  1.00 94.90           O  
ATOM   3797  N   GLU A 481     -24.133  -8.898  11.514  1.00 94.08           N  
ATOM   3798  CA  GLU A 481     -24.419  -7.909  12.564  1.00 94.08           C  
ATOM   3799  C   GLU A 481     -25.876  -7.423  12.511  1.00 94.08           C  
ATOM   3800  CB  GLU A 481     -23.462  -6.715  12.398  1.00 94.08           C  
ATOM   3801  O   GLU A 481     -26.529  -7.303  13.544  1.00 94.08           O  
ATOM   3802  CG  GLU A 481     -22.018  -7.084  12.775  1.00 94.08           C  
ATOM   3803  CD  GLU A 481     -20.968  -6.062  12.315  1.00 94.08           C  
ATOM   3804  OE1 GLU A 481     -19.880  -6.046  12.935  1.00 94.08           O  
ATOM   3805  OE2 GLU A 481     -21.146  -5.376  11.282  1.00 94.08           O  
ATOM   3806  N   GLN A 482     -26.426  -7.201  11.310  1.00 92.64           N  
ATOM   3807  CA  GLN A 482     -27.836  -6.830  11.145  1.00 92.64           C  
ATOM   3808  C   GLN A 482     -28.807  -7.962  11.497  1.00 92.64           C  
ATOM   3809  CB  GLN A 482     -28.092  -6.336   9.716  1.00 92.64           C  
ATOM   3810  O   GLN A 482     -29.866  -7.668  12.044  1.00 92.64           O  
ATOM   3811  CG  GLN A 482     -27.657  -4.876   9.550  1.00 92.64           C  
ATOM   3812  CD  GLN A 482     -27.706  -4.460   8.089  1.00 92.64           C  
ATOM   3813  NE2 GLN A 482     -26.655  -4.705   7.344  1.00 92.64           N  
ATOM   3814  OE1 GLN A 482     -28.684  -3.945   7.579  1.00 92.64           O  
ATOM   3815  N   ARG A 483     -28.466  -9.230  11.224  1.00 93.28           N  
ATOM   3816  CA  ARG A 483     -29.277 -10.388  11.646  1.00 93.28           C  
ATOM   3817  C   ARG A 483     -29.304 -10.517  13.166  1.00 93.28           C  
ATOM   3818  CB  ARG A 483     -28.769 -11.679  10.995  1.00 93.28           C  
ATOM   3819  O   ARG A 483     -30.383 -10.480  13.743  1.00 93.28           O  
ATOM   3820  CG  ARG A 483     -29.203 -11.766   9.529  1.00 93.28           C  
ATOM   3821  CD  ARG A 483     -28.592 -13.015   8.894  1.00 93.28           C  
ATOM   3822  NE  ARG A 483     -29.043 -13.181   7.500  1.00 93.28           N  
ATOM   3823  NH1 ARG A 483     -28.066 -15.221   7.137  1.00 93.28           N  
ATOM   3824  NH2 ARG A 483     -29.325 -14.301   5.538  1.00 93.28           N  
ATOM   3825  CZ  ARG A 483     -28.807 -14.228   6.732  1.00 93.28           C  
ATOM   3826  N   GLN A 484     -28.140 -10.486  13.812  1.00 90.35           N  
ATOM   3827  CA  GLN A 484     -28.032 -10.510  15.276  1.00 90.35           C  
ATOM   3828  C   GLN A 484     -28.772  -9.328  15.931  1.00 90.35           C  
ATOM   3829  CB  GLN A 484     -26.543 -10.523  15.658  1.00 90.35           C  
ATOM   3830  O   GLN A 484     -29.463  -9.494  16.933  1.00 90.35           O  
ATOM   3831  CG  GLN A 484     -25.893 -11.867  15.289  1.00 90.35           C  
ATOM   3832  CD  GLN A 484     -24.390 -11.911  15.543  1.00 90.35           C  
ATOM   3833  NE2 GLN A 484     -23.830 -13.084  15.748  1.00 90.35           N  
ATOM   3834  OE1 GLN A 484     -23.674 -10.923  15.538  1.00 90.35           O  
ATOM   3835  N   ALA A 485     -28.714  -8.135  15.327  1.00 89.80           N  
ATOM   3836  CA  ALA A 485     -29.457  -6.957  15.784  1.00 89.80           C  
ATOM   3837  C   ALA A 485     -30.971  -6.979  15.465  1.00 89.80           C  
ATOM   3838  CB  ALA A 485     -28.778  -5.711  15.203  1.00 89.80           C  
ATOM   3839  O   ALA A 485     -31.693  -6.089  15.926  1.00 89.80           O  
ATOM   3840  N   GLN A 486     -31.456  -7.946  14.678  1.00 86.03           N  
ATOM   3841  CA  GLN A 486     -32.880  -8.238  14.468  1.00 86.03           C  
ATOM   3842  C   GLN A 486     -33.350  -9.358  15.405  1.00 86.03           C  
ATOM   3843  CB  GLN A 486     -33.146  -8.594  12.993  1.00 86.03           C  
ATOM   3844  O   GLN A 486     -34.371  -9.189  16.064  1.00 86.03           O  
ATOM   3845  CG  GLN A 486     -33.121  -7.352  12.087  1.00 86.03           C  
ATOM   3846  CD  GLN A 486     -33.191  -7.678  10.595  1.00 86.03           C  
ATOM   3847  NE2 GLN A 486     -33.031  -6.696   9.735  1.00 86.03           N  
ATOM   3848  OE1 GLN A 486     -33.408  -8.791  10.149  1.00 86.03           O  
ATOM   3849  N   GLU A 487     -32.574 -10.434  15.539  1.00 85.05           N  
ATOM   3850  CA  GLU A 487     -32.787 -11.546  16.479  1.00 85.05           C  
ATOM   3851  C   GLU A 487     -32.927 -11.011  17.919  1.00 85.05           C  
ATOM   3852  CB  GLU A 487     -31.624 -12.552  16.308  1.00 85.05           C  
ATOM   3853  O   GLU A 487     -33.995 -11.131  18.520  1.00 85.05           O  
ATOM   3854  CG  GLU A 487     -31.707 -13.319  14.963  1.00 85.05           C  
ATOM   3855  CD  GLU A 487     -30.360 -13.799  14.371  1.00 85.05           C  
ATOM   3856  OE1 GLU A 487     -30.366 -14.210  13.183  1.00 85.05           O  
ATOM   3857  OE2 GLU A 487     -29.304 -13.689  15.037  1.00 85.05           O  
ATOM   3858  N   ALA A 488     -31.954 -10.220  18.393  1.00 82.69           N  
ATOM   3859  CA  ALA A 488     -31.982  -9.565  19.710  1.00 82.69           C  
ATOM   3860  C   ALA A 488     -33.063  -8.463  19.877  1.00 82.69           C  
ATOM   3861  CB  ALA A 488     -30.577  -9.013  19.984  1.00 82.69           C  
ATOM   3862  O   ALA A 488     -33.173  -7.844  20.942  1.00 82.69           O  
ATOM   3863  N   LYS A 489     -33.855  -8.178  18.830  1.00 76.93           N  
ATOM   3864  CA  LYS A 489     -35.071  -7.339  18.881  1.00 76.93           C  
ATOM   3865  C   LYS A 489     -36.365  -8.154  18.777  1.00 76.93           C  
ATOM   3866  CB  LYS A 489     -35.041  -6.268  17.781  1.00 76.93           C  
ATOM   3867  O   LYS A 489     -37.399  -7.646  19.203  1.00 76.93           O  
ATOM   3868  CG  LYS A 489     -34.025  -5.158  18.065  1.00 76.93           C  
ATOM   3869  CD  LYS A 489     -34.046  -4.132  16.926  1.00 76.93           C  
ATOM   3870  CE  LYS A 489     -32.917  -3.122  17.132  1.00 76.93           C  
ATOM   3871  NZ  LYS A 489     -32.806  -2.198  15.980  1.00 76.93           N  
ATOM   3872  N   GLY A 490     -36.315  -9.371  18.233  1.00 64.42           N  
ATOM   3873  CA  GLY A 490     -37.416 -10.336  18.243  1.00 64.42           C  
ATOM   3874  C   GLY A 490     -37.607 -10.935  19.634  1.00 64.42           C  
ATOM   3875  O   GLY A 490     -38.679 -10.800  20.213  1.00 64.42           O  
ATOM   3876  N   GLU A 491     -36.529 -11.441  20.238  1.00 58.56           N  
ATOM   3877  CA  GLU A 491     -36.543 -12.015  21.597  1.00 58.56           C  
ATOM   3878  C   GLU A 491     -37.057 -11.017  22.656  1.00 58.56           C  
ATOM   3879  CB  GLU A 491     -35.115 -12.454  21.959  1.00 58.56           C  
ATOM   3880  O   GLU A 491     -37.729 -11.389  23.614  1.00 58.56           O  
ATOM   3881  CG  GLU A 491     -34.579 -13.582  21.059  1.00 58.56           C  
ATOM   3882  CD  GLU A 491     -33.109 -13.921  21.354  1.00 58.56           C  
ATOM   3883  OE1 GLU A 491     -32.752 -15.112  21.220  1.00 58.56           O  
ATOM   3884  OE2 GLU A 491     -32.346 -12.980  21.683  1.00 58.56           O  
ATOM   3885  N   LYS A 492     -36.810  -9.715  22.451  1.00 57.63           N  
ATOM   3886  CA  LYS A 492     -37.317  -8.628  23.311  1.00 57.63           C  
ATOM   3887  C   LYS A 492     -38.777  -8.228  23.060  1.00 57.63           C  
ATOM   3888  CB  LYS A 492     -36.382  -7.412  23.238  1.00 57.63           C  
ATOM   3889  O   LYS A 492     -39.271  -7.340  23.751  1.00 57.63           O  
ATOM   3890  CG  LYS A 492     -35.059  -7.713  23.947  1.00 57.63           C  
ATOM   3891  CD  LYS A 492     -34.209  -6.449  24.088  1.00 57.63           C  
ATOM   3892  CE  LYS A 492     -32.955  -6.825  24.879  1.00 57.63           C  
ATOM   3893  NZ  LYS A 492     -32.121  -5.641  25.189  1.00 57.63           N  
ATOM   3894  N   LYS A 493     -39.460  -8.834  22.087  1.00 52.91           N  
ATOM   3895  CA  LYS A 493     -40.909  -8.689  21.874  1.00 52.91           C  
ATOM   3896  C   LYS A 493     -41.693  -9.884  22.400  1.00 52.91           C  
ATOM   3897  CB  LYS A 493     -41.223  -8.456  20.395  1.00 52.91           C  
ATOM   3898  O   LYS A 493     -42.737  -9.668  23.004  1.00 52.91           O  
ATOM   3899  CG  LYS A 493     -40.945  -7.005  19.993  1.00 52.91           C  
ATOM   3900  CD  LYS A 493     -41.491  -6.766  18.585  1.00 52.91           C  
ATOM   3901  CE  LYS A 493     -41.465  -5.275  18.255  1.00 52.91           C  
ATOM   3902  NZ  LYS A 493     -42.247  -5.013  17.025  1.00 52.91           N  
ATOM   3903  N   ASP A 494     -41.172 -11.096  22.240  1.00 51.91           N  
ATOM   3904  CA  ASP A 494     -41.847 -12.307  22.727  1.00 51.91           C  
ATOM   3905  C   ASP A 494     -41.760 -12.466  24.260  1.00 51.91           C  
ATOM   3906  CB  ASP A 494     -41.324 -13.531  21.957  1.00 51.91           C  
ATOM   3907  O   ASP A 494     -42.515 -13.237  24.846  1.00 51.91           O  
ATOM   3908  CG  ASP A 494     -41.639 -13.467  20.452  1.00 51.91           C  
ATOM   3909  OD1 ASP A 494     -42.656 -12.836  20.077  1.00 51.91           O  
ATOM   3910  OD2 ASP A 494     -40.834 -14.020  19.670  1.00 51.91           O  
ATOM   3911  N   LEU A 495     -40.905 -11.676  24.929  1.00 50.22           N  
ATOM   3912  CA  LEU A 495     -40.826 -11.565  26.393  1.00 50.22           C  
ATOM   3913  C   LEU A 495     -41.499 -10.293  26.964  1.00 50.22           C  
ATOM   3914  CB  LEU A 495     -39.360 -11.743  26.844  1.00 50.22           C  
ATOM   3915  O   LEU A 495     -41.069  -9.773  27.993  1.00 50.22           O  
ATOM   3916  CG  LEU A 495     -39.250 -12.361  28.253  1.00 50.22           C  
ATOM   3917  CD1 LEU A 495     -39.429 -13.881  28.205  1.00 50.22           C  
ATOM   3918  CD2 LEU A 495     -37.879 -12.066  28.862  1.00 50.22           C  
ATOM   3919  N   LEU A 496     -42.533  -9.761  26.299  1.00 48.87           N  
ATOM   3920  CA  LEU A 496     -43.350  -8.648  26.809  1.00 48.87           C  
ATOM   3921  C   LEU A 496     -44.796  -9.093  27.080  1.00 48.87           C  
ATOM   3922  CB  LEU A 496     -43.215  -7.411  25.896  1.00 48.87           C  
ATOM   3923  O   LEU A 496     -45.673  -9.039  26.220  1.00 48.87           O  
ATOM   3924  CG  LEU A 496     -42.202  -6.394  26.457  1.00 48.87           C  
ATOM   3925  CD1 LEU A 496     -41.817  -5.372  25.388  1.00 48.87           C  
ATOM   3926  CD2 LEU A 496     -42.779  -5.612  27.645  1.00 48.87           C  
ATOM   3927  N   GLU A 497     -45.010  -9.531  28.320  1.00 43.38           N  
ATOM   3928  CA  GLU A 497     -46.298  -9.925  28.896  1.00 43.38           C  
ATOM   3929  C   GLU A 497     -47.365  -8.821  28.754  1.00 43.38           C  
ATOM   3930  CB  GLU A 497     -46.036 -10.282  30.367  1.00 43.38           C  
ATOM   3931  O   GLU A 497     -47.079  -7.638  28.936  1.00 43.38           O  
ATOM   3932  CG  GLU A 497     -47.252 -10.860  31.101  1.00 43.38           C  
ATOM   3933  CD  GLU A 497     -46.921 -11.298  32.539  1.00 43.38           C  
ATOM   3934  OE1 GLU A 497     -47.778 -12.000  33.121  1.00 43.38           O  
ATOM   3935  OE2 GLU A 497     -45.841 -10.923  33.050  1.00 43.38           O  
ATOM   3936  N   VAL A 498     -48.603  -9.204  28.415  1.00 42.17           N  
ATOM   3937  CA  VAL A 498     -49.678  -8.283  27.996  1.00 42.17           C  
ATOM   3938  C   VAL A 498     -50.282  -7.515  29.187  1.00 42.17           C  
ATOM   3939  CB  VAL A 498     -50.783  -9.050  27.235  1.00 42.17           C  
ATOM   3940  O   VAL A 498     -51.040  -8.108  29.961  1.00 42.17           O  
ATOM   3941  CG1 VAL A 498     -51.929  -8.128  26.785  1.00 42.17           C  
ATOM   3942  CG2 VAL A 498     -50.229  -9.726  25.973  1.00 42.17           C  
ATOM   3943  N   PRO A 499     -50.081  -6.185  29.315  1.00 48.55           N  
ATOM   3944  CA  PRO A 499     -50.686  -5.402  30.388  1.00 48.55           C  
ATOM   3945  C   PRO A 499     -52.156  -5.115  30.060  1.00 48.55           C  
ATOM   3946  CB  PRO A 499     -49.841  -4.126  30.527  1.00 48.55           C  
ATOM   3947  O   PRO A 499     -52.484  -4.508  29.037  1.00 48.55           O  
ATOM   3948  CG  PRO A 499     -48.605  -4.399  29.667  1.00 48.55           C  
ATOM   3949  CD  PRO A 499     -49.163  -5.322  28.590  1.00 48.55           C  
ATOM   3950  N   LYS A 500     -53.068  -5.562  30.926  1.00 42.54           N  
ATOM   3951  CA  LYS A 500     -54.512  -5.539  30.666  1.00 42.54           C  
ATOM   3952  C   LYS A 500     -55.175  -4.257  31.190  1.00 42.54           C  
ATOM   3953  CB  LYS A 500     -55.117  -6.824  31.255  1.00 42.54           C  
ATOM   3954  O   LYS A 500     -55.230  -4.047  32.392  1.00 42.54           O  
ATOM   3955  CG  LYS A 500     -56.555  -7.112  30.794  1.00 42.54           C  
ATOM   3956  CD  LYS A 500     -57.000  -8.470  31.361  1.00 42.54           C  
ATOM   3957  CE  LYS A 500     -58.395  -8.872  30.869  1.00 42.54           C  
ATOM   3958  NZ  LYS A 500     -58.776 -10.210  31.391  1.00 42.54           N  
ATOM   3959  N   ALA A 501     -55.783  -3.510  30.265  1.00 40.01           N  
ATOM   3960  CA  ALA A 501     -56.799  -2.463  30.461  1.00 40.01           C  
ATOM   3961  C   ALA A 501     -56.435  -1.162  31.226  1.00 40.01           C  
ATOM   3962  CB  ALA A 501     -58.074  -3.107  31.030  1.00 40.01           C  
ATOM   3963  O   ALA A 501     -56.120  -1.159  32.407  1.00 40.01           O  
ATOM   3964  N   GLY A 502     -56.726  -0.026  30.575  1.00 40.47           N  
ATOM   3965  CA  GLY A 502     -57.541   1.024  31.205  1.00 40.47           C  
ATOM   3966  C   GLY A 502     -56.859   2.126  32.026  1.00 40.47           C  
ATOM   3967  O   GLY A 502     -57.111   2.232  33.221  1.00 40.47           O  
ATOM   3968  N   ALA A 503     -56.157   3.058  31.373  1.00 44.59           N  
ATOM   3969  CA  ALA A 503     -55.955   4.411  31.911  1.00 44.59           C  
ATOM   3970  C   ALA A 503     -55.931   5.459  30.782  1.00 44.59           C  
ATOM   3971  CB  ALA A 503     -54.673   4.452  32.752  1.00 44.59           C  
ATOM   3972  O   ALA A 503     -55.213   5.300  29.796  1.00 44.59           O  
ATOM   3973  N   VAL A 504     -56.709   6.541  30.916  1.00 42.56           N  
ATOM   3974  CA  VAL A 504     -56.758   7.640  29.933  1.00 42.56           C  
ATOM   3975  C   VAL A 504     -55.854   8.780  30.397  1.00 42.56           C  
ATOM   3976  CB  VAL A 504     -58.202   8.134  29.688  1.00 42.56           C  
ATOM   3977  O   VAL A 504     -56.232   9.557  31.270  1.00 42.56           O  
ATOM   3978  CG1 VAL A 504     -58.243   9.265  28.647  1.00 42.56           C  
ATOM   3979  CG2 VAL A 504     -59.102   7.004  29.170  1.00 42.56           C  
ATOM   3980  N   ALA A 505     -54.675   8.914  29.786  1.00 47.37           N  
ATOM   3981  CA  ALA A 505     -53.731   9.995  30.070  1.00 47.37           C  
ATOM   3982  C   ALA A 505     -53.583  10.934  28.859  1.00 47.37           C  
ATOM   3983  CB  ALA A 505     -52.401   9.380  30.520  1.00 47.37           C  
ATOM   3984  O   ALA A 505     -52.990  10.577  27.842  1.00 47.37           O  
ATOM   3985  N   LYS A 506     -54.115  12.159  28.968  1.00 40.99           N  
ATOM   3986  CA  LYS A 506     -53.837  13.245  28.012  1.00 40.99           C  
ATOM   3987  C   LYS A 506     -52.450  13.820  28.316  1.00 40.99           C  
ATOM   3988  CB  LYS A 506     -54.892  14.361  28.128  1.00 40.99           C  
ATOM   3989  O   LYS A 506     -52.239  14.310  29.420  1.00 40.99           O  
ATOM   3990  CG  LYS A 506     -56.312  13.958  27.699  1.00 40.99           C  
ATOM   3991  CD  LYS A 506     -57.281  15.127  27.950  1.00 40.99           C  
ATOM   3992  CE  LYS A 506     -58.712  14.761  27.538  1.00 40.99           C  
ATOM   3993  NZ  LYS A 506     -59.678  15.834  27.890  1.00 40.99           N  
ATOM   3994  N   GLY A 507     -51.534  13.820  27.349  1.00 44.95           N  
ATOM   3995  CA  GLY A 507     -50.189  14.370  27.551  1.00 44.95           C  
ATOM   3996  C   GLY A 507     -49.360  14.405  26.273  1.00 44.95           C  
ATOM   3997  O   GLY A 507     -48.565  13.504  26.036  1.00 44.95           O  
ATOM   3998  N   SER A 508     -49.549  15.436  25.447  1.00 47.63           N  
ATOM   3999  CA  SER A 508     -48.851  15.595  24.162  1.00 47.63           C  
ATOM   4000  C   SER A 508     -47.585  16.456  24.300  1.00 47.63           C  
ATOM   4001  CB  SER A 508     -49.775  16.252  23.123  1.00 47.63           C  
ATOM   4002  O   SER A 508     -47.713  17.658  24.550  1.00 47.63           O  
ATOM   4003  OG  SER A 508     -51.054  15.645  23.096  1.00 47.63           O  
ATOM   4004  N   PRO A 509     -46.371  15.927  24.063  1.00 55.77           N  
ATOM   4005  CA  PRO A 509     -45.189  16.754  23.832  1.00 55.77           C  
ATOM   4006  C   PRO A 509     -45.261  17.380  22.431  1.00 55.77           C  
ATOM   4007  CB  PRO A 509     -43.976  15.825  23.996  1.00 55.77           C  
ATOM   4008  O   PRO A 509     -45.579  16.701  21.454  1.00 55.77           O  
ATOM   4009  CG  PRO A 509     -44.552  14.555  24.627  1.00 55.77           C  
ATOM   4010  CD  PRO A 509     -45.977  14.530  24.084  1.00 55.77           C  
ATOM   4011  N   LYS A 510     -44.971  18.681  22.312  1.00 51.99           N  
ATOM   4012  CA  LYS A 510     -44.916  19.370  21.010  1.00 51.99           C  
ATOM   4013  C   LYS A 510     -43.755  18.843  20.150  1.00 51.99           C  
ATOM   4014  CB  LYS A 510     -44.726  20.886  21.198  1.00 51.99           C  
ATOM   4015  O   LYS A 510     -42.675  18.621  20.697  1.00 51.99           O  
ATOM   4016  CG  LYS A 510     -46.025  21.631  21.525  1.00 51.99           C  
ATOM   4017  CD  LYS A 510     -45.724  23.117  21.775  1.00 51.99           C  
ATOM   4018  CE  LYS A 510     -47.023  23.907  21.962  1.00 51.99           C  
ATOM   4019  NZ  LYS A 510     -46.760  25.309  22.378  1.00 51.99           N  
ATOM   4020  N   PRO A 511     -43.903  18.769  18.813  1.00 48.33           N  
ATOM   4021  CA  PRO A 511     -42.747  18.723  17.928  1.00 48.33           C  
ATOM   4022  C   PRO A 511     -41.998  20.063  18.002  1.00 48.33           C  
ATOM   4023  CB  PRO A 511     -43.316  18.450  16.533  1.00 48.33           C  
ATOM   4024  O   PRO A 511     -42.613  21.130  17.943  1.00 48.33           O  
ATOM   4025  CG  PRO A 511     -44.694  19.111  16.581  1.00 48.33           C  
ATOM   4026  CD  PRO A 511     -45.128  18.934  18.039  1.00 48.33           C  
ATOM   4027  N   SER A 512     -40.673  20.014  18.123  1.00 48.75           N  
ATOM   4028  CA  SER A 512     -39.787  21.180  18.141  1.00 48.75           C  
ATOM   4029  C   SER A 512     -39.137  21.395  16.764  1.00 48.75           C  
ATOM   4030  CB  SER A 512     -38.723  21.011  19.240  1.00 48.75           C  
ATOM   4031  O   SER A 512     -38.220  20.661  16.398  1.00 48.75           O  
ATOM   4032  OG  SER A 512     -38.258  19.674  19.319  1.00 48.75           O  
ATOM   4033  N   PRO A 513     -39.563  22.399  15.974  1.00 56.57           N  
ATOM   4034  CA  PRO A 513     -38.872  22.759  14.744  1.00 56.57           C  
ATOM   4035  C   PRO A 513     -37.692  23.687  15.064  1.00 56.57           C  
ATOM   4036  CB  PRO A 513     -39.946  23.431  13.882  1.00 56.57           C  
ATOM   4037  O   PRO A 513     -37.899  24.841  15.435  1.00 56.57           O  
ATOM   4038  CG  PRO A 513     -40.861  24.110  14.906  1.00 56.57           C  
ATOM   4039  CD  PRO A 513     -40.769  23.204  16.137  1.00 56.57           C  
ATOM   4040  N   GLN A 514     -36.451  23.222  14.894  1.00 54.70           N  
ATOM   4041  CA  GLN A 514     -35.309  24.140  14.808  1.00 54.70           C  
ATOM   4042  C   GLN A 514     -35.312  24.825  13.429  1.00 54.70           C  
ATOM   4043  CB  GLN A 514     -33.967  23.424  15.029  1.00 54.70           C  
ATOM   4044  O   GLN A 514     -35.213  24.128  12.417  1.00 54.70           O  
ATOM   4045  CG  GLN A 514     -33.674  23.124  16.505  1.00 54.70           C  
ATOM   4046  CD  GLN A 514     -32.228  22.668  16.684  1.00 54.70           C  
ATOM   4047  NE2 GLN A 514     -31.336  23.515  17.150  1.00 54.70           N  
ATOM   4048  OE1 GLN A 514     -31.867  21.548  16.378  1.00 54.70           O  
ATOM   4049  N   PRO A 515     -35.402  26.166  13.346  1.00 50.21           N  
ATOM   4050  CA  PRO A 515     -35.219  26.880  12.090  1.00 50.21           C  
ATOM   4051  C   PRO A 515     -33.726  27.011  11.760  1.00 50.21           C  
ATOM   4052  CB  PRO A 515     -35.894  28.235  12.304  1.00 50.21           C  
ATOM   4053  O   PRO A 515     -32.900  27.262  12.638  1.00 50.21           O  
ATOM   4054  CG  PRO A 515     -35.659  28.502  13.792  1.00 50.21           C  
ATOM   4055  CD  PRO A 515     -35.687  27.107  14.422  1.00 50.21           C  
ATOM   4056  N   SER A 516     -33.375  26.872  10.482  1.00 50.19           N  
ATOM   4057  CA  SER A 516     -31.996  27.009  10.003  1.00 50.19           C  
ATOM   4058  C   SER A 516     -31.432  28.423  10.243  1.00 50.19           C  
ATOM   4059  CB  SER A 516     -31.930  26.708   8.501  1.00 50.19           C  
ATOM   4060  O   SER A 516     -32.162  29.403  10.053  1.00 50.19           O  
ATOM   4061  OG  SER A 516     -32.653  25.529   8.188  1.00 50.19           O  
ATOM   4062  N   PRO A 517     -30.136  28.573  10.584  1.00 61.69           N  
ATOM   4063  CA  PRO A 517     -29.478  29.877  10.605  1.00 61.69           C  
ATOM   4064  C   PRO A 517     -29.536  30.568   9.235  1.00 61.69           C  
ATOM   4065  CB  PRO A 517     -28.035  29.621  11.057  1.00 61.69           C  
ATOM   4066  O   PRO A 517     -29.375  29.934   8.191  1.00 61.69           O  
ATOM   4067  CG  PRO A 517     -28.135  28.302  11.822  1.00 61.69           C  
ATOM   4068  CD  PRO A 517     -29.217  27.547  11.052  1.00 61.69           C  
ATOM   4069  N   LYS A 518     -29.764  31.885   9.237  1.00 59.97           N  
ATOM   4070  CA  LYS A 518     -29.815  32.711   8.020  1.00 59.97           C  
ATOM   4071  C   LYS A 518     -28.396  32.947   7.472  1.00 59.97           C  
ATOM   4072  CB  LYS A 518     -30.501  34.054   8.321  1.00 59.97           C  
ATOM   4073  O   LYS A 518     -27.476  33.098   8.274  1.00 59.97           O  
ATOM   4074  CG  LYS A 518     -31.965  33.903   8.768  1.00 59.97           C  
ATOM   4075  CD  LYS A 518     -32.536  35.253   9.222  1.00 59.97           C  
ATOM   4076  CE  LYS A 518     -33.968  35.075   9.742  1.00 59.97           C  
ATOM   4077  NZ  LYS A 518     -34.497  36.330  10.334  1.00 59.97           N  
ATOM   4078  N   PRO A 519     -28.199  33.051   6.144  1.00 46.55           N  
ATOM   4079  CA  PRO A 519     -26.903  33.414   5.578  1.00 46.55           C  
ATOM   4080  C   PRO A 519     -26.557  34.882   5.877  1.00 46.55           C  
ATOM   4081  CB  PRO A 519     -27.028  33.141   4.076  1.00 46.55           C  
ATOM   4082  O   PRO A 519     -27.378  35.777   5.667  1.00 46.55           O  
ATOM   4083  CG  PRO A 519     -28.517  33.359   3.802  1.00 46.55           C  
ATOM   4084  CD  PRO A 519     -29.186  32.870   5.088  1.00 46.55           C  
ATOM   4085  N   SER A 520     -25.331  35.129   6.340  1.00 54.25           N  
ATOM   4086  CA  SER A 520     -24.808  36.478   6.601  1.00 54.25           C  
ATOM   4087  C   SER A 520     -24.626  37.296   5.308  1.00 54.25           C  
ATOM   4088  CB  SER A 520     -23.483  36.389   7.366  1.00 54.25           C  
ATOM   4089  O   SER A 520     -24.345  36.723   4.250  1.00 54.25           O  
ATOM   4090  OG  SER A 520     -23.709  35.766   8.616  1.00 54.25           O  
ATOM   4091  N   PRO A 521     -24.774  38.635   5.355  1.00 48.44           N  
ATOM   4092  CA  PRO A 521     -24.737  39.479   4.163  1.00 48.44           C  
ATOM   4093  C   PRO A 521     -23.328  39.622   3.569  1.00 48.44           C  
ATOM   4094  CB  PRO A 521     -25.311  40.830   4.601  1.00 48.44           C  
ATOM   4095  O   PRO A 521     -22.323  39.647   4.279  1.00 48.44           O  
ATOM   4096  CG  PRO A 521     -24.941  40.897   6.082  1.00 48.44           C  
ATOM   4097  CD  PRO A 521     -25.069  39.442   6.532  1.00 48.44           C  
ATOM   4098  N   LYS A 522     -23.265  39.781   2.242  1.00 38.71           N  
ATOM   4099  CA  LYS A 522     -22.026  40.074   1.505  1.00 38.71           C  
ATOM   4100  C   LYS A 522     -21.535  41.485   1.838  1.00 38.71           C  
ATOM   4101  CB  LYS A 522     -22.264  39.969  -0.012  1.00 38.71           C  
ATOM   4102  O   LYS A 522     -22.300  42.435   1.688  1.00 38.71           O  
ATOM   4103  CG  LYS A 522     -22.677  38.565  -0.480  1.00 38.71           C  
ATOM   4104  CD  LYS A 522     -22.973  38.570  -1.987  1.00 38.71           C  
ATOM   4105  CE  LYS A 522     -23.394  37.168  -2.443  1.00 38.71           C  
ATOM   4106  NZ  LYS A 522     -23.735  37.140  -3.889  1.00 38.71           N  
ATOM   4107  N   ASN A 523     -20.260  41.630   2.199  1.00 44.21           N  
ATOM   4108  CA  ASN A 523     -19.595  42.936   2.239  1.00 44.21           C  
ATOM   4109  C   ASN A 523     -18.831  43.203   0.921  1.00 44.21           C  
ATOM   4110  CB  ASN A 523     -18.763  43.068   3.531  1.00 44.21           C  
ATOM   4111  O   ASN A 523     -18.595  42.299   0.120  1.00 44.21           O  
ATOM   4112  CG  ASN A 523     -18.518  44.514   3.958  1.00 44.21           C  
ATOM   4113  ND2 ASN A 523     -18.034  44.724   5.157  1.00 44.21           N  
ATOM   4114  OD1 ASN A 523     -18.759  45.471   3.236  1.00 44.21           O  
ATOM   4115  N   SER A 524     -18.522  44.473   0.681  1.00 49.97           N  
ATOM   4116  CA  SER A 524     -18.091  45.051  -0.595  1.00 49.97           C  
ATOM   4117  C   SER A 524     -16.616  44.781  -0.969  1.00 49.97           C  
ATOM   4118  CB  SER A 524     -18.396  46.556  -0.571  1.00 49.97           C  
ATOM   4119  O   SER A 524     -15.774  44.595  -0.087  1.00 49.97           O  
ATOM   4120  OG  SER A 524     -17.774  47.204   0.524  1.00 49.97           O  
ATOM   4121  N   PRO A 525     -16.271  44.758  -2.275  1.00 43.70           N  
ATOM   4122  CA  PRO A 525     -14.926  44.420  -2.740  1.00 43.70           C  
ATOM   4123  C   PRO A 525     -13.951  45.607  -2.666  1.00 43.70           C  
ATOM   4124  CB  PRO A 525     -15.120  43.938  -4.181  1.00 43.70           C  
ATOM   4125  O   PRO A 525     -14.263  46.715  -3.106  1.00 43.70           O  
ATOM   4126  CG  PRO A 525     -16.305  44.772  -4.669  1.00 43.70           C  
ATOM   4127  CD  PRO A 525     -17.171  44.905  -3.416  1.00 43.70           C  
ATOM   4128  N   LYS A 526     -12.718  45.362  -2.200  1.00 44.36           N  
ATOM   4129  CA  LYS A 526     -11.603  46.319  -2.307  1.00 44.36           C  
ATOM   4130  C   LYS A 526     -10.660  45.965  -3.462  1.00 44.36           C  
ATOM   4131  CB  LYS A 526     -10.842  46.462  -0.975  1.00 44.36           C  
ATOM   4132  O   LYS A 526     -10.159  44.854  -3.548  1.00 44.36           O  
ATOM   4133  CG  LYS A 526     -11.456  47.556  -0.082  1.00 44.36           C  
ATOM   4134  CD  LYS A 526     -10.622  47.772   1.191  1.00 44.36           C  
ATOM   4135  CE  LYS A 526     -11.185  48.935   2.022  1.00 44.36           C  
ATOM   4136  NZ  LYS A 526     -10.427  49.128   3.287  1.00 44.36           N  
ATOM   4137  N   LYS A 527     -10.440  46.977  -4.309  1.00 43.70           N  
ATOM   4138  CA  LYS A 527      -9.375  47.197  -5.307  1.00 43.70           C  
ATOM   4139  C   LYS A 527      -8.280  46.119  -5.467  1.00 43.70           C  
ATOM   4140  CB  LYS A 527      -8.638  48.499  -4.925  1.00 43.70           C  
ATOM   4141  O   LYS A 527      -7.511  45.879  -4.546  1.00 43.70           O  
ATOM   4142  CG  LYS A 527      -9.492  49.776  -4.952  1.00 43.70           C  
ATOM   4143  CD  LYS A 527      -8.620  50.988  -4.583  1.00 43.70           C  
ATOM   4144  CE  LYS A 527      -9.399  52.302  -4.724  1.00 43.70           C  
ATOM   4145  NZ  LYS A 527      -8.535  53.484  -4.462  1.00 43.70           N  
ATOM   4146  N   GLY A 528      -8.000  45.791  -6.732  1.00 34.00           N  
ATOM   4147  CA  GLY A 528      -6.675  46.146  -7.266  1.00 34.00           C  
ATOM   4148  C   GLY A 528      -5.615  45.053  -7.413  1.00 34.00           C  
ATOM   4149  O   GLY A 528      -4.438  45.390  -7.408  1.00 34.00           O  
ATOM   4150  N   GLY A 529      -5.998  43.789  -7.594  1.00 43.92           N  
ATOM   4151  CA  GLY A 529      -5.112  42.752  -8.140  1.00 43.92           C  
ATOM   4152  C   GLY A 529      -5.682  42.213  -9.451  1.00 43.92           C  
ATOM   4153  O   GLY A 529      -6.897  42.041  -9.554  1.00 43.92           O  
ATOM   4154  N   ALA A 530      -4.839  41.959 -10.456  1.00 51.05           N  
ATOM   4155  CA  ALA A 530      -5.285  41.266 -11.663  1.00 51.05           C  
ATOM   4156  C   ALA A 530      -5.683  39.824 -11.287  1.00 51.05           C  
ATOM   4157  CB  ALA A 530      -4.175  41.301 -12.721  1.00 51.05           C  
ATOM   4158  O   ALA A 530      -4.879  39.137 -10.652  1.00 51.05           O  
ATOM   4159  N   PRO A 531      -6.897  39.351 -11.624  1.00 54.81           N  
ATOM   4160  CA  PRO A 531      -7.282  37.983 -11.316  1.00 54.81           C  
ATOM   4161  C   PRO A 531      -6.408  37.021 -12.122  1.00 54.81           C  
ATOM   4162  CB  PRO A 531      -8.767  37.877 -11.676  1.00 54.81           C  
ATOM   4163  O   PRO A 531      -6.257  37.184 -13.335  1.00 54.81           O  
ATOM   4164  CG  PRO A 531      -8.939  38.927 -12.774  1.00 54.81           C  
ATOM   4165  CD  PRO A 531      -7.948  40.022 -12.375  1.00 54.81           C  
ATOM   4166  N   ALA A 532      -5.863  35.999 -11.458  1.00 57.57           N  
ATOM   4167  CA  ALA A 532      -5.299  34.854 -12.160  1.00 57.57           C  
ATOM   4168  C   ALA A 532      -6.366  34.288 -13.109  1.00 57.57           C  
ATOM   4169  CB  ALA A 532      -4.818  33.814 -11.141  1.00 57.57           C  
ATOM   4170  O   ALA A 532      -7.543  34.214 -12.740  1.00 57.57           O  
ATOM   4171  N   ALA A 533      -5.968  33.938 -14.335  1.00 65.26           N  
ATOM   4172  CA  ALA A 533      -6.910  33.461 -15.341  1.00 65.26           C  
ATOM   4173  C   ALA A 533      -7.706  32.262 -14.787  1.00 65.26           C  
ATOM   4174  CB  ALA A 533      -6.150  33.105 -16.624  1.00 65.26           C  
ATOM   4175  O   ALA A 533      -7.100  31.366 -14.189  1.00 65.26           O  
ATOM   4176  N   PRO A 534      -9.044  32.231 -14.947  1.00 73.03           N  
ATOM   4177  CA  PRO A 534      -9.828  31.086 -14.507  1.00 73.03           C  
ATOM   4178  C   PRO A 534      -9.325  29.821 -15.219  1.00 73.03           C  
ATOM   4179  CB  PRO A 534     -11.283  31.417 -14.852  1.00 73.03           C  
ATOM   4180  O   PRO A 534      -8.884  29.912 -16.371  1.00 73.03           O  
ATOM   4181  CG  PRO A 534     -11.153  32.385 -16.028  1.00 73.03           C  
ATOM   4182  CD  PRO A 534      -9.877  33.159 -15.697  1.00 73.03           C  
ATOM   4183  N   PRO A 535      -9.385  28.642 -14.569  1.00 77.66           N  
ATOM   4184  CA  PRO A 535      -8.998  27.397 -15.218  1.00 77.66           C  
ATOM   4185  C   PRO A 535      -9.798  27.228 -16.518  1.00 77.66           C  
ATOM   4186  CB  PRO A 535      -9.287  26.286 -14.204  1.00 77.66           C  
ATOM   4187  O   PRO A 535     -10.982  27.589 -16.545  1.00 77.66           O  
ATOM   4188  CG  PRO A 535     -10.381  26.890 -13.322  1.00 77.66           C  
ATOM   4189  CD  PRO A 535     -10.008  28.371 -13.283  1.00 77.66           C  
ATOM   4190  N   PRO A 536      -9.180  26.707 -17.595  1.00 80.78           N  
ATOM   4191  CA  PRO A 536      -9.858  26.571 -18.876  1.00 80.78           C  
ATOM   4192  C   PRO A 536     -11.141  25.749 -18.690  1.00 80.78           C  
ATOM   4193  CB  PRO A 536      -8.855  25.895 -19.817  1.00 80.78           C  
ATOM   4194  O   PRO A 536     -11.102  24.714 -18.012  1.00 80.78           O  
ATOM   4195  CG  PRO A 536      -7.903  25.168 -18.865  1.00 80.78           C  
ATOM   4196  CD  PRO A 536      -7.862  26.096 -17.652  1.00 80.78           C  
ATOM   4197  N   PRO A 537     -12.284  26.190 -19.249  1.00 80.30           N  
ATOM   4198  CA  PRO A 537     -13.518  25.431 -19.140  1.00 80.30           C  
ATOM   4199  C   PRO A 537     -13.313  24.042 -19.761  1.00 80.30           C  
ATOM   4200  CB  PRO A 537     -14.583  26.253 -19.873  1.00 80.30           C  
ATOM   4201  O   PRO A 537     -12.595  23.923 -20.761  1.00 80.30           O  
ATOM   4202  CG  PRO A 537     -13.769  27.063 -20.884  1.00 80.30           C  
ATOM   4203  CD  PRO A 537     -12.462  27.329 -20.137  1.00 80.30           C  
ATOM   4204  N   PRO A 538     -13.929  22.982 -19.204  1.00 78.60           N  
ATOM   4205  CA  PRO A 538     -13.862  21.667 -19.823  1.00 78.60           C  
ATOM   4206  C   PRO A 538     -14.410  21.766 -21.256  1.00 78.60           C  
ATOM   4207  CB  PRO A 538     -14.702  20.745 -18.935  1.00 78.60           C  
ATOM   4208  O   PRO A 538     -15.443  22.416 -21.456  1.00 78.60           O  
ATOM   4209  CG  PRO A 538     -15.693  21.700 -18.267  1.00 78.60           C  
ATOM   4210  CD  PRO A 538     -14.877  22.983 -18.101  1.00 78.60           C  
ATOM   4211  N   PRO A 539     -13.749  21.151 -22.255  1.00 77.05           N  
ATOM   4212  CA  PRO A 539     -14.234  21.196 -23.626  1.00 77.05           C  
ATOM   4213  C   PRO A 539     -15.658  20.619 -23.687  1.00 77.05           C  
ATOM   4214  CB  PRO A 539     -13.229  20.391 -24.457  1.00 77.05           C  
ATOM   4215  O   PRO A 539     -15.946  19.639 -22.987  1.00 77.05           O  
ATOM   4216  CG  PRO A 539     -12.598  19.446 -23.433  1.00 77.05           C  
ATOM   4217  CD  PRO A 539     -12.588  20.281 -22.154  1.00 77.05           C  
ATOM   4218  N   PRO A 540     -16.563  21.208 -24.492  1.00 72.16           N  
ATOM   4219  CA  PRO A 540     -17.934  20.726 -24.593  1.00 72.16           C  
ATOM   4220  C   PRO A 540     -17.938  19.257 -25.020  1.00 72.16           C  
ATOM   4221  CB  PRO A 540     -18.626  21.643 -25.608  1.00 72.16           C  
ATOM   4222  O   PRO A 540     -17.185  18.863 -25.912  1.00 72.16           O  
ATOM   4223  CG  PRO A 540     -17.472  22.177 -26.458  1.00 72.16           C  
ATOM   4224  CD  PRO A 540     -16.326  22.276 -25.452  1.00 72.16           C  
ATOM   4225  N   LEU A 541     -18.775  18.440 -24.371  1.00 64.68           N  
ATOM   4226  CA  LEU A 541     -18.851  17.009 -24.662  1.00 64.68           C  
ATOM   4227  C   LEU A 541     -19.166  16.799 -26.146  1.00 64.68           C  
ATOM   4228  CB  LEU A 541     -19.912  16.305 -23.789  1.00 64.68           C  
ATOM   4229  O   LEU A 541     -20.253  17.146 -26.613  1.00 64.68           O  
ATOM   4230  CG  LEU A 541     -19.383  15.748 -22.457  1.00 64.68           C  
ATOM   4231  CD1 LEU A 541     -19.002  16.848 -21.466  1.00 64.68           C  
ATOM   4232  CD2 LEU A 541     -20.456  14.868 -21.810  1.00 64.68           C  
ATOM   4233  N   ALA A 542     -18.229  16.180 -26.864  1.00 60.61           N  
ATOM   4234  CA  ALA A 542     -18.476  15.704 -28.213  1.00 60.61           C  
ATOM   4235  C   ALA A 542     -19.687  14.748 -28.196  1.00 60.61           C  
ATOM   4236  CB  ALA A 542     -17.213  15.015 -28.743  1.00 60.61           C  
ATOM   4237  O   ALA A 542     -19.735  13.853 -27.341  1.00 60.61           O  
ATOM   4238  N   PRO A 543     -20.661  14.897 -29.115  1.00 60.94           N  
ATOM   4239  CA  PRO A 543     -21.743  13.933 -29.250  1.00 60.94           C  
ATOM   4240  C   PRO A 543     -21.172  12.520 -29.442  1.00 60.94           C  
ATOM   4241  CB  PRO A 543     -22.565  14.390 -30.460  1.00 60.94           C  
ATOM   4242  O   PRO A 543     -20.192  12.362 -30.178  1.00 60.94           O  
ATOM   4243  CG  PRO A 543     -22.282  15.891 -30.525  1.00 60.94           C  
ATOM   4244  CD  PRO A 543     -20.830  15.987 -30.061  1.00 60.94           C  
ATOM   4245  N   PRO A 544     -21.747  11.482 -28.807  1.00 61.48           N  
ATOM   4246  CA  PRO A 544     -21.227  10.129 -28.936  1.00 61.48           C  
ATOM   4247  C   PRO A 544     -21.261   9.703 -30.406  1.00 61.48           C  
ATOM   4248  CB  PRO A 544     -22.117   9.255 -28.044  1.00 61.48           C  
ATOM   4249  O   PRO A 544     -22.318   9.720 -31.039  1.00 61.48           O  
ATOM   4250  CG  PRO A 544     -23.428  10.039 -27.962  1.00 61.48           C  
ATOM   4251  CD  PRO A 544     -22.961  11.494 -28.007  1.00 61.48           C  
ATOM   4252  N   LEU A 545     -20.108   9.301 -30.948  1.00 51.66           N  
ATOM   4253  CA  LEU A 545     -20.012   8.777 -32.308  1.00 51.66           C  
ATOM   4254  C   LEU A 545     -20.661   7.391 -32.386  1.00 51.66           C  
ATOM   4255  CB  LEU A 545     -18.551   8.770 -32.805  1.00 51.66           C  
ATOM   4256  O   LEU A 545     -19.995   6.358 -32.320  1.00 51.66           O  
ATOM   4257  CG  LEU A 545     -17.941  10.156 -33.090  1.00 51.66           C  
ATOM   4258  CD1 LEU A 545     -16.519   9.969 -33.623  1.00 51.66           C  
ATOM   4259  CD2 LEU A 545     -18.732  10.951 -34.133  1.00 51.66           C  
ATOM   4260  N   ILE A 546     -21.981   7.379 -32.575  1.00 50.72           N  
ATOM   4261  CA  ILE A 546     -22.758   6.200 -32.966  1.00 50.72           C  
ATOM   4262  C   ILE A 546     -22.466   5.910 -34.449  1.00 50.72           C  
ATOM   4263  CB  ILE A 546     -24.268   6.366 -32.648  1.00 50.72           C  
ATOM   4264  O   ILE A 546     -23.315   6.077 -35.320  1.00 50.72           O  
ATOM   4265  CG1 ILE A 546     -24.514   6.834 -31.191  1.00 50.72           C  
ATOM   4266  CG2 ILE A 546     -24.998   5.026 -32.884  1.00 50.72           C  
ATOM   4267  CD1 ILE A 546     -25.980   7.154 -30.870  1.00 50.72           C  
ATOM   4268  N   MET A 547     -21.230   5.506 -34.750  1.00 48.56           N  
ATOM   4269  CA  MET A 547     -20.849   4.977 -36.059  1.00 48.56           C  
ATOM   4270  C   MET A 547     -20.690   3.462 -35.986  1.00 48.56           C  
ATOM   4271  CB  MET A 547     -19.659   5.729 -36.674  1.00 48.56           C  
ATOM   4272  O   MET A 547     -19.604   2.902 -35.831  1.00 48.56           O  
ATOM   4273  CG  MET A 547     -20.196   6.857 -37.567  1.00 48.56           C  
ATOM   4274  SD  MET A 547     -18.965   7.645 -38.634  1.00 48.56           S  
ATOM   4275  CE  MET A 547     -18.411   8.980 -37.544  1.00 48.56           C  
ATOM   4276  N   GLU A 548     -21.830   2.796 -36.142  1.00 53.02           N  
ATOM   4277  CA  GLU A 548     -21.912   1.375 -36.449  1.00 53.02           C  
ATOM   4278  C   GLU A 548     -21.233   1.076 -37.796  1.00 53.02           C  
ATOM   4279  CB  GLU A 548     -23.386   0.938 -36.502  1.00 53.02           C  
ATOM   4280  O   GLU A 548     -21.864   1.134 -38.843  1.00 53.02           O  
ATOM   4281  CG  GLU A 548     -24.139   1.150 -35.189  1.00 53.02           C  
ATOM   4282  CD  GLU A 548     -25.492   0.440 -35.261  1.00 53.02           C  
ATOM   4283  OE1 GLU A 548     -25.547  -0.700 -34.736  1.00 53.02           O  
ATOM   4284  OE2 GLU A 548     -26.443   1.010 -35.825  1.00 53.02           O  
ATOM   4285  N   ASN A 549     -19.940   0.742 -37.781  1.00 53.47           N  
ATOM   4286  CA  ASN A 549     -19.226   0.265 -38.979  1.00 53.47           C  
ATOM   4287  C   ASN A 549     -18.382  -1.004 -38.750  1.00 53.47           C  
ATOM   4288  CB  ASN A 549     -18.429   1.431 -39.591  1.00 53.47           C  
ATOM   4289  O   ASN A 549     -17.949  -1.637 -39.708  1.00 53.47           O  
ATOM   4290  CG  ASN A 549     -19.290   2.241 -40.550  1.00 53.47           C  
ATOM   4291  ND2 ASN A 549     -19.447   3.526 -40.335  1.00 53.47           N  
ATOM   4292  OD1 ASN A 549     -19.807   1.726 -41.526  1.00 53.47           O  
ATOM   4293  N   LEU A 550     -18.209  -1.444 -37.497  1.00 51.15           N  
ATOM   4294  CA  LEU A 550     -17.487  -2.679 -37.139  1.00 51.15           C  
ATOM   4295  C   LEU A 550     -18.395  -3.914 -36.958  1.00 51.15           C  
ATOM   4296  CB  LEU A 550     -16.574  -2.400 -35.925  1.00 51.15           C  
ATOM   4297  O   LEU A 550     -17.926  -4.953 -36.508  1.00 51.15           O  
ATOM   4298  CG  LEU A 550     -15.282  -1.649 -36.301  1.00 51.15           C  
ATOM   4299  CD1 LEU A 550     -14.609  -1.103 -35.043  1.00 51.15           C  
ATOM   4300  CD2 LEU A 550     -14.276  -2.563 -37.010  1.00 51.15           C  
ATOM   4301  N   LYS A 551     -19.684  -3.823 -37.323  1.00 55.68           N  
ATOM   4302  CA  LYS A 551     -20.655  -4.941 -37.277  1.00 55.68           C  
ATOM   4303  C   LYS A 551     -20.819  -5.692 -38.609  1.00 55.68           C  
ATOM   4304  CB  LYS A 551     -22.016  -4.455 -36.750  1.00 55.68           C  
ATOM   4305  O   LYS A 551     -21.588  -6.643 -38.675  1.00 55.68           O  
ATOM   4306  CG  LYS A 551     -21.984  -4.009 -35.280  1.00 55.68           C  
ATOM   4307  CD  LYS A 551     -23.398  -3.602 -34.846  1.00 55.68           C  
ATOM   4308  CE  LYS A 551     -23.423  -3.092 -33.403  1.00 55.68           C  
ATOM   4309  NZ  LYS A 551     -24.774  -2.593 -33.054  1.00 55.68           N  
ATOM   4310  N   ASN A 552     -20.087  -5.302 -39.655  1.00 56.61           N  
ATOM   4311  CA  ASN A 552     -20.101  -5.991 -40.956  1.00 56.61           C  
ATOM   4312  C   ASN A 552     -19.302  -7.314 -40.950  1.00 56.61           C  
ATOM   4313  CB  ASN A 552     -19.651  -5.001 -42.048  1.00 56.61           C  
ATOM   4314  O   ASN A 552     -19.219  -8.010 -41.962  1.00 56.61           O  
ATOM   4315  CG  ASN A 552     -20.666  -3.891 -42.278  1.00 56.61           C  
ATOM   4316  ND2 ASN A 552     -20.247  -2.754 -42.780  1.00 56.61           N  
ATOM   4317  OD1 ASN A 552     -21.844  -4.020 -42.001  1.00 56.61           O  
ATOM   4318  N   SER A 553     -18.724  -7.685 -39.808  1.00 54.51           N  
ATOM   4319  CA  SER A 553     -18.104  -8.979 -39.554  1.00 54.51           C  
ATOM   4320  C   SER A 553     -19.153 -10.077 -39.306  1.00 54.51           C  
ATOM   4321  CB  SER A 553     -17.106  -8.860 -38.388  1.00 54.51           C  
ATOM   4322  O   SER A 553     -19.608 -10.295 -38.189  1.00 54.51           O  
ATOM   4323  OG  SER A 553     -17.551  -7.917 -37.427  1.00 54.51           O  
ATOM   4324  N   LEU A 554     -19.403 -10.856 -40.365  1.00 50.54           N  
ATOM   4325  CA  LEU A 554     -19.761 -12.284 -40.306  1.00 50.54           C  
ATOM   4326  C   LEU A 554     -21.187 -12.657 -39.837  1.00 50.54           C  
ATOM   4327  CB  LEU A 554     -18.665 -13.057 -39.529  1.00 50.54           C  
ATOM   4328  O   LEU A 554     -21.371 -13.231 -38.766  1.00 50.54           O  
ATOM   4329  CG  LEU A 554     -17.212 -12.822 -39.988  1.00 50.54           C  
ATOM   4330  CD1 LEU A 554     -16.243 -13.495 -39.018  1.00 50.54           C  
ATOM   4331  CD2 LEU A 554     -16.962 -13.372 -41.393  1.00 50.54           C  
ATOM   4332  N   SER A 555     -22.182 -12.444 -40.709  1.00 58.04           N  
ATOM   4333  CA  SER A 555     -23.146 -13.468 -41.210  1.00 58.04           C  
ATOM   4334  C   SER A 555     -24.526 -12.870 -41.566  1.00 58.04           C  
ATOM   4335  CB  SER A 555     -23.378 -14.688 -40.294  1.00 58.04           C  
ATOM   4336  O   SER A 555     -25.050 -12.042 -40.813  1.00 58.04           O  
ATOM   4337  OG  SER A 555     -23.788 -14.310 -38.999  1.00 58.04           O  
ATOM   4338  N   PRO A 556     -25.161 -13.274 -42.688  1.00 58.19           N  
ATOM   4339  CA  PRO A 556     -26.537 -12.885 -43.000  1.00 58.19           C  
ATOM   4340  C   PRO A 556     -27.544 -13.415 -41.969  1.00 58.19           C  
ATOM   4341  CB  PRO A 556     -26.836 -13.441 -44.399  1.00 58.19           C  
ATOM   4342  O   PRO A 556     -27.439 -14.545 -41.495  1.00 58.19           O  
ATOM   4343  CG  PRO A 556     -25.451 -13.626 -45.014  1.00 58.19           C  
ATOM   4344  CD  PRO A 556     -24.608 -14.029 -43.806  1.00 58.19           C  
ATOM   4345  N   ALA A 557     -28.576 -12.623 -41.663  1.00 55.84           N  
ATOM   4346  CA  ALA A 557     -29.592 -12.989 -40.669  1.00 55.84           C  
ATOM   4347  C   ALA A 557     -30.386 -14.268 -41.020  1.00 55.84           C  
ATOM   4348  CB  ALA A 557     -30.522 -11.786 -40.473  1.00 55.84           C  
ATOM   4349  O   ALA A 557     -30.919 -14.911 -40.121  1.00 55.84           O  
ATOM   4350  N   THR A 558     -30.419 -14.657 -42.298  1.00 64.24           N  
ATOM   4351  CA  THR A 558     -31.097 -15.852 -42.830  1.00 64.24           C  
ATOM   4352  C   THR A 558     -30.469 -17.192 -42.431  1.00 64.24           C  
ATOM   4353  CB  THR A 558     -31.169 -15.776 -44.368  1.00 64.24           C  
ATOM   4354  O   THR A 558     -31.072 -18.222 -42.703  1.00 64.24           O  
ATOM   4355  CG2 THR A 558     -32.291 -14.852 -44.835  1.00 64.24           C  
ATOM   4356  OG1 THR A 558     -29.969 -15.248 -44.903  1.00 64.24           O  
ATOM   4357  N   GLN A 559     -29.297 -17.216 -41.783  1.00 57.24           N  
ATOM   4358  CA  GLN A 559     -28.640 -18.457 -41.326  1.00 57.24           C  
ATOM   4359  C   GLN A 559     -28.762 -18.715 -39.812  1.00 57.24           C  
ATOM   4360  CB  GLN A 559     -27.183 -18.486 -41.817  1.00 57.24           C  
ATOM   4361  O   GLN A 559     -28.090 -19.588 -39.265  1.00 57.24           O  
ATOM   4362  CG  GLN A 559     -27.118 -18.687 -43.338  1.00 57.24           C  
ATOM   4363  CD  GLN A 559     -25.686 -18.839 -43.836  1.00 57.24           C  
ATOM   4364  NE2 GLN A 559     -25.423 -19.772 -44.724  1.00 57.24           N  
ATOM   4365  OE1 GLN A 559     -24.782 -18.109 -43.459  1.00 57.24           O  
ATOM   4366  N   ARG A 560     -29.616 -17.970 -39.103  1.00 56.16           N  
ATOM   4367  CA  ARG A 560     -29.836 -18.162 -37.662  1.00 56.16           C  
ATOM   4368  C   ARG A 560     -30.868 -19.272 -37.427  1.00 56.16           C  
ATOM   4369  CB  ARG A 560     -30.230 -16.821 -37.015  1.00 56.16           C  
ATOM   4370  O   ARG A 560     -32.059 -18.976 -37.375  1.00 56.16           O  
ATOM   4371  CG  ARG A 560     -29.087 -15.800 -37.124  1.00 56.16           C  
ATOM   4372  CD  ARG A 560     -29.471 -14.448 -36.521  1.00 56.16           C  
ATOM   4373  NE  ARG A 560     -28.391 -13.466 -36.745  1.00 56.16           N  
ATOM   4374  NH1 ARG A 560     -29.545 -11.574 -36.157  1.00 56.16           N  
ATOM   4375  NH2 ARG A 560     -27.450 -11.409 -36.933  1.00 56.16           N  
ATOM   4376  CZ  ARG A 560     -28.467 -12.157 -36.606  1.00 56.16           C  
ATOM   4377  N   LYS A 561     -30.413 -20.530 -37.272  1.00 52.67           N  
ATOM   4378  CA  LYS A 561     -31.247 -21.636 -36.741  1.00 52.67           C  
ATOM   4379  C   LYS A 561     -31.884 -21.140 -35.428  1.00 52.67           C  
ATOM   4380  CB  LYS A 561     -30.431 -22.954 -36.538  1.00 52.67           C  
ATOM   4381  O   LYS A 561     -31.183 -20.563 -34.591  1.00 52.67           O  
ATOM   4382  CG  LYS A 561     -31.106 -24.236 -37.103  1.00 52.67           C  
ATOM   4383  CD  LYS A 561     -30.494 -25.587 -36.626  1.00 52.67           C  
ATOM   4384  CE  LYS A 561     -31.186 -26.832 -37.249  1.00 52.67           C  
ATOM   4385  NZ  LYS A 561     -30.981 -28.120 -36.504  1.00 52.67           N  
ATOM   4386  N   MET A 562     -33.198 -21.298 -35.279  1.00 49.68           N  
ATOM   4387  CA  MET A 562     -33.906 -20.911 -34.056  1.00 49.68           C  
ATOM   4388  C   MET A 562     -33.409 -21.783 -32.901  1.00 49.68           C  
ATOM   4389  CB  MET A 562     -35.426 -21.047 -34.243  1.00 49.68           C  
ATOM   4390  O   MET A 562     -33.345 -23.002 -33.017  1.00 49.68           O  
ATOM   4391  CG  MET A 562     -36.005 -19.924 -35.117  1.00 49.68           C  
ATOM   4392  SD  MET A 562     -36.345 -18.357 -34.256  1.00 49.68           S  
ATOM   4393  CE  MET A 562     -37.883 -18.842 -33.414  1.00 49.68           C  
ATOM   4394  N   GLY A 563     -33.001 -21.150 -31.802  1.00 53.30           N  
ATOM   4395  CA  GLY A 563     -32.660 -21.852 -30.570  1.00 53.30           C  
ATOM   4396  C   GLY A 563     -33.896 -21.955 -29.694  1.00 53.30           C  
ATOM   4397  O   GLY A 563     -34.061 -21.118 -28.803  1.00 53.30           O  
ATOM   4398  N   ASP A 564     -34.756 -22.940 -29.956  1.00 48.90           N  
ATOM   4399  CA  ASP A 564     -36.014 -23.135 -29.230  1.00 48.90           C  
ATOM   4400  C   ASP A 564     -35.783 -23.622 -27.795  1.00 48.90           C  
ATOM   4401  CB  ASP A 564     -36.999 -23.991 -30.044  1.00 48.90           C  
ATOM   4402  O   ASP A 564     -35.897 -24.790 -27.440  1.00 48.90           O  
ATOM   4403  CG  ASP A 564     -37.713 -23.098 -31.063  1.00 48.90           C  
ATOM   4404  OD1 ASP A 564     -38.412 -22.164 -30.600  1.00 48.90           O  
ATOM   4405  OD2 ASP A 564     -37.455 -23.244 -32.276  1.00 48.90           O  
ATOM   4406  N   LYS A 565     -35.467 -22.663 -26.921  1.00 54.19           N  
ATOM   4407  CA  LYS A 565     -35.566 -22.836 -25.473  1.00 54.19           C  
ATOM   4408  C   LYS A 565     -36.980 -22.508 -25.026  1.00 54.19           C  
ATOM   4409  CB  LYS A 565     -34.483 -22.041 -24.735  1.00 54.19           C  
ATOM   4410  O   LYS A 565     -37.277 -21.368 -24.659  1.00 54.19           O  
ATOM   4411  CG  LYS A 565     -33.120 -22.694 -24.996  1.00 54.19           C  
ATOM   4412  CD  LYS A 565     -32.068 -22.277 -23.967  1.00 54.19           C  
ATOM   4413  CE  LYS A 565     -30.833 -23.147 -24.217  1.00 54.19           C  
ATOM   4414  NZ  LYS A 565     -29.867 -23.085 -23.095  1.00 54.19           N  
ATOM   4415  N   VAL A 566     -37.826 -23.536 -25.028  1.00 52.01           N  
ATOM   4416  CA  VAL A 566     -39.151 -23.528 -24.400  1.00 52.01           C  
ATOM   4417  C   VAL A 566     -38.982 -23.373 -22.883  1.00 52.01           C  
ATOM   4418  CB  VAL A 566     -39.958 -24.790 -24.780  1.00 52.01           C  
ATOM   4419  O   VAL A 566     -38.917 -24.336 -22.128  1.00 52.01           O  
ATOM   4420  CG1 VAL A 566     -41.381 -24.730 -24.204  1.00 52.01           C  
ATOM   4421  CG2 VAL A 566     -40.088 -24.925 -26.304  1.00 52.01           C  
ATOM   4422  N   LEU A 567     -38.856 -22.126 -22.428  1.00 50.73           N  
ATOM   4423  CA  LEU A 567     -38.925 -21.778 -21.009  1.00 50.73           C  
ATOM   4424  C   LEU A 567     -40.397 -21.727 -20.560  1.00 50.73           C  
ATOM   4425  CB  LEU A 567     -38.179 -20.456 -20.751  1.00 50.73           C  
ATOM   4426  O   LEU A 567     -41.250 -21.296 -21.346  1.00 50.73           O  
ATOM   4427  CG  LEU A 567     -36.647 -20.562 -20.883  1.00 50.73           C  
ATOM   4428  CD1 LEU A 567     -36.026 -19.169 -20.752  1.00 50.73           C  
ATOM   4429  CD2 LEU A 567     -36.021 -21.448 -19.801  1.00 50.73           C  
ATOM   4430  N   PRO A 568     -40.710 -22.135 -19.313  1.00 51.92           N  
ATOM   4431  CA  PRO A 568     -42.082 -22.327 -18.846  1.00 51.92           C  
ATOM   4432  C   PRO A 568     -42.946 -21.074 -19.031  1.00 51.92           C  
ATOM   4433  CB  PRO A 568     -41.980 -22.775 -17.382  1.00 51.92           C  
ATOM   4434  O   PRO A 568     -42.561 -19.952 -18.697  1.00 51.92           O  
ATOM   4435  CG  PRO A 568     -40.577 -22.342 -16.959  1.00 51.92           C  
ATOM   4436  CD  PRO A 568     -39.779 -22.488 -18.252  1.00 51.92           C  
ATOM   4437  N   ALA A 569     -44.143 -21.270 -19.586  1.00 54.26           N  
ATOM   4438  CA  ALA A 569     -44.890 -20.215 -20.268  1.00 54.26           C  
ATOM   4439  C   ALA A 569     -45.483 -19.102 -19.371  1.00 54.26           C  
ATOM   4440  CB  ALA A 569     -45.964 -20.896 -21.130  1.00 54.26           C  
ATOM   4441  O   ALA A 569     -46.046 -18.148 -19.911  1.00 54.26           O  
ATOM   4442  N   GLN A 570     -45.372 -19.192 -18.037  1.00 54.31           N  
ATOM   4443  CA  GLN A 570     -46.118 -18.345 -17.091  1.00 54.31           C  
ATOM   4444  C   GLN A 570     -45.353 -17.165 -16.459  1.00 54.31           C  
ATOM   4445  CB  GLN A 570     -46.776 -19.228 -16.016  1.00 54.31           C  
ATOM   4446  O   GLN A 570     -45.997 -16.193 -16.072  1.00 54.31           O  
ATOM   4447  CG  GLN A 570     -48.061 -19.885 -16.548  1.00 54.31           C  
ATOM   4448  CD  GLN A 570     -48.778 -20.693 -15.472  1.00 54.31           C  
ATOM   4449  NE2 GLN A 570     -50.037 -20.433 -15.196  1.00 54.31           N  
ATOM   4450  OE1 GLN A 570     -48.216 -21.575 -14.854  1.00 54.31           O  
ATOM   4451  N   GLU A 571     -44.015 -17.149 -16.406  1.00 54.61           N  
ATOM   4452  CA  GLU A 571     -43.271 -16.031 -15.771  1.00 54.61           C  
ATOM   4453  C   GLU A 571     -42.995 -14.829 -16.697  1.00 54.61           C  
ATOM   4454  CB  GLU A 571     -42.004 -16.520 -15.059  1.00 54.61           C  
ATOM   4455  O   GLU A 571     -42.285 -13.887 -16.341  1.00 54.61           O  
ATOM   4456  CG  GLU A 571     -42.330 -17.332 -13.796  1.00 54.61           C  
ATOM   4457  CD  GLU A 571     -41.234 -17.140 -12.740  1.00 54.61           C  
ATOM   4458  OE1 GLU A 571     -41.583 -16.716 -11.616  1.00 54.61           O  
ATOM   4459  OE2 GLU A 571     -40.050 -17.346 -13.092  1.00 54.61           O  
ATOM   4460  N   LYS A 572     -43.612 -14.796 -17.883  1.00 61.57           N  
ATOM   4461  CA  LYS A 572     -43.457 -13.700 -18.857  1.00 61.57           C  
ATOM   4462  C   LYS A 572     -43.864 -12.321 -18.321  1.00 61.57           C  
ATOM   4463  CB  LYS A 572     -44.240 -14.043 -20.134  1.00 61.57           C  
ATOM   4464  O   LYS A 572     -43.415 -11.318 -18.863  1.00 61.57           O  
ATOM   4465  CG  LYS A 572     -43.512 -15.126 -20.945  1.00 61.57           C  
ATOM   4466  CD  LYS A 572     -44.287 -15.509 -22.209  1.00 61.57           C  
ATOM   4467  CE  LYS A 572     -43.504 -16.593 -22.960  1.00 61.57           C  
ATOM   4468  NZ  LYS A 572     -44.272 -17.132 -24.108  1.00 61.57           N  
ATOM   4469  N   ASN A 573     -44.669 -12.251 -17.258  1.00 80.57           N  
ATOM   4470  CA  ASN A 573     -45.365 -11.042 -16.815  1.00 80.57           C  
ATOM   4471  C   ASN A 573     -44.458  -9.799 -16.658  1.00 80.57           C  
ATOM   4472  CB  ASN A 573     -46.140 -11.387 -15.526  1.00 80.57           C  
ATOM   4473  O   ASN A 573     -44.713  -8.785 -17.296  1.00 80.57           O  
ATOM   4474  CG  ASN A 573     -47.249 -10.401 -15.198  1.00 80.57           C  
ATOM   4475  ND2 ASN A 573     -47.836 -10.510 -14.030  1.00 80.57           N  
ATOM   4476  OD1 ASN A 573     -47.621  -9.540 -15.976  1.00 80.57           O  
ATOM   4477  N   SER A 574     -43.368  -9.854 -15.883  1.00 88.72           N  
ATOM   4478  CA  SER A 574     -42.516  -8.669 -15.646  1.00 88.72           C  
ATOM   4479  C   SER A 574     -41.701  -8.252 -16.879  1.00 88.72           C  
ATOM   4480  CB  SER A 574     -41.590  -8.918 -14.451  1.00 88.72           C  
ATOM   4481  O   SER A 574     -41.594  -7.063 -17.188  1.00 88.72           O  
ATOM   4482  OG  SER A 574     -40.741 -10.018 -14.718  1.00 88.72           O  
ATOM   4483  N   ARG A 575     -41.159  -9.225 -17.624  1.00 90.02           N  
ATOM   4484  CA  ARG A 575     -40.391  -8.983 -18.853  1.00 90.02           C  
ATOM   4485  C   ARG A 575     -41.279  -8.459 -19.978  1.00 90.02           C  
ATOM   4486  CB  ARG A 575     -39.656 -10.272 -19.256  1.00 90.02           C  
ATOM   4487  O   ARG A 575     -40.891  -7.510 -20.655  1.00 90.02           O  
ATOM   4488  CG  ARG A 575     -38.828 -10.083 -20.536  1.00 90.02           C  
ATOM   4489  CD  ARG A 575     -38.074 -11.367 -20.891  1.00 90.02           C  
ATOM   4490  NE  ARG A 575     -37.426 -11.255 -22.213  1.00 90.02           N  
ATOM   4491  NH1 ARG A 575     -35.352 -10.523 -21.542  1.00 90.02           N  
ATOM   4492  NH2 ARG A 575     -35.765 -10.850 -23.711  1.00 90.02           N  
ATOM   4493  CZ  ARG A 575     -36.189 -10.877 -22.479  1.00 90.02           C  
ATOM   4494  N   ASP A 576     -42.463  -9.031 -20.161  1.00 88.89           N  
ATOM   4495  CA  ASP A 576     -43.375  -8.634 -21.229  1.00 88.89           C  
ATOM   4496  C   ASP A 576     -44.167  -7.374 -20.870  1.00 88.89           C  
ATOM   4497  CB  ASP A 576     -44.256  -9.809 -21.686  1.00 88.89           C  
ATOM   4498  O   ASP A 576     -44.474  -6.613 -21.785  1.00 88.89           O  
ATOM   4499  CG  ASP A 576     -43.488 -10.869 -22.499  1.00 88.89           C  
ATOM   4500  OD1 ASP A 576     -42.280 -10.664 -22.774  1.00 88.89           O  
ATOM   4501  OD2 ASP A 576     -44.132 -11.856 -22.913  1.00 88.89           O  
ATOM   4502  N   GLN A 577     -44.380  -7.058 -19.583  1.00 90.78           N  
ATOM   4503  CA  GLN A 577     -44.762  -5.707 -19.145  1.00 90.78           C  
ATOM   4504  C   GLN A 577     -43.676  -4.683 -19.484  1.00 90.78           C  
ATOM   4505  CB  GLN A 577     -45.034  -5.639 -17.635  1.00 90.78           C  
ATOM   4506  O   GLN A 577     -43.996  -3.646 -20.055  1.00 90.78           O  
ATOM   4507  CG  GLN A 577     -46.432  -6.128 -17.232  1.00 90.78           C  
ATOM   4508  CD  GLN A 577     -46.649  -6.010 -15.725  1.00 90.78           C  
ATOM   4509  NE2 GLN A 577     -47.392  -6.900 -15.115  1.00 90.78           N  
ATOM   4510  OE1 GLN A 577     -46.165  -5.110 -15.059  1.00 90.78           O  
ATOM   4511  N   LEU A 578     -42.395  -4.961 -19.205  1.00 93.23           N  
ATOM   4512  CA  LEU A 578     -41.296  -4.059 -19.573  1.00 93.23           C  
ATOM   4513  C   LEU A 578     -41.208  -3.869 -21.097  1.00 93.23           C  
ATOM   4514  CB  LEU A 578     -39.983  -4.589 -18.968  1.00 93.23           C  
ATOM   4515  O   LEU A 578     -41.090  -2.742 -21.575  1.00 93.23           O  
ATOM   4516  CG  LEU A 578     -38.726  -3.784 -19.354  1.00 93.23           C  
ATOM   4517  CD1 LEU A 578     -38.787  -2.329 -18.887  1.00 93.23           C  
ATOM   4518  CD2 LEU A 578     -37.489  -4.437 -18.737  1.00 93.23           C  
ATOM   4519  N   LEU A 579     -41.321  -4.946 -21.877  1.00 93.48           N  
ATOM   4520  CA  LEU A 579     -41.335  -4.868 -23.340  1.00 93.48           C  
ATOM   4521  C   LEU A 579     -42.614  -4.198 -23.873  1.00 93.48           C  
ATOM   4522  CB  LEU A 579     -41.124  -6.271 -23.938  1.00 93.48           C  
ATOM   4523  O   LEU A 579     -42.545  -3.495 -24.877  1.00 93.48           O  
ATOM   4524  CG  LEU A 579     -39.720  -6.866 -23.697  1.00 93.48           C  
ATOM   4525  CD1 LEU A 579     -39.691  -8.330 -24.135  1.00 93.48           C  
ATOM   4526  CD2 LEU A 579     -38.635  -6.125 -24.484  1.00 93.48           C  
ATOM   4527  N   ALA A 580     -43.769  -4.353 -23.218  1.00 90.25           N  
ATOM   4528  CA  ALA A 580     -44.998  -3.635 -23.558  1.00 90.25           C  
ATOM   4529  C   ALA A 580     -44.890  -2.141 -23.237  1.00 90.25           C  
ATOM   4530  CB  ALA A 580     -46.198  -4.275 -22.848  1.00 90.25           C  
ATOM   4531  O   ALA A 580     -45.257  -1.328 -24.081  1.00 90.25           O  
ATOM   4532  N   ALA A 581     -44.313  -1.781 -22.089  1.00 91.19           N  
ATOM   4533  CA  ALA A 581     -44.004  -0.405 -21.728  1.00 91.19           C  
ATOM   4534  C   ALA A 581     -43.090   0.223 -22.789  1.00 91.19           C  
ATOM   4535  CB  ALA A 581     -43.396  -0.369 -20.321  1.00 91.19           C  
ATOM   4536  O   ALA A 581     -43.477   1.218 -23.393  1.00 91.19           O  
ATOM   4537  N   ILE A 582     -41.969  -0.426 -23.131  1.00 93.45           N  
ATOM   4538  CA  ILE A 582     -41.047   0.020 -24.192  1.00 93.45           C  
ATOM   4539  C   ILE A 582     -41.754   0.155 -25.555  1.00 93.45           C  
ATOM   4540  CB  ILE A 582     -39.817  -0.922 -24.254  1.00 93.45           C  
ATOM   4541  O   ILE A 582     -41.527   1.144 -26.246  1.00 93.45           O  
ATOM   4542  CG1 ILE A 582     -38.945  -0.753 -22.985  1.00 93.45           C  
ATOM   4543  CG2 ILE A 582     -38.954  -0.666 -25.506  1.00 93.45           C  
ATOM   4544  CD1 ILE A 582     -37.926  -1.882 -22.771  1.00 93.45           C  
ATOM   4545  N   ARG A 583     -42.641  -0.780 -25.936  1.00 91.88           N  
ATOM   4546  CA  ARG A 583     -43.458  -0.687 -27.168  1.00 91.88           C  
ATOM   4547  C   ARG A 583     -44.498   0.443 -27.129  1.00 91.88           C  
ATOM   4548  CB  ARG A 583     -44.165  -2.026 -27.450  1.00 91.88           C  
ATOM   4549  O   ARG A 583     -44.833   0.982 -28.177  1.00 91.88           O  
ATOM   4550  CG  ARG A 583     -43.231  -3.116 -28.005  1.00 91.88           C  
ATOM   4551  CD  ARG A 583     -43.962  -4.448 -28.260  1.00 91.88           C  
ATOM   4552  NE  ARG A 583     -44.552  -5.033 -27.032  1.00 91.88           N  
ATOM   4553  NH1 ARG A 583     -43.326  -6.982 -26.880  1.00 91.88           N  
ATOM   4554  NH2 ARG A 583     -44.889  -6.562 -25.366  1.00 91.88           N  
ATOM   4555  CZ  ARG A 583     -44.253  -6.180 -26.437  1.00 91.88           C  
ATOM   4556  N   SER A 584     -45.022   0.783 -25.951  1.00 89.51           N  
ATOM   4557  CA  SER A 584     -45.982   1.881 -25.749  1.00 89.51           C  
ATOM   4558  C   SER A 584     -45.312   3.251 -25.585  1.00 89.51           C  
ATOM   4559  CB  SER A 584     -46.870   1.576 -24.537  1.00 89.51           C  
ATOM   4560  O   SER A 584     -45.957   4.289 -25.754  1.00 89.51           O  
ATOM   4561  OG  SER A 584     -46.188   1.782 -23.313  1.00 89.51           O  
ATOM   4562  N   SER A 585     -44.021   3.266 -25.246  1.00 92.52           N  
ATOM   4563  CA  SER A 585     -43.249   4.481 -25.046  1.00 92.52           C  
ATOM   4564  C   SER A 585     -42.849   5.134 -26.358  1.00 92.52           C  
ATOM   4565  CB  SER A 585     -42.028   4.246 -24.151  1.00 92.52           C  
ATOM   4566  O   SER A 585     -42.522   4.490 -27.351  1.00 92.52           O  
ATOM   4567  OG  SER A 585     -42.421   4.214 -22.793  1.00 92.52           O  
ATOM   4568  N   ASN A 586     -42.854   6.463 -26.354  1.00 90.41           N  
ATOM   4569  CA  ASN A 586     -42.427   7.270 -27.486  1.00 90.41           C  
ATOM   4570  C   ASN A 586     -41.701   8.531 -26.999  1.00 90.41           C  
ATOM   4571  CB  ASN A 586     -43.645   7.545 -28.396  1.00 90.41           C  
ATOM   4572  O   ASN A 586     -41.765   8.898 -25.825  1.00 90.41           O  
ATOM   4573  CG  ASN A 586     -44.725   8.420 -27.780  1.00 90.41           C  
ATOM   4574  ND2 ASN A 586     -45.963   8.246 -28.170  1.00 90.41           N  
ATOM   4575  OD1 ASN A 586     -44.474   9.318 -26.998  1.00 90.41           O  
ATOM   4576  N   LEU A 587     -41.050   9.241 -27.923  1.00 88.03           N  
ATOM   4577  CA  LEU A 587     -40.298  10.459 -27.607  1.00 88.03           C  
ATOM   4578  C   LEU A 587     -41.173  11.583 -27.003  1.00 88.03           C  
ATOM   4579  CB  LEU A 587     -39.580  10.927 -28.890  1.00 88.03           C  
ATOM   4580  O   LEU A 587     -40.639  12.495 -26.382  1.00 88.03           O  
ATOM   4581  CG  LEU A 587     -38.299  11.742 -28.624  1.00 88.03           C  
ATOM   4582  CD1 LEU A 587     -37.134  10.827 -28.238  1.00 88.03           C  
ATOM   4583  CD2 LEU A 587     -37.892  12.502 -29.885  1.00 88.03           C  
ATOM   4584  N   LYS A 588     -42.508  11.521 -27.151  1.00 86.25           N  
ATOM   4585  CA  LYS A 588     -43.454  12.501 -26.584  1.00 86.25           C  
ATOM   4586  C   LYS A 588     -43.689  12.303 -25.079  1.00 86.25           C  
ATOM   4587  CB  LYS A 588     -44.809  12.486 -27.325  1.00 86.25           C  
ATOM   4588  O   LYS A 588     -44.186  13.221 -24.438  1.00 86.25           O  
ATOM   4589  CG  LYS A 588     -44.738  12.494 -28.863  1.00 86.25           C  
ATOM   4590  CD  LYS A 588     -46.155  12.472 -29.461  1.00 86.25           C  
ATOM   4591  CE  LYS A 588     -46.114  12.461 -30.996  1.00 86.25           C  
ATOM   4592  NZ  LYS A 588     -47.479  12.414 -31.586  1.00 86.25           N  
ATOM   4593  N   GLN A 589     -43.344  11.137 -24.521  1.00 86.14           N  
ATOM   4594  CA  GLN A 589     -43.373  10.880 -23.072  1.00 86.14           C  
ATOM   4595  C   GLN A 589     -42.139  11.441 -22.346  1.00 86.14           C  
ATOM   4596  CB  GLN A 589     -43.477   9.370 -22.808  1.00 86.14           C  
ATOM   4597  O   GLN A 589     -42.158  11.589 -21.126  1.00 86.14           O  
ATOM   4598  CG  GLN A 589     -44.821   8.758 -23.238  1.00 86.14           C  
ATOM   4599  CD  GLN A 589     -44.850   7.239 -23.082  1.00 86.14           C  
ATOM   4600  NE2 GLN A 589     -45.927   6.592 -23.466  1.00 86.14           N  
ATOM   4601  OE1 GLN A 589     -43.892   6.598 -22.675  1.00 86.14           O  
ATOM   4602  N   LEU A 590     -41.061  11.762 -23.071  1.00 89.19           N  
ATOM   4603  CA  LEU A 590     -39.881  12.391 -22.483  1.00 89.19           C  
ATOM   4604  C   LEU A 590     -40.138  13.881 -22.240  1.00 89.19           C  
ATOM   4605  CB  LEU A 590     -38.643  12.176 -23.371  1.00 89.19           C  
ATOM   4606  O   LEU A 590     -40.754  14.564 -23.060  1.00 89.19           O  
ATOM   4607  CG  LEU A 590     -38.288  10.707 -23.667  1.00 89.19           C  
ATOM   4608  CD1 LEU A 590     -36.979  10.662 -24.453  1.00 89.19           C  
ATOM   4609  CD2 LEU A 590     -38.106   9.867 -22.401  1.00 89.19           C  
ATOM   4610  N   LYS A 591     -39.606  14.417 -21.134  1.00 89.83           N  
ATOM   4611  CA  LYS A 591     -39.620  15.862 -20.880  1.00 89.83           C  
ATOM   4612  C   LYS A 591     -38.857  16.566 -22.004  1.00 89.83           C  
ATOM   4613  CB  LYS A 591     -39.031  16.167 -19.493  1.00 89.83           C  
ATOM   4614  O   LYS A 591     -37.648  16.391 -22.135  1.00 89.83           O  
ATOM   4615  CG  LYS A 591     -39.129  17.665 -19.159  1.00 89.83           C  
ATOM   4616  CD  LYS A 591     -38.612  17.964 -17.746  1.00 89.83           C  
ATOM   4617  CE  LYS A 591     -38.753  19.463 -17.453  1.00 89.83           C  
ATOM   4618  NZ  LYS A 591     -38.280  19.809 -16.088  1.00 89.83           N  
ATOM   4619  N   LYS A 592     -39.567  17.360 -22.807  1.00 86.31           N  
ATOM   4620  CA  LYS A 592     -38.989  18.100 -23.933  1.00 86.31           C  
ATOM   4621  C   LYS A 592     -37.930  19.083 -23.418  1.00 86.31           C  
ATOM   4622  CB  LYS A 592     -40.123  18.788 -24.714  1.00 86.31           C  
ATOM   4623  O   LYS A 592     -38.229  19.930 -22.580  1.00 86.31           O  
ATOM   4624  CG  LYS A 592     -39.698  19.227 -26.123  1.00 86.31           C  
ATOM   4625  CD  LYS A 592     -40.856  19.950 -26.827  1.00 86.31           C  
ATOM   4626  CE  LYS A 592     -40.468  20.326 -28.262  1.00 86.31           C  
ATOM   4627  NZ  LYS A 592     -41.448  21.265 -28.865  1.00 86.31           N  
ATOM   4628  N   VAL A 593     -36.709  18.956 -23.929  1.00 86.05           N  
ATOM   4629  CA  VAL A 593     -35.589  19.880 -23.707  1.00 86.05           C  
ATOM   4630  C   VAL A 593     -35.213  20.463 -25.062  1.00 86.05           C  
ATOM   4631  CB  VAL A 593     -34.391  19.172 -23.038  1.00 86.05           C  
ATOM   4632  O   VAL A 593     -35.187  19.739 -26.059  1.00 86.05           O  
ATOM   4633  CG1 VAL A 593     -33.197  20.114 -22.837  1.00 86.05           C  
ATOM   4634  CG2 VAL A 593     -34.775  18.626 -21.655  1.00 86.05           C  
ATOM   4635  N   GLU A 594     -34.961  21.766 -25.119  1.00 82.70           N  
ATOM   4636  CA  GLU A 594     -34.518  22.410 -26.352  1.00 82.70           C  
ATOM   4637  C   GLU A 594     -33.027  22.148 -26.569  1.00 82.70           C  
ATOM   4638  CB  GLU A 594     -34.858  23.907 -26.357  1.00 82.70           C  
ATOM   4639  O   GLU A 594     -32.197  22.455 -25.717  1.00 82.70           O  
ATOM   4640  CG  GLU A 594     -36.375  24.109 -26.213  1.00 82.70           C  
ATOM   4641  CD  GLU A 594     -36.839  25.503 -26.648  1.00 82.70           C  
ATOM   4642  OE1 GLU A 594     -37.941  25.551 -27.246  1.00 82.70           O  
ATOM   4643  OE2 GLU A 594     -36.100  26.478 -26.398  1.00 82.70           O  
ATOM   4644  N   VAL A 595     -32.692  21.559 -27.717  1.00 76.40           N  
ATOM   4645  CA  VAL A 595     -31.303  21.409 -28.157  1.00 76.40           C  
ATOM   4646  C   VAL A 595     -30.917  22.697 -28.893  1.00 76.40           C  
ATOM   4647  CB  VAL A 595     -31.120  20.164 -29.047  1.00 76.40           C  
ATOM   4648  O   VAL A 595     -31.594  23.036 -29.872  1.00 76.40           O  
ATOM   4649  CG1 VAL A 595     -29.651  19.976 -29.444  1.00 76.40           C  
ATOM   4650  CG2 VAL A 595     -31.574  18.887 -28.325  1.00 76.40           C  
ATOM   4651  N   PRO A 596     -29.875  23.436 -28.462  1.00 76.60           N  
ATOM   4652  CA  PRO A 596     -29.433  24.633 -29.170  1.00 76.60           C  
ATOM   4653  C   PRO A 596     -28.991  24.259 -30.590  1.00 76.60           C  
ATOM   4654  CB  PRO A 596     -28.301  25.226 -28.323  1.00 76.60           C  
ATOM   4655  O   PRO A 596     -28.211  23.327 -30.779  1.00 76.60           O  
ATOM   4656  CG  PRO A 596     -27.753  24.020 -27.559  1.00 76.60           C  
ATOM   4657  CD  PRO A 596     -28.994  23.158 -27.336  1.00 76.60           C  
ATOM   4658  N   LYS A 597     -29.516  24.965 -31.601  1.00 73.86           N  
ATOM   4659  CA  LYS A 597     -29.323  24.604 -33.022  1.00 73.86           C  
ATOM   4660  C   LYS A 597     -27.861  24.666 -33.475  1.00 73.86           C  
ATOM   4661  CB  LYS A 597     -30.208  25.473 -33.927  1.00 73.86           C  
ATOM   4662  O   LYS A 597     -27.488  23.929 -34.380  1.00 73.86           O  
ATOM   4663  CG  LYS A 597     -31.687  25.071 -33.834  1.00 73.86           C  
ATOM   4664  CD  LYS A 597     -32.533  25.913 -34.797  1.00 73.86           C  
ATOM   4665  CE  LYS A 597     -33.994  25.455 -34.760  1.00 73.86           C  
ATOM   4666  NZ  LYS A 597     -34.845  26.302 -35.633  1.00 73.86           N  
ATOM   4667  N   LEU A 598     -27.067  25.521 -32.836  1.00 71.15           N  
ATOM   4668  CA  LEU A 598     -25.608  25.482 -32.782  1.00 71.15           C  
ATOM   4669  C   LEU A 598     -25.180  25.969 -31.388  1.00 71.15           C  
ATOM   4670  CB  LEU A 598     -24.978  26.381 -33.871  1.00 71.15           C  
ATOM   4671  O   LEU A 598     -25.869  26.802 -30.795  1.00 71.15           O  
ATOM   4672  CG  LEU A 598     -24.962  25.786 -35.295  1.00 71.15           C  
ATOM   4673  CD1 LEU A 598     -26.076  26.369 -36.171  1.00 71.15           C  
ATOM   4674  CD2 LEU A 598     -23.635  26.090 -35.993  1.00 71.15           C  
ATOM   4675  N   LEU A 599     -24.027  25.504 -30.905  1.00 65.55           N  
ATOM   4676  CA  LEU A 599     -23.135  26.379 -30.142  1.00 65.55           C  
ATOM   4677  C   LEU A 599     -22.241  27.098 -31.164  1.00 65.55           C  
ATOM   4678  CB  LEU A 599     -22.292  25.606 -29.107  1.00 65.55           C  
ATOM   4679  O   LEU A 599     -21.855  26.484 -32.161  1.00 65.55           O  
ATOM   4680  CG  LEU A 599     -23.052  25.187 -27.832  1.00 65.55           C  
ATOM   4681  CD1 LEU A 599     -23.822  23.874 -28.003  1.00 65.55           C  
ATOM   4682  CD2 LEU A 599     -22.074  24.996 -26.671  1.00 65.55           C  
ATOM   4683  N   GLN A 600     -21.967  28.381 -30.926  1.00 58.43           N  
ATOM   4684  CA  GLN A 600     -20.924  29.137 -31.629  1.00 58.43           C  
ATOM   4685  C   GLN A 600     -19.571  28.921 -30.947  1.00 58.43           C  
ATOM   4686  CB  GLN A 600     -21.290  30.631 -31.696  1.00 58.43           C  
ATOM   4687  O   GLN A 600     -19.585  28.700 -29.713  1.00 58.43           O  
ATOM   4688  CG  GLN A 600     -22.456  30.902 -32.659  1.00 58.43           C  
ATOM   4689  CD  GLN A 600     -22.778  32.392 -32.814  1.00 58.43           C  
ATOM   4690  NE2 GLN A 600     -23.132  32.844 -33.998  1.00 58.43           N  
ATOM   4691  OE1 GLN A 600     -22.754  33.186 -31.890  1.00 58.43           O  
ATOM   4692  OXT GLN A 600     -18.566  28.981 -31.683  1.00 58.43           O  
TER    4693      GLN A 600                                                      
ENDMDL                                                                          
END                                                                             
