# Supplementary material for: PICNIC accurately predicts condensate-forming proteins regardless of their structural disorder across organisms
Source: Nat Commun. 2024 Dec 11;15:10668. doi: 10.1038/s41467-024-55089-x (PMC11634905; doi:10.1038/s41467-024-55089-x)
Supplement: Supplementary file 7 — Dataset S6 [file 41467_2024_55089_MOESM7_ESM.zip › Dataset_S6/Positive_predictions/AF-Q8N6N3-F1-model_v4.pdb]

HEADER                                            01-JUN-22                     
TITLE     ALPHAFOLD MONOMER V2.0 PREDICTION FOR UPF0690 PROTEIN C1ORF52         
TITLE    2 (Q8N6N3)                                                             
COMPND    MOL_ID: 1;                                                            
COMPND   2 MOLECULE: UPF0690 PROTEIN C1ORF52;                                   
COMPND   3 CHAIN: A                                                             
SOURCE    MOL_ID: 1;                                                            
SOURCE   2 ORGANISM_SCIENTIFIC: HOMO SAPIENS;                                   
SOURCE   3 ORGANISM_TAXID: 9606                                                 
REMARK   1                                                                      
REMARK   1 REFERENCE 1                                                          
REMARK   1  AUTH   JOHN JUMPER, RICHARD EVANS, ALEXANDER PRITZEL, TIM GREEN,    
REMARK   1  AUTH 2 MICHAEL FIGURNOV, OLAF RONNEBERGER, KATHRYN TUNYASUVUNAKOOL, 
REMARK   1  AUTH 3 RUSS BATES, AUGUSTIN ZIDEK, ANNA POTAPENKO, ALEX BRIDGLAND,  
REMARK   1  AUTH 4 CLEMENS MEYER, SIMON A A KOHL, ANDREW J BALLARD,             
REMARK   1  AUTH 5 ANDREW COWIE, BERNARDINO ROMERA-PAREDES, STANISLAV NIKOLOV,  
REMARK   1  AUTH 6 RISHUB JAIN, JONAS ADLER, TREVOR BACK, STIG PETERSEN,        
REMARK   1  AUTH 7 DAVID REIMAN, ELLEN CLANCY, MICHAL ZIELINSKI,                
REMARK   1  AUTH 8 MARTIN STEINEGGER, MICHALINA PACHOLSKA, TAMAS BERGHAMMER,    
REMARK   1  AUTH 9 DAVID SILVER, ORIOL VINYALS, ANDREW W SENIOR,                
REMARK   1  AUTH10 KORAY KAVUKCUOGLU, PUSHMEET KOHLI, DEMIS HASSABIS            
REMARK   1  TITL   HIGHLY ACCURATE PROTEIN STRUCTURE PREDICTION WITH ALPHAFOLD  
REMARK   1  REF    NATURE                        V. 596   583 2021              
REMARK   1  REFN                   ISSN 0028-0836                               
REMARK   1  PMID   34265844                                                     
REMARK   1  DOI    10.1038/s41586-021-03819-2                                   
REMARK   1                                                                      
REMARK   1 DISCLAIMERS                                                          
REMARK   1 ALPHAFOLD DATA, COPYRIGHT (2021) DEEPMIND TECHNOLOGIES LIMITED. THE  
REMARK   1 INFORMATION PROVIDED IS THEORETICAL MODELLING ONLY AND CAUTION SHOULD
REMARK   1 BE EXERCISED IN ITS USE. IT IS PROVIDED "AS-IS" WITHOUT ANY WARRANTY 
REMARK   1 OF ANY KIND, WHETHER EXPRESSED OR IMPLIED. NO WARRANTY IS GIVEN THAT 
REMARK   1 USE OF THE INFORMATION SHALL NOT INFRINGE THE RIGHTS OF ANY THIRD    
REMARK   1 PARTY. THE INFORMATION IS NOT INTENDED TO BE A SUBSTITUTE FOR        
REMARK   1 PROFESSIONAL MEDICAL ADVICE, DIAGNOSIS, OR TREATMENT, AND DOES NOT   
REMARK   1 CONSTITUTE MEDICAL OR OTHER PROFESSIONAL ADVICE. IT IS AVAILABLE FOR 
REMARK   1 ACADEMIC AND COMMERCIAL PURPOSES, UNDER CC-BY 4.0 LICENCE.           
DBREF  XXXX A    1   182  UNP    Q8N6N3   CA052_HUMAN      1    182             
SEQRES   1 A  182  MET ALA ALA GLU GLU LYS ASP PRO LEU SER TYR PHE ALA          
SEQRES   2 A  182  ALA TYR GLY SER SER SER SER GLY SER SER ASP GLU GLU          
SEQRES   3 A  182  ASP ASN ILE GLU PRO GLU GLU THR SER ARG ARG THR PRO          
SEQRES   4 A  182  ASP PRO ALA LYS SER ALA GLY GLY CYS ARG ASN LYS ALA          
SEQRES   5 A  182  GLU LYS ARG LEU PRO GLY PRO ASP GLU LEU PHE ARG SER          
SEQRES   6 A  182  VAL THR ARG PRO ALA PHE LEU TYR ASN PRO LEU ASN LYS          
SEQRES   7 A  182  GLN ILE ASP TRP GLU ARG HIS VAL VAL LYS ALA PRO GLU          
SEQRES   8 A  182  GLU PRO PRO LYS GLU PHE LYS ILE TRP LYS SER ASN TYR          
SEQRES   9 A  182  VAL PRO PRO PRO GLU THR TYR THR THR GLU LYS LYS PRO          
SEQRES  10 A  182  PRO PRO PRO GLU LEU ASP MET ALA ILE LYS TRP SER ASN          
SEQRES  11 A  182  ILE TYR GLU ASP ASN GLY ASP ASP ALA PRO GLN ASN ALA          
SEQRES  12 A  182  LYS LYS ALA ARG LEU LEU PRO GLU GLY GLU GLU THR LEU          
SEQRES  13 A  182  GLU SER ASP ASP GLU LYS ASP GLU HIS THR SER LYS LYS          
SEQRES  14 A  182  ARG LYS VAL GLU PRO GLY GLU PRO ALA LYS LYS LYS LYS          
CRYST1    1.000    1.000    1.000  90.00  90.00  90.00 P 1           1          
ORIGX1      1.000000  0.000000  0.000000        0.00000                         
ORIGX2      0.000000  1.000000  0.000000        0.00000                         
ORIGX3      0.000000  0.000000  1.000000        0.00000                         
SCALE1      1.000000  0.000000  0.000000        0.00000                         
SCALE2      0.000000  1.000000  0.000000        0.00000                         
SCALE3      0.000000  0.000000  1.000000        0.00000                         
MODEL        1                                                                  
ATOM      1  N   MET A   1      19.724  -7.596  46.074  1.00 58.76           N  
ATOM      2  CA  MET A   1      20.360  -7.065  44.849  1.00 58.76           C  
ATOM      3  C   MET A   1      19.355  -6.136  44.198  1.00 58.76           C  
ATOM      4  CB  MET A   1      20.735  -8.199  43.881  1.00 58.76           C  
ATOM      5  O   MET A   1      18.197  -6.526  44.132  1.00 58.76           O  
ATOM      6  CG  MET A   1      21.886  -9.063  44.413  1.00 58.76           C  
ATOM      7  SD  MET A   1      22.099 -10.605  43.494  1.00 58.76           S  
ATOM      8  CE  MET A   1      23.665 -11.196  44.194  1.00 58.76           C  
ATOM      9  N   ALA A   2      19.755  -4.932  43.793  1.00 54.08           N  
ATOM     10  CA  ALA A   2      18.905  -4.059  42.985  1.00 54.08           C  
ATOM     11  C   ALA A   2      19.163  -4.359  41.503  1.00 54.08           C  
ATOM     12  CB  ALA A   2      19.191  -2.596  43.348  1.00 54.08           C  
ATOM     13  O   ALA A   2      20.317  -4.563  41.124  1.00 54.08           O  
ATOM     14  N   ALA A   3      18.109  -4.416  40.690  1.00 65.49           N  
ATOM     15  CA  ALA A   3      18.253  -4.438  39.240  1.00 65.49           C  
ATOM     16  C   ALA A   3      18.502  -3.003  38.762  1.00 65.49           C  
ATOM     17  CB  ALA A   3      17.007  -5.068  38.608  1.00 65.49           C  
ATOM     18  O   ALA A   3      17.806  -2.082  39.181  1.00 65.49           O  
ATOM     19  N   GLU A   4      19.520  -2.814  37.931  1.00 69.27           N  
ATOM     20  CA  GLU A   4      19.910  -1.495  37.442  1.00 69.27           C  
ATOM     21  C   GLU A   4      19.107  -1.178  36.174  1.00 69.27           C  
ATOM     22  CB  GLU A   4      21.428  -1.502  37.230  1.00 69.27           C  
ATOM     23  O   GLU A   4      19.328  -1.783  35.123  1.00 69.27           O  
ATOM     24  CG  GLU A   4      22.076  -0.110  37.243  1.00 69.27           C  
ATOM     25  CD  GLU A   4      23.548  -0.208  36.817  1.00 69.27           C  
ATOM     26  OE1 GLU A   4      24.033   0.717  36.136  1.00 69.27           O  
ATOM     27  OE2 GLU A   4      24.125  -1.318  36.870  1.00 69.27           O  
ATOM     28  N   GLU A   5      18.140  -0.271  36.297  1.00 75.27           N  
ATOM     29  CA  GLU A   5      17.234   0.140  35.224  1.00 75.27           C  
ATOM     30  C   GLU A   5      18.006   0.891  34.127  1.00 75.27           C  
ATOM     31  CB  GLU A   5      16.103   0.969  35.858  1.00 75.27           C  
ATOM     32  O   GLU A   5      18.348   2.064  34.271  1.00 75.27           O  
ATOM     33  CG  GLU A   5      14.975   1.346  34.884  1.00 75.27           C  
ATOM     34  CD  GLU A   5      13.784   2.035  35.582  1.00 75.27           C  
ATOM     35  OE1 GLU A   5      12.772   2.264  34.884  1.00 75.27           O  
ATOM     36  OE2 GLU A   5      13.867   2.294  36.806  1.00 75.27           O  
ATOM     37  N   LYS A   6      18.328   0.193  33.030  1.00 79.64           N  
ATOM     38  CA  LYS A   6      18.905   0.806  31.828  1.00 79.64           C  
ATOM     39  C   LYS A   6      17.789   1.274  30.899  1.00 79.64           C  
ATOM     40  CB  LYS A   6      19.874  -0.142  31.096  1.00 79.64           C  
ATOM     41  O   LYS A   6      16.911   0.494  30.539  1.00 79.64           O  
ATOM     42  CG  LYS A   6      21.332   0.000  31.561  1.00 79.64           C  
ATOM     43  CD  LYS A   6      21.641  -0.676  32.902  1.00 79.64           C  
ATOM     44  CE  LYS A   6      23.076  -0.321  33.306  1.00 79.64           C  
ATOM     45  NZ  LYS A   6      23.687  -1.335  34.190  1.00 79.64           N  
ATOM     46  N   ASP A   7      17.888   2.529  30.475  1.00 82.10           N  
ATOM     47  CA  ASP A   7      17.052   3.139  29.440  1.00 82.10           C  
ATOM     48  C   ASP A   7      17.015   2.256  28.169  1.00 82.10           C  
ATOM     49  CB  ASP A   7      17.640   4.535  29.156  1.00 82.10           C  
ATOM     50  O   ASP A   7      18.085   1.926  27.641  1.00 82.10           O  
ATOM     51  CG  ASP A   7      17.085   5.245  27.916  1.00 82.10           C  
ATOM     52  OD1 ASP A   7      16.030   4.821  27.394  1.00 82.10           O  
ATOM     53  OD2 ASP A   7      17.772   6.175  27.451  1.00 82.10           O  
ATOM     54  N   PRO A   8      15.833   1.878  27.638  1.00 82.96           N  
ATOM     55  CA  PRO A   8      15.727   1.090  26.409  1.00 82.96           C  
ATOM     56  C   PRO A   8      16.324   1.772  25.163  1.00 82.96           C  
ATOM     57  CB  PRO A   8      14.231   0.800  26.240  1.00 82.96           C  
ATOM     58  O   PRO A   8      16.621   1.078  24.190  1.00 82.96           O  
ATOM     59  CG  PRO A   8      13.552   1.945  26.989  1.00 82.96           C  
ATOM     60  CD  PRO A   8      14.506   2.186  28.154  1.00 82.96           C  
ATOM     61  N   LEU A   9      16.558   3.090  25.165  1.00 77.02           N  
ATOM     62  CA  LEU A   9      17.271   3.773  24.076  1.00 77.02           C  
ATOM     63  C   LEU A   9      18.799   3.588  24.166  1.00 77.02           C  
ATOM     64  CB  LEU A   9      16.885   5.265  24.037  1.00 77.02           C  
ATOM     65  O   LEU A   9      19.487   3.675  23.145  1.00 77.02           O  
ATOM     66  CG  LEU A   9      15.522   5.575  23.388  1.00 77.02           C  
ATOM     67  CD1 LEU A   9      14.315   5.017  24.147  1.00 77.02           C  
ATOM     68  CD2 LEU A   9      15.346   7.091  23.283  1.00 77.02           C  
ATOM     69  N   SER A  10      19.348   3.260  25.344  1.00 79.91           N  
ATOM     70  CA  SER A  10      20.801   3.100  25.543  1.00 79.91           C  
ATOM     71  C   SER A  10      21.420   1.989  24.682  1.00 79.91           C  
ATOM     72  CB  SER A  10      21.134   2.881  27.024  1.00 79.91           C  
ATOM     73  O   SER A  10      22.571   2.110  24.256  1.00 79.91           O  
ATOM     74  OG  SER A  10      20.692   1.620  27.489  1.00 79.91           O  
ATOM     75  N   TYR A  11      20.637   0.960  24.332  1.00 76.78           N  
ATOM     76  CA  TYR A  11      21.036  -0.115  23.416  1.00 76.78           C  
ATOM     77  C   TYR A  11      21.430   0.384  22.015  1.00 76.78           C  
ATOM     78  CB  TYR A  11      19.891  -1.136  23.306  1.00 76.78           C  
ATOM     79  O   TYR A  11      22.245  -0.256  21.353  1.00 76.78           O  
ATOM     80  CG  TYR A  11      19.626  -1.925  24.577  1.00 76.78           C  
ATOM     81  CD1 TYR A  11      20.484  -2.983  24.934  1.00 76.78           C  
ATOM     82  CD2 TYR A  11      18.526  -1.610  25.397  1.00 76.78           C  
ATOM     83  CE1 TYR A  11      20.245  -3.724  26.108  1.00 76.78           C  
ATOM     84  CE2 TYR A  11      18.285  -2.342  26.576  1.00 76.78           C  
ATOM     85  OH  TYR A  11      18.910  -4.116  28.064  1.00 76.78           O  
ATOM     86  CZ  TYR A  11      19.144  -3.402  26.932  1.00 76.78           C  
ATOM     87  N   PHE A  12      20.898   1.528  21.568  1.00 74.97           N  
ATOM     88  CA  PHE A  12      21.214   2.116  20.262  1.00 74.97           C  
ATOM     89  C   PHE A  12      22.413   3.075  20.320  1.00 74.97           C  
ATOM     90  CB  PHE A  12      19.960   2.805  19.706  1.00 74.97           C  
ATOM     91  O   PHE A  12      23.197   3.141  19.373  1.00 74.97           O  
ATOM     92  CG  PHE A  12      18.819   1.843  19.425  1.00 74.97           C  
ATOM     93  CD1 PHE A  12      18.741   1.192  18.180  1.00 74.97           C  
ATOM     94  CD2 PHE A  12      17.858   1.569  20.417  1.00 74.97           C  
ATOM     95  CE1 PHE A  12      17.705   0.274  17.926  1.00 74.97           C  
ATOM     96  CE2 PHE A  12      16.825   0.649  20.166  1.00 74.97           C  
ATOM     97  CZ  PHE A  12      16.748   0.002  18.919  1.00 74.97           C  
ATOM     98  N   ALA A  13      22.607   3.778  21.441  1.00 70.96           N  
ATOM     99  CA  ALA A  13      23.704   4.736  21.610  1.00 70.96           C  
ATOM    100  C   ALA A  13      25.096   4.072  21.558  1.00 70.96           C  
ATOM    101  CB  ALA A  13      23.485   5.476  22.935  1.00 70.96           C  
ATOM    102  O   ALA A  13      26.050   4.656  21.040  1.00 70.96           O  
ATOM    103  N   ALA A  14      25.209   2.831  22.043  1.00 63.48           N  
ATOM    104  CA  ALA A  14      26.471   2.092  22.123  1.00 63.48           C  
ATOM    105  C   ALA A  14      27.159   1.838  20.763  1.00 63.48           C  
ATOM    106  CB  ALA A  14      26.189   0.773  22.853  1.00 63.48           C  
ATOM    107  O   ALA A  14      28.361   1.581  20.739  1.00 63.48           O  
ATOM    108  N   TYR A  15      26.430   1.923  19.643  1.00 64.27           N  
ATOM    109  CA  TYR A  15      26.964   1.656  18.300  1.00 64.27           C  
ATOM    110  C   TYR A  15      27.363   2.923  17.514  1.00 64.27           C  
ATOM    111  CB  TYR A  15      25.974   0.766  17.528  1.00 64.27           C  
ATOM    112  O   TYR A  15      27.932   2.813  16.431  1.00 64.27           O  
ATOM    113  CG  TYR A  15      26.643  -0.384  16.796  1.00 64.27           C  
ATOM    114  CD1 TYR A  15      27.023  -0.246  15.448  1.00 64.27           C  
ATOM    115  CD2 TYR A  15      26.907  -1.586  17.482  1.00 64.27           C  
ATOM    116  CE1 TYR A  15      27.656  -1.313  14.779  1.00 64.27           C  
ATOM    117  CE2 TYR A  15      27.541  -2.654  16.819  1.00 64.27           C  
ATOM    118  OH  TYR A  15      28.531  -3.550  14.829  1.00 64.27           O  
ATOM    119  CZ  TYR A  15      27.915  -2.519  15.466  1.00 64.27           C  
ATOM    120  N   GLY A  16      27.079   4.124  18.042  1.00 63.38           N  
ATOM    121  CA  GLY A  16      27.402   5.402  17.386  1.00 63.38           C  
ATOM    122  C   GLY A  16      28.733   6.033  17.818  1.00 63.38           C  
ATOM    123  O   GLY A  16      29.345   6.772  17.052  1.00 63.38           O  
ATOM    124  N   SER A  17      29.215   5.735  19.027  1.00 54.09           N  
ATOM    125  CA  SER A  17      30.336   6.452  19.663  1.00 54.09           C  
ATOM    126  C   SER A  17      31.733   5.931  19.288  1.00 54.09           C  
ATOM    127  CB  SER A  17      30.133   6.516  21.180  1.00 54.09           C  
ATOM    128  O   SER A  17      32.586   5.748  20.155  1.00 54.09           O  
ATOM    129  OG  SER A  17      28.945   7.230  21.464  1.00 54.09           O  
ATOM    130  N   SER A  18      31.998   5.716  17.996  1.00 50.31           N  
ATOM    131  CA  SER A  18      33.363   5.495  17.487  1.00 50.31           C  
ATOM    132  C   SER A  18      34.007   6.823  17.086  1.00 50.31           C  
ATOM    133  CB  SER A  18      33.377   4.473  16.349  1.00 50.31           C  
ATOM    134  O   SER A  18      34.000   7.212  15.921  1.00 50.31           O  
ATOM    135  OG  SER A  18      33.215   3.183  16.905  1.00 50.31           O  
ATOM    136  N   SER A  19      34.552   7.531  18.078  1.00 48.66           N  
ATOM    137  CA  SER A  19      35.318   8.762  17.862  1.00 48.66           C  
ATOM    138  C   SER A  19      36.658   8.462  17.181  1.00 48.66           C  
ATOM    139  CB  SER A  19      35.554   9.479  19.195  1.00 48.66           C  
ATOM    140  O   SER A  19      37.573   7.940  17.817  1.00 48.66           O  
ATOM    141  OG  SER A  19      36.176  10.729  18.969  1.00 48.66           O  
ATOM    142  N   SER A  20      36.768   8.824  15.901  1.00 50.02           N  
ATOM    143  CA  SER A  20      38.012   8.827  15.123  1.00 50.02           C  
ATOM    144  C   SER A  20      38.042  10.079  14.251  1.00 50.02           C  
ATOM    145  CB  SER A  20      38.112   7.581  14.237  1.00 50.02           C  
ATOM    146  O   SER A  20      37.338  10.156  13.247  1.00 50.02           O  
ATOM    147  OG  SER A  20      38.463   6.448  15.006  1.00 50.02           O  
ATOM    148  N   GLY A  21      38.832  11.076  14.651  1.00 46.37           N  
ATOM    149  CA  GLY A  21      38.981  12.321  13.899  1.00 46.37           C  
ATOM    150  C   GLY A  21      39.911  12.174  12.692  1.00 46.37           C  
ATOM    151  O   GLY A  21      41.007  11.634  12.815  1.00 46.37           O  
ATOM    152  N   SER A  22      39.477  12.702  11.548  1.00 49.95           N  
ATOM    153  CA  SER A  22      40.294  13.015  10.368  1.00 49.95           C  
ATOM    154  C   SER A  22      39.578  14.172   9.655  1.00 49.95           C  
ATOM    155  CB  SER A  22      40.399  11.786   9.459  1.00 49.95           C  
ATOM    156  O   SER A  22      38.486  13.953   9.146  1.00 49.95           O  
ATOM    157  OG  SER A  22      41.244  12.048   8.356  1.00 49.95           O  
ATOM    158  N   SER A  23      39.964  15.438   9.821  1.00 49.06           N  
ATOM    159  CA  SER A  23      41.213  16.113   9.412  1.00 49.06           C  
ATOM    160  C   SER A  23      41.036  16.813   8.058  1.00 49.06           C  
ATOM    161  CB  SER A  23      42.481  15.247   9.427  1.00 49.06           C  
ATOM    162  O   SER A  23      41.172  16.171   7.023  1.00 49.06           O  
ATOM    163  OG  SER A  23      43.644  16.032   9.260  1.00 49.06           O  
ATOM    164  N   ASP A  24      40.813  18.126   8.163  1.00 48.05           N  
ATOM    165  CA  ASP A  24      41.130  19.214   7.223  1.00 48.05           C  
ATOM    166  C   ASP A  24      40.470  19.353   5.837  1.00 48.05           C  
ATOM    167  CB  ASP A  24      42.663  19.425   7.169  1.00 48.05           C  
ATOM    168  O   ASP A  24      39.941  18.422   5.233  1.00 48.05           O  
ATOM    169  CG  ASP A  24      43.218  20.154   8.397  1.00 48.05           C  
ATOM    170  OD1 ASP A  24      44.385  19.876   8.752  1.00 48.05           O  
ATOM    171  OD2 ASP A  24      42.450  20.908   9.038  1.00 48.05           O  
ATOM    172  N   GLU A  25      40.589  20.608   5.386  1.00 54.42           N  
ATOM    173  CA  GLU A  25      40.311  21.231   4.088  1.00 54.42           C  
ATOM    174  C   GLU A  25      38.840  21.435   3.681  1.00 54.42           C  
ATOM    175  CB  GLU A  25      41.215  20.688   2.969  1.00 54.42           C  
ATOM    176  O   GLU A  25      38.163  20.586   3.095  1.00 54.42           O  
ATOM    177  CG  GLU A  25      42.713  20.534   3.317  1.00 54.42           C  
ATOM    178  CD  GLU A  25      43.447  21.786   3.847  1.00 54.42           C  
ATOM    179  OE1 GLU A  25      44.620  21.617   4.256  1.00 54.42           O  
ATOM    180  OE2 GLU A  25      42.891  22.903   3.782  1.00 54.42           O  
ATOM    181  N   GLU A  26      38.388  22.665   3.929  1.00 49.11           N  
ATOM    182  CA  GLU A  26      37.315  23.357   3.216  1.00 49.11           C  
ATOM    183  C   GLU A  26      37.384  23.304   1.672  1.00 49.11           C  
ATOM    184  CB  GLU A  26      37.313  24.841   3.656  1.00 49.11           C  
ATOM    185  O   GLU A  26      38.441  23.448   1.065  1.00 49.11           O  
ATOM    186  CG  GLU A  26      38.693  25.540   3.770  1.00 49.11           C  
ATOM    187  CD  GLU A  26      39.096  25.766   5.238  1.00 49.11           C  
ATOM    188  OE1 GLU A  26      38.991  24.791   6.019  1.00 49.11           O  
ATOM    189  OE2 GLU A  26      39.419  26.927   5.590  1.00 49.11           O  
ATOM    190  N   ASP A  27      36.206  23.287   1.032  1.00 46.50           N  
ATOM    191  CA  ASP A  27      35.780  24.450   0.233  1.00 46.50           C  
ATOM    192  C   ASP A  27      34.237  24.575   0.213  1.00 46.50           C  
ATOM    193  CB  ASP A  27      36.364  24.449  -1.196  1.00 46.50           C  
ATOM    194  O   ASP A  27      33.516  23.575   0.270  1.00 46.50           O  
ATOM    195  CG  ASP A  27      36.443  25.862  -1.803  1.00 46.50           C  
ATOM    196  OD1 ASP A  27      35.911  26.811  -1.179  1.00 46.50           O  
ATOM    197  OD2 ASP A  27      37.006  25.984  -2.914  1.00 46.50           O  
ATOM    198  N   ASN A  28      33.717  25.804   0.145  1.00 42.19           N  
ATOM    199  CA  ASN A  28      32.290  26.114  -0.009  1.00 42.19           C  
ATOM    200  C   ASN A  28      32.062  26.772  -1.376  1.00 42.19           C  
ATOM    201  CB  ASN A  28      31.798  27.034   1.129  1.00 42.19           C  
ATOM    202  O   ASN A  28      32.217  27.984  -1.518  1.00 42.19           O  
ATOM    203  CG  ASN A  28      31.424  26.296   2.396  1.00 42.19           C  
ATOM    204  ND2 ASN A  28      32.394  25.895   3.182  1.00 42.19           N  
ATOM    205  OD1 ASN A  28      30.263  26.082   2.704  1.00 42.19           O  
ATOM    206  N   ILE A  29      31.648  25.985  -2.373  1.00 51.22           N  
ATOM    207  CA  ILE A  29      31.384  26.482  -3.730  1.00 51.22           C  
ATOM    208  C   ILE A  29      29.879  26.422  -4.027  1.00 51.22           C  
ATOM    209  CB  ILE A  29      32.255  25.747  -4.777  1.00 51.22           C  
ATOM    210  O   ILE A  29      29.282  25.344  -4.067  1.00 51.22           O  
ATOM    211  CG1 ILE A  29      33.756  25.799  -4.390  1.00 51.22           C  
ATOM    212  CG2 ILE A  29      32.030  26.375  -6.166  1.00 51.22           C  
ATOM    213  CD1 ILE A  29      34.697  25.123  -5.395  1.00 51.22           C  
ATOM    214  N   GLU A  30      29.271  27.591  -4.240  1.00 47.16           N  
ATOM    215  CA  GLU A  30      27.874  27.733  -4.671  1.00 47.16           C  
ATOM    216  C   GLU A  30      27.628  27.214  -6.104  1.00 47.16           C  
ATOM    217  CB  GLU A  30      27.424  29.207  -4.581  1.00 47.16           C  
ATOM    218  O   GLU A  30      28.554  27.156  -6.918  1.00 47.16           O  
ATOM    219  CG  GLU A  30      26.902  29.590  -3.191  1.00 47.16           C  
ATOM    220  CD  GLU A  30      25.853  30.707  -3.290  1.00 47.16           C  
ATOM    221  OE1 GLU A  30      24.649  30.356  -3.285  1.00 47.16           O  
ATOM    222  OE2 GLU A  30      26.257  31.889  -3.357  1.00 47.16           O  
ATOM    223  N   PRO A  31      26.371  26.872  -6.458  1.00 48.89           N  
ATOM    224  CA  PRO A  31      25.987  26.459  -7.807  1.00 48.89           C  
ATOM    225  C   PRO A  31      25.865  27.661  -8.766  1.00 48.89           C  
ATOM    226  CB  PRO A  31      24.678  25.686  -7.603  1.00 48.89           C  
ATOM    227  O   PRO A  31      24.788  27.929  -9.300  1.00 48.89           O  
ATOM    228  CG  PRO A  31      24.018  26.454  -6.458  1.00 48.89           C  
ATOM    229  CD  PRO A  31      25.208  26.829  -5.575  1.00 48.89           C  
ATOM    230  N   GLU A  32      26.966  28.382  -8.976  1.00 42.29           N  
ATOM    231  CA  GLU A  32      27.012  29.590  -9.807  1.00 42.29           C  
ATOM    232  C   GLU A  32      27.255  29.331 -11.308  1.00 42.29           C  
ATOM    233  CB  GLU A  32      27.997  30.622  -9.216  1.00 42.29           C  
ATOM    234  O   GLU A  32      27.743  28.285 -11.735  1.00 42.29           O  
ATOM    235  CG  GLU A  32      27.278  31.820  -8.575  1.00 42.29           C  
ATOM    236  CD  GLU A  32      26.597  32.695  -9.636  1.00 42.29           C  
ATOM    237  OE1 GLU A  32      25.444  32.373 -10.005  1.00 42.29           O  
ATOM    238  OE2 GLU A  32      27.268  33.619 -10.143  1.00 42.29           O  
ATOM    239  N   GLU A  33      26.860  30.338 -12.086  1.00 39.52           N  
ATOM    240  CA  GLU A  33      26.693  30.453 -13.537  1.00 39.52           C  
ATOM    241  C   GLU A  33      27.395  29.539 -14.576  1.00 39.52           C  
ATOM    242  CB  GLU A  33      26.984  31.911 -13.938  1.00 39.52           C  
ATOM    243  O   GLU A  33      28.510  29.032 -14.492  1.00 39.52           O  
ATOM    244  CG  GLU A  33      25.874  32.885 -13.515  1.00 39.52           C  
ATOM    245  CD  GLU A  33      25.898  34.164 -14.366  1.00 39.52           C  
ATOM    246  OE1 GLU A  33      24.796  34.603 -14.774  1.00 39.52           O  
ATOM    247  OE2 GLU A  33      27.001  34.620 -14.754  1.00 39.52           O  
ATOM    248  N   THR A  34      26.681  29.501 -15.705  1.00 39.10           N  
ATOM    249  CA  THR A  34      27.084  29.221 -17.091  1.00 39.10           C  
ATOM    250  C   THR A  34      28.575  29.357 -17.470  1.00 39.10           C  
ATOM    251  CB  THR A  34      26.306  30.183 -18.021  1.00 39.10           C  
ATOM    252  O   THR A  34      29.268  30.293 -17.085  1.00 39.10           O  
ATOM    253  CG2 THR A  34      24.810  30.301 -17.721  1.00 39.10           C  
ATOM    254  OG1 THR A  34      26.813  31.498 -18.024  1.00 39.10           O  
ATOM    255  N   SER A  35      29.018  28.552 -18.452  1.00 37.47           N  
ATOM    256  CA  SER A  35      29.272  29.028 -19.836  1.00 37.47           C  
ATOM    257  C   SER A  35      30.054  27.997 -20.683  1.00 37.47           C  
ATOM    258  CB  SER A  35      30.032  30.371 -19.857  1.00 37.47           C  
ATOM    259  O   SER A  35      30.809  27.199 -20.145  1.00 37.47           O  
ATOM    260  OG  SER A  35      30.014  30.953 -21.150  1.00 37.47           O  
ATOM    261  N   ARG A  36      29.966  28.101 -22.027  1.00 42.02           N  
ATOM    262  CA  ARG A  36      30.816  27.433 -23.061  1.00 42.02           C  
ATOM    263  C   ARG A  36      30.762  25.880 -23.030  1.00 42.02           C  
ATOM    264  CB  ARG A  36      32.280  27.957 -22.967  1.00 42.02           C  
ATOM    265  O   ARG A  36      31.296  25.247 -22.138  1.00 42.02           O  
ATOM    266  CG  ARG A  36      32.451  29.401 -22.458  1.00 42.02           C  
ATOM    267  CD  ARG A  36      33.900  29.902 -22.411  1.00 42.02           C  
ATOM    268  NE  ARG A  36      34.064  30.855 -21.291  1.00 42.02           N  
ATOM    269  NH1 ARG A  36      35.149  32.604 -22.329  1.00 42.02           N  
ATOM    270  NH2 ARG A  36      34.661  32.726 -20.157  1.00 42.02           N  
ATOM    271  CZ  ARG A  36      34.623  32.052 -21.270  1.00 42.02           C  
ATOM    272  N   ARG A  37      30.254  25.157 -24.035  1.00 41.07           N  
ATOM    273  CA  ARG A  37      30.400  25.323 -25.496  1.00 41.07           C  
ATOM    274  C   ARG A  37      29.376  24.444 -26.230  1.00 41.07           C  
ATOM    275  CB  ARG A  37      31.803  24.787 -25.884  1.00 41.07           C  
ATOM    276  O   ARG A  37      29.161  23.302 -25.836  1.00 41.07           O  
ATOM    277  CG  ARG A  37      32.802  25.857 -26.339  1.00 41.07           C  
ATOM    278  CD  ARG A  37      34.233  25.330 -26.152  1.00 41.07           C  
ATOM    279  NE  ARG A  37      35.251  26.311 -26.583  1.00 41.07           N  
ATOM    280  NH1 ARG A  37      37.020  25.466 -25.376  1.00 41.07           N  
ATOM    281  NH2 ARG A  37      37.332  27.232 -26.696  1.00 41.07           N  
ATOM    282  CZ  ARG A  37      36.523  26.330 -26.217  1.00 41.07           C  
ATOM    283  N   THR A  38      28.865  24.912 -27.366  1.00 37.32           N  
ATOM    284  CA  THR A  38      28.379  24.016 -28.428  1.00 37.32           C  
ATOM    285  C   THR A  38      29.553  23.228 -29.023  1.00 37.32           C  
ATOM    286  CB  THR A  38      27.655  24.806 -29.532  1.00 37.32           C  
ATOM    287  O   THR A  38      30.672  23.743 -29.108  1.00 37.32           O  
ATOM    288  CG2 THR A  38      26.222  25.146 -29.132  1.00 37.32           C  
ATOM    289  OG1 THR A  38      28.308  26.033 -29.781  1.00 37.32           O  
ATOM    290  N   PRO A  39      29.310  21.976 -29.438  1.00 45.59           N  
ATOM    291  CA  PRO A  39      29.279  21.742 -30.880  1.00 45.59           C  
ATOM    292  C   PRO A  39      28.068  20.919 -31.359  1.00 45.59           C  
ATOM    293  CB  PRO A  39      30.599  21.042 -31.205  1.00 45.59           C  
ATOM    294  O   PRO A  39      27.728  19.887 -30.796  1.00 45.59           O  
ATOM    295  CG  PRO A  39      30.823  20.159 -29.980  1.00 45.59           C  
ATOM    296  CD  PRO A  39      30.107  20.901 -28.847  1.00 45.59           C  
ATOM    297  N   ASP A  40      27.496  21.393 -32.466  1.00 37.49           N  
ATOM    298  CA  ASP A  40      26.756  20.650 -33.498  1.00 37.49           C  
ATOM    299  C   ASP A  40      25.542  19.762 -33.086  1.00 37.49           C  
ATOM    300  CB  ASP A  40      27.780  19.900 -34.379  1.00 37.49           C  
ATOM    301  O   ASP A  40      25.704  18.596 -32.710  1.00 37.49           O  
ATOM    302  CG  ASP A  40      27.535  20.091 -35.876  1.00 37.49           C  
ATOM    303  OD1 ASP A  40      26.396  20.456 -36.244  1.00 37.49           O  
ATOM    304  OD2 ASP A  40      28.505  19.872 -36.632  1.00 37.49           O  
ATOM    305  N   PRO A  41      24.285  20.237 -33.245  1.00 41.90           N  
ATOM    306  CA  PRO A  41      23.067  19.454 -32.996  1.00 41.90           C  
ATOM    307  C   PRO A  41      22.760  18.448 -34.133  1.00 41.90           C  
ATOM    308  CB  PRO A  41      21.973  20.506 -32.767  1.00 41.90           C  
ATOM    309  O   PRO A  41      21.642  18.376 -34.640  1.00 41.90           O  
ATOM    310  CG  PRO A  41      22.387  21.622 -33.723  1.00 41.90           C  
ATOM    311  CD  PRO A  41      23.915  21.589 -33.653  1.00 41.90           C  
ATOM    312  N   ALA A  42      23.754  17.648 -34.532  1.00 37.00           N  
ATOM    313  CA  ALA A  42      23.736  16.819 -35.744  1.00 37.00           C  
ATOM    314  C   ALA A  42      23.807  15.291 -35.498  1.00 37.00           C  
ATOM    315  CB  ALA A  42      24.833  17.338 -36.683  1.00 37.00           C  
ATOM    316  O   ALA A  42      24.081  14.533 -36.429  1.00 37.00           O  
ATOM    317  N   LYS A  43      23.562  14.811 -34.263  1.00 42.12           N  
ATOM    318  CA  LYS A  43      23.392  13.377 -33.907  1.00 42.12           C  
ATOM    319  C   LYS A  43      22.613  13.181 -32.589  1.00 42.12           C  
ATOM    320  CB  LYS A  43      24.771  12.666 -33.812  1.00 42.12           C  
ATOM    321  O   LYS A  43      23.207  12.925 -31.550  1.00 42.12           O  
ATOM    322  CG  LYS A  43      25.281  12.013 -35.111  1.00 42.12           C  
ATOM    323  CD  LYS A  43      26.659  12.557 -35.501  1.00 42.12           C  
ATOM    324  CE  LYS A  43      27.154  11.902 -36.792  1.00 42.12           C  
ATOM    325  NZ  LYS A  43      28.477  12.447 -37.185  1.00 42.12           N  
ATOM    326  N   SER A  44      21.277  13.249 -32.622  1.00 39.37           N  
ATOM    327  CA  SER A  44      20.438  12.719 -31.519  1.00 39.37           C  
ATOM    328  C   SER A  44      19.027  12.285 -31.960  1.00 39.37           C  
ATOM    329  CB  SER A  44      20.411  13.665 -30.310  1.00 39.37           C  
ATOM    330  O   SER A  44      18.030  12.486 -31.272  1.00 39.37           O  
ATOM    331  OG  SER A  44      20.190  12.898 -29.142  1.00 39.37           O  
ATOM    332  N   ALA A  45      18.925  11.668 -33.141  1.00 35.89           N  
ATOM    333  CA  ALA A  45      17.697  11.026 -33.617  1.00 35.89           C  
ATOM    334  C   ALA A  45      17.629   9.558 -33.141  1.00 35.89           C  
ATOM    335  CB  ALA A  45      17.595  11.208 -35.137  1.00 35.89           C  
ATOM    336  O   ALA A  45      17.724   8.621 -33.934  1.00 35.89           O  
ATOM    337  N   GLY A  46      17.507   9.363 -31.826  1.00 38.75           N  
ATOM    338  CA  GLY A  46      17.419   8.052 -31.174  1.00 38.75           C  
ATOM    339  C   GLY A  46      16.773   8.193 -29.791  1.00 38.75           C  
ATOM    340  O   GLY A  46      17.415   8.672 -28.869  1.00 38.75           O  
ATOM    341  N   GLY A  47      15.504   7.846 -29.571  1.00 40.13           N  
ATOM    342  CA  GLY A  47      14.661   6.965 -30.379  1.00 40.13           C  
ATOM    343  C   GLY A  47      15.011   5.515 -30.056  1.00 40.13           C  
ATOM    344  O   GLY A  47      15.985   4.988 -30.589  1.00 40.13           O  
ATOM    345  N   CYS A  48      14.243   4.904 -29.146  1.00 40.40           N  
ATOM    346  CA  CYS A  48      14.541   3.594 -28.564  1.00 40.40           C  
ATOM    347  C   CYS A  48      14.737   2.529 -29.657  1.00 40.40           C  
ATOM    348  CB  CYS A  48      13.422   3.215 -27.583  1.00 40.40           C  
ATOM    349  O   CYS A  48      13.793   2.126 -30.339  1.00 40.40           O  
ATOM    350  SG  CYS A  48      13.872   1.662 -26.760  1.00 40.40           S  
ATOM    351  N   ARG A  49      15.990   2.097 -29.837  1.00 41.74           N  
ATOM    352  CA  ARG A  49      16.417   1.169 -30.893  1.00 41.74           C  
ATOM    353  C   ARG A  49      17.053  -0.105 -30.341  1.00 41.74           C  
ATOM    354  CB  ARG A  49      17.256   1.907 -31.961  1.00 41.74           C  
ATOM    355  O   ARG A  49      17.823  -0.758 -31.038  1.00 41.74           O  
ATOM    356  CG  ARG A  49      16.367   2.432 -33.101  1.00 41.74           C  
ATOM    357  CD  ARG A  49      17.230   2.937 -34.265  1.00 41.74           C  
ATOM    358  NE  ARG A  49      16.418   3.222 -35.468  1.00 41.74           N  
ATOM    359  NH1 ARG A  49      17.982   2.660 -37.063  1.00 41.74           N  
ATOM    360  NH2 ARG A  49      15.974   3.376 -37.700  1.00 41.74           N  
ATOM    361  CZ  ARG A  49      16.795   3.084 -36.730  1.00 41.74           C  
ATOM    362  N   ASN A  50      16.617  -0.544 -29.160  1.00 53.89           N  
ATOM    363  CA  ASN A  50      16.970  -1.847 -28.586  1.00 53.89           C  
ATOM    364  C   ASN A  50      16.216  -3.001 -29.295  1.00 53.89           C  
ATOM    365  CB  ASN A  50      16.830  -1.816 -27.044  1.00 53.89           C  
ATOM    366  O   ASN A  50      15.711  -3.928 -28.668  1.00 53.89           O  
ATOM    367  CG  ASN A  50      17.794  -0.854 -26.351  1.00 53.89           C  
ATOM    368  ND2 ASN A  50      17.934  -0.941 -25.048  1.00 53.89           N  
ATOM    369  OD1 ASN A  50      18.411  -0.005 -26.976  1.00 53.89           O  
ATOM    370  N   LYS A  51      16.158  -2.977 -30.638  1.00 52.42           N  
ATOM    371  CA  LYS A  51      15.807  -4.135 -31.477  1.00 52.42           C  
ATOM    372  C   LYS A  51      17.028  -5.061 -31.584  1.00 52.42           C  
ATOM    373  CB  LYS A  51      15.250  -3.701 -32.850  1.00 52.42           C  
ATOM    374  O   LYS A  51      17.554  -5.285 -32.668  1.00 52.42           O  
ATOM    375  CG  LYS A  51      13.824  -3.132 -32.759  1.00 52.42           C  
ATOM    376  CD  LYS A  51      13.166  -3.046 -34.147  1.00 52.42           C  
ATOM    377  CE  LYS A  51      11.701  -2.605 -34.012  1.00 52.42           C  
ATOM    378  NZ  LYS A  51      10.968  -2.688 -35.303  1.00 52.42           N  
ATOM    379  N   ALA A  52      17.472  -5.555 -30.429  1.00 53.39           N  
ATOM    380  CA  ALA A  52      18.660  -6.383 -30.249  1.00 53.39           C  
ATOM    381  C   ALA A  52      18.332  -7.611 -29.373  1.00 53.39           C  
ATOM    382  CB  ALA A  52      19.793  -5.507 -29.699  1.00 53.39           C  
ATOM    383  O   ALA A  52      18.676  -7.691 -28.200  1.00 53.39           O  
ATOM    384  N   GLU A  53      17.637  -8.570 -29.986  1.00 49.39           N  
ATOM    385  CA  GLU A  53      17.781 -10.007 -29.701  1.00 49.39           C  
ATOM    386  C   GLU A  53      17.614 -10.504 -28.247  1.00 49.39           C  
ATOM    387  CB  GLU A  53      19.090 -10.515 -30.326  1.00 49.39           C  
ATOM    388  O   GLU A  53      18.544 -11.027 -27.640  1.00 49.39           O  
ATOM    389  CG  GLU A  53      19.185 -10.185 -31.823  1.00 49.39           C  
ATOM    390  CD  GLU A  53      20.390 -10.865 -32.477  1.00 49.39           C  
ATOM    391  OE1 GLU A  53      20.223 -11.284 -33.642  1.00 49.39           O  
ATOM    392  OE2 GLU A  53      21.441 -10.970 -31.806  1.00 49.39           O  
ATOM    393  N   LYS A  54      16.364 -10.509 -27.758  1.00 64.08           N  
ATOM    394  CA  LYS A  54      15.816 -11.500 -26.793  1.00 64.08           C  
ATOM    395  C   LYS A  54      16.529 -11.684 -25.433  1.00 64.08           C  
ATOM    396  CB  LYS A  54      15.650 -12.871 -27.487  1.00 64.08           C  
ATOM    397  O   LYS A  54      16.185 -12.616 -24.709  1.00 64.08           O  
ATOM    398  CG  LYS A  54      14.743 -12.875 -28.727  1.00 64.08           C  
ATOM    399  CD  LYS A  54      14.584 -14.316 -29.236  1.00 64.08           C  
ATOM    400  CE  LYS A  54      13.655 -14.374 -30.453  1.00 64.08           C  
ATOM    401  NZ  LYS A  54      13.478 -15.769 -30.931  1.00 64.08           N  
ATOM    402  N   ARG A  55      17.496 -10.847 -25.062  1.00 80.13           N  
ATOM    403  CA  ARG A  55      18.180 -10.909 -23.760  1.00 80.13           C  
ATOM    404  C   ARG A  55      17.424 -10.097 -22.708  1.00 80.13           C  
ATOM    405  CB  ARG A  55      19.649 -10.484 -23.915  1.00 80.13           C  
ATOM    406  O   ARG A  55      16.764  -9.114 -23.034  1.00 80.13           O  
ATOM    407  CG  ARG A  55      20.440 -11.585 -24.642  1.00 80.13           C  
ATOM    408  CD  ARG A  55      21.879 -11.164 -24.948  1.00 80.13           C  
ATOM    409  NE  ARG A  55      22.614 -12.266 -25.602  1.00 80.13           N  
ATOM    410  NH1 ARG A  55      24.306 -11.023 -26.534  1.00 80.13           N  
ATOM    411  NH2 ARG A  55      24.225 -13.220 -26.899  1.00 80.13           N  
ATOM    412  CZ  ARG A  55      23.707 -12.164 -26.338  1.00 80.13           C  
ATOM    413  N   LEU A  56      17.521 -10.529 -21.451  1.00 83.09           N  
ATOM    414  CA  LEU A  56      17.064  -9.739 -20.307  1.00 83.09           C  
ATOM    415  C   LEU A  56      17.899  -8.445 -20.212  1.00 83.09           C  
ATOM    416  CB  LEU A  56      17.183 -10.573 -19.015  1.00 83.09           C  
ATOM    417  O   LEU A  56      19.082  -8.483 -20.568  1.00 83.09           O  
ATOM    418  CG  LEU A  56      16.268 -11.812 -18.954  1.00 83.09           C  
ATOM    419  CD1 LEU A  56      16.582 -12.627 -17.700  1.00 83.09           C  
ATOM    420  CD2 LEU A  56      14.784 -11.438 -18.920  1.00 83.09           C  
ATOM    421  N   PRO A  57      17.319  -7.324 -19.740  1.00 83.05           N  
ATOM    422  CA  PRO A  57      18.069  -6.090 -19.518  1.00 83.05           C  
ATOM    423  C   PRO A  57      19.213  -6.325 -18.528  1.00 83.05           C  
ATOM    424  CB  PRO A  57      17.054  -5.070 -18.991  1.00 83.05           C  
ATOM    425  O   PRO A  57      19.090  -7.116 -17.588  1.00 83.05           O  
ATOM    426  CG  PRO A  57      15.995  -5.951 -18.330  1.00 83.05           C  
ATOM    427  CD  PRO A  57      15.959  -7.176 -19.241  1.00 83.05           C  
ATOM    428  N   GLY A  58      20.334  -5.636 -18.740  1.00 87.24           N  
ATOM    429  CA  GLY A  58      21.491  -5.742 -17.848  1.00 87.24           C  
ATOM    430  C   GLY A  58      21.178  -5.215 -16.438  1.00 87.24           C  
ATOM    431  O   GLY A  58      20.289  -4.371 -16.295  1.00 87.24           O  
ATOM    432  N   PRO A  59      21.914  -5.643 -15.393  1.00 86.52           N  
ATOM    433  CA  PRO A  59      21.709  -5.134 -14.035  1.00 86.52           C  
ATOM    434  C   PRO A  59      21.829  -3.604 -13.984  1.00 86.52           C  
ATOM    435  CB  PRO A  59      22.752  -5.842 -13.163  1.00 86.52           C  
ATOM    436  O   PRO A  59      20.964  -2.944 -13.419  1.00 86.52           O  
ATOM    437  CG  PRO A  59      23.840  -6.260 -14.153  1.00 86.52           C  
ATOM    438  CD  PRO A  59      23.053  -6.547 -15.431  1.00 86.52           C  
ATOM    439  N   ASP A  60      22.818  -3.018 -14.665  1.00 83.06           N  
ATOM    440  CA  ASP A  60      22.943  -1.563 -14.784  1.00 83.06           C  
ATOM    441  C   ASP A  60      21.726  -0.905 -15.444  1.00 83.06           C  
ATOM    442  CB  ASP A  60      24.196  -1.225 -15.593  1.00 83.06           C  
ATOM    443  O   ASP A  60      21.261   0.128 -14.969  1.00 83.06           O  
ATOM    444  CG  ASP A  60      25.441  -1.629 -14.821  1.00 83.06           C  
ATOM    445  OD1 ASP A  60      25.762  -0.883 -13.869  1.00 83.06           O  
ATOM    446  OD2 ASP A  60      26.005  -2.686 -15.177  1.00 83.06           O  
ATOM    447  N   GLU A  61      21.184  -1.495 -16.512  1.00 84.44           N  
ATOM    448  CA  GLU A  61      20.018  -0.972 -17.236  1.00 84.44           C  
ATOM    449  C   GLU A  61      18.761  -1.000 -16.350  1.00 84.44           C  
ATOM    450  CB  GLU A  61      19.852  -1.770 -18.543  1.00 84.44           C  
ATOM    451  O   GLU A  61      18.035  -0.004 -16.273  1.00 84.44           O  
ATOM    452  CG  GLU A  61      18.842  -1.155 -19.527  1.00 84.44           C  
ATOM    453  CD  GLU A  61      18.822  -1.887 -20.884  1.00 84.44           C  
ATOM    454  OE1 GLU A  61      18.501  -1.225 -21.903  1.00 84.44           O  
ATOM    455  OE2 GLU A  61      19.122  -3.105 -20.902  1.00 84.44           O  
ATOM    456  N   LEU A  62      18.576  -2.085 -15.584  1.00 84.11           N  
ATOM    457  CA  LEU A  62      17.571  -2.179 -14.525  1.00 84.11           C  
ATOM    458  C   LEU A  62      17.771  -1.071 -13.481  1.00 84.11           C  
ATOM    459  CB  LEU A  62      17.615  -3.579 -13.879  1.00 84.11           C  
ATOM    460  O   LEU A  62      16.841  -0.301 -13.236  1.00 84.11           O  
ATOM    461  CG  LEU A  62      17.061  -4.705 -14.770  1.00 84.11           C  
ATOM    462  CD1 LEU A  62      17.455  -6.069 -14.204  1.00 84.11           C  
ATOM    463  CD2 LEU A  62      15.532  -4.650 -14.847  1.00 84.11           C  
ATOM    464  N   PHE A  63      18.975  -0.898 -12.925  1.00 82.16           N  
ATOM    465  CA  PHE A  63      19.239   0.142 -11.923  1.00 82.16           C  
ATOM    466  C   PHE A  63      19.033   1.570 -12.460  1.00 82.16           C  
ATOM    467  CB  PHE A  63      20.633  -0.048 -11.301  1.00 82.16           C  
ATOM    468  O   PHE A  63      18.478   2.404 -11.744  1.00 82.16           O  
ATOM    469  CG  PHE A  63      20.790  -1.310 -10.464  1.00 82.16           C  
ATOM    470  CD1 PHE A  63      19.884  -1.592  -9.421  1.00 82.16           C  
ATOM    471  CD2 PHE A  63      21.857  -2.197 -10.706  1.00 82.16           C  
ATOM    472  CE1 PHE A  63      20.020  -2.767  -8.660  1.00 82.16           C  
ATOM    473  CE2 PHE A  63      21.991  -3.374  -9.949  1.00 82.16           C  
ATOM    474  CZ  PHE A  63      21.069  -3.662  -8.928  1.00 82.16           C  
ATOM    475  N   ARG A  64      19.348   1.861 -13.735  1.00 79.46           N  
ATOM    476  CA  ARG A  64      19.010   3.162 -14.358  1.00 79.46           C  
ATOM    477  C   ARG A  64      17.506   3.375 -14.558  1.00 79.46           C  
ATOM    478  CB  ARG A  64      19.756   3.390 -15.692  1.00 79.46           C  
ATOM    479  O   ARG A  64      17.114   4.514 -14.833  1.00 79.46           O  
ATOM    480  CG  ARG A  64      21.294   3.365 -15.666  1.00 79.46           C  
ATOM    481  CD  ARG A  64      21.963   4.193 -14.560  1.00 79.46           C  
ATOM    482  NE  ARG A  64      23.265   3.604 -14.198  1.00 79.46           N  
ATOM    483  NH1 ARG A  64      24.138   5.368 -13.012  1.00 79.46           N  
ATOM    484  NH2 ARG A  64      25.238   3.423 -13.094  1.00 79.46           N  
ATOM    485  CZ  ARG A  64      24.205   4.137 -13.442  1.00 79.46           C  
ATOM    486  N   SER A  65      16.673   2.338 -14.443  1.00 70.78           N  
ATOM    487  CA  SER A  65      15.206   2.458 -14.405  1.00 70.78           C  
ATOM    488  C   SER A  65      14.650   2.537 -12.975  1.00 70.78           C  
ATOM    489  CB  SER A  65      14.544   1.342 -15.223  1.00 70.78           C  
ATOM    490  O   SER A  65      13.713   3.294 -12.746  1.00 70.78           O  
ATOM    491  OG  SER A  65      14.548   0.099 -14.555  1.00 70.78           O  
ATOM    492  N   VAL A  66      15.274   1.872 -11.992  1.00 73.83           N  
ATOM    493  CA  VAL A  66      14.869   1.930 -10.570  1.00 73.83           C  
ATOM    494  C   VAL A  66      14.909   3.364 -10.026  1.00 73.83           C  
ATOM    495  CB  VAL A  66      15.737   0.979  -9.717  1.00 73.83           C  
ATOM    496  O   VAL A  66      13.984   3.782  -9.338  1.00 73.83           O  
ATOM    497  CG1 VAL A  66      15.505   1.131  -8.207  1.00 73.83           C  
ATOM    498  CG2 VAL A  66      15.437  -0.487 -10.062  1.00 73.83           C  
ATOM    499  N   THR A  67      15.916   4.165 -10.393  1.00 73.27           N  
ATOM    500  CA  THR A  67      15.992   5.593 -10.005  1.00 73.27           C  
ATOM    501  C   THR A  67      14.960   6.485 -10.720  1.00 73.27           C  
ATOM    502  CB  THR A  67      17.399   6.169 -10.270  1.00 73.27           C  
ATOM    503  O   THR A  67      14.858   7.669 -10.415  1.00 73.27           O  
ATOM    504  CG2 THR A  67      17.784   7.319  -9.338  1.00 73.27           C  
ATOM    505  OG1 THR A  67      18.403   5.196 -10.106  1.00 73.27           O  
ATOM    506  N   ARG A  68      14.231   5.969 -11.719  1.00 73.82           N  
ATOM    507  CA  ARG A  68      13.317   6.735 -12.586  1.00 73.82           C  
ATOM    508  C   ARG A  68      11.996   5.975 -12.785  1.00 73.82           C  
ATOM    509  CB  ARG A  68      14.011   7.065 -13.917  1.00 73.82           C  
ATOM    510  O   ARG A  68      11.748   5.478 -13.886  1.00 73.82           O  
ATOM    511  CG  ARG A  68      15.152   8.081 -13.742  1.00 73.82           C  
ATOM    512  CD  ARG A  68      15.801   8.423 -15.085  1.00 73.82           C  
ATOM    513  NE  ARG A  68      16.441   7.234 -15.677  1.00 73.82           N  
ATOM    514  NH1 ARG A  68      16.489   7.905 -17.874  1.00 73.82           N  
ATOM    515  NH2 ARG A  68      17.200   5.865 -17.295  1.00 73.82           N  
ATOM    516  CZ  ARG A  68      16.709   7.016 -16.947  1.00 73.82           C  
ATOM    517  N   PRO A  69      11.141   5.883 -11.746  1.00 74.25           N  
ATOM    518  CA  PRO A  69       9.818   5.267 -11.851  1.00 74.25           C  
ATOM    519  C   PRO A  69       9.016   5.871 -13.012  1.00 74.25           C  
ATOM    520  CB  PRO A  69       9.136   5.510 -10.497  1.00 74.25           C  
ATOM    521  O   PRO A  69       8.696   7.060 -13.024  1.00 74.25           O  
ATOM    522  CG  PRO A  69       9.889   6.706  -9.926  1.00 74.25           C  
ATOM    523  CD  PRO A  69      11.308   6.470 -10.422  1.00 74.25           C  
ATOM    524  N   ALA A  70       8.680   5.037 -13.999  1.00 73.19           N  
ATOM    525  CA  ALA A  70       8.148   5.491 -15.286  1.00 73.19           C  
ATOM    526  C   ALA A  70       6.811   6.253 -15.185  1.00 73.19           C  
ATOM    527  CB  ALA A  70       8.028   4.268 -16.204  1.00 73.19           C  
ATOM    528  O   ALA A  70       6.521   7.083 -16.040  1.00 73.19           O  
ATOM    529  N   PHE A  71       6.023   6.025 -14.129  1.00 74.17           N  
ATOM    530  CA  PHE A  71       4.760   6.731 -13.882  1.00 74.17           C  
ATOM    531  C   PHE A  71       4.942   8.189 -13.409  1.00 74.17           C  
ATOM    532  CB  PHE A  71       3.909   5.904 -12.905  1.00 74.17           C  
ATOM    533  O   PHE A  71       4.026   9.000 -13.570  1.00 74.17           O  
ATOM    534  CG  PHE A  71       4.521   5.685 -11.531  1.00 74.17           C  
ATOM    535  CD1 PHE A  71       5.295   4.536 -11.268  1.00 74.17           C  
ATOM    536  CD2 PHE A  71       4.290   6.618 -10.504  1.00 74.17           C  
ATOM    537  CE1 PHE A  71       5.847   4.334  -9.989  1.00 74.17           C  
ATOM    538  CE2 PHE A  71       4.845   6.415  -9.228  1.00 74.17           C  
ATOM    539  CZ  PHE A  71       5.630   5.280  -8.972  1.00 74.17           C  
ATOM    540  N   LEU A  72       6.121   8.546 -12.881  1.00 77.09           N  
ATOM    541  CA  LEU A  72       6.492   9.928 -12.545  1.00 77.09           C  
ATOM    542  C   LEU A  72       7.235  10.647 -13.676  1.00 77.09           C  
ATOM    543  CB  LEU A  72       7.400   9.955 -11.309  1.00 77.09           C  
ATOM    544  O   LEU A  72       7.414  11.859 -13.608  1.00 77.09           O  
ATOM    545  CG  LEU A  72       6.879   9.306 -10.024  1.00 77.09           C  
ATOM    546  CD1 LEU A  72       7.904   9.563  -8.918  1.00 77.09           C  
ATOM    547  CD2 LEU A  72       5.530   9.884  -9.598  1.00 77.09           C  
ATOM    548  N   TYR A  73       7.719   9.925 -14.690  1.00 79.15           N  
ATOM    549  CA  TYR A  73       8.493  10.538 -15.763  1.00 79.15           C  
ATOM    550  C   TYR A  73       7.589  11.379 -16.668  1.00 79.15           C  
ATOM    551  CB  TYR A  73       9.259   9.474 -16.555  1.00 79.15           C  
ATOM    552  O   TYR A  73       6.765  10.846 -17.416  1.00 79.15           O  
ATOM    553  CG  TYR A  73      10.072  10.077 -17.685  1.00 79.15           C  
ATOM    554  CD1 TYR A  73       9.584  10.036 -19.006  1.00 79.15           C  
ATOM    555  CD2 TYR A  73      11.277  10.749 -17.402  1.00 79.15           C  
ATOM    556  CE1 TYR A  73      10.302  10.655 -20.046  1.00 79.15           C  
ATOM    557  CE2 TYR A  73      12.005  11.362 -18.440  1.00 79.15           C  
ATOM    558  OH  TYR A  73      12.200  11.934 -20.763  1.00 79.15           O  
ATOM    559  CZ  TYR A  73      11.514  11.322 -19.762  1.00 79.15           C  
ATOM    560  N   ASN A  74       7.769  12.697 -16.632  1.00 80.32           N  
ATOM    561  CA  ASN A  74       7.061  13.606 -17.519  1.00 80.32           C  
ATOM    562  C   ASN A  74       7.833  13.752 -18.843  1.00 80.32           C  
ATOM    563  CB  ASN A  74       6.829  14.920 -16.775  1.00 80.32           C  
ATOM    564  O   ASN A  74       8.951  14.278 -18.846  1.00 80.32           O  
ATOM    565  CG  ASN A  74       6.062  15.963 -17.566  1.00 80.32           C  
ATOM    566  ND2 ASN A  74       5.483  16.921 -16.896  1.00 80.32           N  
ATOM    567  OD1 ASN A  74       5.992  15.935 -18.788  1.00 80.32           O  
ATOM    568  N   PRO A  75       7.267  13.324 -19.989  1.00 83.53           N  
ATOM    569  CA  PRO A  75       7.966  13.364 -21.270  1.00 83.53           C  
ATOM    570  C   PRO A  75       8.203  14.787 -21.800  1.00 83.53           C  
ATOM    571  CB  PRO A  75       7.097  12.536 -22.222  1.00 83.53           C  
ATOM    572  O   PRO A  75       9.070  14.956 -22.657  1.00 83.53           O  
ATOM    573  CG  PRO A  75       5.688  12.717 -21.660  1.00 83.53           C  
ATOM    574  CD  PRO A  75       5.933  12.762 -20.154  1.00 83.53           C  
ATOM    575  N   LEU A  76       7.472  15.792 -21.301  1.00 83.25           N  
ATOM    576  CA  LEU A  76       7.665  17.203 -21.650  1.00 83.25           C  
ATOM    577  C   LEU A  76       8.887  17.771 -20.915  1.00 83.25           C  
ATOM    578  CB  LEU A  76       6.388  18.010 -21.321  1.00 83.25           C  
ATOM    579  O   LEU A  76       9.821  18.264 -21.545  1.00 83.25           O  
ATOM    580  CG  LEU A  76       5.085  17.487 -21.958  1.00 83.25           C  
ATOM    581  CD1 LEU A  76       3.889  18.288 -21.443  1.00 83.25           C  
ATOM    582  CD2 LEU A  76       5.114  17.591 -23.484  1.00 83.25           C  
ATOM    583  N   ASN A  77       8.905  17.626 -19.586  1.00 78.10           N  
ATOM    584  CA  ASN A  77       9.922  18.226 -18.714  1.00 78.10           C  
ATOM    585  C   ASN A  77      11.203  17.377 -18.597  1.00 78.10           C  
ATOM    586  CB  ASN A  77       9.280  18.503 -17.339  1.00 78.10           C  
ATOM    587  O   ASN A  77      12.237  17.875 -18.160  1.00 78.10           O  
ATOM    588  CG  ASN A  77       8.149  19.523 -17.385  1.00 78.10           C  
ATOM    589  ND2 ASN A  77       7.386  19.631 -16.324  1.00 78.10           N  
ATOM    590  OD1 ASN A  77       7.925  20.211 -18.369  1.00 78.10           O  
ATOM    591  N   LYS A  78      11.151  16.091 -18.983  1.00 83.15           N  
ATOM    592  CA  LYS A  78      12.226  15.079 -18.843  1.00 83.15           C  
ATOM    593  C   LYS A  78      12.690  14.833 -17.399  1.00 83.15           C  
ATOM    594  CB  LYS A  78      13.411  15.385 -19.775  1.00 83.15           C  
ATOM    595  O   LYS A  78      13.730  14.211 -17.177  1.00 83.15           O  
ATOM    596  CG  LYS A  78      13.003  15.563 -21.241  1.00 83.15           C  
ATOM    597  CD  LYS A  78      14.235  15.933 -22.069  1.00 83.15           C  
ATOM    598  CE  LYS A  78      13.802  16.198 -23.510  1.00 83.15           C  
ATOM    599  NZ  LYS A  78      14.914  16.776 -24.301  1.00 83.15           N  
ATOM    600  N   GLN A  79      11.916  15.308 -16.432  1.00 82.62           N  
ATOM    601  CA  GLN A  79      12.172  15.217 -15.000  1.00 82.62           C  
ATOM    602  C   GLN A  79      11.188  14.239 -14.340  1.00 82.62           C  
ATOM    603  CB  GLN A  79      12.132  16.640 -14.406  1.00 82.62           C  
ATOM    604  O   GLN A  79      10.291  13.687 -14.985  1.00 82.62           O  
ATOM    605  CG  GLN A  79      13.387  17.446 -14.801  1.00 82.62           C  
ATOM    606  CD  GLN A  79      13.326  18.914 -14.384  1.00 82.62           C  
ATOM    607  NE2 GLN A  79      14.450  19.581 -14.232  1.00 82.62           N  
ATOM    608  OE1 GLN A  79      12.279  19.501 -14.196  1.00 82.62           O  
ATOM    609  N   ILE A  80      11.413  13.981 -13.053  1.00 80.78           N  
ATOM    610  CA  ILE A  80      10.509  13.209 -12.202  1.00 80.78           C  
ATOM    611  C   ILE A  80       9.507  14.200 -11.605  1.00 80.78           C  
ATOM    612  CB  ILE A  80      11.318  12.445 -11.124  1.00 80.78           C  
ATOM    613  O   ILE A  80       9.880  15.005 -10.752  1.00 80.78           O  
ATOM    614  CG1 ILE A  80      12.312  11.457 -11.786  1.00 80.78           C  
ATOM    615  CG2 ILE A  80      10.380  11.685 -10.178  1.00 80.78           C  
ATOM    616  CD1 ILE A  80      13.166  10.655 -10.795  1.00 80.78           C  
ATOM    617  N   ASP A  81       8.248  14.139 -12.039  1.00 78.51           N  
ATOM    618  CA  ASP A  81       7.163  14.953 -11.485  1.00 78.51           C  
ATOM    619  C   ASP A  81       6.763  14.388 -10.111  1.00 78.51           C  
ATOM    620  CB  ASP A  81       5.950  15.003 -12.434  1.00 78.51           C  
ATOM    621  O   ASP A  81       5.775  13.663  -9.973  1.00 78.51           O  
ATOM    622  CG  ASP A  81       6.062  15.946 -13.636  1.00 78.51           C  
ATOM    623  OD1 ASP A  81       7.163  16.433 -13.977  1.00 78.51           O  
ATOM    624  OD2 ASP A  81       5.014  16.121 -14.300  1.00 78.51           O  
ATOM    625  N   TRP A  82       7.541  14.713  -9.074  1.00 80.22           N  
ATOM    626  CA  TRP A  82       7.263  14.317  -7.687  1.00 80.22           C  
ATOM    627  C   TRP A  82       5.877  14.765  -7.202  1.00 80.22           C  
ATOM    628  CB  TRP A  82       8.350  14.887  -6.770  1.00 80.22           C  
ATOM    629  O   TRP A  82       5.280  14.108  -6.352  1.00 80.22           O  
ATOM    630  CG  TRP A  82       9.717  14.315  -6.982  1.00 80.22           C  
ATOM    631  CD1 TRP A  82      10.776  14.969  -7.506  1.00 80.22           C  
ATOM    632  CD2 TRP A  82      10.190  12.966  -6.679  1.00 80.22           C  
ATOM    633  CE2 TRP A  82      11.570  12.882  -7.033  1.00 80.22           C  
ATOM    634  CE3 TRP A  82       9.592  11.805  -6.142  1.00 80.22           C  
ATOM    635  NE1 TRP A  82      11.875  14.132  -7.528  1.00 80.22           N  
ATOM    636  CH2 TRP A  82      11.692  10.569  -6.328  1.00 80.22           C  
ATOM    637  CZ2 TRP A  82      12.320  11.709  -6.861  1.00 80.22           C  
ATOM    638  CZ3 TRP A  82      10.331  10.619  -5.973  1.00 80.22           C  
ATOM    639  N   GLU A  83       5.318  15.824  -7.790  1.00 73.92           N  
ATOM    640  CA  GLU A  83       3.955  16.293  -7.526  1.00 73.92           C  
ATOM    641  C   GLU A  83       2.891  15.212  -7.786  1.00 73.92           C  
ATOM    642  CB  GLU A  83       3.670  17.545  -8.368  1.00 73.92           C  
ATOM    643  O   GLU A  83       1.889  15.169  -7.074  1.00 73.92           O  
ATOM    644  CG  GLU A  83       4.641  18.689  -8.024  1.00 73.92           C  
ATOM    645  CD  GLU A  83       4.294  20.021  -8.704  1.00 73.92           C  
ATOM    646  OE1 GLU A  83       4.989  21.008  -8.380  1.00 73.92           O  
ATOM    647  OE2 GLU A  83       3.341  20.046  -9.515  1.00 73.92           O  
ATOM    648  N   ARG A  84       3.138  14.262  -8.705  1.00 69.92           N  
ATOM    649  CA  ARG A  84       2.249  13.108  -8.952  1.00 69.92           C  
ATOM    650  C   ARG A  84       2.141  12.140  -7.769  1.00 69.92           C  
ATOM    651  CB  ARG A  84       2.706  12.335 -10.198  1.00 69.92           C  
ATOM    652  O   ARG A  84       1.181  11.377  -7.716  1.00 69.92           O  
ATOM    653  CG  ARG A  84       2.468  13.089 -11.509  1.00 69.92           C  
ATOM    654  CD  ARG A  84       2.953  12.230 -12.683  1.00 69.92           C  
ATOM    655  NE  ARG A  84       2.423  12.734 -13.962  1.00 69.92           N  
ATOM    656  NH1 ARG A  84       2.412  10.743 -15.122  1.00 69.92           N  
ATOM    657  NH2 ARG A  84       1.480  12.559 -16.017  1.00 69.92           N  
ATOM    658  CZ  ARG A  84       2.113  12.009 -15.020  1.00 69.92           C  
ATOM    659  N   HIS A  85       3.085  12.155  -6.822  1.00 64.55           N  
ATOM    660  CA  HIS A  85       2.951  11.404  -5.566  1.00 64.55           C  
ATOM    661  C   HIS A  85       2.052  12.099  -4.545  1.00 64.55           C  
ATOM    662  CB  HIS A  85       4.325  11.133  -4.937  1.00 64.55           C  
ATOM    663  O   HIS A  85       1.553  11.440  -3.630  1.00 64.55           O  
ATOM    664  CG  HIS A  85       4.882   9.804  -5.343  1.00 64.55           C  
ATOM    665  CD2 HIS A  85       5.988   9.581  -6.109  1.00 64.55           C  
ATOM    666  ND1 HIS A  85       4.371   8.577  -4.990  1.00 64.55           N  
ATOM    667  CE1 HIS A  85       5.147   7.631  -5.540  1.00 64.55           C  
ATOM    668  NE2 HIS A  85       6.144   8.195  -6.238  1.00 64.55           N  
ATOM    669  N   VAL A  86       1.832  13.409  -4.674  1.00 66.93           N  
ATOM    670  CA  VAL A  86       0.941  14.132  -3.773  1.00 66.93           C  
ATOM    671  C   VAL A  86      -0.487  13.878  -4.231  1.00 66.93           C  
ATOM    672  CB  VAL A  86       1.267  15.636  -3.674  1.00 66.93           C  
ATOM    673  O   VAL A  86      -1.044  14.657  -5.002  1.00 66.93           O  
ATOM    674  CG1 VAL A  86       0.545  16.219  -2.449  1.00 66.93           C  
ATOM    675  CG2 VAL A  86       2.764  15.907  -3.487  1.00 66.93           C  
ATOM    676  N   VAL A  87      -1.081  12.793  -3.725  1.00 65.83           N  
ATOM    677  CA  VAL A  87      -2.509  12.492  -3.880  1.00 65.83           C  
ATOM    678  C   VAL A  87      -3.308  13.695  -3.378  1.00 65.83           C  
ATOM    679  CB  VAL A  87      -2.911  11.193  -3.144  1.00 65.83           C  
ATOM    680  O   VAL A  87      -3.557  13.863  -2.184  1.00 65.83           O  
ATOM    681  CG1 VAL A  87      -4.403  10.874  -3.319  1.00 65.83           C  
ATOM    682  CG2 VAL A  87      -2.122   9.988  -3.677  1.00 65.83           C  
ATOM    683  N   LYS A  88      -3.687  14.576  -4.307  1.00 66.73           N  
ATOM    684  CA  LYS A  88      -4.778  15.519  -4.099  1.00 66.73           C  
ATOM    685  C   LYS A  88      -6.015  14.668  -3.827  1.00 66.73           C  
ATOM    686  CB  LYS A  88      -4.983  16.405  -5.343  1.00 66.73           C  
ATOM    687  O   LYS A  88      -6.219  13.654  -4.497  1.00 66.73           O  
ATOM    688  CG  LYS A  88      -3.771  17.223  -5.832  1.00 66.73           C  
ATOM    689  CD  LYS A  88      -3.251  18.289  -4.856  1.00 66.73           C  
ATOM    690  CE  LYS A  88      -2.235  17.708  -3.868  1.00 66.73           C  
ATOM    691  NZ  LYS A  88      -1.638  18.774  -3.026  1.00 66.73           N  
ATOM    692  N   ALA A  89      -6.833  15.067  -2.855  1.00 66.85           N  
ATOM    693  CA  ALA A  89      -8.187  14.534  -2.791  1.00 66.85           C  
ATOM    694  C   ALA A  89      -8.843  14.773  -4.169  1.00 66.85           C  
ATOM    695  CB  ALA A  89      -8.949  15.222  -1.654  1.00 66.85           C  
ATOM    696  O   ALA A  89      -8.632  15.863  -4.712  1.00 66.85           O  
ATOM    697  N   PRO A  90      -9.549  13.788  -4.758  1.00 64.06           N  
ATOM    698  CA  PRO A  90     -10.129  13.933  -6.090  1.00 64.06           C  
ATOM    699  C   PRO A  90     -10.918  15.236  -6.225  1.00 64.06           C  
ATOM    700  CB  PRO A  90     -11.015  12.700  -6.288  1.00 64.06           C  
ATOM    701  O   PRO A  90     -11.705  15.568  -5.339  1.00 64.06           O  
ATOM    702  CG  PRO A  90     -10.298  11.639  -5.454  1.00 64.06           C  
ATOM    703  CD  PRO A  90      -9.766  12.436  -4.263  1.00 64.06           C  
ATOM    704  N   GLU A  91     -10.711  15.965  -7.324  1.00 64.37           N  
ATOM    705  CA  GLU A  91     -11.374  17.248  -7.604  1.00 64.37           C  
ATOM    706  C   GLU A  91     -12.821  17.045  -8.098  1.00 64.37           C  
ATOM    707  CB  GLU A  91     -10.506  18.107  -8.544  1.00 64.37           C  
ATOM    708  O   GLU A  91     -13.271  17.630  -9.078  1.00 64.37           O  
ATOM    709  CG  GLU A  91     -10.855  19.605  -8.440  1.00 64.37           C  
ATOM    710  CD  GLU A  91     -10.181  20.458  -9.527  1.00 64.37           C  
ATOM    711  OE1 GLU A  91     -10.767  21.508  -9.880  1.00 64.37           O  
ATOM    712  OE2 GLU A  91      -9.062  20.094  -9.958  1.00 64.37           O  
ATOM    713  N   GLU A  92     -13.563  16.185  -7.405  1.00 65.37           N  
ATOM    714  CA  GLU A  92     -15.010  16.064  -7.528  1.00 65.37           C  
ATOM    715  C   GLU A  92     -15.649  16.617  -6.244  1.00 65.37           C  
ATOM    716  CB  GLU A  92     -15.432  14.615  -7.819  1.00 65.37           C  
ATOM    717  O   GLU A  92     -15.125  16.389  -5.146  1.00 65.37           O  
ATOM    718  CG  GLU A  92     -14.939  14.134  -9.195  1.00 65.37           C  
ATOM    719  CD  GLU A  92     -15.601  12.820  -9.646  1.00 65.37           C  
ATOM    720  OE1 GLU A  92     -15.669  12.606 -10.877  1.00 65.37           O  
ATOM    721  OE2 GLU A  92     -16.054  12.035  -8.774  1.00 65.37           O  
ATOM    722  N   PRO A  93     -16.759  17.374  -6.340  1.00 67.84           N  
ATOM    723  CA  PRO A  93     -17.368  18.015  -5.178  1.00 67.84           C  
ATOM    724  C   PRO A  93     -17.761  16.967  -4.121  1.00 67.84           C  
ATOM    725  CB  PRO A  93     -18.577  18.785  -5.716  1.00 67.84           C  
ATOM    726  O   PRO A  93     -18.172  15.869  -4.506  1.00 67.84           O  
ATOM    727  CG  PRO A  93     -18.930  18.039  -7.004  1.00 67.84           C  
ATOM    728  CD  PRO A  93     -17.565  17.601  -7.527  1.00 67.84           C  
ATOM    729  N   PRO A  94     -17.666  17.276  -2.806  1.00 68.55           N  
ATOM    730  CA  PRO A  94     -17.840  16.302  -1.727  1.00 68.55           C  
ATOM    731  C   PRO A  94     -19.100  15.449  -1.897  1.00 68.55           C  
ATOM    732  CB  PRO A  94     -17.852  17.119  -0.429  1.00 68.55           C  
ATOM    733  O   PRO A  94     -20.211  15.913  -1.644  1.00 68.55           O  
ATOM    734  CG  PRO A  94     -16.944  18.295  -0.772  1.00 68.55           C  
ATOM    735  CD  PRO A  94     -17.264  18.559  -2.243  1.00 68.55           C  
ATOM    736  N   LYS A  95     -18.903  14.206  -2.356  1.00 69.39           N  
ATOM    737  CA  LYS A  95     -19.955  13.308  -2.846  1.00 69.39           C  
ATOM    738  C   LYS A  95     -21.004  13.104  -1.762  1.00 69.39           C  
ATOM    739  CB  LYS A  95     -19.286  12.002  -3.306  1.00 69.39           C  
ATOM    740  O   LYS A  95     -20.756  12.363  -0.814  1.00 69.39           O  
ATOM    741  CG  LYS A  95     -20.239  11.038  -4.031  1.00 69.39           C  
ATOM    742  CD  LYS A  95     -19.416   9.927  -4.702  1.00 69.39           C  
ATOM    743  CE  LYS A  95     -20.262   9.060  -5.641  1.00 69.39           C  
ATOM    744  NZ  LYS A  95     -19.396   8.324  -6.602  1.00 69.39           N  
ATOM    745  N   GLU A  96     -22.130  13.809  -1.899  1.00 73.84           N  
ATOM    746  CA  GLU A  96     -23.022  14.136  -0.783  1.00 73.84           C  
ATOM    747  C   GLU A  96     -23.369  12.897   0.044  1.00 73.84           C  
ATOM    748  CB  GLU A  96     -24.304  14.819  -1.280  1.00 73.84           C  
ATOM    749  O   GLU A  96     -24.128  12.021  -0.384  1.00 73.84           O  
ATOM    750  CG  GLU A  96     -24.053  16.217  -1.867  1.00 73.84           C  
ATOM    751  CD  GLU A  96     -25.354  16.933  -2.276  1.00 73.84           C  
ATOM    752  OE1 GLU A  96     -25.259  18.126  -2.637  1.00 73.84           O  
ATOM    753  OE2 GLU A  96     -26.432  16.293  -2.221  1.00 73.84           O  
ATOM    754  N   PHE A  97     -22.772  12.812   1.236  1.00 71.14           N  
ATOM    755  CA  PHE A  97     -22.919  11.658   2.105  1.00 71.14           C  
ATOM    756  C   PHE A  97     -24.371  11.582   2.571  1.00 71.14           C  
ATOM    757  CB  PHE A  97     -21.940  11.738   3.289  1.00 71.14           C  
ATOM    758  O   PHE A  97     -24.765  12.261   3.521  1.00 71.14           O  
ATOM    759  CG  PHE A  97     -20.475  11.820   2.905  1.00 71.14           C  
ATOM    760  CD1 PHE A  97     -19.773  10.663   2.516  1.00 71.14           C  
ATOM    761  CD2 PHE A  97     -19.808  13.060   2.945  1.00 71.14           C  
ATOM    762  CE1 PHE A  97     -18.412  10.746   2.168  1.00 71.14           C  
ATOM    763  CE2 PHE A  97     -18.449  13.143   2.595  1.00 71.14           C  
ATOM    764  CZ  PHE A  97     -17.751  11.986   2.206  1.00 71.14           C  
ATOM    765  N   LYS A  98     -25.176  10.747   1.900  1.00 75.30           N  
ATOM    766  CA  LYS A  98     -26.530  10.404   2.341  1.00 75.30           C  
ATOM    767  C   LYS A  98     -26.444   9.932   3.784  1.00 75.30           C  
ATOM    768  CB  LYS A  98     -27.146   9.307   1.455  1.00 75.30           C  
ATOM    769  O   LYS A  98     -25.983   8.821   4.041  1.00 75.30           O  
ATOM    770  CG  LYS A  98     -27.743   9.878   0.163  1.00 75.30           C  
ATOM    771  CD  LYS A  98     -28.372   8.763  -0.683  1.00 75.30           C  
ATOM    772  CE  LYS A  98     -29.068   9.378  -1.902  1.00 75.30           C  
ATOM    773  NZ  LYS A  98     -29.556   8.341  -2.846  1.00 75.30           N  
ATOM    774  N   ILE A  99     -26.885  10.784   4.710  1.00 76.59           N  
ATOM    775  CA  ILE A  99     -26.896  10.470   6.132  1.00 76.59           C  
ATOM    776  C   ILE A  99     -27.726   9.201   6.293  1.00 76.59           C  
ATOM    777  CB  ILE A  99     -27.441  11.629   7.001  1.00 76.59           C  
ATOM    778  O   ILE A  99     -28.930   9.193   6.020  1.00 76.59           O  
ATOM    779  CG1 ILE A  99     -26.667  12.957   6.812  1.00 76.59           C  
ATOM    780  CG2 ILE A  99     -27.349  11.224   8.485  1.00 76.59           C  
ATOM    781  CD1 ILE A  99     -27.230  13.863   5.708  1.00 76.59           C  
ATOM    782  N   TRP A 100     -27.059   8.120   6.692  1.00 74.70           N  
ATOM    783  CA  TRP A 100     -27.706   6.861   7.013  1.00 74.70           C  
ATOM    784  C   TRP A 100     -28.819   7.128   8.030  1.00 74.70           C  
ATOM    785  CB  TRP A 100     -26.667   5.831   7.493  1.00 74.70           C  
ATOM    786  O   TRP A 100     -28.575   7.628   9.129  1.00 74.70           O  
ATOM    787  CG  TRP A 100     -25.944   6.076   8.793  1.00 74.70           C  
ATOM    788  CD1 TRP A 100     -25.391   7.241   9.211  1.00 74.70           C  
ATOM    789  CD2 TRP A 100     -25.670   5.114   9.862  1.00 74.70           C  
ATOM    790  CE2 TRP A 100     -24.950   5.778  10.901  1.00 74.70           C  
ATOM    791  CE3 TRP A 100     -25.950   3.743  10.059  1.00 74.70           C  
ATOM    792  NE1 TRP A 100     -24.810   7.070  10.451  1.00 74.70           N  
ATOM    793  CH2 TRP A 100     -24.828   3.762  12.231  1.00 74.70           C  
ATOM    794  CZ2 TRP A 100     -24.533   5.126  12.070  1.00 74.70           C  
ATOM    795  CZ3 TRP A 100     -25.534   3.075  11.227  1.00 74.70           C  
ATOM    796  N   LYS A 101     -30.069   6.856   7.639  1.00 80.11           N  
ATOM    797  CA  LYS A 101     -31.200   6.980   8.557  1.00 80.11           C  
ATOM    798  C   LYS A 101     -31.007   5.941   9.650  1.00 80.11           C  
ATOM    799  CB  LYS A 101     -32.545   6.796   7.840  1.00 80.11           C  
ATOM    800  O   LYS A 101     -31.092   4.743   9.384  1.00 80.11           O  
ATOM    801  CG  LYS A 101     -32.943   8.039   7.033  1.00 80.11           C  
ATOM    802  CD  LYS A 101     -34.343   7.856   6.435  1.00 80.11           C  
ATOM    803  CE  LYS A 101     -34.792   9.139   5.728  1.00 80.11           C  
ATOM    804  NZ  LYS A 101     -36.159   8.998   5.167  1.00 80.11           N  
ATOM    805  N   SER A 102     -30.743   6.401  10.866  1.00 77.90           N  
ATOM    806  CA  SER A 102     -30.685   5.533  12.028  1.00 77.90           C  
ATOM    807  C   SER A 102     -32.074   4.941  12.263  1.00 77.90           C  
ATOM    808  CB  SER A 102     -30.146   6.290  13.249  1.00 77.90           C  
ATOM    809  O   SER A 102     -33.001   5.623  12.698  1.00 77.90           O  
ATOM    810  OG  SER A 102     -30.712   7.585  13.364  1.00 77.90           O  
ATOM    811  N   ASN A 103     -32.216   3.645  11.980  1.00 73.15           N  
ATOM    812  CA  ASN A 103     -33.359   2.849  12.417  1.00 73.15           C  
ATOM    813  C   ASN A 103     -33.240   2.653  13.934  1.00 73.15           C  
ATOM    814  CB  ASN A 103     -33.406   1.528  11.630  1.00 73.15           C  
ATOM    815  O   ASN A 103     -32.826   1.598  14.410  1.00 73.15           O  
ATOM    816  CG  ASN A 103     -33.795   1.719  10.175  1.00 73.15           C  
ATOM    817  ND2 ASN A 103     -33.239   0.933   9.283  1.00 73.15           N  
ATOM    818  OD1 ASN A 103     -34.607   2.553   9.815  1.00 73.15           O  
ATOM    819  N   TYR A 104     -33.520   3.721  14.683  1.00 68.26           N  
ATOM    820  CA  TYR A 104     -33.388   3.765  16.131  1.00 68.26           C  
ATOM    821  C   TYR A 104     -34.538   2.973  16.757  1.00 68.26           C  
ATOM    822  CB  TYR A 104     -33.269   5.225  16.614  1.00 68.26           C  
ATOM    823  O   TYR A 104     -35.576   3.520  17.123  1.00 68.26           O  
ATOM    824  CG  TYR A 104     -32.224   5.410  17.699  1.00 68.26           C  
ATOM    825  CD1 TYR A 104     -32.490   5.015  19.025  1.00 68.26           C  
ATOM    826  CD2 TYR A 104     -30.966   5.951  17.367  1.00 68.26           C  
ATOM    827  CE1 TYR A 104     -31.499   5.168  20.016  1.00 68.26           C  
ATOM    828  CE2 TYR A 104     -29.972   6.102  18.352  1.00 68.26           C  
ATOM    829  OH  TYR A 104     -29.285   5.854  20.639  1.00 68.26           O  
ATOM    830  CZ  TYR A 104     -30.240   5.711  19.682  1.00 68.26           C  
ATOM    831  N   VAL A 105     -34.361   1.653  16.831  1.00 77.49           N  
ATOM    832  CA  VAL A 105     -35.231   0.776  17.615  1.00 77.49           C  
ATOM    833  C   VAL A 105     -35.131   1.247  19.070  1.00 77.49           C  
ATOM    834  CB  VAL A 105     -34.815  -0.703  17.477  1.00 77.49           C  
ATOM    835  O   VAL A 105     -34.024   1.238  19.617  1.00 77.49           O  
ATOM    836  CG1 VAL A 105     -35.729  -1.622  18.297  1.00 77.49           C  
ATOM    837  CG2 VAL A 105     -34.888  -1.164  16.014  1.00 77.49           C  
ATOM    838  N   PRO A 106     -36.228   1.704  19.702  1.00 80.06           N  
ATOM    839  CA  PRO A 106     -36.177   2.106  21.099  1.00 80.06           C  
ATOM    840  C   PRO A 106     -35.800   0.889  21.961  1.00 80.06           C  
ATOM    841  CB  PRO A 106     -37.565   2.663  21.427  1.00 80.06           C  
ATOM    842  O   PRO A 106     -36.258  -0.222  21.672  1.00 80.06           O  
ATOM    843  CG  PRO A 106     -38.478   1.948  20.431  1.00 80.06           C  
ATOM    844  CD  PRO A 106     -37.592   1.784  19.197  1.00 80.06           C  
ATOM    845  N   PRO A 107     -34.971   1.058  23.008  1.00 77.34           N  
ATOM    846  CA  PRO A 107     -34.700  -0.030  23.939  1.00 77.34           C  
ATOM    847  C   PRO A 107     -36.020  -0.492  24.580  1.00 77.34           C  
ATOM    848  CB  PRO A 107     -33.714   0.536  24.964  1.00 77.34           C  
ATOM    849  O   PRO A 107     -36.885   0.346  24.847  1.00 77.34           O  
ATOM    850  CG  PRO A 107     -34.020   2.034  24.953  1.00 77.34           C  
ATOM    851  CD  PRO A 107     -34.401   2.303  23.497  1.00 77.34           C  
ATOM    852  N   PRO A 108     -36.206  -1.802  24.824  1.00 79.96           N  
ATOM    853  CA  PRO A 108     -37.456  -2.315  25.372  1.00 79.96           C  
ATOM    854  C   PRO A 108     -37.726  -1.706  26.752  1.00 79.96           C  
ATOM    855  CB  PRO A 108     -37.290  -3.838  25.420  1.00 79.96           C  
ATOM    856  O   PRO A 108     -36.878  -1.768  27.641  1.00 79.96           O  
ATOM    857  CG  PRO A 108     -35.775  -4.032  25.506  1.00 79.96           C  
ATOM    858  CD  PRO A 108     -35.235  -2.873  24.669  1.00 79.96           C  
ATOM    859  N   GLU A 109     -38.930  -1.156  26.940  1.00 72.58           N  
ATOM    860  CA  GLU A 109     -39.334  -0.431  28.160  1.00 72.58           C  
ATOM    861  C   GLU A 109     -39.237  -1.283  29.435  1.00 72.58           C  
ATOM    862  CB  GLU A 109     -40.776   0.077  28.003  1.00 72.58           C  
ATOM    863  O   GLU A 109     -39.114  -0.758  30.540  1.00 72.58           O  
ATOM    864  CG  GLU A 109     -40.950   1.043  26.819  1.00 72.58           C  
ATOM    865  CD  GLU A 109     -42.370   1.625  26.739  1.00 72.58           C  
ATOM    866  OE1 GLU A 109     -42.493   2.765  26.239  1.00 72.58           O  
ATOM    867  OE2 GLU A 109     -43.319   0.922  27.157  1.00 72.58           O  
ATOM    868  N   THR A 110     -39.237  -2.611  29.284  1.00 65.12           N  
ATOM    869  CA  THR A 110     -38.836  -3.549  30.332  1.00 65.12           C  
ATOM    870  C   THR A 110     -37.779  -4.520  29.810  1.00 65.12           C  
ATOM    871  CB  THR A 110     -40.038  -4.297  30.935  1.00 65.12           C  
ATOM    872  O   THR A 110     -38.049  -5.396  28.990  1.00 65.12           O  
ATOM    873  CG2 THR A 110     -40.895  -3.383  31.809  1.00 65.12           C  
ATOM    874  OG1 THR A 110     -40.897  -4.820  29.953  1.00 65.12           O  
ATOM    875  N   TYR A 111     -36.565  -4.422  30.356  1.00 57.28           N  
ATOM    876  CA  TYR A 111     -35.641  -5.553  30.364  1.00 57.28           C  
ATOM    877  C   TYR A 111     -36.183  -6.578  31.359  1.00 57.28           C  
ATOM    878  CB  TYR A 111     -34.222  -5.101  30.736  1.00 57.28           C  
ATOM    879  O   TYR A 111     -35.967  -6.451  32.566  1.00 57.28           O  
ATOM    880  CG  TYR A 111     -33.546  -4.255  29.678  1.00 57.28           C  
ATOM    881  CD1 TYR A 111     -32.875  -4.875  28.605  1.00 57.28           C  
ATOM    882  CD2 TYR A 111     -33.604  -2.851  29.757  1.00 57.28           C  
ATOM    883  CE1 TYR A 111     -32.260  -4.090  27.610  1.00 57.28           C  
ATOM    884  CE2 TYR A 111     -32.993  -2.064  28.763  1.00 57.28           C  
ATOM    885  OH  TYR A 111     -31.735  -1.916  26.731  1.00 57.28           O  
ATOM    886  CZ  TYR A 111     -32.321  -2.681  27.688  1.00 57.28           C  
ATOM    887  N   THR A 112     -36.915  -7.581  30.873  1.00 56.90           N  
ATOM    888  CA  THR A 112     -37.368  -8.694  31.709  1.00 56.90           C  
ATOM    889  C   THR A 112     -36.152  -9.435  32.254  1.00 56.90           C  
ATOM    890  CB  THR A 112     -38.314  -9.649  30.959  1.00 56.90           C  
ATOM    891  O   THR A 112     -35.478 -10.190  31.556  1.00 56.90           O  
ATOM    892  CG2 THR A 112     -39.721  -9.062  30.862  1.00 56.90           C  
ATOM    893  OG1 THR A 112     -37.884  -9.887  29.639  1.00 56.90           O  
ATOM    894  N   THR A 113     -35.863  -9.232  33.540  1.00 57.90           N  
ATOM    895  CA  THR A 113     -34.782  -9.907  34.270  1.00 57.90           C  
ATOM    896  C   THR A 113     -35.146 -11.352  34.618  1.00 57.90           C  
ATOM    897  CB  THR A 113     -34.330  -9.087  35.490  1.00 57.90           C  
ATOM    898  O   THR A 113     -34.811 -11.854  35.692  1.00 57.90           O  
ATOM    899  CG2 THR A 113     -33.564  -7.832  35.073  1.00 57.90           C  
ATOM    900  OG1 THR A 113     -35.441  -8.658  36.241  1.00 57.90           O  
ATOM    901  N   GLU A 114     -35.788 -12.053  33.677  1.00 55.72           N  
ATOM    902  CA  GLU A 114     -35.862 -13.506  33.682  1.00 55.72           C  
ATOM    903  C   GLU A 114     -34.435 -14.047  33.685  1.00 55.72           C  
ATOM    904  CB  GLU A 114     -36.625 -14.060  32.470  1.00 55.72           C  
ATOM    905  O   GLU A 114     -33.734 -14.062  32.670  1.00 55.72           O  
ATOM    906  CG  GLU A 114     -38.143 -13.882  32.588  1.00 55.72           C  
ATOM    907  CD  GLU A 114     -38.921 -14.722  31.558  1.00 55.72           C  
ATOM    908  OE1 GLU A 114     -40.164 -14.732  31.675  1.00 55.72           O  
ATOM    909  OE2 GLU A 114     -38.282 -15.355  30.677  1.00 55.72           O  
ATOM    910  N   LYS A 115     -34.004 -14.497  34.864  1.00 52.85           N  
ATOM    911  CA  LYS A 115     -32.756 -15.220  35.087  1.00 52.85           C  
ATOM    912  C   LYS A 115     -32.855 -16.610  34.453  1.00 52.85           C  
ATOM    913  CB  LYS A 115     -32.452 -15.280  36.597  1.00 52.85           C  
ATOM    914  O   LYS A 115     -32.816 -17.622  35.150  1.00 52.85           O  
ATOM    915  CG  LYS A 115     -32.086 -13.934  37.245  1.00 52.85           C  
ATOM    916  CD  LYS A 115     -30.660 -13.481  36.903  1.00 52.85           C  
ATOM    917  CE  LYS A 115     -30.305 -12.238  37.728  1.00 52.85           C  
ATOM    918  NZ  LYS A 115     -28.879 -11.860  37.560  1.00 52.85           N  
ATOM    919  N   LYS A 116     -32.949 -16.662  33.120  1.00 59.32           N  
ATOM    920  CA  LYS A 116     -32.523 -17.841  32.366  1.00 59.32           C  
ATOM    921  C   LYS A 116     -31.113 -18.180  32.865  1.00 59.32           C  
ATOM    922  CB  LYS A 116     -32.551 -17.579  30.847  1.00 59.32           C  
ATOM    923  O   LYS A 116     -30.314 -17.250  33.035  1.00 59.32           O  
ATOM    924  CG  LYS A 116     -34.002 -17.478  30.354  1.00 59.32           C  
ATOM    925  CD  LYS A 116     -34.128 -17.267  28.840  1.00 59.32           C  
ATOM    926  CE  LYS A 116     -35.627 -17.206  28.512  1.00 59.32           C  
ATOM    927  NZ  LYS A 116     -35.892 -16.894  27.087  1.00 59.32           N  
ATOM    928  N   PRO A 117     -30.816 -19.456  33.173  1.00 60.93           N  
ATOM    929  CA  PRO A 117     -29.461 -19.832  33.554  1.00 60.93           C  
ATOM    930  C   PRO A 117     -28.511 -19.339  32.456  1.00 60.93           C  
ATOM    931  CB  PRO A 117     -29.471 -21.357  33.691  1.00 60.93           C  
ATOM    932  O   PRO A 117     -28.915 -19.352  31.285  1.00 60.93           O  
ATOM    933  CG  PRO A 117     -30.627 -21.789  32.787  1.00 60.93           C  
ATOM    934  CD  PRO A 117     -31.625 -20.641  32.932  1.00 60.93           C  
ATOM    935  N   PRO A 118     -27.302 -18.855  32.803  1.00 62.51           N  
ATOM    936  CA  PRO A 118     -26.364 -18.392  31.792  1.00 62.51           C  
ATOM    937  C   PRO A 118     -26.218 -19.501  30.741  1.00 62.51           C  
ATOM    938  CB  PRO A 118     -25.052 -18.092  32.527  1.00 62.51           C  
ATOM    939  O   PRO A 118     -26.070 -20.667  31.131  1.00 62.51           O  
ATOM    940  CG  PRO A 118     -25.152 -18.932  33.800  1.00 62.51           C  
ATOM    941  CD  PRO A 118     -26.651 -18.927  34.102  1.00 62.51           C  
ATOM    942  N   PRO A 119     -26.335 -19.187  29.433  1.00 64.51           N  
ATOM    943  CA  PRO A 119     -26.077 -20.187  28.408  1.00 64.51           C  
ATOM    944  C   PRO A 119     -24.684 -20.760  28.690  1.00 64.51           C  
ATOM    945  CB  PRO A 119     -26.162 -19.454  27.067  1.00 64.51           C  
ATOM    946  O   PRO A 119     -23.799 -19.974  29.043  1.00 64.51           O  
ATOM    947  CG  PRO A 119     -25.829 -18.007  27.433  1.00 64.51           C  
ATOM    948  CD  PRO A 119     -26.412 -17.860  28.839  1.00 64.51           C  
ATOM    949  N   PRO A 120     -24.501 -22.094  28.622  1.00 70.67           N  
ATOM    950  CA  PRO A 120     -23.273 -22.732  29.079  1.00 70.67           C  
ATOM    951  C   PRO A 120     -22.077 -22.017  28.461  1.00 70.67           C  
ATOM    952  CB  PRO A 120     -23.373 -24.201  28.650  1.00 70.67           C  
ATOM    953  O   PRO A 120     -22.083 -21.766  27.254  1.00 70.67           O  
ATOM    954  CG  PRO A 120     -24.421 -24.186  27.536  1.00 70.67           C  
ATOM    955  CD  PRO A 120     -25.363 -23.066  27.974  1.00 70.67           C  
ATOM    956  N   GLU A 121     -21.106 -21.648  29.302  1.00 71.63           N  
ATOM    957  CA  GLU A 121     -19.967 -20.792  28.950  1.00 71.63           C  
ATOM    958  C   GLU A 121     -18.959 -21.553  28.072  1.00 71.63           C  
ATOM    959  CB  GLU A 121     -19.342 -20.156  30.211  1.00 71.63           C  
ATOM    960  O   GLU A 121     -17.813 -21.799  28.437  1.00 71.63           O  
ATOM    961  CG  GLU A 121     -20.305 -19.173  30.906  1.00 71.63           C  
ATOM    962  CD  GLU A 121     -19.699 -18.447  32.123  1.00 71.63           C  
ATOM    963  OE1 GLU A 121     -20.237 -17.369  32.469  1.00 71.63           O  
ATOM    964  OE2 GLU A 121     -18.750 -18.986  32.736  1.00 71.63           O  
ATOM    965  N   LEU A 122     -19.422 -21.939  26.882  1.00 73.58           N  
ATOM    966  CA  LEU A 122     -18.596 -22.307  25.751  1.00 73.58           C  
ATOM    967  C   LEU A 122     -17.733 -21.089  25.437  1.00 73.58           C  
ATOM    968  CB  LEU A 122     -19.483 -22.701  24.552  1.00 73.58           C  
ATOM    969  O   LEU A 122     -18.243 -20.048  25.007  1.00 73.58           O  
ATOM    970  CG  LEU A 122     -20.384 -23.930  24.779  1.00 73.58           C  
ATOM    971  CD1 LEU A 122     -21.269 -24.148  23.550  1.00 73.58           C  
ATOM    972  CD2 LEU A 122     -19.582 -25.210  25.018  1.00 73.58           C  
ATOM    973  N   ASP A 123     -16.437 -21.240  25.703  1.00 81.13           N  
ATOM    974  CA  ASP A 123     -15.402 -20.240  25.467  1.00 81.13           C  
ATOM    975  C   ASP A 123     -15.573 -19.595  24.082  1.00 81.13           C  
ATOM    976  CB  ASP A 123     -14.038 -20.936  25.630  1.00 81.13           C  
ATOM    977  O   ASP A 123     -15.992 -20.241  23.117  1.00 81.13           O  
ATOM    978  CG  ASP A 123     -12.813 -20.024  25.496  1.00 81.13           C  
ATOM    979  OD1 ASP A 123     -12.987 -18.793  25.340  1.00 81.13           O  
ATOM    980  OD2 ASP A 123     -11.700 -20.580  25.476  1.00 81.13           O  
ATOM    981  N   MET A 124     -15.222 -18.315  23.959  1.00 85.40           N  
ATOM    982  CA  MET A 124     -15.207 -17.629  22.672  1.00 85.40           C  
ATOM    983  C   MET A 124     -14.342 -18.385  21.651  1.00 85.40           C  
ATOM    984  CB  MET A 124     -14.728 -16.183  22.854  1.00 85.40           C  
ATOM    985  O   MET A 124     -14.720 -18.447  20.486  1.00 85.40           O  
ATOM    986  CG  MET A 124     -15.299 -15.274  21.757  1.00 85.40           C  
ATOM    987  SD  MET A 124     -17.085 -14.921  21.877  1.00 85.40           S  
ATOM    988  CE  MET A 124     -17.098 -13.859  23.349  1.00 85.40           C  
ATOM    989  N   ALA A 125     -13.264 -19.045  22.094  1.00 83.35           N  
ATOM    990  CA  ALA A 125     -12.465 -19.933  21.250  1.00 83.35           C  
ATOM    991  C   ALA A 125     -13.259 -21.151  20.726  1.00 83.35           C  
ATOM    992  CB  ALA A 125     -11.230 -20.370  22.044  1.00 83.35           C  
ATOM    993  O   ALA A 125     -13.183 -21.459  19.540  1.00 83.35           O  
ATOM    994  N   ILE A 126     -14.083 -21.795  21.563  1.00 77.41           N  
ATOM    995  CA  ILE A 126     -14.969 -22.906  21.157  1.00 77.41           C  
ATOM    996  C   ILE A 126     -16.074 -22.390  20.223  1.00 77.41           C  
ATOM    997  CB  ILE A 126     -15.565 -23.612  22.402  1.00 77.41           C  
ATOM    998  O   ILE A 126     -16.406 -23.021  19.220  1.00 77.41           O  
ATOM    999  CG1 ILE A 126     -14.452 -24.259  23.259  1.00 77.41           C  
ATOM   1000  CG2 ILE A 126     -16.599 -24.679  21.989  1.00 77.41           C  
ATOM   1001  CD1 ILE A 126     -14.925 -24.730  24.643  1.00 77.41           C  
ATOM   1002  N   LYS A 127     -16.632 -21.209  20.504  1.00 86.19           N  
ATOM   1003  CA  LYS A 127     -17.588 -20.542  19.607  1.00 86.19           C  
ATOM   1004  C   LYS A 127     -16.968 -20.159  18.260  1.00 86.19           C  
ATOM   1005  CB  LYS A 127     -18.160 -19.294  20.280  1.00 86.19           C  
ATOM   1006  O   LYS A 127     -17.720 -20.000  17.307  1.00 86.19           O  
ATOM   1007  CG  LYS A 127     -19.082 -19.615  21.467  1.00 86.19           C  
ATOM   1008  CD  LYS A 127     -19.418 -18.348  22.263  1.00 86.19           C  
ATOM   1009  CE  LYS A 127     -20.119 -17.292  21.397  1.00 86.19           C  
ATOM   1010  NZ  LYS A 127     -20.123 -15.975  22.072  1.00 86.19           N  
ATOM   1011  N   TRP A 128     -15.646 -19.997  18.178  1.00 82.47           N  
ATOM   1012  CA  TRP A 128     -14.922 -19.732  16.934  1.00 82.47           C  
ATOM   1013  C   TRP A 128     -14.504 -21.016  16.196  1.00 82.47           C  
ATOM   1014  CB  TRP A 128     -13.734 -18.792  17.210  1.00 82.47           C  
ATOM   1015  O   TRP A 128     -14.610 -21.036  14.972  1.00 82.47           O  
ATOM   1016  CG  TRP A 128     -14.043 -17.366  17.596  1.00 82.47           C  
ATOM   1017  CD1 TRP A 128     -15.249 -16.753  17.520  1.00 82.47           C  
ATOM   1018  CD2 TRP A 128     -13.118 -16.339  18.081  1.00 82.47           C  
ATOM   1019  CE2 TRP A 128     -13.839 -15.119  18.261  1.00 82.47           C  
ATOM   1020  CE3 TRP A 128     -11.735 -16.305  18.365  1.00 82.47           C  
ATOM   1021  NE1 TRP A 128     -15.134 -15.433  17.912  1.00 82.47           N  
ATOM   1022  CH2 TRP A 128     -11.847 -13.934  18.958  1.00 82.47           C  
ATOM   1023  CZ2 TRP A 128     -13.227 -13.932  18.691  1.00 82.47           C  
ATOM   1024  CZ3 TRP A 128     -11.106 -15.119  18.797  1.00 82.47           C  
ATOM   1025  N   SER A 129     -14.105 -22.101  16.879  1.00 76.30           N  
ATOM   1026  CA  SER A 129     -13.746 -23.368  16.203  1.00 76.30           C  
ATOM   1027  C   SER A 129     -14.951 -24.025  15.520  1.00 76.30           C  
ATOM   1028  CB  SER A 129     -13.042 -24.354  17.151  1.00 76.30           C  
ATOM   1029  O   SER A 129     -14.865 -24.441  14.363  1.00 76.30           O  
ATOM   1030  OG  SER A 129     -13.939 -25.064  17.983  1.00 76.30           O  
ATOM   1031  N   ASN A 130     -16.116 -23.998  16.179  1.00 73.66           N  
ATOM   1032  CA  ASN A 130     -17.376 -24.527  15.646  1.00 73.66           C  
ATOM   1033  C   ASN A 130     -17.856 -23.848  14.346  1.00 73.66           C  
ATOM   1034  CB  ASN A 130     -18.465 -24.419  16.728  1.00 73.66           C  
ATOM   1035  O   ASN A 130     -18.751 -24.379  13.698  1.00 73.66           O  
ATOM   1036  CG  ASN A 130     -18.365 -25.500  17.787  1.00 73.66           C  
ATOM   1037  ND2 ASN A 130     -18.206 -25.140  19.032  1.00 73.66           N  
ATOM   1038  OD1 ASN A 130     -18.459 -26.684  17.533  1.00 73.66           O  
ATOM   1039  N   ILE A 131     -17.288 -22.702  13.948  1.00 77.31           N  
ATOM   1040  CA  ILE A 131     -17.637 -22.027  12.683  1.00 77.31           C  
ATOM   1041  C   ILE A 131     -17.069 -22.792  11.470  1.00 77.31           C  
ATOM   1042  CB  ILE A 131     -17.209 -20.532  12.723  1.00 77.31           C  
ATOM   1043  O   ILE A 131     -17.598 -22.652  10.373  1.00 77.31           O  
ATOM   1044  CG1 ILE A 131     -17.851 -19.825  13.943  1.00 77.31           C  
ATOM   1045  CG2 ILE A 131     -17.597 -19.779  11.435  1.00 77.31           C  
ATOM   1046  CD1 ILE A 131     -17.447 -18.358  14.149  1.00 77.31           C  
ATOM   1047  N   TYR A 132     -16.031 -23.623  11.658  1.00 67.47           N  
ATOM   1048  CA  TYR A 132     -15.321 -24.300  10.561  1.00 67.47           C  
ATOM   1049  C   TYR A 132     -15.032 -25.804  10.786  1.00 67.47           C  
ATOM   1050  CB  TYR A 132     -14.036 -23.508  10.254  1.00 67.47           C  
ATOM   1051  O   TYR A 132     -14.500 -26.454   9.889  1.00 67.47           O  
ATOM   1052  CG  TYR A 132     -14.267 -22.062   9.834  1.00 67.47           C  
ATOM   1053  CD1 TYR A 132     -14.774 -21.781   8.549  1.00 67.47           C  
ATOM   1054  CD2 TYR A 132     -13.999 -21.003  10.727  1.00 67.47           C  
ATOM   1055  CE1 TYR A 132     -15.005 -20.449   8.152  1.00 67.47           C  
ATOM   1056  CE2 TYR A 132     -14.229 -19.669  10.334  1.00 67.47           C  
ATOM   1057  OH  TYR A 132     -14.967 -18.107   8.663  1.00 67.47           O  
ATOM   1058  CZ  TYR A 132     -14.734 -19.391   9.043  1.00 67.47           C  
ATOM   1059  N   GLU A 133     -15.381 -26.390  11.941  1.00 64.80           N  
ATOM   1060  CA  GLU A 133     -15.074 -27.802  12.277  1.00 64.80           C  
ATOM   1061  C   GLU A 133     -15.874 -28.873  11.499  1.00 64.80           C  
ATOM   1062  CB  GLU A 133     -15.225 -28.035  13.799  1.00 64.80           C  
ATOM   1063  O   GLU A 133     -15.491 -30.050  11.514  1.00 64.80           O  
ATOM   1064  CG  GLU A 133     -13.870 -28.014  14.521  1.00 64.80           C  
ATOM   1065  CD  GLU A 133     -14.002 -28.392  16.006  1.00 64.80           C  
ATOM   1066  OE1 GLU A 133     -13.876 -27.477  16.856  1.00 64.80           O  
ATOM   1067  OE2 GLU A 133     -14.201 -29.601  16.296  1.00 64.80           O  
ATOM   1068  N   ASP A 134     -16.964 -28.495  10.822  1.00 65.06           N  
ATOM   1069  CA  ASP A 134     -17.742 -29.403   9.964  1.00 65.06           C  
ATOM   1070  C   ASP A 134     -18.254 -28.710   8.692  1.00 65.06           C  
ATOM   1071  CB  ASP A 134     -18.836 -30.141  10.764  1.00 65.06           C  
ATOM   1072  O   ASP A 134     -19.433 -28.762   8.351  1.00 65.06           O  
ATOM   1073  CG  ASP A 134     -19.203 -31.521  10.179  1.00 65.06           C  
ATOM   1074  OD1 ASP A 134     -18.320 -32.177   9.563  1.00 65.06           O  
ATOM   1075  OD2 ASP A 134     -20.311 -32.012  10.494  1.00 65.06           O  
ATOM   1076  N   ASN A 135     -17.322 -28.127   7.934  1.00 61.96           N  
ATOM   1077  CA  ASN A 135     -17.477 -27.800   6.506  1.00 61.96           C  
ATOM   1078  C   ASN A 135     -17.530 -29.099   5.641  1.00 61.96           C  
ATOM   1079  CB  ASN A 135     -16.367 -26.776   6.159  1.00 61.96           C  
ATOM   1080  O   ASN A 135     -16.869 -29.269   4.611  1.00 61.96           O  
ATOM   1081  CG  ASN A 135     -16.860 -25.335   6.105  1.00 61.96           C  
ATOM   1082  ND2 ASN A 135     -16.081 -24.438   5.546  1.00 61.96           N  
ATOM   1083  OD1 ASN A 135     -17.932 -24.976   6.550  1.00 61.96           O  
ATOM   1084  N   GLY A 136     -18.261 -30.087   6.159  1.00 57.44           N  
ATOM   1085  CA  GLY A 136     -18.072 -31.512   5.966  1.00 57.44           C  
ATOM   1086  C   GLY A 136     -18.757 -32.065   4.731  1.00 57.44           C  
ATOM   1087  O   GLY A 136     -19.778 -32.726   4.834  1.00 57.44           O  
ATOM   1088  N   ASP A 137     -18.057 -31.944   3.613  1.00 60.86           N  
ATOM   1089  CA  ASP A 137     -18.182 -32.759   2.401  1.00 60.86           C  
ATOM   1090  C   ASP A 137     -18.986 -32.277   1.172  1.00 60.86           C  
ATOM   1091  CB  ASP A 137     -18.357 -34.289   2.670  1.00 60.86           C  
ATOM   1092  O   ASP A 137     -18.843 -32.930   0.140  1.00 60.86           O  
ATOM   1093  CG  ASP A 137     -17.127 -34.994   3.247  1.00 60.86           C  
ATOM   1094  OD1 ASP A 137     -15.999 -34.476   3.096  1.00 60.86           O  
ATOM   1095  OD2 ASP A 137     -17.189 -36.171   3.687  1.00 60.86           O  
ATOM   1096  N   ASP A 138     -19.685 -31.150   1.017  1.00 66.08           N  
ATOM   1097  CA  ASP A 138     -20.196 -30.044   1.851  1.00 66.08           C  
ATOM   1098  C   ASP A 138     -19.265 -28.950   2.447  1.00 66.08           C  
ATOM   1099  CB  ASP A 138     -21.426 -30.505   2.660  1.00 66.08           C  
ATOM   1100  O   ASP A 138     -19.562 -28.399   3.502  1.00 66.08           O  
ATOM   1101  CG  ASP A 138     -22.451 -31.251   1.777  1.00 66.08           C  
ATOM   1102  OD1 ASP A 138     -22.510 -30.948   0.557  1.00 66.08           O  
ATOM   1103  OD2 ASP A 138     -23.147 -32.151   2.296  1.00 66.08           O  
ATOM   1104  N   ALA A 139     -18.198 -28.548   1.723  1.00 64.74           N  
ATOM   1105  CA  ALA A 139     -17.796 -27.119   1.609  1.00 64.74           C  
ATOM   1106  C   ALA A 139     -16.988 -26.774   0.324  1.00 64.74           C  
ATOM   1107  CB  ALA A 139     -16.995 -26.675   2.820  1.00 64.74           C  
ATOM   1108  O   ALA A 139     -15.915 -27.328   0.101  1.00 64.74           O  
ATOM   1109  N   PRO A 140     -17.474 -25.842  -0.517  1.00 63.46           N  
ATOM   1110  CA  PRO A 140     -17.088 -25.629  -2.430  1.00 63.46           C  
ATOM   1111  C   PRO A 140     -15.736 -25.890  -3.145  1.00 63.46           C  
ATOM   1112  CB  PRO A 140     -18.009 -23.892  -3.055  1.00 63.46           C  
ATOM   1113  O   PRO A 140     -14.711 -25.247  -2.975  1.00 63.46           O  
ATOM   1114  CG  PRO A 140     -18.921 -23.098  -1.399  1.00 63.46           C  
ATOM   1115  CD  PRO A 140     -18.602 -24.427   0.129  1.00 63.46           C  
ATOM   1116  N   GLN A 141     -15.848 -26.716  -4.197  1.00 59.82           N  
ATOM   1117  CA  GLN A 141     -15.000 -26.754  -5.379  1.00 59.82           C  
ATOM   1118  C   GLN A 141     -15.448 -25.665  -6.365  1.00 59.82           C  
ATOM   1119  CB  GLN A 141     -15.025 -28.158  -6.016  1.00 59.82           C  
ATOM   1120  O   GLN A 141     -16.000 -25.946  -7.433  1.00 59.82           O  
ATOM   1121  CG  GLN A 141     -14.552 -29.264  -5.053  1.00 59.82           C  
ATOM   1122  CD  GLN A 141     -13.493 -30.201  -5.623  1.00 59.82           C  
ATOM   1123  NE2 GLN A 141     -12.750 -30.868  -4.768  1.00 59.82           N  
ATOM   1124  OE1 GLN A 141     -13.304 -30.368  -6.817  1.00 59.82           O  
ATOM   1125  N   ASN A 142     -15.176 -24.401  -6.037  1.00 60.25           N  
ATOM   1126  CA  ASN A 142     -15.423 -23.238  -6.907  1.00 60.25           C  
ATOM   1127  C   ASN A 142     -14.491 -23.160  -8.145  1.00 60.25           C  
ATOM   1128  CB  ASN A 142     -15.434 -21.955  -6.055  1.00 60.25           C  
ATOM   1129  O   ASN A 142     -14.358 -22.105  -8.770  1.00 60.25           O  
ATOM   1130  CG  ASN A 142     -14.123 -21.692  -5.333  1.00 60.25           C  
ATOM   1131  ND2 ASN A 142     -14.178 -20.907  -4.289  1.00 60.25           N  
ATOM   1132  OD1 ASN A 142     -13.080 -22.214  -5.693  1.00 60.25           O  
ATOM   1133  N   ALA A 143     -13.929 -24.300  -8.570  1.00 58.64           N  
ATOM   1134  CA  ALA A 143     -12.986 -24.525  -9.672  1.00 58.64           C  
ATOM   1135  C   ALA A 143     -13.545 -24.236 -11.090  1.00 58.64           C  
ATOM   1136  CB  ALA A 143     -12.477 -25.970  -9.529  1.00 58.64           C  
ATOM   1137  O   ALA A 143     -13.153 -24.874 -12.069  1.00 58.64           O  
ATOM   1138  N   LYS A 144     -14.506 -23.312 -11.210  1.00 57.33           N  
ATOM   1139  CA  LYS A 144     -15.212 -22.949 -12.449  1.00 57.33           C  
ATOM   1140  C   LYS A 144     -15.397 -21.442 -12.669  1.00 57.33           C  
ATOM   1141  CB  LYS A 144     -16.562 -23.686 -12.512  1.00 57.33           C  
ATOM   1142  O   LYS A 144     -15.688 -21.062 -13.801  1.00 57.33           O  
ATOM   1143  CG  LYS A 144     -16.374 -25.206 -12.638  1.00 57.33           C  
ATOM   1144  CD  LYS A 144     -17.710 -25.927 -12.839  1.00 57.33           C  
ATOM   1145  CE  LYS A 144     -17.455 -27.435 -12.936  1.00 57.33           C  
ATOM   1146  NZ  LYS A 144     -18.727 -28.191 -13.040  1.00 57.33           N  
ATOM   1147  N   LYS A 145     -15.181 -20.566 -11.674  1.00 54.97           N  
ATOM   1148  CA  LYS A 145     -15.229 -19.097 -11.878  1.00 54.97           C  
ATOM   1149  C   LYS A 145     -13.850 -18.539 -12.285  1.00 54.97           C  
ATOM   1150  CB  LYS A 145     -15.982 -18.365 -10.735  1.00 54.97           C  
ATOM   1151  O   LYS A 145     -13.316 -17.623 -11.677  1.00 54.97           O  
ATOM   1152  CG  LYS A 145     -17.464 -18.823 -10.652  1.00 54.97           C  
ATOM   1153  CD  LYS A 145     -18.448 -17.893  -9.895  1.00 54.97           C  
ATOM   1154  CE  LYS A 145     -19.867 -18.525  -9.865  1.00 54.97           C  
ATOM   1155  NZ  LYS A 145     -20.932 -17.695  -9.217  1.00 54.97           N  
ATOM   1156  N   ALA A 146     -13.292 -19.119 -13.353  1.00 52.36           N  
ATOM   1157  CA  ALA A 146     -12.044 -18.710 -14.005  1.00 52.36           C  
ATOM   1158  C   ALA A 146     -12.277 -18.486 -15.513  1.00 52.36           C  
ATOM   1159  CB  ALA A 146     -10.952 -19.747 -13.700  1.00 52.36           C  
ATOM   1160  O   ALA A 146     -11.879 -19.293 -16.355  1.00 52.36           O  
ATOM   1161  N   ARG A 147     -12.959 -17.387 -15.860  1.00 50.35           N  
ATOM   1162  CA  ARG A 147     -13.076 -16.885 -17.239  1.00 50.35           C  
ATOM   1163  C   ARG A 147     -12.270 -15.595 -17.359  1.00 50.35           C  
ATOM   1164  CB  ARG A 147     -14.549 -16.660 -17.627  1.00 50.35           C  
ATOM   1165  O   ARG A 147     -12.588 -14.611 -16.707  1.00 50.35           O  
ATOM   1166  CG  ARG A 147     -15.274 -17.966 -17.987  1.00 50.35           C  
ATOM   1167  CD  ARG A 147     -16.710 -17.663 -18.439  1.00 50.35           C  
ATOM   1168  NE  ARG A 147     -17.386 -18.858 -18.986  1.00 50.35           N  
ATOM   1169  NH1 ARG A 147     -19.486 -17.937 -19.185  1.00 50.35           N  
ATOM   1170  NH2 ARG A 147     -19.143 -20.038 -19.838  1.00 50.35           N  
ATOM   1171  CZ  ARG A 147     -18.662 -18.937 -19.332  1.00 50.35           C  
ATOM   1172  N   LEU A 148     -11.223 -15.620 -18.179  1.00 48.39           N  
ATOM   1173  CA  LEU A 148     -10.390 -14.453 -18.469  1.00 48.39           C  
ATOM   1174  C   LEU A 148     -10.995 -13.653 -19.627  1.00 48.39           C  
ATOM   1175  CB  LEU A 148      -8.970 -14.920 -18.852  1.00 48.39           C  
ATOM   1176  O   LEU A 148     -11.119 -14.205 -20.717  1.00 48.39           O  
ATOM   1177  CG  LEU A 148      -8.162 -15.598 -17.732  1.00 48.39           C  
ATOM   1178  CD1 LEU A 148      -6.906 -16.239 -18.326  1.00 48.39           C  
ATOM   1179  CD2 LEU A 148      -7.728 -14.599 -16.661  1.00 48.39           C  
ATOM   1180  N   LEU A 149     -11.322 -12.380 -19.388  1.00 57.65           N  
ATOM   1181  CA  LEU A 149     -11.183 -11.197 -20.265  1.00 57.65           C  
ATOM   1182  C   LEU A 149     -11.615  -9.948 -19.436  1.00 57.65           C  
ATOM   1183  CB  LEU A 149     -11.880 -11.401 -21.635  1.00 57.65           C  
ATOM   1184  O   LEU A 149     -12.024 -10.126 -18.288  1.00 57.65           O  
ATOM   1185  CG  LEU A 149     -10.907 -11.873 -22.752  1.00 57.65           C  
ATOM   1186  CD1 LEU A 149     -11.691 -12.206 -24.021  1.00 57.65           C  
ATOM   1187  CD2 LEU A 149      -9.827 -10.861 -23.154  1.00 57.65           C  
ATOM   1188  N   PRO A 150     -11.335  -8.702 -19.867  1.00 47.71           N  
ATOM   1189  CA  PRO A 150     -10.677  -7.727 -18.991  1.00 47.71           C  
ATOM   1190  C   PRO A 150     -11.618  -7.032 -17.997  1.00 47.71           C  
ATOM   1191  CB  PRO A 150     -10.010  -6.729 -19.948  1.00 47.71           C  
ATOM   1192  O   PRO A 150     -12.374  -6.158 -18.402  1.00 47.71           O  
ATOM   1193  CG  PRO A 150     -10.940  -6.732 -21.159  1.00 47.71           C  
ATOM   1194  CD  PRO A 150     -11.363  -8.197 -21.231  1.00 47.71           C  
ATOM   1195  N   GLU A 151     -11.501  -7.413 -16.715  1.00 37.52           N  
ATOM   1196  CA  GLU A 151     -11.986  -6.719 -15.499  1.00 37.52           C  
ATOM   1197  C   GLU A 151     -13.252  -5.865 -15.724  1.00 37.52           C  
ATOM   1198  CB  GLU A 151     -10.796  -5.999 -14.829  1.00 37.52           C  
ATOM   1199  O   GLU A 151     -13.223  -4.637 -15.696  1.00 37.52           O  
ATOM   1200  CG  GLU A 151     -10.985  -5.758 -13.315  1.00 37.52           C  
ATOM   1201  CD  GLU A 151      -9.727  -6.111 -12.492  1.00 37.52           C  
ATOM   1202  OE1 GLU A 151      -9.893  -6.724 -11.413  1.00 37.52           O  
ATOM   1203  OE2 GLU A 151      -8.601  -5.807 -12.953  1.00 37.52           O  
ATOM   1204  N   GLY A 152     -14.339  -6.563 -16.076  1.00 44.79           N  
ATOM   1205  CA  GLY A 152     -15.454  -6.004 -16.842  1.00 44.79           C  
ATOM   1206  C   GLY A 152     -16.495  -5.199 -16.061  1.00 44.79           C  
ATOM   1207  O   GLY A 152     -16.807  -5.478 -14.906  1.00 44.79           O  
ATOM   1208  N   GLU A 153     -17.085  -4.236 -16.768  1.00 35.99           N  
ATOM   1209  CA  GLU A 153     -18.142  -3.333 -16.309  1.00 35.99           C  
ATOM   1210  C   GLU A 153     -19.461  -3.671 -17.037  1.00 35.99           C  
ATOM   1211  CB  GLU A 153     -17.634  -1.891 -16.518  1.00 35.99           C  
ATOM   1212  O   GLU A 153     -19.784  -3.110 -18.081  1.00 35.99           O  
ATOM   1213  CG  GLU A 153     -18.536  -0.802 -15.920  1.00 35.99           C  
ATOM   1214  CD  GLU A 153     -17.876   0.591 -15.964  1.00 35.99           C  
ATOM   1215  OE1 GLU A 153     -18.026   1.332 -14.963  1.00 35.99           O  
ATOM   1216  OE2 GLU A 153     -17.246   0.928 -16.994  1.00 35.99           O  
ATOM   1217  N   GLU A 154     -20.200  -4.644 -16.498  1.00 39.43           N  
ATOM   1218  CA  GLU A 154     -21.477  -5.174 -17.013  1.00 39.43           C  
ATOM   1219  C   GLU A 154     -22.437  -5.237 -15.804  1.00 39.43           C  
ATOM   1220  CB  GLU A 154     -21.179  -6.542 -17.675  1.00 39.43           C  
ATOM   1221  O   GLU A 154     -22.174  -5.954 -14.844  1.00 39.43           O  
ATOM   1222  CG  GLU A 154     -22.377  -7.281 -18.298  1.00 39.43           C  
ATOM   1223  CD  GLU A 154     -21.947  -8.466 -19.193  1.00 39.43           C  
ATOM   1224  OE1 GLU A 154     -22.567  -8.648 -20.269  1.00 39.43           O  
ATOM   1225  OE2 GLU A 154     -20.984  -9.186 -18.831  1.00 39.43           O  
ATOM   1226  N   THR A 155     -23.374  -4.304 -15.591  1.00 31.39           N  
ATOM   1227  CA  THR A 155     -24.626  -4.004 -16.322  1.00 31.39           C  
ATOM   1228  C   THR A 155     -25.580  -5.191 -16.447  1.00 31.39           C  
ATOM   1229  CB  THR A 155     -24.501  -3.300 -17.685  1.00 31.39           C  
ATOM   1230  O   THR A 155     -25.237  -6.163 -17.103  1.00 31.39           O  
ATOM   1231  CG2 THR A 155     -23.633  -2.044 -17.651  1.00 31.39           C  
ATOM   1232  OG1 THR A 155     -24.032  -4.141 -18.705  1.00 31.39           O  
ATOM   1233  N   LEU A 156     -26.818  -5.004 -15.962  1.00 36.01           N  
ATOM   1234  CA  LEU A 156     -27.972  -5.919 -16.069  1.00 36.01           C  
ATOM   1235  C   LEU A 156     -27.834  -7.180 -15.179  1.00 36.01           C  
ATOM   1236  CB  LEU A 156     -28.307  -6.169 -17.559  1.00 36.01           C  
ATOM   1237  O   LEU A 156     -26.854  -7.904 -15.225  1.00 36.01           O  
ATOM   1238  CG  LEU A 156     -28.414  -4.888 -18.417  1.00 36.01           C  
ATOM   1239  CD1 LEU A 156     -28.731  -5.249 -19.866  1.00 36.01           C  
ATOM   1240  CD2 LEU A 156     -29.489  -3.914 -17.925  1.00 36.01           C  
ATOM   1241  N   GLU A 157     -28.648  -7.310 -14.129  1.00 29.96           N  
ATOM   1242  CA  GLU A 157     -29.982  -7.948 -14.122  1.00 29.96           C  
ATOM   1243  C   GLU A 157     -29.936  -9.490 -14.179  1.00 29.96           C  
ATOM   1244  CB  GLU A 157     -30.982  -7.403 -15.164  1.00 29.96           C  
ATOM   1245  O   GLU A 157     -29.721 -10.075 -15.234  1.00 29.96           O  
ATOM   1246  CG  GLU A 157     -31.513  -5.988 -14.879  1.00 29.96           C  
ATOM   1247  CD  GLU A 157     -32.405  -5.418 -16.002  1.00 29.96           C  
ATOM   1248  OE1 GLU A 157     -32.994  -4.340 -15.756  1.00 29.96           O  
ATOM   1249  OE2 GLU A 157     -32.495  -6.032 -17.088  1.00 29.96           O  
ATOM   1250  N   SER A 158     -30.359 -10.113 -13.069  1.00 35.26           N  
ATOM   1251  CA  SER A 158     -30.763 -11.530 -12.917  1.00 35.26           C  
ATOM   1252  C   SER A 158     -29.692 -12.584 -12.567  1.00 35.26           C  
ATOM   1253  CB  SER A 158     -31.619 -12.035 -14.094  1.00 35.26           C  
ATOM   1254  O   SER A 158     -28.526 -12.474 -12.917  1.00 35.26           O  
ATOM   1255  OG  SER A 158     -32.547 -11.055 -14.522  1.00 35.26           O  
ATOM   1256  N   ASP A 159     -30.203 -13.634 -11.911  1.00 39.59           N  
ATOM   1257  CA  ASP A 159     -29.732 -15.029 -11.809  1.00 39.59           C  
ATOM   1258  C   ASP A 159     -28.469 -15.446 -11.002  1.00 39.59           C  
ATOM   1259  CB  ASP A 159     -29.837 -15.738 -13.182  1.00 39.59           C  
ATOM   1260  O   ASP A 159     -27.329 -15.147 -11.335  1.00 39.59           O  
ATOM   1261  CG  ASP A 159     -30.909 -16.840 -13.262  1.00 39.59           C  
ATOM   1262  OD1 ASP A 159     -31.835 -16.844 -12.414  1.00 39.59           O  
ATOM   1263  OD2 ASP A 159     -30.837 -17.634 -14.226  1.00 39.59           O  
ATOM   1264  N   ASP A 160     -28.757 -16.274  -9.986  1.00 37.16           N  
ATOM   1265  CA  ASP A 160     -28.170 -17.594  -9.669  1.00 37.16           C  
ATOM   1266  C   ASP A 160     -26.710 -17.823  -9.155  1.00 37.16           C  
ATOM   1267  CB  ASP A 160     -28.579 -18.592 -10.783  1.00 37.16           C  
ATOM   1268  O   ASP A 160     -25.726 -17.154  -9.467  1.00 37.16           O  
ATOM   1269  CG  ASP A 160     -28.664 -20.054 -10.317  1.00 37.16           C  
ATOM   1270  OD1 ASP A 160     -28.936 -20.266  -9.108  1.00 37.16           O  
ATOM   1271  OD2 ASP A 160     -28.409 -20.954 -11.146  1.00 37.16           O  
ATOM   1272  N   GLU A 161     -26.613 -18.920  -8.390  1.00 43.48           N  
ATOM   1273  CA  GLU A 161     -25.519 -19.902  -8.289  1.00 43.48           C  
ATOM   1274  C   GLU A 161     -24.166 -19.586  -7.586  1.00 43.48           C  
ATOM   1275  CB  GLU A 161     -25.326 -20.605  -9.657  1.00 43.48           C  
ATOM   1276  O   GLU A 161     -23.220 -19.026  -8.164  1.00 43.48           O  
ATOM   1277  CG  GLU A 161     -25.752 -22.081  -9.580  1.00 43.48           C  
ATOM   1278  CD  GLU A 161     -25.281 -22.952 -10.755  1.00 43.48           C  
ATOM   1279  OE1 GLU A 161     -25.807 -24.089 -10.854  1.00 43.48           O  
ATOM   1280  OE2 GLU A 161     -24.147 -22.760 -11.258  1.00 43.48           O  
ATOM   1281  N   LYS A 162     -23.976 -20.140  -6.369  1.00 46.54           N  
ATOM   1282  CA  LYS A 162     -23.196 -21.381  -6.092  1.00 46.54           C  
ATOM   1283  C   LYS A 162     -22.676 -21.533  -4.653  1.00 46.54           C  
ATOM   1284  CB  LYS A 162     -21.976 -21.623  -7.019  1.00 46.54           C  
ATOM   1285  O   LYS A 162     -21.973 -20.669  -4.132  1.00 46.54           O  
ATOM   1286  CG  LYS A 162     -22.258 -22.477  -8.266  1.00 46.54           C  
ATOM   1287  CD  LYS A 162     -22.843 -23.863  -7.932  1.00 46.54           C  
ATOM   1288  CE  LYS A 162     -22.976 -24.732  -9.185  1.00 46.54           C  
ATOM   1289  NZ  LYS A 162     -24.284 -25.429  -9.217  1.00 46.54           N  
ATOM   1290  N   ASP A 163     -22.900 -22.750  -4.150  1.00 43.26           N  
ATOM   1291  CA  ASP A 163     -22.508 -23.353  -2.866  1.00 43.26           C  
ATOM   1292  C   ASP A 163     -21.359 -24.385  -3.029  1.00 43.26           C  
ATOM   1293  CB  ASP A 163     -23.741 -24.025  -2.221  1.00 43.26           C  
ATOM   1294  O   ASP A 163     -20.998 -24.745  -4.154  1.00 43.26           O  
ATOM   1295  CG  ASP A 163     -25.083 -23.432  -2.673  1.00 43.26           C  
ATOM   1296  OD1 ASP A 163     -25.683 -22.674  -1.883  1.00 43.26           O  
ATOM   1297  OD2 ASP A 163     -25.456 -23.711  -3.843  1.00 43.26           O  
ATOM   1298  N   GLU A 164     -20.734 -24.826  -1.917  1.00 45.38           N  
ATOM   1299  CA  GLU A 164     -19.300 -25.358  -1.849  1.00 45.38           C  
ATOM   1300  C   GLU A 164     -19.641 -26.874  -1.348  1.00 45.38           C  
ATOM   1301  CB  GLU A 164     -16.764 -23.768  -1.125  1.00 45.38           C  
ATOM   1302  O   GLU A 164     -20.225 -27.075  -0.289  1.00 45.38           O  
ATOM   1303  CG  GLU A 164     -15.935 -22.596  -1.820  1.00 45.38           C  
ATOM   1304  CD  GLU A 164     -14.710 -22.078  -1.026  1.00 45.38           C  
ATOM   1305  OE1 GLU A 164     -13.742 -21.652  -1.703  1.00 45.38           O  
ATOM   1306  OE2 GLU A 164     -14.759 -22.029   0.222  1.00 45.38           O  
ATOM   1307  N   HIS A 165     -19.135 -27.921  -2.042  1.00 40.01           N  
ATOM   1308  CA  HIS A 165     -18.680 -29.244  -1.527  1.00 40.01           C  
ATOM   1309  C   HIS A 165     -17.133 -29.342  -1.719  1.00 40.01           C  
ATOM   1310  CB  HIS A 165     -19.393 -30.369  -2.307  1.00 40.01           C  
ATOM   1311  O   HIS A 165     -16.711 -28.916  -2.790  1.00 40.01           O  
ATOM   1312  CG  HIS A 165     -20.806 -30.072  -2.757  1.00 40.01           C  
ATOM   1313  CD2 HIS A 165     -21.173 -29.707  -4.025  1.00 40.01           C  
ATOM   1314  ND1 HIS A 165     -21.961 -30.112  -2.007  1.00 40.01           N  
ATOM   1315  CE1 HIS A 165     -22.985 -29.767  -2.803  1.00 40.01           C  
ATOM   1316  NE2 HIS A 165     -22.557 -29.527  -4.056  1.00 40.01           N  
ATOM   1317  N   THR A 166     -16.186 -29.787  -0.859  1.00 49.78           N  
ATOM   1318  CA  THR A 166     -16.076 -30.774   0.248  1.00 49.78           C  
ATOM   1319  C   THR A 166     -14.904 -30.463   1.259  1.00 49.78           C  
ATOM   1320  CB  THR A 166     -15.709 -32.092  -0.498  1.00 49.78           C  
ATOM   1321  O   THR A 166     -13.757 -30.504   0.817  1.00 49.78           O  
ATOM   1322  CG2 THR A 166     -15.370 -33.358   0.287  1.00 49.78           C  
ATOM   1323  OG1 THR A 166     -16.712 -32.467  -1.417  1.00 49.78           O  
ATOM   1324  N   SER A 167     -15.096 -30.260   2.594  1.00 49.75           N  
ATOM   1325  CA  SER A 167     -14.001 -30.173   3.634  1.00 49.75           C  
ATOM   1326  C   SER A 167     -14.243 -30.857   5.019  1.00 49.75           C  
ATOM   1327  CB  SER A 167     -13.591 -28.719   3.910  1.00 49.75           C  
ATOM   1328  O   SER A 167     -14.722 -30.280   5.992  1.00 49.75           O  
ATOM   1329  OG  SER A 167     -12.780 -28.228   2.866  1.00 49.75           O  
ATOM   1330  N   LYS A 168     -13.790 -32.108   5.158  1.00 60.79           N  
ATOM   1331  CA  LYS A 168     -13.956 -33.009   6.327  1.00 60.79           C  
ATOM   1332  C   LYS A 168     -13.519 -32.520   7.736  1.00 60.79           C  
ATOM   1333  CB  LYS A 168     -13.138 -34.286   6.026  1.00 60.79           C  
ATOM   1334  O   LYS A 168     -12.327 -32.359   7.971  1.00 60.79           O  
ATOM   1335  CG  LYS A 168     -13.849 -35.173   5.014  1.00 60.79           C  
ATOM   1336  CD  LYS A 168     -13.164 -36.520   4.749  1.00 60.79           C  
ATOM   1337  CE  LYS A 168     -14.120 -37.460   3.995  1.00 60.79           C  
ATOM   1338  NZ  LYS A 168     -14.707 -36.826   2.790  1.00 60.79           N  
ATOM   1339  N   LYS A 169     -14.430 -32.732   8.707  1.00 63.60           N  
ATOM   1340  CA  LYS A 169     -14.239 -33.459   9.997  1.00 63.60           C  
ATOM   1341  C   LYS A 169     -13.374 -32.853  11.138  1.00 63.60           C  
ATOM   1342  CB  LYS A 169     -13.680 -34.879   9.722  1.00 63.60           C  
ATOM   1343  O   LYS A 169     -12.150 -32.853  11.055  1.00 63.60           O  
ATOM   1344  CG  LYS A 169     -14.501 -35.849   8.861  1.00 63.60           C  
ATOM   1345  CD  LYS A 169     -15.620 -36.582   9.601  1.00 63.60           C  
ATOM   1346  CE  LYS A 169     -16.225 -37.590   8.613  1.00 63.60           C  
ATOM   1347  NZ  LYS A 169     -17.562 -38.059   9.045  1.00 63.60           N  
ATOM   1348  N   ARG A 170     -14.017 -32.883  12.323  1.00 60.74           N  
ATOM   1349  CA  ARG A 170     -13.600 -33.442  13.650  1.00 60.74           C  
ATOM   1350  C   ARG A 170     -13.027 -32.457  14.704  1.00 60.74           C  
ATOM   1351  CB  ARG A 170     -12.676 -34.681  13.528  1.00 60.74           C  
ATOM   1352  O   ARG A 170     -11.960 -31.913  14.471  1.00 60.74           O  
ATOM   1353  CG  ARG A 170     -13.347 -36.064  13.396  1.00 60.74           C  
ATOM   1354  CD  ARG A 170     -12.314 -37.152  13.035  1.00 60.74           C  
ATOM   1355  NE  ARG A 170     -11.065 -37.018  13.819  1.00 60.74           N  
ATOM   1356  NH1 ARG A 170     -11.241 -38.793  15.278  1.00 60.74           N  
ATOM   1357  NH2 ARG A 170      -9.603 -37.299  15.528  1.00 60.74           N  
ATOM   1358  CZ  ARG A 170     -10.646 -37.708  14.865  1.00 60.74           C  
ATOM   1359  N   LYS A 171     -13.643 -32.284  15.895  1.00 55.59           N  
ATOM   1360  CA  LYS A 171     -14.122 -33.215  16.976  1.00 55.59           C  
ATOM   1361  C   LYS A 171     -13.183 -33.302  18.206  1.00 55.59           C  
ATOM   1362  CB  LYS A 171     -14.438 -34.642  16.464  1.00 55.59           C  
ATOM   1363  O   LYS A 171     -12.145 -33.955  18.115  1.00 55.59           O  
ATOM   1364  CG  LYS A 171     -14.927 -35.735  17.426  1.00 55.59           C  
ATOM   1365  CD  LYS A 171     -16.421 -35.609  17.743  1.00 55.59           C  
ATOM   1366  CE  LYS A 171     -16.908 -36.837  18.522  1.00 55.59           C  
ATOM   1367  NZ  LYS A 171     -18.359 -36.734  18.819  1.00 55.59           N  
ATOM   1368  N   VAL A 172     -13.750 -32.923  19.369  1.00 55.90           N  
ATOM   1369  CA  VAL A 172     -13.410 -33.274  20.785  1.00 55.90           C  
ATOM   1370  C   VAL A 172     -12.275 -32.450  21.444  1.00 55.90           C  
ATOM   1371  CB  VAL A 172     -13.313 -34.819  20.956  1.00 55.90           C  
ATOM   1372  O   VAL A 172     -11.215 -32.324  20.851  1.00 55.90           O  
ATOM   1373  CG1 VAL A 172     -12.449 -35.378  22.086  1.00 55.90           C  
ATOM   1374  CG2 VAL A 172     -14.720 -35.420  21.108  1.00 55.90           C  
ATOM   1375  N   GLU A 173     -12.491 -31.720  22.563  1.00 50.10           N  
ATOM   1376  CA  GLU A 173     -12.789 -32.116  23.985  1.00 50.10           C  
ATOM   1377  C   GLU A 173     -11.616 -32.846  24.690  1.00 50.10           C  
ATOM   1378  CB  GLU A 173     -14.100 -32.922  24.169  1.00 50.10           C  
ATOM   1379  O   GLU A 173     -10.868 -33.537  23.996  1.00 50.10           O  
ATOM   1380  CG  GLU A 173     -15.326 -32.150  24.679  1.00 50.10           C  
ATOM   1381  CD  GLU A 173     -15.497 -32.277  26.201  1.00 50.10           C  
ATOM   1382  OE1 GLU A 173     -15.584 -31.225  26.868  1.00 50.10           O  
ATOM   1383  OE2 GLU A 173     -15.512 -33.429  26.691  1.00 50.10           O  
ATOM   1384  N   PRO A 174     -11.461 -32.823  26.040  1.00 51.65           N  
ATOM   1385  CA  PRO A 174     -12.104 -32.019  27.113  1.00 51.65           C  
ATOM   1386  C   PRO A 174     -11.199 -30.836  27.572  1.00 51.65           C  
ATOM   1387  CB  PRO A 174     -12.357 -33.041  28.244  1.00 51.65           C  
ATOM   1388  O   PRO A 174     -10.229 -30.530  26.888  1.00 51.65           O  
ATOM   1389  CG  PRO A 174     -11.833 -34.380  27.728  1.00 51.65           C  
ATOM   1390  CD  PRO A 174     -10.800 -33.928  26.711  1.00 51.65           C  
ATOM   1391  N   GLY A 175     -11.392 -30.106  28.686  1.00 45.11           N  
ATOM   1392  CA  GLY A 175     -12.338 -30.200  29.819  1.00 45.11           C  
ATOM   1393  C   GLY A 175     -11.631 -30.350  31.192  1.00 45.11           C  
ATOM   1394  O   GLY A 175     -10.464 -30.730  31.249  1.00 45.11           O  
ATOM   1395  N   GLU A 176     -12.347 -30.085  32.303  1.00 48.94           N  
ATOM   1396  CA  GLU A 176     -11.814 -29.950  33.691  1.00 48.94           C  
ATOM   1397  C   GLU A 176     -10.851 -28.733  33.898  1.00 48.94           C  
ATOM   1398  CB  GLU A 176     -11.277 -31.319  34.217  1.00 48.94           C  
ATOM   1399  O   GLU A 176     -10.346 -28.196  32.915  1.00 48.94           O  
ATOM   1400  CG  GLU A 176     -12.203 -32.029  35.238  1.00 48.94           C  
ATOM   1401  CD  GLU A 176     -11.453 -32.567  36.475  1.00 48.94           C  
ATOM   1402  OE1 GLU A 176     -11.497 -31.893  37.535  1.00 48.94           O  
ATOM   1403  OE2 GLU A 176     -10.774 -33.611  36.429  1.00 48.94           O  
ATOM   1404  N   PRO A 177     -10.619 -28.213  35.136  1.00 55.88           N  
ATOM   1405  CA  PRO A 177     -10.698 -28.909  36.418  1.00 55.88           C  
ATOM   1406  C   PRO A 177     -11.710 -28.364  37.442  1.00 55.88           C  
ATOM   1407  CB  PRO A 177      -9.273 -28.799  36.963  1.00 55.88           C  
ATOM   1408  O   PRO A 177     -11.706 -27.191  37.810  1.00 55.88           O  
ATOM   1409  CG  PRO A 177      -8.849 -27.388  36.547  1.00 55.88           C  
ATOM   1410  CD  PRO A 177      -9.732 -27.065  35.337  1.00 55.88           C  
ATOM   1411  N   ALA A 178     -12.452 -29.275  38.072  1.00 47.09           N  
ATOM   1412  CA  ALA A 178     -12.902 -29.056  39.445  1.00 47.09           C  
ATOM   1413  C   ALA A 178     -11.686 -29.122  40.385  1.00 47.09           C  
ATOM   1414  CB  ALA A 178     -13.912 -30.156  39.799  1.00 47.09           C  
ATOM   1415  O   ALA A 178     -10.768 -29.882  40.084  1.00 47.09           O  
ATOM   1416  N   LYS A 179     -11.690 -28.423  41.538  1.00 61.79           N  
ATOM   1417  CA  LYS A 179     -11.084 -28.866  42.827  1.00 61.79           C  
ATOM   1418  C   LYS A 179     -11.117 -27.771  43.919  1.00 61.79           C  
ATOM   1419  CB  LYS A 179      -9.607 -29.338  42.650  1.00 61.79           C  
ATOM   1420  O   LYS A 179     -10.344 -26.829  43.842  1.00 61.79           O  
ATOM   1421  CG  LYS A 179      -9.461 -30.859  42.364  1.00 61.79           C  
ATOM   1422  CD  LYS A 179      -8.393 -31.214  41.295  1.00 61.79           C  
ATOM   1423  CE  LYS A 179      -8.771 -32.437  40.420  1.00 61.79           C  
ATOM   1424  NZ  LYS A 179      -9.363 -32.059  39.104  1.00 61.79           N  
ATOM   1425  N   LYS A 180     -11.807 -28.085  45.036  1.00 57.99           N  
ATOM   1426  CA  LYS A 180     -11.453 -27.713  46.437  1.00 57.99           C  
ATOM   1427  C   LYS A 180     -11.646 -26.219  46.831  1.00 57.99           C  
ATOM   1428  CB  LYS A 180     -10.009 -28.216  46.694  1.00 57.99           C  
ATOM   1429  O   LYS A 180     -11.513 -25.337  46.005  1.00 57.99           O  
ATOM   1430  CG  LYS A 180      -9.820 -29.735  46.490  1.00 57.99           C  
ATOM   1431  CD  LYS A 180      -8.332 -30.115  46.493  1.00 57.99           C  
ATOM   1432  CE  LYS A 180      -8.160 -31.611  46.189  1.00 57.99           C  
ATOM   1433  NZ  LYS A 180      -6.734 -31.971  45.973  1.00 57.99           N  
ATOM   1434  N   LYS A 181     -11.945 -25.862  48.091  1.00 58.56           N  
ATOM   1435  CA  LYS A 181     -12.319 -26.658  49.283  1.00 58.56           C  
ATOM   1436  C   LYS A 181     -13.071 -25.801  50.321  1.00 58.56           C  
ATOM   1437  CB  LYS A 181     -11.061 -27.205  49.994  1.00 58.56           C  
ATOM   1438  O   LYS A 181     -12.937 -24.581  50.325  1.00 58.56           O  
ATOM   1439  CG  LYS A 181     -11.113 -28.731  50.157  1.00 58.56           C  
ATOM   1440  CD  LYS A 181     -10.008 -29.190  51.113  1.00 58.56           C  
ATOM   1441  CE  LYS A 181     -10.162 -30.679  51.431  1.00 58.56           C  
ATOM   1442  NZ  LYS A 181      -9.502 -31.002  52.718  1.00 58.56           N  
ATOM   1443  N   LYS A 182     -13.722 -26.480  51.268  1.00 46.58           N  
ATOM   1444  CA  LYS A 182     -13.761 -26.088  52.685  1.00 46.58           C  
ATOM   1445  C   LYS A 182     -13.111 -27.214  53.508  1.00 46.58           C  
ATOM   1446  CB  LYS A 182     -15.199 -25.713  53.100  1.00 46.58           C  
ATOM   1447  O   LYS A 182     -12.866 -28.294  52.911  1.00 46.58           O  
ATOM   1448  CG  LYS A 182     -15.244 -24.973  54.449  1.00 46.58           C  
ATOM   1449  CD  LYS A 182     -16.640 -24.412  54.754  1.00 46.58           C  
ATOM   1450  CE  LYS A 182     -16.608 -23.654  56.088  1.00 46.58           C  
ATOM   1451  NZ  LYS A 182     -17.922 -23.043  56.411  1.00 46.58           N  
ATOM   1452  OXT LYS A 182     -12.784 -26.955  54.679  1.00 46.58           O  
TER    1453      LYS A 182                                                      
ENDMDL                                                                          
END                                                                             
