# Supplementary material for: PICNIC accurately predicts condensate-forming proteins regardless of their structural disorder across organisms
Source: Nat Commun. 2024 Dec 11;15:10668. doi: 10.1038/s41467-024-55089-x (PMC11634905; doi:10.1038/s41467-024-55089-x)
Supplement: Supplementary file 7 — Dataset S6 [file 41467_2024_55089_MOESM7_ESM.zip › Dataset_S6/Positive_predictions/AF-P22492-F1-model_v4.pdb]

HEADER                                            01-JUN-22                     
TITLE     ALPHAFOLD MONOMER V2.0 PREDICTION FOR HISTONE H1T (P22492)            
COMPND    MOL_ID: 1;                                                            
COMPND   2 MOLECULE: HISTONE H1T;                                               
COMPND   3 CHAIN: A                                                             
SOURCE    MOL_ID: 1;                                                            
SOURCE   2 ORGANISM_SCIENTIFIC: HOMO SAPIENS;                                   
SOURCE   3 ORGANISM_TAXID: 9606                                                 
REMARK   1                                                                      
REMARK   1 REFERENCE 1                                                          
REMARK   1  AUTH   JOHN JUMPER, RICHARD EVANS, ALEXANDER PRITZEL, TIM GREEN,    
REMARK   1  AUTH 2 MICHAEL FIGURNOV, OLAF RONNEBERGER, KATHRYN TUNYASUVUNAKOOL, 
REMARK   1  AUTH 3 RUSS BATES, AUGUSTIN ZIDEK, ANNA POTAPENKO, ALEX BRIDGLAND,  
REMARK   1  AUTH 4 CLEMENS MEYER, SIMON A A KOHL, ANDREW J BALLARD,             
REMARK   1  AUTH 5 ANDREW COWIE, BERNARDINO ROMERA-PAREDES, STANISLAV NIKOLOV,  
REMARK   1  AUTH 6 RISHUB JAIN, JONAS ADLER, TREVOR BACK, STIG PETERSEN,        
REMARK   1  AUTH 7 DAVID REIMAN, ELLEN CLANCY, MICHAL ZIELINSKI,                
REMARK   1  AUTH 8 MARTIN STEINEGGER, MICHALINA PACHOLSKA, TAMAS BERGHAMMER,    
REMARK   1  AUTH 9 DAVID SILVER, ORIOL VINYALS, ANDREW W SENIOR,                
REMARK   1  AUTH10 KORAY KAVUKCUOGLU, PUSHMEET KOHLI, DEMIS HASSABIS            
REMARK   1  TITL   HIGHLY ACCURATE PROTEIN STRUCTURE PREDICTION WITH ALPHAFOLD  
REMARK   1  REF    NATURE                        V. 596   583 2021              
REMARK   1  REFN                   ISSN 0028-0836                               
REMARK   1  PMID   34265844                                                     
REMARK   1  DOI    10.1038/s41586-021-03819-2                                   
REMARK   1                                                                      
REMARK   1 DISCLAIMERS                                                          
REMARK   1 ALPHAFOLD DATA, COPYRIGHT (2021) DEEPMIND TECHNOLOGIES LIMITED. THE  
REMARK   1 INFORMATION PROVIDED IS THEORETICAL MODELLING ONLY AND CAUTION SHOULD
REMARK   1 BE EXERCISED IN ITS USE. IT IS PROVIDED "AS-IS" WITHOUT ANY WARRANTY 
REMARK   1 OF ANY KIND, WHETHER EXPRESSED OR IMPLIED. NO WARRANTY IS GIVEN THAT 
REMARK   1 USE OF THE INFORMATION SHALL NOT INFRINGE THE RIGHTS OF ANY THIRD    
REMARK   1 PARTY. THE INFORMATION IS NOT INTENDED TO BE A SUBSTITUTE FOR        
REMARK   1 PROFESSIONAL MEDICAL ADVICE, DIAGNOSIS, OR TREATMENT, AND DOES NOT   
REMARK   1 CONSTITUTE MEDICAL OR OTHER PROFESSIONAL ADVICE. IT IS AVAILABLE FOR 
REMARK   1 ACADEMIC AND COMMERCIAL PURPOSES, UNDER CC-BY 4.0 LICENCE.           
DBREF  XXXX A    1   207  UNP    P22492   H1T_HUMAN        1    207             
SEQRES   1 A  207  MET SER GLU THR VAL PRO ALA ALA SER ALA SER ALA GLY          
SEQRES   2 A  207  VAL ALA ALA MET GLU LYS LEU PRO THR LYS LYS ARG GLY          
SEQRES   3 A  207  ARG LYS PRO ALA GLY LEU ILE SER ALA SER ARG LYS VAL          
SEQRES   4 A  207  PRO ASN LEU SER VAL SER LYS LEU ILE THR GLU ALA LEU          
SEQRES   5 A  207  SER VAL SER GLN GLU ARG VAL GLY MET SER LEU VAL ALA          
SEQRES   6 A  207  LEU LYS LYS ALA LEU ALA ALA ALA GLY TYR ASP VAL GLU          
SEQRES   7 A  207  LYS ASN ASN SER ARG ILE LYS LEU SER LEU LYS SER LEU          
SEQRES   8 A  207  VAL ASN LYS GLY ILE LEU VAL GLN THR ARG GLY THR GLY          
SEQRES   9 A  207  ALA SER GLY SER PHE LYS LEU SER LYS LYS VAL ILE PRO          
SEQRES  10 A  207  LYS SER THR ARG SER LYS ALA LYS LYS SER VAL SER ALA          
SEQRES  11 A  207  LYS THR LYS LYS LEU VAL LEU SER ARG ASP SER LYS SER          
SEQRES  12 A  207  PRO LYS THR ALA LYS THR ASN LYS ARG ALA LYS LYS PRO          
SEQRES  13 A  207  ARG ALA THR THR PRO LYS THR VAL ARG SER GLY ARG LYS          
SEQRES  14 A  207  ALA LYS GLY ALA LYS GLY LYS GLN GLN GLN LYS SER PRO          
SEQRES  15 A  207  VAL LYS ALA ARG ALA SER LYS SER LYS LEU THR GLN HIS          
SEQRES  16 A  207  HIS GLU VAL ASN VAL ARG LYS ALA THR SER LYS LYS              
CRYST1    1.000    1.000    1.000  90.00  90.00  90.00 P 1           1          
ORIGX1      1.000000  0.000000  0.000000        0.00000                         
ORIGX2      0.000000  1.000000  0.000000        0.00000                         
ORIGX3      0.000000  0.000000  1.000000        0.00000                         
SCALE1      1.000000  0.000000  0.000000        0.00000                         
SCALE2      0.000000  1.000000  0.000000        0.00000                         
SCALE3      0.000000  0.000000  1.000000        0.00000                         
MODEL        1                                                                  
ATOM      1  N   MET A   1      74.873 -41.816  34.643  1.00 61.60           N  
ATOM      2  CA  MET A   1      75.668 -41.224  33.549  1.00 61.60           C  
ATOM      3  C   MET A   1      75.837 -42.280  32.460  1.00 61.60           C  
ATOM      4  CB  MET A   1      77.051 -40.765  34.059  1.00 61.60           C  
ATOM      5  O   MET A   1      76.804 -43.023  32.506  1.00 61.60           O  
ATOM      6  CG  MET A   1      77.049 -39.623  35.081  1.00 61.60           C  
ATOM      7  SD  MET A   1      76.956 -37.962  34.377  1.00 61.60           S  
ATOM      8  CE  MET A   1      77.653 -37.012  35.760  1.00 61.60           C  
ATOM      9  N   SER A   2      74.885 -42.392  31.531  1.00 61.30           N  
ATOM     10  CA  SER A   2      75.090 -43.073  30.246  1.00 61.30           C  
ATOM     11  C   SER A   2      74.218 -42.378  29.211  1.00 61.30           C  
ATOM     12  CB  SER A   2      74.792 -44.575  30.266  1.00 61.30           C  
ATOM     13  O   SER A   2      72.997 -42.313  29.326  1.00 61.30           O  
ATOM     14  OG  SER A   2      75.642 -45.242  31.177  1.00 61.30           O  
ATOM     15  N   GLU A   3      74.927 -41.767  28.284  1.00 57.53           N  
ATOM     16  CA  GLU A   3      74.515 -41.026  27.111  1.00 57.53           C  
ATOM     17  C   GLU A   3      73.989 -41.984  26.032  1.00 57.53           C  
ATOM     18  CB  GLU A   3      75.830 -40.347  26.696  1.00 57.53           C  
ATOM     19  O   GLU A   3      74.586 -43.028  25.776  1.00 57.53           O  
ATOM     20  CG  GLU A   3      75.840 -39.487  25.438  1.00 57.53           C  
ATOM     21  CD  GLU A   3      77.289 -39.132  25.064  1.00 57.53           C  
ATOM     22  OE1 GLU A   3      77.573 -39.129  23.848  1.00 57.53           O  
ATOM     23  OE2 GLU A   3      78.088 -38.881  25.997  1.00 57.53           O  
ATOM     24  N   THR A   4      72.888 -41.632  25.370  1.00 62.62           N  
ATOM     25  CA  THR A   4      72.621 -42.086  24.000  1.00 62.62           C  
ATOM     26  C   THR A   4      71.852 -40.971  23.288  1.00 62.62           C  
ATOM     27  CB  THR A   4      71.959 -43.477  23.942  1.00 62.62           C  
ATOM     28  O   THR A   4      70.770 -40.561  23.705  1.00 62.62           O  
ATOM     29  CG2 THR A   4      70.511 -43.549  24.422  1.00 62.62           C  
ATOM     30  OG1 THR A   4      71.996 -43.957  22.619  1.00 62.62           O  
ATOM     31  N   VAL A   5      72.510 -40.370  22.299  1.00 60.87           N  
ATOM     32  CA  VAL A   5      72.117 -39.157  21.561  1.00 60.87           C  
ATOM     33  C   VAL A   5      71.679 -39.594  20.149  1.00 60.87           C  
ATOM     34  CB  VAL A   5      73.298 -38.154  21.595  1.00 60.87           C  
ATOM     35  O   VAL A   5      72.163 -40.615  19.656  1.00 60.87           O  
ATOM     36  CG1 VAL A   5      73.132 -36.865  20.787  1.00 60.87           C  
ATOM     37  CG2 VAL A   5      73.562 -37.700  23.038  1.00 60.87           C  
ATOM     38  N   PRO A   6      70.706 -38.912  19.513  1.00 53.67           N  
ATOM     39  CA  PRO A   6      69.808 -39.530  18.547  1.00 53.67           C  
ATOM     40  C   PRO A   6      70.368 -39.510  17.124  1.00 53.67           C  
ATOM     41  CB  PRO A   6      68.507 -38.732  18.664  1.00 53.67           C  
ATOM     42  O   PRO A   6      70.922 -38.512  16.665  1.00 53.67           O  
ATOM     43  CG  PRO A   6      68.994 -37.320  18.973  1.00 53.67           C  
ATOM     44  CD  PRO A   6      70.268 -37.548  19.772  1.00 53.67           C  
ATOM     45  N   ALA A   7      70.126 -40.594  16.393  1.00 51.73           N  
ATOM     46  CA  ALA A   7      70.359 -40.688  14.961  1.00 51.73           C  
ATOM     47  C   ALA A   7      69.049 -41.004  14.225  1.00 51.73           C  
ATOM     48  CB  ALA A   7      71.452 -41.732  14.693  1.00 51.73           C  
ATOM     49  O   ALA A   7      68.160 -41.659  14.763  1.00 51.73           O  
ATOM     50  N   ALA A   8      69.005 -40.578  12.963  1.00 51.07           N  
ATOM     51  CA  ALA A   8      68.014 -40.900  11.935  1.00 51.07           C  
ATOM     52  C   ALA A   8      66.741 -40.033  11.888  1.00 51.07           C  
ATOM     53  CB  ALA A   8      67.790 -42.414  11.843  1.00 51.07           C  
ATOM     54  O   ALA A   8      65.613 -40.473  12.099  1.00 51.07           O  
ATOM     55  N   SER A   9      66.946 -38.791  11.440  1.00 45.96           N  
ATOM     56  CA  SER A   9      65.991 -38.086  10.580  1.00 45.96           C  
ATOM     57  C   SER A   9      65.755 -38.912   9.304  1.00 45.96           C  
ATOM     58  CB  SER A   9      66.581 -36.712  10.228  1.00 45.96           C  
ATOM     59  O   SER A   9      66.565 -38.882   8.381  1.00 45.96           O  
ATOM     60  OG  SER A   9      65.695 -35.959   9.425  1.00 45.96           O  
ATOM     61  N   ALA A  10      64.668 -39.681   9.258  1.00 51.92           N  
ATOM     62  CA  ALA A  10      64.161 -40.314   8.042  1.00 51.92           C  
ATOM     63  C   ALA A  10      62.958 -39.505   7.532  1.00 51.92           C  
ATOM     64  CB  ALA A  10      63.872 -41.796   8.308  1.00 51.92           C  
ATOM     65  O   ALA A  10      61.801 -39.897   7.668  1.00 51.92           O  
ATOM     66  N   SER A  11      63.243 -38.322   6.989  1.00 44.84           N  
ATOM     67  CA  SER A  11      62.291 -37.517   6.223  1.00 44.84           C  
ATOM     68  C   SER A  11      62.549 -37.754   4.739  1.00 44.84           C  
ATOM     69  CB  SER A  11      62.468 -36.033   6.557  1.00 44.84           C  
ATOM     70  O   SER A  11      63.619 -37.394   4.263  1.00 44.84           O  
ATOM     71  OG  SER A  11      61.600 -35.245   5.763  1.00 44.84           O  
ATOM     72  N   ALA A  12      61.584 -38.375   4.053  1.00 46.92           N  
ATOM     73  CA  ALA A  12      61.289 -38.288   2.611  1.00 46.92           C  
ATOM     74  C   ALA A  12      60.831 -39.651   2.078  1.00 46.92           C  
ATOM     75  CB  ALA A  12      62.439 -37.736   1.749  1.00 46.92           C  
ATOM     76  O   ALA A  12      61.577 -40.382   1.436  1.00 46.92           O  
ATOM     77  N   GLY A  13      59.576 -40.011   2.330  1.00 43.40           N  
ATOM     78  CA  GLY A  13      59.061 -41.260   1.792  1.00 43.40           C  
ATOM     79  C   GLY A  13      57.570 -41.404   1.964  1.00 43.40           C  
ATOM     80  O   GLY A  13      57.149 -42.203   2.777  1.00 43.40           O  
ATOM     81  N   VAL A  14      56.786 -40.629   1.215  1.00 51.61           N  
ATOM     82  CA  VAL A  14      55.591 -41.133   0.520  1.00 51.61           C  
ATOM     83  C   VAL A  14      55.079 -40.048  -0.426  1.00 51.61           C  
ATOM     84  CB  VAL A  14      54.435 -41.662   1.411  1.00 51.61           C  
ATOM     85  O   VAL A  14      54.241 -39.215  -0.087  1.00 51.61           O  
ATOM     86  CG1 VAL A  14      54.521 -43.175   1.681  1.00 51.61           C  
ATOM     87  CG2 VAL A  14      54.203 -40.891   2.715  1.00 51.61           C  
ATOM     88  N   ALA A  15      55.583 -40.088  -1.658  1.00 42.28           N  
ATOM     89  CA  ALA A  15      54.927 -39.507  -2.819  1.00 42.28           C  
ATOM     90  C   ALA A  15      53.641 -40.309  -3.106  1.00 42.28           C  
ATOM     91  CB  ALA A  15      55.929 -39.516  -3.983  1.00 42.28           C  
ATOM     92  O   ALA A  15      53.585 -41.142  -4.007  1.00 42.28           O  
ATOM     93  N   ALA A  16      52.608 -40.122  -2.285  1.00 48.79           N  
ATOM     94  CA  ALA A  16      51.322 -40.789  -2.443  1.00 48.79           C  
ATOM     95  C   ALA A  16      50.380 -39.921  -3.286  1.00 48.79           C  
ATOM     96  CB  ALA A  16      50.770 -41.195  -1.074  1.00 48.79           C  
ATOM     97  O   ALA A  16      49.510 -39.224  -2.779  1.00 48.79           O  
ATOM     98  N   MET A  17      50.604 -39.996  -4.597  1.00 45.99           N  
ATOM     99  CA  MET A  17      49.585 -40.048  -5.645  1.00 45.99           C  
ATOM    100  C   MET A  17      48.344 -39.151  -5.469  1.00 45.99           C  
ATOM    101  CB  MET A  17      49.213 -41.527  -5.839  1.00 45.99           C  
ATOM    102  O   MET A  17      47.314 -39.553  -4.925  1.00 45.99           O  
ATOM    103  CG  MET A  17      48.414 -41.773  -7.119  1.00 45.99           C  
ATOM    104  SD  MET A  17      49.352 -41.522  -8.647  1.00 45.99           S  
ATOM    105  CE  MET A  17      48.108 -41.869  -9.916  1.00 45.99           C  
ATOM    106  N   GLU A  18      48.428 -37.985  -6.106  1.00 42.10           N  
ATOM    107  CA  GLU A  18      47.343 -37.252  -6.764  1.00 42.10           C  
ATOM    108  C   GLU A  18      46.275 -38.195  -7.372  1.00 42.10           C  
ATOM    109  CB  GLU A  18      47.998 -36.431  -7.895  1.00 42.10           C  
ATOM    110  O   GLU A  18      46.390 -38.674  -8.500  1.00 42.10           O  
ATOM    111  CG  GLU A  18      48.791 -35.196  -7.427  1.00 42.10           C  
ATOM    112  CD  GLU A  18      47.887 -33.970  -7.229  1.00 42.10           C  
ATOM    113  OE1 GLU A  18      47.943 -33.367  -6.136  1.00 42.10           O  
ATOM    114  OE2 GLU A  18      47.096 -33.673  -8.154  1.00 42.10           O  
ATOM    115  N   LYS A  19      45.202 -38.478  -6.625  1.00 50.88           N  
ATOM    116  CA  LYS A  19      43.973 -39.117  -7.128  1.00 50.88           C  
ATOM    117  C   LYS A  19      42.756 -38.307  -6.681  1.00 50.88           C  
ATOM    118  CB  LYS A  19      43.912 -40.610  -6.739  1.00 50.88           C  
ATOM    119  O   LYS A  19      42.079 -38.626  -5.712  1.00 50.88           O  
ATOM    120  CG  LYS A  19      44.652 -41.513  -7.746  1.00 50.88           C  
ATOM    121  CD  LYS A  19      44.829 -42.941  -7.207  1.00 50.88           C  
ATOM    122  CE  LYS A  19      45.633 -43.798  -8.195  1.00 50.88           C  
ATOM    123  NZ  LYS A  19      45.956 -45.141  -7.644  1.00 50.88           N  
ATOM    124  N   LEU A  20      42.512 -37.227  -7.423  1.00 40.31           N  
ATOM    125  CA  LEU A  20      41.199 -36.692  -7.814  1.00 40.31           C  
ATOM    126  C   LEU A  20      40.009 -36.973  -6.860  1.00 40.31           C  
ATOM    127  CB  LEU A  20      40.889 -37.261  -9.219  1.00 40.31           C  
ATOM    128  O   LEU A  20      39.239 -37.907  -7.096  1.00 40.31           O  
ATOM    129  CG  LEU A  20      41.793 -36.737 -10.351  1.00 40.31           C  
ATOM    130  CD1 LEU A  20      41.805 -37.731 -11.511  1.00 40.31           C  
ATOM    131  CD2 LEU A  20      41.281 -35.392 -10.871  1.00 40.31           C  
ATOM    132  N   PRO A  21      39.710 -36.096  -5.884  1.00 52.98           N  
ATOM    133  CA  PRO A  21      38.359 -35.981  -5.365  1.00 52.98           C  
ATOM    134  C   PRO A  21      37.528 -35.184  -6.377  1.00 52.98           C  
ATOM    135  CB  PRO A  21      38.501 -35.323  -3.996  1.00 52.98           C  
ATOM    136  O   PRO A  21      37.590 -33.957  -6.486  1.00 52.98           O  
ATOM    137  CG  PRO A  21      39.741 -34.443  -4.161  1.00 52.98           C  
ATOM    138  CD  PRO A  21      40.592 -35.146  -5.228  1.00 52.98           C  
ATOM    139  N   THR A  22      36.731 -35.909  -7.151  1.00 52.07           N  
ATOM    140  CA  THR A  22      35.720 -35.385  -8.067  1.00 52.07           C  
ATOM    141  C   THR A  22      34.725 -34.482  -7.330  1.00 52.07           C  
ATOM    142  CB  THR A  22      34.997 -36.553  -8.765  1.00 52.07           C  
ATOM    143  O   THR A  22      33.731 -34.925  -6.772  1.00 52.07           O  
ATOM    144  CG2 THR A  22      35.871 -37.194  -9.840  1.00 52.07           C  
ATOM    145  OG1 THR A  22      34.687 -37.577  -7.848  1.00 52.07           O  
ATOM    146  N   LYS A  23      35.004 -33.173  -7.323  1.00 51.88           N  
ATOM    147  CA  LYS A  23      34.063 -32.054  -7.533  1.00 51.88           C  
ATOM    148  C   LYS A  23      32.616 -32.274  -7.037  1.00 51.88           C  
ATOM    149  CB  LYS A  23      34.163 -31.656  -9.022  1.00 51.88           C  
ATOM    150  O   LYS A  23      31.658 -32.002  -7.753  1.00 51.88           O  
ATOM    151  CG  LYS A  23      33.983 -30.154  -9.307  1.00 51.88           C  
ATOM    152  CD  LYS A  23      34.315 -29.898 -10.787  1.00 51.88           C  
ATOM    153  CE  LYS A  23      34.334 -28.412 -11.161  1.00 51.88           C  
ATOM    154  NZ  LYS A  23      34.876 -28.230 -12.538  1.00 51.88           N  
ATOM    155  N   LYS A  24      32.438 -32.716  -5.792  1.00 49.45           N  
ATOM    156  CA  LYS A  24      31.148 -32.773  -5.085  1.00 49.45           C  
ATOM    157  C   LYS A  24      31.270 -32.085  -3.735  1.00 49.45           C  
ATOM    158  CB  LYS A  24      30.629 -34.219  -4.937  1.00 49.45           C  
ATOM    159  O   LYS A  24      31.215 -32.723  -2.692  1.00 49.45           O  
ATOM    160  CG  LYS A  24      29.884 -34.744  -6.171  1.00 49.45           C  
ATOM    161  CD  LYS A  24      28.964 -35.906  -5.760  1.00 49.45           C  
ATOM    162  CE  LYS A  24      28.183 -36.446  -6.962  1.00 49.45           C  
ATOM    163  NZ  LYS A  24      27.265 -37.548  -6.570  1.00 49.45           N  
ATOM    164  N   ARG A  25      31.436 -30.763  -3.740  1.00 48.49           N  
ATOM    165  CA  ARG A  25      31.118 -29.928  -2.575  1.00 48.49           C  
ATOM    166  C   ARG A  25      31.181 -28.455  -2.941  1.00 48.49           C  
ATOM    167  CB  ARG A  25      32.058 -30.255  -1.386  1.00 48.49           C  
ATOM    168  O   ARG A  25      32.177 -27.970  -3.457  1.00 48.49           O  
ATOM    169  CG  ARG A  25      31.293 -30.903  -0.210  1.00 48.49           C  
ATOM    170  CD  ARG A  25      32.199 -31.820   0.620  1.00 48.49           C  
ATOM    171  NE  ARG A  25      31.602 -32.148   1.933  1.00 48.49           N  
ATOM    172  NH1 ARG A  25      33.165 -33.703   2.596  1.00 48.49           N  
ATOM    173  NH2 ARG A  25      31.564 -33.081   4.014  1.00 48.49           N  
ATOM    174  CZ  ARG A  25      32.110 -32.975   2.835  1.00 48.49           C  
ATOM    175  N   GLY A  26      30.092 -27.753  -2.654  1.00 48.21           N  
ATOM    176  CA  GLY A  26      30.147 -26.326  -2.373  1.00 48.21           C  
ATOM    177  C   GLY A  26      30.405 -25.413  -3.565  1.00 48.21           C  
ATOM    178  O   GLY A  26      31.294 -24.566  -3.502  1.00 48.21           O  
ATOM    179  N   ARG A  27      29.558 -25.446  -4.605  1.00 55.51           N  
ATOM    180  CA  ARG A  27      29.294 -24.175  -5.298  1.00 55.51           C  
ATOM    181  C   ARG A  27      28.489 -23.301  -4.340  1.00 55.51           C  
ATOM    182  CB  ARG A  27      28.664 -24.336  -6.690  1.00 55.51           C  
ATOM    183  O   ARG A  27      27.279 -23.438  -4.229  1.00 55.51           O  
ATOM    184  CG  ARG A  27      29.772 -24.481  -7.750  1.00 55.51           C  
ATOM    185  CD  ARG A  27      29.231 -24.298  -9.172  1.00 55.51           C  
ATOM    186  NE  ARG A  27      30.331 -24.280 -10.163  1.00 55.51           N  
ATOM    187  NH1 ARG A  27      29.450 -22.737 -11.632  1.00 55.51           N  
ATOM    188  NH2 ARG A  27      31.446 -23.623 -12.044  1.00 55.51           N  
ATOM    189  CZ  ARG A  27      30.400 -23.552 -11.268  1.00 55.51           C  
ATOM    190  N   LYS A  28      29.277 -22.538  -3.577  1.00 52.79           N  
ATOM    191  CA  LYS A  28      29.026 -21.323  -2.802  1.00 52.79           C  
ATOM    192  C   LYS A  28      27.534 -20.990  -2.667  1.00 52.79           C  
ATOM    193  CB  LYS A  28      29.808 -20.169  -3.461  1.00 52.79           C  
ATOM    194  O   LYS A  28      26.902 -20.717  -3.690  1.00 52.79           O  
ATOM    195  CG  LYS A  28      31.324 -20.463  -3.507  1.00 52.79           C  
ATOM    196  CD  LYS A  28      32.145 -19.321  -4.122  1.00 52.79           C  
ATOM    197  CE  LYS A  28      33.637 -19.697  -4.104  1.00 52.79           C  
ATOM    198  NZ  LYS A  28      34.503 -18.644  -4.702  1.00 52.79           N  
ATOM    199  N   PRO A  29      26.973 -20.994  -1.441  1.00 52.16           N  
ATOM    200  CA  PRO A  29      25.584 -20.613  -1.250  1.00 52.16           C  
ATOM    201  C   PRO A  29      25.386 -19.229  -1.858  1.00 52.16           C  
ATOM    202  CB  PRO A  29      25.336 -20.635   0.262  1.00 52.16           C  
ATOM    203  O   PRO A  29      26.310 -18.413  -1.868  1.00 52.16           O  
ATOM    204  CG  PRO A  29      26.718 -20.349   0.846  1.00 52.16           C  
ATOM    205  CD  PRO A  29      27.662 -21.010  -0.157  1.00 52.16           C  
ATOM    206  N   ALA A  30      24.181 -18.988  -2.361  1.00 55.27           N  
ATOM    207  CA  ALA A  30      23.673 -17.711  -2.843  1.00 55.27           C  
ATOM    208  C   ALA A  30      23.612 -16.653  -1.714  1.00 55.27           C  
ATOM    209  CB  ALA A  30      22.312 -17.999  -3.488  1.00 55.27           C  
ATOM    210  O   ALA A  30      22.587 -16.034  -1.463  1.00 55.27           O  
ATOM    211  N   GLY A  31      24.728 -16.477  -1.011  1.00 49.55           N  
ATOM    212  CA  GLY A  31      24.991 -15.557   0.077  1.00 49.55           C  
ATOM    213  C   GLY A  31      25.524 -14.218  -0.410  1.00 49.55           C  
ATOM    214  O   GLY A  31      25.867 -13.387   0.418  1.00 49.55           O  
ATOM    215  N   LEU A  32      25.472 -13.930  -1.718  1.00 52.57           N  
ATOM    216  CA  LEU A  32      25.509 -12.547  -2.209  1.00 52.57           C  
ATOM    217  C   LEU A  32      24.183 -11.809  -1.907  1.00 52.57           C  
ATOM    218  CB  LEU A  32      25.921 -12.493  -3.694  1.00 52.57           C  
ATOM    219  O   LEU A  32      23.701 -10.996  -2.685  1.00 52.57           O  
ATOM    220  CG  LEU A  32      26.762 -11.231  -3.986  1.00 52.57           C  
ATOM    221  CD1 LEU A  32      28.249 -11.535  -3.790  1.00 52.57           C  
ATOM    222  CD2 LEU A  32      26.554 -10.737  -5.415  1.00 52.57           C  
ATOM    223  N   ILE A  33      23.564 -12.129  -0.772  1.00 53.73           N  
ATOM    224  CA  ILE A  33      22.612 -11.273  -0.062  1.00 53.73           C  
ATOM    225  C   ILE A  33      23.341 -10.499   1.053  1.00 53.73           C  
ATOM    226  CB  ILE A  33      21.374 -12.055   0.461  1.00 53.73           C  
ATOM    227  O   ILE A  33      22.724  -9.727   1.785  1.00 53.73           O  
ATOM    228  CG1 ILE A  33      21.280 -13.519  -0.030  1.00 53.73           C  
ATOM    229  CG2 ILE A  33      20.115 -11.259   0.074  1.00 53.73           C  
ATOM    230  CD1 ILE A  33      20.101 -14.317   0.538  1.00 53.73           C  
ATOM    231  N   SER A  34      24.662 -10.668   1.184  1.00 48.93           N  
ATOM    232  CA  SER A  34      25.485  -9.935   2.136  1.00 48.93           C  
ATOM    233  C   SER A  34      25.726  -8.489   1.680  1.00 48.93           C  
ATOM    234  CB  SER A  34      26.789 -10.688   2.418  1.00 48.93           C  
ATOM    235  O   SER A  34      26.608  -8.179   0.884  1.00 48.93           O  
ATOM    236  OG  SER A  34      27.551 -10.817   1.239  1.00 48.93           O  
ATOM    237  N   ALA A  35      24.951  -7.602   2.294  1.00 54.82           N  
ATOM    238  CA  ALA A  35      25.448  -6.385   2.936  1.00 54.82           C  
ATOM    239  C   ALA A  35      25.800  -5.144   2.096  1.00 54.82           C  
ATOM    240  CB  ALA A  35      26.576  -6.770   3.908  1.00 54.82           C  
ATOM    241  O   ALA A  35      25.999  -4.089   2.701  1.00 54.82           O  
ATOM    242  N   SER A  36      25.807  -5.163   0.762  1.00 52.77           N  
ATOM    243  CA  SER A  36      26.123  -3.932   0.025  1.00 52.77           C  
ATOM    244  C   SER A  36      24.884  -3.060  -0.201  1.00 52.77           C  
ATOM    245  CB  SER A  36      26.955  -4.197  -1.229  1.00 52.77           C  
ATOM    246  O   SER A  36      23.935  -3.424  -0.895  1.00 52.77           O  
ATOM    247  OG  SER A  36      26.223  -4.882  -2.219  1.00 52.77           O  
ATOM    248  N   ARG A  37      24.945  -1.845   0.354  1.00 55.84           N  
ATOM    249  CA  ARG A  37      23.978  -0.741   0.219  1.00 55.84           C  
ATOM    250  C   ARG A  37      22.834  -0.765   1.230  1.00 55.84           C  
ATOM    251  CB  ARG A  37      23.534  -0.522  -1.243  1.00 55.84           C  
ATOM    252  O   ARG A  37      21.670  -0.573   0.886  1.00 55.84           O  
ATOM    253  CG  ARG A  37      24.723  -0.460  -2.218  1.00 55.84           C  
ATOM    254  CD  ARG A  37      24.267  -0.253  -3.660  1.00 55.84           C  
ATOM    255  NE  ARG A  37      23.576  -1.439  -4.203  1.00 55.84           N  
ATOM    256  NH1 ARG A  37      23.371  -0.637  -6.342  1.00 55.84           N  
ATOM    257  NH2 ARG A  37      22.642  -2.692  -5.859  1.00 55.84           N  
ATOM    258  CZ  ARG A  37      23.196  -1.583  -5.459  1.00 55.84           C  
ATOM    259  N   LYS A  38      23.201  -0.795   2.515  1.00 52.54           N  
ATOM    260  CA  LYS A  38      22.509   0.018   3.530  1.00 52.54           C  
ATOM    261  C   LYS A  38      22.717   1.513   3.237  1.00 52.54           C  
ATOM    262  CB  LYS A  38      22.984  -0.329   4.954  1.00 52.54           C  
ATOM    263  O   LYS A  38      23.193   2.251   4.086  1.00 52.54           O  
ATOM    264  CG  LYS A  38      22.651  -1.759   5.390  1.00 52.54           C  
ATOM    265  CD  LYS A  38      22.812  -1.891   6.911  1.00 52.54           C  
ATOM    266  CE  LYS A  38      22.381  -3.283   7.385  1.00 52.54           C  
ATOM    267  NZ  LYS A  38      22.462  -3.396   8.865  1.00 52.54           N  
ATOM    268  N   VAL A  39      22.398   1.972   2.025  1.00 48.77           N  
ATOM    269  CA  VAL A  39      22.078   3.388   1.876  1.00 48.77           C  
ATOM    270  C   VAL A  39      20.764   3.531   2.636  1.00 48.77           C  
ATOM    271  CB  VAL A  39      21.952   3.847   0.416  1.00 48.77           C  
ATOM    272  O   VAL A  39      19.849   2.742   2.367  1.00 48.77           O  
ATOM    273  CG1 VAL A  39      21.711   5.358   0.349  1.00 48.77           C  
ATOM    274  CG2 VAL A  39      23.242   3.556  -0.361  1.00 48.77           C  
ATOM    275  N   PRO A  40      20.653   4.454   3.601  1.00 51.18           N  
ATOM    276  CA  PRO A  40      19.447   4.670   4.391  1.00 51.18           C  
ATOM    277  C   PRO A  40      18.342   5.315   3.543  1.00 51.18           C  
ATOM    278  CB  PRO A  40      19.902   5.519   5.585  1.00 51.18           C  
ATOM    279  O   PRO A  40      17.610   6.173   4.016  1.00 51.18           O  
ATOM    280  CG  PRO A  40      21.024   6.358   4.982  1.00 51.18           C  
ATOM    281  CD  PRO A  40      21.691   5.387   4.014  1.00 51.18           C  
ATOM    282  N   ASN A  41      18.194   4.890   2.285  1.00 56.51           N  
ATOM    283  CA  ASN A  41      17.020   5.147   1.482  1.00 56.51           C  
ATOM    284  C   ASN A  41      15.862   4.550   2.267  1.00 56.51           C  
ATOM    285  CB  ASN A  41      17.189   4.503   0.093  1.00 56.51           C  
ATOM    286  O   ASN A  41      15.740   3.322   2.374  1.00 56.51           O  
ATOM    287  CG  ASN A  41      18.296   5.144  -0.721  1.00 56.51           C  
ATOM    288  ND2 ASN A  41      18.781   4.482  -1.744  1.00 56.51           N  
ATOM    289  OD1 ASN A  41      18.748   6.237  -0.462  1.00 56.51           O  
ATOM    290  N   LEU A  42      15.080   5.431   2.893  1.00 67.61           N  
ATOM    291  CA  LEU A  42      13.891   5.078   3.645  1.00 67.61           C  
ATOM    292  C   LEU A  42      13.140   4.003   2.858  1.00 67.61           C  
ATOM    293  CB  LEU A  42      13.014   6.328   3.858  1.00 67.61           C  
ATOM    294  O   LEU A  42      12.866   4.153   1.666  1.00 67.61           O  
ATOM    295  CG  LEU A  42      13.361   7.182   5.093  1.00 67.61           C  
ATOM    296  CD1 LEU A  42      14.762   7.788   5.051  1.00 67.61           C  
ATOM    297  CD2 LEU A  42      12.351   8.317   5.219  1.00 67.61           C  
ATOM    298  N   SER A  43      12.863   2.875   3.519  1.00 88.77           N  
ATOM    299  CA  SER A  43      12.102   1.788   2.906  1.00 88.77           C  
ATOM    300  C   SER A  43      10.832   2.361   2.280  1.00 88.77           C  
ATOM    301  CB  SER A  43      11.737   0.738   3.958  1.00 88.77           C  
ATOM    302  O   SER A  43      10.150   3.161   2.918  1.00 88.77           O  
ATOM    303  OG  SER A  43      10.867  -0.239   3.413  1.00 88.77           O  
ATOM    304  N   VAL A  44      10.468   1.909   1.075  1.00 93.07           N  
ATOM    305  CA  VAL A  44       9.243   2.333   0.368  1.00 93.07           C  
ATOM    306  C   VAL A  44       8.015   2.249   1.281  1.00 93.07           C  
ATOM    307  CB  VAL A  44       9.028   1.464  -0.889  1.00 93.07           C  
ATOM    308  O   VAL A  44       7.124   3.084   1.214  1.00 93.07           O  
ATOM    309  CG1 VAL A  44       7.779   1.861  -1.681  1.00 93.07           C  
ATOM    310  CG2 VAL A  44      10.225   1.557  -1.842  1.00 93.07           C  
ATOM    311  N   SER A  45       7.987   1.283   2.205  1.00 93.79           N  
ATOM    312  CA  SER A  45       6.930   1.169   3.213  1.00 93.79           C  
ATOM    313  C   SER A  45       6.804   2.387   4.139  1.00 93.79           C  
ATOM    314  CB  SER A  45       7.161  -0.088   4.058  1.00 93.79           C  
ATOM    315  O   SER A  45       5.685   2.758   4.489  1.00 93.79           O  
ATOM    316  OG  SER A  45       8.425  -0.065   4.706  1.00 93.79           O  
ATOM    317  N   LYS A  46       7.929   2.990   4.545  1.00 93.73           N  
ATOM    318  CA  LYS A  46       7.967   4.204   5.372  1.00 93.73           C  
ATOM    319  C   LYS A  46       7.482   5.403   4.564  1.00 93.73           C  
ATOM    320  CB  LYS A  46       9.372   4.468   5.941  1.00 93.73           C  
ATOM    321  O   LYS A  46       6.526   6.034   4.989  1.00 93.73           O  
ATOM    322  CG  LYS A  46       9.844   3.391   6.933  1.00 93.73           C  
ATOM    323  CD  LYS A  46      11.185   3.809   7.555  1.00 93.73           C  
ATOM    324  CE  LYS A  46      11.683   2.800   8.599  1.00 93.73           C  
ATOM    325  NZ  LYS A  46      12.904   3.304   9.285  1.00 93.73           N  
ATOM    326  N   LEU A  47       7.998   5.582   3.344  1.00 94.58           N  
ATOM    327  CA  LEU A  47       7.565   6.654   2.437  1.00 94.58           C  
ATOM    328  C   LEU A  47       6.054   6.609   2.152  1.00 94.58           C  
ATOM    329  CB  LEU A  47       8.344   6.558   1.112  1.00 94.58           C  
ATOM    330  O   LEU A  47       5.382   7.633   2.173  1.00 94.58           O  
ATOM    331  CG  LEU A  47       9.870   6.719   1.212  1.00 94.58           C  
ATOM    332  CD1 LEU A  47      10.486   6.536  -0.176  1.00 94.58           C  
ATOM    333  CD2 LEU A  47      10.264   8.095   1.744  1.00 94.58           C  
ATOM    334  N   ILE A  48       5.487   5.415   1.937  1.00 95.76           N  
ATOM    335  CA  ILE A  48       4.034   5.247   1.757  1.00 95.76           C  
ATOM    336  C   ILE A  48       3.267   5.655   3.020  1.00 95.76           C  
ATOM    337  CB  ILE A  48       3.700   3.792   1.346  1.00 95.76           C  
ATOM    338  O   ILE A  48       2.216   6.283   2.930  1.00 95.76           O  
ATOM    339  CG1 ILE A  48       4.236   3.508  -0.074  1.00 95.76           C  
ATOM    340  CG2 ILE A  48       2.181   3.522   1.395  1.00 95.76           C  
ATOM    341  CD1 ILE A  48       4.148   2.035  -0.500  1.00 95.76           C  
ATOM    342  N   THR A  49       3.768   5.280   4.195  1.00 93.95           N  
ATOM    343  CA  THR A  49       3.117   5.577   5.478  1.00 93.95           C  
ATOM    344  C   THR A  49       3.188   7.067   5.804  1.00 93.95           C  
ATOM    345  CB  THR A  49       3.747   4.742   6.600  1.00 93.95           C  
ATOM    346  O   THR A  49       2.204   7.629   6.278  1.00 93.95           O  
ATOM    347  CG2 THR A  49       3.116   4.985   7.970  1.00 93.95           C  
ATOM    348  OG1 THR A  49       3.617   3.369   6.282  1.00 93.95           O  
ATOM    349  N   GLU A  50       4.308   7.715   5.497  1.00 93.75           N  
ATOM    350  CA  GLU A  50       4.507   9.159   5.627  1.00 93.75           C  
ATOM    351  C   GLU A  50       3.588   9.920   4.672  1.00 93.75           C  
ATOM    352  CB  GLU A  50       5.980   9.493   5.363  1.00 93.75           C  
ATOM    353  O   GLU A  50       2.781  10.724   5.131  1.00 93.75           O  
ATOM    354  CG  GLU A  50       6.871   9.054   6.538  1.00 93.75           C  
ATOM    355  CD  GLU A  50       8.368   9.026   6.198  1.00 93.75           C  
ATOM    356  OE1 GLU A  50       9.122   8.462   7.025  1.00 93.75           O  
ATOM    357  OE2 GLU A  50       8.736   9.437   5.076  1.00 93.75           O  
ATOM    358  N   ALA A  51       3.592   9.585   3.377  1.00 95.78           N  
ATOM    359  CA  ALA A  51       2.702  10.205   2.394  1.00 95.78           C  
ATOM    360  C   ALA A  51       1.222  10.080   2.798  1.00 95.78           C  
ATOM    361  CB  ALA A  51       2.967   9.563   1.026  1.00 95.78           C  
ATOM    362  O   ALA A  51       0.470  11.052   2.732  1.00 95.78           O  
ATOM    363  N   LEU A  52       0.812   8.907   3.295  1.00 94.43           N  
ATOM    364  CA  LEU A  52      -0.553   8.690   3.777  1.00 94.43           C  
ATOM    365  C   LEU A  52      -0.867   9.408   5.094  1.00 94.43           C  
ATOM    366  CB  LEU A  52      -0.821   7.188   3.934  1.00 94.43           C  
ATOM    367  O   LEU A  52      -2.034   9.705   5.344  1.00 94.43           O  
ATOM    368  CG  LEU A  52      -0.994   6.440   2.605  1.00 94.43           C  
ATOM    369  CD1 LEU A  52      -1.123   4.949   2.901  1.00 94.43           C  
ATOM    370  CD2 LEU A  52      -2.268   6.856   1.873  1.00 94.43           C  
ATOM    371  N   SER A  53       0.134   9.657   5.937  1.00 92.16           N  
ATOM    372  CA  SER A  53      -0.026  10.421   7.181  1.00 92.16           C  
ATOM    373  C   SER A  53      -0.184  11.911   6.899  1.00 92.16           C  
ATOM    374  CB  SER A  53       1.166  10.213   8.119  1.00 92.16           C  
ATOM    375  O   SER A  53      -1.005  12.564   7.539  1.00 92.16           O  
ATOM    376  OG  SER A  53       1.272   8.853   8.482  1.00 92.16           O  
ATOM    377  N   VAL A  54       0.557  12.423   5.914  1.00 93.45           N  
ATOM    378  CA  VAL A  54       0.445  13.804   5.426  1.00 93.45           C  
ATOM    379  C   VAL A  54      -0.891  14.013   4.705  1.00 93.45           C  
ATOM    380  CB  VAL A  54       1.650  14.139   4.521  1.00 93.45           C  
ATOM    381  O   VAL A  54      -1.511  15.066   4.833  1.00 93.45           O  
ATOM    382  CG1 VAL A  54       1.562  15.555   3.938  1.00 93.45           C  
ATOM    383  CG2 VAL A  54       2.973  14.064   5.299  1.00 93.45           C  
ATOM    384  N   SER A  55      -1.392  13.001   3.987  1.00 89.46           N  
ATOM    385  CA  SER A  55      -2.672  13.094   3.282  1.00 89.46           C  
ATOM    386  C   SER A  55      -3.878  12.983   4.227  1.00 89.46           C  
ATOM    387  CB  SER A  55      -2.741  12.053   2.162  1.00 89.46           C  
ATOM    388  O   SER A  55      -4.109  11.946   4.852  1.00 89.46           O  
ATOM    389  OG  SER A  55      -2.976  10.750   2.669  1.00 89.46           O  
ATOM    390  N   GLN A  56      -4.724  14.013   4.262  1.00 81.88           N  
ATOM    391  CA  GLN A  56      -5.986  14.007   5.018  1.00 81.88           C  
ATOM    392  C   GLN A  56      -7.218  13.909   4.103  1.00 81.88           C  
ATOM    393  CB  GLN A  56      -6.031  15.172   6.012  1.00 81.88           C  
ATOM    394  O   GLN A  56      -8.256  14.526   4.328  1.00 81.88           O  
ATOM    395  CG  GLN A  56      -4.891  15.090   7.043  1.00 81.88           C  
ATOM    396  CD  GLN A  56      -5.044  16.114   8.162  1.00 81.88           C  
ATOM    397  NE2 GLN A  56      -4.110  16.179   9.083  1.00 81.88           N  
ATOM    398  OE1 GLN A  56      -6.014  16.841   8.251  1.00 81.88           O  
ATOM    399  N   GLU A  57      -7.130  13.092   3.053  1.00 87.83           N  
ATOM    400  CA  GLU A  57      -8.252  12.867   2.142  1.00 87.83           C  
ATOM    401  C   GLU A  57      -9.304  11.913   2.735  1.00 87.83           C  
ATOM    402  CB  GLU A  57      -7.763  12.343   0.789  1.00 87.83           C  
ATOM    403  O   GLU A  57      -8.993  10.903   3.381  1.00 87.83           O  
ATOM    404  CG  GLU A  57      -6.939  13.381   0.010  1.00 87.83           C  
ATOM    405  CD  GLU A  57      -6.525  12.863  -1.378  1.00 87.83           C  
ATOM    406  OE1 GLU A  57      -5.536  13.387  -1.927  1.00 87.83           O  
ATOM    407  OE2 GLU A  57      -7.189  11.922  -1.876  1.00 87.83           O  
ATOM    408  N   ARG A  58     -10.589  12.161   2.431  1.00 90.31           N  
ATOM    409  CA  ARG A  58     -11.720  11.331   2.907  1.00 90.31           C  
ATOM    410  C   ARG A  58     -11.519   9.846   2.590  1.00 90.31           C  
ATOM    411  CB  ARG A  58     -13.046  11.818   2.288  1.00 90.31           C  
ATOM    412  O   ARG A  58     -11.782   8.976   3.431  1.00 90.31           O  
ATOM    413  CG  ARG A  58     -13.452  13.231   2.740  1.00 90.31           C  
ATOM    414  CD  ARG A  58     -14.874  13.575   2.267  1.00 90.31           C  
ATOM    415  NE  ARG A  58     -15.289  14.914   2.731  1.00 90.31           N  
ATOM    416  NH1 ARG A  58     -17.579  14.639   2.670  1.00 90.31           N  
ATOM    417  NH2 ARG A  58     -16.722  16.577   3.344  1.00 90.31           N  
ATOM    418  CZ  ARG A  58     -16.522  15.365   2.913  1.00 90.31           C  
ATOM    419  N   VAL A  59     -11.040   9.567   1.382  1.00 89.89           N  
ATOM    420  CA  VAL A  59     -10.826   8.223   0.831  1.00 89.89           C  
ATOM    421  C   VAL A  59      -9.397   7.711   1.061  1.00 89.89           C  
ATOM    422  CB  VAL A  59     -11.194   8.241  -0.665  1.00 89.89           C  
ATOM    423  O   VAL A  59      -9.192   6.497   1.012  1.00 89.89           O  
ATOM    424  CG1 VAL A  59     -10.932   6.912  -1.366  1.00 89.89           C  
ATOM    425  CG2 VAL A  59     -12.690   8.555  -0.853  1.00 89.89           C  
ATOM    426  N   GLY A  60      -8.449   8.592   1.393  1.00 93.14           N  
ATOM    427  CA  GLY A  60      -7.010   8.316   1.353  1.00 93.14           C  
ATOM    428  C   GLY A  60      -6.430   8.448  -0.049  1.00 93.14           C  
ATOM    429  O   GLY A  60      -7.133   8.839  -0.975  1.00 93.14           O  
ATOM    430  N   MET A  61      -5.168   8.058  -0.222  1.00 95.55           N  
ATOM    431  CA  MET A  61      -4.477   8.224  -1.500  1.00 95.55           C  
ATOM    432  C   MET A  61      -4.707   7.038  -2.433  1.00 95.55           C  
ATOM    433  CB  MET A  61      -2.979   8.472  -1.312  1.00 95.55           C  
ATOM    434  O   MET A  61      -4.582   5.869  -2.054  1.00 95.55           O  
ATOM    435  CG  MET A  61      -2.712   9.740  -0.505  1.00 95.55           C  
ATOM    436  SD  MET A  61      -0.946  10.016  -0.238  1.00 95.55           S  
ATOM    437  CE  MET A  61      -0.690  11.442  -1.323  1.00 95.55           C  
ATOM    438  N   SER A  62      -5.014   7.353  -3.690  1.00 95.19           N  
ATOM    439  CA  SER A  62      -4.926   6.394  -4.793  1.00 95.19           C  
ATOM    440  C   SER A  62      -3.467   6.068  -5.114  1.00 95.19           C  
ATOM    441  CB  SER A  62      -5.653   6.926  -6.032  1.00 95.19           C  
ATOM    442  O   SER A  62      -2.580   6.881  -4.856  1.00 95.19           O  
ATOM    443  OG  SER A  62      -4.984   8.045  -6.585  1.00 95.19           O  
ATOM    444  N   LEU A  63      -3.205   4.916  -5.743  1.00 95.72           N  
ATOM    445  CA  LEU A  63      -1.862   4.595  -6.249  1.00 95.72           C  
ATOM    446  C   LEU A  63      -1.304   5.724  -7.130  1.00 95.72           C  
ATOM    447  CB  LEU A  63      -1.906   3.242  -6.989  1.00 95.72           C  
ATOM    448  O   LEU A  63      -0.127   6.047  -7.029  1.00 95.72           O  
ATOM    449  CG  LEU A  63      -0.568   2.817  -7.644  1.00 95.72           C  
ATOM    450  CD1 LEU A  63      -0.518   1.298  -7.818  1.00 95.72           C  
ATOM    451  CD2 LEU A  63      -0.366   3.395  -9.053  1.00 95.72           C  
ATOM    452  N   VAL A  64      -2.138   6.335  -7.977  1.00 95.95           N  
ATOM    453  CA  VAL A  64      -1.719   7.422  -8.876  1.00 95.95           C  
ATOM    454  C   VAL A  64      -1.304   8.663  -8.083  1.00 95.95           C  
ATOM    455  CB  VAL A  64      -2.834   7.768  -9.882  1.00 95.95           C  
ATOM    456  O   VAL A  64      -0.248   9.230  -8.351  1.00 95.95           O  
ATOM    457  CG1 VAL A  64      -2.390   8.860 -10.861  1.00 95.95           C  
ATOM    458  CG2 VAL A  64      -3.241   6.534 -10.701  1.00 95.95           C  
ATOM    459  N   ALA A  65      -2.089   9.053  -7.076  1.00 95.38           N  
ATOM    460  CA  ALA A  65      -1.745  10.165  -6.191  1.00 95.38           C  
ATOM    461  C   ALA A  65      -0.475   9.869  -5.380  1.00 95.38           C  
ATOM    462  CB  ALA A  65      -2.941  10.450  -5.277  1.00 95.38           C  
ATOM    463  O   ALA A  65       0.405  10.718  -5.273  1.00 95.38           O  
ATOM    464  N   LEU A  66      -0.331   8.636  -4.890  1.00 96.22           N  
ATOM    465  CA  LEU A  66       0.860   8.185  -4.180  1.00 96.22           C  
ATOM    466  C   LEU A  66       2.109   8.265  -5.067  1.00 96.22           C  
ATOM    467  CB  LEU A  66       0.590   6.762  -3.673  1.00 96.22           C  
ATOM    468  O   LEU A  66       3.157   8.690  -4.599  1.00 96.22           O  
ATOM    469  CG  LEU A  66       1.753   6.119  -2.903  1.00 96.22           C  
ATOM    470  CD1 LEU A  66       2.080   6.873  -1.615  1.00 96.22           C  
ATOM    471  CD2 LEU A  66       1.346   4.682  -2.575  1.00 96.22           C  
ATOM    472  N   LYS A  67       2.006   7.929  -6.360  1.00 95.67           N  
ATOM    473  CA  LYS A  67       3.118   8.110  -7.302  1.00 95.67           C  
ATOM    474  C   LYS A  67       3.531   9.575  -7.444  1.00 95.67           C  
ATOM    475  CB  LYS A  67       2.776   7.539  -8.681  1.00 95.67           C  
ATOM    476  O   LYS A  67       4.723   9.851  -7.451  1.00 95.67           O  
ATOM    477  CG  LYS A  67       2.788   6.006  -8.724  1.00 95.67           C  
ATOM    478  CD  LYS A  67       2.742   5.576 -10.188  1.00 95.67           C  
ATOM    479  CE  LYS A  67       3.051   4.092 -10.328  1.00 95.67           C  
ATOM    480  NZ  LYS A  67       3.140   3.741 -11.762  1.00 95.67           N  
ATOM    481  N   LYS A  68       2.570  10.501  -7.518  1.00 95.73           N  
ATOM    482  CA  LYS A  68       2.857  11.944  -7.573  1.00 95.73           C  
ATOM    483  C   LYS A  68       3.550  12.431  -6.298  1.00 95.73           C  
ATOM    484  CB  LYS A  68       1.574  12.747  -7.834  1.00 95.73           C  
ATOM    485  O   LYS A  68       4.551  13.127  -6.386  1.00 95.73           O  
ATOM    486  CG  LYS A  68       0.998  12.511  -9.238  1.00 95.73           C  
ATOM    487  CD  LYS A  68      -0.220  13.416  -9.467  1.00 95.73           C  
ATOM    488  CE  LYS A  68      -0.725  13.295 -10.910  1.00 95.73           C  
ATOM    489  NZ  LYS A  68      -1.773  14.307 -11.209  1.00 95.73           N  
ATOM    490  N   ALA A  69       3.066  12.006  -5.131  1.00 95.56           N  
ATOM    491  CA  ALA A  69       3.677  12.351  -3.848  1.00 95.56           C  
ATOM    492  C   ALA A  69       5.105  11.795  -3.710  1.00 95.56           C  
ATOM    493  CB  ALA A  69       2.761  11.838  -2.734  1.00 95.56           C  
ATOM    494  O   ALA A  69       5.992  12.485  -3.222  1.00 95.56           O  
ATOM    495  N   LEU A  70       5.350  10.570  -4.185  1.00 95.92           N  
ATOM    496  CA  LEU A  70       6.685   9.970  -4.164  1.00 95.92           C  
ATOM    497  C   LEU A  70       7.648  10.632  -5.158  1.00 95.92           C  
ATOM    498  CB  LEU A  70       6.577   8.457  -4.412  1.00 95.92           C  
ATOM    499  O   LEU A  70       8.811  10.816  -4.817  1.00 95.92           O  
ATOM    500  CG  LEU A  70       5.951   7.649  -3.260  1.00 95.92           C  
ATOM    501  CD1 LEU A  70       5.941   6.167  -3.647  1.00 95.92           C  
ATOM    502  CD2 LEU A  70       6.702   7.787  -1.939  1.00 95.92           C  
ATOM    503  N   ALA A  71       7.178  11.024  -6.346  1.00 96.37           N  
ATOM    504  CA  ALA A  71       7.982  11.812  -7.281  1.00 96.37           C  
ATOM    505  C   ALA A  71       8.370  13.169  -6.674  1.00 96.37           C  
ATOM    506  CB  ALA A  71       7.201  12.009  -8.586  1.00 96.37           C  
ATOM    507  O   ALA A  71       9.526  13.567  -6.760  1.00 96.37           O  
ATOM    508  N   ALA A  72       7.429  13.835  -5.993  1.00 95.70           N  
ATOM    509  CA  ALA A  72       7.700  15.073  -5.264  1.00 95.70           C  
ATOM    510  C   ALA A  72       8.708  14.875  -4.115  1.00 95.70           C  
ATOM    511  CB  ALA A  72       6.368  15.640  -4.759  1.00 95.70           C  
ATOM    512  O   ALA A  72       9.491  15.771  -3.828  1.00 95.70           O  
ATOM    513  N   ALA A  73       8.737  13.687  -3.501  1.00 90.97           N  
ATOM    514  CA  ALA A  73       9.739  13.303  -2.505  1.00 90.97           C  
ATOM    515  C   ALA A  73      11.102  12.891  -3.109  1.00 90.97           C  
ATOM    516  CB  ALA A  73       9.141  12.196  -1.624  1.00 90.97           C  
ATOM    517  O   ALA A  73      11.995  12.483  -2.370  1.00 90.97           O  
ATOM    518  N   GLY A  74      11.268  12.945  -4.437  1.00 93.69           N  
ATOM    519  CA  GLY A  74      12.511  12.579  -5.127  1.00 93.69           C  
ATOM    520  C   GLY A  74      12.693  11.077  -5.384  1.00 93.69           C  
ATOM    521  O   GLY A  74      13.797  10.632  -5.696  1.00 93.69           O  
ATOM    522  N   TYR A  75      11.640  10.264  -5.259  1.00 95.04           N  
ATOM    523  CA  TYR A  75      11.697   8.831  -5.560  1.00 95.04           C  
ATOM    524  C   TYR A  75      11.425   8.552  -7.045  1.00 95.04           C  
ATOM    525  CB  TYR A  75      10.707   8.078  -4.665  1.00 95.04           C  
ATOM    526  O   TYR A  75      10.405   8.979  -7.585  1.00 95.04           O  
ATOM    527  CG  TYR A  75      10.866   6.570  -4.697  1.00 95.04           C  
ATOM    528  CD1 TYR A  75      10.005   5.767  -5.470  1.00 95.04           C  
ATOM    529  CD2 TYR A  75      11.894   5.977  -3.943  1.00 95.04           C  
ATOM    530  CE1 TYR A  75      10.163   4.367  -5.470  1.00 95.04           C  
ATOM    531  CE2 TYR A  75      12.071   4.583  -3.958  1.00 95.04           C  
ATOM    532  OH  TYR A  75      11.387   2.431  -4.708  1.00 95.04           O  
ATOM    533  CZ  TYR A  75      11.205   3.777  -4.724  1.00 95.04           C  
ATOM    534  N   ASP A  76      12.276   7.750  -7.695  1.00 94.61           N  
ATOM    535  CA  ASP A  76      12.053   7.306  -9.080  1.00 94.61           C  
ATOM    536  C   ASP A  76      10.926   6.263  -9.142  1.00 94.61           C  
ATOM    537  CB  ASP A  76      13.358   6.795  -9.709  1.00 94.61           C  
ATOM    538  O   ASP A  76      11.105   5.068  -8.873  1.00 94.61           O  
ATOM    539  CG  ASP A  76      13.218   6.342 -11.176  1.00 94.61           C  
ATOM    540  OD1 ASP A  76      12.076   6.110 -11.645  1.00 94.61           O  
ATOM    541  OD2 ASP A  76      14.280   6.093 -11.789  1.00 94.61           O  
ATOM    542  N   VAL A  77       9.738   6.735  -9.500  1.00 95.11           N  
ATOM    543  CA  VAL A  77       8.501   5.954  -9.541  1.00 95.11           C  
ATOM    544  C   VAL A  77       8.365   5.084 -10.789  1.00 95.11           C  
ATOM    545  CB  VAL A  77       7.267   6.874  -9.458  1.00 95.11           C  
ATOM    546  O   VAL A  77       7.587   4.122 -10.775  1.00 95.11           O  
ATOM    547  CG1 VAL A  77       6.280   6.280  -8.466  1.00 95.11           C  
ATOM    548  CG2 VAL A  77       7.513   8.312  -8.999  1.00 95.11           C  
ATOM    549  N   GLU A  78       9.072   5.415 -11.866  1.00 95.14           N  
ATOM    550  CA  GLU A  78       8.971   4.722 -13.150  1.00 95.14           C  
ATOM    551  C   GLU A  78       9.709   3.392 -13.072  1.00 95.14           C  
ATOM    552  CB  GLU A  78       9.515   5.597 -14.285  1.00 95.14           C  
ATOM    553  O   GLU A  78       9.111   2.330 -13.284  1.00 95.14           O  
ATOM    554  CG  GLU A  78       8.695   6.884 -14.437  1.00 95.14           C  
ATOM    555  CD  GLU A  78       9.080   7.646 -15.707  1.00 95.14           C  
ATOM    556  OE1 GLU A  78       8.131   8.047 -16.415  1.00 95.14           O  
ATOM    557  OE2 GLU A  78      10.298   7.771 -15.954  1.00 95.14           O  
ATOM    558  N   LYS A  79      10.966   3.428 -12.621  1.00 95.12           N  
ATOM    559  CA  LYS A  79      11.801   2.228 -12.476  1.00 95.12           C  
ATOM    560  C   LYS A  79      11.377   1.359 -11.293  1.00 95.12           C  
ATOM    561  CB  LYS A  79      13.279   2.639 -12.382  1.00 95.12           C  
ATOM    562  O   LYS A  79      11.533   0.140 -11.329  1.00 95.12           O  
ATOM    563  CG  LYS A  79      13.728   3.426 -13.624  1.00 95.12           C  
ATOM    564  CD  LYS A  79      15.230   3.731 -13.601  1.00 95.12           C  
ATOM    565  CE  LYS A  79      15.505   4.831 -14.630  1.00 95.12           C  
ATOM    566  NZ  LYS A  79      16.895   5.338 -14.553  1.00 95.12           N  
ATOM    567  N   ASN A  80      10.796   1.951 -10.245  1.00 93.98           N  
ATOM    568  CA  ASN A  80      10.466   1.242  -9.002  1.00 93.98           C  
ATOM    569  C   ASN A  80       8.968   0.959  -8.792  1.00 93.98           C  
ATOM    570  CB  ASN A  80      11.077   1.969  -7.808  1.00 93.98           C  
ATOM    571  O   ASN A  80       8.549   0.570  -7.697  1.00 93.98           O  
ATOM    572  CG  ASN A  80      12.589   2.049  -7.842  1.00 93.98           C  
ATOM    573  ND2 ASN A  80      13.131   3.181  -8.219  1.00 93.98           N  
ATOM    574  OD1 ASN A  80      13.277   1.090  -7.504  1.00 93.98           O  
ATOM    575  N   ASN A  81       8.134   1.090  -9.822  1.00 95.35           N  
ATOM    576  CA  ASN A  81       6.694   0.830  -9.724  1.00 95.35           C  
ATOM    577  C   ASN A  81       6.363  -0.577  -9.176  1.00 95.35           C  
ATOM    578  CB  ASN A  81       6.121   1.023 -11.132  1.00 95.35           C  
ATOM    579  O   ASN A  81       5.425  -0.746  -8.393  1.00 95.35           O  
ATOM    580  CG  ASN A  81       4.613   0.919 -11.225  1.00 95.35           C  
ATOM    581  ND2 ASN A  81       4.115   0.717 -12.422  1.00 95.35           N  
ATOM    582  OD1 ASN A  81       3.837   1.098 -10.300  1.00 95.35           O  
ATOM    583  N   SER A  82       7.147  -1.592  -9.556  1.00 95.37           N  
ATOM    584  CA  SER A  82       7.003  -2.969  -9.058  1.00 95.37           C  
ATOM    585  C   SER A  82       7.193  -3.054  -7.540  1.00 95.37           C  
ATOM    586  CB  SER A  82       8.001  -3.887  -9.775  1.00 95.37           C  
ATOM    587  O   SER A  82       6.400  -3.710  -6.860  1.00 95.37           O  
ATOM    588  OG  SER A  82       9.315  -3.393  -9.600  1.00 95.37           O  
ATOM    589  N   ARG A  83       8.175  -2.326  -6.992  1.00 94.96           N  
ATOM    590  CA  ARG A  83       8.426  -2.235  -5.548  1.00 94.96           C  
ATOM    591  C   ARG A  83       7.283  -1.538  -4.826  1.00 94.96           C  
ATOM    592  CB  ARG A  83       9.753  -1.520  -5.260  1.00 94.96           C  
ATOM    593  O   ARG A  83       6.810  -2.067  -3.830  1.00 94.96           O  
ATOM    594  CG  ARG A  83      10.963  -2.330  -5.740  1.00 94.96           C  
ATOM    595  CD  ARG A  83      12.249  -1.595  -5.360  1.00 94.96           C  
ATOM    596  NE  ARG A  83      13.449  -2.395  -5.669  1.00 94.96           N  
ATOM    597  NH1 ARG A  83      14.969  -0.704  -5.374  1.00 94.96           N  
ATOM    598  NH2 ARG A  83      15.693  -2.774  -5.786  1.00 94.96           N  
ATOM    599  CZ  ARG A  83      14.694  -1.956  -5.605  1.00 94.96           C  
ATOM    600  N   ILE A  84       6.773  -0.427  -5.359  1.00 96.13           N  
ATOM    601  CA  ILE A  84       5.638   0.300  -4.761  1.00 96.13           C  
ATOM    602  C   ILE A  84       4.407  -0.606  -4.665  1.00 96.13           C  
ATOM    603  CB  ILE A  84       5.335   1.587  -5.558  1.00 96.13           C  
ATOM    604  O   ILE A  84       3.803  -0.735  -3.598  1.00 96.13           O  
ATOM    605  CG1 ILE A  84       6.547   2.543  -5.506  1.00 96.13           C  
ATOM    606  CG2 ILE A  84       4.078   2.292  -5.006  1.00 96.13           C  
ATOM    607  CD1 ILE A  84       6.468   3.653  -6.551  1.00 96.13           C  
ATOM    608  N   LYS A  85       4.062  -1.303  -5.754  1.00 95.90           N  
ATOM    609  CA  LYS A  85       2.937  -2.251  -5.769  1.00 95.90           C  
ATOM    610  C   LYS A  85       3.146  -3.403  -4.786  1.00 95.90           C  
ATOM    611  CB  LYS A  85       2.725  -2.793  -7.189  1.00 95.90           C  
ATOM    612  O   LYS A  85       2.203  -3.789  -4.095  1.00 95.90           O  
ATOM    613  CG  LYS A  85       2.128  -1.742  -8.136  1.00 95.90           C  
ATOM    614  CD  LYS A  85       1.935  -2.345  -9.534  1.00 95.90           C  
ATOM    615  CE  LYS A  85       1.323  -1.319 -10.493  1.00 95.90           C  
ATOM    616  NZ  LYS A  85       1.060  -1.910 -11.835  1.00 95.90           N  
ATOM    617  N   LEU A  86       4.362  -3.946  -4.706  1.00 96.44           N  
ATOM    618  CA  LEU A  86       4.699  -5.011  -3.763  1.00 96.44           C  
ATOM    619  C   LEU A  86       4.577  -4.538  -2.309  1.00 96.44           C  
ATOM    620  CB  LEU A  86       6.113  -5.530  -4.078  1.00 96.44           C  
ATOM    621  O   LEU A  86       3.974  -5.233  -1.491  1.00 96.44           O  
ATOM    622  CG  LEU A  86       6.582  -6.671  -3.155  1.00 96.44           C  
ATOM    623  CD1 LEU A  86       5.682  -7.905  -3.265  1.00 96.44           C  
ATOM    624  CD2 LEU A  86       8.008  -7.068  -3.528  1.00 96.44           C  
ATOM    625  N   SER A  87       5.090  -3.348  -1.997  1.00 96.00           N  
ATOM    626  CA  SER A  87       4.982  -2.740  -0.672  1.00 96.00           C  
ATOM    627  C   SER A  87       3.525  -2.511  -0.280  1.00 96.00           C  
ATOM    628  CB  SER A  87       5.764  -1.425  -0.614  1.00 96.00           C  
ATOM    629  O   SER A  87       3.147  -2.908   0.817  1.00 96.00           O  
ATOM    630  OG  SER A  87       7.142  -1.662  -0.828  1.00 96.00           O  
ATOM    631  N   LEU A  88       2.678  -1.983  -1.172  1.00 96.53           N  
ATOM    632  CA  LEU A  88       1.241  -1.822  -0.906  1.00 96.53           C  
ATOM    633  C   LEU A  88       0.561  -3.159  -0.596  1.00 96.53           C  
ATOM    634  CB  LEU A  88       0.552  -1.140  -2.102  1.00 96.53           C  
ATOM    635  O   LEU A  88      -0.136  -3.269   0.411  1.00 96.53           O  
ATOM    636  CG  LEU A  88       0.840   0.365  -2.237  1.00 96.53           C  
ATOM    637  CD1 LEU A  88       0.248   0.864  -3.555  1.00 96.53           C  
ATOM    638  CD2 LEU A  88       0.227   1.167  -1.088  1.00 96.53           C  
ATOM    639  N   LYS A  89       0.808  -4.201  -1.403  1.00 95.65           N  
ATOM    640  CA  LYS A  89       0.279  -5.550  -1.131  1.00 95.65           C  
ATOM    641  C   LYS A  89       0.746  -6.075   0.226  1.00 95.65           C  
ATOM    642  CB  LYS A  89       0.685  -6.540  -2.232  1.00 95.65           C  
ATOM    643  O   LYS A  89      -0.060  -6.590   0.991  1.00 95.65           O  
ATOM    644  CG  LYS A  89      -0.053  -6.303  -3.558  1.00 95.65           C  
ATOM    645  CD  LYS A  89       0.355  -7.317  -4.640  1.00 95.65           C  
ATOM    646  CE  LYS A  89      -0.143  -8.733  -4.306  1.00 95.65           C  
ATOM    647  NZ  LYS A  89       0.281  -9.740  -5.316  1.00 95.65           N  
ATOM    648  N   SER A  90       2.034  -5.930   0.540  1.00 96.35           N  
ATOM    649  CA  SER A  90       2.590  -6.378   1.819  1.00 96.35           C  
ATOM    650  C   SER A  90       1.976  -5.628   3.002  1.00 96.35           C  
ATOM    651  CB  SER A  90       4.112  -6.211   1.819  1.00 96.35           C  
ATOM    652  O   SER A  90       1.621  -6.254   3.994  1.00 96.35           O  
ATOM    653  OG  SER A  90       4.677  -6.806   2.975  1.00 96.35           O  
ATOM    654  N   LEU A  91       1.798  -4.310   2.901  1.00 95.61           N  
ATOM    655  CA  LEU A  91       1.231  -3.488   3.972  1.00 95.61           C  
ATOM    656  C   LEU A  91      -0.256  -3.762   4.212  1.00 95.61           C  
ATOM    657  CB  LEU A  91       1.450  -2.007   3.637  1.00 95.61           C  
ATOM    658  O   LEU A  91      -0.687  -3.761   5.364  1.00 95.61           O  
ATOM    659  CG  LEU A  91       2.902  -1.509   3.729  1.00 95.61           C  
ATOM    660  CD1 LEU A  91       2.963  -0.058   3.254  1.00 95.61           C  
ATOM    661  CD2 LEU A  91       3.442  -1.583   5.155  1.00 95.61           C  
ATOM    662  N   VAL A  92      -1.025  -4.040   3.157  1.00 95.26           N  
ATOM    663  CA  VAL A  92      -2.425  -4.476   3.285  1.00 95.26           C  
ATOM    664  C   VAL A  92      -2.496  -5.868   3.911  1.00 95.26           C  
ATOM    665  CB  VAL A  92      -3.146  -4.427   1.926  1.00 95.26           C  
ATOM    666  O   VAL A  92      -3.258  -6.071   4.850  1.00 95.26           O  
ATOM    667  CG1 VAL A  92      -4.558  -5.024   1.990  1.00 95.26           C  
ATOM    668  CG2 VAL A  92      -3.296  -2.977   1.446  1.00 95.26           C  
ATOM    669  N   ASN A  93      -1.650  -6.805   3.474  1.00 95.24           N  
ATOM    670  CA  ASN A  93      -1.599  -8.153   4.049  1.00 95.24           C  
ATOM    671  C   ASN A  93      -1.169  -8.148   5.525  1.00 95.24           C  
ATOM    672  CB  ASN A  93      -0.639  -9.026   3.225  1.00 95.24           C  
ATOM    673  O   ASN A  93      -1.674  -8.938   6.313  1.00 95.24           O  
ATOM    674  CG  ASN A  93      -1.152  -9.391   1.844  1.00 95.24           C  
ATOM    675  ND2 ASN A  93      -0.424 -10.229   1.142  1.00 95.24           N  
ATOM    676  OD1 ASN A  93      -2.193  -8.975   1.370  1.00 95.24           O  
ATOM    677  N   LYS A  94      -0.259  -7.245   5.908  1.00 94.47           N  
ATOM    678  CA  LYS A  94       0.136  -7.007   7.307  1.00 94.47           C  
ATOM    679  C   LYS A  94      -0.947  -6.288   8.120  1.00 94.47           C  
ATOM    680  CB  LYS A  94       1.448  -6.206   7.342  1.00 94.47           C  
ATOM    681  O   LYS A  94      -0.819  -6.194   9.334  1.00 94.47           O  
ATOM    682  CG  LYS A  94       2.665  -7.042   6.921  1.00 94.47           C  
ATOM    683  CD  LYS A  94       3.914  -6.157   6.828  1.00 94.47           C  
ATOM    684  CE  LYS A  94       5.114  -6.998   6.386  1.00 94.47           C  
ATOM    685  NZ  LYS A  94       6.374  -6.217   6.421  1.00 94.47           N  
ATOM    686  N   GLY A  95      -1.978  -5.745   7.471  1.00 94.21           N  
ATOM    687  CA  GLY A  95      -3.052  -4.994   8.118  1.00 94.21           C  
ATOM    688  C   GLY A  95      -2.690  -3.557   8.505  1.00 94.21           C  
ATOM    689  O   GLY A  95      -3.455  -2.927   9.228  1.00 94.21           O  
ATOM    690  N   ILE A  96      -1.568  -3.010   8.025  1.00 94.49           N  
ATOM    691  CA  ILE A  96      -1.153  -1.613   8.275  1.00 94.49           C  
ATOM    692  C   ILE A  96      -1.963  -0.638   7.415  1.00 94.49           C  
ATOM    693  CB  ILE A  96       0.365  -1.444   8.014  1.00 94.49           C  
ATOM    694  O   ILE A  96      -2.232   0.488   7.835  1.00 94.49           O  
ATOM    695  CG1 ILE A  96       1.171  -2.320   9.001  1.00 94.49           C  
ATOM    696  CG2 ILE A  96       0.799   0.033   8.131  1.00 94.49           C  
ATOM    697  CD1 ILE A  96       2.671  -2.408   8.696  1.00 94.49           C  
ATOM    698  N   LEU A  97      -2.360  -1.072   6.218  1.00 95.04           N  
ATOM    699  CA  LEU A  97      -3.212  -0.309   5.313  1.00 95.04           C  
ATOM    700  C   LEU A  97      -4.549  -1.010   5.097  1.00 95.04           C  
ATOM    701  CB  LEU A  97      -2.495  -0.074   3.970  1.00 95.04           C  
ATOM    702  O   LEU A  97      -4.610  -2.233   4.977  1.00 95.04           O  
ATOM    703  CG  LEU A  97      -1.200   0.751   4.053  1.00 95.04           C  
ATOM    704  CD1 LEU A  97      -0.627   0.962   2.652  1.00 95.04           C  
ATOM    705  CD2 LEU A  97      -1.435   2.110   4.684  1.00 95.04           C  
ATOM    706  N   VAL A  98      -5.604  -0.215   4.943  1.00 93.85           N  
ATOM    707  CA  VAL A  98      -6.919  -0.671   4.489  1.00 93.85           C  
ATOM    708  C   VAL A  98      -7.143  -0.200   3.062  1.00 93.85           C  
ATOM    709  CB  VAL A  98      -8.051  -0.186   5.414  1.00 93.85           C  
ATOM    710  O   VAL A  98      -6.987   0.983   2.754  1.00 93.85           O  
ATOM    711  CG1 VAL A  98      -9.428  -0.646   4.917  1.00 93.85           C  
ATOM    712  CG2 VAL A  98      -7.874  -0.724   6.834  1.00 93.85           C  
ATOM    713  N   GLN A  99      -7.562  -1.123   2.198  1.00 94.55           N  
ATOM    714  CA  GLN A  99      -8.063  -0.792   0.871  1.00 94.55           C  
ATOM    715  C   GLN A  99      -9.460  -0.170   0.978  1.00 94.55           C  
ATOM    716  CB  GLN A  99      -8.046  -2.053  -0.002  1.00 94.55           C  
ATOM    717  O   GLN A  99     -10.402  -0.811   1.439  1.00 94.55           O  
ATOM    718  CG  GLN A  99      -8.622  -1.754  -1.391  1.00 94.55           C  
ATOM    719  CD  GLN A  99      -8.183  -2.742  -2.458  1.00 94.55           C  
ATOM    720  NE2 GLN A  99      -8.223  -2.303  -3.690  1.00 94.55           N  
ATOM    721  OE1 GLN A  99      -7.737  -3.856  -2.228  1.00 94.55           O  
ATOM    722  N   THR A 100      -9.598   1.080   0.540  1.00 93.97           N  
ATOM    723  CA  THR A 100     -10.863   1.828   0.583  1.00 93.97           C  
ATOM    724  C   THR A 100     -11.616   1.791  -0.741  1.00 93.97           C  
ATOM    725  CB  THR A 100     -10.628   3.288   0.988  1.00 93.97           C  
ATOM    726  O   THR A 100     -12.847   1.802  -0.742  1.00 93.97           O  
ATOM    727  CG2 THR A 100     -10.014   3.389   2.378  1.00 93.97           C  
ATOM    728  OG1 THR A 100      -9.763   3.935   0.082  1.00 93.97           O  
ATOM    729  N   ARG A 101     -10.898   1.751  -1.873  1.00 93.05           N  
ATOM    730  CA  ARG A 101     -11.473   1.706  -3.229  1.00 93.05           C  
ATOM    731  C   ARG A 101     -10.711   0.768  -4.157  1.00 93.05           C  
ATOM    732  CB  ARG A 101     -11.535   3.110  -3.861  1.00 93.05           C  
ATOM    733  O   ARG A 101      -9.560   0.410  -3.902  1.00 93.05           O  
ATOM    734  CG  ARG A 101     -12.375   4.096  -3.044  1.00 93.05           C  
ATOM    735  CD  ARG A 101     -12.700   5.369  -3.835  1.00 93.05           C  
ATOM    736  NE  ARG A 101     -13.758   5.147  -4.840  1.00 93.05           N  
ATOM    737  NH1 ARG A 101     -13.756   7.261  -5.751  1.00 93.05           N  
ATOM    738  NH2 ARG A 101     -15.228   5.753  -6.471  1.00 93.05           N  
ATOM    739  CZ  ARG A 101     -14.238   6.051  -5.679  1.00 93.05           C  
ATOM    740  N   GLY A 102     -11.361   0.446  -5.275  1.00 93.34           N  
ATOM    741  CA  GLY A 102     -10.816  -0.403  -6.330  1.00 93.34           C  
ATOM    742  C   GLY A 102     -10.580  -1.835  -5.859  1.00 93.34           C  
ATOM    743  O   GLY A 102     -11.103  -2.258  -4.828  1.00 93.34           O  
ATOM    744  N   THR A 103      -9.767  -2.566  -6.616  1.00 92.42           N  
ATOM    745  CA  THR A 103      -9.396  -3.948  -6.302  1.00 92.42           C  
ATOM    746  C   THR A 103      -7.888  -4.123  -6.421  1.00 92.42           C  
ATOM    747  CB  THR A 103     -10.147  -4.937  -7.204  1.00 92.42           C  
ATOM    748  O   THR A 103      -7.265  -3.667  -7.381  1.00 92.42           O  
ATOM    749  CG2 THR A 103      -9.955  -6.386  -6.761  1.00 92.42           C  
ATOM    750  OG1 THR A 103     -11.529  -4.668  -7.151  1.00 92.42           O  
ATOM    751  N   GLY A 104      -7.285  -4.764  -5.417  1.00 91.75           N  
ATOM    752  CA  GLY A 104      -5.841  -4.983  -5.353  1.00 91.75           C  
ATOM    753  C   GLY A 104      -5.036  -3.687  -5.214  1.00 91.75           C  
ATOM    754  O   GLY A 104      -5.551  -2.665  -4.769  1.00 91.75           O  
ATOM    755  N   ALA A 105      -3.759  -3.730  -5.616  1.00 93.38           N  
ATOM    756  CA  ALA A 105      -2.794  -2.638  -5.430  1.00 93.38           C  
ATOM    757  C   ALA A 105      -3.128  -1.348  -6.205  1.00 93.38           C  
ATOM    758  CB  ALA A 105      -1.402  -3.146  -5.822  1.00 93.38           C  
ATOM    759  O   ALA A 105      -2.654  -0.283  -5.831  1.00 93.38           O  
ATOM    760  N   SER A 106      -3.941  -1.422  -7.265  1.00 93.41           N  
ATOM    761  CA  SER A 106      -4.350  -0.252  -8.063  1.00 93.41           C  
ATOM    762  C   SER A 106      -5.527   0.523  -7.451  1.00 93.41           C  
ATOM    763  CB  SER A 106      -4.644  -0.670  -9.506  1.00 93.41           C  
ATOM    764  O   SER A 106      -6.218   1.266  -8.145  1.00 93.41           O  
ATOM    765  OG  SER A 106      -4.692   0.476 -10.324  1.00 93.41           O  
ATOM    766  N   GLY A 107      -5.791   0.310  -6.165  1.00 95.52           N  
ATOM    767  CA  GLY A 107      -6.861   0.959  -5.428  1.00 95.52           C  
ATOM    768  C   GLY A 107      -6.449   2.259  -4.742  1.00 95.52           C  
ATOM    769  O   GLY A 107      -5.430   2.883  -5.053  1.00 95.52           O  
ATOM    770  N   SER A 108      -7.276   2.626  -3.768  1.00 95.47           N  
ATOM    771  CA  SER A 108      -6.991   3.676  -2.791  1.00 95.47           C  
ATOM    772  C   SER A 108      -6.807   3.059  -1.416  1.00 95.47           C  
ATOM    773  CB  SER A 108      -8.100   4.727  -2.743  1.00 95.47           C  
ATOM    774  O   SER A 108      -7.498   2.093  -1.073  1.00 95.47           O  
ATOM    775  OG  SER A 108      -8.297   5.329  -4.009  1.00 95.47           O  
ATOM    776  N   PHE A 109      -5.884   3.620  -0.639  1.00 95.58           N  
ATOM    777  CA  PHE A 109      -5.491   3.085   0.658  1.00 95.58           C  
ATOM    778  C   PHE A 109      -5.490   4.169   1.726  1.00 95.58           C  
ATOM    779  CB  PHE A 109      -4.125   2.390   0.568  1.00 95.58           C  
ATOM    780  O   PHE A 109      -5.239   5.343   1.456  1.00 95.58           O  
ATOM    781  CG  PHE A 109      -4.055   1.362  -0.540  1.00 95.58           C  
ATOM    782  CD1 PHE A 109      -4.558   0.062  -0.341  1.00 95.58           C  
ATOM    783  CD2 PHE A 109      -3.571   1.746  -1.805  1.00 95.58           C  
ATOM    784  CE1 PHE A 109      -4.594  -0.845  -1.414  1.00 95.58           C  
ATOM    785  CE2 PHE A 109      -3.612   0.843  -2.875  1.00 95.58           C  
ATOM    786  CZ  PHE A 109      -4.130  -0.446  -2.677  1.00 95.58           C  
ATOM    787  N   LYS A 110      -5.757   3.749   2.959  1.00 93.43           N  
ATOM    788  CA  LYS A 110      -5.627   4.563   4.170  1.00 93.43           C  
ATOM    789  C   LYS A 110      -4.865   3.782   5.221  1.00 93.43           C  
ATOM    790  CB  LYS A 110      -7.007   4.949   4.720  1.00 93.43           C  
ATOM    791  O   LYS A 110      -4.907   2.553   5.222  1.00 93.43           O  
ATOM    792  CG  LYS A 110      -7.733   5.908   3.780  1.00 93.43           C  
ATOM    793  CD  LYS A 110      -9.105   6.331   4.314  1.00 93.43           C  
ATOM    794  CE  LYS A 110      -8.952   7.476   5.310  1.00 93.43           C  
ATOM    795  NZ  LYS A 110     -10.266   8.047   5.685  1.00 93.43           N  
ATOM    796  N   LEU A 111      -4.235   4.499   6.145  1.00 93.93           N  
ATOM    797  CA  LEU A 111      -3.664   3.890   7.340  1.00 93.93           C  
ATOM    798  C   LEU A 111      -4.762   3.235   8.179  1.00 93.93           C  
ATOM    799  CB  LEU A 111      -2.874   4.939   8.139  1.00 93.93           C  
ATOM    800  O   LEU A 111      -5.819   3.829   8.415  1.00 93.93           O  
ATOM    801  CG  LEU A 111      -1.625   5.428   7.388  1.00 93.93           C  
ATOM    802  CD1 LEU A 111      -1.066   6.678   8.050  1.00 93.93           C  
ATOM    803  CD2 LEU A 111      -0.520   4.376   7.363  1.00 93.93           C  
ATOM    804  N   SER A 112      -4.496   2.011   8.626  1.00 89.44           N  
ATOM    805  CA  SER A 112      -5.359   1.240   9.513  1.00 89.44           C  
ATOM    806  C   SER A 112      -5.383   1.862  10.904  1.00 89.44           C  
ATOM    807  CB  SER A 112      -4.875  -0.207   9.614  1.00 89.44           C  
ATOM    808  O   SER A 112      -4.703   1.422  11.826  1.00 89.44           O  
ATOM    809  OG  SER A 112      -4.958  -0.873   8.377  1.00 89.44           O  
ATOM    810  N   LYS A 113      -6.210   2.886  11.080  1.00 73.08           N  
ATOM    811  CA  LYS A 113      -6.662   3.335  12.396  1.00 73.08           C  
ATOM    812  C   LYS A 113      -7.922   2.522  12.667  1.00 73.08           C  
ATOM    813  CB  LYS A 113      -6.884   4.859  12.377  1.00 73.08           C  
ATOM    814  O   LYS A 113      -8.930   2.755  12.008  1.00 73.08           O  
ATOM    815  CG  LYS A 113      -5.609   5.627  11.974  1.00 73.08           C  
ATOM    816  CD  LYS A 113      -5.813   7.150  11.988  1.00 73.08           C  
ATOM    817  CE  LYS A 113      -4.512   7.857  11.571  1.00 73.08           C  
ATOM    818  NZ  LYS A 113      -4.622   9.343  11.603  1.00 73.08           N  
ATOM    819  N   LYS A 114      -7.833   1.470  13.484  1.00 61.46           N  
ATOM    820  CA  LYS A 114      -8.903   0.493  13.772  1.00 61.46           C  
ATOM    821  C   LYS A 114     -10.230   1.149  14.230  1.00 61.46           C  
ATOM    822  CB  LYS A 114      -8.414  -0.454  14.896  1.00 61.46           C  
ATOM    823  O   LYS A 114     -10.522   1.084  15.405  1.00 61.46           O  
ATOM    824  CG  LYS A 114      -7.334  -1.493  14.570  1.00 61.46           C  
ATOM    825  CD  LYS A 114      -7.005  -2.241  15.879  1.00 61.46           C  
ATOM    826  CE  LYS A 114      -6.185  -3.517  15.662  1.00 61.46           C  
ATOM    827  NZ  LYS A 114      -5.925  -4.212  16.953  1.00 61.46           N  
ATOM    828  N   VAL A 115     -11.017   1.762  13.340  1.00 50.18           N  
ATOM    829  CA  VAL A 115     -12.478   2.015  13.401  1.00 50.18           C  
ATOM    830  C   VAL A 115     -12.890   2.878  12.199  1.00 50.18           C  
ATOM    831  CB  VAL A 115     -13.032   2.674  14.704  1.00 50.18           C  
ATOM    832  O   VAL A 115     -13.170   4.064  12.316  1.00 50.18           O  
ATOM    833  CG1 VAL A 115     -13.667   1.636  15.633  1.00 50.18           C  
ATOM    834  CG2 VAL A 115     -12.081   3.609  15.462  1.00 50.18           C  
ATOM    835  N   ILE A 116     -12.951   2.297  11.001  1.00 52.64           N  
ATOM    836  CA  ILE A 116     -13.884   2.799   9.980  1.00 52.64           C  
ATOM    837  C   ILE A 116     -14.554   1.572   9.357  1.00 52.64           C  
ATOM    838  CB  ILE A 116     -13.243   3.746   8.930  1.00 52.64           C  
ATOM    839  O   ILE A 116     -14.041   1.024   8.377  1.00 52.64           O  
ATOM    840  CG1 ILE A 116     -12.487   4.935   9.572  1.00 52.64           C  
ATOM    841  CG2 ILE A 116     -14.363   4.284   8.011  1.00 52.64           C  
ATOM    842  CD1 ILE A 116     -11.765   5.860   8.586  1.00 52.64           C  
ATOM    843  N   PRO A 117     -15.682   1.096   9.911  1.00 49.53           N  
ATOM    844  CA  PRO A 117     -16.467   0.041   9.295  1.00 49.53           C  
ATOM    845  C   PRO A 117     -17.151   0.632   8.055  1.00 49.53           C  
ATOM    846  CB  PRO A 117     -17.434  -0.428  10.388  1.00 49.53           C  
ATOM    847  O   PRO A 117     -18.281   1.103   8.099  1.00 49.53           O  
ATOM    848  CG  PRO A 117     -17.684   0.839  11.207  1.00 49.53           C  
ATOM    849  CD  PRO A 117     -16.377   1.623  11.080  1.00 49.53           C  
ATOM    850  N   LYS A 118     -16.439   0.671   6.926  1.00 54.78           N  
ATOM    851  CA  LYS A 118     -17.008   0.968   5.598  1.00 54.78           C  
ATOM    852  C   LYS A 118     -16.935  -0.229   4.649  1.00 54.78           C  
ATOM    853  CB  LYS A 118     -16.436   2.278   5.017  1.00 54.78           C  
ATOM    854  O   LYS A 118     -17.201  -0.082   3.461  1.00 54.78           O  
ATOM    855  CG  LYS A 118     -17.211   3.501   5.534  1.00 54.78           C  
ATOM    856  CD  LYS A 118     -16.674   4.813   4.941  1.00 54.78           C  
ATOM    857  CE  LYS A 118     -17.502   5.989   5.477  1.00 54.78           C  
ATOM    858  NZ  LYS A 118     -16.948   7.310   5.082  1.00 54.78           N  
ATOM    859  N   SER A 119     -16.659  -1.430   5.165  1.00 54.34           N  
ATOM    860  CA  SER A 119     -16.805  -2.675   4.398  1.00 54.34           C  
ATOM    861  C   SER A 119     -18.268  -3.100   4.200  1.00 54.34           C  
ATOM    862  CB  SER A 119     -15.998  -3.808   5.036  1.00 54.34           C  
ATOM    863  O   SER A 119     -18.532  -4.019   3.430  1.00 54.34           O  
ATOM    864  OG  SER A 119     -16.470  -4.047   6.345  1.00 54.34           O  
ATOM    865  N   THR A 120     -19.246  -2.418   4.807  1.00 48.73           N  
ATOM    866  CA  THR A 120     -20.667  -2.783   4.684  1.00 48.73           C  
ATOM    867  C   THR A 120     -21.373  -2.259   3.431  1.00 48.73           C  
ATOM    868  CB  THR A 120     -21.463  -2.404   5.943  1.00 48.73           C  
ATOM    869  O   THR A 120     -22.569  -2.493   3.298  1.00 48.73           O  
ATOM    870  CG2 THR A 120     -21.024  -3.231   7.149  1.00 48.73           C  
ATOM    871  OG1 THR A 120     -21.249  -1.044   6.246  1.00 48.73           O  
ATOM    872  N   ARG A 121     -20.705  -1.595   2.470  1.00 53.09           N  
ATOM    873  CA  ARG A 121     -21.432  -0.994   1.325  1.00 53.09           C  
ATOM    874  C   ARG A 121     -21.144  -1.480  -0.089  1.00 53.09           C  
ATOM    875  CB  ARG A 121     -21.549   0.535   1.475  1.00 53.09           C  
ATOM    876  O   ARG A 121     -21.697  -0.902  -1.018  1.00 53.09           O  
ATOM    877  CG  ARG A 121     -23.015   0.895   1.776  1.00 53.09           C  
ATOM    878  CD  ARG A 121     -23.213   2.400   1.948  1.00 53.09           C  
ATOM    879  NE  ARG A 121     -24.557   2.703   2.480  1.00 53.09           N  
ATOM    880  NH1 ARG A 121     -24.110   4.806   3.292  1.00 53.09           N  
ATOM    881  NH2 ARG A 121     -26.124   3.912   3.614  1.00 53.09           N  
ATOM    882  CZ  ARG A 121     -24.923   3.799   3.123  1.00 53.09           C  
ATOM    883  N   SER A 122     -20.411  -2.572  -0.300  1.00 49.70           N  
ATOM    884  CA  SER A 122     -20.267  -3.096  -1.675  1.00 49.70           C  
ATOM    885  C   SER A 122     -20.299  -4.615  -1.846  1.00 49.70           C  
ATOM    886  CB  SER A 122     -19.087  -2.440  -2.392  1.00 49.70           C  
ATOM    887  O   SER A 122     -19.979  -5.106  -2.922  1.00 49.70           O  
ATOM    888  OG  SER A 122     -17.904  -2.661  -1.658  1.00 49.70           O  
ATOM    889  N   LYS A 123     -20.813  -5.362  -0.861  1.00 52.53           N  
ATOM    890  CA  LYS A 123     -21.360  -6.716  -1.101  1.00 52.53           C  
ATOM    891  C   LYS A 123     -22.844  -6.718  -1.498  1.00 52.53           C  
ATOM    892  CB  LYS A 123     -21.068  -7.629   0.102  1.00 52.53           C  
ATOM    893  O   LYS A 123     -23.394  -7.779  -1.753  1.00 52.53           O  
ATOM    894  CG  LYS A 123     -19.661  -8.256   0.043  1.00 52.53           C  
ATOM    895  CD  LYS A 123     -19.699  -9.730  -0.396  1.00 52.53           C  
ATOM    896  CE  LYS A 123     -18.304 -10.360  -0.273  1.00 52.53           C  
ATOM    897  NZ  LYS A 123     -18.376 -11.839  -0.136  1.00 52.53           N  
ATOM    898  N   ALA A 124     -23.489  -5.554  -1.596  1.00 48.67           N  
ATOM    899  CA  ALA A 124     -24.918  -5.455  -1.885  1.00 48.67           C  
ATOM    900  C   ALA A 124     -25.196  -4.629  -3.150  1.00 48.67           C  
ATOM    901  CB  ALA A 124     -25.637  -4.938  -0.632  1.00 48.67           C  
ATOM    902  O   ALA A 124     -25.784  -3.553  -3.083  1.00 48.67           O  
ATOM    903  N   LYS A 125     -24.779  -5.123  -4.321  1.00 51.60           N  
ATOM    904  CA  LYS A 125     -25.418  -4.748  -5.591  1.00 51.60           C  
ATOM    905  C   LYS A 125     -25.586  -5.979  -6.488  1.00 51.60           C  
ATOM    906  CB  LYS A 125     -24.708  -3.574  -6.307  1.00 51.60           C  
ATOM    907  O   LYS A 125     -24.655  -6.391  -7.162  1.00 51.60           O  
ATOM    908  CG  LYS A 125     -25.030  -2.205  -5.668  1.00 51.60           C  
ATOM    909  CD  LYS A 125     -24.713  -1.007  -6.576  1.00 51.60           C  
ATOM    910  CE  LYS A 125     -25.117   0.301  -5.874  1.00 51.60           C  
ATOM    911  NZ  LYS A 125     -24.972   1.493  -6.756  1.00 51.60           N  
ATOM    912  N   LYS A 126     -26.836  -6.458  -6.500  1.00 48.03           N  
ATOM    913  CA  LYS A 126     -27.561  -7.074  -7.626  1.00 48.03           C  
ATOM    914  C   LYS A 126     -27.168  -8.494  -8.071  1.00 48.03           C  
ATOM    915  CB  LYS A 126     -27.599  -6.084  -8.810  1.00 48.03           C  
ATOM    916  O   LYS A 126     -26.425  -8.686  -9.021  1.00 48.03           O  
ATOM    917  CG  LYS A 126     -28.413  -4.813  -8.509  1.00 48.03           C  
ATOM    918  CD  LYS A 126     -28.437  -3.871  -9.722  1.00 48.03           C  
ATOM    919  CE  LYS A 126     -29.405  -2.703  -9.475  1.00 48.03           C  
ATOM    920  NZ  LYS A 126     -29.453  -1.758 -10.623  1.00 48.03           N  
ATOM    921  N   SER A 127     -27.839  -9.478  -7.477  1.00 49.00           N  
ATOM    922  CA  SER A 127     -28.637 -10.483  -8.211  1.00 49.00           C  
ATOM    923  C   SER A 127     -29.671 -11.070  -7.232  1.00 49.00           C  
ATOM    924  CB  SER A 127     -27.789 -11.569  -8.894  1.00 49.00           C  
ATOM    925  O   SER A 127     -29.316 -11.674  -6.229  1.00 49.00           O  
ATOM    926  OG  SER A 127     -26.646 -11.916  -8.146  1.00 49.00           O  
ATOM    927  N   VAL A 128     -30.907 -10.558  -7.272  1.00 49.20           N  
ATOM    928  CA  VAL A 128     -32.104 -11.293  -7.740  1.00 49.20           C  
ATOM    929  C   VAL A 128     -32.348 -12.539  -6.871  1.00 49.20           C  
ATOM    930  CB  VAL A 128     -32.050 -11.581  -9.257  1.00 49.20           C  
ATOM    931  O   VAL A 128     -31.768 -13.593  -7.078  1.00 49.20           O  
ATOM    932  CG1 VAL A 128     -33.330 -12.266  -9.746  1.00 49.20           C  
ATOM    933  CG2 VAL A 128     -31.925 -10.284 -10.074  1.00 49.20           C  
ATOM    934  N   SER A 129     -33.099 -12.421  -5.774  1.00 48.55           N  
ATOM    935  CA  SER A 129     -34.566 -12.568  -5.798  1.00 48.55           C  
ATOM    936  C   SER A 129     -35.024 -13.707  -6.718  1.00 48.55           C  
ATOM    937  CB  SER A 129     -35.309 -11.260  -6.095  1.00 48.55           C  
ATOM    938  O   SER A 129     -35.656 -13.486  -7.742  1.00 48.55           O  
ATOM    939  OG  SER A 129     -36.672 -11.449  -5.772  1.00 48.55           O  
ATOM    940  N   ALA A 130     -34.655 -14.940  -6.378  1.00 53.01           N  
ATOM    941  CA  ALA A 130     -35.161 -16.141  -7.039  1.00 53.01           C  
ATOM    942  C   ALA A 130     -35.498 -17.221  -6.004  1.00 53.01           C  
ATOM    943  CB  ALA A 130     -34.178 -16.600  -8.121  1.00 53.01           C  
ATOM    944  O   ALA A 130     -35.065 -18.366  -6.103  1.00 53.01           O  
ATOM    945  N   LYS A 131     -36.250 -16.854  -4.962  1.00 51.45           N  
ATOM    946  CA  LYS A 131     -37.011 -17.821  -4.157  1.00 51.45           C  
ATOM    947  C   LYS A 131     -38.122 -17.112  -3.382  1.00 51.45           C  
ATOM    948  CB  LYS A 131     -36.092 -18.703  -3.270  1.00 51.45           C  
ATOM    949  O   LYS A 131     -38.237 -17.213  -2.169  1.00 51.45           O  
ATOM    950  CG  LYS A 131     -36.457 -20.204  -3.325  1.00 51.45           C  
ATOM    951  CD  LYS A 131     -35.757 -20.940  -4.482  1.00 51.45           C  
ATOM    952  CE  LYS A 131     -35.952 -22.461  -4.429  1.00 51.45           C  
ATOM    953  NZ  LYS A 131     -34.993 -23.156  -5.332  1.00 51.45           N  
ATOM    954  N   THR A 132     -38.992 -16.421  -4.108  1.00 47.99           N  
ATOM    955  CA  THR A 132     -40.387 -16.216  -3.701  1.00 47.99           C  
ATOM    956  C   THR A 132     -41.085 -17.582  -3.668  1.00 47.99           C  
ATOM    957  CB  THR A 132     -41.088 -15.238  -4.664  1.00 47.99           C  
ATOM    958  O   THR A 132     -41.879 -17.938  -4.532  1.00 47.99           O  
ATOM    959  CG2 THR A 132     -40.794 -13.786  -4.292  1.00 47.99           C  
ATOM    960  OG1 THR A 132     -40.605 -15.431  -5.978  1.00 47.99           O  
ATOM    961  N   LYS A 133     -40.737 -18.415  -2.684  1.00 51.56           N  
ATOM    962  CA  LYS A 133     -41.472 -19.632  -2.341  1.00 51.56           C  
ATOM    963  C   LYS A 133     -42.107 -19.409  -0.978  1.00 51.56           C  
ATOM    964  CB  LYS A 133     -40.595 -20.892  -2.430  1.00 51.56           C  
ATOM    965  O   LYS A 133     -41.509 -19.686   0.050  1.00 51.56           O  
ATOM    966  CG  LYS A 133     -40.314 -21.273  -3.896  1.00 51.56           C  
ATOM    967  CD  LYS A 133     -39.712 -22.681  -4.007  1.00 51.56           C  
ATOM    968  CE  LYS A 133     -39.490 -23.050  -5.483  1.00 51.56           C  
ATOM    969  NZ  LYS A 133     -39.352 -24.520  -5.683  1.00 51.56           N  
ATOM    970  N   LYS A 134     -43.300 -18.813  -1.048  1.00 45.75           N  
ATOM    971  CA  LYS A 134     -44.489 -19.134  -0.254  1.00 45.75           C  
ATOM    972  C   LYS A 134     -44.202 -19.877   1.054  1.00 45.75           C  
ATOM    973  CB  LYS A 134     -45.399 -20.042  -1.116  1.00 45.75           C  
ATOM    974  O   LYS A 134     -44.045 -21.084   1.001  1.00 45.75           O  
ATOM    975  CG  LYS A 134     -45.917 -19.433  -2.426  1.00 45.75           C  
ATOM    976  CD  LYS A 134     -46.870 -20.430  -3.108  1.00 45.75           C  
ATOM    977  CE  LYS A 134     -47.482 -19.834  -4.383  1.00 45.75           C  
ATOM    978  NZ  LYS A 134     -48.466 -20.753  -5.019  1.00 45.75           N  
ATOM    979  N   LEU A 135     -44.255 -19.186   2.188  1.00 47.81           N  
ATOM    980  CA  LEU A 135     -44.923 -19.679   3.396  1.00 47.81           C  
ATOM    981  C   LEU A 135     -45.297 -18.460   4.243  1.00 47.81           C  
ATOM    982  CB  LEU A 135     -44.103 -20.727   4.188  1.00 47.81           C  
ATOM    983  O   LEU A 135     -44.578 -18.023   5.134  1.00 47.81           O  
ATOM    984  CG  LEU A 135     -44.232 -22.210   3.751  1.00 47.81           C  
ATOM    985  CD1 LEU A 135     -43.541 -23.108   4.768  1.00 47.81           C  
ATOM    986  CD2 LEU A 135     -45.683 -22.685   3.594  1.00 47.81           C  
ATOM    987  N   VAL A 136     -46.452 -17.900   3.897  1.00 46.88           N  
ATOM    988  CA  VAL A 136     -47.305 -17.183   4.835  1.00 46.88           C  
ATOM    989  C   VAL A 136     -47.745 -18.224   5.864  1.00 46.88           C  
ATOM    990  CB  VAL A 136     -48.516 -16.590   4.075  1.00 46.88           C  
ATOM    991  O   VAL A 136     -48.620 -19.036   5.580  1.00 46.88           O  
ATOM    992  CG1 VAL A 136     -49.546 -15.941   5.005  1.00 46.88           C  
ATOM    993  CG2 VAL A 136     -48.055 -15.536   3.059  1.00 46.88           C  
ATOM    994  N   LEU A 137     -47.099 -18.255   7.028  1.00 53.42           N  
ATOM    995  CA  LEU A 137     -47.720 -18.783   8.237  1.00 53.42           C  
ATOM    996  C   LEU A 137     -47.825 -17.635   9.229  1.00 53.42           C  
ATOM    997  CB  LEU A 137     -47.025 -20.040   8.800  1.00 53.42           C  
ATOM    998  O   LEU A 137     -46.914 -17.334   9.997  1.00 53.42           O  
ATOM    999  CG  LEU A 137     -47.932 -21.288   8.712  1.00 53.42           C  
ATOM   1000  CD1 LEU A 137     -47.735 -22.029   7.391  1.00 53.42           C  
ATOM   1001  CD2 LEU A 137     -47.632 -22.257   9.853  1.00 53.42           C  
ATOM   1002  N   SER A 138     -48.975 -16.988   9.140  1.00 47.18           N  
ATOM   1003  CA  SER A 138     -49.574 -16.141  10.147  1.00 47.18           C  
ATOM   1004  C   SER A 138     -49.434 -16.769  11.534  1.00 47.18           C  
ATOM   1005  CB  SER A 138     -51.067 -16.002   9.807  1.00 47.18           C  
ATOM   1006  O   SER A 138     -49.855 -17.907  11.771  1.00 47.18           O  
ATOM   1007  OG  SER A 138     -51.255 -15.848   8.407  1.00 47.18           O  
ATOM   1008  N   ARG A 139     -48.873 -16.006  12.467  1.00 51.60           N  
ATOM   1009  CA  ARG A 139     -49.115 -16.191  13.900  1.00 51.60           C  
ATOM   1010  C   ARG A 139     -49.006 -14.851  14.614  1.00 51.60           C  
ATOM   1011  CB  ARG A 139     -48.277 -17.361  14.467  1.00 51.60           C  
ATOM   1012  O   ARG A 139     -48.292 -14.680  15.592  1.00 51.60           O  
ATOM   1013  CG  ARG A 139     -49.182 -18.476  15.035  1.00 51.60           C  
ATOM   1014  CD  ARG A 139     -48.640 -19.887  14.754  1.00 51.60           C  
ATOM   1015  NE  ARG A 139     -49.507 -20.613  13.801  1.00 51.60           N  
ATOM   1016  NH1 ARG A 139     -48.115 -22.380  13.369  1.00 51.60           N  
ATOM   1017  NH2 ARG A 139     -50.170 -22.356  12.494  1.00 51.60           N  
ATOM   1018  CZ  ARG A 139     -49.262 -21.774  13.227  1.00 51.60           C  
ATOM   1019  N   ASP A 140     -49.781 -13.905  14.099  1.00 46.83           N  
ATOM   1020  CA  ASP A 140     -50.327 -12.807  14.880  1.00 46.83           C  
ATOM   1021  C   ASP A 140     -51.383 -13.383  15.824  1.00 46.83           C  
ATOM   1022  CB  ASP A 140     -50.911 -11.738  13.952  1.00 46.83           C  
ATOM   1023  O   ASP A 140     -52.573 -13.465  15.525  1.00 46.83           O  
ATOM   1024  CG  ASP A 140     -49.784 -11.003  13.240  1.00 46.83           C  
ATOM   1025  OD1 ASP A 140     -49.225 -10.084  13.876  1.00 46.83           O  
ATOM   1026  OD2 ASP A 140     -49.456 -11.429  12.109  1.00 46.83           O  
ATOM   1027  N   SER A 141     -50.929 -13.846  16.978  1.00 50.42           N  
ATOM   1028  CA  SER A 141     -51.796 -14.155  18.105  1.00 50.42           C  
ATOM   1029  C   SER A 141     -51.102 -13.663  19.366  1.00 50.42           C  
ATOM   1030  CB  SER A 141     -52.194 -15.641  18.141  1.00 50.42           C  
ATOM   1031  O   SER A 141     -50.126 -14.264  19.804  1.00 50.42           O  
ATOM   1032  OG  SER A 141     -51.113 -16.498  17.835  1.00 50.42           O  
ATOM   1033  N   LYS A 142     -51.587 -12.505  19.854  1.00 44.85           N  
ATOM   1034  CA  LYS A 142     -51.932 -12.185  21.258  1.00 44.85           C  
ATOM   1035  C   LYS A 142     -51.146 -13.001  22.301  1.00 44.85           C  
ATOM   1036  CB  LYS A 142     -53.443 -12.476  21.414  1.00 44.85           C  
ATOM   1037  O   LYS A 142     -51.227 -14.217  22.307  1.00 44.85           O  
ATOM   1038  CG  LYS A 142     -54.372 -11.466  20.714  1.00 44.85           C  
ATOM   1039  CD  LYS A 142     -55.825 -11.977  20.685  1.00 44.85           C  
ATOM   1040  CE  LYS A 142     -56.792 -10.887  20.198  1.00 44.85           C  
ATOM   1041  NZ  LYS A 142     -58.183 -11.393  20.039  1.00 44.85           N  
ATOM   1042  N   SER A 143     -50.452 -12.461  23.295  1.00 39.05           N  
ATOM   1043  CA  SER A 143     -50.678 -11.269  24.122  1.00 39.05           C  
ATOM   1044  C   SER A 143     -49.624 -11.306  25.259  1.00 39.05           C  
ATOM   1045  CB  SER A 143     -52.092 -11.307  24.733  1.00 39.05           C  
ATOM   1046  O   SER A 143     -49.009 -12.353  25.478  1.00 39.05           O  
ATOM   1047  OG  SER A 143     -52.478 -12.611  25.116  1.00 39.05           O  
ATOM   1048  N   PRO A 144     -49.373 -10.198  25.979  1.00 43.89           N  
ATOM   1049  CA  PRO A 144     -48.138  -9.986  26.730  1.00 43.89           C  
ATOM   1050  C   PRO A 144     -48.186 -10.449  28.198  1.00 43.89           C  
ATOM   1051  CB  PRO A 144     -47.911  -8.473  26.627  1.00 43.89           C  
ATOM   1052  O   PRO A 144     -49.213 -10.379  28.862  1.00 43.89           O  
ATOM   1053  CG  PRO A 144     -49.329  -7.906  26.663  1.00 43.89           C  
ATOM   1054  CD  PRO A 144     -50.162  -8.974  25.963  1.00 43.89           C  
ATOM   1055  N   LYS A 145     -46.999 -10.792  28.717  1.00 45.31           N  
ATOM   1056  CA  LYS A 145     -46.547 -10.560  30.104  1.00 45.31           C  
ATOM   1057  C   LYS A 145     -47.480 -11.046  31.229  1.00 45.31           C  
ATOM   1058  CB  LYS A 145     -46.206  -9.063  30.279  1.00 45.31           C  
ATOM   1059  O   LYS A 145     -47.966 -10.251  32.025  1.00 45.31           O  
ATOM   1060  CG  LYS A 145     -45.068  -8.549  29.382  1.00 45.31           C  
ATOM   1061  CD  LYS A 145     -44.927  -7.029  29.551  1.00 45.31           C  
ATOM   1062  CE  LYS A 145     -43.812  -6.469  28.659  1.00 45.31           C  
ATOM   1063  NZ  LYS A 145     -43.712  -4.990  28.777  1.00 45.31           N  
ATOM   1064  N   THR A 146     -47.592 -12.358  31.422  1.00 45.27           N  
ATOM   1065  CA  THR A 146     -47.921 -12.891  32.755  1.00 45.27           C  
ATOM   1066  C   THR A 146     -46.634 -13.081  33.550  1.00 45.27           C  
ATOM   1067  CB  THR A 146     -48.759 -14.171  32.704  1.00 45.27           C  
ATOM   1068  O   THR A 146     -45.993 -14.131  33.493  1.00 45.27           O  
ATOM   1069  CG2 THR A 146     -50.144 -13.902  32.122  1.00 45.27           C  
ATOM   1070  OG1 THR A 146     -48.119 -15.149  31.921  1.00 45.27           O  
ATOM   1071  N   ALA A 147     -46.250 -12.044  34.292  1.00 45.31           N  
ATOM   1072  CA  ALA A 147     -45.315 -12.145  35.402  1.00 45.31           C  
ATOM   1073  C   ALA A 147     -45.973 -12.973  36.521  1.00 45.31           C  
ATOM   1074  CB  ALA A 147     -44.940 -10.722  35.843  1.00 45.31           C  
ATOM   1075  O   ALA A 147     -46.552 -12.428  37.455  1.00 45.31           O  
ATOM   1076  N   LYS A 148     -45.942 -14.305  36.406  1.00 46.90           N  
ATOM   1077  CA  LYS A 148     -46.275 -15.194  37.522  1.00 46.90           C  
ATOM   1078  C   LYS A 148     -45.013 -15.458  38.320  1.00 46.90           C  
ATOM   1079  CB  LYS A 148     -47.045 -16.448  37.092  1.00 46.90           C  
ATOM   1080  O   LYS A 148     -44.155 -16.268  37.984  1.00 46.90           O  
ATOM   1081  CG  LYS A 148     -48.553 -16.164  37.203  1.00 46.90           C  
ATOM   1082  CD  LYS A 148     -49.406 -17.370  36.798  1.00 46.90           C  
ATOM   1083  CE  LYS A 148     -50.887 -17.047  37.040  1.00 46.90           C  
ATOM   1084  NZ  LYS A 148     -51.785 -18.129  36.559  1.00 46.90           N  
ATOM   1085  N   THR A 149     -44.927 -14.655  39.358  1.00 41.83           N  
ATOM   1086  CA  THR A 149     -44.072 -14.784  40.514  1.00 41.83           C  
ATOM   1087  C   THR A 149     -44.167 -16.178  41.144  1.00 41.83           C  
ATOM   1088  CB  THR A 149     -44.518 -13.709  41.527  1.00 41.83           C  
ATOM   1089  O   THR A 149     -45.231 -16.774  41.276  1.00 41.83           O  
ATOM   1090  CG2 THR A 149     -44.138 -12.301  41.069  1.00 41.83           C  
ATOM   1091  OG1 THR A 149     -45.924 -13.707  41.651  1.00 41.83           O  
ATOM   1092  N   ASN A 150     -43.011 -16.590  41.653  1.00 38.48           N  
ATOM   1093  CA  ASN A 150     -42.820 -17.283  42.920  1.00 38.48           C  
ATOM   1094  C   ASN A 150     -42.994 -18.809  43.052  1.00 38.48           C  
ATOM   1095  CB  ASN A 150     -43.510 -16.508  44.074  1.00 38.48           C  
ATOM   1096  O   ASN A 150     -44.049 -19.399  42.860  1.00 38.48           O  
ATOM   1097  CG  ASN A 150     -42.548 -15.790  45.003  1.00 38.48           C  
ATOM   1098  ND2 ASN A 150     -43.056 -15.109  46.001  1.00 38.48           N  
ATOM   1099  OD1 ASN A 150     -41.340 -15.869  44.887  1.00 38.48           O  
ATOM   1100  N   LYS A 151     -41.927 -19.358  43.651  1.00 43.42           N  
ATOM   1101  CA  LYS A 151     -41.875 -20.500  44.572  1.00 43.42           C  
ATOM   1102  C   LYS A 151     -42.114 -21.893  43.987  1.00 43.42           C  
ATOM   1103  CB  LYS A 151     -42.782 -20.244  45.797  1.00 43.42           C  
ATOM   1104  O   LYS A 151     -43.190 -22.463  44.119  1.00 43.42           O  
ATOM   1105  CG  LYS A 151     -42.329 -19.062  46.667  1.00 43.42           C  
ATOM   1106  CD  LYS A 151     -43.195 -18.941  47.929  1.00 43.42           C  
ATOM   1107  CE  LYS A 151     -42.794 -17.703  48.746  1.00 43.42           C  
ATOM   1108  NZ  LYS A 151     -43.536 -17.613  50.035  1.00 43.42           N  
ATOM   1109  N   ARG A 152     -41.007 -22.559  43.640  1.00 41.99           N  
ATOM   1110  CA  ARG A 152     -40.683 -23.839  44.297  1.00 41.99           C  
ATOM   1111  C   ARG A 152     -39.210 -24.206  44.156  1.00 41.99           C  
ATOM   1112  CB  ARG A 152     -41.626 -24.977  43.839  1.00 41.99           C  
ATOM   1113  O   ARG A 152     -38.772 -24.781  43.169  1.00 41.99           O  
ATOM   1114  CG  ARG A 152     -42.487 -25.442  45.027  1.00 41.99           C  
ATOM   1115  CD  ARG A 152     -43.646 -26.329  44.575  1.00 41.99           C  
ATOM   1116  NE  ARG A 152     -44.420 -26.811  45.740  1.00 41.99           N  
ATOM   1117  NH1 ARG A 152     -44.618 -29.019  45.138  1.00 41.99           N  
ATOM   1118  NH2 ARG A 152     -45.535 -28.311  47.044  1.00 41.99           N  
ATOM   1119  CZ  ARG A 152     -44.848 -28.040  45.970  1.00 41.99           C  
ATOM   1120  N   ALA A 153     -38.469 -23.916  45.220  1.00 42.19           N  
ATOM   1121  CA  ALA A 153     -37.245 -24.616  45.554  1.00 42.19           C  
ATOM   1122  C   ALA A 153     -37.551 -26.120  45.691  1.00 42.19           C  
ATOM   1123  CB  ALA A 153     -36.719 -24.015  46.865  1.00 42.19           C  
ATOM   1124  O   ALA A 153     -38.226 -26.550  46.629  1.00 42.19           O  
ATOM   1125  N   LYS A 154     -37.074 -26.930  44.749  1.00 52.45           N  
ATOM   1126  CA  LYS A 154     -37.023 -28.392  44.865  1.00 52.45           C  
ATOM   1127  C   LYS A 154     -35.577 -28.826  44.625  1.00 52.45           C  
ATOM   1128  CB  LYS A 154     -38.050 -29.058  43.928  1.00 52.45           C  
ATOM   1129  O   LYS A 154     -35.166 -29.061  43.502  1.00 52.45           O  
ATOM   1130  CG  LYS A 154     -39.494 -29.068  44.482  1.00 52.45           C  
ATOM   1131  CD  LYS A 154     -39.778 -30.252  45.427  1.00 52.45           C  
ATOM   1132  CE  LYS A 154     -41.248 -30.257  45.885  1.00 52.45           C  
ATOM   1133  NZ  LYS A 154     -41.626 -31.536  46.550  1.00 52.45           N  
ATOM   1134  N   LYS A 155     -34.854 -28.817  45.748  1.00 39.78           N  
ATOM   1135  CA  LYS A 155     -33.728 -29.652  46.202  1.00 39.78           C  
ATOM   1136  C   LYS A 155     -32.698 -30.179  45.167  1.00 39.78           C  
ATOM   1137  CB  LYS A 155     -34.285 -30.816  47.041  1.00 39.78           C  
ATOM   1138  O   LYS A 155     -33.076 -30.846  44.209  1.00 39.78           O  
ATOM   1139  CG  LYS A 155     -34.936 -30.325  48.349  1.00 39.78           C  
ATOM   1140  CD  LYS A 155     -35.406 -31.493  49.230  1.00 39.78           C  
ATOM   1141  CE  LYS A 155     -35.896 -30.977  50.594  1.00 39.78           C  
ATOM   1142  NZ  LYS A 155     -36.249 -32.082  51.529  1.00 39.78           N  
ATOM   1143  N   PRO A 156     -31.387 -30.005  45.441  1.00 44.87           N  
ATOM   1144  CA  PRO A 156     -30.295 -30.506  44.612  1.00 44.87           C  
ATOM   1145  C   PRO A 156     -30.109 -32.015  44.809  1.00 44.87           C  
ATOM   1146  CB  PRO A 156     -29.062 -29.717  45.070  1.00 44.87           C  
ATOM   1147  O   PRO A 156     -29.981 -32.493  45.937  1.00 44.87           O  
ATOM   1148  CG  PRO A 156     -29.321 -29.479  46.556  1.00 44.87           C  
ATOM   1149  CD  PRO A 156     -30.839 -29.363  46.632  1.00 44.87           C  
ATOM   1150  N   ARG A 157     -30.060 -32.778  43.715  1.00 47.08           N  
ATOM   1151  CA  ARG A 157     -29.633 -34.180  43.747  1.00 47.08           C  
ATOM   1152  C   ARG A 157     -28.133 -34.234  43.468  1.00 47.08           C  
ATOM   1153  CB  ARG A 157     -30.502 -35.032  42.806  1.00 47.08           C  
ATOM   1154  O   ARG A 157     -27.699 -34.136  42.326  1.00 47.08           O  
ATOM   1155  CG  ARG A 157     -30.285 -36.539  43.028  1.00 47.08           C  
ATOM   1156  CD  ARG A 157     -31.381 -37.348  42.321  1.00 47.08           C  
ATOM   1157  NE  ARG A 157     -31.250 -38.798  42.585  1.00 47.08           N  
ATOM   1158  NH1 ARG A 157     -30.792 -39.517  40.445  1.00 47.08           N  
ATOM   1159  NH2 ARG A 157     -30.968 -41.004  42.094  1.00 47.08           N  
ATOM   1160  CZ  ARG A 157     -31.004 -39.759  41.709  1.00 47.08           C  
ATOM   1161  N   ALA A 158     -27.368 -34.337  44.549  1.00 41.97           N  
ATOM   1162  CA  ALA A 158     -25.985 -34.798  44.551  1.00 41.97           C  
ATOM   1163  C   ALA A 158     -25.891 -36.258  44.052  1.00 41.97           C  
ATOM   1164  CB  ALA A 158     -25.476 -34.656  45.994  1.00 41.97           C  
ATOM   1165  O   ALA A 158     -26.917 -36.935  43.972  1.00 41.97           O  
ATOM   1166  N   THR A 159     -24.655 -36.740  43.834  1.00 47.42           N  
ATOM   1167  CA  THR A 159     -24.209 -38.094  43.394  1.00 47.42           C  
ATOM   1168  C   THR A 159     -24.104 -38.230  41.858  1.00 47.42           C  
ATOM   1169  CB  THR A 159     -25.006 -39.247  44.065  1.00 47.42           C  
ATOM   1170  O   THR A 159     -25.075 -37.986  41.161  1.00 47.42           O  
ATOM   1171  CG2 THR A 159     -25.133 -39.106  45.585  1.00 47.42           C  
ATOM   1172  OG1 THR A 159     -26.298 -39.406  43.537  1.00 47.42           O  
ATOM   1173  N   THR A 160     -22.978 -38.540  41.196  1.00 45.38           N  
ATOM   1174  CA  THR A 160     -21.652 -39.090  41.554  1.00 45.38           C  
ATOM   1175  C   THR A 160     -20.609 -38.751  40.460  1.00 45.38           C  
ATOM   1176  CB  THR A 160     -21.688 -40.632  41.534  1.00 45.38           C  
ATOM   1177  O   THR A 160     -20.942 -38.880  39.281  1.00 45.38           O  
ATOM   1178  CG2 THR A 160     -22.406 -41.265  42.717  1.00 45.38           C  
ATOM   1179  OG1 THR A 160     -22.348 -41.090  40.373  1.00 45.38           O  
ATOM   1180  N   PRO A 161     -19.338 -38.445  40.789  1.00 41.88           N  
ATOM   1181  CA  PRO A 161     -18.231 -38.389  39.832  1.00 41.88           C  
ATOM   1182  C   PRO A 161     -17.371 -39.660  39.932  1.00 41.88           C  
ATOM   1183  CB  PRO A 161     -17.446 -37.148  40.272  1.00 41.88           C  
ATOM   1184  O   PRO A 161     -16.769 -39.887  40.977  1.00 41.88           O  
ATOM   1185  CG  PRO A 161     -17.613 -37.124  41.799  1.00 41.88           C  
ATOM   1186  CD  PRO A 161     -18.884 -37.938  42.077  1.00 41.88           C  
ATOM   1187  N   LYS A 162     -17.271 -40.493  38.884  1.00 45.05           N  
ATOM   1188  CA  LYS A 162     -16.284 -41.594  38.843  1.00 45.05           C  
ATOM   1189  C   LYS A 162     -15.744 -41.875  37.429  1.00 45.05           C  
ATOM   1190  CB  LYS A 162     -16.815 -42.873  39.546  1.00 45.05           C  
ATOM   1191  O   LYS A 162     -16.439 -42.386  36.562  1.00 45.05           O  
ATOM   1192  CG  LYS A 162     -16.733 -42.773  41.087  1.00 45.05           C  
ATOM   1193  CD  LYS A 162     -16.877 -44.092  41.851  1.00 45.05           C  
ATOM   1194  CE  LYS A 162     -16.753 -43.800  43.358  1.00 45.05           C  
ATOM   1195  NZ  LYS A 162     -16.968 -45.010  44.195  1.00 45.05           N  
ATOM   1196  N   THR A 163     -14.456 -41.552  37.291  1.00 42.01           N  
ATOM   1197  CA  THR A 163     -13.392 -42.359  36.663  1.00 42.01           C  
ATOM   1198  C   THR A 163     -13.254 -42.399  35.133  1.00 42.01           C  
ATOM   1199  CB  THR A 163     -13.271 -43.760  37.295  1.00 42.01           C  
ATOM   1200  O   THR A 163     -13.807 -43.231  34.424  1.00 42.01           O  
ATOM   1201  CG2 THR A 163     -11.809 -44.186  37.410  1.00 42.01           C  
ATOM   1202  OG1 THR A 163     -13.745 -43.774  38.623  1.00 42.01           O  
ATOM   1203  N   VAL A 164     -12.373 -41.513  34.662  1.00 44.25           N  
ATOM   1204  CA  VAL A 164     -11.257 -41.737  33.722  1.00 44.25           C  
ATOM   1205  C   VAL A 164     -11.175 -43.147  33.111  1.00 44.25           C  
ATOM   1206  CB  VAL A 164      -9.917 -41.410  34.443  1.00 44.25           C  
ATOM   1207  O   VAL A 164     -10.563 -44.053  33.672  1.00 44.25           O  
ATOM   1208  CG1 VAL A 164      -8.802 -41.129  33.427  1.00 44.25           C  
ATOM   1209  CG2 VAL A 164     -10.009 -40.185  35.368  1.00 44.25           C  
ATOM   1210  N   ARG A 165     -11.688 -43.317  31.889  1.00 45.76           N  
ATOM   1211  CA  ARG A 165     -11.300 -44.441  31.027  1.00 45.76           C  
ATOM   1212  C   ARG A 165     -10.073 -44.036  30.214  1.00 45.76           C  
ATOM   1213  CB  ARG A 165     -12.498 -44.952  30.218  1.00 45.76           C  
ATOM   1214  O   ARG A 165     -10.159 -43.618  29.065  1.00 45.76           O  
ATOM   1215  CG  ARG A 165     -12.224 -46.348  29.636  1.00 45.76           C  
ATOM   1216  CD  ARG A 165     -13.509 -46.913  29.020  1.00 45.76           C  
ATOM   1217  NE  ARG A 165     -13.297 -48.247  28.425  1.00 45.76           N  
ATOM   1218  NH1 ARG A 165     -15.506 -48.718  27.996  1.00 45.76           N  
ATOM   1219  NH2 ARG A 165     -13.939 -50.219  27.482  1.00 45.76           N  
ATOM   1220  CZ  ARG A 165     -14.244 -49.049  27.969  1.00 45.76           C  
ATOM   1221  N   SER A 166      -8.927 -44.117  30.877  1.00 42.08           N  
ATOM   1222  CA  SER A 166      -7.607 -44.161  30.255  1.00 42.08           C  
ATOM   1223  C   SER A 166      -7.497 -45.409  29.363  1.00 42.08           C  
ATOM   1224  CB  SER A 166      -6.565 -44.193  31.382  1.00 42.08           C  
ATOM   1225  O   SER A 166      -7.919 -46.494  29.756  1.00 42.08           O  
ATOM   1226  OG  SER A 166      -5.317 -44.663  30.930  1.00 42.08           O  
ATOM   1227  N   GLY A 167      -6.915 -45.250  28.170  1.00 42.35           N  
ATOM   1228  CA  GLY A 167      -6.268 -46.348  27.449  1.00 42.35           C  
ATOM   1229  C   GLY A 167      -7.089 -47.066  26.374  1.00 42.35           C  
ATOM   1230  O   GLY A 167      -7.600 -48.161  26.589  1.00 42.35           O  
ATOM   1231  N   ARG A 168      -7.051 -46.559  25.134  1.00 43.99           N  
ATOM   1232  CA  ARG A 168      -6.952 -47.467  23.978  1.00 43.99           C  
ATOM   1233  C   ARG A 168      -6.017 -46.905  22.911  1.00 43.99           C  
ATOM   1234  CB  ARG A 168      -8.329 -47.921  23.461  1.00 43.99           C  
ATOM   1235  O   ARG A 168      -6.395 -46.162  22.015  1.00 43.99           O  
ATOM   1236  CG  ARG A 168      -8.221 -49.365  22.936  1.00 43.99           C  
ATOM   1237  CD  ARG A 168      -9.599 -49.947  22.614  1.00 43.99           C  
ATOM   1238  NE  ARG A 168      -9.517 -51.390  22.297  1.00 43.99           N  
ATOM   1239  NH1 ARG A 168     -11.283 -51.494  20.829  1.00 43.99           N  
ATOM   1240  NH2 ARG A 168     -10.212 -53.366  21.399  1.00 43.99           N  
ATOM   1241  CZ  ARG A 168     -10.331 -52.072  21.510  1.00 43.99           C  
ATOM   1242  N   LYS A 169      -4.753 -47.277  23.084  1.00 40.61           N  
ATOM   1243  CA  LYS A 169      -3.630 -47.118  22.165  1.00 40.61           C  
ATOM   1244  C   LYS A 169      -3.863 -47.972  20.904  1.00 40.61           C  
ATOM   1245  CB  LYS A 169      -2.390 -47.553  22.978  1.00 40.61           C  
ATOM   1246  O   LYS A 169      -4.258 -49.127  21.013  1.00 40.61           O  
ATOM   1247  CG  LYS A 169      -1.001 -47.296  22.373  1.00 40.61           C  
ATOM   1248  CD  LYS A 169       0.078 -47.712  23.397  1.00 40.61           C  
ATOM   1249  CE  LYS A 169       1.507 -47.474  22.887  1.00 40.61           C  
ATOM   1250  NZ  LYS A 169       2.534 -47.895  23.882  1.00 40.61           N  
ATOM   1251  N   ALA A 170      -3.587 -47.370  19.746  1.00 43.78           N  
ATOM   1252  CA  ALA A 170      -3.174 -47.968  18.472  1.00 43.78           C  
ATOM   1253  C   ALA A 170      -3.972 -49.161  17.888  1.00 43.78           C  
ATOM   1254  CB  ALA A 170      -1.677 -48.294  18.584  1.00 43.78           C  
ATOM   1255  O   ALA A 170      -3.727 -50.319  18.209  1.00 43.78           O  
ATOM   1256  N   LYS A 171      -4.773 -48.888  16.850  1.00 46.12           N  
ATOM   1257  CA  LYS A 171      -4.895 -49.791  15.693  1.00 46.12           C  
ATOM   1258  C   LYS A 171      -4.762 -48.971  14.415  1.00 46.12           C  
ATOM   1259  CB  LYS A 171      -6.189 -50.630  15.721  1.00 46.12           C  
ATOM   1260  O   LYS A 171      -5.687 -48.276  14.010  1.00 46.12           O  
ATOM   1261  CG  LYS A 171      -6.002 -51.936  16.515  1.00 46.12           C  
ATOM   1262  CD  LYS A 171      -7.195 -52.892  16.360  1.00 46.12           C  
ATOM   1263  CE  LYS A 171      -6.891 -54.218  17.077  1.00 46.12           C  
ATOM   1264  NZ  LYS A 171      -7.964 -55.230  16.879  1.00 46.12           N  
ATOM   1265  N   GLY A 172      -3.582 -49.042  13.803  1.00 38.54           N  
ATOM   1266  CA  GLY A 172      -3.387 -48.615  12.427  1.00 38.54           C  
ATOM   1267  C   GLY A 172      -4.229 -49.496  11.510  1.00 38.54           C  
ATOM   1268  O   GLY A 172      -3.983 -50.694  11.404  1.00 38.54           O  
ATOM   1269  N   ALA A 173      -5.219 -48.903  10.851  1.00 51.18           N  
ATOM   1270  CA  ALA A 173      -5.881 -49.504   9.706  1.00 51.18           C  
ATOM   1271  C   ALA A 173      -5.304 -48.851   8.447  1.00 51.18           C  
ATOM   1272  CB  ALA A 173      -7.399 -49.391   9.844  1.00 51.18           C  
ATOM   1273  O   ALA A 173      -5.555 -47.693   8.125  1.00 51.18           O  
ATOM   1274  N   LYS A 174      -4.454 -49.632   7.789  1.00 41.41           N  
ATOM   1275  CA  LYS A 174      -3.852 -49.437   6.472  1.00 41.41           C  
ATOM   1276  C   LYS A 174      -4.957 -49.145   5.440  1.00 41.41           C  
ATOM   1277  CB  LYS A 174      -3.079 -50.754   6.179  1.00 41.41           C  
ATOM   1278  O   LYS A 174      -5.512 -50.060   4.843  1.00 41.41           O  
ATOM   1279  CG  LYS A 174      -1.596 -50.611   5.819  1.00 41.41           C  
ATOM   1280  CD  LYS A 174      -0.948 -52.009   5.888  1.00 41.41           C  
ATOM   1281  CE  LYS A 174       0.543 -51.989   5.530  1.00 41.41           C  
ATOM   1282  NZ  LYS A 174       1.205 -53.289   5.838  1.00 41.41           N  
ATOM   1283  N   GLY A 175      -5.277 -47.876   5.209  1.00 44.88           N  
ATOM   1284  CA  GLY A 175      -6.093 -47.448   4.072  1.00 44.88           C  
ATOM   1285  C   GLY A 175      -5.264 -47.460   2.789  1.00 44.88           C  
ATOM   1286  O   GLY A 175      -4.834 -46.413   2.318  1.00 44.88           O  
ATOM   1287  N   LYS A 176      -4.983 -48.650   2.248  1.00 45.30           N  
ATOM   1288  CA  LYS A 176      -4.456 -48.820   0.889  1.00 45.30           C  
ATOM   1289  C   LYS A 176      -5.567 -48.473  -0.108  1.00 45.30           C  
ATOM   1290  CB  LYS A 176      -4.018 -50.281   0.649  1.00 45.30           C  
ATOM   1291  O   LYS A 176      -6.431 -49.304  -0.358  1.00 45.30           O  
ATOM   1292  CG  LYS A 176      -2.647 -50.702   1.200  1.00 45.30           C  
ATOM   1293  CD  LYS A 176      -2.366 -52.141   0.726  1.00 45.30           C  
ATOM   1294  CE  LYS A 176      -0.945 -52.626   1.036  1.00 45.30           C  
ATOM   1295  NZ  LYS A 176      -0.680 -53.941   0.385  1.00 45.30           N  
ATOM   1296  N   GLN A 177      -5.530 -47.294  -0.716  1.00 48.82           N  
ATOM   1297  CA  GLN A 177      -6.162 -47.087  -2.023  1.00 48.82           C  
ATOM   1298  C   GLN A 177      -5.133 -46.475  -2.969  1.00 48.82           C  
ATOM   1299  CB  GLN A 177      -7.496 -46.330  -1.931  1.00 48.82           C  
ATOM   1300  O   GLN A 177      -4.983 -45.265  -3.104  1.00 48.82           O  
ATOM   1301  CG  GLN A 177      -8.627 -47.278  -1.481  1.00 48.82           C  
ATOM   1302  CD  GLN A 177     -10.026 -46.691  -1.637  1.00 48.82           C  
ATOM   1303  NE2 GLN A 177     -11.058 -47.496  -1.508  1.00 48.82           N  
ATOM   1304  OE1 GLN A 177     -10.225 -45.514  -1.879  1.00 48.82           O  
ATOM   1305  N   GLN A 178      -4.363 -47.379  -3.571  1.00 42.89           N  
ATOM   1306  CA  GLN A 178      -3.525 -47.127  -4.730  1.00 42.89           C  
ATOM   1307  C   GLN A 178      -4.400 -47.068  -5.992  1.00 42.89           C  
ATOM   1308  CB  GLN A 178      -2.468 -48.249  -4.838  1.00 42.89           C  
ATOM   1309  O   GLN A 178      -5.276 -47.901  -6.185  1.00 42.89           O  
ATOM   1310  CG  GLN A 178      -1.178 -47.922  -4.072  1.00 42.89           C  
ATOM   1311  CD  GLN A 178      -0.263 -49.138  -3.932  1.00 42.89           C  
ATOM   1312  NE2 GLN A 178       0.818 -49.226  -4.677  1.00 42.89           N  
ATOM   1313  OE1 GLN A 178      -0.506 -50.023  -3.126  1.00 42.89           O  
ATOM   1314  N   GLN A 179      -4.055 -46.110  -6.855  1.00 45.55           N  
ATOM   1315  CA  GLN A 179      -4.112 -46.179  -8.319  1.00 45.55           C  
ATOM   1316  C   GLN A 179      -5.484 -46.145  -9.017  1.00 45.55           C  
ATOM   1317  CB  GLN A 179      -3.209 -47.323  -8.814  1.00 45.55           C  
ATOM   1318  O   GLN A 179      -6.121 -47.155  -9.287  1.00 45.55           O  
ATOM   1319  CG  GLN A 179      -1.734 -47.026  -8.488  1.00 45.55           C  
ATOM   1320  CD  GLN A 179      -0.782 -48.119  -8.953  1.00 45.55           C  
ATOM   1321  NE2 GLN A 179       0.431 -47.774  -9.320  1.00 45.55           N  
ATOM   1322  OE1 GLN A 179      -1.084 -49.293  -8.958  1.00 45.55           O  
ATOM   1323  N   LYS A 180      -5.833 -44.938  -9.480  1.00 51.43           N  
ATOM   1324  CA  LYS A 180      -6.512 -44.721 -10.767  1.00 51.43           C  
ATOM   1325  C   LYS A 180      -5.622 -43.829 -11.643  1.00 51.43           C  
ATOM   1326  CB  LYS A 180      -7.925 -44.140 -10.573  1.00 51.43           C  
ATOM   1327  O   LYS A 180      -5.803 -42.619 -11.705  1.00 51.43           O  
ATOM   1328  CG  LYS A 180      -8.902 -45.135  -9.927  1.00 51.43           C  
ATOM   1329  CD  LYS A 180     -10.312 -44.534  -9.831  1.00 51.43           C  
ATOM   1330  CE  LYS A 180     -11.266 -45.550  -9.192  1.00 51.43           C  
ATOM   1331  NZ  LYS A 180     -12.658 -45.035  -9.108  1.00 51.43           N  
ATOM   1332  N   SER A 181      -4.596 -44.416 -12.248  1.00 35.40           N  
ATOM   1333  CA  SER A 181      -4.102 -43.995 -13.570  1.00 35.40           C  
ATOM   1334  C   SER A 181      -4.996 -44.674 -14.636  1.00 35.40           C  
ATOM   1335  CB  SER A 181      -2.625 -44.410 -13.683  1.00 35.40           C  
ATOM   1336  O   SER A 181      -5.734 -45.583 -14.250  1.00 35.40           O  
ATOM   1337  OG  SER A 181      -2.470 -45.786 -13.385  1.00 35.40           O  
ATOM   1338  N   PRO A 182      -4.991 -44.326 -15.943  1.00 47.80           N  
ATOM   1339  CA  PRO A 182      -4.159 -43.362 -16.668  1.00 47.80           C  
ATOM   1340  C   PRO A 182      -4.934 -42.451 -17.672  1.00 47.80           C  
ATOM   1341  CB  PRO A 182      -3.218 -44.314 -17.425  1.00 47.80           C  
ATOM   1342  O   PRO A 182      -6.108 -42.641 -17.966  1.00 47.80           O  
ATOM   1343  CG  PRO A 182      -4.094 -45.518 -17.785  1.00 47.80           C  
ATOM   1344  CD  PRO A 182      -5.337 -45.362 -16.914  1.00 47.80           C  
ATOM   1345  N   VAL A 183      -4.217 -41.469 -18.234  1.00 41.44           N  
ATOM   1346  CA  VAL A 183      -4.311 -41.016 -19.642  1.00 41.44           C  
ATOM   1347  C   VAL A 183      -5.704 -40.599 -20.149  1.00 41.44           C  
ATOM   1348  CB  VAL A 183      -3.606 -42.054 -20.555  1.00 41.44           C  
ATOM   1349  O   VAL A 183      -6.385 -41.319 -20.873  1.00 41.44           O  
ATOM   1350  CG1 VAL A 183      -3.619 -41.719 -22.054  1.00 41.44           C  
ATOM   1351  CG2 VAL A 183      -2.109 -42.140 -20.202  1.00 41.44           C  
ATOM   1352  N   LYS A 184      -6.069 -39.330 -19.921  1.00 45.87           N  
ATOM   1353  CA  LYS A 184      -6.930 -38.615 -20.876  1.00 45.87           C  
ATOM   1354  C   LYS A 184      -6.043 -38.017 -21.962  1.00 45.87           C  
ATOM   1355  CB  LYS A 184      -7.888 -37.636 -20.180  1.00 45.87           C  
ATOM   1356  O   LYS A 184      -5.697 -36.839 -21.930  1.00 45.87           O  
ATOM   1357  CG  LYS A 184      -8.991 -37.158 -21.151  1.00 45.87           C  
ATOM   1358  CD  LYS A 184     -10.285 -36.810 -20.400  1.00 45.87           C  
ATOM   1359  CE  LYS A 184     -11.422 -36.498 -21.383  1.00 45.87           C  
ATOM   1360  NZ  LYS A 184     -12.743 -36.469 -20.700  1.00 45.87           N  
ATOM   1361  N   ALA A 185      -5.656 -38.878 -22.900  1.00 44.14           N  
ATOM   1362  CA  ALA A 185      -5.142 -38.485 -24.198  1.00 44.14           C  
ATOM   1363  C   ALA A 185      -6.180 -37.580 -24.871  1.00 44.14           C  
ATOM   1364  CB  ALA A 185      -4.876 -39.751 -25.023  1.00 44.14           C  
ATOM   1365  O   ALA A 185      -7.226 -38.026 -25.336  1.00 44.14           O  
ATOM   1366  N   ARG A 186      -5.906 -36.279 -24.894  1.00 43.67           N  
ATOM   1367  CA  ARG A 186      -6.545 -35.367 -25.836  1.00 43.67           C  
ATOM   1368  C   ARG A 186      -5.434 -34.678 -26.602  1.00 43.67           C  
ATOM   1369  CB  ARG A 186      -7.576 -34.481 -25.131  1.00 43.67           C  
ATOM   1370  O   ARG A 186      -5.104 -33.520 -26.381  1.00 43.67           O  
ATOM   1371  CG  ARG A 186      -8.675 -34.021 -26.103  1.00 43.67           C  
ATOM   1372  CD  ARG A 186      -9.839 -33.476 -25.273  1.00 43.67           C  
ATOM   1373  NE  ARG A 186     -10.897 -32.865 -26.101  1.00 43.67           N  
ATOM   1374  NH1 ARG A 186     -11.467 -31.176 -24.644  1.00 43.67           N  
ATOM   1375  NH2 ARG A 186     -12.565 -31.383 -26.568  1.00 43.67           N  
ATOM   1376  CZ  ARG A 186     -11.631 -31.815 -25.770  1.00 43.67           C  
ATOM   1377  N   ALA A 187      -4.818 -35.495 -27.448  1.00 41.01           N  
ATOM   1378  CA  ALA A 187      -4.066 -35.037 -28.591  1.00 41.01           C  
ATOM   1379  C   ALA A 187      -4.963 -34.167 -29.490  1.00 41.01           C  
ATOM   1380  CB  ALA A 187      -3.550 -36.279 -29.334  1.00 41.01           C  
ATOM   1381  O   ALA A 187      -6.190 -34.297 -29.491  1.00 41.01           O  
ATOM   1382  N   SER A 188      -4.293 -33.321 -30.272  1.00 41.09           N  
ATOM   1383  CA  SER A 188      -4.757 -32.720 -31.526  1.00 41.09           C  
ATOM   1384  C   SER A 188      -5.970 -31.788 -31.457  1.00 41.09           C  
ATOM   1385  CB  SER A 188      -4.973 -33.825 -32.581  1.00 41.09           C  
ATOM   1386  O   SER A 188      -7.094 -32.272 -31.488  1.00 41.09           O  
ATOM   1387  OG  SER A 188      -5.977 -34.750 -32.209  1.00 41.09           O  
ATOM   1388  N   LYS A 189      -5.729 -30.465 -31.457  1.00 45.46           N  
ATOM   1389  CA  LYS A 189      -6.302 -29.464 -32.398  1.00 45.46           C  
ATOM   1390  C   LYS A 189      -5.340 -28.257 -32.411  1.00 45.46           C  
ATOM   1391  CB  LYS A 189      -7.744 -29.007 -32.050  1.00 45.46           C  
ATOM   1392  O   LYS A 189      -5.305 -27.514 -31.443  1.00 45.46           O  
ATOM   1393  CG  LYS A 189      -8.774 -30.144 -32.106  1.00 45.46           C  
ATOM   1394  CD  LYS A 189     -10.249 -29.781 -32.235  1.00 45.46           C  
ATOM   1395  CE  LYS A 189     -11.012 -31.117 -32.249  1.00 45.46           C  
ATOM   1396  NZ  LYS A 189     -12.483 -30.935 -32.324  1.00 45.46           N  
ATOM   1397  N   SER A 190      -4.330 -28.221 -33.280  1.00 37.60           N  
ATOM   1398  CA  SER A 190      -4.385 -27.750 -34.676  1.00 37.60           C  
ATOM   1399  C   SER A 190      -4.370 -26.221 -34.814  1.00 37.60           C  
ATOM   1400  CB  SER A 190      -5.557 -28.320 -35.491  1.00 37.60           C  
ATOM   1401  O   SER A 190      -5.132 -25.535 -34.146  1.00 37.60           O  
ATOM   1402  OG  SER A 190      -5.500 -29.727 -35.578  1.00 37.60           O  
ATOM   1403  N   LYS A 191      -3.594 -25.776 -35.815  1.00 42.86           N  
ATOM   1404  CA  LYS A 191      -3.651 -24.493 -36.545  1.00 42.86           C  
ATOM   1405  C   LYS A 191      -2.790 -23.342 -36.017  1.00 42.86           C  
ATOM   1406  CB  LYS A 191      -5.092 -24.101 -36.923  1.00 42.86           C  
ATOM   1407  O   LYS A 191      -3.250 -22.400 -35.391  1.00 42.86           O  
ATOM   1408  CG  LYS A 191      -5.656 -25.090 -37.957  1.00 42.86           C  
ATOM   1409  CD  LYS A 191      -7.165 -24.934 -38.155  1.00 42.86           C  
ATOM   1410  CE  LYS A 191      -7.632 -25.944 -39.212  1.00 42.86           C  
ATOM   1411  NZ  LYS A 191      -9.083 -25.819 -39.505  1.00 42.86           N  
ATOM   1412  N   LEU A 192      -1.519 -23.432 -36.408  1.00 37.68           N  
ATOM   1413  CA  LEU A 192      -0.827 -22.413 -37.201  1.00 37.68           C  
ATOM   1414  C   LEU A 192      -1.812 -21.458 -37.918  1.00 37.68           C  
ATOM   1415  CB  LEU A 192      -0.009 -23.221 -38.244  1.00 37.68           C  
ATOM   1416  O   LEU A 192      -2.447 -21.847 -38.895  1.00 37.68           O  
ATOM   1417  CG  LEU A 192       1.043 -22.426 -39.039  1.00 37.68           C  
ATOM   1418  CD1 LEU A 192       2.377 -22.426 -38.289  1.00 37.68           C  
ATOM   1419  CD2 LEU A 192       1.272 -23.059 -40.412  1.00 37.68           C  
ATOM   1420  N   THR A 193      -1.914 -20.217 -37.454  1.00 45.63           N  
ATOM   1421  CA  THR A 193      -2.363 -19.081 -38.268  1.00 45.63           C  
ATOM   1422  C   THR A 193      -1.323 -17.990 -38.115  1.00 45.63           C  
ATOM   1423  CB  THR A 193      -3.773 -18.557 -37.941  1.00 45.63           C  
ATOM   1424  O   THR A 193      -1.165 -17.402 -37.047  1.00 45.63           O  
ATOM   1425  CG2 THR A 193      -4.846 -19.347 -38.689  1.00 45.63           C  
ATOM   1426  OG1 THR A 193      -4.050 -18.640 -36.563  1.00 45.63           O  
ATOM   1427  N   GLN A 194      -0.573 -17.810 -39.198  1.00 45.28           N  
ATOM   1428  CA  GLN A 194       0.209 -16.621 -39.498  1.00 45.28           C  
ATOM   1429  C   GLN A 194      -0.716 -15.395 -39.647  1.00 45.28           C  
ATOM   1430  CB  GLN A 194       0.961 -16.882 -40.813  1.00 45.28           C  
ATOM   1431  O   GLN A 194      -1.933 -15.558 -39.638  1.00 45.28           O  
ATOM   1432  CG  GLN A 194       1.873 -18.125 -40.804  1.00 45.28           C  
ATOM   1433  CD  GLN A 194       2.845 -18.120 -41.983  1.00 45.28           C  
ATOM   1434  NE2 GLN A 194       3.625 -19.160 -42.176  1.00 45.28           N  
ATOM   1435  OE1 GLN A 194       2.938 -17.177 -42.742  1.00 45.28           O  
ATOM   1436  N   HIS A 195      -0.119 -14.220 -39.879  1.00 46.48           N  
ATOM   1437  CA  HIS A 195      -0.678 -12.854 -39.927  1.00 46.48           C  
ATOM   1438  C   HIS A 195      -0.555 -12.134 -38.574  1.00 46.48           C  
ATOM   1439  CB  HIS A 195      -2.108 -12.768 -40.496  1.00 46.48           C  
ATOM   1440  O   HIS A 195      -1.053 -12.606 -37.566  1.00 46.48           O  
ATOM   1441  CG  HIS A 195      -2.212 -13.034 -41.976  1.00 46.48           C  
ATOM   1442  CD2 HIS A 195      -2.103 -14.241 -42.615  1.00 46.48           C  
ATOM   1443  ND1 HIS A 195      -2.445 -12.085 -42.949  1.00 46.48           N  
ATOM   1444  CE1 HIS A 195      -2.469 -12.706 -44.138  1.00 46.48           C  
ATOM   1445  NE2 HIS A 195      -2.260 -14.021 -43.985  1.00 46.48           N  
ATOM   1446  N   HIS A 196       0.085 -10.978 -38.433  1.00 50.96           N  
ATOM   1447  CA  HIS A 196       0.432  -9.943 -39.399  1.00 50.96           C  
ATOM   1448  C   HIS A 196       1.638  -9.185 -38.815  1.00 50.96           C  
ATOM   1449  CB  HIS A 196      -0.796  -9.004 -39.524  1.00 50.96           C  
ATOM   1450  O   HIS A 196       1.492  -8.471 -37.823  1.00 50.96           O  
ATOM   1451  CG  HIS A 196      -1.337  -8.842 -40.915  1.00 50.96           C  
ATOM   1452  CD2 HIS A 196      -2.530  -9.314 -41.387  1.00 50.96           C  
ATOM   1453  ND1 HIS A 196      -0.777  -8.084 -41.916  1.00 50.96           N  
ATOM   1454  CE1 HIS A 196      -1.596  -8.136 -42.981  1.00 50.96           C  
ATOM   1455  NE2 HIS A 196      -2.662  -8.907 -42.714  1.00 50.96           N  
ATOM   1456  N   GLU A 197       2.825  -9.327 -39.404  1.00 41.75           N  
ATOM   1457  CA  GLU A 197       3.868  -8.315 -39.234  1.00 41.75           C  
ATOM   1458  C   GLU A 197       3.422  -7.119 -40.080  1.00 41.75           C  
ATOM   1459  CB  GLU A 197       5.250  -8.869 -39.617  1.00 41.75           C  
ATOM   1460  O   GLU A 197       3.443  -7.145 -41.311  1.00 41.75           O  
ATOM   1461  CG  GLU A 197       6.370  -7.918 -39.165  1.00 41.75           C  
ATOM   1462  CD  GLU A 197       7.762  -8.422 -39.575  1.00 41.75           C  
ATOM   1463  OE1 GLU A 197       8.534  -7.594 -40.108  1.00 41.75           O  
ATOM   1464  OE2 GLU A 197       8.041  -9.616 -39.321  1.00 41.75           O  
ATOM   1465  N   VAL A 198       2.852  -6.112 -39.421  1.00 51.77           N  
ATOM   1466  CA  VAL A 198       2.400  -4.887 -40.077  1.00 51.77           C  
ATOM   1467  C   VAL A 198       3.642  -4.076 -40.427  1.00 51.77           C  
ATOM   1468  CB  VAL A 198       1.376  -4.119 -39.219  1.00 51.77           C  
ATOM   1469  O   VAL A 198       4.184  -3.334 -39.611  1.00 51.77           O  
ATOM   1470  CG1 VAL A 198       0.940  -2.803 -39.877  1.00 51.77           C  
ATOM   1471  CG2 VAL A 198       0.112  -4.969 -39.016  1.00 51.77           C  
ATOM   1472  N   ASN A 199       4.084  -4.249 -41.670  1.00 46.62           N  
ATOM   1473  CA  ASN A 199       5.005  -3.382 -42.387  1.00 46.62           C  
ATOM   1474  C   ASN A 199       4.494  -1.931 -42.348  1.00 46.62           C  
ATOM   1475  CB  ASN A 199       5.121  -3.904 -43.845  1.00 46.62           C  
ATOM   1476  O   ASN A 199       3.783  -1.484 -43.247  1.00 46.62           O  
ATOM   1477  CG  ASN A 199       6.424  -4.613 -44.131  1.00 46.62           C  
ATOM   1478  ND2 ASN A 199       7.503  -3.888 -44.307  1.00 46.62           N  
ATOM   1479  OD1 ASN A 199       6.506  -5.815 -44.215  1.00 46.62           O  
ATOM   1480  N   VAL A 200       4.899  -1.146 -41.350  1.00 55.41           N  
ATOM   1481  CA  VAL A 200       4.809   0.317 -41.437  1.00 55.41           C  
ATOM   1482  C   VAL A 200       6.031   0.807 -42.210  1.00 55.41           C  
ATOM   1483  CB  VAL A 200       4.587   1.009 -40.079  1.00 55.41           C  
ATOM   1484  O   VAL A 200       6.994   1.327 -41.660  1.00 55.41           O  
ATOM   1485  CG1 VAL A 200       4.297   2.506 -40.283  1.00 55.41           C  
ATOM   1486  CG2 VAL A 200       3.375   0.409 -39.353  1.00 55.41           C  
ATOM   1487  N   ARG A 201       5.992   0.602 -43.530  1.00 47.81           N  
ATOM   1488  CA  ARG A 201       6.765   1.399 -44.487  1.00 47.81           C  
ATOM   1489  C   ARG A 201       6.024   2.724 -44.661  1.00 47.81           C  
ATOM   1490  CB  ARG A 201       6.920   0.659 -45.828  1.00 47.81           C  
ATOM   1491  O   ARG A 201       5.102   2.828 -45.460  1.00 47.81           O  
ATOM   1492  CG  ARG A 201       7.912  -0.509 -45.763  1.00 47.81           C  
ATOM   1493  CD  ARG A 201       7.966  -1.220 -47.122  1.00 47.81           C  
ATOM   1494  NE  ARG A 201       8.902  -2.362 -47.120  1.00 47.81           N  
ATOM   1495  NH1 ARG A 201       8.662  -2.939 -49.334  1.00 47.81           N  
ATOM   1496  NH2 ARG A 201      10.024  -4.127 -48.031  1.00 47.81           N  
ATOM   1497  CZ  ARG A 201       9.189  -3.134 -48.157  1.00 47.81           C  
ATOM   1498  N   LYS A 202       6.397   3.724 -43.872  1.00 46.88           N  
ATOM   1499  CA  LYS A 202       5.989   5.125 -44.035  1.00 46.88           C  
ATOM   1500  C   LYS A 202       7.173   5.964 -43.564  1.00 46.88           C  
ATOM   1501  CB  LYS A 202       4.727   5.384 -43.178  1.00 46.88           C  
ATOM   1502  O   LYS A 202       7.645   5.737 -42.464  1.00 46.88           O  
ATOM   1503  CG  LYS A 202       3.993   6.686 -43.539  1.00 46.88           C  
ATOM   1504  CD  LYS A 202       2.713   6.867 -42.709  1.00 46.88           C  
ATOM   1505  CE  LYS A 202       1.922   8.085 -43.208  1.00 46.88           C  
ATOM   1506  NZ  LYS A 202       0.647   8.267 -42.466  1.00 46.88           N  
ATOM   1507  N   ALA A 203       7.733   6.919 -44.278  1.00 47.33           N  
ATOM   1508  CA  ALA A 203       7.625   7.372 -45.649  1.00 47.33           C  
ATOM   1509  C   ALA A 203       8.865   8.274 -45.858  1.00 47.33           C  
ATOM   1510  CB  ALA A 203       6.314   8.158 -45.805  1.00 47.33           C  
ATOM   1511  O   ALA A 203       9.304   8.910 -44.905  1.00 47.33           O  
ATOM   1512  N   THR A 204       9.421   8.281 -47.075  1.00 48.51           N  
ATOM   1513  CA  THR A 204       9.928   9.473 -47.803  1.00 48.51           C  
ATOM   1514  C   THR A 204      10.751  10.512 -47.006  1.00 48.51           C  
ATOM   1515  CB  THR A 204       8.722  10.167 -48.460  1.00 48.51           C  
ATOM   1516  O   THR A 204      10.215  11.231 -46.174  1.00 48.51           O  
ATOM   1517  CG2 THR A 204       7.916   9.214 -49.354  1.00 48.51           C  
ATOM   1518  OG1 THR A 204       7.839  10.640 -47.468  1.00 48.51           O  
ATOM   1519  N   SER A 205      12.063  10.659 -47.201  1.00 40.89           N  
ATOM   1520  CA  SER A 205      12.719  11.253 -48.385  1.00 40.89           C  
ATOM   1521  C   SER A 205      12.184  12.640 -48.793  1.00 40.89           C  
ATOM   1522  CB  SER A 205      12.792  10.302 -49.585  1.00 40.89           C  
ATOM   1523  O   SER A 205      11.117  12.737 -49.394  1.00 40.89           O  
ATOM   1524  OG  SER A 205      13.773  10.783 -50.481  1.00 40.89           O  
ATOM   1525  N   LYS A 206      12.959  13.682 -48.461  1.00 49.97           N  
ATOM   1526  CA  LYS A 206      13.194  14.975 -49.150  1.00 49.97           C  
ATOM   1527  C   LYS A 206      14.436  15.557 -48.447  1.00 49.97           C  
ATOM   1528  CB  LYS A 206      11.986  15.929 -49.031  1.00 49.97           C  
ATOM   1529  O   LYS A 206      14.401  15.698 -47.231  1.00 49.97           O  
ATOM   1530  CG  LYS A 206      11.113  15.915 -50.299  1.00 49.97           C  
ATOM   1531  CD  LYS A 206       9.905  16.852 -50.166  1.00 49.97           C  
ATOM   1532  CE  LYS A 206       9.077  16.829 -51.458  1.00 49.97           C  
ATOM   1533  NZ  LYS A 206       7.959  17.806 -51.409  1.00 49.97           N  
ATOM   1534  N   LYS A 207      15.617  15.423 -49.053  1.00 44.39           N  
ATOM   1535  CA  LYS A 207      16.290  16.443 -49.876  1.00 44.39           C  
ATOM   1536  C   LYS A 207      16.544  17.727 -49.096  1.00 44.39           C  
ATOM   1537  CB  LYS A 207      15.642  16.692 -51.247  1.00 44.39           C  
ATOM   1538  O   LYS A 207      15.540  18.364 -48.722  1.00 44.39           O  
ATOM   1539  CG  LYS A 207      16.692  17.304 -52.195  1.00 44.39           C  
ATOM   1540  CD  LYS A 207      16.107  17.688 -53.558  1.00 44.39           C  
ATOM   1541  CE  LYS A 207      17.251  18.111 -54.490  1.00 44.39           C  
ATOM   1542  NZ  LYS A 207      16.760  18.664 -55.778  1.00 44.39           N  
ATOM   1543  OXT LYS A 207      17.745  18.007 -48.948  1.00 44.39           O  
TER    1544      LYS A 207                                                      
ENDMDL                                                                          
END                                                                             
