# Supplementary material for: PICNIC accurately predicts condensate-forming proteins regardless of their structural disorder across organisms
Source: Nat Commun. 2024 Dec 11;15:10668. doi: 10.1038/s41467-024-55089-x (PMC11634905; doi:10.1038/s41467-024-55089-x)
Supplement: Supplementary file 7 — Dataset S6 [file 41467_2024_55089_MOESM7_ESM.zip › Dataset_S6/Positive_predictions/AF-Q2VIR3-F1-model_v4.pdb]

HEADER                                            01-JUN-22                     
TITLE     ALPHAFOLD MONOMER V2.0 PREDICTION FOR EUKARYOTIC TRANSLATION          
TITLE    2 INITIATION FACTOR 2 SUBUNIT 3B (Q2VIR3)                              
COMPND    MOL_ID: 1;                                                            
COMPND   2 MOLECULE: EUKARYOTIC TRANSLATION INITIATION FACTOR 2 SUBUNIT 3B;     
COMPND   3 CHAIN: A                                                             
SOURCE    MOL_ID: 1;                                                            
SOURCE   2 ORGANISM_SCIENTIFIC: HOMO SAPIENS;                                   
SOURCE   3 ORGANISM_TAXID: 9606                                                 
REMARK   1                                                                      
REMARK   1 REFERENCE 1                                                          
REMARK   1  AUTH   JOHN JUMPER, RICHARD EVANS, ALEXANDER PRITZEL, TIM GREEN,    
REMARK   1  AUTH 2 MICHAEL FIGURNOV, OLAF RONNEBERGER, KATHRYN TUNYASUVUNAKOOL, 
REMARK   1  AUTH 3 RUSS BATES, AUGUSTIN ZIDEK, ANNA POTAPENKO, ALEX BRIDGLAND,  
REMARK   1  AUTH 4 CLEMENS MEYER, SIMON A A KOHL, ANDREW J BALLARD,             
REMARK   1  AUTH 5 ANDREW COWIE, BERNARDINO ROMERA-PAREDES, STANISLAV NIKOLOV,  
REMARK   1  AUTH 6 RISHUB JAIN, JONAS ADLER, TREVOR BACK, STIG PETERSEN,        
REMARK   1  AUTH 7 DAVID REIMAN, ELLEN CLANCY, MICHAL ZIELINSKI,                
REMARK   1  AUTH 8 MARTIN STEINEGGER, MICHALINA PACHOLSKA, TAMAS BERGHAMMER,    
REMARK   1  AUTH 9 DAVID SILVER, ORIOL VINYALS, ANDREW W SENIOR,                
REMARK   1  AUTH10 KORAY KAVUKCUOGLU, PUSHMEET KOHLI, DEMIS HASSABIS            
REMARK   1  TITL   HIGHLY ACCURATE PROTEIN STRUCTURE PREDICTION WITH ALPHAFOLD  
REMARK   1  REF    NATURE                        V. 596   583 2021              
REMARK   1  REFN                   ISSN 0028-0836                               
REMARK   1  PMID   34265844                                                     
REMARK   1  DOI    10.1038/s41586-021-03819-2                                   
REMARK   1                                                                      
REMARK   1 DISCLAIMERS                                                          
REMARK   1 ALPHAFOLD DATA, COPYRIGHT (2021) DEEPMIND TECHNOLOGIES LIMITED. THE  
REMARK   1 INFORMATION PROVIDED IS THEORETICAL MODELLING ONLY AND CAUTION SHOULD
REMARK   1 BE EXERCISED IN ITS USE. IT IS PROVIDED "AS-IS" WITHOUT ANY WARRANTY 
REMARK   1 OF ANY KIND, WHETHER EXPRESSED OR IMPLIED. NO WARRANTY IS GIVEN THAT 
REMARK   1 USE OF THE INFORMATION SHALL NOT INFRINGE THE RIGHTS OF ANY THIRD    
REMARK   1 PARTY. THE INFORMATION IS NOT INTENDED TO BE A SUBSTITUTE FOR        
REMARK   1 PROFESSIONAL MEDICAL ADVICE, DIAGNOSIS, OR TREATMENT, AND DOES NOT   
REMARK   1 CONSTITUTE MEDICAL OR OTHER PROFESSIONAL ADVICE. IT IS AVAILABLE FOR 
REMARK   1 ACADEMIC AND COMMERCIAL PURPOSES, UNDER CC-BY 4.0 LICENCE.           
DBREF  XXXX A    1   472  UNP    Q2VIR3   IF2GL_HUMAN      1    472             
SEQRES   1 A  472  MET ALA GLY GLY GLU ALA GLY VAL THR LEU GLY GLN PRO          
SEQRES   2 A  472  HIS LEU SER ARG GLN ASP LEU THR THR LEU ASP VAL THR          
SEQRES   3 A  472  LYS LEU THR PRO LEU SER HIS GLU VAL ILE SER ARG GLN          
SEQRES   4 A  472  ALA THR ILE ASN ILE GLY THR ILE GLY HIS VAL ALA HIS          
SEQRES   5 A  472  GLY LYS SER THR VAL VAL LYS ALA ILE SER GLY VAL HIS          
SEQRES   6 A  472  THR VAL ARG PHE LYS ASN GLU LEU GLU ARG ASN ILE THR          
SEQRES   7 A  472  ILE LYS LEU GLY TYR ALA ASN ALA LYS ILE TYR GLN LEU          
SEQRES   8 A  472  ASP ASP PRO SER CYS PRO ARG PRO GLU CYS TYR ARG SER          
SEQRES   9 A  472  CYS GLY SER SER MET PRO ASP GLU PHE PRO THR ASP ILE          
SEQRES  10 A  472  PRO GLY THR LYS GLY ASN PHE ARG LEU VAL ARG HIS VAL          
SEQRES  11 A  472  SER PHE VAL ASP CYS PRO GLY HIS ASP ILE LEU MET ALA          
SEQRES  12 A  472  THR MET LEU ASN GLY ALA ALA VAL MET ASP ALA ALA LEU          
SEQRES  13 A  472  LEU LEU ILE ALA GLY ASN GLU SER CYS PRO GLN PRO GLN          
SEQRES  14 A  472  THR SER GLU HIS LEU ALA ALA ILE GLU ILE MET LYS LEU          
SEQRES  15 A  472  LYS HIS ILE LEU ILE LEU GLN ASN LYS ILE ASP LEU VAL          
SEQRES  16 A  472  LYS GLU ARG GLN ALA LYS GLU GLN TYR GLU GLN ILE LEU          
SEQRES  17 A  472  ALA PHE VAL GLN GLY THR VAL ALA GLU GLY ALA PRO ILE          
SEQRES  18 A  472  ILE PRO ILE SER ALA GLN LEU LYS TYR ASN ILE GLU VAL          
SEQRES  19 A  472  VAL CYS GLU TYR ILE VAL LYS LYS ILE PRO VAL PRO PRO          
SEQRES  20 A  472  ARG ASP PHE THR SER GLU PRO ARG LEU ILE VAL ILE ARG          
SEQRES  21 A  472  SER PHE ASP VAL ASN LYS PRO GLY CYS GLU VAL ASP ASP          
SEQRES  22 A  472  LEU LYS GLY GLY VAL ALA GLY GLY SER ILE LEU LYS GLY          
SEQRES  23 A  472  VAL LEU LYS VAL GLY GLN GLU THR GLU VAL ARG PRO GLY          
SEQRES  24 A  472  ILE VAL SER LYS ASP SER GLU GLY LYS LEU MET CYS LYS          
SEQRES  25 A  472  SER ILE PHE SER LYS ILE VAL SER LEU PHE ALA GLU HIS          
SEQRES  26 A  472  ASN ASP LEU GLN TYR ALA ALA PRO GLY GLY LEU ILE GLY          
SEQRES  27 A  472  VAL GLY THR LYS ILE ASP PRO THR LEU CYS ARG ALA ASP          
SEQRES  28 A  472  ARG MET VAL GLY GLN ILE LEU GLY ALA VAL GLY ALA LEU          
SEQRES  29 A  472  PRO GLU ILE PHE THR GLU LEU GLU ILE SER TYR PHE LEU          
SEQRES  30 A  472  LEU ARG ARG LEU LEU GLY VAL ARG THR GLU GLY ASP LYS          
SEQRES  31 A  472  LYS ALA ALA LYS VAL GLN LYS LEU SER LYS ASN GLU VAL          
SEQRES  32 A  472  LEU MET VAL ASN ILE GLY SER LEU SER THR GLY GLY ARG          
SEQRES  33 A  472  VAL SER ALA VAL LYS ALA ASP LEU GLY LYS ILE VAL LEU          
SEQRES  34 A  472  THR ASN PRO VAL CYS THR GLU VAL GLY GLU LYS ILE ALA          
SEQRES  35 A  472  LEU SER ARG ARG VAL GLU LYS HIS TRP ARG LEU ILE GLY          
SEQRES  36 A  472  TRP GLY GLN ILE ARG ARG GLY VAL THR ILE LYS PRO THR          
SEQRES  37 A  472  VAL ASP ASP ASP                                              
CRYST1    1.000    1.000    1.000  90.00  90.00  90.00 P 1           1          
ORIGX1      1.000000  0.000000  0.000000        0.00000                         
ORIGX2      0.000000  1.000000  0.000000        0.00000                         
ORIGX3      0.000000  0.000000  1.000000        0.00000                         
SCALE1      1.000000  0.000000  0.000000        0.00000                         
SCALE2      0.000000  1.000000  0.000000        0.00000                         
SCALE3      0.000000  0.000000  1.000000        0.00000                         
MODEL        1                                                                  
ATOM      1  N   MET A   1      27.198  30.467   6.991  1.00 29.99           N  
ATOM      2  CA  MET A   1      26.711  31.317   5.881  1.00 29.99           C  
ATOM      3  C   MET A   1      26.279  30.455   4.694  1.00 29.99           C  
ATOM      4  CB  MET A   1      27.771  32.356   5.463  1.00 29.99           C  
ATOM      5  O   MET A   1      26.895  30.497   3.643  1.00 29.99           O  
ATOM      6  CG  MET A   1      27.935  33.468   6.501  1.00 29.99           C  
ATOM      7  SD  MET A   1      28.496  35.034   5.788  1.00 29.99           S  
ATOM      8  CE  MET A   1      30.297  34.835   5.806  1.00 29.99           C  
ATOM      9  N   ALA A   2      25.223  29.659   4.873  1.00 29.27           N  
ATOM     10  CA  ALA A   2      24.590  28.872   3.815  1.00 29.27           C  
ATOM     11  C   ALA A   2      23.073  29.069   3.943  1.00 29.27           C  
ATOM     12  CB  ALA A   2      25.037  27.405   3.918  1.00 29.27           C  
ATOM     13  O   ALA A   2      22.354  28.205   4.431  1.00 29.27           O  
ATOM     14  N   GLY A   3      22.610  30.275   3.611  1.00 29.94           N  
ATOM     15  CA  GLY A   3      21.188  30.545   3.421  1.00 29.94           C  
ATOM     16  C   GLY A   3      20.776  29.970   2.074  1.00 29.94           C  
ATOM     17  O   GLY A   3      20.699  30.704   1.099  1.00 29.94           O  
ATOM     18  N   GLY A   4      20.631  28.646   1.999  1.00 33.61           N  
ATOM     19  CA  GLY A   4      20.078  27.994   0.817  1.00 33.61           C  
ATOM     20  C   GLY A   4      18.632  28.443   0.633  1.00 33.61           C  
ATOM     21  O   GLY A   4      17.860  28.408   1.590  1.00 33.61           O  
ATOM     22  N   GLU A   5      18.294  28.898  -0.571  1.00 41.86           N  
ATOM     23  CA  GLU A   5      16.949  29.297  -0.993  1.00 41.86           C  
ATOM     24  C   GLU A   5      15.926  28.222  -0.590  1.00 41.86           C  
ATOM     25  CB  GLU A   5      16.948  29.485  -2.521  1.00 41.86           C  
ATOM     26  O   GLU A   5      15.799  27.182  -1.234  1.00 41.86           O  
ATOM     27  CG  GLU A   5      17.809  30.672  -2.986  1.00 41.86           C  
ATOM     28  CD  GLU A   5      17.947  30.747  -4.516  1.00 41.86           C  
ATOM     29  OE1 GLU A   5      18.152  31.875  -5.014  1.00 41.86           O  
ATOM     30  OE2 GLU A   5      17.919  29.675  -5.164  1.00 41.86           O  
ATOM     31  N   ALA A   6      15.199  28.452   0.507  1.00 48.27           N  
ATOM     32  CA  ALA A   6      14.354  27.451   1.165  1.00 48.27           C  
ATOM     33  C   ALA A   6      13.113  27.012   0.350  1.00 48.27           C  
ATOM     34  CB  ALA A   6      13.983  27.995   2.554  1.00 48.27           C  
ATOM     35  O   ALA A   6      12.276  26.276   0.865  1.00 48.27           O  
ATOM     36  N   GLY A   7      12.983  27.458  -0.904  1.00 51.72           N  
ATOM     37  CA  GLY A   7      11.825  27.226  -1.772  1.00 51.72           C  
ATOM     38  C   GLY A   7      12.095  26.415  -3.043  1.00 51.72           C  
ATOM     39  O   GLY A   7      11.154  26.191  -3.800  1.00 51.72           O  
ATOM     40  N   VAL A   8      13.335  25.967  -3.287  1.00 55.86           N  
ATOM     41  CA  VAL A   8      13.711  25.270  -4.532  1.00 55.86           C  
ATOM     42  C   VAL A   8      14.222  23.860  -4.240  1.00 55.86           C  
ATOM     43  CB  VAL A   8      14.741  26.084  -5.346  1.00 55.86           C  
ATOM     44  O   VAL A   8      15.080  23.648  -3.381  1.00 55.86           O  
ATOM     45  CG1 VAL A   8      15.037  25.421  -6.702  1.00 55.86           C  
ATOM     46  CG2 VAL A   8      14.238  27.506  -5.630  1.00 55.86           C  
ATOM     47  N   THR A   9      13.733  22.859  -4.979  1.00 57.45           N  
ATOM     48  CA  THR A   9      14.307  21.501  -4.943  1.00 57.45           C  
ATOM     49  C   THR A   9      15.705  21.492  -5.577  1.00 57.45           C  
ATOM     50  CB  THR A   9      13.418  20.468  -5.660  1.00 57.45           C  
ATOM     51  O   THR A   9      15.837  21.362  -6.795  1.00 57.45           O  
ATOM     52  CG2 THR A   9      12.073  20.249  -4.988  1.00 57.45           C  
ATOM     53  OG1 THR A   9      13.165  20.887  -6.984  1.00 57.45           O  
ATOM     54  N   LEU A  10      16.759  21.624  -4.770  1.00 53.98           N  
ATOM     55  CA  LEU A  10      18.153  21.612  -5.245  1.00 53.98           C  
ATOM     56  C   LEU A  10      18.786  20.206  -5.266  1.00 53.98           C  
ATOM     57  CB  LEU A  10      18.968  22.604  -4.391  1.00 53.98           C  
ATOM     58  O   LEU A  10      19.749  19.984  -5.995  1.00 53.98           O  
ATOM     59  CG  LEU A  10      18.703  24.081  -4.755  1.00 53.98           C  
ATOM     60  CD1 LEU A  10      19.091  24.995  -3.596  1.00 53.98           C  
ATOM     61  CD2 LEU A  10      19.508  24.500  -5.990  1.00 53.98           C  
ATOM     62  N   GLY A  11      18.246  19.245  -4.506  1.00 57.45           N  
ATOM     63  CA  GLY A  11      18.910  17.959  -4.231  1.00 57.45           C  
ATOM     64  C   GLY A  11      18.972  16.957  -5.392  1.00 57.45           C  
ATOM     65  O   GLY A  11      19.788  16.041  -5.367  1.00 57.45           O  
ATOM     66  N   GLN A  12      18.134  17.111  -6.420  1.00 65.18           N  
ATOM     67  CA  GLN A  12      18.010  16.144  -7.519  1.00 65.18           C  
ATOM     68  C   GLN A  12      18.010  16.872  -8.867  1.00 65.18           C  
ATOM     69  CB  GLN A  12      16.742  15.304  -7.321  1.00 65.18           C  
ATOM     70  O   GLN A  12      16.936  17.212  -9.368  1.00 65.18           O  
ATOM     71  CG  GLN A  12      16.886  14.350  -6.127  1.00 65.18           C  
ATOM     72  CD  GLN A  12      15.596  13.613  -5.815  1.00 65.18           C  
ATOM     73  NE2 GLN A  12      15.701  12.473  -5.175  1.00 65.18           N  
ATOM     74  OE1 GLN A  12      14.503  14.084  -6.095  1.00 65.18           O  
ATOM     75  N   PRO A  13      19.193  17.137  -9.456  1.00 60.07           N  
ATOM     76  CA  PRO A  13      19.315  17.938 -10.677  1.00 60.07           C  
ATOM     77  C   PRO A  13      18.790  17.230 -11.935  1.00 60.07           C  
ATOM     78  CB  PRO A  13      20.810  18.261 -10.793  1.00 60.07           C  
ATOM     79  O   PRO A  13      18.549  17.887 -12.938  1.00 60.07           O  
ATOM     80  CG  PRO A  13      21.490  17.091 -10.083  1.00 60.07           C  
ATOM     81  CD  PRO A  13      20.514  16.771  -8.954  1.00 60.07           C  
ATOM     82  N   HIS A  14      18.607  15.906 -11.883  1.00 67.45           N  
ATOM     83  CA  HIS A  14      18.087  15.089 -12.985  1.00 67.45           C  
ATOM     84  C   HIS A  14      16.553  15.113 -13.101  1.00 67.45           C  
ATOM     85  CB  HIS A  14      18.602  13.651 -12.816  1.00 67.45           C  
ATOM     86  O   HIS A  14      16.007  14.517 -14.025  1.00 67.45           O  
ATOM     87  CG  HIS A  14      18.155  12.994 -11.531  1.00 67.45           C  
ATOM     88  CD2 HIS A  14      17.044  12.214 -11.353  1.00 67.45           C  
ATOM     89  ND1 HIS A  14      18.794  13.076 -10.312  1.00 67.45           N  
ATOM     90  CE1 HIS A  14      18.076  12.373  -9.420  1.00 67.45           C  
ATOM     91  NE2 HIS A  14      16.998  11.842 -10.005  1.00 67.45           N  
ATOM     92  N   LEU A  15      15.869  15.767 -12.158  1.00 66.68           N  
ATOM     93  CA  LEU A  15      14.422  15.961 -12.157  1.00 66.68           C  
ATOM     94  C   LEU A  15      14.117  17.445 -12.333  1.00 66.68           C  
ATOM     95  CB  LEU A  15      13.817  15.447 -10.839  1.00 66.68           C  
ATOM     96  O   LEU A  15      14.833  18.299 -11.797  1.00 66.68           O  
ATOM     97  CG  LEU A  15      14.036  13.956 -10.554  1.00 66.68           C  
ATOM     98  CD1 LEU A  15      13.423  13.586  -9.207  1.00 66.68           C  
ATOM     99  CD2 LEU A  15      13.416  13.055 -11.617  1.00 66.68           C  
ATOM    100  N   SER A  16      13.017  17.764 -13.010  1.00 66.51           N  
ATOM    101  CA  SER A  16      12.576  19.154 -13.162  1.00 66.51           C  
ATOM    102  C   SER A  16      12.433  19.839 -11.800  1.00 66.51           C  
ATOM    103  CB  SER A  16      11.264  19.225 -13.935  1.00 66.51           C  
ATOM    104  O   SER A  16      11.947  19.236 -10.837  1.00 66.51           O  
ATOM    105  OG  SER A  16      10.284  18.464 -13.276  1.00 66.51           O  
ATOM    106  N   ARG A  17      12.902  21.083 -11.690  1.00 67.63           N  
ATOM    107  CA  ARG A  17      12.864  21.838 -10.434  1.00 67.63           C  
ATOM    108  C   ARG A  17      11.433  22.270 -10.133  1.00 67.63           C  
ATOM    109  CB  ARG A  17      13.804  23.049 -10.500  1.00 67.63           C  
ATOM    110  O   ARG A  17      10.755  22.769 -11.021  1.00 67.63           O  
ATOM    111  CG  ARG A  17      15.275  22.624 -10.596  1.00 67.63           C  
ATOM    112  CD  ARG A  17      16.178  23.859 -10.603  1.00 67.63           C  
ATOM    113  NE  ARG A  17      17.601  23.483 -10.695  1.00 67.63           N  
ATOM    114  NH1 ARG A  17      18.449  25.616 -10.678  1.00 67.63           N  
ATOM    115  NH2 ARG A  17      19.842  23.876 -10.788  1.00 67.63           N  
ATOM    116  CZ  ARG A  17      18.619  24.324 -10.721  1.00 67.63           C  
ATOM    117  N   GLN A  18      11.009  22.092  -8.887  1.00 70.10           N  
ATOM    118  CA  GLN A  18       9.806  22.734  -8.369  1.00 70.10           C  
ATOM    119  C   GLN A  18      10.225  23.989  -7.613  1.00 70.10           C  
ATOM    120  CB  GLN A  18       9.033  21.780  -7.454  1.00 70.10           C  
ATOM    121  O   GLN A  18      11.080  23.916  -6.724  1.00 70.10           O  
ATOM    122  CG  GLN A  18       8.345  20.651  -8.231  1.00 70.10           C  
ATOM    123  CD  GLN A  18       7.550  19.723  -7.315  1.00 70.10           C  
ATOM    124  NE2 GLN A  18       6.761  18.835  -7.878  1.00 70.10           N  
ATOM    125  OE1 GLN A  18       7.642  19.760  -6.092  1.00 70.10           O  
ATOM    126  N   ASP A  19       9.614  25.113  -7.968  1.00 69.06           N  
ATOM    127  CA  ASP A  19       9.773  26.389  -7.282  1.00 69.06           C  
ATOM    128  C   ASP A  19       8.397  26.860  -6.796  1.00 69.06           C  
ATOM    129  CB  ASP A  19      10.473  27.385  -8.216  1.00 69.06           C  
ATOM    130  O   ASP A  19       7.424  26.909  -7.553  1.00 69.06           O  
ATOM    131  CG  ASP A  19      10.919  28.669  -7.514  1.00 69.06           C  
ATOM    132  OD1 ASP A  19      10.383  28.990  -6.423  1.00 69.06           O  
ATOM    133  OD2 ASP A  19      11.800  29.346  -8.075  1.00 69.06           O  
ATOM    134  N   LEU A  20       8.297  27.154  -5.500  1.00 69.56           N  
ATOM    135  CA  LEU A  20       7.059  27.636  -4.885  1.00 69.56           C  
ATOM    136  C   LEU A  20       6.700  29.054  -5.330  1.00 69.56           C  
ATOM    137  CB  LEU A  20       7.201  27.591  -3.353  1.00 69.56           C  
ATOM    138  O   LEU A  20       5.525  29.421  -5.285  1.00 69.56           O  
ATOM    139  CG  LEU A  20       7.192  26.168  -2.785  1.00 69.56           C  
ATOM    140  CD1 LEU A  20       7.570  26.183  -1.305  1.00 69.56           C  
ATOM    141  CD2 LEU A  20       5.809  25.516  -2.918  1.00 69.56           C  
ATOM    142  N   THR A  21       7.687  29.853  -5.737  1.00 67.36           N  
ATOM    143  CA  THR A  21       7.492  31.270  -6.073  1.00 67.36           C  
ATOM    144  C   THR A  21       6.824  31.464  -7.431  1.00 67.36           C  
ATOM    145  CB  THR A  21       8.821  32.035  -6.032  1.00 67.36           C  
ATOM    146  O   THR A  21       6.046  32.399  -7.609  1.00 67.36           O  
ATOM    147  CG2 THR A  21       9.517  31.943  -4.675  1.00 67.36           C  
ATOM    148  OG1 THR A  21       9.707  31.578  -7.021  1.00 67.36           O  
ATOM    149  N   THR A  22       7.059  30.547  -8.370  1.00 68.94           N  
ATOM    150  CA  THR A  22       6.479  30.566  -9.721  1.00 68.94           C  
ATOM    151  C   THR A  22       5.183  29.761  -9.829  1.00 68.94           C  
ATOM    152  CB  THR A  22       7.506  30.064 -10.746  1.00 68.94           C  
ATOM    153  O   THR A  22       4.624  29.630 -10.919  1.00 68.94           O  
ATOM    154  CG2 THR A  22       8.747  30.957 -10.794  1.00 68.94           C  
ATOM    155  OG1 THR A  22       7.939  28.768 -10.409  1.00 68.94           O  
ATOM    156  N   LEU A  23       4.702  29.192  -8.719  1.00 72.60           N  
ATOM    157  CA  LEU A  23       3.592  28.249  -8.714  1.00 72.60           C  
ATOM    158  C   LEU A  23       2.243  28.939  -8.963  1.00 72.60           C  
ATOM    159  CB  LEU A  23       3.595  27.483  -7.382  1.00 72.60           C  
ATOM    160  O   LEU A  23       1.621  29.482  -8.049  1.00 72.60           O  
ATOM    161  CG  LEU A  23       2.620  26.290  -7.387  1.00 72.60           C  
ATOM    162  CD1 LEU A  23       3.204  25.135  -8.198  1.00 72.60           C  
ATOM    163  CD2 LEU A  23       2.362  25.816  -5.957  1.00 72.60           C  
ATOM    164  N   ASP A  24       1.733  28.815 -10.185  1.00 72.85           N  
ATOM    165  CA  ASP A  24       0.356  29.172 -10.525  1.00 72.85           C  
ATOM    166  C   ASP A  24      -0.537  27.921 -10.491  1.00 72.85           C  
ATOM    167  CB  ASP A  24       0.336  29.904 -11.871  1.00 72.85           C  
ATOM    168  O   ASP A  24      -0.611  27.151 -11.451  1.00 72.85           O  
ATOM    169  CG  ASP A  24      -1.024  30.520 -12.213  1.00 72.85           C  
ATOM    170  OD1 ASP A  24      -2.023  30.222 -11.507  1.00 72.85           O  
ATOM    171  OD2 ASP A  24      -1.047  31.258 -13.232  1.00 72.85           O  
ATOM    172  N   VAL A  25      -1.227  27.713  -9.362  1.00 75.79           N  
ATOM    173  CA  VAL A  25      -2.070  26.526  -9.107  1.00 75.79           C  
ATOM    174  C   VAL A  25      -3.173  26.361 -10.159  1.00 75.79           C  
ATOM    175  CB  VAL A  25      -2.684  26.575  -7.688  1.00 75.79           C  
ATOM    176  O   VAL A  25      -3.613  25.244 -10.420  1.00 75.79           O  
ATOM    177  CG1 VAL A  25      -3.488  25.313  -7.339  1.00 75.79           C  
ATOM    178  CG2 VAL A  25      -1.597  26.722  -6.611  1.00 75.79           C  
ATOM    179  N   THR A  26      -3.601  27.452 -10.800  1.00 75.05           N  
ATOM    180  CA  THR A  26      -4.680  27.421 -11.797  1.00 75.05           C  
ATOM    181  C   THR A  26      -4.255  26.819 -13.136  1.00 75.05           C  
ATOM    182  CB  THR A  26      -5.265  28.819 -12.031  1.00 75.05           C  
ATOM    183  O   THR A  26      -5.098  26.308 -13.870  1.00 75.05           O  
ATOM    184  CG2 THR A  26      -5.759  29.472 -10.740  1.00 75.05           C  
ATOM    185  OG1 THR A  26      -4.351  29.686 -12.666  1.00 75.05           O  
ATOM    186  N   LYS A  27      -2.954  26.840 -13.449  1.00 75.72           N  
ATOM    187  CA  LYS A  27      -2.391  26.302 -14.700  1.00 75.72           C  
ATOM    188  C   LYS A  27      -1.874  24.875 -14.561  1.00 75.72           C  
ATOM    189  CB  LYS A  27      -1.272  27.224 -15.189  1.00 75.72           C  
ATOM    190  O   LYS A  27      -1.514  24.253 -15.561  1.00 75.72           O  
ATOM    191  CG  LYS A  27      -1.821  28.587 -15.615  1.00 75.72           C  
ATOM    192  CD  LYS A  27      -0.664  29.496 -16.022  1.00 75.72           C  
ATOM    193  CE  LYS A  27      -1.213  30.895 -16.295  1.00 75.72           C  
ATOM    194  NZ  LYS A  27      -0.232  31.912 -15.873  1.00 75.72           N  
ATOM    195  N   LEU A  28      -1.803  24.358 -13.337  1.00 77.02           N  
ATOM    196  CA  LEU A  28      -1.329  23.007 -13.092  1.00 77.02           C  
ATOM    197  C   LEU A  28      -2.344  21.995 -13.607  1.00 77.02           C  
ATOM    198  CB  LEU A  28      -1.033  22.786 -11.605  1.00 77.02           C  
ATOM    199  O   LEU A  28      -3.533  22.042 -13.300  1.00 77.02           O  
ATOM    200  CG  LEU A  28       0.159  23.603 -11.085  1.00 77.02           C  
ATOM    201  CD1 LEU A  28       0.243  23.426  -9.572  1.00 77.02           C  
ATOM    202  CD2 LEU A  28       1.492  23.172 -11.707  1.00 77.02           C  
ATOM    203  N   THR A  29      -1.834  21.035 -14.362  1.00 78.05           N  
ATOM    204  CA  THR A  29      -2.571  19.837 -14.736  1.00 78.05           C  
ATOM    205  C   THR A  29      -1.847  18.631 -14.146  1.00 78.05           C  
ATOM    206  CB  THR A  29      -2.737  19.722 -16.257  1.00 78.05           C  
ATOM    207  O   THR A  29      -0.641  18.699 -13.894  1.00 78.05           O  
ATOM    208  CG2 THR A  29      -3.419  20.940 -16.879  1.00 78.05           C  
ATOM    209  OG1 THR A  29      -1.492  19.522 -16.882  1.00 78.05           O  
ATOM    210  N   PRO A  30      -2.521  17.481 -13.966  1.00 73.65           N  
ATOM    211  CA  PRO A  30      -1.844  16.259 -13.533  1.00 73.65           C  
ATOM    212  C   PRO A  30      -0.736  15.816 -14.501  1.00 73.65           C  
ATOM    213  CB  PRO A  30      -2.942  15.197 -13.489  1.00 73.65           C  
ATOM    214  O   PRO A  30       0.088  14.976 -14.155  1.00 73.65           O  
ATOM    215  CG  PRO A  30      -4.259  15.963 -13.414  1.00 73.65           C  
ATOM    216  CD  PRO A  30      -3.939  17.241 -14.186  1.00 73.65           C  
ATOM    217  N   LEU A  31      -0.752  16.339 -15.732  1.00 78.28           N  
ATOM    218  CA  LEU A  31       0.217  16.021 -16.769  1.00 78.28           C  
ATOM    219  C   LEU A  31       1.319  17.078 -16.927  1.00 78.28           C  
ATOM    220  CB  LEU A  31      -0.507  15.736 -18.095  1.00 78.28           C  
ATOM    221  O   LEU A  31       2.158  16.957 -17.816  1.00 78.28           O  
ATOM    222  CG  LEU A  31      -1.411  14.492 -18.076  1.00 78.28           C  
ATOM    223  CD1 LEU A  31      -2.167  14.403 -19.401  1.00 78.28           C  
ATOM    224  CD2 LEU A  31      -0.623  13.192 -17.888  1.00 78.28           C  
ATOM    225  N   SER A  32       1.334  18.113 -16.085  1.00 79.50           N  
ATOM    226  CA  SER A  32       2.402  19.108 -16.099  1.00 79.50           C  
ATOM    227  C   SER A  32       3.747  18.428 -15.824  1.00 79.50           C  
ATOM    228  CB  SER A  32       2.116  20.217 -15.081  1.00 79.50           C  
ATOM    229  O   SER A  32       3.870  17.631 -14.892  1.00 79.50           O  
ATOM    230  OG  SER A  32       0.967  20.958 -15.472  1.00 79.50           O  
ATOM    231  N   HIS A  33       4.759  18.751 -16.632  1.00 77.33           N  
ATOM    232  CA  HIS A  33       6.067  18.086 -16.603  1.00 77.33           C  
ATOM    233  C   HIS A  33       6.712  18.112 -15.205  1.00 77.33           C  
ATOM    234  CB  HIS A  33       6.965  18.758 -17.651  1.00 77.33           C  
ATOM    235  O   HIS A  33       7.223  17.099 -14.734  1.00 77.33           O  
ATOM    236  CG  HIS A  33       8.285  18.060 -17.834  1.00 77.33           C  
ATOM    237  CD2 HIS A  33       8.579  17.114 -18.779  1.00 77.33           C  
ATOM    238  ND1 HIS A  33       9.407  18.212 -17.049  1.00 77.33           N  
ATOM    239  CE1 HIS A  33      10.351  17.371 -17.507  1.00 77.33           C  
ATOM    240  NE2 HIS A  33       9.890  16.689 -18.564  1.00 77.33           N  
ATOM    241  N   GLU A  34       6.591  19.242 -14.500  1.00 78.07           N  
ATOM    242  CA  GLU A  34       7.074  19.428 -13.123  1.00 78.07           C  
ATOM    243  C   GLU A  34       6.469  18.452 -12.105  1.00 78.07           C  
ATOM    244  CB  GLU A  34       6.739  20.845 -12.662  1.00 78.07           C  
ATOM    245  O   GLU A  34       7.099  18.104 -11.102  1.00 78.07           O  
ATOM    246  CG  GLU A  34       7.455  21.939 -13.462  1.00 78.07           C  
ATOM    247  CD  GLU A  34       7.017  23.337 -13.006  1.00 78.07           C  
ATOM    248  OE1 GLU A  34       7.239  24.275 -13.802  1.00 78.07           O  
ATOM    249  OE2 GLU A  34       6.422  23.439 -11.902  1.00 78.07           O  
ATOM    250  N   VAL A  35       5.237  18.009 -12.361  1.00 79.40           N  
ATOM    251  CA  VAL A  35       4.495  17.097 -11.493  1.00 79.40           C  
ATOM    252  C   VAL A  35       4.882  15.660 -11.818  1.00 79.40           C  
ATOM    253  CB  VAL A  35       2.976  17.329 -11.610  1.00 79.40           C  
ATOM    254  O   VAL A  35       5.350  14.948 -10.930  1.00 79.40           O  
ATOM    255  CG1 VAL A  35       2.199  16.392 -10.684  1.00 79.40           C  
ATOM    256  CG2 VAL A  35       2.604  18.766 -11.223  1.00 79.40           C  
ATOM    257  N   ILE A  36       4.751  15.246 -13.087  1.00 82.09           N  
ATOM    258  CA  ILE A  36       5.036  13.862 -13.509  1.00 82.09           C  
ATOM    259  C   ILE A  36       6.494  13.484 -13.193  1.00 82.09           C  
ATOM    260  CB  ILE A  36       4.740  13.648 -15.016  1.00 82.09           C  
ATOM    261  O   ILE A  36       6.761  12.364 -12.752  1.00 82.09           O  
ATOM    262  CG1 ILE A  36       3.301  14.021 -15.451  1.00 82.09           C  
ATOM    263  CG2 ILE A  36       4.966  12.166 -15.381  1.00 82.09           C  
ATOM    264  CD1 ILE A  36       3.151  13.912 -16.982  1.00 82.09           C  
ATOM    265  N   SER A  37       7.437  14.413 -13.368  1.00 81.87           N  
ATOM    266  CA  SER A  37       8.861  14.175 -13.100  1.00 81.87           C  
ATOM    267  C   SER A  37       9.124  13.682 -11.673  1.00 81.87           C  
ATOM    268  CB  SER A  37       9.619  15.478 -13.337  1.00 81.87           C  
ATOM    269  O   SER A  37       9.853  12.706 -11.470  1.00 81.87           O  
ATOM    270  OG  SER A  37      10.987  15.333 -13.025  1.00 81.87           O  
ATOM    271  N   ARG A  38       8.497  14.304 -10.665  1.00 81.83           N  
ATOM    272  CA  ARG A  38       8.802  14.023  -9.252  1.00 81.83           C  
ATOM    273  C   ARG A  38       7.794  13.121  -8.555  1.00 81.83           C  
ATOM    274  CB  ARG A  38       8.980  15.332  -8.480  1.00 81.83           C  
ATOM    275  O   ARG A  38       8.206  12.343  -7.695  1.00 81.83           O  
ATOM    276  CG  ARG A  38      10.170  16.156  -8.975  1.00 81.83           C  
ATOM    277  CD  ARG A  38      10.416  17.331  -8.024  1.00 81.83           C  
ATOM    278  NE  ARG A  38      11.677  18.006  -8.362  1.00 81.83           N  
ATOM    279  NH1 ARG A  38      13.025  17.023  -6.783  1.00 81.83           N  
ATOM    280  NH2 ARG A  38      13.923  18.128  -8.534  1.00 81.83           N  
ATOM    281  CZ  ARG A  38      12.870  17.725  -7.876  1.00 81.83           C  
ATOM    282  N   GLN A  39       6.514  13.187  -8.916  1.00 86.54           N  
ATOM    283  CA  GLN A  39       5.444  12.475  -8.217  1.00 86.54           C  
ATOM    284  C   GLN A  39       4.529  11.682  -9.151  1.00 86.54           C  
ATOM    285  CB  GLN A  39       4.629  13.440  -7.342  1.00 86.54           C  
ATOM    286  O   GLN A  39       4.306  12.039 -10.305  1.00 86.54           O  
ATOM    287  CG  GLN A  39       3.912  14.552  -8.121  1.00 86.54           C  
ATOM    288  CD  GLN A  39       2.826  15.186  -7.269  1.00 86.54           C  
ATOM    289  NE2 GLN A  39       1.579  14.840  -7.489  1.00 86.54           N  
ATOM    290  OE1 GLN A  39       3.076  15.956  -6.361  1.00 86.54           O  
ATOM    291  N   ALA A  40       3.943  10.617  -8.607  1.00 87.17           N  
ATOM    292  CA  ALA A  40       2.874   9.893  -9.271  1.00 87.17           C  
ATOM    293  C   ALA A  40       1.570  10.701  -9.246  1.00 87.17           C  
ATOM    294  CB  ALA A  40       2.714   8.526  -8.609  1.00 87.17           C  
ATOM    295  O   ALA A  40       1.279  11.401  -8.277  1.00 87.17           O  
ATOM    296  N   THR A  41       0.764  10.571 -10.296  1.00 84.59           N  
ATOM    297  CA  THR A  41      -0.536  11.262 -10.399  1.00 84.59           C  
ATOM    298  C   THR A  41      -1.730  10.318 -10.401  1.00 84.59           C  
ATOM    299  CB  THR A  41      -0.561  12.181 -11.623  1.00 84.59           C  
ATOM    300  O   THR A  41      -2.868  10.752 -10.232  1.00 84.59           O  
ATOM    301  CG2 THR A  41       0.508  13.265 -11.477  1.00 84.59           C  
ATOM    302  OG1 THR A  41      -0.296  11.464 -12.811  1.00 84.59           O  
ATOM    303  N   ILE A  42      -1.479   9.016 -10.538  1.00 90.86           N  
ATOM    304  CA  ILE A  42      -2.509   7.983 -10.571  1.00 90.86           C  
ATOM    305  C   ILE A  42      -2.142   6.812  -9.667  1.00 90.86           C  
ATOM    306  CB  ILE A  42      -2.775   7.559 -12.028  1.00 90.86           C  
ATOM    307  O   ILE A  42      -0.989   6.374  -9.647  1.00 90.86           O  
ATOM    308  CG1 ILE A  42      -4.064   6.727 -12.093  1.00 90.86           C  
ATOM    309  CG2 ILE A  42      -1.587   6.823 -12.666  1.00 90.86           C  
ATOM    310  CD1 ILE A  42      -4.570   6.501 -13.513  1.00 90.86           C  
ATOM    311  N   ASN A  43      -3.139   6.294  -8.954  1.00 92.31           N  
ATOM    312  CA  ASN A  43      -2.993   5.133  -8.084  1.00 92.31           C  
ATOM    313  C   ASN A  43      -3.603   3.893  -8.749  1.00 92.31           C  
ATOM    314  CB  ASN A  43      -3.633   5.453  -6.728  1.00 92.31           C  
ATOM    315  O   ASN A  43      -4.809   3.832  -8.997  1.00 92.31           O  
ATOM    316  CG  ASN A  43      -2.907   6.553  -5.973  1.00 92.31           C  
ATOM    317  ND2 ASN A  43      -3.621   7.306  -5.174  1.00 92.31           N  
ATOM    318  OD1 ASN A  43      -1.706   6.732  -6.086  1.00 92.31           O  
ATOM    319  N   ILE A  44      -2.776   2.888  -9.022  1.00 93.93           N  
ATOM    320  CA  ILE A  44      -3.168   1.616  -9.626  1.00 93.93           C  
ATOM    321  C   ILE A  44      -3.082   0.517  -8.566  1.00 93.93           C  
ATOM    322  CB  ILE A  44      -2.316   1.301 -10.875  1.00 93.93           C  
ATOM    323  O   ILE A  44      -2.006   0.167  -8.086  1.00 93.93           O  
ATOM    324  CG1 ILE A  44      -2.396   2.449 -11.910  1.00 93.93           C  
ATOM    325  CG2 ILE A  44      -2.803  -0.024 -11.488  1.00 93.93           C  
ATOM    326  CD1 ILE A  44      -1.551   2.226 -13.171  1.00 93.93           C  
ATOM    327  N   GLY A  45      -4.219  -0.062  -8.205  1.00 93.50           N  
ATOM    328  CA  GLY A  45      -4.274  -1.199  -7.295  1.00 93.50           C  
ATOM    329  C   GLY A  45      -3.862  -2.502  -7.955  1.00 93.50           C  
ATOM    330  O   GLY A  45      -4.248  -2.757  -9.089  1.00 93.50           O  
ATOM    331  N   THR A  46      -3.163  -3.378  -7.241  1.00 93.79           N  
ATOM    332  CA  THR A  46      -3.026  -4.786  -7.639  1.00 93.79           C  
ATOM    333  C   THR A  46      -3.859  -5.658  -6.714  1.00 93.79           C  
ATOM    334  CB  THR A  46      -1.573  -5.259  -7.721  1.00 93.79           C  
ATOM    335  O   THR A  46      -3.700  -5.639  -5.494  1.00 93.79           O  
ATOM    336  CG2 THR A  46      -0.778  -4.496  -8.772  1.00 93.79           C  
ATOM    337  OG1 THR A  46      -0.903  -5.087  -6.511  1.00 93.79           O  
ATOM    338  N   ILE A  47      -4.784  -6.418  -7.293  1.00 92.78           N  
ATOM    339  CA  ILE A  47      -5.738  -7.251  -6.562  1.00 92.78           C  
ATOM    340  C   ILE A  47      -5.771  -8.668  -7.139  1.00 92.78           C  
ATOM    341  CB  ILE A  47      -7.140  -6.608  -6.545  1.00 92.78           C  
ATOM    342  O   ILE A  47      -5.475  -8.893  -8.306  1.00 92.78           O  
ATOM    343  CG1 ILE A  47      -7.713  -6.373  -7.955  1.00 92.78           C  
ATOM    344  CG2 ILE A  47      -7.168  -5.300  -5.741  1.00 92.78           C  
ATOM    345  CD1 ILE A  47      -9.194  -6.728  -7.995  1.00 92.78           C  
ATOM    346  N   GLY A  48      -6.109  -9.652  -6.307  1.00 89.46           N  
ATOM    347  CA  GLY A  48      -6.206 -11.057  -6.703  1.00 89.46           C  
ATOM    348  C   GLY A  48      -5.942 -11.997  -5.531  1.00 89.46           C  
ATOM    349  O   GLY A  48      -5.558 -11.551  -4.442  1.00 89.46           O  
ATOM    350  N   HIS A  49      -6.104 -13.297  -5.766  1.00 89.05           N  
ATOM    351  CA  HIS A  49      -5.920 -14.348  -4.764  1.00 89.05           C  
ATOM    352  C   HIS A  49      -4.485 -14.405  -4.198  1.00 89.05           C  
ATOM    353  CB  HIS A  49      -6.324 -15.685  -5.397  1.00 89.05           C  
ATOM    354  O   HIS A  49      -3.542 -13.791  -4.722  1.00 89.05           O  
ATOM    355  CG  HIS A  49      -6.491 -16.825  -4.435  1.00 89.05           C  
ATOM    356  CD2 HIS A  49      -5.742 -17.973  -4.354  1.00 89.05           C  
ATOM    357  ND1 HIS A  49      -7.450 -16.910  -3.466  1.00 89.05           N  
ATOM    358  CE1 HIS A  49      -7.287 -18.063  -2.804  1.00 89.05           C  
ATOM    359  NE2 HIS A  49      -6.247 -18.735  -3.291  1.00 89.05           N  
ATOM    360  N   VAL A  50      -4.315 -15.119  -3.083  1.00 86.01           N  
ATOM    361  CA  VAL A  50      -3.001 -15.391  -2.479  1.00 86.01           C  
ATOM    362  C   VAL A  50      -2.105 -16.097  -3.505  1.00 86.01           C  
ATOM    363  CB  VAL A  50      -3.140 -16.220  -1.184  1.00 86.01           C  
ATOM    364  O   VAL A  50      -2.585 -16.846  -4.341  1.00 86.01           O  
ATOM    365  CG1 VAL A  50      -1.787 -16.406  -0.482  1.00 86.01           C  
ATOM    366  CG2 VAL A  50      -4.064 -15.525  -0.176  1.00 86.01           C  
ATOM    367  N   ALA A  51      -0.803 -15.803  -3.491  1.00 84.38           N  
ATOM    368  CA  ALA A  51       0.196 -16.409  -4.380  1.00 84.38           C  
ATOM    369  C   ALA A  51       0.010 -16.201  -5.902  1.00 84.38           C  
ATOM    370  CB  ALA A  51       0.392 -17.882  -3.992  1.00 84.38           C  
ATOM    371  O   ALA A  51       0.819 -16.708  -6.678  1.00 84.38           O  
ATOM    372  N   HIS A  52      -0.941 -15.376  -6.360  1.00 88.98           N  
ATOM    373  CA  HIS A  52      -1.063 -15.000  -7.780  1.00 88.98           C  
ATOM    374  C   HIS A  52       0.072 -14.095  -8.306  1.00 88.98           C  
ATOM    375  CB  HIS A  52      -2.431 -14.347  -8.030  1.00 88.98           C  
ATOM    376  O   HIS A  52       0.140 -13.823  -9.502  1.00 88.98           O  
ATOM    377  CG  HIS A  52      -3.606 -15.287  -8.116  1.00 88.98           C  
ATOM    378  CD2 HIS A  52      -3.666 -16.625  -7.808  1.00 88.98           C  
ATOM    379  ND1 HIS A  52      -4.827 -14.940  -8.651  1.00 88.98           N  
ATOM    380  CE1 HIS A  52      -5.596 -16.037  -8.696  1.00 88.98           C  
ATOM    381  NE2 HIS A  52      -4.924 -17.080  -8.208  1.00 88.98           N  
ATOM    382  N   GLY A  53       0.979 -13.632  -7.438  1.00 86.58           N  
ATOM    383  CA  GLY A  53       2.158 -12.847  -7.829  1.00 86.58           C  
ATOM    384  C   GLY A  53       1.941 -11.333  -7.934  1.00 86.58           C  
ATOM    385  O   GLY A  53       2.639 -10.692  -8.711  1.00 86.58           O  
ATOM    386  N   LYS A  54       1.013 -10.756  -7.150  1.00 90.70           N  
ATOM    387  CA  LYS A  54       0.738  -9.299  -7.095  1.00 90.70           C  
ATOM    388  C   LYS A  54       2.006  -8.476  -6.866  1.00 90.70           C  
ATOM    389  CB  LYS A  54      -0.295  -8.977  -6.005  1.00 90.70           C  
ATOM    390  O   LYS A  54       2.413  -7.710  -7.734  1.00 90.70           O  
ATOM    391  CG  LYS A  54      -1.676  -9.588  -6.278  1.00 90.70           C  
ATOM    392  CD  LYS A  54      -2.672  -9.151  -5.197  1.00 90.70           C  
ATOM    393  CE  LYS A  54      -2.425  -9.815  -3.843  1.00 90.70           C  
ATOM    394  NZ  LYS A  54      -2.810 -11.244  -3.864  1.00 90.70           N  
ATOM    395  N   SER A  55       2.698  -8.744  -5.762  1.00 89.70           N  
ATOM    396  CA  SER A  55       3.950  -8.079  -5.398  1.00 89.70           C  
ATOM    397  C   SER A  55       5.065  -8.302  -6.423  1.00 89.70           C  
ATOM    398  CB  SER A  55       4.404  -8.594  -4.029  1.00 89.70           C  
ATOM    399  O   SER A  55       5.873  -7.408  -6.663  1.00 89.70           O  
ATOM    400  OG  SER A  55       3.305  -8.627  -3.144  1.00 89.70           O  
ATOM    401  N   THR A  56       5.103  -9.475  -7.069  1.00 90.99           N  
ATOM    402  CA  THR A  56       6.076  -9.775  -8.129  1.00 90.99           C  
ATOM    403  C   THR A  56       5.825  -8.922  -9.367  1.00 90.99           C  
ATOM    404  CB  THR A  56       6.073 -11.260  -8.522  1.00 90.99           C  
ATOM    405  O   THR A  56       6.779  -8.367  -9.898  1.00 90.99           O  
ATOM    406  CG2 THR A  56       7.294 -11.644  -9.359  1.00 90.99           C  
ATOM    407  OG1 THR A  56       6.103 -12.067  -7.367  1.00 90.99           O  
ATOM    408  N   VAL A  57       4.567  -8.755  -9.796  1.00 92.80           N  
ATOM    409  CA  VAL A  57       4.211  -7.863 -10.915  1.00 92.80           C  
ATOM    410  C   VAL A  57       4.567  -6.418 -10.589  1.00 92.80           C  
ATOM    411  CB  VAL A  57       2.718  -7.978 -11.282  1.00 92.80           C  
ATOM    412  O   VAL A  57       5.182  -5.752 -11.418  1.00 92.80           O  
ATOM    413  CG1 VAL A  57       2.253  -6.904 -12.275  1.00 92.80           C  
ATOM    414  CG2 VAL A  57       2.448  -9.330 -11.943  1.00 92.80           C  
ATOM    415  N   VAL A  58       4.259  -5.948  -9.374  1.00 92.53           N  
ATOM    416  CA  VAL A  58       4.636  -4.591  -8.954  1.00 92.53           C  
ATOM    417  C   VAL A  58       6.150  -4.411  -9.033  1.00 92.53           C  
ATOM    418  CB  VAL A  58       4.105  -4.241  -7.552  1.00 92.53           C  
ATOM    419  O   VAL A  58       6.603  -3.476  -9.682  1.00 92.53           O  
ATOM    420  CG1 VAL A  58       4.573  -2.843  -7.138  1.00 92.53           C  
ATOM    421  CG2 VAL A  58       2.575  -4.234  -7.531  1.00 92.53           C  
ATOM    422  N   LYS A  59       6.936  -5.343  -8.477  1.00 91.19           N  
ATOM    423  CA  LYS A  59       8.406  -5.325  -8.571  1.00 91.19           C  
ATOM    424  C   LYS A  59       8.901  -5.371 -10.017  1.00 91.19           C  
ATOM    425  CB  LYS A  59       8.972  -6.502  -7.759  1.00 91.19           C  
ATOM    426  O   LYS A  59       9.930  -4.780 -10.330  1.00 91.19           O  
ATOM    427  CG  LYS A  59      10.510  -6.530  -7.748  1.00 91.19           C  
ATOM    428  CD  LYS A  59      11.047  -7.736  -6.971  1.00 91.19           C  
ATOM    429  CE  LYS A  59      12.581  -7.721  -6.996  1.00 91.19           C  
ATOM    430  NZ  LYS A  59      13.162  -8.858  -6.236  1.00 91.19           N  
ATOM    431  N   ALA A  60       8.209  -6.094 -10.889  1.00 90.78           N  
ATOM    432  CA  ALA A  60       8.597  -6.234 -12.282  1.00 90.78           C  
ATOM    433  C   ALA A  60       8.440  -4.913 -13.058  1.00 90.78           C  
ATOM    434  CB  ALA A  60       7.801  -7.397 -12.876  1.00 90.78           C  
ATOM    435  O   ALA A  60       9.306  -4.604 -13.874  1.00 90.78           O  
ATOM    436  N   ILE A  61       7.398  -4.130 -12.749  1.00 90.98           N  
ATOM    437  CA  ILE A  61       7.117  -2.825 -13.371  1.00 90.98           C  
ATOM    438  C   ILE A  61       7.931  -1.696 -12.718  1.00 90.98           C  
ATOM    439  CB  ILE A  61       5.597  -2.520 -13.320  1.00 90.98           C  
ATOM    440  O   ILE A  61       8.561  -0.905 -13.412  1.00 90.98           O  
ATOM    441  CG1 ILE A  61       4.763  -3.596 -14.055  1.00 90.98           C  
ATOM    442  CG2 ILE A  61       5.313  -1.148 -13.963  1.00 90.98           C  
ATOM    443  CD1 ILE A  61       3.257  -3.539 -13.768  1.00 90.98           C  
ATOM    444  N   SER A  62       7.922  -1.599 -11.385  1.00 89.16           N  
ATOM    445  CA  SER A  62       8.538  -0.479 -10.654  1.00 89.16           C  
ATOM    446  C   SER A  62      10.014  -0.687 -10.319  1.00 89.16           C  
ATOM    447  CB  SER A  62       7.766  -0.224  -9.357  1.00 89.16           C  
ATOM    448  O   SER A  62      10.725   0.269 -10.026  1.00 89.16           O  
ATOM    449  OG  SER A  62       7.943  -1.309  -8.464  1.00 89.16           O  
ATOM    450  N   GLY A  63      10.484  -1.936 -10.286  1.00 86.36           N  
ATOM    451  CA  GLY A  63      11.782  -2.299  -9.710  1.00 86.36           C  
ATOM    452  C   GLY A  63      11.811  -2.300  -8.175  1.00 86.36           C  
ATOM    453  O   GLY A  63      12.788  -2.765  -7.587  1.00 86.36           O  
ATOM    454  N   VAL A  64      10.747  -1.844  -7.508  1.00 85.73           N  
ATOM    455  CA  VAL A  64      10.682  -1.687  -6.049  1.00 85.73           C  
ATOM    456  C   VAL A  64      10.046  -2.917  -5.406  1.00 85.73           C  
ATOM    457  CB  VAL A  64       9.929  -0.399  -5.661  1.00 85.73           C  
ATOM    458  O   VAL A  64       9.011  -3.419  -5.843  1.00 85.73           O  
ATOM    459  CG1 VAL A  64       9.873  -0.193  -4.140  1.00 85.73           C  
ATOM    460  CG2 VAL A  64      10.583   0.843  -6.276  1.00 85.73           C  
ATOM    461  N   HIS A  65      10.648  -3.405  -4.320  1.00 83.88           N  
ATOM    462  CA  HIS A  65      10.051  -4.472  -3.524  1.00 83.88           C  
ATOM    463  C   HIS A  65       9.026  -3.899  -2.536  1.00 83.88           C  
ATOM    464  CB  HIS A  65      11.145  -5.298  -2.839  1.00 83.88           C  
ATOM    465  O   HIS A  65       9.357  -3.061  -1.693  1.00 83.88           O  
ATOM    466  CG  HIS A  65      10.677  -6.674  -2.443  1.00 83.88           C  
ATOM    467  CD2 HIS A  65      10.843  -7.278  -1.226  1.00 83.88           C  
ATOM    468  ND1 HIS A  65      10.050  -7.587  -3.266  1.00 83.88           N  
ATOM    469  CE1 HIS A  65       9.848  -8.714  -2.564  1.00 83.88           C  
ATOM    470  NE2 HIS A  65      10.331  -8.575  -1.328  1.00 83.88           N  
ATOM    471  N   THR A  66       7.776  -4.351  -2.639  1.00 79.98           N  
ATOM    472  CA  THR A  66       6.676  -3.874  -1.786  1.00 79.98           C  
ATOM    473  C   THR A  66       6.706  -4.477  -0.383  1.00 79.98           C  
ATOM    474  CB  THR A  66       5.316  -4.155  -2.440  1.00 79.98           C  
ATOM    475  O   THR A  66       6.261  -3.832   0.567  1.00 79.98           O  
ATOM    476  CG2 THR A  66       5.135  -3.324  -3.707  1.00 79.98           C  
ATOM    477  OG1 THR A  66       5.182  -5.513  -2.794  1.00 79.98           O  
ATOM    478  N   VAL A  67       7.278  -5.676  -0.237  1.00 75.17           N  
ATOM    479  CA  VAL A  67       7.393  -6.394   1.035  1.00 75.17           C  
ATOM    480  C   VAL A  67       8.597  -5.861   1.810  1.00 75.17           C  
ATOM    481  CB  VAL A  67       7.499  -7.915   0.809  1.00 75.17           C  
ATOM    482  O   VAL A  67       9.745  -6.119   1.452  1.00 75.17           O  
ATOM    483  CG1 VAL A  67       7.367  -8.633   2.145  1.00 75.17           C  
ATOM    484  CG2 VAL A  67       6.391  -8.448  -0.114  1.00 75.17           C  
ATOM    485  N   ARG A  68       8.346  -5.076   2.861  1.00 73.65           N  
ATOM    486  CA  ARG A  68       9.414  -4.418   3.642  1.00 73.65           C  
ATOM    487  C   ARG A  68       9.567  -4.978   5.050  1.00 73.65           C  
ATOM    488  CB  ARG A  68       9.200  -2.896   3.679  1.00 73.65           C  
ATOM    489  O   ARG A  68      10.634  -4.841   5.643  1.00 73.65           O  
ATOM    490  CG  ARG A  68       9.313  -2.238   2.293  1.00 73.65           C  
ATOM    491  CD  ARG A  68       9.309  -0.709   2.429  1.00 73.65           C  
ATOM    492  NE  ARG A  68       9.307  -0.037   1.113  1.00 73.65           N  
ATOM    493  NH1 ARG A  68       9.621   2.123   1.844  1.00 73.65           N  
ATOM    494  NH2 ARG A  68       9.369   1.724  -0.335  1.00 73.65           N  
ATOM    495  CZ  ARG A  68       9.434   1.260   0.881  1.00 73.65           C  
ATOM    496  N   PHE A  69       8.519  -5.572   5.615  1.00 74.20           N  
ATOM    497  CA  PHE A  69       8.545  -6.013   7.006  1.00 74.20           C  
ATOM    498  C   PHE A  69       9.065  -7.445   7.126  1.00 74.20           C  
ATOM    499  CB  PHE A  69       7.162  -5.830   7.638  1.00 74.20           C  
ATOM    500  O   PHE A  69       8.665  -8.328   6.373  1.00 74.20           O  
ATOM    501  CG  PHE A  69       6.738  -4.376   7.736  1.00 74.20           C  
ATOM    502  CD1 PHE A  69       7.214  -3.573   8.790  1.00 74.20           C  
ATOM    503  CD2 PHE A  69       5.912  -3.806   6.750  1.00 74.20           C  
ATOM    504  CE1 PHE A  69       6.861  -2.213   8.861  1.00 74.20           C  
ATOM    505  CE2 PHE A  69       5.581  -2.442   6.808  1.00 74.20           C  
ATOM    506  CZ  PHE A  69       6.042  -1.645   7.869  1.00 74.20           C  
ATOM    507  N   LYS A  70       9.904  -7.696   8.139  1.00 72.74           N  
ATOM    508  CA  LYS A  70      10.474  -9.025   8.419  1.00 72.74           C  
ATOM    509  C   LYS A  70       9.398 -10.119   8.504  1.00 72.74           C  
ATOM    510  CB  LYS A  70      11.331  -8.938   9.693  1.00 72.74           C  
ATOM    511  O   LYS A  70       9.527 -11.149   7.859  1.00 72.74           O  
ATOM    512  CG  LYS A  70      12.046 -10.262   9.990  1.00 72.74           C  
ATOM    513  CD  LYS A  70      12.984 -10.141  11.198  1.00 72.74           C  
ATOM    514  CE  LYS A  70      13.533 -11.537  11.504  1.00 72.74           C  
ATOM    515  NZ  LYS A  70      14.462 -11.562  12.656  1.00 72.74           N  
ATOM    516  N   ASN A  71       8.292  -9.845   9.200  1.00 75.49           N  
ATOM    517  CA  ASN A  71       7.175 -10.788   9.341  1.00 75.49           C  
ATOM    518  C   ASN A  71       6.471 -11.107   8.009  1.00 75.49           C  
ATOM    519  CB  ASN A  71       6.138 -10.200  10.318  1.00 75.49           C  
ATOM    520  O   ASN A  71       5.901 -12.186   7.859  1.00 75.49           O  
ATOM    521  CG  ASN A  71       6.644  -9.998  11.735  1.00 75.49           C  
ATOM    522  ND2 ASN A  71       5.825  -9.451  12.602  1.00 75.49           N  
ATOM    523  OD1 ASN A  71       7.771 -10.273  12.087  1.00 75.49           O  
ATOM    524  N   GLU A  72       6.466 -10.166   7.061  1.00 76.13           N  
ATOM    525  CA  GLU A  72       5.892 -10.381   5.729  1.00 76.13           C  
ATOM    526  C   GLU A  72       6.828 -11.225   4.861  1.00 76.13           C  
ATOM    527  CB  GLU A  72       5.630  -9.042   5.035  1.00 76.13           C  
ATOM    528  O   GLU A  72       6.363 -12.122   4.159  1.00 76.13           O  
ATOM    529  CG  GLU A  72       4.589  -8.160   5.720  1.00 76.13           C  
ATOM    530  CD  GLU A  72       4.371  -6.839   4.968  1.00 76.13           C  
ATOM    531  OE1 GLU A  72       3.218  -6.352   5.034  1.00 76.13           O  
ATOM    532  OE2 GLU A  72       5.347  -6.282   4.404  1.00 76.13           O  
ATOM    533  N   LEU A  73       8.142 -10.983   4.966  1.00 77.55           N  
ATOM    534  CA  LEU A  73       9.176 -11.766   4.285  1.00 77.55           C  
ATOM    535  C   LEU A  73       9.192 -13.220   4.772  1.00 77.55           C  
ATOM    536  CB  LEU A  73      10.555 -11.111   4.499  1.00 77.55           C  
ATOM    537  O   LEU A  73       9.196 -14.135   3.959  1.00 77.55           O  
ATOM    538  CG  LEU A  73      10.744  -9.755   3.797  1.00 77.55           C  
ATOM    539  CD1 LEU A  73      12.033  -9.090   4.283  1.00 77.55           C  
ATOM    540  CD2 LEU A  73      10.831  -9.906   2.276  1.00 77.55           C  
ATOM    541  N   GLU A  74       9.136 -13.446   6.086  1.00 77.78           N  
ATOM    542  CA  GLU A  74       9.146 -14.798   6.665  1.00 77.78           C  
ATOM    543  C   GLU A  74       7.938 -15.635   6.235  1.00 77.78           C  
ATOM    544  CB  GLU A  74       9.152 -14.698   8.196  1.00 77.78           C  
ATOM    545  O   GLU A  74       8.050 -16.839   6.018  1.00 77.78           O  
ATOM    546  CG  GLU A  74      10.526 -14.290   8.747  1.00 77.78           C  
ATOM    547  CD  GLU A  74      10.524 -14.075  10.269  1.00 77.78           C  
ATOM    548  OE1 GLU A  74      11.609 -13.727  10.794  1.00 77.78           O  
ATOM    549  OE2 GLU A  74       9.450 -14.202  10.902  1.00 77.78           O  
ATOM    550  N   ARG A  75       6.770 -15.001   6.102  1.00 77.22           N  
ATOM    551  CA  ARG A  75       5.528 -15.686   5.725  1.00 77.22           C  
ATOM    552  C   ARG A  75       5.249 -15.663   4.223  1.00 77.22           C  
ATOM    553  CB  ARG A  75       4.366 -15.104   6.533  1.00 77.22           C  
ATOM    554  O   ARG A  75       4.287 -16.295   3.798  1.00 77.22           O  
ATOM    555  CG  ARG A  75       4.493 -15.371   8.035  1.00 77.22           C  
ATOM    556  CD  ARG A  75       3.260 -14.808   8.741  1.00 77.22           C  
ATOM    557  NE  ARG A  75       3.343 -15.013  10.197  1.00 77.22           N  
ATOM    558  NH1 ARG A  75       1.177 -14.457  10.701  1.00 77.22           N  
ATOM    559  NH2 ARG A  75       2.580 -15.059  12.336  1.00 77.22           N  
ATOM    560  CZ  ARG A  75       2.369 -14.843  11.068  1.00 77.22           C  
ATOM    561  N   ASN A  76       6.042 -14.937   3.431  1.00 76.81           N  
ATOM    562  CA  ASN A  76       5.801 -14.673   2.008  1.00 76.81           C  
ATOM    563  C   ASN A  76       4.370 -14.179   1.708  1.00 76.81           C  
ATOM    564  CB  ASN A  76       6.240 -15.889   1.171  1.00 76.81           C  
ATOM    565  O   ASN A  76       3.757 -14.558   0.706  1.00 76.81           O  
ATOM    566  CG  ASN A  76       7.746 -16.032   1.126  1.00 76.81           C  
ATOM    567  ND2 ASN A  76       8.268 -17.215   1.343  1.00 76.81           N  
ATOM    568  OD1 ASN A  76       8.469 -15.093   0.851  1.00 76.81           O  
ATOM    569  N   ILE A  77       3.825 -13.326   2.583  1.00 77.90           N  
ATOM    570  CA  ILE A  77       2.508 -12.702   2.405  1.00 77.90           C  
ATOM    571  C   ILE A  77       2.596 -11.191   2.608  1.00 77.90           C  
ATOM    572  CB  ILE A  77       1.407 -13.322   3.304  1.00 77.90           C  
ATOM    573  O   ILE A  77       3.231 -10.710   3.542  1.00 77.90           O  
ATOM    574  CG1 ILE A  77       1.724 -13.204   4.809  1.00 77.90           C  
ATOM    575  CG2 ILE A  77       1.138 -14.783   2.901  1.00 77.90           C  
ATOM    576  CD1 ILE A  77       0.591 -13.627   5.749  1.00 77.90           C  
ATOM    577  N   THR A  78       1.889 -10.443   1.768  1.00 75.65           N  
ATOM    578  CA  THR A  78       1.652  -9.010   1.963  1.00 75.65           C  
ATOM    579  C   THR A  78       0.618  -8.842   3.073  1.00 75.65           C  
ATOM    580  CB  THR A  78       1.161  -8.377   0.650  1.00 75.65           C  
ATOM    581  O   THR A  78      -0.509  -9.324   2.925  1.00 75.65           O  
ATOM    582  CG2 THR A  78       1.154  -6.857   0.683  1.00 75.65           C  
ATOM    583  OG1 THR A  78       1.991  -8.789  -0.407  1.00 75.65           O  
ATOM    584  N   ILE A  79       0.990  -8.212   4.193  1.00 78.41           N  
ATOM    585  CA  ILE A  79       0.078  -7.974   5.325  1.00 78.41           C  
ATOM    586  C   ILE A  79      -0.420  -6.532   5.288  1.00 78.41           C  
ATOM    587  CB  ILE A  79       0.728  -8.332   6.684  1.00 78.41           C  
ATOM    588  O   ILE A  79      -1.625  -6.274   5.349  1.00 78.41           O  
ATOM    589  CG1 ILE A  79       1.101  -9.833   6.720  1.00 78.41           C  
ATOM    590  CG2 ILE A  79      -0.229  -7.995   7.847  1.00 78.41           C  
ATOM    591  CD1 ILE A  79       1.870 -10.280   7.972  1.00 78.41           C  
ATOM    592  N   LYS A  80       0.513  -5.589   5.185  1.00 83.91           N  
ATOM    593  CA  LYS A  80       0.235  -4.162   5.051  1.00 83.91           C  
ATOM    594  C   LYS A  80       0.145  -3.786   3.579  1.00 83.91           C  
ATOM    595  CB  LYS A  80       1.327  -3.369   5.773  1.00 83.91           C  
ATOM    596  O   LYS A  80       0.681  -4.478   2.723  1.00 83.91           O  
ATOM    597  CG  LYS A  80       1.292  -3.633   7.286  1.00 83.91           C  
ATOM    598  CD  LYS A  80       2.309  -2.733   7.979  1.00 83.91           C  
ATOM    599  CE  LYS A  80       2.239  -2.869   9.497  1.00 83.91           C  
ATOM    600  NZ  LYS A  80       2.897  -1.708  10.134  1.00 83.91           N  
ATOM    601  N   LEU A  81      -0.502  -2.660   3.286  1.00 85.11           N  
ATOM    602  CA  LEU A  81      -0.499  -2.117   1.929  1.00 85.11           C  
ATOM    603  C   LEU A  81       0.941  -1.805   1.507  1.00 85.11           C  
ATOM    604  CB  LEU A  81      -1.412  -0.884   1.830  1.00 85.11           C  
ATOM    605  O   LEU A  81       1.667  -1.087   2.210  1.00 85.11           O  
ATOM    606  CG  LEU A  81      -2.902  -1.219   2.012  1.00 85.11           C  
ATOM    607  CD1 LEU A  81      -3.726   0.055   2.137  1.00 85.11           C  
ATOM    608  CD2 LEU A  81      -3.465  -2.046   0.855  1.00 85.11           C  
ATOM    609  N   GLY A  82       1.345  -2.400   0.388  1.00 85.75           N  
ATOM    610  CA  GLY A  82       2.627  -2.148  -0.249  1.00 85.75           C  
ATOM    611  C   GLY A  82       2.515  -0.991  -1.235  1.00 85.75           C  
ATOM    612  O   GLY A  82       1.481  -0.817  -1.876  1.00 85.75           O  
ATOM    613  N   TYR A  83       3.584  -0.210  -1.360  1.00 86.81           N  
ATOM    614  CA  TYR A  83       3.628   0.950  -2.246  1.00 86.81           C  
ATOM    615  C   TYR A  83       4.883   0.918  -3.100  1.00 86.81           C  
ATOM    616  CB  TYR A  83       3.564   2.248  -1.439  1.00 86.81           C  
ATOM    617  O   TYR A  83       5.960   0.572  -2.601  1.00 86.81           O  
ATOM    618  CG  TYR A  83       2.370   2.331  -0.515  1.00 86.81           C  
ATOM    619  CD1 TYR A  83       1.069   2.319  -1.046  1.00 86.81           C  
ATOM    620  CD2 TYR A  83       2.560   2.408   0.874  1.00 86.81           C  
ATOM    621  CE1 TYR A  83      -0.048   2.481  -0.208  1.00 86.81           C  
ATOM    622  CE2 TYR A  83       1.444   2.529   1.717  1.00 86.81           C  
ATOM    623  OH  TYR A  83      -0.915   2.725   2.009  1.00 86.81           O  
ATOM    624  CZ  TYR A  83       0.145   2.583   1.180  1.00 86.81           C  
ATOM    625  N   ALA A  84       4.725   1.281  -4.366  1.00 89.66           N  
ATOM    626  CA  ALA A  84       5.823   1.433  -5.304  1.00 89.66           C  
ATOM    627  C   ALA A  84       5.442   2.418  -6.406  1.00 89.66           C  
ATOM    628  CB  ALA A  84       6.123   0.069  -5.921  1.00 89.66           C  
ATOM    629  O   ALA A  84       4.380   2.271  -7.007  1.00 89.66           O  
ATOM    630  N   ASN A  85       6.310   3.364  -6.727  1.00 90.99           N  
ATOM    631  CA  ASN A  85       6.123   4.257  -7.859  1.00 90.99           C  
ATOM    632  C   ASN A  85       6.914   3.757  -9.071  1.00 90.99           C  
ATOM    633  CB  ASN A  85       6.470   5.696  -7.469  1.00 90.99           C  
ATOM    634  O   ASN A  85       7.988   3.170  -8.946  1.00 90.99           O  
ATOM    635  CG  ASN A  85       5.633   6.259  -6.336  1.00 90.99           C  
ATOM    636  ND2 ASN A  85       6.111   7.289  -5.679  1.00 90.99           N  
ATOM    637  OD1 ASN A  85       4.524   5.829  -6.051  1.00 90.99           O  
ATOM    638  N   ALA A  86       6.365   3.981 -10.259  1.00 90.45           N  
ATOM    639  CA  ALA A  86       7.002   3.649 -11.522  1.00 90.45           C  
ATOM    640  C   ALA A  86       6.812   4.787 -12.524  1.00 90.45           C  
ATOM    641  CB  ALA A  86       6.423   2.335 -12.057  1.00 90.45           C  
ATOM    642  O   ALA A  86       5.718   5.346 -12.658  1.00 90.45           O  
ATOM    643  N   LYS A  87       7.870   5.090 -13.267  1.00 90.28           N  
ATOM    644  CA  LYS A  87       7.836   5.981 -14.423  1.00 90.28           C  
ATOM    645  C   LYS A  87       7.642   5.145 -15.687  1.00 90.28           C  
ATOM    646  CB  LYS A  87       9.125   6.809 -14.454  1.00 90.28           C  
ATOM    647  O   LYS A  87       8.332   4.147 -15.888  1.00 90.28           O  
ATOM    648  CG  LYS A  87       9.138   7.944 -13.414  1.00 90.28           C  
ATOM    649  CD  LYS A  87      10.394   8.806 -13.614  1.00 90.28           C  
ATOM    650  CE  LYS A  87      10.459   9.993 -12.652  1.00 90.28           C  
ATOM    651  NZ  LYS A  87      11.571  10.916 -13.004  1.00 90.28           N  
ATOM    652  N   ILE A  88       6.678   5.534 -16.514  1.00 90.43           N  
ATOM    653  CA  ILE A  88       6.375   4.920 -17.807  1.00 90.43           C  
ATOM    654  C   ILE A  88       6.852   5.864 -18.899  1.00 90.43           C  
ATOM    655  CB  ILE A  88       4.878   4.587 -17.982  1.00 90.43           C  
ATOM    656  O   ILE A  88       6.406   7.013 -18.987  1.00 90.43           O  
ATOM    657  CG1 ILE A  88       4.364   3.683 -16.839  1.00 90.43           C  
ATOM    658  CG2 ILE A  88       4.676   3.910 -19.355  1.00 90.43           C  
ATOM    659  CD1 ILE A  88       2.855   3.408 -16.891  1.00 90.43           C  
ATOM    660  N   TYR A  89       7.719   5.336 -19.747  1.00 89.02           N  
ATOM    661  CA  TYR A  89       8.335   6.045 -20.846  1.00 89.02           C  
ATOM    662  C   TYR A  89       7.795   5.544 -22.175  1.00 89.02           C  
ATOM    663  CB  TYR A  89       9.851   5.884 -20.781  1.00 89.02           C  
ATOM    664  O   TYR A  89       7.441   4.370 -22.309  1.00 89.02           O  
ATOM    665  CG  TYR A  89      10.462   6.369 -19.484  1.00 89.02           C  
ATOM    666  CD1 TYR A  89      11.015   7.661 -19.415  1.00 89.02           C  
ATOM    667  CD2 TYR A  89      10.484   5.531 -18.350  1.00 89.02           C  
ATOM    668  CE1 TYR A  89      11.612   8.110 -18.226  1.00 89.02           C  
ATOM    669  CE2 TYR A  89      11.058   5.991 -17.152  1.00 89.02           C  
ATOM    670  OH  TYR A  89      12.268   7.699 -15.971  1.00 89.02           O  
ATOM    671  CZ  TYR A  89      11.646   7.273 -17.096  1.00 89.02           C  
ATOM    672  N   GLN A  90       7.764   6.440 -23.151  1.00 87.38           N  
ATOM    673  CA  GLN A  90       7.467   6.130 -24.539  1.00 87.38           C  
ATOM    674  C   GLN A  90       8.608   6.644 -25.408  1.00 87.38           C  
ATOM    675  CB  GLN A  90       6.121   6.746 -24.921  1.00 87.38           C  
ATOM    676  O   GLN A  90       9.109   7.749 -25.199  1.00 87.38           O  
ATOM    677  CG  GLN A  90       5.665   6.366 -26.332  1.00 87.38           C  
ATOM    678  CD  GLN A  90       4.297   6.932 -26.695  1.00 87.38           C  
ATOM    679  NE2 GLN A  90       3.914   6.832 -27.946  1.00 87.38           N  
ATOM    680  OE1 GLN A  90       3.520   7.423 -25.888  1.00 87.38           O  
ATOM    681  N   LEU A  91       9.025   5.834 -26.371  1.00 85.80           N  
ATOM    682  CA  LEU A  91       9.978   6.256 -27.383  1.00 85.80           C  
ATOM    683  C   LEU A  91       9.282   7.167 -28.406  1.00 85.80           C  
ATOM    684  CB  LEU A  91      10.585   4.997 -28.019  1.00 85.80           C  
ATOM    685  O   LEU A  91       8.217   6.818 -28.918  1.00 85.80           O  
ATOM    686  CG  LEU A  91      11.836   5.283 -28.860  1.00 85.80           C  
ATOM    687  CD1 LEU A  91      13.036   5.693 -28.011  1.00 85.80           C  
ATOM    688  CD2 LEU A  91      12.221   4.026 -29.623  1.00 85.80           C  
ATOM    689  N   ASP A  92       9.887   8.313 -28.720  1.00 79.04           N  
ATOM    690  CA  ASP A  92       9.345   9.261 -29.710  1.00 79.04           C  
ATOM    691  C   ASP A  92       9.450   8.773 -31.163  1.00 79.04           C  
ATOM    692  CB  ASP A  92      10.095  10.589 -29.618  1.00 79.04           C  
ATOM    693  O   ASP A  92       8.856   9.367 -32.062  1.00 79.04           O  
ATOM    694  CG  ASP A  92       9.805  11.387 -28.359  1.00 79.04           C  
ATOM    695  OD1 ASP A  92       8.633  11.512 -27.940  1.00 79.04           O  
ATOM    696  OD2 ASP A  92      10.765  12.023 -27.891  1.00 79.04           O  
ATOM    697  N   ASP A  93      10.230   7.721 -31.413  1.00 77.87           N  
ATOM    698  CA  ASP A  93      10.489   7.225 -32.759  1.00 77.87           C  
ATOM    699  C   ASP A  93       9.292   6.407 -33.285  1.00 77.87           C  
ATOM    700  CB  ASP A  93      11.794   6.415 -32.774  1.00 77.87           C  
ATOM    701  O   ASP A  93       9.000   5.333 -32.744  1.00 77.87           O  
ATOM    702  CG  ASP A  93      12.284   6.084 -34.190  1.00 77.87           C  
ATOM    703  OD1 ASP A  93      11.595   6.431 -35.176  1.00 77.87           O  
ATOM    704  OD2 ASP A  93      13.321   5.390 -34.305  1.00 77.87           O  
ATOM    705  N   PRO A  94       8.608   6.852 -34.360  1.00 74.45           N  
ATOM    706  CA  PRO A  94       7.530   6.084 -34.978  1.00 74.45           C  
ATOM    707  C   PRO A  94       8.011   4.773 -35.617  1.00 74.45           C  
ATOM    708  CB  PRO A  94       6.915   7.027 -36.019  1.00 74.45           C  
ATOM    709  O   PRO A  94       7.172   3.944 -35.971  1.00 74.45           O  
ATOM    710  CG  PRO A  94       8.080   7.934 -36.409  1.00 74.45           C  
ATOM    711  CD  PRO A  94       8.832   8.091 -35.093  1.00 74.45           C  
ATOM    712  N   SER A  95       9.325   4.572 -35.787  1.00 73.28           N  
ATOM    713  CA  SER A  95       9.889   3.339 -36.352  1.00 73.28           C  
ATOM    714  C   SER A  95       9.799   2.132 -35.409  1.00 73.28           C  
ATOM    715  CB  SER A  95      11.345   3.570 -36.781  1.00 73.28           C  
ATOM    716  O   SER A  95       9.811   0.989 -35.870  1.00 73.28           O  
ATOM    717  OG  SER A  95      12.259   3.390 -35.716  1.00 73.28           O  
ATOM    718  N   CYS A  96       9.696   2.365 -34.097  1.00 72.49           N  
ATOM    719  CA  CYS A  96       9.730   1.297 -33.107  1.00 72.49           C  
ATOM    720  C   CYS A  96       8.392   0.537 -33.059  1.00 72.49           C  
ATOM    721  CB  CYS A  96      10.131   1.895 -31.760  1.00 72.49           C  
ATOM    722  O   CYS A  96       7.333   1.152 -32.869  1.00 72.49           O  
ATOM    723  SG  CYS A  96      10.312   0.605 -30.495  1.00 72.49           S  
ATOM    724  N   PRO A  97       8.403  -0.800 -33.220  1.00 78.47           N  
ATOM    725  CA  PRO A  97       7.181  -1.584 -33.172  1.00 78.47           C  
ATOM    726  C   PRO A  97       6.548  -1.533 -31.776  1.00 78.47           C  
ATOM    727  CB  PRO A  97       7.579  -3.001 -33.597  1.00 78.47           C  
ATOM    728  O   PRO A  97       7.215  -1.563 -30.744  1.00 78.47           O  
ATOM    729  CG  PRO A  97       9.051  -3.093 -33.196  1.00 78.47           C  
ATOM    730  CD  PRO A  97       9.559  -1.669 -33.410  1.00 78.47           C  
ATOM    731  N   ARG A  98       5.214  -1.508 -31.740  1.00 79.21           N  
ATOM    732  CA  ARG A  98       4.463  -1.793 -30.509  1.00 79.21           C  
ATOM    733  C   ARG A  98       4.630  -3.284 -30.191  1.00 79.21           C  
ATOM    734  CB  ARG A  98       2.984  -1.432 -30.693  1.00 79.21           C  
ATOM    735  O   ARG A  98       4.447  -4.080 -31.115  1.00 79.21           O  
ATOM    736  CG  ARG A  98       2.777   0.085 -30.819  1.00 79.21           C  
ATOM    737  CD  ARG A  98       1.384   0.420 -31.360  1.00 79.21           C  
ATOM    738  NE  ARG A  98       0.300  -0.081 -30.489  1.00 79.21           N  
ATOM    739  NH1 ARG A  98      -1.443   0.299 -31.932  1.00 79.21           N  
ATOM    740  NH2 ARG A  98      -1.827  -0.678 -29.973  1.00 79.21           N  
ATOM    741  CZ  ARG A  98      -0.975  -0.168 -30.809  1.00 79.21           C  
ATOM    742  N   PRO A  99       4.915  -3.689 -28.941  1.00 77.97           N  
ATOM    743  CA  PRO A  99       4.860  -2.918 -27.688  1.00 77.97           C  
ATOM    744  C   PRO A  99       6.208  -2.360 -27.178  1.00 77.97           C  
ATOM    745  CB  PRO A  99       4.294  -3.926 -26.686  1.00 77.97           C  
ATOM    746  O   PRO A  99       6.197  -1.614 -26.200  1.00 77.97           O  
ATOM    747  CG  PRO A  99       4.980  -5.223 -27.121  1.00 77.97           C  
ATOM    748  CD  PRO A  99       5.021  -5.108 -28.640  1.00 77.97           C  
ATOM    749  N   GLU A 100       7.335  -2.681 -27.825  1.00 80.27           N  
ATOM    750  CA  GLU A 100       8.707  -2.383 -27.350  1.00 80.27           C  
ATOM    751  C   GLU A 100       9.000  -0.880 -27.182  1.00 80.27           C  
ATOM    752  CB  GLU A 100       9.738  -2.989 -28.320  1.00 80.27           C  
ATOM    753  O   GLU A 100       9.932  -0.480 -26.484  1.00 80.27           O  
ATOM    754  CG  GLU A 100       9.688  -4.525 -28.393  1.00 80.27           C  
ATOM    755  CD  GLU A 100      10.781  -5.129 -29.295  1.00 80.27           C  
ATOM    756  OE1 GLU A 100      10.891  -6.377 -29.308  1.00 80.27           O  
ATOM    757  OE2 GLU A 100      11.472  -4.362 -30.006  1.00 80.27           O  
ATOM    758  N   CYS A 101       8.170  -0.020 -27.776  1.00 83.00           N  
ATOM    759  CA  CYS A 101       8.249   1.428 -27.610  1.00 83.00           C  
ATOM    760  C   CYS A 101       7.894   1.926 -26.197  1.00 83.00           C  
ATOM    761  CB  CYS A 101       7.389   2.092 -28.694  1.00 83.00           C  
ATOM    762  O   CYS A 101       8.143   3.097 -25.899  1.00 83.00           O  
ATOM    763  SG  CYS A 101       5.624   1.675 -28.531  1.00 83.00           S  
ATOM    764  N   TYR A 102       7.332   1.078 -25.328  1.00 85.98           N  
ATOM    765  CA  TYR A 102       7.049   1.408 -23.932  1.00 85.98           C  
ATOM    766  C   TYR A 102       8.027   0.729 -22.983  1.00 85.98           C  
ATOM    767  CB  TYR A 102       5.611   1.040 -23.554  1.00 85.98           C  
ATOM    768  O   TYR A 102       8.249  -0.477 -23.048  1.00 85.98           O  
ATOM    769  CG  TYR A 102       4.575   1.930 -24.202  1.00 85.98           C  
ATOM    770  CD1 TYR A 102       4.302   3.203 -23.663  1.00 85.98           C  
ATOM    771  CD2 TYR A 102       3.925   1.505 -25.372  1.00 85.98           C  
ATOM    772  CE1 TYR A 102       3.371   4.050 -24.294  1.00 85.98           C  
ATOM    773  CE2 TYR A 102       2.983   2.342 -25.998  1.00 85.98           C  
ATOM    774  OH  TYR A 102       1.823   4.441 -26.086  1.00 85.98           O  
ATOM    775  CZ  TYR A 102       2.707   3.616 -25.461  1.00 85.98           C  
ATOM    776  N   ARG A 103       8.535   1.488 -22.011  1.00 85.26           N  
ATOM    777  CA  ARG A 103       9.403   0.958 -20.955  1.00 85.26           C  
ATOM    778  C   ARG A 103       8.984   1.499 -19.594  1.00 85.26           C  
ATOM    779  CB  ARG A 103      10.865   1.254 -21.334  1.00 85.26           C  
ATOM    780  O   ARG A 103       8.590   2.658 -19.477  1.00 85.26           O  
ATOM    781  CG  ARG A 103      11.869   0.489 -20.462  1.00 85.26           C  
ATOM    782  CD  ARG A 103      13.311   0.681 -20.954  1.00 85.26           C  
ATOM    783  NE  ARG A 103      13.724  -0.308 -21.974  1.00 85.26           N  
ATOM    784  NH1 ARG A 103      15.890   0.414 -22.123  1.00 85.26           N  
ATOM    785  NH2 ARG A 103      15.272  -1.406 -23.255  1.00 85.26           N  
ATOM    786  CZ  ARG A 103      14.955  -0.432 -22.451  1.00 85.26           C  
ATOM    787  N   SER A 104       9.065   0.668 -18.559  1.00 85.39           N  
ATOM    788  CA  SER A 104       8.855   1.085 -17.170  1.00 85.39           C  
ATOM    789  C   SER A 104      10.153   1.031 -16.383  1.00 85.39           C  
ATOM    790  CB  SER A 104       7.797   0.234 -16.472  1.00 85.39           C  
ATOM    791  O   SER A 104      10.846   0.012 -16.408  1.00 85.39           O  
ATOM    792  OG  SER A 104       8.146  -1.137 -16.485  1.00 85.39           O  
ATOM    793  N   CYS A 105      10.439   2.094 -15.639  1.00 83.15           N  
ATOM    794  CA  CYS A 105      11.585   2.162 -14.740  1.00 83.15           C  
ATOM    795  C   CYS A 105      11.167   2.727 -13.375  1.00 83.15           C  
ATOM    796  CB  CYS A 105      12.715   2.973 -15.396  1.00 83.15           C  
ATOM    797  O   CYS A 105      10.065   3.257 -13.206  1.00 83.15           O  
ATOM    798  SG  CYS A 105      13.185   2.262 -17.007  1.00 83.15           S  
ATOM    799  N   GLY A 106      12.054   2.603 -12.387  1.00 81.25           N  
ATOM    800  CA  GLY A 106      11.844   3.182 -11.061  1.00 81.25           C  
ATOM    801  C   GLY A 106      11.784   4.713 -11.080  1.00 81.25           C  
ATOM    802  O   GLY A 106      12.202   5.368 -12.036  1.00 81.25           O  
ATOM    803  N   SER A 107      11.285   5.291  -9.990  1.00 74.02           N  
ATOM    804  CA  SER A 107      11.071   6.737  -9.827  1.00 74.02           C  
ATOM    805  C   SER A 107      12.344   7.595  -9.866  1.00 74.02           C  
ATOM    806  CB  SER A 107      10.347   6.967  -8.499  1.00 74.02           C  
ATOM    807  O   SER A 107      12.255   8.791 -10.141  1.00 74.02           O  
ATOM    808  OG  SER A 107      11.110   6.405  -7.449  1.00 74.02           O  
ATOM    809  N   SER A 108      13.514   6.997  -9.623  1.00 73.23           N  
ATOM    810  CA  SER A 108      14.818   7.674  -9.583  1.00 73.23           C  
ATOM    811  C   SER A 108      15.462   7.894 -10.956  1.00 73.23           C  
ATOM    812  CB  SER A 108      15.774   6.866  -8.699  1.00 73.23           C  
ATOM    813  O   SER A 108      16.524   8.504 -11.041  1.00 73.23           O  
ATOM    814  OG  SER A 108      16.005   5.578  -9.250  1.00 73.23           O  
ATOM    815  N   MET A 109      14.892   7.339 -12.029  1.00 77.55           N  
ATOM    816  CA  MET A 109      15.452   7.482 -13.373  1.00 77.55           C  
ATOM    817  C   MET A 109      15.149   8.889 -13.936  1.00 77.55           C  
ATOM    818  CB  MET A 109      14.951   6.315 -14.242  1.00 77.55           C  
ATOM    819  O   MET A 109      14.086   9.449 -13.620  1.00 77.55           O  
ATOM    820  CG  MET A 109      15.797   6.111 -15.502  1.00 77.55           C  
ATOM    821  SD  MET A 109      15.461   4.594 -16.410  1.00 77.55           S  
ATOM    822  CE  MET A 109      16.785   4.667 -17.643  1.00 77.55           C  
ATOM    823  N   PRO A 110      16.058   9.491 -14.736  1.00 77.96           N  
ATOM    824  CA  PRO A 110      15.821  10.789 -15.371  1.00 77.96           C  
ATOM    825  C   PRO A 110      14.568  10.792 -16.256  1.00 77.96           C  
ATOM    826  CB  PRO A 110      17.088  11.105 -16.180  1.00 77.96           C  
ATOM    827  O   PRO A 110      14.060   9.741 -16.655  1.00 77.96           O  
ATOM    828  CG  PRO A 110      17.708   9.734 -16.425  1.00 77.96           C  
ATOM    829  CD  PRO A 110      17.390   9.028 -15.113  1.00 77.96           C  
ATOM    830  N   ASP A 111      14.061  11.990 -16.545  1.00 77.28           N  
ATOM    831  CA  ASP A 111      12.831  12.177 -17.329  1.00 77.28           C  
ATOM    832  C   ASP A 111      13.009  11.821 -18.814  1.00 77.28           C  
ATOM    833  CB  ASP A 111      12.337  13.620 -17.161  1.00 77.28           C  
ATOM    834  O   ASP A 111      12.059  11.380 -19.461  1.00 77.28           O  
ATOM    835  CG  ASP A 111      11.984  13.956 -15.710  1.00 77.28           C  
ATOM    836  OD1 ASP A 111      11.618  13.037 -14.929  1.00 77.28           O  
ATOM    837  OD2 ASP A 111      12.089  15.147 -15.340  1.00 77.28           O  
ATOM    838  N   GLU A 112      14.238  11.935 -19.321  1.00 81.22           N  
ATOM    839  CA  GLU A 112      14.635  11.457 -20.642  1.00 81.22           C  
ATOM    840  C   GLU A 112      15.904  10.603 -20.549  1.00 81.22           C  
ATOM    841  CB  GLU A 112      14.844  12.616 -21.629  1.00 81.22           C  
ATOM    842  O   GLU A 112      16.837  10.930 -19.810  1.00 81.22           O  
ATOM    843  CG  GLU A 112      13.583  13.466 -21.873  1.00 81.22           C  
ATOM    844  CD  GLU A 112      13.724  14.418 -23.079  1.00 81.22           C  
ATOM    845  OE1 GLU A 112      12.681  14.909 -23.579  1.00 81.22           O  
ATOM    846  OE2 GLU A 112      14.864  14.609 -23.567  1.00 81.22           O  
ATOM    847  N   PHE A 113      15.957   9.510 -21.311  1.00 82.70           N  
ATOM    848  CA  PHE A 113      17.164   8.691 -21.450  1.00 82.70           C  
ATOM    849  C   PHE A 113      17.277   8.102 -22.865  1.00 82.70           C  
ATOM    850  CB  PHE A 113      17.205   7.615 -20.353  1.00 82.70           C  
ATOM    851  O   PHE A 113      16.254   7.905 -23.526  1.00 82.70           O  
ATOM    852  CG  PHE A 113      16.107   6.575 -20.408  1.00 82.70           C  
ATOM    853  CD1 PHE A 113      14.908   6.782 -19.706  1.00 82.70           C  
ATOM    854  CD2 PHE A 113      16.312   5.365 -21.095  1.00 82.70           C  
ATOM    855  CE1 PHE A 113      13.929   5.777 -19.691  1.00 82.70           C  
ATOM    856  CE2 PHE A 113      15.316   4.374 -21.103  1.00 82.70           C  
ATOM    857  CZ  PHE A 113      14.118   4.582 -20.401  1.00 82.70           C  
ATOM    858  N   PRO A 114      18.499   7.845 -23.366  1.00 80.42           N  
ATOM    859  CA  PRO A 114      18.697   7.318 -24.714  1.00 80.42           C  
ATOM    860  C   PRO A 114      18.131   5.900 -24.859  1.00 80.42           C  
ATOM    861  CB  PRO A 114      20.209   7.364 -24.952  1.00 80.42           C  
ATOM    862  O   PRO A 114      18.085   5.135 -23.897  1.00 80.42           O  
ATOM    863  CG  PRO A 114      20.793   7.248 -23.545  1.00 80.42           C  
ATOM    864  CD  PRO A 114      19.783   8.013 -22.695  1.00 80.42           C  
ATOM    865  N   THR A 115      17.695   5.546 -26.069  1.00 77.48           N  
ATOM    866  CA  THR A 115      17.228   4.185 -26.365  1.00 77.48           C  
ATOM    867  C   THR A 115      18.367   3.164 -26.372  1.00 77.48           C  
ATOM    868  CB  THR A 115      16.423   4.135 -27.672  1.00 77.48           C  
ATOM    869  O   THR A 115      19.426   3.411 -26.945  1.00 77.48           O  
ATOM    870  CG2 THR A 115      17.234   4.484 -28.920  1.00 77.48           C  
ATOM    871  OG1 THR A 115      15.882   2.846 -27.867  1.00 77.48           O  
ATOM    872  N   ASP A 116      18.120   1.988 -25.787  1.00 76.55           N  
ATOM    873  CA  ASP A 116      19.017   0.826 -25.884  1.00 76.55           C  
ATOM    874  C   ASP A 116      18.634  -0.108 -27.047  1.00 76.55           C  
ATOM    875  CB  ASP A 116      19.004   0.019 -24.577  1.00 76.55           C  
ATOM    876  O   ASP A 116      19.293  -1.125 -27.270  1.00 76.55           O  
ATOM    877  CG  ASP A 116      19.341   0.820 -23.323  1.00 76.55           C  
ATOM    878  OD1 ASP A 116      20.312   1.601 -23.339  1.00 76.55           O  
ATOM    879  OD2 ASP A 116      18.593   0.598 -22.339  1.00 76.55           O  
ATOM    880  N   ILE A 117      17.532   0.176 -27.755  1.00 72.39           N  
ATOM    881  CA  ILE A 117      16.990  -0.722 -28.778  1.00 72.39           C  
ATOM    882  C   ILE A 117      17.774  -0.525 -30.083  1.00 72.39           C  
ATOM    883  CB  ILE A 117      15.468  -0.545 -28.978  1.00 72.39           C  
ATOM    884  O   ILE A 117      17.714   0.563 -30.676  1.00 72.39           O  
ATOM    885  CG1 ILE A 117      14.709  -0.767 -27.649  1.00 72.39           C  
ATOM    886  CG2 ILE A 117      14.961  -1.518 -30.063  1.00 72.39           C  
ATOM    887  CD1 ILE A 117      13.214  -0.437 -27.729  1.00 72.39           C  
ATOM    888  N   PRO A 118      18.489  -1.558 -30.569  1.00 69.26           N  
ATOM    889  CA  PRO A 118      19.280  -1.449 -31.784  1.00 69.26           C  
ATOM    890  C   PRO A 118      18.383  -1.116 -32.982  1.00 69.26           C  
ATOM    891  CB  PRO A 118      19.999  -2.795 -31.933  1.00 69.26           C  
ATOM    892  O   PRO A 118      17.382  -1.780 -33.230  1.00 69.26           O  
ATOM    893  CG  PRO A 118      19.105  -3.775 -31.173  1.00 69.26           C  
ATOM    894  CD  PRO A 118      18.534  -2.919 -30.048  1.00 69.26           C  
ATOM    895  N   GLY A 119      18.753  -0.079 -33.737  1.00 71.60           N  
ATOM    896  CA  GLY A 119      18.032   0.360 -34.938  1.00 71.60           C  
ATOM    897  C   GLY A 119      17.039   1.505 -34.722  1.00 71.60           C  
ATOM    898  O   GLY A 119      16.622   2.114 -35.704  1.00 71.60           O  
ATOM    899  N   THR A 120      16.725   1.860 -33.475  1.00 71.18           N  
ATOM    900  CA  THR A 120      15.872   3.021 -33.171  1.00 71.18           C  
ATOM    901  C   THR A 120      16.709   4.269 -32.907  1.00 71.18           C  
ATOM    902  CB  THR A 120      14.900   2.748 -32.019  1.00 71.18           C  
ATOM    903  O   THR A 120      17.799   4.192 -32.333  1.00 71.18           O  
ATOM    904  CG2 THR A 120      13.960   1.583 -32.323  1.00 71.18           C  
ATOM    905  OG1 THR A 120      15.564   2.473 -30.802  1.00 71.18           O  
ATOM    906  N   LYS A 121      16.222   5.436 -33.340  1.00 71.03           N  
ATOM    907  CA  LYS A 121      16.858   6.730 -33.054  1.00 71.03           C  
ATOM    908  C   LYS A 121      15.895   7.567 -32.228  1.00 71.03           C  
ATOM    909  CB  LYS A 121      17.244   7.457 -34.352  1.00 71.03           C  
ATOM    910  O   LYS A 121      14.874   8.009 -32.735  1.00 71.03           O  
ATOM    911  CG  LYS A 121      18.394   6.778 -35.108  1.00 71.03           C  
ATOM    912  CD  LYS A 121      18.759   7.603 -36.349  1.00 71.03           C  
ATOM    913  CE  LYS A 121      19.878   6.914 -37.133  1.00 71.03           C  
ATOM    914  NZ  LYS A 121      20.217   7.674 -38.361  1.00 71.03           N  
ATOM    915  N   GLY A 122      16.230   7.821 -30.968  1.00 77.81           N  
ATOM    916  CA  GLY A 122      15.422   8.680 -30.110  1.00 77.81           C  
ATOM    917  C   GLY A 122      15.739   8.516 -28.632  1.00 77.81           C  
ATOM    918  O   GLY A 122      16.514   7.642 -28.235  1.00 77.81           O  
ATOM    919  N   ASN A 123      15.100   9.362 -27.832  1.00 83.25           N  
ATOM    920  CA  ASN A 123      15.110   9.258 -26.383  1.00 83.25           C  
ATOM    921  C   ASN A 123      13.761   8.709 -25.919  1.00 83.25           C  
ATOM    922  CB  ASN A 123      15.433  10.625 -25.757  1.00 83.25           C  
ATOM    923  O   ASN A 123      12.712   9.003 -26.496  1.00 83.25           O  
ATOM    924  CG  ASN A 123      16.830  11.133 -26.072  1.00 83.25           C  
ATOM    925  ND2 ASN A 123      17.092  12.384 -25.773  1.00 83.25           N  
ATOM    926  OD1 ASN A 123      17.701  10.434 -26.568  1.00 83.25           O  
ATOM    927  N   PHE A 124      13.790   7.910 -24.864  1.00 83.64           N  
ATOM    928  CA  PHE A 124      12.604   7.577 -24.099  1.00 83.64           C  
ATOM    929  C   PHE A 124      12.163   8.819 -23.330  1.00 83.64           C  
ATOM    930  CB  PHE A 124      12.954   6.426 -23.153  1.00 83.64           C  
ATOM    931  O   PHE A 124      12.922   9.320 -22.502  1.00 83.64           O  
ATOM    932  CG  PHE A 124      12.958   5.072 -23.824  1.00 83.64           C  
ATOM    933  CD1 PHE A 124      11.738   4.461 -24.168  1.00 83.64           C  
ATOM    934  CD2 PHE A 124      14.173   4.416 -24.098  1.00 83.64           C  
ATOM    935  CE1 PHE A 124      11.730   3.196 -24.779  1.00 83.64           C  
ATOM    936  CE2 PHE A 124      14.159   3.137 -24.685  1.00 83.64           C  
ATOM    937  CZ  PHE A 124      12.941   2.535 -25.037  1.00 83.64           C  
ATOM    938  N   ARG A 125      10.944   9.298 -23.586  1.00 85.99           N  
ATOM    939  CA  ARG A 125      10.337  10.420 -22.864  1.00 85.99           C  
ATOM    940  C   ARG A 125       9.352   9.937 -21.821  1.00 85.99           C  
ATOM    941  CB  ARG A 125       9.639  11.374 -23.834  1.00 85.99           C  
ATOM    942  O   ARG A 125       8.578   9.008 -22.061  1.00 85.99           O  
ATOM    943  CG  ARG A 125      10.650  12.199 -24.630  1.00 85.99           C  
ATOM    944  CD  ARG A 125       9.904  13.351 -25.296  1.00 85.99           C  
ATOM    945  NE  ARG A 125      10.836  14.275 -25.959  1.00 85.99           N  
ATOM    946  NH1 ARG A 125       9.599  14.578 -27.868  1.00 85.99           N  
ATOM    947  NH2 ARG A 125      11.593  15.565 -27.665  1.00 85.99           N  
ATOM    948  CZ  ARG A 125      10.671  14.796 -27.158  1.00 85.99           C  
ATOM    949  N   LEU A 126       9.360  10.583 -20.661  1.00 87.00           N  
ATOM    950  CA  LEU A 126       8.414  10.309 -19.590  1.00 87.00           C  
ATOM    951  C   LEU A 126       6.989  10.690 -20.010  1.00 87.00           C  
ATOM    952  CB  LEU A 126       8.875  11.076 -18.342  1.00 87.00           C  
ATOM    953  O   LEU A 126       6.685  11.858 -20.234  1.00 87.00           O  
ATOM    954  CG  LEU A 126       8.002  10.852 -17.100  1.00 87.00           C  
ATOM    955  CD1 LEU A 126       7.976   9.381 -16.695  1.00 87.00           C  
ATOM    956  CD2 LEU A 126       8.577  11.666 -15.942  1.00 87.00           C  
ATOM    957  N   VAL A 127       6.096   9.703 -20.065  1.00 87.01           N  
ATOM    958  CA  VAL A 127       4.677   9.927 -20.387  1.00 87.01           C  
ATOM    959  C   VAL A 127       3.836   9.953 -19.122  1.00 87.01           C  
ATOM    960  CB  VAL A 127       4.164   8.873 -21.384  1.00 87.01           C  
ATOM    961  O   VAL A 127       2.924  10.770 -18.997  1.00 87.01           O  
ATOM    962  CG1 VAL A 127       2.699   9.087 -21.794  1.00 87.01           C  
ATOM    963  CG2 VAL A 127       4.974   8.950 -22.675  1.00 87.01           C  
ATOM    964  N   ARG A 128       4.112   9.049 -18.173  1.00 87.76           N  
ATOM    965  CA  ARG A 128       3.349   8.946 -16.922  1.00 87.76           C  
ATOM    966  C   ARG A 128       4.197   8.516 -15.751  1.00 87.76           C  
ATOM    967  CB  ARG A 128       2.186   7.957 -17.067  1.00 87.76           C  
ATOM    968  O   ARG A 128       5.115   7.721 -15.889  1.00 87.76           O  
ATOM    969  CG  ARG A 128       1.098   8.539 -17.960  1.00 87.76           C  
ATOM    970  CD  ARG A 128      -0.109   7.631 -17.959  1.00 87.76           C  
ATOM    971  NE  ARG A 128      -1.127   8.141 -18.886  1.00 87.76           N  
ATOM    972  NH1 ARG A 128      -2.589   6.514 -18.365  1.00 87.76           N  
ATOM    973  NH2 ARG A 128      -3.170   8.035 -19.894  1.00 87.76           N  
ATOM    974  CZ  ARG A 128      -2.299   7.576 -19.048  1.00 87.76           C  
ATOM    975  N   HIS A 129       3.772   8.948 -14.576  1.00 89.61           N  
ATOM    976  CA  HIS A 129       4.275   8.467 -13.305  1.00 89.61           C  
ATOM    977  C   HIS A 129       3.097   7.880 -12.534  1.00 89.61           C  
ATOM    978  CB  HIS A 129       4.972   9.629 -12.609  1.00 89.61           C  
ATOM    979  O   HIS A 129       2.117   8.567 -12.231  1.00 89.61           O  
ATOM    980  CG  HIS A 129       5.866   9.269 -11.456  1.00 89.61           C  
ATOM    981  CD2 HIS A 129       5.998   8.079 -10.790  1.00 89.61           C  
ATOM    982  ND1 HIS A 129       6.776  10.138 -10.913  1.00 89.61           N  
ATOM    983  CE1 HIS A 129       7.434   9.505  -9.932  1.00 89.61           C  
ATOM    984  NE2 HIS A 129       6.998   8.240  -9.826  1.00 89.61           N  
ATOM    985  N   VAL A 130       3.161   6.577 -12.291  1.00 91.62           N  
ATOM    986  CA  VAL A 130       2.091   5.798 -11.671  1.00 91.62           C  
ATOM    987  C   VAL A 130       2.541   5.311 -10.302  1.00 91.62           C  
ATOM    988  CB  VAL A 130       1.620   4.645 -12.584  1.00 91.62           C  
ATOM    989  O   VAL A 130       3.710   4.982 -10.108  1.00 91.62           O  
ATOM    990  CG1 VAL A 130       1.223   5.149 -13.980  1.00 91.62           C  
ATOM    991  CG2 VAL A 130       2.668   3.545 -12.794  1.00 91.62           C  
ATOM    992  N   SER A 131       1.615   5.254  -9.352  1.00 92.12           N  
ATOM    993  CA  SER A 131       1.834   4.619  -8.058  1.00 92.12           C  
ATOM    994  C   SER A 131       1.054   3.317  -8.006  1.00 92.12           C  
ATOM    995  CB  SER A 131       1.412   5.531  -6.912  1.00 92.12           C  
ATOM    996  O   SER A 131      -0.125   3.279  -8.350  1.00 92.12           O  
ATOM    997  OG  SER A 131       2.000   5.052  -5.726  1.00 92.12           O  
ATOM    998  N   PHE A 132       1.703   2.244  -7.581  1.00 92.97           N  
ATOM    999  CA  PHE A 132       1.082   0.953  -7.357  1.00 92.97           C  
ATOM   1000  C   PHE A 132       0.730   0.775  -5.887  1.00 92.97           C  
ATOM   1001  CB  PHE A 132       1.970  -0.182  -7.867  1.00 92.97           C  
ATOM   1002  O   PHE A 132       1.576   0.937  -5.005  1.00 92.97           O  
ATOM   1003  CG  PHE A 132       2.035  -0.243  -9.377  1.00 92.97           C  
ATOM   1004  CD1 PHE A 132       0.955  -0.782 -10.100  1.00 92.97           C  
ATOM   1005  CD2 PHE A 132       3.148   0.277 -10.062  1.00 92.97           C  
ATOM   1006  CE1 PHE A 132       0.988  -0.801 -11.504  1.00 92.97           C  
ATOM   1007  CE2 PHE A 132       3.183   0.244 -11.467  1.00 92.97           C  
ATOM   1008  CZ  PHE A 132       2.102  -0.290 -12.188  1.00 92.97           C  
ATOM   1009  N   VAL A 133      -0.513   0.367  -5.643  1.00 91.24           N  
ATOM   1010  CA  VAL A 133      -1.008  -0.047  -4.330  1.00 91.24           C  
ATOM   1011  C   VAL A 133      -1.125  -1.567  -4.327  1.00 91.24           C  
ATOM   1012  CB  VAL A 133      -2.340   0.644  -3.981  1.00 91.24           C  
ATOM   1013  O   VAL A 133      -2.008  -2.140  -4.965  1.00 91.24           O  
ATOM   1014  CG1 VAL A 133      -2.711   0.353  -2.520  1.00 91.24           C  
ATOM   1015  CG2 VAL A 133      -2.260   2.161  -4.176  1.00 91.24           C  
ATOM   1016  N   ASP A 134      -0.210  -2.239  -3.637  1.00 91.77           N  
ATOM   1017  CA  ASP A 134      -0.212  -3.694  -3.485  1.00 91.77           C  
ATOM   1018  C   ASP A 134      -1.160  -4.094  -2.356  1.00 91.77           C  
ATOM   1019  CB  ASP A 134       1.223  -4.207  -3.307  1.00 91.77           C  
ATOM   1020  O   ASP A 134      -0.866  -3.887  -1.172  1.00 91.77           O  
ATOM   1021  CG  ASP A 134       1.372  -5.735  -3.301  1.00 91.77           C  
ATOM   1022  OD1 ASP A 134       0.456  -6.466  -3.735  1.00 91.77           O  
ATOM   1023  OD2 ASP A 134       2.465  -6.194  -2.883  1.00 91.77           O  
ATOM   1024  N   CYS A 135      -2.328  -4.624  -2.728  1.00 88.87           N  
ATOM   1025  CA  CYS A 135      -3.317  -5.078  -1.764  1.00 88.87           C  
ATOM   1026  C   CYS A 135      -3.043  -6.508  -1.301  1.00 88.87           C  
ATOM   1027  CB  CYS A 135      -4.739  -4.967  -2.315  1.00 88.87           C  
ATOM   1028  O   CYS A 135      -2.718  -7.383  -2.111  1.00 88.87           O  
ATOM   1029  SG  CYS A 135      -5.278  -3.261  -2.141  1.00 88.87           S  
ATOM   1030  N   PRO A 136      -3.276  -6.804  -0.012  1.00 86.99           N  
ATOM   1031  CA  PRO A 136      -3.216  -8.171   0.472  1.00 86.99           C  
ATOM   1032  C   PRO A 136      -4.277  -9.031  -0.230  1.00 86.99           C  
ATOM   1033  CB  PRO A 136      -3.432  -8.067   1.980  1.00 86.99           C  
ATOM   1034  O   PRO A 136      -5.400  -8.598  -0.467  1.00 86.99           O  
ATOM   1035  CG  PRO A 136      -4.278  -6.809   2.145  1.00 86.99           C  
ATOM   1036  CD  PRO A 136      -3.759  -5.907   1.033  1.00 86.99           C  
ATOM   1037  N   GLY A 137      -3.908 -10.268  -0.577  1.00 81.37           N  
ATOM   1038  CA  GLY A 137      -4.837 -11.255  -1.155  1.00 81.37           C  
ATOM   1039  C   GLY A 137      -5.436 -12.223  -0.144  1.00 81.37           C  
ATOM   1040  O   GLY A 137      -6.172 -13.122  -0.535  1.00 81.37           O  
ATOM   1041  N   HIS A 138      -5.045 -12.105   1.126  1.00 83.60           N  
ATOM   1042  CA  HIS A 138      -5.492 -13.005   2.178  1.00 83.60           C  
ATOM   1043  C   HIS A 138      -6.880 -12.587   2.652  1.00 83.60           C  
ATOM   1044  CB  HIS A 138      -4.480 -13.026   3.329  1.00 83.60           C  
ATOM   1045  O   HIS A 138      -7.131 -11.422   2.947  1.00 83.60           O  
ATOM   1046  CG  HIS A 138      -4.572 -14.241   4.222  1.00 83.60           C  
ATOM   1047  CD2 HIS A 138      -3.526 -15.051   4.574  1.00 83.60           C  
ATOM   1048  ND1 HIS A 138      -5.685 -14.758   4.851  1.00 83.60           N  
ATOM   1049  CE1 HIS A 138      -5.320 -15.846   5.539  1.00 83.60           C  
ATOM   1050  NE2 HIS A 138      -4.006 -16.058   5.412  1.00 83.60           N  
ATOM   1051  N   ASP A 139      -7.752 -13.567   2.811  1.00 79.10           N  
ATOM   1052  CA  ASP A 139      -9.150 -13.404   3.207  1.00 79.10           C  
ATOM   1053  C   ASP A 139      -9.351 -12.788   4.616  1.00 79.10           C  
ATOM   1054  CB  ASP A 139      -9.777 -14.800   3.083  1.00 79.10           C  
ATOM   1055  O   ASP A 139     -10.427 -12.286   4.923  1.00 79.10           O  
ATOM   1056  CG  ASP A 139      -9.359 -15.730   4.223  1.00 79.10           C  
ATOM   1057  OD1 ASP A 139      -8.166 -15.690   4.583  1.00 79.10           O  
ATOM   1058  OD2 ASP A 139     -10.248 -16.424   4.748  1.00 79.10           O  
ATOM   1059  N   ILE A 140      -8.326 -12.792   5.476  1.00 84.65           N  
ATOM   1060  CA  ILE A 140      -8.328 -12.133   6.794  1.00 84.65           C  
ATOM   1061  C   ILE A 140      -8.149 -10.614   6.652  1.00 84.65           C  
ATOM   1062  CB  ILE A 140      -7.218 -12.747   7.689  1.00 84.65           C  
ATOM   1063  O   ILE A 140      -8.612  -9.846   7.494  1.00 84.65           O  
ATOM   1064  CG1 ILE A 140      -7.489 -14.246   7.932  1.00 84.65           C  
ATOM   1065  CG2 ILE A 140      -7.117 -12.027   9.050  1.00 84.65           C  
ATOM   1066  CD1 ILE A 140      -6.375 -15.013   8.653  1.00 84.65           C  
ATOM   1067  N   LEU A 141      -7.481 -10.171   5.585  1.00 84.92           N  
ATOM   1068  CA  LEU A 141      -7.021  -8.795   5.387  1.00 84.92           C  
ATOM   1069  C   LEU A 141      -7.937  -7.995   4.454  1.00 84.92           C  
ATOM   1070  CB  LEU A 141      -5.558  -8.819   4.921  1.00 84.92           C  
ATOM   1071  O   LEU A 141      -7.523  -6.991   3.873  1.00 84.92           O  
ATOM   1072  CG  LEU A 141      -4.581  -9.452   5.925  1.00 84.92           C  
ATOM   1073  CD1 LEU A 141      -3.213  -9.564   5.267  1.00 84.92           C  
ATOM   1074  CD2 LEU A 141      -4.432  -8.616   7.199  1.00 84.92           C  
ATOM   1075  N   MET A 142      -9.201  -8.407   4.347  1.00 84.52           N  
ATOM   1076  CA  MET A 142     -10.201  -7.722   3.527  1.00 84.52           C  
ATOM   1077  C   MET A 142     -10.426  -6.269   3.952  1.00 84.52           C  
ATOM   1078  CB  MET A 142     -11.522  -8.505   3.562  1.00 84.52           C  
ATOM   1079  O   MET A 142     -10.622  -5.414   3.096  1.00 84.52           O  
ATOM   1080  CG  MET A 142     -11.449  -9.786   2.723  1.00 84.52           C  
ATOM   1081  SD  MET A 142     -10.918  -9.574   0.997  1.00 84.52           S  
ATOM   1082  CE  MET A 142     -12.007  -8.226   0.459  1.00 84.52           C  
ATOM   1083  N   ALA A 143     -10.331  -5.962   5.250  1.00 85.63           N  
ATOM   1084  CA  ALA A 143     -10.405  -4.584   5.742  1.00 85.63           C  
ATOM   1085  C   ALA A 143      -9.290  -3.712   5.138  1.00 85.63           C  
ATOM   1086  CB  ALA A 143     -10.337  -4.618   7.272  1.00 85.63           C  
ATOM   1087  O   ALA A 143      -9.552  -2.662   4.561  1.00 85.63           O  
ATOM   1088  N   THR A 144      -8.050  -4.204   5.170  1.00 86.92           N  
ATOM   1089  CA  THR A 144      -6.889  -3.529   4.577  1.00 86.92           C  
ATOM   1090  C   THR A 144      -7.037  -3.356   3.064  1.00 86.92           C  
ATOM   1091  CB  THR A 144      -5.618  -4.337   4.872  1.00 86.92           C  
ATOM   1092  O   THR A 144      -6.676  -2.312   2.525  1.00 86.92           O  
ATOM   1093  CG2 THR A 144      -4.345  -3.604   4.470  1.00 86.92           C  
ATOM   1094  OG1 THR A 144      -5.511  -4.630   6.246  1.00 86.92           O  
ATOM   1095  N   MET A 145      -7.584  -4.361   2.372  1.00 90.14           N  
ATOM   1096  CA  MET A 145      -7.859  -4.286   0.935  1.00 90.14           C  
ATOM   1097  C   MET A 145      -8.895  -3.200   0.614  1.00 90.14           C  
ATOM   1098  CB  MET A 145      -8.276  -5.677   0.433  1.00 90.14           C  
ATOM   1099  O   MET A 145      -8.651  -2.389  -0.276  1.00 90.14           O  
ATOM   1100  CG  MET A 145      -8.561  -5.732  -1.070  1.00 90.14           C  
ATOM   1101  SD  MET A 145     -10.218  -5.166  -1.550  1.00 90.14           S  
ATOM   1102  CE  MET A 145     -10.143  -5.587  -3.299  1.00 90.14           C  
ATOM   1103  N   LEU A 146      -9.994  -3.122   1.373  1.00 88.18           N  
ATOM   1104  CA  LEU A 146     -11.024  -2.091   1.201  1.00 88.18           C  
ATOM   1105  C   LEU A 146     -10.469  -0.682   1.437  1.00 88.18           C  
ATOM   1106  CB  LEU A 146     -12.205  -2.381   2.146  1.00 88.18           C  
ATOM   1107  O   LEU A 146     -10.762   0.221   0.655  1.00 88.18           O  
ATOM   1108  CG  LEU A 146     -13.053  -3.593   1.722  1.00 88.18           C  
ATOM   1109  CD1 LEU A 146     -14.000  -3.986   2.855  1.00 88.18           C  
ATOM   1110  CD2 LEU A 146     -13.902  -3.287   0.486  1.00 88.18           C  
ATOM   1111  N   ASN A 147      -9.606  -0.518   2.443  1.00 87.80           N  
ATOM   1112  CA  ASN A 147      -8.951   0.763   2.716  1.00 87.80           C  
ATOM   1113  C   ASN A 147      -8.030   1.189   1.563  1.00 87.80           C  
ATOM   1114  CB  ASN A 147      -8.165   0.670   4.038  1.00 87.80           C  
ATOM   1115  O   ASN A 147      -7.952   2.369   1.230  1.00 87.80           O  
ATOM   1116  CG  ASN A 147      -9.040   0.380   5.246  1.00 87.80           C  
ATOM   1117  ND2 ASN A 147      -8.446   0.042   6.365  1.00 87.80           N  
ATOM   1118  OD1 ASN A 147     -10.257   0.431   5.207  1.00 87.80           O  
ATOM   1119  N   GLY A 148      -7.351   0.225   0.930  1.00 86.43           N  
ATOM   1120  CA  GLY A 148      -6.569   0.460  -0.284  1.00 86.43           C  
ATOM   1121  C   GLY A 148      -7.446   0.770  -1.499  1.00 86.43           C  
ATOM   1122  O   GLY A 148      -7.103   1.642  -2.289  1.00 86.43           O  
ATOM   1123  N   ALA A 149      -8.594   0.104  -1.640  1.00 88.81           N  
ATOM   1124  CA  ALA A 149      -9.507   0.295  -2.767  1.00 88.81           C  
ATOM   1125  C   ALA A 149     -10.102   1.709  -2.826  1.00 88.81           C  
ATOM   1126  CB  ALA A 149     -10.601  -0.777  -2.705  1.00 88.81           C  
ATOM   1127  O   ALA A 149     -10.367   2.210  -3.916  1.00 88.81           O  
ATOM   1128  N   ALA A 150     -10.269   2.368  -1.676  1.00 86.13           N  
ATOM   1129  CA  ALA A 150     -10.786   3.733  -1.601  1.00 86.13           C  
ATOM   1130  C   ALA A 150      -9.869   4.785  -2.253  1.00 86.13           C  
ATOM   1131  CB  ALA A 150     -11.029   4.058  -0.126  1.00 86.13           C  
ATOM   1132  O   ALA A 150     -10.346   5.850  -2.637  1.00 86.13           O  
ATOM   1133  N   VAL A 151      -8.567   4.503  -2.387  1.00 87.85           N  
ATOM   1134  CA  VAL A 151      -7.585   5.459  -2.935  1.00 87.85           C  
ATOM   1135  C   VAL A 151      -7.152   5.153  -4.367  1.00 87.85           C  
ATOM   1136  CB  VAL A 151      -6.365   5.591  -2.009  1.00 87.85           C  
ATOM   1137  O   VAL A 151      -6.381   5.913  -4.951  1.00 87.85           O  
ATOM   1138  CG1 VAL A 151      -6.800   6.096  -0.619  1.00 87.85           C  
ATOM   1139  CG2 VAL A 151      -5.557   4.287  -1.897  1.00 87.85           C  
ATOM   1140  N   MET A 152      -7.603   4.027  -4.918  1.00 91.51           N  
ATOM   1141  CA  MET A 152      -7.252   3.584  -6.264  1.00 91.51           C  
ATOM   1142  C   MET A 152      -8.092   4.305  -7.310  1.00 91.51           C  
ATOM   1143  CB  MET A 152      -7.472   2.076  -6.394  1.00 91.51           C  
ATOM   1144  O   MET A 152      -9.294   4.473  -7.143  1.00 91.51           O  
ATOM   1145  CG  MET A 152      -6.483   1.291  -5.547  1.00 91.51           C  
ATOM   1146  SD  MET A 152      -6.975  -0.434  -5.352  1.00 91.51           S  
ATOM   1147  CE  MET A 152      -5.835  -0.852  -4.029  1.00 91.51           C  
ATOM   1148  N   ASP A 153      -7.470   4.644  -8.431  1.00 90.71           N  
ATOM   1149  CA  ASP A 153      -8.151   5.170  -9.618  1.00 90.71           C  
ATOM   1150  C   ASP A 153      -8.427   4.060 -10.642  1.00 90.71           C  
ATOM   1151  CB  ASP A 153      -7.262   6.247 -10.239  1.00 90.71           C  
ATOM   1152  O   ASP A 153      -9.402   4.098 -11.397  1.00 90.71           O  
ATOM   1153  CG  ASP A 153      -6.984   7.396  -9.273  1.00 90.71           C  
ATOM   1154  OD1 ASP A 153      -7.956   7.948  -8.710  1.00 90.71           O  
ATOM   1155  OD2 ASP A 153      -5.798   7.783  -9.139  1.00 90.71           O  
ATOM   1156  N   ALA A 154      -7.560   3.046 -10.653  1.00 92.93           N  
ATOM   1157  CA  ALA A 154      -7.649   1.876 -11.509  1.00 92.93           C  
ATOM   1158  C   ALA A 154      -7.145   0.629 -10.782  1.00 92.93           C  
ATOM   1159  CB  ALA A 154      -6.840   2.148 -12.777  1.00 92.93           C  
ATOM   1160  O   ALA A 154      -6.459   0.723  -9.763  1.00 92.93           O  
ATOM   1161  N   ALA A 155      -7.461  -0.546 -11.319  1.00 94.06           N  
ATOM   1162  CA  ALA A 155      -7.050  -1.810 -10.729  1.00 94.06           C  
ATOM   1163  C   ALA A 155      -6.538  -2.817 -11.764  1.00 94.06           C  
ATOM   1164  CB  ALA A 155      -8.219  -2.373  -9.932  1.00 94.06           C  
ATOM   1165  O   ALA A 155      -7.050  -2.925 -12.878  1.00 94.06           O  
ATOM   1166  N   LEU A 156      -5.546  -3.593 -11.348  1.00 94.66           N  
ATOM   1167  CA  LEU A 156      -5.014  -4.758 -12.033  1.00 94.66           C  
ATOM   1168  C   LEU A 156      -5.522  -6.006 -11.314  1.00 94.66           C  
ATOM   1169  CB  LEU A 156      -3.476  -4.705 -12.044  1.00 94.66           C  
ATOM   1170  O   LEU A 156      -5.162  -6.249 -10.158  1.00 94.66           O  
ATOM   1171  CG  LEU A 156      -2.867  -3.460 -12.709  1.00 94.66           C  
ATOM   1172  CD1 LEU A 156      -1.342  -3.501 -12.634  1.00 94.66           C  
ATOM   1173  CD2 LEU A 156      -3.281  -3.319 -14.166  1.00 94.66           C  
ATOM   1174  N   LEU A 157      -6.350  -6.794 -11.993  1.00 94.23           N  
ATOM   1175  CA  LEU A 157      -6.839  -8.077 -11.501  1.00 94.23           C  
ATOM   1176  C   LEU A 157      -5.883  -9.188 -11.923  1.00 94.23           C  
ATOM   1177  CB  LEU A 157      -8.275  -8.309 -12.001  1.00 94.23           C  
ATOM   1178  O   LEU A 157      -5.863  -9.579 -13.085  1.00 94.23           O  
ATOM   1179  CG  LEU A 157      -8.889  -9.631 -11.501  1.00 94.23           C  
ATOM   1180  CD1 LEU A 157      -9.094  -9.602  -9.987  1.00 94.23           C  
ATOM   1181  CD2 LEU A 157     -10.254  -9.855 -12.150  1.00 94.23           C  
ATOM   1182  N   LEU A 158      -5.105  -9.714 -10.980  1.00 94.38           N  
ATOM   1183  CA  LEU A 158      -4.174 -10.806 -11.234  1.00 94.38           C  
ATOM   1184  C   LEU A 158      -4.845 -12.166 -11.042  1.00 94.38           C  
ATOM   1185  CB  LEU A 158      -2.926 -10.693 -10.352  1.00 94.38           C  
ATOM   1186  O   LEU A 158      -5.360 -12.482  -9.962  1.00 94.38           O  
ATOM   1187  CG  LEU A 158      -1.919  -9.629 -10.821  1.00 94.38           C  
ATOM   1188  CD1 LEU A 158      -2.234  -8.222 -10.310  1.00 94.38           C  
ATOM   1189  CD2 LEU A 158      -0.548 -10.049 -10.304  1.00 94.38           C  
ATOM   1190  N   ILE A 159      -4.746 -13.006 -12.067  1.00 93.62           N  
ATOM   1191  CA  ILE A 159      -5.221 -14.390 -12.084  1.00 93.62           C  
ATOM   1192  C   ILE A 159      -4.038 -15.281 -12.457  1.00 93.62           C  
ATOM   1193  CB  ILE A 159      -6.427 -14.543 -13.038  1.00 93.62           C  
ATOM   1194  O   ILE A 159      -3.370 -15.029 -13.454  1.00 93.62           O  
ATOM   1195  CG1 ILE A 159      -7.552 -13.564 -12.614  1.00 93.62           C  
ATOM   1196  CG2 ILE A 159      -6.920 -16.003 -13.023  1.00 93.62           C  
ATOM   1197  CD1 ILE A 159      -8.801 -13.587 -13.496  1.00 93.62           C  
ATOM   1198  N   ALA A 160      -3.729 -16.287 -11.640  1.00 92.87           N  
ATOM   1199  CA  ALA A 160      -2.617 -17.185 -11.918  1.00 92.87           C  
ATOM   1200  C   ALA A 160      -3.025 -18.264 -12.926  1.00 92.87           C  
ATOM   1201  CB  ALA A 160      -2.135 -17.786 -10.601  1.00 92.87           C  
ATOM   1202  O   ALA A 160      -4.002 -18.969 -12.705  1.00 92.87           O  
ATOM   1203  N   GLY A 161      -2.248 -18.425 -13.996  1.00 90.16           N  
ATOM   1204  CA  GLY A 161      -2.447 -19.383 -15.085  1.00 90.16           C  
ATOM   1205  C   GLY A 161      -2.623 -20.832 -14.640  1.00 90.16           C  
ATOM   1206  O   GLY A 161      -3.332 -21.612 -15.269  1.00 90.16           O  
ATOM   1207  N   ASN A 162      -1.947 -21.193 -13.553  1.00 89.34           N  
ATOM   1208  CA  ASN A 162      -1.861 -22.552 -13.037  1.00 89.34           C  
ATOM   1209  C   ASN A 162      -3.027 -22.935 -12.106  1.00 89.34           C  
ATOM   1210  CB  ASN A 162      -0.493 -22.702 -12.347  1.00 89.34           C  
ATOM   1211  O   ASN A 162      -3.074 -24.075 -11.649  1.00 89.34           O  
ATOM   1212  CG  ASN A 162      -0.398 -21.871 -11.078  1.00 89.34           C  
ATOM   1213  ND2 ASN A 162      -0.128 -22.477  -9.948  1.00 89.34           N  
ATOM   1214  OD1 ASN A 162      -0.575 -20.666 -11.072  1.00 89.34           O  
ATOM   1215  N   GLU A 163      -3.934 -22.007 -11.794  1.00 87.41           N  
ATOM   1216  CA  GLU A 163      -5.080 -22.231 -10.905  1.00 87.41           C  
ATOM   1217  C   GLU A 163      -6.407 -22.144 -11.670  1.00 87.41           C  
ATOM   1218  CB  GLU A 163      -5.050 -21.246  -9.722  1.00 87.41           C  
ATOM   1219  O   GLU A 163      -6.521 -21.471 -12.696  1.00 87.41           O  
ATOM   1220  CG  GLU A 163      -3.876 -21.534  -8.771  1.00 87.41           C  
ATOM   1221  CD  GLU A 163      -3.826 -20.597  -7.553  1.00 87.41           C  
ATOM   1222  OE1 GLU A 163      -2.685 -20.306  -7.111  1.00 87.41           O  
ATOM   1223  OE2 GLU A 163      -4.904 -20.207  -7.050  1.00 87.41           O  
ATOM   1224  N   SER A 164      -7.445 -22.814 -11.166  1.00 82.58           N  
ATOM   1225  CA  SER A 164      -8.782 -22.716 -11.752  1.00 82.58           C  
ATOM   1226  C   SER A 164      -9.388 -21.328 -11.523  1.00 82.58           C  
ATOM   1227  CB  SER A 164      -9.701 -23.822 -11.224  1.00 82.58           C  
ATOM   1228  O   SER A 164      -9.235 -20.731 -10.452  1.00 82.58           O  
ATOM   1229  OG  SER A 164      -9.739 -23.841  -9.806  1.00 82.58           O  
ATOM   1230  N   CYS A 165     -10.094 -20.810 -12.527  1.00 81.17           N  
ATOM   1231  CA  CYS A 165     -10.889 -19.593 -12.410  1.00 81.17           C  
ATOM   1232  C   CYS A 165     -12.374 -19.979 -12.261  1.00 81.17           C  
ATOM   1233  CB  CYS A 165     -10.631 -18.726 -13.652  1.00 81.17           C  
ATOM   1234  O   CYS A 165     -12.822 -20.868 -12.985  1.00 81.17           O  
ATOM   1235  SG  CYS A 165     -11.255 -17.041 -13.393  1.00 81.17           S  
ATOM   1236  N   PRO A 166     -13.161 -19.347 -11.367  1.00 80.70           N  
ATOM   1237  CA  PRO A 166     -12.821 -18.255 -10.451  1.00 80.70           C  
ATOM   1238  C   PRO A 166     -12.349 -18.716  -9.063  1.00 80.70           C  
ATOM   1239  CB  PRO A 166     -14.112 -17.445 -10.349  1.00 80.70           C  
ATOM   1240  O   PRO A 166     -12.899 -19.635  -8.462  1.00 80.70           O  
ATOM   1241  CG  PRO A 166     -15.206 -18.508 -10.451  1.00 80.70           C  
ATOM   1242  CD  PRO A 166     -14.603 -19.551 -11.389  1.00 80.70           C  
ATOM   1243  N   GLN A 167     -11.379 -17.990  -8.498  1.00 85.21           N  
ATOM   1244  CA  GLN A 167     -11.014 -18.115  -7.084  1.00 85.21           C  
ATOM   1245  C   GLN A 167     -11.917 -17.228  -6.200  1.00 85.21           C  
ATOM   1246  CB  GLN A 167      -9.520 -17.798  -6.873  1.00 85.21           C  
ATOM   1247  O   GLN A 167     -12.288 -16.127  -6.621  1.00 85.21           O  
ATOM   1248  CG  GLN A 167      -8.584 -18.843  -7.505  1.00 85.21           C  
ATOM   1249  CD  GLN A 167      -8.800 -20.238  -6.929  1.00 85.21           C  
ATOM   1250  NE2 GLN A 167      -8.664 -21.274  -7.722  1.00 85.21           N  
ATOM   1251  OE1 GLN A 167      -9.179 -20.405  -5.773  1.00 85.21           O  
ATOM   1252  N   PRO A 168     -12.243 -17.632  -4.954  1.00 83.89           N  
ATOM   1253  CA  PRO A 168     -13.173 -16.892  -4.092  1.00 83.89           C  
ATOM   1254  C   PRO A 168     -12.756 -15.438  -3.850  1.00 83.89           C  
ATOM   1255  CB  PRO A 168     -13.235 -17.655  -2.768  1.00 83.89           C  
ATOM   1256  O   PRO A 168     -13.571 -14.528  -3.985  1.00 83.89           O  
ATOM   1257  CG  PRO A 168     -12.723 -19.042  -3.112  1.00 83.89           C  
ATOM   1258  CD  PRO A 168     -11.828 -18.875  -4.329  1.00 83.89           C  
ATOM   1259  N   GLN A 169     -11.476 -15.205  -3.562  1.00 87.26           N  
ATOM   1260  CA  GLN A 169     -10.927 -13.873  -3.300  1.00 87.26           C  
ATOM   1261  C   GLN A 169     -10.929 -13.005  -4.562  1.00 87.26           C  
ATOM   1262  CB  GLN A 169      -9.500 -13.971  -2.731  1.00 87.26           C  
ATOM   1263  O   GLN A 169     -11.146 -11.804  -4.472  1.00 87.26           O  
ATOM   1264  CG  GLN A 169      -9.407 -14.563  -1.310  1.00 87.26           C  
ATOM   1265  CD  GLN A 169      -9.400 -16.088  -1.233  1.00 87.26           C  
ATOM   1266  NE2 GLN A 169      -8.909 -16.665  -0.162  1.00 87.26           N  
ATOM   1267  OE1 GLN A 169      -9.796 -16.796  -2.146  1.00 87.26           O  
ATOM   1268  N   THR A 170     -10.766 -13.596  -5.750  1.00 88.23           N  
ATOM   1269  CA  THR A 170     -10.897 -12.873  -7.026  1.00 88.23           C  
ATOM   1270  C   THR A 170     -12.306 -12.291  -7.166  1.00 88.23           C  
ATOM   1271  CB  THR A 170     -10.571 -13.804  -8.206  1.00 88.23           C  
ATOM   1272  O   THR A 170     -12.449 -11.127  -7.532  1.00 88.23           O  
ATOM   1273  CG2 THR A 170     -10.495 -13.124  -9.570  1.00 88.23           C  
ATOM   1274  OG1 THR A 170      -9.297 -14.378  -8.005  1.00 88.23           O  
ATOM   1275  N   SER A 171     -13.341 -13.057  -6.796  1.00 86.61           N  
ATOM   1276  CA  SER A 171     -14.729 -12.569  -6.812  1.00 86.61           C  
ATOM   1277  C   SER A 171     -15.021 -11.515  -5.746  1.00 86.61           C  
ATOM   1278  CB  SER A 171     -15.717 -13.741  -6.729  1.00 86.61           C  
ATOM   1279  O   SER A 171     -15.689 -10.524  -6.029  1.00 86.61           O  
ATOM   1280  OG  SER A 171     -15.781 -14.344  -5.447  1.00 86.61           O  
ATOM   1281  N   GLU A 172     -14.477 -11.684  -4.539  1.00 87.44           N  
ATOM   1282  CA  GLU A 172     -14.652 -10.723  -3.448  1.00 87.44           C  
ATOM   1283  C   GLU A 172     -13.973  -9.385  -3.770  1.00 87.44           C  
ATOM   1284  CB  GLU A 172     -14.117 -11.352  -2.152  1.00 87.44           C  
ATOM   1285  O   GLU A 172     -14.558  -8.321  -3.572  1.00 87.44           O  
ATOM   1286  CG  GLU A 172     -14.485 -10.522  -0.913  1.00 87.44           C  
ATOM   1287  CD  GLU A 172     -14.114 -11.203   0.419  1.00 87.44           C  
ATOM   1288  OE1 GLU A 172     -14.609 -10.714   1.467  1.00 87.44           O  
ATOM   1289  OE2 GLU A 172     -13.396 -12.230   0.394  1.00 87.44           O  
ATOM   1290  N   HIS A 173     -12.770  -9.433  -4.343  1.00 89.62           N  
ATOM   1291  CA  HIS A 173     -12.029  -8.245  -4.745  1.00 89.62           C  
ATOM   1292  C   HIS A 173     -12.704  -7.501  -5.901  1.00 89.62           C  
ATOM   1293  CB  HIS A 173     -10.614  -8.652  -5.155  1.00 89.62           C  
ATOM   1294  O   HIS A 173     -12.770  -6.273  -5.881  1.00 89.62           O  
ATOM   1295  CG  HIS A 173      -9.694  -9.086  -4.042  1.00 89.62           C  
ATOM   1296  CD2 HIS A 173     -10.002  -9.472  -2.763  1.00 89.62           C  
ATOM   1297  ND1 HIS A 173      -8.328  -9.060  -4.135  1.00 89.62           N  
ATOM   1298  CE1 HIS A 173      -7.815  -9.406  -2.946  1.00 89.62           C  
ATOM   1299  NE2 HIS A 173      -8.797  -9.683  -2.084  1.00 89.62           N  
ATOM   1300  N   LEU A 174     -13.223  -8.229  -6.894  1.00 89.14           N  
ATOM   1301  CA  LEU A 174     -13.946  -7.623  -8.011  1.00 89.14           C  
ATOM   1302  C   LEU A 174     -15.229  -6.927  -7.529  1.00 89.14           C  
ATOM   1303  CB  LEU A 174     -14.216  -8.705  -9.070  1.00 89.14           C  
ATOM   1304  O   LEU A 174     -15.481  -5.785  -7.909  1.00 89.14           O  
ATOM   1305  CG  LEU A 174     -14.870  -8.175 -10.359  1.00 89.14           C  
ATOM   1306  CD1 LEU A 174     -13.990  -7.148 -11.077  1.00 89.14           C  
ATOM   1307  CD2 LEU A 174     -15.114  -9.340 -11.316  1.00 89.14           C  
ATOM   1308  N   ALA A 175     -15.979  -7.560  -6.621  1.00 87.23           N  
ATOM   1309  CA  ALA A 175     -17.161  -6.955  -6.009  1.00 87.23           C  
ATOM   1310  C   ALA A 175     -16.813  -5.708  -5.173  1.00 87.23           C  
ATOM   1311  CB  ALA A 175     -17.858  -8.018  -5.156  1.00 87.23           C  
ATOM   1312  O   ALA A 175     -17.516  -4.701  -5.236  1.00 87.23           O  
ATOM   1313  N   ALA A 176     -15.710  -5.737  -4.418  1.00 88.22           N  
ATOM   1314  CA  ALA A 176     -15.232  -4.576  -3.665  1.00 88.22           C  
ATOM   1315  C   ALA A 176     -14.900  -3.383  -4.582  1.00 88.22           C  
ATOM   1316  CB  ALA A 176     -14.024  -5.009  -2.830  1.00 88.22           C  
ATOM   1317  O   ALA A 176     -15.274  -2.246  -4.287  1.00 88.22           O  
ATOM   1318  N   ILE A 177     -14.260  -3.637  -5.724  1.00 89.64           N  
ATOM   1319  CA  ILE A 177     -13.958  -2.610  -6.728  1.00 89.64           C  
ATOM   1320  C   ILE A 177     -15.228  -2.030  -7.358  1.00 89.64           C  
ATOM   1321  CB  ILE A 177     -13.015  -3.214  -7.784  1.00 89.64           C  
ATOM   1322  O   ILE A 177     -15.334  -0.813  -7.547  1.00 89.64           O  
ATOM   1323  CG1 ILE A 177     -11.618  -3.322  -7.142  1.00 89.64           C  
ATOM   1324  CG2 ILE A 177     -12.985  -2.346  -9.049  1.00 89.64           C  
ATOM   1325  CD1 ILE A 177     -10.595  -3.885  -8.112  1.00 89.64           C  
ATOM   1326  N   GLU A 178     -16.202  -2.885  -7.658  1.00 87.58           N  
ATOM   1327  CA  GLU A 178     -17.493  -2.478  -8.211  1.00 87.58           C  
ATOM   1328  C   GLU A 178     -18.250  -1.547  -7.253  1.00 87.58           C  
ATOM   1329  CB  GLU A 178     -18.284  -3.746  -8.549  1.00 87.58           C  
ATOM   1330  O   GLU A 178     -18.743  -0.493  -7.667  1.00 87.58           O  
ATOM   1331  CG  GLU A 178     -19.699  -3.438  -9.046  1.00 87.58           C  
ATOM   1332  CD  GLU A 178     -20.405  -4.679  -9.605  1.00 87.58           C  
ATOM   1333  OE1 GLU A 178     -21.338  -4.473 -10.409  1.00 87.58           O  
ATOM   1334  OE2 GLU A 178     -20.027  -5.809  -9.221  1.00 87.58           O  
ATOM   1335  N   ILE A 179     -18.248  -1.857  -5.953  1.00 86.79           N  
ATOM   1336  CA  ILE A 179     -18.814  -0.995  -4.902  1.00 86.79           C  
ATOM   1337  C   ILE A 179     -18.135   0.383  -4.911  1.00 86.79           C  
ATOM   1338  CB  ILE A 179     -18.670  -1.696  -3.533  1.00 86.79           C  
ATOM   1339  O   ILE A 179     -18.799   1.431  -4.916  1.00 86.79           O  
ATOM   1340  CG1 ILE A 179     -19.600  -2.927  -3.473  1.00 86.79           C  
ATOM   1341  CG2 ILE A 179     -18.974  -0.727  -2.375  1.00 86.79           C  
ATOM   1342  CD1 ILE A 179     -19.208  -3.929  -2.382  1.00 86.79           C  
ATOM   1343  N   MET A 180     -16.804   0.403  -5.000  1.00 84.07           N  
ATOM   1344  CA  MET A 180     -16.027   1.642  -5.083  1.00 84.07           C  
ATOM   1345  C   MET A 180     -16.200   2.376  -6.427  1.00 84.07           C  
ATOM   1346  CB  MET A 180     -14.557   1.385  -4.712  1.00 84.07           C  
ATOM   1347  O   MET A 180     -15.906   3.568  -6.502  1.00 84.07           O  
ATOM   1348  CG  MET A 180     -14.396   0.900  -3.260  1.00 84.07           C  
ATOM   1349  SD  MET A 180     -15.130   1.972  -1.987  1.00 84.07           S  
ATOM   1350  CE  MET A 180     -14.723   1.019  -0.498  1.00 84.07           C  
ATOM   1351  N   LYS A 181     -16.881   1.774  -7.416  1.00 83.52           N  
ATOM   1352  CA  LYS A 181     -17.147   2.292  -8.775  1.00 83.52           C  
ATOM   1353  C   LYS A 181     -15.871   2.593  -9.572  1.00 83.52           C  
ATOM   1354  CB  LYS A 181     -18.135   3.481  -8.814  1.00 83.52           C  
ATOM   1355  O   LYS A 181     -15.857   3.550 -10.351  1.00 83.52           O  
ATOM   1356  CG  LYS A 181     -19.573   3.204  -8.349  1.00 83.52           C  
ATOM   1357  CD  LYS A 181     -20.374   4.523  -8.385  1.00 83.52           C  
ATOM   1358  CE  LYS A 181     -21.783   4.352  -7.805  1.00 83.52           C  
ATOM   1359  NZ  LYS A 181     -22.563   5.620  -7.870  1.00 83.52           N  
ATOM   1360  N   LEU A 182     -14.820   1.786  -9.424  1.00 84.95           N  
ATOM   1361  CA  LEU A 182     -13.683   1.898 -10.343  1.00 84.95           C  
ATOM   1362  C   LEU A 182     -14.080   1.276 -11.681  1.00 84.95           C  
ATOM   1363  CB  LEU A 182     -12.383   1.284  -9.803  1.00 84.95           C  
ATOM   1364  O   LEU A 182     -14.473   0.114 -11.751  1.00 84.95           O  
ATOM   1365  CG  LEU A 182     -12.064   1.606  -8.333  1.00 84.95           C  
ATOM   1366  CD1 LEU A 182     -10.801   0.882  -7.873  1.00 84.95           C  
ATOM   1367  CD2 LEU A 182     -11.854   3.107  -8.174  1.00 84.95           C  
ATOM   1368  N   LYS A 183     -13.998   2.072 -12.747  1.00 82.29           N  
ATOM   1369  CA  LYS A 183     -14.357   1.644 -14.109  1.00 82.29           C  
ATOM   1370  C   LYS A 183     -13.170   1.061 -14.874  1.00 82.29           C  
ATOM   1371  CB  LYS A 183     -14.946   2.832 -14.880  1.00 82.29           C  
ATOM   1372  O   LYS A 183     -13.355   0.342 -15.850  1.00 82.29           O  
ATOM   1373  CG  LYS A 183     -16.234   3.381 -14.247  1.00 82.29           C  
ATOM   1374  CD  LYS A 183     -16.770   4.531 -15.104  1.00 82.29           C  
ATOM   1375  CE  LYS A 183     -18.038   5.125 -14.486  1.00 82.29           C  
ATOM   1376  NZ  LYS A 183     -18.550   6.248 -15.312  1.00 82.29           N  
ATOM   1377  N   HIS A 184     -11.954   1.412 -14.464  1.00 90.60           N  
ATOM   1378  CA  HIS A 184     -10.732   1.079 -15.185  1.00 90.60           C  
ATOM   1379  C   HIS A 184     -10.082  -0.151 -14.563  1.00 90.60           C  
ATOM   1380  CB  HIS A 184      -9.814   2.306 -15.231  1.00 90.60           C  
ATOM   1381  O   HIS A 184      -9.384  -0.063 -13.553  1.00 90.60           O  
ATOM   1382  CG  HIS A 184     -10.478   3.474 -15.912  1.00 90.60           C  
ATOM   1383  CD2 HIS A 184     -10.954   4.603 -15.304  1.00 90.60           C  
ATOM   1384  ND1 HIS A 184     -10.818   3.552 -17.245  1.00 90.60           N  
ATOM   1385  CE1 HIS A 184     -11.509   4.688 -17.428  1.00 90.60           C  
ATOM   1386  NE2 HIS A 184     -11.624   5.359 -16.273  1.00 90.60           N  
ATOM   1387  N   ILE A 185     -10.343  -1.303 -15.177  1.00 92.68           N  
ATOM   1388  CA  ILE A 185      -9.808  -2.596 -14.760  1.00 92.68           C  
ATOM   1389  C   ILE A 185      -9.013  -3.182 -15.929  1.00 92.68           C  
ATOM   1390  CB  ILE A 185     -10.936  -3.532 -14.257  1.00 92.68           C  
ATOM   1391  O   ILE A 185      -9.474  -3.155 -17.072  1.00 92.68           O  
ATOM   1392  CG1 ILE A 185     -11.776  -2.850 -13.145  1.00 92.68           C  
ATOM   1393  CG2 ILE A 185     -10.329  -4.854 -13.745  1.00 92.68           C  
ATOM   1394  CD1 ILE A 185     -13.008  -3.649 -12.700  1.00 92.68           C  
ATOM   1395  N   LEU A 186      -7.823  -3.706 -15.645  1.00 94.13           N  
ATOM   1396  CA  LEU A 186      -7.061  -4.559 -16.560  1.00 94.13           C  
ATOM   1397  C   LEU A 186      -6.893  -5.926 -15.903  1.00 94.13           C  
ATOM   1398  CB  LEU A 186      -5.688  -3.951 -16.896  1.00 94.13           C  
ATOM   1399  O   LEU A 186      -6.590  -6.008 -14.711  1.00 94.13           O  
ATOM   1400  CG  LEU A 186      -5.685  -2.521 -17.464  1.00 94.13           C  
ATOM   1401  CD1 LEU A 186      -4.257  -1.992 -17.600  1.00 94.13           C  
ATOM   1402  CD2 LEU A 186      -6.298  -2.466 -18.855  1.00 94.13           C  
ATOM   1403  N   ILE A 187      -7.078  -6.999 -16.662  1.00 94.44           N  
ATOM   1404  CA  ILE A 187      -6.927  -8.360 -16.152  1.00 94.44           C  
ATOM   1405  C   ILE A 187      -5.564  -8.879 -16.596  1.00 94.44           C  
ATOM   1406  CB  ILE A 187      -8.099  -9.254 -16.592  1.00 94.44           C  
ATOM   1407  O   ILE A 187      -5.220  -8.823 -17.773  1.00 94.44           O  
ATOM   1408  CG1 ILE A 187      -9.445  -8.626 -16.162  1.00 94.44           C  
ATOM   1409  CG2 ILE A 187      -7.921 -10.662 -15.992  1.00 94.44           C  
ATOM   1410  CD1 ILE A 187     -10.671  -9.377 -16.675  1.00 94.44           C  
ATOM   1411  N   LEU A 188      -4.775  -9.375 -15.652  1.00 95.01           N  
ATOM   1412  CA  LEU A 188      -3.444  -9.913 -15.892  1.00 95.01           C  
ATOM   1413  C   LEU A 188      -3.456 -11.413 -15.611  1.00 95.01           C  
ATOM   1414  CB  LEU A 188      -2.416  -9.169 -15.025  1.00 95.01           C  
ATOM   1415  O   LEU A 188      -3.613 -11.840 -14.464  1.00 95.01           O  
ATOM   1416  CG  LEU A 188      -2.324  -7.653 -15.271  1.00 95.01           C  
ATOM   1417  CD1 LEU A 188      -1.229  -7.062 -14.385  1.00 95.01           C  
ATOM   1418  CD2 LEU A 188      -2.005  -7.303 -16.722  1.00 95.01           C  
ATOM   1419  N   GLN A 189      -3.267 -12.208 -16.658  1.00 94.65           N  
ATOM   1420  CA  GLN A 189      -3.081 -13.649 -16.543  1.00 94.65           C  
ATOM   1421  C   GLN A 189      -1.593 -13.908 -16.283  1.00 94.65           C  
ATOM   1422  CB  GLN A 189      -3.627 -14.322 -17.807  1.00 94.65           C  
ATOM   1423  O   GLN A 189      -0.776 -13.852 -17.196  1.00 94.65           O  
ATOM   1424  CG  GLN A 189      -3.595 -15.854 -17.722  1.00 94.65           C  
ATOM   1425  CD  GLN A 189      -4.100 -16.510 -19.007  1.00 94.65           C  
ATOM   1426  NE2 GLN A 189      -4.529 -17.747 -18.960  1.00 94.65           N  
ATOM   1427  OE1 GLN A 189      -4.116 -15.923 -20.075  1.00 94.65           O  
ATOM   1428  N   ASN A 190      -1.228 -14.110 -15.019  1.00 94.48           N  
ATOM   1429  CA  ASN A 190       0.158 -14.278 -14.582  1.00 94.48           C  
ATOM   1430  C   ASN A 190       0.587 -15.756 -14.589  1.00 94.48           C  
ATOM   1431  CB  ASN A 190       0.320 -13.614 -13.203  1.00 94.48           C  
ATOM   1432  O   ASN A 190      -0.258 -16.642 -14.601  1.00 94.48           O  
ATOM   1433  CG  ASN A 190       1.773 -13.452 -12.791  1.00 94.48           C  
ATOM   1434  ND2 ASN A 190       2.040 -13.335 -11.516  1.00 94.48           N  
ATOM   1435  OD1 ASN A 190       2.697 -13.437 -13.590  1.00 94.48           O  
ATOM   1436  N   LYS A 191       1.892 -16.037 -14.488  1.00 92.52           N  
ATOM   1437  CA  LYS A 191       2.476 -17.396 -14.451  1.00 92.52           C  
ATOM   1438  C   LYS A 191       2.190 -18.238 -15.701  1.00 92.52           C  
ATOM   1439  CB  LYS A 191       2.096 -18.165 -13.176  1.00 92.52           C  
ATOM   1440  O   LYS A 191       2.032 -19.456 -15.614  1.00 92.52           O  
ATOM   1441  CG  LYS A 191       2.353 -17.433 -11.855  1.00 92.52           C  
ATOM   1442  CD  LYS A 191       2.040 -18.427 -10.734  1.00 92.52           C  
ATOM   1443  CE  LYS A 191       2.070 -17.790  -9.352  1.00 92.52           C  
ATOM   1444  NZ  LYS A 191       1.565 -18.752  -8.344  1.00 92.52           N  
ATOM   1445  N   ILE A 192       2.126 -17.596 -16.866  1.00 91.81           N  
ATOM   1446  CA  ILE A 192       1.981 -18.301 -18.150  1.00 91.81           C  
ATOM   1447  C   ILE A 192       3.177 -19.215 -18.453  1.00 91.81           C  
ATOM   1448  CB  ILE A 192       1.731 -17.308 -19.303  1.00 91.81           C  
ATOM   1449  O   ILE A 192       3.035 -20.172 -19.200  1.00 91.81           O  
ATOM   1450  CG1 ILE A 192       2.956 -16.393 -19.540  1.00 91.81           C  
ATOM   1451  CG2 ILE A 192       0.432 -16.527 -19.028  1.00 91.81           C  
ATOM   1452  CD1 ILE A 192       2.788 -15.387 -20.681  1.00 91.81           C  
ATOM   1453  N   ASP A 193       4.332 -18.968 -17.829  1.00 91.67           N  
ATOM   1454  CA  ASP A 193       5.543 -19.788 -17.934  1.00 91.67           C  
ATOM   1455  C   ASP A 193       5.379 -21.217 -17.387  1.00 91.67           C  
ATOM   1456  CB  ASP A 193       6.698 -19.052 -17.228  1.00 91.67           C  
ATOM   1457  O   ASP A 193       6.117 -22.113 -17.787  1.00 91.67           O  
ATOM   1458  CG  ASP A 193       6.350 -18.570 -15.813  1.00 91.67           C  
ATOM   1459  OD1 ASP A 193       5.607 -17.557 -15.721  1.00 91.67           O  
ATOM   1460  OD2 ASP A 193       6.833 -19.164 -14.829  1.00 91.67           O  
ATOM   1461  N   LEU A 194       4.392 -21.455 -16.518  1.00 90.93           N  
ATOM   1462  CA  LEU A 194       4.124 -22.775 -15.934  1.00 90.93           C  
ATOM   1463  C   LEU A 194       3.063 -23.579 -16.699  1.00 90.93           C  
ATOM   1464  CB  LEU A 194       3.713 -22.595 -14.462  1.00 90.93           C  
ATOM   1465  O   LEU A 194       2.768 -24.716 -16.330  1.00 90.93           O  
ATOM   1466  CG  LEU A 194       4.773 -21.927 -13.571  1.00 90.93           C  
ATOM   1467  CD1 LEU A 194       4.223 -21.819 -12.146  1.00 90.93           C  
ATOM   1468  CD2 LEU A 194       6.080 -22.722 -13.521  1.00 90.93           C  
ATOM   1469  N   VAL A 195       2.440 -22.989 -17.719  1.00 91.54           N  
ATOM   1470  CA  VAL A 195       1.191 -23.478 -18.308  1.00 91.54           C  
ATOM   1471  C   VAL A 195       1.361 -23.675 -19.809  1.00 91.54           C  
ATOM   1472  CB  VAL A 195       0.046 -22.506 -17.977  1.00 91.54           C  
ATOM   1473  O   VAL A 195       1.978 -22.868 -20.496  1.00 91.54           O  
ATOM   1474  CG1 VAL A 195      -1.292 -22.964 -18.545  1.00 91.54           C  
ATOM   1475  CG2 VAL A 195      -0.151 -22.387 -16.464  1.00 91.54           C  
ATOM   1476  N   LYS A 196       0.789 -24.755 -20.351  1.00 92.83           N  
ATOM   1477  CA  LYS A 196       0.763 -24.973 -21.805  1.00 92.83           C  
ATOM   1478  C   LYS A 196      -0.223 -24.008 -22.463  1.00 92.83           C  
ATOM   1479  CB  LYS A 196       0.417 -26.432 -22.138  1.00 92.83           C  
ATOM   1480  O   LYS A 196      -1.279 -23.734 -21.903  1.00 92.83           O  
ATOM   1481  CG  LYS A 196       1.476 -27.416 -21.620  1.00 92.83           C  
ATOM   1482  CD  LYS A 196       1.134 -28.853 -22.034  1.00 92.83           C  
ATOM   1483  CE  LYS A 196       2.178 -29.815 -21.457  1.00 92.83           C  
ATOM   1484  NZ  LYS A 196       1.890 -31.225 -21.823  1.00 92.83           N  
ATOM   1485  N   GLU A 197       0.050 -23.593 -23.698  1.00 92.04           N  
ATOM   1486  CA  GLU A 197      -0.797 -22.651 -24.451  1.00 92.04           C  
ATOM   1487  C   GLU A 197      -2.287 -23.040 -24.453  1.00 92.04           C  
ATOM   1488  CB  GLU A 197      -0.272 -22.590 -25.892  1.00 92.04           C  
ATOM   1489  O   GLU A 197      -3.154 -22.194 -24.250  1.00 92.04           O  
ATOM   1490  CG  GLU A 197      -0.923 -21.460 -26.704  1.00 92.04           C  
ATOM   1491  CD  GLU A 197      -0.608 -21.545 -28.202  1.00 92.04           C  
ATOM   1492  OE1 GLU A 197      -1.414 -20.967 -28.973  1.00 92.04           O  
ATOM   1493  OE2 GLU A 197       0.346 -22.259 -28.570  1.00 92.04           O  
ATOM   1494  N   ARG A 198      -2.593 -24.336 -24.608  1.00 93.26           N  
ATOM   1495  CA  ARG A 198      -3.972 -24.844 -24.562  1.00 93.26           C  
ATOM   1496  C   ARG A 198      -4.667 -24.539 -23.231  1.00 93.26           C  
ATOM   1497  CB  ARG A 198      -3.975 -26.346 -24.875  1.00 93.26           C  
ATOM   1498  O   ARG A 198      -5.775 -24.021 -23.234  1.00 93.26           O  
ATOM   1499  CG  ARG A 198      -5.403 -26.903 -24.857  1.00 93.26           C  
ATOM   1500  CD  ARG A 198      -5.420 -28.388 -25.197  1.00 93.26           C  
ATOM   1501  NE  ARG A 198      -6.764 -28.930 -24.965  1.00 93.26           N  
ATOM   1502  NH1 ARG A 198      -6.503 -30.930 -26.070  1.00 93.26           N  
ATOM   1503  NH2 ARG A 198      -8.477 -30.377 -25.168  1.00 93.26           N  
ATOM   1504  CZ  ARG A 198      -7.238 -30.075 -25.404  1.00 93.26           C  
ATOM   1505  N   GLN A 199      -4.006 -24.819 -22.111  1.00 91.93           N  
ATOM   1506  CA  GLN A 199      -4.557 -24.568 -20.779  1.00 91.93           C  
ATOM   1507  C   GLN A 199      -4.685 -23.060 -20.507  1.00 91.93           C  
ATOM   1508  CB  GLN A 199      -3.666 -25.288 -19.759  1.00 91.93           C  
ATOM   1509  O   GLN A 199      -5.648 -22.629 -19.879  1.00 91.93           O  
ATOM   1510  CG  GLN A 199      -4.116 -25.095 -18.301  1.00 91.93           C  
ATOM   1511  CD  GLN A 199      -3.189 -25.773 -17.294  1.00 91.93           C  
ATOM   1512  NE2 GLN A 199      -3.506 -25.708 -16.021  1.00 91.93           N  
ATOM   1513  OE1 GLN A 199      -2.159 -26.348 -17.620  1.00 91.93           O  
ATOM   1514  N   ALA A 200      -3.763 -22.241 -21.027  1.00 91.52           N  
ATOM   1515  CA  ALA A 200      -3.866 -20.786 -20.934  1.00 91.52           C  
ATOM   1516  C   ALA A 200      -5.088 -20.240 -21.700  1.00 91.52           C  
ATOM   1517  CB  ALA A 200      -2.553 -20.162 -21.418  1.00 91.52           C  
ATOM   1518  O   ALA A 200      -5.774 -19.357 -21.183  1.00 91.52           O  
ATOM   1519  N   LYS A 201      -5.399 -20.794 -22.884  1.00 93.13           N  
ATOM   1520  CA  LYS A 201      -6.609 -20.463 -23.662  1.00 93.13           C  
ATOM   1521  C   LYS A 201      -7.894 -20.917 -22.967  1.00 93.13           C  
ATOM   1522  CB  LYS A 201      -6.533 -21.067 -25.075  1.00 93.13           C  
ATOM   1523  O   LYS A 201      -8.823 -20.127 -22.850  1.00 93.13           O  
ATOM   1524  CG  LYS A 201      -5.522 -20.336 -25.967  1.00 93.13           C  
ATOM   1525  CD  LYS A 201      -5.450 -20.966 -27.366  1.00 93.13           C  
ATOM   1526  CE  LYS A 201      -4.364 -20.240 -28.167  1.00 93.13           C  
ATOM   1527  NZ  LYS A 201      -4.038 -20.904 -29.450  1.00 93.13           N  
ATOM   1528  N   GLU A 202      -7.923 -22.140 -22.439  1.00 92.61           N  
ATOM   1529  CA  GLU A 202      -9.065 -22.646 -21.658  1.00 92.61           C  
ATOM   1530  C   GLU A 202      -9.337 -21.753 -20.436  1.00 92.61           C  
ATOM   1531  CB  GLU A 202      -8.785 -24.095 -21.208  1.00 92.61           C  
ATOM   1532  O   GLU A 202     -10.481 -21.410 -20.139  1.00 92.61           O  
ATOM   1533  CG  GLU A 202      -8.875 -25.124 -22.356  1.00 92.61           C  
ATOM   1534  CD  GLU A 202      -8.375 -26.540 -21.987  1.00 92.61           C  
ATOM   1535  OE1 GLU A 202      -8.246 -27.390 -22.914  1.00 92.61           O  
ATOM   1536  OE2 GLU A 202      -8.068 -26.777 -20.796  1.00 92.61           O  
ATOM   1537  N   GLN A 203      -8.286 -21.303 -19.746  1.00 91.60           N  
ATOM   1538  CA  GLN A 203      -8.444 -20.374 -18.631  1.00 91.60           C  
ATOM   1539  C   GLN A 203      -8.911 -18.985 -19.089  1.00 91.60           C  
ATOM   1540  CB  GLN A 203      -7.131 -20.275 -17.857  1.00 91.60           C  
ATOM   1541  O   GLN A 203      -9.728 -18.366 -18.412  1.00 91.60           O  
ATOM   1542  CG  GLN A 203      -7.395 -19.611 -16.500  1.00 91.60           C  
ATOM   1543  CD  GLN A 203      -6.123 -19.169 -15.823  1.00 91.60           C  
ATOM   1544  NE2 GLN A 203      -5.958 -19.462 -14.560  1.00 91.60           N  
ATOM   1545  OE1 GLN A 203      -5.293 -18.497 -16.408  1.00 91.60           O  
ATOM   1546  N   TYR A 204      -8.430 -18.486 -20.227  1.00 93.08           N  
ATOM   1547  CA  TYR A 204      -8.897 -17.222 -20.798  1.00 93.08           C  
ATOM   1548  C   TYR A 204     -10.415 -17.245 -21.051  1.00 93.08           C  
ATOM   1549  CB  TYR A 204      -8.091 -16.937 -22.070  1.00 93.08           C  
ATOM   1550  O   TYR A 204     -11.113 -16.301 -20.678  1.00 93.08           O  
ATOM   1551  CG  TYR A 204      -8.570 -15.742 -22.861  1.00 93.08           C  
ATOM   1552  CD1 TYR A 204      -9.552 -15.911 -23.856  1.00 93.08           C  
ATOM   1553  CD2 TYR A 204      -8.001 -14.476 -22.637  1.00 93.08           C  
ATOM   1554  CE1 TYR A 204      -9.993 -14.805 -24.603  1.00 93.08           C  
ATOM   1555  CE2 TYR A 204      -8.436 -13.374 -23.397  1.00 93.08           C  
ATOM   1556  OH  TYR A 204      -9.916 -12.444 -25.031  1.00 93.08           O  
ATOM   1557  CZ  TYR A 204      -9.463 -13.527 -24.346  1.00 93.08           C  
ATOM   1558  N   GLU A 205     -10.948 -18.349 -21.581  1.00 92.88           N  
ATOM   1559  CA  GLU A 205     -12.395 -18.545 -21.749  1.00 92.88           C  
ATOM   1560  C   GLU A 205     -13.141 -18.578 -20.405  1.00 92.88           C  
ATOM   1561  CB  GLU A 205     -12.663 -19.840 -22.527  1.00 92.88           C  
ATOM   1562  O   GLU A 205     -14.196 -17.956 -20.273  1.00 92.88           O  
ATOM   1563  CG  GLU A 205     -12.220 -19.747 -23.995  1.00 92.88           C  
ATOM   1564  CD  GLU A 205     -12.428 -21.057 -24.774  1.00 92.88           C  
ATOM   1565  OE1 GLU A 205     -12.040 -21.074 -25.964  1.00 92.88           O  
ATOM   1566  OE2 GLU A 205     -12.960 -22.030 -24.191  1.00 92.88           O  
ATOM   1567  N   GLN A 206     -12.579 -19.225 -19.377  1.00 91.30           N  
ATOM   1568  CA  GLN A 206     -13.150 -19.207 -18.021  1.00 91.30           C  
ATOM   1569  C   GLN A 206     -13.187 -17.794 -17.427  1.00 91.30           C  
ATOM   1570  CB  GLN A 206     -12.347 -20.108 -17.071  1.00 91.30           C  
ATOM   1571  O   GLN A 206     -14.170 -17.417 -16.790  1.00 91.30           O  
ATOM   1572  CG  GLN A 206     -12.473 -21.600 -17.385  1.00 91.30           C  
ATOM   1573  CD  GLN A 206     -11.508 -22.453 -16.565  1.00 91.30           C  
ATOM   1574  NE2 GLN A 206     -11.309 -23.691 -16.963  1.00 91.30           N  
ATOM   1575  OE1 GLN A 206     -10.912 -22.047 -15.572  1.00 91.30           O  
ATOM   1576  N   ILE A 207     -12.131 -17.002 -17.639  1.00 91.81           N  
ATOM   1577  CA  ILE A 207     -12.067 -15.608 -17.188  1.00 91.81           C  
ATOM   1578  C   ILE A 207     -13.139 -14.790 -17.905  1.00 91.81           C  
ATOM   1579  CB  ILE A 207     -10.654 -15.019 -17.396  1.00 91.81           C  
ATOM   1580  O   ILE A 207     -13.868 -14.062 -17.238  1.00 91.81           O  
ATOM   1581  CG1 ILE A 207      -9.631 -15.724 -16.476  1.00 91.81           C  
ATOM   1582  CG2 ILE A 207     -10.633 -13.504 -17.105  1.00 91.81           C  
ATOM   1583  CD1 ILE A 207      -8.166 -15.459 -16.854  1.00 91.81           C  
ATOM   1584  N   LEU A 208     -13.281 -14.943 -19.226  1.00 92.27           N  
ATOM   1585  CA  LEU A 208     -14.335 -14.284 -20.000  1.00 92.27           C  
ATOM   1586  C   LEU A 208     -15.731 -14.635 -19.476  1.00 92.27           C  
ATOM   1587  CB  LEU A 208     -14.209 -14.645 -21.486  1.00 92.27           C  
ATOM   1588  O   LEU A 208     -16.525 -13.735 -19.217  1.00 92.27           O  
ATOM   1589  CG  LEU A 208     -13.119 -13.871 -22.242  1.00 92.27           C  
ATOM   1590  CD1 LEU A 208     -13.059 -14.431 -23.660  1.00 92.27           C  
ATOM   1591  CD2 LEU A 208     -13.424 -12.372 -22.351  1.00 92.27           C  
ATOM   1592  N   ALA A 209     -16.010 -15.919 -19.251  1.00 91.08           N  
ATOM   1593  CA  ALA A 209     -17.282 -16.368 -18.686  1.00 91.08           C  
ATOM   1594  C   ALA A 209     -17.528 -15.808 -17.274  1.00 91.08           C  
ATOM   1595  CB  ALA A 209     -17.287 -17.900 -18.683  1.00 91.08           C  
ATOM   1596  O   ALA A 209     -18.665 -15.523 -16.906  1.00 91.08           O  
ATOM   1597  N   PHE A 210     -16.470 -15.624 -16.481  1.00 88.06           N  
ATOM   1598  CA  PHE A 210     -16.566 -15.063 -15.137  1.00 88.06           C  
ATOM   1599  C   PHE A 210     -16.822 -13.549 -15.127  1.00 88.06           C  
ATOM   1600  CB  PHE A 210     -15.291 -15.417 -14.360  1.00 88.06           C  
ATOM   1601  O   PHE A 210     -17.547 -13.062 -14.259  1.00 88.06           O  
ATOM   1602  CG  PHE A 210     -15.246 -14.796 -12.982  1.00 88.06           C  
ATOM   1603  CD1 PHE A 210     -14.330 -13.765 -12.697  1.00 88.06           C  
ATOM   1604  CD2 PHE A 210     -16.177 -15.200 -12.008  1.00 88.06           C  
ATOM   1605  CE1 PHE A 210     -14.343 -13.144 -11.437  1.00 88.06           C  
ATOM   1606  CE2 PHE A 210     -16.188 -14.584 -10.746  1.00 88.06           C  
ATOM   1607  CZ  PHE A 210     -15.276 -13.552 -10.468  1.00 88.06           C  
ATOM   1608  N   VAL A 211     -16.235 -12.795 -16.062  1.00 87.59           N  
ATOM   1609  CA  VAL A 211     -16.392 -11.329 -16.108  1.00 87.59           C  
ATOM   1610  C   VAL A 211     -17.682 -10.876 -16.783  1.00 87.59           C  
ATOM   1611  CB  VAL A 211     -15.188 -10.612 -16.736  1.00 87.59           C  
ATOM   1612  O   VAL A 211     -18.074  -9.723 -16.588  1.00 87.59           O  
ATOM   1613  CG1 VAL A 211     -13.922 -10.886 -15.922  1.00 87.59           C  
ATOM   1614  CG2 VAL A 211     -14.954 -10.968 -18.204  1.00 87.59           C  
ATOM   1615  N   GLN A 212     -18.351 -11.755 -17.535  1.00 87.91           N  
ATOM   1616  CA  GLN A 212     -19.663 -11.484 -18.128  1.00 87.91           C  
ATOM   1617  C   GLN A 212     -20.658 -11.010 -17.057  1.00 87.91           C  
ATOM   1618  CB  GLN A 212     -20.181 -12.745 -18.842  1.00 87.91           C  
ATOM   1619  O   GLN A 212     -20.883 -11.683 -16.049  1.00 87.91           O  
ATOM   1620  CG  GLN A 212     -19.569 -12.905 -20.242  1.00 87.91           C  
ATOM   1621  CD  GLN A 212     -19.856 -14.259 -20.888  1.00 87.91           C  
ATOM   1622  NE2 GLN A 212     -19.254 -14.541 -22.023  1.00 87.91           N  
ATOM   1623  OE1 GLN A 212     -20.625 -15.082 -20.420  1.00 87.91           O  
ATOM   1624  N   GLY A 213     -21.251  -9.831 -17.266  1.00 82.75           N  
ATOM   1625  CA  GLY A 213     -22.200  -9.224 -16.327  1.00 82.75           C  
ATOM   1626  C   GLY A 213     -21.573  -8.465 -15.151  1.00 82.75           C  
ATOM   1627  O   GLY A 213     -22.308  -7.986 -14.288  1.00 82.75           O  
ATOM   1628  N   THR A 214     -20.245  -8.327 -15.106  1.00 83.91           N  
ATOM   1629  CA  THR A 214     -19.536  -7.477 -14.132  1.00 83.91           C  
ATOM   1630  C   THR A 214     -18.990  -6.213 -14.801  1.00 83.91           C  
ATOM   1631  CB  THR A 214     -18.398  -8.232 -13.422  1.00 83.91           C  
ATOM   1632  O   THR A 214     -18.919  -6.114 -16.025  1.00 83.91           O  
ATOM   1633  CG2 THR A 214     -18.820  -9.573 -12.823  1.00 83.91           C  
ATOM   1634  OG1 THR A 214     -17.317  -8.444 -14.301  1.00 83.91           O  
ATOM   1635  N   VAL A 215     -18.504  -5.249 -14.010  1.00 82.57           N  
ATOM   1636  CA  VAL A 215     -17.829  -4.035 -14.526  1.00 82.57           C  
ATOM   1637  C   VAL A 215     -16.589  -4.363 -15.385  1.00 82.57           C  
ATOM   1638  CB  VAL A 215     -17.464  -3.091 -13.355  1.00 82.57           C  
ATOM   1639  O   VAL A 215     -16.139  -3.527 -16.167  1.00 82.57           O  
ATOM   1640  CG1 VAL A 215     -16.843  -1.758 -13.801  1.00 82.57           C  
ATOM   1641  CG2 VAL A 215     -18.709  -2.730 -12.533  1.00 82.57           C  
ATOM   1642  N   ALA A 216     -16.049  -5.583 -15.278  1.00 82.19           N  
ATOM   1643  CA  ALA A 216     -14.869  -6.037 -16.007  1.00 82.19           C  
ATOM   1644  C   ALA A 216     -15.160  -6.679 -17.381  1.00 82.19           C  
ATOM   1645  CB  ALA A 216     -14.063  -6.961 -15.085  1.00 82.19           C  
ATOM   1646  O   ALA A 216     -14.221  -7.137 -18.023  1.00 82.19           O  
ATOM   1647  N   GLU A 217     -16.405  -6.696 -17.872  1.00 84.40           N  
ATOM   1648  CA  GLU A 217     -16.759  -7.341 -19.154  1.00 84.40           C  
ATOM   1649  C   GLU A 217     -15.969  -6.788 -20.361  1.00 84.40           C  
ATOM   1650  CB  GLU A 217     -18.277  -7.201 -19.355  1.00 84.40           C  
ATOM   1651  O   GLU A 217     -15.614  -7.526 -21.274  1.00 84.40           O  
ATOM   1652  CG  GLU A 217     -18.805  -7.994 -20.562  1.00 84.40           C  
ATOM   1653  CD  GLU A 217     -20.339  -7.990 -20.663  1.00 84.40           C  
ATOM   1654  OE1 GLU A 217     -20.843  -8.297 -21.764  1.00 84.40           O  
ATOM   1655  OE2 GLU A 217     -21.006  -7.735 -19.632  1.00 84.40           O  
ATOM   1656  N   GLY A 218     -15.622  -5.497 -20.343  1.00 84.80           N  
ATOM   1657  CA  GLY A 218     -14.804  -4.845 -21.376  1.00 84.80           C  
ATOM   1658  C   GLY A 218     -13.317  -4.701 -21.028  1.00 84.80           C  
ATOM   1659  O   GLY A 218     -12.614  -3.909 -21.672  1.00 84.80           O  
ATOM   1660  N   ALA A 219     -12.845  -5.367 -19.971  1.00 90.06           N  
ATOM   1661  CA  ALA A 219     -11.459  -5.275 -19.528  1.00 90.06           C  
ATOM   1662  C   ALA A 219     -10.553  -6.165 -20.400  1.00 90.06           C  
ATOM   1663  CB  ALA A 219     -11.362  -5.641 -18.044  1.00 90.06           C  
ATOM   1664  O   ALA A 219     -10.842  -7.348 -20.576  1.00 90.06           O  
ATOM   1665  N   PRO A 220      -9.438  -5.641 -20.941  1.00 93.07           N  
ATOM   1666  CA  PRO A 220      -8.482  -6.462 -21.674  1.00 93.07           C  
ATOM   1667  C   PRO A 220      -7.801  -7.456 -20.725  1.00 93.07           C  
ATOM   1668  CB  PRO A 220      -7.494  -5.478 -22.304  1.00 93.07           C  
ATOM   1669  O   PRO A 220      -7.462  -7.115 -19.587  1.00 93.07           O  
ATOM   1670  CG  PRO A 220      -7.494  -4.338 -21.293  1.00 93.07           C  
ATOM   1671  CD  PRO A 220      -8.943  -4.282 -20.809  1.00 93.07           C  
ATOM   1672  N   ILE A 221      -7.581  -8.672 -21.220  1.00 93.93           N  
ATOM   1673  CA  ILE A 221      -6.859  -9.734 -20.517  1.00 93.93           C  
ATOM   1674  C   ILE A 221      -5.476  -9.853 -21.158  1.00 93.93           C  
ATOM   1675  CB  ILE A 221      -7.637 -11.065 -20.560  1.00 93.93           C  
ATOM   1676  O   ILE A 221      -5.370 -10.109 -22.357  1.00 93.93           O  
ATOM   1677  CG1 ILE A 221      -9.069 -10.960 -19.984  1.00 93.93           C  
ATOM   1678  CG2 ILE A 221      -6.846 -12.165 -19.824  1.00 93.93           C  
ATOM   1679  CD1 ILE A 221      -9.998 -12.098 -20.426  1.00 93.93           C  
ATOM   1680  N   ILE A 222      -4.425  -9.647 -20.368  1.00 94.05           N  
ATOM   1681  CA  ILE A 222      -3.037  -9.625 -20.835  1.00 94.05           C  
ATOM   1682  C   ILE A 222      -2.288 -10.810 -20.208  1.00 94.05           C  
ATOM   1683  CB  ILE A 222      -2.350  -8.278 -20.518  1.00 94.05           C  
ATOM   1684  O   ILE A 222      -2.163 -10.859 -18.979  1.00 94.05           O  
ATOM   1685  CG1 ILE A 222      -3.191  -7.067 -20.992  1.00 94.05           C  
ATOM   1686  CG2 ILE A 222      -0.952  -8.248 -21.169  1.00 94.05           C  
ATOM   1687  CD1 ILE A 222      -2.678  -5.726 -20.459  1.00 94.05           C  
ATOM   1688  N   PRO A 223      -1.778 -11.759 -21.012  1.00 94.38           N  
ATOM   1689  CA  PRO A 223      -0.925 -12.833 -20.522  1.00 94.38           C  
ATOM   1690  C   PRO A 223       0.478 -12.302 -20.232  1.00 94.38           C  
ATOM   1691  CB  PRO A 223      -0.950 -13.896 -21.619  1.00 94.38           C  
ATOM   1692  O   PRO A 223       1.134 -11.733 -21.107  1.00 94.38           O  
ATOM   1693  CG  PRO A 223      -1.155 -13.090 -22.899  1.00 94.38           C  
ATOM   1694  CD  PRO A 223      -2.000 -11.901 -22.447  1.00 94.38           C  
ATOM   1695  N   ILE A 224       0.947 -12.502 -19.002  1.00 94.75           N  
ATOM   1696  CA  ILE A 224       2.253 -12.037 -18.533  1.00 94.75           C  
ATOM   1697  C   ILE A 224       2.994 -13.123 -17.752  1.00 94.75           C  
ATOM   1698  CB  ILE A 224       2.130 -10.739 -17.701  1.00 94.75           C  
ATOM   1699  O   ILE A 224       2.393 -13.988 -17.110  1.00 94.75           O  
ATOM   1700  CG1 ILE A 224       1.343 -10.938 -16.384  1.00 94.75           C  
ATOM   1701  CG2 ILE A 224       1.513  -9.611 -18.543  1.00 94.75           C  
ATOM   1702  CD1 ILE A 224       1.423  -9.730 -15.448  1.00 94.75           C  
ATOM   1703  N   SER A 225       4.323 -13.025 -17.736  1.00 93.72           N  
ATOM   1704  CA  SER A 225       5.155 -13.723 -16.753  1.00 93.72           C  
ATOM   1705  C   SER A 225       5.873 -12.690 -15.899  1.00 93.72           C  
ATOM   1706  CB  SER A 225       6.142 -14.686 -17.416  1.00 93.72           C  
ATOM   1707  O   SER A 225       6.856 -12.082 -16.323  1.00 93.72           O  
ATOM   1708  OG  SER A 225       6.897 -15.330 -16.404  1.00 93.72           O  
ATOM   1709  N   ALA A 226       5.382 -12.484 -14.675  1.00 90.90           N  
ATOM   1710  CA  ALA A 226       5.978 -11.532 -13.740  1.00 90.90           C  
ATOM   1711  C   ALA A 226       7.421 -11.895 -13.356  1.00 90.90           C  
ATOM   1712  CB  ALA A 226       5.102 -11.493 -12.488  1.00 90.90           C  
ATOM   1713  O   ALA A 226       8.228 -11.011 -13.083  1.00 90.90           O  
ATOM   1714  N   GLN A 227       7.739 -13.194 -13.322  1.00 89.70           N  
ATOM   1715  CA  GLN A 227       9.050 -13.691 -12.912  1.00 89.70           C  
ATOM   1716  C   GLN A 227      10.107 -13.460 -13.996  1.00 89.70           C  
ATOM   1717  CB  GLN A 227       8.918 -15.183 -12.564  1.00 89.70           C  
ATOM   1718  O   GLN A 227      11.197 -12.978 -13.694  1.00 89.70           O  
ATOM   1719  CG  GLN A 227      10.210 -15.776 -11.982  1.00 89.70           C  
ATOM   1720  CD  GLN A 227      10.616 -15.159 -10.645  1.00 89.70           C  
ATOM   1721  NE2 GLN A 227      11.887 -15.189 -10.311  1.00 89.70           N  
ATOM   1722  OE1 GLN A 227       9.815 -14.652  -9.872  1.00 89.70           O  
ATOM   1723  N   LEU A 228       9.773 -13.783 -15.248  1.00 91.61           N  
ATOM   1724  CA  LEU A 228      10.669 -13.632 -16.399  1.00 91.61           C  
ATOM   1725  C   LEU A 228      10.611 -12.234 -17.028  1.00 91.61           C  
ATOM   1726  CB  LEU A 228      10.332 -14.715 -17.434  1.00 91.61           C  
ATOM   1727  O   LEU A 228      11.393 -11.930 -17.919  1.00 91.61           O  
ATOM   1728  CG  LEU A 228      10.530 -16.162 -16.951  1.00 91.61           C  
ATOM   1729  CD1 LEU A 228      10.072 -17.137 -18.034  1.00 91.61           C  
ATOM   1730  CD2 LEU A 228      11.994 -16.459 -16.618  1.00 91.61           C  
ATOM   1731  N   LYS A 229       9.697 -11.382 -16.554  1.00 88.97           N  
ATOM   1732  CA  LYS A 229       9.432 -10.035 -17.071  1.00 88.97           C  
ATOM   1733  C   LYS A 229       8.964  -9.981 -18.531  1.00 88.97           C  
ATOM   1734  CB  LYS A 229      10.618  -9.093 -16.792  1.00 88.97           C  
ATOM   1735  O   LYS A 229       9.133  -8.965 -19.198  1.00 88.97           O  
ATOM   1736  CG  LYS A 229      10.990  -8.979 -15.308  1.00 88.97           C  
ATOM   1737  CD  LYS A 229      12.030  -7.866 -15.161  1.00 88.97           C  
ATOM   1738  CE  LYS A 229      12.407  -7.638 -13.700  1.00 88.97           C  
ATOM   1739  NZ  LYS A 229      13.282  -6.445 -13.591  1.00 88.97           N  
ATOM   1740  N   TYR A 230       8.305 -11.035 -19.012  1.00 89.48           N  
ATOM   1741  CA  TYR A 230       7.697 -11.037 -20.344  1.00 89.48           C  
ATOM   1742  C   TYR A 230       6.369 -10.271 -20.374  1.00 89.48           C  
ATOM   1743  CB  TYR A 230       7.532 -12.468 -20.871  1.00 89.48           C  
ATOM   1744  O   TYR A 230       5.563 -10.370 -19.443  1.00 89.48           O  
ATOM   1745  CG  TYR A 230       8.830 -13.097 -21.337  1.00 89.48           C  
ATOM   1746  CD1 TYR A 230       9.523 -12.529 -22.426  1.00 89.48           C  
ATOM   1747  CD2 TYR A 230       9.335 -14.254 -20.714  1.00 89.48           C  
ATOM   1748  CE1 TYR A 230      10.729 -13.096 -22.874  1.00 89.48           C  
ATOM   1749  CE2 TYR A 230      10.545 -14.820 -21.158  1.00 89.48           C  
ATOM   1750  OH  TYR A 230      12.406 -14.804 -22.660  1.00 89.48           O  
ATOM   1751  CZ  TYR A 230      11.246 -14.242 -22.234  1.00 89.48           C  
ATOM   1752  N   ASN A 231       6.135  -9.553 -21.478  1.00 89.74           N  
ATOM   1753  CA  ASN A 231       4.937  -8.753 -21.769  1.00 89.74           C  
ATOM   1754  C   ASN A 231       4.645  -7.605 -20.786  1.00 89.74           C  
ATOM   1755  CB  ASN A 231       3.721  -9.673 -21.995  1.00 89.74           C  
ATOM   1756  O   ASN A 231       3.527  -7.091 -20.752  1.00 89.74           O  
ATOM   1757  CG  ASN A 231       3.826 -10.540 -23.229  1.00 89.74           C  
ATOM   1758  ND2 ASN A 231       2.904 -11.456 -23.388  1.00 89.74           N  
ATOM   1759  OD1 ASN A 231       4.712 -10.409 -24.053  1.00 89.74           O  
ATOM   1760  N   ILE A 232       5.633  -7.152 -20.011  1.00 89.99           N  
ATOM   1761  CA  ILE A 232       5.459  -5.964 -19.158  1.00 89.99           C  
ATOM   1762  C   ILE A 232       5.218  -4.714 -20.008  1.00 89.99           C  
ATOM   1763  CB  ILE A 232       6.665  -5.777 -18.222  1.00 89.99           C  
ATOM   1764  O   ILE A 232       4.367  -3.898 -19.670  1.00 89.99           O  
ATOM   1765  CG1 ILE A 232       6.761  -6.998 -17.288  1.00 89.99           C  
ATOM   1766  CG2 ILE A 232       6.518  -4.470 -17.421  1.00 89.99           C  
ATOM   1767  CD1 ILE A 232       7.909  -6.864 -16.296  1.00 89.99           C  
ATOM   1768  N   GLU A 233       5.903  -4.604 -21.142  1.00 89.45           N  
ATOM   1769  CA  GLU A 233       5.780  -3.490 -22.091  1.00 89.45           C  
ATOM   1770  C   GLU A 233       4.338  -3.345 -22.598  1.00 89.45           C  
ATOM   1771  CB  GLU A 233       6.727  -3.758 -23.266  1.00 89.45           C  
ATOM   1772  O   GLU A 233       3.784  -2.247 -22.633  1.00 89.45           O  
ATOM   1773  CG  GLU A 233       8.187  -3.949 -22.812  1.00 89.45           C  
ATOM   1774  CD  GLU A 233       9.115  -4.385 -23.947  1.00 89.45           C  
ATOM   1775  OE1 GLU A 233      10.343  -4.347 -23.704  1.00 89.45           O  
ATOM   1776  OE2 GLU A 233       8.581  -4.847 -24.980  1.00 89.45           O  
ATOM   1777  N   VAL A 234       3.674  -4.478 -22.860  1.00 92.03           N  
ATOM   1778  CA  VAL A 234       2.251  -4.532 -23.220  1.00 92.03           C  
ATOM   1779  C   VAL A 234       1.390  -3.986 -22.079  1.00 92.03           C  
ATOM   1780  CB  VAL A 234       1.825  -5.972 -23.575  1.00 92.03           C  
ATOM   1781  O   VAL A 234       0.495  -3.176 -22.308  1.00 92.03           O  
ATOM   1782  CG1 VAL A 234       0.358  -6.043 -24.003  1.00 92.03           C  
ATOM   1783  CG2 VAL A 234       2.654  -6.561 -24.719  1.00 92.03           C  
ATOM   1784  N   VAL A 235       1.664  -4.373 -20.828  1.00 92.66           N  
ATOM   1785  CA  VAL A 235       0.942  -3.831 -19.664  1.00 92.66           C  
ATOM   1786  C   VAL A 235       1.130  -2.317 -19.560  1.00 92.66           C  
ATOM   1787  CB  VAL A 235       1.350  -4.533 -18.353  1.00 92.66           C  
ATOM   1788  O   VAL A 235       0.149  -1.605 -19.345  1.00 92.66           O  
ATOM   1789  CG1 VAL A 235       0.615  -3.957 -17.137  1.00 92.66           C  
ATOM   1790  CG2 VAL A 235       1.017  -6.024 -18.413  1.00 92.66           C  
ATOM   1791  N   CYS A 236       2.345  -1.806 -19.767  1.00 90.80           N  
ATOM   1792  CA  CYS A 236       2.625  -0.369 -19.786  1.00 90.80           C  
ATOM   1793  C   CYS A 236       1.831   0.354 -20.880  1.00 90.80           C  
ATOM   1794  CB  CYS A 236       4.130  -0.152 -19.969  1.00 90.80           C  
ATOM   1795  O   CYS A 236       1.202   1.378 -20.603  1.00 90.80           O  
ATOM   1796  SG  CYS A 236       5.012  -0.802 -18.528  1.00 90.80           S  
ATOM   1797  N   GLU A 237       1.782  -0.210 -22.086  1.00 91.70           N  
ATOM   1798  CA  GLU A 237       0.976   0.312 -23.189  1.00 91.70           C  
ATOM   1799  C   GLU A 237      -0.511   0.401 -22.807  1.00 91.70           C  
ATOM   1800  CB  GLU A 237       1.175  -0.580 -24.428  1.00 91.70           C  
ATOM   1801  O   GLU A 237      -1.146   1.449 -22.976  1.00 91.70           O  
ATOM   1802  CG  GLU A 237       0.315  -0.073 -25.587  1.00 91.70           C  
ATOM   1803  CD  GLU A 237       0.429  -0.878 -26.880  1.00 91.70           C  
ATOM   1804  OE1 GLU A 237      -0.383  -0.552 -27.780  1.00 91.70           O  
ATOM   1805  OE2 GLU A 237       1.301  -1.740 -27.060  1.00 91.70           O  
ATOM   1806  N   TYR A 238      -1.081  -0.679 -22.265  1.00 92.42           N  
ATOM   1807  CA  TYR A 238      -2.488  -0.702 -21.860  1.00 92.42           C  
ATOM   1808  C   TYR A 238      -2.774   0.246 -20.693  1.00 92.42           C  
ATOM   1809  CB  TYR A 238      -2.939  -2.129 -21.531  1.00 92.42           C  
ATOM   1810  O   TYR A 238      -3.836   0.870 -20.682  1.00 92.42           O  
ATOM   1811  CG  TYR A 238      -3.363  -2.930 -22.748  1.00 92.42           C  
ATOM   1812  CD1 TYR A 238      -4.634  -2.731 -23.322  1.00 92.42           C  
ATOM   1813  CD2 TYR A 238      -2.501  -3.890 -23.299  1.00 92.42           C  
ATOM   1814  CE1 TYR A 238      -5.032  -3.493 -24.441  1.00 92.42           C  
ATOM   1815  CE2 TYR A 238      -2.883  -4.645 -24.419  1.00 92.42           C  
ATOM   1816  OH  TYR A 238      -4.514  -5.194 -26.068  1.00 92.42           O  
ATOM   1817  CZ  TYR A 238      -4.149  -4.450 -24.992  1.00 92.42           C  
ATOM   1818  N   ILE A 239      -1.846   0.416 -19.748  1.00 92.36           N  
ATOM   1819  CA  ILE A 239      -1.975   1.407 -18.671  1.00 92.36           C  
ATOM   1820  C   ILE A 239      -2.064   2.817 -19.262  1.00 92.36           C  
ATOM   1821  CB  ILE A 239      -0.818   1.269 -17.650  1.00 92.36           C  
ATOM   1822  O   ILE A 239      -2.961   3.576 -18.892  1.00 92.36           O  
ATOM   1823  CG1 ILE A 239      -1.023   0.003 -16.787  1.00 92.36           C  
ATOM   1824  CG2 ILE A 239      -0.711   2.513 -16.742  1.00 92.36           C  
ATOM   1825  CD1 ILE A 239       0.207  -0.386 -15.956  1.00 92.36           C  
ATOM   1826  N   VAL A 240      -1.186   3.166 -20.207  1.00 89.76           N  
ATOM   1827  CA  VAL A 240      -1.185   4.495 -20.839  1.00 89.76           C  
ATOM   1828  C   VAL A 240      -2.455   4.717 -21.666  1.00 89.76           C  
ATOM   1829  CB  VAL A 240       0.097   4.717 -21.664  1.00 89.76           C  
ATOM   1830  O   VAL A 240      -3.071   5.779 -21.577  1.00 89.76           O  
ATOM   1831  CG1 VAL A 240       0.075   6.051 -22.422  1.00 89.76           C  
ATOM   1832  CG2 VAL A 240       1.324   4.757 -20.743  1.00 89.76           C  
ATOM   1833  N   LYS A 241      -2.898   3.719 -22.435  1.00 89.64           N  
ATOM   1834  CA  LYS A 241      -4.030   3.873 -23.364  1.00 89.64           C  
ATOM   1835  C   LYS A 241      -5.404   3.745 -22.715  1.00 89.64           C  
ATOM   1836  CB  LYS A 241      -3.885   2.872 -24.516  1.00 89.64           C  
ATOM   1837  O   LYS A 241      -6.318   4.479 -23.081  1.00 89.64           O  
ATOM   1838  CG  LYS A 241      -2.714   3.274 -25.414  1.00 89.64           C  
ATOM   1839  CD  LYS A 241      -2.561   2.323 -26.598  1.00 89.64           C  
ATOM   1840  CE  LYS A 241      -1.363   2.835 -27.396  1.00 89.64           C  
ATOM   1841  NZ  LYS A 241      -1.045   1.949 -28.525  1.00 89.64           N  
ATOM   1842  N   LYS A 242      -5.590   2.790 -21.801  1.00 88.58           N  
ATOM   1843  CA  LYS A 242      -6.920   2.412 -21.288  1.00 88.58           C  
ATOM   1844  C   LYS A 242      -7.302   3.136 -20.003  1.00 88.58           C  
ATOM   1845  CB  LYS A 242      -6.969   0.886 -21.100  1.00 88.58           C  
ATOM   1846  O   LYS A 242      -8.494   3.292 -19.731  1.00 88.58           O  
ATOM   1847  CG  LYS A 242      -8.366   0.308 -20.815  1.00 88.58           C  
ATOM   1848  CD  LYS A 242      -9.365   0.533 -21.961  1.00 88.58           C  
ATOM   1849  CE  LYS A 242     -10.686  -0.171 -21.626  1.00 88.58           C  
ATOM   1850  NZ  LYS A 242     -11.629  -0.184 -22.773  1.00 88.58           N  
ATOM   1851  N   ILE A 243      -6.315   3.546 -19.213  1.00 89.88           N  
ATOM   1852  CA  ILE A 243      -6.543   4.230 -17.944  1.00 89.88           C  
ATOM   1853  C   ILE A 243      -6.329   5.728 -18.191  1.00 89.88           C  
ATOM   1854  CB  ILE A 243      -5.629   3.655 -16.838  1.00 89.88           C  
ATOM   1855  O   ILE A 243      -5.189   6.142 -18.347  1.00 89.88           O  
ATOM   1856  CG1 ILE A 243      -5.728   2.111 -16.737  1.00 89.88           C  
ATOM   1857  CG2 ILE A 243      -6.042   4.316 -15.520  1.00 89.88           C  
ATOM   1858  CD1 ILE A 243      -4.741   1.475 -15.751  1.00 89.88           C  
ATOM   1859  N   PRO A 244      -7.367   6.567 -18.300  1.00 88.96           N  
ATOM   1860  CA  PRO A 244      -7.182   8.011 -18.348  1.00 88.96           C  
ATOM   1861  C   PRO A 244      -6.766   8.534 -16.969  1.00 88.96           C  
ATOM   1862  CB  PRO A 244      -8.530   8.569 -18.801  1.00 88.96           C  
ATOM   1863  O   PRO A 244      -7.066   7.922 -15.944  1.00 88.96           O  
ATOM   1864  CG  PRO A 244      -9.524   7.565 -18.217  1.00 88.96           C  
ATOM   1865  CD  PRO A 244      -8.777   6.233 -18.284  1.00 88.96           C  
ATOM   1866  N   VAL A 245      -6.103   9.689 -16.935  1.00 84.97           N  
ATOM   1867  CA  VAL A 245      -5.875  10.383 -15.665  1.00 84.97           C  
ATOM   1868  C   VAL A 245      -7.211  10.985 -15.217  1.00 84.97           C  
ATOM   1869  CB  VAL A 245      -4.772  11.446 -15.767  1.00 84.97           C  
ATOM   1870  O   VAL A 245      -7.828  11.707 -16.006  1.00 84.97           O  
ATOM   1871  CG1 VAL A 245      -4.500  12.056 -14.390  1.00 84.97           C  
ATOM   1872  CG2 VAL A 245      -3.460  10.821 -16.264  1.00 84.97           C  
ATOM   1873  N   PRO A 246      -7.703  10.676 -14.004  1.00 86.09           N  
ATOM   1874  CA  PRO A 246      -8.960  11.235 -13.530  1.00 86.09           C  
ATOM   1875  C   PRO A 246      -8.857  12.764 -13.416  1.00 86.09           C  
ATOM   1876  CB  PRO A 246      -9.229  10.567 -12.177  1.00 86.09           C  
ATOM   1877  O   PRO A 246      -7.789  13.279 -13.073  1.00 86.09           O  
ATOM   1878  CG  PRO A 246      -7.832  10.189 -11.688  1.00 86.09           C  
ATOM   1879  CD  PRO A 246      -7.097   9.838 -12.977  1.00 86.09           C  
ATOM   1880  N   PRO A 247      -9.947  13.509 -13.673  1.00 84.93           N  
ATOM   1881  CA  PRO A 247      -9.968  14.940 -13.409  1.00 84.93           C  
ATOM   1882  C   PRO A 247      -9.770  15.168 -11.906  1.00 84.93           C  
ATOM   1883  CB  PRO A 247     -11.324  15.433 -13.920  1.00 84.93           C  
ATOM   1884  O   PRO A 247     -10.461  14.564 -11.082  1.00 84.93           O  
ATOM   1885  CG  PRO A 247     -12.221  14.201 -13.796  1.00 84.93           C  
ATOM   1886  CD  PRO A 247     -11.267  13.036 -14.060  1.00 84.93           C  
ATOM   1887  N   ARG A 248      -8.799  16.009 -11.551  1.00 85.45           N  
ATOM   1888  CA  ARG A 248      -8.481  16.359 -10.165  1.00 85.45           C  
ATOM   1889  C   ARG A 248      -8.680  17.850  -9.952  1.00 85.45           C  
ATOM   1890  CB  ARG A 248      -7.040  15.968  -9.808  1.00 85.45           C  
ATOM   1891  O   ARG A 248      -8.297  18.653 -10.799  1.00 85.45           O  
ATOM   1892  CG  ARG A 248      -6.699  14.473  -9.857  1.00 85.45           C  
ATOM   1893  CD  ARG A 248      -7.485  13.650  -8.832  1.00 85.45           C  
ATOM   1894  NE  ARG A 248      -6.932  12.290  -8.727  1.00 85.45           N  
ATOM   1895  NH1 ARG A 248      -8.075  11.611  -6.852  1.00 85.45           N  
ATOM   1896  NH2 ARG A 248      -6.747  10.185  -7.909  1.00 85.45           N  
ATOM   1897  CZ  ARG A 248      -7.256  11.373  -7.837  1.00 85.45           C  
ATOM   1898  N   ASP A 249      -9.219  18.198  -8.791  1.00 86.31           N  
ATOM   1899  CA  ASP A 249      -9.413  19.584  -8.380  1.00 86.31           C  
ATOM   1900  C   ASP A 249      -8.136  20.088  -7.694  1.00 86.31           C  
ATOM   1901  CB  ASP A 249     -10.629  19.690  -7.439  1.00 86.31           C  
ATOM   1902  O   ASP A 249      -7.839  19.678  -6.573  1.00 86.31           O  
ATOM   1903  CG  ASP A 249     -11.954  19.222  -8.055  1.00 86.31           C  
ATOM   1904  OD1 ASP A 249     -12.125  19.385  -9.281  1.00 86.31           O  
ATOM   1905  OD2 ASP A 249     -12.786  18.675  -7.280  1.00 86.31           O  
ATOM   1906  N   PHE A 250      -7.377  20.969  -8.350  1.00 85.30           N  
ATOM   1907  CA  PHE A 250      -6.149  21.563  -7.789  1.00 85.30           C  
ATOM   1908  C   PHE A 250      -6.425  22.804  -6.932  1.00 85.30           C  
ATOM   1909  CB  PHE A 250      -5.182  21.923  -8.926  1.00 85.30           C  
ATOM   1910  O   PHE A 250      -5.655  23.113  -6.030  1.00 85.30           O  
ATOM   1911  CG  PHE A 250      -4.592  20.720  -9.630  1.00 85.30           C  
ATOM   1912  CD1 PHE A 250      -3.292  20.286  -9.317  1.00 85.30           C  
ATOM   1913  CD2 PHE A 250      -5.342  20.028 -10.596  1.00 85.30           C  
ATOM   1914  CE1 PHE A 250      -2.755  19.160  -9.960  1.00 85.30           C  
ATOM   1915  CE2 PHE A 250      -4.826  18.870 -11.193  1.00 85.30           C  
ATOM   1916  CZ  PHE A 250      -3.532  18.429 -10.866  1.00 85.30           C  
ATOM   1917  N   THR A 251      -7.523  23.511  -7.212  1.00 86.57           N  
ATOM   1918  CA  THR A 251      -7.867  24.804  -6.598  1.00 86.57           C  
ATOM   1919  C   THR A 251      -8.611  24.683  -5.273  1.00 86.57           C  
ATOM   1920  CB  THR A 251      -8.752  25.617  -7.552  1.00 86.57           C  
ATOM   1921  O   THR A 251      -8.663  25.644  -4.516  1.00 86.57           O  
ATOM   1922  CG2 THR A 251      -8.015  26.003  -8.835  1.00 86.57           C  
ATOM   1923  OG1 THR A 251      -9.875  24.846  -7.931  1.00 86.57           O  
ATOM   1924  N   SER A 252      -9.218  23.525  -5.005  1.00 87.20           N  
ATOM   1925  CA  SER A 252      -9.926  23.272  -3.748  1.00 87.20           C  
ATOM   1926  C   SER A 252      -8.957  23.169  -2.572  1.00 87.20           C  
ATOM   1927  CB  SER A 252     -10.740  21.982  -3.856  1.00 87.20           C  
ATOM   1928  O   SER A 252      -7.775  22.887  -2.752  1.00 87.20           O  
ATOM   1929  OG  SER A 252     -11.758  22.132  -4.827  1.00 87.20           O  
ATOM   1930  N   GLU A 253      -9.481  23.328  -1.359  1.00 89.44           N  
ATOM   1931  CA  GLU A 253      -8.710  23.105  -0.137  1.00 89.44           C  
ATOM   1932  C   GLU A 253      -8.132  21.680  -0.090  1.00 89.44           C  
ATOM   1933  CB  GLU A 253      -9.584  23.357   1.098  1.00 89.44           C  
ATOM   1934  O   GLU A 253      -8.818  20.715  -0.462  1.00 89.44           O  
ATOM   1935  CG  GLU A 253      -9.922  24.844   1.288  1.00 89.44           C  
ATOM   1936  CD  GLU A 253      -8.675  25.715   1.517  1.00 89.44           C  
ATOM   1937  OE1 GLU A 253      -8.704  26.883   1.078  1.00 89.44           O  
ATOM   1938  OE2 GLU A 253      -7.690  25.188   2.085  1.00 89.44           O  
ATOM   1939  N   PRO A 254      -6.874  21.523   0.357  1.00 90.26           N  
ATOM   1940  CA  PRO A 254      -6.200  20.246   0.316  1.00 90.26           C  
ATOM   1941  C   PRO A 254      -6.782  19.265   1.326  1.00 90.26           C  
ATOM   1942  CB  PRO A 254      -4.726  20.537   0.548  1.00 90.26           C  
ATOM   1943  O   PRO A 254      -6.966  19.576   2.506  1.00 90.26           O  
ATOM   1944  CG  PRO A 254      -4.750  21.809   1.391  1.00 90.26           C  
ATOM   1945  CD  PRO A 254      -5.977  22.549   0.864  1.00 90.26           C  
ATOM   1946  N   ARG A 255      -7.027  18.043   0.854  1.00 91.22           N  
ATOM   1947  CA  ARG A 255      -7.481  16.914   1.669  1.00 91.22           C  
ATOM   1948  C   ARG A 255      -6.672  15.675   1.335  1.00 91.22           C  
ATOM   1949  CB  ARG A 255      -8.975  16.666   1.454  1.00 91.22           C  
ATOM   1950  O   ARG A 255      -6.749  15.146   0.223  1.00 91.22           O  
ATOM   1951  CG  ARG A 255      -9.842  17.826   1.962  1.00 91.22           C  
ATOM   1952  CD  ARG A 255     -11.297  17.447   1.713  1.00 91.22           C  
ATOM   1953  NE  ARG A 255     -12.251  18.488   2.128  1.00 91.22           N  
ATOM   1954  NH1 ARG A 255     -14.049  17.415   1.230  1.00 91.22           N  
ATOM   1955  NH2 ARG A 255     -14.395  19.247   2.414  1.00 91.22           N  
ATOM   1956  CZ  ARG A 255     -13.551  18.397   1.920  1.00 91.22           C  
ATOM   1957  N   LEU A 256      -5.929  15.202   2.321  1.00 92.32           N  
ATOM   1958  CA  LEU A 256      -5.131  13.993   2.276  1.00 92.32           C  
ATOM   1959  C   LEU A 256      -5.753  12.930   3.174  1.00 92.32           C  
ATOM   1960  CB  LEU A 256      -3.681  14.346   2.635  1.00 92.32           C  
ATOM   1961  O   LEU A 256      -5.991  13.142   4.362  1.00 92.32           O  
ATOM   1962  CG  LEU A 256      -2.746  13.120   2.667  1.00 92.32           C  
ATOM   1963  CD1 LEU A 256      -1.410  13.440   2.006  1.00 92.32           C  
ATOM   1964  CD2 LEU A 256      -2.462  12.667   4.099  1.00 92.32           C  
ATOM   1965  N   ILE A 257      -5.985  11.759   2.597  1.00 91.48           N  
ATOM   1966  CA  ILE A 257      -6.394  10.578   3.346  1.00 91.48           C  
ATOM   1967  C   ILE A 257      -5.138   9.843   3.795  1.00 91.48           C  
ATOM   1968  CB  ILE A 257      -7.330   9.706   2.490  1.00 91.48           C  
ATOM   1969  O   ILE A 257      -4.344   9.407   2.957  1.00 91.48           O  
ATOM   1970  CG1 ILE A 257      -8.666  10.453   2.286  1.00 91.48           C  
ATOM   1971  CG2 ILE A 257      -7.560   8.367   3.196  1.00 91.48           C  
ATOM   1972  CD1 ILE A 257      -9.737   9.645   1.548  1.00 91.48           C  
ATOM   1973  N   VAL A 258      -4.973   9.673   5.107  1.00 91.90           N  
ATOM   1974  CA  VAL A 258      -3.853   8.927   5.684  1.00 91.90           C  
ATOM   1975  C   VAL A 258      -4.149   7.433   5.606  1.00 91.90           C  
ATOM   1976  CB  VAL A 258      -3.552   9.367   7.128  1.00 91.90           C  
ATOM   1977  O   VAL A 258      -5.156   6.943   6.122  1.00 91.90           O  
ATOM   1978  CG1 VAL A 258      -2.288   8.666   7.645  1.00 91.90           C  
ATOM   1979  CG2 VAL A 258      -3.316  10.881   7.225  1.00 91.90           C  
ATOM   1980  N   ILE A 259      -3.258   6.692   4.953  1.00 89.48           N  
ATOM   1981  CA  ILE A 259      -3.391   5.242   4.744  1.00 89.48           C  
ATOM   1982  C   ILE A 259      -2.293   4.487   5.490  1.00 89.48           C  
ATOM   1983  CB  ILE A 259      -3.351   4.889   3.245  1.00 89.48           C  
ATOM   1984  O   ILE A 259      -2.485   3.328   5.850  1.00 89.48           O  
ATOM   1985  CG1 ILE A 259      -4.253   5.779   2.363  1.00 89.48           C  
ATOM   1986  CG2 ILE A 259      -3.770   3.420   3.043  1.00 89.48           C  
ATOM   1987  CD1 ILE A 259      -3.756   5.747   0.919  1.00 89.48           C  
ATOM   1988  N   ARG A 260      -1.157   5.142   5.753  1.00 88.59           N  
ATOM   1989  CA  ARG A 260      -0.099   4.651   6.637  1.00 88.59           C  
ATOM   1990  C   ARG A 260       0.481   5.765   7.476  1.00 88.59           C  
ATOM   1991  CB  ARG A 260       1.008   3.943   5.850  1.00 88.59           C  
ATOM   1992  O   ARG A 260       0.493   6.925   7.075  1.00 88.59           O  
ATOM   1993  CG  ARG A 260       0.515   2.571   5.371  1.00 88.59           C  
ATOM   1994  CD  ARG A 260       1.580   1.479   5.432  1.00 88.59           C  
ATOM   1995  NE  ARG A 260       2.868   1.863   4.822  1.00 88.59           N  
ATOM   1996  NH1 ARG A 260       3.608  -0.267   4.436  1.00 88.59           N  
ATOM   1997  NH2 ARG A 260       4.940   1.457   3.969  1.00 88.59           N  
ATOM   1998  CZ  ARG A 260       3.797   1.021   4.419  1.00 88.59           C  
ATOM   1999  N   SER A 261       1.038   5.393   8.614  1.00 89.61           N  
ATOM   2000  CA  SER A 261       1.810   6.320   9.429  1.00 89.61           C  
ATOM   2001  C   SER A 261       3.053   5.641   9.955  1.00 89.61           C  
ATOM   2002  CB  SER A 261       0.948   6.934  10.524  1.00 89.61           C  
ATOM   2003  O   SER A 261       3.033   4.475  10.367  1.00 89.61           O  
ATOM   2004  OG  SER A 261       0.566   5.997  11.514  1.00 89.61           O  
ATOM   2005  N   PHE A 262       4.159   6.368   9.891  1.00 87.27           N  
ATOM   2006  CA  PHE A 262       5.447   5.848  10.292  1.00 87.27           C  
ATOM   2007  C   PHE A 262       6.278   6.905  11.000  1.00 87.27           C  
ATOM   2008  CB  PHE A 262       6.170   5.200   9.100  1.00 87.27           C  
ATOM   2009  O   PHE A 262       6.107   8.114  10.846  1.00 87.27           O  
ATOM   2010  CG  PHE A 262       6.329   6.068   7.867  1.00 87.27           C  
ATOM   2011  CD1 PHE A 262       5.299   6.121   6.907  1.00 87.27           C  
ATOM   2012  CD2 PHE A 262       7.512   6.801   7.665  1.00 87.27           C  
ATOM   2013  CE1 PHE A 262       5.455   6.896   5.744  1.00 87.27           C  
ATOM   2014  CE2 PHE A 262       7.673   7.565   6.496  1.00 87.27           C  
ATOM   2015  CZ  PHE A 262       6.648   7.606   5.533  1.00 87.27           C  
ATOM   2016  N   ASP A 263       7.178   6.377  11.807  1.00 88.44           N  
ATOM   2017  CA  ASP A 263       8.244   7.098  12.463  1.00 88.44           C  
ATOM   2018  C   ASP A 263       9.515   6.893  11.624  1.00 88.44           C  
ATOM   2019  CB  ASP A 263       8.333   6.535  13.887  1.00 88.44           C  
ATOM   2020  O   ASP A 263       9.807   5.769  11.205  1.00 88.44           O  
ATOM   2021  CG  ASP A 263       9.464   7.133  14.706  1.00 88.44           C  
ATOM   2022  OD1 ASP A 263      10.115   8.061  14.190  1.00 88.44           O  
ATOM   2023  OD2 ASP A 263       9.642   6.670  15.849  1.00 88.44           O  
ATOM   2024  N   VAL A 264      10.224   7.981  11.324  1.00 86.49           N  
ATOM   2025  CA  VAL A 264      11.498   7.965  10.584  1.00 86.49           C  
ATOM   2026  C   VAL A 264      12.719   7.988  11.509  1.00 86.49           C  
ATOM   2027  CB  VAL A 264      11.570   9.106   9.552  1.00 86.49           C  
ATOM   2028  O   VAL A 264      13.847   7.860  11.028  1.00 86.49           O  
ATOM   2029  CG1 VAL A 264      10.565   8.876   8.421  1.00 86.49           C  
ATOM   2030  CG2 VAL A 264      11.335  10.487  10.175  1.00 86.49           C  
ATOM   2031  N   ASN A 265      12.513   8.136  12.817  1.00 88.83           N  
ATOM   2032  CA  ASN A 265      13.568   8.170  13.817  1.00 88.83           C  
ATOM   2033  C   ASN A 265      14.142   6.770  14.024  1.00 88.83           C  
ATOM   2034  CB  ASN A 265      13.047   8.772  15.127  1.00 88.83           C  
ATOM   2035  O   ASN A 265      13.431   5.790  14.260  1.00 88.83           O  
ATOM   2036  CG  ASN A 265      12.524  10.172  14.908  1.00 88.83           C  
ATOM   2037  ND2 ASN A 265      11.257  10.395  15.127  1.00 88.83           N  
ATOM   2038  OD1 ASN A 265      13.245  11.047  14.465  1.00 88.83           O  
ATOM   2039  N   LYS A 266      15.467   6.670  13.923  1.00 86.11           N  
ATOM   2040  CA  LYS A 266      16.178   5.416  14.169  1.00 86.11           C  
ATOM   2041  C   LYS A 266      16.364   5.221  15.678  1.00 86.11           C  
ATOM   2042  CB  LYS A 266      17.515   5.394  13.423  1.00 86.11           C  
ATOM   2043  O   LYS A 266      16.580   6.202  16.389  1.00 86.11           O  
ATOM   2044  CG  LYS A 266      17.310   5.374  11.900  1.00 86.11           C  
ATOM   2045  CD  LYS A 266      18.667   5.381  11.191  1.00 86.11           C  
ATOM   2046  CE  LYS A 266      18.479   5.433   9.672  1.00 86.11           C  
ATOM   2047  NZ  LYS A 266      19.788   5.565   8.985  1.00 86.11           N  
ATOM   2048  N   PRO A 267      16.331   3.974  16.181  1.00 86.33           N  
ATOM   2049  CA  PRO A 267      16.718   3.700  17.561  1.00 86.33           C  
ATOM   2050  C   PRO A 267      18.135   4.226  17.837  1.00 86.33           C  
ATOM   2051  CB  PRO A 267      16.628   2.176  17.716  1.00 86.33           C  
ATOM   2052  O   PRO A 267      19.043   3.946  17.056  1.00 86.33           O  
ATOM   2053  CG  PRO A 267      15.656   1.752  16.614  1.00 86.33           C  
ATOM   2054  CD  PRO A 267      15.942   2.752  15.497  1.00 86.33           C  
ATOM   2055  N   GLY A 268      18.310   4.978  18.928  1.00 86.95           N  
ATOM   2056  CA  GLY A 268      19.589   5.605  19.294  1.00 86.95           C  
ATOM   2057  C   GLY A 268      19.840   6.983  18.675  1.00 86.95           C  
ATOM   2058  O   GLY A 268      20.960   7.469  18.748  1.00 86.95           O  
ATOM   2059  N   CYS A 269      18.832   7.598  18.048  1.00 86.11           N  
ATOM   2060  CA  CYS A 269      18.905   9.000  17.643  1.00 86.11           C  
ATOM   2061  C   CYS A 269      19.008   9.908  18.876  1.00 86.11           C  
ATOM   2062  CB  CYS A 269      17.657   9.338  16.819  1.00 86.11           C  
ATOM   2063  O   CYS A 269      18.275   9.701  19.847  1.00 86.11           O  
ATOM   2064  SG  CYS A 269      17.897  10.892  15.920  1.00 86.11           S  
ATOM   2065  N   GLU A 270      19.872  10.918  18.806  1.00 90.26           N  
ATOM   2066  CA  GLU A 270      19.927  11.974  19.814  1.00 90.26           C  
ATOM   2067  C   GLU A 270      18.628  12.787  19.806  1.00 90.26           C  
ATOM   2068  CB  GLU A 270      21.149  12.880  19.583  1.00 90.26           C  
ATOM   2069  O   GLU A 270      17.949  12.888  18.779  1.00 90.26           O  
ATOM   2070  CG  GLU A 270      22.489  12.152  19.799  1.00 90.26           C  
ATOM   2071  CD  GLU A 270      22.645  11.572  21.216  1.00 90.26           C  
ATOM   2072  OE1 GLU A 270      23.302  10.513  21.342  1.00 90.26           O  
ATOM   2073  OE2 GLU A 270      22.079  12.165  22.163  1.00 90.26           O  
ATOM   2074  N   VAL A 271      18.280  13.362  20.961  1.00 89.03           N  
ATOM   2075  CA  VAL A 271      17.028  14.119  21.146  1.00 89.03           C  
ATOM   2076  C   VAL A 271      16.962  15.326  20.203  1.00 89.03           C  
ATOM   2077  CB  VAL A 271      16.859  14.549  22.619  1.00 89.03           C  
ATOM   2078  O   VAL A 271      15.891  15.634  19.683  1.00 89.03           O  
ATOM   2079  CG1 VAL A 271      15.554  15.318  22.863  1.00 89.03           C  
ATOM   2080  CG2 VAL A 271      16.837  13.324  23.550  1.00 89.03           C  
ATOM   2081  N   ASP A 272      18.107  15.952  19.925  1.00 88.23           N  
ATOM   2082  CA  ASP A 272      18.214  17.137  19.066  1.00 88.23           C  
ATOM   2083  C   ASP A 272      17.957  16.835  17.578  1.00 88.23           C  
ATOM   2084  CB  ASP A 272      19.608  17.761  19.254  1.00 88.23           C  
ATOM   2085  O   ASP A 272      17.499  17.705  16.836  1.00 88.23           O  
ATOM   2086  CG  ASP A 272      19.861  18.279  20.676  1.00 88.23           C  
ATOM   2087  OD1 ASP A 272      18.883  18.693  21.341  1.00 88.23           O  
ATOM   2088  OD2 ASP A 272      21.040  18.264  21.092  1.00 88.23           O  
ATOM   2089  N   ASP A 273      18.191  15.592  17.146  1.00 88.62           N  
ATOM   2090  CA  ASP A 273      18.033  15.151  15.753  1.00 88.62           C  
ATOM   2091  C   ASP A 273      16.658  14.517  15.472  1.00 88.62           C  
ATOM   2092  CB  ASP A 273      19.177  14.189  15.391  1.00 88.62           C  
ATOM   2093  O   ASP A 273      16.395  14.035  14.359  1.00 88.62           O  
ATOM   2094  CG  ASP A 273      20.520  14.869  15.118  1.00 88.62           C  
ATOM   2095  OD1 ASP A 273      20.523  16.034  14.659  1.00 88.62           O  
ATOM   2096  OD2 ASP A 273      21.539  14.153  15.240  1.00 88.62           O  
ATOM   2097  N   LEU A 274      15.764  14.499  16.467  1.00 88.58           N  
ATOM   2098  CA  LEU A 274      14.440  13.905  16.328  1.00 88.58           C  
ATOM   2099  C   LEU A 274      13.616  14.626  15.260  1.00 88.58           C  
ATOM   2100  CB  LEU A 274      13.695  13.876  17.672  1.00 88.58           C  
ATOM   2101  O   LEU A 274      13.371  15.833  15.291  1.00 88.58           O  
ATOM   2102  CG  LEU A 274      14.223  12.830  18.668  1.00 88.58           C  
ATOM   2103  CD1 LEU A 274      13.498  12.999  20.005  1.00 88.58           C  
ATOM   2104  CD2 LEU A 274      13.986  11.390  18.191  1.00 88.58           C  
ATOM   2105  N   LYS A 275      13.114  13.836  14.318  1.00 88.18           N  
ATOM   2106  CA  LYS A 275      12.177  14.270  13.287  1.00 88.18           C  
ATOM   2107  C   LYS A 275      10.754  13.967  13.734  1.00 88.18           C  
ATOM   2108  CB  LYS A 275      12.532  13.609  11.952  1.00 88.18           C  
ATOM   2109  O   LYS A 275      10.494  12.969  14.401  1.00 88.18           O  
ATOM   2110  CG  LYS A 275      13.926  14.051  11.490  1.00 88.18           C  
ATOM   2111  CD  LYS A 275      14.274  13.502  10.107  1.00 88.18           C  
ATOM   2112  CE  LYS A 275      15.693  13.974   9.780  1.00 88.18           C  
ATOM   2113  NZ  LYS A 275      16.125  13.553   8.427  1.00 88.18           N  
ATOM   2114  N   GLY A 276       9.817  14.818  13.331  1.00 89.58           N  
ATOM   2115  CA  GLY A 276       8.401  14.580  13.591  1.00 89.58           C  
ATOM   2116  C   GLY A 276       7.849  13.364  12.837  1.00 89.58           C  
ATOM   2117  O   GLY A 276       8.503  12.769  11.973  1.00 89.58           O  
ATOM   2118  N   GLY A 277       6.623  12.984  13.182  1.00 91.05           N  
ATOM   2119  CA  GLY A 277       5.924  11.863  12.569  1.00 91.05           C  
ATOM   2120  C   GLY A 277       5.601  12.093  11.089  1.00 91.05           C  
ATOM   2121  O   GLY A 277       5.353  13.218  10.642  1.00 91.05           O  
ATOM   2122  N   VAL A 278       5.552  11.001  10.323  1.00 92.10           N  
ATOM   2123  CA  VAL A 278       5.241  11.036   8.889  1.00 92.10           C  
ATOM   2124  C   VAL A 278       3.905  10.354   8.617  1.00 92.10           C  
ATOM   2125  CB  VAL A 278       6.378  10.434   8.045  1.00 92.10           C  
ATOM   2126  O   VAL A 278       3.680   9.200   8.999  1.00 92.10           O  
ATOM   2127  CG1 VAL A 278       6.112  10.638   6.547  1.00 92.10           C  
ATOM   2128  CG2 VAL A 278       7.727  11.095   8.363  1.00 92.10           C  
ATOM   2129  N   ALA A 279       3.022  11.069   7.922  1.00 92.32           N  
ATOM   2130  CA  ALA A 279       1.742  10.562   7.447  1.00 92.32           C  
ATOM   2131  C   ALA A 279       1.844  10.239   5.950  1.00 92.32           C  
ATOM   2132  CB  ALA A 279       0.652  11.589   7.770  1.00 92.32           C  
ATOM   2133  O   ALA A 279       2.065  11.120   5.122  1.00 92.32           O  
ATOM   2134  N   GLY A 280       1.707   8.962   5.599  1.00 90.43           N  
ATOM   2135  CA  GLY A 280       1.665   8.487   4.220  1.00 90.43           C  
ATOM   2136  C   GLY A 280       0.226   8.378   3.732  1.00 90.43           C  
ATOM   2137  O   GLY A 280      -0.594   7.685   4.344  1.00 90.43           O  
ATOM   2138  N   GLY A 281      -0.091   9.031   2.622  1.00 90.32           N  
ATOM   2139  CA  GLY A 281      -1.464   9.103   2.146  1.00 90.32           C  
ATOM   2140  C   GLY A 281      -1.597   9.490   0.686  1.00 90.32           C  
ATOM   2141  O   GLY A 281      -0.608   9.725  -0.006  1.00 90.32           O  
ATOM   2142  N   SER A 282      -2.845   9.549   0.234  1.00 91.12           N  
ATOM   2143  CA  SER A 282      -3.207  10.053  -1.090  1.00 91.12           C  
ATOM   2144  C   SER A 282      -3.960  11.363  -0.929  1.00 91.12           C  
ATOM   2145  CB  SER A 282      -4.053   9.027  -1.847  1.00 91.12           C  
ATOM   2146  O   SER A 282      -4.883  11.461  -0.116  1.00 91.12           O  
ATOM   2147  OG  SER A 282      -4.371   9.473  -3.154  1.00 91.12           O  
ATOM   2148  N   ILE A 283      -3.600  12.359  -1.732  1.00 91.60           N  
ATOM   2149  CA  ILE A 283      -4.333  13.623  -1.804  1.00 91.60           C  
ATOM   2150  C   ILE A 283      -5.536  13.417  -2.725  1.00 91.60           C  
ATOM   2151  CB  ILE A 283      -3.410  14.764  -2.271  1.00 91.60           C  
ATOM   2152  O   ILE A 283      -5.377  13.006  -3.874  1.00 91.60           O  
ATOM   2153  CG1 ILE A 283      -2.202  14.936  -1.330  1.00 91.60           C  
ATOM   2154  CG2 ILE A 283      -4.211  16.075  -2.361  1.00 91.60           C  
ATOM   2155  CD1 ILE A 283      -1.211  16.009  -1.787  1.00 91.60           C  
ATOM   2156  N   LEU A 284      -6.746  13.673  -2.234  1.00 86.64           N  
ATOM   2157  CA  LEU A 284      -7.959  13.579  -3.049  1.00 86.64           C  
ATOM   2158  C   LEU A 284      -8.191  14.846  -3.870  1.00 86.64           C  
ATOM   2159  CB  LEU A 284      -9.176  13.319  -2.150  1.00 86.64           C  
ATOM   2160  O   LEU A 284      -8.525  14.763  -5.054  1.00 86.64           O  
ATOM   2161  CG  LEU A 284      -9.289  11.904  -1.562  1.00 86.64           C  
ATOM   2162  CD1 LEU A 284     -10.604  11.853  -0.786  1.00 86.64           C  
ATOM   2163  CD2 LEU A 284      -9.320  10.818  -2.642  1.00 86.64           C  
ATOM   2164  N   LYS A 285      -8.038  15.999  -3.216  1.00 88.43           N  
ATOM   2165  CA  LYS A 285      -8.296  17.338  -3.747  1.00 88.43           C  
ATOM   2166  C   LYS A 285      -7.303  18.328  -3.156  1.00 88.43           C  
ATOM   2167  CB  LYS A 285      -9.720  17.795  -3.398  1.00 88.43           C  
ATOM   2168  O   LYS A 285      -6.814  18.095  -2.051  1.00 88.43           O  
ATOM   2169  CG  LYS A 285     -10.804  16.896  -4.004  1.00 88.43           C  
ATOM   2170  CD  LYS A 285     -12.171  17.567  -3.874  1.00 88.43           C  
ATOM   2171  CE  LYS A 285     -13.247  16.718  -4.552  1.00 88.43           C  
ATOM   2172  NZ  LYS A 285     -14.253  17.597  -5.187  1.00 88.43           N  
ATOM   2173  N   GLY A 286      -7.070  19.411  -3.886  1.00 87.77           N  
ATOM   2174  CA  GLY A 286      -6.177  20.504  -3.527  1.00 87.77           C  
ATOM   2175  C   GLY A 286      -4.699  20.157  -3.640  1.00 87.77           C  
ATOM   2176  O   GLY A 286      -4.323  19.019  -3.917  1.00 87.77           O  
ATOM   2177  N   VAL A 287      -3.859  21.167  -3.434  1.00 89.93           N  
ATOM   2178  CA  VAL A 287      -2.396  21.054  -3.470  1.00 89.93           C  
ATOM   2179  C   VAL A 287      -1.849  21.360  -2.082  1.00 89.93           C  
ATOM   2180  CB  VAL A 287      -1.800  21.992  -4.539  1.00 89.93           C  
ATOM   2181  O   VAL A 287      -2.120  22.428  -1.535  1.00 89.93           O  
ATOM   2182  CG1 VAL A 287      -0.267  21.946  -4.575  1.00 89.93           C  
ATOM   2183  CG2 VAL A 287      -2.302  21.618  -5.939  1.00 89.93           C  
ATOM   2184  N   LEU A 288      -1.070  20.436  -1.518  1.00 90.82           N  
ATOM   2185  CA  LEU A 288      -0.353  20.669  -0.260  1.00 90.82           C  
ATOM   2186  C   LEU A 288       0.989  21.340  -0.546  1.00 90.82           C  
ATOM   2187  CB  LEU A 288      -0.155  19.349   0.508  1.00 90.82           C  
ATOM   2188  O   LEU A 288       1.690  20.942  -1.475  1.00 90.82           O  
ATOM   2189  CG  LEU A 288      -1.422  18.786   1.171  1.00 90.82           C  
ATOM   2190  CD1 LEU A 288      -1.122  17.407   1.762  1.00 90.82           C  
ATOM   2191  CD2 LEU A 288      -1.911  19.671   2.320  1.00 90.82           C  
ATOM   2192  N   LYS A 289       1.366  22.330   0.263  1.00 90.87           N  
ATOM   2193  CA  LYS A 289       2.648  23.043   0.139  1.00 90.87           C  
ATOM   2194  C   LYS A 289       3.518  22.810   1.372  1.00 90.87           C  
ATOM   2195  CB  LYS A 289       2.396  24.541  -0.103  1.00 90.87           C  
ATOM   2196  O   LYS A 289       3.003  22.702   2.488  1.00 90.87           O  
ATOM   2197  CG  LYS A 289       1.551  24.809  -1.361  1.00 90.87           C  
ATOM   2198  CD  LYS A 289       1.295  26.310  -1.543  1.00 90.87           C  
ATOM   2199  CE  LYS A 289       0.323  26.539  -2.707  1.00 90.87           C  
ATOM   2200  NZ  LYS A 289       0.061  27.985  -2.924  1.00 90.87           N  
ATOM   2201  N   VAL A 290       4.838  22.763   1.194  1.00 91.11           N  
ATOM   2202  CA  VAL A 290       5.773  22.752   2.330  1.00 91.11           C  
ATOM   2203  C   VAL A 290       5.587  24.028   3.160  1.00 91.11           C  
ATOM   2204  CB  VAL A 290       7.233  22.568   1.869  1.00 91.11           C  
ATOM   2205  O   VAL A 290       5.426  25.121   2.622  1.00 91.11           O  
ATOM   2206  CG1 VAL A 290       8.218  22.684   3.039  1.00 91.11           C  
ATOM   2207  CG2 VAL A 290       7.436  21.170   1.272  1.00 91.11           C  
ATOM   2208  N   GLY A 291       5.566  23.888   4.486  1.00 89.81           N  
ATOM   2209  CA  GLY A 291       5.343  24.993   5.417  1.00 89.81           C  
ATOM   2210  C   GLY A 291       3.875  25.345   5.668  1.00 89.81           C  
ATOM   2211  O   GLY A 291       3.619  26.215   6.497  1.00 89.81           O  
ATOM   2212  N   GLN A 292       2.915  24.682   5.021  1.00 90.40           N  
ATOM   2213  CA  GLN A 292       1.492  24.887   5.291  1.00 90.40           C  
ATOM   2214  C   GLN A 292       1.092  24.316   6.663  1.00 90.40           C  
ATOM   2215  CB  GLN A 292       0.683  24.285   4.134  1.00 90.40           C  
ATOM   2216  O   GLN A 292       1.594  23.270   7.089  1.00 90.40           O  
ATOM   2217  CG  GLN A 292      -0.820  24.588   4.209  1.00 90.40           C  
ATOM   2218  CD  GLN A 292      -1.578  24.147   2.961  1.00 90.40           C  
ATOM   2219  NE2 GLN A 292      -2.867  24.400   2.909  1.00 90.40           N  
ATOM   2220  OE1 GLN A 292      -1.032  23.590   2.016  1.00 90.40           O  
ATOM   2221  N   GLU A 293       0.184  25.006   7.351  1.00 93.37           N  
ATOM   2222  CA  GLU A 293      -0.456  24.507   8.568  1.00 93.37           C  
ATOM   2223  C   GLU A 293      -1.604  23.563   8.220  1.00 93.37           C  
ATOM   2224  CB  GLU A 293      -0.938  25.656   9.457  1.00 93.37           C  
ATOM   2225  O   GLU A 293      -2.396  23.802   7.306  1.00 93.37           O  
ATOM   2226  CG  GLU A 293       0.263  26.434  10.009  1.00 93.37           C  
ATOM   2227  CD  GLU A 293      -0.123  27.574  10.956  1.00 93.37           C  
ATOM   2228  OE1 GLU A 293       0.843  28.172  11.485  1.00 93.37           O  
ATOM   2229  OE2 GLU A 293      -1.334  27.838  11.110  1.00 93.37           O  
ATOM   2230  N   THR A 294      -1.670  22.460   8.950  1.00 93.00           N  
ATOM   2231  CA  THR A 294      -2.572  21.344   8.689  1.00 93.00           C  
ATOM   2232  C   THR A 294      -3.253  20.900   9.966  1.00 93.00           C  
ATOM   2233  CB  THR A 294      -1.844  20.148   8.062  1.00 93.00           C  
ATOM   2234  O   THR A 294      -2.642  20.872  11.033  1.00 93.00           O  
ATOM   2235  CG2 THR A 294      -1.310  20.478   6.673  1.00 93.00           C  
ATOM   2236  OG1 THR A 294      -0.752  19.742   8.863  1.00 93.00           O  
ATOM   2237  N   GLU A 295      -4.503  20.494   9.832  1.00 93.21           N  
ATOM   2238  CA  GLU A 295      -5.306  19.869  10.871  1.00 93.21           C  
ATOM   2239  C   GLU A 295      -5.466  18.379  10.546  1.00 93.21           C  
ATOM   2240  CB  GLU A 295      -6.647  20.616  10.943  1.00 93.21           C  
ATOM   2241  O   GLU A 295      -5.568  17.998   9.376  1.00 93.21           O  
ATOM   2242  CG  GLU A 295      -7.567  20.133  12.072  1.00 93.21           C  
ATOM   2243  CD  GLU A 295      -8.945  20.823  12.086  1.00 93.21           C  
ATOM   2244  OE1 GLU A 295      -9.780  20.448  12.947  1.00 93.21           O  
ATOM   2245  OE2 GLU A 295      -9.262  21.650  11.202  1.00 93.21           O  
ATOM   2246  N   VAL A 296      -5.504  17.528  11.570  1.00 92.01           N  
ATOM   2247  CA  VAL A 296      -5.867  16.114  11.441  1.00 92.01           C  
ATOM   2248  C   VAL A 296      -7.141  15.822  12.225  1.00 92.01           C  
ATOM   2249  CB  VAL A 296      -4.730  15.167  11.857  1.00 92.01           C  
ATOM   2250  O   VAL A 296      -7.190  16.040  13.439  1.00 92.01           O  
ATOM   2251  CG1 VAL A 296      -5.128  13.735  11.485  1.00 92.01           C  
ATOM   2252  CG2 VAL A 296      -3.403  15.496  11.162  1.00 92.01           C  
ATOM   2253  N   ARG A 297      -8.151  15.282  11.532  1.00 88.52           N  
ATOM   2254  CA  ARG A 297      -9.435  14.833  12.098  1.00 88.52           C  
ATOM   2255  C   ARG A 297      -9.677  13.337  11.846  1.00 88.52           C  
ATOM   2256  CB  ARG A 297     -10.606  15.637  11.514  1.00 88.52           C  
ATOM   2257  O   ARG A 297      -9.314  12.848  10.773  1.00 88.52           O  
ATOM   2258  CG  ARG A 297     -10.655  17.077  12.029  1.00 88.52           C  
ATOM   2259  CD  ARG A 297     -11.973  17.730  11.600  1.00 88.52           C  
ATOM   2260  NE  ARG A 297     -11.962  19.157  11.923  1.00 88.52           N  
ATOM   2261  NH1 ARG A 297     -13.827  19.832  10.768  1.00 88.52           N  
ATOM   2262  NH2 ARG A 297     -12.452  21.327  11.746  1.00 88.52           N  
ATOM   2263  CZ  ARG A 297     -12.766  20.095  11.482  1.00 88.52           C  
ATOM   2264  N   PRO A 298     -10.369  12.617  12.757  1.00 83.77           N  
ATOM   2265  CA  PRO A 298     -10.909  13.050  14.060  1.00 83.77           C  
ATOM   2266  C   PRO A 298      -9.874  13.376  15.155  1.00 83.77           C  
ATOM   2267  CB  PRO A 298     -11.813  11.894  14.514  1.00 83.77           C  
ATOM   2268  O   PRO A 298     -10.263  13.906  16.193  1.00 83.77           O  
ATOM   2269  CG  PRO A 298     -11.173  10.677  13.854  1.00 83.77           C  
ATOM   2270  CD  PRO A 298     -10.782  11.245  12.497  1.00 83.77           C  
ATOM   2271  N   GLY A 299      -8.586  13.091  14.941  1.00 86.32           N  
ATOM   2272  CA  GLY A 299      -7.521  13.418  15.891  1.00 86.32           C  
ATOM   2273  C   GLY A 299      -7.502  12.488  17.108  1.00 86.32           C  
ATOM   2274  O   GLY A 299      -7.695  11.275  16.980  1.00 86.32           O  
ATOM   2275  N   ILE A 300      -7.240  13.041  18.293  1.00 87.49           N  
ATOM   2276  CA  ILE A 300      -7.185  12.285  19.550  1.00 87.49           C  
ATOM   2277  C   ILE A 300      -8.606  12.101  20.079  1.00 87.49           C  
ATOM   2278  CB  ILE A 300      -6.261  12.952  20.595  1.00 87.49           C  
ATOM   2279  O   ILE A 300      -9.304  13.063  20.395  1.00 87.49           O  
ATOM   2280  CG1 ILE A 300      -4.837  13.125  20.018  1.00 87.49           C  
ATOM   2281  CG2 ILE A 300      -6.230  12.114  21.891  1.00 87.49           C  
ATOM   2282  CD1 ILE A 300      -3.849  13.837  20.948  1.00 87.49           C  
ATOM   2283  N   VAL A 301      -9.017  10.842  20.207  1.00 86.08           N  
ATOM   2284  CA  VAL A 301     -10.321  10.469  20.757  1.00 86.08           C  
ATOM   2285  C   VAL A 301     -10.163  10.176  22.245  1.00 86.08           C  
ATOM   2286  CB  VAL A 301     -10.922   9.274  19.998  1.00 86.08           C  
ATOM   2287  O   VAL A 301      -9.489   9.217  22.625  1.00 86.08           O  
ATOM   2288  CG1 VAL A 301     -12.336   8.957  20.504  1.00 86.08           C  
ATOM   2289  CG2 VAL A 301     -10.998   9.553  18.490  1.00 86.08           C  
ATOM   2290  N   SER A 302     -10.804  10.979  23.086  1.00 85.15           N  
ATOM   2291  CA  SER A 302     -10.904  10.763  24.529  1.00 85.15           C  
ATOM   2292  C   SER A 302     -12.360  10.521  24.931  1.00 85.15           C  
ATOM   2293  CB  SER A 302     -10.255  11.921  25.298  1.00 85.15           C  
ATOM   2294  O   SER A 302     -13.300  10.799  24.185  1.00 85.15           O  
ATOM   2295  OG  SER A 302     -10.900  13.142  25.010  1.00 85.15           O  
ATOM   2296  N   LYS A 303     -12.562   9.931  26.108  1.00 82.33           N  
ATOM   2297  CA  LYS A 303     -13.884   9.822  26.729  1.00 82.33           C  
ATOM   2298  C   LYS A 303     -13.909  10.754  27.920  1.00 82.33           C  
ATOM   2299  CB  LYS A 303     -14.194   8.382  27.145  1.00 82.33           C  
ATOM   2300  O   LYS A 303     -12.998  10.701  28.742  1.00 82.33           O  
ATOM   2301  CG  LYS A 303     -14.458   7.507  25.919  1.00 82.33           C  
ATOM   2302  CD  LYS A 303     -14.734   6.064  26.339  1.00 82.33           C  
ATOM   2303  CE  LYS A 303     -14.955   5.221  25.084  1.00 82.33           C  
ATOM   2304  NZ  LYS A 303     -15.241   3.813  25.438  1.00 82.33           N  
ATOM   2305  N   ASP A 304     -14.939  11.577  27.994  1.00 79.84           N  
ATOM   2306  CA  ASP A 304     -15.210  12.364  29.186  1.00 79.84           C  
ATOM   2307  C   ASP A 304     -15.681  11.450  30.336  1.00 79.84           C  
ATOM   2308  CB  ASP A 304     -16.222  13.462  28.823  1.00 79.84           C  
ATOM   2309  O   ASP A 304     -16.025  10.281  30.129  1.00 79.84           O  
ATOM   2310  CG  ASP A 304     -16.319  14.583  29.862  1.00 79.84           C  
ATOM   2311  OD1 ASP A 304     -15.513  14.582  30.823  1.00 79.84           O  
ATOM   2312  OD2 ASP A 304     -17.250  15.392  29.706  1.00 79.84           O  
ATOM   2313  N   SER A 305     -15.716  11.994  31.547  1.00 77.43           N  
ATOM   2314  CA  SER A 305     -16.220  11.376  32.777  1.00 77.43           C  
ATOM   2315  C   SER A 305     -17.635  10.789  32.637  1.00 77.43           C  
ATOM   2316  CB  SER A 305     -16.180  12.434  33.886  1.00 77.43           C  
ATOM   2317  O   SER A 305     -17.922   9.737  33.205  1.00 77.43           O  
ATOM   2318  OG  SER A 305     -16.905  13.595  33.520  1.00 77.43           O  
ATOM   2319  N   GLU A 306     -18.492  11.391  31.806  1.00 76.97           N  
ATOM   2320  CA  GLU A 306     -19.838  10.886  31.478  1.00 76.97           C  
ATOM   2321  C   GLU A 306     -19.848   9.773  30.408  1.00 76.97           C  
ATOM   2322  CB  GLU A 306     -20.728  12.047  31.009  1.00 76.97           C  
ATOM   2323  O   GLU A 306     -20.906   9.295  29.996  1.00 76.97           O  
ATOM   2324  CG  GLU A 306     -20.931  13.146  32.060  1.00 76.97           C  
ATOM   2325  CD  GLU A 306     -21.983  14.181  31.617  1.00 76.97           C  
ATOM   2326  OE1 GLU A 306     -22.467  14.929  32.489  1.00 76.97           O  
ATOM   2327  OE2 GLU A 306     -22.367  14.203  30.413  1.00 76.97           O  
ATOM   2328  N   GLY A 307     -18.685   9.374  29.890  1.00 76.11           N  
ATOM   2329  CA  GLY A 307     -18.555   8.402  28.803  1.00 76.11           C  
ATOM   2330  C   GLY A 307     -18.864   8.957  27.407  1.00 76.11           C  
ATOM   2331  O   GLY A 307     -18.814   8.197  26.434  1.00 76.11           O  
ATOM   2332  N   LYS A 308     -19.148  10.261  27.277  1.00 77.58           N  
ATOM   2333  CA  LYS A 308     -19.278  10.941  25.979  1.00 77.58           C  
ATOM   2334  C   LYS A 308     -17.921  10.994  25.276  1.00 77.58           C  
ATOM   2335  CB  LYS A 308     -19.862  12.352  26.148  1.00 77.58           C  
ATOM   2336  O   LYS A 308     -16.896  11.263  25.895  1.00 77.58           O  
ATOM   2337  CG  LYS A 308     -21.355  12.327  26.513  1.00 77.58           C  
ATOM   2338  CD  LYS A 308     -21.853  13.755  26.767  1.00 77.58           C  
ATOM   2339  CE  LYS A 308     -23.323  13.765  27.202  1.00 77.58           C  
ATOM   2340  NZ  LYS A 308     -23.586  14.914  28.102  1.00 77.58           N  
ATOM   2341  N   LEU A 309     -17.921  10.716  23.975  1.00 80.16           N  
ATOM   2342  CA  LEU A 309     -16.721  10.781  23.143  1.00 80.16           C  
ATOM   2343  C   LEU A 309     -16.392  12.246  22.839  1.00 80.16           C  
ATOM   2344  CB  LEU A 309     -16.946   9.981  21.845  1.00 80.16           C  
ATOM   2345  O   LEU A 309     -17.221  12.949  22.265  1.00 80.16           O  
ATOM   2346  CG  LEU A 309     -17.035   8.457  22.039  1.00 80.16           C  
ATOM   2347  CD1 LEU A 309     -17.582   7.800  20.770  1.00 80.16           C  
ATOM   2348  CD2 LEU A 309     -15.664   7.840  22.328  1.00 80.16           C  
ATOM   2349  N   MET A 310     -15.183  12.678  23.181  1.00 82.58           N  
ATOM   2350  CA  MET A 310     -14.625  13.967  22.781  1.00 82.58           C  
ATOM   2351  C   MET A 310     -13.505  13.746  21.766  1.00 82.58           C  
ATOM   2352  CB  MET A 310     -14.138  14.764  23.995  1.00 82.58           C  
ATOM   2353  O   MET A 310     -12.720  12.803  21.880  1.00 82.58           O  
ATOM   2354  CG  MET A 310     -15.289  15.153  24.930  1.00 82.58           C  
ATOM   2355  SD  MET A 310     -15.030  16.736  25.773  1.00 82.58           S  
ATOM   2356  CE  MET A 310     -13.619  16.358  26.846  1.00 82.58           C  
ATOM   2357  N   CYS A 311     -13.456  14.600  20.747  1.00 84.44           N  
ATOM   2358  CA  CYS A 311     -12.451  14.542  19.689  1.00 84.44           C  
ATOM   2359  C   CYS A 311     -11.647  15.839  19.702  1.00 84.44           C  
ATOM   2360  CB  CYS A 311     -13.128  14.334  18.327  1.00 84.44           C  
ATOM   2361  O   CYS A 311     -12.219  16.910  19.492  1.00 84.44           O  
ATOM   2362  SG  CYS A 311     -14.106  12.808  18.320  1.00 84.44           S  
ATOM   2363  N   LYS A 312     -10.337  15.732  19.921  1.00 87.62           N  
ATOM   2364  CA  LYS A 312      -9.392  16.845  19.823  1.00 87.62           C  
ATOM   2365  C   LYS A 312      -8.643  16.759  18.499  1.00 87.62           C  
ATOM   2366  CB  LYS A 312      -8.424  16.830  21.016  1.00 87.62           C  
ATOM   2367  O   LYS A 312      -7.904  15.798  18.273  1.00 87.62           O  
ATOM   2368  CG  LYS A 312      -9.113  17.226  22.328  1.00 87.62           C  
ATOM   2369  CD  LYS A 312      -8.092  17.390  23.460  1.00 87.62           C  
ATOM   2370  CE  LYS A 312      -8.759  18.021  24.689  1.00 87.62           C  
ATOM   2371  NZ  LYS A 312      -7.798  18.873  25.432  1.00 87.62           N  
ATOM   2372  N   SER A 313      -8.833  17.752  17.634  1.00 89.23           N  
ATOM   2373  CA  SER A 313      -8.075  17.867  16.386  1.00 89.23           C  
ATOM   2374  C   SER A 313      -6.587  18.068  16.674  1.00 89.23           C  
ATOM   2375  CB  SER A 313      -8.566  19.048  15.550  1.00 89.23           C  
ATOM   2376  O   SER A 313      -6.221  18.778  17.608  1.00 89.23           O  
ATOM   2377  OG  SER A 313      -9.873  18.843  15.054  1.00 89.23           O  
ATOM   2378  N   ILE A 314      -5.719  17.462  15.863  1.00 90.71           N  
ATOM   2379  CA  ILE A 314      -4.268  17.662  15.972  1.00 90.71           C  
ATOM   2380  C   ILE A 314      -3.859  18.715  14.950  1.00 90.71           C  
ATOM   2381  CB  ILE A 314      -3.490  16.343  15.777  1.00 90.71           C  
ATOM   2382  O   ILE A 314      -4.023  18.499  13.749  1.00 90.71           O  
ATOM   2383  CG1 ILE A 314      -3.901  15.278  16.820  1.00 90.71           C  
ATOM   2384  CG2 ILE A 314      -1.969  16.597  15.846  1.00 90.71           C  
ATOM   2385  CD1 ILE A 314      -3.472  13.861  16.416  1.00 90.71           C  
ATOM   2386  N   PHE A 315      -3.291  19.823  15.412  1.00 92.58           N  
ATOM   2387  CA  PHE A 315      -2.701  20.834  14.542  1.00 92.58           C  
ATOM   2388  C   PHE A 315      -1.211  20.567  14.351  1.00 92.58           C  
ATOM   2389  CB  PHE A 315      -2.992  22.235  15.084  1.00 92.58           C  
ATOM   2390  O   PHE A 315      -0.499  20.163  15.271  1.00 92.58           O  
ATOM   2391  CG  PHE A 315      -4.479  22.516  15.165  1.00 92.58           C  
ATOM   2392  CD1 PHE A 315      -5.205  22.804  13.995  1.00 92.58           C  
ATOM   2393  CD2 PHE A 315      -5.150  22.424  16.399  1.00 92.58           C  
ATOM   2394  CE1 PHE A 315      -6.596  22.997  14.062  1.00 92.58           C  
ATOM   2395  CE2 PHE A 315      -6.538  22.632  16.465  1.00 92.58           C  
ATOM   2396  CZ  PHE A 315      -7.261  22.922  15.297  1.00 92.58           C  
ATOM   2397  N   SER A 316      -0.727  20.756  13.130  1.00 92.35           N  
ATOM   2398  CA  SER A 316       0.682  20.583  12.798  1.00 92.35           C  
ATOM   2399  C   SER A 316       1.085  21.431  11.602  1.00 92.35           C  
ATOM   2400  CB  SER A 316       0.973  19.113  12.504  1.00 92.35           C  
ATOM   2401  O   SER A 316       0.246  21.983  10.899  1.00 92.35           O  
ATOM   2402  OG  SER A 316       2.359  18.894  12.686  1.00 92.35           O  
ATOM   2403  N   LYS A 317       2.388  21.494  11.338  1.00 93.42           N  
ATOM   2404  CA  LYS A 317       2.967  22.167  10.175  1.00 93.42           C  
ATOM   2405  C   LYS A 317       3.700  21.154   9.306  1.00 93.42           C  
ATOM   2406  CB  LYS A 317       3.855  23.316  10.669  1.00 93.42           C  
ATOM   2407  O   LYS A 317       4.429  20.309   9.836  1.00 93.42           O  
ATOM   2408  CG  LYS A 317       4.306  24.245   9.537  1.00 93.42           C  
ATOM   2409  CD  LYS A 317       4.993  25.491  10.115  1.00 93.42           C  
ATOM   2410  CE  LYS A 317       5.264  26.487   8.987  1.00 93.42           C  
ATOM   2411  NZ  LYS A 317       5.604  27.841   9.482  1.00 93.42           N  
ATOM   2412  N   ILE A 318       3.538  21.257   7.989  1.00 93.41           N  
ATOM   2413  CA  ILE A 318       4.273  20.428   7.029  1.00 93.41           C  
ATOM   2414  C   ILE A 318       5.734  20.875   7.005  1.00 93.41           C  
ATOM   2415  CB  ILE A 318       3.637  20.478   5.623  1.00 93.41           C  
ATOM   2416  O   ILE A 318       6.037  22.028   6.698  1.00 93.41           O  
ATOM   2417  CG1 ILE A 318       2.189  19.950   5.693  1.00 93.41           C  
ATOM   2418  CG2 ILE A 318       4.478  19.649   4.629  1.00 93.41           C  
ATOM   2419  CD1 ILE A 318       1.453  19.973   4.351  1.00 93.41           C  
ATOM   2420  N   VAL A 319       6.637  19.952   7.319  1.00 92.01           N  
ATOM   2421  CA  VAL A 319       8.091  20.160   7.279  1.00 92.01           C  
ATOM   2422  C   VAL A 319       8.655  19.746   5.925  1.00 92.01           C  
ATOM   2423  CB  VAL A 319       8.781  19.373   8.410  1.00 92.01           C  
ATOM   2424  O   VAL A 319       9.525  20.424   5.390  1.00 92.01           O  
ATOM   2425  CG1 VAL A 319      10.300  19.590   8.422  1.00 92.01           C  
ATOM   2426  CG2 VAL A 319       8.242  19.795   9.782  1.00 92.01           C  
ATOM   2427  N   SER A 320       8.163  18.642   5.367  1.00 91.54           N  
ATOM   2428  CA  SER A 320       8.668  18.078   4.116  1.00 91.54           C  
ATOM   2429  C   SER A 320       7.603  17.248   3.408  1.00 91.54           C  
ATOM   2430  CB  SER A 320       9.918  17.233   4.389  1.00 91.54           C  
ATOM   2431  O   SER A 320       6.686  16.712   4.033  1.00 91.54           O  
ATOM   2432  OG  SER A 320       9.680  16.259   5.394  1.00 91.54           O  
ATOM   2433  N   LEU A 321       7.727  17.139   2.089  1.00 91.14           N  
ATOM   2434  CA  LEU A 321       6.888  16.298   1.245  1.00 91.14           C  
ATOM   2435  C   LEU A 321       7.801  15.371   0.441  1.00 91.14           C  
ATOM   2436  CB  LEU A 321       6.019  17.186   0.332  1.00 91.14           C  
ATOM   2437  O   LEU A 321       8.737  15.830  -0.209  1.00 91.14           O  
ATOM   2438  CG  LEU A 321       4.964  18.039   1.055  1.00 91.14           C  
ATOM   2439  CD1 LEU A 321       4.338  19.046   0.090  1.00 91.14           C  
ATOM   2440  CD2 LEU A 321       3.839  17.171   1.616  1.00 91.14           C  
ATOM   2441  N   PHE A 322       7.523  14.072   0.489  1.00 89.42           N  
ATOM   2442  CA  PHE A 322       8.308  13.049  -0.197  1.00 89.42           C  
ATOM   2443  C   PHE A 322       7.422  12.172  -1.077  1.00 89.42           C  
ATOM   2444  CB  PHE A 322       9.049  12.186   0.833  1.00 89.42           C  
ATOM   2445  O   PHE A 322       6.413  11.639  -0.614  1.00 89.42           O  
ATOM   2446  CG  PHE A 322      10.242  12.861   1.477  1.00 89.42           C  
ATOM   2447  CD1 PHE A 322      11.479  12.848   0.810  1.00 89.42           C  
ATOM   2448  CD2 PHE A 322      10.135  13.467   2.743  1.00 89.42           C  
ATOM   2449  CE1 PHE A 322      12.607  13.420   1.416  1.00 89.42           C  
ATOM   2450  CE2 PHE A 322      11.267  14.058   3.336  1.00 89.42           C  
ATOM   2451  CZ  PHE A 322      12.500  14.049   2.665  1.00 89.42           C  
ATOM   2452  N   ALA A 323       7.844  11.933  -2.316  1.00 85.83           N  
ATOM   2453  CA  ALA A 323       7.356  10.824  -3.134  1.00 85.83           C  
ATOM   2454  C   ALA A 323       8.485   9.796  -3.283  1.00 85.83           C  
ATOM   2455  CB  ALA A 323       6.832  11.352  -4.474  1.00 85.83           C  
ATOM   2456  O   ALA A 323       9.403   9.975  -4.077  1.00 85.83           O  
ATOM   2457  N   GLU A 324       8.432   8.720  -2.491  1.00 81.12           N  
ATOM   2458  CA  GLU A 324       9.531   7.751  -2.324  1.00 81.12           C  
ATOM   2459  C   GLU A 324      10.863   8.397  -1.919  1.00 81.12           C  
ATOM   2460  CB  GLU A 324       9.690   6.832  -3.546  1.00 81.12           C  
ATOM   2461  O   GLU A 324      11.071   8.674  -0.740  1.00 81.12           O  
ATOM   2462  CG  GLU A 324       8.554   5.826  -3.686  1.00 81.12           C  
ATOM   2463  CD  GLU A 324       8.788   4.894  -4.880  1.00 81.12           C  
ATOM   2464  OE1 GLU A 324       8.264   3.760  -4.826  1.00 81.12           O  
ATOM   2465  OE2 GLU A 324       9.479   5.301  -5.837  1.00 81.12           O  
ATOM   2466  N   HIS A 325      11.763   8.593  -2.881  1.00 80.87           N  
ATOM   2467  CA  HIS A 325      13.083   9.188  -2.695  1.00 80.87           C  
ATOM   2468  C   HIS A 325      13.152  10.619  -3.234  1.00 80.87           C  
ATOM   2469  CB  HIS A 325      14.132   8.281  -3.356  1.00 80.87           C  
ATOM   2470  O   HIS A 325      14.193  11.255  -3.110  1.00 80.87           O  
ATOM   2471  CG  HIS A 325      14.190   6.909  -2.733  1.00 80.87           C  
ATOM   2472  CD2 HIS A 325      13.899   5.710  -3.328  1.00 80.87           C  
ATOM   2473  ND1 HIS A 325      14.516   6.646  -1.425  1.00 80.87           N  
ATOM   2474  CE1 HIS A 325      14.434   5.322  -1.234  1.00 80.87           C  
ATOM   2475  NE2 HIS A 325      14.052   4.704  -2.362  1.00 80.87           N  
ATOM   2476  N   ASN A 326      12.072  11.116  -3.840  1.00 82.97           N  
ATOM   2477  CA  ASN A 326      12.033  12.422  -4.476  1.00 82.97           C  
ATOM   2478  C   ASN A 326      11.496  13.471  -3.504  1.00 82.97           C  
ATOM   2479  CB  ASN A 326      11.217  12.346  -5.777  1.00 82.97           C  
ATOM   2480  O   ASN A 326      10.398  13.316  -2.959  1.00 82.97           O  
ATOM   2481  CG  ASN A 326      11.785  11.373  -6.798  1.00 82.97           C  
ATOM   2482  ND2 ASN A 326      11.009  11.039  -7.803  1.00 82.97           N  
ATOM   2483  OD1 ASN A 326      12.907  10.898  -6.714  1.00 82.97           O  
ATOM   2484  N   ASP A 327      12.265  14.543  -3.326  1.00 86.16           N  
ATOM   2485  CA  ASP A 327      11.849  15.718  -2.565  1.00 86.16           C  
ATOM   2486  C   ASP A 327      10.839  16.538  -3.375  1.00 86.16           C  
ATOM   2487  CB  ASP A 327      13.058  16.596  -2.217  1.00 86.16           C  
ATOM   2488  O   ASP A 327      11.059  16.816  -4.565  1.00 86.16           O  
ATOM   2489  CG  ASP A 327      14.123  15.865  -1.402  1.00 86.16           C  
ATOM   2490  OD1 ASP A 327      13.798  15.436  -0.279  1.00 86.16           O  
ATOM   2491  OD2 ASP A 327      15.265  15.771  -1.905  1.00 86.16           O  
ATOM   2492  N   LEU A 328       9.754  16.948  -2.719  1.00 86.84           N  
ATOM   2493  CA  LEU A 328       8.686  17.770  -3.282  1.00 86.84           C  
ATOM   2494  C   LEU A 328       8.547  19.075  -2.493  1.00 86.84           C  
ATOM   2495  CB  LEU A 328       7.359  16.994  -3.245  1.00 86.84           C  
ATOM   2496  O   LEU A 328       8.642  19.085  -1.266  1.00 86.84           O  
ATOM   2497  CG  LEU A 328       7.331  15.665  -4.012  1.00 86.84           C  
ATOM   2498  CD1 LEU A 328       6.007  14.960  -3.720  1.00 86.84           C  
ATOM   2499  CD2 LEU A 328       7.433  15.879  -5.517  1.00 86.84           C  
ATOM   2500  N   GLN A 329       8.264  20.168  -3.198  1.00 86.69           N  
ATOM   2501  CA  GLN A 329       7.920  21.456  -2.579  1.00 86.69           C  
ATOM   2502  C   GLN A 329       6.407  21.663  -2.511  1.00 86.69           C  
ATOM   2503  CB  GLN A 329       8.576  22.590  -3.371  1.00 86.69           C  
ATOM   2504  O   GLN A 329       5.871  22.211  -1.544  1.00 86.69           O  
ATOM   2505  CG  GLN A 329      10.096  22.638  -3.173  1.00 86.69           C  
ATOM   2506  CD  GLN A 329      10.535  23.039  -1.771  1.00 86.69           C  
ATOM   2507  NE2 GLN A 329      11.794  22.864  -1.439  1.00 86.69           N  
ATOM   2508  OE1 GLN A 329       9.772  23.497  -0.941  1.00 86.69           O  
ATOM   2509  N   TYR A 330       5.702  21.173  -3.525  1.00 88.33           N  
ATOM   2510  CA  TYR A 330       4.254  21.076  -3.535  1.00 88.33           C  
ATOM   2511  C   TYR A 330       3.848  19.667  -3.957  1.00 88.33           C  
ATOM   2512  CB  TYR A 330       3.654  22.169  -4.427  1.00 88.33           C  
ATOM   2513  O   TYR A 330       4.533  19.009  -4.740  1.00 88.33           O  
ATOM   2514  CG  TYR A 330       4.000  22.051  -5.901  1.00 88.33           C  
ATOM   2515  CD1 TYR A 330       5.138  22.698  -6.424  1.00 88.33           C  
ATOM   2516  CD2 TYR A 330       3.171  21.299  -6.755  1.00 88.33           C  
ATOM   2517  CE1 TYR A 330       5.437  22.612  -7.801  1.00 88.33           C  
ATOM   2518  CE2 TYR A 330       3.475  21.205  -8.126  1.00 88.33           C  
ATOM   2519  OH  TYR A 330       4.843  21.787 -10.000  1.00 88.33           O  
ATOM   2520  CZ  TYR A 330       4.603  21.865  -8.661  1.00 88.33           C  
ATOM   2521  N   ALA A 331       2.729  19.202  -3.420  1.00 88.65           N  
ATOM   2522  CA  ALA A 331       2.183  17.890  -3.696  1.00 88.65           C  
ATOM   2523  C   ALA A 331       0.825  18.034  -4.380  1.00 88.65           C  
ATOM   2524  CB  ALA A 331       2.127  17.109  -2.390  1.00 88.65           C  
ATOM   2525  O   ALA A 331      -0.125  18.572  -3.806  1.00 88.65           O  
ATOM   2526  N   ALA A 332       0.753  17.570  -5.623  1.00 88.73           N  
ATOM   2527  CA  ALA A 332      -0.466  17.582  -6.418  1.00 88.73           C  
ATOM   2528  C   ALA A 332      -1.402  16.407  -6.057  1.00 88.73           C  
ATOM   2529  CB  ALA A 332      -0.087  17.645  -7.905  1.00 88.73           C  
ATOM   2530  O   ALA A 332      -0.924  15.375  -5.579  1.00 88.73           O  
ATOM   2531  N   PRO A 333      -2.721  16.548  -6.299  1.00 88.84           N  
ATOM   2532  CA  PRO A 333      -3.718  15.516  -6.042  1.00 88.84           C  
ATOM   2533  C   PRO A 333      -3.462  14.233  -6.841  1.00 88.84           C  
ATOM   2534  CB  PRO A 333      -5.075  16.150  -6.359  1.00 88.84           C  
ATOM   2535  O   PRO A 333      -3.078  14.269  -8.011  1.00 88.84           O  
ATOM   2536  CG  PRO A 333      -4.720  17.234  -7.375  1.00 88.84           C  
ATOM   2537  CD  PRO A 333      -3.362  17.712  -6.884  1.00 88.84           C  
ATOM   2538  N   GLY A 334      -3.746  13.096  -6.209  1.00 84.17           N  
ATOM   2539  CA  GLY A 334      -3.358  11.770  -6.680  1.00 84.17           C  
ATOM   2540  C   GLY A 334      -2.000  11.321  -6.135  1.00 84.17           C  
ATOM   2541  O   GLY A 334      -1.360  12.013  -5.345  1.00 84.17           O  
ATOM   2542  N   GLY A 335      -1.588  10.120  -6.540  1.00 82.66           N  
ATOM   2543  CA  GLY A 335      -0.345   9.517  -6.070  1.00 82.66           C  
ATOM   2544  C   GLY A 335      -0.354   9.174  -4.579  1.00 82.66           C  
ATOM   2545  O   GLY A 335      -1.343   9.342  -3.862  1.00 82.66           O  
ATOM   2546  N   LEU A 336       0.791   8.686  -4.113  1.00 87.73           N  
ATOM   2547  CA  LEU A 336       1.048   8.402  -2.709  1.00 87.73           C  
ATOM   2548  C   LEU A 336       2.238   9.221  -2.243  1.00 87.73           C  
ATOM   2549  CB  LEU A 336       1.283   6.903  -2.532  1.00 87.73           C  
ATOM   2550  O   LEU A 336       3.336   9.118  -2.794  1.00 87.73           O  
ATOM   2551  CG  LEU A 336      -0.038   6.125  -2.547  1.00 87.73           C  
ATOM   2552  CD1 LEU A 336       0.258   4.678  -2.890  1.00 87.73           C  
ATOM   2553  CD2 LEU A 336      -0.735   6.168  -1.184  1.00 87.73           C  
ATOM   2554  N   ILE A 337       1.999  10.038  -1.225  1.00 90.92           N  
ATOM   2555  CA  ILE A 337       2.937  11.041  -0.736  1.00 90.92           C  
ATOM   2556  C   ILE A 337       3.148  10.823   0.761  1.00 90.92           C  
ATOM   2557  CB  ILE A 337       2.412  12.451  -1.080  1.00 90.92           C  
ATOM   2558  O   ILE A 337       2.206  10.575   1.518  1.00 90.92           O  
ATOM   2559  CG1 ILE A 337       2.320  12.672  -2.613  1.00 90.92           C  
ATOM   2560  CG2 ILE A 337       3.309  13.553  -0.483  1.00 90.92           C  
ATOM   2561  CD1 ILE A 337       1.170  13.603  -2.993  1.00 90.92           C  
ATOM   2562  N   GLY A 338       4.406  10.896   1.185  1.00 91.55           N  
ATOM   2563  CA  GLY A 338       4.802  10.965   2.583  1.00 91.55           C  
ATOM   2564  C   GLY A 338       4.871  12.419   3.030  1.00 91.55           C  
ATOM   2565  O   GLY A 338       5.773  13.148   2.620  1.00 91.55           O  
ATOM   2566  N   VAL A 339       3.932  12.833   3.875  1.00 93.41           N  
ATOM   2567  CA  VAL A 339       3.907  14.166   4.482  1.00 93.41           C  
ATOM   2568  C   VAL A 339       4.659  14.118   5.805  1.00 93.41           C  
ATOM   2569  CB  VAL A 339       2.466  14.675   4.673  1.00 93.41           C  
ATOM   2570  O   VAL A 339       4.197  13.512   6.775  1.00 93.41           O  
ATOM   2571  CG1 VAL A 339       2.462  16.129   5.161  1.00 93.41           C  
ATOM   2572  CG2 VAL A 339       1.670  14.617   3.365  1.00 93.41           C  
ATOM   2573  N   GLY A 340       5.832  14.744   5.843  1.00 93.02           N  
ATOM   2574  CA  GLY A 340       6.585  14.980   7.067  1.00 93.02           C  
ATOM   2575  C   GLY A 340       5.937  16.109   7.857  1.00 93.02           C  
ATOM   2576  O   GLY A 340       5.855  17.241   7.380  1.00 93.02           O  
ATOM   2577  N   THR A 341       5.469  15.805   9.063  1.00 93.37           N  
ATOM   2578  CA  THR A 341       4.764  16.760   9.928  1.00 93.37           C  
ATOM   2579  C   THR A 341       5.549  17.013  11.210  1.00 93.37           C  
ATOM   2580  CB  THR A 341       3.344  16.278  10.254  1.00 93.37           C  
ATOM   2581  O   THR A 341       6.458  16.257  11.546  1.00 93.37           O  
ATOM   2582  CG2 THR A 341       2.483  16.032   9.017  1.00 93.37           C  
ATOM   2583  OG1 THR A 341       3.376  15.096  11.023  1.00 93.37           O  
ATOM   2584  N   LYS A 342       5.181  18.056  11.958  1.00 92.61           N  
ATOM   2585  CA  LYS A 342       5.669  18.291  13.330  1.00 92.61           C  
ATOM   2586  C   LYS A 342       4.878  17.516  14.398  1.00 92.61           C  
ATOM   2587  CB  LYS A 342       5.704  19.798  13.641  1.00 92.61           C  
ATOM   2588  O   LYS A 342       4.967  17.848  15.572  1.00 92.61           O  
ATOM   2589  CG  LYS A 342       6.697  20.572  12.767  1.00 92.61           C  
ATOM   2590  CD  LYS A 342       6.901  21.978  13.341  1.00 92.61           C  
ATOM   2591  CE  LYS A 342       7.937  22.756  12.527  1.00 92.61           C  
ATOM   2592  NZ  LYS A 342       8.287  24.028  13.209  1.00 92.61           N  
ATOM   2593  N   ILE A 343       4.057  16.538  14.005  1.00 92.11           N  
ATOM   2594  CA  ILE A 343       3.287  15.708  14.944  1.00 92.11           C  
ATOM   2595  C   ILE A 343       4.255  14.845  15.762  1.00 92.11           C  
ATOM   2596  CB  ILE A 343       2.231  14.852  14.197  1.00 92.11           C  
ATOM   2597  O   ILE A 343       5.274  14.391  15.239  1.00 92.11           O  
ATOM   2598  CG1 ILE A 343       1.231  15.768  13.457  1.00 92.11           C  
ATOM   2599  CG2 ILE A 343       1.460  13.922  15.151  1.00 92.11           C  
ATOM   2600  CD1 ILE A 343       0.195  15.052  12.583  1.00 92.11           C  
ATOM   2601  N   ASP A 344       3.914  14.587  17.026  1.00 91.38           N  
ATOM   2602  CA  ASP A 344       4.650  13.659  17.887  1.00 91.38           C  
ATOM   2603  C   ASP A 344       4.817  12.283  17.197  1.00 91.38           C  
ATOM   2604  CB  ASP A 344       3.924  13.523  19.234  1.00 91.38           C  
ATOM   2605  O   ASP A 344       3.817  11.654  16.812  1.00 91.38           O  
ATOM   2606  CG  ASP A 344       4.698  12.710  20.286  1.00 91.38           C  
ATOM   2607  OD1 ASP A 344       5.366  11.711  19.924  1.00 91.38           O  
ATOM   2608  OD2 ASP A 344       4.547  13.024  21.479  1.00 91.38           O  
ATOM   2609  N   PRO A 345       6.055  11.773  17.051  1.00 89.47           N  
ATOM   2610  CA  PRO A 345       6.324  10.457  16.468  1.00 89.47           C  
ATOM   2611  C   PRO A 345       5.519   9.309  17.101  1.00 89.47           C  
ATOM   2612  CB  PRO A 345       7.830  10.244  16.662  1.00 89.47           C  
ATOM   2613  O   PRO A 345       5.154   8.348  16.416  1.00 89.47           O  
ATOM   2614  CG  PRO A 345       8.390  11.663  16.668  1.00 89.47           C  
ATOM   2615  CD  PRO A 345       7.304  12.449  17.385  1.00 89.47           C  
ATOM   2616  N   THR A 346       5.170   9.414  18.384  1.00 90.13           N  
ATOM   2617  CA  THR A 346       4.391   8.424  19.145  1.00 90.13           C  
ATOM   2618  C   THR A 346       2.978   8.232  18.593  1.00 90.13           C  
ATOM   2619  CB  THR A 346       4.288   8.851  20.619  1.00 90.13           C  
ATOM   2620  O   THR A 346       2.434   7.120  18.641  1.00 90.13           O  
ATOM   2621  CG2 THR A 346       3.721   7.740  21.506  1.00 90.13           C  
ATOM   2622  OG1 THR A 346       5.564   9.157  21.116  1.00 90.13           O  
ATOM   2623  N   LEU A 347       2.383   9.293  18.043  1.00 89.93           N  
ATOM   2624  CA  LEU A 347       1.059   9.247  17.418  1.00 89.93           C  
ATOM   2625  C   LEU A 347       1.118   8.609  16.029  1.00 89.93           C  
ATOM   2626  CB  LEU A 347       0.471  10.667  17.350  1.00 89.93           C  
ATOM   2627  O   LEU A 347       0.183   7.920  15.635  1.00 89.93           O  
ATOM   2628  CG  LEU A 347       0.216  11.316  18.724  1.00 89.93           C  
ATOM   2629  CD1 LEU A 347      -0.282  12.745  18.533  1.00 89.93           C  
ATOM   2630  CD2 LEU A 347      -0.836  10.551  19.534  1.00 89.93           C  
ATOM   2631  N   CYS A 348       2.233   8.763  15.315  1.00 88.06           N  
ATOM   2632  CA  CYS A 348       2.416   8.195  13.979  1.00 88.06           C  
ATOM   2633  C   CYS A 348       2.947   6.754  13.993  1.00 88.06           C  
ATOM   2634  CB  CYS A 348       3.308   9.140  13.165  1.00 88.06           C  
ATOM   2635  O   CYS A 348       2.859   6.059  12.977  1.00 88.06           O  
ATOM   2636  SG  CYS A 348       2.379  10.675  12.878  1.00 88.06           S  
ATOM   2637  N   ARG A 349       3.476   6.264  15.119  1.00 86.17           N  
ATOM   2638  CA  ARG A 349       4.078   4.929  15.215  1.00 86.17           C  
ATOM   2639  C   ARG A 349       3.073   3.812  14.899  1.00 86.17           C  
ATOM   2640  CB  ARG A 349       4.725   4.771  16.600  1.00 86.17           C  
ATOM   2641  O   ARG A 349       1.982   3.762  15.457  1.00 86.17           O  
ATOM   2642  CG  ARG A 349       5.624   3.529  16.688  1.00 86.17           C  
ATOM   2643  CD  ARG A 349       6.375   3.507  18.022  1.00 86.17           C  
ATOM   2644  NE  ARG A 349       7.258   2.327  18.137  1.00 86.17           N  
ATOM   2645  NH1 ARG A 349       8.090   2.813  20.222  1.00 86.17           N  
ATOM   2646  NH2 ARG A 349       8.810   0.996  19.149  1.00 86.17           N  
ATOM   2647  CZ  ARG A 349       8.043   2.052  19.165  1.00 86.17           C  
ATOM   2648  N   ALA A 350       3.503   2.862  14.064  1.00 83.00           N  
ATOM   2649  CA  ALA A 350       2.793   1.617  13.752  1.00 83.00           C  
ATOM   2650  C   ALA A 350       1.357   1.800  13.218  1.00 83.00           C  
ATOM   2651  CB  ALA A 350       2.897   0.656  14.950  1.00 83.00           C  
ATOM   2652  O   ALA A 350       0.451   1.103  13.668  1.00 83.00           O  
ATOM   2653  N   ASP A 351       1.166   2.684  12.230  1.00 84.16           N  
ATOM   2654  CA  ASP A 351      -0.114   2.846  11.519  1.00 84.16           C  
ATOM   2655  C   ASP A 351      -1.293   3.304  12.412  1.00 84.16           C  
ATOM   2656  CB  ASP A 351      -0.397   1.590  10.663  1.00 84.16           C  
ATOM   2657  O   ASP A 351      -2.459   3.056  12.113  1.00 84.16           O  
ATOM   2658  CG  ASP A 351       0.637   1.382   9.551  1.00 84.16           C  
ATOM   2659  OD1 ASP A 351       0.951   2.350   8.821  1.00 84.16           O  
ATOM   2660  OD2 ASP A 351       1.158   0.241   9.438  1.00 84.16           O  
ATOM   2661  N   ARG A 352      -1.015   4.013  13.514  1.00 86.90           N  
ATOM   2662  CA  ARG A 352      -2.049   4.575  14.404  1.00 86.90           C  
ATOM   2663  C   ARG A 352      -2.896   5.677  13.763  1.00 86.90           C  
ATOM   2664  CB  ARG A 352      -1.378   5.114  15.669  1.00 86.90           C  
ATOM   2665  O   ARG A 352      -4.040   5.856  14.167  1.00 86.90           O  
ATOM   2666  CG  ARG A 352      -1.059   4.012  16.679  1.00 86.90           C  
ATOM   2667  CD  ARG A 352      -0.330   4.647  17.864  1.00 86.90           C  
ATOM   2668  NE  ARG A 352       0.064   3.637  18.862  1.00 86.90           N  
ATOM   2669  NH1 ARG A 352       0.758   5.124  20.465  1.00 86.90           N  
ATOM   2670  NH2 ARG A 352       0.820   2.935  20.891  1.00 86.90           N  
ATOM   2671  CZ  ARG A 352       0.540   3.904  20.063  1.00 86.90           C  
ATOM   2672  N   MET A 353      -2.367   6.381  12.761  1.00 86.70           N  
ATOM   2673  CA  MET A 353      -3.097   7.449  12.059  1.00 86.70           C  
ATOM   2674  C   MET A 353      -3.862   6.947  10.827  1.00 86.70           C  
ATOM   2675  CB  MET A 353      -2.154   8.602  11.685  1.00 86.70           C  
ATOM   2676  O   MET A 353      -4.364   7.752  10.045  1.00 86.70           O  
ATOM   2677  CG  MET A 353      -1.437   9.231  12.881  1.00 86.70           C  
ATOM   2678  SD  MET A 353      -2.524  10.130  14.012  1.00 86.70           S  
ATOM   2679  CE  MET A 353      -2.941  11.533  12.954  1.00 86.70           C  
ATOM   2680  N   VAL A 354      -3.943   5.633  10.603  1.00 86.41           N  
ATOM   2681  CA  VAL A 354      -4.644   5.091   9.431  1.00 86.41           C  
ATOM   2682  C   VAL A 354      -6.137   5.389   9.508  1.00 86.41           C  
ATOM   2683  CB  VAL A 354      -4.362   3.591   9.256  1.00 86.41           C  
ATOM   2684  O   VAL A 354      -6.779   5.149  10.529  1.00 86.41           O  
ATOM   2685  CG1 VAL A 354      -5.160   2.966   8.103  1.00 86.41           C  
ATOM   2686  CG2 VAL A 354      -2.877   3.452   8.924  1.00 86.41           C  
ATOM   2687  N   GLY A 355      -6.684   5.915   8.412  1.00 84.97           N  
ATOM   2688  CA  GLY A 355      -8.087   6.315   8.321  1.00 84.97           C  
ATOM   2689  C   GLY A 355      -8.373   7.745   8.783  1.00 84.97           C  
ATOM   2690  O   GLY A 355      -9.512   8.192   8.697  1.00 84.97           O  
ATOM   2691  N   GLN A 356      -7.363   8.472   9.264  1.00 90.23           N  
ATOM   2692  CA  GLN A 356      -7.490   9.892   9.591  1.00 90.23           C  
ATOM   2693  C   GLN A 356      -7.424  10.740   8.314  1.00 90.23           C  
ATOM   2694  CB  GLN A 356      -6.394  10.302  10.585  1.00 90.23           C  
ATOM   2695  O   GLN A 356      -6.784  10.361   7.325  1.00 90.23           O  
ATOM   2696  CG  GLN A 356      -6.411   9.507  11.906  1.00 90.23           C  
ATOM   2697  CD  GLN A 356      -7.490   9.942  12.887  1.00 90.23           C  
ATOM   2698  NE2 GLN A 356      -7.985   9.052  13.719  1.00 90.23           N  
ATOM   2699  OE1 GLN A 356      -7.858  11.099  12.978  1.00 90.23           O  
ATOM   2700  N   ILE A 357      -8.053  11.912   8.346  1.00 90.99           N  
ATOM   2701  CA  ILE A 357      -8.006  12.890   7.258  1.00 90.99           C  
ATOM   2702  C   ILE A 357      -7.149  14.065   7.714  1.00 90.99           C  
ATOM   2703  CB  ILE A 357      -9.417  13.324   6.806  1.00 90.99           C  
ATOM   2704  O   ILE A 357      -7.400  14.661   8.762  1.00 90.99           O  
ATOM   2705  CG1 ILE A 357     -10.288  12.089   6.471  1.00 90.99           C  
ATOM   2706  CG2 ILE A 357      -9.295  14.244   5.574  1.00 90.99           C  
ATOM   2707  CD1 ILE A 357     -11.704  12.419   5.987  1.00 90.99           C  
ATOM   2708  N   LEU A 358      -6.140  14.389   6.914  1.00 92.15           N  
ATOM   2709  CA  LEU A 358      -5.276  15.549   7.078  1.00 92.15           C  
ATOM   2710  C   LEU A 358      -5.670  16.598   6.037  1.00 92.15           C  
ATOM   2711  CB  LEU A 358      -3.818  15.066   6.984  1.00 92.15           C  
ATOM   2712  O   LEU A 358      -5.823  16.278   4.860  1.00 92.15           O  
ATOM   2713  CG  LEU A 358      -2.747  16.154   7.196  1.00 92.15           C  
ATOM   2714  CD1 LEU A 358      -1.449  15.502   7.681  1.00 92.15           C  
ATOM   2715  CD2 LEU A 358      -2.408  16.904   5.904  1.00 92.15           C  
ATOM   2716  N   GLY A 359      -5.834  17.851   6.438  1.00 91.43           N  
ATOM   2717  CA  GLY A 359      -6.193  18.924   5.510  1.00 91.43           C  
ATOM   2718  C   GLY A 359      -5.828  20.299   6.036  1.00 91.43           C  
ATOM   2719  O   GLY A 359      -5.213  20.418   7.094  1.00 91.43           O  
ATOM   2720  N   ALA A 360      -6.190  21.338   5.288  1.00 89.07           N  
ATOM   2721  CA  ALA A 360      -6.041  22.710   5.760  1.00 89.07           C  
ATOM   2722  C   ALA A 360      -6.896  22.960   7.015  1.00 89.07           C  
ATOM   2723  CB  ALA A 360      -6.384  23.679   4.627  1.00 89.07           C  
ATOM   2724  O   ALA A 360      -7.981  22.390   7.173  1.00 89.07           O  
ATOM   2725  N   VAL A 361      -6.389  23.816   7.903  1.00 88.11           N  
ATOM   2726  CA  VAL A 361      -7.037  24.171   9.172  1.00 88.11           C  
ATOM   2727  C   VAL A 361      -8.454  24.694   8.919  1.00 88.11           C  
ATOM   2728  CB  VAL A 361      -6.176  25.202   9.932  1.00 88.11           C  
ATOM   2729  O   VAL A 361      -8.647  25.634   8.152  1.00 88.11           O  
ATOM   2730  CG1 VAL A 361      -6.847  25.671  11.226  1.00 88.11           C  
ATOM   2731  CG2 VAL A 361      -4.804  24.601  10.279  1.00 88.11           C  
ATOM   2732  N   GLY A 362      -9.458  24.062   9.533  1.00 83.53           N  
ATOM   2733  CA  GLY A 362     -10.862  24.474   9.425  1.00 83.53           C  
ATOM   2734  C   GLY A 362     -11.604  24.016   8.161  1.00 83.53           C  
ATOM   2735  O   GLY A 362     -12.828  24.118   8.122  1.00 83.53           O  
ATOM   2736  N   ALA A 363     -10.920  23.449   7.162  1.00 83.48           N  
ATOM   2737  CA  ALA A 363     -11.530  23.023   5.892  1.00 83.48           C  
ATOM   2738  C   ALA A 363     -12.016  21.556   5.879  1.00 83.48           C  
ATOM   2739  CB  ALA A 363     -10.517  23.290   4.776  1.00 83.48           C  
ATOM   2740  O   ALA A 363     -12.537  21.056   4.870  1.00 83.48           O  
ATOM   2741  N   LEU A 364     -11.803  20.832   6.979  1.00 82.27           N  
ATOM   2742  CA  LEU A 364     -12.098  19.406   7.072  1.00 82.27           C  
ATOM   2743  C   LEU A 364     -13.591  19.109   7.307  1.00 82.27           C  
ATOM   2744  CB  LEU A 364     -11.215  18.769   8.154  1.00 82.27           C  
ATOM   2745  O   LEU A 364     -14.287  19.918   7.927  1.00 82.27           O  
ATOM   2746  CG  LEU A 364      -9.743  18.626   7.741  1.00 82.27           C  
ATOM   2747  CD1 LEU A 364      -8.933  18.157   8.940  1.00 82.27           C  
ATOM   2748  CD2 LEU A 364      -9.579  17.586   6.629  1.00 82.27           C  
ATOM   2749  N   PRO A 365     -14.080  17.931   6.866  1.00 85.29           N  
ATOM   2750  CA  PRO A 365     -15.454  17.491   7.105  1.00 85.29           C  
ATOM   2751  C   PRO A 365     -15.831  17.362   8.589  1.00 85.29           C  
ATOM   2752  CB  PRO A 365     -15.602  16.145   6.384  1.00 85.29           C  
ATOM   2753  O   PRO A 365     -14.988  17.389   9.496  1.00 85.29           O  
ATOM   2754  CG  PRO A 365     -14.512  16.183   5.319  1.00 85.29           C  
ATOM   2755  CD  PRO A 365     -13.402  16.974   6.000  1.00 85.29           C  
ATOM   2756  N   GLU A 366     -17.131  17.190   8.826  1.00 88.18           N  
ATOM   2757  CA  GLU A 366     -17.702  16.944  10.150  1.00 88.18           C  
ATOM   2758  C   GLU A 366     -17.305  15.558  10.691  1.00 88.18           C  
ATOM   2759  CB  GLU A 366     -19.232  17.109  10.108  1.00 88.18           C  
ATOM   2760  O   GLU A 366     -16.984  14.629   9.942  1.00 88.18           O  
ATOM   2761  CG  GLU A 366     -19.665  18.524   9.678  1.00 88.18           C  
ATOM   2762  CD  GLU A 366     -21.191  18.712   9.683  1.00 88.18           C  
ATOM   2763  OE1 GLU A 366     -21.638  19.827  10.033  1.00 88.18           O  
ATOM   2764  OE2 GLU A 366     -21.912  17.745   9.352  1.00 88.18           O  
ATOM   2765  N   ILE A 367     -17.315  15.419  12.019  1.00 89.94           N  
ATOM   2766  CA  ILE A 367     -17.007  14.166  12.712  1.00 89.94           C  
ATOM   2767  C   ILE A 367     -18.321  13.511  13.128  1.00 89.94           C  
ATOM   2768  CB  ILE A 367     -16.075  14.405  13.920  1.00 89.94           C  
ATOM   2769  O   ILE A 367     -19.101  14.106  13.866  1.00 89.94           O  
ATOM   2770  CG1 ILE A 367     -14.763  15.110  13.502  1.00 89.94           C  
ATOM   2771  CG2 ILE A 367     -15.768  13.058  14.596  1.00 89.94           C  
ATOM   2772  CD1 ILE A 367     -13.915  15.585  14.690  1.00 89.94           C  
ATOM   2773  N   PHE A 368     -18.551  12.276  12.696  1.00 90.52           N  
ATOM   2774  CA  PHE A 368     -19.753  11.505  12.990  1.00 90.52           C  
ATOM   2775  C   PHE A 368     -19.484  10.424  14.040  1.00 90.52           C  
ATOM   2776  CB  PHE A 368     -20.294  10.895  11.695  1.00 90.52           C  
ATOM   2777  O   PHE A 368     -18.506   9.678  13.949  1.00 90.52           O  
ATOM   2778  CG  PHE A 368     -20.838  11.912  10.710  1.00 90.52           C  
ATOM   2779  CD1 PHE A 368     -22.189  12.291  10.781  1.00 90.52           C  
ATOM   2780  CD2 PHE A 368     -19.998  12.512   9.754  1.00 90.52           C  
ATOM   2781  CE1 PHE A 368     -22.711  13.240   9.883  1.00 90.52           C  
ATOM   2782  CE2 PHE A 368     -20.516  13.471   8.867  1.00 90.52           C  
ATOM   2783  CZ  PHE A 368     -21.870  13.836   8.929  1.00 90.52           C  
ATOM   2784  N   THR A 369     -20.385  10.295  15.013  1.00 90.16           N  
ATOM   2785  CA  THR A 369     -20.406   9.177  15.981  1.00 90.16           C  
ATOM   2786  C   THR A 369     -21.514   8.179  15.700  1.00 90.16           C  
ATOM   2787  CB  THR A 369     -20.581   9.680  17.413  1.00 90.16           C  
ATOM   2788  O   THR A 369     -21.347   6.979  15.919  1.00 90.16           O  
ATOM   2789  CG2 THR A 369     -19.287  10.315  17.894  1.00 90.16           C  
ATOM   2790  OG1 THR A 369     -21.628  10.624  17.486  1.00 90.16           O  
ATOM   2791  N   GLU A 370     -22.634   8.654  15.166  1.00 92.21           N  
ATOM   2792  CA  GLU A 370     -23.723   7.812  14.689  1.00 92.21           C  
ATOM   2793  C   GLU A 370     -23.961   8.084  13.211  1.00 92.21           C  
ATOM   2794  CB  GLU A 370     -25.015   8.042  15.481  1.00 92.21           C  
ATOM   2795  O   GLU A 370     -24.038   9.238  12.794  1.00 92.21           O  
ATOM   2796  CG  GLU A 370     -24.851   7.918  17.003  1.00 92.21           C  
ATOM   2797  CD  GLU A 370     -26.202   7.941  17.738  1.00 92.21           C  
ATOM   2798  OE1 GLU A 370     -26.256   7.447  18.881  1.00 92.21           O  
ATOM   2799  OE2 GLU A 370     -27.229   8.348  17.138  1.00 92.21           O  
ATOM   2800  N   LEU A 371     -24.127   7.024  12.427  1.00 92.41           N  
ATOM   2801  CA  LEU A 371     -24.407   7.113  11.000  1.00 92.41           C  
ATOM   2802  C   LEU A 371     -25.774   6.525  10.679  1.00 92.41           C  
ATOM   2803  CB  LEU A 371     -23.305   6.408  10.200  1.00 92.41           C  
ATOM   2804  O   LEU A 371     -26.107   5.412  11.088  1.00 92.41           O  
ATOM   2805  CG  LEU A 371     -21.925   7.073  10.301  1.00 92.41           C  
ATOM   2806  CD1 LEU A 371     -20.937   6.217   9.524  1.00 92.41           C  
ATOM   2807  CD2 LEU A 371     -21.893   8.472   9.688  1.00 92.41           C  
ATOM   2808  N   GLU A 372     -26.537   7.257   9.879  1.00 93.51           N  
ATOM   2809  CA  GLU A 372     -27.689   6.755   9.146  1.00 93.51           C  
ATOM   2810  C   GLU A 372     -27.258   6.428   7.720  1.00 93.51           C  
ATOM   2811  CB  GLU A 372     -28.848   7.752   9.145  1.00 93.51           C  
ATOM   2812  O   GLU A 372     -26.905   7.300   6.918  1.00 93.51           O  
ATOM   2813  CG  GLU A 372     -29.394   7.998  10.556  1.00 93.51           C  
ATOM   2814  CD  GLU A 372     -30.708   8.790  10.549  1.00 93.51           C  
ATOM   2815  OE1 GLU A 372     -31.368   8.775  11.613  1.00 93.51           O  
ATOM   2816  OE2 GLU A 372     -31.075   9.357   9.491  1.00 93.51           O  
ATOM   2817  N   ILE A 373     -27.285   5.141   7.407  1.00 93.83           N  
ATOM   2818  CA  ILE A 373     -26.781   4.597   6.156  1.00 93.83           C  
ATOM   2819  C   ILE A 373     -27.931   4.032   5.336  1.00 93.83           C  
ATOM   2820  CB  ILE A 373     -25.658   3.573   6.412  1.00 93.83           C  
ATOM   2821  O   ILE A 373     -28.840   3.395   5.868  1.00 93.83           O  
ATOM   2822  CG1 ILE A 373     -26.122   2.330   7.207  1.00 93.83           C  
ATOM   2823  CG2 ILE A 373     -24.497   4.269   7.152  1.00 93.83           C  
ATOM   2824  CD1 ILE A 373     -25.204   1.124   7.020  1.00 93.83           C  
ATOM   2825  N   SER A 374     -27.879   4.230   4.025  1.00 94.01           N  
ATOM   2826  CA  SER A 374     -28.673   3.441   3.088  1.00 94.01           C  
ATOM   2827  C   SER A 374     -27.834   2.261   2.638  1.00 94.01           C  
ATOM   2828  CB  SER A 374     -29.121   4.306   1.917  1.00 94.01           C  
ATOM   2829  O   SER A 374     -26.731   2.480   2.147  1.00 94.01           O  
ATOM   2830  OG  SER A 374     -29.930   3.574   1.021  1.00 94.01           O  
ATOM   2831  N   TYR A 375     -28.305   1.033   2.844  1.00 92.62           N  
ATOM   2832  CA  TYR A 375     -27.504  -0.169   2.618  1.00 92.62           C  
ATOM   2833  C   TYR A 375     -28.183  -1.153   1.667  1.00 92.62           C  
ATOM   2834  CB  TYR A 375     -27.127  -0.827   3.953  1.00 92.62           C  
ATOM   2835  O   TYR A 375     -29.404  -1.259   1.616  1.00 92.62           O  
ATOM   2836  CG  TYR A 375     -28.271  -1.501   4.688  1.00 92.62           C  
ATOM   2837  CD1 TYR A 375     -29.113  -0.762   5.544  1.00 92.62           C  
ATOM   2838  CD2 TYR A 375     -28.503  -2.877   4.493  1.00 92.62           C  
ATOM   2839  CE1 TYR A 375     -30.199  -1.398   6.179  1.00 92.62           C  
ATOM   2840  CE2 TYR A 375     -29.577  -3.515   5.141  1.00 92.62           C  
ATOM   2841  OH  TYR A 375     -31.532  -3.362   6.515  1.00 92.62           O  
ATOM   2842  CZ  TYR A 375     -30.446  -2.767   5.958  1.00 92.62           C  
ATOM   2843  N   PHE A 376     -27.361  -1.911   0.951  1.00 91.84           N  
ATOM   2844  CA  PHE A 376     -27.745  -2.988   0.055  1.00 91.84           C  
ATOM   2845  C   PHE A 376     -26.920  -4.224   0.406  1.00 91.84           C  
ATOM   2846  CB  PHE A 376     -27.515  -2.561  -1.400  1.00 91.84           C  
ATOM   2847  O   PHE A 376     -25.693  -4.162   0.491  1.00 91.84           O  
ATOM   2848  CG  PHE A 376     -28.365  -1.381  -1.824  1.00 91.84           C  
ATOM   2849  CD1 PHE A 376     -29.694  -1.585  -2.240  1.00 91.84           C  
ATOM   2850  CD2 PHE A 376     -27.845  -0.074  -1.757  1.00 91.84           C  
ATOM   2851  CE1 PHE A 376     -30.498  -0.489  -2.596  1.00 91.84           C  
ATOM   2852  CE2 PHE A 376     -28.651   1.023  -2.111  1.00 91.84           C  
ATOM   2853  CZ  PHE A 376     -29.976   0.815  -2.534  1.00 91.84           C  
ATOM   2854  N   LEU A 377     -27.594  -5.351   0.629  1.00 90.81           N  
ATOM   2855  CA  LEU A 377     -26.943  -6.623   0.935  1.00 90.81           C  
ATOM   2856  C   LEU A 377     -26.767  -7.458  -0.334  1.00 90.81           C  
ATOM   2857  CB  LEU A 377     -27.722  -7.388   2.019  1.00 90.81           C  
ATOM   2858  O   LEU A 377     -27.660  -7.532  -1.182  1.00 90.81           O  
ATOM   2859  CG  LEU A 377     -27.806  -6.669   3.379  1.00 90.81           C  
ATOM   2860  CD1 LEU A 377     -28.672  -7.487   4.339  1.00 90.81           C  
ATOM   2861  CD2 LEU A 377     -26.435  -6.466   4.028  1.00 90.81           C  
ATOM   2862  N   LEU A 378     -25.629  -8.139  -0.430  1.00 87.43           N  
ATOM   2863  CA  LEU A 378     -25.359  -9.123  -1.469  1.00 87.43           C  
ATOM   2864  C   LEU A 378     -26.315 -10.316  -1.343  1.00 87.43           C  
ATOM   2865  CB  LEU A 378     -23.891  -9.571  -1.364  1.00 87.43           C  
ATOM   2866  O   LEU A 378     -26.705 -10.723  -0.251  1.00 87.43           O  
ATOM   2867  CG  LEU A 378     -22.895  -8.557  -1.951  1.00 87.43           C  
ATOM   2868  CD1 LEU A 378     -21.482  -8.861  -1.460  1.00 87.43           C  
ATOM   2869  CD2 LEU A 378     -22.904  -8.647  -3.482  1.00 87.43           C  
ATOM   2870  N   ARG A 379     -26.677 -10.935  -2.472  1.00 83.73           N  
ATOM   2871  CA  ARG A 379     -27.552 -12.125  -2.464  1.00 83.73           C  
ATOM   2872  C   ARG A 379     -26.859 -13.361  -1.883  1.00 83.73           C  
ATOM   2873  CB  ARG A 379     -28.075 -12.417  -3.879  1.00 83.73           C  
ATOM   2874  O   ARG A 379     -27.530 -14.231  -1.331  1.00 83.73           O  
ATOM   2875  CG  ARG A 379     -29.045 -11.340  -4.389  1.00 83.73           C  
ATOM   2876  CD  ARG A 379     -29.585 -11.727  -5.772  1.00 83.73           C  
ATOM   2877  NE  ARG A 379     -30.550 -10.734  -6.283  1.00 83.73           N  
ATOM   2878  NH1 ARG A 379     -31.139 -11.836  -8.217  1.00 83.73           N  
ATOM   2879  NH2 ARG A 379     -32.057  -9.861  -7.754  1.00 83.73           N  
ATOM   2880  CZ  ARG A 379     -31.242 -10.816  -7.409  1.00 83.73           C  
ATOM   2881  N   ARG A 380     -25.539 -13.457  -2.038  1.00 82.48           N  
ATOM   2882  CA  ARG A 380     -24.699 -14.592  -1.632  1.00 82.48           C  
ATOM   2883  C   ARG A 380     -23.467 -14.068  -0.904  1.00 82.48           C  
ATOM   2884  CB  ARG A 380     -24.274 -15.413  -2.863  1.00 82.48           C  
ATOM   2885  O   ARG A 380     -22.981 -12.992  -1.240  1.00 82.48           O  
ATOM   2886  CG  ARG A 380     -25.455 -16.049  -3.615  1.00 82.48           C  
ATOM   2887  CD  ARG A 380     -24.953 -16.863  -4.816  1.00 82.48           C  
ATOM   2888  NE  ARG A 380     -26.067 -17.408  -5.621  1.00 82.48           N  
ATOM   2889  NH1 ARG A 380     -24.784 -18.358  -7.279  1.00 82.48           N  
ATOM   2890  NH2 ARG A 380     -27.001 -18.459  -7.421  1.00 82.48           N  
ATOM   2891  CZ  ARG A 380     -25.945 -18.070  -6.762  1.00 82.48           C  
ATOM   2892  N   LEU A 381     -22.978 -14.830   0.068  1.00 81.32           N  
ATOM   2893  CA  LEU A 381     -21.678 -14.582   0.686  1.00 81.32           C  
ATOM   2894  C   LEU A 381     -20.572 -14.857  -0.337  1.00 81.32           C  
ATOM   2895  CB  LEU A 381     -21.531 -15.464   1.939  1.00 81.32           C  
ATOM   2896  O   LEU A 381     -20.507 -15.947  -0.906  1.00 81.32           O  
ATOM   2897  CG  LEU A 381     -22.159 -14.809   3.181  1.00 81.32           C  
ATOM   2898  CD1 LEU A 381     -22.606 -15.849   4.203  1.00 81.32           C  
ATOM   2899  CD2 LEU A 381     -21.172 -13.852   3.856  1.00 81.32           C  
ATOM   2900  N   LEU A 382     -19.725 -13.858  -0.567  1.00 77.48           N  
ATOM   2901  CA  LEU A 382     -18.516 -13.988  -1.375  1.00 77.48           C  
ATOM   2902  C   LEU A 382     -17.357 -14.484  -0.492  1.00 77.48           C  
ATOM   2903  CB  LEU A 382     -18.217 -12.645  -2.069  1.00 77.48           C  
ATOM   2904  O   LEU A 382     -17.402 -14.363   0.732  1.00 77.48           O  
ATOM   2905  CG  LEU A 382     -19.330 -12.155  -3.021  1.00 77.48           C  
ATOM   2906  CD1 LEU A 382     -18.992 -10.759  -3.533  1.00 77.48           C  
ATOM   2907  CD2 LEU A 382     -19.510 -13.075  -4.232  1.00 77.48           C  
ATOM   2908  N   GLY A 383     -16.334 -15.081  -1.107  1.00 71.05           N  
ATOM   2909  CA  GLY A 383     -15.101 -15.474  -0.410  1.00 71.05           C  
ATOM   2910  C   GLY A 383     -15.129 -16.822   0.329  1.00 71.05           C  
ATOM   2911  O   GLY A 383     -14.096 -17.249   0.837  1.00 71.05           O  
ATOM   2912  N   VAL A 384     -16.259 -17.538   0.366  1.00 72.23           N  
ATOM   2913  CA  VAL A 384     -16.341 -18.880   0.977  1.00 72.23           C  
ATOM   2914  C   VAL A 384     -16.206 -19.950  -0.107  1.00 72.23           C  
ATOM   2915  CB  VAL A 384     -17.632 -19.057   1.804  1.00 72.23           C  
ATOM   2916  O   VAL A 384     -17.057 -20.037  -0.996  1.00 72.23           O  
ATOM   2917  CG1 VAL A 384     -17.650 -20.411   2.527  1.00 72.23           C  
ATOM   2918  CG2 VAL A 384     -17.766 -17.960   2.871  1.00 72.23           C  
ATOM   2919  N   ARG A 385     -15.155 -20.783  -0.039  1.00 63.77           N  
ATOM   2920  CA  ARG A 385     -15.085 -21.997  -0.866  1.00 63.77           C  
ATOM   2921  C   ARG A 385     -16.184 -22.942  -0.413  1.00 63.77           C  
ATOM   2922  CB  ARG A 385     -13.725 -22.720  -0.809  1.00 63.77           C  
ATOM   2923  O   ARG A 385     -16.243 -23.332   0.747  1.00 63.77           O  
ATOM   2924  CG  ARG A 385     -12.652 -21.985  -1.614  1.00 63.77           C  
ATOM   2925  CD  ARG A 385     -11.383 -22.813  -1.848  1.00 63.77           C  
ATOM   2926  NE  ARG A 385     -10.398 -22.109  -2.706  1.00 63.77           N  
ATOM   2927  NH1 ARG A 385      -8.609 -23.480  -2.266  1.00 63.77           N  
ATOM   2928  NH2 ARG A 385      -8.319 -21.727  -3.586  1.00 63.77           N  
ATOM   2929  CZ  ARG A 385      -9.123 -22.436  -2.852  1.00 63.77           C  
ATOM   2930  N   THR A 386     -17.045 -23.304  -1.344  1.00 59.08           N  
ATOM   2931  CA  THR A 386     -17.943 -24.438  -1.181  1.00 59.08           C  
ATOM   2932  C   THR A 386     -17.285 -25.602  -1.902  1.00 59.08           C  
ATOM   2933  CB  THR A 386     -19.362 -24.101  -1.674  1.00 59.08           C  
ATOM   2934  O   THR A 386     -16.985 -25.514  -3.088  1.00 59.08           O  
ATOM   2935  CG2 THR A 386     -20.131 -23.454  -0.515  1.00 59.08           C  
ATOM   2936  OG1 THR A 386     -19.354 -23.135  -2.707  1.00 59.08           O  
ATOM   2937  N   GLU A 387     -16.954 -26.661  -1.166  1.00 53.50           N  
ATOM   2938  CA  GLU A 387     -16.576 -27.920  -1.801  1.00 53.50           C  
ATOM   2939  C   GLU A 387     -17.841 -28.517  -2.439  1.00 53.50           C  
ATOM   2940  CB  GLU A 387     -15.900 -28.874  -0.804  1.00 53.50           C  
ATOM   2941  O   GLU A 387     -18.790 -28.894  -1.744  1.00 53.50           O  
ATOM   2942  CG  GLU A 387     -14.486 -28.400  -0.419  1.00 53.50           C  
ATOM   2943  CD  GLU A 387     -13.691 -29.458   0.366  1.00 53.50           C  
ATOM   2944  OE1 GLU A 387     -12.445 -29.345   0.359  1.00 53.50           O  
ATOM   2945  OE2 GLU A 387     -14.334 -30.344   0.974  1.00 53.50           O  
ATOM   2946  N   GLY A 388     -17.870 -28.531  -3.775  1.00 50.99           N  
ATOM   2947  CA  GLY A 388     -18.975 -29.038  -4.596  1.00 50.99           C  
ATOM   2948  C   GLY A 388     -20.087 -28.024  -4.902  1.00 50.99           C  
ATOM   2949  O   GLY A 388     -20.003 -26.847  -4.569  1.00 50.99           O  
ATOM   2950  N   ASP A 389     -21.176 -28.512  -5.505  1.00 49.29           N  
ATOM   2951  CA  ASP A 389     -22.375 -27.755  -5.926  1.00 49.29           C  
ATOM   2952  C   ASP A 389     -23.205 -27.137  -4.777  1.00 49.29           C  
ATOM   2953  CB  ASP A 389     -23.267 -28.686  -6.780  1.00 49.29           C  
ATOM   2954  O   ASP A 389     -24.321 -26.634  -4.977  1.00 49.29           O  
ATOM   2955  CG  ASP A 389     -23.029 -28.575  -8.285  1.00 49.29           C  
ATOM   2956  OD1 ASP A 389     -22.662 -27.469  -8.740  1.00 49.29           O  
ATOM   2957  OD2 ASP A 389     -23.286 -29.592  -8.960  1.00 49.29           O  
ATOM   2958  N   LYS A 390     -22.699 -27.156  -3.537  1.00 58.38           N  
ATOM   2959  CA  LYS A 390     -23.370 -26.489  -2.420  1.00 58.38           C  
ATOM   2960  C   LYS A 390     -23.343 -24.988  -2.678  1.00 58.38           C  
ATOM   2961  CB  LYS A 390     -22.735 -26.860  -1.074  1.00 58.38           C  
ATOM   2962  O   LYS A 390     -22.316 -24.338  -2.569  1.00 58.38           O  
ATOM   2963  CG  LYS A 390     -23.133 -28.284  -0.658  1.00 58.38           C  
ATOM   2964  CD  LYS A 390     -22.620 -28.608   0.749  1.00 58.38           C  
ATOM   2965  CE  LYS A 390     -23.008 -30.042   1.129  1.00 58.38           C  
ATOM   2966  NZ  LYS A 390     -22.427 -30.435   2.437  1.00 58.38           N  
ATOM   2967  N   LYS A 391     -24.503 -24.427  -3.020  1.00 57.40           N  
ATOM   2968  CA  LYS A 391     -24.668 -22.989  -3.258  1.00 57.40           C  
ATOM   2969  C   LYS A 391     -24.122 -22.194  -2.067  1.00 57.40           C  
ATOM   2970  CB  LYS A 391     -26.149 -22.663  -3.514  1.00 57.40           C  
ATOM   2971  O   LYS A 391     -24.466 -22.486  -0.923  1.00 57.40           O  
ATOM   2972  CG  LYS A 391     -26.645 -23.279  -4.833  1.00 57.40           C  
ATOM   2973  CD  LYS A 391     -28.143 -23.038  -5.067  1.00 57.40           C  
ATOM   2974  CE  LYS A 391     -28.536 -23.709  -6.391  1.00 57.40           C  
ATOM   2975  NZ  LYS A 391     -30.001 -23.690  -6.644  1.00 57.40           N  
ATOM   2976  N   ALA A 392     -23.324 -21.165  -2.356  1.00 65.75           N  
ATOM   2977  CA  ALA A 392     -22.830 -20.219  -1.360  1.00 65.75           C  
ATOM   2978  C   ALA A 392     -23.961 -19.738  -0.432  1.00 65.75           C  
ATOM   2979  CB  ALA A 392     -22.168 -19.041  -2.083  1.00 65.75           C  
ATOM   2980  O   ALA A 392     -25.071 -19.439  -0.890  1.00 65.75           O  
ATOM   2981  N   ALA A 393     -23.671 -19.666   0.870  1.00 78.78           N  
ATOM   2982  CA  ALA A 393     -24.649 -19.303   1.887  1.00 78.78           C  
ATOM   2983  C   ALA A 393     -25.289 -17.933   1.590  1.00 78.78           C  
ATOM   2984  CB  ALA A 393     -23.977 -19.356   3.265  1.00 78.78           C  
ATOM   2985  O   ALA A 393     -24.624 -16.973   1.189  1.00 78.78           O  
ATOM   2986  N   LYS A 394     -26.609 -17.840   1.779  1.00 83.50           N  
ATOM   2987  CA  LYS A 394     -27.365 -16.598   1.579  1.00 83.50           C  
ATOM   2988  C   LYS A 394     -27.057 -15.614   2.710  1.00 83.50           C  
ATOM   2989  CB  LYS A 394     -28.862 -16.924   1.475  1.00 83.50           C  
ATOM   2990  O   LYS A 394     -27.048 -15.999   3.878  1.00 83.50           O  
ATOM   2991  CG  LYS A 394     -29.691 -15.724   0.992  1.00 83.50           C  
ATOM   2992  CD  LYS A 394     -31.175 -16.092   0.885  1.00 83.50           C  
ATOM   2993  CE  LYS A 394     -31.978 -14.888   0.379  1.00 83.50           C  
ATOM   2994  NZ  LYS A 394     -33.419 -15.221   0.232  1.00 83.50           N  
ATOM   2995  N   VAL A 395     -26.865 -14.337   2.378  1.00 84.42           N  
ATOM   2996  CA  VAL A 395     -26.673 -13.280   3.383  1.00 84.42           C  
ATOM   2997  C   VAL A 395     -27.985 -13.068   4.149  1.00 84.42           C  
ATOM   2998  CB  VAL A 395     -26.189 -11.965   2.738  1.00 84.42           C  
ATOM   2999  O   VAL A 395     -29.025 -12.766   3.559  1.00 84.42           O  
ATOM   3000  CG1 VAL A 395     -25.933 -10.872   3.782  1.00 84.42           C  
ATOM   3001  CG2 VAL A 395     -24.878 -12.148   1.965  1.00 84.42           C  
ATOM   3002  N   GLN A 396     -27.948 -13.243   5.471  1.00 86.82           N  
ATOM   3003  CA  GLN A 396     -29.070 -12.919   6.358  1.00 86.82           C  
ATOM   3004  C   GLN A 396     -29.199 -11.400   6.543  1.00 86.82           C  
ATOM   3005  CB  GLN A 396     -28.895 -13.610   7.719  1.00 86.82           C  
ATOM   3006  O   GLN A 396     -28.195 -10.685   6.502  1.00 86.82           O  
ATOM   3007  CG  GLN A 396     -28.966 -15.144   7.632  1.00 86.82           C  
ATOM   3008  CD  GLN A 396     -28.834 -15.811   9.000  1.00 86.82           C  
ATOM   3009  NE2 GLN A 396     -28.976 -17.115   9.086  1.00 86.82           N  
ATOM   3010  OE1 GLN A 396     -28.606 -15.179  10.013  1.00 86.82           O  
ATOM   3011  N   LYS A 397     -30.421 -10.913   6.797  1.00 89.50           N  
ATOM   3012  CA  LYS A 397     -30.689  -9.495   7.100  1.00 89.50           C  
ATOM   3013  C   LYS A 397     -29.916  -9.028   8.349  1.00 89.50           C  
ATOM   3014  CB  LYS A 397     -32.205  -9.258   7.244  1.00 89.50           C  
ATOM   3015  O   LYS A 397     -29.398  -9.845   9.110  1.00 89.50           O  
ATOM   3016  CG  LYS A 397     -32.979  -9.498   5.933  1.00 89.50           C  
ATOM   3017  CD  LYS A 397     -34.466  -9.146   6.096  1.00 89.50           C  
ATOM   3018  CE  LYS A 397     -35.233  -9.356   4.781  1.00 89.50           C  
ATOM   3019  NZ  LYS A 397     -36.660  -8.958   4.908  1.00 89.50           N  
ATOM   3020  N   LEU A 398     -29.800  -7.713   8.536  1.00 88.95           N  
ATOM   3021  CA  LEU A 398     -29.138  -7.128   9.706  1.00 88.95           C  
ATOM   3022  C   LEU A 398     -30.023  -7.245  10.954  1.00 88.95           C  
ATOM   3023  CB  LEU A 398     -28.767  -5.658   9.431  1.00 88.95           C  
ATOM   3024  O   LEU A 398     -31.228  -6.992  10.878  1.00 88.95           O  
ATOM   3025  CG  LEU A 398     -27.814  -5.433   8.243  1.00 88.95           C  
ATOM   3026  CD1 LEU A 398     -27.485  -3.947   8.118  1.00 88.95           C  
ATOM   3027  CD2 LEU A 398     -26.517  -6.231   8.385  1.00 88.95           C  
ATOM   3028  N   SER A 399     -29.419  -7.582  12.093  1.00 89.42           N  
ATOM   3029  CA  SER A 399     -30.101  -7.648  13.392  1.00 89.42           C  
ATOM   3030  C   SER A 399     -29.764  -6.431  14.255  1.00 89.42           C  
ATOM   3031  CB  SER A 399     -29.738  -8.949  14.111  1.00 89.42           C  
ATOM   3032  O   SER A 399     -28.668  -5.877  14.178  1.00 89.42           O  
ATOM   3033  OG  SER A 399     -30.322 -10.040  13.425  1.00 89.42           O  
ATOM   3034  N   LYS A 400     -30.700  -6.010  15.116  1.00 91.09           N  
ATOM   3035  CA  LYS A 400     -30.410  -4.982  16.130  1.00 91.09           C  
ATOM   3036  C   LYS A 400     -29.344  -5.501  17.103  1.00 91.09           C  
ATOM   3037  CB  LYS A 400     -31.677  -4.559  16.888  1.00 91.09           C  
ATOM   3038  O   LYS A 400     -29.330  -6.684  17.428  1.00 91.09           O  
ATOM   3039  CG  LYS A 400     -32.717  -3.858  15.999  1.00 91.09           C  
ATOM   3040  CD  LYS A 400     -33.891  -3.371  16.862  1.00 91.09           C  
ATOM   3041  CE  LYS A 400     -34.977  -2.705  16.011  1.00 91.09           C  
ATOM   3042  NZ  LYS A 400     -36.098  -2.220  16.858  1.00 91.09           N  
ATOM   3043  N   ASN A 401     -28.483  -4.606  17.577  1.00 89.73           N  
ATOM   3044  CA  ASN A 401     -27.335  -4.865  18.454  1.00 89.73           C  
ATOM   3045  C   ASN A 401     -26.229  -5.751  17.865  1.00 89.73           C  
ATOM   3046  CB  ASN A 401     -27.815  -5.322  19.843  1.00 89.73           C  
ATOM   3047  O   ASN A 401     -25.305  -6.137  18.581  1.00 89.73           O  
ATOM   3048  CG  ASN A 401     -28.673  -4.277  20.523  1.00 89.73           C  
ATOM   3049  ND2 ASN A 401     -29.644  -4.689  21.303  1.00 89.73           N  
ATOM   3050  OD1 ASN A 401     -28.466  -3.084  20.383  1.00 89.73           O  
ATOM   3051  N   GLU A 402     -26.271  -6.034  16.564  1.00 90.85           N  
ATOM   3052  CA  GLU A 402     -25.194  -6.739  15.882  1.00 90.85           C  
ATOM   3053  C   GLU A 402     -23.968  -5.827  15.708  1.00 90.85           C  
ATOM   3054  CB  GLU A 402     -25.719  -7.278  14.548  1.00 90.85           C  
ATOM   3055  O   GLU A 402     -24.107  -4.639  15.400  1.00 90.85           O  
ATOM   3056  CG  GLU A 402     -24.748  -8.299  13.960  1.00 90.85           C  
ATOM   3057  CD  GLU A 402     -25.193  -8.853  12.607  1.00 90.85           C  
ATOM   3058  OE1 GLU A 402     -24.364  -9.561  12.006  1.00 90.85           O  
ATOM   3059  OE2 GLU A 402     -26.314  -8.580  12.106  1.00 90.85           O  
ATOM   3060  N   VAL A 403     -22.768  -6.381  15.908  1.00 92.25           N  
ATOM   3061  CA  VAL A 403     -21.501  -5.687  15.644  1.00 92.25           C  
ATOM   3062  C   VAL A 403     -21.058  -5.991  14.220  1.00 92.25           C  
ATOM   3063  CB  VAL A 403     -20.400  -6.052  16.657  1.00 92.25           C  
ATOM   3064  O   VAL A 403     -20.755  -7.136  13.880  1.00 92.25           O  
ATOM   3065  CG1 VAL A 403     -19.101  -5.284  16.367  1.00 92.25           C  
ATOM   3066  CG2 VAL A 403     -20.834  -5.709  18.089  1.00 92.25           C  
ATOM   3067  N   LEU A 404     -20.990  -4.948  13.406  1.00 93.23           N  
ATOM   3068  CA  LEU A 404     -20.493  -4.988  12.039  1.00 93.23           C  
ATOM   3069  C   LEU A 404     -19.179  -4.219  11.956  1.00 93.23           C  
ATOM   3070  CB  LEU A 404     -21.547  -4.400  11.089  1.00 93.23           C  
ATOM   3071  O   LEU A 404     -18.918  -3.312  12.746  1.00 93.23           O  
ATOM   3072  CG  LEU A 404     -22.907  -5.120  11.122  1.00 93.23           C  
ATOM   3073  CD1 LEU A 404     -23.876  -4.362  10.217  1.00 93.23           C  
ATOM   3074  CD2 LEU A 404     -22.816  -6.573  10.646  1.00 93.23           C  
ATOM   3075  N   MET A 405     -18.362  -4.566  10.975  1.00 92.52           N  
ATOM   3076  CA  MET A 405     -17.242  -3.732  10.571  1.00 92.52           C  
ATOM   3077  C   MET A 405     -17.714  -2.840   9.430  1.00 92.52           C  
ATOM   3078  CB  MET A 405     -16.057  -4.622  10.215  1.00 92.52           C  
ATOM   3079  O   MET A 405     -18.200  -3.329   8.408  1.00 92.52           O  
ATOM   3080  CG  MET A 405     -14.851  -3.830   9.709  1.00 92.52           C  
ATOM   3081  SD  MET A 405     -13.426  -4.894   9.378  1.00 92.52           S  
ATOM   3082  CE  MET A 405     -12.868  -5.210  11.072  1.00 92.52           C  
ATOM   3083  N   VAL A 406     -17.592  -1.535   9.632  1.00 92.73           N  
ATOM   3084  CA  VAL A 406     -17.944  -0.514   8.653  1.00 92.73           C  
ATOM   3085  C   VAL A 406     -16.642   0.078   8.139  1.00 92.73           C  
ATOM   3086  CB  VAL A 406     -18.860   0.564   9.264  1.00 92.73           C  
ATOM   3087  O   VAL A 406     -15.859   0.628   8.913  1.00 92.73           O  
ATOM   3088  CG1 VAL A 406     -19.401   1.484   8.164  1.00 92.73           C  
ATOM   3089  CG2 VAL A 406     -20.069  -0.048   9.989  1.00 92.73           C  
ATOM   3090  N   ASN A 407     -16.403  -0.068   6.840  1.00 91.94           N  
ATOM   3091  CA  ASN A 407     -15.281   0.573   6.165  1.00 91.94           C  
ATOM   3092  C   ASN A 407     -15.808   1.810   5.444  1.00 91.94           C  
ATOM   3093  CB  ASN A 407     -14.581  -0.419   5.229  1.00 91.94           C  
ATOM   3094  O   ASN A 407     -16.688   1.688   4.586  1.00 91.94           O  
ATOM   3095  CG  ASN A 407     -14.049  -1.618   5.986  1.00 91.94           C  
ATOM   3096  ND2 ASN A 407     -14.695  -2.757   5.887  1.00 91.94           N  
ATOM   3097  OD1 ASN A 407     -13.084  -1.551   6.724  1.00 91.94           O  
ATOM   3098  N   ILE A 408     -15.301   2.975   5.833  1.00 89.51           N  
ATOM   3099  CA  ILE A 408     -15.677   4.290   5.307  1.00 89.51           C  
ATOM   3100  C   ILE A 408     -14.393   4.921   4.789  1.00 89.51           C  
ATOM   3101  CB  ILE A 408     -16.317   5.178   6.396  1.00 89.51           C  
ATOM   3102  O   ILE A 408     -13.471   5.155   5.572  1.00 89.51           O  
ATOM   3103  CG1 ILE A 408     -17.416   4.411   7.160  1.00 89.51           C  
ATOM   3104  CG2 ILE A 408     -16.834   6.474   5.743  1.00 89.51           C  
ATOM   3105  CD1 ILE A 408     -18.074   5.211   8.274  1.00 89.51           C  
ATOM   3106  N   GLY A 409     -14.297   5.118   3.477  1.00 84.75           N  
ATOM   3107  CA  GLY A 409     -13.041   5.518   2.849  1.00 84.75           C  
ATOM   3108  C   GLY A 409     -11.910   4.547   3.212  1.00 84.75           C  
ATOM   3109  O   GLY A 409     -11.989   3.354   2.921  1.00 84.75           O  
ATOM   3110  N   SER A 410     -10.870   5.054   3.876  1.00 86.32           N  
ATOM   3111  CA  SER A 410      -9.730   4.265   4.366  1.00 86.32           C  
ATOM   3112  C   SER A 410      -9.819   3.854   5.843  1.00 86.32           C  
ATOM   3113  CB  SER A 410      -8.438   5.040   4.130  1.00 86.32           C  
ATOM   3114  O   SER A 410      -8.895   3.213   6.349  1.00 86.32           O  
ATOM   3115  OG  SER A 410      -8.481   6.208   4.917  1.00 86.32           O  
ATOM   3116  N   LEU A 411     -10.886   4.233   6.552  1.00 89.27           N  
ATOM   3117  CA  LEU A 411     -11.059   3.950   7.973  1.00 89.27           C  
ATOM   3118  C   LEU A 411     -11.925   2.705   8.182  1.00 89.27           C  
ATOM   3119  CB  LEU A 411     -11.637   5.193   8.666  1.00 89.27           C  
ATOM   3120  O   LEU A 411     -13.082   2.644   7.761  1.00 89.27           O  
ATOM   3121  CG  LEU A 411     -11.794   5.073  10.193  1.00 89.27           C  
ATOM   3122  CD1 LEU A 411     -10.493   4.819  10.958  1.00 89.27           C  
ATOM   3123  CD2 LEU A 411     -12.352   6.389  10.713  1.00 89.27           C  
ATOM   3124  N   SER A 412     -11.384   1.735   8.916  1.00 88.92           N  
ATOM   3125  CA  SER A 412     -12.118   0.555   9.379  1.00 88.92           C  
ATOM   3126  C   SER A 412     -12.543   0.753  10.830  1.00 88.92           C  
ATOM   3127  CB  SER A 412     -11.260  -0.709   9.260  1.00 88.92           C  
ATOM   3128  O   SER A 412     -11.700   0.783  11.728  1.00 88.92           O  
ATOM   3129  OG  SER A 412     -10.736  -0.870   7.961  1.00 88.92           O  
ATOM   3130  N   THR A 413     -13.845   0.851  11.089  1.00 91.04           N  
ATOM   3131  CA  THR A 413     -14.380   0.996  12.450  1.00 91.04           C  
ATOM   3132  C   THR A 413     -15.417  -0.081  12.757  1.00 91.04           C  
ATOM   3133  CB  THR A 413     -14.886   2.425  12.700  1.00 91.04           C  
ATOM   3134  O   THR A 413     -16.118  -0.587  11.879  1.00 91.04           O  
ATOM   3135  CG2 THR A 413     -16.127   2.775  11.890  1.00 91.04           C  
ATOM   3136  OG1 THR A 413     -15.198   2.629  14.062  1.00 91.04           O  
ATOM   3137  N   GLY A 414     -15.498  -0.472  14.027  1.00 91.99           N  
ATOM   3138  CA  GLY A 414     -16.595  -1.300  14.512  1.00 91.99           C  
ATOM   3139  C   GLY A 414     -17.844  -0.443  14.689  1.00 91.99           C  
ATOM   3140  O   GLY A 414     -17.758   0.680  15.181  1.00 91.99           O  
ATOM   3141  N   GLY A 415     -19.004  -0.971  14.321  1.00 92.79           N  
ATOM   3142  CA  GLY A 415     -20.283  -0.297  14.493  1.00 92.79           C  
ATOM   3143  C   GLY A 415     -21.338  -1.243  15.049  1.00 92.79           C  
ATOM   3144  O   GLY A 415     -21.472  -2.375  14.582  1.00 92.79           O  
ATOM   3145  N   ARG A 416     -22.101  -0.787  16.046  1.00 93.99           N  
ATOM   3146  CA  ARG A 416     -23.268  -1.506  16.566  1.00 93.99           C  
ATOM   3147  C   ARG A 416     -24.528  -0.987  15.890  1.00 93.99           C  
ATOM   3148  CB  ARG A 416     -23.340  -1.389  18.094  1.00 93.99           C  
ATOM   3149  O   ARG A 416     -24.817   0.207  15.926  1.00 93.99           O  
ATOM   3150  CG  ARG A 416     -24.449  -2.293  18.662  1.00 93.99           C  
ATOM   3151  CD  ARG A 416     -24.591  -2.157  20.182  1.00 93.99           C  
ATOM   3152  NE  ARG A 416     -23.379  -2.607  20.895  1.00 93.99           N  
ATOM   3153  NH1 ARG A 416     -24.030  -1.974  23.003  1.00 93.99           N  
ATOM   3154  NH2 ARG A 416     -22.020  -2.890  22.701  1.00 93.99           N  
ATOM   3155  CZ  ARG A 416     -23.150  -2.489  22.191  1.00 93.99           C  
ATOM   3156  N   VAL A 417     -25.308  -1.889  15.312  1.00 93.59           N  
ATOM   3157  CA  VAL A 417     -26.573  -1.537  14.659  1.00 93.59           C  
ATOM   3158  C   VAL A 417     -27.636  -1.226  15.717  1.00 93.59           C  
ATOM   3159  CB  VAL A 417     -27.015  -2.682  13.737  1.00 93.59           C  
ATOM   3160  O   VAL A 417     -28.040  -2.116  16.462  1.00 93.59           O  
ATOM   3161  CG1 VAL A 417     -28.280  -2.296  12.980  1.00 93.59           C  
ATOM   3162  CG2 VAL A 417     -25.950  -3.033  12.689  1.00 93.59           C  
ATOM   3163  N   SER A 418     -28.116   0.015  15.797  1.00 91.99           N  
ATOM   3164  CA  SER A 418     -29.150   0.423  16.764  1.00 91.99           C  
ATOM   3165  C   SER A 418     -30.564   0.236  16.211  1.00 91.99           C  
ATOM   3166  CB  SER A 418     -28.913   1.870  17.212  1.00 91.99           C  
ATOM   3167  O   SER A 418     -31.448  -0.290  16.891  1.00 91.99           O  
ATOM   3168  OG  SER A 418     -28.909   2.762  16.114  1.00 91.99           O  
ATOM   3169  N   ALA A 419     -30.778   0.597  14.946  1.00 91.39           N  
ATOM   3170  CA  ALA A 419     -32.058   0.448  14.267  1.00 91.39           C  
ATOM   3171  C   ALA A 419     -31.870  -0.071  12.841  1.00 91.39           C  
ATOM   3172  CB  ALA A 419     -32.814   1.782  14.297  1.00 91.39           C  
ATOM   3173  O   ALA A 419     -30.969   0.353  12.122  1.00 91.39           O  
ATOM   3174  N   VAL A 420     -32.763  -0.968  12.427  1.00 89.80           N  
ATOM   3175  CA  VAL A 420     -32.802  -1.524  11.073  1.00 89.80           C  
ATOM   3176  C   VAL A 420     -34.183  -1.267  10.488  1.00 89.80           C  
ATOM   3177  CB  VAL A 420     -32.469  -3.031  11.065  1.00 89.80           C  
ATOM   3178  O   VAL A 420     -35.190  -1.687  11.059  1.00 89.80           O  
ATOM   3179  CG1 VAL A 420     -32.416  -3.572   9.636  1.00 89.80           C  
ATOM   3180  CG2 VAL A 420     -31.100  -3.302  11.681  1.00 89.80           C  
ATOM   3181  N   LYS A 421     -34.223  -0.577   9.352  1.00 88.47           N  
ATOM   3182  CA  LYS A 421     -35.340  -0.543   8.402  1.00 88.47           C  
ATOM   3183  C   LYS A 421     -34.908  -1.296   7.134  1.00 88.47           C  
ATOM   3184  CB  LYS A 421     -35.753   0.917   8.132  1.00 88.47           C  
ATOM   3185  O   LYS A 421     -33.755  -1.715   7.030  1.00 88.47           O  
ATOM   3186  CG  LYS A 421     -36.360   1.607   9.368  1.00 88.47           C  
ATOM   3187  CD  LYS A 421     -36.755   3.059   9.057  1.00 88.47           C  
ATOM   3188  CE  LYS A 421     -37.434   3.717  10.268  1.00 88.47           C  
ATOM   3189  NZ  LYS A 421     -37.784   5.140  10.006  1.00 88.47           N  
ATOM   3190  N   ALA A 422     -35.830  -1.499   6.191  1.00 81.97           N  
ATOM   3191  CA  ALA A 422     -35.578  -2.302   4.990  1.00 81.97           C  
ATOM   3192  C   ALA A 422     -34.345  -1.824   4.196  1.00 81.97           C  
ATOM   3193  CB  ALA A 422     -36.853  -2.317   4.138  1.00 81.97           C  
ATOM   3194  O   ALA A 422     -33.460  -2.635   3.948  1.00 81.97           O  
ATOM   3195  N   ASP A 423     -34.248  -0.515   3.927  1.00 87.57           N  
ATOM   3196  CA  ASP A 423     -33.165   0.074   3.115  1.00 87.57           C  
ATOM   3197  C   ASP A 423     -32.287   1.072   3.892  1.00 87.57           C  
ATOM   3198  CB  ASP A 423     -33.775   0.771   1.889  1.00 87.57           C  
ATOM   3199  O   ASP A 423     -31.336   1.632   3.344  1.00 87.57           O  
ATOM   3200  CG  ASP A 423     -34.729  -0.126   1.097  1.00 87.57           C  
ATOM   3201  OD1 ASP A 423     -34.386  -1.306   0.867  1.00 87.57           O  
ATOM   3202  OD2 ASP A 423     -35.832   0.372   0.787  1.00 87.57           O  
ATOM   3203  N   LEU A 424     -32.621   1.332   5.164  1.00 91.66           N  
ATOM   3204  CA  LEU A 424     -31.944   2.294   6.038  1.00 91.66           C  
ATOM   3205  C   LEU A 424     -31.527   1.632   7.350  1.00 91.66           C  
ATOM   3206  CB  LEU A 424     -32.836   3.517   6.324  1.00 91.66           C  
ATOM   3207  O   LEU A 424     -32.319   0.930   7.980  1.00 91.66           O  
ATOM   3208  CG  LEU A 424     -33.117   4.429   5.118  1.00 91.66           C  
ATOM   3209  CD1 LEU A 424     -34.180   5.457   5.508  1.00 91.66           C  
ATOM   3210  CD2 LEU A 424     -31.868   5.187   4.664  1.00 91.66           C  
ATOM   3211  N   GLY A 425     -30.298   1.873   7.782  1.00 91.14           N  
ATOM   3212  CA  GLY A 425     -29.753   1.377   9.041  1.00 91.14           C  
ATOM   3213  C   GLY A 425     -29.147   2.516   9.847  1.00 91.14           C  
ATOM   3214  O   GLY A 425     -28.506   3.395   9.279  1.00 91.14           O  
ATOM   3215  N   LYS A 426     -29.336   2.496  11.166  1.00 93.82           N  
ATOM   3216  CA  LYS A 426     -28.640   3.390  12.092  1.00 93.82           C  
ATOM   3217  C   LYS A 426     -27.542   2.604  12.803  1.00 93.82           C  
ATOM   3218  CB  LYS A 426     -29.641   4.072  13.037  1.00 93.82           C  
ATOM   3219  O   LYS A 426     -27.824   1.568  13.411  1.00 93.82           O  
ATOM   3220  CG  LYS A 426     -28.960   5.219  13.796  1.00 93.82           C  
ATOM   3221  CD  LYS A 426     -29.925   6.017  14.686  1.00 93.82           C  
ATOM   3222  CE  LYS A 426     -29.069   7.107  15.335  1.00 93.82           C  
ATOM   3223  NZ  LYS A 426     -29.759   7.960  16.328  1.00 93.82           N  
ATOM   3224  N   ILE A 427     -26.304   3.074  12.702  1.00 93.19           N  
ATOM   3225  CA  ILE A 427     -25.116   2.434  13.273  1.00 93.19           C  
ATOM   3226  C   ILE A 427     -24.443   3.412  14.231  1.00 93.19           C  
ATOM   3227  CB  ILE A 427     -24.144   1.951  12.171  1.00 93.19           C  
ATOM   3228  O   ILE A 427     -24.117   4.532  13.850  1.00 93.19           O  
ATOM   3229  CG1 ILE A 427     -24.864   1.008  11.178  1.00 93.19           C  
ATOM   3230  CG2 ILE A 427     -22.943   1.242  12.826  1.00 93.19           C  
ATOM   3231  CD1 ILE A 427     -23.949   0.396  10.111  1.00 93.19           C  
ATOM   3232  N   VAL A 428     -24.219   2.972  15.465  1.00 93.41           N  
ATOM   3233  CA  VAL A 428     -23.402   3.684  16.453  1.00 93.41           C  
ATOM   3234  C   VAL A 428     -21.970   3.189  16.312  1.00 93.41           C  
ATOM   3235  CB  VAL A 428     -23.925   3.460  17.881  1.00 93.41           C  
ATOM   3236  O   VAL A 428     -21.720   1.985  16.420  1.00 93.41           O  
ATOM   3237  CG1 VAL A 428     -23.103   4.257  18.899  1.00 93.41           C  
ATOM   3238  CG2 VAL A 428     -25.396   3.878  18.005  1.00 93.41           C  
ATOM   3239  N   LEU A 429     -21.042   4.093  16.031  1.00 91.98           N  
ATOM   3240  CA  LEU A 429     -19.647   3.764  15.770  1.00 91.98           C  
ATOM   3241  C   LEU A 429     -18.866   3.682  17.082  1.00 91.98           C  
ATOM   3242  CB  LEU A 429     -19.050   4.810  14.821  1.00 91.98           C  
ATOM   3243  O   LEU A 429     -19.076   4.476  17.996  1.00 91.98           O  
ATOM   3244  CG  LEU A 429     -19.821   4.993  13.501  1.00 91.98           C  
ATOM   3245  CD1 LEU A 429     -19.320   6.265  12.831  1.00 91.98           C  
ATOM   3246  CD2 LEU A 429     -19.652   3.795  12.563  1.00 91.98           C  
ATOM   3247  N   THR A 430     -17.945   2.724  17.177  1.00 89.72           N  
ATOM   3248  CA  THR A 430     -17.048   2.602  18.335  1.00 89.72           C  
ATOM   3249  C   THR A 430     -16.022   3.732  18.353  1.00 89.72           C  
ATOM   3250  CB  THR A 430     -16.316   1.255  18.312  1.00 89.72           C  
ATOM   3251  O   THR A 430     -15.751   4.296  19.410  1.00 89.72           O  
ATOM   3252  CG2 THR A 430     -15.419   1.038  19.530  1.00 89.72           C  
ATOM   3253  OG1 THR A 430     -17.238   0.186  18.314  1.00 89.72           O  
ATOM   3254  N   ASN A 431     -15.478   4.057  17.176  1.00 89.01           N  
ATOM   3255  CA  ASN A 431     -14.573   5.180  16.970  1.00 89.01           C  
ATOM   3256  C   ASN A 431     -15.261   6.219  16.074  1.00 89.01           C  
ATOM   3257  CB  ASN A 431     -13.256   4.698  16.341  1.00 89.01           C  
ATOM   3258  O   ASN A 431     -15.858   5.819  15.067  1.00 89.01           O  
ATOM   3259  CG  ASN A 431     -12.474   3.738  17.217  1.00 89.01           C  
ATOM   3260  ND2 ASN A 431     -11.588   2.970  16.629  1.00 89.01           N  
ATOM   3261  OD1 ASN A 431     -12.632   3.647  18.421  1.00 89.01           O  
ATOM   3262  N   PRO A 432     -15.168   7.517  16.409  1.00 90.22           N  
ATOM   3263  CA  PRO A 432     -15.693   8.592  15.579  1.00 90.22           C  
ATOM   3264  C   PRO A 432     -14.980   8.617  14.226  1.00 90.22           C  
ATOM   3265  CB  PRO A 432     -15.451   9.877  16.373  1.00 90.22           C  
ATOM   3266  O   PRO A 432     -13.801   8.272  14.127  1.00 90.22           O  
ATOM   3267  CG  PRO A 432     -14.228   9.542  17.219  1.00 90.22           C  
ATOM   3268  CD  PRO A 432     -14.401   8.062  17.518  1.00 90.22           C  
ATOM   3269  N   VAL A 433     -15.695   9.026  13.183  1.00 90.14           N  
ATOM   3270  CA  VAL A 433     -15.187   9.047  11.806  1.00 90.14           C  
ATOM   3271  C   VAL A 433     -15.360  10.437  11.206  1.00 90.14           C  
ATOM   3272  CB  VAL A 433     -15.849   7.957  10.939  1.00 90.14           C  
ATOM   3273  O   VAL A 433     -16.400  11.062  11.387  1.00 90.14           O  
ATOM   3274  CG1 VAL A 433     -15.659   6.563  11.554  1.00 90.14           C  
ATOM   3275  CG2 VAL A 433     -17.350   8.185  10.732  1.00 90.14           C  
ATOM   3276  N   CYS A 434     -14.350  10.930  10.494  1.00 88.60           N  
ATOM   3277  CA  CYS A 434     -14.464  12.152   9.701  1.00 88.60           C  
ATOM   3278  C   CYS A 434     -14.831  11.743   8.271  1.00 88.60           C  
ATOM   3279  CB  CYS A 434     -13.143  12.925   9.804  1.00 88.60           C  
ATOM   3280  O   CYS A 434     -14.103  10.970   7.657  1.00 88.60           O  
ATOM   3281  SG  CYS A 434     -13.291  14.548   9.007  1.00 88.60           S  
ATOM   3282  N   THR A 435     -15.990  12.171   7.776  1.00 86.86           N  
ATOM   3283  CA  THR A 435     -16.525  11.742   6.471  1.00 86.86           C  
ATOM   3284  C   THR A 435     -17.516  12.776   5.948  1.00 86.86           C  
ATOM   3285  CB  THR A 435     -17.158  10.336   6.568  1.00 86.86           C  
ATOM   3286  O   THR A 435     -17.965  13.648   6.692  1.00 86.86           O  
ATOM   3287  CG2 THR A 435     -18.335  10.263   7.541  1.00 86.86           C  
ATOM   3288  OG1 THR A 435     -17.670   9.869   5.346  1.00 86.86           O  
ATOM   3289  N   GLU A 436     -17.851  12.701   4.664  1.00 86.90           N  
ATOM   3290  CA  GLU A 436     -18.878  13.534   4.044  1.00 86.90           C  
ATOM   3291  C   GLU A 436     -20.165  12.743   3.792  1.00 86.90           C  
ATOM   3292  CB  GLU A 436     -18.357  14.188   2.754  1.00 86.90           C  
ATOM   3293  O   GLU A 436     -20.176  11.528   3.570  1.00 86.90           O  
ATOM   3294  CG  GLU A 436     -17.263  15.216   3.065  1.00 86.90           C  
ATOM   3295  CD  GLU A 436     -16.843  16.045   1.847  1.00 86.90           C  
ATOM   3296  OE1 GLU A 436     -16.558  17.252   2.035  1.00 86.90           O  
ATOM   3297  OE2 GLU A 436     -16.686  15.497   0.735  1.00 86.90           O  
ATOM   3298  N   VAL A 437     -21.291  13.453   3.782  1.00 87.98           N  
ATOM   3299  CA  VAL A 437     -22.575  12.858   3.413  1.00 87.98           C  
ATOM   3300  C   VAL A 437     -22.526  12.399   1.952  1.00 87.98           C  
ATOM   3301  CB  VAL A 437     -23.729  13.839   3.668  1.00 87.98           C  
ATOM   3302  O   VAL A 437     -22.161  13.157   1.059  1.00 87.98           O  
ATOM   3303  CG1 VAL A 437     -25.058  13.233   3.208  1.00 87.98           C  
ATOM   3304  CG2 VAL A 437     -23.843  14.170   5.164  1.00 87.98           C  
ATOM   3305  N   GLY A 438     -22.934  11.155   1.701  1.00 86.82           N  
ATOM   3306  CA  GLY A 438     -22.900  10.522   0.381  1.00 86.82           C  
ATOM   3307  C   GLY A 438     -21.681   9.632   0.139  1.00 86.82           C  
ATOM   3308  O   GLY A 438     -21.651   8.925  -0.874  1.00 86.82           O  
ATOM   3309  N   GLU A 439     -20.713   9.601   1.060  1.00 87.04           N  
ATOM   3310  CA  GLU A 439     -19.585   8.681   0.957  1.00 87.04           C  
ATOM   3311  C   GLU A 439     -20.064   7.224   1.015  1.00 87.04           C  
ATOM   3312  CB  GLU A 439     -18.501   9.005   1.996  1.00 87.04           C  
ATOM   3313  O   GLU A 439     -21.051   6.871   1.679  1.00 87.04           O  
ATOM   3314  CG  GLU A 439     -17.171   8.324   1.631  1.00 87.04           C  
ATOM   3315  CD  GLU A 439     -15.975   8.764   2.490  1.00 87.04           C  
ATOM   3316  OE1 GLU A 439     -14.913   8.131   2.313  1.00 87.04           O  
ATOM   3317  OE2 GLU A 439     -16.121   9.700   3.310  1.00 87.04           O  
ATOM   3318  N   LYS A 440     -19.389   6.369   0.247  1.00 88.94           N  
ATOM   3319  CA  LYS A 440     -19.728   4.954   0.167  1.00 88.94           C  
ATOM   3320  C   LYS A 440     -19.099   4.197   1.312  1.00 88.94           C  
ATOM   3321  CB  LYS A 440     -19.266   4.330  -1.136  1.00 88.94           C  
ATOM   3322  O   LYS A 440     -17.971   4.465   1.713  1.00 88.94           O  
ATOM   3323  CG  LYS A 440     -19.866   5.017  -2.360  1.00 88.94           C  
ATOM   3324  CD  LYS A 440     -19.403   4.187  -3.544  1.00 88.94           C  
ATOM   3325  CE  LYS A 440     -19.442   4.975  -4.837  1.00 88.94           C  
ATOM   3326  NZ  LYS A 440     -18.469   4.329  -5.732  1.00 88.94           N  
ATOM   3327  N   ILE A 441     -19.817   3.181   1.756  1.00 91.82           N  
ATOM   3328  CA  ILE A 441     -19.368   2.306   2.827  1.00 91.82           C  
ATOM   3329  C   ILE A 441     -19.430   0.857   2.373  1.00 91.82           C  
ATOM   3330  CB  ILE A 441     -20.157   2.570   4.123  1.00 91.82           C  
ATOM   3331  O   ILE A 441     -20.335   0.462   1.632  1.00 91.82           O  
ATOM   3332  CG1 ILE A 441     -21.625   2.136   3.964  1.00 91.82           C  
ATOM   3333  CG2 ILE A 441     -20.048   4.058   4.504  1.00 91.82           C  
ATOM   3334  CD1 ILE A 441     -22.479   2.378   5.193  1.00 91.82           C  
ATOM   3335  N   ALA A 442     -18.494   0.056   2.861  1.00 91.68           N  
ATOM   3336  CA  ALA A 442     -18.538  -1.393   2.750  1.00 91.68           C  
ATOM   3337  C   ALA A 442     -18.847  -1.990   4.126  1.00 91.68           C  
ATOM   3338  CB  ALA A 442     -17.230  -1.890   2.135  1.00 91.68           C  
ATOM   3339  O   ALA A 442     -18.221  -1.635   5.129  1.00 91.68           O  
ATOM   3340  N   LEU A 443     -19.830  -2.889   4.171  1.00 92.23           N  
ATOM   3341  CA  LEU A 443     -20.270  -3.554   5.390  1.00 92.23           C  
ATOM   3342  C   LEU A 443     -19.727  -4.976   5.418  1.00 92.23           C  
ATOM   3343  CB  LEU A 443     -21.806  -3.554   5.480  1.00 92.23           C  
ATOM   3344  O   LEU A 443     -19.965  -5.760   4.494  1.00 92.23           O  
ATOM   3345  CG  LEU A 443     -22.453  -2.162   5.568  1.00 92.23           C  
ATOM   3346  CD1 LEU A 443     -23.973  -2.326   5.563  1.00 92.23           C  
ATOM   3347  CD2 LEU A 443     -22.050  -1.416   6.841  1.00 92.23           C  
ATOM   3348  N   SER A 444     -19.067  -5.320   6.518  1.00 90.85           N  
ATOM   3349  CA  SER A 444     -18.533  -6.655   6.750  1.00 90.85           C  
ATOM   3350  C   SER A 444     -19.079  -7.252   8.043  1.00 90.85           C  
ATOM   3351  CB  SER A 444     -17.003  -6.649   6.719  1.00 90.85           C  
ATOM   3352  O   SER A 444     -19.199  -6.582   9.071  1.00 90.85           O  
ATOM   3353  OG  SER A 444     -16.550  -6.235   5.446  1.00 90.85           O  
ATOM   3354  N   ARG A 445     -19.393  -8.546   7.998  1.00 90.14           N  
ATOM   3355  CA  ARG A 445     -19.892  -9.335   9.133  1.00 90.14           C  
ATOM   3356  C   ARG A 445     -18.855 -10.374   9.528  1.00 90.14           C  
ATOM   3357  CB  ARG A 445     -21.234  -9.966   8.745  1.00 90.14           C  
ATOM   3358  O   ARG A 445     -18.147 -10.901   8.673  1.00 90.14           O  
ATOM   3359  CG  ARG A 445     -21.871 -10.857   9.821  1.00 90.14           C  
ATOM   3360  CD  ARG A 445     -23.231 -11.387   9.348  1.00 90.14           C  
ATOM   3361  NE  ARG A 445     -24.286 -10.375   9.500  1.00 90.14           N  
ATOM   3362  NH1 ARG A 445     -25.877 -11.206   8.089  1.00 90.14           N  
ATOM   3363  NH2 ARG A 445     -26.419  -9.589   9.502  1.00 90.14           N  
ATOM   3364  CZ  ARG A 445     -25.514 -10.387   9.030  1.00 90.14           C  
ATOM   3365  N   ARG A 446     -18.782 -10.697  10.819  1.00 88.52           N  
ATOM   3366  CA  ARG A 446     -17.910 -11.766  11.308  1.00 88.52           C  
ATOM   3367  C   ARG A 446     -18.570 -13.131  11.087  1.00 88.52           C  
ATOM   3368  CB  ARG A 446     -17.533 -11.493  12.770  1.00 88.52           C  
ATOM   3369  O   ARG A 446     -19.555 -13.444  11.750  1.00 88.52           O  
ATOM   3370  CG  ARG A 446     -16.348 -12.372  13.194  1.00 88.52           C  
ATOM   3371  CD  ARG A 446     -15.900 -12.067  14.627  1.00 88.52           C  
ATOM   3372  NE  ARG A 446     -16.835 -12.610  15.635  1.00 88.52           N  
ATOM   3373  NH1 ARG A 446     -15.601 -12.065  17.494  1.00 88.52           N  
ATOM   3374  NH2 ARG A 446     -17.515 -13.183  17.736  1.00 88.52           N  
ATOM   3375  CZ  ARG A 446     -16.648 -12.616  16.944  1.00 88.52           C  
ATOM   3376  N   VAL A 447     -18.012 -13.942  10.194  1.00 85.00           N  
ATOM   3377  CA  VAL A 447     -18.430 -15.322   9.893  1.00 85.00           C  
ATOM   3378  C   VAL A 447     -17.206 -16.221  10.055  1.00 85.00           C  
ATOM   3379  CB  VAL A 447     -19.016 -15.432   8.468  1.00 85.00           C  
ATOM   3380  O   VAL A 447     -16.146 -15.895   9.536  1.00 85.00           O  
ATOM   3381  CG1 VAL A 447     -19.509 -16.854   8.174  1.00 85.00           C  
ATOM   3382  CG2 VAL A 447     -20.200 -14.474   8.263  1.00 85.00           C  
ATOM   3383  N   GLU A 448     -17.312 -17.313  10.820  1.00 81.23           N  
ATOM   3384  CA  GLU A 448     -16.202 -18.269  11.024  1.00 81.23           C  
ATOM   3385  C   GLU A 448     -14.873 -17.610  11.456  1.00 81.23           C  
ATOM   3386  CB  GLU A 448     -16.035 -19.172   9.791  1.00 81.23           C  
ATOM   3387  O   GLU A 448     -13.800 -17.974  10.996  1.00 81.23           O  
ATOM   3388  CG  GLU A 448     -17.263 -20.061   9.556  1.00 81.23           C  
ATOM   3389  CD  GLU A 448     -17.149 -20.906   8.280  1.00 81.23           C  
ATOM   3390  OE1 GLU A 448     -18.096 -21.688   8.053  1.00 81.23           O  
ATOM   3391  OE2 GLU A 448     -16.164 -20.727   7.529  1.00 81.23           O  
ATOM   3392  N   LYS A 449     -14.937 -16.623  12.365  1.00 81.96           N  
ATOM   3393  CA  LYS A 449     -13.795 -15.810  12.856  1.00 81.96           C  
ATOM   3394  C   LYS A 449     -13.215 -14.803  11.850  1.00 81.96           C  
ATOM   3395  CB  LYS A 449     -12.660 -16.688  13.434  1.00 81.96           C  
ATOM   3396  O   LYS A 449     -12.375 -13.998  12.249  1.00 81.96           O  
ATOM   3397  CG  LYS A 449     -13.109 -17.760  14.439  1.00 81.96           C  
ATOM   3398  CD  LYS A 449     -11.910 -18.621  14.860  1.00 81.96           C  
ATOM   3399  CE  LYS A 449     -12.346 -19.688  15.871  1.00 81.96           C  
ATOM   3400  NZ  LYS A 449     -11.227 -20.601  16.218  1.00 81.96           N  
ATOM   3401  N   HIS A 450     -13.701 -14.769  10.614  1.00 83.77           N  
ATOM   3402  CA  HIS A 450     -13.235 -13.859   9.569  1.00 83.77           C  
ATOM   3403  C   HIS A 450     -14.267 -12.774   9.256  1.00 83.77           C  
ATOM   3404  CB  HIS A 450     -12.843 -14.678   8.335  1.00 83.77           C  
ATOM   3405  O   HIS A 450     -15.474 -12.987   9.364  1.00 83.77           O  
ATOM   3406  CG  HIS A 450     -11.775 -15.690   8.663  1.00 83.77           C  
ATOM   3407  CD2 HIS A 450     -11.887 -17.055   8.647  1.00 83.77           C  
ATOM   3408  ND1 HIS A 450     -10.522 -15.398   9.142  1.00 83.77           N  
ATOM   3409  CE1 HIS A 450      -9.876 -16.552   9.368  1.00 83.77           C  
ATOM   3410  NE2 HIS A 450     -10.675 -17.590   9.102  1.00 83.77           N  
ATOM   3411  N   TRP A 451     -13.799 -11.586   8.878  1.00 87.02           N  
ATOM   3412  CA  TRP A 451     -14.675 -10.530   8.377  1.00 87.02           C  
ATOM   3413  C   TRP A 451     -14.954 -10.785   6.899  1.00 87.02           C  
ATOM   3414  CB  TRP A 451     -14.045  -9.157   8.624  1.00 87.02           C  
ATOM   3415  O   TRP A 451     -14.025 -10.867   6.101  1.00 87.02           O  
ATOM   3416  CG  TRP A 451     -13.920  -8.803  10.073  1.00 87.02           C  
ATOM   3417  CD1 TRP A 451     -12.784  -8.853  10.803  1.00 87.02           C  
ATOM   3418  CD2 TRP A 451     -14.964  -8.346  10.986  1.00 87.02           C  
ATOM   3419  CE2 TRP A 451     -14.378  -8.136  12.270  1.00 87.02           C  
ATOM   3420  CE3 TRP A 451     -16.344  -8.074  10.854  1.00 87.02           C  
ATOM   3421  NE1 TRP A 451     -13.049  -8.465  12.102  1.00 87.02           N  
ATOM   3422  CH2 TRP A 451     -16.487  -7.391  13.195  1.00 87.02           C  
ATOM   3423  CZ2 TRP A 451     -15.117  -7.661  13.363  1.00 87.02           C  
ATOM   3424  CZ3 TRP A 451     -17.098  -7.606  11.947  1.00 87.02           C  
ATOM   3425  N   ARG A 452     -16.230 -10.925   6.542  1.00 86.78           N  
ATOM   3426  CA  ARG A 452     -16.687 -11.169   5.170  1.00 86.78           C  
ATOM   3427  C   ARG A 452     -17.553 -10.020   4.700  1.00 86.78           C  
ATOM   3428  CB  ARG A 452     -17.459 -12.497   5.098  1.00 86.78           C  
ATOM   3429  O   ARG A 452     -18.414  -9.558   5.455  1.00 86.78           O  
ATOM   3430  CG  ARG A 452     -16.591 -13.736   5.356  1.00 86.78           C  
ATOM   3431  CD  ARG A 452     -15.585 -13.979   4.224  1.00 86.78           C  
ATOM   3432  NE  ARG A 452     -14.818 -15.218   4.460  1.00 86.78           N  
ATOM   3433  NH1 ARG A 452     -12.726 -14.286   4.618  1.00 86.78           N  
ATOM   3434  NH2 ARG A 452     -12.966 -16.480   4.845  1.00 86.78           N  
ATOM   3435  CZ  ARG A 452     -13.512 -15.320   4.630  1.00 86.78           C  
ATOM   3436  N   LEU A 453     -17.344  -9.589   3.461  1.00 88.16           N  
ATOM   3437  CA  LEU A 453     -18.146  -8.546   2.834  1.00 88.16           C  
ATOM   3438  C   LEU A 453     -19.594  -9.032   2.652  1.00 88.16           C  
ATOM   3439  CB  LEU A 453     -17.471  -8.178   1.503  1.00 88.16           C  
ATOM   3440  O   LEU A 453     -19.846 -10.049   2.004  1.00 88.16           O  
ATOM   3441  CG  LEU A 453     -18.110  -6.983   0.778  1.00 88.16           C  
ATOM   3442  CD1 LEU A 453     -17.888  -5.665   1.522  1.00 88.16           C  
ATOM   3443  CD2 LEU A 453     -17.489  -6.858  -0.611  1.00 88.16           C  
ATOM   3444  N   ILE A 454     -20.555  -8.311   3.232  1.00 90.37           N  
ATOM   3445  CA  ILE A 454     -21.989  -8.648   3.153  1.00 90.37           C  
ATOM   3446  C   ILE A 454     -22.782  -7.693   2.267  1.00 90.37           C  
ATOM   3447  CB  ILE A 454     -22.637  -8.727   4.551  1.00 90.37           C  
ATOM   3448  O   ILE A 454     -23.881  -8.033   1.829  1.00 90.37           O  
ATOM   3449  CG1 ILE A 454     -22.437  -7.444   5.388  1.00 90.37           C  
ATOM   3450  CG2 ILE A 454     -22.114  -9.967   5.289  1.00 90.37           C  
ATOM   3451  CD1 ILE A 454     -23.433  -7.296   6.541  1.00 90.37           C  
ATOM   3452  N   GLY A 455     -22.257  -6.499   2.018  1.00 89.58           N  
ATOM   3453  CA  GLY A 455     -22.976  -5.464   1.298  1.00 89.58           C  
ATOM   3454  C   GLY A 455     -22.252  -4.131   1.310  1.00 89.58           C  
ATOM   3455  O   GLY A 455     -21.148  -3.995   1.841  1.00 89.58           O  
ATOM   3456  N   TRP A 456     -22.908  -3.136   0.737  1.00 91.81           N  
ATOM   3457  CA  TRP A 456     -22.418  -1.768   0.656  1.00 91.81           C  
ATOM   3458  C   TRP A 456     -23.529  -0.783   0.965  1.00 91.81           C  
ATOM   3459  CB  TRP A 456     -21.848  -1.501  -0.734  1.00 91.81           C  
ATOM   3460  O   TRP A 456     -24.703  -1.141   1.029  1.00 91.81           O  
ATOM   3461  CG  TRP A 456     -22.822  -1.628  -1.864  1.00 91.81           C  
ATOM   3462  CD1 TRP A 456     -23.535  -0.625  -2.424  1.00 91.81           C  
ATOM   3463  CD2 TRP A 456     -23.199  -2.835  -2.584  1.00 91.81           C  
ATOM   3464  CE2 TRP A 456     -24.142  -2.488  -3.595  1.00 91.81           C  
ATOM   3465  CE3 TRP A 456     -22.806  -4.183  -2.503  1.00 91.81           C  
ATOM   3466  NE1 TRP A 456     -24.325  -1.132  -3.440  1.00 91.81           N  
ATOM   3467  CH2 TRP A 456     -24.236  -4.762  -4.401  1.00 91.81           C  
ATOM   3468  CZ2 TRP A 456     -24.671  -3.431  -4.488  1.00 91.81           C  
ATOM   3469  CZ3 TRP A 456     -23.305  -5.124  -3.415  1.00 91.81           C  
ATOM   3470  N   GLY A 457     -23.168   0.477   1.137  1.00 91.17           N  
ATOM   3471  CA  GLY A 457     -24.136   1.529   1.363  1.00 91.17           C  
ATOM   3472  C   GLY A 457     -23.600   2.912   1.051  1.00 91.17           C  
ATOM   3473  O   GLY A 457     -22.482   3.069   0.561  1.00 91.17           O  
ATOM   3474  N   GLN A 458     -24.415   3.911   1.354  1.00 92.45           N  
ATOM   3475  CA  GLN A 458     -24.057   5.323   1.311  1.00 92.45           C  
ATOM   3476  C   GLN A 458     -24.520   6.005   2.592  1.00 92.45           C  
ATOM   3477  CB  GLN A 458     -24.686   6.006   0.092  1.00 92.45           C  
ATOM   3478  O   GLN A 458     -25.611   5.717   3.099  1.00 92.45           O  
ATOM   3479  CG  GLN A 458     -24.044   5.537  -1.218  1.00 92.45           C  
ATOM   3480  CD  GLN A 458     -24.735   6.103  -2.450  1.00 92.45           C  
ATOM   3481  NE2 GLN A 458     -24.473   5.547  -3.613  1.00 92.45           N  
ATOM   3482  OE1 GLN A 458     -25.561   6.997  -2.421  1.00 92.45           O  
ATOM   3483  N   ILE A 459     -23.706   6.926   3.094  1.00 92.54           N  
ATOM   3484  CA  ILE A 459     -24.050   7.749   4.254  1.00 92.54           C  
ATOM   3485  C   ILE A 459     -25.115   8.763   3.832  1.00 92.54           C  
ATOM   3486  CB  ILE A 459     -22.786   8.418   4.833  1.00 92.54           C  
ATOM   3487  O   ILE A 459     -24.933   9.493   2.861  1.00 92.54           O  
ATOM   3488  CG1 ILE A 459     -21.781   7.323   5.262  1.00 92.54           C  
ATOM   3489  CG2 ILE A 459     -23.172   9.327   6.015  1.00 92.54           C  
ATOM   3490  CD1 ILE A 459     -20.438   7.865   5.744  1.00 92.54           C  
ATOM   3491  N   ARG A 460     -26.245   8.807   4.543  1.00 90.97           N  
ATOM   3492  CA  ARG A 460     -27.327   9.771   4.284  1.00 90.97           C  
ATOM   3493  C   ARG A 460     -27.275  10.939   5.252  1.00 90.97           C  
ATOM   3494  CB  ARG A 460     -28.693   9.069   4.364  1.00 90.97           C  
ATOM   3495  O   ARG A 460     -27.395  12.078   4.819  1.00 90.97           O  
ATOM   3496  CG  ARG A 460     -29.008   8.181   3.153  1.00 90.97           C  
ATOM   3497  CD  ARG A 460     -29.332   9.016   1.907  1.00 90.97           C  
ATOM   3498  NE  ARG A 460     -29.859   8.172   0.816  1.00 90.97           N  
ATOM   3499  NH1 ARG A 460     -30.602   9.860  -0.554  1.00 90.97           N  
ATOM   3500  NH2 ARG A 460     -30.875   7.730  -1.169  1.00 90.97           N  
ATOM   3501  CZ  ARG A 460     -30.440   8.592  -0.293  1.00 90.97           C  
ATOM   3502  N   ARG A 461     -27.166  10.643   6.546  1.00 89.25           N  
ATOM   3503  CA  ARG A 461     -27.130  11.600   7.661  1.00 89.25           C  
ATOM   3504  C   ARG A 461     -26.408  10.954   8.840  1.00 89.25           C  
ATOM   3505  CB  ARG A 461     -28.562  12.022   8.064  1.00 89.25           C  
ATOM   3506  O   ARG A 461     -26.101   9.765   8.800  1.00 89.25           O  
ATOM   3507  CG  ARG A 461     -29.266  12.814   6.954  1.00 89.25           C  
ATOM   3508  CD  ARG A 461     -30.580  13.446   7.394  1.00 89.25           C  
ATOM   3509  NE  ARG A 461     -31.132  14.261   6.293  1.00 89.25           N  
ATOM   3510  NH1 ARG A 461     -33.106  14.821   7.306  1.00 89.25           N  
ATOM   3511  NH2 ARG A 461     -32.633  15.644   5.283  1.00 89.25           N  
ATOM   3512  CZ  ARG A 461     -32.285  14.900   6.297  1.00 89.25           C  
ATOM   3513  N   GLY A 462     -26.166  11.710   9.896  1.00 85.51           N  
ATOM   3514  CA  GLY A 462     -25.621  11.173  11.133  1.00 85.51           C  
ATOM   3515  C   GLY A 462     -25.635  12.204  12.250  1.00 85.51           C  
ATOM   3516  O   GLY A 462     -25.987  13.361  12.026  1.00 85.51           O  
ATOM   3517  N   VAL A 463     -25.273  11.764  13.452  1.00 87.67           N  
ATOM   3518  CA  VAL A 463     -25.071  12.651  14.601  1.00 87.67           C  
ATOM   3519  C   VAL A 463     -23.618  13.092  14.592  1.00 87.67           C  
ATOM   3520  CB  VAL A 463     -25.445  11.977  15.932  1.00 87.67           C  
ATOM   3521  O   VAL A 463     -22.712  12.252  14.618  1.00 87.67           O  
ATOM   3522  CG1 VAL A 463     -25.241  12.930  17.116  1.00 87.67           C  
ATOM   3523  CG2 VAL A 463     -26.919  11.545  15.923  1.00 87.67           C  
ATOM   3524  N   THR A 464     -23.413  14.404  14.531  1.00 86.15           N  
ATOM   3525  CA  THR A 464     -22.088  15.010  14.485  1.00 86.15           C  
ATOM   3526  C   THR A 464     -21.629  15.464  15.862  1.00 86.15           C  
ATOM   3527  CB  THR A 464     -22.008  16.154  13.466  1.00 86.15           C  
ATOM   3528  O   THR A 464     -22.430  15.825  16.726  1.00 86.15           O  
ATOM   3529  CG2 THR A 464     -22.235  15.626  12.059  1.00 86.15           C  
ATOM   3530  OG1 THR A 464     -22.995  17.132  13.694  1.00 86.15           O  
ATOM   3531  N   ILE A 465     -20.316  15.441  16.065  1.00 82.81           N  
ATOM   3532  CA  ILE A 465     -19.638  16.032  17.214  1.00 82.81           C  
ATOM   3533  C   ILE A 465     -18.731  17.139  16.689  1.00 82.81           C  
ATOM   3534  CB  ILE A 465     -18.891  14.956  18.034  1.00 82.81           C  
ATOM   3535  O   ILE A 465     -17.998  16.947  15.717  1.00 82.81           O  
ATOM   3536  CG1 ILE A 465     -19.934  13.971  18.613  1.00 82.81           C  
ATOM   3537  CG2 ILE A 465     -18.032  15.598  19.140  1.00 82.81           C  
ATOM   3538  CD1 ILE A 465     -19.394  13.014  19.678  1.00 82.81           C  
ATOM   3539  N   LYS A 466     -18.783  18.310  17.329  1.00 79.90           N  
ATOM   3540  CA  LYS A 466     -17.829  19.384  17.049  1.00 79.90           C  
ATOM   3541  C   LYS A 466     -16.493  19.047  17.717  1.00 79.90           C  
ATOM   3542  CB  LYS A 466     -18.358  20.742  17.523  1.00 79.90           C  
ATOM   3543  O   LYS A 466     -16.512  18.644  18.881  1.00 79.90           O  
ATOM   3544  CG  LYS A 466     -19.542  21.210  16.666  1.00 79.90           C  
ATOM   3545  CD  LYS A 466     -19.951  22.633  17.057  1.00 79.90           C  
ATOM   3546  CE  LYS A 466     -21.081  23.130  16.150  1.00 79.90           C  
ATOM   3547  NZ  LYS A 466     -21.429  24.539  16.459  1.00 79.90           N  
ATOM   3548  N   PRO A 467     -15.357  19.188  17.014  1.00 74.83           N  
ATOM   3549  CA  PRO A 467     -14.058  19.010  17.641  1.00 74.83           C  
ATOM   3550  C   PRO A 467     -13.891  20.048  18.753  1.00 74.83           C  
ATOM   3551  CB  PRO A 467     -13.028  19.170  16.520  1.00 74.83           C  
ATOM   3552  O   PRO A 467     -14.220  21.220  18.566  1.00 74.83           O  
ATOM   3553  CG  PRO A 467     -13.736  20.073  15.510  1.00 74.83           C  
ATOM   3554  CD  PRO A 467     -15.207  19.685  15.653  1.00 74.83           C  
ATOM   3555  N   THR A 468     -13.399  19.616  19.909  1.00 73.77           N  
ATOM   3556  CA  THR A 468     -12.956  20.538  20.957  1.00 73.77           C  
ATOM   3557  C   THR A 468     -11.619  21.111  20.512  1.00 73.77           C  
ATOM   3558  CB  THR A 468     -12.826  19.838  22.318  1.00 73.77           C  
ATOM   3559  O   THR A 468     -10.650  20.358  20.378  1.00 73.77           O  
ATOM   3560  CG2 THR A 468     -14.192  19.499  22.912  1.00 73.77           C  
ATOM   3561  OG1 THR A 468     -12.117  18.628  22.173  1.00 73.77           O  
ATOM   3562  N   VAL A 469     -11.586  22.411  20.238  1.00 65.00           N  
ATOM   3563  CA  VAL A 469     -10.342  23.169  20.102  1.00 65.00           C  
ATOM   3564  C   VAL A 469      -9.969  23.577  21.523  1.00 65.00           C  
ATOM   3565  CB  VAL A 469     -10.523  24.385  19.166  1.00 65.00           C  
ATOM   3566  O   VAL A 469     -10.829  24.079  22.243  1.00 65.00           O  
ATOM   3567  CG1 VAL A 469      -9.180  25.055  18.862  1.00 65.00           C  
ATOM   3568  CG2 VAL A 469     -11.143  23.970  17.818  1.00 65.00           C  
ATOM   3569  N   ASP A 470      -8.749  23.268  21.963  1.00 56.54           N  
ATOM   3570  CA  ASP A 470      -8.234  23.891  23.179  1.00 56.54           C  
ATOM   3571  C   ASP A 470      -8.055  25.381  22.829  1.00 56.54           C  
ATOM   3572  CB  ASP A 470      -6.943  23.181  23.658  1.00 56.54           C  
ATOM   3573  O   ASP A 470      -7.171  25.730  22.048  1.00 56.54           O  
ATOM   3574  CG  ASP A 470      -7.173  21.768  24.246  1.00 56.54           C  
ATOM   3575  OD1 ASP A 470      -8.118  21.537  25.039  1.00 56.54           O  
ATOM   3576  OD2 ASP A 470      -6.442  20.797  23.925  1.00 56.54           O  
ATOM   3577  N   ASP A 471      -8.981  26.230  23.286  1.00 42.03           N  
ATOM   3578  CA  ASP A 471      -8.742  27.670  23.374  1.00 42.03           C  
ATOM   3579  C   ASP A 471      -7.677  27.833  24.470  1.00 42.03           C  
ATOM   3580  CB  ASP A 471     -10.039  28.443  23.726  1.00 42.03           C  
ATOM   3581  O   ASP A 471      -7.995  27.716  25.656  1.00 42.03           O  
ATOM   3582  CG  ASP A 471     -11.040  28.645  22.575  1.00 42.03           C  
ATOM   3583  OD1 ASP A 471     -10.613  28.909  21.426  1.00 42.03           O  
ATOM   3584  OD2 ASP A 471     -12.266  28.580  22.848  1.00 42.03           O  
ATOM   3585  N   ASP A 472      -6.411  27.983  24.068  1.00 34.16           N  
ATOM   3586  CA  ASP A 472      -5.360  28.508  24.951  1.00 34.16           C  
ATOM   3587  C   ASP A 472      -5.686  29.949  25.383  1.00 34.16           C  
ATOM   3588  CB  ASP A 472      -3.966  28.432  24.278  1.00 34.16           C  
ATOM   3589  O   ASP A 472      -6.101  30.758  24.513  1.00 34.16           O  
ATOM   3590  CG  ASP A 472      -3.173  27.117  24.454  1.00 34.16           C  
ATOM   3591  OD1 ASP A 472      -3.306  26.428  25.495  1.00 34.16           O  
ATOM   3592  OD2 ASP A 472      -2.329  26.836  23.564  1.00 34.16           O  
ATOM   3593  OXT ASP A 472      -5.482  30.223  26.590  1.00 34.16           O  
TER    3594      ASP A 472                                                      
ENDMDL                                                                          
END                                                                             
