# Supplementary material for: PICNIC accurately predicts condensate-forming proteins regardless of their structural disorder across organisms
Source: Nat Commun. 2024 Dec 11;15:10668. doi: 10.1038/s41467-024-55089-x (PMC11634905; doi:10.1038/s41467-024-55089-x)
Supplement: Supplementary file 7 — Dataset S6 [file 41467_2024_55089_MOESM7_ESM.zip › Dataset_S6/Positive_predictions/AF-Q86W54-F1-model_v4.pdb]

HEADER                                            01-JUN-22                     
TITLE     ALPHAFOLD MONOMER V2.0 PREDICTION FOR SPERMATOGENESIS-ASSOCIATED      
TITLE    2 PROTEIN 24 (Q86W54)                                                  
COMPND    MOL_ID: 1;                                                            
COMPND   2 MOLECULE: SPERMATOGENESIS-ASSOCIATED PROTEIN 24;                     
COMPND   3 CHAIN: A                                                             
SOURCE    MOL_ID: 1;                                                            
SOURCE   2 ORGANISM_SCIENTIFIC: HOMO SAPIENS;                                   
SOURCE   3 ORGANISM_TAXID: 9606                                                 
REMARK   1                                                                      
REMARK   1 REFERENCE 1                                                          
REMARK   1  AUTH   JOHN JUMPER, RICHARD EVANS, ALEXANDER PRITZEL, TIM GREEN,    
REMARK   1  AUTH 2 MICHAEL FIGURNOV, OLAF RONNEBERGER, KATHRYN TUNYASUVUNAKOOL, 
REMARK   1  AUTH 3 RUSS BATES, AUGUSTIN ZIDEK, ANNA POTAPENKO, ALEX BRIDGLAND,  
REMARK   1  AUTH 4 CLEMENS MEYER, SIMON A A KOHL, ANDREW J BALLARD,             
REMARK   1  AUTH 5 ANDREW COWIE, BERNARDINO ROMERA-PAREDES, STANISLAV NIKOLOV,  
REMARK   1  AUTH 6 RISHUB JAIN, JONAS ADLER, TREVOR BACK, STIG PETERSEN,        
REMARK   1  AUTH 7 DAVID REIMAN, ELLEN CLANCY, MICHAL ZIELINSKI,                
REMARK   1  AUTH 8 MARTIN STEINEGGER, MICHALINA PACHOLSKA, TAMAS BERGHAMMER,    
REMARK   1  AUTH 9 DAVID SILVER, ORIOL VINYALS, ANDREW W SENIOR,                
REMARK   1  AUTH10 KORAY KAVUKCUOGLU, PUSHMEET KOHLI, DEMIS HASSABIS            
REMARK   1  TITL   HIGHLY ACCURATE PROTEIN STRUCTURE PREDICTION WITH ALPHAFOLD  
REMARK   1  REF    NATURE                        V. 596   583 2021              
REMARK   1  REFN                   ISSN 0028-0836                               
REMARK   1  PMID   34265844                                                     
REMARK   1  DOI    10.1038/s41586-021-03819-2                                   
REMARK   1                                                                      
REMARK   1 DISCLAIMERS                                                          
REMARK   1 ALPHAFOLD DATA, COPYRIGHT (2021) DEEPMIND TECHNOLOGIES LIMITED. THE  
REMARK   1 INFORMATION PROVIDED IS THEORETICAL MODELLING ONLY AND CAUTION SHOULD
REMARK   1 BE EXERCISED IN ITS USE. IT IS PROVIDED "AS-IS" WITHOUT ANY WARRANTY 
REMARK   1 OF ANY KIND, WHETHER EXPRESSED OR IMPLIED. NO WARRANTY IS GIVEN THAT 
REMARK   1 USE OF THE INFORMATION SHALL NOT INFRINGE THE RIGHTS OF ANY THIRD    
REMARK   1 PARTY. THE INFORMATION IS NOT INTENDED TO BE A SUBSTITUTE FOR        
REMARK   1 PROFESSIONAL MEDICAL ADVICE, DIAGNOSIS, OR TREATMENT, AND DOES NOT   
REMARK   1 CONSTITUTE MEDICAL OR OTHER PROFESSIONAL ADVICE. IT IS AVAILABLE FOR 
REMARK   1 ACADEMIC AND COMMERCIAL PURPOSES, UNDER CC-BY 4.0 LICENCE.           
DBREF  XXXX A    1   205  UNP    Q86W54   SPA24_HUMAN      1    205             
SEQRES   1 A  205  MET ALA THR PRO LEU GLY TRP SER LYS ALA GLY SER GLY          
SEQRES   2 A  205  SER VAL CYS LEU ALA LEU ASP GLN LEU ARG ASP VAL ILE          
SEQRES   3 A  205  GLU SER GLN GLU GLU LEU ILE HIS GLN LEU ARG ASN VAL          
SEQRES   4 A  205  MET VAL LEU GLN ASP GLU ASN PHE VAL SER LYS GLU GLU          
SEQRES   5 A  205  PHE GLN ALA VAL GLU LYS LYS LEU VAL GLU GLU LYS ALA          
SEQRES   6 A  205  ALA HIS ALA LYS THR LYS VAL LEU LEU ALA LYS GLU GLU          
SEQRES   7 A  205  GLU LYS LEU GLN PHE ALA LEU GLY GLU VAL GLU VAL LEU          
SEQRES   8 A  205  SER LYS GLN LEU GLU LYS GLU LYS LEU ALA PHE GLU LYS          
SEQRES   9 A  205  ALA LEU SER SER VAL LYS SER LYS VAL LEU GLN GLU SER          
SEQRES  10 A  205  SER LYS LYS ASP GLN LEU ILE THR LYS CYS ASN GLU ILE          
SEQRES  11 A  205  GLU SER HIS ILE ILE LYS GLN GLU ASP ILE LEU ASN GLY          
SEQRES  12 A  205  LYS GLU ASN GLU ILE LYS GLU LEU GLN GLN VAL ILE SER          
SEQRES  13 A  205  GLN GLN LYS GLN ILE PHE ARG ASN HIS MET SER ASP PHE          
SEQRES  14 A  205  ARG ILE GLN LYS GLN GLN GLU SER TYR MET ALA GLN VAL          
SEQRES  15 A  205  LEU ASP GLN LYS HIS LYS LYS ALA SER GLY THR ARG GLN          
SEQRES  16 A  205  ALA ARG SER HIS GLN HIS PRO ARG GLU LYS                      
CRYST1    1.000    1.000    1.000  90.00  90.00  90.00 P 1           1          
ORIGX1      1.000000  0.000000  0.000000        0.00000                         
ORIGX2      0.000000  1.000000  0.000000        0.00000                         
ORIGX3      0.000000  0.000000  1.000000        0.00000                         
SCALE1      1.000000  0.000000  0.000000        0.00000                         
SCALE2      0.000000  1.000000  0.000000        0.00000                         
SCALE3      0.000000  0.000000  1.000000        0.00000                         
MODEL        1                                                                  
ATOM      1  N   MET A   1      69.303  22.453-112.068  1.00 35.65           N  
ATOM      2  CA  MET A   1      70.600  21.757-112.195  1.00 35.65           C  
ATOM      3  C   MET A   1      71.528  22.286-111.117  1.00 35.65           C  
ATOM      4  CB  MET A   1      71.245  21.995-113.572  1.00 35.65           C  
ATOM      5  O   MET A   1      71.899  23.445-111.194  1.00 35.65           O  
ATOM      6  CG  MET A   1      70.567  21.224-114.706  1.00 35.65           C  
ATOM      7  SD  MET A   1      71.535  21.295-116.232  1.00 35.65           S  
ATOM      8  CE  MET A   1      70.590  20.166-117.288  1.00 35.65           C  
ATOM      9  N   ALA A   2      71.837  21.485-110.102  1.00 47.31           N  
ATOM     10  CA  ALA A   2      72.901  21.770-109.139  1.00 47.31           C  
ATOM     11  C   ALA A   2      73.321  20.438-108.505  1.00 47.31           C  
ATOM     12  CB  ALA A   2      72.440  22.805-108.101  1.00 47.31           C  
ATOM     13  O   ALA A   2      72.924  20.098-107.397  1.00 47.31           O  
ATOM     14  N   THR A   3      74.039  19.632-109.282  1.00 40.10           N  
ATOM     15  CA  THR A   3      74.684  18.411-108.799  1.00 40.10           C  
ATOM     16  C   THR A   3      76.095  18.796-108.348  1.00 40.10           C  
ATOM     17  CB  THR A   3      74.746  17.311-109.880  1.00 40.10           C  
ATOM     18  O   THR A   3      76.850  19.312-109.177  1.00 40.10           O  
ATOM     19  CG2 THR A   3      74.345  15.956-109.300  1.00 40.10           C  
ATOM     20  OG1 THR A   3      73.866  17.563-110.960  1.00 40.10           O  
ATOM     21  N   PRO A   4      76.481  18.588-107.077  1.00 49.73           N  
ATOM     22  CA  PRO A   4      77.844  18.842-106.635  1.00 49.73           C  
ATOM     23  C   PRO A   4      78.753  17.728-107.170  1.00 49.73           C  
ATOM     24  CB  PRO A   4      77.805  18.919-105.104  1.00 49.73           C  
ATOM     25  O   PRO A   4      78.668  16.573-106.758  1.00 49.73           O  
ATOM     26  CG  PRO A   4      76.369  18.570-104.701  1.00 49.73           C  
ATOM     27  CD  PRO A   4      75.684  18.082-105.974  1.00 49.73           C  
ATOM     28  N   LEU A   5      79.600  18.083-108.134  1.00 46.37           N  
ATOM     29  CA  LEU A   5      80.679  17.257-108.669  1.00 46.37           C  
ATOM     30  C   LEU A   5      81.919  17.440-107.793  1.00 46.37           C  
ATOM     31  CB  LEU A   5      80.968  17.706-110.117  1.00 46.37           C  
ATOM     32  O   LEU A   5      82.474  18.535-107.746  1.00 46.37           O  
ATOM     33  CG  LEU A   5      80.101  16.993-111.169  1.00 46.37           C  
ATOM     34  CD1 LEU A   5      79.642  17.963-112.256  1.00 46.37           C  
ATOM     35  CD2 LEU A   5      80.897  15.866-111.835  1.00 46.37           C  
ATOM     36  N   GLY A   6      82.375  16.375-107.130  1.00 43.57           N  
ATOM     37  CA  GLY A   6      83.662  16.442-106.443  1.00 43.57           C  
ATOM     38  C   GLY A   6      84.137  15.233-105.643  1.00 43.57           C  
ATOM     39  O   GLY A   6      84.992  15.446-104.796  1.00 43.57           O  
ATOM     40  N   TRP A   7      83.645  14.001-105.838  1.00 47.57           N  
ATOM     41  CA  TRP A   7      84.196  12.821-105.139  1.00 47.57           C  
ATOM     42  C   TRP A   7      84.935  11.886-106.113  1.00 47.57           C  
ATOM     43  CB  TRP A   7      83.126  12.126-104.279  1.00 47.57           C  
ATOM     44  O   TRP A   7      84.354  11.326-107.043  1.00 47.57           O  
ATOM     45  CG  TRP A   7      82.683  12.843-103.022  1.00 47.57           C  
ATOM     46  CD1 TRP A   7      83.022  14.094-102.623  1.00 47.57           C  
ATOM     47  CD2 TRP A   7      81.837  12.336-101.940  1.00 47.57           C  
ATOM     48  CE2 TRP A   7      81.685  13.359-100.953  1.00 47.57           C  
ATOM     49  CE3 TRP A   7      81.193  11.107-101.679  1.00 47.57           C  
ATOM     50  NE1 TRP A   7      82.421  14.411-101.429  1.00 47.57           N  
ATOM     51  CH2 TRP A   7      80.304  11.957 -99.562  1.00 47.57           C  
ATOM     52  CZ2 TRP A   7      80.933  13.191 -99.786  1.00 47.57           C  
ATOM     53  CZ3 TRP A   7      80.437  10.921-100.504  1.00 47.57           C  
ATOM     54  N   SER A   8      86.249  11.766-105.903  1.00 43.54           N  
ATOM     55  CA  SER A   8      87.213  10.994-106.696  1.00 43.54           C  
ATOM     56  C   SER A   8      86.996   9.476-106.604  1.00 43.54           C  
ATOM     57  CB  SER A   8      88.634  11.344-106.235  1.00 43.54           C  
ATOM     58  O   SER A   8      86.847   8.907-105.526  1.00 43.54           O  
ATOM     59  OG  SER A   8      88.892  12.710-106.495  1.00 43.54           O  
ATOM     60  N   LYS A   9      87.048   8.797-107.757  1.00 48.56           N  
ATOM     61  CA  LYS A   9      86.664   7.388-107.986  1.00 48.56           C  
ATOM     62  C   LYS A   9      87.730   6.333-107.604  1.00 48.56           C  
ATOM     63  CB  LYS A   9      86.171   7.295-109.451  1.00 48.56           C  
ATOM     64  O   LYS A   9      87.781   5.276-108.217  1.00 48.56           O  
ATOM     65  CG  LYS A   9      85.362   6.034-109.811  1.00 48.56           C  
ATOM     66  CD  LYS A   9      84.630   6.213-111.148  1.00 48.56           C  
ATOM     67  CE  LYS A   9      83.877   4.925-111.501  1.00 48.56           C  
ATOM     68  NZ  LYS A   9      83.050   5.084-112.724  1.00 48.56           N  
ATOM     69  N   ALA A  10      88.582   6.580-106.606  1.00 45.47           N  
ATOM     70  CA  ALA A  10      89.690   5.666-106.259  1.00 45.47           C  
ATOM     71  C   ALA A  10      89.717   5.182-104.789  1.00 45.47           C  
ATOM     72  CB  ALA A  10      91.012   6.278-106.744  1.00 45.47           C  
ATOM     73  O   ALA A  10      90.736   4.674-104.336  1.00 45.47           O  
ATOM     74  N   GLY A  11      88.599   5.287-104.055  1.00 46.62           N  
ATOM     75  CA  GLY A  11      88.475   4.849-102.650  1.00 46.62           C  
ATOM     76  C   GLY A  11      87.292   3.914-102.337  1.00 46.62           C  
ATOM     77  O   GLY A  11      86.880   3.827-101.188  1.00 46.62           O  
ATOM     78  N   SER A  12      86.698   3.224-103.321  1.00 55.42           N  
ATOM     79  CA  SER A  12      85.426   2.481-103.154  1.00 55.42           C  
ATOM     80  C   SER A  12      85.403   1.400-102.059  1.00 55.42           C  
ATOM     81  CB  SER A  12      85.016   1.816-104.474  1.00 55.42           C  
ATOM     82  O   SER A  12      84.339   1.160-101.495  1.00 55.42           O  
ATOM     83  OG  SER A  12      84.379   2.748-105.324  1.00 55.42           O  
ATOM     84  N   GLY A  13      86.534   0.762-101.728  1.00 58.16           N  
ATOM     85  CA  GLY A  13      86.589  -0.269-100.678  1.00 58.16           C  
ATOM     86  C   GLY A  13      86.380   0.285 -99.263  1.00 58.16           C  
ATOM     87  O   GLY A  13      85.706  -0.344 -98.453  1.00 58.16           O  
ATOM     88  N   SER A  14      86.880   1.495 -98.982  1.00 73.52           N  
ATOM     89  CA  SER A  14      86.642   2.162 -97.695  1.00 73.52           C  
ATOM     90  C   SER A  14      85.222   2.714 -97.594  1.00 73.52           C  
ATOM     91  CB  SER A  14      87.664   3.278 -97.451  1.00 73.52           C  
ATOM     92  O   SER A  14      84.674   2.772 -96.501  1.00 73.52           O  
ATOM     93  OG  SER A  14      87.475   4.369 -98.331  1.00 73.52           O  
ATOM     94  N   VAL A  15      84.613   3.098 -98.725  1.00 75.31           N  
ATOM     95  CA  VAL A  15      83.225   3.586 -98.762  1.00 75.31           C  
ATOM     96  C   VAL A  15      82.241   2.450 -98.483  1.00 75.31           C  
ATOM     97  CB  VAL A  15      82.897   4.285-100.097  1.00 75.31           C  
ATOM     98  O   VAL A  15      81.312   2.653 -97.713  1.00 75.31           O  
ATOM     99  CG1 VAL A  15      81.458   4.818-100.132  1.00 75.31           C  
ATOM    100  CG2 VAL A  15      83.828   5.479-100.344  1.00 75.31           C  
ATOM    101  N   CYS A  16      82.446   1.256 -99.054  1.00 77.30           N  
ATOM    102  CA  CYS A  16      81.567   0.105 -98.805  1.00 77.30           C  
ATOM    103  C   CYS A  16      81.618  -0.346 -97.338  1.00 77.30           C  
ATOM    104  CB  CYS A  16      81.945  -1.036 -99.756  1.00 77.30           C  
ATOM    105  O   CYS A  16      80.576  -0.473 -96.708  1.00 77.30           O  
ATOM    106  SG  CYS A  16      80.574  -2.225 -99.849  1.00 77.30           S  
ATOM    107  N   LEU A  17      82.824  -0.474 -96.769  1.00 80.40           N  
ATOM    108  CA  LEU A  17      82.992  -0.764 -95.341  1.00 80.40           C  
ATOM    109  C   LEU A  17      82.349   0.313 -94.457  1.00 80.40           C  
ATOM    110  CB  LEU A  17      84.491  -0.888 -95.017  1.00 80.40           C  
ATOM    111  O   LEU A  17      81.711  -0.019 -93.465  1.00 80.40           O  
ATOM    112  CG  LEU A  17      85.131  -2.203 -95.494  1.00 80.40           C  
ATOM    113  CD1 LEU A  17      86.653  -2.102 -95.372  1.00 80.40           C  
ATOM    114  CD2 LEU A  17      84.667  -3.400 -94.660  1.00 80.40           C  
ATOM    115  N   ALA A  18      82.476   1.593 -94.826  1.00 82.71           N  
ATOM    116  CA  ALA A  18      81.826   2.678 -94.097  1.00 82.71           C  
ATOM    117  C   ALA A  18      80.290   2.601 -94.170  1.00 82.71           C  
ATOM    118  CB  ALA A  18      82.344   4.022 -94.625  1.00 82.71           C  
ATOM    119  O   ALA A  18      79.633   2.929 -93.188  1.00 82.71           O  
ATOM    120  N   LEU A  19      79.715   2.168 -95.301  1.00 84.73           N  
ATOM    121  CA  LEU A  19      78.267   1.988 -95.463  1.00 84.73           C  
ATOM    122  C   LEU A  19      77.728   0.812 -94.639  1.00 84.73           C  
ATOM    123  CB  LEU A  19      77.909   1.801 -96.949  1.00 84.73           C  
ATOM    124  O   LEU A  19      76.699   0.975 -93.990  1.00 84.73           O  
ATOM    125  CG  LEU A  19      77.988   3.075 -97.806  1.00 84.73           C  
ATOM    126  CD1 LEU A  19      77.797   2.704 -99.279  1.00 84.73           C  
ATOM    127  CD2 LEU A  19      76.916   4.103 -97.434  1.00 84.73           C  
ATOM    128  N   ASP A  20      78.417  -0.332 -94.629  1.00 87.15           N  
ATOM    129  CA  ASP A  20      78.025  -1.488 -93.809  1.00 87.15           C  
ATOM    130  C   ASP A  20      78.137  -1.161 -92.313  1.00 87.15           C  
ATOM    131  CB  ASP A  20      78.878  -2.717 -94.170  1.00 87.15           C  
ATOM    132  O   ASP A  20      77.204  -1.403 -91.554  1.00 87.15           O  
ATOM    133  CG  ASP A  20      78.583  -3.284 -95.567  1.00 87.15           C  
ATOM    134  OD1 ASP A  20      77.417  -3.194 -96.021  1.00 87.15           O  
ATOM    135  OD2 ASP A  20      79.539  -3.804 -96.190  1.00 87.15           O  
ATOM    136  N   GLN A  21      79.216  -0.485 -91.899  1.00 88.81           N  
ATOM    137  CA  GLN A  21      79.346   0.034 -90.532  1.00 88.81           C  
ATOM    138  C   GLN A  21      78.220   1.013 -90.176  1.00 88.81           C  
ATOM    139  CB  GLN A  21      80.698   0.741 -90.370  1.00 88.81           C  
ATOM    140  O   GLN A  21      77.682   0.960 -89.073  1.00 88.81           O  
ATOM    141  CG  GLN A  21      81.861  -0.251 -90.259  1.00 88.81           C  
ATOM    142  CD  GLN A  21      83.226   0.430 -90.218  1.00 88.81           C  
ATOM    143  NE2 GLN A  21      84.266  -0.309 -89.900  1.00 88.81           N  
ATOM    144  OE1 GLN A  21      83.411   1.616 -90.451  1.00 88.81           O  
ATOM    145  N   LEU A  22      77.845   1.908 -91.096  1.00 90.59           N  
ATOM    146  CA  LEU A  22      76.706   2.812 -90.914  1.00 90.59           C  
ATOM    147  C   LEU A  22      75.394   2.041 -90.741  1.00 90.59           C  
ATOM    148  CB  LEU A  22      76.617   3.780 -92.113  1.00 90.59           C  
ATOM    149  O   LEU A  22      74.588   2.413 -89.893  1.00 90.59           O  
ATOM    150  CG  LEU A  22      77.202   5.165 -91.799  1.00 90.59           C  
ATOM    151  CD1 LEU A  22      77.734   5.845 -93.061  1.00 90.59           C  
ATOM    152  CD2 LEU A  22      76.121   6.069 -91.201  1.00 90.59           C  
ATOM    153  N   ARG A  23      75.184   0.973 -91.513  1.00 90.54           N  
ATOM    154  CA  ARG A  23      73.994   0.127 -91.417  1.00 90.54           C  
ATOM    155  C   ARG A  23      73.919  -0.610 -90.081  1.00 90.54           C  
ATOM    156  CB  ARG A  23      73.975  -0.840 -92.601  1.00 90.54           C  
ATOM    157  O   ARG A  23      72.879  -0.535 -89.439  1.00 90.54           O  
ATOM    158  CG  ARG A  23      72.702  -1.681 -92.564  1.00 90.54           C  
ATOM    159  CD  ARG A  23      72.690  -2.651 -93.732  1.00 90.54           C  
ATOM    160  NE  ARG A  23      71.540  -3.538 -93.576  1.00 90.54           N  
ATOM    161  NH1 ARG A  23      71.769  -4.719 -95.522  1.00 90.54           N  
ATOM    162  NH2 ARG A  23      70.100  -5.160 -94.060  1.00 90.54           N  
ATOM    163  CZ  ARG A  23      71.140  -4.465 -94.404  1.00 90.54           C  
ATOM    164  N   ASP A  24      75.005  -1.239 -89.638  1.00 91.88           N  
ATOM    165  CA  ASP A  24      75.058  -1.926 -88.339  1.00 91.88           C  
ATOM    166  C   ASP A  24      74.774  -0.955 -87.183  1.00 91.88           C  
ATOM    167  CB  ASP A  24      76.449  -2.549 -88.131  1.00 91.88           C  
ATOM    168  O   ASP A  24      74.072  -1.287 -86.223  1.00 91.88           O  
ATOM    169  CG  ASP A  24      76.748  -3.780 -88.995  1.00 91.88           C  
ATOM    170  OD1 ASP A  24      75.813  -4.319 -89.625  1.00 91.88           O  
ATOM    171  OD2 ASP A  24      77.933  -4.189 -88.984  1.00 91.88           O  
ATOM    172  N   VAL A  25      75.286   0.278 -87.287  1.00 93.46           N  
ATOM    173  CA  VAL A  25      74.993   1.353 -86.330  1.00 93.46           C  
ATOM    174  C   VAL A  25      73.512   1.731 -86.359  1.00 93.46           C  
ATOM    175  CB  VAL A  25      75.899   2.575 -86.581  1.00 93.46           C  
ATOM    176  O   VAL A  25      72.931   1.900 -85.289  1.00 93.46           O  
ATOM    177  CG1 VAL A  25      75.468   3.816 -85.785  1.00 93.46           C  
ATOM    178  CG2 VAL A  25      77.345   2.271 -86.165  1.00 93.46           C  
ATOM    179  N   ILE A  26      72.889   1.845 -87.537  1.00 93.36           N  
ATOM    180  CA  ILE A  26      71.451   2.135 -87.666  1.00 93.36           C  
ATOM    181  C   ILE A  26      70.614   1.005 -87.055  1.00 93.36           C  
ATOM    182  CB  ILE A  26      71.063   2.412 -89.138  1.00 93.36           C  
ATOM    183  O   ILE A  26      69.753   1.288 -86.228  1.00 93.36           O  
ATOM    184  CG1 ILE A  26      71.650   3.764 -89.605  1.00 93.36           C  
ATOM    185  CG2 ILE A  26      69.532   2.433 -89.324  1.00 93.36           C  
ATOM    186  CD1 ILE A  26      71.676   3.928 -91.132  1.00 93.36           C  
ATOM    187  N   GLU A  27      70.886  -0.257 -87.394  1.00 93.33           N  
ATOM    188  CA  GLU A  27      70.147  -1.414 -86.861  1.00 93.33           C  
ATOM    189  C   GLU A  27      70.284  -1.501 -85.327  1.00 93.33           C  
ATOM    190  CB  GLU A  27      70.625  -2.714 -87.552  1.00 93.33           C  
ATOM    191  O   GLU A  27      69.294  -1.662 -84.609  1.00 93.33           O  
ATOM    192  CG  GLU A  27      70.179  -2.807 -89.032  1.00 93.33           C  
ATOM    193  CD  GLU A  27      70.605  -4.095 -89.778  1.00 93.33           C  
ATOM    194  OE1 GLU A  27      70.408  -4.152 -91.031  1.00 93.33           O  
ATOM    195  OE2 GLU A  27      71.096  -5.039 -89.123  1.00 93.33           O  
ATOM    196  N   SER A  28      71.492  -1.275 -84.798  1.00 93.56           N  
ATOM    197  CA  SER A  28      71.730  -1.213 -83.348  1.00 93.56           C  
ATOM    198  C   SER A  28      70.985  -0.049 -82.677  1.00 93.56           C  
ATOM    199  CB  SER A  28      73.226  -1.068 -83.056  1.00 93.56           C  
ATOM    200  O   SER A  28      70.507  -0.178 -81.549  1.00 93.56           O  
ATOM    201  OG  SER A  28      73.970  -2.140 -83.598  1.00 93.56           O  
ATOM    202  N   GLN A  29      70.877   1.100 -83.353  1.00 93.83           N  
ATOM    203  CA  GLN A  29      70.120   2.255 -82.865  1.00 93.83           C  
ATOM    204  C   GLN A  29      68.607   2.009 -82.893  1.00 93.83           C  
ATOM    205  CB  GLN A  29      70.468   3.509 -83.684  1.00 93.83           C  
ATOM    206  O   GLN A  29      67.920   2.407 -81.953  1.00 93.83           O  
ATOM    207  CG  GLN A  29      71.818   4.116 -83.280  1.00 93.83           C  
ATOM    208  CD  GLN A  29      72.232   5.296 -84.156  1.00 93.83           C  
ATOM    209  NE2 GLN A  29      73.381   5.881 -83.900  1.00 93.83           N  
ATOM    210  OE1 GLN A  29      71.548   5.756 -85.055  1.00 93.83           O  
ATOM    211  N   GLU A  30      68.074   1.349 -83.922  1.00 93.85           N  
ATOM    212  CA  GLU A  30      66.650   1.005 -84.014  1.00 93.85           C  
ATOM    213  C   GLU A  30      66.220   0.032 -82.913  1.00 93.85           C  
ATOM    214  CB  GLU A  30      66.321   0.403 -85.387  1.00 93.85           C  
ATOM    215  O   GLU A  30      65.176   0.245 -82.288  1.00 93.85           O  
ATOM    216  CG  GLU A  30      66.270   1.471 -86.488  1.00 93.85           C  
ATOM    217  CD  GLU A  30      65.853   0.912 -87.859  1.00 93.85           C  
ATOM    218  OE1 GLU A  30      65.525   1.749 -88.732  1.00 93.85           O  
ATOM    219  OE2 GLU A  30      65.806  -0.327 -88.023  1.00 93.85           O  
ATOM    220  N   GLU A  31      67.031  -0.989 -82.628  1.00 94.66           N  
ATOM    221  CA  GLU A  31      66.791  -1.926 -81.525  1.00 94.66           C  
ATOM    222  C   GLU A  31      66.829  -1.202 -80.170  1.00 94.66           C  
ATOM    223  CB  GLU A  31      67.828  -3.058 -81.606  1.00 94.66           C  
ATOM    224  O   GLU A  31      65.929  -1.364 -79.341  1.00 94.66           O  
ATOM    225  CG  GLU A  31      67.685  -4.124 -80.508  1.00 94.66           C  
ATOM    226  CD  GLU A  31      66.299  -4.786 -80.443  1.00 94.66           C  
ATOM    227  OE1 GLU A  31      65.906  -5.149 -79.306  1.00 94.66           O  
ATOM    228  OE2 GLU A  31      65.649  -4.925 -81.502  1.00 94.66           O  
ATOM    229  N   LEU A  32      67.805  -0.308 -79.967  1.00 95.76           N  
ATOM    230  CA  LEU A  32      67.879   0.521 -78.762  1.00 95.76           C  
ATOM    231  C   LEU A  32      66.642   1.420 -78.606  1.00 95.76           C  
ATOM    232  CB  LEU A  32      69.177   1.345 -78.807  1.00 95.76           C  
ATOM    233  O   LEU A  32      66.123   1.570 -77.500  1.00 95.76           O  
ATOM    234  CG  LEU A  32      69.443   2.173 -77.537  1.00 95.76           C  
ATOM    235  CD1 LEU A  32      69.619   1.292 -76.298  1.00 95.76           C  
ATOM    236  CD2 LEU A  32      70.718   2.997 -77.726  1.00 95.76           C  
ATOM    237  N   ILE A  33      66.133   1.993 -79.702  1.00 94.95           N  
ATOM    238  CA  ILE A  33      64.899   2.792 -79.702  1.00 94.95           C  
ATOM    239  C   ILE A  33      63.686   1.929 -79.330  1.00 94.95           C  
ATOM    240  CB  ILE A  33      64.708   3.502 -81.065  1.00 94.95           C  
ATOM    241  O   ILE A  33      62.827   2.395 -78.578  1.00 94.95           O  
ATOM    242  CG1 ILE A  33      65.735   4.647 -81.225  1.00 94.95           C  
ATOM    243  CG2 ILE A  33      63.281   4.074 -81.222  1.00 94.95           C  
ATOM    244  CD1 ILE A  33      65.892   5.132 -82.673  1.00 94.95           C  
ATOM    245  N   HIS A  34      63.591   0.689 -79.819  1.00 94.23           N  
ATOM    246  CA  HIS A  34      62.495  -0.220 -79.463  1.00 94.23           C  
ATOM    247  C   HIS A  34      62.523  -0.592 -77.980  1.00 94.23           C  
ATOM    248  CB  HIS A  34      62.528  -1.479 -80.338  1.00 94.23           C  
ATOM    249  O   HIS A  34      61.495  -0.500 -77.305  1.00 94.23           O  
ATOM    250  CG  HIS A  34      61.914  -1.243 -81.689  1.00 94.23           C  
ATOM    251  CD2 HIS A  34      60.675  -1.645 -82.106  1.00 94.23           C  
ATOM    252  ND1 HIS A  34      62.494  -0.563 -82.729  1.00 94.23           N  
ATOM    253  CE1 HIS A  34      61.633  -0.567 -83.759  1.00 94.23           C  
ATOM    254  NE2 HIS A  34      60.487  -1.178 -83.413  1.00 94.23           N  
ATOM    255  N   GLN A  35      63.697  -0.934 -77.447  1.00 94.87           N  
ATOM    256  CA  GLN A  35      63.867  -1.200 -76.018  1.00 94.87           C  
ATOM    257  C   GLN A  35      63.514   0.031 -75.181  1.00 94.87           C  
ATOM    258  CB  GLN A  35      65.306  -1.649 -75.743  1.00 94.87           C  
ATOM    259  O   GLN A  35      62.778  -0.085 -74.201  1.00 94.87           O  
ATOM    260  CG  GLN A  35      65.569  -3.035 -76.346  1.00 94.87           C  
ATOM    261  CD  GLN A  35      67.006  -3.502 -76.173  1.00 94.87           C  
ATOM    262  NE2 GLN A  35      67.382  -4.548 -76.872  1.00 94.87           N  
ATOM    263  OE1 GLN A  35      67.794  -2.961 -75.409  1.00 94.87           O  
ATOM    264  N   LEU A  36      63.952   1.220 -75.608  1.00 94.64           N  
ATOM    265  CA  LEU A  36      63.630   2.475 -74.936  1.00 94.64           C  
ATOM    266  C   LEU A  36      62.120   2.744 -74.926  1.00 94.64           C  
ATOM    267  CB  LEU A  36      64.408   3.618 -75.610  1.00 94.64           C  
ATOM    268  O   LEU A  36      61.578   3.101 -73.886  1.00 94.64           O  
ATOM    269  CG  LEU A  36      64.333   4.956 -74.854  1.00 94.64           C  
ATOM    270  CD1 LEU A  36      65.013   4.872 -73.486  1.00 94.64           C  
ATOM    271  CD2 LEU A  36      65.038   6.037 -75.674  1.00 94.64           C  
ATOM    272  N   ARG A  37      61.420   2.522 -76.045  1.00 93.71           N  
ATOM    273  CA  ARG A  37      59.956   2.668 -76.122  1.00 93.71           C  
ATOM    274  C   ARG A  37      59.230   1.698 -75.199  1.00 93.71           C  
ATOM    275  CB  ARG A  37      59.473   2.459 -77.558  1.00 93.71           C  
ATOM    276  O   ARG A  37      58.315   2.119 -74.502  1.00 93.71           O  
ATOM    277  CG  ARG A  37      59.757   3.673 -78.446  1.00 93.71           C  
ATOM    278  CD  ARG A  37      59.371   3.314 -79.880  1.00 93.71           C  
ATOM    279  NE  ARG A  37      59.639   4.424 -80.809  1.00 93.71           N  
ATOM    280  NH1 ARG A  37      59.224   3.252 -82.738  1.00 93.71           N  
ATOM    281  NH2 ARG A  37      59.885   5.381 -82.859  1.00 93.71           N  
ATOM    282  CZ  ARG A  37      59.578   4.348 -82.126  1.00 93.71           C  
ATOM    283  N   ASN A  38      59.644   0.433 -75.156  1.00 92.58           N  
ATOM    284  CA  ASN A  38      59.046  -0.550 -74.250  1.00 92.58           C  
ATOM    285  C   ASN A  38      59.252  -0.155 -72.781  1.00 92.58           C  
ATOM    286  CB  ASN A  38      59.633  -1.940 -74.546  1.00 92.58           C  
ATOM    287  O   ASN A  38      58.316  -0.230 -71.990  1.00 92.58           O  
ATOM    288  CG  ASN A  38      59.100  -2.556 -75.827  1.00 92.58           C  
ATOM    289  ND2 ASN A  38      59.744  -3.587 -76.319  1.00 92.58           N  
ATOM    290  OD1 ASN A  38      58.100  -2.149 -76.392  1.00 92.58           O  
ATOM    291  N   VAL A  39      60.448   0.330 -72.427  1.00 92.91           N  
ATOM    292  CA  VAL A  39      60.722   0.877 -71.089  1.00 92.91           C  
ATOM    293  C   VAL A  39      59.844   2.098 -70.803  1.00 92.91           C  
ATOM    294  CB  VAL A  39      62.220   1.203 -70.922  1.00 92.91           C  
ATOM    295  O   VAL A  39      59.301   2.191 -69.708  1.00 92.91           O  
ATOM    296  CG1 VAL A  39      62.525   1.959 -69.621  1.00 92.91           C  
ATOM    297  CG2 VAL A  39      63.049  -0.089 -70.891  1.00 92.91           C  
ATOM    298  N   MET A  40      59.654   2.996 -71.775  1.00 90.73           N  
ATOM    299  CA  MET A  40      58.783   4.168 -71.625  1.00 90.73           C  
ATOM    300  C   MET A  40      57.311   3.789 -71.419  1.00 90.73           C  
ATOM    301  CB  MET A  40      58.910   5.103 -72.836  1.00 90.73           C  
ATOM    302  O   MET A  40      56.663   4.379 -70.567  1.00 90.73           O  
ATOM    303  CG  MET A  40      60.228   5.884 -72.862  1.00 90.73           C  
ATOM    304  SD  MET A  40      60.424   6.962 -74.312  1.00 90.73           S  
ATOM    305  CE  MET A  40      59.203   8.240 -73.903  1.00 90.73           C  
ATOM    306  N   VAL A  41      56.782   2.797 -72.145  1.00 90.20           N  
ATOM    307  CA  VAL A  41      55.392   2.329 -71.972  1.00 90.20           C  
ATOM    308  C   VAL A  41      55.198   1.678 -70.601  1.00 90.20           C  
ATOM    309  CB  VAL A  41      54.984   1.365 -73.103  1.00 90.20           C  
ATOM    310  O   VAL A  41      54.261   2.019 -69.888  1.00 90.20           O  
ATOM    311  CG1 VAL A  41      53.615   0.715 -72.862  1.00 90.20           C  
ATOM    312  CG2 VAL A  41      54.901   2.107 -74.445  1.00 90.20           C  
ATOM    313  N   LEU A  42      56.116   0.800 -70.185  1.00 88.30           N  
ATOM    314  CA  LEU A  42      56.070   0.190 -68.851  1.00 88.30           C  
ATOM    315  C   LEU A  42      56.235   1.229 -67.729  1.00 88.30           C  
ATOM    316  CB  LEU A  42      57.169  -0.882 -68.748  1.00 88.30           C  
ATOM    317  O   LEU A  42      55.720   1.038 -66.627  1.00 88.30           O  
ATOM    318  CG  LEU A  42      56.932  -2.135 -69.610  1.00 88.30           C  
ATOM    319  CD1 LEU A  42      58.181  -3.019 -69.557  1.00 88.30           C  
ATOM    320  CD2 LEU A  42      55.744  -2.962 -69.117  1.00 88.30           C  
ATOM    321  N   GLN A  43      56.957   2.323 -67.983  1.00 87.32           N  
ATOM    322  CA  GLN A  43      57.023   3.463 -67.070  1.00 87.32           C  
ATOM    323  C   GLN A  43      55.732   4.285 -67.054  1.00 87.32           C  
ATOM    324  CB  GLN A  43      58.210   4.370 -67.421  1.00 87.32           C  
ATOM    325  O   GLN A  43      55.431   4.865 -66.025  1.00 87.32           O  
ATOM    326  CG  GLN A  43      59.530   3.838 -66.856  1.00 87.32           C  
ATOM    327  CD  GLN A  43      60.712   4.752 -67.166  1.00 87.32           C  
ATOM    328  NE2 GLN A  43      61.832   4.557 -66.504  1.00 87.32           N  
ATOM    329  OE1 GLN A  43      60.687   5.651 -67.990  1.00 87.32           O  
ATOM    330  N   ASP A  44      54.950   4.340 -68.125  1.00 86.51           N  
ATOM    331  CA  ASP A  44      53.671   5.060 -68.108  1.00 86.51           C  
ATOM    332  C   ASP A  44      52.607   4.279 -67.310  1.00 86.51           C  
ATOM    333  CB  ASP A  44      53.252   5.351 -69.557  1.00 86.51           C  
ATOM    334  O   ASP A  44      51.899   4.846 -66.487  1.00 86.51           O  
ATOM    335  CG  ASP A  44      52.283   6.532 -69.690  1.00 86.51           C  
ATOM    336  OD1 ASP A  44      52.549   7.585 -69.066  1.00 86.51           O  
ATOM    337  OD2 ASP A  44      51.347   6.417 -70.514  1.00 86.51           O  
ATOM    338  N   GLU A  45      52.556   2.947 -67.445  1.00 86.49           N  
ATOM    339  CA  GLU A  45      51.566   2.110 -66.738  1.00 86.49           C  
ATOM    340  C   GLU A  45      51.775   2.031 -65.215  1.00 86.49           C  
ATOM    341  CB  GLU A  45      51.586   0.680 -67.302  1.00 86.49           C  
ATOM    342  O   GLU A  45      50.818   1.868 -64.456  1.00 86.49           O  
ATOM    343  CG  GLU A  45      51.053   0.584 -68.740  1.00 86.49           C  
ATOM    344  CD  GLU A  45      50.954  -0.868 -69.243  1.00 86.49           C  
ATOM    345  OE1 GLU A  45      50.213  -1.088 -70.230  1.00 86.49           O  
ATOM    346  OE2 GLU A  45      51.609  -1.762 -68.656  1.00 86.49           O  
ATOM    347  N   ASN A  46      53.022   2.124 -64.745  1.00 86.93           N  
ATOM    348  CA  ASN A  46      53.347   1.997 -63.319  1.00 86.93           C  
ATOM    349  C   ASN A  46      53.307   3.328 -62.557  1.00 86.93           C  
ATOM    350  CB  ASN A  46      54.710   1.305 -63.174  1.00 86.93           C  
ATOM    351  O   ASN A  46      53.491   3.338 -61.336  1.00 86.93           O  
ATOM    352  CG  ASN A  46      54.629  -0.173 -63.491  1.00 86.93           C  
ATOM    353  ND2 ASN A  46      55.409  -0.654 -64.423  1.00 86.93           N  
ATOM    354  OD1 ASN A  46      53.888  -0.929 -62.891  1.00 86.93           O  
ATOM    355  N   PHE A  47      53.116   4.449 -63.252  1.00 87.68           N  
ATOM    356  CA  PHE A  47      53.222   5.774 -62.664  1.00 87.68           C  
ATOM    357  C   PHE A  47      51.918   6.539 -62.867  1.00 87.68           C  
ATOM    358  CB  PHE A  47      54.453   6.506 -63.216  1.00 87.68           C  
ATOM    359  O   PHE A  47      51.347   6.588 -63.946  1.00 87.68           O  
ATOM    360  CG  PHE A  47      55.794   5.939 -62.754  1.00 87.68           C  
ATOM    361  CD1 PHE A  47      56.563   6.621 -61.794  1.00 87.68           C  
ATOM    362  CD2 PHE A  47      56.288   4.724 -63.268  1.00 87.68           C  
ATOM    363  CE1 PHE A  47      57.818   6.118 -61.399  1.00 87.68           C  
ATOM    364  CE2 PHE A  47      57.557   4.242 -62.917  1.00 87.68           C  
ATOM    365  CZ  PHE A  47      58.327   4.942 -61.978  1.00 87.68           C  
ATOM    366  N   VAL A  48      51.439   7.151 -61.789  1.00 89.25           N  
ATOM    367  CA  VAL A  48      50.328   8.103 -61.849  1.00 89.25           C  
ATOM    368  C   VAL A  48      50.877   9.508 -62.031  1.00 89.25           C  
ATOM    369  CB  VAL A  48      49.411   8.004 -60.619  1.00 89.25           C  
ATOM    370  O   VAL A  48      52.008   9.805 -61.624  1.00 89.25           O  
ATOM    371  CG1 VAL A  48      48.685   6.654 -60.598  1.00 89.25           C  
ATOM    372  CG2 VAL A  48      50.165   8.185 -59.293  1.00 89.25           C  
ATOM    373  N   SER A  49      50.065  10.399 -62.595  1.00 89.63           N  
ATOM    374  CA  SER A  49      50.435  11.809 -62.650  1.00 89.63           C  
ATOM    375  C   SER A  49      50.607  12.372 -61.234  1.00 89.63           C  
ATOM    376  CB  SER A  49      49.424  12.618 -63.461  1.00 89.63           C  
ATOM    377  O   SER A  49      49.968  11.941 -60.264  1.00 89.63           O  
ATOM    378  OG  SER A  49      48.180  12.635 -62.802  1.00 89.63           O  
ATOM    379  N   LYS A  50      51.483  13.370 -61.098  1.00 91.82           N  
ATOM    380  CA  LYS A  50      51.702  14.054 -59.819  1.00 91.82           C  
ATOM    381  C   LYS A  50      50.404  14.686 -59.311  1.00 91.82           C  
ATOM    382  CB  LYS A  50      52.803  15.097 -60.022  1.00 91.82           C  
ATOM    383  O   LYS A  50      50.147  14.679 -58.110  1.00 91.82           O  
ATOM    384  CG  LYS A  50      53.164  15.817 -58.719  1.00 91.82           C  
ATOM    385  CD  LYS A  50      54.278  16.824 -59.001  1.00 91.82           C  
ATOM    386  CE  LYS A  50      54.617  17.583 -57.721  1.00 91.82           C  
ATOM    387  NZ  LYS A  50      55.665  18.595 -57.983  1.00 91.82           N  
ATOM    388  N   GLU A  51      49.590  15.208 -60.220  1.00 94.44           N  
ATOM    389  CA  GLU A  51      48.305  15.839 -59.948  1.00 94.44           C  
ATOM    390  C   GLU A  51      47.294  14.840 -59.365  1.00 94.44           C  
ATOM    391  CB  GLU A  51      47.753  16.453 -61.249  1.00 94.44           C  
ATOM    392  O   GLU A  51      46.645  15.144 -58.362  1.00 94.44           O  
ATOM    393  CG  GLU A  51      48.569  17.635 -61.811  1.00 94.44           C  
ATOM    394  CD  GLU A  51      49.945  17.274 -62.408  1.00 94.44           C  
ATOM    395  OE1 GLU A  51      50.807  18.181 -62.441  1.00 94.44           O  
ATOM    396  OE2 GLU A  51      50.169  16.092 -62.760  1.00 94.44           O  
ATOM    397  N   GLU A  52      47.186  13.636 -59.936  1.00 93.76           N  
ATOM    398  CA  GLU A  52      46.320  12.571 -59.410  1.00 93.76           C  
ATOM    399  C   GLU A  52      46.786  12.096 -58.037  1.00 93.76           C  
ATOM    400  CB  GLU A  52      46.305  11.371 -60.359  1.00 93.76           C  
ATOM    401  O   GLU A  52      45.968  11.979 -57.119  1.00 93.76           O  
ATOM    402  CG  GLU A  52      45.476  11.647 -61.621  1.00 93.76           C  
ATOM    403  CD  GLU A  52      45.759  10.621 -62.725  1.00 93.76           C  
ATOM    404  OE1 GLU A  52      44.795  10.294 -63.448  1.00 93.76           O  
ATOM    405  OE2 GLU A  52      46.945  10.228 -62.852  1.00 93.76           O  
ATOM    406  N   PHE A  53      48.096  11.884 -57.868  1.00 94.84           N  
ATOM    407  CA  PHE A  53      48.668  11.518 -56.574  1.00 94.84           C  
ATOM    408  C   PHE A  53      48.339  12.570 -55.507  1.00 94.84           C  
ATOM    409  CB  PHE A  53      50.182  11.319 -56.709  1.00 94.84           C  
ATOM    410  O   PHE A  53      47.816  12.233 -54.445  1.00 94.84           O  
ATOM    411  CG  PHE A  53      50.834  10.925 -55.399  1.00 94.84           C  
ATOM    412  CD1 PHE A  53      51.360  11.913 -54.544  1.00 94.84           C  
ATOM    413  CD2 PHE A  53      50.851   9.576 -55.000  1.00 94.84           C  
ATOM    414  CE1 PHE A  53      51.896  11.554 -53.295  1.00 94.84           C  
ATOM    415  CE2 PHE A  53      51.397   9.215 -53.755  1.00 94.84           C  
ATOM    416  CZ  PHE A  53      51.918  10.205 -52.903  1.00 94.84           C  
ATOM    417  N   GLN A  54      48.559  13.853 -55.808  1.00 96.42           N  
ATOM    418  CA  GLN A  54      48.249  14.959 -54.899  1.00 96.42           C  
ATOM    419  C   GLN A  54      46.747  15.078 -54.603  1.00 96.42           C  
ATOM    420  CB  GLN A  54      48.763  16.272 -55.503  1.00 96.42           C  
ATOM    421  O   GLN A  54      46.358  15.386 -53.474  1.00 96.42           O  
ATOM    422  CG  GLN A  54      50.288  16.390 -55.392  1.00 96.42           C  
ATOM    423  CD  GLN A  54      50.824  17.683 -55.996  1.00 96.42           C  
ATOM    424  NE2 GLN A  54      52.041  18.055 -55.665  1.00 96.42           N  
ATOM    425  OE1 GLN A  54      50.179  18.433 -56.707  1.00 96.42           O  
ATOM    426  N   ALA A  55      45.878  14.817 -55.584  1.00 96.68           N  
ATOM    427  CA  ALA A  55      44.432  14.825 -55.381  1.00 96.68           C  
ATOM    428  C   ALA A  55      43.977  13.697 -54.440  1.00 96.68           C  
ATOM    429  CB  ALA A  55      43.740  14.733 -56.746  1.00 96.68           C  
ATOM    430  O   ALA A  55      43.132  13.923 -53.568  1.00 96.68           O  
ATOM    431  N   VAL A  56      44.542  12.495 -54.590  1.00 96.93           N  
ATOM    432  CA  VAL A  56      44.286  11.360 -53.690  1.00 96.93           C  
ATOM    433  C   VAL A  56      44.851  11.633 -52.297  1.00 96.93           C  
ATOM    434  CB  VAL A  56      44.846  10.050 -54.280  1.00 96.93           C  
ATOM    435  O   VAL A  56      44.154  11.399 -51.311  1.00 96.93           O  
ATOM    436  CG1 VAL A  56      44.737   8.878 -53.293  1.00 96.93           C  
ATOM    437  CG2 VAL A  56      44.061   9.653 -55.538  1.00 96.93           C  
ATOM    438  N   GLU A  57      46.060  12.187 -52.196  1.00 96.61           N  
ATOM    439  CA  GLU A  57      46.679  12.565 -50.922  1.00 96.61           C  
ATOM    440  C   GLU A  57      45.817  13.582 -50.161  1.00 96.61           C  
ATOM    441  CB  GLU A  57      48.093  13.107 -51.187  1.00 96.61           C  
ATOM    442  O   GLU A  57      45.523  13.388 -48.979  1.00 96.61           O  
ATOM    443  CG  GLU A  57      48.842  13.412 -49.883  1.00 96.61           C  
ATOM    444  CD  GLU A  57      50.294  13.859 -50.113  1.00 96.61           C  
ATOM    445  OE1 GLU A  57      51.105  13.623 -49.188  1.00 96.61           O  
ATOM    446  OE2 GLU A  57      50.580  14.461 -51.174  1.00 96.61           O  
ATOM    447  N   LYS A  58      45.318  14.616 -50.848  1.00 97.51           N  
ATOM    448  CA  LYS A  58      44.404  15.600 -50.258  1.00 97.51           C  
ATOM    449  C   LYS A  58      43.115  14.949 -49.742  1.00 97.51           C  
ATOM    450  CB  LYS A  58      44.131  16.709 -51.282  1.00 97.51           C  
ATOM    451  O   LYS A  58      42.746  15.180 -48.591  1.00 97.51           O  
ATOM    452  CG  LYS A  58      43.212  17.782 -50.689  1.00 97.51           C  
ATOM    453  CD  LYS A  58      42.938  18.905 -51.689  1.00 97.51           C  
ATOM    454  CE  LYS A  58      41.799  19.745 -51.113  1.00 97.51           C  
ATOM    455  NZ  LYS A  58      41.403  20.850 -52.010  1.00 97.51           N  
ATOM    456  N   LYS A  59      42.459  14.105 -50.548  1.00 98.00           N  
ATOM    457  CA  LYS A  59      41.248  13.372 -50.127  1.00 98.00           C  
ATOM    458  C   LYS A  59      41.518  12.462 -48.929  1.00 98.00           C  
ATOM    459  CB  LYS A  59      40.701  12.530 -51.286  1.00 98.00           C  
ATOM    460  O   LYS A  59      40.695  12.386 -48.025  1.00 98.00           O  
ATOM    461  CG  LYS A  59      40.009  13.376 -52.361  1.00 98.00           C  
ATOM    462  CD  LYS A  59      39.572  12.467 -53.515  1.00 98.00           C  
ATOM    463  CE  LYS A  59      38.900  13.283 -54.620  1.00 98.00           C  
ATOM    464  NZ  LYS A  59      38.524  12.420 -55.767  1.00 98.00           N  
ATOM    465  N   LEU A  60      42.676  11.801 -48.890  1.00 97.90           N  
ATOM    466  CA  LEU A  60      43.074  10.951 -47.769  1.00 97.90           C  
ATOM    467  C   LEU A  60      43.247  11.758 -46.476  1.00 97.90           C  
ATOM    468  CB  LEU A  60      44.367  10.207 -48.147  1.00 97.90           C  
ATOM    469  O   LEU A  60      42.861  11.289 -45.406  1.00 97.90           O  
ATOM    470  CG  LEU A  60      44.900   9.272 -47.047  1.00 97.90           C  
ATOM    471  CD1 LEU A  60      43.917   8.146 -46.721  1.00 97.90           C  
ATOM    472  CD2 LEU A  60      46.224   8.650 -47.489  1.00 97.90           C  
ATOM    473  N   VAL A  61      43.821  12.960 -46.553  1.00 97.99           N  
ATOM    474  CA  VAL A  61      43.948  13.861 -45.398  1.00 97.99           C  
ATOM    475  C   VAL A  61      42.572  14.332 -44.916  1.00 97.99           C  
ATOM    476  CB  VAL A  61      44.877  15.045 -45.729  1.00 97.99           C  
ATOM    477  O   VAL A  61      42.304  14.284 -43.715  1.00 97.99           O  
ATOM    478  CG1 VAL A  61      44.880  16.114 -44.629  1.00 97.99           C  
ATOM    479  CG2 VAL A  61      46.325  14.559 -45.888  1.00 97.99           C  
ATOM    480  N   GLU A  62      41.689  14.734 -45.832  1.00 97.85           N  
ATOM    481  CA  GLU A  62      40.314  15.146 -45.515  1.00 97.85           C  
ATOM    482  C   GLU A  62      39.510  14.007 -44.867  1.00 97.85           C  
ATOM    483  CB  GLU A  62      39.615  15.660 -46.788  1.00 97.85           C  
ATOM    484  O   GLU A  62      38.889  14.211 -43.822  1.00 97.85           O  
ATOM    485  CG  GLU A  62      40.153  17.032 -47.237  1.00 97.85           C  
ATOM    486  CD  GLU A  62      39.616  17.510 -48.602  1.00 97.85           C  
ATOM    487  OE1 GLU A  62      40.017  18.624 -49.024  1.00 97.85           O  
ATOM    488  OE2 GLU A  62      38.834  16.780 -49.250  1.00 97.85           O  
ATOM    489  N   GLU A  63      39.591  12.792 -45.415  1.00 98.21           N  
ATOM    490  CA  GLU A  63      38.923  11.605 -44.872  1.00 98.21           C  
ATOM    491  C   GLU A  63      39.469  11.230 -43.490  1.00 98.21           C  
ATOM    492  CB  GLU A  63      39.079  10.437 -45.861  1.00 98.21           C  
ATOM    493  O   GLU A  63      38.702  10.976 -42.564  1.00 98.21           O  
ATOM    494  CG  GLU A  63      38.346   9.154 -45.432  1.00 98.21           C  
ATOM    495  CD  GLU A  63      36.831   9.336 -45.234  1.00 98.21           C  
ATOM    496  OE1 GLU A  63      36.255   8.542 -44.456  1.00 98.21           O  
ATOM    497  OE2 GLU A  63      36.260  10.271 -45.840  1.00 98.21           O  
ATOM    498  N   LYS A  64      40.796  11.268 -43.291  1.00 98.21           N  
ATOM    499  CA  LYS A  64      41.405  11.042 -41.968  1.00 98.21           C  
ATOM    500  C   LYS A  64      40.917  12.062 -40.940  1.00 98.21           C  
ATOM    501  CB  LYS A  64      42.936  11.084 -42.071  1.00 98.21           C  
ATOM    502  O   LYS A  64      40.643  11.689 -39.798  1.00 98.21           O  
ATOM    503  CG  LYS A  64      43.518   9.775 -42.619  1.00 98.21           C  
ATOM    504  CD  LYS A  64      45.034   9.911 -42.798  1.00 98.21           C  
ATOM    505  CE  LYS A  64      45.626   8.589 -43.296  1.00 98.21           C  
ATOM    506  NZ  LYS A  64      47.085   8.705 -43.543  1.00 98.21           N  
ATOM    507  N   ALA A  65      40.789  13.330 -41.327  1.00 98.02           N  
ATOM    508  CA  ALA A  65      40.275  14.377 -40.450  1.00 98.02           C  
ATOM    509  C   ALA A  65      38.782  14.176 -40.127  1.00 98.02           C  
ATOM    510  CB  ALA A  65      40.546  15.737 -41.103  1.00 98.02           C  
ATOM    511  O   ALA A  65      38.377  14.300 -38.967  1.00 98.02           O  
ATOM    512  N   ALA A  66      37.967  13.819 -41.124  1.00 98.17           N  
ATOM    513  CA  ALA A  66      36.551  13.512 -40.940  1.00 98.17           C  
ATOM    514  C   ALA A  66      36.354  12.286 -40.036  1.00 98.17           C  
ATOM    515  CB  ALA A  66      35.905  13.319 -42.316  1.00 98.17           C  
ATOM    516  O   ALA A  66      35.592  12.357 -39.071  1.00 98.17           O  
ATOM    517  N   HIS A  67      37.102  11.208 -40.277  1.00 98.42           N  
ATOM    518  CA  HIS A  67      37.091   9.996 -39.461  1.00 98.42           C  
ATOM    519  C   HIS A  67      37.519  10.268 -38.011  1.00 98.42           C  
ATOM    520  CB  HIS A  67      37.997   8.944 -40.111  1.00 98.42           C  
ATOM    521  O   HIS A  67      36.898   9.779 -37.068  1.00 98.42           O  
ATOM    522  CG  HIS A  67      37.953   7.633 -39.372  1.00 98.42           C  
ATOM    523  CD2 HIS A  67      38.858   7.171 -38.455  1.00 98.42           C  
ATOM    524  ND1 HIS A  67      36.942   6.706 -39.445  1.00 98.42           N  
ATOM    525  CE1 HIS A  67      37.228   5.710 -38.590  1.00 98.42           C  
ATOM    526  NE2 HIS A  67      38.389   5.950 -37.955  1.00 98.42           N  
ATOM    527  N   ALA A  68      38.546  11.096 -37.798  1.00 98.30           N  
ATOM    528  CA  ALA A  68      38.941  11.507 -36.453  1.00 98.30           C  
ATOM    529  C   ALA A  68      37.807  12.262 -35.735  1.00 98.30           C  
ATOM    530  CB  ALA A  68      40.220  12.346 -36.546  1.00 98.30           C  
ATOM    531  O   ALA A  68      37.527  12.002 -34.564  1.00 98.30           O  
ATOM    532  N   LYS A  69      37.104  13.158 -36.441  1.00 98.40           N  
ATOM    533  CA  LYS A  69      35.965  13.905 -35.891  1.00 98.40           C  
ATOM    534  C   LYS A  69      34.784  12.993 -35.548  1.00 98.40           C  
ATOM    535  CB  LYS A  69      35.567  15.006 -36.883  1.00 98.40           C  
ATOM    536  O   LYS A  69      34.209  13.139 -34.470  1.00 98.40           O  
ATOM    537  CG  LYS A  69      34.459  15.918 -36.336  1.00 98.40           C  
ATOM    538  CD  LYS A  69      34.091  16.975 -37.381  1.00 98.40           C  
ATOM    539  CE  LYS A  69      32.969  17.876 -36.857  1.00 98.40           C  
ATOM    540  NZ  LYS A  69      32.556  18.868 -37.883  1.00 98.40           N  
ATOM    541  N   THR A  70      34.417  12.063 -36.431  1.00 98.29           N  
ATOM    542  CA  THR A  70      33.310  11.125 -36.178  1.00 98.29           C  
ATOM    543  C   THR A  70      33.632  10.184 -35.027  1.00 98.29           C  
ATOM    544  CB  THR A  70      32.930  10.300 -37.413  1.00 98.29           C  
ATOM    545  O   THR A  70      32.768   9.966 -34.185  1.00 98.29           O  
ATOM    546  CG2 THR A  70      32.371  11.170 -38.536  1.00 98.29           C  
ATOM    547  OG1 THR A  70      34.048   9.620 -37.913  1.00 98.29           O  
ATOM    548  N   LYS A  71      34.880   9.719 -34.906  1.00 98.55           N  
ATOM    549  CA  LYS A  71      35.331   8.899 -33.774  1.00 98.55           C  
ATOM    550  C   LYS A  71      35.173   9.615 -32.429  1.00 98.55           C  
ATOM    551  CB  LYS A  71      36.777   8.465 -34.042  1.00 98.55           C  
ATOM    552  O   LYS A  71      34.732   9.006 -31.461  1.00 98.55           O  
ATOM    553  CG  LYS A  71      37.248   7.402 -33.043  1.00 98.55           C  
ATOM    554  CD  LYS A  71      38.624   6.864 -33.448  1.00 98.55           C  
ATOM    555  CE  LYS A  71      39.018   5.725 -32.505  1.00 98.55           C  
ATOM    556  NZ  LYS A  71      40.292   5.091 -32.924  1.00 98.55           N  
ATOM    557  N   VAL A  72      35.475  10.916 -32.370  1.00 98.36           N  
ATOM    558  CA  VAL A  72      35.259  11.731 -31.159  1.00 98.36           C  
ATOM    559  C   VAL A  72      33.770  11.909 -30.850  1.00 98.36           C  
ATOM    560  CB  VAL A  72      35.960  13.098 -31.287  1.00 98.36           C  
ATOM    561  O   VAL A  72      33.378  11.862 -29.688  1.00 98.36           O  
ATOM    562  CG1 VAL A  72      35.605  14.064 -30.144  1.00 98.36           C  
ATOM    563  CG2 VAL A  72      37.484  12.929 -31.277  1.00 98.36           C  
ATOM    564  N   LEU A  73      32.927  12.129 -31.864  1.00 98.34           N  
ATOM    565  CA  LEU A  73      31.477  12.246 -31.666  1.00 98.34           C  
ATOM    566  C   LEU A  73      30.846  10.925 -31.217  1.00 98.34           C  
ATOM    567  CB  LEU A  73      30.802  12.745 -32.953  1.00 98.34           C  
ATOM    568  O   LEU A  73      29.993  10.948 -30.336  1.00 98.34           O  
ATOM    569  CG  LEU A  73      31.077  14.218 -33.290  1.00 98.34           C  
ATOM    570  CD1 LEU A  73      30.471  14.547 -34.656  1.00 98.34           C  
ATOM    571  CD2 LEU A  73      30.474  15.178 -32.259  1.00 98.34           C  
ATOM    572  N   LEU A  74      31.294   9.801 -31.781  1.00 98.46           N  
ATOM    573  CA  LEU A  74      30.854   8.468 -31.386  1.00 98.46           C  
ATOM    574  C   LEU A  74      31.168   8.211 -29.911  1.00 98.46           C  
ATOM    575  CB  LEU A  74      31.501   7.426 -32.314  1.00 98.46           C  
ATOM    576  O   LEU A  74      30.255   7.890 -29.165  1.00 98.46           O  
ATOM    577  CG  LEU A  74      31.114   5.972 -31.981  1.00 98.46           C  
ATOM    578  CD1 LEU A  74      29.609   5.728 -32.119  1.00 98.46           C  
ATOM    579  CD2 LEU A  74      31.848   5.029 -32.935  1.00 98.46           C  
ATOM    580  N   ALA A  75      32.404   8.472 -29.472  1.00 98.32           N  
ATOM    581  CA  ALA A  75      32.787   8.318 -28.067  1.00 98.32           C  
ATOM    582  C   ALA A  75      31.908   9.162 -27.121  1.00 98.32           C  
ATOM    583  CB  ALA A  75      34.269   8.690 -27.933  1.00 98.32           C  
ATOM    584  O   ALA A  75      31.454   8.676 -26.089  1.00 98.32           O  
ATOM    585  N   LYS A  76      31.595  10.411 -27.498  1.00 98.37           N  
ATOM    586  CA  LYS A  76      30.690  11.274 -26.715  1.00 98.37           C  
ATOM    587  C   LYS A  76      29.269  10.722 -26.626  1.00 98.37           C  
ATOM    588  CB  LYS A  76      30.631  12.680 -27.322  1.00 98.37           C  
ATOM    589  O   LYS A  76      28.609  10.904 -25.608  1.00 98.37           O  
ATOM    590  CG  LYS A  76      31.909  13.477 -27.063  1.00 98.37           C  
ATOM    591  CD  LYS A  76      31.790  14.856 -27.715  1.00 98.37           C  
ATOM    592  CE  LYS A  76      33.073  15.638 -27.442  1.00 98.37           C  
ATOM    593  NZ  LYS A  76      32.973  17.031 -27.936  1.00 98.37           N  
ATOM    594  N   GLU A  77      28.762  10.123 -27.698  1.00 98.34           N  
ATOM    595  CA  GLU A  77      27.414   9.552 -27.705  1.00 98.34           C  
ATOM    596  C   GLU A  77      27.362   8.216 -26.952  1.00 98.34           C  
ATOM    597  CB  GLU A  77      26.918   9.440 -29.154  1.00 98.34           C  
ATOM    598  O   GLU A  77      26.403   7.959 -26.228  1.00 98.34           O  
ATOM    599  CG  GLU A  77      25.391   9.309 -29.246  1.00 98.34           C  
ATOM    600  CD  GLU A  77      24.629  10.491 -28.604  1.00 98.34           C  
ATOM    601  OE1 GLU A  77      23.501  10.269 -28.122  1.00 98.34           O  
ATOM    602  OE2 GLU A  77      25.153  11.642 -28.560  1.00 98.34           O  
ATOM    603  N   GLU A  78      28.424   7.413 -27.033  1.00 98.40           N  
ATOM    604  CA  GLU A  78      28.605   6.205 -26.223  1.00 98.40           C  
ATOM    605  C   GLU A  78      28.603   6.533 -24.722  1.00 98.40           C  
ATOM    606  CB  GLU A  78      29.909   5.492 -26.624  1.00 98.40           C  
ATOM    607  O   GLU A  78      27.904   5.868 -23.960  1.00 98.40           O  
ATOM    608  CG  GLU A  78      29.805   4.784 -27.986  1.00 98.40           C  
ATOM    609  CD  GLU A  78      31.142   4.205 -28.487  1.00 98.40           C  
ATOM    610  OE1 GLU A  78      31.090   3.385 -29.433  1.00 98.40           O  
ATOM    611  OE2 GLU A  78      32.215   4.593 -27.968  1.00 98.40           O  
ATOM    612  N   GLU A  79      29.295   7.592 -24.287  1.00 98.41           N  
ATOM    613  CA  GLU A  79      29.267   8.056 -22.890  1.00 98.41           C  
ATOM    614  C   GLU A  79      27.851   8.439 -22.426  1.00 98.41           C  
ATOM    615  CB  GLU A  79      30.197   9.267 -22.716  1.00 98.41           C  
ATOM    616  O   GLU A  79      27.415   8.022 -21.349  1.00 98.41           O  
ATOM    617  CG  GLU A  79      31.689   8.900 -22.694  1.00 98.41           C  
ATOM    618  CD  GLU A  79      32.612  10.136 -22.662  1.00 98.41           C  
ATOM    619  OE1 GLU A  79      33.848   9.935 -22.640  1.00 98.41           O  
ATOM    620  OE2 GLU A  79      32.104  11.284 -22.662  1.00 98.41           O  
ATOM    621  N   LYS A  80      27.098   9.191 -23.242  1.00 98.61           N  
ATOM    622  CA  LYS A  80      25.701   9.538 -22.924  1.00 98.61           C  
ATOM    623  C   LYS A  80      24.810   8.305 -22.845  1.00 98.61           C  
ATOM    624  CB  LYS A  80      25.103  10.450 -23.988  1.00 98.61           C  
ATOM    625  O   LYS A  80      23.966   8.225 -21.955  1.00 98.61           O  
ATOM    626  CG  LYS A  80      25.694  11.860 -24.029  1.00 98.61           C  
ATOM    627  CD  LYS A  80      24.974  12.561 -25.178  1.00 98.61           C  
ATOM    628  CE  LYS A  80      25.708  13.784 -25.699  1.00 98.61           C  
ATOM    629  NZ  LYS A  80      25.216  14.019 -27.075  1.00 98.61           N  
ATOM    630  N   LEU A  81      24.991   7.354 -23.760  1.00 98.61           N  
ATOM    631  CA  LEU A  81      24.240   6.105 -23.759  1.00 98.61           C  
ATOM    632  C   LEU A  81      24.517   5.306 -22.482  1.00 98.61           C  
ATOM    633  CB  LEU A  81      24.585   5.310 -25.029  1.00 98.61           C  
ATOM    634  O   LEU A  81      23.573   4.843 -21.848  1.00 98.61           O  
ATOM    635  CG  LEU A  81      23.879   3.945 -25.117  1.00 98.61           C  
ATOM    636  CD1 LEU A  81      22.356   4.080 -25.182  1.00 98.61           C  
ATOM    637  CD2 LEU A  81      24.356   3.202 -26.364  1.00 98.61           C  
ATOM    638  N   GLN A  82      25.780   5.189 -22.064  1.00 98.59           N  
ATOM    639  CA  GLN A  82      26.140   4.522 -20.808  1.00 98.59           C  
ATOM    640  C   GLN A  82      25.509   5.209 -19.592  1.00 98.59           C  
ATOM    641  CB  GLN A  82      27.669   4.470 -20.651  1.00 98.59           C  
ATOM    642  O   GLN A  82      24.993   4.533 -18.702  1.00 98.59           O  
ATOM    643  CG  GLN A  82      28.350   3.518 -21.645  1.00 98.59           C  
ATOM    644  CD  GLN A  82      27.847   2.085 -21.546  1.00 98.59           C  
ATOM    645  NE2 GLN A  82      27.656   1.409 -22.656  1.00 98.59           N  
ATOM    646  OE1 GLN A  82      27.608   1.545 -20.481  1.00 98.59           O  
ATOM    647  N   PHE A  83      25.485   6.544 -19.569  1.00 98.44           N  
ATOM    648  CA  PHE A  83      24.810   7.294 -18.510  1.00 98.44           C  
ATOM    649  C   PHE A  83      23.301   7.004 -18.472  1.00 98.44           C  
ATOM    650  CB  PHE A  83      25.097   8.789 -18.686  1.00 98.44           C  
ATOM    651  O   PHE A  83      22.765   6.683 -17.412  1.00 98.44           O  
ATOM    652  CG  PHE A  83      24.525   9.631 -17.565  1.00 98.44           C  
ATOM    653  CD1 PHE A  83      23.221  10.151 -17.663  1.00 98.44           C  
ATOM    654  CD2 PHE A  83      25.280   9.850 -16.398  1.00 98.44           C  
ATOM    655  CE1 PHE A  83      22.673  10.886 -16.598  1.00 98.44           C  
ATOM    656  CE2 PHE A  83      24.735  10.593 -15.336  1.00 98.44           C  
ATOM    657  CZ  PHE A  83      23.431  11.110 -15.436  1.00 98.44           C  
ATOM    658  N   ALA A  84      22.627   7.051 -19.625  1.00 98.53           N  
ATOM    659  CA  ALA A  84      21.196   6.769 -19.728  1.00 98.53           C  
ATOM    660  C   ALA A  84      20.856   5.319 -19.337  1.00 98.53           C  
ATOM    661  CB  ALA A  84      20.745   7.083 -21.158  1.00 98.53           C  
ATOM    662  O   ALA A  84      19.865   5.080 -18.651  1.00 98.53           O  
ATOM    663  N   LEU A  85      21.691   4.345 -19.719  1.00 98.57           N  
ATOM    664  CA  LEU A  85      21.536   2.950 -19.295  1.00 98.57           C  
ATOM    665  C   LEU A  85      21.661   2.812 -17.772  1.00 98.57           C  
ATOM    666  CB  LEU A  85      22.568   2.066 -20.018  1.00 98.57           C  
ATOM    667  O   LEU A  85      20.818   2.168 -17.147  1.00 98.57           O  
ATOM    668  CG  LEU A  85      22.278   1.829 -21.511  1.00 98.57           C  
ATOM    669  CD1 LEU A  85      23.461   1.100 -22.151  1.00 98.57           C  
ATOM    670  CD2 LEU A  85      21.020   0.984 -21.732  1.00 98.57           C  
ATOM    671  N   GLY A  86      22.648   3.476 -17.164  1.00 98.57           N  
ATOM    672  CA  GLY A  86      22.796   3.517 -15.708  1.00 98.57           C  
ATOM    673  C   GLY A  86      21.588   4.145 -15.002  1.00 98.57           C  
ATOM    674  O   GLY A  86      21.121   3.624 -13.988  1.00 98.57           O  
ATOM    675  N   GLU A  87      21.029   5.226 -15.552  1.00 98.46           N  
ATOM    676  CA  GLU A  87      19.812   5.858 -15.030  1.00 98.46           C  
ATOM    677  C   GLU A  87      18.601   4.915 -15.110  1.00 98.46           C  
ATOM    678  CB  GLU A  87      19.561   7.177 -15.777  1.00 98.46           C  
ATOM    679  O   GLU A  87      17.889   4.734 -14.118  1.00 98.46           O  
ATOM    680  CG  GLU A  87      18.354   7.934 -15.205  1.00 98.46           C  
ATOM    681  CD  GLU A  87      18.153   9.317 -15.843  1.00 98.46           C  
ATOM    682  OE1 GLU A  87      17.637  10.204 -15.124  1.00 98.46           O  
ATOM    683  OE2 GLU A  87      18.495   9.482 -17.036  1.00 98.46           O  
ATOM    684  N   VAL A  88      18.405   4.243 -16.249  1.00 98.54           N  
ATOM    685  CA  VAL A  88      17.335   3.250 -16.435  1.00 98.54           C  
ATOM    686  C   VAL A  88      17.459   2.100 -15.433  1.00 98.54           C  
ATOM    687  CB  VAL A  88      17.323   2.730 -17.887  1.00 98.54           C  
ATOM    688  O   VAL A  88      16.448   1.671 -14.869  1.00 98.54           O  
ATOM    689  CG1 VAL A  88      16.420   1.502 -18.078  1.00 98.54           C  
ATOM    690  CG2 VAL A  88      16.801   3.816 -18.837  1.00 98.54           C  
ATOM    691  N   GLU A  89      18.669   1.612 -15.156  1.00 98.53           N  
ATOM    692  CA  GLU A  89      18.891   0.573 -14.144  1.00 98.53           C  
ATOM    693  C   GLU A  89      18.510   1.038 -12.733  1.00 98.53           C  
ATOM    694  CB  GLU A  89      20.361   0.149 -14.113  1.00 98.53           C  
ATOM    695  O   GLU A  89      17.858   0.297 -11.988  1.00 98.53           O  
ATOM    696  CG  GLU A  89      20.776  -0.753 -15.280  1.00 98.53           C  
ATOM    697  CD  GLU A  89      22.235  -1.216 -15.137  1.00 98.53           C  
ATOM    698  OE1 GLU A  89      22.769  -1.742 -16.135  1.00 98.53           O  
ATOM    699  OE2 GLU A  89      22.771  -1.137 -13.999  1.00 98.53           O  
ATOM    700  N   VAL A  90      18.904   2.257 -12.350  1.00 98.66           N  
ATOM    701  CA  VAL A  90      18.572   2.832 -11.038  1.00 98.66           C  
ATOM    702  C   VAL A  90      17.062   3.009 -10.897  1.00 98.66           C  
ATOM    703  CB  VAL A  90      19.318   4.161 -10.805  1.00 98.66           C  
ATOM    704  O   VAL A  90      16.492   2.575  -9.892  1.00 98.66           O  
ATOM    705  CG1 VAL A  90      18.832   4.885  -9.539  1.00 98.66           C  
ATOM    706  CG2 VAL A  90      20.820   3.906 -10.623  1.00 98.66           C  
ATOM    707  N   LEU A  91      16.403   3.580 -11.906  1.00 98.53           N  
ATOM    708  CA  LEU A  91      14.951   3.768 -11.918  1.00 98.53           C  
ATOM    709  C   LEU A  91      14.205   2.431 -11.873  1.00 98.53           C  
ATOM    710  CB  LEU A  91      14.553   4.572 -13.168  1.00 98.53           C  
ATOM    711  O   LEU A  91      13.237   2.294 -11.128  1.00 98.53           O  
ATOM    712  CG  LEU A  91      14.974   6.054 -13.134  1.00 98.53           C  
ATOM    713  CD1 LEU A  91      14.648   6.694 -14.482  1.00 98.53           C  
ATOM    714  CD2 LEU A  91      14.240   6.836 -12.041  1.00 98.53           C  
ATOM    715  N   SER A  92      14.689   1.415 -12.590  1.00 98.52           N  
ATOM    716  CA  SER A  92      14.101   0.069 -12.564  1.00 98.52           C  
ATOM    717  C   SER A  92      14.194  -0.566 -11.173  1.00 98.52           C  
ATOM    718  CB  SER A  92      14.778  -0.833 -13.597  1.00 98.52           C  
ATOM    719  O   SER A  92      13.212  -1.120 -10.677  1.00 98.52           O  
ATOM    720  OG  SER A  92      14.584  -0.315 -14.896  1.00 98.52           O  
ATOM    721  N   LYS A  93      15.343  -0.433 -10.494  1.00 98.60           N  
ATOM    722  CA  LYS A  93      15.524  -0.911  -9.110  1.00 98.60           C  
ATOM    723  C   LYS A  93      14.625  -0.167  -8.118  1.00 98.60           C  
ATOM    724  CB  LYS A  93      17.000  -0.775  -8.698  1.00 98.60           C  
ATOM    725  O   LYS A  93      14.079  -0.786  -7.206  1.00 98.60           O  
ATOM    726  CG  LYS A  93      17.902  -1.817  -9.378  1.00 98.60           C  
ATOM    727  CD  LYS A  93      19.388  -1.514  -9.134  1.00 98.60           C  
ATOM    728  CE  LYS A  93      20.251  -2.525  -9.901  1.00 98.60           C  
ATOM    729  NZ  LYS A  93      21.670  -2.099 -10.018  1.00 98.60           N  
ATOM    730  N   GLN A  94      14.467   1.148  -8.278  1.00 98.58           N  
ATOM    731  CA  GLN A  94      13.573   1.950  -7.437  1.00 98.58           C  
ATOM    732  C   GLN A  94      12.106   1.569  -7.646  1.00 98.58           C  
ATOM    733  CB  GLN A  94      13.771   3.442  -7.723  1.00 98.58           C  
ATOM    734  O   GLN A  94      11.387   1.381  -6.666  1.00 98.58           O  
ATOM    735  CG  GLN A  94      15.091   3.982  -7.155  1.00 98.58           C  
ATOM    736  CD  GLN A  94      15.300   5.457  -7.487  1.00 98.58           C  
ATOM    737  NE2 GLN A  94      16.415   6.036  -7.103  1.00 98.58           N  
ATOM    738  OE1 GLN A  94      14.472   6.128  -8.072  1.00 98.58           O  
ATOM    739  N   LEU A  95      11.683   1.387  -8.900  1.00 98.55           N  
ATOM    740  CA  LEU A  95      10.330   0.955  -9.237  1.00 98.55           C  
ATOM    741  C   LEU A  95      10.005  -0.406  -8.612  1.00 98.55           C  
ATOM    742  CB  LEU A  95      10.195   0.924 -10.770  1.00 98.55           C  
ATOM    743  O   LEU A  95       8.930  -0.573  -8.042  1.00 98.55           O  
ATOM    744  CG  LEU A  95       8.821   0.443 -11.267  1.00 98.55           C  
ATOM    745  CD1 LEU A  95       7.681   1.351 -10.803  1.00 98.55           C  
ATOM    746  CD2 LEU A  95       8.808   0.394 -12.794  1.00 98.55           C  
ATOM    747  N   GLU A  96      10.928  -1.364  -8.678  1.00 98.53           N  
ATOM    748  CA  GLU A  96      10.724  -2.688  -8.085  1.00 98.53           C  
ATOM    749  C   GLU A  96      10.631  -2.628  -6.555  1.00 98.53           C  
ATOM    750  CB  GLU A  96      11.855  -3.618  -8.551  1.00 98.53           C  
ATOM    751  O   GLU A  96       9.747  -3.234  -5.946  1.00 98.53           O  
ATOM    752  CG  GLU A  96      11.598  -5.090  -8.203  1.00 98.53           C  
ATOM    753  CD  GLU A  96      10.272  -5.625  -8.775  1.00 98.53           C  
ATOM    754  OE1 GLU A  96       9.739  -6.572  -8.162  1.00 98.53           O  
ATOM    755  OE2 GLU A  96       9.784  -5.079  -9.799  1.00 98.53           O  
ATOM    756  N   LYS A  97      11.487  -1.822  -5.916  1.00 98.49           N  
ATOM    757  CA  LYS A  97      11.418  -1.580  -4.470  1.00 98.49           C  
ATOM    758  C   LYS A  97      10.070  -0.978  -4.059  1.00 98.49           C  
ATOM    759  CB  LYS A  97      12.592  -0.680  -4.067  1.00 98.49           C  
ATOM    760  O   LYS A  97       9.508  -1.398  -3.047  1.00 98.49           O  
ATOM    761  CG  LYS A  97      12.650  -0.455  -2.551  1.00 98.49           C  
ATOM    762  CD  LYS A  97      13.781   0.515  -2.208  1.00 98.49           C  
ATOM    763  CE  LYS A  97      13.764   0.804  -0.706  1.00 98.49           C  
ATOM    764  NZ  LYS A  97      14.751   1.853  -0.356  1.00 98.49           N  
ATOM    765  N   GLU A  98       9.562  -0.018  -4.827  1.00 98.34           N  
ATOM    766  CA  GLU A  98       8.281   0.636  -4.551  1.00 98.34           C  
ATOM    767  C   GLU A  98       7.100  -0.322  -4.752  1.00 98.34           C  
ATOM    768  CB  GLU A  98       8.149   1.894  -5.424  1.00 98.34           C  
ATOM    769  O   GLU A  98       6.207  -0.379  -3.908  1.00 98.34           O  
ATOM    770  CG  GLU A  98       6.965   2.789  -5.017  1.00 98.34           C  
ATOM    771  CD  GLU A  98       7.049   3.301  -3.566  1.00 98.34           C  
ATOM    772  OE1 GLU A  98       5.976   3.582  -2.988  1.00 98.34           O  
ATOM    773  OE2 GLU A  98       8.179   3.388  -3.026  1.00 98.34           O  
ATOM    774  N   LYS A  99       7.124  -1.152  -5.804  1.00 98.59           N  
ATOM    775  CA  LYS A  99       6.117  -2.205  -6.020  1.00 98.59           C  
ATOM    776  C   LYS A  99       6.040  -3.166  -4.837  1.00 98.59           C  
ATOM    777  CB  LYS A  99       6.430  -2.991  -7.295  1.00 98.59           C  
ATOM    778  O   LYS A  99       4.956  -3.381  -4.299  1.00 98.59           O  
ATOM    779  CG  LYS A  99       6.065  -2.227  -8.571  1.00 98.59           C  
ATOM    780  CD  LYS A  99       6.526  -3.075  -9.755  1.00 98.59           C  
ATOM    781  CE  LYS A  99       6.213  -2.413 -11.092  1.00 98.59           C  
ATOM    782  NZ  LYS A  99       6.771  -3.254 -12.175  1.00 98.59           N  
ATOM    783  N   LEU A 100       7.181  -3.678  -4.373  1.00 98.57           N  
ATOM    784  CA  LEU A 100       7.233  -4.582  -3.220  1.00 98.57           C  
ATOM    785  C   LEU A 100       6.743  -3.908  -1.929  1.00 98.57           C  
ATOM    786  CB  LEU A 100       8.677  -5.082  -3.046  1.00 98.57           C  
ATOM    787  O   LEU A 100       6.033  -4.523  -1.127  1.00 98.57           O  
ATOM    788  CG  LEU A 100       9.153  -6.054  -4.141  1.00 98.57           C  
ATOM    789  CD1 LEU A 100      10.651  -6.306  -3.957  1.00 98.57           C  
ATOM    790  CD2 LEU A 100       8.427  -7.398  -4.063  1.00 98.57           C  
ATOM    791  N   ALA A 101       7.098  -2.637  -1.715  1.00 98.50           N  
ATOM    792  CA  ALA A 101       6.614  -1.866  -0.573  1.00 98.50           C  
ATOM    793  C   ALA A 101       5.087  -1.691  -0.617  1.00 98.50           C  
ATOM    794  CB  ALA A 101       7.345  -0.519  -0.536  1.00 98.50           C  
ATOM    795  O   ALA A 101       4.410  -1.910   0.394  1.00 98.50           O  
ATOM    796  N   PHE A 102       4.543  -1.371  -1.792  1.00 98.42           N  
ATOM    797  CA  PHE A 102       3.110  -1.229  -2.019  1.00 98.42           C  
ATOM    798  C   PHE A 102       2.357  -2.549  -1.812  1.00 98.42           C  
ATOM    799  CB  PHE A 102       2.881  -0.672  -3.428  1.00 98.42           C  
ATOM    800  O   PHE A 102       1.362  -2.583  -1.089  1.00 98.42           O  
ATOM    801  CG  PHE A 102       1.418  -0.437  -3.729  1.00 98.42           C  
ATOM    802  CD1 PHE A 102       0.667  -1.413  -4.411  1.00 98.42           C  
ATOM    803  CD2 PHE A 102       0.798   0.748  -3.293  1.00 98.42           C  
ATOM    804  CE1 PHE A 102      -0.701  -1.201  -4.660  1.00 98.42           C  
ATOM    805  CE2 PHE A 102      -0.569   0.960  -3.541  1.00 98.42           C  
ATOM    806  CZ  PHE A 102      -1.318  -0.014  -4.225  1.00 98.42           C  
ATOM    807  N   GLU A 103       2.844  -3.660  -2.367  1.00 98.54           N  
ATOM    808  CA  GLU A 103       2.236  -4.986  -2.196  1.00 98.54           C  
ATOM    809  C   GLU A 103       2.209  -5.429  -0.729  1.00 98.54           C  
ATOM    810  CB  GLU A 103       3.013  -6.019  -3.016  1.00 98.54           C  
ATOM    811  O   GLU A 103       1.201  -5.962  -0.243  1.00 98.54           O  
ATOM    812  CG  GLU A 103       2.713  -5.903  -4.515  1.00 98.54           C  
ATOM    813  CD  GLU A 103       3.497  -6.923  -5.352  1.00 98.54           C  
ATOM    814  OE1 GLU A 103       3.274  -6.918  -6.582  1.00 98.54           O  
ATOM    815  OE2 GLU A 103       4.258  -7.718  -4.755  1.00 98.54           O  
ATOM    816  N   LYS A 104       3.286  -5.152   0.015  1.00 98.58           N  
ATOM    817  CA  LYS A 104       3.354  -5.404   1.458  1.00 98.58           C  
ATOM    818  C   LYS A 104       2.349  -4.545   2.228  1.00 98.58           C  
ATOM    819  CB  LYS A 104       4.795  -5.166   1.926  1.00 98.58           C  
ATOM    820  O   LYS A 104       1.652  -5.061   3.107  1.00 98.58           O  
ATOM    821  CG  LYS A 104       4.983  -5.518   3.407  1.00 98.58           C  
ATOM    822  CD  LYS A 104       6.442  -5.304   3.818  1.00 98.58           C  
ATOM    823  CE  LYS A 104       6.629  -5.665   5.294  1.00 98.58           C  
ATOM    824  NZ  LYS A 104       8.042  -5.488   5.709  1.00 98.58           N  
ATOM    825  N   ALA A 105       2.250  -3.256   1.902  1.00 98.48           N  
ATOM    826  CA  ALA A 105       1.285  -2.350   2.518  1.00 98.48           C  
ATOM    827  C   ALA A 105      -0.157  -2.797   2.236  1.00 98.48           C  
ATOM    828  CB  ALA A 105       1.551  -0.925   2.021  1.00 98.48           C  
ATOM    829  O   ALA A 105      -0.962  -2.910   3.163  1.00 98.48           O  
ATOM    830  N   LEU A 106      -0.464  -3.150   0.986  1.00 98.54           N  
ATOM    831  CA  LEU A 106      -1.775  -3.643   0.576  1.00 98.54           C  
ATOM    832  C   LEU A 106      -2.145  -4.941   1.300  1.00 98.54           C  
ATOM    833  CB  LEU A 106      -1.766  -3.833  -0.951  1.00 98.54           C  
ATOM    834  O   LEU A 106      -3.266  -5.078   1.786  1.00 98.54           O  
ATOM    835  CG  LEU A 106      -3.107  -4.326  -1.520  1.00 98.54           C  
ATOM    836  CD1 LEU A 106      -4.244  -3.331  -1.276  1.00 98.54           C  
ATOM    837  CD2 LEU A 106      -2.981  -4.561  -3.023  1.00 98.54           C  
ATOM    838  N   SER A 107      -1.207  -5.881   1.414  1.00 98.52           N  
ATOM    839  CA  SER A 107      -1.415  -7.135   2.146  1.00 98.52           C  
ATOM    840  C   SER A 107      -1.678  -6.887   3.635  1.00 98.52           C  
ATOM    841  CB  SER A 107      -0.208  -8.057   1.959  1.00 98.52           C  
ATOM    842  O   SER A 107      -2.581  -7.493   4.214  1.00 98.52           O  
ATOM    843  OG  SER A 107      -0.050  -8.344   0.585  1.00 98.52           O  
ATOM    844  N   SER A 108      -0.961  -5.936   4.247  1.00 98.57           N  
ATOM    845  CA  SER A 108      -1.210  -5.512   5.630  1.00 98.57           C  
ATOM    846  C   SER A 108      -2.605  -4.903   5.803  1.00 98.57           C  
ATOM    847  CB  SER A 108      -0.143  -4.507   6.078  1.00 98.57           C  
ATOM    848  O   SER A 108      -3.323  -5.275   6.732  1.00 98.57           O  
ATOM    849  OG  SER A 108      -0.303  -4.208   7.455  1.00 98.57           O  
ATOM    850  N   VAL A 109      -3.023  -4.016   4.894  1.00 98.55           N  
ATOM    851  CA  VAL A 109      -4.367  -3.416   4.908  1.00 98.55           C  
ATOM    852  C   VAL A 109      -5.441  -4.491   4.755  1.00 98.55           C  
ATOM    853  CB  VAL A 109      -4.504  -2.327   3.825  1.00 98.55           C  
ATOM    854  O   VAL A 109      -6.366  -4.531   5.562  1.00 98.55           O  
ATOM    855  CG1 VAL A 109      -5.950  -1.835   3.670  1.00 98.55           C  
ATOM    856  CG2 VAL A 109      -3.647  -1.107   4.185  1.00 98.55           C  
ATOM    857  N   LYS A 110      -5.299  -5.409   3.792  1.00 98.46           N  
ATOM    858  CA  LYS A 110      -6.232  -6.532   3.599  1.00 98.46           C  
ATOM    859  C   LYS A 110      -6.372  -7.377   4.867  1.00 98.46           C  
ATOM    860  CB  LYS A 110      -5.773  -7.406   2.422  1.00 98.46           C  
ATOM    861  O   LYS A 110      -7.490  -7.657   5.288  1.00 98.46           O  
ATOM    862  CG  LYS A 110      -6.068  -6.770   1.056  1.00 98.46           C  
ATOM    863  CD  LYS A 110      -5.503  -7.651  -0.067  1.00 98.46           C  
ATOM    864  CE  LYS A 110      -5.820  -7.053  -1.443  1.00 98.46           C  
ATOM    865  NZ  LYS A 110      -5.219  -7.857  -2.539  1.00 98.46           N  
ATOM    866  N   SER A 111      -5.258  -7.726   5.513  1.00 98.37           N  
ATOM    867  CA  SER A 111      -5.279  -8.480   6.772  1.00 98.37           C  
ATOM    868  C   SER A 111      -6.004  -7.728   7.890  1.00 98.37           C  
ATOM    869  CB  SER A 111      -3.852  -8.793   7.221  1.00 98.37           C  
ATOM    870  O   SER A 111      -6.773  -8.340   8.628  1.00 98.37           O  
ATOM    871  OG  SER A 111      -3.866  -9.610   8.375  1.00 98.37           O  
ATOM    872  N   LYS A 112      -5.784  -6.412   8.016  1.00 98.52           N  
ATOM    873  CA  LYS A 112      -6.475  -5.579   9.012  1.00 98.52           C  
ATOM    874  C   LYS A 112      -7.976  -5.510   8.743  1.00 98.52           C  
ATOM    875  CB  LYS A 112      -5.874  -4.169   9.045  1.00 98.52           C  
ATOM    876  O   LYS A 112      -8.759  -5.674   9.669  1.00 98.52           O  
ATOM    877  CG  LYS A 112      -4.488  -4.140   9.701  1.00 98.52           C  
ATOM    878  CD  LYS A 112      -3.917  -2.720   9.645  1.00 98.52           C  
ATOM    879  CE  LYS A 112      -2.511  -2.691  10.248  1.00 98.52           C  
ATOM    880  NZ  LYS A 112      -1.955  -1.316  10.246  1.00 98.52           N  
ATOM    881  N   VAL A 113      -8.382  -5.332   7.485  1.00 98.32           N  
ATOM    882  CA  VAL A 113      -9.801  -5.311   7.093  1.00 98.32           C  
ATOM    883  C   VAL A 113     -10.488  -6.632   7.444  1.00 98.32           C  
ATOM    884  CB  VAL A 113      -9.948  -4.978   5.595  1.00 98.32           C  
ATOM    885  O   VAL A 113     -11.570  -6.615   8.024  1.00 98.32           O  
ATOM    886  CG1 VAL A 113     -11.382  -5.168   5.085  1.00 98.32           C  
ATOM    887  CG2 VAL A 113      -9.562  -3.517   5.329  1.00 98.32           C  
ATOM    888  N   LEU A 114      -9.852  -7.775   7.163  1.00 98.15           N  
ATOM    889  CA  LEU A 114     -10.397  -9.089   7.525  1.00 98.15           C  
ATOM    890  C   LEU A 114     -10.516  -9.272   9.045  1.00 98.15           C  
ATOM    891  CB  LEU A 114      -9.521 -10.197   6.913  1.00 98.15           C  
ATOM    892  O   LEU A 114     -11.538  -9.758   9.528  1.00 98.15           O  
ATOM    893  CG  LEU A 114      -9.628 -10.327   5.384  1.00 98.15           C  
ATOM    894  CD1 LEU A 114      -8.601 -11.348   4.893  1.00 98.15           C  
ATOM    895  CD2 LEU A 114     -11.016 -10.785   4.932  1.00 98.15           C  
ATOM    896  N   GLN A 115      -9.504  -8.848   9.806  1.00 98.29           N  
ATOM    897  CA  GLN A 115      -9.534  -8.918  11.267  1.00 98.29           C  
ATOM    898  C   GLN A 115     -10.656  -8.053  11.858  1.00 98.29           C  
ATOM    899  CB  GLN A 115      -8.162  -8.498  11.814  1.00 98.29           C  
ATOM    900  O   GLN A 115     -11.398  -8.517  12.724  1.00 98.29           O  
ATOM    901  CG  GLN A 115      -8.090  -8.669  13.338  1.00 98.29           C  
ATOM    902  CD  GLN A 115      -6.767  -8.211  13.939  1.00 98.29           C  
ATOM    903  NE2 GLN A 115      -6.537  -8.485  15.207  1.00 98.29           N  
ATOM    904  OE1 GLN A 115      -5.916  -7.602  13.315  1.00 98.29           O  
ATOM    905  N   GLU A 116     -10.800  -6.811  11.394  1.00 98.19           N  
ATOM    906  CA  GLU A 116     -11.857  -5.912  11.863  1.00 98.19           C  
ATOM    907  C   GLU A 116     -13.250  -6.387  11.431  1.00 98.19           C  
ATOM    908  CB  GLU A 116     -11.583  -4.469  11.407  1.00 98.19           C  
ATOM    909  O   GLU A 116     -14.187  -6.305  12.222  1.00 98.19           O  
ATOM    910  CG  GLU A 116     -10.347  -3.834  12.076  1.00 98.19           C  
ATOM    911  CD  GLU A 116     -10.360  -3.951  13.609  1.00 98.19           C  
ATOM    912  OE1 GLU A 116      -9.341  -4.395  14.198  1.00 98.19           O  
ATOM    913  OE2 GLU A 116     -11.409  -3.682  14.227  1.00 98.19           O  
ATOM    914  N   SER A 117     -13.391  -6.981  10.239  1.00 98.28           N  
ATOM    915  CA  SER A 117     -14.646  -7.628   9.833  1.00 98.28           C  
ATOM    916  C   SER A 117     -15.018  -8.765  10.784  1.00 98.28           C  
ATOM    917  CB  SER A 117     -14.556  -8.161   8.402  1.00 98.28           C  
ATOM    918  O   SER A 117     -16.146  -8.814  11.262  1.00 98.28           O  
ATOM    919  OG  SER A 117     -15.845  -8.528   7.942  1.00 98.28           O  
ATOM    920  N   SER A 118     -14.063  -9.632  11.140  1.00 98.14           N  
ATOM    921  CA  SER A 118     -14.319 -10.728  12.080  1.00 98.14           C  
ATOM    922  C   SER A 118     -14.717 -10.228  13.472  1.00 98.14           C  
ATOM    923  CB  SER A 118     -13.087 -11.628  12.182  1.00 98.14           C  
ATOM    924  O   SER A 118     -15.623 -10.794  14.084  1.00 98.14           O  
ATOM    925  OG  SER A 118     -13.309 -12.647  13.138  1.00 98.14           O  
ATOM    926  N   LYS A 119     -14.082  -9.161  13.975  1.00 98.36           N  
ATOM    927  CA  LYS A 119     -14.474  -8.535  15.249  1.00 98.36           C  
ATOM    928  C   LYS A 119     -15.876  -7.937  15.176  1.00 98.36           C  
ATOM    929  CB  LYS A 119     -13.496  -7.422  15.624  1.00 98.36           C  
ATOM    930  O   LYS A 119     -16.645  -8.091  16.121  1.00 98.36           O  
ATOM    931  CG  LYS A 119     -12.121  -7.931  16.067  1.00 98.36           C  
ATOM    932  CD  LYS A 119     -11.246  -6.696  16.287  1.00 98.36           C  
ATOM    933  CE  LYS A 119      -9.795  -7.041  16.602  1.00 98.36           C  
ATOM    934  NZ  LYS A 119      -8.983  -5.807  16.491  1.00 98.36           N  
ATOM    935  N   LYS A 120     -16.215  -7.278  14.063  1.00 98.44           N  
ATOM    936  CA  LYS A 120     -17.560  -6.744  13.819  1.00 98.44           C  
ATOM    937  C   LYS A 120     -18.601  -7.859  13.898  1.00 98.44           C  
ATOM    938  CB  LYS A 120     -17.597  -6.048  12.451  1.00 98.44           C  
ATOM    939  O   LYS A 120     -19.592  -7.705  14.602  1.00 98.44           O  
ATOM    940  CG  LYS A 120     -18.890  -5.241  12.251  1.00 98.44           C  
ATOM    941  CD  LYS A 120     -19.181  -4.981  10.767  1.00 98.44           C  
ATOM    942  CE  LYS A 120     -19.781  -6.242  10.129  1.00 98.44           C  
ATOM    943  NZ  LYS A 120     -20.110  -6.052   8.698  1.00 98.44           N  
ATOM    944  N   ASP A 121     -18.350  -8.988  13.243  1.00 98.45           N  
ATOM    945  CA  ASP A 121     -19.279 -10.121  13.238  1.00 98.45           C  
ATOM    946  C   ASP A 121     -19.428 -10.739  14.641  1.00 98.45           C  
ATOM    947  CB  ASP A 121     -18.827 -11.149  12.188  1.00 98.45           C  
ATOM    948  O   ASP A 121     -20.538 -11.038  15.073  1.00 98.45           O  
ATOM    949  CG  ASP A 121     -18.807 -10.589  10.754  1.00 98.45           C  
ATOM    950  OD1 ASP A 121     -19.549  -9.614  10.465  1.00 98.45           O  
ATOM    951  OD2 ASP A 121     -18.009 -11.119   9.947  1.00 98.45           O  
ATOM    952  N   GLN A 122     -18.339 -10.835  15.414  1.00 98.42           N  
ATOM    953  CA  GLN A 122     -18.396 -11.256  16.822  1.00 98.42           C  
ATOM    954  C   GLN A 122     -19.213 -10.296  17.698  1.00 98.42           C  
ATOM    955  CB  GLN A 122     -16.977 -11.352  17.399  1.00 98.42           C  
ATOM    956  O   GLN A 122     -19.952 -10.743  18.576  1.00 98.42           O  
ATOM    957  CG  GLN A 122     -16.189 -12.551  16.864  1.00 98.42           C  
ATOM    958  CD  GLN A 122     -14.726 -12.525  17.298  1.00 98.42           C  
ATOM    959  NE2 GLN A 122     -13.922 -13.440  16.806  1.00 98.42           N  
ATOM    960  OE1 GLN A 122     -14.273 -11.710  18.089  1.00 98.42           O  
ATOM    961  N   LEU A 123     -19.077  -8.984  17.486  1.00 98.56           N  
ATOM    962  CA  LEU A 123     -19.856  -7.978  18.208  1.00 98.56           C  
ATOM    963  C   LEU A 123     -21.341  -8.069  17.862  1.00 98.56           C  
ATOM    964  CB  LEU A 123     -19.311  -6.571  17.912  1.00 98.56           C  
ATOM    965  O   LEU A 123     -22.162  -8.022  18.771  1.00 98.56           O  
ATOM    966  CG  LEU A 123     -17.997  -6.240  18.635  1.00 98.56           C  
ATOM    967  CD1 LEU A 123     -17.428  -4.933  18.082  1.00 98.56           C  
ATOM    968  CD2 LEU A 123     -18.199  -6.070  20.145  1.00 98.56           C  
ATOM    969  N   ILE A 124     -21.682  -8.267  16.586  1.00 98.51           N  
ATOM    970  CA  ILE A 124     -23.070  -8.474  16.150  1.00 98.51           C  
ATOM    971  C   ILE A 124     -23.674  -9.690  16.861  1.00 98.51           C  
ATOM    972  CB  ILE A 124     -23.139  -8.592  14.610  1.00 98.51           C  
ATOM    973  O   ILE A 124     -24.749  -9.578  17.444  1.00 98.51           O  
ATOM    974  CG1 ILE A 124     -22.833  -7.219  13.967  1.00 98.51           C  
ATOM    975  CG2 ILE A 124     -24.524  -9.089  14.152  1.00 98.51           C  
ATOM    976  CD1 ILE A 124     -22.542  -7.287  12.463  1.00 98.51           C  
ATOM    977  N   THR A 125     -22.964 -10.822  16.893  1.00 98.51           N  
ATOM    978  CA  THR A 125     -23.427 -12.026  17.601  1.00 98.51           C  
ATOM    979  C   THR A 125     -23.676 -11.756  19.085  1.00 98.51           C  
ATOM    980  CB  THR A 125     -22.424 -13.171  17.425  1.00 98.51           C  
ATOM    981  O   THR A 125     -24.743 -12.093  19.592  1.00 98.51           O  
ATOM    982  CG2 THR A 125     -22.874 -14.474  18.082  1.00 98.51           C  
ATOM    983  OG1 THR A 125     -22.283 -13.440  16.050  1.00 98.51           O  
ATOM    984  N   LYS A 126     -22.748 -11.079  19.776  1.00 98.45           N  
ATOM    985  CA  LYS A 126     -22.921 -10.720  21.195  1.00 98.45           C  
ATOM    986  C   LYS A 126     -24.095  -9.772  21.431  1.00 98.45           C  
ATOM    987  CB  LYS A 126     -21.643 -10.081  21.740  1.00 98.45           C  
ATOM    988  O   LYS A 126     -24.813  -9.935  22.412  1.00 98.45           O  
ATOM    989  CG  LYS A 126     -20.543 -11.120  21.961  1.00 98.45           C  
ATOM    990  CD  LYS A 126     -19.314 -10.435  22.559  1.00 98.45           C  
ATOM    991  CE  LYS A 126     -18.240 -11.488  22.823  1.00 98.45           C  
ATOM    992  NZ  LYS A 126     -17.060 -10.887  23.487  1.00 98.45           N  
ATOM    993  N   CYS A 127     -24.301  -8.788  20.558  1.00 98.48           N  
ATOM    994  CA  CYS A 127     -25.453  -7.891  20.650  1.00 98.48           C  
ATOM    995  C   CYS A 127     -26.767  -8.671  20.528  1.00 98.48           C  
ATOM    996  CB  CYS A 127     -25.353  -6.800  19.579  1.00 98.48           C  
ATOM    997  O   CYS A 127     -27.651  -8.486  21.359  1.00 98.48           O  
ATOM    998  SG  CYS A 127     -24.037  -5.621  20.006  1.00 98.48           S  
ATOM    999  N   ASN A 128     -26.857  -9.598  19.571  1.00 98.41           N  
ATOM   1000  CA  ASN A 128     -28.038 -10.444  19.391  1.00 98.41           C  
ATOM   1001  C   ASN A 128     -28.277 -11.369  20.602  1.00 98.41           C  
ATOM   1002  CB  ASN A 128     -27.865 -11.272  18.106  1.00 98.41           C  
ATOM   1003  O   ASN A 128     -29.418 -11.590  21.007  1.00 98.41           O  
ATOM   1004  CG  ASN A 128     -27.800 -10.452  16.828  1.00 98.41           C  
ATOM   1005  ND2 ASN A 128     -27.412 -11.067  15.736  1.00 98.41           N  
ATOM   1006  OD1 ASN A 128     -28.085  -9.272  16.761  1.00 98.41           O  
ATOM   1007  N   GLU A 129     -27.213 -11.903  21.213  1.00 98.49           N  
ATOM   1008  CA  GLU A 129     -27.307 -12.689  22.452  1.00 98.49           C  
ATOM   1009  C   GLU A 129     -27.867 -11.860  23.615  1.00 98.49           C  
ATOM   1010  CB  GLU A 129     -25.926 -13.235  22.848  1.00 98.49           C  
ATOM   1011  O   GLU A 129     -28.755 -12.325  24.336  1.00 98.49           O  
ATOM   1012  CG  GLU A 129     -25.450 -14.409  21.981  1.00 98.49           C  
ATOM   1013  CD  GLU A 129     -23.987 -14.803  22.261  1.00 98.49           C  
ATOM   1014  OE1 GLU A 129     -23.459 -15.636  21.491  1.00 98.49           O  
ATOM   1015  OE2 GLU A 129     -23.385 -14.283  23.231  1.00 98.49           O  
ATOM   1016  N   ILE A 130     -27.374 -10.627  23.782  1.00 98.42           N  
ATOM   1017  CA  ILE A 130     -27.848  -9.687  24.805  1.00 98.42           C  
ATOM   1018  C   ILE A 130     -29.314  -9.324  24.561  1.00 98.42           C  
ATOM   1019  CB  ILE A 130     -26.944  -8.432  24.852  1.00 98.42           C  
ATOM   1020  O   ILE A 130     -30.104  -9.362  25.500  1.00 98.42           O  
ATOM   1021  CG1 ILE A 130     -25.554  -8.802  25.419  1.00 98.42           C  
ATOM   1022  CG2 ILE A 130     -27.574  -7.313  25.707  1.00 98.42           C  
ATOM   1023  CD1 ILE A 130     -24.489  -7.718  25.201  1.00 98.42           C  
ATOM   1024  N   GLU A 131     -29.694  -9.022  23.322  1.00 98.35           N  
ATOM   1025  CA  GLU A 131     -31.075  -8.703  22.946  1.00 98.35           C  
ATOM   1026  C   GLU A 131     -32.025  -9.864  23.274  1.00 98.35           C  
ATOM   1027  CB  GLU A 131     -31.090  -8.342  21.456  1.00 98.35           C  
ATOM   1028  O   GLU A 131     -33.028  -9.678  23.963  1.00 98.35           O  
ATOM   1029  CG  GLU A 131     -32.462  -7.854  20.974  1.00 98.35           C  
ATOM   1030  CD  GLU A 131     -32.425  -7.338  19.526  1.00 98.35           C  
ATOM   1031  OE1 GLU A 131     -33.387  -6.636  19.143  1.00 98.35           O  
ATOM   1032  OE2 GLU A 131     -31.443  -7.640  18.809  1.00 98.35           O  
ATOM   1033  N   SER A 132     -31.650 -11.093  22.907  1.00 98.53           N  
ATOM   1034  CA  SER A 132     -32.387 -12.305  23.288  1.00 98.53           C  
ATOM   1035  C   SER A 132     -32.492 -12.467  24.813  1.00 98.53           C  
ATOM   1036  CB  SER A 132     -31.721 -13.518  22.620  1.00 98.53           C  
ATOM   1037  O   SER A 132     -33.527 -12.900  25.324  1.00 98.53           O  
ATOM   1038  OG  SER A 132     -31.903 -14.729  23.338  1.00 98.53           O  
ATOM   1039  N   HIS A 133     -31.442 -12.131  25.568  1.00 98.51           N  
ATOM   1040  CA  HIS A 133     -31.487 -12.183  27.030  1.00 98.51           C  
ATOM   1041  C   HIS A 133     -32.415 -11.113  27.622  1.00 98.51           C  
ATOM   1042  CB  HIS A 133     -30.068 -12.082  27.601  1.00 98.51           C  
ATOM   1043  O   HIS A 133     -33.137 -11.409  28.571  1.00 98.51           O  
ATOM   1044  CG  HIS A 133     -30.023 -12.343  29.086  1.00 98.51           C  
ATOM   1045  CD2 HIS A 133     -29.867 -13.556  29.701  1.00 98.51           C  
ATOM   1046  ND1 HIS A 133     -30.182 -11.407  30.081  1.00 98.51           N  
ATOM   1047  CE1 HIS A 133     -30.109 -12.037  31.264  1.00 98.51           C  
ATOM   1048  NE2 HIS A 133     -29.939 -13.357  31.086  1.00 98.51           N  
ATOM   1049  N   ILE A 134     -32.431  -9.899  27.064  1.00 98.41           N  
ATOM   1050  CA  ILE A 134     -33.333  -8.819  27.488  1.00 98.41           C  
ATOM   1051  C   ILE A 134     -34.789  -9.245  27.305  1.00 98.41           C  
ATOM   1052  CB  ILE A 134     -33.007  -7.502  26.745  1.00 98.41           C  
ATOM   1053  O   ILE A 134     -35.543  -9.172  28.269  1.00 98.41           O  
ATOM   1054  CG1 ILE A 134     -31.669  -6.939  27.275  1.00 98.41           C  
ATOM   1055  CG2 ILE A 134     -34.128  -6.458  26.924  1.00 98.41           C  
ATOM   1056  CD1 ILE A 134     -31.097  -5.795  26.428  1.00 98.41           C  
ATOM   1057  N   ILE A 135     -35.149  -9.780  26.134  1.00 98.32           N  
ATOM   1058  CA  ILE A 135     -36.514 -10.254  25.850  1.00 98.32           C  
ATOM   1059  C   ILE A 135     -36.944 -11.315  26.875  1.00 98.32           C  
ATOM   1060  CB  ILE A 135     -36.594 -10.781  24.397  1.00 98.32           C  
ATOM   1061  O   ILE A 135     -38.001 -11.206  27.489  1.00 98.32           O  
ATOM   1062  CG1 ILE A 135     -36.385  -9.624  23.390  1.00 98.32           C  
ATOM   1063  CG2 ILE A 135     -37.944 -11.473  24.129  1.00 98.32           C  
ATOM   1064  CD1 ILE A 135     -36.103 -10.090  21.955  1.00 98.32           C  
ATOM   1065  N   LYS A 136     -36.085 -12.307  27.150  1.00 98.37           N  
ATOM   1066  CA  LYS A 136     -36.376 -13.345  28.156  1.00 98.37           C  
ATOM   1067  C   LYS A 136     -36.561 -12.773  29.562  1.00 98.37           C  
ATOM   1068  CB  LYS A 136     -35.248 -14.380  28.185  1.00 98.37           C  
ATOM   1069  O   LYS A 136     -37.405 -13.254  30.312  1.00 98.37           O  
ATOM   1070  CG  LYS A 136     -35.245 -15.264  26.937  1.00 98.37           C  
ATOM   1071  CD  LYS A 136     -34.011 -16.168  26.951  1.00 98.37           C  
ATOM   1072  CE  LYS A 136     -33.947 -16.925  25.627  1.00 98.37           C  
ATOM   1073  NZ  LYS A 136     -32.763 -17.812  25.564  1.00 98.37           N  
ATOM   1074  N   GLN A 137     -35.745 -11.794  29.950  1.00 98.45           N  
ATOM   1075  CA  GLN A 137     -35.869 -11.153  31.261  1.00 98.45           C  
ATOM   1076  C   GLN A 137     -37.134 -10.297  31.353  1.00 98.45           C  
ATOM   1077  CB  GLN A 137     -34.620 -10.314  31.569  1.00 98.45           C  
ATOM   1078  O   GLN A 137     -37.784 -10.295  32.394  1.00 98.45           O  
ATOM   1079  CG  GLN A 137     -33.384 -11.177  31.867  1.00 98.45           C  
ATOM   1080  CD  GLN A 137     -33.504 -12.037  33.122  1.00 98.45           C  
ATOM   1081  NE2 GLN A 137     -32.702 -13.074  33.242  1.00 98.45           N  
ATOM   1082  OE1 GLN A 137     -34.277 -11.796  34.032  1.00 98.45           O  
ATOM   1083  N   GLU A 138     -37.515  -9.622  30.272  1.00 98.45           N  
ATOM   1084  CA  GLU A 138     -38.765  -8.868  30.185  1.00 98.45           C  
ATOM   1085  C   GLU A 138     -39.987  -9.784  30.355  1.00 98.45           C  
ATOM   1086  CB  GLU A 138     -38.768  -8.092  28.859  1.00 98.45           C  
ATOM   1087  O   GLU A 138     -40.876  -9.475  31.150  1.00 98.45           O  
ATOM   1088  CG  GLU A 138     -39.949  -7.122  28.753  1.00 98.45           C  
ATOM   1089  CD  GLU A 138     -39.815  -6.139  27.577  1.00 98.45           C  
ATOM   1090  OE1 GLU A 138     -40.563  -5.134  27.601  1.00 98.45           O  
ATOM   1091  OE2 GLU A 138     -38.968  -6.367  26.684  1.00 98.45           O  
ATOM   1092  N   ASP A 139     -39.986 -10.964  29.728  1.00 98.33           N  
ATOM   1093  CA  ASP A 139     -41.036 -11.976  29.912  1.00 98.33           C  
ATOM   1094  C   ASP A 139     -41.136 -12.458  31.371  1.00 98.33           C  
ATOM   1095  CB  ASP A 139     -40.772 -13.181  28.993  1.00 98.33           C  
ATOM   1096  O   ASP A 139     -42.232 -12.567  31.931  1.00 98.33           O  
ATOM   1097  CG  ASP A 139     -41.003 -12.909  27.503  1.00 98.33           C  
ATOM   1098  OD1 ASP A 139     -41.814 -12.009  27.190  1.00 98.33           O  
ATOM   1099  OD2 ASP A 139     -40.427 -13.680  26.699  1.00 98.33           O  
ATOM   1100  N   ILE A 140     -39.995 -12.713  32.024  1.00 98.23           N  
ATOM   1101  CA  ILE A 140     -39.948 -13.126  33.436  1.00 98.23           C  
ATOM   1102  C   ILE A 140     -40.487 -12.017  34.346  1.00 98.23           C  
ATOM   1103  CB  ILE A 140     -38.513 -13.540  33.841  1.00 98.23           C  
ATOM   1104  O   ILE A 140     -41.280 -12.295  35.251  1.00 98.23           O  
ATOM   1105  CG1 ILE A 140     -38.105 -14.844  33.118  1.00 98.23           C  
ATOM   1106  CG2 ILE A 140     -38.390 -13.742  35.367  1.00 98.23           C  
ATOM   1107  CD1 ILE A 140     -36.598 -15.133  33.174  1.00 98.23           C  
ATOM   1108  N   LEU A 141     -40.071 -10.769  34.116  1.00 98.54           N  
ATOM   1109  CA  LEU A 141     -40.532  -9.615  34.888  1.00 98.54           C  
ATOM   1110  C   LEU A 141     -42.041  -9.409  34.731  1.00 98.54           C  
ATOM   1111  CB  LEU A 141     -39.752  -8.358  34.466  1.00 98.54           C  
ATOM   1112  O   LEU A 141     -42.727  -9.229  35.735  1.00 98.54           O  
ATOM   1113  CG  LEU A 141     -38.299  -8.306  34.973  1.00 98.54           C  
ATOM   1114  CD1 LEU A 141     -37.593  -7.094  34.362  1.00 98.54           C  
ATOM   1115  CD2 LEU A 141     -38.217  -8.184  36.498  1.00 98.54           C  
ATOM   1116  N   ASN A 142     -42.573  -9.529  33.513  1.00 98.44           N  
ATOM   1117  CA  ASN A 142     -44.014  -9.470  33.261  1.00 98.44           C  
ATOM   1118  C   ASN A 142     -44.776 -10.586  33.993  1.00 98.44           C  
ATOM   1119  CB  ASN A 142     -44.250  -9.524  31.741  1.00 98.44           C  
ATOM   1120  O   ASN A 142     -45.826 -10.335  34.589  1.00 98.44           O  
ATOM   1121  CG  ASN A 142     -44.019  -8.183  31.065  1.00 98.44           C  
ATOM   1122  ND2 ASN A 142     -43.583  -8.178  29.829  1.00 98.44           N  
ATOM   1123  OD1 ASN A 142     -44.282  -7.130  31.624  1.00 98.44           O  
ATOM   1124  N   GLY A 143     -44.237 -11.810  34.013  1.00 98.44           N  
ATOM   1125  CA  GLY A 143     -44.808 -12.918  34.783  1.00 98.44           C  
ATOM   1126  C   GLY A 143     -44.857 -12.631  36.287  1.00 98.44           C  
ATOM   1127  O   GLY A 143     -45.884 -12.850  36.931  1.00 98.44           O  
ATOM   1128  N   LYS A 144     -43.773 -12.081  36.846  1.00 98.19           N  
ATOM   1129  CA  LYS A 144     -43.691 -11.718  38.270  1.00 98.19           C  
ATOM   1130  C   LYS A 144     -44.602 -10.555  38.643  1.00 98.19           C  
ATOM   1131  CB  LYS A 144     -42.228 -11.407  38.642  1.00 98.19           C  
ATOM   1132  O   LYS A 144     -45.229 -10.592  39.698  1.00 98.19           O  
ATOM   1133  CG  LYS A 144     -41.333 -12.656  38.669  1.00 98.19           C  
ATOM   1134  CD  LYS A 144     -41.674 -13.528  39.884  1.00 98.19           C  
ATOM   1135  CE  LYS A 144     -41.099 -14.938  39.786  1.00 98.19           C  
ATOM   1136  NZ  LYS A 144     -41.869 -15.823  40.698  1.00 98.19           N  
ATOM   1137  N   GLU A 145     -44.713  -9.555  37.780  1.00 98.52           N  
ATOM   1138  CA  GLU A 145     -45.632  -8.432  37.962  1.00 98.52           C  
ATOM   1139  C   GLU A 145     -47.093  -8.910  38.022  1.00 98.52           C  
ATOM   1140  CB  GLU A 145     -45.398  -7.440  36.811  1.00 98.52           C  
ATOM   1141  O   GLU A 145     -47.864  -8.462  38.872  1.00 98.52           O  
ATOM   1142  CG  GLU A 145     -46.266  -6.178  36.879  1.00 98.52           C  
ATOM   1143  CD  GLU A 145     -46.061  -5.335  38.147  1.00 98.52           C  
ATOM   1144  OE1 GLU A 145     -47.033  -4.615  38.482  1.00 98.52           O  
ATOM   1145  OE2 GLU A 145     -44.970  -5.398  38.754  1.00 98.52           O  
ATOM   1146  N   ASN A 146     -47.474  -9.870  37.172  1.00 98.40           N  
ATOM   1147  CA  ASN A 146     -48.809 -10.473  37.210  1.00 98.40           C  
ATOM   1148  C   ASN A 146     -49.048 -11.279  38.498  1.00 98.40           C  
ATOM   1149  CB  ASN A 146     -49.018 -11.320  35.946  1.00 98.40           C  
ATOM   1150  O   ASN A 146     -50.086 -11.105  39.134  1.00 98.40           O  
ATOM   1151  CG  ASN A 146     -49.141 -10.482  34.684  1.00 98.40           C  
ATOM   1152  ND2 ASN A 146     -48.874 -11.072  33.543  1.00 98.40           N  
ATOM   1153  OD1 ASN A 146     -49.503  -9.310  34.695  1.00 98.40           O  
ATOM   1154  N   GLU A 147     -48.072 -12.079  38.937  1.00 98.21           N  
ATOM   1155  CA  GLU A 147     -48.137 -12.829  40.203  1.00 98.21           C  
ATOM   1156  C   GLU A 147     -48.312 -11.886  41.411  1.00 98.21           C  
ATOM   1157  CB  GLU A 147     -46.857 -13.684  40.324  1.00 98.21           C  
ATOM   1158  O   GLU A 147     -49.137 -12.125  42.296  1.00 98.21           O  
ATOM   1159  CG  GLU A 147     -46.845 -14.641  41.528  1.00 98.21           C  
ATOM   1160  CD  GLU A 147     -45.569 -15.512  41.627  1.00 98.21           C  
ATOM   1161  OE1 GLU A 147     -45.547 -16.418  42.487  1.00 98.21           O  
ATOM   1162  OE2 GLU A 147     -44.555 -15.274  40.913  1.00 98.21           O  
ATOM   1163  N   ILE A 148     -47.593 -10.758  41.430  1.00 98.31           N  
ATOM   1164  CA  ILE A 148     -47.738  -9.732  42.472  1.00 98.31           C  
ATOM   1165  C   ILE A 148     -49.152  -9.141  42.465  1.00 98.31           C  
ATOM   1166  CB  ILE A 148     -46.647  -8.647  42.318  1.00 98.31           C  
ATOM   1167  O   ILE A 148     -49.752  -8.997  43.535  1.00 98.31           O  
ATOM   1168  CG1 ILE A 148     -45.274  -9.235  42.721  1.00 98.31           C  
ATOM   1169  CG2 ILE A 148     -46.957  -7.402  43.176  1.00 98.31           C  
ATOM   1170  CD1 ILE A 148     -44.083  -8.349  42.335  1.00 98.31           C  
ATOM   1171  N   LYS A 149     -49.709  -8.818  41.291  1.00 98.26           N  
ATOM   1172  CA  LYS A 149     -51.081  -8.292  41.169  1.00 98.26           C  
ATOM   1173  C   LYS A 149     -52.121  -9.283  41.689  1.00 98.26           C  
ATOM   1174  CB  LYS A 149     -51.382  -7.933  39.709  1.00 98.26           C  
ATOM   1175  O   LYS A 149     -53.010  -8.885  42.445  1.00 98.26           O  
ATOM   1176  CG  LYS A 149     -50.675  -6.644  39.278  1.00 98.26           C  
ATOM   1177  CD  LYS A 149     -50.812  -6.457  37.766  1.00 98.26           C  
ATOM   1178  CE  LYS A 149     -50.003  -5.231  37.346  1.00 98.26           C  
ATOM   1179  NZ  LYS A 149     -49.772  -5.219  35.885  1.00 98.26           N  
ATOM   1180  N   GLU A 150     -51.992 -10.561  41.344  1.00 98.24           N  
ATOM   1181  CA  GLU A 150     -52.878 -11.621  41.840  1.00 98.24           C  
ATOM   1182  C   GLU A 150     -52.808 -11.742  43.367  1.00 98.24           C  
ATOM   1183  CB  GLU A 150     -52.509 -12.964  41.197  1.00 98.24           C  
ATOM   1184  O   GLU A 150     -53.836 -11.722  44.050  1.00 98.24           O  
ATOM   1185  CG  GLU A 150     -52.921 -13.041  39.719  1.00 98.24           C  
ATOM   1186  CD  GLU A 150     -52.538 -14.377  39.061  1.00 98.24           C  
ATOM   1187  OE1 GLU A 150     -52.775 -14.493  37.837  1.00 98.24           O  
ATOM   1188  OE2 GLU A 150     -52.051 -15.282  39.777  1.00 98.24           O  
ATOM   1189  N   LEU A 151     -51.602 -11.777  43.938  1.00 98.41           N  
ATOM   1190  CA  LEU A 151     -51.414 -11.843  45.389  1.00 98.41           C  
ATOM   1191  C   LEU A 151     -51.982 -10.612  46.107  1.00 98.41           C  
ATOM   1192  CB  LEU A 151     -49.918 -12.013  45.694  1.00 98.41           C  
ATOM   1193  O   LEU A 151     -52.619 -10.743  47.156  1.00 98.41           O  
ATOM   1194  CG  LEU A 151     -49.359 -13.407  45.354  1.00 98.41           C  
ATOM   1195  CD1 LEU A 151     -47.842 -13.391  45.542  1.00 98.41           C  
ATOM   1196  CD2 LEU A 151     -49.944 -14.492  46.264  1.00 98.41           C  
ATOM   1197  N   GLN A 152     -51.806  -9.414  45.545  1.00 98.16           N  
ATOM   1198  CA  GLN A 152     -52.415  -8.191  46.075  1.00 98.16           C  
ATOM   1199  C   GLN A 152     -53.947  -8.279  46.082  1.00 98.16           C  
ATOM   1200  CB  GLN A 152     -51.969  -6.981  45.246  1.00 98.16           C  
ATOM   1201  O   GLN A 152     -54.580  -7.890  47.072  1.00 98.16           O  
ATOM   1202  CG  GLN A 152     -50.530  -6.539  45.544  1.00 98.16           C  
ATOM   1203  CD  GLN A 152     -50.078  -5.405  44.627  1.00 98.16           C  
ATOM   1204  NE2 GLN A 152     -48.881  -4.895  44.801  1.00 98.16           N  
ATOM   1205  OE1 GLN A 152     -50.794  -4.922  43.767  1.00 98.16           O  
ATOM   1206  N   GLN A 153     -54.548  -8.828  45.021  1.00 98.28           N  
ATOM   1207  CA  GLN A 153     -55.990  -9.059  44.949  1.00 98.28           C  
ATOM   1208  C   GLN A 153     -56.451 -10.049  46.027  1.00 98.28           C  
ATOM   1209  CB  GLN A 153     -56.363  -9.529  43.535  1.00 98.28           C  
ATOM   1210  O   GLN A 153     -57.399  -9.746  46.758  1.00 98.28           O  
ATOM   1211  CG  GLN A 153     -57.882  -9.668  43.351  1.00 98.28           C  
ATOM   1212  CD  GLN A 153     -58.268 -10.126  41.948  1.00 98.28           C  
ATOM   1213  NE2 GLN A 153     -59.542 -10.289  41.670  1.00 98.28           N  
ATOM   1214  OE1 GLN A 153     -57.457 -10.335  41.069  1.00 98.28           O  
ATOM   1215  N   VAL A 154     -55.750 -11.176  46.194  1.00 98.37           N  
ATOM   1216  CA  VAL A 154     -56.050 -12.183  47.228  1.00 98.37           C  
ATOM   1217  C   VAL A 154     -55.983 -11.573  48.630  1.00 98.37           C  
ATOM   1218  CB  VAL A 154     -55.102 -13.396  47.111  1.00 98.37           C  
ATOM   1219  O   VAL A 154     -56.908 -11.748  49.425  1.00 98.37           O  
ATOM   1220  CG1 VAL A 154     -55.261 -14.368  48.290  1.00 98.37           C  
ATOM   1221  CG2 VAL A 154     -55.377 -14.187  45.827  1.00 98.37           C  
ATOM   1222  N   ILE A 155     -54.941 -10.795  48.939  1.00 98.16           N  
ATOM   1223  CA  ILE A 155     -54.795 -10.121  50.240  1.00 98.16           C  
ATOM   1224  C   ILE A 155     -55.931  -9.118  50.474  1.00 98.16           C  
ATOM   1225  CB  ILE A 155     -53.412  -9.434  50.330  1.00 98.16           C  
ATOM   1226  O   ILE A 155     -56.475  -9.036  51.579  1.00 98.16           O  
ATOM   1227  CG1 ILE A 155     -52.308 -10.507  50.457  1.00 98.16           C  
ATOM   1228  CG2 ILE A 155     -53.338  -8.451  51.521  1.00 98.16           C  
ATOM   1229  CD1 ILE A 155     -50.886  -9.957  50.280  1.00 98.16           C  
ATOM   1230  N   SER A 156     -56.304  -8.341  49.455  1.00 98.22           N  
ATOM   1231  CA  SER A 156     -57.420  -7.393  49.547  1.00 98.22           C  
ATOM   1232  C   SER A 156     -58.737  -8.111  49.859  1.00 98.22           C  
ATOM   1233  CB  SER A 156     -57.537  -6.612  48.237  1.00 98.22           C  
ATOM   1234  O   SER A 156     -59.481  -7.707  50.760  1.00 98.22           O  
ATOM   1235  OG  SER A 156     -58.487  -5.575  48.388  1.00 98.22           O  
ATOM   1236  N   GLN A 157     -58.979  -9.235  49.183  1.00 98.18           N  
ATOM   1237  CA  GLN A 157     -60.157 -10.070  49.382  1.00 98.18           C  
ATOM   1238  C   GLN A 157     -60.178 -10.693  50.786  1.00 98.18           C  
ATOM   1239  CB  GLN A 157     -60.181 -11.120  48.265  1.00 98.18           C  
ATOM   1240  O   GLN A 157     -61.191 -10.605  51.480  1.00 98.18           O  
ATOM   1241  CG  GLN A 157     -61.580 -11.697  48.020  1.00 98.18           C  
ATOM   1242  CD  GLN A 157     -61.601 -12.638  46.817  1.00 98.18           C  
ATOM   1243  NE2 GLN A 157     -62.760 -13.003  46.318  1.00 98.18           N  
ATOM   1244  OE1 GLN A 157     -60.586 -13.065  46.301  1.00 98.18           O  
ATOM   1245  N   GLN A 158     -59.048 -11.223  51.265  1.00 98.20           N  
ATOM   1246  CA  GLN A 158     -58.905 -11.732  52.635  1.00 98.20           C  
ATOM   1247  C   GLN A 158     -59.179 -10.646  53.686  1.00 98.20           C  
ATOM   1248  CB  GLN A 158     -57.491 -12.291  52.840  1.00 98.20           C  
ATOM   1249  O   GLN A 158     -59.933 -10.879  54.633  1.00 98.20           O  
ATOM   1250  CG  GLN A 158     -57.265 -13.646  52.153  1.00 98.20           C  
ATOM   1251  CD  GLN A 158     -55.827 -14.136  52.311  1.00 98.20           C  
ATOM   1252  NE2 GLN A 158     -55.517 -15.326  51.848  1.00 98.20           N  
ATOM   1253  OE1 GLN A 158     -54.962 -13.470  52.857  1.00 98.20           O  
ATOM   1254  N   LYS A 159     -58.637  -9.431  53.505  1.00 98.06           N  
ATOM   1255  CA  LYS A 159     -58.916  -8.286  54.390  1.00 98.06           C  
ATOM   1256  C   LYS A 159     -60.407  -7.947  54.425  1.00 98.06           C  
ATOM   1257  CB  LYS A 159     -58.108  -7.053  53.952  1.00 98.06           C  
ATOM   1258  O   LYS A 159     -60.930  -7.634  55.494  1.00 98.06           O  
ATOM   1259  CG  LYS A 159     -56.629  -7.133  54.355  1.00 98.06           C  
ATOM   1260  CD  LYS A 159     -55.863  -5.907  53.839  1.00 98.06           C  
ATOM   1261  CE  LYS A 159     -54.392  -5.985  54.266  1.00 98.06           C  
ATOM   1262  NZ  LYS A 159     -53.595  -4.843  53.744  1.00 98.06           N  
ATOM   1263  N   GLN A 160     -61.096  -8.009  53.284  1.00 98.13           N  
ATOM   1264  CA  GLN A 160     -62.539  -7.777  53.225  1.00 98.13           C  
ATOM   1265  C   GLN A 160     -63.325  -8.867  53.962  1.00 98.13           C  
ATOM   1266  CB  GLN A 160     -62.992  -7.644  51.762  1.00 98.13           C  
ATOM   1267  O   GLN A 160     -64.202  -8.543  54.762  1.00 98.13           O  
ATOM   1268  CG  GLN A 160     -64.491  -7.306  51.646  1.00 98.13           C  
ATOM   1269  CD  GLN A 160     -64.866  -5.996  52.336  1.00 98.13           C  
ATOM   1270  NE2 GLN A 160     -66.002  -5.898  52.984  1.00 98.13           N  
ATOM   1271  OE1 GLN A 160     -64.111  -5.034  52.360  1.00 98.13           O  
ATOM   1272  N   ILE A 161     -62.988 -10.140  53.747  1.00 97.67           N  
ATOM   1273  CA  ILE A 161     -63.625 -11.275  54.429  1.00 97.67           C  
ATOM   1274  C   ILE A 161     -63.455 -11.153  55.946  1.00 97.67           C  
ATOM   1275  CB  ILE A 161     -63.053 -12.606  53.887  1.00 97.67           C  
ATOM   1276  O   ILE A 161     -64.425 -11.318  56.684  1.00 97.67           O  
ATOM   1277  CG1 ILE A 161     -63.516 -12.825  52.429  1.00 97.67           C  
ATOM   1278  CG2 ILE A 161     -63.499 -13.800  54.749  1.00 97.67           C  
ATOM   1279  CD1 ILE A 161     -62.752 -13.940  51.702  1.00 97.67           C  
ATOM   1280  N   PHE A 162     -62.256 -10.810  56.420  1.00 97.69           N  
ATOM   1281  CA  PHE A 162     -61.990 -10.635  57.847  1.00 97.69           C  
ATOM   1282  C   PHE A 162     -62.792  -9.475  58.457  1.00 97.69           C  
ATOM   1283  CB  PHE A 162     -60.487 -10.434  58.054  1.00 97.69           C  
ATOM   1284  O   PHE A 162     -63.348  -9.614  59.546  1.00 97.69           O  
ATOM   1285  CG  PHE A 162     -60.092 -10.427  59.516  1.00 97.69           C  
ATOM   1286  CD1 PHE A 162     -59.909  -9.211  60.203  1.00 97.69           C  
ATOM   1287  CD2 PHE A 162     -59.941 -11.646  60.201  1.00 97.69           C  
ATOM   1288  CE1 PHE A 162     -59.569  -9.218  61.568  1.00 97.69           C  
ATOM   1289  CE2 PHE A 162     -59.603 -11.652  61.565  1.00 97.69           C  
ATOM   1290  CZ  PHE A 162     -59.417 -10.439  62.249  1.00 97.69           C  
ATOM   1291  N   ARG A 163     -62.915  -8.341  57.747  1.00 97.84           N  
ATOM   1292  CA  ARG A 163     -63.783  -7.228  58.178  1.00 97.84           C  
ATOM   1293  C   ARG A 163     -65.237  -7.670  58.340  1.00 97.84           C  
ATOM   1294  CB  ARG A 163     -63.713  -6.055  57.190  1.00 97.84           C  
ATOM   1295  O   ARG A 163     -65.850  -7.325  59.349  1.00 97.84           O  
ATOM   1296  CG  ARG A 163     -62.450  -5.203  57.360  1.00 97.84           C  
ATOM   1297  CD  ARG A 163     -62.545  -3.924  56.515  1.00 97.84           C  
ATOM   1298  NE  ARG A 163     -62.506  -4.187  55.058  1.00 97.84           N  
ATOM   1299  NH1 ARG A 163     -60.311  -3.621  54.666  1.00 97.84           N  
ATOM   1300  NH2 ARG A 163     -61.608  -4.196  52.965  1.00 97.84           N  
ATOM   1301  CZ  ARG A 163     -61.482  -4.006  54.243  1.00 97.84           C  
ATOM   1302  N   ASN A 164     -65.756  -8.444  57.386  1.00 97.49           N  
ATOM   1303  CA  ASN A 164     -67.117  -8.978  57.450  1.00 97.49           C  
ATOM   1304  C   ASN A 164     -67.283  -9.911  58.662  1.00 97.49           C  
ATOM   1305  CB  ASN A 164     -67.469  -9.678  56.127  1.00 97.49           C  
ATOM   1306  O   ASN A 164     -68.157  -9.669  59.485  1.00 97.49           O  
ATOM   1307  CG  ASN A 164     -67.570  -8.757  54.920  1.00 97.49           C  
ATOM   1308  ND2 ASN A 164     -67.831  -9.322  53.764  1.00 97.49           N  
ATOM   1309  OD1 ASN A 164     -67.417  -7.545  54.965  1.00 97.49           O  
ATOM   1310  N   HIS A 165     -66.369 -10.868  58.865  1.00 97.35           N  
ATOM   1311  CA  HIS A 165     -66.403 -11.774  60.024  1.00 97.35           C  
ATOM   1312  C   HIS A 165     -66.365 -11.028  61.363  1.00 97.35           C  
ATOM   1313  CB  HIS A 165     -65.219 -12.749  59.968  1.00 97.35           C  
ATOM   1314  O   HIS A 165     -67.091 -11.375  62.291  1.00 97.35           O  
ATOM   1315  CG  HIS A 165     -65.423 -13.888  59.010  1.00 97.35           C  
ATOM   1316  CD2 HIS A 165     -65.779 -15.169  59.335  1.00 97.35           C  
ATOM   1317  ND1 HIS A 165     -65.297 -13.837  57.644  1.00 97.35           N  
ATOM   1318  CE1 HIS A 165     -65.572 -15.058  57.157  1.00 97.35           C  
ATOM   1319  NE2 HIS A 165     -65.854 -15.906  58.152  1.00 97.35           N  
ATOM   1320  N   MET A 166     -65.545  -9.979  61.481  1.00 97.24           N  
ATOM   1321  CA  MET A 166     -65.500  -9.158  62.694  1.00 97.24           C  
ATOM   1322  C   MET A 166     -66.804  -8.389  62.932  1.00 97.24           C  
ATOM   1323  CB  MET A 166     -64.318  -8.181  62.620  1.00 97.24           C  
ATOM   1324  O   MET A 166     -67.190  -8.188  64.085  1.00 97.24           O  
ATOM   1325  CG  MET A 166     -62.969  -8.877  62.836  1.00 97.24           C  
ATOM   1326  SD  MET A 166     -62.765  -9.749  64.418  1.00 97.24           S  
ATOM   1327  CE  MET A 166     -62.970  -8.408  65.616  1.00 97.24           C  
ATOM   1328  N   SER A 167     -67.475  -7.946  61.866  1.00 97.51           N  
ATOM   1329  CA  SER A 167     -68.808  -7.345  61.952  1.00 97.51           C  
ATOM   1330  C   SER A 167     -69.839  -8.372  62.424  1.00 97.51           C  
ATOM   1331  CB  SER A 167     -69.201  -6.757  60.594  1.00 97.51           C  
ATOM   1332  O   SER A 167     -70.535  -8.127  63.409  1.00 97.51           O  
ATOM   1333  OG  SER A 167     -70.428  -6.067  60.697  1.00 97.51           O  
ATOM   1334  N   ASP A 168     -69.872  -9.546  61.797  1.00 97.36           N  
ATOM   1335  CA  ASP A 168     -70.819 -10.618  62.113  1.00 97.36           C  
ATOM   1336  C   ASP A 168     -70.640 -11.123  63.551  1.00 97.36           C  
ATOM   1337  CB  ASP A 168     -70.653 -11.764  61.101  1.00 97.36           C  
ATOM   1338  O   ASP A 168     -71.610 -11.248  64.296  1.00 97.36           O  
ATOM   1339  CG  ASP A 168     -70.998 -11.360  59.661  1.00 97.36           C  
ATOM   1340  OD1 ASP A 168     -71.712 -10.344  59.487  1.00 97.36           O  
ATOM   1341  OD2 ASP A 168     -70.519 -12.060  58.742  1.00 97.36           O  
ATOM   1342  N   PHE A 169     -69.395 -11.301  64.000  1.00 97.37           N  
ATOM   1343  CA  PHE A 169     -69.085 -11.690  65.376  1.00 97.37           C  
ATOM   1344  C   PHE A 169     -69.557 -10.651  66.405  1.00 97.37           C  
ATOM   1345  CB  PHE A 169     -67.572 -11.908  65.497  1.00 97.37           C  
ATOM   1346  O   PHE A 169     -70.069 -11.001  67.471  1.00 97.37           O  
ATOM   1347  CG  PHE A 169     -67.143 -12.315  66.892  1.00 97.37           C  
ATOM   1348  CD1 PHE A 169     -66.517 -11.388  67.749  1.00 97.37           C  
ATOM   1349  CD2 PHE A 169     -67.416 -13.616  67.350  1.00 97.37           C  
ATOM   1350  CE1 PHE A 169     -66.156 -11.768  69.055  1.00 97.37           C  
ATOM   1351  CE2 PHE A 169     -67.058 -13.994  68.655  1.00 97.37           C  
ATOM   1352  CZ  PHE A 169     -66.427 -13.072  69.507  1.00 97.37           C  
ATOM   1353  N   ARG A 170     -69.415  -9.351  66.105  1.00 97.28           N  
ATOM   1354  CA  ARG A 170     -69.937  -8.281  66.974  1.00 97.28           C  
ATOM   1355  C   ARG A 170     -71.458  -8.336  67.065  1.00 97.28           C  
ATOM   1356  CB  ARG A 170     -69.499  -6.904  66.466  1.00 97.28           C  
ATOM   1357  O   ARG A 170     -71.986  -8.205  68.169  1.00 97.28           O  
ATOM   1358  CG  ARG A 170     -68.034  -6.598  66.782  1.00 97.28           C  
ATOM   1359  CD  ARG A 170     -67.642  -5.317  66.042  1.00 97.28           C  
ATOM   1360  NE  ARG A 170     -66.241  -4.943  66.297  1.00 97.28           N  
ATOM   1361  NH1 ARG A 170     -66.256  -3.010  65.063  1.00 97.28           N  
ATOM   1362  NH2 ARG A 170     -64.380  -3.644  66.092  1.00 97.28           N  
ATOM   1363  CZ  ARG A 170     -65.634  -3.872  65.819  1.00 97.28           C  
ATOM   1364  N   ILE A 171     -72.135  -8.548  65.937  1.00 96.98           N  
ATOM   1365  CA  ILE A 171     -73.594  -8.701  65.878  1.00 96.98           C  
ATOM   1366  C   ILE A 171     -74.024  -9.915  66.712  1.00 96.98           C  
ATOM   1367  CB  ILE A 171     -74.064  -8.797  64.406  1.00 96.98           C  
ATOM   1368  O   ILE A 171     -74.897  -9.782  67.569  1.00 96.98           O  
ATOM   1369  CG1 ILE A 171     -73.839  -7.448  63.683  1.00 96.98           C  
ATOM   1370  CG2 ILE A 171     -75.548  -9.202  64.325  1.00 96.98           C  
ATOM   1371  CD1 ILE A 171     -73.938  -7.544  62.155  1.00 96.98           C  
ATOM   1372  N   GLN A 172     -73.364 -11.063  66.545  1.00 97.05           N  
ATOM   1373  CA  GLN A 172     -73.645 -12.274  67.318  1.00 97.05           C  
ATOM   1374  C   GLN A 172     -73.484 -12.035  68.826  1.00 97.05           C  
ATOM   1375  CB  GLN A 172     -72.723 -13.400  66.834  1.00 97.05           C  
ATOM   1376  O   GLN A 172     -74.384 -12.343  69.605  1.00 97.05           O  
ATOM   1377  CG  GLN A 172     -73.044 -14.716  67.556  1.00 97.05           C  
ATOM   1378  CD  GLN A 172     -72.104 -15.856  67.195  1.00 97.05           C  
ATOM   1379  NE2 GLN A 172     -72.152 -16.929  67.950  1.00 97.05           N  
ATOM   1380  OE1 GLN A 172     -71.304 -15.798  66.273  1.00 97.05           O  
ATOM   1381  N   LYS A 173     -72.381 -11.412  69.258  1.00 96.52           N  
ATOM   1382  CA  LYS A 173     -72.148 -11.106  70.678  1.00 96.52           C  
ATOM   1383  C   LYS A 173     -73.221 -10.179  71.260  1.00 96.52           C  
ATOM   1384  CB  LYS A 173     -70.740 -10.517  70.824  1.00 96.52           C  
ATOM   1385  O   LYS A 173     -73.621 -10.335  72.414  1.00 96.52           O  
ATOM   1386  CG  LYS A 173     -70.385 -10.283  72.297  1.00 96.52           C  
ATOM   1387  CD  LYS A 173     -68.937  -9.813  72.447  1.00 96.52           C  
ATOM   1388  CE  LYS A 173     -68.632  -9.635  73.937  1.00 96.52           C  
ATOM   1389  NZ  LYS A 173     -67.212  -9.276  74.163  1.00 96.52           N  
ATOM   1390  N   GLN A 174     -73.689  -9.204  70.480  1.00 96.87           N  
ATOM   1391  CA  GLN A 174     -74.797  -8.335  70.883  1.00 96.87           C  
ATOM   1392  C   GLN A 174     -76.105  -9.122  71.030  1.00 96.87           C  
ATOM   1393  CB  GLN A 174     -74.968  -7.195  69.870  1.00 96.87           C  
ATOM   1394  O   GLN A 174     -76.817  -8.933  72.016  1.00 96.87           O  
ATOM   1395  CG  GLN A 174     -73.870  -6.130  69.994  1.00 96.87           C  
ATOM   1396  CD  GLN A 174     -73.973  -5.055  68.914  1.00 96.87           C  
ATOM   1397  NE2 GLN A 174     -73.323  -3.925  69.090  1.00 96.87           N  
ATOM   1398  OE1 GLN A 174     -74.633  -5.182  67.900  1.00 96.87           O  
ATOM   1399  N   GLN A 175     -76.396 -10.036  70.101  1.00 96.04           N  
ATOM   1400  CA  GLN A 175     -77.567 -10.916  70.168  1.00 96.04           C  
ATOM   1401  C   GLN A 175     -77.514 -11.848  71.385  1.00 96.04           C  
ATOM   1402  CB  GLN A 175     -77.669 -11.743  68.880  1.00 96.04           C  
ATOM   1403  O   GLN A 175     -78.505 -11.971  72.101  1.00 96.04           O  
ATOM   1404  CG  GLN A 175     -78.040 -10.906  67.647  1.00 96.04           C  
ATOM   1405  CD  GLN A 175     -77.900 -11.692  66.346  1.00 96.04           C  
ATOM   1406  NE2 GLN A 175     -78.417 -11.187  65.249  1.00 96.04           N  
ATOM   1407  OE1 GLN A 175     -77.332 -12.767  66.276  1.00 96.04           O  
ATOM   1408  N   GLU A 176     -76.364 -12.460  71.671  1.00 95.98           N  
ATOM   1409  CA  GLU A 176     -76.160 -13.308  72.852  1.00 95.98           C  
ATOM   1410  C   GLU A 176     -76.357 -12.531  74.154  1.00 95.98           C  
ATOM   1411  CB  GLU A 176     -74.750 -13.908  72.829  1.00 95.98           C  
ATOM   1412  O   GLU A 176     -77.075 -12.984  75.047  1.00 95.98           O  
ATOM   1413  CG  GLU A 176     -74.604 -15.035  71.796  1.00 95.98           C  
ATOM   1414  CD  GLU A 176     -73.154 -15.529  71.661  1.00 95.98           C  
ATOM   1415  OE1 GLU A 176     -72.901 -16.299  70.703  1.00 95.98           O  
ATOM   1416  OE2 GLU A 176     -72.305 -15.119  72.489  1.00 95.98           O  
ATOM   1417  N   SER A 177     -75.778 -11.330  74.248  1.00 95.84           N  
ATOM   1418  CA  SER A 177     -75.966 -10.454  75.406  1.00 95.84           C  
ATOM   1419  C   SER A 177     -77.439 -10.087  75.602  1.00 95.84           C  
ATOM   1420  CB  SER A 177     -75.117  -9.192  75.245  1.00 95.84           C  
ATOM   1421  O   SER A 177     -77.946 -10.156  76.722  1.00 95.84           O  
ATOM   1422  OG  SER A 177     -75.182  -8.409  76.422  1.00 95.84           O  
ATOM   1423  N   TYR A 178     -78.144  -9.766  74.515  1.00 96.06           N  
ATOM   1424  CA  TYR A 178     -79.576  -9.489  74.541  1.00 96.06           C  
ATOM   1425  C   TYR A 178     -80.391 -10.707  75.007  1.00 96.06           C  
ATOM   1426  CB  TYR A 178     -80.008  -9.012  73.150  1.00 96.06           C  
ATOM   1427  O   TYR A 178     -81.220 -10.586  75.909  1.00 96.06           O  
ATOM   1428  CG  TYR A 178     -81.493  -8.751  73.043  1.00 96.06           C  
ATOM   1429  CD1 TYR A 178     -82.342  -9.723  72.479  1.00 96.06           C  
ATOM   1430  CD2 TYR A 178     -82.025  -7.549  73.543  1.00 96.06           C  
ATOM   1431  CE1 TYR A 178     -83.728  -9.488  72.412  1.00 96.06           C  
ATOM   1432  CE2 TYR A 178     -83.409  -7.308  73.473  1.00 96.06           C  
ATOM   1433  OH  TYR A 178     -85.600  -8.056  72.842  1.00 96.06           O  
ATOM   1434  CZ  TYR A 178     -84.262  -8.281  72.907  1.00 96.06           C  
ATOM   1435  N   MET A 179     -80.128 -11.901  74.464  1.00 94.70           N  
ATOM   1436  CA  MET A 179     -80.805 -13.136  74.879  1.00 94.70           C  
ATOM   1437  C   MET A 179     -80.562 -13.458  76.355  1.00 94.70           C  
ATOM   1438  CB  MET A 179     -80.340 -14.321  74.025  1.00 94.70           C  
ATOM   1439  O   MET A 179     -81.511 -13.776  77.071  1.00 94.70           O  
ATOM   1440  CG  MET A 179     -80.905 -14.274  72.604  1.00 94.70           C  
ATOM   1441  SD  MET A 179     -80.537 -15.748  71.615  1.00 94.70           S  
ATOM   1442  CE  MET A 179     -78.733 -15.627  71.461  1.00 94.70           C  
ATOM   1443  N   ALA A 180     -79.319 -13.333  76.827  1.00 93.79           N  
ATOM   1444  CA  ALA A 180     -78.971 -13.550  78.228  1.00 93.79           C  
ATOM   1445  C   ALA A 180     -79.740 -12.595  79.157  1.00 93.79           C  
ATOM   1446  CB  ALA A 180     -77.454 -13.396  78.384  1.00 93.79           C  
ATOM   1447  O   ALA A 180     -80.283 -13.030  80.171  1.00 93.79           O  
ATOM   1448  N   GLN A 181     -79.862 -11.315  78.784  1.00 94.31           N  
ATOM   1449  CA  GLN A 181     -80.666 -10.339  79.528  1.00 94.31           C  
ATOM   1450  C   GLN A 181     -82.156 -10.705  79.546  1.00 94.31           C  
ATOM   1451  CB  GLN A 181     -80.493  -8.942  78.919  1.00 94.31           C  
ATOM   1452  O   GLN A 181     -82.793 -10.635  80.597  1.00 94.31           O  
ATOM   1453  CG  GLN A 181     -79.117  -8.323  79.197  1.00 94.31           C  
ATOM   1454  CD  GLN A 181     -78.928  -6.995  78.468  1.00 94.31           C  
ATOM   1455  NE2 GLN A 181     -77.732  -6.453  78.452  1.00 94.31           N  
ATOM   1456  OE1 GLN A 181     -79.844  -6.399  77.924  1.00 94.31           O  
ATOM   1457  N   VAL A 182     -82.725 -11.120  78.410  1.00 93.09           N  
ATOM   1458  CA  VAL A 182     -84.134 -11.543  78.321  1.00 93.09           C  
ATOM   1459  C   VAL A 182     -84.393 -12.794  79.169  1.00 93.09           C  
ATOM   1460  CB  VAL A 182     -84.539 -11.765  76.849  1.00 93.09           C  
ATOM   1461  O   VAL A 182     -85.427 -12.882  79.836  1.00 93.09           O  
ATOM   1462  CG1 VAL A 182     -85.928 -12.406  76.705  1.00 93.09           C  
ATOM   1463  CG2 VAL A 182     -84.580 -10.432  76.089  1.00 93.09           C  
ATOM   1464  N   LEU A 183     -83.466 -13.756  79.179  1.00 91.06           N  
ATOM   1465  CA  LEU A 183     -83.565 -14.967  79.996  1.00 91.06           C  
ATOM   1466  C   LEU A 183     -83.430 -14.665  81.491  1.00 91.06           C  
ATOM   1467  CB  LEU A 183     -82.515 -15.996  79.544  1.00 91.06           C  
ATOM   1468  O   LEU A 183     -84.260 -15.137  82.264  1.00 91.06           O  
ATOM   1469  CG  LEU A 183     -82.813 -16.661  78.189  1.00 91.06           C  
ATOM   1470  CD1 LEU A 183     -81.623 -17.526  77.779  1.00 91.06           C  
ATOM   1471  CD2 LEU A 183     -84.060 -17.552  78.239  1.00 91.06           C  
ATOM   1472  N   ASP A 184     -82.466 -13.840  81.907  1.00 88.81           N  
ATOM   1473  CA  ASP A 184     -82.327 -13.404  83.305  1.00 88.81           C  
ATOM   1474  C   ASP A 184     -83.589 -12.668  83.789  1.00 88.81           C  
ATOM   1475  CB  ASP A 184     -81.080 -12.518  83.443  1.00 88.81           C  
ATOM   1476  O   ASP A 184     -84.103 -12.936  84.876  1.00 88.81           O  
ATOM   1477  CG  ASP A 184     -80.881 -12.029  84.882  1.00 88.81           C  
ATOM   1478  OD1 ASP A 184     -80.759 -12.865  85.799  1.00 88.81           O  
ATOM   1479  OD2 ASP A 184     -80.899 -10.792  85.100  1.00 88.81           O  
ATOM   1480  N   GLN A 185     -84.179 -11.813  82.946  1.00 86.60           N  
ATOM   1481  CA  GLN A 185     -85.467 -11.177  83.240  1.00 86.60           C  
ATOM   1482  C   GLN A 185     -86.617 -12.187  83.368  1.00 86.60           C  
ATOM   1483  CB  GLN A 185     -85.812 -10.153  82.154  1.00 86.60           C  
ATOM   1484  O   GLN A 185     -87.491 -12.003  84.219  1.00 86.60           O  
ATOM   1485  CG  GLN A 185     -84.968  -8.875  82.240  1.00 86.60           C  
ATOM   1486  CD  GLN A 185     -85.285  -7.919  81.094  1.00 86.60           C  
ATOM   1487  NE2 GLN A 185     -84.381  -7.030  80.747  1.00 86.60           N  
ATOM   1488  OE1 GLN A 185     -86.360  -7.934  80.513  1.00 86.60           O  
ATOM   1489  N   LYS A 186     -86.644 -13.253  82.555  1.00 85.39           N  
ATOM   1490  CA  LYS A 186     -87.624 -14.344  82.704  1.00 85.39           C  
ATOM   1491  C   LYS A 186     -87.400 -15.130  83.998  1.00 85.39           C  
ATOM   1492  CB  LYS A 186     -87.595 -15.298  81.499  1.00 85.39           C  
ATOM   1493  O   LYS A 186     -88.369 -15.378  84.710  1.00 85.39           O  
ATOM   1494  CG  LYS A 186     -88.329 -14.753  80.266  1.00 85.39           C  
ATOM   1495  CD  LYS A 186     -88.326 -15.816  79.158  1.00 85.39           C  
ATOM   1496  CE  LYS A 186     -89.051 -15.317  77.903  1.00 85.39           C  
ATOM   1497  NZ  LYS A 186     -89.091 -16.363  76.848  1.00 85.39           N  
ATOM   1498  N   HIS A 187     -86.157 -15.476  84.332  1.00 79.48           N  
ATOM   1499  CA  HIS A 187     -85.827 -16.200  85.561  1.00 79.48           C  
ATOM   1500  C   HIS A 187     -86.160 -15.385  86.806  1.00 79.48           C  
ATOM   1501  CB  HIS A 187     -84.358 -16.639  85.560  1.00 79.48           C  
ATOM   1502  O   HIS A 187     -86.848 -15.901  87.676  1.00 79.48           O  
ATOM   1503  CG  HIS A 187     -84.118 -17.824  84.663  1.00 79.48           C  
ATOM   1504  CD2 HIS A 187     -83.330 -17.864  83.546  1.00 79.48           C  
ATOM   1505  ND1 HIS A 187     -84.657 -19.082  84.825  1.00 79.48           N  
ATOM   1506  CE1 HIS A 187     -84.210 -19.857  83.824  1.00 79.48           C  
ATOM   1507  NE2 HIS A 187     -83.409 -19.153  83.012  1.00 79.48           N  
ATOM   1508  N   LYS A 188     -85.813 -14.093  86.858  1.00 77.98           N  
ATOM   1509  CA  LYS A 188     -86.202 -13.197  87.963  1.00 77.98           C  
ATOM   1510  C   LYS A 188     -87.717 -13.076  88.144  1.00 77.98           C  
ATOM   1511  CB  LYS A 188     -85.579 -11.813  87.741  1.00 77.98           C  
ATOM   1512  O   LYS A 188     -88.177 -12.883  89.265  1.00 77.98           O  
ATOM   1513  CG  LYS A 188     -84.085 -11.827  88.084  1.00 77.98           C  
ATOM   1514  CD  LYS A 188     -83.413 -10.509  87.695  1.00 77.98           C  
ATOM   1515  CE  LYS A 188     -81.950 -10.571  88.136  1.00 77.98           C  
ATOM   1516  NZ  LYS A 188     -81.131  -9.547  87.456  1.00 77.98           N  
ATOM   1517  N   LYS A 189     -88.501 -13.206  87.068  1.00 73.40           N  
ATOM   1518  CA  LYS A 189     -89.971 -13.276  87.142  1.00 73.40           C  
ATOM   1519  C   LYS A 189     -90.489 -14.646  87.605  1.00 73.40           C  
ATOM   1520  CB  LYS A 189     -90.585 -12.877  85.789  1.00 73.40           C  
ATOM   1521  O   LYS A 189     -91.583 -14.699  88.154  1.00 73.40           O  
ATOM   1522  CG  LYS A 189     -90.481 -11.369  85.518  1.00 73.40           C  
ATOM   1523  CD  LYS A 189     -91.036 -11.032  84.127  1.00 73.40           C  
ATOM   1524  CE  LYS A 189     -90.912  -9.528  83.858  1.00 73.40           C  
ATOM   1525  NZ  LYS A 189     -91.460  -9.155  82.529  1.00 73.40           N  
ATOM   1526  N   ALA A 190     -89.734 -15.728  87.398  1.00 71.02           N  
ATOM   1527  CA  ALA A 190     -90.126 -17.098  87.741  1.00 71.02           C  
ATOM   1528  C   ALA A 190     -89.656 -17.552  89.140  1.00 71.02           C  
ATOM   1529  CB  ALA A 190     -89.604 -18.029  86.638  1.00 71.02           C  
ATOM   1530  O   ALA A 190     -90.399 -18.225  89.849  1.00 71.02           O  
ATOM   1531  N   SER A 191     -88.446 -17.179  89.572  1.00 56.90           N  
ATOM   1532  CA  SER A 191     -87.879 -17.522  90.881  1.00 56.90           C  
ATOM   1533  C   SER A 191     -88.255 -16.467  91.919  1.00 56.90           C  
ATOM   1534  CB  SER A 191     -86.364 -17.745  90.784  1.00 56.90           C  
ATOM   1535  O   SER A 191     -87.450 -15.620  92.313  1.00 56.90           O  
ATOM   1536  OG  SER A 191     -85.704 -16.565  90.378  1.00 56.90           O  
ATOM   1537  N   GLY A 192     -89.512 -16.501  92.350  1.00 46.64           N  
ATOM   1538  CA  GLY A 192     -89.981 -15.744  93.501  1.00 46.64           C  
ATOM   1539  C   GLY A 192     -89.354 -16.253  94.799  1.00 46.64           C  
ATOM   1540  O   GLY A 192     -90.004 -16.972  95.546  1.00 46.64           O  
ATOM   1541  N   THR A 193     -88.130 -15.826  95.111  1.00 42.31           N  
ATOM   1542  CA  THR A 193     -87.619 -15.842  96.487  1.00 42.31           C  
ATOM   1543  C   THR A 193     -87.253 -14.419  96.871  1.00 42.31           C  
ATOM   1544  CB  THR A 193     -86.466 -16.829  96.719  1.00 42.31           C  
ATOM   1545  O   THR A 193     -86.254 -13.857  96.429  1.00 42.31           O  
ATOM   1546  CG2 THR A 193     -86.163 -16.983  98.212  1.00 42.31           C  
ATOM   1547  OG1 THR A 193     -86.843 -18.105  96.266  1.00 42.31           O  
ATOM   1548  N   ARG A 194     -88.122 -13.826  97.695  1.00 42.70           N  
ATOM   1549  CA  ARG A 194     -87.895 -12.583  98.434  1.00 42.70           C  
ATOM   1550  C   ARG A 194     -86.554 -12.679  99.170  1.00 42.70           C  
ATOM   1551  CB  ARG A 194     -89.024 -12.422  99.476  1.00 42.70           C  
ATOM   1552  O   ARG A 194     -86.477 -13.355 100.189  1.00 42.70           O  
ATOM   1553  CG  ARG A 194     -90.402 -12.027  98.925  1.00 42.70           C  
ATOM   1554  CD  ARG A 194     -91.442 -12.137 100.053  1.00 42.70           C  
ATOM   1555  NE  ARG A 194     -92.734 -11.517  99.698  1.00 42.70           N  
ATOM   1556  NH1 ARG A 194     -93.930 -12.235 101.530  1.00 42.70           N  
ATOM   1557  NH2 ARG A 194     -94.897 -10.882 100.048  1.00 42.70           N  
ATOM   1558  CZ  ARG A 194     -93.842 -11.549 100.424  1.00 42.70           C  
ATOM   1559  N   GLN A 195     -85.529 -11.966  98.713  1.00 38.44           N  
ATOM   1560  CA  GLN A 195     -84.440 -11.552  99.593  1.00 38.44           C  
ATOM   1561  C   GLN A 195     -84.532 -10.048  99.801  1.00 38.44           C  
ATOM   1562  CB  GLN A 195     -83.065 -12.070  99.150  1.00 38.44           C  
ATOM   1563  O   GLN A 195     -84.553  -9.246  98.868  1.00 38.44           O  
ATOM   1564  CG  GLN A 195     -82.529 -13.049 100.214  1.00 38.44           C  
ATOM   1565  CD  GLN A 195     -81.193 -13.681  99.846  1.00 38.44           C  
ATOM   1566  NE2 GLN A 195     -80.633 -14.509 100.700  1.00 38.44           N  
ATOM   1567  OE1 GLN A 195     -80.629 -13.452  98.793  1.00 38.44           O  
ATOM   1568  N   ALA A 196     -84.727  -9.723 101.074  1.00 39.37           N  
ATOM   1569  CA  ALA A 196     -85.011  -8.412 101.592  1.00 39.37           C  
ATOM   1570  C   ALA A 196     -83.877  -7.442 101.265  1.00 39.37           C  
ATOM   1571  CB  ALA A 196     -85.237  -8.554 103.100  1.00 39.37           C  
ATOM   1572  O   ALA A 196     -82.704  -7.679 101.538  1.00 39.37           O  
ATOM   1573  N   ARG A 197     -84.287  -6.306 100.714  1.00 41.95           N  
ATOM   1574  CA  ARG A 197     -83.513  -5.084 100.567  1.00 41.95           C  
ATOM   1575  C   ARG A 197     -83.280  -4.509 101.971  1.00 41.95           C  
ATOM   1576  CB  ARG A 197     -84.356  -4.192  99.630  1.00 41.95           C  
ATOM   1577  O   ARG A 197     -84.047  -3.667 102.424  1.00 41.95           O  
ATOM   1578  CG  ARG A 197     -83.611  -3.061  98.918  1.00 41.95           C  
ATOM   1579  CD  ARG A 197     -84.642  -2.273  98.093  1.00 41.95           C  
ATOM   1580  NE  ARG A 197     -84.017  -1.352  97.126  1.00 41.95           N  
ATOM   1581  NH1 ARG A 197     -85.954  -0.340  96.403  1.00 41.95           N  
ATOM   1582  NH2 ARG A 197     -84.004   0.241  95.494  1.00 41.95           N  
ATOM   1583  CZ  ARG A 197     -84.658  -0.492  96.349  1.00 41.95           C  
ATOM   1584  N   SER A 198     -82.273  -4.993 102.697  1.00 40.19           N  
ATOM   1585  CA  SER A 198     -81.797  -4.308 103.902  1.00 40.19           C  
ATOM   1586  C   SER A 198     -80.951  -3.114 103.472  1.00 40.19           C  
ATOM   1587  CB  SER A 198     -81.049  -5.242 104.859  1.00 40.19           C  
ATOM   1588  O   SER A 198     -79.810  -3.255 103.035  1.00 40.19           O  
ATOM   1589  OG  SER A 198     -79.934  -5.829 104.230  1.00 40.19           O  
ATOM   1590  N   HIS A 199     -81.562  -1.937 103.561  1.00 42.69           N  
ATOM   1591  CA  HIS A 199     -80.895  -0.645 103.576  1.00 42.69           C  
ATOM   1592  C   HIS A 199     -79.668  -0.670 104.488  1.00 42.69           C  
ATOM   1593  CB  HIS A 199     -81.876   0.385 104.170  1.00 42.69           C  
ATOM   1594  O   HIS A 199     -79.822  -0.893 105.684  1.00 42.69           O  
ATOM   1595  CG  HIS A 199     -82.895   0.911 103.204  1.00 42.69           C  
ATOM   1596  CD2 HIS A 199     -84.233   0.620 103.158  1.00 42.69           C  
ATOM   1597  ND1 HIS A 199     -82.652   1.876 102.255  1.00 42.69           N  
ATOM   1598  CE1 HIS A 199     -83.813   2.160 101.648  1.00 42.69           C  
ATOM   1599  NE2 HIS A 199     -84.801   1.405 102.148  1.00 42.69           N  
ATOM   1600  N   GLN A 200     -78.499  -0.307 103.964  1.00 40.37           N  
ATOM   1601  CA  GLN A 200     -77.569   0.510 104.732  1.00 40.37           C  
ATOM   1602  C   GLN A 200     -76.957   1.588 103.843  1.00 40.37           C  
ATOM   1603  CB  GLN A 200     -76.514  -0.302 105.496  1.00 40.37           C  
ATOM   1604  O   GLN A 200     -76.258   1.337 102.867  1.00 40.37           O  
ATOM   1605  CG  GLN A 200     -77.084  -0.829 106.827  1.00 40.37           C  
ATOM   1606  CD  GLN A 200     -76.019  -1.294 107.803  1.00 40.37           C  
ATOM   1607  NE2 GLN A 200     -76.296  -1.280 109.089  1.00 40.37           N  
ATOM   1608  OE1 GLN A 200     -74.929  -1.689 107.439  1.00 40.37           O  
ATOM   1609  N   HIS A 201     -77.304   2.806 104.226  1.00 39.69           N  
ATOM   1610  CA  HIS A 201     -76.682   4.065 103.879  1.00 39.69           C  
ATOM   1611  C   HIS A 201     -75.704   4.390 105.022  1.00 39.69           C  
ATOM   1612  CB  HIS A 201     -77.838   5.086 103.805  1.00 39.69           C  
ATOM   1613  O   HIS A 201     -76.084   4.238 106.186  1.00 39.69           O  
ATOM   1614  CG  HIS A 201     -77.651   6.259 102.889  1.00 39.69           C  
ATOM   1615  CD2 HIS A 201     -78.152   7.519 103.087  1.00 39.69           C  
ATOM   1616  ND1 HIS A 201     -77.132   6.225 101.614  1.00 39.69           N  
ATOM   1617  CE1 HIS A 201     -77.302   7.439 101.064  1.00 39.69           C  
ATOM   1618  NE2 HIS A 201     -77.922   8.256 101.926  1.00 39.69           N  
ATOM   1619  N   PRO A 202     -74.482   4.848 104.726  1.00 42.34           N  
ATOM   1620  CA  PRO A 202     -73.877   5.915 105.520  1.00 42.34           C  
ATOM   1621  C   PRO A 202     -73.406   7.029 104.569  1.00 42.34           C  
ATOM   1622  CB  PRO A 202     -72.751   5.245 106.304  1.00 42.34           C  
ATOM   1623  O   PRO A 202     -72.713   6.771 103.592  1.00 42.34           O  
ATOM   1624  CG  PRO A 202     -72.303   4.091 105.401  1.00 42.34           C  
ATOM   1625  CD  PRO A 202     -73.420   3.915 104.363  1.00 42.34           C  
ATOM   1626  N   ARG A 203     -74.011   8.213 104.650  1.00 42.14           N  
ATOM   1627  CA  ARG A 203     -73.704   9.344 105.546  1.00 42.14           C  
ATOM   1628  C   ARG A 203     -72.563  10.219 105.013  1.00 42.14           C  
ATOM   1629  CB  ARG A 203     -73.536   8.986 107.037  1.00 42.14           C  
ATOM   1630  O   ARG A 203     -71.401   9.836 105.021  1.00 42.14           O  
ATOM   1631  CG  ARG A 203     -74.044  10.130 107.931  1.00 42.14           C  
ATOM   1632  CD  ARG A 203     -73.778   9.840 109.413  1.00 42.14           C  
ATOM   1633  NE  ARG A 203     -74.589  10.711 110.288  1.00 42.14           N  
ATOM   1634  NH1 ARG A 203     -73.829   9.915 112.302  1.00 42.14           N  
ATOM   1635  NH2 ARG A 203     -75.440  11.462 112.263  1.00 42.14           N  
ATOM   1636  CZ  ARG A 203     -74.615  10.692 111.609  1.00 42.14           C  
ATOM   1637  N   GLU A 204     -72.997  11.401 104.597  1.00 42.00           N  
ATOM   1638  CA  GLU A 204     -72.292  12.674 104.452  1.00 42.00           C  
ATOM   1639  C   GLU A 204     -71.054  12.836 105.351  1.00 42.00           C  
ATOM   1640  CB  GLU A 204     -73.305  13.766 104.860  1.00 42.00           C  
ATOM   1641  O   GLU A 204     -71.145  12.711 106.578  1.00 42.00           O  
ATOM   1642  CG  GLU A 204     -74.551  13.846 103.955  1.00 42.00           C  
ATOM   1643  CD  GLU A 204     -75.675  14.717 104.544  1.00 42.00           C  
ATOM   1644  OE1 GLU A 204     -76.476  15.235 103.738  1.00 42.00           O  
ATOM   1645  OE2 GLU A 204     -75.780  14.781 105.792  1.00 42.00           O  
ATOM   1646  N   LYS A 205     -69.933  13.201 104.721  1.00 52.21           N  
ATOM   1647  CA  LYS A 205     -69.226  14.476 104.911  1.00 52.21           C  
ATOM   1648  C   LYS A 205     -68.598  14.897 103.588  1.00 52.21           C  
ATOM   1649  CB  LYS A 205     -68.142  14.403 105.990  1.00 52.21           C  
ATOM   1650  O   LYS A 205     -68.140  13.988 102.863  1.00 52.21           O  
ATOM   1651  CG  LYS A 205     -68.708  14.735 107.371  1.00 52.21           C  
ATOM   1652  CD  LYS A 205     -67.570  14.908 108.372  1.00 52.21           C  
ATOM   1653  CE  LYS A 205     -68.166  15.232 109.740  1.00 52.21           C  
ATOM   1654  NZ  LYS A 205     -67.096  15.441 110.743  1.00 52.21           N  
ATOM   1655  OXT LYS A 205     -68.611  16.120 103.361  1.00 52.21           O  
TER    1656      LYS A 205                                                      
ENDMDL                                                                          
END                                                                             
