# Supplementary material for: PICNIC accurately predicts condensate-forming proteins regardless of their structural disorder across organisms
Source: Nat Commun. 2024 Dec 11;15:10668. doi: 10.1038/s41467-024-55089-x (PMC11634905; doi:10.1038/s41467-024-55089-x)
Supplement: Supplementary file 7 — Dataset S6 [file 41467_2024_55089_MOESM7_ESM.zip › Dataset_S6/Positive_predictions/AF-Q96B01-F1-model_v4.pdb]

HEADER                                            01-JUN-22                     
TITLE     ALPHAFOLD MONOMER V2.0 PREDICTION FOR RAD51-ASSOCIATED PROTEIN 1      
TITLE    2 (Q96B01)                                                             
COMPND    MOL_ID: 1;                                                            
COMPND   2 MOLECULE: RAD51-ASSOCIATED PROTEIN 1;                                
COMPND   3 CHAIN: A                                                             
SOURCE    MOL_ID: 1;                                                            
SOURCE   2 ORGANISM_SCIENTIFIC: HOMO SAPIENS;                                   
SOURCE   3 ORGANISM_TAXID: 9606                                                 
REMARK   1                                                                      
REMARK   1 REFERENCE 1                                                          
REMARK   1  AUTH   JOHN JUMPER, RICHARD EVANS, ALEXANDER PRITZEL, TIM GREEN,    
REMARK   1  AUTH 2 MICHAEL FIGURNOV, OLAF RONNEBERGER, KATHRYN TUNYASUVUNAKOOL, 
REMARK   1  AUTH 3 RUSS BATES, AUGUSTIN ZIDEK, ANNA POTAPENKO, ALEX BRIDGLAND,  
REMARK   1  AUTH 4 CLEMENS MEYER, SIMON A A KOHL, ANDREW J BALLARD,             
REMARK   1  AUTH 5 ANDREW COWIE, BERNARDINO ROMERA-PAREDES, STANISLAV NIKOLOV,  
REMARK   1  AUTH 6 RISHUB JAIN, JONAS ADLER, TREVOR BACK, STIG PETERSEN,        
REMARK   1  AUTH 7 DAVID REIMAN, ELLEN CLANCY, MICHAL ZIELINSKI,                
REMARK   1  AUTH 8 MARTIN STEINEGGER, MICHALINA PACHOLSKA, TAMAS BERGHAMMER,    
REMARK   1  AUTH 9 DAVID SILVER, ORIOL VINYALS, ANDREW W SENIOR,                
REMARK   1  AUTH10 KORAY KAVUKCUOGLU, PUSHMEET KOHLI, DEMIS HASSABIS            
REMARK   1  TITL   HIGHLY ACCURATE PROTEIN STRUCTURE PREDICTION WITH ALPHAFOLD  
REMARK   1  REF    NATURE                        V. 596   583 2021              
REMARK   1  REFN                   ISSN 0028-0836                               
REMARK   1  PMID   34265844                                                     
REMARK   1  DOI    10.1038/s41586-021-03819-2                                   
REMARK   1                                                                      
REMARK   1 DISCLAIMERS                                                          
REMARK   1 ALPHAFOLD DATA, COPYRIGHT (2021) DEEPMIND TECHNOLOGIES LIMITED. THE  
REMARK   1 INFORMATION PROVIDED IS THEORETICAL MODELLING ONLY AND CAUTION SHOULD
REMARK   1 BE EXERCISED IN ITS USE. IT IS PROVIDED "AS-IS" WITHOUT ANY WARRANTY 
REMARK   1 OF ANY KIND, WHETHER EXPRESSED OR IMPLIED. NO WARRANTY IS GIVEN THAT 
REMARK   1 USE OF THE INFORMATION SHALL NOT INFRINGE THE RIGHTS OF ANY THIRD    
REMARK   1 PARTY. THE INFORMATION IS NOT INTENDED TO BE A SUBSTITUTE FOR        
REMARK   1 PROFESSIONAL MEDICAL ADVICE, DIAGNOSIS, OR TREATMENT, AND DOES NOT   
REMARK   1 CONSTITUTE MEDICAL OR OTHER PROFESSIONAL ADVICE. IT IS AVAILABLE FOR 
REMARK   1 ACADEMIC AND COMMERCIAL PURPOSES, UNDER CC-BY 4.0 LICENCE.           
DBREF  XXXX A    1   352  UNP    Q96B01   R51A1_HUMAN      1    352             
SEQRES   1 A  352  MET VAL ARG PRO VAL ARG HIS LYS LYS PRO VAL ASN TYR          
SEQRES   2 A  352  SER GLN PHE ASP HIS SER ASP SER ASP ASP ASP PHE VAL          
SEQRES   3 A  352  SER ALA THR VAL PRO LEU ASN LYS LYS SER ARG THR ALA          
SEQRES   4 A  352  PRO LYS GLU LEU LYS GLN ASP LYS PRO LYS PRO ASN LEU          
SEQRES   5 A  352  ASN ASN LEU ARG LYS GLU GLU ILE PRO VAL GLN GLU LYS          
SEQRES   6 A  352  THR PRO LYS LYS ARG LEU PRO GLU GLY THR PHE SER ILE          
SEQRES   7 A  352  PRO ALA SER ALA VAL PRO CYS THR LYS MET ALA LEU ASP          
SEQRES   8 A  352  ASP LYS LEU TYR GLN ARG ASP LEU GLU VAL ALA LEU ALA          
SEQRES   9 A  352  LEU SER VAL LYS GLU LEU PRO THR VAL THR THR ASN VAL          
SEQRES  10 A  352  GLN ASN SER GLN ASP LYS SER ILE GLU LYS HIS GLY SER          
SEQRES  11 A  352  SER LYS ILE GLU THR MET ASN LYS SER PRO HIS ILE SER          
SEQRES  12 A  352  ASN CYS SER VAL ALA SER ASP TYR LEU ASP LEU ASP LYS          
SEQRES  13 A  352  ILE THR VAL GLU ASP ASP VAL GLY GLY VAL GLN GLY LYS          
SEQRES  14 A  352  ARG LYS ALA ALA SER LYS ALA ALA ALA GLN GLN ARG LYS          
SEQRES  15 A  352  ILE LEU LEU GLU GLY SER ASP GLY ASP SER ALA ASN ASP          
SEQRES  16 A  352  THR GLU PRO ASP PHE ALA PRO GLY GLU ASP SER GLU ASP          
SEQRES  17 A  352  ASP SER ASP PHE CYS GLU SER GLU ASP ASN ASP GLU ASP          
SEQRES  18 A  352  PHE SER MET ARG LYS SER LYS VAL LYS GLU ILE LYS LYS          
SEQRES  19 A  352  LYS GLU VAL LYS VAL LYS SER PRO VAL GLU LYS LYS GLU          
SEQRES  20 A  352  LYS LYS SER LYS SER LYS CYS ASN ALA LEU VAL THR SER          
SEQRES  21 A  352  VAL ASP SER ALA PRO ALA ALA VAL LYS SER GLU SER GLN          
SEQRES  22 A  352  SER LEU PRO LYS LYS VAL SER LEU SER SER ASP THR THR          
SEQRES  23 A  352  ARG LYS PRO LEU GLU ILE ARG SER PRO SER ALA GLU SER          
SEQRES  24 A  352  LYS LYS PRO LYS TRP VAL PRO PRO ALA ALA SER GLY GLY          
SEQRES  25 A  352  SER ARG SER SER SER SER PRO LEU VAL VAL VAL SER VAL          
SEQRES  26 A  352  LYS SER PRO ASN GLN SER LEU ARG LEU GLY LEU SER ARG          
SEQRES  27 A  352  LEU ALA ARG VAL LYS PRO LEU HIS PRO ASN ALA THR SER          
SEQRES  28 A  352  THR                                                          
CRYST1    1.000    1.000    1.000  90.00  90.00  90.00 P 1           1          
ORIGX1      1.000000  0.000000  0.000000        0.00000                         
ORIGX2      0.000000  1.000000  0.000000        0.00000                         
ORIGX3      0.000000  0.000000  1.000000        0.00000                         
SCALE1      1.000000  0.000000  0.000000        0.00000                         
SCALE2      0.000000  1.000000  0.000000        0.00000                         
SCALE3      0.000000  0.000000  1.000000        0.00000                         
MODEL        1                                                                  
ATOM      1  N   MET A   1      16.792  52.402 -28.252  1.00 67.14           N  
ATOM      2  CA  MET A   1      17.796  51.480 -27.668  1.00 67.14           C  
ATOM      3  C   MET A   1      17.670  50.108 -28.317  1.00 67.14           C  
ATOM      4  CB  MET A   1      17.622  51.371 -26.144  1.00 67.14           C  
ATOM      5  O   MET A   1      16.702  49.404 -28.051  1.00 67.14           O  
ATOM      6  CG  MET A   1      18.513  52.361 -25.391  1.00 67.14           C  
ATOM      7  SD  MET A   1      17.962  52.758 -23.710  1.00 67.14           S  
ATOM      8  CE  MET A   1      17.372  51.165 -23.073  1.00 67.14           C  
ATOM      9  N   VAL A   2      18.609  49.749 -29.194  1.00 61.61           N  
ATOM     10  CA  VAL A   2      18.674  48.423 -29.835  1.00 61.61           C  
ATOM     11  C   VAL A   2      19.267  47.434 -28.828  1.00 61.61           C  
ATOM     12  CB  VAL A   2      19.508  48.491 -31.134  1.00 61.61           C  
ATOM     13  O   VAL A   2      20.329  47.693 -28.267  1.00 61.61           O  
ATOM     14  CG1 VAL A   2      19.623  47.127 -31.822  1.00 61.61           C  
ATOM     15  CG2 VAL A   2      18.873  49.472 -32.131  1.00 61.61           C  
ATOM     16  N   ARG A   3      18.565  46.332 -28.535  1.00 73.14           N  
ATOM     17  CA  ARG A   3      19.067  45.311 -27.601  1.00 73.14           C  
ATOM     18  C   ARG A   3      20.165  44.475 -28.276  1.00 73.14           C  
ATOM     19  CB  ARG A   3      17.945  44.401 -27.082  1.00 73.14           C  
ATOM     20  O   ARG A   3      19.950  44.035 -29.404  1.00 73.14           O  
ATOM     21  CG  ARG A   3      16.997  45.123 -26.114  1.00 73.14           C  
ATOM     22  CD  ARG A   3      15.983  44.124 -25.542  1.00 73.14           C  
ATOM     23  NE  ARG A   3      14.985  44.789 -24.678  1.00 73.14           N  
ATOM     24  NH1 ARG A   3      13.091  43.730 -25.462  1.00 73.14           N  
ATOM     25  NH2 ARG A   3      12.911  45.254 -23.852  1.00 73.14           N  
ATOM     26  CZ  ARG A   3      13.676  44.587 -24.670  1.00 73.14           C  
ATOM     27  N   PRO A   4      21.293  44.193 -27.599  1.00 71.98           N  
ATOM     28  CA  PRO A   4      22.340  43.339 -28.148  1.00 71.98           C  
ATOM     29  C   PRO A   4      21.841  41.918 -28.431  1.00 71.98           C  
ATOM     30  CB  PRO A   4      23.481  43.348 -27.126  1.00 71.98           C  
ATOM     31  O   PRO A   4      21.211  41.277 -27.583  1.00 71.98           O  
ATOM     32  CG  PRO A   4      23.258  44.648 -26.358  1.00 71.98           C  
ATOM     33  CD  PRO A   4      21.741  44.790 -26.351  1.00 71.98           C  
ATOM     34  N   VAL A   5      22.157  41.423 -29.627  1.00 69.98           N  
ATOM     35  CA  VAL A   5      21.825  40.070 -30.081  1.00 69.98           C  
ATOM     36  C   VAL A   5      22.642  39.058 -29.276  1.00 69.98           C  
ATOM     37  CB  VAL A   5      22.067  39.934 -31.599  1.00 69.98           C  
ATOM     38  O   VAL A   5      23.861  38.961 -29.412  1.00 69.98           O  
ATOM     39  CG1 VAL A   5      21.798  38.509 -32.099  1.00 69.98           C  
ATOM     40  CG2 VAL A   5      21.148  40.886 -32.378  1.00 69.98           C  
ATOM     41  N   ARG A   6      21.962  38.287 -28.421  1.00 75.91           N  
ATOM     42  CA  ARG A   6      22.568  37.177 -27.676  1.00 75.91           C  
ATOM     43  C   ARG A   6      22.783  35.991 -28.612  1.00 75.91           C  
ATOM     44  CB  ARG A   6      21.700  36.787 -26.470  1.00 75.91           C  
ATOM     45  O   ARG A   6      21.834  35.300 -28.972  1.00 75.91           O  
ATOM     46  CG  ARG A   6      21.856  37.765 -25.296  1.00 75.91           C  
ATOM     47  CD  ARG A   6      20.971  37.325 -24.122  1.00 75.91           C  
ATOM     48  NE  ARG A   6      21.287  38.067 -22.886  1.00 75.91           N  
ATOM     49  NH1 ARG A   6      19.457  37.434 -21.639  1.00 75.91           N  
ATOM     50  NH2 ARG A   6      21.040  38.694 -20.708  1.00 75.91           N  
ATOM     51  CZ  ARG A   6      20.596  38.061 -21.756  1.00 75.91           C  
ATOM     52  N   HIS A   7      24.036  35.735 -28.957  1.00 76.31           N  
ATOM     53  CA  HIS A   7      24.467  34.537 -29.673  1.00 76.31           C  
ATOM     54  C   HIS A   7      24.239  33.304 -28.785  1.00 76.31           C  
ATOM     55  CB  HIS A   7      25.931  34.687 -30.143  1.00 76.31           C  
ATOM     56  O   HIS A   7      24.756  33.211 -27.671  1.00 76.31           O  
ATOM     57  CG  HIS A   7      26.691  35.819 -29.488  1.00 76.31           C  
ATOM     58  CD2 HIS A   7      27.516  35.732 -28.400  1.00 76.31           C  
ATOM     59  ND1 HIS A   7      26.571  37.158 -29.798  1.00 76.31           N  
ATOM     60  CE1 HIS A   7      27.313  37.858 -28.926  1.00 76.31           C  
ATOM     61  NE2 HIS A   7      27.894  37.030 -28.046  1.00 76.31           N  
ATOM     62  N   LYS A   8      23.426  32.362 -29.270  1.00 76.84           N  
ATOM     63  CA  LYS A   8      23.154  31.081 -28.611  1.00 76.84           C  
ATOM     64  C   LYS A   8      24.105  30.040 -29.194  1.00 76.84           C  
ATOM     65  CB  LYS A   8      21.683  30.679 -28.833  1.00 76.84           C  
ATOM     66  O   LYS A   8      24.012  29.730 -30.377  1.00 76.84           O  
ATOM     67  CG  LYS A   8      20.650  31.650 -28.236  1.00 76.84           C  
ATOM     68  CD  LYS A   8      20.587  31.580 -26.706  1.00 76.84           C  
ATOM     69  CE  LYS A   8      19.490  32.515 -26.189  1.00 76.84           C  
ATOM     70  NZ  LYS A   8      19.244  32.292 -24.743  1.00 76.84           N  
ATOM     71  N   LYS A   9      25.023  29.514 -28.381  1.00 83.00           N  
ATOM     72  CA  LYS A   9      25.803  28.333 -28.770  1.00 83.00           C  
ATOM     73  C   LYS A   9      24.946  27.072 -28.589  1.00 83.00           C  
ATOM     74  CB  LYS A   9      27.128  28.236 -28.000  1.00 83.00           C  
ATOM     75  O   LYS A   9      24.211  27.010 -27.601  1.00 83.00           O  
ATOM     76  CG  LYS A   9      28.114  29.329 -28.446  1.00 83.00           C  
ATOM     77  CD  LYS A   9      29.539  29.027 -27.962  1.00 83.00           C  
ATOM     78  CE  LYS A   9      30.518  30.081 -28.496  1.00 83.00           C  
ATOM     79  NZ  LYS A   9      31.920  29.783 -28.104  1.00 83.00           N  
ATOM     80  N   PRO A  10      25.033  26.086 -29.500  1.00 79.26           N  
ATOM     81  CA  PRO A  10      24.379  24.798 -29.315  1.00 79.26           C  
ATOM     82  C   PRO A  10      24.917  24.135 -28.046  1.00 79.26           C  
ATOM     83  CB  PRO A  10      24.688  23.967 -30.569  1.00 79.26           C  
ATOM     84  O   PRO A  10      26.126  23.947 -27.906  1.00 79.26           O  
ATOM     85  CG  PRO A  10      25.176  24.988 -31.595  1.00 79.26           C  
ATOM     86  CD  PRO A  10      25.784  26.096 -30.745  1.00 79.26           C  
ATOM     87  N   VAL A  11      24.028  23.817 -27.109  1.00 81.43           N  
ATOM     88  CA  VAL A  11      24.373  23.041 -25.916  1.00 81.43           C  
ATOM     89  C   VAL A  11      24.285  21.572 -26.304  1.00 81.43           C  
ATOM     90  CB  VAL A  11      23.457  23.395 -24.728  1.00 81.43           C  
ATOM     91  O   VAL A  11      23.220  21.096 -26.692  1.00 81.43           O  
ATOM     92  CG1 VAL A  11      23.748  22.522 -23.501  1.00 81.43           C  
ATOM     93  CG2 VAL A  11      23.659  24.864 -24.323  1.00 81.43           C  
ATOM     94  N   ASN A  12      25.413  20.864 -26.248  1.00 82.02           N  
ATOM     95  CA  ASN A  12      25.417  19.418 -26.422  1.00 82.02           C  
ATOM     96  C   ASN A  12      24.890  18.772 -25.134  1.00 82.02           C  
ATOM     97  CB  ASN A  12      26.830  18.933 -26.810  1.00 82.02           C  
ATOM     98  O   ASN A  12      25.466  19.000 -24.074  1.00 82.02           O  
ATOM     99  CG  ASN A  12      26.853  17.435 -27.072  1.00 82.02           C  
ATOM    100  ND2 ASN A  12      27.993  16.848 -27.330  1.00 82.02           N  
ATOM    101  OD1 ASN A  12      25.833  16.771 -27.040  1.00 82.02           O  
ATOM    102  N   TYR A  13      23.820  17.986 -25.226  1.00 81.37           N  
ATOM    103  CA  TYR A  13      23.232  17.268 -24.092  1.00 81.37           C  
ATOM    104  C   TYR A  13      23.796  15.850 -23.910  1.00 81.37           C  
ATOM    105  CB  TYR A  13      21.702  17.274 -24.209  1.00 81.37           C  
ATOM    106  O   TYR A  13      23.495  15.215 -22.910  1.00 81.37           O  
ATOM    107  CG  TYR A  13      21.085  18.645 -24.005  1.00 81.37           C  
ATOM    108  CD1 TYR A  13      20.799  19.094 -22.701  1.00 81.37           C  
ATOM    109  CD2 TYR A  13      20.808  19.474 -25.109  1.00 81.37           C  
ATOM    110  CE1 TYR A  13      20.227  20.364 -22.499  1.00 81.37           C  
ATOM    111  CE2 TYR A  13      20.240  20.747 -24.912  1.00 81.37           C  
ATOM    112  OH  TYR A  13      19.391  22.418 -23.414  1.00 81.37           O  
ATOM    113  CZ  TYR A  13      19.944  21.192 -23.607  1.00 81.37           C  
ATOM    114  N   SER A  14      24.660  15.366 -24.811  1.00 77.59           N  
ATOM    115  CA  SER A  14      25.287  14.038 -24.692  1.00 77.59           C  
ATOM    116  C   SER A  14      26.402  13.968 -23.642  1.00 77.59           C  
ATOM    117  CB  SER A  14      25.825  13.563 -26.051  1.00 77.59           C  
ATOM    118  O   SER A  14      26.993  12.913 -23.462  1.00 77.59           O  
ATOM    119  OG  SER A  14      27.184  13.929 -26.246  1.00 77.59           O  
ATOM    120  N   GLN A  15      26.760  15.099 -23.030  1.00 75.19           N  
ATOM    121  CA  GLN A  15      27.752  15.181 -21.948  1.00 75.19           C  
ATOM    122  C   GLN A  15      27.118  15.024 -20.560  1.00 75.19           C  
ATOM    123  CB  GLN A  15      28.571  16.478 -22.083  1.00 75.19           C  
ATOM    124  O   GLN A  15      27.832  14.953 -19.565  1.00 75.19           O  
ATOM    125  CG  GLN A  15      27.714  17.750 -22.030  1.00 75.19           C  
ATOM    126  CD  GLN A  15      28.504  19.004 -22.392  1.00 75.19           C  
ATOM    127  NE2 GLN A  15      28.069  19.773 -23.364  1.00 75.19           N  
ATOM    128  OE1 GLN A  15      29.517  19.344 -21.813  1.00 75.19           O  
ATOM    129  N   PHE A  16      25.787  14.971 -20.493  1.00 68.59           N  
ATOM    130  CA  PHE A  16      25.074  14.547 -19.300  1.00 68.59           C  
ATOM    131  C   PHE A  16      24.799  13.058 -19.473  1.00 68.59           C  
ATOM    132  CB  PHE A  16      23.815  15.404 -19.101  1.00 68.59           C  
ATOM    133  O   PHE A  16      23.789  12.675 -20.063  1.00 68.59           O  
ATOM    134  CG  PHE A  16      24.090  16.896 -19.146  1.00 68.59           C  
ATOM    135  CD1 PHE A  16      24.665  17.554 -18.044  1.00 68.59           C  
ATOM    136  CD2 PHE A  16      23.818  17.616 -20.322  1.00 68.59           C  
ATOM    137  CE1 PHE A  16      24.970  18.926 -18.126  1.00 68.59           C  
ATOM    138  CE2 PHE A  16      24.134  18.983 -20.413  1.00 68.59           C  
ATOM    139  CZ  PHE A  16      24.711  19.638 -19.311  1.00 68.59           C  
ATOM    140  N   ASP A  17      25.744  12.230 -19.024  1.00 63.21           N  
ATOM    141  CA  ASP A  17      25.471  10.813 -18.823  1.00 63.21           C  
ATOM    142  C   ASP A  17      24.217  10.691 -17.957  1.00 63.21           C  
ATOM    143  CB  ASP A  17      26.664  10.085 -18.176  1.00 63.21           C  
ATOM    144  O   ASP A  17      24.029  11.434 -16.989  1.00 63.21           O  
ATOM    145  CG  ASP A  17      27.708   9.617 -19.196  1.00 63.21           C  
ATOM    146  OD1 ASP A  17      27.296   9.183 -20.296  1.00 63.21           O  
ATOM    147  OD2 ASP A  17      28.913   9.673 -18.862  1.00 63.21           O  
ATOM    148  N   HIS A  18      23.340   9.780 -18.362  1.00 62.35           N  
ATOM    149  CA  HIS A  18      22.074   9.458 -17.721  1.00 62.35           C  
ATOM    150  C   HIS A  18      22.302   8.774 -16.368  1.00 62.35           C  
ATOM    151  CB  HIS A  18      21.245   8.582 -18.675  1.00 62.35           C  
ATOM    152  O   HIS A  18      21.865   7.646 -16.156  1.00 62.35           O  
ATOM    153  CG  HIS A  18      21.082   9.170 -20.051  1.00 62.35           C  
ATOM    154  CD2 HIS A  18      21.588   8.673 -21.222  1.00 62.35           C  
ATOM    155  ND1 HIS A  18      20.427  10.337 -20.354  1.00 62.35           N  
ATOM    156  CE1 HIS A  18      20.536  10.540 -21.676  1.00 62.35           C  
ATOM    157  NE2 HIS A  18      21.223   9.544 -22.256  1.00 62.35           N  
ATOM    158  N   SER A  19      22.975   9.456 -15.444  1.00 59.32           N  
ATOM    159  CA  SER A  19      22.967   9.121 -14.026  1.00 59.32           C  
ATOM    160  C   SER A  19      21.598   9.483 -13.453  1.00 59.32           C  
ATOM    161  CB  SER A  19      24.112   9.806 -13.277  1.00 59.32           C  
ATOM    162  O   SER A  19      21.468  10.351 -12.595  1.00 59.32           O  
ATOM    163  OG  SER A  19      25.360   9.363 -13.778  1.00 59.32           O  
ATOM    164  N   ASP A  20      20.572   8.810 -13.967  1.00 61.54           N  
ATOM    165  CA  ASP A  20      19.299   8.578 -13.301  1.00 61.54           C  
ATOM    166  C   ASP A  20      19.566   7.531 -12.207  1.00 61.54           C  
ATOM    167  CB  ASP A  20      18.263   8.158 -14.363  1.00 61.54           C  
ATOM    168  O   ASP A  20      19.145   6.379 -12.276  1.00 61.54           O  
ATOM    169  CG  ASP A  20      16.804   8.331 -13.928  1.00 61.54           C  
ATOM    170  OD1 ASP A  20      16.562   9.135 -13.002  1.00 61.54           O  
ATOM    171  OD2 ASP A  20      15.934   7.779 -14.641  1.00 61.54           O  
ATOM    172  N   SER A  21      20.433   7.905 -11.259  1.00 58.06           N  
ATOM    173  CA  SER A  21      20.667   7.136 -10.043  1.00 58.06           C  
ATOM    174  C   SER A  21      19.550   7.543  -9.100  1.00 58.06           C  
ATOM    175  CB  SER A  21      22.070   7.378  -9.458  1.00 58.06           C  
ATOM    176  O   SER A  21      19.707   8.456  -8.291  1.00 58.06           O  
ATOM    177  OG  SER A  21      22.618   6.198  -8.896  1.00 58.06           O  
ATOM    178  N   ASP A  22      18.396   6.904  -9.270  1.00 63.26           N  
ATOM    179  CA  ASP A  22      17.280   6.894  -8.322  1.00 63.26           C  
ATOM    180  C   ASP A  22      17.696   6.128  -7.046  1.00 63.26           C  
ATOM    181  CB  ASP A  22      16.038   6.318  -9.030  1.00 63.26           C  
ATOM    182  O   ASP A  22      17.121   5.114  -6.657  1.00 63.26           O  
ATOM    183  CG  ASP A  22      14.738   6.448  -8.224  1.00 63.26           C  
ATOM    184  OD1 ASP A  22      14.693   7.274  -7.284  1.00 63.26           O  
ATOM    185  OD2 ASP A  22      13.763   5.746  -8.585  1.00 63.26           O  
ATOM    186  N   ASP A  23      18.779   6.587  -6.412  1.00 64.33           N  
ATOM    187  CA  ASP A  23      19.264   6.108  -5.116  1.00 64.33           C  
ATOM    188  C   ASP A  23      18.508   6.778  -3.955  1.00 64.33           C  
ATOM    189  CB  ASP A  23      20.787   6.297  -4.996  1.00 64.33           C  
ATOM    190  O   ASP A  23      18.841   6.591  -2.786  1.00 64.33           O  
ATOM    191  CG  ASP A  23      21.595   5.123  -5.555  1.00 64.33           C  
ATOM    192  OD1 ASP A  23      21.284   3.956  -5.222  1.00 64.33           O  
ATOM    193  OD2 ASP A  23      22.581   5.414  -6.272  1.00 64.33           O  
ATOM    194  N   ASP A  24      17.435   7.514  -4.242  1.00 74.01           N  
ATOM    195  CA  ASP A  24      16.536   8.048  -3.218  1.00 74.01           C  
ATOM    196  C   ASP A  24      15.731   6.925  -2.514  1.00 74.01           C  
ATOM    197  CB  ASP A  24      15.660   9.156  -3.835  1.00 74.01           C  
ATOM    198  O   ASP A  24      15.087   7.168  -1.491  1.00 74.01           O  
ATOM    199  CG  ASP A  24      16.417  10.469  -4.133  1.00 74.01           C  
ATOM    200  OD1 ASP A  24      17.473  10.718  -3.504  1.00 74.01           O  
ATOM    201  OD2 ASP A  24      15.881  11.289  -4.915  1.00 74.01           O  
ATOM    202  N   PHE A  25      15.833   5.671  -2.993  1.00 61.16           N  
ATOM    203  CA  PHE A  25      15.216   4.475  -2.398  1.00 61.16           C  
ATOM    204  C   PHE A  25      16.188   3.408  -1.871  1.00 61.16           C  
ATOM    205  CB  PHE A  25      14.215   3.862  -3.384  1.00 61.16           C  
ATOM    206  O   PHE A  25      15.723   2.358  -1.404  1.00 61.16           O  
ATOM    207  CG  PHE A  25      13.010   4.739  -3.621  1.00 61.16           C  
ATOM    208  CD1 PHE A  25      11.965   4.776  -2.677  1.00 61.16           C  
ATOM    209  CD2 PHE A  25      12.942   5.536  -4.775  1.00 61.16           C  
ATOM    210  CE1 PHE A  25      10.850   5.606  -2.892  1.00 61.16           C  
ATOM    211  CE2 PHE A  25      11.831   6.365  -4.990  1.00 61.16           C  
ATOM    212  CZ  PHE A  25      10.784   6.400  -4.051  1.00 61.16           C  
ATOM    213  N   VAL A  26      17.512   3.626  -1.863  1.00 64.56           N  
ATOM    214  CA  VAL A  26      18.402   2.690  -1.148  1.00 64.56           C  
ATOM    215  C   VAL A  26      18.131   2.795   0.348  1.00 64.56           C  
ATOM    216  CB  VAL A  26      19.910   2.779  -1.466  1.00 64.56           C  
ATOM    217  O   VAL A  26      18.577   3.704   1.048  1.00 64.56           O  
ATOM    218  CG1 VAL A  26      20.315   1.661  -2.432  1.00 64.56           C  
ATOM    219  CG2 VAL A  26      20.360   4.109  -2.046  1.00 64.56           C  
ATOM    220  N   SER A  27      17.356   1.822   0.827  1.00 56.33           N  
ATOM    221  CA  SER A  27      17.037   1.607   2.231  1.00 56.33           C  
ATOM    222  C   SER A  27      18.306   1.726   3.062  1.00 56.33           C  
ATOM    223  CB  SER A  27      16.425   0.219   2.413  1.00 56.33           C  
ATOM    224  O   SER A  27      19.269   0.990   2.843  1.00 56.33           O  
ATOM    225  OG  SER A  27      15.133   0.187   1.841  1.00 56.33           O  
ATOM    226  N   ALA A  28      18.275   2.684   3.990  1.00 57.09           N  
ATOM    227  CA  ALA A  28      19.313   3.024   4.948  1.00 57.09           C  
ATOM    228  C   ALA A  28      20.186   1.815   5.323  1.00 57.09           C  
ATOM    229  CB  ALA A  28      18.607   3.624   6.171  1.00 57.09           C  
ATOM    230  O   ALA A  28      19.838   1.005   6.185  1.00 57.09           O  
ATOM    231  N   THR A  29      21.345   1.703   4.671  1.00 54.04           N  
ATOM    232  CA  THR A  29      22.395   0.800   5.127  1.00 54.04           C  
ATOM    233  C   THR A  29      22.886   1.346   6.460  1.00 54.04           C  
ATOM    234  CB  THR A  29      23.520   0.658   4.097  1.00 54.04           C  
ATOM    235  O   THR A  29      23.364   2.474   6.533  1.00 54.04           O  
ATOM    236  CG2 THR A  29      24.681  -0.205   4.599  1.00 54.04           C  
ATOM    237  OG1 THR A  29      23.004  -0.003   2.967  1.00 54.04           O  
ATOM    238  N   VAL A  30      22.648   0.539   7.497  1.00 64.02           N  
ATOM    239  CA  VAL A  30      23.190   0.526   8.865  1.00 64.02           C  
ATOM    240  C   VAL A  30      24.044   1.748   9.250  1.00 64.02           C  
ATOM    241  CB  VAL A  30      24.014  -0.763   9.063  1.00 64.02           C  
ATOM    242  O   VAL A  30      25.066   1.988   8.608  1.00 64.02           O  
ATOM    243  CG1 VAL A  30      24.486  -0.924  10.515  1.00 64.02           C  
ATOM    244  CG2 VAL A  30      23.183  -2.009   8.712  1.00 64.02           C  
ATOM    245  N   PRO A  31      23.727   2.463  10.353  1.00 58.35           N  
ATOM    246  CA  PRO A  31      24.521   3.597  10.814  1.00 58.35           C  
ATOM    247  C   PRO A  31      25.976   3.177  11.039  1.00 58.35           C  
ATOM    248  CB  PRO A  31      23.855   4.106  12.105  1.00 58.35           C  
ATOM    249  O   PRO A  31      26.306   2.527  12.033  1.00 58.35           O  
ATOM    250  CG  PRO A  31      22.455   3.503  12.067  1.00 58.35           C  
ATOM    251  CD  PRO A  31      22.630   2.215  11.273  1.00 58.35           C  
ATOM    252  N   LEU A  32      26.852   3.553  10.107  1.00 60.23           N  
ATOM    253  CA  LEU A  32      28.289   3.399  10.259  1.00 60.23           C  
ATOM    254  C   LEU A  32      28.720   4.270  11.437  1.00 60.23           C  
ATOM    255  CB  LEU A  32      29.009   3.717   8.935  1.00 60.23           C  
ATOM    256  O   LEU A  32      28.662   5.503  11.425  1.00 60.23           O  
ATOM    257  CG  LEU A  32      29.256   2.442   8.102  1.00 60.23           C  
ATOM    258  CD1 LEU A  32      29.381   2.780   6.618  1.00 60.23           C  
ATOM    259  CD2 LEU A  32      30.547   1.745   8.546  1.00 60.23           C  
ATOM    260  N   ASN A  33      29.094   3.577  12.502  1.00 58.16           N  
ATOM    261  CA  ASN A  33      29.672   4.125  13.706  1.00 58.16           C  
ATOM    262  C   ASN A  33      30.874   5.018  13.360  1.00 58.16           C  
ATOM    263  CB  ASN A  33      30.012   2.973  14.673  1.00 58.16           C  
ATOM    264  O   ASN A  33      31.898   4.602  12.829  1.00 58.16           O  
ATOM    265  CG  ASN A  33      30.833   1.833  14.073  1.00 58.16           C  
ATOM    266  ND2 ASN A  33      31.246   0.890  14.883  1.00 58.16           N  
ATOM    267  OD1 ASN A  33      31.075   1.719  12.887  1.00 58.16           O  
ATOM    268  N   LYS A  34      30.725   6.295  13.705  1.00 50.06           N  
ATOM    269  CA  LYS A  34      31.765   7.322  13.678  1.00 50.06           C  
ATOM    270  C   LYS A  34      33.046   6.815  14.361  1.00 50.06           C  
ATOM    271  CB  LYS A  34      31.223   8.545  14.453  1.00 50.06           C  
ATOM    272  O   LYS A  34      32.958   6.469  15.540  1.00 50.06           O  
ATOM    273  CG  LYS A  34      29.985   9.208  13.822  1.00 50.06           C  
ATOM    274  CD  LYS A  34      29.403  10.298  14.738  1.00 50.06           C  
ATOM    275  CE  LYS A  34      28.234  11.006  14.036  1.00 50.06           C  
ATOM    276  NZ  LYS A  34      27.553  11.995  14.913  1.00 50.06           N  
ATOM    277  N   LYS A  35      34.209   6.886  13.682  1.00 58.41           N  
ATOM    278  CA  LYS A  35      35.513   7.357  14.226  1.00 58.41           C  
ATOM    279  C   LYS A  35      36.673   7.365  13.194  1.00 58.41           C  
ATOM    280  CB  LYS A  35      35.920   6.550  15.483  1.00 58.41           C  
ATOM    281  O   LYS A  35      36.890   6.388  12.496  1.00 58.41           O  
ATOM    282  CG  LYS A  35      35.478   7.281  16.771  1.00 58.41           C  
ATOM    283  CD  LYS A  35      35.266   6.347  17.968  1.00 58.41           C  
ATOM    284  CE  LYS A  35      34.612   7.122  19.120  1.00 58.41           C  
ATOM    285  NZ  LYS A  35      34.632   6.351  20.388  1.00 58.41           N  
ATOM    286  N   SER A  36      37.397   8.503  13.198  1.00 58.03           N  
ATOM    287  CA  SER A  36      38.768   8.841  12.710  1.00 58.03           C  
ATOM    288  C   SER A  36      39.140   8.525  11.248  1.00 58.03           C  
ATOM    289  CB  SER A  36      39.815   8.262  13.671  1.00 58.03           C  
ATOM    290  O   SER A  36      39.296   7.368  10.893  1.00 58.03           O  
ATOM    291  OG  SER A  36      39.646   6.872  13.836  1.00 58.03           O  
ATOM    292  N   ARG A  37      39.265   9.492  10.319  1.00 47.22           N  
ATOM    293  CA  ARG A  37      40.300  10.557  10.166  1.00 47.22           C  
ATOM    294  C   ARG A  37      41.738  10.018  10.258  1.00 47.22           C  
ATOM    295  CB  ARG A  37      40.068  11.799  11.073  1.00 47.22           C  
ATOM    296  O   ARG A  37      42.236   9.897  11.371  1.00 47.22           O  
ATOM    297  CG  ARG A  37      40.940  13.019  10.678  1.00 47.22           C  
ATOM    298  CD  ARG A  37      40.676  14.259  11.558  1.00 47.22           C  
ATOM    299  NE  ARG A  37      41.453  15.445  11.120  1.00 47.22           N  
ATOM    300  NH1 ARG A  37      40.915  16.857  12.860  1.00 47.22           N  
ATOM    301  NH2 ARG A  37      42.241  17.591  11.230  1.00 47.22           N  
ATOM    302  CZ  ARG A  37      41.532  16.619  11.735  1.00 47.22           C  
ATOM    303  N   THR A  38      42.397   9.765   9.115  1.00 51.52           N  
ATOM    304  CA  THR A  38      43.735  10.271   8.680  1.00 51.52           C  
ATOM    305  C   THR A  38      44.211   9.529   7.406  1.00 51.52           C  
ATOM    306  CB  THR A  38      44.823  10.282   9.779  1.00 51.52           C  
ATOM    307  O   THR A  38      43.808   8.403   7.150  1.00 51.52           O  
ATOM    308  CG2 THR A  38      46.152  10.908   9.348  1.00 51.52           C  
ATOM    309  OG1 THR A  38      44.408  11.149  10.806  1.00 51.52           O  
ATOM    310  N   ALA A  39      44.981  10.244   6.580  1.00 51.17           N  
ATOM    311  CA  ALA A  39      45.301  10.090   5.154  1.00 51.17           C  
ATOM    312  C   ALA A  39      46.173   8.864   4.735  1.00 51.17           C  
ATOM    313  CB  ALA A  39      45.981  11.430   4.815  1.00 51.17           C  
ATOM    314  O   ALA A  39      46.716   8.180   5.600  1.00 51.17           O  
ATOM    315  N   PRO A  40      46.325   8.593   3.412  1.00 40.97           N  
ATOM    316  CA  PRO A  40      46.791   7.317   2.866  1.00 40.97           C  
ATOM    317  C   PRO A  40      48.290   7.308   2.521  1.00 40.97           C  
ATOM    318  CB  PRO A  40      45.948   7.139   1.596  1.00 40.97           C  
ATOM    319  O   PRO A  40      48.798   8.263   1.932  1.00 40.97           O  
ATOM    320  CG  PRO A  40      45.822   8.562   1.049  1.00 40.97           C  
ATOM    321  CD  PRO A  40      45.897   9.439   2.298  1.00 40.97           C  
ATOM    322  N   LYS A  41      48.983   6.193   2.795  1.00 51.84           N  
ATOM    323  CA  LYS A  41      50.207   5.812   2.069  1.00 51.84           C  
ATOM    324  C   LYS A  41      50.542   4.322   2.236  1.00 51.84           C  
ATOM    325  CB  LYS A  41      51.399   6.710   2.475  1.00 51.84           C  
ATOM    326  O   LYS A  41      50.872   3.876   3.322  1.00 51.84           O  
ATOM    327  CG  LYS A  41      52.205   7.115   1.231  1.00 51.84           C  
ATOM    328  CD  LYS A  41      53.246   8.190   1.552  1.00 51.84           C  
ATOM    329  CE  LYS A  41      53.999   8.547   0.267  1.00 51.84           C  
ATOM    330  NZ  LYS A  41      54.971   9.645   0.486  1.00 51.84           N  
ATOM    331  N   GLU A  42      50.379   3.604   1.128  1.00 47.38           N  
ATOM    332  CA  GLU A  42      51.264   2.587   0.539  1.00 47.38           C  
ATOM    333  C   GLU A  42      51.974   1.494   1.380  1.00 47.38           C  
ATOM    334  CB  GLU A  42      52.291   3.315  -0.343  1.00 47.38           C  
ATOM    335  O   GLU A  42      52.687   1.758   2.337  1.00 47.38           O  
ATOM    336  CG  GLU A  42      51.629   4.074  -1.505  1.00 47.38           C  
ATOM    337  CD  GLU A  42      52.642   4.602  -2.529  1.00 47.38           C  
ATOM    338  OE1 GLU A  42      52.198   4.879  -3.663  1.00 47.38           O  
ATOM    339  OE2 GLU A  42      53.830   4.756  -2.167  1.00 47.38           O  
ATOM    340  N   LEU A  43      51.922   0.286   0.786  1.00 47.08           N  
ATOM    341  CA  LEU A  43      52.904  -0.819   0.776  1.00 47.08           C  
ATOM    342  C   LEU A  43      52.815  -1.957   1.826  1.00 47.08           C  
ATOM    343  CB  LEU A  43      54.349  -0.310   0.556  1.00 47.08           C  
ATOM    344  O   LEU A  43      53.367  -1.889   2.911  1.00 47.08           O  
ATOM    345  CG  LEU A  43      54.640   0.224  -0.864  1.00 47.08           C  
ATOM    346  CD1 LEU A  43      55.797   1.219  -0.839  1.00 47.08           C  
ATOM    347  CD2 LEU A  43      54.997  -0.876  -1.867  1.00 47.08           C  
ATOM    348  N   LYS A  44      52.300  -3.089   1.303  1.00 42.41           N  
ATOM    349  CA  LYS A  44      52.849  -4.472   1.323  1.00 42.41           C  
ATOM    350  C   LYS A  44      52.717  -5.349   2.584  1.00 42.41           C  
ATOM    351  CB  LYS A  44      54.322  -4.485   0.855  1.00 42.41           C  
ATOM    352  O   LYS A  44      53.240  -5.027   3.635  1.00 42.41           O  
ATOM    353  CG  LYS A  44      54.547  -3.990  -0.578  1.00 42.41           C  
ATOM    354  CD  LYS A  44      54.114  -4.966  -1.678  1.00 42.41           C  
ATOM    355  CE  LYS A  44      54.377  -4.317  -3.044  1.00 42.41           C  
ATOM    356  NZ  LYS A  44      54.042  -5.221  -4.171  1.00 42.41           N  
ATOM    357  N   GLN A  45      52.206  -6.564   2.298  1.00 45.94           N  
ATOM    358  CA  GLN A  45      52.285  -7.840   3.045  1.00 45.94           C  
ATOM    359  C   GLN A  45      51.492  -7.840   4.367  1.00 45.94           C  
ATOM    360  CB  GLN A  45      53.759  -8.287   3.154  1.00 45.94           C  
ATOM    361  O   GLN A  45      51.588  -6.913   5.147  1.00 45.94           O  
ATOM    362  CG  GLN A  45      54.351  -8.654   1.778  1.00 45.94           C  
ATOM    363  CD  GLN A  45      55.848  -8.949   1.824  1.00 45.94           C  
ATOM    364  NE2 GLN A  45      56.289 -10.123   1.430  1.00 45.94           N  
ATOM    365  OE1 GLN A  45      56.662  -8.110   2.149  1.00 45.94           O  
ATOM    366  N   ASP A  46      50.585  -8.777   4.655  1.00 41.36           N  
ATOM    367  CA  ASP A  46      50.755 -10.233   4.715  1.00 41.36           C  
ATOM    368  C   ASP A  46      49.364 -10.944   4.814  1.00 41.36           C  
ATOM    369  CB  ASP A  46      51.610 -10.506   5.972  1.00 41.36           C  
ATOM    370  O   ASP A  46      48.354 -10.301   5.096  1.00 41.36           O  
ATOM    371  CG  ASP A  46      52.290 -11.870   5.980  1.00 41.36           C  
ATOM    372  OD1 ASP A  46      52.102 -12.612   4.981  1.00 41.36           O  
ATOM    373  OD2 ASP A  46      53.016 -12.136   6.956  1.00 41.36           O  
ATOM    374  N   LYS A  47      49.282 -12.252   4.520  1.00 49.02           N  
ATOM    375  CA  LYS A  47      48.053 -13.110   4.459  1.00 49.02           C  
ATOM    376  C   LYS A  47      47.626 -13.600   5.881  1.00 49.02           C  
ATOM    377  CB  LYS A  47      48.397 -14.300   3.538  1.00 49.02           C  
ATOM    378  O   LYS A  47      48.364 -13.276   6.803  1.00 49.02           O  
ATOM    379  CG  LYS A  47      48.915 -13.950   2.131  1.00 49.02           C  
ATOM    380  CD  LYS A  47      49.334 -15.233   1.396  1.00 49.02           C  
ATOM    381  CE  LYS A  47      49.843 -14.913  -0.014  1.00 49.02           C  
ATOM    382  NZ  LYS A  47      50.360 -16.127  -0.696  1.00 49.02           N  
ATOM    383  N   PRO A  48      46.581 -14.455   6.134  1.00 45.52           N  
ATOM    384  CA  PRO A  48      45.534 -15.078   5.283  1.00 45.52           C  
ATOM    385  C   PRO A  48      44.066 -15.136   5.855  1.00 45.52           C  
ATOM    386  CB  PRO A  48      46.028 -16.535   5.181  1.00 45.52           C  
ATOM    387  O   PRO A  48      43.853 -15.156   7.056  1.00 45.52           O  
ATOM    388  CG  PRO A  48      46.736 -16.799   6.516  1.00 45.52           C  
ATOM    389  CD  PRO A  48      46.815 -15.434   7.199  1.00 45.52           C  
ATOM    390  N   LYS A  49      43.079 -15.315   4.944  1.00 51.54           N  
ATOM    391  CA  LYS A  49      41.739 -15.990   5.034  1.00 51.54           C  
ATOM    392  C   LYS A  49      40.744 -15.651   6.180  1.00 51.54           C  
ATOM    393  CB  LYS A  49      41.934 -17.520   4.990  1.00 51.54           C  
ATOM    394  O   LYS A  49      41.015 -15.923   7.343  1.00 51.54           O  
ATOM    395  CG  LYS A  49      42.611 -18.044   3.711  1.00 51.54           C  
ATOM    396  CD  LYS A  49      42.840 -19.560   3.812  1.00 51.54           C  
ATOM    397  CE  LYS A  49      43.635 -20.082   2.609  1.00 51.54           C  
ATOM    398  NZ  LYS A  49      43.833 -21.552   2.692  1.00 51.54           N  
ATOM    399  N   PRO A  50      39.475 -15.363   5.819  1.00 47.91           N  
ATOM    400  CA  PRO A  50      38.400 -16.262   6.259  1.00 47.91           C  
ATOM    401  C   PRO A  50      37.529 -16.756   5.093  1.00 47.91           C  
ATOM    402  CB  PRO A  50      37.599 -15.493   7.307  1.00 47.91           C  
ATOM    403  O   PRO A  50      37.246 -16.043   4.133  1.00 47.91           O  
ATOM    404  CG  PRO A  50      37.652 -14.069   6.769  1.00 47.91           C  
ATOM    405  CD  PRO A  50      38.974 -13.999   5.993  1.00 47.91           C  
ATOM    406  N   ASN A  51      37.157 -18.031   5.179  1.00 44.80           N  
ATOM    407  CA  ASN A  51      36.451 -18.785   4.153  1.00 44.80           C  
ATOM    408  C   ASN A  51      35.011 -18.279   3.964  1.00 44.80           C  
ATOM    409  CB  ASN A  51      36.478 -20.273   4.549  1.00 44.80           C  
ATOM    410  O   ASN A  51      34.242 -18.214   4.919  1.00 44.80           O  
ATOM    411  CG  ASN A  51      37.887 -20.807   4.743  1.00 44.80           C  
ATOM    412  ND2 ASN A  51      38.241 -21.200   5.945  1.00 44.80           N  
ATOM    413  OD1 ASN A  51      38.705 -20.837   3.837  1.00 44.80           O  
ATOM    414  N   LEU A  52      34.658 -17.988   2.711  1.00 41.01           N  
ATOM    415  CA  LEU A  52      33.288 -17.924   2.214  1.00 41.01           C  
ATOM    416  C   LEU A  52      32.974 -19.277   1.571  1.00 41.01           C  
ATOM    417  CB  LEU A  52      33.162 -16.792   1.173  1.00 41.01           C  
ATOM    418  O   LEU A  52      33.581 -19.641   0.566  1.00 41.01           O  
ATOM    419  CG  LEU A  52      33.157 -15.370   1.757  1.00 41.01           C  
ATOM    420  CD1 LEU A  52      33.322 -14.350   0.630  1.00 41.01           C  
ATOM    421  CD2 LEU A  52      31.844 -15.070   2.483  1.00 41.01           C  
ATOM    422  N   ASN A  53      32.036 -20.019   2.147  1.00 49.00           N  
ATOM    423  CA  ASN A  53      31.469 -21.229   1.569  1.00 49.00           C  
ATOM    424  C   ASN A  53      29.939 -21.093   1.450  1.00 49.00           C  
ATOM    425  CB  ASN A  53      31.969 -22.509   2.286  1.00 49.00           C  
ATOM    426  O   ASN A  53      29.216 -21.215   2.430  1.00 49.00           O  
ATOM    427  CG  ASN A  53      32.055 -22.489   3.810  1.00 49.00           C  
ATOM    428  ND2 ASN A  53      32.159 -23.643   4.427  1.00 49.00           N  
ATOM    429  OD1 ASN A  53      32.113 -21.471   4.476  1.00 49.00           O  
ATOM    430  N   ASN A  54      29.513 -20.826   0.205  1.00 45.53           N  
ATOM    431  CA  ASN A  54      28.513 -21.565  -0.594  1.00 45.53           C  
ATOM    432  C   ASN A  54      27.129 -21.754   0.067  1.00 45.53           C  
ATOM    433  CB  ASN A  54      29.182 -22.900  -1.004  1.00 45.53           C  
ATOM    434  O   ASN A  54      26.986 -22.534   0.997  1.00 45.53           O  
ATOM    435  CG  ASN A  54      30.606 -22.738  -1.530  1.00 45.53           C  
ATOM    436  ND2 ASN A  54      31.472 -23.697  -1.304  1.00 45.53           N  
ATOM    437  OD1 ASN A  54      30.983 -21.723  -2.092  1.00 45.53           O  
ATOM    438  N   LEU A  55      26.027 -21.103  -0.333  1.00 36.73           N  
ATOM    439  CA  LEU A  55      25.421 -20.982  -1.672  1.00 36.73           C  
ATOM    440  C   LEU A  55      25.534 -22.259  -2.521  1.00 36.73           C  
ATOM    441  CB  LEU A  55      25.813 -19.683  -2.424  1.00 36.73           C  
ATOM    442  O   LEU A  55      26.447 -22.381  -3.331  1.00 36.73           O  
ATOM    443  CG  LEU A  55      24.711 -18.598  -2.442  1.00 36.73           C  
ATOM    444  CD1 LEU A  55      25.243 -17.337  -3.124  1.00 36.73           C  
ATOM    445  CD2 LEU A  55      23.441 -19.020  -3.195  1.00 36.73           C  
ATOM    446  N   ARG A  56      24.595 -23.193  -2.305  1.00 37.12           N  
ATOM    447  CA  ARG A  56      23.874 -24.013  -3.309  1.00 37.12           C  
ATOM    448  C   ARG A  56      23.065 -25.093  -2.577  1.00 37.12           C  
ATOM    449  CB  ARG A  56      24.816 -24.665  -4.347  1.00 37.12           C  
ATOM    450  O   ARG A  56      23.614 -26.090  -2.128  1.00 37.12           O  
ATOM    451  CG  ARG A  56      24.962 -23.785  -5.605  1.00 37.12           C  
ATOM    452  CD  ARG A  56      26.030 -24.348  -6.544  1.00 37.12           C  
ATOM    453  NE  ARG A  56      26.398 -23.374  -7.592  1.00 37.12           N  
ATOM    454  NH1 ARG A  56      27.200 -24.888  -9.122  1.00 37.12           N  
ATOM    455  NH2 ARG A  56      27.321 -22.702  -9.563  1.00 37.12           N  
ATOM    456  CZ  ARG A  56      26.969 -23.659  -8.750  1.00 37.12           C  
ATOM    457  N   LYS A  57      21.755 -24.869  -2.425  1.00 48.94           N  
ATOM    458  CA  LYS A  57      20.788 -25.943  -2.162  1.00 48.94           C  
ATOM    459  C   LYS A  57      20.378 -26.471  -3.528  1.00 48.94           C  
ATOM    460  CB  LYS A  57      19.585 -25.449  -1.341  1.00 48.94           C  
ATOM    461  O   LYS A  57      19.626 -25.810  -4.236  1.00 48.94           O  
ATOM    462  CG  LYS A  57      19.936 -25.336   0.150  1.00 48.94           C  
ATOM    463  CD  LYS A  57      18.743 -24.833   0.972  1.00 48.94           C  
ATOM    464  CE  LYS A  57      19.125 -24.780   2.457  1.00 48.94           C  
ATOM    465  NZ  LYS A  57      17.997 -24.321   3.308  1.00 48.94           N  
ATOM    466  N   GLU A  58      21.002 -27.577  -3.894  1.00 45.28           N  
ATOM    467  CA  GLU A  58      20.726 -28.356  -5.090  1.00 45.28           C  
ATOM    468  C   GLU A  58      19.522 -29.276  -4.833  1.00 45.28           C  
ATOM    469  CB  GLU A  58      22.018 -29.091  -5.483  1.00 45.28           C  
ATOM    470  O   GLU A  58      19.263 -29.716  -3.711  1.00 45.28           O  
ATOM    471  CG  GLU A  58      22.103 -29.511  -6.957  1.00 45.28           C  
ATOM    472  CD  GLU A  58      23.527 -29.961  -7.339  1.00 45.28           C  
ATOM    473  OE1 GLU A  58      23.883 -29.818  -8.530  1.00 45.28           O  
ATOM    474  OE2 GLU A  58      24.291 -30.354  -6.428  1.00 45.28           O  
ATOM    475  N   GLU A  59      18.763 -29.461  -5.898  1.00 37.93           N  
ATOM    476  CA  GLU A  59      17.446 -30.060  -6.060  1.00 37.93           C  
ATOM    477  C   GLU A  59      17.612 -31.470  -6.636  1.00 37.93           C  
ATOM    478  CB  GLU A  59      16.777 -29.121  -7.083  1.00 37.93           C  
ATOM    479  O   GLU A  59      18.190 -31.595  -7.710  1.00 37.93           O  
ATOM    480  CG  GLU A  59      15.486 -29.580  -7.772  1.00 37.93           C  
ATOM    481  CD  GLU A  59      15.129 -28.666  -8.963  1.00 37.93           C  
ATOM    482  OE1 GLU A  59      14.186 -29.035  -9.693  1.00 37.93           O  
ATOM    483  OE2 GLU A  59      15.766 -27.594  -9.116  1.00 37.93           O  
ATOM    484  N   ILE A  60      17.120 -32.526  -5.971  1.00 54.41           N  
ATOM    485  CA  ILE A  60      16.896 -33.851  -6.594  1.00 54.41           C  
ATOM    486  C   ILE A  60      15.793 -34.634  -5.822  1.00 54.41           C  
ATOM    487  CB  ILE A  60      18.212 -34.668  -6.815  1.00 54.41           C  
ATOM    488  O   ILE A  60      15.524 -34.293  -4.668  1.00 54.41           O  
ATOM    489  CG1 ILE A  60      19.552 -34.046  -6.340  1.00 54.41           C  
ATOM    490  CG2 ILE A  60      18.375 -34.995  -8.312  1.00 54.41           C  
ATOM    491  CD1 ILE A  60      20.809 -34.849  -6.699  1.00 54.41           C  
ATOM    492  N   PRO A  61      15.084 -35.619  -6.424  1.00 38.75           N  
ATOM    493  CA  PRO A  61      13.625 -35.585  -6.571  1.00 38.75           C  
ATOM    494  C   PRO A  61      12.886 -36.808  -5.975  1.00 38.75           C  
ATOM    495  CB  PRO A  61      13.421 -35.523  -8.101  1.00 38.75           C  
ATOM    496  O   PRO A  61      13.477 -37.841  -5.676  1.00 38.75           O  
ATOM    497  CG  PRO A  61      14.701 -36.111  -8.711  1.00 38.75           C  
ATOM    498  CD  PRO A  61      15.519 -36.506  -7.487  1.00 38.75           C  
ATOM    499  N   VAL A  62      11.561 -36.657  -5.843  1.00 35.33           N  
ATOM    500  CA  VAL A  62      10.476 -37.655  -6.005  1.00 35.33           C  
ATOM    501  C   VAL A  62      10.857 -39.140  -5.888  1.00 35.33           C  
ATOM    502  CB  VAL A  62       9.811 -37.426  -7.391  1.00 35.33           C  
ATOM    503  O   VAL A  62      11.455 -39.672  -6.815  1.00 35.33           O  
ATOM    504  CG1 VAL A  62       8.630 -38.370  -7.665  1.00 35.33           C  
ATOM    505  CG2 VAL A  62       9.283 -35.989  -7.530  1.00 35.33           C  
ATOM    506  N   GLN A  63      10.333 -39.843  -4.869  1.00 42.24           N  
ATOM    507  CA  GLN A  63       9.703 -41.165  -5.056  1.00 42.24           C  
ATOM    508  C   GLN A  63       8.556 -41.399  -4.058  1.00 42.24           C  
ATOM    509  CB  GLN A  63      10.677 -42.360  -5.041  1.00 42.24           C  
ATOM    510  O   GLN A  63       8.739 -41.613  -2.863  1.00 42.24           O  
ATOM    511  CG  GLN A  63      11.473 -42.474  -6.353  1.00 42.24           C  
ATOM    512  CD  GLN A  63      11.965 -43.865  -6.710  1.00 42.24           C  
ATOM    513  NE2 GLN A  63      13.103 -43.956  -7.361  1.00 42.24           N  
ATOM    514  OE1 GLN A  63      11.336 -44.882  -6.467  1.00 42.24           O  
ATOM    515  N   GLU A  64       7.357 -41.373  -4.625  1.00 43.98           N  
ATOM    516  CA  GLU A  64       6.070 -41.820  -4.110  1.00 43.98           C  
ATOM    517  C   GLU A  64       5.948 -43.345  -4.249  1.00 43.98           C  
ATOM    518  CB  GLU A  64       5.050 -41.130  -5.036  1.00 43.98           C  
ATOM    519  O   GLU A  64       6.042 -43.842  -5.371  1.00 43.98           O  
ATOM    520  CG  GLU A  64       3.576 -41.526  -4.878  1.00 43.98           C  
ATOM    521  CD  GLU A  64       2.727 -41.063  -6.076  1.00 43.98           C  
ATOM    522  OE1 GLU A  64       1.580 -41.556  -6.155  1.00 43.98           O  
ATOM    523  OE2 GLU A  64       3.244 -40.297  -6.920  1.00 43.98           O  
ATOM    524  N   LYS A  65       5.664 -44.074  -3.156  1.00 53.80           N  
ATOM    525  CA  LYS A  65       4.880 -45.329  -3.162  1.00 53.80           C  
ATOM    526  C   LYS A  65       4.150 -45.509  -1.818  1.00 53.80           C  
ATOM    527  CB  LYS A  65       5.724 -46.587  -3.483  1.00 53.80           C  
ATOM    528  O   LYS A  65       4.759 -45.658  -0.764  1.00 53.80           O  
ATOM    529  CG  LYS A  65       6.380 -46.696  -4.877  1.00 53.80           C  
ATOM    530  CD  LYS A  65       5.411 -46.626  -6.078  1.00 53.80           C  
ATOM    531  CE  LYS A  65       6.177 -46.249  -7.354  1.00 53.80           C  
ATOM    532  NZ  LYS A  65       5.255 -45.897  -8.462  1.00 53.80           N  
ATOM    533  N   THR A  66       2.826 -45.459  -1.902  1.00 48.50           N  
ATOM    534  CA  THR A  66       1.776 -45.687  -0.891  1.00 48.50           C  
ATOM    535  C   THR A  66       1.585 -47.197  -0.591  1.00 48.50           C  
ATOM    536  CB  THR A  66       0.496 -45.092  -1.522  1.00 48.50           C  
ATOM    537  O   THR A  66       2.333 -48.019  -1.117  1.00 48.50           O  
ATOM    538  CG2 THR A  66       0.523 -43.575  -1.665  1.00 48.50           C  
ATOM    539  OG1 THR A  66       0.305 -45.615  -2.821  1.00 48.50           O  
ATOM    540  N   PRO A  67       0.498 -47.651   0.073  1.00 50.73           N  
ATOM    541  CA  PRO A  67      -0.031 -47.347   1.414  1.00 50.73           C  
ATOM    542  C   PRO A  67      -0.297 -48.654   2.211  1.00 50.73           C  
ATOM    543  CB  PRO A  67      -1.375 -46.666   1.120  1.00 50.73           C  
ATOM    544  O   PRO A  67      -0.209 -49.742   1.644  1.00 50.73           O  
ATOM    545  CG  PRO A  67      -1.859 -47.354  -0.169  1.00 50.73           C  
ATOM    546  CD  PRO A  67      -0.632 -48.070  -0.745  1.00 50.73           C  
ATOM    547  N   LYS A  68      -0.712 -48.572   3.492  1.00 53.70           N  
ATOM    548  CA  LYS A  68      -1.814 -49.376   4.096  1.00 53.70           C  
ATOM    549  C   LYS A  68      -1.825 -49.322   5.636  1.00 53.70           C  
ATOM    550  CB  LYS A  68      -1.796 -50.869   3.660  1.00 53.70           C  
ATOM    551  O   LYS A  68      -0.871 -49.738   6.280  1.00 53.70           O  
ATOM    552  CG  LYS A  68      -2.637 -51.149   2.394  1.00 53.70           C  
ATOM    553  CD  LYS A  68      -2.198 -52.440   1.684  1.00 53.70           C  
ATOM    554  CE  LYS A  68      -2.940 -52.587   0.348  1.00 53.70           C  
ATOM    555  NZ  LYS A  68      -2.486 -53.770  -0.427  1.00 53.70           N  
ATOM    556  N   LYS A  69      -3.025 -49.018   6.156  1.00 52.47           N  
ATOM    557  CA  LYS A  69      -3.667 -49.500   7.403  1.00 52.47           C  
ATOM    558  C   LYS A  69      -3.868 -48.485   8.549  1.00 52.47           C  
ATOM    559  CB  LYS A  69      -3.119 -50.861   7.904  1.00 52.47           C  
ATOM    560  O   LYS A  69      -3.045 -48.382   9.444  1.00 52.47           O  
ATOM    561  CG  LYS A  69      -3.243 -51.983   6.855  1.00 52.47           C  
ATOM    562  CD  LYS A  69      -3.794 -53.308   7.392  1.00 52.47           C  
ATOM    563  CE  LYS A  69      -3.847 -54.318   6.234  1.00 52.47           C  
ATOM    564  NZ  LYS A  69      -4.294 -55.668   6.666  1.00 52.47           N  
ATOM    565  N   ARG A  70      -5.122 -47.996   8.567  1.00 45.05           N  
ATOM    566  CA  ARG A  70      -6.061 -47.838   9.707  1.00 45.05           C  
ATOM    567  C   ARG A  70      -6.117 -46.474  10.434  1.00 45.05           C  
ATOM    568  CB  ARG A  70      -5.965 -49.022  10.693  1.00 45.05           C  
ATOM    569  O   ARG A  70      -5.242 -46.142  11.219  1.00 45.05           O  
ATOM    570  CG  ARG A  70      -6.346 -50.384  10.080  1.00 45.05           C  
ATOM    571  CD  ARG A  70      -6.214 -51.480  11.145  1.00 45.05           C  
ATOM    572  NE  ARG A  70      -6.082 -52.842  10.574  1.00 45.05           N  
ATOM    573  NH1 ARG A  70      -3.996 -53.326  11.430  1.00 45.05           N  
ATOM    574  NH2 ARG A  70      -5.167 -54.931  10.427  1.00 45.05           N  
ATOM    575  CZ  ARG A  70      -5.085 -53.684  10.808  1.00 45.05           C  
ATOM    576  N   LEU A  71      -7.239 -45.778  10.173  1.00 42.82           N  
ATOM    577  CA  LEU A  71      -8.045 -44.875  11.037  1.00 42.82           C  
ATOM    578  C   LEU A  71      -8.250 -45.447  12.474  1.00 42.82           C  
ATOM    579  CB  LEU A  71      -9.437 -44.785  10.332  1.00 42.82           C  
ATOM    580  O   LEU A  71      -7.992 -46.645  12.629  1.00 42.82           O  
ATOM    581  CG  LEU A  71      -9.806 -43.446   9.648  1.00 42.82           C  
ATOM    582  CD1 LEU A  71     -10.014 -43.666   8.149  1.00 42.82           C  
ATOM    583  CD2 LEU A  71     -11.121 -42.849  10.161  1.00 42.82           C  
ATOM    584  N   PRO A  72      -8.832 -44.724  13.474  1.00 48.78           N  
ATOM    585  CA  PRO A  72      -9.648 -43.502  13.342  1.00 48.78           C  
ATOM    586  C   PRO A  72      -9.461 -42.384  14.406  1.00 48.78           C  
ATOM    587  CB  PRO A  72     -11.091 -44.046  13.481  1.00 48.78           C  
ATOM    588  O   PRO A  72      -8.897 -42.602  15.469  1.00 48.78           O  
ATOM    589  CG  PRO A  72     -10.960 -45.411  14.156  1.00 48.78           C  
ATOM    590  CD  PRO A  72      -9.489 -45.462  14.548  1.00 48.78           C  
ATOM    591  N   GLU A  73     -10.019 -41.208  14.085  1.00 38.35           N  
ATOM    592  CA  GLU A  73     -10.796 -40.312  14.971  1.00 38.35           C  
ATOM    593  C   GLU A  73     -10.208 -39.978  16.359  1.00 38.35           C  
ATOM    594  CB  GLU A  73     -12.221 -40.876  15.128  1.00 38.35           C  
ATOM    595  O   GLU A  73     -10.335 -40.727  17.324  1.00 38.35           O  
ATOM    596  CG  GLU A  73     -12.989 -41.163  13.817  1.00 38.35           C  
ATOM    597  CD  GLU A  73     -13.757 -39.975  13.243  1.00 38.35           C  
ATOM    598  OE1 GLU A  73     -13.743 -39.859  11.998  1.00 38.35           O  
ATOM    599  OE2 GLU A  73     -14.336 -39.216  14.046  1.00 38.35           O  
ATOM    600  N   GLY A  74      -9.647 -38.778  16.493  1.00 48.56           N  
ATOM    601  CA  GLY A  74      -9.328 -38.202  17.796  1.00 48.56           C  
ATOM    602  C   GLY A  74      -8.476 -36.959  17.638  1.00 48.56           C  
ATOM    603  O   GLY A  74      -7.331 -37.060  17.227  1.00 48.56           O  
ATOM    604  N   THR A  75      -9.057 -35.795  17.918  1.00 49.61           N  
ATOM    605  CA  THR A  75      -8.411 -34.490  18.154  1.00 49.61           C  
ATOM    606  C   THR A  75      -6.880 -34.523  18.276  1.00 49.61           C  
ATOM    607  CB  THR A  75      -8.992 -33.891  19.451  1.00 49.61           C  
ATOM    608  O   THR A  75      -6.337 -34.578  19.378  1.00 49.61           O  
ATOM    609  CG2 THR A  75     -10.377 -33.288  19.239  1.00 49.61           C  
ATOM    610  OG1 THR A  75      -9.117 -34.895  20.436  1.00 49.61           O  
ATOM    611  N   PHE A  76      -6.168 -34.415  17.155  1.00 54.03           N  
ATOM    612  CA  PHE A  76      -4.757 -34.047  17.156  1.00 54.03           C  
ATOM    613  C   PHE A  76      -4.680 -32.577  16.772  1.00 54.03           C  
ATOM    614  CB  PHE A  76      -3.917 -34.992  16.289  1.00 54.03           C  
ATOM    615  O   PHE A  76      -4.639 -32.213  15.601  1.00 54.03           O  
ATOM    616  CG  PHE A  76      -3.762 -36.370  16.912  1.00 54.03           C  
ATOM    617  CD1 PHE A  76      -2.880 -36.569  17.993  1.00 54.03           C  
ATOM    618  CD2 PHE A  76      -4.539 -37.445  16.447  1.00 54.03           C  
ATOM    619  CE1 PHE A  76      -2.792 -37.830  18.612  1.00 54.03           C  
ATOM    620  CE2 PHE A  76      -4.464 -38.700  17.075  1.00 54.03           C  
ATOM    621  CZ  PHE A  76      -3.591 -38.894  18.158  1.00 54.03           C  
ATOM    622  N   SER A  77      -4.714 -31.730  17.801  1.00 59.24           N  
ATOM    623  CA  SER A  77      -4.279 -30.342  17.700  1.00 59.24           C  
ATOM    624  C   SER A  77      -2.816 -30.359  17.264  1.00 59.24           C  
ATOM    625  CB  SER A  77      -4.462 -29.647  19.054  1.00 59.24           C  
ATOM    626  O   SER A  77      -1.921 -30.668  18.052  1.00 59.24           O  
ATOM    627  OG  SER A  77      -4.146 -28.276  18.950  1.00 59.24           O  
ATOM    628  N   ILE A  78      -2.578 -30.135  15.973  1.00 59.25           N  
ATOM    629  CA  ILE A  78      -1.233 -29.966  15.438  1.00 59.25           C  
ATOM    630  C   ILE A  78      -0.760 -28.595  15.935  1.00 59.25           C  
ATOM    631  CB  ILE A  78      -1.215 -30.072  13.894  1.00 59.25           C  
ATOM    632  O   ILE A  78      -1.403 -27.592  15.617  1.00 59.25           O  
ATOM    633  CG1 ILE A  78      -1.753 -31.450  13.436  1.00 59.25           C  
ATOM    634  CG2 ILE A  78       0.216 -29.846  13.365  1.00 59.25           C  
ATOM    635  CD1 ILE A  78      -1.911 -31.594  11.918  1.00 59.25           C  
ATOM    636  N   PRO A  79       0.335 -28.499  16.712  1.00 55.66           N  
ATOM    637  CA  PRO A  79       0.889 -27.201  17.055  1.00 55.66           C  
ATOM    638  C   PRO A  79       1.281 -26.499  15.751  1.00 55.66           C  
ATOM    639  CB  PRO A  79       2.078 -27.489  17.981  1.00 55.66           C  
ATOM    640  O   PRO A  79       2.112 -27.009  14.997  1.00 55.66           O  
ATOM    641  CG  PRO A  79       2.502 -28.909  17.602  1.00 55.66           C  
ATOM    642  CD  PRO A  79       1.192 -29.575  17.187  1.00 55.66           C  
ATOM    643  N   ALA A  80       0.720 -25.311  15.503  1.00 59.66           N  
ATOM    644  CA  ALA A  80       0.994 -24.469  14.328  1.00 59.66           C  
ATOM    645  C   ALA A  80       2.496 -24.158  14.108  1.00 59.66           C  
ATOM    646  CB  ALA A  80       0.175 -23.181  14.487  1.00 59.66           C  
ATOM    647  O   ALA A  80       2.898 -23.638  13.076  1.00 59.66           O  
ATOM    648  N   SER A  81       3.345 -24.530  15.066  1.00 62.41           N  
ATOM    649  CA  SER A  81       4.802 -24.444  15.031  1.00 62.41           C  
ATOM    650  C   SER A  81       5.506 -25.516  14.176  1.00 62.41           C  
ATOM    651  CB  SER A  81       5.281 -24.541  16.483  1.00 62.41           C  
ATOM    652  O   SER A  81       6.725 -25.428  14.030  1.00 62.41           O  
ATOM    653  OG  SER A  81       6.686 -24.484  16.580  1.00 62.41           O  
ATOM    654  N   ALA A  82       4.816 -26.539  13.658  1.00 54.46           N  
ATOM    655  CA  ALA A  82       5.459 -27.691  13.003  1.00 54.46           C  
ATOM    656  C   ALA A  82       5.252 -27.782  11.478  1.00 54.46           C  
ATOM    657  CB  ALA A  82       5.046 -28.968  13.743  1.00 54.46           C  
ATOM    658  O   ALA A  82       5.624 -28.787  10.872  1.00 54.46           O  
ATOM    659  N   VAL A  83       4.700 -26.747  10.838  1.00 59.84           N  
ATOM    660  CA  VAL A  83       4.634 -26.691   9.372  1.00 59.84           C  
ATOM    661  C   VAL A  83       6.024 -26.314   8.849  1.00 59.84           C  
ATOM    662  CB  VAL A  83       3.554 -25.714   8.867  1.00 59.84           C  
ATOM    663  O   VAL A  83       6.523 -25.237   9.190  1.00 59.84           O  
ATOM    664  CG1 VAL A  83       3.413 -25.792   7.340  1.00 59.84           C  
ATOM    665  CG2 VAL A  83       2.187 -26.046   9.481  1.00 59.84           C  
ATOM    666  N   PRO A  84       6.696 -27.155   8.039  1.00 53.88           N  
ATOM    667  CA  PRO A  84       7.880 -26.709   7.328  1.00 53.88           C  
ATOM    668  C   PRO A  84       7.431 -25.576   6.405  1.00 53.88           C  
ATOM    669  CB  PRO A  84       8.410 -27.944   6.587  1.00 53.88           C  
ATOM    670  O   PRO A  84       6.731 -25.831   5.432  1.00 53.88           O  
ATOM    671  CG  PRO A  84       7.178 -28.831   6.407  1.00 53.88           C  
ATOM    672  CD  PRO A  84       6.290 -28.482   7.600  1.00 53.88           C  
ATOM    673  N   CYS A  85       7.790 -24.331   6.741  1.00 55.30           N  
ATOM    674  CA  CYS A  85       7.547 -23.143   5.921  1.00 55.30           C  
ATOM    675  C   CYS A  85       8.280 -23.284   4.581  1.00 55.30           C  
ATOM    676  CB  CYS A  85       7.968 -21.866   6.673  1.00 55.30           C  
ATOM    677  O   CYS A  85       9.358 -22.726   4.354  1.00 55.30           O  
ATOM    678  SG  CYS A  85       6.604 -21.262   7.702  1.00 55.30           S  
ATOM    679  N   THR A  86       7.688 -24.065   3.684  1.00 63.53           N  
ATOM    680  CA  THR A  86       7.895 -23.987   2.249  1.00 63.53           C  
ATOM    681  C   THR A  86       7.685 -22.536   1.856  1.00 63.53           C  
ATOM    682  CB  THR A  86       6.911 -24.905   1.509  1.00 63.53           C  
ATOM    683  O   THR A  86       6.817 -21.868   2.406  1.00 63.53           O  
ATOM    684  CG2 THR A  86       7.259 -26.374   1.759  1.00 63.53           C  
ATOM    685  OG1 THR A  86       5.596 -24.720   1.970  1.00 63.53           O  
ATOM    686  N   LYS A  87       8.549 -22.030   0.979  1.00 72.50           N  
ATOM    687  CA  LYS A  87       8.649 -20.627   0.564  1.00 72.50           C  
ATOM    688  C   LYS A  87       7.262 -20.051   0.225  1.00 72.50           C  
ATOM    689  CB  LYS A  87       9.566 -20.567  -0.673  1.00 72.50           C  
ATOM    690  O   LYS A  87       6.832 -20.153  -0.914  1.00 72.50           O  
ATOM    691  CG  LYS A  87      10.985 -21.134  -0.477  1.00 72.50           C  
ATOM    692  CD  LYS A  87      11.650 -21.289  -1.852  1.00 72.50           C  
ATOM    693  CE  LYS A  87      13.009 -21.992  -1.768  1.00 72.50           C  
ATOM    694  NZ  LYS A  87      13.495 -22.349  -3.127  1.00 72.50           N  
ATOM    695  N   MET A  88       6.579 -19.478   1.212  1.00 81.49           N  
ATOM    696  CA  MET A  88       5.311 -18.782   1.010  1.00 81.49           C  
ATOM    697  C   MET A  88       5.558 -17.632   0.038  1.00 81.49           C  
ATOM    698  CB  MET A  88       4.775 -18.281   2.360  1.00 81.49           C  
ATOM    699  O   MET A  88       6.609 -16.972   0.139  1.00 81.49           O  
ATOM    700  CG  MET A  88       4.323 -19.423   3.277  1.00 81.49           C  
ATOM    701  SD  MET A  88       3.873 -18.894   4.953  1.00 81.49           S  
ATOM    702  CE  MET A  88       2.231 -18.177   4.644  1.00 81.49           C  
ATOM    703  N   ALA A  89       4.627 -17.412  -0.892  1.00 85.06           N  
ATOM    704  CA  ALA A  89       4.671 -16.241  -1.754  1.00 85.06           C  
ATOM    705  C   ALA A  89       4.680 -14.975  -0.879  1.00 85.06           C  
ATOM    706  CB  ALA A  89       3.491 -16.287  -2.731  1.00 85.06           C  
ATOM    707  O   ALA A  89       4.306 -15.006   0.297  1.00 85.06           O  
ATOM    708  N   LEU A  90       5.174 -13.854  -1.409  1.00 91.05           N  
ATOM    709  CA  LEU A  90       5.197 -12.610  -0.629  1.00 91.05           C  
ATOM    710  C   LEU A  90       3.784 -12.201  -0.186  1.00 91.05           C  
ATOM    711  CB  LEU A  90       5.879 -11.491  -1.431  1.00 91.05           C  
ATOM    712  O   LEU A  90       3.626 -11.739   0.943  1.00 91.05           O  
ATOM    713  CG  LEU A  90       7.402 -11.651  -1.586  1.00 91.05           C  
ATOM    714  CD1 LEU A  90       7.949 -10.526  -2.464  1.00 91.05           C  
ATOM    715  CD2 LEU A  90       8.141 -11.598  -0.241  1.00 91.05           C  
ATOM    716  N   ASP A  91       2.783 -12.461  -1.026  1.00 92.32           N  
ATOM    717  CA  ASP A  91       1.375 -12.168  -0.755  1.00 92.32           C  
ATOM    718  C   ASP A  91       0.826 -12.999   0.409  1.00 92.32           C  
ATOM    719  CB  ASP A  91       0.569 -12.383  -2.043  1.00 92.32           C  
ATOM    720  O   ASP A  91       0.223 -12.447   1.327  1.00 92.32           O  
ATOM    721  CG  ASP A  91       1.134 -11.524  -3.176  1.00 92.32           C  
ATOM    722  OD1 ASP A  91       1.357 -10.317  -2.930  1.00 92.32           O  
ATOM    723  OD2 ASP A  91       1.488 -12.109  -4.222  1.00 92.32           O  
ATOM    724  N   ASP A  92       1.153 -14.292   0.472  1.00 93.97           N  
ATOM    725  CA  ASP A  92       0.754 -15.164   1.584  1.00 93.97           C  
ATOM    726  C   ASP A  92       1.324 -14.678   2.927  1.00 93.97           C  
ATOM    727  CB  ASP A  92       1.278 -16.585   1.358  1.00 93.97           C  
ATOM    728  O   ASP A  92       0.707 -14.837   3.980  1.00 93.97           O  
ATOM    729  CG  ASP A  92       0.835 -17.266   0.071  1.00 93.97           C  
ATOM    730  OD1 ASP A  92      -0.251 -16.926  -0.435  1.00 93.97           O  
ATOM    731  OD2 ASP A  92       1.644 -18.109  -0.390  1.00 93.97           O  
ATOM    732  N   LYS A  93       2.517 -14.067   2.916  1.00 91.92           N  
ATOM    733  CA  LYS A  93       3.134 -13.507   4.131  1.00 91.92           C  
ATOM    734  C   LYS A  93       2.447 -12.229   4.589  1.00 91.92           C  
ATOM    735  CB  LYS A  93       4.617 -13.217   3.910  1.00 91.92           C  
ATOM    736  O   LYS A  93       2.373 -11.988   5.794  1.00 91.92           O  
ATOM    737  CG  LYS A  93       5.403 -14.492   3.621  1.00 91.92           C  
ATOM    738  CD  LYS A  93       6.880 -14.146   3.467  1.00 91.92           C  
ATOM    739  CE  LYS A  93       7.617 -15.438   3.136  1.00 91.92           C  
ATOM    740  NZ  LYS A  93       9.065 -15.288   3.381  1.00 91.92           N  
ATOM    741  N   LEU A  94       1.997 -11.403   3.645  1.00 93.74           N  
ATOM    742  CA  LEU A  94       1.190 -10.225   3.952  1.00 93.74           C  
ATOM    743  C   LEU A  94      -0.161 -10.658   4.516  1.00 93.74           C  
ATOM    744  CB  LEU A  94       1.032  -9.344   2.702  1.00 93.74           C  
ATOM    745  O   LEU A  94      -0.516 -10.214   5.601  1.00 93.74           O  
ATOM    746  CG  LEU A  94       2.322  -8.636   2.256  1.00 93.74           C  
ATOM    747  CD1 LEU A  94       2.090  -7.904   0.938  1.00 93.74           C  
ATOM    748  CD2 LEU A  94       2.801  -7.615   3.296  1.00 93.74           C  
ATOM    749  N   TYR A  95      -0.826 -11.612   3.863  1.00 94.58           N  
ATOM    750  CA  TYR A  95      -2.082 -12.189   4.335  1.00 94.58           C  
ATOM    751  C   TYR A  95      -1.961 -12.771   5.750  1.00 94.58           C  
ATOM    752  CB  TYR A  95      -2.537 -13.258   3.336  1.00 94.58           C  
ATOM    753  O   TYR A  95      -2.761 -12.443   6.623  1.00 94.58           O  
ATOM    754  CG  TYR A  95      -3.801 -13.963   3.774  1.00 94.58           C  
ATOM    755  CD1 TYR A  95      -3.733 -15.242   4.361  1.00 94.58           C  
ATOM    756  CD2 TYR A  95      -5.041 -13.311   3.638  1.00 94.58           C  
ATOM    757  CE1 TYR A  95      -4.910 -15.869   4.811  1.00 94.58           C  
ATOM    758  CE2 TYR A  95      -6.220 -13.938   4.081  1.00 94.58           C  
ATOM    759  OH  TYR A  95      -7.287 -15.831   5.102  1.00 94.58           O  
ATOM    760  CZ  TYR A  95      -6.153 -15.220   4.669  1.00 94.58           C  
ATOM    761  N   GLN A  96      -0.922 -13.571   6.019  1.00 95.11           N  
ATOM    762  CA  GLN A  96      -0.705 -14.160   7.342  1.00 95.11           C  
ATOM    763  C   GLN A  96      -0.472 -13.096   8.426  1.00 95.11           C  
ATOM    764  CB  GLN A  96       0.477 -15.142   7.268  1.00 95.11           C  
ATOM    765  O   GLN A  96      -0.991 -13.234   9.535  1.00 95.11           O  
ATOM    766  CG  GLN A  96       0.672 -15.945   8.564  1.00 95.11           C  
ATOM    767  CD  GLN A  96      -0.521 -16.840   8.888  1.00 95.11           C  
ATOM    768  NE2 GLN A  96      -0.971 -16.877  10.121  1.00 95.11           N  
ATOM    769  OE1 GLN A  96      -1.064 -17.528   8.043  1.00 95.11           O  
ATOM    770  N   ARG A  97       0.289 -12.032   8.117  1.00 95.53           N  
ATOM    771  CA  ARG A  97       0.489 -10.901   9.036  1.00 95.53           C  
ATOM    772  C   ARG A  97      -0.832 -10.182   9.295  1.00 95.53           C  
ATOM    773  CB  ARG A  97       1.533  -9.919   8.470  1.00 95.53           C  
ATOM    774  O   ARG A  97      -1.162  -9.930  10.449  1.00 95.53           O  
ATOM    775  CG  ARG A  97       1.736  -8.707   9.405  1.00 95.53           C  
ATOM    776  CD  ARG A  97       2.314  -7.483   8.692  1.00 95.53           C  
ATOM    777  NE  ARG A  97       3.787  -7.434   8.774  1.00 95.53           N  
ATOM    778  NH1 ARG A  97       4.233  -7.347   6.529  1.00 95.53           N  
ATOM    779  NH2 ARG A  97       5.902  -7.142   8.001  1.00 95.53           N  
ATOM    780  CZ  ARG A  97       4.629  -7.312   7.768  1.00 95.53           C  
ATOM    781  N   ASP A  98      -1.557  -9.823   8.244  1.00 95.74           N  
ATOM    782  CA  ASP A  98      -2.776  -9.024   8.360  1.00 95.74           C  
ATOM    783  C   ASP A  98      -3.874  -9.794   9.099  1.00 95.74           C  
ATOM    784  CB  ASP A  98      -3.233  -8.564   6.967  1.00 95.74           C  
ATOM    785  O   ASP A  98      -4.571  -9.217   9.931  1.00 95.74           O  
ATOM    786  CG  ASP A  98      -2.354  -7.453   6.369  1.00 95.74           C  
ATOM    787  OD1 ASP A  98      -1.405  -6.983   7.050  1.00 95.74           O  
ATOM    788  OD2 ASP A  98      -2.650  -7.050   5.224  1.00 95.74           O  
ATOM    789  N   LEU A  99      -3.959 -11.112   8.893  1.00 95.99           N  
ATOM    790  CA  LEU A  99      -4.826 -12.001   9.661  1.00 95.99           C  
ATOM    791  C   LEU A  99      -4.468 -12.004  11.157  1.00 95.99           C  
ATOM    792  CB  LEU A  99      -4.739 -13.409   9.043  1.00 95.99           C  
ATOM    793  O   LEU A  99      -5.354 -11.882  12.002  1.00 95.99           O  
ATOM    794  CG  LEU A  99      -5.619 -14.464   9.735  1.00 95.99           C  
ATOM    795  CD1 LEU A  99      -7.107 -14.112   9.672  1.00 95.99           C  
ATOM    796  CD2 LEU A  99      -5.413 -15.820   9.061  1.00 95.99           C  
ATOM    797  N   GLU A 100      -3.181 -12.098  11.507  1.00 94.08           N  
ATOM    798  CA  GLU A 100      -2.722 -12.021  12.902  1.00 94.08           C  
ATOM    799  C   GLU A 100      -3.042 -10.655  13.532  1.00 94.08           C  
ATOM    800  CB  GLU A 100      -1.216 -12.334  12.959  1.00 94.08           C  
ATOM    801  O   GLU A 100      -3.527 -10.587  14.663  1.00 94.08           O  
ATOM    802  CG  GLU A 100      -0.673 -12.410  14.397  1.00 94.08           C  
ATOM    803  CD  GLU A 100       0.834 -12.719  14.477  1.00 94.08           C  
ATOM    804  OE1 GLU A 100       1.366 -12.670  15.611  1.00 94.08           O  
ATOM    805  OE2 GLU A 100       1.464 -12.994  13.429  1.00 94.08           O  
ATOM    806  N   VAL A 101      -2.835  -9.565  12.784  1.00 95.32           N  
ATOM    807  CA  VAL A 101      -3.172  -8.199  13.211  1.00 95.32           C  
ATOM    808  C   VAL A 101      -4.679  -8.048  13.426  1.00 95.32           C  
ATOM    809  CB  VAL A 101      -2.640  -7.163  12.198  1.00 95.32           C  
ATOM    810  O   VAL A 101      -5.090  -7.510  14.452  1.00 95.32           O  
ATOM    811  CG1 VAL A 101      -3.142  -5.740  12.486  1.00 95.32           C  
ATOM    812  CG2 VAL A 101      -1.106  -7.106  12.230  1.00 95.32           C  
ATOM    813  N   ALA A 102      -5.510  -8.551  12.511  1.00 94.31           N  
ATOM    814  CA  ALA A 102      -6.965  -8.503  12.624  1.00 94.31           C  
ATOM    815  C   ALA A 102      -7.465  -9.269  13.855  1.00 94.31           C  
ATOM    816  CB  ALA A 102      -7.579  -9.056  11.333  1.00 94.31           C  
ATOM    817  O   ALA A 102      -8.288  -8.749  14.606  1.00 94.31           O  
ATOM    818  N   LEU A 103      -6.919 -10.460  14.122  1.00 94.88           N  
ATOM    819  CA  LEU A 103      -7.235 -11.221  15.333  1.00 94.88           C  
ATOM    820  C   LEU A 103      -6.789 -10.478  16.599  1.00 94.88           C  
ATOM    821  CB  LEU A 103      -6.588 -12.614  15.253  1.00 94.88           C  
ATOM    822  O   LEU A 103      -7.558 -10.381  17.553  1.00 94.88           O  
ATOM    823  CG  LEU A 103      -7.220 -13.556  14.210  1.00 94.88           C  
ATOM    824  CD1 LEU A 103      -6.399 -14.845  14.138  1.00 94.88           C  
ATOM    825  CD2 LEU A 103      -8.663 -13.927  14.559  1.00 94.88           C  
ATOM    826  N   ALA A 104      -5.586  -9.896  16.610  1.00 90.61           N  
ATOM    827  CA  ALA A 104      -5.092  -9.124  17.749  1.00 90.61           C  
ATOM    828  C   ALA A 104      -5.956  -7.883  18.046  1.00 90.61           C  
ATOM    829  CB  ALA A 104      -3.632  -8.739  17.480  1.00 90.61           C  
ATOM    830  O   ALA A 104      -6.163  -7.547  19.216  1.00 90.61           O  
ATOM    831  N   LEU A 105      -6.480  -7.227  17.005  1.00 91.89           N  
ATOM    832  CA  LEU A 105      -7.422  -6.112  17.128  1.00 91.89           C  
ATOM    833  C   LEU A 105      -8.825  -6.586  17.541  1.00 91.89           C  
ATOM    834  CB  LEU A 105      -7.455  -5.325  15.804  1.00 91.89           C  
ATOM    835  O   LEU A 105      -9.469  -5.936  18.361  1.00 91.89           O  
ATOM    836  CG  LEU A 105      -6.158  -4.560  15.471  1.00 91.89           C  
ATOM    837  CD1 LEU A 105      -6.282  -3.910  14.092  1.00 91.89           C  
ATOM    838  CD2 LEU A 105      -5.847  -3.459  16.489  1.00 91.89           C  
ATOM    839  N   SER A 106      -9.271  -7.746  17.053  1.00 84.05           N  
ATOM    840  CA  SER A 106     -10.595  -8.309  17.348  1.00 84.05           C  
ATOM    841  C   SER A 106     -10.777  -8.729  18.810  1.00 84.05           C  
ATOM    842  CB  SER A 106     -10.853  -9.516  16.442  1.00 84.05           C  
ATOM    843  O   SER A 106     -11.910  -8.813  19.277  1.00 84.05           O  
ATOM    844  OG  SER A 106     -12.151 -10.035  16.660  1.00 84.05           O  
ATOM    845  N   VAL A 107      -9.702  -8.998  19.557  1.00 76.79           N  
ATOM    846  CA  VAL A 107      -9.786  -9.501  20.945  1.00 76.79           C  
ATOM    847  C   VAL A 107     -10.267  -8.431  21.944  1.00 76.79           C  
ATOM    848  CB  VAL A 107      -8.448 -10.182  21.330  1.00 76.79           C  
ATOM    849  O   VAL A 107     -10.524  -8.748  23.106  1.00 76.79           O  
ATOM    850  CG1 VAL A 107      -8.273 -10.566  22.809  1.00 76.79           C  
ATOM    851  CG2 VAL A 107      -8.300 -11.503  20.562  1.00 76.79           C  
ATOM    852  N   LYS A 108     -10.411  -7.158  21.545  1.00 64.27           N  
ATOM    853  CA  LYS A 108     -10.740  -6.065  22.476  1.00 64.27           C  
ATOM    854  C   LYS A 108     -11.682  -5.024  21.873  1.00 64.27           C  
ATOM    855  CB  LYS A 108      -9.437  -5.420  22.986  1.00 64.27           C  
ATOM    856  O   LYS A 108     -11.278  -3.891  21.643  1.00 64.27           O  
ATOM    857  CG  LYS A 108      -8.627  -6.343  23.904  1.00 64.27           C  
ATOM    858  CD  LYS A 108      -7.241  -5.766  24.169  1.00 64.27           C  
ATOM    859  CE  LYS A 108      -6.479  -6.741  25.067  1.00 64.27           C  
ATOM    860  NZ  LYS A 108      -5.030  -6.443  25.057  1.00 64.27           N  
ATOM    861  N   GLU A 109     -12.960  -5.365  21.747  1.00 61.21           N  
ATOM    862  CA  GLU A 109     -14.021  -4.352  21.730  1.00 61.21           C  
ATOM    863  C   GLU A 109     -15.233  -4.830  22.540  1.00 61.21           C  
ATOM    864  CB  GLU A 109     -14.346  -3.890  20.300  1.00 61.21           C  
ATOM    865  O   GLU A 109     -16.142  -5.494  22.052  1.00 61.21           O  
ATOM    866  CG  GLU A 109     -15.129  -2.564  20.339  1.00 61.21           C  
ATOM    867  CD  GLU A 109     -15.261  -1.868  18.974  1.00 61.21           C  
ATOM    868  OE1 GLU A 109     -15.796  -0.735  18.973  1.00 61.21           O  
ATOM    869  OE2 GLU A 109     -14.806  -2.436  17.957  1.00 61.21           O  
ATOM    870  N   LEU A 110     -15.209  -4.505  23.835  1.00 60.70           N  
ATOM    871  CA  LEU A 110     -16.421  -4.405  24.644  1.00 60.70           C  
ATOM    872  C   LEU A 110     -17.116  -3.089  24.263  1.00 60.70           C  
ATOM    873  CB  LEU A 110     -16.048  -4.404  26.140  1.00 60.70           C  
ATOM    874  O   LEU A 110     -16.415  -2.078  24.135  1.00 60.70           O  
ATOM    875  CG  LEU A 110     -15.600  -5.772  26.681  1.00 60.70           C  
ATOM    876  CD1 LEU A 110     -14.915  -5.597  28.039  1.00 60.70           C  
ATOM    877  CD2 LEU A 110     -16.791  -6.715  26.867  1.00 60.70           C  
ATOM    878  N   PRO A 111     -18.455  -3.049  24.130  1.00 54.64           N  
ATOM    879  CA  PRO A 111     -19.170  -1.834  23.775  1.00 54.64           C  
ATOM    880  C   PRO A 111     -19.053  -0.835  24.927  1.00 54.64           C  
ATOM    881  CB  PRO A 111     -20.610  -2.274  23.484  1.00 54.64           C  
ATOM    882  O   PRO A 111     -19.841  -0.831  25.870  1.00 54.64           O  
ATOM    883  CG  PRO A 111     -20.784  -3.507  24.371  1.00 54.64           C  
ATOM    884  CD  PRO A 111     -19.390  -4.137  24.370  1.00 54.64           C  
ATOM    885  N   THR A 112     -18.053   0.041  24.855  1.00 47.27           N  
ATOM    886  CA  THR A 112     -18.025   1.250  25.673  1.00 47.27           C  
ATOM    887  C   THR A 112     -18.997   2.222  25.019  1.00 47.27           C  
ATOM    888  CB  THR A 112     -16.608   1.816  25.845  1.00 47.27           C  
ATOM    889  O   THR A 112     -18.605   3.115  24.271  1.00 47.27           O  
ATOM    890  CG2 THR A 112     -16.572   2.964  26.856  1.00 47.27           C  
ATOM    891  OG1 THR A 112     -15.763   0.808  26.354  1.00 47.27           O  
ATOM    892  N   VAL A 113     -20.293   2.004  25.263  1.00 51.69           N  
ATOM    893  CA  VAL A 113     -21.334   3.010  25.056  1.00 51.69           C  
ATOM    894  C   VAL A 113     -20.926   4.212  25.902  1.00 51.69           C  
ATOM    895  CB  VAL A 113     -22.727   2.475  25.454  1.00 51.69           C  
ATOM    896  O   VAL A 113     -21.086   4.233  27.119  1.00 51.69           O  
ATOM    897  CG1 VAL A 113     -23.807   3.558  25.350  1.00 51.69           C  
ATOM    898  CG2 VAL A 113     -23.150   1.320  24.538  1.00 51.69           C  
ATOM    899  N   THR A 114     -20.321   5.207  25.262  1.00 49.06           N  
ATOM    900  CA  THR A 114     -19.963   6.474  25.887  1.00 49.06           C  
ATOM    901  C   THR A 114     -21.236   7.284  26.136  1.00 49.06           C  
ATOM    902  CB  THR A 114     -18.949   7.254  25.030  1.00 49.06           C  
ATOM    903  O   THR A 114     -21.545   8.215  25.392  1.00 49.06           O  
ATOM    904  CG2 THR A 114     -17.580   6.578  24.967  1.00 49.06           C  
ATOM    905  OG1 THR A 114     -19.421   7.393  23.709  1.00 49.06           O  
ATOM    906  N   THR A 115     -21.985   6.954  27.190  1.00 46.50           N  
ATOM    907  CA  THR A 115     -22.861   7.917  27.864  1.00 46.50           C  
ATOM    908  C   THR A 115     -21.967   8.885  28.633  1.00 46.50           C  
ATOM    909  CB  THR A 115     -23.875   7.251  28.808  1.00 46.50           C  
ATOM    910  O   THR A 115     -21.529   8.622  29.749  1.00 46.50           O  
ATOM    911  CG2 THR A 115     -24.971   6.513  28.044  1.00 46.50           C  
ATOM    912  OG1 THR A 115     -23.232   6.327  29.648  1.00 46.50           O  
ATOM    913  N   ASN A 116     -21.648  10.010  28.002  1.00 44.82           N  
ATOM    914  CA  ASN A 116     -21.035  11.161  28.652  1.00 44.82           C  
ATOM    915  C   ASN A 116     -22.107  11.903  29.467  1.00 44.82           C  
ATOM    916  CB  ASN A 116     -20.404  12.030  27.546  1.00 44.82           C  
ATOM    917  O   ASN A 116     -22.654  12.889  28.984  1.00 44.82           O  
ATOM    918  CG  ASN A 116     -19.749  13.302  28.059  1.00 44.82           C  
ATOM    919  ND2 ASN A 116     -19.310  14.156  27.164  1.00 44.82           N  
ATOM    920  OD1 ASN A 116     -19.580  13.547  29.240  1.00 44.82           O  
ATOM    921  N   VAL A 117     -22.456  11.410  30.660  1.00 52.29           N  
ATOM    922  CA  VAL A 117     -23.288  12.146  31.626  1.00 52.29           C  
ATOM    923  C   VAL A 117     -22.795  11.857  33.046  1.00 52.29           C  
ATOM    924  CB  VAL A 117     -24.802  11.863  31.471  1.00 52.29           C  
ATOM    925  O   VAL A 117     -22.989  10.775  33.581  1.00 52.29           O  
ATOM    926  CG1 VAL A 117     -25.619  12.613  32.534  1.00 52.29           C  
ATOM    927  CG2 VAL A 117     -25.353  12.324  30.112  1.00 52.29           C  
ATOM    928  N   GLN A 118     -22.122  12.867  33.598  1.00 48.54           N  
ATOM    929  CA  GLN A 118     -21.961  13.223  35.013  1.00 48.54           C  
ATOM    930  C   GLN A 118     -21.724  12.121  36.060  1.00 48.54           C  
ATOM    931  CB  GLN A 118     -23.117  14.142  35.433  1.00 48.54           C  
ATOM    932  O   GLN A 118     -22.623  11.437  36.534  1.00 48.54           O  
ATOM    933  CG  GLN A 118     -22.870  15.574  34.945  1.00 48.54           C  
ATOM    934  CD  GLN A 118     -24.087  16.460  35.158  1.00 48.54           C  
ATOM    935  NE2 GLN A 118     -24.046  17.410  36.065  1.00 48.54           N  
ATOM    936  OE1 GLN A 118     -25.092  16.326  34.488  1.00 48.54           O  
ATOM    937  N   ASN A 119     -20.494  12.137  36.570  1.00 38.50           N  
ATOM    938  CA  ASN A 119     -20.133  11.662  37.899  1.00 38.50           C  
ATOM    939  C   ASN A 119     -20.888  12.462  38.981  1.00 38.50           C  
ATOM    940  CB  ASN A 119     -18.612  11.884  38.071  1.00 38.50           C  
ATOM    941  O   ASN A 119     -20.600  13.645  39.162  1.00 38.50           O  
ATOM    942  CG  ASN A 119     -17.752  11.155  37.057  1.00 38.50           C  
ATOM    943  ND2 ASN A 119     -16.646  11.734  36.652  1.00 38.50           N  
ATOM    944  OD1 ASN A 119     -18.044  10.062  36.620  1.00 38.50           O  
ATOM    945  N   SER A 120     -21.778  11.826  39.747  1.00 51.60           N  
ATOM    946  CA  SER A 120     -22.178  12.314  41.075  1.00 51.60           C  
ATOM    947  C   SER A 120     -22.778  11.204  41.948  1.00 51.60           C  
ATOM    948  CB  SER A 120     -23.149  13.504  40.999  1.00 51.60           C  
ATOM    949  O   SER A 120     -23.879  10.737  41.697  1.00 51.60           O  
ATOM    950  OG  SER A 120     -24.329  13.176  40.303  1.00 51.60           O  
ATOM    951  N   GLN A 121     -22.008  10.843  42.976  1.00 43.71           N  
ATOM    952  CA  GLN A 121     -22.411  10.569  44.360  1.00 43.71           C  
ATOM    953  C   GLN A 121     -23.518   9.549  44.715  1.00 43.71           C  
ATOM    954  CB  GLN A 121     -22.657  11.911  45.080  1.00 43.71           C  
ATOM    955  O   GLN A 121     -24.695   9.742  44.455  1.00 43.71           O  
ATOM    956  CG  GLN A 121     -21.568  12.204  46.117  1.00 43.71           C  
ATOM    957  CD  GLN A 121     -21.891  13.462  46.906  1.00 43.71           C  
ATOM    958  NE2 GLN A 121     -22.255  13.344  48.165  1.00 43.71           N  
ATOM    959  OE1 GLN A 121     -21.818  14.567  46.393  1.00 43.71           O  
ATOM    960  N   ASP A 122     -23.075   8.600  45.548  1.00 44.77           N  
ATOM    961  CA  ASP A 122     -23.655   8.213  46.843  1.00 44.77           C  
ATOM    962  C   ASP A 122     -24.959   7.388  46.939  1.00 44.77           C  
ATOM    963  CB  ASP A 122     -23.678   9.417  47.822  1.00 44.77           C  
ATOM    964  O   ASP A 122     -26.057   7.873  46.711  1.00 44.77           O  
ATOM    965  CG  ASP A 122     -22.408   9.606  48.659  1.00 44.77           C  
ATOM    966  OD1 ASP A 122     -21.576   8.672  48.725  1.00 44.77           O  
ATOM    967  OD2 ASP A 122     -22.300  10.655  49.337  1.00 44.77           O  
ATOM    968  N   LYS A 123     -24.769   6.188  47.527  1.00 51.10           N  
ATOM    969  CA  LYS A 123     -25.544   5.562  48.629  1.00 51.10           C  
ATOM    970  C   LYS A 123     -27.010   5.216  48.320  1.00 51.10           C  
ATOM    971  CB  LYS A 123     -25.413   6.450  49.887  1.00 51.10           C  
ATOM    972  O   LYS A 123     -27.872   6.071  48.253  1.00 51.10           O  
ATOM    973  CG  LYS A 123     -23.952   6.681  50.302  1.00 51.10           C  
ATOM    974  CD  LYS A 123     -23.825   7.618  51.505  1.00 51.10           C  
ATOM    975  CE  LYS A 123     -22.362   8.052  51.646  1.00 51.10           C  
ATOM    976  NZ  LYS A 123     -22.139   8.912  52.824  1.00 51.10           N  
ATOM    977  N   SER A 124     -27.355   3.938  48.173  1.00 48.07           N  
ATOM    978  CA  SER A 124     -27.596   2.956  49.253  1.00 48.07           C  
ATOM    979  C   SER A 124     -29.080   2.576  49.276  1.00 48.07           C  
ATOM    980  CB  SER A 124     -27.189   3.419  50.666  1.00 48.07           C  
ATOM    981  O   SER A 124     -29.898   3.409  48.905  1.00 48.07           O  
ATOM    982  OG  SER A 124     -28.023   4.440  51.177  1.00 48.07           O  
ATOM    983  N   ILE A 125     -29.375   1.388  49.825  1.00 53.11           N  
ATOM    984  CA  ILE A 125     -30.697   0.844  50.211  1.00 53.11           C  
ATOM    985  C   ILE A 125     -31.411   0.107  49.060  1.00 53.11           C  
ATOM    986  CB  ILE A 125     -31.605   1.943  50.860  1.00 53.11           C  
ATOM    987  O   ILE A 125     -31.482   0.623  47.957  1.00 53.11           O  
ATOM    988  CG1 ILE A 125     -30.910   2.694  52.025  1.00 53.11           C  
ATOM    989  CG2 ILE A 125     -32.991   1.501  51.370  1.00 53.11           C  
ATOM    990  CD1 ILE A 125     -31.450   4.118  52.216  1.00 53.11           C  
ATOM    991  N   GLU A 126     -32.040  -1.061  49.191  1.00 54.66           N  
ATOM    992  CA  GLU A 126     -32.082  -2.183  50.145  1.00 54.66           C  
ATOM    993  C   GLU A 126     -33.274  -3.051  49.675  1.00 54.66           C  
ATOM    994  CB  GLU A 126     -32.404  -1.742  51.589  1.00 54.66           C  
ATOM    995  O   GLU A 126     -34.290  -2.477  49.298  1.00 54.66           O  
ATOM    996  CG  GLU A 126     -31.758  -2.550  52.711  1.00 54.66           C  
ATOM    997  CD  GLU A 126     -32.316  -2.101  54.081  1.00 54.66           C  
ATOM    998  OE1 GLU A 126     -32.719  -2.973  54.882  1.00 54.66           O  
ATOM    999  OE2 GLU A 126     -32.270  -0.887  54.346  1.00 54.66           O  
ATOM   1000  N   LYS A 127     -33.184  -4.389  49.813  1.00 56.38           N  
ATOM   1001  CA  LYS A 127     -34.303  -5.375  49.875  1.00 56.38           C  
ATOM   1002  C   LYS A 127     -35.163  -5.539  48.597  1.00 56.38           C  
ATOM   1003  CB  LYS A 127     -35.222  -5.007  51.068  1.00 56.38           C  
ATOM   1004  O   LYS A 127     -35.416  -4.595  47.876  1.00 56.38           O  
ATOM   1005  CG  LYS A 127     -34.563  -4.701  52.426  1.00 56.38           C  
ATOM   1006  CD  LYS A 127     -33.837  -5.886  53.077  1.00 56.38           C  
ATOM   1007  CE  LYS A 127     -32.914  -5.522  54.229  1.00 56.38           C  
ATOM   1008  NZ  LYS A 127     -32.306  -6.667  54.931  1.00 56.38           N  
ATOM   1009  N   HIS A 128     -35.773  -6.671  48.250  1.00 44.38           N  
ATOM   1010  CA  HIS A 128     -35.768  -8.103  48.597  1.00 44.38           C  
ATOM   1011  C   HIS A 128     -36.799  -8.740  47.641  1.00 44.38           C  
ATOM   1012  CB  HIS A 128     -36.285  -8.370  50.021  1.00 44.38           C  
ATOM   1013  O   HIS A 128     -37.760  -8.072  47.270  1.00 44.38           O  
ATOM   1014  CG  HIS A 128     -35.220  -8.630  51.049  1.00 44.38           C  
ATOM   1015  CD2 HIS A 128     -35.367  -8.412  52.378  1.00 44.38           C  
ATOM   1016  ND1 HIS A 128     -34.073  -9.397  50.867  1.00 44.38           N  
ATOM   1017  CE1 HIS A 128     -33.540  -9.594  52.078  1.00 44.38           C  
ATOM   1018  NE2 HIS A 128     -34.291  -8.996  53.012  1.00 44.38           N  
ATOM   1019  N   GLY A 129     -36.679 -10.027  47.300  1.00 49.98           N  
ATOM   1020  CA  GLY A 129     -37.762 -10.733  46.595  1.00 49.98           C  
ATOM   1021  C   GLY A 129     -37.371 -12.089  46.017  1.00 49.98           C  
ATOM   1022  O   GLY A 129     -37.267 -12.254  44.810  1.00 49.98           O  
ATOM   1023  N   SER A 130     -37.127 -13.062  46.890  1.00 44.68           N  
ATOM   1024  CA  SER A 130     -36.806 -14.457  46.577  1.00 44.68           C  
ATOM   1025  C   SER A 130     -38.045 -15.319  46.270  1.00 44.68           C  
ATOM   1026  CB  SER A 130     -36.098 -15.035  47.812  1.00 44.68           C  
ATOM   1027  O   SER A 130     -38.946 -15.378  47.102  1.00 44.68           O  
ATOM   1028  OG  SER A 130     -36.837 -14.750  48.992  1.00 44.68           O  
ATOM   1029  N   SER A 131     -38.038 -16.094  45.175  1.00 57.44           N  
ATOM   1030  CA  SER A 131     -38.669 -17.436  45.096  1.00 57.44           C  
ATOM   1031  C   SER A 131     -38.089 -18.231  43.902  1.00 57.44           C  
ATOM   1032  CB  SER A 131     -40.206 -17.362  45.059  1.00 57.44           C  
ATOM   1033  O   SER A 131     -38.102 -17.759  42.775  1.00 57.44           O  
ATOM   1034  OG  SER A 131     -40.704 -16.561  44.014  1.00 57.44           O  
ATOM   1035  N   LYS A 132     -37.240 -19.237  44.174  1.00 59.22           N  
ATOM   1036  CA  LYS A 132     -37.504 -20.700  44.165  1.00 59.22           C  
ATOM   1037  C   LYS A 132     -37.559 -21.291  42.737  1.00 59.22           C  
ATOM   1038  CB  LYS A 132     -38.705 -21.056  45.064  1.00 59.22           C  
ATOM   1039  O   LYS A 132     -38.615 -21.353  42.136  1.00 59.22           O  
ATOM   1040  CG  LYS A 132     -38.602 -22.488  45.611  1.00 59.22           C  
ATOM   1041  CD  LYS A 132     -39.781 -22.804  46.541  1.00 59.22           C  
ATOM   1042  CE  LYS A 132     -39.578 -24.167  47.214  1.00 59.22           C  
ATOM   1043  NZ  LYS A 132     -40.760 -24.558  48.021  1.00 59.22           N  
ATOM   1044  N   ILE A 133     -36.401 -21.496  42.097  1.00 56.34           N  
ATOM   1045  CA  ILE A 133     -35.698 -22.791  41.890  1.00 56.34           C  
ATOM   1046  C   ILE A 133     -36.571 -23.861  41.205  1.00 56.34           C  
ATOM   1047  CB  ILE A 133     -34.977 -23.351  43.152  1.00 56.34           C  
ATOM   1048  O   ILE A 133     -37.254 -24.622  41.885  1.00 56.34           O  
ATOM   1049  CG1 ILE A 133     -34.001 -22.321  43.769  1.00 56.34           C  
ATOM   1050  CG2 ILE A 133     -34.181 -24.634  42.805  1.00 56.34           C  
ATOM   1051  CD1 ILE A 133     -33.474 -22.715  45.157  1.00 56.34           C  
ATOM   1052  N   GLU A 134     -36.424 -23.990  39.883  1.00 58.53           N  
ATOM   1053  CA  GLU A 134     -36.548 -25.265  39.168  1.00 58.53           C  
ATOM   1054  C   GLU A 134     -35.299 -25.451  38.292  1.00 58.53           C  
ATOM   1055  CB  GLU A 134     -37.864 -25.380  38.386  1.00 58.53           C  
ATOM   1056  O   GLU A 134     -34.973 -24.649  37.417  1.00 58.53           O  
ATOM   1057  CG  GLU A 134     -38.049 -26.820  37.869  1.00 58.53           C  
ATOM   1058  CD  GLU A 134     -39.426 -27.088  37.240  1.00 58.53           C  
ATOM   1059  OE1 GLU A 134     -39.574 -28.193  36.672  1.00 58.53           O  
ATOM   1060  OE2 GLU A 134     -40.313 -26.214  37.353  1.00 58.53           O  
ATOM   1061  N   THR A 135     -34.525 -26.474  38.636  1.00 54.16           N  
ATOM   1062  CA  THR A 135     -33.210 -26.805  38.092  1.00 54.16           C  
ATOM   1063  C   THR A 135     -33.325 -27.465  36.721  1.00 54.16           C  
ATOM   1064  CB  THR A 135     -32.493 -27.769  39.060  1.00 54.16           C  
ATOM   1065  O   THR A 135     -33.519 -28.675  36.630  1.00 54.16           O  
ATOM   1066  CG2 THR A 135     -31.891 -27.051  40.265  1.00 54.16           C  
ATOM   1067  OG1 THR A 135     -33.412 -28.717  39.562  1.00 54.16           O  
ATOM   1068  N   MET A 136     -33.101 -26.703  35.652  1.00 65.06           N  
ATOM   1069  CA  MET A 136     -32.571 -27.258  34.407  1.00 65.06           C  
ATOM   1070  C   MET A 136     -31.142 -26.757  34.244  1.00 65.06           C  
ATOM   1071  CB  MET A 136     -33.445 -26.921  33.194  1.00 65.06           C  
ATOM   1072  O   MET A 136     -30.909 -25.568  34.040  1.00 65.06           O  
ATOM   1073  CG  MET A 136     -34.870 -27.469  33.326  1.00 65.06           C  
ATOM   1074  SD  MET A 136     -35.755 -27.513  31.742  1.00 65.06           S  
ATOM   1075  CE  MET A 136     -35.472 -29.242  31.275  1.00 65.06           C  
ATOM   1076  N   ASN A 137     -30.181 -27.672  34.358  1.00 56.45           N  
ATOM   1077  CA  ASN A 137     -28.771 -27.425  34.075  1.00 56.45           C  
ATOM   1078  C   ASN A 137     -28.607 -27.138  32.573  1.00 56.45           C  
ATOM   1079  CB  ASN A 137     -27.938 -28.642  34.523  1.00 56.45           C  
ATOM   1080  O   ASN A 137     -28.247 -28.020  31.800  1.00 56.45           O  
ATOM   1081  CG  ASN A 137     -28.151 -29.007  35.977  1.00 56.45           C  
ATOM   1082  ND2 ASN A 137     -28.749 -30.144  36.250  1.00 56.45           N  
ATOM   1083  OD1 ASN A 137     -27.819 -28.265  36.882  1.00 56.45           O  
ATOM   1084  N   LYS A 138     -28.932 -25.922  32.140  1.00 62.20           N  
ATOM   1085  CA  LYS A 138     -28.596 -25.416  30.812  1.00 62.20           C  
ATOM   1086  C   LYS A 138     -27.458 -24.433  31.005  1.00 62.20           C  
ATOM   1087  CB  LYS A 138     -29.831 -24.828  30.113  1.00 62.20           C  
ATOM   1088  O   LYS A 138     -27.660 -23.292  31.412  1.00 62.20           O  
ATOM   1089  CG  LYS A 138     -30.798 -25.939  29.667  1.00 62.20           C  
ATOM   1090  CD  LYS A 138     -32.023 -25.354  28.949  1.00 62.20           C  
ATOM   1091  CE  LYS A 138     -32.933 -26.472  28.424  1.00 62.20           C  
ATOM   1092  NZ  LYS A 138     -34.107 -25.926  27.694  1.00 62.20           N  
ATOM   1093  N   SER A 139     -26.244 -24.923  30.777  1.00 60.97           N  
ATOM   1094  CA  SER A 139     -25.070 -24.086  30.564  1.00 60.97           C  
ATOM   1095  C   SER A 139     -25.429 -22.982  29.559  1.00 60.97           C  
ATOM   1096  CB  SER A 139     -23.903 -24.937  30.030  1.00 60.97           C  
ATOM   1097  O   SER A 139     -26.062 -23.285  28.544  1.00 60.97           O  
ATOM   1098  OG  SER A 139     -24.351 -26.145  29.429  1.00 60.97           O  
ATOM   1099  N   PRO A 140     -25.069 -21.711  29.813  1.00 67.42           N  
ATOM   1100  CA  PRO A 140     -25.312 -20.648  28.851  1.00 67.42           C  
ATOM   1101  C   PRO A 140     -24.549 -20.981  27.566  1.00 67.42           C  
ATOM   1102  CB  PRO A 140     -24.869 -19.348  29.533  1.00 67.42           C  
ATOM   1103  O   PRO A 140     -23.317 -20.982  27.540  1.00 67.42           O  
ATOM   1104  CG  PRO A 140     -23.902 -19.805  30.627  1.00 67.42           C  
ATOM   1105  CD  PRO A 140     -24.381 -21.208  30.989  1.00 67.42           C  
ATOM   1106  N   HIS A 141     -25.294 -21.327  26.515  1.00 60.66           N  
ATOM   1107  CA  HIS A 141     -24.770 -21.520  25.171  1.00 60.66           C  
ATOM   1108  C   HIS A 141     -24.247 -20.167  24.679  1.00 60.66           C  
ATOM   1109  CB  HIS A 141     -25.858 -22.117  24.248  1.00 60.66           C  
ATOM   1110  O   HIS A 141     -24.987 -19.348  24.144  1.00 60.66           O  
ATOM   1111  CG  HIS A 141     -25.590 -23.540  23.825  1.00 60.66           C  
ATOM   1112  CD2 HIS A 141     -25.967 -24.679  24.484  1.00 60.66           C  
ATOM   1113  ND1 HIS A 141     -24.959 -23.936  22.666  1.00 60.66           N  
ATOM   1114  CE1 HIS A 141     -24.958 -25.279  22.628  1.00 60.66           C  
ATOM   1115  NE2 HIS A 141     -25.555 -25.776  23.721  1.00 60.66           N  
ATOM   1116  N   ILE A 142     -22.954 -19.924  24.877  1.00 60.22           N  
ATOM   1117  CA  ILE A 142     -22.206 -18.850  24.222  1.00 60.22           C  
ATOM   1118  C   ILE A 142     -21.930 -19.257  22.766  1.00 60.22           C  
ATOM   1119  CB  ILE A 142     -20.940 -18.479  25.027  1.00 60.22           C  
ATOM   1120  O   ILE A 142     -20.811 -19.578  22.380  1.00 60.22           O  
ATOM   1121  CG1 ILE A 142     -20.086 -19.712  25.413  1.00 60.22           C  
ATOM   1122  CG2 ILE A 142     -21.353 -17.697  26.289  1.00 60.22           C  
ATOM   1123  CD1 ILE A 142     -18.647 -19.348  25.793  1.00 60.22           C  
ATOM   1124  N   SER A 143     -22.993 -19.325  21.966  1.00 62.85           N  
ATOM   1125  CA  SER A 143     -22.938 -19.576  20.525  1.00 62.85           C  
ATOM   1126  C   SER A 143     -23.260 -18.275  19.799  1.00 62.85           C  
ATOM   1127  CB  SER A 143     -23.911 -20.696  20.157  1.00 62.85           C  
ATOM   1128  O   SER A 143     -24.417 -17.877  19.709  1.00 62.85           O  
ATOM   1129  OG  SER A 143     -24.027 -20.819  18.758  1.00 62.85           O  
ATOM   1130  N   ASN A 144     -22.226 -17.607  19.293  1.00 64.04           N  
ATOM   1131  CA  ASN A 144     -22.289 -16.268  18.699  1.00 64.04           C  
ATOM   1132  C   ASN A 144     -22.912 -16.201  17.292  1.00 64.04           C  
ATOM   1133  CB  ASN A 144     -20.873 -15.653  18.727  1.00 64.04           C  
ATOM   1134  O   ASN A 144     -22.670 -15.224  16.600  1.00 64.04           O  
ATOM   1135  CG  ASN A 144     -20.436 -15.217  20.108  1.00 64.04           C  
ATOM   1136  ND2 ASN A 144     -19.152 -15.225  20.370  1.00 64.04           N  
ATOM   1137  OD1 ASN A 144     -21.220 -14.854  20.965  1.00 64.04           O  
ATOM   1138  N   CYS A 145     -23.695 -17.186  16.847  1.00 55.96           N  
ATOM   1139  CA  CYS A 145     -24.341 -17.158  15.530  1.00 55.96           C  
ATOM   1140  C   CYS A 145     -25.608 -18.027  15.530  1.00 55.96           C  
ATOM   1141  CB  CYS A 145     -23.370 -17.674  14.442  1.00 55.96           C  
ATOM   1142  O   CYS A 145     -25.545 -19.176  15.106  1.00 55.96           O  
ATOM   1143  SG  CYS A 145     -21.932 -16.609  14.122  1.00 55.96           S  
ATOM   1144  N   SER A 146     -26.733 -17.524  16.045  1.00 58.80           N  
ATOM   1145  CA  SER A 146     -28.107 -17.885  15.629  1.00 58.80           C  
ATOM   1146  C   SER A 146     -29.097 -17.119  16.505  1.00 58.80           C  
ATOM   1147  CB  SER A 146     -28.436 -19.385  15.735  1.00 58.80           C  
ATOM   1148  O   SER A 146     -29.363 -17.503  17.642  1.00 58.80           O  
ATOM   1149  OG  SER A 146     -27.921 -20.073  14.614  1.00 58.80           O  
ATOM   1150  N   VAL A 147     -29.618 -16.009  15.984  1.00 61.48           N  
ATOM   1151  CA  VAL A 147     -30.820 -15.372  16.526  1.00 61.48           C  
ATOM   1152  C   VAL A 147     -31.999 -16.113  15.913  1.00 61.48           C  
ATOM   1153  CB  VAL A 147     -30.847 -13.861  16.215  1.00 61.48           C  
ATOM   1154  O   VAL A 147     -32.174 -16.095  14.698  1.00 61.48           O  
ATOM   1155  CG1 VAL A 147     -32.189 -13.207  16.565  1.00 61.48           C  
ATOM   1156  CG2 VAL A 147     -29.751 -13.146  17.020  1.00 61.48           C  
ATOM   1157  N   ALA A 148     -32.767 -16.795  16.755  1.00 58.21           N  
ATOM   1158  CA  ALA A 148     -34.095 -17.272  16.404  1.00 58.21           C  
ATOM   1159  C   ALA A 148     -34.961 -16.032  16.104  1.00 58.21           C  
ATOM   1160  CB  ALA A 148     -34.594 -18.124  17.581  1.00 58.21           C  
ATOM   1161  O   ALA A 148     -35.311 -15.275  17.013  1.00 58.21           O  
ATOM   1162  N   SER A 149     -35.205 -15.772  14.815  1.00 63.79           N  
ATOM   1163  CA  SER A 149     -36.004 -14.647  14.295  1.00 63.79           C  
ATOM   1164  C   SER A 149     -37.481 -14.725  14.704  1.00 63.79           C  
ATOM   1165  CB  SER A 149     -35.910 -14.657  12.765  1.00 63.79           C  
ATOM   1166  O   SER A 149     -38.234 -13.780  14.533  1.00 63.79           O  
ATOM   1167  OG  SER A 149     -36.549 -13.534  12.204  1.00 63.79           O  
ATOM   1168  N   ASP A 150     -37.885 -15.857  15.255  1.00 68.73           N  
ATOM   1169  CA  ASP A 150     -39.237 -16.288  15.578  1.00 68.73           C  
ATOM   1170  C   ASP A 150     -39.737 -15.797  16.951  1.00 68.73           C  
ATOM   1171  CB  ASP A 150     -39.325 -17.825  15.367  1.00 68.73           C  
ATOM   1172  O   ASP A 150     -40.903 -15.985  17.289  1.00 68.73           O  
ATOM   1173  CG  ASP A 150     -38.085 -18.675  15.740  1.00 68.73           C  
ATOM   1174  OD1 ASP A 150     -36.944 -18.316  15.353  1.00 68.73           O  
ATOM   1175  OD2 ASP A 150     -38.266 -19.726  16.389  1.00 68.73           O  
ATOM   1176  N   TYR A 151     -38.895 -15.110  17.735  1.00 63.64           N  
ATOM   1177  CA  TYR A 151     -39.310 -14.457  18.990  1.00 63.64           C  
ATOM   1178  C   TYR A 151     -39.651 -12.973  18.851  1.00 63.64           C  
ATOM   1179  CB  TYR A 151     -38.249 -14.674  20.074  1.00 63.64           C  
ATOM   1180  O   TYR A 151     -40.231 -12.382  19.763  1.00 63.64           O  
ATOM   1181  CG  TYR A 151     -38.663 -15.762  21.036  1.00 63.64           C  
ATOM   1182  CD1 TYR A 151     -39.362 -15.432  22.213  1.00 63.64           C  
ATOM   1183  CD2 TYR A 151     -38.421 -17.108  20.708  1.00 63.64           C  
ATOM   1184  CE1 TYR A 151     -39.794 -16.452  23.083  1.00 63.64           C  
ATOM   1185  CE2 TYR A 151     -38.859 -18.130  21.568  1.00 63.64           C  
ATOM   1186  OH  TYR A 151     -39.967 -18.791  23.587  1.00 63.64           O  
ATOM   1187  CZ  TYR A 151     -39.542 -17.801  22.759  1.00 63.64           C  
ATOM   1188  N   LEU A 152     -39.289 -12.365  17.726  1.00 63.76           N  
ATOM   1189  CA  LEU A 152     -39.645 -10.997  17.409  1.00 63.76           C  
ATOM   1190  C   LEU A 152     -40.614 -11.106  16.241  1.00 63.76           C  
ATOM   1191  CB  LEU A 152     -38.372 -10.184  17.105  1.00 63.76           C  
ATOM   1192  O   LEU A 152     -40.194 -11.404  15.133  1.00 63.76           O  
ATOM   1193  CG  LEU A 152     -37.306 -10.177  18.211  1.00 63.76           C  
ATOM   1194  CD1 LEU A 152     -36.087  -9.384  17.737  1.00 63.76           C  
ATOM   1195  CD2 LEU A 152     -37.818  -9.538  19.503  1.00 63.76           C  
ATOM   1196  N   ASP A 153     -41.902 -10.932  16.520  1.00 63.40           N  
ATOM   1197  CA  ASP A 153     -43.040 -10.900  15.587  1.00 63.40           C  
ATOM   1198  C   ASP A 153     -42.900  -9.702  14.607  1.00 63.40           C  
ATOM   1199  CB  ASP A 153     -44.300 -10.859  16.491  1.00 63.40           C  
ATOM   1200  O   ASP A 153     -43.772  -8.844  14.505  1.00 63.40           O  
ATOM   1201  CG  ASP A 153     -45.636 -11.335  15.905  1.00 63.40           C  
ATOM   1202  OD1 ASP A 153     -45.686 -11.928  14.810  1.00 63.40           O  
ATOM   1203  OD2 ASP A 153     -46.663 -11.175  16.616  1.00 63.40           O  
ATOM   1204  N   LEU A 154     -41.733  -9.588  13.953  1.00 66.73           N  
ATOM   1205  CA  LEU A 154     -41.287  -8.505  13.069  1.00 66.73           C  
ATOM   1206  C   LEU A 154     -42.023  -8.529  11.729  1.00 66.73           C  
ATOM   1207  CB  LEU A 154     -39.763  -8.606  12.827  1.00 66.73           C  
ATOM   1208  O   LEU A 154     -41.993  -7.540  11.002  1.00 66.73           O  
ATOM   1209  CG  LEU A 154     -38.880  -8.377  14.063  1.00 66.73           C  
ATOM   1210  CD1 LEU A 154     -37.404  -8.626  13.740  1.00 66.73           C  
ATOM   1211  CD2 LEU A 154     -39.008  -6.968  14.647  1.00 66.73           C  
ATOM   1212  N   ASP A 155     -42.736  -9.617  11.448  1.00 70.67           N  
ATOM   1213  CA  ASP A 155     -43.618  -9.741  10.292  1.00 70.67           C  
ATOM   1214  C   ASP A 155     -44.946  -8.983  10.499  1.00 70.67           C  
ATOM   1215  CB  ASP A 155     -43.827 -11.231   9.978  1.00 70.67           C  
ATOM   1216  O   ASP A 155     -45.729  -8.822   9.562  1.00 70.67           O  
ATOM   1217  CG  ASP A 155     -42.537 -11.975   9.591  1.00 70.67           C  
ATOM   1218  OD1 ASP A 155     -41.526 -11.310   9.270  1.00 70.67           O  
ATOM   1219  OD2 ASP A 155     -42.579 -13.224   9.623  1.00 70.67           O  
ATOM   1220  N   LYS A 156     -45.209  -8.451  11.705  1.00 67.99           N  
ATOM   1221  CA  LYS A 156     -46.366  -7.590  11.983  1.00 67.99           C  
ATOM   1222  C   LYS A 156     -46.007  -6.117  11.863  1.00 67.99           C  
ATOM   1223  CB  LYS A 156     -47.003  -7.933  13.331  1.00 67.99           C  
ATOM   1224  O   LYS A 156     -45.820  -5.408  12.848  1.00 67.99           O  
ATOM   1225  CG  LYS A 156     -47.577  -9.346  13.274  1.00 67.99           C  
ATOM   1226  CD  LYS A 156     -48.443  -9.613  14.496  1.00 67.99           C  
ATOM   1227  CE  LYS A 156     -48.834 -11.086  14.447  1.00 67.99           C  
ATOM   1228  NZ  LYS A 156     -49.201 -11.557  15.788  1.00 67.99           N  
ATOM   1229  N   ILE A 157     -45.999  -5.633  10.628  1.00 66.46           N  
ATOM   1230  CA  ILE A 157     -46.135  -4.204  10.334  1.00 66.46           C  
ATOM   1231  C   ILE A 157     -47.555  -3.750  10.696  1.00 66.46           C  
ATOM   1232  CB  ILE A 157     -45.764  -3.884   8.865  1.00 66.46           C  
ATOM   1233  O   ILE A 157     -48.489  -3.845   9.902  1.00 66.46           O  
ATOM   1234  CG1 ILE A 157     -46.213  -4.989   7.876  1.00 66.46           C  
ATOM   1235  CG2 ILE A 157     -44.248  -3.638   8.779  1.00 66.46           C  
ATOM   1236  CD1 ILE A 157     -46.131  -4.577   6.404  1.00 66.46           C  
ATOM   1237  N   THR A 158     -47.745  -3.263  11.921  1.00 71.27           N  
ATOM   1238  CA  THR A 158     -48.933  -2.476  12.258  1.00 71.27           C  
ATOM   1239  C   THR A 158     -48.845  -1.138  11.531  1.00 71.27           C  
ATOM   1240  CB  THR A 158     -49.078  -2.260  13.772  1.00 71.27           C  
ATOM   1241  O   THR A 158     -47.920  -0.363  11.769  1.00 71.27           O  
ATOM   1242  CG2 THR A 158     -49.422  -3.566  14.490  1.00 71.27           C  
ATOM   1243  OG1 THR A 158     -47.878  -1.779  14.327  1.00 71.27           O  
ATOM   1244  N   VAL A 159     -49.806  -0.868  10.646  1.00 72.47           N  
ATOM   1245  CA  VAL A 159     -50.090   0.477  10.130  1.00 72.47           C  
ATOM   1246  C   VAL A 159     -50.584   1.307  11.316  1.00 72.47           C  
ATOM   1247  CB  VAL A 159     -51.129   0.407   8.984  1.00 72.47           C  
ATOM   1248  O   VAL A 159     -51.764   1.266  11.653  1.00 72.47           O  
ATOM   1249  CG1 VAL A 159     -51.639   1.781   8.530  1.00 72.47           C  
ATOM   1250  CG2 VAL A 159     -50.525  -0.283   7.752  1.00 72.47           C  
ATOM   1251  N   GLU A 160     -49.674   1.984  12.015  1.00 65.06           N  
ATOM   1252  CA  GLU A 160     -50.046   3.069  12.923  1.00 65.06           C  
ATOM   1253  C   GLU A 160     -50.107   4.377  12.136  1.00 65.06           C  
ATOM   1254  CB  GLU A 160     -49.129   3.190  14.154  1.00 65.06           C  
ATOM   1255  O   GLU A 160     -49.175   4.740  11.416  1.00 65.06           O  
ATOM   1256  CG  GLU A 160     -49.668   2.415  15.372  1.00 65.06           C  
ATOM   1257  CD  GLU A 160     -49.110   2.922  16.718  1.00 65.06           C  
ATOM   1258  OE1 GLU A 160     -49.780   2.670  17.749  1.00 65.06           O  
ATOM   1259  OE2 GLU A 160     -48.022   3.542  16.733  1.00 65.06           O  
ATOM   1260  N   ASP A 161     -51.245   5.050  12.282  1.00 60.74           N  
ATOM   1261  CA  ASP A 161     -51.548   6.375  11.760  1.00 60.74           C  
ATOM   1262  C   ASP A 161     -50.453   7.392  12.124  1.00 60.74           C  
ATOM   1263  CB  ASP A 161     -52.908   6.831  12.335  1.00 60.74           C  
ATOM   1264  O   ASP A 161     -50.130   7.612  13.295  1.00 60.74           O  
ATOM   1265  CG  ASP A 161     -54.082   6.724  11.360  1.00 60.74           C  
ATOM   1266  OD1 ASP A 161     -53.875   7.023  10.163  1.00 60.74           O  
ATOM   1267  OD2 ASP A 161     -55.200   6.418  11.836  1.00 60.74           O  
ATOM   1268  N   ASP A 162     -49.923   8.057  11.096  1.00 59.76           N  
ATOM   1269  CA  ASP A 162     -48.971   9.166  11.174  1.00 59.76           C  
ATOM   1270  C   ASP A 162     -49.651  10.414  11.765  1.00 59.76           C  
ATOM   1271  CB  ASP A 162     -48.372   9.407   9.772  1.00 59.76           C  
ATOM   1272  O   ASP A 162     -50.087  11.328  11.064  1.00 59.76           O  
ATOM   1273  CG  ASP A 162     -47.323  10.531   9.712  1.00 59.76           C  
ATOM   1274  OD1 ASP A 162     -46.659  10.804  10.742  1.00 59.76           O  
ATOM   1275  OD2 ASP A 162     -47.146  11.114   8.615  1.00 59.76           O  
ATOM   1276  N   VAL A 163     -49.764  10.454  13.094  1.00 58.27           N  
ATOM   1277  CA  VAL A 163     -50.133  11.658  13.845  1.00 58.27           C  
ATOM   1278  C   VAL A 163     -48.868  12.301  14.415  1.00 58.27           C  
ATOM   1279  CB  VAL A 163     -51.241  11.390  14.884  1.00 58.27           C  
ATOM   1280  O   VAL A 163     -48.428  12.025  15.526  1.00 58.27           O  
ATOM   1281  CG1 VAL A 163     -51.562  12.640  15.722  1.00 58.27           C  
ATOM   1282  CG2 VAL A 163     -52.545  10.993  14.176  1.00 58.27           C  
ATOM   1283  N   GLY A 164     -48.301  13.218  13.628  1.00 50.74           N  
ATOM   1284  CA  GLY A 164     -47.677  14.460  14.095  1.00 50.74           C  
ATOM   1285  C   GLY A 164     -46.660  14.354  15.237  1.00 50.74           C  
ATOM   1286  O   GLY A 164     -46.935  14.780  16.356  1.00 50.74           O  
ATOM   1287  N   GLY A 165     -45.434  13.916  14.938  1.00 53.91           N  
ATOM   1288  CA  GLY A 165     -44.368  13.779  15.937  1.00 53.91           C  
ATOM   1289  C   GLY A 165     -43.012  14.348  15.515  1.00 53.91           C  
ATOM   1290  O   GLY A 165     -42.117  13.615  15.125  1.00 53.91           O  
ATOM   1291  N   VAL A 166     -42.836  15.661  15.690  1.00 54.81           N  
ATOM   1292  CA  VAL A 166     -41.546  16.362  15.884  1.00 54.81           C  
ATOM   1293  C   VAL A 166     -40.549  16.366  14.705  1.00 54.81           C  
ATOM   1294  CB  VAL A 166     -40.884  15.952  17.219  1.00 54.81           C  
ATOM   1295  O   VAL A 166     -39.685  15.514  14.521  1.00 54.81           O  
ATOM   1296  CG1 VAL A 166     -39.752  16.924  17.589  1.00 54.81           C  
ATOM   1297  CG2 VAL A 166     -41.890  15.981  18.382  1.00 54.81           C  
ATOM   1298  N   GLN A 167     -40.580  17.488  13.980  1.00 55.64           N  
ATOM   1299  CA  GLN A 167     -39.576  17.945  13.017  1.00 55.64           C  
ATOM   1300  C   GLN A 167     -38.136  17.978  13.583  1.00 55.64           C  
ATOM   1301  CB  GLN A 167     -39.961  19.369  12.558  1.00 55.64           C  
ATOM   1302  O   GLN A 167     -37.649  19.012  14.040  1.00 55.64           O  
ATOM   1303  CG  GLN A 167     -41.099  19.434  11.536  1.00 55.64           C  
ATOM   1304  CD  GLN A 167     -41.276  20.833  10.938  1.00 55.64           C  
ATOM   1305  NE2 GLN A 167     -41.952  20.950   9.818  1.00 55.64           N  
ATOM   1306  OE1 GLN A 167     -40.744  21.846  11.365  1.00 55.64           O  
ATOM   1307  N   GLY A 168     -37.382  16.890  13.429  1.00 55.70           N  
ATOM   1308  CA  GLY A 168     -35.921  16.870  13.567  1.00 55.70           C  
ATOM   1309  C   GLY A 168     -35.210  17.381  12.307  1.00 55.70           C  
ATOM   1310  O   GLY A 168     -34.536  16.622  11.612  1.00 55.70           O  
ATOM   1311  N   LYS A 169     -35.368  18.666  11.957  1.00 58.77           N  
ATOM   1312  CA  LYS A 169     -34.758  19.250  10.744  1.00 58.77           C  
ATOM   1313  C   LYS A 169     -33.234  19.354  10.868  1.00 58.77           C  
ATOM   1314  CB  LYS A 169     -35.384  20.618  10.401  1.00 58.77           C  
ATOM   1315  O   LYS A 169     -32.709  20.333  11.399  1.00 58.77           O  
ATOM   1316  CG  LYS A 169     -36.818  20.454   9.888  1.00 58.77           C  
ATOM   1317  CD  LYS A 169     -37.452  21.769   9.409  1.00 58.77           C  
ATOM   1318  CE  LYS A 169     -38.822  21.412   8.825  1.00 58.77           C  
ATOM   1319  NZ  LYS A 169     -39.695  22.582   8.568  1.00 58.77           N  
ATOM   1320  N   ARG A 170     -32.500  18.404  10.278  1.00 60.72           N  
ATOM   1321  CA  ARG A 170     -31.060  18.553   9.996  1.00 60.72           C  
ATOM   1322  C   ARG A 170     -30.866  19.660   8.948  1.00 60.72           C  
ATOM   1323  CB  ARG A 170     -30.441  17.218   9.538  1.00 60.72           C  
ATOM   1324  O   ARG A 170     -31.007  19.440   7.750  1.00 60.72           O  
ATOM   1325  CG  ARG A 170     -30.528  16.100  10.591  1.00 60.72           C  
ATOM   1326  CD  ARG A 170     -29.789  14.845  10.097  1.00 60.72           C  
ATOM   1327  NE  ARG A 170     -30.397  13.608  10.629  1.00 60.72           N  
ATOM   1328  NH1 ARG A 170     -30.221  12.294   8.736  1.00 60.72           N  
ATOM   1329  NH2 ARG A 170     -31.273  11.503  10.525  1.00 60.72           N  
ATOM   1330  CZ  ARG A 170     -30.623  12.482   9.964  1.00 60.72           C  
ATOM   1331  N   LYS A 171     -30.554  20.879   9.399  1.00 61.44           N  
ATOM   1332  CA  LYS A 171     -30.466  22.093   8.560  1.00 61.44           C  
ATOM   1333  C   LYS A 171     -29.188  22.251   7.715  1.00 61.44           C  
ATOM   1334  CB  LYS A 171     -30.753  23.345   9.417  1.00 61.44           C  
ATOM   1335  O   LYS A 171     -29.047  23.269   7.047  1.00 61.44           O  
ATOM   1336  CG  LYS A 171     -32.250  23.509   9.751  1.00 61.44           C  
ATOM   1337  CD  LYS A 171     -32.689  24.976   9.598  1.00 61.44           C  
ATOM   1338  CE  LYS A 171     -34.194  25.127   9.847  1.00 61.44           C  
ATOM   1339  NZ  LYS A 171     -34.679  26.489   9.500  1.00 61.44           N  
ATOM   1340  N   ALA A 172     -28.275  21.280   7.685  1.00 59.61           N  
ATOM   1341  CA  ALA A 172     -26.994  21.447   6.983  1.00 59.61           C  
ATOM   1342  C   ALA A 172     -27.019  21.069   5.484  1.00 59.61           C  
ATOM   1343  CB  ALA A 172     -25.916  20.690   7.764  1.00 59.61           C  
ATOM   1344  O   ALA A 172     -26.310  21.689   4.700  1.00 59.61           O  
ATOM   1345  N   ALA A 173     -27.850  20.110   5.057  1.00 60.07           N  
ATOM   1346  CA  ALA A 173     -27.815  19.572   3.684  1.00 60.07           C  
ATOM   1347  C   ALA A 173     -28.886  20.147   2.728  1.00 60.07           C  
ATOM   1348  CB  ALA A 173     -27.873  18.043   3.777  1.00 60.07           C  
ATOM   1349  O   ALA A 173     -28.854  19.899   1.527  1.00 60.07           O  
ATOM   1350  N   SER A 174     -29.825  20.961   3.222  1.00 57.74           N  
ATOM   1351  CA  SER A 174     -31.019  21.377   2.460  1.00 57.74           C  
ATOM   1352  C   SER A 174     -30.805  22.544   1.478  1.00 57.74           C  
ATOM   1353  CB  SER A 174     -32.146  21.698   3.448  1.00 57.74           C  
ATOM   1354  O   SER A 174     -31.736  22.898   0.759  1.00 57.74           O  
ATOM   1355  OG  SER A 174     -33.362  21.985   2.795  1.00 57.74           O  
ATOM   1356  N   LYS A 175     -29.623  23.174   1.424  1.00 60.15           N  
ATOM   1357  CA  LYS A 175     -29.414  24.399   0.622  1.00 60.15           C  
ATOM   1358  C   LYS A 175     -28.784  24.167  -0.763  1.00 60.15           C  
ATOM   1359  CB  LYS A 175     -28.685  25.464   1.468  1.00 60.15           C  
ATOM   1360  O   LYS A 175     -28.834  25.069  -1.591  1.00 60.15           O  
ATOM   1361  CG  LYS A 175     -29.306  26.860   1.281  1.00 60.15           C  
ATOM   1362  CD  LYS A 175     -28.592  27.922   2.130  1.00 60.15           C  
ATOM   1363  CE  LYS A 175     -29.255  29.291   1.926  1.00 60.15           C  
ATOM   1364  NZ  LYS A 175     -28.525  30.379   2.627  1.00 60.15           N  
ATOM   1365  N   ALA A 176     -28.246  22.975  -1.041  1.00 59.19           N  
ATOM   1366  CA  ALA A 176     -27.582  22.661  -2.314  1.00 59.19           C  
ATOM   1367  C   ALA A 176     -28.558  22.199  -3.419  1.00 59.19           C  
ATOM   1368  CB  ALA A 176     -26.487  21.624  -2.037  1.00 59.19           C  
ATOM   1369  O   ALA A 176     -28.428  22.610  -4.570  1.00 59.19           O  
ATOM   1370  N   ALA A 177     -29.598  21.434  -3.069  1.00 60.98           N  
ATOM   1371  CA  ALA A 177     -30.586  20.941  -4.037  1.00 60.98           C  
ATOM   1372  C   ALA A 177     -31.481  22.052  -4.633  1.00 60.98           C  
ATOM   1373  CB  ALA A 177     -31.418  19.853  -3.350  1.00 60.98           C  
ATOM   1374  O   ALA A 177     -32.004  21.902  -5.734  1.00 60.98           O  
ATOM   1375  N   ALA A 178     -31.636  23.187  -3.939  1.00 61.12           N  
ATOM   1376  CA  ALA A 178     -32.399  24.334  -4.440  1.00 61.12           C  
ATOM   1377  C   ALA A 178     -31.641  25.137  -5.517  1.00 61.12           C  
ATOM   1378  CB  ALA A 178     -32.788  25.213  -3.245  1.00 61.12           C  
ATOM   1379  O   ALA A 178     -32.267  25.759  -6.369  1.00 61.12           O  
ATOM   1380  N   GLN A 179     -30.303  25.109  -5.517  1.00 64.10           N  
ATOM   1381  CA  GLN A 179     -29.503  25.817  -6.525  1.00 64.10           C  
ATOM   1382  C   GLN A 179     -29.383  25.026  -7.832  1.00 64.10           C  
ATOM   1383  CB  GLN A 179     -28.128  26.184  -5.952  1.00 64.10           C  
ATOM   1384  O   GLN A 179     -29.354  25.631  -8.900  1.00 64.10           O  
ATOM   1385  CG  GLN A 179     -28.256  27.265  -4.867  1.00 64.10           C  
ATOM   1386  CD  GLN A 179     -26.905  27.783  -4.383  1.00 64.10           C  
ATOM   1387  NE2 GLN A 179     -26.822  29.029  -3.969  1.00 64.10           N  
ATOM   1388  OE1 GLN A 179     -25.902  27.096  -4.349  1.00 64.10           O  
ATOM   1389  N   GLN A 180     -29.406  23.690  -7.773  1.00 65.24           N  
ATOM   1390  CA  GLN A 180     -29.384  22.854  -8.979  1.00 65.24           C  
ATOM   1391  C   GLN A 180     -30.657  23.004  -9.826  1.00 65.24           C  
ATOM   1392  CB  GLN A 180     -29.132  21.390  -8.599  1.00 65.24           C  
ATOM   1393  O   GLN A 180     -30.574  22.973 -11.049  1.00 65.24           O  
ATOM   1394  CG  GLN A 180     -27.698  21.192  -8.082  1.00 65.24           C  
ATOM   1395  CD  GLN A 180     -27.357  19.720  -7.886  1.00 65.24           C  
ATOM   1396  NE2 GLN A 180     -26.184  19.281  -8.286  1.00 65.24           N  
ATOM   1397  OE1 GLN A 180     -28.129  18.946  -7.352  1.00 65.24           O  
ATOM   1398  N   ARG A 181     -31.817  23.261  -9.205  1.00 62.58           N  
ATOM   1399  CA  ARG A 181     -33.072  23.500  -9.944  1.00 62.58           C  
ATOM   1400  C   ARG A 181     -33.161  24.896 -10.571  1.00 62.58           C  
ATOM   1401  CB  ARG A 181     -34.296  23.200  -9.067  1.00 62.58           C  
ATOM   1402  O   ARG A 181     -33.891  25.060 -11.538  1.00 62.58           O  
ATOM   1403  CG  ARG A 181     -34.315  21.745  -8.575  1.00 62.58           C  
ATOM   1404  CD  ARG A 181     -35.601  21.445  -7.796  1.00 62.58           C  
ATOM   1405  NE  ARG A 181     -35.403  20.320  -6.861  1.00 62.58           N  
ATOM   1406  NH1 ARG A 181     -37.496  19.364  -7.002  1.00 62.58           N  
ATOM   1407  NH2 ARG A 181     -35.977  18.492  -5.631  1.00 62.58           N  
ATOM   1408  CZ  ARG A 181     -36.292  19.406  -6.506  1.00 62.58           C  
ATOM   1409  N   LYS A 182     -32.404  25.889 -10.081  1.00 60.59           N  
ATOM   1410  CA  LYS A 182     -32.411  27.244 -10.667  1.00 60.59           C  
ATOM   1411  C   LYS A 182     -31.582  27.334 -11.954  1.00 60.59           C  
ATOM   1412  CB  LYS A 182     -31.995  28.295  -9.621  1.00 60.59           C  
ATOM   1413  O   LYS A 182     -31.915  28.117 -12.827  1.00 60.59           O  
ATOM   1414  CG  LYS A 182     -32.577  29.680  -9.960  1.00 60.59           C  
ATOM   1415  CD  LYS A 182     -32.203  30.737  -8.908  1.00 60.59           C  
ATOM   1416  CE  LYS A 182     -32.897  32.081  -9.184  1.00 60.59           C  
ATOM   1417  NZ  LYS A 182     -32.271  32.837 -10.297  1.00 60.59           N  
ATOM   1418  N   ILE A 183     -30.540  26.510 -12.099  1.00 60.34           N  
ATOM   1419  CA  ILE A 183     -29.666  26.529 -13.287  1.00 60.34           C  
ATOM   1420  C   ILE A 183     -30.319  25.818 -14.490  1.00 60.34           C  
ATOM   1421  CB  ILE A 183     -28.263  25.977 -12.925  1.00 60.34           C  
ATOM   1422  O   ILE A 183     -29.984  26.131 -15.625  1.00 60.34           O  
ATOM   1423  CG1 ILE A 183     -27.606  26.857 -11.830  1.00 60.34           C  
ATOM   1424  CG2 ILE A 183     -27.332  25.917 -14.152  1.00 60.34           C  
ATOM   1425  CD1 ILE A 183     -26.401  26.204 -11.141  1.00 60.34           C  
ATOM   1426  N   LEU A 184     -31.279  24.911 -14.265  1.00 60.47           N  
ATOM   1427  CA  LEU A 184     -31.968  24.193 -15.348  1.00 60.47           C  
ATOM   1428  C   LEU A 184     -33.182  24.949 -15.931  1.00 60.47           C  
ATOM   1429  CB  LEU A 184     -32.324  22.778 -14.843  1.00 60.47           C  
ATOM   1430  O   LEU A 184     -33.636  24.605 -17.013  1.00 60.47           O  
ATOM   1431  CG  LEU A 184     -32.766  21.777 -15.934  1.00 60.47           C  
ATOM   1432  CD1 LEU A 184     -31.677  21.533 -16.983  1.00 60.47           C  
ATOM   1433  CD2 LEU A 184     -33.095  20.434 -15.279  1.00 60.47           C  
ATOM   1434  N   LEU A 185     -33.700  25.977 -15.246  1.00 60.75           N  
ATOM   1435  CA  LEU A 185     -34.923  26.702 -15.641  1.00 60.75           C  
ATOM   1436  C   LEU A 185     -34.689  28.139 -16.140  1.00 60.75           C  
ATOM   1437  CB  LEU A 185     -35.930  26.642 -14.473  1.00 60.75           C  
ATOM   1438  O   LEU A 185     -35.621  28.784 -16.605  1.00 60.75           O  
ATOM   1439  CG  LEU A 185     -36.870  25.426 -14.584  1.00 60.75           C  
ATOM   1440  CD1 LEU A 185     -37.437  25.064 -13.211  1.00 60.75           C  
ATOM   1441  CD2 LEU A 185     -38.040  25.717 -15.526  1.00 60.75           C  
ATOM   1442  N   GLU A 186     -33.461  28.653 -16.080  1.00 58.79           N  
ATOM   1443  CA  GLU A 186     -33.129  30.022 -16.495  1.00 58.79           C  
ATOM   1444  C   GLU A 186     -32.477  29.992 -17.887  1.00 58.79           C  
ATOM   1445  CB  GLU A 186     -32.330  30.696 -15.360  1.00 58.79           C  
ATOM   1446  O   GLU A 186     -31.275  30.191 -18.045  1.00 58.79           O  
ATOM   1447  CG  GLU A 186     -32.410  32.237 -15.350  1.00 58.79           C  
ATOM   1448  CD  GLU A 186     -32.362  32.870 -13.934  1.00 58.79           C  
ATOM   1449  OE1 GLU A 186     -32.526  34.102 -13.814  1.00 58.79           O  
ATOM   1450  OE2 GLU A 186     -32.170  32.172 -12.900  1.00 58.79           O  
ATOM   1451  N   GLY A 187     -33.268  29.627 -18.901  1.00 58.09           N  
ATOM   1452  CA  GLY A 187     -32.775  29.477 -20.273  1.00 58.09           C  
ATOM   1453  C   GLY A 187     -33.828  29.104 -21.313  1.00 58.09           C  
ATOM   1454  O   GLY A 187     -33.498  28.382 -22.248  1.00 58.09           O  
ATOM   1455  N   SER A 188     -35.082  29.541 -21.160  1.00 50.50           N  
ATOM   1456  CA  SER A 188     -36.100  29.339 -22.197  1.00 50.50           C  
ATOM   1457  C   SER A 188     -37.199  30.403 -22.124  1.00 50.50           C  
ATOM   1458  CB  SER A 188     -36.666  27.915 -22.108  1.00 50.50           C  
ATOM   1459  O   SER A 188     -38.255  30.180 -21.540  1.00 50.50           O  
ATOM   1460  OG  SER A 188     -37.496  27.655 -23.219  1.00 50.50           O  
ATOM   1461  N   ASP A 189     -36.934  31.566 -22.727  1.00 56.31           N  
ATOM   1462  CA  ASP A 189     -37.974  32.489 -23.197  1.00 56.31           C  
ATOM   1463  C   ASP A 189     -38.665  31.828 -24.399  1.00 56.31           C  
ATOM   1464  CB  ASP A 189     -37.354  33.843 -23.616  1.00 56.31           C  
ATOM   1465  O   ASP A 189     -38.086  31.725 -25.482  1.00 56.31           O  
ATOM   1466  CG  ASP A 189     -37.427  34.934 -22.543  1.00 56.31           C  
ATOM   1467  OD1 ASP A 189     -38.459  34.995 -21.839  1.00 56.31           O  
ATOM   1468  OD2 ASP A 189     -36.462  35.728 -22.464  1.00 56.31           O  
ATOM   1469  N   GLY A 190     -39.874  31.308 -24.192  1.00 58.88           N  
ATOM   1470  CA  GLY A 190     -40.600  30.536 -25.196  1.00 58.88           C  
ATOM   1471  C   GLY A 190     -42.084  30.443 -24.872  1.00 58.88           C  
ATOM   1472  O   GLY A 190     -42.529  29.518 -24.206  1.00 58.88           O  
ATOM   1473  N   ASP A 191     -42.802  31.452 -25.344  1.00 57.86           N  
ATOM   1474  CA  ASP A 191     -44.247  31.568 -25.533  1.00 57.86           C  
ATOM   1475  C   ASP A 191     -44.958  30.247 -25.904  1.00 57.86           C  
ATOM   1476  CB  ASP A 191     -44.349  32.590 -26.684  1.00 57.86           C  
ATOM   1477  O   ASP A 191     -44.659  29.641 -26.933  1.00 57.86           O  
ATOM   1478  CG  ASP A 191     -45.761  33.001 -27.088  1.00 57.86           C  
ATOM   1479  OD1 ASP A 191     -46.665  32.903 -26.227  1.00 57.86           O  
ATOM   1480  OD2 ASP A 191     -45.904  33.467 -28.240  1.00 57.86           O  
ATOM   1481  N   SER A 192     -45.897  29.787 -25.070  1.00 59.82           N  
ATOM   1482  CA  SER A 192     -47.255  29.376 -25.478  1.00 59.82           C  
ATOM   1483  C   SER A 192     -47.992  28.635 -24.354  1.00 59.82           C  
ATOM   1484  CB  SER A 192     -47.340  28.548 -26.772  1.00 59.82           C  
ATOM   1485  O   SER A 192     -47.464  27.756 -23.676  1.00 59.82           O  
ATOM   1486  OG  SER A 192     -46.402  27.501 -26.802  1.00 59.82           O  
ATOM   1487  N   ALA A 193     -49.245  29.038 -24.157  1.00 54.46           N  
ATOM   1488  CA  ALA A 193     -50.199  28.456 -23.228  1.00 54.46           C  
ATOM   1489  C   ALA A 193     -50.680  27.081 -23.708  1.00 54.46           C  
ATOM   1490  CB  ALA A 193     -51.383  29.430 -23.147  1.00 54.46           C  
ATOM   1491  O   ALA A 193     -50.988  26.941 -24.886  1.00 54.46           O  
ATOM   1492  N   ASN A 194     -50.803  26.117 -22.793  1.00 57.77           N  
ATOM   1493  CA  ASN A 194     -51.924  25.175 -22.689  1.00 57.77           C  
ATOM   1494  C   ASN A 194     -51.777  24.374 -21.383  1.00 57.77           C  
ATOM   1495  CB  ASN A 194     -52.035  24.237 -23.909  1.00 57.77           C  
ATOM   1496  O   ASN A 194     -50.779  23.687 -21.173  1.00 57.77           O  
ATOM   1497  CG  ASN A 194     -52.892  24.829 -25.020  1.00 57.77           C  
ATOM   1498  ND2 ASN A 194     -52.384  24.910 -26.227  1.00 57.77           N  
ATOM   1499  OD1 ASN A 194     -54.024  25.242 -24.825  1.00 57.77           O  
ATOM   1500  N   ASP A 195     -52.786  24.490 -20.520  1.00 53.56           N  
ATOM   1501  CA  ASP A 195     -53.039  23.614 -19.376  1.00 53.56           C  
ATOM   1502  C   ASP A 195     -53.212  22.171 -19.859  1.00 53.56           C  
ATOM   1503  CB  ASP A 195     -54.366  24.028 -18.699  1.00 53.56           C  
ATOM   1504  O   ASP A 195     -54.113  21.892 -20.648  1.00 53.56           O  
ATOM   1505  CG  ASP A 195     -54.240  25.124 -17.644  1.00 53.56           C  
ATOM   1506  OD1 ASP A 195     -53.276  25.051 -16.852  1.00 53.56           O  
ATOM   1507  OD2 ASP A 195     -55.122  26.012 -17.626  1.00 53.56           O  
ATOM   1508  N   THR A 196     -52.398  21.237 -19.371  1.00 63.63           N  
ATOM   1509  CA  THR A 196     -52.765  19.814 -19.289  1.00 63.63           C  
ATOM   1510  C   THR A 196     -51.935  19.162 -18.183  1.00 63.63           C  
ATOM   1511  CB  THR A 196     -52.595  19.050 -20.617  1.00 63.63           C  
ATOM   1512  O   THR A 196     -50.722  18.998 -18.298  1.00 63.63           O  
ATOM   1513  CG2 THR A 196     -53.118  17.616 -20.511  1.00 63.63           C  
ATOM   1514  OG1 THR A 196     -53.346  19.625 -21.663  1.00 63.63           O  
ATOM   1515  N   GLU A 197     -52.614  18.828 -17.091  1.00 65.36           N  
ATOM   1516  CA  GLU A 197     -52.160  17.984 -15.987  1.00 65.36           C  
ATOM   1517  C   GLU A 197     -51.897  16.551 -16.489  1.00 65.36           C  
ATOM   1518  CB  GLU A 197     -53.312  18.026 -14.963  1.00 65.36           C  
ATOM   1519  O   GLU A 197     -52.786  15.967 -17.112  1.00 65.36           O  
ATOM   1520  CG  GLU A 197     -53.149  17.200 -13.680  1.00 65.36           C  
ATOM   1521  CD  GLU A 197     -54.346  17.377 -12.718  1.00 65.36           C  
ATOM   1522  OE1 GLU A 197     -54.252  16.860 -11.583  1.00 65.36           O  
ATOM   1523  OE2 GLU A 197     -55.325  18.069 -13.086  1.00 65.36           O  
ATOM   1524  N   PRO A 198     -50.713  15.956 -16.252  1.00 65.62           N  
ATOM   1525  CA  PRO A 198     -50.522  14.527 -16.426  1.00 65.62           C  
ATOM   1526  C   PRO A 198     -50.611  13.828 -15.063  1.00 65.62           C  
ATOM   1527  CB  PRO A 198     -49.165  14.404 -17.113  1.00 65.62           C  
ATOM   1528  O   PRO A 198     -49.673  13.864 -14.265  1.00 65.62           O  
ATOM   1529  CG  PRO A 198     -48.366  15.585 -16.556  1.00 65.62           C  
ATOM   1530  CD  PRO A 198     -49.417  16.596 -16.073  1.00 65.62           C  
ATOM   1531  N   ASP A 199     -51.747  13.179 -14.821  1.00 48.79           N  
ATOM   1532  CA  ASP A 199     -51.891  12.096 -13.850  1.00 48.79           C  
ATOM   1533  C   ASP A 199     -51.268  10.827 -14.453  1.00 48.79           C  
ATOM   1534  CB  ASP A 199     -53.389  11.909 -13.534  1.00 48.79           C  
ATOM   1535  O   ASP A 199     -51.757  10.310 -15.458  1.00 48.79           O  
ATOM   1536  CG  ASP A 199     -53.674  10.810 -12.501  1.00 48.79           C  
ATOM   1537  OD1 ASP A 199     -52.747  10.481 -11.724  1.00 48.79           O  
ATOM   1538  OD2 ASP A 199     -54.824  10.314 -12.487  1.00 48.79           O  
ATOM   1539  N   PHE A 200     -50.163  10.345 -13.883  1.00 51.73           N  
ATOM   1540  CA  PHE A 200     -49.653   9.004 -14.161  1.00 51.73           C  
ATOM   1541  C   PHE A 200     -49.202   8.349 -12.857  1.00 51.73           C  
ATOM   1542  CB  PHE A 200     -48.564   8.995 -15.248  1.00 51.73           C  
ATOM   1543  O   PHE A 200     -48.171   8.688 -12.271  1.00 51.73           O  
ATOM   1544  CG  PHE A 200     -49.104   9.192 -16.656  1.00 51.73           C  
ATOM   1545  CD1 PHE A 200     -49.805   8.154 -17.301  1.00 51.73           C  
ATOM   1546  CD2 PHE A 200     -48.947  10.429 -17.307  1.00 51.73           C  
ATOM   1547  CE1 PHE A 200     -50.355   8.358 -18.581  1.00 51.73           C  
ATOM   1548  CE2 PHE A 200     -49.495  10.635 -18.586  1.00 51.73           C  
ATOM   1549  CZ  PHE A 200     -50.203   9.600 -19.222  1.00 51.73           C  
ATOM   1550  N   ALA A 201     -50.024   7.393 -12.432  1.00 56.82           N  
ATOM   1551  CA  ALA A 201     -49.740   6.380 -11.430  1.00 56.82           C  
ATOM   1552  C   ALA A 201     -48.454   5.584 -11.760  1.00 56.82           C  
ATOM   1553  CB  ALA A 201     -50.968   5.459 -11.388  1.00 56.82           C  
ATOM   1554  O   ALA A 201     -48.100   5.446 -12.936  1.00 56.82           O  
ATOM   1555  N   PRO A 202     -47.753   5.033 -10.750  1.00 57.47           N  
ATOM   1556  CA  PRO A 202     -46.559   4.230 -10.970  1.00 57.47           C  
ATOM   1557  C   PRO A 202     -46.970   2.855 -11.510  1.00 57.47           C  
ATOM   1558  CB  PRO A 202     -45.858   4.179  -9.609  1.00 57.47           C  
ATOM   1559  O   PRO A 202     -47.418   1.994 -10.758  1.00 57.47           O  
ATOM   1560  CG  PRO A 202     -47.012   4.254  -8.608  1.00 57.47           C  
ATOM   1561  CD  PRO A 202     -48.084   5.071  -9.332  1.00 57.47           C  
ATOM   1562  N   GLY A 203     -46.849   2.684 -12.825  1.00 56.80           N  
ATOM   1563  CA  GLY A 203     -46.987   1.402 -13.505  1.00 56.80           C  
ATOM   1564  C   GLY A 203     -45.761   0.532 -13.255  1.00 56.80           C  
ATOM   1565  O   GLY A 203     -44.638   0.897 -13.599  1.00 56.80           O  
ATOM   1566  N   GLU A 204     -46.030  -0.583 -12.600  1.00 56.76           N  
ATOM   1567  CA  GLU A 204     -45.210  -1.769 -12.427  1.00 56.76           C  
ATOM   1568  C   GLU A 204     -44.647  -2.357 -13.736  1.00 56.76           C  
ATOM   1569  CB  GLU A 204     -46.106  -2.781 -11.678  1.00 56.76           C  
ATOM   1570  O   GLU A 204     -45.189  -2.152 -14.819  1.00 56.76           O  
ATOM   1571  CG  GLU A 204     -47.462  -3.085 -12.365  1.00 56.76           C  
ATOM   1572  CD  GLU A 204     -48.608  -3.281 -11.359  1.00 56.76           C  
ATOM   1573  OE1 GLU A 204     -49.612  -2.536 -11.457  1.00 56.76           O  
ATOM   1574  OE2 GLU A 204     -48.474  -4.166 -10.485  1.00 56.76           O  
ATOM   1575  N   ASP A 205     -43.593  -3.156 -13.550  1.00 49.33           N  
ATOM   1576  CA  ASP A 205     -43.125  -4.227 -14.435  1.00 49.33           C  
ATOM   1577  C   ASP A 205     -42.144  -3.852 -15.567  1.00 49.33           C  
ATOM   1578  CB  ASP A 205     -44.324  -5.089 -14.889  1.00 49.33           C  
ATOM   1579  O   ASP A 205     -42.518  -3.399 -16.645  1.00 49.33           O  
ATOM   1580  CG  ASP A 205     -43.967  -6.550 -15.151  1.00 49.33           C  
ATOM   1581  OD1 ASP A 205     -42.878  -6.966 -14.699  1.00 49.33           O  
ATOM   1582  OD2 ASP A 205     -44.813  -7.243 -15.761  1.00 49.33           O  
ATOM   1583  N   SER A 206     -40.850  -4.070 -15.312  1.00 59.15           N  
ATOM   1584  CA  SER A 206     -39.905  -4.568 -16.321  1.00 59.15           C  
ATOM   1585  C   SER A 206     -38.609  -4.972 -15.625  1.00 59.15           C  
ATOM   1586  CB  SER A 206     -39.589  -3.571 -17.442  1.00 59.15           C  
ATOM   1587  O   SER A 206     -37.741  -4.153 -15.321  1.00 59.15           O  
ATOM   1588  OG  SER A 206     -38.791  -4.185 -18.445  1.00 59.15           O  
ATOM   1589  N   GLU A 207     -38.508  -6.267 -15.378  1.00 54.51           N  
ATOM   1590  CA  GLU A 207     -37.278  -6.994 -15.109  1.00 54.51           C  
ATOM   1591  C   GLU A 207     -36.359  -6.865 -16.343  1.00 54.51           C  
ATOM   1592  CB  GLU A 207     -37.669  -8.465 -14.828  1.00 54.51           C  
ATOM   1593  O   GLU A 207     -36.785  -7.145 -17.462  1.00 54.51           O  
ATOM   1594  CG  GLU A 207     -38.721  -8.610 -13.700  1.00 54.51           C  
ATOM   1595  CD  GLU A 207     -39.262 -10.040 -13.524  1.00 54.51           C  
ATOM   1596  OE1 GLU A 207     -39.468 -10.434 -12.351  1.00 54.51           O  
ATOM   1597  OE2 GLU A 207     -39.478 -10.733 -14.545  1.00 54.51           O  
ATOM   1598  N   ASP A 208     -35.121  -6.399 -16.170  1.00 65.65           N  
ATOM   1599  CA  ASP A 208     -34.059  -6.537 -17.178  1.00 65.65           C  
ATOM   1600  C   ASP A 208     -32.798  -7.028 -16.461  1.00 65.65           C  
ATOM   1601  CB  ASP A 208     -33.856  -5.261 -18.016  1.00 65.65           C  
ATOM   1602  O   ASP A 208     -31.971  -6.263 -15.959  1.00 65.65           O  
ATOM   1603  CG  ASP A 208     -32.954  -5.485 -19.247  1.00 65.65           C  
ATOM   1604  OD1 ASP A 208     -32.892  -6.627 -19.755  1.00 65.65           O  
ATOM   1605  OD2 ASP A 208     -32.351  -4.488 -19.714  1.00 65.65           O  
ATOM   1606  N   ASP A 209     -32.761  -8.351 -16.325  1.00 59.19           N  
ATOM   1607  CA  ASP A 209     -31.659  -9.164 -15.834  1.00 59.19           C  
ATOM   1608  C   ASP A 209     -30.751  -9.467 -17.033  1.00 59.19           C  
ATOM   1609  CB  ASP A 209     -32.263 -10.427 -15.185  1.00 59.19           C  
ATOM   1610  O   ASP A 209     -31.048 -10.329 -17.863  1.00 59.19           O  
ATOM   1611  CG  ASP A 209     -31.283 -11.236 -14.331  1.00 59.19           C  
ATOM   1612  OD1 ASP A 209     -30.241 -10.658 -13.947  1.00 59.19           O  
ATOM   1613  OD2 ASP A 209     -31.653 -12.380 -13.976  1.00 59.19           O  
ATOM   1614  N   SER A 210     -29.678  -8.688 -17.191  1.00 61.12           N  
ATOM   1615  CA  SER A 210     -28.644  -8.968 -18.190  1.00 61.12           C  
ATOM   1616  C   SER A 210     -27.379  -9.472 -17.506  1.00 61.12           C  
ATOM   1617  CB  SER A 210     -28.428  -7.823 -19.186  1.00 61.12           C  
ATOM   1618  O   SER A 210     -26.494  -8.715 -17.101  1.00 61.12           O  
ATOM   1619  OG  SER A 210     -28.159  -6.579 -18.575  1.00 61.12           O  
ATOM   1620  N   ASP A 211     -27.306 -10.798 -17.420  1.00 70.47           N  
ATOM   1621  CA  ASP A 211     -26.104 -11.567 -17.133  1.00 70.47           C  
ATOM   1622  C   ASP A 211     -24.993 -11.206 -18.134  1.00 70.47           C  
ATOM   1623  CB  ASP A 211     -26.431 -13.067 -17.233  1.00 70.47           C  
ATOM   1624  O   ASP A 211     -25.028 -11.560 -19.317  1.00 70.47           O  
ATOM   1625  CG  ASP A 211     -27.261 -13.604 -16.065  1.00 70.47           C  
ATOM   1626  OD1 ASP A 211     -26.961 -13.190 -14.923  1.00 70.47           O  
ATOM   1627  OD2 ASP A 211     -28.081 -14.512 -16.330  1.00 70.47           O  
ATOM   1628  N   PHE A 212     -23.971 -10.487 -17.668  1.00 62.81           N  
ATOM   1629  CA  PHE A 212     -22.752 -10.269 -18.440  1.00 62.81           C  
ATOM   1630  C   PHE A 212     -21.908 -11.549 -18.396  1.00 62.81           C  
ATOM   1631  CB  PHE A 212     -22.014  -9.021 -17.933  1.00 62.81           C  
ATOM   1632  O   PHE A 212     -21.161 -11.783 -17.447  1.00 62.81           O  
ATOM   1633  CG  PHE A 212     -20.822  -8.618 -18.786  1.00 62.81           C  
ATOM   1634  CD1 PHE A 212     -19.521  -9.003 -18.414  1.00 62.81           C  
ATOM   1635  CD2 PHE A 212     -21.015  -7.868 -19.962  1.00 62.81           C  
ATOM   1636  CE1 PHE A 212     -18.419  -8.633 -19.207  1.00 62.81           C  
ATOM   1637  CE2 PHE A 212     -19.914  -7.501 -20.758  1.00 62.81           C  
ATOM   1638  CZ  PHE A 212     -18.614  -7.882 -20.379  1.00 62.81           C  
ATOM   1639  N   CYS A 213     -22.066 -12.386 -19.425  1.00 63.18           N  
ATOM   1640  CA  CYS A 213     -21.296 -13.607 -19.637  1.00 63.18           C  
ATOM   1641  C   CYS A 213     -19.781 -13.374 -19.520  1.00 63.18           C  
ATOM   1642  CB  CYS A 213     -21.609 -14.168 -21.033  1.00 63.18           C  
ATOM   1643  O   CYS A 213     -19.204 -12.549 -20.234  1.00 63.18           O  
ATOM   1644  SG  CYS A 213     -23.314 -14.783 -21.126  1.00 63.18           S  
ATOM   1645  N   GLU A 214     -19.132 -14.191 -18.688  1.00 57.52           N  
ATOM   1646  CA  GLU A 214     -17.703 -14.478 -18.773  1.00 57.52           C  
ATOM   1647  C   GLU A 214     -17.386 -15.060 -20.157  1.00 57.52           C  
ATOM   1648  CB  GLU A 214     -17.291 -15.497 -17.691  1.00 57.52           C  
ATOM   1649  O   GLU A 214     -17.805 -16.166 -20.497  1.00 57.52           O  
ATOM   1650  CG  GLU A 214     -17.191 -14.903 -16.279  1.00 57.52           C  
ATOM   1651  CD  GLU A 214     -16.661 -15.919 -15.249  1.00 57.52           C  
ATOM   1652  OE1 GLU A 214     -15.894 -15.487 -14.355  1.00 57.52           O  
ATOM   1653  OE2 GLU A 214     -17.048 -17.106 -15.332  1.00 57.52           O  
ATOM   1654  N   SER A 215     -16.632 -14.321 -20.970  1.00 60.04           N  
ATOM   1655  CA  SER A 215     -15.884 -14.907 -22.078  1.00 60.04           C  
ATOM   1656  C   SER A 215     -14.448 -15.135 -21.617  1.00 60.04           C  
ATOM   1657  CB  SER A 215     -15.986 -14.068 -23.354  1.00 60.04           C  
ATOM   1658  O   SER A 215     -13.617 -14.225 -21.626  1.00 60.04           O  
ATOM   1659  OG  SER A 215     -15.390 -12.799 -23.175  1.00 60.04           O  
ATOM   1660  N   GLU A 216     -14.197 -16.361 -21.184  1.00 51.06           N  
ATOM   1661  CA  GLU A 216     -12.885 -16.985 -21.106  1.00 51.06           C  
ATOM   1662  C   GLU A 216     -12.455 -17.300 -22.547  1.00 51.06           C  
ATOM   1663  CB  GLU A 216     -13.068 -18.239 -20.226  1.00 51.06           C  
ATOM   1664  O   GLU A 216     -13.043 -18.169 -23.187  1.00 51.06           O  
ATOM   1665  CG  GLU A 216     -11.785 -18.954 -19.786  1.00 51.06           C  
ATOM   1666  CD  GLU A 216     -12.070 -20.073 -18.758  1.00 51.06           C  
ATOM   1667  OE1 GLU A 216     -11.137 -20.411 -17.993  1.00 51.06           O  
ATOM   1668  OE2 GLU A 216     -13.202 -20.610 -18.745  1.00 51.06           O  
ATOM   1669  N   ASP A 217     -11.501 -16.552 -23.110  1.00 62.10           N  
ATOM   1670  CA  ASP A 217     -10.869 -16.964 -24.364  1.00 62.10           C  
ATOM   1671  C   ASP A 217      -9.439 -16.422 -24.521  1.00 62.10           C  
ATOM   1672  CB  ASP A 217     -11.737 -16.637 -25.601  1.00 62.10           C  
ATOM   1673  O   ASP A 217      -9.181 -15.217 -24.484  1.00 62.10           O  
ATOM   1674  CG  ASP A 217     -11.333 -17.457 -26.838  1.00 62.10           C  
ATOM   1675  OD1 ASP A 217     -10.596 -18.459 -26.693  1.00 62.10           O  
ATOM   1676  OD2 ASP A 217     -11.707 -17.061 -27.965  1.00 62.10           O  
ATOM   1677  N   ASN A 218      -8.559 -17.386 -24.778  1.00 59.58           N  
ATOM   1678  CA  ASN A 218      -7.222 -17.330 -25.357  1.00 59.58           C  
ATOM   1679  C   ASN A 218      -6.000 -16.933 -24.505  1.00 59.58           C  
ATOM   1680  CB  ASN A 218      -7.275 -16.766 -26.784  1.00 59.58           C  
ATOM   1681  O   ASN A 218      -5.475 -15.817 -24.537  1.00 59.58           O  
ATOM   1682  CG  ASN A 218      -7.360 -17.909 -27.777  1.00 59.58           C  
ATOM   1683  ND2 ASN A 218      -8.451 -18.080 -28.478  1.00 59.58           N  
ATOM   1684  OD1 ASN A 218      -6.463 -18.725 -27.878  1.00 59.58           O  
ATOM   1685  N   ASP A 219      -5.466 -17.978 -23.868  1.00 58.96           N  
ATOM   1686  CA  ASP A 219      -4.046 -18.248 -23.647  1.00 58.96           C  
ATOM   1687  C   ASP A 219      -3.249 -18.283 -24.966  1.00 58.96           C  
ATOM   1688  CB  ASP A 219      -3.926 -19.663 -23.040  1.00 58.96           C  
ATOM   1689  O   ASP A 219      -3.298 -19.279 -25.681  1.00 58.96           O  
ATOM   1690  CG  ASP A 219      -4.509 -19.811 -21.643  1.00 58.96           C  
ATOM   1691  OD1 ASP A 219      -4.076 -19.030 -20.766  1.00 58.96           O  
ATOM   1692  OD2 ASP A 219      -5.306 -20.757 -21.453  1.00 58.96           O  
ATOM   1693  N   GLU A 220      -2.426 -17.272 -25.266  1.00 61.97           N  
ATOM   1694  CA  GLU A 220      -1.432 -17.372 -26.348  1.00 61.97           C  
ATOM   1695  C   GLU A 220      -0.065 -16.781 -25.949  1.00 61.97           C  
ATOM   1696  CB  GLU A 220      -1.993 -16.827 -27.675  1.00 61.97           C  
ATOM   1697  O   GLU A 220       0.135 -15.581 -25.743  1.00 61.97           O  
ATOM   1698  CG  GLU A 220      -2.615 -17.949 -28.541  1.00 61.97           C  
ATOM   1699  CD  GLU A 220      -3.573 -17.461 -29.633  1.00 61.97           C  
ATOM   1700  OE1 GLU A 220      -4.103 -18.332 -30.361  1.00 61.97           O  
ATOM   1701  OE2 GLU A 220      -3.661 -16.227 -29.843  1.00 61.97           O  
ATOM   1702  N   ASP A 221       0.899 -17.697 -25.848  1.00 61.78           N  
ATOM   1703  CA  ASP A 221       2.316 -17.536 -25.537  1.00 61.78           C  
ATOM   1704  C   ASP A 221       3.034 -16.391 -26.287  1.00 61.78           C  
ATOM   1705  CB  ASP A 221       3.009 -18.857 -25.929  1.00 61.78           C  
ATOM   1706  O   ASP A 221       3.395 -16.506 -27.462  1.00 61.78           O  
ATOM   1707  CG  ASP A 221       2.826 -20.001 -24.935  1.00 61.78           C  
ATOM   1708  OD1 ASP A 221       3.079 -19.738 -23.739  1.00 61.78           O  
ATOM   1709  OD2 ASP A 221       2.624 -21.143 -25.402  1.00 61.78           O  
ATOM   1710  N   PHE A 222       3.453 -15.342 -25.568  1.00 56.78           N  
ATOM   1711  CA  PHE A 222       4.511 -14.433 -26.037  1.00 56.78           C  
ATOM   1712  C   PHE A 222       5.903 -15.036 -25.796  1.00 56.78           C  
ATOM   1713  CB  PHE A 222       4.338 -13.010 -25.483  1.00 56.78           C  
ATOM   1714  O   PHE A 222       6.686 -14.582 -24.958  1.00 56.78           O  
ATOM   1715  CG  PHE A 222       3.468 -12.143 -26.370  1.00 56.78           C  
ATOM   1716  CD1 PHE A 222       4.037 -11.436 -27.449  1.00 56.78           C  
ATOM   1717  CD2 PHE A 222       2.083 -12.075 -26.144  1.00 56.78           C  
ATOM   1718  CE1 PHE A 222       3.225 -10.649 -28.287  1.00 56.78           C  
ATOM   1719  CE2 PHE A 222       1.273 -11.286 -26.978  1.00 56.78           C  
ATOM   1720  CZ  PHE A 222       1.842 -10.571 -28.046  1.00 56.78           C  
ATOM   1721  N   SER A 223       6.240 -16.057 -26.585  1.00 58.61           N  
ATOM   1722  CA  SER A 223       7.585 -16.623 -26.669  1.00 58.61           C  
ATOM   1723  C   SER A 223       8.267 -16.294 -28.001  1.00 58.61           C  
ATOM   1724  CB  SER A 223       7.563 -18.129 -26.380  1.00 58.61           C  
ATOM   1725  O   SER A 223       7.807 -16.634 -29.085  1.00 58.61           O  
ATOM   1726  OG  SER A 223       7.974 -18.353 -25.046  1.00 58.61           O  
ATOM   1727  N   MET A 224       9.472 -15.729 -27.873  1.00 54.45           N  
ATOM   1728  CA  MET A 224      10.564 -15.723 -28.856  1.00 54.45           C  
ATOM   1729  C   MET A 224      10.418 -14.842 -30.114  1.00 54.45           C  
ATOM   1730  CB  MET A 224      10.899 -17.167 -29.279  1.00 54.45           C  
ATOM   1731  O   MET A 224       9.874 -15.265 -31.129  1.00 54.45           O  
ATOM   1732  CG  MET A 224      11.142 -18.162 -28.145  1.00 54.45           C  
ATOM   1733  SD  MET A 224      11.674 -19.780 -28.762  1.00 54.45           S  
ATOM   1734  CE  MET A 224      10.081 -20.472 -29.297  1.00 54.45           C  
ATOM   1735  N   ARG A 225      11.207 -13.758 -30.178  1.00 55.18           N  
ATOM   1736  CA  ARG A 225      12.475 -13.750 -30.949  1.00 55.18           C  
ATOM   1737  C   ARG A 225      13.135 -12.373 -30.976  1.00 55.18           C  
ATOM   1738  CB  ARG A 225      12.303 -14.236 -32.411  1.00 55.18           C  
ATOM   1739  O   ARG A 225      12.552 -11.366 -31.351  1.00 55.18           O  
ATOM   1740  CG  ARG A 225      12.747 -15.703 -32.552  1.00 55.18           C  
ATOM   1741  CD  ARG A 225      12.394 -16.314 -33.912  1.00 55.18           C  
ATOM   1742  NE  ARG A 225      11.129 -17.069 -33.857  1.00 55.18           N  
ATOM   1743  NH1 ARG A 225      11.017 -17.654 -36.075  1.00 55.18           N  
ATOM   1744  NH2 ARG A 225       9.530 -18.490 -34.638  1.00 55.18           N  
ATOM   1745  CZ  ARG A 225      10.568 -17.734 -34.852  1.00 55.18           C  
ATOM   1746  N   LYS A 226      14.429 -12.372 -30.660  1.00 58.92           N  
ATOM   1747  CA  LYS A 226      15.361 -11.275 -30.928  1.00 58.92           C  
ATOM   1748  C   LYS A 226      15.808 -11.403 -32.386  1.00 58.92           C  
ATOM   1749  CB  LYS A 226      16.555 -11.359 -29.949  1.00 58.92           C  
ATOM   1750  O   LYS A 226      16.410 -12.416 -32.732  1.00 58.92           O  
ATOM   1751  CG  LYS A 226      16.108 -11.468 -28.478  1.00 58.92           C  
ATOM   1752  CD  LYS A 226      17.268 -11.408 -27.474  1.00 58.92           C  
ATOM   1753  CE  LYS A 226      16.688 -11.562 -26.059  1.00 58.92           C  
ATOM   1754  NZ  LYS A 226      17.717 -11.481 -24.991  1.00 58.92           N  
ATOM   1755  N   SER A 227      15.573 -10.396 -33.226  1.00 64.08           N  
ATOM   1756  CA  SER A 227      16.162 -10.323 -34.569  1.00 64.08           C  
ATOM   1757  C   SER A 227      16.976  -9.046 -34.740  1.00 64.08           C  
ATOM   1758  CB  SER A 227      15.127 -10.492 -35.681  1.00 64.08           C  
ATOM   1759  O   SER A 227      16.492  -7.926 -34.605  1.00 64.08           O  
ATOM   1760  OG  SER A 227      14.129  -9.506 -35.587  1.00 64.08           O  
ATOM   1761  N   LYS A 228      18.253  -9.265 -35.032  1.00 52.31           N  
ATOM   1762  CA  LYS A 228      19.309  -8.293 -35.286  1.00 52.31           C  
ATOM   1763  C   LYS A 228      19.234  -7.858 -36.749  1.00 52.31           C  
ATOM   1764  CB  LYS A 228      20.603  -9.051 -34.938  1.00 52.31           C  
ATOM   1765  O   LYS A 228      19.563  -8.653 -37.622  1.00 52.31           O  
ATOM   1766  CG  LYS A 228      21.920  -8.268 -34.988  1.00 52.31           C  
ATOM   1767  CD  LYS A 228      23.018  -9.178 -34.408  1.00 52.31           C  
ATOM   1768  CE  LYS A 228      24.335  -8.436 -34.173  1.00 52.31           C  
ATOM   1769  NZ  LYS A 228      25.249  -9.243 -33.322  1.00 52.31           N  
ATOM   1770  N   VAL A 229      18.855  -6.610 -37.015  1.00 63.39           N  
ATOM   1771  CA  VAL A 229      18.965  -6.003 -38.351  1.00 63.39           C  
ATOM   1772  C   VAL A 229      20.225  -5.141 -38.396  1.00 63.39           C  
ATOM   1773  CB  VAL A 229      17.676  -5.253 -38.746  1.00 63.39           C  
ATOM   1774  O   VAL A 229      20.339  -4.122 -37.718  1.00 63.39           O  
ATOM   1775  CG1 VAL A 229      17.852  -4.393 -40.002  1.00 63.39           C  
ATOM   1776  CG2 VAL A 229      16.564  -6.274 -39.029  1.00 63.39           C  
ATOM   1777  N   LYS A 230      21.206  -5.605 -39.174  1.00 56.49           N  
ATOM   1778  CA  LYS A 230      22.266  -4.780 -39.760  1.00 56.49           C  
ATOM   1779  C   LYS A 230      21.795  -4.335 -41.145  1.00 56.49           C  
ATOM   1780  CB  LYS A 230      23.567  -5.590 -39.928  1.00 56.49           C  
ATOM   1781  O   LYS A 230      21.083  -5.088 -41.793  1.00 56.49           O  
ATOM   1782  CG  LYS A 230      24.374  -5.816 -38.642  1.00 56.49           C  
ATOM   1783  CD  LYS A 230      25.679  -6.552 -38.991  1.00 56.49           C  
ATOM   1784  CE  LYS A 230      26.607  -6.687 -37.779  1.00 56.49           C  
ATOM   1785  NZ  LYS A 230      27.886  -7.344 -38.156  1.00 56.49           N  
ATOM   1786  N   GLU A 231      22.349  -3.209 -41.590  1.00 58.40           N  
ATOM   1787  CA  GLU A 231      22.539  -2.779 -42.986  1.00 58.40           C  
ATOM   1788  C   GLU A 231      21.816  -1.481 -43.362  1.00 58.40           C  
ATOM   1789  CB  GLU A 231      22.379  -3.901 -44.038  1.00 58.40           C  
ATOM   1790  O   GLU A 231      20.662  -1.462 -43.763  1.00 58.40           O  
ATOM   1791  CG  GLU A 231      22.982  -3.507 -45.397  1.00 58.40           C  
ATOM   1792  CD  GLU A 231      23.251  -4.702 -46.329  1.00 58.40           C  
ATOM   1793  OE1 GLU A 231      24.184  -4.559 -47.172  1.00 58.40           O  
ATOM   1794  OE2 GLU A 231      22.620  -5.761 -46.152  1.00 58.40           O  
ATOM   1795  N   ILE A 232      22.582  -0.389 -43.331  1.00 65.52           N  
ATOM   1796  CA  ILE A 232      22.477   0.685 -44.318  1.00 65.52           C  
ATOM   1797  C   ILE A 232      23.899   1.100 -44.699  1.00 65.52           C  
ATOM   1798  CB  ILE A 232      21.593   1.879 -43.878  1.00 65.52           C  
ATOM   1799  O   ILE A 232      24.603   1.782 -43.958  1.00 65.52           O  
ATOM   1800  CG1 ILE A 232      21.572   2.099 -42.349  1.00 65.52           C  
ATOM   1801  CG2 ILE A 232      20.173   1.703 -44.447  1.00 65.52           C  
ATOM   1802  CD1 ILE A 232      20.851   3.382 -41.920  1.00 65.52           C  
ATOM   1803  N   LYS A 233      24.332   0.616 -45.867  1.00 54.69           N  
ATOM   1804  CA  LYS A 233      25.491   1.113 -46.609  1.00 54.69           C  
ATOM   1805  C   LYS A 233      25.093   2.414 -47.308  1.00 54.69           C  
ATOM   1806  CB  LYS A 233      25.898   0.096 -47.695  1.00 54.69           C  
ATOM   1807  O   LYS A 233      24.169   2.396 -48.116  1.00 54.69           O  
ATOM   1808  CG  LYS A 233      26.549  -1.205 -47.202  1.00 54.69           C  
ATOM   1809  CD  LYS A 233      26.901  -2.071 -48.424  1.00 54.69           C  
ATOM   1810  CE  LYS A 233      27.563  -3.397 -48.030  1.00 54.69           C  
ATOM   1811  NZ  LYS A 233      26.703  -4.550 -48.397  1.00 54.69           N  
ATOM   1812  N   LYS A 234      25.852   3.493 -47.119  1.00 62.07           N  
ATOM   1813  CA  LYS A 234      25.995   4.553 -48.130  1.00 62.07           C  
ATOM   1814  C   LYS A 234      27.438   5.065 -48.157  1.00 62.07           C  
ATOM   1815  CB  LYS A 234      24.940   5.668 -47.971  1.00 62.07           C  
ATOM   1816  O   LYS A 234      28.088   5.175 -47.125  1.00 62.07           O  
ATOM   1817  CG  LYS A 234      23.866   5.562 -49.074  1.00 62.07           C  
ATOM   1818  CD  LYS A 234      22.795   6.655 -48.972  1.00 62.07           C  
ATOM   1819  CE  LYS A 234      21.776   6.500 -50.112  1.00 62.07           C  
ATOM   1820  NZ  LYS A 234      20.724   7.548 -50.063  1.00 62.07           N  
ATOM   1821  N   LYS A 235      27.915   5.219 -49.394  1.00 50.30           N  
ATOM   1822  CA  LYS A 235      29.270   5.547 -49.865  1.00 50.30           C  
ATOM   1823  C   LYS A 235      29.628   7.025 -49.624  1.00 50.30           C  
ATOM   1824  CB  LYS A 235      29.288   5.259 -51.386  1.00 50.30           C  
ATOM   1825  O   LYS A 235      28.755   7.781 -49.223  1.00 50.30           O  
ATOM   1826  CG  LYS A 235      29.197   3.780 -51.795  1.00 50.30           C  
ATOM   1827  CD  LYS A 235      29.176   3.679 -53.332  1.00 50.30           C  
ATOM   1828  CE  LYS A 235      29.277   2.229 -53.823  1.00 50.30           C  
ATOM   1829  NZ  LYS A 235      29.220   2.149 -55.308  1.00 50.30           N  
ATOM   1830  N   GLU A 236      30.866   7.366 -50.027  1.00 49.56           N  
ATOM   1831  CA  GLU A 236      31.502   8.697 -50.203  1.00 49.56           C  
ATOM   1832  C   GLU A 236      32.231   9.236 -48.953  1.00 49.56           C  
ATOM   1833  CB  GLU A 236      30.528   9.702 -50.858  1.00 49.56           C  
ATOM   1834  O   GLU A 236      31.658   9.245 -47.879  1.00 49.56           O  
ATOM   1835  CG  GLU A 236      30.627   9.674 -52.379  1.00 49.56           C  
ATOM   1836  CD  GLU A 236      29.721  10.737 -53.005  1.00 49.56           C  
ATOM   1837  OE1 GLU A 236      30.265  11.534 -53.800  1.00 49.56           O  
ATOM   1838  OE2 GLU A 236      28.506  10.697 -52.714  1.00 49.56           O  
ATOM   1839  N   VAL A 237      33.510   9.653 -48.941  1.00 53.60           N  
ATOM   1840  CA  VAL A 237      34.443  10.191 -49.956  1.00 53.60           C  
ATOM   1841  C   VAL A 237      35.912   9.865 -49.570  1.00 53.60           C  
ATOM   1842  CB  VAL A 237      34.289  11.738 -50.009  1.00 53.60           C  
ATOM   1843  O   VAL A 237      36.246   9.742 -48.397  1.00 53.60           O  
ATOM   1844  CG1 VAL A 237      35.309  12.457 -50.900  1.00 53.60           C  
ATOM   1845  CG2 VAL A 237      32.915  12.166 -50.522  1.00 53.60           C  
ATOM   1846  N   LYS A 238      36.769   9.739 -50.600  1.00 47.78           N  
ATOM   1847  CA  LYS A 238      38.254   9.712 -50.664  1.00 47.78           C  
ATOM   1848  C   LYS A 238      39.031  10.381 -49.505  1.00 47.78           C  
ATOM   1849  CB  LYS A 238      38.640  10.521 -51.927  1.00 47.78           C  
ATOM   1850  O   LYS A 238      38.707  11.503 -49.148  1.00 47.78           O  
ATOM   1851  CG  LYS A 238      38.371   9.853 -53.283  1.00 47.78           C  
ATOM   1852  CD  LYS A 238      38.416  10.891 -54.421  1.00 47.78           C  
ATOM   1853  CE  LYS A 238      38.436  10.214 -55.799  1.00 47.78           C  
ATOM   1854  NZ  LYS A 238      38.146  11.171 -56.900  1.00 47.78           N  
ATOM   1855  N   VAL A 239      40.188   9.804 -49.128  1.00 48.83           N  
ATOM   1856  CA  VAL A 239      41.564  10.325 -49.387  1.00 48.83           C  
ATOM   1857  C   VAL A 239      42.648   9.356 -48.828  1.00 48.83           C  
ATOM   1858  CB  VAL A 239      41.777  11.785 -48.885  1.00 48.83           C  
ATOM   1859  O   VAL A 239      42.592   8.962 -47.673  1.00 48.83           O  
ATOM   1860  CG1 VAL A 239      43.246  12.158 -48.626  1.00 48.83           C  
ATOM   1861  CG2 VAL A 239      41.344  12.815 -49.953  1.00 48.83           C  
ATOM   1862  N   LYS A 240      43.571   8.963 -49.733  1.00 49.70           N  
ATOM   1863  CA  LYS A 240      44.994   8.493 -49.682  1.00 49.70           C  
ATOM   1864  C   LYS A 240      45.648   8.192 -48.305  1.00 49.70           C  
ATOM   1865  CB  LYS A 240      45.814   9.597 -50.389  1.00 49.70           C  
ATOM   1866  O   LYS A 240      45.440   8.956 -47.382  1.00 49.70           O  
ATOM   1867  CG  LYS A 240      45.254  10.004 -51.771  1.00 49.70           C  
ATOM   1868  CD  LYS A 240      46.301  10.755 -52.601  1.00 49.70           C  
ATOM   1869  CE  LYS A 240      45.738  11.166 -53.969  1.00 49.70           C  
ATOM   1870  NZ  LYS A 240      46.794  11.755 -54.835  1.00 49.70           N  
ATOM   1871  N   SER A 241      46.538   7.212 -48.072  1.00 53.71           N  
ATOM   1872  CA  SER A 241      47.411   6.309 -48.870  1.00 53.71           C  
ATOM   1873  C   SER A 241      48.064   5.249 -47.933  1.00 53.71           C  
ATOM   1874  CB  SER A 241      48.595   7.097 -49.458  1.00 53.71           C  
ATOM   1875  O   SER A 241      48.184   5.542 -46.744  1.00 53.71           O  
ATOM   1876  OG  SER A 241      49.120   8.020 -48.522  1.00 53.71           O  
ATOM   1877  N   PRO A 242      48.550   4.082 -48.416  1.00 41.38           N  
ATOM   1878  CA  PRO A 242      49.169   3.035 -47.586  1.00 41.38           C  
ATOM   1879  C   PRO A 242      50.704   2.964 -47.730  1.00 41.38           C  
ATOM   1880  CB  PRO A 242      48.522   1.751 -48.110  1.00 41.38           C  
ATOM   1881  O   PRO A 242      51.216   3.120 -48.835  1.00 41.38           O  
ATOM   1882  CG  PRO A 242      48.409   2.009 -49.617  1.00 41.38           C  
ATOM   1883  CD  PRO A 242      48.322   3.536 -49.751  1.00 41.38           C  
ATOM   1884  N   VAL A 243      51.432   2.648 -46.648  1.00 54.72           N  
ATOM   1885  CA  VAL A 243      52.819   2.138 -46.705  1.00 54.72           C  
ATOM   1886  C   VAL A 243      53.037   1.067 -45.629  1.00 54.72           C  
ATOM   1887  CB  VAL A 243      53.898   3.244 -46.626  1.00 54.72           C  
ATOM   1888  O   VAL A 243      52.666   1.221 -44.469  1.00 54.72           O  
ATOM   1889  CG1 VAL A 243      55.322   2.667 -46.571  1.00 54.72           C  
ATOM   1890  CG2 VAL A 243      53.864   4.163 -47.856  1.00 54.72           C  
ATOM   1891  N   GLU A 244      53.621  -0.033 -46.089  1.00 52.03           N  
ATOM   1892  CA  GLU A 244      53.891  -1.323 -45.459  1.00 52.03           C  
ATOM   1893  C   GLU A 244      55.020  -1.298 -44.408  1.00 52.03           C  
ATOM   1894  CB  GLU A 244      54.370  -2.252 -46.592  1.00 52.03           C  
ATOM   1895  O   GLU A 244      55.962  -0.516 -44.547  1.00 52.03           O  
ATOM   1896  CG  GLU A 244      53.470  -2.325 -47.841  1.00 52.03           C  
ATOM   1897  CD  GLU A 244      54.098  -3.199 -48.937  1.00 52.03           C  
ATOM   1898  OE1 GLU A 244      53.325  -3.913 -49.608  1.00 52.03           O  
ATOM   1899  OE2 GLU A 244      55.343  -3.149 -49.075  1.00 52.03           O  
ATOM   1900  N   LYS A 245      55.011  -2.252 -43.453  1.00 53.07           N  
ATOM   1901  CA  LYS A 245      56.078  -3.278 -43.288  1.00 53.07           C  
ATOM   1902  C   LYS A 245      55.904  -4.198 -42.055  1.00 53.07           C  
ATOM   1903  CB  LYS A 245      57.496  -2.656 -43.244  1.00 53.07           C  
ATOM   1904  O   LYS A 245      55.899  -3.731 -40.925  1.00 53.07           O  
ATOM   1905  CG  LYS A 245      58.150  -2.652 -44.643  1.00 53.07           C  
ATOM   1906  CD  LYS A 245      59.416  -1.791 -44.689  1.00 53.07           C  
ATOM   1907  CE  LYS A 245      59.964  -1.775 -46.123  1.00 53.07           C  
ATOM   1908  NZ  LYS A 245      61.125  -0.861 -46.262  1.00 53.07           N  
ATOM   1909  N   LYS A 246      55.942  -5.511 -42.355  1.00 46.02           N  
ATOM   1910  CA  LYS A 246      56.602  -6.654 -41.662  1.00 46.02           C  
ATOM   1911  C   LYS A 246      56.092  -7.107 -40.279  1.00 46.02           C  
ATOM   1912  CB  LYS A 246      58.122  -6.422 -41.673  1.00 46.02           C  
ATOM   1913  O   LYS A 246      56.180  -6.373 -39.313  1.00 46.02           O  
ATOM   1914  CG  LYS A 246      58.661  -6.487 -43.111  1.00 46.02           C  
ATOM   1915  CD  LYS A 246      60.187  -6.594 -43.140  1.00 46.02           C  
ATOM   1916  CE  LYS A 246      60.633  -6.821 -44.589  1.00 46.02           C  
ATOM   1917  NZ  LYS A 246      62.068  -7.184 -44.671  1.00 46.02           N  
ATOM   1918  N   GLU A 247      55.469  -8.285 -40.124  1.00 54.34           N  
ATOM   1919  CA  GLU A 247      55.910  -9.702 -40.292  1.00 54.34           C  
ATOM   1920  C   GLU A 247      56.452 -10.358 -38.999  1.00 54.34           C  
ATOM   1921  CB  GLU A 247      56.920  -9.998 -41.423  1.00 54.34           C  
ATOM   1922  O   GLU A 247      57.549 -10.025 -38.557  1.00 54.34           O  
ATOM   1923  CG  GLU A 247      56.327 -10.261 -42.814  1.00 54.34           C  
ATOM   1924  CD  GLU A 247      57.393 -10.815 -43.779  1.00 54.34           C  
ATOM   1925  OE1 GLU A 247      56.992 -11.529 -44.718  1.00 54.34           O  
ATOM   1926  OE2 GLU A 247      58.602 -10.562 -43.547  1.00 54.34           O  
ATOM   1927  N   LYS A 248      55.713 -11.364 -38.481  1.00 53.35           N  
ATOM   1928  CA  LYS A 248      56.128 -12.741 -38.065  1.00 53.35           C  
ATOM   1929  C   LYS A 248      55.015 -13.380 -37.195  1.00 53.35           C  
ATOM   1930  CB  LYS A 248      57.485 -12.760 -37.324  1.00 53.35           C  
ATOM   1931  O   LYS A 248      54.720 -12.876 -36.124  1.00 53.35           O  
ATOM   1932  CG  LYS A 248      58.657 -12.916 -38.317  1.00 53.35           C  
ATOM   1933  CD  LYS A 248      60.018 -12.759 -37.628  1.00 53.35           C  
ATOM   1934  CE  LYS A 248      61.156 -12.840 -38.656  1.00 53.35           C  
ATOM   1935  NZ  LYS A 248      62.488 -12.718 -38.009  1.00 53.35           N  
ATOM   1936  N   LYS A 249      54.192 -14.289 -37.754  1.00 49.72           N  
ATOM   1937  CA  LYS A 249      54.240 -15.785 -37.713  1.00 49.72           C  
ATOM   1938  C   LYS A 249      53.951 -16.401 -36.319  1.00 49.72           C  
ATOM   1939  CB  LYS A 249      55.578 -16.350 -38.251  1.00 49.72           C  
ATOM   1940  O   LYS A 249      54.589 -15.980 -35.375  1.00 49.72           O  
ATOM   1941  CG  LYS A 249      55.769 -16.261 -39.774  1.00 49.72           C  
ATOM   1942  CD  LYS A 249      56.985 -17.087 -40.237  1.00 49.72           C  
ATOM   1943  CE  LYS A 249      57.184 -16.948 -41.756  1.00 49.72           C  
ATOM   1944  NZ  LYS A 249      58.286 -17.803 -42.275  1.00 49.72           N  
ATOM   1945  N   SER A 250      53.175 -17.474 -36.080  1.00 54.19           N  
ATOM   1946  CA  SER A 250      52.095 -18.241 -36.754  1.00 54.19           C  
ATOM   1947  C   SER A 250      51.836 -19.557 -35.955  1.00 54.19           C  
ATOM   1948  CB  SER A 250      52.483 -18.655 -38.186  1.00 54.19           C  
ATOM   1949  O   SER A 250      52.822 -20.104 -35.471  1.00 54.19           O  
ATOM   1950  OG  SER A 250      53.736 -19.314 -38.215  1.00 54.19           O  
ATOM   1951  N   LYS A 251      50.598 -20.118 -36.002  1.00 48.53           N  
ATOM   1952  CA  LYS A 251      50.163 -21.549 -35.793  1.00 48.53           C  
ATOM   1953  C   LYS A 251      49.930 -22.064 -34.344  1.00 48.53           C  
ATOM   1954  CB  LYS A 251      51.151 -22.502 -36.510  1.00 48.53           C  
ATOM   1955  O   LYS A 251      50.683 -21.686 -33.469  1.00 48.53           O  
ATOM   1956  CG  LYS A 251      51.274 -22.287 -38.025  1.00 48.53           C  
ATOM   1957  CD  LYS A 251      52.339 -23.210 -38.628  1.00 48.53           C  
ATOM   1958  CE  LYS A 251      52.604 -22.840 -40.093  1.00 48.53           C  
ATOM   1959  NZ  LYS A 251      53.627 -23.732 -40.695  1.00 48.53           N  
ATOM   1960  N   SER A 252      49.019 -22.999 -33.994  1.00 56.16           N  
ATOM   1961  CA  SER A 252      47.764 -23.592 -34.547  1.00 56.16           C  
ATOM   1962  C   SER A 252      47.313 -24.813 -33.686  1.00 56.16           C  
ATOM   1963  CB  SER A 252      47.950 -24.173 -35.960  1.00 56.16           C  
ATOM   1964  O   SER A 252      48.203 -25.583 -33.355  1.00 56.16           O  
ATOM   1965  OG  SER A 252      49.018 -25.094 -36.012  1.00 56.16           O  
ATOM   1966  N   LYS A 253      45.982 -25.042 -33.504  1.00 46.28           N  
ATOM   1967  CA  LYS A 253      45.202 -26.330 -33.330  1.00 46.28           C  
ATOM   1968  C   LYS A 253      45.586 -27.334 -32.200  1.00 46.28           C  
ATOM   1969  CB  LYS A 253      45.226 -27.077 -34.687  1.00 46.28           C  
ATOM   1970  O   LYS A 253      46.752 -27.440 -31.884  1.00 46.28           O  
ATOM   1971  CG  LYS A 253      44.245 -26.506 -35.724  1.00 46.28           C  
ATOM   1972  CD  LYS A 253      44.368 -27.225 -37.077  1.00 46.28           C  
ATOM   1973  CE  LYS A 253      43.267 -26.744 -38.032  1.00 46.28           C  
ATOM   1974  NZ  LYS A 253      43.418 -27.318 -39.394  1.00 46.28           N  
ATOM   1975  N   CYS A 254      44.761 -28.244 -31.649  1.00 41.13           N  
ATOM   1976  CA  CYS A 254      43.322 -28.538 -31.424  1.00 41.13           C  
ATOM   1977  C   CYS A 254      43.263 -29.948 -30.723  1.00 41.13           C  
ATOM   1978  CB  CYS A 254      42.547 -28.564 -32.757  1.00 41.13           C  
ATOM   1979  O   CYS A 254      44.309 -30.588 -30.646  1.00 41.13           O  
ATOM   1980  SG  CYS A 254      40.828 -28.018 -32.547  1.00 41.13           S  
ATOM   1981  N   ASN A 255      42.067 -30.457 -30.347  1.00 51.41           N  
ATOM   1982  CA  ASN A 255      41.693 -31.856 -29.941  1.00 51.41           C  
ATOM   1983  C   ASN A 255      41.842 -32.202 -28.425  1.00 51.41           C  
ATOM   1984  CB  ASN A 255      42.402 -32.903 -30.833  1.00 51.41           C  
ATOM   1985  O   ASN A 255      42.921 -32.003 -27.888  1.00 51.41           O  
ATOM   1986  CG  ASN A 255      42.686 -32.477 -32.270  1.00 51.41           C  
ATOM   1987  ND2 ASN A 255      43.862 -32.775 -32.769  1.00 51.41           N  
ATOM   1988  OD1 ASN A 255      41.894 -31.840 -32.951  1.00 51.41           O  
ATOM   1989  N   ALA A 256      40.847 -32.602 -27.605  1.00 38.34           N  
ATOM   1990  CA  ALA A 256      39.692 -33.537 -27.662  1.00 38.34           C  
ATOM   1991  C   ALA A 256      40.034 -35.028 -27.374  1.00 38.34           C  
ATOM   1992  CB  ALA A 256      38.797 -33.342 -28.894  1.00 38.34           C  
ATOM   1993  O   ALA A 256      40.970 -35.533 -27.984  1.00 38.34           O  
ATOM   1994  N   LEU A 257      39.203 -35.688 -26.524  1.00 42.87           N  
ATOM   1995  CA  LEU A 257      39.165 -37.092 -25.988  1.00 42.87           C  
ATOM   1996  C   LEU A 257      39.567 -37.188 -24.488  1.00 42.87           C  
ATOM   1997  CB  LEU A 257      39.944 -38.094 -26.867  1.00 42.87           C  
ATOM   1998  O   LEU A 257      40.681 -36.811 -24.157  1.00 42.87           O  
ATOM   1999  CG  LEU A 257      39.349 -38.291 -28.276  1.00 42.87           C  
ATOM   2000  CD1 LEU A 257      40.367 -38.951 -29.204  1.00 42.87           C  
ATOM   2001  CD2 LEU A 257      38.098 -39.173 -28.228  1.00 42.87           C  
ATOM   2002  N   VAL A 258      38.704 -37.460 -23.484  1.00 41.06           N  
ATOM   2003  CA  VAL A 258      37.710 -38.536 -23.166  1.00 41.06           C  
ATOM   2004  C   VAL A 258      38.346 -39.805 -22.556  1.00 41.06           C  
ATOM   2005  CB  VAL A 258      36.655 -38.849 -24.258  1.00 41.06           C  
ATOM   2006  O   VAL A 258      39.395 -40.234 -23.015  1.00 41.06           O  
ATOM   2007  CG1 VAL A 258      35.654 -39.947 -23.866  1.00 41.06           C  
ATOM   2008  CG2 VAL A 258      35.786 -37.619 -24.550  1.00 41.06           C  
ATOM   2009  N   THR A 259      37.630 -40.399 -21.578  1.00 44.08           N  
ATOM   2010  CA  THR A 259      37.815 -41.664 -20.803  1.00 44.08           C  
ATOM   2011  C   THR A 259      38.755 -41.575 -19.588  1.00 44.08           C  
ATOM   2012  CB  THR A 259      38.088 -42.898 -21.685  1.00 44.08           C  
ATOM   2013  O   THR A 259      39.893 -41.162 -19.745  1.00 44.08           O  
ATOM   2014  CG2 THR A 259      36.918 -43.221 -22.619  1.00 44.08           C  
ATOM   2015  OG1 THR A 259      39.238 -42.786 -22.484  1.00 44.08           O  
ATOM   2016  N   SER A 260      38.347 -41.743 -18.315  1.00 45.21           N  
ATOM   2017  CA  SER A 260      37.499 -42.698 -17.541  1.00 45.21           C  
ATOM   2018  C   SER A 260      38.379 -43.646 -16.715  1.00 45.21           C  
ATOM   2019  CB  SER A 260      36.451 -43.522 -18.306  1.00 45.21           C  
ATOM   2020  O   SER A 260      39.505 -43.879 -17.132  1.00 45.21           O  
ATOM   2021  OG  SER A 260      37.029 -44.548 -19.081  1.00 45.21           O  
ATOM   2022  N   VAL A 261      37.797 -44.256 -15.664  1.00 44.64           N  
ATOM   2023  CA  VAL A 261      38.319 -45.361 -14.814  1.00 44.64           C  
ATOM   2024  C   VAL A 261      39.092 -44.855 -13.581  1.00 44.64           C  
ATOM   2025  CB  VAL A 261      39.110 -46.409 -15.663  1.00 44.64           C  
ATOM   2026  O   VAL A 261      39.970 -44.018 -13.719  1.00 44.64           O  
ATOM   2027  CG1 VAL A 261      39.770 -47.599 -14.964  1.00 44.64           C  
ATOM   2028  CG2 VAL A 261      38.215 -47.016 -16.756  1.00 44.64           C  
ATOM   2029  N   ASP A 262      38.876 -45.287 -12.337  1.00 41.73           N  
ATOM   2030  CA  ASP A 262      37.938 -46.216 -11.689  1.00 41.73           C  
ATOM   2031  C   ASP A 262      38.310 -46.266 -10.183  1.00 41.73           C  
ATOM   2032  CB  ASP A 262      38.083 -47.614 -12.317  1.00 41.73           C  
ATOM   2033  O   ASP A 262      39.454 -46.009  -9.817  1.00 41.73           O  
ATOM   2034  CG  ASP A 262      37.289 -48.755 -11.708  1.00 41.73           C  
ATOM   2035  OD1 ASP A 262      36.237 -48.474 -11.092  1.00 41.73           O  
ATOM   2036  OD2 ASP A 262      37.730 -49.907 -11.870  1.00 41.73           O  
ATOM   2037  N   SER A 263      37.327 -46.640  -9.363  1.00 42.02           N  
ATOM   2038  CA  SER A 263      37.407 -47.375  -8.091  1.00 42.02           C  
ATOM   2039  C   SER A 263      37.931 -46.755  -6.777  1.00 42.02           C  
ATOM   2040  CB  SER A 263      37.948 -48.788  -8.322  1.00 42.02           C  
ATOM   2041  O   SER A 263      39.082 -46.370  -6.599  1.00 42.02           O  
ATOM   2042  OG  SER A 263      36.884 -49.604  -8.776  1.00 42.02           O  
ATOM   2043  N   ALA A 264      37.004 -46.783  -5.808  1.00 41.50           N  
ATOM   2044  CA  ALA A 264      37.116 -46.633  -4.349  1.00 41.50           C  
ATOM   2045  C   ALA A 264      37.452 -48.007  -3.684  1.00 41.50           C  
ATOM   2046  CB  ALA A 264      35.736 -46.079  -3.961  1.00 41.50           C  
ATOM   2047  O   ALA A 264      37.921 -48.883  -4.409  1.00 41.50           O  
ATOM   2048  N   PRO A 265      37.110 -48.343  -2.408  1.00 52.46           N  
ATOM   2049  CA  PRO A 265      36.847 -47.580  -1.168  1.00 52.46           C  
ATOM   2050  C   PRO A 265      37.508 -48.206   0.111  1.00 52.46           C  
ATOM   2051  CB  PRO A 265      35.313 -47.695  -1.024  1.00 52.46           C  
ATOM   2052  O   PRO A 265      38.187 -49.223   0.055  1.00 52.46           O  
ATOM   2053  CG  PRO A 265      34.971 -49.050  -1.655  1.00 52.46           C  
ATOM   2054  CD  PRO A 265      36.273 -49.532  -2.298  1.00 52.46           C  
ATOM   2055  N   ALA A 266      37.157 -47.647   1.284  1.00 34.51           N  
ATOM   2056  CA  ALA A 266      36.942 -48.332   2.580  1.00 34.51           C  
ATOM   2057  C   ALA A 266      38.112 -48.561   3.572  1.00 34.51           C  
ATOM   2058  CB  ALA A 266      36.126 -49.621   2.369  1.00 34.51           C  
ATOM   2059  O   ALA A 266      39.005 -49.366   3.347  1.00 34.51           O  
ATOM   2060  N   ALA A 267      37.978 -47.952   4.764  1.00 46.08           N  
ATOM   2061  CA  ALA A 267      38.429 -48.459   6.074  1.00 46.08           C  
ATOM   2062  C   ALA A 267      37.761 -47.616   7.196  1.00 46.08           C  
ATOM   2063  CB  ALA A 267      39.961 -48.392   6.162  1.00 46.08           C  
ATOM   2064  O   ALA A 267      38.036 -46.430   7.318  1.00 46.08           O  
ATOM   2065  N   VAL A 268      36.628 -48.056   7.758  1.00 51.69           N  
ATOM   2066  CA  VAL A 268      36.430 -48.770   9.046  1.00 51.69           C  
ATOM   2067  C   VAL A 268      36.580 -47.946  10.346  1.00 51.69           C  
ATOM   2068  CB  VAL A 268      37.125 -50.147   9.184  1.00 51.69           C  
ATOM   2069  O   VAL A 268      37.683 -47.574  10.708  1.00 51.69           O  
ATOM   2070  CG1 VAL A 268      36.522 -51.172   8.217  1.00 51.69           C  
ATOM   2071  CG2 VAL A 268      38.651 -50.172   9.063  1.00 51.69           C  
ATOM   2072  N   LYS A 269      35.434 -47.822  11.056  1.00 49.79           N  
ATOM   2073  CA  LYS A 269      35.171 -47.940  12.522  1.00 49.79           C  
ATOM   2074  C   LYS A 269      35.908 -46.955  13.456  1.00 49.79           C  
ATOM   2075  CB  LYS A 269      35.350 -49.417  12.929  1.00 49.79           C  
ATOM   2076  O   LYS A 269      37.096 -46.741  13.318  1.00 49.79           O  
ATOM   2077  CG  LYS A 269      34.478 -50.355  12.064  1.00 49.79           C  
ATOM   2078  CD  LYS A 269      34.461 -51.798  12.573  1.00 49.79           C  
ATOM   2079  CE  LYS A 269      33.607 -52.665  11.637  1.00 49.79           C  
ATOM   2080  NZ  LYS A 269      33.348 -54.006  12.217  1.00 49.79           N  
ATOM   2081  N   SER A 270      35.270 -46.268  14.407  1.00 47.03           N  
ATOM   2082  CA  SER A 270      34.532 -46.754  15.596  1.00 47.03           C  
ATOM   2083  C   SER A 270      33.876 -45.536  16.286  1.00 47.03           C  
ATOM   2084  CB  SER A 270      35.562 -47.352  16.574  1.00 47.03           C  
ATOM   2085  O   SER A 270      34.536 -44.521  16.473  1.00 47.03           O  
ATOM   2086  OG  SER A 270      36.751 -46.577  16.605  1.00 47.03           O  
ATOM   2087  N   GLU A 271      32.562 -45.464  16.502  1.00 36.95           N  
ATOM   2088  CA  GLU A 271      31.807 -45.994  17.654  1.00 36.95           C  
ATOM   2089  C   GLU A 271      32.455 -45.731  19.028  1.00 36.95           C  
ATOM   2090  CB  GLU A 271      31.360 -47.453  17.452  1.00 36.95           C  
ATOM   2091  O   GLU A 271      33.364 -46.435  19.453  1.00 36.95           O  
ATOM   2092  CG  GLU A 271      30.179 -47.821  18.377  1.00 36.95           C  
ATOM   2093  CD  GLU A 271      29.541 -49.184  18.046  1.00 36.95           C  
ATOM   2094  OE1 GLU A 271      28.552 -49.528  18.726  1.00 36.95           O  
ATOM   2095  OE2 GLU A 271      30.026 -49.855  17.104  1.00 36.95           O  
ATOM   2096  N   SER A 272      31.941 -44.731  19.753  1.00 46.56           N  
ATOM   2097  CA  SER A 272      31.753 -44.843  21.202  1.00 46.56           C  
ATOM   2098  C   SER A 272      30.516 -44.061  21.646  1.00 46.56           C  
ATOM   2099  CB  SER A 272      32.994 -44.501  22.031  1.00 46.56           C  
ATOM   2100  O   SER A 272      30.326 -42.873  21.396  1.00 46.56           O  
ATOM   2101  OG  SER A 272      33.605 -43.322  21.571  1.00 46.56           O  
ATOM   2102  N   GLN A 273      29.647 -44.847  22.253  1.00 41.25           N  
ATOM   2103  CA  GLN A 273      28.317 -44.607  22.761  1.00 41.25           C  
ATOM   2104  C   GLN A 273      28.443 -44.161  24.228  1.00 41.25           C  
ATOM   2105  CB  GLN A 273      27.680 -46.004  22.590  1.00 41.25           C  
ATOM   2106  O   GLN A 273      29.135 -44.816  25.004  1.00 41.25           O  
ATOM   2107  CG  GLN A 273      26.208 -46.235  22.932  1.00 41.25           C  
ATOM   2108  CD  GLN A 273      25.846 -47.720  22.782  1.00 41.25           C  
ATOM   2109  NE2 GLN A 273      24.737 -48.164  23.325  1.00 41.25           N  
ATOM   2110  OE1 GLN A 273      26.546 -48.524  22.199  1.00 41.25           O  
ATOM   2111  N   SER A 274      27.759 -43.095  24.653  1.00 45.13           N  
ATOM   2112  CA  SER A 274      27.384 -42.956  26.068  1.00 45.13           C  
ATOM   2113  C   SER A 274      26.024 -42.274  26.222  1.00 45.13           C  
ATOM   2114  CB  SER A 274      28.481 -42.341  26.947  1.00 45.13           C  
ATOM   2115  O   SER A 274      25.651 -41.374  25.475  1.00 45.13           O  
ATOM   2116  OG  SER A 274      28.617 -40.957  26.738  1.00 45.13           O  
ATOM   2117  N   LEU A 275      25.260 -42.860  27.139  1.00 52.25           N  
ATOM   2118  CA  LEU A 275      23.810 -42.853  27.275  1.00 52.25           C  
ATOM   2119  C   LEU A 275      23.211 -41.570  27.894  1.00 52.25           C  
ATOM   2120  CB  LEU A 275      23.448 -44.086  28.138  1.00 52.25           C  
ATOM   2121  O   LEU A 275      23.910 -40.803  28.554  1.00 52.25           O  
ATOM   2122  CG  LEU A 275      22.907 -45.286  27.341  1.00 52.25           C  
ATOM   2123  CD1 LEU A 275      24.036 -46.119  26.734  1.00 52.25           C  
ATOM   2124  CD2 LEU A 275      22.082 -46.173  28.272  1.00 52.25           C  
ATOM   2125  N   PRO A 276      21.881 -41.390  27.756  1.00 44.32           N  
ATOM   2126  CA  PRO A 276      21.148 -40.189  28.139  1.00 44.32           C  
ATOM   2127  C   PRO A 276      20.724 -40.231  29.611  1.00 44.32           C  
ATOM   2128  CB  PRO A 276      19.926 -40.210  27.214  1.00 44.32           C  
ATOM   2129  O   PRO A 276      20.465 -41.308  30.149  1.00 44.32           O  
ATOM   2130  CG  PRO A 276      19.588 -41.697  27.105  1.00 44.32           C  
ATOM   2131  CD  PRO A 276      20.953 -42.365  27.188  1.00 44.32           C  
ATOM   2132  N   LYS A 277      20.570 -39.069  30.261  1.00 43.35           N  
ATOM   2133  CA  LYS A 277      19.790 -38.953  31.507  1.00 43.35           C  
ATOM   2134  C   LYS A 277      19.401 -37.502  31.833  1.00 43.35           C  
ATOM   2135  CB  LYS A 277      20.550 -39.621  32.683  1.00 43.35           C  
ATOM   2136  O   LYS A 277      20.254 -36.666  32.090  1.00 43.35           O  
ATOM   2137  CG  LYS A 277      19.912 -40.958  33.130  1.00 43.35           C  
ATOM   2138  CD  LYS A 277      20.937 -41.910  33.762  1.00 43.35           C  
ATOM   2139  CE  LYS A 277      20.312 -43.291  34.013  1.00 43.35           C  
ATOM   2140  NZ  LYS A 277      21.284 -44.234  34.627  1.00 43.35           N  
ATOM   2141  N   LYS A 278      18.079 -37.326  31.953  1.00 50.28           N  
ATOM   2142  CA  LYS A 278      17.340 -36.401  32.835  1.00 50.28           C  
ATOM   2143  C   LYS A 278      17.230 -34.926  32.423  1.00 50.28           C  
ATOM   2144  CB  LYS A 278      17.774 -36.586  34.297  1.00 50.28           C  
ATOM   2145  O   LYS A 278      18.034 -34.079  32.779  1.00 50.28           O  
ATOM   2146  CG  LYS A 278      17.528 -38.029  34.771  1.00 50.28           C  
ATOM   2147  CD  LYS A 278      17.836 -38.185  36.260  1.00 50.28           C  
ATOM   2148  CE  LYS A 278      17.569 -39.626  36.711  1.00 50.28           C  
ATOM   2149  NZ  LYS A 278      17.669 -39.753  38.187  1.00 50.28           N  
ATOM   2150  N   VAL A 279      16.118 -34.668  31.734  1.00 36.50           N  
ATOM   2151  CA  VAL A 279      15.071 -33.686  32.075  1.00 36.50           C  
ATOM   2152  C   VAL A 279      15.367 -32.842  33.324  1.00 36.50           C  
ATOM   2153  CB  VAL A 279      13.721 -34.430  32.299  1.00 36.50           C  
ATOM   2154  O   VAL A 279      15.305 -33.360  34.436  1.00 36.50           O  
ATOM   2155  CG1 VAL A 279      12.532 -33.468  32.192  1.00 36.50           C  
ATOM   2156  CG2 VAL A 279      13.482 -35.574  31.297  1.00 36.50           C  
ATOM   2157  N   SER A 280      15.575 -31.541  33.121  1.00 43.21           N  
ATOM   2158  CA  SER A 280      15.329 -30.500  34.122  1.00 43.21           C  
ATOM   2159  C   SER A 280      14.744 -29.283  33.414  1.00 43.21           C  
ATOM   2160  CB  SER A 280      16.591 -30.112  34.895  1.00 43.21           C  
ATOM   2161  O   SER A 280      15.402 -28.627  32.609  1.00 43.21           O  
ATOM   2162  OG  SER A 280      16.953 -31.150  35.784  1.00 43.21           O  
ATOM   2163  N   LEU A 281      13.466 -29.052  33.693  1.00 39.73           N  
ATOM   2164  CA  LEU A 281      12.717 -27.842  33.388  1.00 39.73           C  
ATOM   2165  C   LEU A 281      13.200 -26.688  34.284  1.00 39.73           C  
ATOM   2166  CB  LEU A 281      11.227 -28.148  33.667  1.00 39.73           C  
ATOM   2167  O   LEU A 281      13.629 -26.922  35.411  1.00 39.73           O  
ATOM   2168  CG  LEU A 281      10.565 -29.090  32.640  1.00 39.73           C  
ATOM   2169  CD1 LEU A 281       9.407 -29.864  33.270  1.00 39.73           C  
ATOM   2170  CD2 LEU A 281      10.024 -28.291  31.454  1.00 39.73           C  
ATOM   2171  N   SER A 282      12.973 -25.462  33.802  1.00 41.48           N  
ATOM   2172  CA  SER A 282      12.954 -24.189  34.541  1.00 41.48           C  
ATOM   2173  C   SER A 282      14.260 -23.386  34.618  1.00 41.48           C  
ATOM   2174  CB  SER A 282      12.320 -24.350  35.931  1.00 41.48           C  
ATOM   2175  O   SER A 282      15.152 -23.668  35.413  1.00 41.48           O  
ATOM   2176  OG  SER A 282      11.802 -23.106  36.351  1.00 41.48           O  
ATOM   2177  N   SER A 283      14.296 -22.278  33.873  1.00 52.18           N  
ATOM   2178  CA  SER A 283      14.637 -20.984  34.472  1.00 52.18           C  
ATOM   2179  C   SER A 283      13.925 -19.846  33.736  1.00 52.18           C  
ATOM   2180  CB  SER A 283      16.140 -20.745  34.642  1.00 52.18           C  
ATOM   2181  O   SER A 283      14.266 -19.424  32.634  1.00 52.18           O  
ATOM   2182  OG  SER A 283      16.876 -20.978  33.462  1.00 52.18           O  
ATOM   2183  N   ASP A 284      12.866 -19.405  34.405  1.00 35.14           N  
ATOM   2184  CA  ASP A 284      12.208 -18.112  34.322  1.00 35.14           C  
ATOM   2185  C   ASP A 284      13.243 -16.974  34.217  1.00 35.14           C  
ATOM   2186  CB  ASP A 284      11.391 -18.053  35.630  1.00 35.14           C  
ATOM   2187  O   ASP A 284      14.038 -16.745  35.130  1.00 35.14           O  
ATOM   2188  CG  ASP A 284      10.450 -16.864  35.788  1.00 35.14           C  
ATOM   2189  OD1 ASP A 284      10.387 -16.024  34.860  1.00 35.14           O  
ATOM   2190  OD2 ASP A 284       9.805 -16.802  36.856  1.00 35.14           O  
ATOM   2191  N   THR A 285      13.267 -16.269  33.083  1.00 47.51           N  
ATOM   2192  CA  THR A 285      13.931 -14.964  32.988  1.00 47.51           C  
ATOM   2193  C   THR A 285      12.889 -13.912  32.661  1.00 47.51           C  
ATOM   2194  CB  THR A 285      15.151 -14.911  32.055  1.00 47.51           C  
ATOM   2195  O   THR A 285      12.663 -13.548  31.505  1.00 47.51           O  
ATOM   2196  CG2 THR A 285      16.252 -15.882  32.475  1.00 47.51           C  
ATOM   2197  OG1 THR A 285      14.816 -15.151  30.709  1.00 47.51           O  
ATOM   2198  N   THR A 286      12.279 -13.415  33.728  1.00 42.71           N  
ATOM   2199  CA  THR A 286      11.528 -12.168  33.831  1.00 42.71           C  
ATOM   2200  C   THR A 286      12.390 -10.997  33.343  1.00 42.71           C  
ATOM   2201  CB  THR A 286      11.068 -11.958  35.298  1.00 42.71           C  
ATOM   2202  O   THR A 286      13.080 -10.321  34.105  1.00 42.71           O  
ATOM   2203  CG2 THR A 286       9.577 -12.214  35.470  1.00 42.71           C  
ATOM   2204  OG1 THR A 286      11.716 -12.830  36.203  1.00 42.71           O  
ATOM   2205  N   ARG A 287      12.374 -10.727  32.033  1.00 54.38           N  
ATOM   2206  CA  ARG A 287      12.863  -9.456  31.486  1.00 54.38           C  
ATOM   2207  C   ARG A 287      11.703  -8.472  31.456  1.00 54.38           C  
ATOM   2208  CB  ARG A 287      13.532  -9.633  30.117  1.00 54.38           C  
ATOM   2209  O   ARG A 287      10.795  -8.595  30.640  1.00 54.38           O  
ATOM   2210  CG  ARG A 287      14.878 -10.363  30.242  1.00 54.38           C  
ATOM   2211  CD  ARG A 287      15.669 -10.210  28.941  1.00 54.38           C  
ATOM   2212  NE  ARG A 287      16.892 -11.033  28.948  1.00 54.38           N  
ATOM   2213  NH1 ARG A 287      17.169 -11.145  26.670  1.00 54.38           N  
ATOM   2214  NH2 ARG A 287      18.553 -12.276  28.005  1.00 54.38           N  
ATOM   2215  CZ  ARG A 287      17.532 -11.477  27.879  1.00 54.38           C  
ATOM   2216  N   LYS A 288      11.746  -7.504  32.373  1.00 56.63           N  
ATOM   2217  CA  LYS A 288      10.874  -6.324  32.378  1.00 56.63           C  
ATOM   2218  C   LYS A 288      10.837  -5.697  30.973  1.00 56.63           C  
ATOM   2219  CB  LYS A 288      11.415  -5.276  33.366  1.00 56.63           C  
ATOM   2220  O   LYS A 288      11.910  -5.384  30.450  1.00 56.63           O  
ATOM   2221  CG  LYS A 288      11.252  -5.671  34.840  1.00 56.63           C  
ATOM   2222  CD  LYS A 288      11.634  -4.490  35.745  1.00 56.63           C  
ATOM   2223  CE  LYS A 288      11.373  -4.828  37.217  1.00 56.63           C  
ATOM   2224  NZ  LYS A 288      11.390  -3.612  38.070  1.00 56.63           N  
ATOM   2225  N   PRO A 289       9.658  -5.458  30.378  1.00 56.93           N  
ATOM   2226  CA  PRO A 289       9.555  -4.546  29.249  1.00 56.93           C  
ATOM   2227  C   PRO A 289      10.004  -3.163  29.726  1.00 56.93           C  
ATOM   2228  CB  PRO A 289       8.084  -4.566  28.810  1.00 56.93           C  
ATOM   2229  O   PRO A 289       9.550  -2.703  30.776  1.00 56.93           O  
ATOM   2230  CG  PRO A 289       7.493  -5.793  29.506  1.00 56.93           C  
ATOM   2231  CD  PRO A 289       8.347  -5.945  30.761  1.00 56.93           C  
ATOM   2232  N   LEU A 290      10.923  -2.520  28.998  1.00 54.22           N  
ATOM   2233  CA  LEU A 290      11.244  -1.117  29.243  1.00 54.22           C  
ATOM   2234  C   LEU A 290       9.938  -0.320  29.229  1.00 54.22           C  
ATOM   2235  CB  LEU A 290      12.226  -0.553  28.196  1.00 54.22           C  
ATOM   2236  O   LEU A 290       9.185  -0.352  28.260  1.00 54.22           O  
ATOM   2237  CG  LEU A 290      13.707  -0.597  28.622  1.00 54.22           C  
ATOM   2238  CD1 LEU A 290      14.439  -1.795  28.016  1.00 54.22           C  
ATOM   2239  CD2 LEU A 290      14.422   0.680  28.178  1.00 54.22           C  
ATOM   2240  N   GLU A 291       9.697   0.375  30.333  1.00 51.54           N  
ATOM   2241  CA  GLU A 291       8.611   1.317  30.543  1.00 51.54           C  
ATOM   2242  C   GLU A 291       8.795   2.491  29.568  1.00 51.54           C  
ATOM   2243  CB  GLU A 291       8.670   1.713  32.032  1.00 51.54           C  
ATOM   2244  O   GLU A 291       9.433   3.499  29.874  1.00 51.54           O  
ATOM   2245  CG  GLU A 291       7.462   2.498  32.551  1.00 51.54           C  
ATOM   2246  CD  GLU A 291       7.660   2.928  34.018  1.00 51.54           C  
ATOM   2247  OE1 GLU A 291       6.740   2.704  34.829  1.00 51.54           O  
ATOM   2248  OE2 GLU A 291       8.706   3.558  34.325  1.00 51.54           O  
ATOM   2249  N   ILE A 292       8.292   2.341  28.341  1.00 53.61           N  
ATOM   2250  CA  ILE A 292       8.190   3.447  27.393  1.00 53.61           C  
ATOM   2251  C   ILE A 292       7.063   4.330  27.925  1.00 53.61           C  
ATOM   2252  CB  ILE A 292       7.961   2.991  25.929  1.00 53.61           C  
ATOM   2253  O   ILE A 292       5.882   4.066  27.692  1.00 53.61           O  
ATOM   2254  CG1 ILE A 292       8.831   1.775  25.535  1.00 53.61           C  
ATOM   2255  CG2 ILE A 292       8.247   4.188  25.000  1.00 53.61           C  
ATOM   2256  CD1 ILE A 292       8.552   1.228  24.130  1.00 53.61           C  
ATOM   2257  N   ARG A 293       7.432   5.353  28.706  1.00 53.24           N  
ATOM   2258  CA  ARG A 293       6.544   6.453  29.096  1.00 53.24           C  
ATOM   2259  C   ARG A 293       5.949   7.048  27.820  1.00 53.24           C  
ATOM   2260  CB  ARG A 293       7.313   7.517  29.904  1.00 53.24           C  
ATOM   2261  O   ARG A 293       6.590   7.839  27.134  1.00 53.24           O  
ATOM   2262  CG  ARG A 293       7.433   7.173  31.396  1.00 53.24           C  
ATOM   2263  CD  ARG A 293       8.196   8.284  32.143  1.00 53.24           C  
ATOM   2264  NE  ARG A 293       7.989   8.241  33.608  1.00 53.24           N  
ATOM   2265  NH1 ARG A 293       9.228   6.362  34.086  1.00 53.24           N  
ATOM   2266  NH2 ARG A 293       8.073   7.352  35.704  1.00 53.24           N  
ATOM   2267  CZ  ARG A 293       8.438   7.329  34.456  1.00 53.24           C  
ATOM   2268  N   SER A 294       4.734   6.624  27.492  1.00 53.62           N  
ATOM   2269  CA  SER A 294       3.924   7.261  26.461  1.00 53.62           C  
ATOM   2270  C   SER A 294       3.596   8.675  26.945  1.00 53.62           C  
ATOM   2271  CB  SER A 294       2.656   6.448  26.198  1.00 53.62           C  
ATOM   2272  O   SER A 294       3.301   8.842  28.134  1.00 53.62           O  
ATOM   2273  OG  SER A 294       3.019   5.181  25.684  1.00 53.62           O  
ATOM   2274  N   PRO A 295       3.695   9.705  26.088  1.00 61.60           N  
ATOM   2275  CA  PRO A 295       3.414  11.067  26.503  1.00 61.60           C  
ATOM   2276  C   PRO A 295       1.958  11.140  26.967  1.00 61.60           C  
ATOM   2277  CB  PRO A 295       3.722  11.950  25.293  1.00 61.60           C  
ATOM   2278  O   PRO A 295       1.047  10.696  26.269  1.00 61.60           O  
ATOM   2279  CG  PRO A 295       3.524  11.008  24.106  1.00 61.60           C  
ATOM   2280  CD  PRO A 295       3.918   9.638  24.654  1.00 61.60           C  
ATOM   2281  N   SER A 296       1.777  11.661  28.180  1.00 56.68           N  
ATOM   2282  CA  SER A 296       0.485  11.868  28.826  1.00 56.68           C  
ATOM   2283  C   SER A 296      -0.471  12.585  27.875  1.00 56.68           C  
ATOM   2284  CB  SER A 296       0.697  12.689  30.100  1.00 56.68           C  
ATOM   2285  O   SER A 296      -0.216  13.709  27.445  1.00 56.68           O  
ATOM   2286  OG  SER A 296      -0.510  12.839  30.811  1.00 56.68           O  
ATOM   2287  N   ALA A 297      -1.561  11.902  27.544  1.00 50.89           N  
ATOM   2288  CA  ALA A 297      -2.611  12.388  26.674  1.00 50.89           C  
ATOM   2289  C   ALA A 297      -3.455  13.448  27.397  1.00 50.89           C  
ATOM   2290  CB  ALA A 297      -3.441  11.171  26.235  1.00 50.89           C  
ATOM   2291  O   ALA A 297      -4.359  13.113  28.158  1.00 50.89           O  
ATOM   2292  N   GLU A 298      -3.216  14.731  27.116  1.00 57.28           N  
ATOM   2293  CA  GLU A 298      -4.315  15.695  27.142  1.00 57.28           C  
ATOM   2294  C   GLU A 298      -5.108  15.534  25.843  1.00 57.28           C  
ATOM   2295  CB  GLU A 298      -3.858  17.141  27.390  1.00 57.28           C  
ATOM   2296  O   GLU A 298      -4.659  15.837  24.736  1.00 57.28           O  
ATOM   2297  CG  GLU A 298      -4.083  17.535  28.857  1.00 57.28           C  
ATOM   2298  CD  GLU A 298      -3.806  19.026  29.067  1.00 57.28           C  
ATOM   2299  OE1 GLU A 298      -4.791  19.785  29.230  1.00 57.28           O  
ATOM   2300  OE2 GLU A 298      -2.617  19.403  28.996  1.00 57.28           O  
ATOM   2301  N   SER A 299      -6.304  14.982  25.994  1.00 55.58           N  
ATOM   2302  CA  SER A 299      -7.279  14.695  24.954  1.00 55.58           C  
ATOM   2303  C   SER A 299      -7.852  15.977  24.342  1.00 55.58           C  
ATOM   2304  CB  SER A 299      -8.370  13.807  25.569  1.00 55.58           C  
ATOM   2305  O   SER A 299      -8.984  16.379  24.602  1.00 55.58           O  
ATOM   2306  OG  SER A 299      -8.800  14.342  26.810  1.00 55.58           O  
ATOM   2307  N   LYS A 300      -7.104  16.616  23.442  1.00 68.50           N  
ATOM   2308  CA  LYS A 300      -7.690  17.532  22.455  1.00 68.50           C  
ATOM   2309  C   LYS A 300      -7.431  16.984  21.063  1.00 68.50           C  
ATOM   2310  CB  LYS A 300      -7.237  18.982  22.684  1.00 68.50           C  
ATOM   2311  O   LYS A 300      -6.301  16.956  20.592  1.00 68.50           O  
ATOM   2312  CG  LYS A 300      -7.835  19.500  24.005  1.00 68.50           C  
ATOM   2313  CD  LYS A 300      -7.798  21.026  24.137  1.00 68.50           C  
ATOM   2314  CE  LYS A 300      -8.475  21.398  25.463  1.00 68.50           C  
ATOM   2315  NZ  LYS A 300      -8.539  22.863  25.678  1.00 68.50           N  
ATOM   2316  N   LYS A 301      -8.513  16.507  20.434  1.00 68.97           N  
ATOM   2317  CA  LYS A 301      -8.555  15.983  19.061  1.00 68.97           C  
ATOM   2318  C   LYS A 301      -7.681  16.863  18.155  1.00 68.97           C  
ATOM   2319  CB  LYS A 301     -10.009  16.001  18.547  1.00 68.97           C  
ATOM   2320  O   LYS A 301      -7.938  18.071  18.118  1.00 68.97           O  
ATOM   2321  CG  LYS A 301     -10.934  15.038  19.310  1.00 68.97           C  
ATOM   2322  CD  LYS A 301     -12.411  15.242  18.934  1.00 68.97           C  
ATOM   2323  CE  LYS A 301     -13.277  14.221  19.686  1.00 68.97           C  
ATOM   2324  NZ  LYS A 301     -14.729  14.380  19.409  1.00 68.97           N  
ATOM   2325  N   PRO A 302      -6.690  16.313  17.431  1.00 68.38           N  
ATOM   2326  CA  PRO A 302      -5.926  17.102  16.480  1.00 68.38           C  
ATOM   2327  C   PRO A 302      -6.901  17.609  15.419  1.00 68.38           C  
ATOM   2328  CB  PRO A 302      -4.834  16.176  15.936  1.00 68.38           C  
ATOM   2329  O   PRO A 302      -7.456  16.843  14.631  1.00 68.38           O  
ATOM   2330  CG  PRO A 302      -5.410  14.775  16.137  1.00 68.38           C  
ATOM   2331  CD  PRO A 302      -6.282  14.916  17.384  1.00 68.38           C  
ATOM   2332  N   LYS A 303      -7.183  18.912  15.452  1.00 75.93           N  
ATOM   2333  CA  LYS A 303      -8.022  19.559  14.452  1.00 75.93           C  
ATOM   2334  C   LYS A 303      -7.201  19.612  13.174  1.00 75.93           C  
ATOM   2335  CB  LYS A 303      -8.493  20.928  14.970  1.00 75.93           C  
ATOM   2336  O   LYS A 303      -6.313  20.447  13.049  1.00 75.93           O  
ATOM   2337  CG  LYS A 303      -9.544  21.559  14.043  1.00 75.93           C  
ATOM   2338  CD  LYS A 303     -10.328  22.662  14.769  1.00 75.93           C  
ATOM   2339  CE  LYS A 303     -11.443  23.189  13.857  1.00 75.93           C  
ATOM   2340  NZ  LYS A 303     -12.490  23.914  14.620  1.00 75.93           N  
ATOM   2341  N   TRP A 304      -7.465  18.678  12.264  1.00 74.78           N  
ATOM   2342  CA  TRP A 304      -6.890  18.701  10.927  1.00 74.78           C  
ATOM   2343  C   TRP A 304      -7.241  20.042  10.275  1.00 74.78           C  
ATOM   2344  CB  TRP A 304      -7.407  17.504  10.124  1.00 74.78           C  
ATOM   2345  O   TRP A 304      -8.417  20.374  10.108  1.00 74.78           O  
ATOM   2346  CG  TRP A 304      -6.818  17.370   8.756  1.00 74.78           C  
ATOM   2347  CD1 TRP A 304      -5.643  16.770   8.459  1.00 74.78           C  
ATOM   2348  CD2 TRP A 304      -7.373  17.813   7.480  1.00 74.78           C  
ATOM   2349  CE2 TRP A 304      -6.468  17.441   6.441  1.00 74.78           C  
ATOM   2350  CE3 TRP A 304      -8.561  18.469   7.096  1.00 74.78           C  
ATOM   2351  NE1 TRP A 304      -5.429  16.818   7.095  1.00 74.78           N  
ATOM   2352  CH2 TRP A 304      -7.936  18.324   4.736  1.00 74.78           C  
ATOM   2353  CZ2 TRP A 304      -6.729  17.698   5.088  1.00 74.78           C  
ATOM   2354  CZ3 TRP A 304      -8.847  18.706   5.739  1.00 74.78           C  
ATOM   2355  N   VAL A 305      -6.218  20.844   9.984  1.00 76.69           N  
ATOM   2356  CA  VAL A 305      -6.361  22.093   9.239  1.00 76.69           C  
ATOM   2357  C   VAL A 305      -6.048  21.749   7.784  1.00 76.69           C  
ATOM   2358  CB  VAL A 305      -5.446  23.206   9.789  1.00 76.69           C  
ATOM   2359  O   VAL A 305      -4.913  21.347   7.513  1.00 76.69           O  
ATOM   2360  CG1 VAL A 305      -5.642  24.519   9.021  1.00 76.69           C  
ATOM   2361  CG2 VAL A 305      -5.753  23.497  11.265  1.00 76.69           C  
ATOM   2362  N   PRO A 306      -7.013  21.856   6.849  1.00 72.63           N  
ATOM   2363  CA  PRO A 306      -6.707  21.658   5.440  1.00 72.63           C  
ATOM   2364  C   PRO A 306      -5.612  22.646   5.024  1.00 72.63           C  
ATOM   2365  CB  PRO A 306      -8.007  21.923   4.670  1.00 72.63           C  
ATOM   2366  O   PRO A 306      -5.603  23.773   5.530  1.00 72.63           O  
ATOM   2367  CG  PRO A 306      -8.831  22.783   5.626  1.00 72.63           C  
ATOM   2368  CD  PRO A 306      -8.380  22.327   7.012  1.00 72.63           C  
ATOM   2369  N   PRO A 307      -4.728  22.288   4.077  1.00 73.77           N  
ATOM   2370  CA  PRO A 307      -3.839  23.242   3.427  1.00 73.77           C  
ATOM   2371  C   PRO A 307      -4.671  24.170   2.525  1.00 73.77           C  
ATOM   2372  CB  PRO A 307      -2.807  22.383   2.688  1.00 73.77           C  
ATOM   2373  O   PRO A 307      -4.608  24.117   1.302  1.00 73.77           O  
ATOM   2374  CG  PRO A 307      -3.599  21.127   2.326  1.00 73.77           C  
ATOM   2375  CD  PRO A 307      -4.571  20.964   3.495  1.00 73.77           C  
ATOM   2376  N   ALA A 308      -5.512  25.000   3.134  1.00 57.09           N  
ATOM   2377  CA  ALA A 308      -6.125  26.140   2.492  1.00 57.09           C  
ATOM   2378  C   ALA A 308      -5.083  27.257   2.480  1.00 57.09           C  
ATOM   2379  CB  ALA A 308      -7.410  26.519   3.236  1.00 57.09           C  
ATOM   2380  O   ALA A 308      -4.409  27.496   3.486  1.00 57.09           O  
ATOM   2381  N   ALA A 309      -4.938  27.929   1.336  1.00 55.35           N  
ATOM   2382  CA  ALA A 309      -4.119  29.124   1.228  1.00 55.35           C  
ATOM   2383  C   ALA A 309      -4.516  30.076   2.363  1.00 55.35           C  
ATOM   2384  CB  ALA A 309      -4.343  29.748  -0.157  1.00 55.35           C  
ATOM   2385  O   ALA A 309      -5.649  30.555   2.397  1.00 55.35           O  
ATOM   2386  N   SER A 310      -3.604  30.302   3.311  1.00 49.66           N  
ATOM   2387  CA  SER A 310      -3.745  31.328   4.339  1.00 49.66           C  
ATOM   2388  C   SER A 310      -3.742  32.682   3.628  1.00 49.66           C  
ATOM   2389  CB  SER A 310      -2.631  31.193   5.382  1.00 49.66           C  
ATOM   2390  O   SER A 310      -2.712  33.333   3.461  1.00 49.66           O  
ATOM   2391  OG  SER A 310      -2.833  32.113   6.435  1.00 49.66           O  
ATOM   2392  N   GLY A 311      -4.905  33.047   3.090  1.00 51.39           N  
ATOM   2393  CA  GLY A 311      -5.207  34.335   2.499  1.00 51.39           C  
ATOM   2394  C   GLY A 311      -5.343  35.326   3.636  1.00 51.39           C  
ATOM   2395  O   GLY A 311      -6.441  35.587   4.119  1.00 51.39           O  
ATOM   2396  N   GLY A 312      -4.197  35.810   4.110  1.00 48.94           N  
ATOM   2397  CA  GLY A 312      -4.119  36.852   5.115  1.00 48.94           C  
ATOM   2398  C   GLY A 312      -4.926  38.069   4.675  1.00 48.94           C  
ATOM   2399  O   GLY A 312      -4.648  38.676   3.641  1.00 48.94           O  
ATOM   2400  N   SER A 313      -5.920  38.407   5.490  1.00 42.31           N  
ATOM   2401  CA  SER A 313      -6.634  39.677   5.472  1.00 42.31           C  
ATOM   2402  C   SER A 313      -5.635  40.836   5.384  1.00 42.31           C  
ATOM   2403  CB  SER A 313      -7.448  39.772   6.768  1.00 42.31           C  
ATOM   2404  O   SER A 313      -4.880  41.094   6.320  1.00 42.31           O  
ATOM   2405  OG  SER A 313      -8.100  41.019   6.868  1.00 42.31           O  
ATOM   2406  N   ARG A 314      -5.613  41.530   4.244  1.00 50.41           N  
ATOM   2407  CA  ARG A 314      -4.986  42.848   4.100  1.00 50.41           C  
ATOM   2408  C   ARG A 314      -6.047  43.829   3.634  1.00 50.41           C  
ATOM   2409  CB  ARG A 314      -3.737  42.810   3.206  1.00 50.41           C  
ATOM   2410  O   ARG A 314      -6.162  44.154   2.458  1.00 50.41           O  
ATOM   2411  CG  ARG A 314      -2.565  42.111   3.916  1.00 50.41           C  
ATOM   2412  CD  ARG A 314      -1.264  42.185   3.107  1.00 50.41           C  
ATOM   2413  NE  ARG A 314      -0.715  43.556   3.048  1.00 50.41           N  
ATOM   2414  NH1 ARG A 314       1.146  43.084   1.790  1.00 50.41           N  
ATOM   2415  NH2 ARG A 314       0.770  45.181   2.459  1.00 50.41           N  
ATOM   2416  CZ  ARG A 314       0.395  43.933   2.436  1.00 50.41           C  
ATOM   2417  N   SER A 315      -6.821  44.292   4.608  1.00 43.26           N  
ATOM   2418  CA  SER A 315      -7.475  45.591   4.542  1.00 43.26           C  
ATOM   2419  C   SER A 315      -6.385  46.666   4.586  1.00 43.26           C  
ATOM   2420  CB  SER A 315      -8.442  45.729   5.725  1.00 43.26           C  
ATOM   2421  O   SER A 315      -5.857  46.969   5.652  1.00 43.26           O  
ATOM   2422  OG  SER A 315      -9.198  46.911   5.588  1.00 43.26           O  
ATOM   2423  N   SER A 316      -5.965  47.166   3.424  1.00 50.83           N  
ATOM   2424  CA  SER A 316      -5.513  48.552   3.255  1.00 50.83           C  
ATOM   2425  C   SER A 316      -5.223  48.858   1.785  1.00 50.83           C  
ATOM   2426  CB  SER A 316      -4.322  48.970   4.134  1.00 50.83           C  
ATOM   2427  O   SER A 316      -4.411  48.230   1.111  1.00 50.83           O  
ATOM   2428  OG  SER A 316      -3.235  48.069   4.103  1.00 50.83           O  
ATOM   2429  N   SER A 317      -5.953  49.856   1.309  1.00 44.93           N  
ATOM   2430  CA  SER A 317      -5.782  50.634   0.088  1.00 44.93           C  
ATOM   2431  C   SER A 317      -4.331  50.814  -0.395  1.00 44.93           C  
ATOM   2432  CB  SER A 317      -6.328  52.027   0.448  1.00 44.93           C  
ATOM   2433  O   SER A 317      -3.550  51.496   0.261  1.00 44.93           O  
ATOM   2434  OG  SER A 317      -5.723  52.486   1.650  1.00 44.93           O  
ATOM   2435  N   SER A 318      -3.997  50.313  -1.589  1.00 54.51           N  
ATOM   2436  CA  SER A 318      -3.275  51.078  -2.630  1.00 54.51           C  
ATOM   2437  C   SER A 318      -3.178  50.257  -3.933  1.00 54.51           C  
ATOM   2438  CB  SER A 318      -1.861  51.530  -2.226  1.00 54.51           C  
ATOM   2439  O   SER A 318      -2.901  49.059  -3.862  1.00 54.51           O  
ATOM   2440  OG  SER A 318      -1.001  50.440  -2.004  1.00 54.51           O  
ATOM   2441  N   PRO A 319      -3.406  50.849  -5.123  1.00 46.18           N  
ATOM   2442  CA  PRO A 319      -3.414  50.116  -6.383  1.00 46.18           C  
ATOM   2443  C   PRO A 319      -2.135  50.383  -7.180  1.00 46.18           C  
ATOM   2444  CB  PRO A 319      -4.670  50.643  -7.089  1.00 46.18           C  
ATOM   2445  O   PRO A 319      -2.188  51.115  -8.154  1.00 46.18           O  
ATOM   2446  CG  PRO A 319      -4.670  52.131  -6.721  1.00 46.18           C  
ATOM   2447  CD  PRO A 319      -3.972  52.178  -5.356  1.00 46.18           C  
ATOM   2448  N   LEU A 320      -0.974  49.843  -6.800  1.00 45.48           N  
ATOM   2449  CA  LEU A 320       0.236  49.970  -7.625  1.00 45.48           C  
ATOM   2450  C   LEU A 320       1.110  48.713  -7.495  1.00 45.48           C  
ATOM   2451  CB  LEU A 320       1.002  51.272  -7.274  1.00 45.48           C  
ATOM   2452  O   LEU A 320       1.317  48.209  -6.398  1.00 45.48           O  
ATOM   2453  CG  LEU A 320       0.282  52.608  -7.598  1.00 45.48           C  
ATOM   2454  CD1 LEU A 320       1.077  53.795  -7.061  1.00 45.48           C  
ATOM   2455  CD2 LEU A 320       0.100  52.847  -9.106  1.00 45.48           C  
ATOM   2456  N   VAL A 321       1.653  48.255  -8.629  1.00 54.24           N  
ATOM   2457  CA  VAL A 321       2.496  47.056  -8.851  1.00 54.24           C  
ATOM   2458  C   VAL A 321       1.719  45.789  -9.249  1.00 54.24           C  
ATOM   2459  CB  VAL A 321       3.592  46.828  -7.784  1.00 54.24           C  
ATOM   2460  O   VAL A 321       1.494  44.855  -8.485  1.00 54.24           O  
ATOM   2461  CG1 VAL A 321       4.646  45.846  -8.315  1.00 54.24           C  
ATOM   2462  CG2 VAL A 321       4.363  48.117  -7.447  1.00 54.24           C  
ATOM   2463  N   VAL A 322       1.365  45.762 -10.537  1.00 47.30           N  
ATOM   2464  CA  VAL A 322       0.897  44.595 -11.292  1.00 47.30           C  
ATOM   2465  C   VAL A 322       2.010  43.542 -11.341  1.00 47.30           C  
ATOM   2466  CB  VAL A 322       0.487  45.039 -12.718  1.00 47.30           C  
ATOM   2467  O   VAL A 322       2.904  43.603 -12.183  1.00 47.30           O  
ATOM   2468  CG1 VAL A 322       0.030  43.874 -13.608  1.00 47.30           C  
ATOM   2469  CG2 VAL A 322      -0.659  46.060 -12.669  1.00 47.30           C  
ATOM   2470  N   VAL A 323       1.954  42.552 -10.451  1.00 55.34           N  
ATOM   2471  CA  VAL A 323       2.649  41.273 -10.642  1.00 55.34           C  
ATOM   2472  C   VAL A 323       1.594  40.272 -11.088  1.00 55.34           C  
ATOM   2473  CB  VAL A 323       3.420  40.804  -9.392  1.00 55.34           C  
ATOM   2474  O   VAL A 323       0.782  39.810 -10.293  1.00 55.34           O  
ATOM   2475  CG1 VAL A 323       4.299  39.593  -9.739  1.00 55.34           C  
ATOM   2476  CG2 VAL A 323       4.336  41.905  -8.847  1.00 55.34           C  
ATOM   2477  N   SER A 324       1.568  39.974 -12.388  1.00 58.56           N  
ATOM   2478  CA  SER A 324       0.695  38.942 -12.947  1.00 58.56           C  
ATOM   2479  C   SER A 324       1.213  37.572 -12.498  1.00 58.56           C  
ATOM   2480  CB  SER A 324       0.630  39.079 -14.472  1.00 58.56           C  
ATOM   2481  O   SER A 324       2.131  37.005 -13.094  1.00 58.56           O  
ATOM   2482  OG  SER A 324      -0.396  38.269 -15.009  1.00 58.56           O  
ATOM   2483  N   VAL A 325       0.685  37.069 -11.382  1.00 58.92           N  
ATOM   2484  CA  VAL A 325       0.985  35.724 -10.887  1.00 58.92           C  
ATOM   2485  C   VAL A 325       0.057  34.759 -11.618  1.00 58.92           C  
ATOM   2486  CB  VAL A 325       0.871  35.591  -9.349  1.00 58.92           C  
ATOM   2487  O   VAL A 325      -1.159  34.801 -11.446  1.00 58.92           O  
ATOM   2488  CG1 VAL A 325       1.906  34.570  -8.855  1.00 58.92           C  
ATOM   2489  CG2 VAL A 325       1.113  36.899  -8.584  1.00 58.92           C  
ATOM   2490  N   LYS A 326       0.626  33.918 -12.487  1.00 63.02           N  
ATOM   2491  CA  LYS A 326      -0.111  32.849 -13.176  1.00 63.02           C  
ATOM   2492  C   LYS A 326      -0.797  31.951 -12.143  1.00 63.02           C  
ATOM   2493  CB  LYS A 326       0.854  32.027 -14.046  1.00 63.02           C  
ATOM   2494  O   LYS A 326      -0.129  31.444 -11.242  1.00 63.02           O  
ATOM   2495  CG  LYS A 326       1.054  32.641 -15.436  1.00 63.02           C  
ATOM   2496  CD  LYS A 326       2.244  31.982 -16.143  1.00 63.02           C  
ATOM   2497  CE  LYS A 326       2.243  32.314 -17.636  1.00 63.02           C  
ATOM   2498  NZ  LYS A 326       3.441  31.767 -18.316  1.00 63.02           N  
ATOM   2499  N   SER A 327      -2.103  31.731 -12.294  1.00 61.42           N  
ATOM   2500  CA  SER A 327      -2.848  30.785 -11.466  1.00 61.42           C  
ATOM   2501  C   SER A 327      -2.304  29.359 -11.666  1.00 61.42           C  
ATOM   2502  CB  SER A 327      -4.352  30.852 -11.762  1.00 61.42           C  
ATOM   2503  O   SER A 327      -2.013  28.965 -12.804  1.00 61.42           O  
ATOM   2504  OG  SER A 327      -4.623  30.580 -13.121  1.00 61.42           O  
ATOM   2505  N   PRO A 328      -2.148  28.561 -10.596  1.00 62.41           N  
ATOM   2506  CA  PRO A 328      -1.796  27.147 -10.702  1.00 62.41           C  
ATOM   2507  C   PRO A 328      -2.935  26.327 -11.339  1.00 62.41           C  
ATOM   2508  CB  PRO A 328      -1.426  26.701  -9.274  1.00 62.41           C  
ATOM   2509  O   PRO A 328      -3.690  25.649 -10.656  1.00 62.41           O  
ATOM   2510  CG  PRO A 328      -1.086  28.004  -8.558  1.00 62.41           C  
ATOM   2511  CD  PRO A 328      -2.041  28.996  -9.211  1.00 62.41           C  
ATOM   2512  N   ASN A 329      -3.070  26.364 -12.666  1.00 61.54           N  
ATOM   2513  CA  ASN A 329      -4.099  25.613 -13.407  1.00 61.54           C  
ATOM   2514  C   ASN A 329      -3.727  24.131 -13.630  1.00 61.54           C  
ATOM   2515  CB  ASN A 329      -4.427  26.336 -14.727  1.00 61.54           C  
ATOM   2516  O   ASN A 329      -4.122  23.533 -14.628  1.00 61.54           O  
ATOM   2517  CG  ASN A 329      -5.021  27.717 -14.535  1.00 61.54           C  
ATOM   2518  ND2 ASN A 329      -4.832  28.599 -15.486  1.00 61.54           N  
ATOM   2519  OD1 ASN A 329      -5.634  28.047 -13.535  1.00 61.54           O  
ATOM   2520  N   GLN A 330      -2.928  23.526 -12.749  1.00 63.28           N  
ATOM   2521  CA  GLN A 330      -2.557  22.116 -12.873  1.00 63.28           C  
ATOM   2522  C   GLN A 330      -3.518  21.283 -12.032  1.00 63.28           C  
ATOM   2523  CB  GLN A 330      -1.074  21.903 -12.539  1.00 63.28           C  
ATOM   2524  O   GLN A 330      -3.309  21.086 -10.837  1.00 63.28           O  
ATOM   2525  CG  GLN A 330      -0.181  22.623 -13.565  1.00 63.28           C  
ATOM   2526  CD  GLN A 330       1.295  22.255 -13.462  1.00 63.28           C  
ATOM   2527  NE2 GLN A 330       2.105  22.669 -14.411  1.00 63.28           N  
ATOM   2528  OE1 GLN A 330       1.761  21.600 -12.547  1.00 63.28           O  
ATOM   2529  N   SER A 331      -4.604  20.833 -12.664  1.00 64.30           N  
ATOM   2530  CA  SER A 331      -5.502  19.845 -12.077  1.00 64.30           C  
ATOM   2531  C   SER A 331      -4.698  18.620 -11.642  1.00 64.30           C  
ATOM   2532  CB  SER A 331      -6.627  19.472 -13.053  1.00 64.30           C  
ATOM   2533  O   SER A 331      -3.816  18.137 -12.357  1.00 64.30           O  
ATOM   2534  OG  SER A 331      -6.135  19.092 -14.328  1.00 64.30           O  
ATOM   2535  N   LEU A 332      -4.975  18.136 -10.432  1.00 66.35           N  
ATOM   2536  CA  LEU A 332      -4.394  16.904  -9.913  1.00 66.35           C  
ATOM   2537  C   LEU A 332      -4.899  15.746 -10.779  1.00 66.35           C  
ATOM   2538  CB  LEU A 332      -4.795  16.734  -8.433  1.00 66.35           C  
ATOM   2539  O   LEU A 332      -6.007  15.254 -10.592  1.00 66.35           O  
ATOM   2540  CG  LEU A 332      -4.160  17.756  -7.472  1.00 66.35           C  
ATOM   2541  CD1 LEU A 332      -4.862  17.693  -6.117  1.00 66.35           C  
ATOM   2542  CD2 LEU A 332      -2.669  17.484  -7.254  1.00 66.35           C  
ATOM   2543  N   ARG A 333      -4.099  15.326 -11.759  1.00 63.15           N  
ATOM   2544  CA  ARG A 333      -4.361  14.105 -12.525  1.00 63.15           C  
ATOM   2545  C   ARG A 333      -3.819  12.936 -11.714  1.00 63.15           C  
ATOM   2546  CB  ARG A 333      -3.764  14.195 -13.938  1.00 63.15           C  
ATOM   2547  O   ARG A 333      -2.634  12.625 -11.786  1.00 63.15           O  
ATOM   2548  CG  ARG A 333      -4.434  15.310 -14.755  1.00 63.15           C  
ATOM   2549  CD  ARG A 333      -3.859  15.409 -16.171  1.00 63.15           C  
ATOM   2550  NE  ARG A 333      -4.535  14.487 -17.106  1.00 63.15           N  
ATOM   2551  NH1 ARG A 333      -4.880  15.975 -18.822  1.00 63.15           N  
ATOM   2552  NH2 ARG A 333      -5.698  13.905 -18.971  1.00 63.15           N  
ATOM   2553  CZ  ARG A 333      -5.027  14.791 -18.294  1.00 63.15           C  
ATOM   2554  N   LEU A 334      -4.673  12.332 -10.892  1.00 72.68           N  
ATOM   2555  CA  LEU A 334      -4.347  11.073 -10.226  1.00 72.68           C  
ATOM   2556  C   LEU A 334      -4.122  10.008 -11.313  1.00 72.68           C  
ATOM   2557  CB  LEU A 334      -5.462  10.692  -9.231  1.00 72.68           C  
ATOM   2558  O   LEU A 334      -4.929   9.885 -12.230  1.00 72.68           O  
ATOM   2559  CG  LEU A 334      -5.728  11.733  -8.122  1.00 72.68           C  
ATOM   2560  CD1 LEU A 334      -6.868  11.262  -7.222  1.00 72.68           C  
ATOM   2561  CD2 LEU A 334      -4.498  11.984  -7.244  1.00 72.68           C  
ATOM   2562  N   GLY A 335      -2.987   9.308 -11.254  1.00 70.85           N  
ATOM   2563  CA  GLY A 335      -2.631   8.249 -12.208  1.00 70.85           C  
ATOM   2564  C   GLY A 335      -1.740   8.653 -13.394  1.00 70.85           C  
ATOM   2565  O   GLY A 335      -1.346   7.777 -14.153  1.00 70.85           O  
ATOM   2566  N   LEU A 336      -1.361   9.930 -13.561  1.00 68.72           N  
ATOM   2567  CA  LEU A 336      -0.377  10.362 -14.572  1.00 68.72           C  
ATOM   2568  C   LEU A 336       0.648  11.332 -13.961  1.00 68.72           C  
ATOM   2569  CB  LEU A 336      -1.093  10.984 -15.792  1.00 68.72           C  
ATOM   2570  O   LEU A 336       0.308  12.154 -13.112  1.00 68.72           O  
ATOM   2571  CG  LEU A 336      -1.954  10.007 -16.623  1.00 68.72           C  
ATOM   2572  CD1 LEU A 336      -2.720  10.792 -17.694  1.00 68.72           C  
ATOM   2573  CD2 LEU A 336      -1.114   8.947 -17.340  1.00 68.72           C  
ATOM   2574  N   SER A 337       1.914  11.253 -14.389  1.00 66.92           N  
ATOM   2575  CA  SER A 337       2.981  12.142 -13.896  1.00 66.92           C  
ATOM   2576  C   SER A 337       2.623  13.620 -14.091  1.00 66.92           C  
ATOM   2577  CB  SER A 337       4.317  11.828 -14.583  1.00 66.92           C  
ATOM   2578  O   SER A 337       2.118  14.013 -15.143  1.00 66.92           O  
ATOM   2579  OG  SER A 337       5.299  12.800 -14.253  1.00 66.92           O  
ATOM   2580  N   ARG A 338       2.976  14.464 -13.109  1.00 69.74           N  
ATOM   2581  CA  ARG A 338       2.788  15.930 -13.147  1.00 69.74           C  
ATOM   2582  C   ARG A 338       3.457  16.594 -14.360  1.00 69.74           C  
ATOM   2583  CB  ARG A 338       3.335  16.564 -11.853  1.00 69.74           C  
ATOM   2584  O   ARG A 338       3.084  17.700 -14.737  1.00 69.74           O  
ATOM   2585  CG  ARG A 338       2.636  16.069 -10.577  1.00 69.74           C  
ATOM   2586  CD  ARG A 338       3.222  16.766  -9.342  1.00 69.74           C  
ATOM   2587  NE  ARG A 338       2.625  16.252  -8.094  1.00 69.74           N  
ATOM   2588  NH1 ARG A 338       3.716  17.652  -6.634  1.00 69.74           N  
ATOM   2589  NH2 ARG A 338       2.310  16.112  -5.841  1.00 69.74           N  
ATOM   2590  CZ  ARG A 338       2.884  16.675  -6.867  1.00 69.74           C  
ATOM   2591  N   LEU A 339       4.445  15.927 -14.961  1.00 72.59           N  
ATOM   2592  CA  LEU A 339       5.200  16.404 -16.123  1.00 72.59           C  
ATOM   2593  C   LEU A 339       4.730  15.783 -17.447  1.00 72.59           C  
ATOM   2594  CB  LEU A 339       6.695  16.132 -15.883  1.00 72.59           C  
ATOM   2595  O   LEU A 339       5.198  16.183 -18.517  1.00 72.59           O  
ATOM   2596  CG  LEU A 339       7.278  16.799 -14.623  1.00 72.59           C  
ATOM   2597  CD1 LEU A 339       8.750  16.418 -14.485  1.00 72.59           C  
ATOM   2598  CD2 LEU A 339       7.172  18.325 -14.671  1.00 72.59           C  
ATOM   2599  N   ALA A 340       3.811  14.815 -17.400  1.00 71.03           N  
ATOM   2600  CA  ALA A 340       3.259  14.211 -18.599  1.00 71.03           C  
ATOM   2601  C   ALA A 340       2.380  15.238 -19.323  1.00 71.03           C  
ATOM   2602  CB  ALA A 340       2.510  12.923 -18.241  1.00 71.03           C  
ATOM   2603  O   ALA A 340       1.321  15.648 -18.846  1.00 71.03           O  
ATOM   2604  N   ARG A 341       2.832  15.673 -20.503  1.00 76.52           N  
ATOM   2605  CA  ARG A 341       2.039  16.522 -21.395  1.00 76.52           C  
ATOM   2606  C   ARG A 341       0.848  15.709 -21.890  1.00 76.52           C  
ATOM   2607  CB  ARG A 341       2.893  17.011 -22.576  1.00 76.52           C  
ATOM   2608  O   ARG A 341       1.038  14.763 -22.646  1.00 76.52           O  
ATOM   2609  CG  ARG A 341       3.929  18.063 -22.154  1.00 76.52           C  
ATOM   2610  CD  ARG A 341       4.786  18.512 -23.346  1.00 76.52           C  
ATOM   2611  NE  ARG A 341       5.776  17.484 -23.729  1.00 76.52           N  
ATOM   2612  NH1 ARG A 341       6.048  18.068 -25.938  1.00 76.52           N  
ATOM   2613  NH2 ARG A 341       7.246  16.392 -25.083  1.00 76.52           N  
ATOM   2614  CZ  ARG A 341       6.348  17.321 -24.911  1.00 76.52           C  
ATOM   2615  N   VAL A 342      -0.364  16.094 -21.504  1.00 72.36           N  
ATOM   2616  CA  VAL A 342      -1.586  15.484 -22.038  1.00 72.36           C  
ATOM   2617  C   VAL A 342      -2.236  16.451 -23.014  1.00 72.36           C  
ATOM   2618  CB  VAL A 342      -2.559  15.031 -20.942  1.00 72.36           C  
ATOM   2619  O   VAL A 342      -2.407  17.630 -22.699  1.00 72.36           O  
ATOM   2620  CG1 VAL A 342      -3.530  14.011 -21.554  1.00 72.36           C  
ATOM   2621  CG2 VAL A 342      -1.844  14.391 -19.742  1.00 72.36           C  
ATOM   2622  N   LYS A 343      -2.570  15.965 -24.213  1.00 78.71           N  
ATOM   2623  CA  LYS A 343      -3.289  16.762 -25.208  1.00 78.71           C  
ATOM   2624  C   LYS A 343      -4.671  17.135 -24.651  1.00 78.71           C  
ATOM   2625  CB  LYS A 343      -3.433  15.993 -26.531  1.00 78.71           C  
ATOM   2626  O   LYS A 343      -5.372  16.239 -24.177  1.00 78.71           O  
ATOM   2627  CG  LYS A 343      -2.157  16.043 -27.386  1.00 78.71           C  
ATOM   2628  CD  LYS A 343      -2.395  15.339 -28.731  1.00 78.71           C  
ATOM   2629  CE  LYS A 343      -1.271  15.637 -29.730  1.00 78.71           C  
ATOM   2630  NZ  LYS A 343      -1.493  14.925 -31.015  1.00 78.71           N  
ATOM   2631  N   PRO A 344      -5.073  18.416 -24.682  1.00 76.65           N  
ATOM   2632  CA  PRO A 344      -6.452  18.777 -24.391  1.00 76.65           C  
ATOM   2633  C   PRO A 344      -7.361  18.135 -25.447  1.00 76.65           C  
ATOM   2634  CB  PRO A 344      -6.491  20.308 -24.387  1.00 76.65           C  
ATOM   2635  O   PRO A 344      -7.094  18.241 -26.643  1.00 76.65           O  
ATOM   2636  CG  PRO A 344      -5.307  20.716 -25.264  1.00 76.65           C  
ATOM   2637  CD  PRO A 344      -4.302  19.579 -25.093  1.00 76.65           C  
ATOM   2638  N   LEU A 345      -8.395  17.428 -24.989  1.00 76.37           N  
ATOM   2639  CA  LEU A 345      -9.383  16.758 -25.846  1.00 76.37           C  
ATOM   2640  C   LEU A 345     -10.358  17.747 -26.497  1.00 76.37           C  
ATOM   2641  CB  LEU A 345     -10.134  15.711 -24.999  1.00 76.37           C  
ATOM   2642  O   LEU A 345     -10.919  17.447 -27.544  1.00 76.37           O  
ATOM   2643  CG  LEU A 345      -9.384  14.367 -24.934  1.00 76.37           C  
ATOM   2644  CD1 LEU A 345      -9.655  13.652 -23.612  1.00 76.37           C  
ATOM   2645  CD2 LEU A 345      -9.808  13.451 -26.082  1.00 76.37           C  
ATOM   2646  N   HIS A 346     -10.512  18.939 -25.916  1.00 78.35           N  
ATOM   2647  CA  HIS A 346     -11.372  19.990 -26.445  1.00 78.35           C  
ATOM   2648  C   HIS A 346     -10.583  21.292 -26.615  1.00 78.35           C  
ATOM   2649  CB  HIS A 346     -12.597  20.165 -25.539  1.00 78.35           C  
ATOM   2650  O   HIS A 346      -9.745  21.615 -25.764  1.00 78.35           O  
ATOM   2651  CG  HIS A 346     -13.396  18.891 -25.430  1.00 78.35           C  
ATOM   2652  CD2 HIS A 346     -13.426  18.039 -24.361  1.00 78.35           C  
ATOM   2653  ND1 HIS A 346     -14.141  18.308 -26.431  1.00 78.35           N  
ATOM   2654  CE1 HIS A 346     -14.608  17.135 -25.973  1.00 78.35           C  
ATOM   2655  NE2 HIS A 346     -14.186  16.925 -24.717  1.00 78.35           N  
ATOM   2656  N   PRO A 347     -10.823  22.052 -27.699  1.00 77.79           N  
ATOM   2657  CA  PRO A 347     -10.310  23.408 -27.801  1.00 77.79           C  
ATOM   2658  C   PRO A 347     -10.939  24.254 -26.686  1.00 77.79           C  
ATOM   2659  CB  PRO A 347     -10.692  23.881 -29.208  1.00 77.79           C  
ATOM   2660  O   PRO A 347     -12.159  24.300 -26.549  1.00 77.79           O  
ATOM   2661  CG  PRO A 347     -11.942  23.066 -29.546  1.00 77.79           C  
ATOM   2662  CD  PRO A 347     -11.721  21.748 -28.807  1.00 77.79           C  
ATOM   2663  N   ASN A 348     -10.113  24.921 -25.875  1.00 65.55           N  
ATOM   2664  CA  ASN A 348     -10.611  25.899 -24.910  1.00 65.55           C  
ATOM   2665  C   ASN A 348     -11.255  27.057 -25.683  1.00 65.55           C  
ATOM   2666  CB  ASN A 348      -9.470  26.395 -24.000  1.00 65.55           C  
ATOM   2667  O   ASN A 348     -10.559  27.816 -26.358  1.00 65.55           O  
ATOM   2668  CG  ASN A 348      -9.131  25.457 -22.856  1.00 65.55           C  
ATOM   2669  ND2 ASN A 348      -7.971  25.611 -22.263  1.00 65.55           N  
ATOM   2670  OD1 ASN A 348      -9.889  24.601 -22.443  1.00 65.55           O  
ATOM   2671  N   ALA A 349     -12.575  27.194 -25.568  1.00 55.04           N  
ATOM   2672  CA  ALA A 349     -13.308  28.375 -25.997  1.00 55.04           C  
ATOM   2673  C   ALA A 349     -13.019  29.514 -25.009  1.00 55.04           C  
ATOM   2674  CB  ALA A 349     -14.798  28.023 -26.099  1.00 55.04           C  
ATOM   2675  O   ALA A 349     -13.752  29.735 -24.050  1.00 55.04           O  
ATOM   2676  N   THR A 350     -11.900  30.211 -25.193  1.00 59.76           N  
ATOM   2677  CA  THR A 350     -11.657  31.482 -24.507  1.00 59.76           C  
ATOM   2678  C   THR A 350     -12.066  32.599 -25.456  1.00 59.76           C  
ATOM   2679  CB  THR A 350     -10.216  31.608 -23.995  1.00 59.76           C  
ATOM   2680  O   THR A 350     -11.327  32.955 -26.370  1.00 59.76           O  
ATOM   2681  CG2 THR A 350     -10.077  32.786 -23.031  1.00 59.76           C  
ATOM   2682  OG1 THR A 350      -9.875  30.446 -23.261  1.00 59.76           O  
ATOM   2683  N   SER A 351     -13.290  33.090 -25.265  1.00 48.21           N  
ATOM   2684  CA  SER A 351     -13.775  34.335 -25.854  1.00 48.21           C  
ATOM   2685  C   SER A 351     -13.076  35.512 -25.172  1.00 48.21           C  
ATOM   2686  CB  SER A 351     -15.295  34.434 -25.664  1.00 48.21           C  
ATOM   2687  O   SER A 351     -13.186  35.630 -23.955  1.00 48.21           O  
ATOM   2688  OG  SER A 351     -15.798  35.630 -26.220  1.00 48.21           O  
ATOM   2689  N   THR A 352     -12.410  36.334 -25.994  1.00 40.84           N  
ATOM   2690  CA  THR A 352     -11.951  37.733 -25.798  1.00 40.84           C  
ATOM   2691  C   THR A 352     -11.073  38.082 -24.603  1.00 40.84           C  
ATOM   2692  CB  THR A 352     -13.104  38.727 -25.901  1.00 40.84           C  
ATOM   2693  O   THR A 352     -11.549  37.983 -23.453  1.00 40.84           O  
ATOM   2694  CG2 THR A 352     -13.752  38.695 -27.287  1.00 40.84           C  
ATOM   2695  OG1 THR A 352     -14.061  38.389 -24.932  1.00 40.84           O  
ATOM   2696  OXT THR A 352      -9.949  38.541 -24.907  1.00 40.84           O  
TER    2697      THR A 352                                                      
ENDMDL                                                                          
END                                                                             
