# Supplementary material for: PICNIC accurately predicts condensate-forming proteins regardless of their structural disorder across organisms
Source: Nat Commun. 2024 Dec 11;15:10668. doi: 10.1038/s41467-024-55089-x (PMC11634905; doi:10.1038/s41467-024-55089-x)
Supplement: Supplementary file 7 — Dataset S6 [file 41467_2024_55089_MOESM7_ESM.zip › Dataset_S6/Positive_predictions/AF-Q8TD47-RPS4Y2.pdb]

HEADER                                            01-JUN-22                     
TITLE     ALPHAFOLD MONOMER V2.0 PREDICTION FOR 40S RIBOSOMAL PROTEIN S4, Y     
TITLE    2 ISOFORM 2 (Q8TD47)                                                   
COMPND    MOL_ID: 1;                                                            
COMPND   2 MOLECULE: 40S RIBOSOMAL PROTEIN S4, Y ISOFORM 2;                     
COMPND   3 CHAIN: A                                                             
SOURCE    MOL_ID: 1;                                                            
SOURCE   2 ORGANISM_SCIENTIFIC: HOMO SAPIENS;                                   
SOURCE   3 ORGANISM_TAXID: 9606                                                 
REMARK   1                                                                      
REMARK   1 REFERENCE 1                                                          
REMARK   1  AUTH   JOHN JUMPER, RICHARD EVANS, ALEXANDER PRITZEL, TIM GREEN,    
REMARK   1  AUTH 2 MICHAEL FIGURNOV, OLAF RONNEBERGER, KATHRYN TUNYASUVUNAKOOL, 
REMARK   1  AUTH 3 RUSS BATES, AUGUSTIN ZIDEK, ANNA POTAPENKO, ALEX BRIDGLAND,  
REMARK   1  AUTH 4 CLEMENS MEYER, SIMON A A KOHL, ANDREW J BALLARD,             
REMARK   1  AUTH 5 ANDREW COWIE, BERNARDINO ROMERA-PAREDES, STANISLAV NIKOLOV,  
REMARK   1  AUTH 6 RISHUB JAIN, JONAS ADLER, TREVOR BACK, STIG PETERSEN,        
REMARK   1  AUTH 7 DAVID REIMAN, ELLEN CLANCY, MICHAL ZIELINSKI,                
REMARK   1  AUTH 8 MARTIN STEINEGGER, MICHALINA PACHOLSKA, TAMAS BERGHAMMER,    
REMARK   1  AUTH 9 DAVID SILVER, ORIOL VINYALS, ANDREW W SENIOR,                
REMARK   1  AUTH10 KORAY KAVUKCUOGLU, PUSHMEET KOHLI, DEMIS HASSABIS            
REMARK   1  TITL   HIGHLY ACCURATE PROTEIN STRUCTURE PREDICTION WITH ALPHAFOLD  
REMARK   1  REF    NATURE                        V. 596   583 2021              
REMARK   1  REFN                   ISSN 0028-0836                               
REMARK   1  PMID   34265844                                                     
REMARK   1  DOI    10.1038/s41586-021-03819-2                                   
REMARK   1                                                                      
REMARK   1 DISCLAIMERS                                                          
REMARK   1 ALPHAFOLD DATA, COPYRIGHT (2021) DEEPMIND TECHNOLOGIES LIMITED. THE  
REMARK   1 INFORMATION PROVIDED IS THEORETICAL MODELLING ONLY AND CAUTION SHOULD
REMARK   1 BE EXERCISED IN ITS USE. IT IS PROVIDED "AS-IS" WITHOUT ANY WARRANTY 
REMARK   1 OF ANY KIND, WHETHER EXPRESSED OR IMPLIED. NO WARRANTY IS GIVEN THAT 
REMARK   1 USE OF THE INFORMATION SHALL NOT INFRINGE THE RIGHTS OF ANY THIRD    
REMARK   1 PARTY. THE INFORMATION IS NOT INTENDED TO BE A SUBSTITUTE FOR        
REMARK   1 PROFESSIONAL MEDICAL ADVICE, DIAGNOSIS, OR TREATMENT, AND DOES NOT   
REMARK   1 CONSTITUTE MEDICAL OR OTHER PROFESSIONAL ADVICE. IT IS AVAILABLE FOR 
REMARK   1 ACADEMIC AND COMMERCIAL PURPOSES, UNDER CC-BY 4.0 LICENCE.           
DBREF  XXXX A    1   263  UNP    Q8TD47   RS4Y2_HUMAN      1    263             
SEQRES   1 A  263  MET ALA ARG GLY PRO LYS LYS HIS LEU LYS ARG VAL ALA          
SEQRES   2 A  263  ALA PRO LYS HIS TRP MET LEU ASP LYS LEU THR GLY VAL          
SEQRES   3 A  263  PHE ALA PRO ARG PRO SER THR GLY PRO HIS LYS LEU ARG          
SEQRES   4 A  263  GLU CYS LEU PRO LEU ILE VAL PHE LEU ARG ASN ARG LEU          
SEQRES   5 A  263  LYS TYR ALA LEU THR GLY ASP GLU VAL LYS LYS ILE CYS          
SEQRES   6 A  263  MET GLN HIS PHE LEU LYS ILE ASP GLY LYS VAL ARG VAL          
SEQRES   7 A  263  ASP ILE THR TYR PRO ALA GLY PHE ILE ASP VAL ILE SER          
SEQRES   8 A  263  ILE GLU LYS THR GLY GLU HIS PHE ARG LEU VAL TYR ASN          
SEQRES   9 A  263  THR LYS GLY CYS PHE ALA VAL HIS ARG ILE THR VAL GLU          
SEQRES  10 A  263  GLU ALA LYS TYR LYS LEU CYS LYS VAL ARG LYS ILE THR          
SEQRES  11 A  263  VAL GLY THR LYS GLY ILE PRO HIS LEU VAL THR HIS ASP          
SEQRES  12 A  263  ALA ARG THR ILE ARG TYR PRO ASP PRO LEU ILE LYS VAL          
SEQRES  13 A  263  ASN ASP THR VAL GLN ILE ASP LEU GLY THR GLY LYS ILE          
SEQRES  14 A  263  THR SER PHE ILE LYS PHE ASP THR GLY ASN VAL CYS MET          
SEQRES  15 A  263  VAL ILE ALA GLY ALA ASN LEU GLY ARG VAL GLY VAL ILE          
SEQRES  16 A  263  THR ASN ARG GLU ARG HIS PRO GLY SER CYS ASP VAL VAL          
SEQRES  17 A  263  HIS VAL LYS ASP ALA ASN GLY ASN SER PHE ALA THR ARG          
SEQRES  18 A  263  ILE SER ASN ILE PHE VAL ILE GLY ASN GLY ASN LYS PRO          
SEQRES  19 A  263  TRP ILE SER LEU PRO ARG GLY LYS GLY ILE ARG LEU THR          
SEQRES  20 A  263  ILE ALA GLU GLU ARG ASP LYS ARG LEU ALA ALA LYS GLN          
SEQRES  21 A  263  SER SER GLY                                                  
CRYST1    1.000    1.000    1.000  90.00  90.00  90.00 P 1           1          
ORIGX1      1.000000  0.000000  0.000000        0.00000                         
ORIGX2      0.000000  1.000000  0.000000        0.00000                         
ORIGX3      0.000000  0.000000  1.000000        0.00000                         
SCALE1      1.000000  0.000000  0.000000        0.00000                         
SCALE2      0.000000  1.000000  0.000000        0.00000                         
SCALE3      0.000000  0.000000  1.000000        0.00000                         
MODEL        1                                                                  
ATOM      1  N   MET A   1      17.042  16.390  17.098  1.00 75.29           N  
ATOM      2  CA  MET A   1      18.227  17.120  16.602  1.00 75.29           C  
ATOM      3  C   MET A   1      18.398  16.850  15.115  1.00 75.29           C  
ATOM      4  CB  MET A   1      19.476  16.709  17.387  1.00 75.29           C  
ATOM      5  O   MET A   1      18.026  15.768  14.668  1.00 75.29           O  
ATOM      6  CG  MET A   1      19.327  17.075  18.868  1.00 75.29           C  
ATOM      7  SD  MET A   1      20.765  16.618  19.846  1.00 75.29           S  
ATOM      8  CE  MET A   1      20.234  17.202  21.483  1.00 75.29           C  
ATOM      9  N   ALA A   2      18.897  17.817  14.348  1.00 90.16           N  
ATOM     10  CA  ALA A   2      19.128  17.688  12.907  1.00 90.16           C  
ATOM     11  C   ALA A   2      20.491  17.023  12.620  1.00 90.16           C  
ATOM     12  CB  ALA A   2      18.974  19.078  12.272  1.00 90.16           C  
ATOM     13  O   ALA A   2      21.364  17.623  12.016  1.00 90.16           O  
ATOM     14  N   ARG A   3      20.691  15.794  13.117  1.00 92.14           N  
ATOM     15  CA  ARG A   3      21.955  15.035  12.992  1.00 92.14           C  
ATOM     16  C   ARG A   3      21.775  13.682  12.289  1.00 92.14           C  
ATOM     17  CB  ARG A   3      22.647  14.891  14.364  1.00 92.14           C  
ATOM     18  O   ARG A   3      22.548  12.760  12.500  1.00 92.14           O  
ATOM     19  CG  ARG A   3      23.124  16.223  14.965  1.00 92.14           C  
ATOM     20  CD  ARG A   3      23.928  15.957  16.248  1.00 92.14           C  
ATOM     21  NE  ARG A   3      24.402  17.203  16.882  1.00 92.14           N  
ATOM     22  NH1 ARG A   3      25.308  16.258  18.779  1.00 92.14           N  
ATOM     23  NH2 ARG A   3      25.414  18.462  18.496  1.00 92.14           N  
ATOM     24  CZ  ARG A   3      25.034  17.300  18.044  1.00 92.14           C  
ATOM     25  N   GLY A   4      20.693  13.527  11.526  1.00 94.62           N  
ATOM     26  CA  GLY A   4      20.349  12.270  10.862  1.00 94.62           C  
ATOM     27  C   GLY A   4      18.840  12.043  10.735  1.00 94.62           C  
ATOM     28  O   GLY A   4      18.039  12.927  11.076  1.00 94.62           O  
ATOM     29  N   PRO A   5      18.422  10.859  10.251  1.00 94.54           N  
ATOM     30  CA  PRO A   5      17.015  10.534  10.074  1.00 94.54           C  
ATOM     31  C   PRO A   5      16.284  10.547  11.420  1.00 94.54           C  
ATOM     32  CB  PRO A   5      16.985   9.159   9.398  1.00 94.54           C  
ATOM     33  O   PRO A   5      16.671   9.889  12.387  1.00 94.54           O  
ATOM     34  CG  PRO A   5      18.309   8.522   9.821  1.00 94.54           C  
ATOM     35  CD  PRO A   5      19.258   9.717   9.895  1.00 94.54           C  
ATOM     36  N   LYS A   6      15.179  11.296  11.488  1.00 94.44           N  
ATOM     37  CA  LYS A   6      14.317  11.314  12.677  1.00 94.44           C  
ATOM     38  C   LYS A   6      13.754   9.905  12.907  1.00 94.44           C  
ATOM     39  CB  LYS A   6      13.201  12.368  12.527  1.00 94.44           C  
ATOM     40  O   LYS A   6      13.208   9.321  11.980  1.00 94.44           O  
ATOM     41  CG  LYS A   6      13.749  13.807  12.459  1.00 94.44           C  
ATOM     42  CD  LYS A   6      12.632  14.866  12.380  1.00 94.44           C  
ATOM     43  CE  LYS A   6      13.246  16.277  12.320  1.00 94.44           C  
ATOM     44  NZ  LYS A   6      12.229  17.363  12.223  1.00 94.44           N  
ATOM     45  N   LYS A   7      13.827   9.388  14.137  1.00 95.21           N  
ATOM     46  CA  LYS A   7      13.296   8.055  14.507  1.00 95.21           C  
ATOM     47  C   LYS A   7      11.917   8.084  15.174  1.00 95.21           C  
ATOM     48  CB  LYS A   7      14.315   7.305  15.384  1.00 95.21           C  
ATOM     49  O   LYS A   7      11.252   7.064  15.259  1.00 95.21           O  
ATOM     50  CG  LYS A   7      15.630   7.000  14.642  1.00 95.21           C  
ATOM     51  CD  LYS A   7      16.567   6.137  15.504  1.00 95.21           C  
ATOM     52  CE  LYS A   7      17.867   5.808  14.752  1.00 95.21           C  
ATOM     53  NZ  LYS A   7      18.780   4.945  15.552  1.00 95.21           N  
ATOM     54  N   HIS A   8      11.445   9.258  15.589  1.00 96.48           N  
ATOM     55  CA  HIS A   8      10.178   9.416  16.310  1.00 96.48           C  
ATOM     56  C   HIS A   8       9.147  10.182  15.479  1.00 96.48           C  
ATOM     57  CB  HIS A   8      10.444  10.090  17.662  1.00 96.48           C  
ATOM     58  O   HIS A   8       9.508  10.996  14.624  1.00 96.48           O  
ATOM     59  CG  HIS A   8      11.347   9.264  18.541  1.00 96.48           C  
ATOM     60  CD2 HIS A   8      10.954   8.245  19.368  1.00 96.48           C  
ATOM     61  ND1 HIS A   8      12.723   9.349  18.628  1.00 96.48           N  
ATOM     62  CE1 HIS A   8      13.144   8.404  19.487  1.00 96.48           C  
ATOM     63  NE2 HIS A   8      12.100   7.713  19.953  1.00 96.48           N  
ATOM     64  N   LEU A   9       7.864   9.935  15.736  1.00 96.71           N  
ATOM     65  CA  LEU A   9       6.745  10.695  15.186  1.00 96.71           C  
ATOM     66  C   LEU A   9       5.861  11.158  16.349  1.00 96.71           C  
ATOM     67  CB  LEU A   9       5.996   9.819  14.165  1.00 96.71           C  
ATOM     68  O   LEU A   9       5.375  10.344  17.131  1.00 96.71           O  
ATOM     69  CG  LEU A   9       4.818  10.510  13.451  1.00 96.71           C  
ATOM     70  CD1 LEU A   9       5.269  11.700  12.597  1.00 96.71           C  
ATOM     71  CD2 LEU A   9       4.128   9.499  12.537  1.00 96.71           C  
ATOM     72  N   LYS A  10       5.682  12.473  16.495  1.00 97.21           N  
ATOM     73  CA  LYS A  10       4.757  13.033  17.489  1.00 97.21           C  
ATOM     74  C   LYS A  10       3.325  12.767  17.047  1.00 97.21           C  
ATOM     75  CB  LYS A  10       5.005  14.537  17.683  1.00 97.21           C  
ATOM     76  O   LYS A  10       3.033  12.850  15.854  1.00 97.21           O  
ATOM     77  CG  LYS A  10       6.348  14.864  18.358  1.00 97.21           C  
ATOM     78  CD  LYS A  10       6.403  14.419  19.831  1.00 97.21           C  
ATOM     79  CE  LYS A  10       7.669  14.952  20.519  1.00 97.21           C  
ATOM     80  NZ  LYS A  10       7.633  14.746  21.993  1.00 97.21           N  
ATOM     81  N   ARG A  11       2.432  12.490  17.996  1.00 96.60           N  
ATOM     82  CA  ARG A  11       1.059  12.092  17.682  1.00 96.60           C  
ATOM     83  C   ARG A  11       0.282  13.170  16.931  1.00 96.60           C  
ATOM     84  CB  ARG A  11       0.353  11.626  18.959  1.00 96.60           C  
ATOM     85  O   ARG A  11      -0.314  12.883  15.901  1.00 96.60           O  
ATOM     86  CG  ARG A  11      -0.947  10.929  18.561  1.00 96.60           C  
ATOM     87  CD  ARG A  11      -1.655  10.275  19.732  1.00 96.60           C  
ATOM     88  NE  ARG A  11      -1.014   9.042  20.220  1.00 96.60           N  
ATOM     89  NH1 ARG A  11      -2.990   8.147  20.930  1.00 96.60           N  
ATOM     90  NH2 ARG A  11      -1.101   7.091  21.402  1.00 96.60           N  
ATOM     91  CZ  ARG A  11      -1.697   8.103  20.847  1.00 96.60           C  
ATOM     92  N   VAL A  12       0.409  14.422  17.364  1.00 95.67           N  
ATOM     93  CA  VAL A  12      -0.177  15.594  16.688  1.00 95.67           C  
ATOM     94  C   VAL A  12       0.385  15.845  15.282  1.00 95.67           C  
ATOM     95  CB  VAL A  12       0.002  16.860  17.548  1.00 95.67           C  
ATOM     96  O   VAL A  12      -0.269  16.480  14.465  1.00 95.67           O  
ATOM     97  CG1 VAL A  12      -0.769  16.727  18.867  1.00 95.67           C  
ATOM     98  CG2 VAL A  12       1.476  17.164  17.864  1.00 95.67           C  
ATOM     99  N   ALA A  13       1.582  15.330  14.981  1.00 96.31           N  
ATOM    100  CA  ALA A  13       2.222  15.457  13.673  1.00 96.31           C  
ATOM    101  C   ALA A  13       1.940  14.258  12.748  1.00 96.31           C  
ATOM    102  CB  ALA A  13       3.724  15.680  13.889  1.00 96.31           C  
ATOM    103  O   ALA A  13       2.401  14.250  11.598  1.00 96.31           O  
ATOM    104  N   ALA A  14       1.223  13.237  13.229  1.00 96.60           N  
ATOM    105  CA  ALA A  14       0.857  12.062  12.449  1.00 96.60           C  
ATOM    106  C   ALA A  14      -0.143  12.412  11.329  1.00 96.60           C  
ATOM    107  CB  ALA A  14       0.304  10.991  13.393  1.00 96.60           C  
ATOM    108  O   ALA A  14      -0.823  13.438  11.394  1.00 96.60           O  
ATOM    109  N   PRO A  15      -0.244  11.596  10.265  1.00 96.51           N  
ATOM    110  CA  PRO A  15      -1.269  11.785   9.247  1.00 96.51           C  
ATOM    111  C   PRO A  15      -2.686  11.789   9.839  1.00 96.51           C  
ATOM    112  CB  PRO A  15      -1.071  10.646   8.245  1.00 96.51           C  
ATOM    113  O   PRO A  15      -3.095  10.850  10.521  1.00 96.51           O  
ATOM    114  CG  PRO A  15       0.390  10.255   8.427  1.00 96.51           C  
ATOM    115  CD  PRO A  15       0.619  10.477   9.918  1.00 96.51           C  
ATOM    116  N   LYS A  16      -3.465  12.833   9.529  1.00 95.45           N  
ATOM    117  CA  LYS A  16      -4.832  13.027  10.048  1.00 95.45           C  
ATOM    118  C   LYS A  16      -5.761  11.842   9.748  1.00 95.45           C  
ATOM    119  CB  LYS A  16      -5.381  14.349   9.477  1.00 95.45           C  
ATOM    120  O   LYS A  16      -6.599  11.485  10.571  1.00 95.45           O  
ATOM    121  CG  LYS A  16      -6.733  14.766  10.082  1.00 95.45           C  
ATOM    122  CD  LYS A  16      -7.180  16.138   9.548  1.00 95.45           C  
ATOM    123  CE  LYS A  16      -8.531  16.549  10.153  1.00 95.45           C  
ATOM    124  NZ  LYS A  16      -8.986  17.880   9.663  1.00 95.45           N  
ATOM    125  N   HIS A  17      -5.573  11.192   8.601  1.00 94.98           N  
ATOM    126  CA  HIS A  17      -6.390  10.063   8.155  1.00 94.98           C  
ATOM    127  C   HIS A  17      -6.179   8.769   8.973  1.00 94.98           C  
ATOM    128  CB  HIS A  17      -6.147   9.852   6.658  1.00 94.98           C  
ATOM    129  O   HIS A  17      -6.961   7.824   8.851  1.00 94.98           O  
ATOM    130  CG  HIS A  17      -4.787   9.301   6.331  1.00 94.98           C  
ATOM    131  CD2 HIS A  17      -4.448   7.978   6.313  1.00 94.98           C  
ATOM    132  ND1 HIS A  17      -3.663  10.018   5.995  1.00 94.98           N  
ATOM    133  CE1 HIS A  17      -2.666   9.136   5.812  1.00 94.98           C  
ATOM    134  NE2 HIS A  17      -3.093   7.885   6.012  1.00 94.98           N  
ATOM    135  N   TRP A  18      -5.166   8.712   9.850  1.00 95.90           N  
ATOM    136  CA  TRP A  18      -5.011   7.612  10.812  1.00 95.90           C  
ATOM    137  C   TRP A  18      -6.033   7.666  11.945  1.00 95.90           C  
ATOM    138  CB  TRP A  18      -3.593   7.599  11.386  1.00 95.90           C  
ATOM    139  O   TRP A  18      -6.239   6.652  12.605  1.00 95.90           O  
ATOM    140  CG  TRP A  18      -2.506   7.290  10.412  1.00 95.90           C  
ATOM    141  CD1 TRP A  18      -2.663   6.966   9.110  1.00 95.90           C  
ATOM    142  CD2 TRP A  18      -1.071   7.243  10.656  1.00 95.90           C  
ATOM    143  CE2 TRP A  18      -0.416   6.937   9.429  1.00 95.90           C  
ATOM    144  CE3 TRP A  18      -0.258   7.431  11.792  1.00 95.90           C  
ATOM    145  NE1 TRP A  18      -1.435   6.780   8.531  1.00 95.90           N  
ATOM    146  CH2 TRP A  18       1.753   7.122  10.449  1.00 95.90           C  
ATOM    147  CZ2 TRP A  18       0.974   6.873   9.311  1.00 95.90           C  
ATOM    148  CZ3 TRP A  18       1.144   7.368  11.692  1.00 95.90           C  
ATOM    149  N   MET A  19      -6.699   8.812  12.139  1.00 94.25           N  
ATOM    150  CA  MET A  19      -7.679   9.028  13.209  1.00 94.25           C  
ATOM    151  C   MET A  19      -7.123   8.666  14.597  1.00 94.25           C  
ATOM    152  CB  MET A  19      -9.001   8.304  12.906  1.00 94.25           C  
ATOM    153  O   MET A  19      -7.785   7.998  15.388  1.00 94.25           O  
ATOM    154  CG  MET A  19      -9.643   8.662  11.564  1.00 94.25           C  
ATOM    155  SD  MET A  19     -11.180   7.726  11.353  1.00 94.25           S  
ATOM    156  CE  MET A  19     -11.162   7.302   9.599  1.00 94.25           C  
ATOM    157  N   LEU A  20      -5.883   9.077  14.878  1.00 95.11           N  
ATOM    158  CA  LEU A  20      -5.323   8.977  16.224  1.00 95.11           C  
ATOM    159  C   LEU A  20      -5.922  10.078  17.103  1.00 95.11           C  
ATOM    160  CB  LEU A  20      -3.787   9.041  16.188  1.00 95.11           C  
ATOM    161  O   LEU A  20      -6.014  11.233  16.686  1.00 95.11           O  
ATOM    162  CG  LEU A  20      -3.111   7.928  15.364  1.00 95.11           C  
ATOM    163  CD1 LEU A  20      -1.593   8.071  15.480  1.00 95.11           C  
ATOM    164  CD2 LEU A  20      -3.489   6.519  15.828  1.00 95.11           C  
ATOM    165  N   ASP A  21      -6.321   9.715  18.315  1.00 95.00           N  
ATOM    166  CA  ASP A  21      -6.799  10.649  19.328  1.00 95.00           C  
ATOM    167  C   ASP A  21      -5.655  11.534  19.851  1.00 95.00           C  
ATOM    168  CB  ASP A  21      -7.438   9.849  20.466  1.00 95.00           C  
ATOM    169  O   ASP A  21      -4.477  11.235  19.664  1.00 95.00           O  
ATOM    170  CG  ASP A  21      -6.365   9.034  21.179  1.00 95.00           C  
ATOM    171  OD1 ASP A  21      -5.864   8.053  20.584  1.00 95.00           O  
ATOM    172  OD2 ASP A  21      -5.923   9.481  22.257  1.00 95.00           O  
ATOM    173  N   LYS A  22      -5.990  12.640  20.518  1.00 94.01           N  
ATOM    174  CA  LYS A  22      -4.986  13.600  20.996  1.00 94.01           C  
ATOM    175  C   LYS A  22      -4.373  13.237  22.355  1.00 94.01           C  
ATOM    176  CB  LYS A  22      -5.593  15.011  21.039  1.00 94.01           C  
ATOM    177  O   LYS A  22      -3.284  13.721  22.642  1.00 94.01           O  
ATOM    178  CG  LYS A  22      -5.986  15.555  19.654  1.00 94.01           C  
ATOM    179  CD  LYS A  22      -6.549  16.976  19.803  1.00 94.01           C  
ATOM    180  CE  LYS A  22      -6.998  17.572  18.463  1.00 94.01           C  
ATOM    181  NZ  LYS A  22      -7.581  18.927  18.658  1.00 94.01           N  
ATOM    182  N   LEU A  23      -5.060  12.442  23.181  1.00 95.09           N  
ATOM    183  CA  LEU A  23      -4.832  12.409  24.633  1.00 95.09           C  
ATOM    184  C   LEU A  23      -4.108  11.153  25.128  1.00 95.09           C  
ATOM    185  CB  LEU A  23      -6.177  12.579  25.366  1.00 95.09           C  
ATOM    186  O   LEU A  23      -3.307  11.245  26.048  1.00 95.09           O  
ATOM    187  CG  LEU A  23      -6.895  13.921  25.125  1.00 95.09           C  
ATOM    188  CD1 LEU A  23      -8.238  13.926  25.853  1.00 95.09           C  
ATOM    189  CD2 LEU A  23      -6.079  15.123  25.605  1.00 95.09           C  
ATOM    190  N   THR A  24      -4.320   9.987  24.513  1.00 93.33           N  
ATOM    191  CA  THR A  24      -3.796   8.709  25.040  1.00 93.33           C  
ATOM    192  C   THR A  24      -2.290   8.512  24.828  1.00 93.33           C  
ATOM    193  CB  THR A  24      -4.559   7.494  24.490  1.00 93.33           C  
ATOM    194  O   THR A  24      -1.744   7.463  25.160  1.00 93.33           O  
ATOM    195  CG2 THR A  24      -6.048   7.503  24.825  1.00 93.33           C  
ATOM    196  OG1 THR A  24      -4.446   7.433  23.094  1.00 93.33           O  
ATOM    197  N   GLY A  25      -1.577   9.481  24.247  1.00 92.02           N  
ATOM    198  CA  GLY A  25      -0.119   9.431  24.210  1.00 92.02           C  
ATOM    199  C   GLY A  25       0.546  10.518  23.374  1.00 92.02           C  
ATOM    200  O   GLY A  25      -0.012  11.045  22.415  1.00 92.02           O  
ATOM    201  N   VAL A  26       1.808  10.797  23.702  1.00 96.82           N  
ATOM    202  CA  VAL A  26       2.622  11.836  23.045  1.00 96.82           C  
ATOM    203  C   VAL A  26       3.115  11.403  21.657  1.00 96.82           C  
ATOM    204  CB  VAL A  26       3.810  12.200  23.961  1.00 96.82           C  
ATOM    205  O   VAL A  26       3.280  12.226  20.748  1.00 96.82           O  
ATOM    206  CG1 VAL A  26       4.722  13.272  23.346  1.00 96.82           C  
ATOM    207  CG2 VAL A  26       3.323  12.718  25.320  1.00 96.82           C  
ATOM    208  N   PHE A  27       3.363  10.106  21.473  1.00 97.19           N  
ATOM    209  CA  PHE A  27       3.934   9.544  20.250  1.00 97.19           C  
ATOM    210  C   PHE A  27       2.882   8.820  19.401  1.00 97.19           C  
ATOM    211  CB  PHE A  27       5.139   8.660  20.598  1.00 97.19           C  
ATOM    212  O   PHE A  27       1.883   8.298  19.907  1.00 97.19           O  
ATOM    213  CG  PHE A  27       6.276   9.418  21.266  1.00 97.19           C  
ATOM    214  CD1 PHE A  27       7.143  10.215  20.492  1.00 97.19           C  
ATOM    215  CD2 PHE A  27       6.473   9.326  22.657  1.00 97.19           C  
ATOM    216  CE1 PHE A  27       8.211  10.901  21.103  1.00 97.19           C  
ATOM    217  CE2 PHE A  27       7.534  10.016  23.268  1.00 97.19           C  
ATOM    218  CZ  PHE A  27       8.408  10.797  22.493  1.00 97.19           C  
ATOM    219  N   ALA A  28       3.117   8.810  18.091  1.00 97.15           N  
ATOM    220  CA  ALA A  28       2.424   7.971  17.123  1.00 97.15           C  
ATOM    221  C   ALA A  28       3.363   6.859  16.635  1.00 97.15           C  
ATOM    222  CB  ALA A  28       1.932   8.830  15.953  1.00 97.15           C  
ATOM    223  O   ALA A  28       4.583   7.059  16.623  1.00 97.15           O  
ATOM    224  N   PRO A  29       2.815   5.719  16.182  1.00 96.99           N  
ATOM    225  CA  PRO A  29       3.613   4.705  15.509  1.00 96.99           C  
ATOM    226  C   PRO A  29       4.259   5.320  14.268  1.00 96.99           C  
ATOM    227  CB  PRO A  29       2.638   3.578  15.174  1.00 96.99           C  
ATOM    228  O   PRO A  29       3.570   5.800  13.365  1.00 96.99           O  
ATOM    229  CG  PRO A  29       1.282   4.276  15.079  1.00 96.99           C  
ATOM    230  CD  PRO A  29       1.398   5.387  16.116  1.00 96.99           C  
ATOM    231  N   ARG A  30       5.592   5.356  14.242  1.00 97.18           N  
ATOM    232  CA  ARG A  30       6.333   5.805  13.067  1.00 97.18           C  
ATOM    233  C   ARG A  30       6.432   4.621  12.101  1.00 97.18           C  
ATOM    234  CB  ARG A  30       7.706   6.342  13.477  1.00 97.18           C  
ATOM    235  O   ARG A  30       6.994   3.611  12.505  1.00 97.18           O  
ATOM    236  CG  ARG A  30       8.404   6.951  12.256  1.00 97.18           C  
ATOM    237  CD  ARG A  30       9.757   7.524  12.656  1.00 97.18           C  
ATOM    238  NE  ARG A  30      10.431   8.121  11.497  1.00 97.18           N  
ATOM    239  NH1 ARG A  30      10.098  10.367  11.936  1.00 97.18           N  
ATOM    240  NH2 ARG A  30      11.079   9.724  10.041  1.00 97.18           N  
ATOM    241  CZ  ARG A  30      10.528   9.396  11.175  1.00 97.18           C  
ATOM    242  N   PRO A  31       5.917   4.722  10.864  1.00 97.94           N  
ATOM    243  CA  PRO A  31       6.020   3.632   9.911  1.00 97.94           C  
ATOM    244  C   PRO A  31       7.482   3.370   9.560  1.00 97.94           C  
ATOM    245  CB  PRO A  31       5.214   4.034   8.672  1.00 97.94           C  
ATOM    246  O   PRO A  31       8.267   4.316   9.407  1.00 97.94           O  
ATOM    247  CG  PRO A  31       4.461   5.300   9.075  1.00 97.94           C  
ATOM    248  CD  PRO A  31       5.227   5.850  10.277  1.00 97.94           C  
ATOM    249  N   SER A  32       7.815   2.097   9.392  1.00 97.07           N  
ATOM    250  CA  SER A  32       9.088   1.665   8.825  1.00 97.07           C  
ATOM    251  C   SER A  32       9.234   2.165   7.387  1.00 97.07           C  
ATOM    252  CB  SER A  32       9.188   0.138   8.879  1.00 97.07           C  
ATOM    253  O   SER A  32       8.253   2.471   6.705  1.00 97.07           O  
ATOM    254  OG  SER A  32       9.183  -0.267  10.225  1.00 97.07           O  
ATOM    255  N   THR A  33      10.469   2.249   6.897  1.00 96.79           N  
ATOM    256  CA  THR A  33      10.720   2.498   5.474  1.00 96.79           C  
ATOM    257  C   THR A  33      10.300   1.271   4.675  1.00 96.79           C  
ATOM    258  CB  THR A  33      12.196   2.812   5.209  1.00 96.79           C  
ATOM    259  O   THR A  33      10.792   0.174   4.927  1.00 96.79           O  
ATOM    260  CG2 THR A  33      12.587   4.171   5.792  1.00 96.79           C  
ATOM    261  OG1 THR A  33      13.017   1.848   5.820  1.00 96.79           O  
ATOM    262  N   GLY A  34       9.394   1.447   3.719  1.00 95.86           N  
ATOM    263  CA  GLY A  34       8.842   0.344   2.943  1.00 95.86           C  
ATOM    264  C   GLY A  34       8.203   0.820   1.637  1.00 95.86           C  
ATOM    265  O   GLY A  34       8.548   1.903   1.161  1.00 95.86           O  
ATOM    266  N   PRO A  35       7.282   0.028   1.060  1.00 96.45           N  
ATOM    267  CA  PRO A  35       6.713   0.279  -0.269  1.00 96.45           C  
ATOM    268  C   PRO A  35       6.025   1.640  -0.425  1.00 96.45           C  
ATOM    269  CB  PRO A  35       5.696  -0.850  -0.458  1.00 96.45           C  
ATOM    270  O   PRO A  35       6.131   2.285  -1.468  1.00 96.45           O  
ATOM    271  CG  PRO A  35       6.287  -2.001   0.339  1.00 96.45           C  
ATOM    272  CD  PRO A  35       6.849  -1.276   1.556  1.00 96.45           C  
ATOM    273  N   HIS A  36       5.329   2.084   0.624  1.00 97.02           N  
ATOM    274  CA  HIS A  36       4.477   3.270   0.600  1.00 97.02           C  
ATOM    275  C   HIS A  36       5.056   4.409   1.441  1.00 97.02           C  
ATOM    276  CB  HIS A  36       3.063   2.880   1.040  1.00 97.02           C  
ATOM    277  O   HIS A  36       5.719   4.196   2.459  1.00 97.02           O  
ATOM    278  CG  HIS A  36       2.421   1.883   0.110  1.00 97.02           C  
ATOM    279  CD2 HIS A  36       2.273   0.549   0.349  1.00 97.02           C  
ATOM    280  ND1 HIS A  36       1.795   2.200  -1.097  1.00 97.02           N  
ATOM    281  CE1 HIS A  36       1.274   1.044  -1.552  1.00 97.02           C  
ATOM    282  NE2 HIS A  36       1.551   0.040  -0.705  1.00 97.02           N  
ATOM    283  N   LYS A  37       4.785   5.654   1.032  1.00 96.14           N  
ATOM    284  CA  LYS A  37       5.263   6.852   1.738  1.00 96.14           C  
ATOM    285  C   LYS A  37       4.604   6.978   3.114  1.00 96.14           C  
ATOM    286  CB  LYS A  37       4.978   8.112   0.907  1.00 96.14           C  
ATOM    287  O   LYS A  37       3.426   6.680   3.269  1.00 96.14           O  
ATOM    288  CG  LYS A  37       5.716   8.160  -0.439  1.00 96.14           C  
ATOM    289  CD  LYS A  37       5.337   9.463  -1.152  1.00 96.14           C  
ATOM    290  CE  LYS A  37       5.904   9.548  -2.568  1.00 96.14           C  
ATOM    291  NZ  LYS A  37       5.246  10.662  -3.294  1.00 96.14           N  
ATOM    292  N   LEU A  38       5.312   7.571   4.082  1.00 96.39           N  
ATOM    293  CA  LEU A  38       4.830   7.785   5.463  1.00 96.39           C  
ATOM    294  C   LEU A  38       3.453   8.468   5.545  1.00 96.39           C  
ATOM    295  CB  LEU A  38       5.908   8.598   6.215  1.00 96.39           C  
ATOM    296  O   LEU A  38       2.667   8.179   6.442  1.00 96.39           O  
ATOM    297  CG  LEU A  38       5.634   8.881   7.713  1.00 96.39           C  
ATOM    298  CD1 LEU A  38       6.964   9.077   8.449  1.00 96.39           C  
ATOM    299  CD2 LEU A  38       4.811  10.149   7.981  1.00 96.39           C  
ATOM    300  N   ARG A  39       3.170   9.409   4.636  1.00 95.36           N  
ATOM    301  CA  ARG A  39       1.909  10.170   4.597  1.00 95.36           C  
ATOM    302  C   ARG A  39       0.789   9.471   3.815  1.00 95.36           C  
ATOM    303  CB  ARG A  39       2.161  11.579   4.025  1.00 95.36           C  
ATOM    304  O   ARG A  39      -0.320   9.986   3.821  1.00 95.36           O  
ATOM    305  CG  ARG A  39       3.084  12.490   4.854  1.00 95.36           C  
ATOM    306  CD  ARG A  39       2.498  12.815   6.233  1.00 95.36           C  
ATOM    307  NE  ARG A  39       3.216  13.916   6.907  1.00 95.36           N  
ATOM    308  NH1 ARG A  39       2.029  13.862   8.871  1.00 95.36           N  
ATOM    309  NH2 ARG A  39       3.685  15.314   8.660  1.00 95.36           N  
ATOM    310  CZ  ARG A  39       2.976  14.359   8.132  1.00 95.36           C  
ATOM    311  N   GLU A  40       1.071   8.345   3.166  1.00 93.74           N  
ATOM    312  CA  GLU A  40       0.161   7.608   2.272  1.00 93.74           C  
ATOM    313  C   GLU A  40       0.011   6.135   2.703  1.00 93.74           C  
ATOM    314  CB  GLU A  40       0.668   7.704   0.816  1.00 93.74           C  
ATOM    315  O   GLU A  40      -0.522   5.324   1.955  1.00 93.74           O  
ATOM    316  CG  GLU A  40       0.661   9.131   0.234  1.00 93.74           C  
ATOM    317  CD  GLU A  40       1.418   9.263  -1.106  1.00 93.74           C  
ATOM    318  OE1 GLU A  40       1.585  10.415  -1.570  1.00 93.74           O  
ATOM    319  OE2 GLU A  40       1.998   8.272  -1.612  1.00 93.74           O  
ATOM    320  N   CYS A  41       0.479   5.770   3.900  1.00 96.32           N  
ATOM    321  CA  CYS A  41       0.411   4.412   4.433  1.00 96.32           C  
ATOM    322  C   CYS A  41      -0.361   4.361   5.754  1.00 96.32           C  
ATOM    323  CB  CYS A  41       1.834   3.850   4.559  1.00 96.32           C  
ATOM    324  O   CYS A  41      -0.607   5.386   6.383  1.00 96.32           O  
ATOM    325  SG  CYS A  41       2.755   4.614   5.931  1.00 96.32           S  
ATOM    326  N   LEU A  42      -0.713   3.157   6.184  1.00 95.89           N  
ATOM    327  CA  LEU A  42      -1.301   2.811   7.463  1.00 95.89           C  
ATOM    328  C   LEU A  42      -0.397   1.760   8.134  1.00 95.89           C  
ATOM    329  CB  LEU A  42      -2.719   2.272   7.205  1.00 95.89           C  
ATOM    330  O   LEU A  42      -0.310   0.633   7.647  1.00 95.89           O  
ATOM    331  CG  LEU A  42      -3.539   2.062   8.487  1.00 95.89           C  
ATOM    332  CD1 LEU A  42      -3.943   3.403   9.113  1.00 95.89           C  
ATOM    333  CD2 LEU A  42      -4.820   1.294   8.169  1.00 95.89           C  
ATOM    334  N   PRO A  43       0.281   2.091   9.246  1.00 97.37           N  
ATOM    335  CA  PRO A  43       1.036   1.103  10.011  1.00 97.37           C  
ATOM    336  C   PRO A  43       0.139  -0.041  10.486  1.00 97.37           C  
ATOM    337  CB  PRO A  43       1.627   1.862  11.201  1.00 97.37           C  
ATOM    338  O   PRO A  43      -0.978   0.216  10.949  1.00 97.37           O  
ATOM    339  CG  PRO A  43       1.728   3.282  10.669  1.00 97.37           C  
ATOM    340  CD  PRO A  43       0.491   3.421   9.787  1.00 97.37           C  
ATOM    341  N   LEU A  44       0.643  -1.278  10.459  1.00 96.21           N  
ATOM    342  CA  LEU A  44      -0.109  -2.459  10.911  1.00 96.21           C  
ATOM    343  C   LEU A  44      -0.700  -2.307  12.317  1.00 96.21           C  
ATOM    344  CB  LEU A  44       0.796  -3.700  10.885  1.00 96.21           C  
ATOM    345  O   LEU A  44      -1.848  -2.676  12.547  1.00 96.21           O  
ATOM    346  CG  LEU A  44       1.015  -4.340   9.508  1.00 96.21           C  
ATOM    347  CD1 LEU A  44       1.872  -5.596   9.715  1.00 96.21           C  
ATOM    348  CD2 LEU A  44      -0.336  -4.699   8.870  1.00 96.21           C  
ATOM    349  N   ILE A  45       0.031  -1.685  13.241  1.00 97.17           N  
ATOM    350  CA  ILE A  45      -0.461  -1.368  14.586  1.00 97.17           C  
ATOM    351  C   ILE A  45      -1.728  -0.511  14.585  1.00 97.17           C  
ATOM    352  CB  ILE A  45       0.678  -0.765  15.434  1.00 97.17           C  
ATOM    353  O   ILE A  45      -2.634  -0.762  15.377  1.00 97.17           O  
ATOM    354  CG1 ILE A  45       0.220  -0.531  16.891  1.00 97.17           C  
ATOM    355  CG2 ILE A  45       1.242   0.522  14.807  1.00 97.17           C  
ATOM    356  CD1 ILE A  45       1.340  -0.083  17.836  1.00 97.17           C  
ATOM    357  N   VAL A  46      -1.845   0.467  13.683  1.00 96.59           N  
ATOM    358  CA  VAL A  46      -3.062   1.286  13.571  1.00 96.59           C  
ATOM    359  C   VAL A  46      -4.196   0.459  12.963  1.00 96.59           C  
ATOM    360  CB  VAL A  46      -2.812   2.568  12.751  1.00 96.59           C  
ATOM    361  O   VAL A  46      -5.340   0.570  13.401  1.00 96.59           O  
ATOM    362  CG1 VAL A  46      -4.049   3.477  12.737  1.00 96.59           C  
ATOM    363  CG2 VAL A  46      -1.663   3.399  13.337  1.00 96.59           C  
ATOM    364  N   PHE A  47      -3.893  -0.400  11.990  1.00 96.42           N  
ATOM    365  CA  PHE A  47      -4.880  -1.291  11.385  1.00 96.42           C  
ATOM    366  C   PHE A  47      -5.473  -2.276  12.410  1.00 96.42           C  
ATOM    367  CB  PHE A  47      -4.233  -1.993  10.186  1.00 96.42           C  
ATOM    368  O   PHE A  47      -6.685  -2.307  12.602  1.00 96.42           O  
ATOM    369  CG  PHE A  47      -5.180  -2.893   9.426  1.00 96.42           C  
ATOM    370  CD1 PHE A  47      -5.072  -4.290   9.550  1.00 96.42           C  
ATOM    371  CD2 PHE A  47      -6.169  -2.336   8.592  1.00 96.42           C  
ATOM    372  CE1 PHE A  47      -5.947  -5.126   8.838  1.00 96.42           C  
ATOM    373  CE2 PHE A  47      -7.043  -3.176   7.881  1.00 96.42           C  
ATOM    374  CZ  PHE A  47      -6.936  -4.570   8.011  1.00 96.42           C  
ATOM    375  N   LEU A  48      -4.639  -3.004  13.150  1.00 96.10           N  
ATOM    376  CA  LEU A  48      -5.092  -4.032  14.095  1.00 96.10           C  
ATOM    377  C   LEU A  48      -5.765  -3.438  15.340  1.00 96.10           C  
ATOM    378  CB  LEU A  48      -3.890  -4.905  14.482  1.00 96.10           C  
ATOM    379  O   LEU A  48      -6.860  -3.857  15.711  1.00 96.10           O  
ATOM    380  CG  LEU A  48      -3.336  -5.717  13.298  1.00 96.10           C  
ATOM    381  CD1 LEU A  48      -1.936  -6.194  13.643  1.00 96.10           C  
ATOM    382  CD2 LEU A  48      -4.219  -6.914  12.951  1.00 96.10           C  
ATOM    383  N   ARG A  49      -5.144  -2.426  15.960  1.00 96.20           N  
ATOM    384  CA  ARG A  49      -5.623  -1.839  17.221  1.00 96.20           C  
ATOM    385  C   ARG A  49      -6.754  -0.838  17.011  1.00 96.20           C  
ATOM    386  CB  ARG A  49      -4.434  -1.198  17.950  1.00 96.20           C  
ATOM    387  O   ARG A  49      -7.792  -0.896  17.661  1.00 96.20           O  
ATOM    388  CG  ARG A  49      -4.770  -0.741  19.378  1.00 96.20           C  
ATOM    389  CD  ARG A  49      -3.621   0.066  19.981  1.00 96.20           C  
ATOM    390  NE  ARG A  49      -3.416   1.333  19.257  1.00 96.20           N  
ATOM    391  NH1 ARG A  49      -1.678   2.116  20.521  1.00 96.20           N  
ATOM    392  NH2 ARG A  49      -2.499   3.336  18.813  1.00 96.20           N  
ATOM    393  CZ  ARG A  49      -2.525   2.255  19.538  1.00 96.20           C  
ATOM    394  N   ASN A  50      -6.563   0.130  16.113  1.00 95.45           N  
ATOM    395  CA  ASN A  50      -7.502   1.244  15.977  1.00 95.45           C  
ATOM    396  C   ASN A  50      -8.659   0.923  15.023  1.00 95.45           C  
ATOM    397  CB  ASN A  50      -6.774   2.546  15.590  1.00 95.45           C  
ATOM    398  O   ASN A  50      -9.764   1.404  15.285  1.00 95.45           O  
ATOM    399  CG  ASN A  50      -5.909   3.110  16.705  1.00 95.45           C  
ATOM    400  ND2 ASN A  50      -6.287   4.240  17.258  1.00 95.45           N  
ATOM    401  OD1 ASN A  50      -4.884   2.565  17.095  1.00 95.45           O  
ATOM    402  N   ARG A  51      -8.424   0.149  13.951  1.00 94.71           N  
ATOM    403  CA  ARG A  51      -9.455  -0.171  12.949  1.00 94.71           C  
ATOM    404  C   ARG A  51     -10.199  -1.472  13.241  1.00 94.71           C  
ATOM    405  CB  ARG A  51      -8.893  -0.172  11.517  1.00 94.71           C  
ATOM    406  O   ARG A  51     -11.415  -1.413  13.362  1.00 94.71           O  
ATOM    407  CG  ARG A  51      -8.190   1.108  11.061  1.00 94.71           C  
ATOM    408  CD  ARG A  51      -9.235   2.209  10.932  1.00 94.71           C  
ATOM    409  NE  ARG A  51      -8.647   3.464  10.455  1.00 94.71           N  
ATOM    410  NH1 ARG A  51     -10.345   4.767  11.228  1.00 94.71           N  
ATOM    411  NH2 ARG A  51      -8.561   5.723  10.273  1.00 94.71           N  
ATOM    412  CZ  ARG A  51      -9.184   4.646  10.646  1.00 94.71           C  
ATOM    413  N   LEU A  52      -9.490  -2.597  13.366  1.00 95.30           N  
ATOM    414  CA  LEU A  52     -10.099  -3.921  13.573  1.00 95.30           C  
ATOM    415  C   LEU A  52     -10.459  -4.229  15.028  1.00 95.30           C  
ATOM    416  CB  LEU A  52      -9.168  -5.014  13.018  1.00 95.30           C  
ATOM    417  O   LEU A  52     -11.300  -5.085  15.266  1.00 95.30           O  
ATOM    418  CG  LEU A  52      -9.088  -5.073  11.485  1.00 95.30           C  
ATOM    419  CD1 LEU A  52      -8.131  -6.185  11.073  1.00 95.30           C  
ATOM    420  CD2 LEU A  52     -10.445  -5.380  10.857  1.00 95.30           C  
ATOM    421  N   LYS A  53      -9.852  -3.526  15.991  1.00 95.68           N  
ATOM    422  CA  LYS A  53     -10.059  -3.745  17.434  1.00 95.68           C  
ATOM    423  C   LYS A  53      -9.665  -5.148  17.922  1.00 95.68           C  
ATOM    424  CB  LYS A  53     -11.504  -3.393  17.857  1.00 95.68           C  
ATOM    425  O   LYS A  53     -10.135  -5.580  18.963  1.00 95.68           O  
ATOM    426  CG  LYS A  53     -12.044  -2.039  17.385  1.00 95.68           C  
ATOM    427  CD  LYS A  53     -11.113  -0.896  17.785  1.00 95.68           C  
ATOM    428  CE  LYS A  53     -11.853   0.430  17.671  1.00 95.68           C  
ATOM    429  NZ  LYS A  53     -10.920   1.550  17.894  1.00 95.68           N  
ATOM    430  N   TYR A  54      -8.769  -5.839  17.214  1.00 95.10           N  
ATOM    431  CA  TYR A  54      -8.243  -7.146  17.642  1.00 95.10           C  
ATOM    432  C   TYR A  54      -7.207  -7.056  18.765  1.00 95.10           C  
ATOM    433  CB  TYR A  54      -7.625  -7.865  16.439  1.00 95.10           C  
ATOM    434  O   TYR A  54      -6.896  -8.056  19.399  1.00 95.10           O  
ATOM    435  CG  TYR A  54      -8.578  -8.328  15.354  1.00 95.10           C  
ATOM    436  CD1 TYR A  54      -9.969  -8.464  15.574  1.00 95.10           C  
ATOM    437  CD2 TYR A  54      -8.031  -8.710  14.117  1.00 95.10           C  
ATOM    438  CE1 TYR A  54     -10.804  -8.989  14.569  1.00 95.10           C  
ATOM    439  CE2 TYR A  54      -8.869  -9.231  13.119  1.00 95.10           C  
ATOM    440  OH  TYR A  54     -11.001  -9.912  12.339  1.00 95.10           O  
ATOM    441  CZ  TYR A  54     -10.249  -9.381  13.335  1.00 95.10           C  
ATOM    442  N   ALA A  55      -6.658  -5.865  18.991  1.00 96.09           N  
ATOM    443  CA  ALA A  55      -5.746  -5.571  20.083  1.00 96.09           C  
ATOM    444  C   ALA A  55      -6.174  -4.271  20.765  1.00 96.09           C  
ATOM    445  CB  ALA A  55      -4.325  -5.471  19.521  1.00 96.09           C  
ATOM    446  O   ALA A  55      -6.677  -3.352  20.109  1.00 96.09           O  
ATOM    447  N   LEU A  56      -5.915  -4.176  22.063  1.00 96.39           N  
ATOM    448  CA  LEU A  56      -6.100  -2.987  22.888  1.00 96.39           C  
ATOM    449  C   LEU A  56      -4.787  -2.205  23.012  1.00 96.39           C  
ATOM    450  CB  LEU A  56      -6.620  -3.432  24.269  1.00 96.39           C  
ATOM    451  O   LEU A  56      -4.774  -0.976  22.908  1.00 96.39           O  
ATOM    452  CG  LEU A  56      -7.929  -4.246  24.241  1.00 96.39           C  
ATOM    453  CD1 LEU A  56      -8.310  -4.651  25.664  1.00 96.39           C  
ATOM    454  CD2 LEU A  56      -9.086  -3.446  23.635  1.00 96.39           C  
ATOM    455  N   THR A  57      -3.663  -2.912  23.156  1.00 96.18           N  
ATOM    456  CA  THR A  57      -2.329  -2.326  23.367  1.00 96.18           C  
ATOM    457  C   THR A  57      -1.373  -2.567  22.191  1.00 96.18           C  
ATOM    458  CB  THR A  57      -1.718  -2.820  24.686  1.00 96.18           C  
ATOM    459  O   THR A  57      -1.642  -3.345  21.276  1.00 96.18           O  
ATOM    460  CG2 THR A  57      -2.581  -2.484  25.899  1.00 96.18           C  
ATOM    461  OG1 THR A  57      -1.506  -4.206  24.620  1.00 96.18           O  
ATOM    462  N   GLY A  58      -0.241  -1.851  22.168  1.00 95.07           N  
ATOM    463  CA  GLY A  58       0.795  -2.057  21.145  1.00 95.07           C  
ATOM    464  C   GLY A  58       1.511  -3.406  21.277  1.00 95.07           C  
ATOM    465  O   GLY A  58       1.857  -4.016  20.266  1.00 95.07           O  
ATOM    466  N   ASP A  59       1.674  -3.898  22.505  1.00 96.77           N  
ATOM    467  CA  ASP A  59       2.329  -5.179  22.775  1.00 96.77           C  
ATOM    468  C   ASP A  59       1.456  -6.372  22.383  1.00 96.77           C  
ATOM    469  CB  ASP A  59       2.728  -5.252  24.252  1.00 96.77           C  
ATOM    470  O   ASP A  59       1.968  -7.370  21.882  1.00 96.77           O  
ATOM    471  CG  ASP A  59       3.790  -4.204  24.587  1.00 96.77           C  
ATOM    472  OD1 ASP A  59       4.734  -4.064  23.773  1.00 96.77           O  
ATOM    473  OD2 ASP A  59       3.611  -3.519  25.611  1.00 96.77           O  
ATOM    474  N   GLU A  60       0.133  -6.264  22.509  1.00 97.18           N  
ATOM    475  CA  GLU A  60      -0.792  -7.255  21.946  1.00 97.18           C  
ATOM    476  C   GLU A  60      -0.666  -7.350  20.425  1.00 97.18           C  
ATOM    477  CB  GLU A  60      -2.224  -6.881  22.301  1.00 97.18           C  
ATOM    478  O   GLU A  60      -0.601  -8.452  19.884  1.00 97.18           O  
ATOM    479  CG  GLU A  60      -2.576  -7.227  23.749  1.00 97.18           C  
ATOM    480  CD  GLU A  60      -3.800  -6.413  24.158  1.00 97.18           C  
ATOM    481  OE1 GLU A  60      -3.708  -5.743  25.205  1.00 97.18           O  
ATOM    482  OE2 GLU A  60      -4.726  -6.282  23.331  1.00 97.18           O  
ATOM    483  N   VAL A  61      -0.530  -6.216  19.727  1.00 97.02           N  
ATOM    484  CA  VAL A  61      -0.251  -6.243  18.285  1.00 97.02           C  
ATOM    485  C   VAL A  61       1.068  -6.960  17.996  1.00 97.02           C  
ATOM    486  CB  VAL A  61      -0.250  -4.837  17.662  1.00 97.02           C  
ATOM    487  O   VAL A  61       1.136  -7.765  17.069  1.00 97.02           O  
ATOM    488  CG1 VAL A  61       0.187  -4.931  16.198  1.00 97.02           C  
ATOM    489  CG2 VAL A  61      -1.641  -4.201  17.737  1.00 97.02           C  
ATOM    490  N   LYS A  62       2.106  -6.724  18.805  1.00 96.76           N  
ATOM    491  CA  LYS A  62       3.381  -7.440  18.679  1.00 96.76           C  
ATOM    492  C   LYS A  62       3.198  -8.949  18.852  1.00 96.76           C  
ATOM    493  CB  LYS A  62       4.397  -6.845  19.662  1.00 96.76           C  
ATOM    494  O   LYS A  62       3.734  -9.699  18.042  1.00 96.76           O  
ATOM    495  CG  LYS A  62       5.816  -7.386  19.442  1.00 96.76           C  
ATOM    496  CD  LYS A  62       6.766  -6.749  20.463  1.00 96.76           C  
ATOM    497  CE  LYS A  62       8.192  -7.282  20.290  1.00 96.76           C  
ATOM    498  NZ  LYS A  62       9.099  -6.726  21.326  1.00 96.76           N  
ATOM    499  N   LYS A  63       2.409  -9.395  19.836  1.00 96.59           N  
ATOM    500  CA  LYS A  63       2.081 -10.820  20.028  1.00 96.59           C  
ATOM    501  C   LYS A  63       1.392 -11.412  18.793  1.00 96.59           C  
ATOM    502  CB  LYS A  63       1.216 -11.017  21.287  1.00 96.59           C  
ATOM    503  O   LYS A  63       1.807 -12.472  18.338  1.00 96.59           O  
ATOM    504  CG  LYS A  63       1.977 -10.748  22.596  1.00 96.59           C  
ATOM    505  CD  LYS A  63       1.031 -10.834  23.804  1.00 96.59           C  
ATOM    506  CE  LYS A  63       1.771 -10.512  25.109  1.00 96.59           C  
ATOM    507  NZ  LYS A  63       0.863 -10.548  26.287  1.00 96.59           N  
ATOM    508  N   ILE A  64       0.418 -10.708  18.209  1.00 95.63           N  
ATOM    509  CA  ILE A  64      -0.282 -11.151  16.988  1.00 95.63           C  
ATOM    510  C   ILE A  64       0.691 -11.264  15.804  1.00 95.63           C  
ATOM    511  CB  ILE A  64      -1.463 -10.204  16.658  1.00 95.63           C  
ATOM    512  O   ILE A  64       0.721 -12.286  15.121  1.00 95.63           O  
ATOM    513  CG1 ILE A  64      -2.540 -10.244  17.768  1.00 95.63           C  
ATOM    514  CG2 ILE A  64      -2.109 -10.575  15.306  1.00 95.63           C  
ATOM    515  CD1 ILE A  64      -3.571  -9.111  17.667  1.00 95.63           C  
ATOM    516  N   CYS A  65       1.514 -10.238  15.557  1.00 95.33           N  
ATOM    517  CA  CYS A  65       2.456 -10.243  14.435  1.00 95.33           C  
ATOM    518  C   CYS A  65       3.538 -11.328  14.575  1.00 95.33           C  
ATOM    519  CB  CYS A  65       3.100  -8.859  14.292  1.00 95.33           C  
ATOM    520  O   CYS A  65       3.915 -11.943  13.579  1.00 95.33           O  
ATOM    521  SG  CYS A  65       1.902  -7.612  13.734  1.00 95.33           S  
ATOM    522  N   MET A  66       4.015 -11.596  15.797  1.00 96.03           N  
ATOM    523  CA  MET A  66       5.034 -12.622  16.067  1.00 96.03           C  
ATOM    524  C   MET A  66       4.513 -14.057  15.917  1.00 96.03           C  
ATOM    525  CB  MET A  66       5.627 -12.417  17.470  1.00 96.03           C  
ATOM    526  O   MET A  66       5.306 -14.979  15.750  1.00 96.03           O  
ATOM    527  CG  MET A  66       6.511 -11.167  17.554  1.00 96.03           C  
ATOM    528  SD  MET A  66       8.011 -11.232  16.540  1.00 96.03           S  
ATOM    529  CE  MET A  66       8.719  -9.615  16.927  1.00 96.03           C  
ATOM    530  N   GLN A  67       3.195 -14.264  15.909  1.00 95.20           N  
ATOM    531  CA  GLN A  67       2.589 -15.563  15.600  1.00 95.20           C  
ATOM    532  C   GLN A  67       2.546 -15.873  14.093  1.00 95.20           C  
ATOM    533  CB  GLN A  67       1.192 -15.637  16.228  1.00 95.20           C  
ATOM    534  O   GLN A  67       2.063 -16.930  13.710  1.00 95.20           O  
ATOM    535  CG  GLN A  67       1.256 -15.760  17.755  1.00 95.20           C  
ATOM    536  CD  GLN A  67      -0.113 -15.696  18.426  1.00 95.20           C  
ATOM    537  NE2 GLN A  67      -0.221 -16.163  19.651  1.00 95.20           N  
ATOM    538  OE1 GLN A  67      -1.110 -15.233  17.895  1.00 95.20           O  
ATOM    539  N   HIS A  68       3.053 -14.980  13.231  1.00 94.48           N  
ATOM    540  CA  HIS A  68       3.152 -15.182  11.778  1.00 94.48           C  
ATOM    541  C   HIS A  68       1.804 -15.350  11.043  1.00 94.48           C  
ATOM    542  CB  HIS A  68       4.175 -16.294  11.460  1.00 94.48           C  
ATOM    543  O   HIS A  68       1.786 -15.715   9.871  1.00 94.48           O  
ATOM    544  CG  HIS A  68       5.576 -15.985  11.932  1.00 94.48           C  
ATOM    545  CD2 HIS A  68       6.633 -15.575  11.165  1.00 94.48           C  
ATOM    546  ND1 HIS A  68       6.041 -16.070  13.224  1.00 94.48           N  
ATOM    547  CE1 HIS A  68       7.330 -15.705  13.236  1.00 94.48           C  
ATOM    548  NE2 HIS A  68       7.735 -15.377  12.000  1.00 94.48           N  
ATOM    549  N   PHE A  69       0.676 -15.002  11.675  1.00 91.68           N  
ATOM    550  CA  PHE A  69      -0.665 -15.117  11.075  1.00 91.68           C  
ATOM    551  C   PHE A  69      -1.009 -14.019  10.058  1.00 91.68           C  
ATOM    552  CB  PHE A  69      -1.718 -15.126  12.196  1.00 91.68           C  
ATOM    553  O   PHE A  69      -1.998 -14.138   9.332  1.00 91.68           O  
ATOM    554  CG  PHE A  69      -1.601 -16.248  13.213  1.00 91.68           C  
ATOM    555  CD1 PHE A  69      -1.134 -17.523  12.834  1.00 91.68           C  
ATOM    556  CD2 PHE A  69      -1.997 -16.027  14.546  1.00 91.68           C  
ATOM    557  CE1 PHE A  69      -1.030 -18.552  13.783  1.00 91.68           C  
ATOM    558  CE2 PHE A  69      -1.918 -17.068  15.488  1.00 91.68           C  
ATOM    559  CZ  PHE A  69      -1.417 -18.326  15.112  1.00 91.68           C  
ATOM    560  N   LEU A  70      -0.232 -12.931  10.028  1.00 95.26           N  
ATOM    561  CA  LEU A  70      -0.491 -11.770   9.180  1.00 95.26           C  
ATOM    562  C   LEU A  70       0.355 -11.804   7.913  1.00 95.26           C  
ATOM    563  CB  LEU A  70      -0.262 -10.476   9.975  1.00 95.26           C  
ATOM    564  O   LEU A  70       1.583 -11.668   7.955  1.00 95.26           O  
ATOM    565  CG  LEU A  70      -1.329 -10.229  11.050  1.00 95.26           C  
ATOM    566  CD1 LEU A  70      -0.910  -9.044  11.900  1.00 95.26           C  
ATOM    567  CD2 LEU A  70      -2.691  -9.911  10.443  1.00 95.26           C  
ATOM    568  N   LYS A  71      -0.328 -11.904   6.772  1.00 96.73           N  
ATOM    569  CA  LYS A  71       0.270 -11.817   5.441  1.00 96.73           C  
ATOM    570  C   LYS A  71      -0.145 -10.518   4.763  1.00 96.73           C  
ATOM    571  CB  LYS A  71      -0.091 -13.063   4.614  1.00 96.73           C  
ATOM    572  O   LYS A  71      -1.328 -10.204   4.680  1.00 96.73           O  
ATOM    573  CG  LYS A  71       0.580 -14.323   5.185  1.00 96.73           C  
ATOM    574  CD  LYS A  71       0.303 -15.576   4.344  1.00 96.73           C  
ATOM    575  CE  LYS A  71       1.075 -16.759   4.948  1.00 96.73           C  
ATOM    576  NZ  LYS A  71       0.834 -18.028   4.222  1.00 96.73           N  
ATOM    577  N   ILE A  72       0.825  -9.771   4.249  1.00 96.56           N  
ATOM    578  CA  ILE A  72       0.592  -8.598   3.400  1.00 96.56           C  
ATOM    579  C   ILE A  72       1.121  -8.916   2.014  1.00 96.56           C  
ATOM    580  CB  ILE A  72       1.243  -7.321   3.952  1.00 96.56           C  
ATOM    581  O   ILE A  72       2.293  -9.275   1.867  1.00 96.56           O  
ATOM    582  CG1 ILE A  72       0.816  -7.089   5.412  1.00 96.56           C  
ATOM    583  CG2 ILE A  72       0.869  -6.120   3.058  1.00 96.56           C  
ATOM    584  CD1 ILE A  72       1.484  -5.851   5.992  1.00 96.56           C  
ATOM    585  N   ASP A  73       0.260  -8.788   1.008  1.00 96.55           N  
ATOM    586  CA  ASP A  73       0.545  -9.157  -0.377  1.00 96.55           C  
ATOM    587  C   ASP A  73       1.148 -10.575  -0.488  1.00 96.55           C  
ATOM    588  CB  ASP A  73       1.435  -8.097  -1.033  1.00 96.55           C  
ATOM    589  O   ASP A  73       2.172 -10.785  -1.143  1.00 96.55           O  
ATOM    590  CG  ASP A  73       0.814  -6.719  -1.242  1.00 96.55           C  
ATOM    591  OD1 ASP A  73      -0.415  -6.538  -1.115  1.00 96.55           O  
ATOM    592  OD2 ASP A  73       1.612  -5.845  -1.662  1.00 96.55           O  
ATOM    593  N   GLY A  74       0.566 -11.532   0.244  1.00 94.34           N  
ATOM    594  CA  GLY A  74       0.996 -12.937   0.282  1.00 94.34           C  
ATOM    595  C   GLY A  74       2.238 -13.235   1.134  1.00 94.34           C  
ATOM    596  O   GLY A  74       2.549 -14.402   1.360  1.00 94.34           O  
ATOM    597  N   LYS A  75       2.940 -12.221   1.657  1.00 95.93           N  
ATOM    598  CA  LYS A  75       4.162 -12.400   2.462  1.00 95.93           C  
ATOM    599  C   LYS A  75       3.898 -12.156   3.940  1.00 95.93           C  
ATOM    600  CB  LYS A  75       5.280 -11.483   1.949  1.00 95.93           C  
ATOM    601  O   LYS A  75       3.294 -11.147   4.295  1.00 95.93           O  
ATOM    602  CG  LYS A  75       5.683 -11.856   0.517  1.00 95.93           C  
ATOM    603  CD  LYS A  75       6.878 -11.032   0.028  1.00 95.93           C  
ATOM    604  CE  LYS A  75       7.210 -11.493  -1.395  1.00 95.93           C  
ATOM    605  NZ  LYS A  75       8.431 -10.844  -1.934  1.00 95.93           N  
ATOM    606  N   VAL A  76       4.404 -13.032   4.806  1.00 96.71           N  
ATOM    607  CA  VAL A  76       4.303 -12.849   6.261  1.00 96.71           C  
ATOM    608  C   VAL A  76       5.069 -11.594   6.681  1.00 96.71           C  
ATOM    609  CB  VAL A  76       4.797 -14.083   7.035  1.00 96.71           C  
ATOM    610  O   VAL A  76       6.220 -11.397   6.283  1.00 96.71           O  
ATOM    611  CG1 VAL A  76       4.625 -13.868   8.541  1.00 96.71           C  
ATOM    612  CG2 VAL A  76       4.008 -15.341   6.650  1.00 96.71           C  
ATOM    613  N   ARG A  77       4.430 -10.724   7.471  1.00 95.89           N  
ATOM    614  CA  ARG A  77       5.043  -9.497   8.001  1.00 95.89           C  
ATOM    615  C   ARG A  77       4.930  -9.465   9.520  1.00 95.89           C  
ATOM    616  CB  ARG A  77       4.402  -8.247   7.369  1.00 95.89           C  
ATOM    617  O   ARG A  77       3.841  -9.339  10.063  1.00 95.89           O  
ATOM    618  CG  ARG A  77       4.604  -8.120   5.852  1.00 95.89           C  
ATOM    619  CD  ARG A  77       6.076  -8.071   5.437  1.00 95.89           C  
ATOM    620  NE  ARG A  77       6.209  -7.771   4.002  1.00 95.89           N  
ATOM    621  NH1 ARG A  77       8.501  -7.726   3.940  1.00 95.89           N  
ATOM    622  NH2 ARG A  77       7.327  -7.162   2.123  1.00 95.89           N  
ATOM    623  CZ  ARG A  77       7.342  -7.564   3.361  1.00 95.89           C  
ATOM    624  N   VAL A  78       6.083  -9.520  10.184  1.00 95.96           N  
ATOM    625  CA  VAL A  78       6.197  -9.472  11.653  1.00 95.96           C  
ATOM    626  C   VAL A  78       6.351  -8.047  12.202  1.00 95.96           C  
ATOM    627  CB  VAL A  78       7.350 -10.373  12.139  1.00 95.96           C  
ATOM    628  O   VAL A  78       6.132  -7.803  13.386  1.00 95.96           O  
ATOM    629  CG1 VAL A  78       7.107 -11.834  11.742  1.00 95.96           C  
ATOM    630  CG2 VAL A  78       8.717  -9.934  11.588  1.00 95.96           C  
ATOM    631  N   ASP A  79       6.720  -7.085  11.351  1.00 96.69           N  
ATOM    632  CA  ASP A  79       6.912  -5.689  11.748  1.00 96.69           C  
ATOM    633  C   ASP A  79       5.567  -4.993  12.004  1.00 96.69           C  
ATOM    634  CB  ASP A  79       7.759  -4.948  10.699  1.00 96.69           C  
ATOM    635  O   ASP A  79       4.807  -4.696  11.082  1.00 96.69           O  
ATOM    636  CG  ASP A  79       7.921  -3.448  10.993  1.00 96.69           C  
ATOM    637  OD1 ASP A  79       7.641  -3.003  12.129  1.00 96.69           O  
ATOM    638  OD2 ASP A  79       8.272  -2.700  10.055  1.00 96.69           O  
ATOM    639  N   ILE A  80       5.310  -4.662  13.270  1.00 97.24           N  
ATOM    640  CA  ILE A  80       4.116  -3.936  13.727  1.00 97.24           C  
ATOM    641  C   ILE A  80       3.967  -2.539  13.099  1.00 97.24           C  
ATOM    642  CB  ILE A  80       4.134  -3.823  15.267  1.00 97.24           C  
ATOM    643  O   ILE A  80       2.872  -1.974  13.076  1.00 97.24           O  
ATOM    644  CG1 ILE A  80       5.352  -3.024  15.792  1.00 97.24           C  
ATOM    645  CG2 ILE A  80       4.096  -5.219  15.911  1.00 97.24           C  
ATOM    646  CD1 ILE A  80       5.268  -2.673  17.282  1.00 97.24           C  
ATOM    647  N   THR A  81       5.057  -1.962  12.596  1.00 97.64           N  
ATOM    648  CA  THR A  81       5.113  -0.640  11.961  1.00 97.64           C  
ATOM    649  C   THR A  81       5.261  -0.704  10.443  1.00 97.64           C  
ATOM    650  CB  THR A  81       6.179   0.260  12.607  1.00 97.64           C  
ATOM    651  O   THR A  81       5.505   0.328   9.812  1.00 97.64           O  
ATOM    652  CG2 THR A  81       5.656   0.846  13.922  1.00 97.64           C  
ATOM    653  OG1 THR A  81       7.377  -0.403  12.931  1.00 97.64           O  
ATOM    654  N   TYR A  82       5.043  -1.875   9.834  1.00 97.72           N  
ATOM    655  CA  TYR A  82       5.096  -2.023   8.384  1.00 97.72           C  
ATOM    656  C   TYR A  82       4.105  -1.067   7.687  1.00 97.72           C  
ATOM    657  CB  TYR A  82       4.818  -3.474   7.991  1.00 97.72           C  
ATOM    658  O   TYR A  82       2.931  -1.016   8.078  1.00 97.72           O  
ATOM    659  CG  TYR A  82       4.949  -3.721   6.503  1.00 97.72           C  
ATOM    660  CD1 TYR A  82       3.836  -3.558   5.659  1.00 97.72           C  
ATOM    661  CD2 TYR A  82       6.198  -4.077   5.960  1.00 97.72           C  
ATOM    662  CE1 TYR A  82       3.949  -3.809   4.278  1.00 97.72           C  
ATOM    663  CE2 TYR A  82       6.317  -4.329   4.580  1.00 97.72           C  
ATOM    664  OH  TYR A  82       5.283  -4.546   2.426  1.00 97.72           O  
ATOM    665  CZ  TYR A  82       5.185  -4.224   3.743  1.00 97.72           C  
ATOM    666  N   PRO A  83       4.542  -0.305   6.663  1.00 97.57           N  
ATOM    667  CA  PRO A  83       3.719   0.696   5.991  1.00 97.57           C  
ATOM    668  C   PRO A  83       2.814   0.055   4.926  1.00 97.57           C  
ATOM    669  CB  PRO A  83       4.735   1.684   5.401  1.00 97.57           C  
ATOM    670  O   PRO A  83       3.099   0.151   3.733  1.00 97.57           O  
ATOM    671  CG  PRO A  83       5.898   0.775   5.018  1.00 97.57           C  
ATOM    672  CD  PRO A  83       5.911  -0.240   6.159  1.00 97.57           C  
ATOM    673  N   ALA A  84       1.718  -0.579   5.346  1.00 97.05           N  
ATOM    674  CA  ALA A  84       0.692  -1.052   4.415  1.00 97.05           C  
ATOM    675  C   ALA A  84       0.001   0.152   3.752  1.00 97.05           C  
ATOM    676  CB  ALA A  84      -0.295  -1.948   5.171  1.00 97.05           C  
ATOM    677  O   ALA A  84      -0.307   1.129   4.430  1.00 97.05           O  
ATOM    678  N   GLY A  85      -0.214   0.138   2.443  1.00 96.11           N  
ATOM    679  CA  GLY A  85      -0.737   1.295   1.713  1.00 96.11           C  
ATOM    680  C   GLY A  85      -1.882   0.965   0.774  1.00 96.11           C  
ATOM    681  O   GLY A  85      -2.538  -0.064   0.890  1.00 96.11           O  
ATOM    682  N   PHE A  86      -2.156   1.891  -0.139  1.00 96.01           N  
ATOM    683  CA  PHE A  86      -3.256   1.775  -1.089  1.00 96.01           C  
ATOM    684  C   PHE A  86      -3.143   0.493  -1.935  1.00 96.01           C  
ATOM    685  CB  PHE A  86      -3.271   3.046  -1.946  1.00 96.01           C  
ATOM    686  O   PHE A  86      -2.086   0.205  -2.485  1.00 96.01           O  
ATOM    687  CG  PHE A  86      -4.429   3.121  -2.914  1.00 96.01           C  
ATOM    688  CD1 PHE A  86      -4.207   3.016  -4.299  1.00 96.01           C  
ATOM    689  CD2 PHE A  86      -5.739   3.265  -2.422  1.00 96.01           C  
ATOM    690  CE1 PHE A  86      -5.297   3.052  -5.187  1.00 96.01           C  
ATOM    691  CE2 PHE A  86      -6.824   3.301  -3.312  1.00 96.01           C  
ATOM    692  CZ  PHE A  86      -6.605   3.195  -4.696  1.00 96.01           C  
ATOM    693  N   ILE A  87      -4.245  -0.257  -2.034  1.00 96.60           N  
ATOM    694  CA  ILE A  87      -4.406  -1.517  -2.783  1.00 96.60           C  
ATOM    695  C   ILE A  87      -3.568  -2.697  -2.253  1.00 96.60           C  
ATOM    696  CB  ILE A  87      -4.302  -1.254  -4.310  1.00 96.60           C  
ATOM    697  O   ILE A  87      -3.620  -3.795  -2.809  1.00 96.60           O  
ATOM    698  CG1 ILE A  87      -5.352  -0.230  -4.790  1.00 96.60           C  
ATOM    699  CG2 ILE A  87      -4.445  -2.511  -5.174  1.00 96.60           C  
ATOM    700  CD1 ILE A  87      -6.808  -0.707  -4.794  1.00 96.60           C  
ATOM    701  N   ASP A  88      -2.874  -2.544  -1.126  1.00 97.08           N  
ATOM    702  CA  ASP A  88      -2.288  -3.700  -0.445  1.00 97.08           C  
ATOM    703  C   ASP A  88      -3.393  -4.637   0.061  1.00 97.08           C  
ATOM    704  CB  ASP A  88      -1.361  -3.283   0.703  1.00 97.08           C  
ATOM    705  O   ASP A  88      -4.445  -4.196   0.550  1.00 97.08           O  
ATOM    706  CG  ASP A  88      -0.050  -2.626   0.258  1.00 97.08           C  
ATOM    707  OD1 ASP A  88       0.222  -2.483  -0.959  1.00 97.08           O  
ATOM    708  OD2 ASP A  88       0.712  -2.212   1.160  1.00 97.08           O  
ATOM    709  N   VAL A  89      -3.134  -5.939  -0.051  1.00 97.26           N  
ATOM    710  CA  VAL A  89      -4.016  -6.992   0.455  1.00 97.26           C  
ATOM    711  C   VAL A  89      -3.460  -7.497   1.781  1.00 97.26           C  
ATOM    712  CB  VAL A  89      -4.195  -8.123  -0.573  1.00 97.26           C  
ATOM    713  O   VAL A  89      -2.354  -8.031   1.837  1.00 97.26           O  
ATOM    714  CG1 VAL A  89      -5.056  -9.253   0.003  1.00 97.26           C  
ATOM    715  CG2 VAL A  89      -4.883  -7.603  -1.845  1.00 97.26           C  
ATOM    716  N   ILE A  90      -4.230  -7.343   2.855  1.00 97.13           N  
ATOM    717  CA  ILE A  90      -3.914  -7.848   4.193  1.00 97.13           C  
ATOM    718  C   ILE A  90      -4.771  -9.086   4.438  1.00 97.13           C  
ATOM    719  CB  ILE A  90      -4.134  -6.769   5.276  1.00 97.13           C  
ATOM    720  O   ILE A  90      -5.993  -9.009   4.419  1.00 97.13           O  
ATOM    721  CG1 ILE A  90      -3.314  -5.493   4.967  1.00 97.13           C  
ATOM    722  CG2 ILE A  90      -3.753  -7.351   6.654  1.00 97.13           C  
ATOM    723  CD1 ILE A  90      -3.570  -4.335   5.939  1.00 97.13           C  
ATOM    724  N   SER A  91      -4.131 -10.225   4.667  1.00 97.18           N  
ATOM    725  CA  SER A  91      -4.782 -11.515   4.903  1.00 97.18           C  
ATOM    726  C   SER A  91      -4.441 -12.029   6.293  1.00 97.18           C  
ATOM    727  CB  SER A  91      -4.340 -12.524   3.847  1.00 97.18           C  
ATOM    728  O   SER A  91      -3.277 -11.981   6.705  1.00 97.18           O  
ATOM    729  OG  SER A  91      -4.663 -12.029   2.561  1.00 97.18           O  
ATOM    730  N   ILE A  92      -5.454 -12.522   7.001  1.00 96.06           N  
ATOM    731  CA  ILE A  92      -5.323 -13.099   8.337  1.00 96.06           C  
ATOM    732  C   ILE A  92      -5.722 -14.565   8.245  1.00 96.06           C  
ATOM    733  CB  ILE A  92      -6.186 -12.338   9.363  1.00 96.06           C  
ATOM    734  O   ILE A  92      -6.900 -14.892   8.142  1.00 96.06           O  
ATOM    735  CG1 ILE A  92      -6.015 -10.809   9.208  1.00 96.06           C  
ATOM    736  CG2 ILE A  92      -5.845 -12.857  10.775  1.00 96.06           C  
ATOM    737  CD1 ILE A  92      -6.669  -9.983  10.309  1.00 96.06           C  
ATOM    738  N   GLU A  93      -4.738 -15.459   8.276  1.00 92.07           N  
ATOM    739  CA  GLU A  93      -4.983 -16.878   7.981  1.00 92.07           C  
ATOM    740  C   GLU A  93      -5.876 -17.541   9.025  1.00 92.07           C  
ATOM    741  CB  GLU A  93      -3.656 -17.633   7.883  1.00 92.07           C  
ATOM    742  O   GLU A  93      -6.785 -18.289   8.688  1.00 92.07           O  
ATOM    743  CG  GLU A  93      -2.776 -17.009   6.803  1.00 92.07           C  
ATOM    744  CD  GLU A  93      -1.650 -17.943   6.394  1.00 92.07           C  
ATOM    745  OE1 GLU A  93      -1.562 -18.202   5.177  1.00 92.07           O  
ATOM    746  OE2 GLU A  93      -0.783 -18.281   7.224  1.00 92.07           O  
ATOM    747  N   LYS A  94      -5.659 -17.208  10.301  1.00 93.61           N  
ATOM    748  CA  LYS A  94      -6.372 -17.823  11.423  1.00 93.61           C  
ATOM    749  C   LYS A  94      -7.871 -17.511  11.443  1.00 93.61           C  
ATOM    750  CB  LYS A  94      -5.673 -17.407  12.723  1.00 93.61           C  
ATOM    751  O   LYS A  94      -8.645 -18.328  11.925  1.00 93.61           O  
ATOM    752  CG  LYS A  94      -6.218 -18.184  13.928  1.00 93.61           C  
ATOM    753  CD  LYS A  94      -5.313 -18.000  15.147  1.00 93.61           C  
ATOM    754  CE  LYS A  94      -5.838 -18.859  16.299  1.00 93.61           C  
ATOM    755  NZ  LYS A  94      -4.923 -18.826  17.465  1.00 93.61           N  
ATOM    756  N   THR A  95      -8.275 -16.337  10.958  1.00 94.23           N  
ATOM    757  CA  THR A  95      -9.691 -15.939  10.888  1.00 94.23           C  
ATOM    758  C   THR A  95     -10.296 -16.155   9.502  1.00 94.23           C  
ATOM    759  CB  THR A  95      -9.892 -14.478  11.319  1.00 94.23           C  
ATOM    760  O   THR A  95     -11.504 -16.016   9.350  1.00 94.23           O  
ATOM    761  CG2 THR A  95      -9.438 -14.215  12.756  1.00 94.23           C  
ATOM    762  OG1 THR A  95      -9.152 -13.605  10.499  1.00 94.23           O  
ATOM    763  N   GLY A  96      -9.479 -16.463   8.488  1.00 93.96           N  
ATOM    764  CA  GLY A  96      -9.916 -16.560   7.093  1.00 93.96           C  
ATOM    765  C   GLY A  96     -10.358 -15.224   6.482  1.00 93.96           C  
ATOM    766  O   GLY A  96     -10.997 -15.210   5.432  1.00 93.96           O  
ATOM    767  N   GLU A  97     -10.056 -14.091   7.128  1.00 95.36           N  
ATOM    768  CA  GLU A  97     -10.468 -12.770   6.654  1.00 95.36           C  
ATOM    769  C   GLU A  97      -9.391 -12.123   5.771  1.00 95.36           C  
ATOM    770  CB  GLU A  97     -10.874 -11.834   7.807  1.00 95.36           C  
ATOM    771  O   GLU A  97      -8.206 -12.067   6.119  1.00 95.36           O  
ATOM    772  CG  GLU A  97     -12.102 -12.321   8.603  1.00 95.36           C  
ATOM    773  CD  GLU A  97     -12.680 -11.257   9.558  1.00 95.36           C  
ATOM    774  OE1 GLU A  97     -13.455 -11.580  10.480  1.00 95.36           O  
ATOM    775  OE2 GLU A  97     -12.471 -10.040   9.346  1.00 95.36           O  
ATOM    776  N   HIS A  98      -9.831 -11.560   4.645  1.00 97.52           N  
ATOM    777  CA  HIS A  98      -8.994 -10.813   3.714  1.00 97.52           C  
ATOM    778  C   HIS A  98      -9.501  -9.381   3.583  1.00 97.52           C  
ATOM    779  CB  HIS A  98      -8.961 -11.513   2.353  1.00 97.52           C  
ATOM    780  O   HIS A  98     -10.701  -9.125   3.463  1.00 97.52           O  
ATOM    781  CG  HIS A  98      -8.485 -12.937   2.426  1.00 97.52           C  
ATOM    782  CD2 HIS A  98      -9.273 -14.055   2.449  1.00 97.52           C  
ATOM    783  ND1 HIS A  98      -7.181 -13.362   2.508  1.00 97.52           N  
ATOM    784  CE1 HIS A  98      -7.180 -14.701   2.583  1.00 97.52           C  
ATOM    785  NE2 HIS A  98      -8.431 -15.168   2.531  1.00 97.52           N  
ATOM    786  N   PHE A  99      -8.572  -8.435   3.572  1.00 97.39           N  
ATOM    787  CA  PHE A  99      -8.856  -7.013   3.492  1.00 97.39           C  
ATOM    788  C   PHE A  99      -8.047  -6.371   2.379  1.00 97.39           C  
ATOM    789  CB  PHE A  99      -8.540  -6.333   4.825  1.00 97.39           C  
ATOM    790  O   PHE A  99      -6.862  -6.656   2.219  1.00 97.39           O  
ATOM    791  CG  PHE A  99      -9.238  -6.940   6.020  1.00 97.39           C  
ATOM    792  CD1 PHE A  99     -10.539  -6.528   6.356  1.00 97.39           C  
ATOM    793  CD2 PHE A  99      -8.580  -7.908   6.801  1.00 97.39           C  
ATOM    794  CE1 PHE A  99     -11.150  -7.023   7.521  1.00 97.39           C  
ATOM    795  CE2 PHE A  99      -9.205  -8.423   7.946  1.00 97.39           C  
ATOM    796  CZ  PHE A  99     -10.470  -7.953   8.323  1.00 97.39           C  
ATOM    797  N   ARG A 100      -8.658  -5.429   1.665  1.00 97.21           N  
ATOM    798  CA  ARG A 100      -7.950  -4.524   0.761  1.00 97.21           C  
ATOM    799  C   ARG A 100      -7.964  -3.121   1.336  1.00 97.21           C  
ATOM    800  CB  ARG A 100      -8.563  -4.608  -0.637  1.00 97.21           C  
ATOM    801  O   ARG A 100      -9.017  -2.594   1.696  1.00 97.21           O  
ATOM    802  CG  ARG A 100      -7.751  -3.829  -1.681  1.00 97.21           C  
ATOM    803  CD  ARG A 100      -8.241  -4.164  -3.095  1.00 97.21           C  
ATOM    804  NE  ARG A 100      -7.711  -5.468  -3.545  1.00 97.21           N  
ATOM    805  NH1 ARG A 100      -8.986  -5.716  -5.425  1.00 97.21           N  
ATOM    806  NH2 ARG A 100      -7.433  -7.187  -5.038  1.00 97.21           N  
ATOM    807  CZ  ARG A 100      -8.040  -6.111  -4.649  1.00 97.21           C  
ATOM    808  N   LEU A 101      -6.797  -2.493   1.404  1.00 96.29           N  
ATOM    809  CA  LEU A 101      -6.705  -1.102   1.827  1.00 96.29           C  
ATOM    810  C   LEU A 101      -7.130  -0.178   0.684  1.00 96.29           C  
ATOM    811  CB  LEU A 101      -5.288  -0.805   2.320  1.00 96.29           C  
ATOM    812  O   LEU A 101      -6.398   0.037  -0.278  1.00 96.29           O  
ATOM    813  CG  LEU A 101      -4.894  -1.461   3.655  1.00 96.29           C  
ATOM    814  CD1 LEU A 101      -3.527  -0.915   4.067  1.00 96.29           C  
ATOM    815  CD2 LEU A 101      -5.875  -1.163   4.795  1.00 96.29           C  
ATOM    816  N   VAL A 102      -8.321   0.400   0.808  1.00 95.94           N  
ATOM    817  CA  VAL A 102      -8.882   1.352  -0.160  1.00 95.94           C  
ATOM    818  C   VAL A 102      -9.280   2.627   0.577  1.00 95.94           C  
ATOM    819  CB  VAL A 102     -10.068   0.730  -0.928  1.00 95.94           C  
ATOM    820  O   VAL A 102      -9.644   2.583   1.752  1.00 95.94           O  
ATOM    821  CG1 VAL A 102     -10.525   1.631  -2.076  1.00 95.94           C  
ATOM    822  CG2 VAL A 102      -9.700  -0.618  -1.558  1.00 95.94           C  
ATOM    823  N   TYR A 103      -9.206   3.782  -0.078  1.00 96.18           N  
ATOM    824  CA  TYR A 103      -9.692   5.025   0.517  1.00 96.18           C  
ATOM    825  C   TYR A 103     -11.221   5.081   0.513  1.00 96.18           C  
ATOM    826  CB  TYR A 103      -9.084   6.240  -0.189  1.00 96.18           C  
ATOM    827  O   TYR A 103     -11.876   4.699  -0.454  1.00 96.18           O  
ATOM    828  CG  TYR A 103      -7.587   6.363   0.004  1.00 96.18           C  
ATOM    829  CD1 TYR A 103      -7.064   6.612   1.289  1.00 96.18           C  
ATOM    830  CD2 TYR A 103      -6.719   6.224  -1.095  1.00 96.18           C  
ATOM    831  CE1 TYR A 103      -5.671   6.702   1.480  1.00 96.18           C  
ATOM    832  CE2 TYR A 103      -5.328   6.326  -0.909  1.00 96.18           C  
ATOM    833  OH  TYR A 103      -3.457   6.625   0.549  1.00 96.18           O  
ATOM    834  CZ  TYR A 103      -4.801   6.557   0.377  1.00 96.18           C  
ATOM    835  N   ASN A 104     -11.796   5.607   1.591  1.00 94.05           N  
ATOM    836  CA  ASN A 104     -13.171   6.083   1.596  1.00 94.05           C  
ATOM    837  C   ASN A 104     -13.251   7.528   1.085  1.00 94.05           C  
ATOM    838  CB  ASN A 104     -13.789   5.891   2.994  1.00 94.05           C  
ATOM    839  O   ASN A 104     -12.253   8.243   1.003  1.00 94.05           O  
ATOM    840  CG  ASN A 104     -13.220   6.765   4.100  1.00 94.05           C  
ATOM    841  ND2 ASN A 104     -13.517   6.439   5.334  1.00 94.05           N  
ATOM    842  OD1 ASN A 104     -12.583   7.784   3.905  1.00 94.05           O  
ATOM    843  N   THR A 105     -14.469   7.994   0.829  1.00 93.58           N  
ATOM    844  CA  THR A 105     -14.762   9.350   0.333  1.00 93.58           C  
ATOM    845  C   THR A 105     -14.422  10.470   1.321  1.00 93.58           C  
ATOM    846  CB  THR A 105     -16.248   9.440  -0.029  1.00 93.58           C  
ATOM    847  O   THR A 105     -14.418  11.638   0.944  1.00 93.58           O  
ATOM    848  CG2 THR A 105     -16.556   8.537  -1.219  1.00 93.58           C  
ATOM    849  OG1 THR A 105     -17.039   8.997   1.054  1.00 93.58           O  
ATOM    850  N   LYS A 106     -14.110  10.128   2.579  1.00 93.79           N  
ATOM    851  CA  LYS A 106     -13.648  11.059   3.623  1.00 93.79           C  
ATOM    852  C   LYS A 106     -12.121  11.160   3.696  1.00 93.79           C  
ATOM    853  CB  LYS A 106     -14.280  10.704   4.984  1.00 93.79           C  
ATOM    854  O   LYS A 106     -11.595  11.839   4.575  1.00 93.79           O  
ATOM    855  CG  LYS A 106     -15.812  10.763   4.900  1.00 93.79           C  
ATOM    856  CD  LYS A 106     -16.530  10.807   6.259  1.00 93.79           C  
ATOM    857  CE  LYS A 106     -18.017  11.014   5.925  1.00 93.79           C  
ATOM    858  NZ  LYS A 106     -18.842  11.575   7.017  1.00 93.79           N  
ATOM    859  N   GLY A 107     -11.407  10.484   2.797  1.00 91.90           N  
ATOM    860  CA  GLY A 107      -9.952  10.527   2.714  1.00 91.90           C  
ATOM    861  C   GLY A 107      -9.216   9.643   3.721  1.00 91.90           C  
ATOM    862  O   GLY A 107      -8.048   9.883   4.021  1.00 91.90           O  
ATOM    863  N   CYS A 108      -9.885   8.628   4.260  1.00 93.95           N  
ATOM    864  CA  CYS A 108      -9.325   7.684   5.220  1.00 93.95           C  
ATOM    865  C   CYS A 108      -9.269   6.274   4.639  1.00 93.95           C  
ATOM    866  CB  CYS A 108     -10.161   7.728   6.498  1.00 93.95           C  
ATOM    867  O   CYS A 108     -10.097   5.912   3.810  1.00 93.95           O  
ATOM    868  SG  CYS A 108     -10.044   9.373   7.269  1.00 93.95           S  
ATOM    869  N   PHE A 109      -8.333   5.449   5.111  1.00 94.86           N  
ATOM    870  CA  PHE A 109      -8.330   4.027   4.768  1.00 94.86           C  
ATOM    871  C   PHE A 109      -9.578   3.342   5.335  1.00 94.86           C  
ATOM    872  CB  PHE A 109      -7.045   3.357   5.265  1.00 94.86           C  
ATOM    873  O   PHE A 109      -9.807   3.355   6.549  1.00 94.86           O  
ATOM    874  CG  PHE A 109      -5.838   3.692   4.416  1.00 94.86           C  
ATOM    875  CD1 PHE A 109      -5.737   3.144   3.124  1.00 94.86           C  
ATOM    876  CD2 PHE A 109      -4.821   4.536   4.903  1.00 94.86           C  
ATOM    877  CE1 PHE A 109      -4.618   3.428   2.327  1.00 94.86           C  
ATOM    878  CE2 PHE A 109      -3.700   4.821   4.103  1.00 94.86           C  
ATOM    879  CZ  PHE A 109      -3.599   4.257   2.819  1.00 94.86           C  
ATOM    880  N   ALA A 110     -10.378   2.762   4.445  1.00 92.46           N  
ATOM    881  CA  ALA A 110     -11.463   1.860   4.778  1.00 92.46           C  
ATOM    882  C   ALA A 110     -10.907   0.452   5.000  1.00 92.46           C  
ATOM    883  CB  ALA A 110     -12.497   1.872   3.648  1.00 92.46           C  
ATOM    884  O   ALA A 110     -10.045  -0.015   4.256  1.00 92.46           O  
ATOM    885  N   VAL A 111     -11.438  -0.234   6.010  1.00 88.46           N  
ATOM    886  CA  VAL A 111     -11.250  -1.676   6.168  1.00 88.46           C  
ATOM    887  C   VAL A 111     -12.264  -2.357   5.259  1.00 88.46           C  
ATOM    888  CB  VAL A 111     -11.432  -2.097   7.632  1.00 88.46           C  
ATOM    889  O   VAL A 111     -13.415  -2.554   5.643  1.00 88.46           O  
ATOM    890  CG1 VAL A 111     -11.210  -3.595   7.804  1.00 88.46           C  
ATOM    891  CG2 VAL A 111     -10.445  -1.371   8.546  1.00 88.46           C  
ATOM    892  N   HIS A 112     -11.863  -2.624   4.019  1.00 95.94           N  
ATOM    893  CA  HIS A 112     -12.733  -3.243   3.027  1.00 95.94           C  
ATOM    894  C   HIS A 112     -12.470  -4.747   2.979  1.00 95.94           C  
ATOM    895  CB  HIS A 112     -12.528  -2.553   1.678  1.00 95.94           C  
ATOM    896  O   HIS A 112     -11.386  -5.164   2.572  1.00 95.94           O  
ATOM    897  CG  HIS A 112     -13.500  -3.060   0.661  1.00 95.94           C  
ATOM    898  CD2 HIS A 112     -13.175  -3.789  -0.437  1.00 95.94           C  
ATOM    899  ND1 HIS A 112     -14.889  -2.957   0.763  1.00 95.94           N  
ATOM    900  CE1 HIS A 112     -15.370  -3.649  -0.285  1.00 95.94           C  
ATOM    901  NE2 HIS A 112     -14.362  -4.148  -1.015  1.00 95.94           N  
ATOM    902  N   ARG A 113     -13.435  -5.547   3.446  1.00 96.39           N  
ATOM    903  CA  ARG A 113     -13.375  -7.014   3.377  1.00 96.39           C  
ATOM    904  C   ARG A 113     -13.564  -7.469   1.931  1.00 96.39           C  
ATOM    905  CB  ARG A 113     -14.431  -7.659   4.292  1.00 96.39           C  
ATOM    906  O   ARG A 113     -14.451  -6.965   1.246  1.00 96.39           O  
ATOM    907  CG  ARG A 113     -14.034  -7.608   5.774  1.00 96.39           C  
ATOM    908  CD  ARG A 113     -15.114  -8.259   6.647  1.00 96.39           C  
ATOM    909  NE  ARG A 113     -14.668  -8.451   8.042  1.00 96.39           N  
ATOM    910  NH1 ARG A 113     -16.731  -8.832   8.995  1.00 96.39           N  
ATOM    911  NH2 ARG A 113     -14.877  -8.998  10.221  1.00 96.39           N  
ATOM    912  CZ  ARG A 113     -15.432  -8.743   9.079  1.00 96.39           C  
ATOM    913  N   ILE A 114     -12.742  -8.415   1.498  1.00 97.33           N  
ATOM    914  CA  ILE A 114     -12.753  -8.977   0.143  1.00 97.33           C  
ATOM    915  C   ILE A 114     -12.843 -10.505   0.196  1.00 97.33           C  
ATOM    916  CB  ILE A 114     -11.533  -8.497  -0.674  1.00 97.33           C  
ATOM    917  O   ILE A 114     -12.600 -11.115   1.238  1.00 97.33           O  
ATOM    918  CG1 ILE A 114     -10.195  -8.935  -0.041  1.00 97.33           C  
ATOM    919  CG2 ILE A 114     -11.580  -6.971  -0.868  1.00 97.33           C  
ATOM    920  CD1 ILE A 114      -9.000  -8.778  -0.981  1.00 97.33           C  
ATOM    921  N   THR A 115     -13.190 -11.125  -0.930  1.00 97.05           N  
ATOM    922  CA  THR A 115     -13.214 -12.587  -1.069  1.00 97.05           C  
ATOM    923  C   THR A 115     -11.799 -13.153  -1.208  1.00 97.05           C  
ATOM    924  CB  THR A 115     -14.070 -13.019  -2.272  1.00 97.05           C  
ATOM    925  O   THR A 115     -10.858 -12.444  -1.574  1.00 97.05           O  
ATOM    926  CG2 THR A 115     -15.533 -12.592  -2.137  1.00 97.05           C  
ATOM    927  OG1 THR A 115     -13.553 -12.469  -3.461  1.00 97.05           O  
ATOM    928  N   VAL A 116     -11.650 -14.460  -0.964  1.00 96.23           N  
ATOM    929  CA  VAL A 116     -10.379 -15.186  -1.150  1.00 96.23           C  
ATOM    930  C   VAL A 116      -9.883 -15.079  -2.599  1.00 96.23           C  
ATOM    931  CB  VAL A 116     -10.540 -16.674  -0.765  1.00 96.23           C  
ATOM    932  O   VAL A 116      -8.684 -14.971  -2.840  1.00 96.23           O  
ATOM    933  CG1 VAL A 116      -9.202 -17.423  -0.824  1.00 96.23           C  
ATOM    934  CG2 VAL A 116     -11.115 -16.859   0.646  1.00 96.23           C  
ATOM    935  N   GLU A 117     -10.793 -15.069  -3.575  1.00 96.12           N  
ATOM    936  CA  GLU A 117     -10.457 -14.924  -4.997  1.00 96.12           C  
ATOM    937  C   GLU A 117      -9.877 -13.545  -5.318  1.00 96.12           C  
ATOM    938  CB  GLU A 117     -11.704 -15.156  -5.853  1.00 96.12           C  
ATOM    939  O   GLU A 117      -8.833 -13.446  -5.964  1.00 96.12           O  
ATOM    940  CG  GLU A 117     -12.241 -16.586  -5.722  1.00 96.12           C  
ATOM    941  CD  GLU A 117     -13.458 -16.831  -6.622  1.00 96.12           C  
ATOM    942  OE1 GLU A 117     -13.792 -18.022  -6.777  1.00 96.12           O  
ATOM    943  OE2 GLU A 117     -14.026 -15.835  -7.125  1.00 96.12           O  
ATOM    944  N   GLU A 118     -10.502 -12.477  -4.813  1.00 95.84           N  
ATOM    945  CA  GLU A 118     -10.004 -11.113  -5.001  1.00 95.84           C  
ATOM    946  C   GLU A 118      -8.669 -10.885  -4.273  1.00 95.84           C  
ATOM    947  CB  GLU A 118     -11.095 -10.114  -4.583  1.00 95.84           C  
ATOM    948  O   GLU A 118      -7.843 -10.084  -4.720  1.00 95.84           O  
ATOM    949  CG  GLU A 118     -10.661  -8.663  -4.837  1.00 95.84           C  
ATOM    950  CD  GLU A 118     -11.756  -7.614  -4.624  1.00 95.84           C  
ATOM    951  OE1 GLU A 118     -11.484  -6.432  -4.948  1.00 95.84           O  
ATOM    952  OE2 GLU A 118     -12.835  -7.910  -4.074  1.00 95.84           O  
ATOM    953  N   ALA A 119      -8.419 -11.624  -3.188  1.00 96.89           N  
ATOM    954  CA  ALA A 119      -7.180 -11.558  -2.418  1.00 96.89           C  
ATOM    955  C   ALA A 119      -5.959 -12.145  -3.148  1.00 96.89           C  
ATOM    956  CB  ALA A 119      -7.412 -12.243  -1.066  1.00 96.89           C  
ATOM    957  O   ALA A 119      -4.832 -11.898  -2.718  1.00 96.89           O  
ATOM    958  N   LYS A 120      -6.146 -12.885  -4.252  1.00 97.08           N  
ATOM    959  CA  LYS A 120      -5.043 -13.460  -5.046  1.00 97.08           C  
ATOM    960  C   LYS A 120      -4.308 -12.428  -5.896  1.00 97.08           C  
ATOM    961  CB  LYS A 120      -5.562 -14.594  -5.942  1.00 97.08           C  
ATOM    962  O   LYS A 120      -3.172 -12.668  -6.293  1.00 97.08           O  
ATOM    963  CG  LYS A 120      -6.050 -15.796  -5.124  1.00 97.08           C  
ATOM    964  CD  LYS A 120      -6.622 -16.888  -6.035  1.00 97.08           C  
ATOM    965  CE  LYS A 120      -7.150 -18.051  -5.187  1.00 97.08           C  
ATOM    966  NZ  LYS A 120      -7.804 -19.090  -6.025  1.00 97.08           N  
ATOM    967  N   TYR A 121      -4.916 -11.275  -6.161  1.00 97.33           N  
ATOM    968  CA  TYR A 121      -4.315 -10.241  -6.996  1.00 97.33           C  
ATOM    969  C   TYR A 121      -4.351  -8.867  -6.333  1.00 97.33           C  
ATOM    970  CB  TYR A 121      -4.977 -10.231  -8.381  1.00 97.33           C  
ATOM    971  O   TYR A 121      -5.095  -8.609  -5.385  1.00 97.33           O  
ATOM    972  CG  TYR A 121      -6.408  -9.731  -8.399  1.00 97.33           C  
ATOM    973  CD1 TYR A 121      -7.467 -10.641  -8.231  1.00 97.33           C  
ATOM    974  CD2 TYR A 121      -6.684  -8.366  -8.631  1.00 97.33           C  
ATOM    975  CE1 TYR A 121      -8.797 -10.192  -8.307  1.00 97.33           C  
ATOM    976  CE2 TYR A 121      -8.017  -7.915  -8.710  1.00 97.33           C  
ATOM    977  OH  TYR A 121     -10.370  -8.428  -8.605  1.00 97.33           O  
ATOM    978  CZ  TYR A 121      -9.077  -8.833  -8.542  1.00 97.33           C  
ATOM    979  N   LYS A 122      -3.560  -7.944  -6.875  1.00 97.25           N  
ATOM    980  CA  LYS A 122      -3.667  -6.515  -6.573  1.00 97.25           C  
ATOM    981  C   LYS A 122      -3.431  -5.683  -7.826  1.00 97.25           C  
ATOM    982  CB  LYS A 122      -2.729  -6.140  -5.411  1.00 97.25           C  
ATOM    983  O   LYS A 122      -2.803  -6.143  -8.778  1.00 97.25           O  
ATOM    984  CG  LYS A 122      -1.240  -6.132  -5.791  1.00 97.25           C  
ATOM    985  CD  LYS A 122      -0.333  -5.708  -4.627  1.00 97.25           C  
ATOM    986  CE  LYS A 122      -0.475  -4.236  -4.227  1.00 97.25           C  
ATOM    987  NZ  LYS A 122       0.565  -3.859  -3.241  1.00 97.25           N  
ATOM    988  N   LEU A 123      -3.928  -4.451  -7.815  1.00 97.76           N  
ATOM    989  CA  LEU A 123      -3.640  -3.481  -8.864  1.00 97.76           C  
ATOM    990  C   LEU A 123      -2.435  -2.625  -8.485  1.00 97.76           C  
ATOM    991  CB  LEU A 123      -4.864  -2.606  -9.161  1.00 97.76           C  
ATOM    992  O   LEU A 123      -2.312  -2.165  -7.351  1.00 97.76           O  
ATOM    993  CG  LEU A 123      -6.127  -3.339  -9.632  1.00 97.76           C  
ATOM    994  CD1 LEU A 123      -7.154  -2.285 -10.045  1.00 97.76           C  
ATOM    995  CD2 LEU A 123      -5.885  -4.266 -10.820  1.00 97.76           C  
ATOM    996  N   CYS A 124      -1.579  -2.337  -9.455  1.00 97.84           N  
ATOM    997  CA  CYS A 124      -0.418  -1.490  -9.263  1.00 97.84           C  
ATOM    998  C   CYS A 124      -0.281  -0.480 -10.399  1.00 97.84           C  
ATOM    999  CB  CYS A 124       0.824  -2.376  -9.118  1.00 97.84           C  
ATOM   1000  O   CYS A 124      -0.062  -0.847 -11.546  1.00 97.84           O  
ATOM   1001  SG  CYS A 124       0.882  -3.090  -7.446  1.00 97.84           S  
ATOM   1002  N   LYS A 125      -0.332   0.814 -10.073  1.00 97.86           N  
ATOM   1003  CA  LYS A 125      -0.015   1.880 -11.030  1.00 97.86           C  
ATOM   1004  C   LYS A 125       1.471   1.867 -11.390  1.00 97.86           C  
ATOM   1005  CB  LYS A 125      -0.479   3.234 -10.478  1.00 97.86           C  
ATOM   1006  O   LYS A 125       2.319   1.836 -10.492  1.00 97.86           O  
ATOM   1007  CG  LYS A 125      -0.176   4.388 -11.444  1.00 97.86           C  
ATOM   1008  CD  LYS A 125      -0.721   5.722 -10.919  1.00 97.86           C  
ATOM   1009  CE  LYS A 125      -0.440   6.810 -11.963  1.00 97.86           C  
ATOM   1010  NZ  LYS A 125      -0.942   8.142 -11.555  1.00 97.86           N  
ATOM   1011  N   VAL A 126       1.778   1.955 -12.679  1.00 97.92           N  
ATOM   1012  CA  VAL A 126       3.131   2.082 -13.227  1.00 97.92           C  
ATOM   1013  C   VAL A 126       3.615   3.522 -13.067  1.00 97.92           C  
ATOM   1014  CB  VAL A 126       3.164   1.647 -14.705  1.00 97.92           C  
ATOM   1015  O   VAL A 126       2.988   4.463 -13.554  1.00 97.92           O  
ATOM   1016  CG1 VAL A 126       4.586   1.755 -15.272  1.00 97.92           C  
ATOM   1017  CG2 VAL A 126       2.694   0.194 -14.837  1.00 97.92           C  
ATOM   1018  N   ARG A 127       4.742   3.707 -12.373  1.00 96.72           N  
ATOM   1019  CA  ARG A 127       5.358   5.025 -12.139  1.00 96.72           C  
ATOM   1020  C   ARG A 127       6.440   5.374 -13.147  1.00 96.72           C  
ATOM   1021  CB  ARG A 127       5.944   5.102 -10.724  1.00 96.72           C  
ATOM   1022  O   ARG A 127       6.558   6.535 -13.516  1.00 96.72           O  
ATOM   1023  CG  ARG A 127       4.861   5.355  -9.673  1.00 96.72           C  
ATOM   1024  CD  ARG A 127       5.521   5.747  -8.346  1.00 96.72           C  
ATOM   1025  NE  ARG A 127       4.522   6.226  -7.369  1.00 96.72           N  
ATOM   1026  NH1 ARG A 127       5.794   5.965  -5.481  1.00 96.72           N  
ATOM   1027  NH2 ARG A 127       3.672   6.620  -5.288  1.00 96.72           N  
ATOM   1028  CZ  ARG A 127       4.669   6.276  -6.056  1.00 96.72           C  
ATOM   1029  N   LYS A 128       7.249   4.398 -13.549  1.00 96.71           N  
ATOM   1030  CA  LYS A 128       8.293   4.574 -14.562  1.00 96.71           C  
ATOM   1031  C   LYS A 128       8.568   3.257 -15.268  1.00 96.71           C  
ATOM   1032  CB  LYS A 128       9.575   5.183 -13.958  1.00 96.71           C  
ATOM   1033  O   LYS A 128       8.370   2.191 -14.686  1.00 96.71           O  
ATOM   1034  CG  LYS A 128      10.224   4.332 -12.856  1.00 96.71           C  
ATOM   1035  CD  LYS A 128      11.576   4.910 -12.418  1.00 96.71           C  
ATOM   1036  CE  LYS A 128      12.257   3.961 -11.425  1.00 96.71           C  
ATOM   1037  NZ  LYS A 128      13.619   4.426 -11.061  1.00 96.71           N  
ATOM   1038  N   ILE A 129       9.045   3.362 -16.498  1.00 97.12           N  
ATOM   1039  CA  ILE A 129       9.539   2.250 -17.304  1.00 97.12           C  
ATOM   1040  C   ILE A 129      10.961   2.618 -17.700  1.00 97.12           C  
ATOM   1041  CB  ILE A 129       8.633   1.997 -18.527  1.00 97.12           C  
ATOM   1042  O   ILE A 129      11.208   3.742 -18.134  1.00 97.12           O  
ATOM   1043  CG1 ILE A 129       7.189   1.696 -18.062  1.00 97.12           C  
ATOM   1044  CG2 ILE A 129       9.201   0.839 -19.368  1.00 97.12           C  
ATOM   1045  CD1 ILE A 129       6.186   1.555 -19.205  1.00 97.12           C  
ATOM   1046  N   THR A 130      11.890   1.697 -17.495  1.00 96.37           N  
ATOM   1047  CA  THR A 130      13.315   1.901 -17.744  1.00 96.37           C  
ATOM   1048  C   THR A 130      13.908   0.652 -18.378  1.00 96.37           C  
ATOM   1049  CB  THR A 130      14.071   2.304 -16.459  1.00 96.37           C  
ATOM   1050  O   THR A 130      13.434  -0.462 -18.162  1.00 96.37           O  
ATOM   1051  CG2 THR A 130      13.878   3.788 -16.148  1.00 96.37           C  
ATOM   1052  OG1 THR A 130      13.594   1.660 -15.298  1.00 96.37           O  
ATOM   1053  N   VAL A 131      14.955   0.832 -19.176  1.00 96.80           N  
ATOM   1054  CA  VAL A 131      15.715  -0.273 -19.763  1.00 96.80           C  
ATOM   1055  C   VAL A 131      16.952  -0.490 -18.902  1.00 96.80           C  
ATOM   1056  CB  VAL A 131      16.037  -0.008 -21.242  1.00 96.80           C  
ATOM   1057  O   VAL A 131      17.673   0.452 -18.586  1.00 96.80           O  
ATOM   1058  CG1 VAL A 131      16.764  -1.203 -21.856  1.00 96.80           C  
ATOM   1059  CG2 VAL A 131      14.745   0.209 -22.046  1.00 96.80           C  
ATOM   1060  N   GLY A 132      17.132  -1.718 -18.428  1.00 95.10           N  
ATOM   1061  CA  GLY A 132      18.273  -2.121 -17.618  1.00 95.10           C  
ATOM   1062  C   GLY A 132      19.457  -2.562 -18.472  1.00 95.10           C  
ATOM   1063  O   GLY A 132      19.478  -2.414 -19.694  1.00 95.10           O  
ATOM   1064  N   THR A 133      20.439  -3.170 -17.814  1.00 96.36           N  
ATOM   1065  CA  THR A 133      21.559  -3.816 -18.502  1.00 96.36           C  
ATOM   1066  C   THR A 133      21.056  -4.903 -19.459  1.00 96.36           C  
ATOM   1067  CB  THR A 133      22.566  -4.387 -17.492  1.00 96.36           C  
ATOM   1068  O   THR A 133      20.002  -5.506 -19.240  1.00 96.36           O  
ATOM   1069  CG2 THR A 133      23.229  -3.282 -16.669  1.00 96.36           C  
ATOM   1070  OG1 THR A 133      21.933  -5.244 -16.571  1.00 96.36           O  
ATOM   1071  N   LYS A 134      21.800  -5.139 -20.547  1.00 96.79           N  
ATOM   1072  CA  LYS A 134      21.441  -6.092 -21.618  1.00 96.79           C  
ATOM   1073  C   LYS A 134      20.115  -5.782 -22.337  1.00 96.79           C  
ATOM   1074  CB  LYS A 134      21.483  -7.547 -21.101  1.00 96.79           C  
ATOM   1075  O   LYS A 134      19.497  -6.684 -22.889  1.00 96.79           O  
ATOM   1076  CG  LYS A 134      22.784  -7.923 -20.379  1.00 96.79           C  
ATOM   1077  CD  LYS A 134      22.757  -9.402 -19.970  1.00 96.79           C  
ATOM   1078  CE  LYS A 134      24.085  -9.784 -19.305  1.00 96.79           C  
ATOM   1079  NZ  LYS A 134      24.165 -11.240 -19.020  1.00 96.79           N  
ATOM   1080  N   GLY A 135      19.653  -4.529 -22.307  1.00 94.64           N  
ATOM   1081  CA  GLY A 135      18.426  -4.125 -23.000  1.00 94.64           C  
ATOM   1082  C   GLY A 135      17.135  -4.621 -22.339  1.00 94.64           C  
ATOM   1083  O   GLY A 135      16.085  -4.596 -22.969  1.00 94.64           O  
ATOM   1084  N   ILE A 136      17.182  -5.068 -21.077  1.00 96.55           N  
ATOM   1085  CA  ILE A 136      16.022  -5.671 -20.405  1.00 96.55           C  
ATOM   1086  C   ILE A 136      15.046  -4.578 -19.936  1.00 96.55           C  
ATOM   1087  CB  ILE A 136      16.470  -6.580 -19.238  1.00 96.55           C  
ATOM   1088  O   ILE A 136      15.383  -3.819 -19.016  1.00 96.55           O  
ATOM   1089  CG1 ILE A 136      17.347  -7.738 -19.771  1.00 96.55           C  
ATOM   1090  CG2 ILE A 136      15.236  -7.124 -18.482  1.00 96.55           C  
ATOM   1091  CD1 ILE A 136      18.022  -8.571 -18.674  1.00 96.55           C  
ATOM   1092  N   PRO A 137      13.817  -4.496 -20.481  1.00 97.22           N  
ATOM   1093  CA  PRO A 137      12.826  -3.548 -19.995  1.00 97.22           C  
ATOM   1094  C   PRO A 137      12.330  -3.962 -18.608  1.00 97.22           C  
ATOM   1095  CB  PRO A 137      11.711  -3.542 -21.044  1.00 97.22           C  
ATOM   1096  O   PRO A 137      12.077  -5.138 -18.328  1.00 97.22           O  
ATOM   1097  CG  PRO A 137      11.765  -4.957 -21.616  1.00 97.22           C  
ATOM   1098  CD  PRO A 137      13.251  -5.312 -21.552  1.00 97.22           C  
ATOM   1099  N   HIS A 138      12.169  -2.985 -17.724  1.00 96.71           N  
ATOM   1100  CA  HIS A 138      11.536  -3.173 -16.429  1.00 96.71           C  
ATOM   1101  C   HIS A 138      10.658  -1.978 -16.075  1.00 96.71           C  
ATOM   1102  CB  HIS A 138      12.581  -3.468 -15.344  1.00 96.71           C  
ATOM   1103  O   HIS A 138      10.982  -0.827 -16.370  1.00 96.71           O  
ATOM   1104  CG  HIS A 138      13.620  -2.389 -15.162  1.00 96.71           C  
ATOM   1105  CD2 HIS A 138      13.638  -1.419 -14.197  1.00 96.71           C  
ATOM   1106  ND1 HIS A 138      14.736  -2.203 -15.945  1.00 96.71           N  
ATOM   1107  CE1 HIS A 138      15.415  -1.151 -15.462  1.00 96.71           C  
ATOM   1108  NE2 HIS A 138      14.788  -0.645 -14.387  1.00 96.71           N  
ATOM   1109  N   LEU A 139       9.539  -2.255 -15.414  1.00 97.00           N  
ATOM   1110  CA  LEU A 139       8.669  -1.225 -14.860  1.00 97.00           C  
ATOM   1111  C   LEU A 139       8.826  -1.139 -13.349  1.00 97.00           C  
ATOM   1112  CB  LEU A 139       7.230  -1.411 -15.357  1.00 97.00           C  
ATOM   1113  O   LEU A 139       9.196  -2.116 -12.699  1.00 97.00           O  
ATOM   1114  CG  LEU A 139       6.460  -2.667 -14.902  1.00 97.00           C  
ATOM   1115  CD1 LEU A 139       5.994  -2.621 -13.441  1.00 97.00           C  
ATOM   1116  CD2 LEU A 139       5.200  -2.748 -15.760  1.00 97.00           C  
ATOM   1117  N   VAL A 140       8.525   0.035 -12.799  1.00 97.74           N  
ATOM   1118  CA  VAL A 140       8.449   0.269 -11.357  1.00 97.74           C  
ATOM   1119  C   VAL A 140       7.047   0.722 -11.001  1.00 97.74           C  
ATOM   1120  CB  VAL A 140       9.507   1.269 -10.874  1.00 97.74           C  
ATOM   1121  O   VAL A 140       6.529   1.693 -11.561  1.00 97.74           O  
ATOM   1122  CG1 VAL A 140       9.428   1.508  -9.361  1.00 97.74           C  
ATOM   1123  CG2 VAL A 140      10.917   0.765 -11.210  1.00 97.74           C  
ATOM   1124  N   THR A 141       6.434   0.027 -10.055  1.00 97.56           N  
ATOM   1125  CA  THR A 141       5.083   0.312  -9.580  1.00 97.56           C  
ATOM   1126  C   THR A 141       5.068   1.355  -8.459  1.00 97.56           C  
ATOM   1127  CB  THR A 141       4.404  -0.974  -9.108  1.00 97.56           C  
ATOM   1128  O   THR A 141       6.095   1.740  -7.895  1.00 97.56           O  
ATOM   1129  CG2 THR A 141       4.304  -2.033 -10.207  1.00 97.56           C  
ATOM   1130  OG1 THR A 141       5.146  -1.498  -8.045  1.00 97.56           O  
ATOM   1131  N   HIS A 142       3.876   1.843  -8.113  1.00 96.65           N  
ATOM   1132  CA  HIS A 142       3.685   2.798  -7.021  1.00 96.65           C  
ATOM   1133  C   HIS A 142       4.101   2.277  -5.634  1.00 96.65           C  
ATOM   1134  CB  HIS A 142       2.235   3.291  -7.025  1.00 96.65           C  
ATOM   1135  O   HIS A 142       4.536   3.087  -4.815  1.00 96.65           O  
ATOM   1136  CG  HIS A 142       1.263   2.286  -6.464  1.00 96.65           C  
ATOM   1137  CD2 HIS A 142       0.651   2.364  -5.242  1.00 96.65           C  
ATOM   1138  ND1 HIS A 142       0.903   1.075  -7.022  1.00 96.65           N  
ATOM   1139  CE1 HIS A 142       0.091   0.445  -6.152  1.00 96.65           C  
ATOM   1140  NE2 HIS A 142      -0.103   1.209  -5.073  1.00 96.65           N  
ATOM   1141  N   ASP A 143       4.025   0.959  -5.423  1.00 95.36           N  
ATOM   1142  CA  ASP A 143       4.478   0.214  -4.242  1.00 95.36           C  
ATOM   1143  C   ASP A 143       5.919  -0.324  -4.399  1.00 95.36           C  
ATOM   1144  CB  ASP A 143       3.448  -0.885  -3.895  1.00 95.36           C  
ATOM   1145  O   ASP A 143       6.313  -1.292  -3.755  1.00 95.36           O  
ATOM   1146  CG  ASP A 143       3.342  -2.030  -4.915  1.00 95.36           C  
ATOM   1147  OD1 ASP A 143       3.541  -1.772  -6.127  1.00 95.36           O  
ATOM   1148  OD2 ASP A 143       2.988  -3.166  -4.514  1.00 95.36           O  
ATOM   1149  N   ALA A 144       6.719   0.299  -5.271  1.00 95.85           N  
ATOM   1150  CA  ALA A 144       8.151   0.044  -5.450  1.00 95.85           C  
ATOM   1151  C   ALA A 144       8.535  -1.383  -5.895  1.00 95.85           C  
ATOM   1152  CB  ALA A 144       8.912   0.528  -4.203  1.00 95.85           C  
ATOM   1153  O   ALA A 144       9.691  -1.785  -5.748  1.00 95.85           O  
ATOM   1154  N   ARG A 145       7.608  -2.146  -6.484  1.00 95.66           N  
ATOM   1155  CA  ARG A 145       7.937  -3.420  -7.136  1.00 95.66           C  
ATOM   1156  C   ARG A 145       8.567  -3.139  -8.491  1.00 95.66           C  
ATOM   1157  CB  ARG A 145       6.706  -4.327  -7.283  1.00 95.66           C  
ATOM   1158  O   ARG A 145       8.067  -2.309  -9.250  1.00 95.66           O  
ATOM   1159  CG  ARG A 145       6.064  -4.646  -5.930  1.00 95.66           C  
ATOM   1160  CD  ARG A 145       4.773  -5.438  -6.125  1.00 95.66           C  
ATOM   1161  NE  ARG A 145       4.187  -5.779  -4.820  1.00 95.66           N  
ATOM   1162  NH1 ARG A 145       4.805  -7.992  -4.724  1.00 95.66           N  
ATOM   1163  NH2 ARG A 145       3.669  -7.103  -3.039  1.00 95.66           N  
ATOM   1164  CZ  ARG A 145       4.227  -6.944  -4.201  1.00 95.66           C  
ATOM   1165  N   THR A 146       9.629  -3.874  -8.798  1.00 96.84           N  
ATOM   1166  CA  THR A 146      10.259  -3.865 -10.118  1.00 96.84           C  
ATOM   1167  C   THR A 146       9.924  -5.161 -10.833  1.00 96.84           C  
ATOM   1168  CB  THR A 146      11.774  -3.659 -10.032  1.00 96.84           C  
ATOM   1169  O   THR A 146      10.248  -6.238 -10.335  1.00 96.84           O  
ATOM   1170  CG2 THR A 146      12.408  -3.537 -11.417  1.00 96.84           C  
ATOM   1171  OG1 THR A 146      12.049  -2.457  -9.352  1.00 96.84           O  
ATOM   1172  N   ILE A 147       9.284  -5.062 -11.996  1.00 96.16           N  
ATOM   1173  CA  ILE A 147       8.887  -6.224 -12.800  1.00 96.16           C  
ATOM   1174  C   ILE A 147       9.624  -6.152 -14.132  1.00 96.16           C  
ATOM   1175  CB  ILE A 147       7.355  -6.319 -12.962  1.00 96.16           C  
ATOM   1176  O   ILE A 147       9.554  -5.139 -14.827  1.00 96.16           O  
ATOM   1177  CG1 ILE A 147       6.666  -6.282 -11.577  1.00 96.16           C  
ATOM   1178  CG2 ILE A 147       7.001  -7.611 -13.722  1.00 96.16           C  
ATOM   1179  CD1 ILE A 147       5.139  -6.316 -11.626  1.00 96.16           C  
ATOM   1180  N   ARG A 148      10.372  -7.211 -14.450  1.00 95.82           N  
ATOM   1181  CA  ARG A 148      11.144  -7.344 -15.694  1.00 95.82           C  
ATOM   1182  C   ARG A 148      10.278  -7.930 -16.802  1.00 95.82           C  
ATOM   1183  CB  ARG A 148      12.382  -8.228 -15.480  1.00 95.82           C  
ATOM   1184  O   ARG A 148       9.363  -8.691 -16.504  1.00 95.82           O  
ATOM   1185  CG  ARG A 148      13.374  -7.638 -14.467  1.00 95.82           C  
ATOM   1186  CD  ARG A 148      14.655  -8.478 -14.389  1.00 95.82           C  
ATOM   1187  NE  ARG A 148      14.413  -9.828 -13.837  1.00 95.82           N  
ATOM   1188  NH1 ARG A 148      16.414 -10.776 -14.456  1.00 95.82           N  
ATOM   1189  NH2 ARG A 148      14.914 -12.000 -13.353  1.00 95.82           N  
ATOM   1190  CZ  ARG A 148      15.245 -10.856 -13.884  1.00 95.82           C  
ATOM   1191  N   TYR A 149      10.624  -7.610 -18.046  1.00 95.49           N  
ATOM   1192  CA  TYR A 149       9.917  -8.060 -19.248  1.00 95.49           C  
ATOM   1193  C   TYR A 149       8.403  -7.768 -19.211  1.00 95.49           C  
ATOM   1194  CB  TYR A 149      10.250  -9.534 -19.529  1.00 95.49           C  
ATOM   1195  O   TYR A 149       7.604  -8.683 -19.405  1.00 95.49           O  
ATOM   1196  CG  TYR A 149      11.733  -9.844 -19.561  1.00 95.49           C  
ATOM   1197  CD1 TYR A 149      12.502  -9.463 -20.676  1.00 95.49           C  
ATOM   1198  CD2 TYR A 149      12.334 -10.537 -18.491  1.00 95.49           C  
ATOM   1199  CE1 TYR A 149      13.870  -9.788 -20.732  1.00 95.49           C  
ATOM   1200  CE2 TYR A 149      13.699 -10.875 -18.548  1.00 95.49           C  
ATOM   1201  OH  TYR A 149      15.773 -10.861 -19.756  1.00 95.49           O  
ATOM   1202  CZ  TYR A 149      14.465 -10.507 -19.677  1.00 95.49           C  
ATOM   1203  N   PRO A 150       7.978  -6.522 -18.909  1.00 96.77           N  
ATOM   1204  CA  PRO A 150       6.574  -6.161 -19.045  1.00 96.77           C  
ATOM   1205  C   PRO A 150       6.156  -6.162 -20.521  1.00 96.77           C  
ATOM   1206  CB  PRO A 150       6.464  -4.769 -18.427  1.00 96.77           C  
ATOM   1207  O   PRO A 150       6.995  -6.007 -21.410  1.00 96.77           O  
ATOM   1208  CG  PRO A 150       7.816  -4.140 -18.758  1.00 96.77           C  
ATOM   1209  CD  PRO A 150       8.774  -5.325 -18.642  1.00 96.77           C  
ATOM   1210  N   ASP A 151       4.851  -6.274 -20.765  1.00 95.90           N  
ATOM   1211  CA  ASP A 151       4.280  -6.109 -22.101  1.00 95.90           C  
ATOM   1212  C   ASP A 151       4.666  -4.727 -22.691  1.00 95.90           C  
ATOM   1213  CB  ASP A 151       2.759  -6.294 -22.020  1.00 95.90           C  
ATOM   1214  O   ASP A 151       4.501  -3.708 -22.005  1.00 95.90           O  
ATOM   1215  CG  ASP A 151       2.101  -6.356 -23.400  1.00 95.90           C  
ATOM   1216  OD1 ASP A 151       2.317  -5.407 -24.188  1.00 95.90           O  
ATOM   1217  OD2 ASP A 151       1.373  -7.336 -23.640  1.00 95.90           O  
ATOM   1218  N   PRO A 152       5.175  -4.650 -23.939  1.00 95.92           N  
ATOM   1219  CA  PRO A 152       5.577  -3.391 -24.581  1.00 95.92           C  
ATOM   1220  C   PRO A 152       4.468  -2.329 -24.696  1.00 95.92           C  
ATOM   1221  CB  PRO A 152       6.056  -3.800 -25.980  1.00 95.92           C  
ATOM   1222  O   PRO A 152       4.754  -1.127 -24.840  1.00 95.92           O  
ATOM   1223  CG  PRO A 152       6.488  -5.254 -25.821  1.00 95.92           C  
ATOM   1224  CD  PRO A 152       5.500  -5.786 -24.793  1.00 95.92           C  
ATOM   1225  N   LEU A 153       3.201  -2.754 -24.648  1.00 96.84           N  
ATOM   1226  CA  LEU A 153       2.029  -1.885 -24.710  1.00 96.84           C  
ATOM   1227  C   LEU A 153       1.798  -1.098 -23.415  1.00 96.84           C  
ATOM   1228  CB  LEU A 153       0.786  -2.729 -25.042  1.00 96.84           C  
ATOM   1229  O   LEU A 153       1.120  -0.071 -23.468  1.00 96.84           O  
ATOM   1230  CG  LEU A 153       0.817  -3.426 -26.416  1.00 96.84           C  
ATOM   1231  CD1 LEU A 153      -0.408  -4.328 -26.554  1.00 96.84           C  
ATOM   1232  CD2 LEU A 153       0.790  -2.406 -27.560  1.00 96.84           C  
ATOM   1233  N   ILE A 154       2.367  -1.534 -22.286  1.00 97.40           N  
ATOM   1234  CA  ILE A 154       2.233  -0.862 -20.987  1.00 97.40           C  
ATOM   1235  C   ILE A 154       3.023   0.450 -20.999  1.00 97.40           C  
ATOM   1236  CB  ILE A 154       2.684  -1.795 -19.837  1.00 97.40           C  
ATOM   1237  O   ILE A 154       4.210   0.475 -21.338  1.00 97.40           O  
ATOM   1238  CG1 ILE A 154       1.768  -3.038 -19.751  1.00 97.40           C  
ATOM   1239  CG2 ILE A 154       2.664  -1.054 -18.485  1.00 97.40           C  
ATOM   1240  CD1 ILE A 154       2.314  -4.166 -18.866  1.00 97.40           C  
ATOM   1241  N   LYS A 155       2.384   1.550 -20.590  1.00 96.92           N  
ATOM   1242  CA  LYS A 155       2.986   2.887 -20.475  1.00 96.92           C  
ATOM   1243  C   LYS A 155       2.925   3.423 -19.041  1.00 96.92           C  
ATOM   1244  CB  LYS A 155       2.324   3.841 -21.492  1.00 96.92           C  
ATOM   1245  O   LYS A 155       2.376   2.823 -18.120  1.00 96.92           O  
ATOM   1246  CG  LYS A 155       2.419   3.393 -22.964  1.00 96.92           C  
ATOM   1247  CD  LYS A 155       3.855   3.174 -23.478  1.00 96.92           C  
ATOM   1248  CE  LYS A 155       3.821   2.661 -24.923  1.00 96.92           C  
ATOM   1249  NZ  LYS A 155       5.018   1.846 -25.260  1.00 96.92           N  
ATOM   1250  N   VAL A 156       3.568   4.569 -18.823  1.00 96.27           N  
ATOM   1251  CA  VAL A 156       3.550   5.259 -17.525  1.00 96.27           C  
ATOM   1252  C   VAL A 156       2.136   5.763 -17.221  1.00 96.27           C  
ATOM   1253  CB  VAL A 156       4.575   6.409 -17.494  1.00 96.27           C  
ATOM   1254  O   VAL A 156       1.495   6.346 -18.090  1.00 96.27           O  
ATOM   1255  CG1 VAL A 156       4.563   7.139 -16.147  1.00 96.27           C  
ATOM   1256  CG2 VAL A 156       5.997   5.873 -17.721  1.00 96.27           C  
ATOM   1257  N   ASN A 157       1.704   5.618 -15.964  1.00 96.60           N  
ATOM   1258  CA  ASN A 157       0.354   5.874 -15.437  1.00 96.60           C  
ATOM   1259  C   ASN A 157      -0.703   4.800 -15.704  1.00 96.60           C  
ATOM   1260  CB  ASN A 157      -0.174   7.281 -15.771  1.00 96.60           C  
ATOM   1261  O   ASN A 157      -1.761   4.877 -15.078  1.00 96.60           O  
ATOM   1262  CG  ASN A 157       0.746   8.380 -15.305  1.00 96.60           C  
ATOM   1263  ND2 ASN A 157       1.301   9.136 -16.221  1.00 96.60           N  
ATOM   1264  OD1 ASN A 157       0.961   8.565 -14.112  1.00 96.60           O  
ATOM   1265  N   ASP A 158      -0.401   3.789 -16.514  1.00 97.27           N  
ATOM   1266  CA  ASP A 158      -1.244   2.602 -16.638  1.00 97.27           C  
ATOM   1267  C   ASP A 158      -1.268   1.817 -15.321  1.00 97.27           C  
ATOM   1268  CB  ASP A 158      -0.748   1.707 -17.784  1.00 97.27           C  
ATOM   1269  O   ASP A 158      -0.376   1.943 -14.470  1.00 97.27           O  
ATOM   1270  CG  ASP A 158      -0.885   2.343 -19.171  1.00 97.27           C  
ATOM   1271  OD1 ASP A 158      -1.493   3.430 -19.289  1.00 97.27           O  
ATOM   1272  OD2 ASP A 158      -0.383   1.722 -20.131  1.00 97.27           O  
ATOM   1273  N   THR A 159      -2.281   0.976 -15.156  1.00 98.07           N  
ATOM   1274  CA  THR A 159      -2.405   0.092 -13.996  1.00 98.07           C  
ATOM   1275  C   THR A 159      -2.229  -1.352 -14.435  1.00 98.07           C  
ATOM   1276  CB  THR A 159      -3.745   0.296 -13.287  1.00 98.07           C  
ATOM   1277  O   THR A 159      -2.907  -1.807 -15.345  1.00 98.07           O  
ATOM   1278  CG2 THR A 159      -3.884  -0.613 -12.072  1.00 98.07           C  
ATOM   1279  OG1 THR A 159      -3.863   1.605 -12.774  1.00 98.07           O  
ATOM   1280  N   VAL A 160      -1.353  -2.095 -13.764  1.00 97.60           N  
ATOM   1281  CA  VAL A 160      -1.152  -3.532 -13.994  1.00 97.60           C  
ATOM   1282  C   VAL A 160      -1.832  -4.350 -12.900  1.00 97.60           C  
ATOM   1283  CB  VAL A 160       0.340  -3.887 -14.145  1.00 97.60           C  
ATOM   1284  O   VAL A 160      -1.810  -3.964 -11.730  1.00 97.60           O  
ATOM   1285  CG1 VAL A 160       0.940  -3.190 -15.371  1.00 97.60           C  
ATOM   1286  CG2 VAL A 160       1.216  -3.534 -12.935  1.00 97.60           C  
ATOM   1287  N   GLN A 161      -2.420  -5.487 -13.260  1.00 97.50           N  
ATOM   1288  CA  GLN A 161      -2.892  -6.493 -12.315  1.00 97.50           C  
ATOM   1289  C   GLN A 161      -1.761  -7.486 -12.055  1.00 97.50           C  
ATOM   1290  CB  GLN A 161      -4.143  -7.179 -12.874  1.00 97.50           C  
ATOM   1291  O   GLN A 161      -1.264  -8.136 -12.974  1.00 97.50           O  
ATOM   1292  CG  GLN A 161      -4.816  -8.118 -11.859  1.00 97.50           C  
ATOM   1293  CD  GLN A 161      -6.078  -8.788 -12.408  1.00 97.50           C  
ATOM   1294  NE2 GLN A 161      -6.852  -9.458 -11.586  1.00 97.50           N  
ATOM   1295  OE1 GLN A 161      -6.421  -8.716 -13.574  1.00 97.50           O  
ATOM   1296  N   ILE A 162      -1.345  -7.596 -10.798  1.00 97.30           N  
ATOM   1297  CA  ILE A 162      -0.281  -8.503 -10.368  1.00 97.30           C  
ATOM   1298  C   ILE A 162      -0.918  -9.673  -9.634  1.00 97.30           C  
ATOM   1299  CB  ILE A 162       0.754  -7.767  -9.493  1.00 97.30           C  
ATOM   1300  O   ILE A 162      -1.669  -9.463  -8.679  1.00 97.30           O  
ATOM   1301  CG1 ILE A 162       1.414  -6.622 -10.292  1.00 97.30           C  
ATOM   1302  CG2 ILE A 162       1.824  -8.747  -8.973  1.00 97.30           C  
ATOM   1303  CD1 ILE A 162       2.312  -5.739  -9.422  1.00 97.30           C  
ATOM   1304  N   ASP A 163      -0.575 -10.886 -10.054  1.00 96.72           N  
ATOM   1305  CA  ASP A 163      -0.838 -12.090  -9.275  1.00 96.72           C  
ATOM   1306  C   ASP A 163       0.127 -12.145  -8.082  1.00 96.72           C  
ATOM   1307  CB  ASP A 163      -0.714 -13.321 -10.172  1.00 96.72           C  
ATOM   1308  O   ASP A 163       1.348 -12.069  -8.239  1.00 96.72           O  
ATOM   1309  CG  ASP A 163      -0.819 -14.583  -9.327  1.00 96.72           C  
ATOM   1310  OD1 ASP A 163      -1.905 -14.814  -8.761  1.00 96.72           O  
ATOM   1311  OD2 ASP A 163       0.237 -15.235  -9.152  1.00 96.72           O  
ATOM   1312  N   LEU A 164      -0.414 -12.236  -6.869  1.00 95.30           N  
ATOM   1313  CA  LEU A 164       0.377 -12.156  -5.642  1.00 95.30           C  
ATOM   1314  C   LEU A 164       1.172 -13.433  -5.357  1.00 95.30           C  
ATOM   1315  CB  LEU A 164      -0.539 -11.787  -4.461  1.00 95.30           C  
ATOM   1316  O   LEU A 164       2.178 -13.353  -4.652  1.00 95.30           O  
ATOM   1317  CG  LEU A 164      -1.022 -10.327  -4.492  1.00 95.30           C  
ATOM   1318  CD1 LEU A 164      -1.994 -10.076  -3.343  1.00 95.30           C  
ATOM   1319  CD2 LEU A 164       0.166  -9.372  -4.349  1.00 95.30           C  
ATOM   1320  N   GLY A 165       0.764 -14.578  -5.913  1.00 93.57           N  
ATOM   1321  CA  GLY A 165       1.483 -15.845  -5.762  1.00 93.57           C  
ATOM   1322  C   GLY A 165       2.774 -15.885  -6.580  1.00 93.57           C  
ATOM   1323  O   GLY A 165       3.836 -16.224  -6.064  1.00 93.57           O  
ATOM   1324  N   THR A 166       2.698 -15.492  -7.850  1.00 94.60           N  
ATOM   1325  CA  THR A 166       3.825 -15.541  -8.797  1.00 94.60           C  
ATOM   1326  C   THR A 166       4.588 -14.223  -8.913  1.00 94.60           C  
ATOM   1327  CB  THR A 166       3.340 -15.951 -10.192  1.00 94.60           C  
ATOM   1328  O   THR A 166       5.743 -14.210  -9.340  1.00 94.60           O  
ATOM   1329  CG2 THR A 166       2.666 -17.322 -10.219  1.00 94.60           C  
ATOM   1330  OG1 THR A 166       2.431 -15.001 -10.694  1.00 94.60           O  
ATOM   1331  N   GLY A 167       3.955 -13.097  -8.575  1.00 93.29           N  
ATOM   1332  CA  GLY A 167       4.488 -11.753  -8.802  1.00 93.29           C  
ATOM   1333  C   GLY A 167       4.483 -11.316 -10.271  1.00 93.29           C  
ATOM   1334  O   GLY A 167       5.076 -10.283 -10.591  1.00 93.29           O  
ATOM   1335  N   LYS A 168       3.847 -12.086 -11.165  1.00 95.41           N  
ATOM   1336  CA  LYS A 168       3.742 -11.781 -12.597  1.00 95.41           C  
ATOM   1337  C   LYS A 168       2.541 -10.879 -12.881  1.00 95.41           C  
ATOM   1338  CB  LYS A 168       3.677 -13.078 -13.420  1.00 95.41           C  
ATOM   1339  O   LYS A 168       1.547 -10.880 -12.154  1.00 95.41           O  
ATOM   1340  CG  LYS A 168       4.969 -13.910 -13.322  1.00 95.41           C  
ATOM   1341  CD  LYS A 168       4.863 -15.166 -14.198  1.00 95.41           C  
ATOM   1342  CE  LYS A 168       6.138 -16.015 -14.110  1.00 95.41           C  
ATOM   1343  NZ  LYS A 168       6.029 -17.240 -14.945  1.00 95.41           N  
ATOM   1344  N   ILE A 169       2.644 -10.107 -13.958  1.00 96.78           N  
ATOM   1345  CA  ILE A 169       1.531  -9.307 -14.475  1.00 96.78           C  
ATOM   1346  C   ILE A 169       0.603 -10.243 -15.246  1.00 96.78           C  
ATOM   1347  CB  ILE A 169       2.038  -8.142 -15.350  1.00 96.78           C  
ATOM   1348  O   ILE A 169       1.070 -11.008 -16.085  1.00 96.78           O  
ATOM   1349  CG1 ILE A 169       2.928  -7.200 -14.510  1.00 96.78           C  
ATOM   1350  CG2 ILE A 169       0.854  -7.367 -15.959  1.00 96.78           C  
ATOM   1351  CD1 ILE A 169       3.765  -6.242 -15.360  1.00 96.78           C  
ATOM   1352  N   THR A 170      -0.690 -10.184 -14.948  1.00 96.11           N  
ATOM   1353  CA  THR A 170      -1.725 -10.989 -15.620  1.00 96.11           C  
ATOM   1354  C   THR A 170      -2.465 -10.186 -16.681  1.00 96.11           C  
ATOM   1355  CB  THR A 170      -2.733 -11.544 -14.604  1.00 96.11           C  
ATOM   1356  O   THR A 170      -2.784 -10.704 -17.745  1.00 96.11           O  
ATOM   1357  CG2 THR A 170      -2.104 -12.619 -13.720  1.00 96.11           C  
ATOM   1358  OG1 THR A 170      -3.175 -10.528 -13.732  1.00 96.11           O  
ATOM   1359  N   SER A 171      -2.718  -8.909 -16.410  1.00 96.46           N  
ATOM   1360  CA  SER A 171      -3.433  -7.997 -17.298  1.00 96.46           C  
ATOM   1361  C   SER A 171      -3.055  -6.546 -16.975  1.00 96.46           C  
ATOM   1362  CB  SER A 171      -4.940  -8.233 -17.135  1.00 96.46           C  
ATOM   1363  O   SER A 171      -2.390  -6.265 -15.970  1.00 96.46           O  
ATOM   1364  OG  SER A 171      -5.317  -7.772 -15.861  1.00 96.46           O  
ATOM   1365  N   PHE A 172      -3.455  -5.601 -17.823  1.00 97.23           N  
ATOM   1366  CA  PHE A 172      -3.230  -4.178 -17.589  1.00 97.23           C  
ATOM   1367  C   PHE A 172      -4.371  -3.321 -18.143  1.00 97.23           C  
ATOM   1368  CB  PHE A 172      -1.866  -3.763 -18.162  1.00 97.23           C  
ATOM   1369  O   PHE A 172      -5.096  -3.730 -19.049  1.00 97.23           O  
ATOM   1370  CG  PHE A 172      -1.772  -3.820 -19.674  1.00 97.23           C  
ATOM   1371  CD1 PHE A 172      -1.408  -5.020 -20.317  1.00 97.23           C  
ATOM   1372  CD2 PHE A 172      -2.036  -2.669 -20.441  1.00 97.23           C  
ATOM   1373  CE1 PHE A 172      -1.327  -5.073 -21.719  1.00 97.23           C  
ATOM   1374  CE2 PHE A 172      -1.957  -2.724 -21.843  1.00 97.23           C  
ATOM   1375  CZ  PHE A 172      -1.613  -3.929 -22.481  1.00 97.23           C  
ATOM   1376  N   ILE A 173      -4.511  -2.119 -17.589  1.00 97.03           N  
ATOM   1377  CA  ILE A 173      -5.478  -1.097 -17.979  1.00 97.03           C  
ATOM   1378  C   ILE A 173      -4.709   0.132 -18.444  1.00 97.03           C  
ATOM   1379  CB  ILE A 173      -6.397  -0.693 -16.808  1.00 97.03           C  
ATOM   1380  O   ILE A 173      -3.895   0.676 -17.690  1.00 97.03           O  
ATOM   1381  CG1 ILE A 173      -7.119  -1.883 -16.155  1.00 97.03           C  
ATOM   1382  CG2 ILE A 173      -7.385   0.365 -17.330  1.00 97.03           C  
ATOM   1383  CD1 ILE A 173      -7.638  -1.523 -14.761  1.00 97.03           C  
ATOM   1384  N   LYS A 174      -5.011   0.602 -19.655  1.00 96.72           N  
ATOM   1385  CA  LYS A 174      -4.447   1.846 -20.177  1.00 96.72           C  
ATOM   1386  C   LYS A 174      -5.035   3.066 -19.472  1.00 96.72           C  
ATOM   1387  CB  LYS A 174      -4.616   1.938 -21.698  1.00 96.72           C  
ATOM   1388  O   LYS A 174      -6.236   3.139 -19.201  1.00 96.72           O  
ATOM   1389  CG  LYS A 174      -3.721   0.919 -22.418  1.00 96.72           C  
ATOM   1390  CD  LYS A 174      -3.714   1.180 -23.928  1.00 96.72           C  
ATOM   1391  CE  LYS A 174      -2.758   0.208 -24.628  1.00 96.72           C  
ATOM   1392  NZ  LYS A 174      -2.762   0.416 -26.097  1.00 96.72           N  
ATOM   1393  N   PHE A 175      -4.187   4.047 -19.204  1.00 96.10           N  
ATOM   1394  CA  PHE A 175      -4.598   5.366 -18.757  1.00 96.10           C  
ATOM   1395  C   PHE A 175      -5.148   6.163 -19.941  1.00 96.10           C  
ATOM   1396  CB  PHE A 175      -3.422   6.048 -18.053  1.00 96.10           C  
ATOM   1397  O   PHE A 175      -4.413   6.868 -20.634  1.00 96.10           O  
ATOM   1398  CG  PHE A 175      -3.756   7.445 -17.577  1.00 96.10           C  
ATOM   1399  CD1 PHE A 175      -3.275   8.564 -18.274  1.00 96.10           C  
ATOM   1400  CD2 PHE A 175      -4.603   7.629 -16.473  1.00 96.10           C  
ATOM   1401  CE1 PHE A 175      -3.650   9.855 -17.871  1.00 96.10           C  
ATOM   1402  CE2 PHE A 175      -5.001   8.917 -16.087  1.00 96.10           C  
ATOM   1403  CZ  PHE A 175      -4.533  10.030 -16.796  1.00 96.10           C  
ATOM   1404  N   ASP A 176      -6.451   6.024 -20.164  1.00 93.99           N  
ATOM   1405  CA  ASP A 176      -7.176   6.686 -21.241  1.00 93.99           C  
ATOM   1406  C   ASP A 176      -8.553   7.177 -20.770  1.00 93.99           C  
ATOM   1407  CB  ASP A 176      -7.280   5.739 -22.453  1.00 93.99           C  
ATOM   1408  O   ASP A 176      -9.039   6.830 -19.686  1.00 93.99           O  
ATOM   1409  CG  ASP A 176      -7.440   6.474 -23.793  1.00 93.99           C  
ATOM   1410  OD1 ASP A 176      -7.529   7.728 -23.781  1.00 93.99           O  
ATOM   1411  OD2 ASP A 176      -7.412   5.767 -24.820  1.00 93.99           O  
ATOM   1412  N   THR A 177      -9.163   8.013 -21.598  1.00 94.89           N  
ATOM   1413  CA  THR A 177     -10.511   8.542 -21.420  1.00 94.89           C  
ATOM   1414  C   THR A 177     -11.530   7.403 -21.426  1.00 94.89           C  
ATOM   1415  CB  THR A 177     -10.824   9.561 -22.523  1.00 94.89           C  
ATOM   1416  O   THR A 177     -11.397   6.429 -22.160  1.00 94.89           O  
ATOM   1417  CG2 THR A 177     -12.099  10.341 -22.226  1.00 94.89           C  
ATOM   1418  OG1 THR A 177      -9.769  10.496 -22.617  1.00 94.89           O  
ATOM   1419  N   GLY A 178     -12.557   7.505 -20.586  1.00 95.54           N  
ATOM   1420  CA  GLY A 178     -13.605   6.493 -20.455  1.00 95.54           C  
ATOM   1421  C   GLY A 178     -13.323   5.417 -19.406  1.00 95.54           C  
ATOM   1422  O   GLY A 178     -14.247   4.705 -19.026  1.00 95.54           O  
ATOM   1423  N   ASN A 179     -12.106   5.323 -18.865  1.00 97.09           N  
ATOM   1424  CA  ASN A 179     -11.794   4.356 -17.811  1.00 97.09           C  
ATOM   1425  C   ASN A 179     -12.118   4.881 -16.406  1.00 97.09           C  
ATOM   1426  CB  ASN A 179     -10.344   3.868 -17.974  1.00 97.09           C  
ATOM   1427  O   ASN A 179     -11.954   6.067 -16.099  1.00 97.09           O  
ATOM   1428  CG  ASN A 179     -10.196   2.945 -19.173  1.00 97.09           C  
ATOM   1429  ND2 ASN A 179      -9.009   2.771 -19.701  1.00 97.09           N  
ATOM   1430  OD1 ASN A 179     -11.143   2.326 -19.635  1.00 97.09           O  
ATOM   1431  N   VAL A 180     -12.557   3.975 -15.528  1.00 96.93           N  
ATOM   1432  CA  VAL A 180     -12.862   4.284 -14.129  1.00 96.93           C  
ATOM   1433  C   VAL A 180     -11.581   4.413 -13.310  1.00 96.93           C  
ATOM   1434  CB  VAL A 180     -13.884   3.307 -13.513  1.00 96.93           C  
ATOM   1435  O   VAL A 180     -10.674   3.577 -13.353  1.00 96.93           O  
ATOM   1436  CG1 VAL A 180     -13.433   1.843 -13.529  1.00 96.93           C  
ATOM   1437  CG2 VAL A 180     -14.239   3.701 -12.074  1.00 96.93           C  
ATOM   1438  N   CYS A 181     -11.517   5.469 -12.511  1.00 97.25           N  
ATOM   1439  CA  CYS A 181     -10.375   5.805 -11.688  1.00 97.25           C  
ATOM   1440  C   CYS A 181     -10.777   6.141 -10.251  1.00 97.25           C  
ATOM   1441  CB  CYS A 181      -9.582   6.916 -12.381  1.00 97.25           C  
ATOM   1442  O   CYS A 181     -11.903   6.550  -9.971  1.00 97.25           O  
ATOM   1443  SG  CYS A 181     -10.402   8.533 -12.238  1.00 97.25           S  
ATOM   1444  N   MET A 182      -9.830   5.965  -9.335  1.00 97.52           N  
ATOM   1445  CA  MET A 182      -9.904   6.433  -7.960  1.00 97.52           C  
ATOM   1446  C   MET A 182      -8.837   7.496  -7.726  1.00 97.52           C  
ATOM   1447  CB  MET A 182      -9.759   5.260  -6.985  1.00 97.52           C  
ATOM   1448  O   MET A 182      -7.689   7.360  -8.155  1.00 97.52           O  
ATOM   1449  CG  MET A 182      -9.934   5.709  -5.529  1.00 97.52           C  
ATOM   1450  SD  MET A 182      -9.989   4.362  -4.321  1.00 97.52           S  
ATOM   1451  CE  MET A 182     -11.656   3.719  -4.618  1.00 97.52           C  
ATOM   1452  N   VAL A 183      -9.205   8.544  -6.996  1.00 97.59           N  
ATOM   1453  CA  VAL A 183      -8.259   9.572  -6.565  1.00 97.59           C  
ATOM   1454  C   VAL A 183      -7.533   9.116  -5.299  1.00 97.59           C  
ATOM   1455  CB  VAL A 183      -8.973  10.903  -6.334  1.00 97.59           C  
ATOM   1456  O   VAL A 183      -8.170   8.820  -4.290  1.00 97.59           O  
ATOM   1457  CG1 VAL A 183      -7.983  11.996  -5.913  1.00 97.59           C  
ATOM   1458  CG2 VAL A 183      -9.701  11.392  -7.587  1.00 97.59           C  
ATOM   1459  N   ILE A 184      -6.201   9.119  -5.324  1.00 96.78           N  
ATOM   1460  CA  ILE A 184      -5.332   8.635  -4.234  1.00 96.78           C  
ATOM   1461  C   ILE A 184      -4.676   9.746  -3.406  1.00 96.78           C  
ATOM   1462  CB  ILE A 184      -4.260   7.662  -4.769  1.00 96.78           C  
ATOM   1463  O   ILE A 184      -4.036   9.454  -2.400  1.00 96.78           O  
ATOM   1464  CG1 ILE A 184      -3.304   8.335  -5.779  1.00 96.78           C  
ATOM   1465  CG2 ILE A 184      -4.941   6.429  -5.380  1.00 96.78           C  
ATOM   1466  CD1 ILE A 184      -2.004   7.562  -6.005  1.00 96.78           C  
ATOM   1467  N   ALA A 185      -4.818  11.019  -3.794  1.00 95.24           N  
ATOM   1468  CA  ALA A 185      -4.291  12.157  -3.034  1.00 95.24           C  
ATOM   1469  C   ALA A 185      -5.017  13.478  -3.356  1.00 95.24           C  
ATOM   1470  CB  ALA A 185      -2.780  12.267  -3.293  1.00 95.24           C  
ATOM   1471  O   ALA A 185      -5.662  13.627  -4.394  1.00 95.24           O  
ATOM   1472  N   GLY A 186      -4.858  14.476  -2.482  1.00 95.01           N  
ATOM   1473  CA  GLY A 186      -5.446  15.812  -2.636  1.00 95.01           C  
ATOM   1474  C   GLY A 186      -6.874  15.927  -2.093  1.00 95.01           C  
ATOM   1475  O   GLY A 186      -7.347  15.062  -1.362  1.00 95.01           O  
ATOM   1476  N   ALA A 187      -7.567  17.014  -2.442  1.00 95.28           N  
ATOM   1477  CA  ALA A 187      -8.891  17.334  -1.892  1.00 95.28           C  
ATOM   1478  C   ALA A 187      -9.993  16.335  -2.295  1.00 95.28           C  
ATOM   1479  CB  ALA A 187      -9.251  18.754  -2.344  1.00 95.28           C  
ATOM   1480  O   ALA A 187     -10.976  16.169  -1.580  1.00 95.28           O  
ATOM   1481  N   ASN A 188      -9.821  15.654  -3.431  1.00 96.42           N  
ATOM   1482  CA  ASN A 188     -10.773  14.674  -3.957  1.00 96.42           C  
ATOM   1483  C   ASN A 188     -10.435  13.222  -3.565  1.00 96.42           C  
ATOM   1484  CB  ASN A 188     -10.923  14.905  -5.475  1.00 96.42           C  
ATOM   1485  O   ASN A 188     -10.973  12.302  -4.171  1.00 96.42           O  
ATOM   1486  CG  ASN A 188     -11.703  16.171  -5.781  1.00 96.42           C  
ATOM   1487  ND2 ASN A 188     -11.209  17.024  -6.652  1.00 96.42           N  
ATOM   1488  OD1 ASN A 188     -12.777  16.395  -5.228  1.00 96.42           O  
ATOM   1489  N   LEU A 189      -9.556  13.011  -2.576  1.00 96.61           N  
ATOM   1490  CA  LEU A 189      -9.116  11.689  -2.113  1.00 96.61           C  
ATOM   1491  C   LEU A 189     -10.287  10.721  -1.859  1.00 96.61           C  
ATOM   1492  CB  LEU A 189      -8.276  11.887  -0.837  1.00 96.61           C  
ATOM   1493  O   LEU A 189     -11.234  11.048  -1.145  1.00 96.61           O  
ATOM   1494  CG  LEU A 189      -7.750  10.594  -0.190  1.00 96.61           C  
ATOM   1495  CD1 LEU A 189      -6.800   9.860  -1.106  1.00 96.61           C  
ATOM   1496  CD2 LEU A 189      -6.961  10.929   1.077  1.00 96.61           C  
ATOM   1497  N   GLY A 190     -10.189   9.516  -2.425  1.00 96.15           N  
ATOM   1498  CA  GLY A 190     -11.162   8.432  -2.278  1.00 96.15           C  
ATOM   1499  C   GLY A 190     -12.423   8.563  -3.130  1.00 96.15           C  
ATOM   1500  O   GLY A 190     -13.293   7.695  -3.055  1.00 96.15           O  
ATOM   1501  N   ARG A 191     -12.538   9.611  -3.957  1.00 97.18           N  
ATOM   1502  CA  ARG A 191     -13.590   9.681  -4.977  1.00 97.18           C  
ATOM   1503  C   ARG A 191     -13.296   8.727  -6.128  1.00 97.18           C  
ATOM   1504  CB  ARG A 191     -13.791  11.101  -5.512  1.00 97.18           C  
ATOM   1505  O   ARG A 191     -12.134   8.552  -6.500  1.00 97.18           O  
ATOM   1506  CG  ARG A 191     -14.296  12.067  -4.437  1.00 97.18           C  
ATOM   1507  CD  ARG A 191     -14.533  13.441  -5.073  1.00 97.18           C  
ATOM   1508  NE  ARG A 191     -15.832  13.530  -5.765  1.00 97.18           N  
ATOM   1509  NH1 ARG A 191     -15.751  15.778  -6.231  1.00 97.18           N  
ATOM   1510  NH2 ARG A 191     -17.526  14.590  -6.871  1.00 97.18           N  
ATOM   1511  CZ  ARG A 191     -16.366  14.624  -6.281  1.00 97.18           C  
ATOM   1512  N   VAL A 192     -14.357   8.159  -6.694  1.00 97.20           N  
ATOM   1513  CA  VAL A 192     -14.308   7.294  -7.878  1.00 97.20           C  
ATOM   1514  C   VAL A 192     -15.127   7.926  -8.992  1.00 97.20           C  
ATOM   1515  CB  VAL A 192     -14.801   5.870  -7.567  1.00 97.20           C  
ATOM   1516  O   VAL A 192     -16.215   8.445  -8.745  1.00 97.20           O  
ATOM   1517  CG1 VAL A 192     -14.837   4.948  -8.792  1.00 97.20           C  
ATOM   1518  CG2 VAL A 192     -13.881   5.205  -6.539  1.00 97.20           C  
ATOM   1519  N   GLY A 193     -14.609   7.879 -10.213  1.00 96.76           N  
ATOM   1520  CA  GLY A 193     -15.309   8.374 -11.390  1.00 96.76           C  
ATOM   1521  C   GLY A 193     -14.606   7.987 -12.680  1.00 96.76           C  
ATOM   1522  O   GLY A 193     -13.532   7.388 -12.664  1.00 96.76           O  
ATOM   1523  N   VAL A 194     -15.222   8.329 -13.799  1.00 97.40           N  
ATOM   1524  CA  VAL A 194     -14.705   8.071 -15.141  1.00 97.40           C  
ATOM   1525  C   VAL A 194     -13.848   9.249 -15.587  1.00 97.40           C  
ATOM   1526  CB  VAL A 194     -15.865   7.807 -16.111  1.00 97.40           C  
ATOM   1527  O   VAL A 194     -14.229  10.405 -15.394  1.00 97.40           O  
ATOM   1528  CG1 VAL A 194     -15.353   7.542 -17.525  1.00 97.40           C  
ATOM   1529  CG2 VAL A 194     -16.667   6.580 -15.661  1.00 97.40           C  
ATOM   1530  N   ILE A 195     -12.686   8.962 -16.170  1.00 97.24           N  
ATOM   1531  CA  ILE A 195     -11.821   9.982 -16.771  1.00 97.24           C  
ATOM   1532  C   ILE A 195     -12.522  10.533 -18.014  1.00 97.24           C  
ATOM   1533  CB  ILE A 195     -10.437   9.388 -17.112  1.00 97.24           C  
ATOM   1534  O   ILE A 195     -12.846   9.768 -18.919  1.00 97.24           O  
ATOM   1535  CG1 ILE A 195      -9.729   8.902 -15.825  1.00 97.24           C  
ATOM   1536  CG2 ILE A 195      -9.579  10.442 -17.840  1.00 97.24           C  
ATOM   1537  CD1 ILE A 195      -8.501   8.023 -16.091  1.00 97.24           C  
ATOM   1538  N   THR A 196     -12.751  11.843 -18.069  1.00 96.43           N  
ATOM   1539  CA  THR A 196     -13.437  12.495 -19.199  1.00 96.43           C  
ATOM   1540  C   THR A 196     -12.490  13.259 -20.108  1.00 96.43           C  
ATOM   1541  CB  THR A 196     -14.520  13.467 -18.721  1.00 96.43           C  
ATOM   1542  O   THR A 196     -12.696  13.280 -21.315  1.00 96.43           O  
ATOM   1543  CG2 THR A 196     -15.663  12.741 -18.017  1.00 96.43           C  
ATOM   1544  OG1 THR A 196     -13.992  14.406 -17.807  1.00 96.43           O  
ATOM   1545  N   ASN A 197     -11.469  13.901 -19.544  1.00 95.81           N  
ATOM   1546  CA  ASN A 197     -10.507  14.681 -20.312  1.00 95.81           C  
ATOM   1547  C   ASN A 197      -9.161  14.765 -19.577  1.00 95.81           C  
ATOM   1548  CB  ASN A 197     -11.108  16.075 -20.599  1.00 95.81           C  
ATOM   1549  O   ASN A 197      -9.109  14.729 -18.345  1.00 95.81           O  
ATOM   1550  CG  ASN A 197     -10.291  16.878 -21.596  1.00 95.81           C  
ATOM   1551  ND2 ASN A 197     -10.521  18.164 -21.696  1.00 95.81           N  
ATOM   1552  OD1 ASN A 197      -9.417  16.366 -22.273  1.00 95.81           O  
ATOM   1553  N   ARG A 198      -8.072  14.920 -20.331  1.00 95.26           N  
ATOM   1554  CA  ARG A 198      -6.722  15.181 -19.825  1.00 95.26           C  
ATOM   1555  C   ARG A 198      -6.171  16.446 -20.473  1.00 95.26           C  
ATOM   1556  CB  ARG A 198      -5.830  13.965 -20.104  1.00 95.26           C  
ATOM   1557  O   ARG A 198      -5.829  16.448 -21.652  1.00 95.26           O  
ATOM   1558  CG  ARG A 198      -4.369  14.207 -19.684  1.00 95.26           C  
ATOM   1559  CD  ARG A 198      -3.510  13.052 -20.189  1.00 95.26           C  
ATOM   1560  NE  ARG A 198      -2.083  13.227 -19.855  1.00 95.26           N  
ATOM   1561  NH1 ARG A 198      -1.360  11.218 -20.698  1.00 95.26           N  
ATOM   1562  NH2 ARG A 198       0.115  12.684 -19.885  1.00 95.26           N  
ATOM   1563  CZ  ARG A 198      -1.118  12.376 -20.143  1.00 95.26           C  
ATOM   1564  N   GLU A 199      -5.971  17.469 -19.659  1.00 95.41           N  
ATOM   1565  CA  GLU A 199      -5.247  18.679 -20.026  1.00 95.41           C  
ATOM   1566  C   GLU A 199      -3.749  18.452 -19.834  1.00 95.41           C  
ATOM   1567  CB  GLU A 199      -5.734  19.860 -19.188  1.00 95.41           C  
ATOM   1568  O   GLU A 199      -3.273  18.092 -18.750  1.00 95.41           O  
ATOM   1569  CG  GLU A 199      -7.170  20.241 -19.563  1.00 95.41           C  
ATOM   1570  CD  GLU A 199      -7.764  21.323 -18.656  1.00 95.41           C  
ATOM   1571  OE1 GLU A 199      -8.964  21.612 -18.851  1.00 95.41           O  
ATOM   1572  OE2 GLU A 199      -7.096  21.761 -17.697  1.00 95.41           O  
ATOM   1573  N   ARG A 200      -2.996  18.623 -20.920  1.00 94.74           N  
ATOM   1574  CA  ARG A 200      -1.542  18.484 -20.906  1.00 94.74           C  
ATOM   1575  C   ARG A 200      -0.908  19.847 -20.688  1.00 94.74           C  
ATOM   1576  CB  ARG A 200      -1.037  17.816 -22.187  1.00 94.74           C  
ATOM   1577  O   ARG A 200      -1.197  20.783 -21.429  1.00 94.74           O  
ATOM   1578  CG  ARG A 200      -1.550  16.376 -22.319  1.00 94.74           C  
ATOM   1579  CD  ARG A 200      -0.914  15.720 -23.547  1.00 94.74           C  
ATOM   1580  NE  ARG A 200      -1.443  14.363 -23.780  1.00 94.74           N  
ATOM   1581  NH1 ARG A 200       0.016  13.780 -25.456  1.00 94.74           N  
ATOM   1582  NH2 ARG A 200      -1.581  12.349 -24.843  1.00 94.74           N  
ATOM   1583  CZ  ARG A 200      -1.000  13.506 -24.684  1.00 94.74           C  
ATOM   1584  N   HIS A 201      -0.003  19.928 -19.722  1.00 95.62           N  
ATOM   1585  CA  HIS A 201       0.752  21.143 -19.433  1.00 95.62           C  
ATOM   1586  C   HIS A 201       2.247  20.824 -19.489  1.00 95.62           C  
ATOM   1587  CB  HIS A 201       0.323  21.721 -18.081  1.00 95.62           C  
ATOM   1588  O   HIS A 201       2.821  20.409 -18.479  1.00 95.62           O  
ATOM   1589  CG  HIS A 201      -1.132  22.099 -18.028  1.00 95.62           C  
ATOM   1590  CD2 HIS A 201      -2.090  21.477 -17.280  1.00 95.62           C  
ATOM   1591  ND1 HIS A 201      -1.753  23.114 -18.724  1.00 95.62           N  
ATOM   1592  CE1 HIS A 201      -3.057  23.102 -18.394  1.00 95.62           C  
ATOM   1593  NE2 HIS A 201      -3.300  22.126 -17.507  1.00 95.62           N  
ATOM   1594  N   PRO A 202       2.897  20.984 -20.658  1.00 92.54           N  
ATOM   1595  CA  PRO A 202       4.323  20.716 -20.807  1.00 92.54           C  
ATOM   1596  C   PRO A 202       5.156  21.467 -19.759  1.00 92.54           C  
ATOM   1597  CB  PRO A 202       4.673  21.139 -22.238  1.00 92.54           C  
ATOM   1598  O   PRO A 202       4.972  22.662 -19.547  1.00 92.54           O  
ATOM   1599  CG  PRO A 202       3.348  20.992 -22.986  1.00 92.54           C  
ATOM   1600  CD  PRO A 202       2.320  21.392 -21.932  1.00 92.54           C  
ATOM   1601  N   GLY A 203       6.045  20.753 -19.065  1.00 91.60           N  
ATOM   1602  CA  GLY A 203       6.871  21.308 -17.982  1.00 91.60           C  
ATOM   1603  C   GLY A 203       6.161  21.470 -16.631  1.00 91.60           C  
ATOM   1604  O   GLY A 203       6.813  21.786 -15.638  1.00 91.60           O  
ATOM   1605  N   SER A 204       4.854  21.208 -16.558  1.00 91.79           N  
ATOM   1606  CA  SER A 204       4.050  21.310 -15.340  1.00 91.79           C  
ATOM   1607  C   SER A 204       3.245  20.028 -15.086  1.00 91.79           C  
ATOM   1608  CB  SER A 204       3.171  22.563 -15.433  1.00 91.79           C  
ATOM   1609  O   SER A 204       3.456  18.982 -15.699  1.00 91.79           O  
ATOM   1610  OG  SER A 204       2.578  22.879 -14.181  1.00 91.79           O  
ATOM   1611  N   CYS A 205       2.357  20.072 -14.097  1.00 89.43           N  
ATOM   1612  CA  CYS A 205       1.489  18.956 -13.755  1.00 89.43           C  
ATOM   1613  C   CYS A 205       0.290  18.901 -14.704  1.00 89.43           C  
ATOM   1614  CB  CYS A 205       1.007  19.115 -12.306  1.00 89.43           C  
ATOM   1615  O   CYS A 205      -0.571  19.775 -14.634  1.00 89.43           O  
ATOM   1616  SG  CYS A 205       2.388  19.012 -11.129  1.00 89.43           S  
ATOM   1617  N   ASP A 206       0.179  17.829 -15.488  1.00 94.59           N  
ATOM   1618  CA  ASP A 206      -1.046  17.519 -16.229  1.00 94.59           C  
ATOM   1619  C   ASP A 206      -2.256  17.423 -15.289  1.00 94.59           C  
ATOM   1620  CB  ASP A 206      -0.910  16.194 -16.989  1.00 94.59           C  
ATOM   1621  O   ASP A 206      -2.193  16.813 -14.204  1.00 94.59           O  
ATOM   1622  CG  ASP A 206       0.034  16.225 -18.188  1.00 94.59           C  
ATOM   1623  OD1 ASP A 206       0.557  17.300 -18.544  1.00 94.59           O  
ATOM   1624  OD2 ASP A 206       0.190  15.126 -18.775  1.00 94.59           O  
ATOM   1625  N   VAL A 207      -3.368  17.994 -15.741  1.00 96.63           N  
ATOM   1626  CA  VAL A 207      -4.647  18.020 -15.035  1.00 96.63           C  
ATOM   1627  C   VAL A 207      -5.600  17.055 -15.723  1.00 96.63           C  
ATOM   1628  CB  VAL A 207      -5.217  19.449 -14.953  1.00 96.63           C  
ATOM   1629  O   VAL A 207      -5.643  16.938 -16.943  1.00 96.63           O  
ATOM   1630  CG1 VAL A 207      -6.569  19.471 -14.227  1.00 96.63           C  
ATOM   1631  CG2 VAL A 207      -4.265  20.370 -14.176  1.00 96.63           C  
ATOM   1632  N   VAL A 208      -6.352  16.305 -14.932  1.00 97.45           N  
ATOM   1633  CA  VAL A 208      -7.277  15.295 -15.432  1.00 97.45           C  
ATOM   1634  C   VAL A 208      -8.643  15.548 -14.824  1.00 97.45           C  
ATOM   1635  CB  VAL A 208      -6.774  13.893 -15.102  1.00 97.45           C  
ATOM   1636  O   VAL A 208      -8.787  15.644 -13.599  1.00 97.45           O  
ATOM   1637  CG1 VAL A 208      -7.718  12.827 -15.683  1.00 97.45           C  
ATOM   1638  CG2 VAL A 208      -5.354  13.607 -15.609  1.00 97.45           C  
ATOM   1639  N   HIS A 209      -9.632  15.636 -15.703  1.00 97.93           N  
ATOM   1640  CA  HIS A 209     -11.036  15.809 -15.378  1.00 97.93           C  
ATOM   1641  C   HIS A 209     -11.701  14.451 -15.206  1.00 97.93           C  
ATOM   1642  CB  HIS A 209     -11.713  16.638 -16.466  1.00 97.93           C  
ATOM   1643  O   HIS A 209     -11.502  13.527 -15.999  1.00 97.93           O  
ATOM   1644  CG  HIS A 209     -11.173  18.041 -16.521  1.00 97.93           C  
ATOM   1645  CD2 HIS A 209     -10.299  18.533 -17.445  1.00 97.93           C  
ATOM   1646  ND1 HIS A 209     -11.509  19.050 -15.618  1.00 97.93           N  
ATOM   1647  CE1 HIS A 209     -10.860  20.144 -16.047  1.00 97.93           C  
ATOM   1648  NE2 HIS A 209     -10.129  19.860 -17.132  1.00 97.93           N  
ATOM   1649  N   VAL A 210     -12.476  14.332 -14.136  1.00 97.49           N  
ATOM   1650  CA  VAL A 210     -13.149  13.104 -13.727  1.00 97.49           C  
ATOM   1651  C   VAL A 210     -14.608  13.426 -13.438  1.00 97.49           C  
ATOM   1652  CB  VAL A 210     -12.459  12.485 -12.496  1.00 97.49           C  
ATOM   1653  O   VAL A 210     -14.907  14.403 -12.748  1.00 97.49           O  
ATOM   1654  CG1 VAL A 210     -13.124  11.167 -12.080  1.00 97.49           C  
ATOM   1655  CG2 VAL A 210     -10.972  12.193 -12.752  1.00 97.49           C  
ATOM   1656  N   LYS A 211     -15.514  12.584 -13.935  1.00 97.25           N  
ATOM   1657  CA  LYS A 211     -16.953  12.659 -13.667  1.00 97.25           C  
ATOM   1658  C   LYS A 211     -17.377  11.450 -12.841  1.00 97.25           C  
ATOM   1659  CB  LYS A 211     -17.693  12.784 -15.005  1.00 97.25           C  
ATOM   1660  O   LYS A 211     -17.117  10.313 -13.232  1.00 97.25           O  
ATOM   1661  CG  LYS A 211     -19.195  13.049 -14.838  1.00 97.25           C  
ATOM   1662  CD  LYS A 211     -19.845  13.314 -16.204  1.00 97.25           C  
ATOM   1663  CE  LYS A 211     -21.343  13.596 -16.037  1.00 97.25           C  
ATOM   1664  NZ  LYS A 211     -22.005  13.901 -17.332  1.00 97.25           N  
ATOM   1665  N   ASP A 212     -17.980  11.676 -11.677  1.00 95.63           N  
ATOM   1666  CA  ASP A 212     -18.507  10.579 -10.858  1.00 95.63           C  
ATOM   1667  C   ASP A 212     -19.852  10.050 -11.383  1.00 95.63           C  
ATOM   1668  CB  ASP A 212     -18.509  10.933  -9.360  1.00 95.63           C  
ATOM   1669  O   ASP A 212     -20.449  10.600 -12.309  1.00 95.63           O  
ATOM   1670  CG  ASP A 212     -19.491  12.010  -8.897  1.00 95.63           C  
ATOM   1671  OD1 ASP A 212     -20.536  12.213  -9.547  1.00 95.63           O  
ATOM   1672  OD2 ASP A 212     -19.210  12.588  -7.815  1.00 95.63           O  
ATOM   1673  N   ALA A 213     -20.330   8.955 -10.789  1.00 94.01           N  
ATOM   1674  CA  ALA A 213     -21.583   8.315 -11.186  1.00 94.01           C  
ATOM   1675  C   ALA A 213     -22.835   9.182 -10.934  1.00 94.01           C  
ATOM   1676  CB  ALA A 213     -21.680   6.970 -10.457  1.00 94.01           C  
ATOM   1677  O   ALA A 213     -23.862   8.938 -11.558  1.00 94.01           O  
ATOM   1678  N   ASN A 214     -22.750  10.201 -10.068  1.00 93.29           N  
ATOM   1679  CA  ASN A 214     -23.828  11.170  -9.833  1.00 93.29           C  
ATOM   1680  C   ASN A 214     -23.758  12.364 -10.802  1.00 93.29           C  
ATOM   1681  CB  ASN A 214     -23.801  11.634  -8.364  1.00 93.29           C  
ATOM   1682  O   ASN A 214     -24.562  13.285 -10.708  1.00 93.29           O  
ATOM   1683  CG  ASN A 214     -24.395  10.636  -7.389  1.00 93.29           C  
ATOM   1684  ND2 ASN A 214     -24.687  11.071  -6.185  1.00 93.29           N  
ATOM   1685  OD1 ASN A 214     -24.597   9.465  -7.659  1.00 93.29           O  
ATOM   1686  N   GLY A 215     -22.789  12.375 -11.720  1.00 94.20           N  
ATOM   1687  CA  GLY A 215     -22.600  13.444 -12.692  1.00 94.20           C  
ATOM   1688  C   GLY A 215     -21.767  14.623 -12.191  1.00 94.20           C  
ATOM   1689  O   GLY A 215     -21.492  15.529 -12.981  1.00 94.20           O  
ATOM   1690  N   ASN A 216     -21.294  14.607 -10.940  1.00 95.86           N  
ATOM   1691  CA  ASN A 216     -20.433  15.672 -10.439  1.00 95.86           C  
ATOM   1692  C   ASN A 216     -19.056  15.565 -11.090  1.00 95.86           C  
ATOM   1693  CB  ASN A 216     -20.287  15.635  -8.917  1.00 95.86           C  
ATOM   1694  O   ASN A 216     -18.396  14.522 -11.034  1.00 95.86           O  
ATOM   1695  CG  ASN A 216     -21.600  15.671  -8.176  1.00 95.86           C  
ATOM   1696  ND2 ASN A 216     -21.850  14.699  -7.334  1.00 95.86           N  
ATOM   1697  OD1 ASN A 216     -22.372  16.597  -8.310  1.00 95.86           O  
ATOM   1698  N   SER A 217     -18.594  16.676 -11.652  1.00 96.45           N  
ATOM   1699  CA  SER A 217     -17.276  16.766 -12.276  1.00 96.45           C  
ATOM   1700  C   SER A 217     -16.267  17.410 -11.329  1.00 96.45           C  
ATOM   1701  CB  SER A 217     -17.369  17.492 -13.618  1.00 96.45           C  
ATOM   1702  O   SER A 217     -16.603  18.287 -10.533  1.00 96.45           O  
ATOM   1703  OG  SER A 217     -18.252  16.773 -14.463  1.00 96.45           O  
ATOM   1704  N   PHE A 218     -15.023  16.946 -11.373  1.00 97.23           N  
ATOM   1705  CA  PHE A 218     -13.915  17.506 -10.605  1.00 97.23           C  
ATOM   1706  C   PHE A 218     -12.579  17.223 -11.295  1.00 97.23           C  
ATOM   1707  CB  PHE A 218     -13.931  16.944  -9.173  1.00 97.23           C  
ATOM   1708  O   PHE A 218     -12.453  16.270 -12.058  1.00 97.23           O  
ATOM   1709  CG  PHE A 218     -13.826  15.432  -9.072  1.00 97.23           C  
ATOM   1710  CD1 PHE A 218     -14.986  14.637  -9.146  1.00 97.23           C  
ATOM   1711  CD2 PHE A 218     -12.569  14.811  -8.961  1.00 97.23           C  
ATOM   1712  CE1 PHE A 218     -14.895  13.238  -9.061  1.00 97.23           C  
ATOM   1713  CE2 PHE A 218     -12.479  13.410  -8.902  1.00 97.23           C  
ATOM   1714  CZ  PHE A 218     -13.641  12.621  -8.929  1.00 97.23           C  
ATOM   1715  N   ALA A 219     -11.560  18.021 -10.978  1.00 97.17           N  
ATOM   1716  CA  ALA A 219     -10.223  17.878 -11.545  1.00 97.17           C  
ATOM   1717  C   ALA A 219      -9.192  17.461 -10.487  1.00 97.17           C  
ATOM   1718  CB  ALA A 219      -9.850  19.180 -12.253  1.00 97.17           C  
ATOM   1719  O   ALA A 219      -9.305  17.798  -9.301  1.00 97.17           O  
ATOM   1720  N   THR A 220      -8.168  16.721 -10.913  1.00 97.47           N  
ATOM   1721  CA  THR A 220      -6.997  16.378 -10.090  1.00 97.47           C  
ATOM   1722  C   THR A 220      -5.730  16.288 -10.938  1.00 97.47           C  
ATOM   1723  CB  THR A 220      -7.185  15.061  -9.318  1.00 97.47           C  
ATOM   1724  O   THR A 220      -5.795  16.136 -12.153  1.00 97.47           O  
ATOM   1725  CG2 THR A 220      -8.336  15.078  -8.318  1.00 97.47           C  
ATOM   1726  OG1 THR A 220      -7.408  13.978 -10.177  1.00 97.47           O  
ATOM   1727  N   ARG A 221      -4.555  16.364 -10.301  1.00 96.58           N  
ATOM   1728  CA  ARG A 221      -3.275  16.113 -10.982  1.00 96.58           C  
ATOM   1729  C   ARG A 221      -3.172  14.646 -11.398  1.00 96.58           C  
ATOM   1730  CB  ARG A 221      -2.088  16.483 -10.080  1.00 96.58           C  
ATOM   1731  O   ARG A 221      -3.556  13.769 -10.622  1.00 96.58           O  
ATOM   1732  CG  ARG A 221      -2.044  17.979  -9.743  1.00 96.58           C  
ATOM   1733  CD  ARG A 221      -0.809  18.287  -8.889  1.00 96.58           C  
ATOM   1734  NE  ARG A 221      -0.765  19.709  -8.502  1.00 96.58           N  
ATOM   1735  NH1 ARG A 221       1.269  19.669  -7.436  1.00 96.58           N  
ATOM   1736  NH2 ARG A 221       0.122  21.580  -7.554  1.00 96.58           N  
ATOM   1737  CZ  ARG A 221       0.203  20.310  -7.832  1.00 96.58           C  
ATOM   1738  N   ILE A 222      -2.529  14.372 -12.531  1.00 95.83           N  
ATOM   1739  CA  ILE A 222      -2.291  13.006 -13.039  1.00 95.83           C  
ATOM   1740  C   ILE A 222      -1.625  12.069 -12.012  1.00 95.83           C  
ATOM   1741  CB  ILE A 222      -1.457  13.091 -14.336  1.00 95.83           C  
ATOM   1742  O   ILE A 222      -1.911  10.870 -11.956  1.00 95.83           O  
ATOM   1743  CG1 ILE A 222      -1.477  11.736 -15.073  1.00 95.83           C  
ATOM   1744  CG2 ILE A 222      -0.012  13.571 -14.074  1.00 95.83           C  
ATOM   1745  CD1 ILE A 222      -0.932  11.820 -16.503  1.00 95.83           C  
ATOM   1746  N   SER A 223      -0.765  12.611 -11.141  1.00 95.18           N  
ATOM   1747  CA  SER A 223      -0.098  11.857 -10.073  1.00 95.18           C  
ATOM   1748  C   SER A 223      -1.082  11.240  -9.081  1.00 95.18           C  
ATOM   1749  CB  SER A 223       0.867  12.770  -9.308  1.00 95.18           C  
ATOM   1750  O   SER A 223      -0.802  10.178  -8.530  1.00 95.18           O  
ATOM   1751  OG  SER A 223       0.198  13.891  -8.749  1.00 95.18           O  
ATOM   1752  N   ASN A 224      -2.226  11.894  -8.881  1.00 96.75           N  
ATOM   1753  CA  ASN A 224      -3.224  11.543  -7.880  1.00 96.75           C  
ATOM   1754  C   ASN A 224      -4.306  10.617  -8.436  1.00 96.75           C  
ATOM   1755  CB  ASN A 224      -3.851  12.825  -7.311  1.00 96.75           C  
ATOM   1756  O   ASN A 224      -5.188  10.224  -7.680  1.00 96.75           O  
ATOM   1757  CG  ASN A 224      -2.873  13.761  -6.631  1.00 96.75           C  
ATOM   1758  ND2 ASN A 224      -3.376  14.829  -6.063  1.00 96.75           N  
ATOM   1759  OD1 ASN A 224      -1.667  13.569  -6.583  1.00 96.75           O  
ATOM   1760  N   ILE A 225      -4.254  10.272  -9.722  1.00 96.82           N  
ATOM   1761  CA  ILE A 225      -5.202   9.349 -10.339  1.00 96.82           C  
ATOM   1762  C   ILE A 225      -4.643   7.938 -10.346  1.00 96.82           C  
ATOM   1763  CB  ILE A 225      -5.608   9.838 -11.740  1.00 96.82           C  
ATOM   1764  O   ILE A 225      -3.479   7.718 -10.681  1.00 96.82           O  
ATOM   1765  CG1 ILE A 225      -6.456  11.104 -11.515  1.00 96.82           C  
ATOM   1766  CG2 ILE A 225      -6.395   8.750 -12.487  1.00 96.82           C  
ATOM   1767  CD1 ILE A 225      -7.120  11.615 -12.776  1.00 96.82           C  
ATOM   1768  N   PHE A 226      -5.496   6.979 -10.020  1.00 97.76           N  
ATOM   1769  CA  PHE A 226      -5.223   5.560 -10.143  1.00 97.76           C  
ATOM   1770  C   PHE A 226      -6.354   4.910 -10.938  1.00 97.76           C  
ATOM   1771  CB  PHE A 226      -5.086   4.998  -8.728  1.00 97.76           C  
ATOM   1772  O   PHE A 226      -7.501   4.931 -10.498  1.00 97.76           O  
ATOM   1773  CG  PHE A 226      -4.513   3.605  -8.679  1.00 97.76           C  
ATOM   1774  CD1 PHE A 226      -5.281   2.509  -9.105  1.00 97.76           C  
ATOM   1775  CD2 PHE A 226      -3.227   3.396  -8.150  1.00 97.76           C  
ATOM   1776  CE1 PHE A 226      -4.767   1.208  -9.014  1.00 97.76           C  
ATOM   1777  CE2 PHE A 226      -2.719   2.092  -8.040  1.00 97.76           C  
ATOM   1778  CZ  PHE A 226      -3.486   1.001  -8.481  1.00 97.76           C  
ATOM   1779  N   VAL A 227      -6.055   4.340 -12.105  1.00 97.72           N  
ATOM   1780  CA  VAL A 227      -7.072   3.649 -12.913  1.00 97.72           C  
ATOM   1781  C   VAL A 227      -7.373   2.301 -12.280  1.00 97.72           C  
ATOM   1782  CB  VAL A 227      -6.648   3.473 -14.378  1.00 97.72           C  
ATOM   1783  O   VAL A 227      -6.448   1.556 -11.963  1.00 97.72           O  
ATOM   1784  CG1 VAL A 227      -7.846   3.030 -15.215  1.00 97.72           C  
ATOM   1785  CG2 VAL A 227      -6.151   4.791 -14.960  1.00 97.72           C  
ATOM   1786  N   ILE A 228      -8.649   2.002 -12.058  1.00 97.27           N  
ATOM   1787  CA  ILE A 228      -9.084   0.795 -11.342  1.00 97.27           C  
ATOM   1788  C   ILE A 228      -9.919  -0.153 -12.203  1.00 97.27           C  
ATOM   1789  CB  ILE A 228      -9.815   1.143 -10.027  1.00 97.27           C  
ATOM   1790  O   ILE A 228     -10.240  -1.238 -11.733  1.00 97.27           O  
ATOM   1791  CG1 ILE A 228     -11.094   1.963 -10.289  1.00 97.27           C  
ATOM   1792  CG2 ILE A 228      -8.877   1.840  -9.028  1.00 97.27           C  
ATOM   1793  CD1 ILE A 228     -11.930   2.177  -9.030  1.00 97.27           C  
ATOM   1794  N   GLY A 229     -10.294   0.222 -13.427  1.00 95.80           N  
ATOM   1795  CA  GLY A 229     -11.043  -0.653 -14.328  1.00 95.80           C  
ATOM   1796  C   GLY A 229     -11.257  -0.068 -15.720  1.00 95.80           C  
ATOM   1797  O   GLY A 229     -10.962   1.103 -15.959  1.00 95.80           O  
ATOM   1798  N   ASN A 230     -11.802  -0.895 -16.611  1.00 93.05           N  
ATOM   1799  CA  ASN A 230     -12.140  -0.520 -17.985  1.00 93.05           C  
ATOM   1800  C   ASN A 230     -13.589  -0.034 -18.058  1.00 93.05           C  
ATOM   1801  CB  ASN A 230     -11.916  -1.711 -18.937  1.00 93.05           C  
ATOM   1802  O   ASN A 230     -14.495  -0.695 -17.536  1.00 93.05           O  
ATOM   1803  CG  ASN A 230     -10.458  -2.090 -19.112  1.00 93.05           C  
ATOM   1804  ND2 ASN A 230     -10.176  -3.184 -19.778  1.00 93.05           N  
ATOM   1805  OD1 ASN A 230      -9.551  -1.430 -18.656  1.00 93.05           O  
ATOM   1806  N   GLY A 231     -13.824   1.097 -18.725  1.00 91.44           N  
ATOM   1807  CA  GLY A 231     -15.165   1.677 -18.794  1.00 91.44           C  
ATOM   1808  C   GLY A 231     -15.718   1.979 -17.396  1.00 91.44           C  
ATOM   1809  O   GLY A 231     -15.012   2.466 -16.513  1.00 91.44           O  
ATOM   1810  N   ASN A 232     -16.969   1.576 -17.161  1.00 89.01           N  
ATOM   1811  CA  ASN A 232     -17.650   1.724 -15.869  1.00 89.01           C  
ATOM   1812  C   ASN A 232     -17.435   0.540 -14.904  1.00 89.01           C  
ATOM   1813  CB  ASN A 232     -19.145   1.986 -16.136  1.00 89.01           C  
ATOM   1814  O   ASN A 232     -17.999   0.543 -13.808  1.00 89.01           O  
ATOM   1815  CG  ASN A 232     -19.401   3.321 -16.813  1.00 89.01           C  
ATOM   1816  ND2 ASN A 232     -20.559   3.509 -17.397  1.00 89.01           N  
ATOM   1817  OD1 ASN A 232     -18.578   4.214 -16.818  1.00 89.01           O  
ATOM   1818  N   LYS A 233     -16.661  -0.487 -15.288  1.00 93.77           N  
ATOM   1819  CA  LYS A 233     -16.499  -1.719 -14.500  1.00 93.77           C  
ATOM   1820  C   LYS A 233     -15.155  -1.725 -13.756  1.00 93.77           C  
ATOM   1821  CB  LYS A 233     -16.682  -2.949 -15.403  1.00 93.77           C  
ATOM   1822  O   LYS A 233     -14.121  -1.972 -14.380  1.00 93.77           O  
ATOM   1823  CG  LYS A 233     -16.707  -4.250 -14.579  1.00 93.77           C  
ATOM   1824  CD  LYS A 233     -16.969  -5.471 -15.473  1.00 93.77           C  
ATOM   1825  CE  LYS A 233     -16.962  -6.761 -14.639  1.00 93.77           C  
ATOM   1826  NZ  LYS A 233     -17.226  -7.965 -15.471  1.00 93.77           N  
ATOM   1827  N   PRO A 234     -15.133  -1.502 -12.429  1.00 95.40           N  
ATOM   1828  CA  PRO A 234     -13.906  -1.614 -11.647  1.00 95.40           C  
ATOM   1829  C   PRO A 234     -13.439  -3.078 -11.580  1.00 95.40           C  
ATOM   1830  CB  PRO A 234     -14.252  -1.031 -10.275  1.00 95.40           C  
ATOM   1831  O   PRO A 234     -14.248  -3.996 -11.464  1.00 95.40           O  
ATOM   1832  CG  PRO A 234     -15.737  -1.359 -10.127  1.00 95.40           C  
ATOM   1833  CD  PRO A 234     -16.264  -1.215 -11.554  1.00 95.40           C  
ATOM   1834  N   TRP A 235     -12.126  -3.297 -11.622  1.00 96.01           N  
ATOM   1835  CA  TRP A 235     -11.487  -4.608 -11.422  1.00 96.01           C  
ATOM   1836  C   TRP A 235     -11.316  -4.967  -9.941  1.00 96.01           C  
ATOM   1837  CB  TRP A 235     -10.121  -4.620 -12.119  1.00 96.01           C  
ATOM   1838  O   TRP A 235     -10.787  -6.026  -9.612  1.00 96.01           O  
ATOM   1839  CG  TRP A 235     -10.104  -4.620 -13.613  1.00 96.01           C  
ATOM   1840  CD1 TRP A 235     -11.153  -4.445 -14.452  1.00 96.01           C  
ATOM   1841  CD2 TRP A 235      -8.943  -4.842 -14.466  1.00 96.01           C  
ATOM   1842  CE2 TRP A 235      -9.367  -4.804 -15.825  1.00 96.01           C  
ATOM   1843  CE3 TRP A 235      -7.571  -5.056 -14.223  1.00 96.01           C  
ATOM   1844  NE1 TRP A 235     -10.720  -4.555 -15.759  1.00 96.01           N  
ATOM   1845  CH2 TRP A 235      -7.124  -5.213 -16.617  1.00 96.01           C  
ATOM   1846  CZ2 TRP A 235      -8.483  -5.002 -16.892  1.00 96.01           C  
ATOM   1847  CZ3 TRP A 235      -6.668  -5.215 -15.287  1.00 96.01           C  
ATOM   1848  N   ILE A 236     -11.722  -4.075  -9.039  1.00 95.78           N  
ATOM   1849  CA  ILE A 236     -11.689  -4.266  -7.590  1.00 95.78           C  
ATOM   1850  C   ILE A 236     -13.076  -4.003  -7.016  1.00 95.78           C  
ATOM   1851  CB  ILE A 236     -10.612  -3.379  -6.923  1.00 95.78           C  
ATOM   1852  O   ILE A 236     -13.818  -3.162  -7.532  1.00 95.78           O  
ATOM   1853  CG1 ILE A 236     -10.946  -1.870  -6.965  1.00 95.78           C  
ATOM   1854  CG2 ILE A 236      -9.244  -3.638  -7.581  1.00 95.78           C  
ATOM   1855  CD1 ILE A 236      -9.921  -0.990  -6.242  1.00 95.78           C  
ATOM   1856  N   SER A 237     -13.413  -4.670  -5.920  1.00 95.57           N  
ATOM   1857  CA  SER A 237     -14.598  -4.325  -5.150  1.00 95.57           C  
ATOM   1858  C   SER A 237     -14.404  -2.958  -4.483  1.00 95.57           C  
ATOM   1859  CB  SER A 237     -14.964  -5.442  -4.172  1.00 95.57           C  
ATOM   1860  O   SER A 237     -13.342  -2.623  -3.952  1.00 95.57           O  
ATOM   1861  OG  SER A 237     -13.920  -5.702  -3.268  1.00 95.57           O  
ATOM   1862  N   LEU A 238     -15.438  -2.118  -4.567  1.00 94.76           N  
ATOM   1863  CA  LEU A 238     -15.406  -0.764  -4.020  1.00 94.76           C  
ATOM   1864  C   LEU A 238     -15.958  -0.749  -2.590  1.00 94.76           C  
ATOM   1865  CB  LEU A 238     -16.167   0.216  -4.932  1.00 94.76           C  
ATOM   1866  O   LEU A 238     -16.924  -1.462  -2.303  1.00 94.76           O  
ATOM   1867  CG  LEU A 238     -15.605   0.335  -6.359  1.00 94.76           C  
ATOM   1868  CD1 LEU A 238     -16.483   1.284  -7.177  1.00 94.76           C  
ATOM   1869  CD2 LEU A 238     -14.180   0.886  -6.383  1.00 94.76           C  
ATOM   1870  N   PRO A 239     -15.416   0.106  -1.703  1.00 94.16           N  
ATOM   1871  CA  PRO A 239     -15.948   0.265  -0.359  1.00 94.16           C  
ATOM   1872  C   PRO A 239     -17.364   0.855  -0.380  1.00 94.16           C  
ATOM   1873  CB  PRO A 239     -14.941   1.162   0.371  1.00 94.16           C  
ATOM   1874  O   PRO A 239     -17.835   1.413  -1.380  1.00 94.16           O  
ATOM   1875  CG  PRO A 239     -14.341   2.005  -0.753  1.00 94.16           C  
ATOM   1876  CD  PRO A 239     -14.304   1.023  -1.921  1.00 94.16           C  
ATOM   1877  N   ARG A 240     -18.043   0.781   0.772  1.00 91.46           N  
ATOM   1878  CA  ARG A 240     -19.378   1.364   0.970  1.00 91.46           C  
ATOM   1879  C   ARG A 240     -19.424   2.812   0.466  1.00 91.46           C  
ATOM   1880  CB  ARG A 240     -19.775   1.270   2.452  1.00 91.46           C  
ATOM   1881  O   ARG A 240     -18.583   3.634   0.820  1.00 91.46           O  
ATOM   1882  CG  ARG A 240     -21.227   1.714   2.694  1.00 91.46           C  
ATOM   1883  CD  ARG A 240     -21.599   1.603   4.178  1.00 91.46           C  
ATOM   1884  NE  ARG A 240     -23.007   1.980   4.421  1.00 91.46           N  
ATOM   1885  NH1 ARG A 240     -22.923   2.012   6.722  1.00 91.46           N  
ATOM   1886  NH2 ARG A 240     -24.849   2.442   5.692  1.00 91.46           N  
ATOM   1887  CZ  ARG A 240     -23.581   2.147   5.604  1.00 91.46           C  
ATOM   1888  N   GLY A 241     -20.442   3.117  -0.338  1.00 91.76           N  
ATOM   1889  CA  GLY A 241     -20.611   4.422  -0.983  1.00 91.76           C  
ATOM   1890  C   GLY A 241     -19.981   4.529  -2.375  1.00 91.76           C  
ATOM   1891  O   GLY A 241     -20.147   5.564  -3.007  1.00 91.76           O  
ATOM   1892  N   LYS A 242     -19.292   3.484  -2.868  1.00 93.96           N  
ATOM   1893  CA  LYS A 242     -18.779   3.375  -4.250  1.00 93.96           C  
ATOM   1894  C   LYS A 242     -17.923   4.571  -4.713  1.00 93.96           C  
ATOM   1895  CB  LYS A 242     -19.927   3.063  -5.239  1.00 93.96           C  
ATOM   1896  O   LYS A 242     -17.835   4.843  -5.902  1.00 93.96           O  
ATOM   1897  CG  LYS A 242     -20.690   1.758  -4.949  1.00 93.96           C  
ATOM   1898  CD  LYS A 242     -21.758   1.513  -6.031  1.00 93.96           C  
ATOM   1899  CE  LYS A 242     -22.535   0.209  -5.786  1.00 93.96           C  
ATOM   1900  NZ  LYS A 242     -23.574  -0.026  -6.826  1.00 93.96           N  
ATOM   1901  N   GLY A 243     -17.296   5.296  -3.782  1.00 93.43           N  
ATOM   1902  CA  GLY A 243     -16.504   6.492  -4.089  1.00 93.43           C  
ATOM   1903  C   GLY A 243     -17.314   7.759  -4.404  1.00 93.43           C  
ATOM   1904  O   GLY A 243     -16.734   8.743  -4.859  1.00 93.43           O  
ATOM   1905  N   ILE A 244     -18.623   7.774  -4.142  1.00 95.16           N  
ATOM   1906  CA  ILE A 244     -19.478   8.955  -4.312  1.00 95.16           C  
ATOM   1907  C   ILE A 244     -19.405   9.815  -3.049  1.00 95.16           C  
ATOM   1908  CB  ILE A 244     -20.926   8.544  -4.649  1.00 95.16           C  
ATOM   1909  O   ILE A 244     -19.791   9.387  -1.956  1.00 95.16           O  
ATOM   1910  CG1 ILE A 244     -20.968   7.742  -5.972  1.00 95.16           C  
ATOM   1911  CG2 ILE A 244     -21.824   9.792  -4.747  1.00 95.16           C  
ATOM   1912  CD1 ILE A 244     -22.307   7.039  -6.217  1.00 95.16           C  
ATOM   1913  N   ARG A 245     -18.894  11.040  -3.189  1.00 94.48           N  
ATOM   1914  CA  ARG A 245     -18.815  12.005  -2.088  1.00 94.48           C  
ATOM   1915  C   ARG A 245     -20.077  12.861  -2.075  1.00 94.48           C  
ATOM   1916  CB  ARG A 245     -17.513  12.814  -2.187  1.00 94.48           C  
ATOM   1917  O   ARG A 245     -20.176  13.803  -2.851  1.00 94.48           O  
ATOM   1918  CG  ARG A 245     -17.351  13.781  -1.003  1.00 94.48           C  
ATOM   1919  CD  ARG A 245     -15.892  14.226  -0.817  1.00 94.48           C  
ATOM   1920  NE  ARG A 245     -15.352  14.990  -1.963  1.00 94.48           N  
ATOM   1921  NH1 ARG A 245     -15.873  17.095  -1.225  1.00 94.48           N  
ATOM   1922  NH2 ARG A 245     -14.711  16.879  -3.104  1.00 94.48           N  
ATOM   1923  CZ  ARG A 245     -15.313  16.306  -2.097  1.00 94.48           C  
ATOM   1924  N   LEU A 246     -21.002  12.499  -1.190  1.00 93.83           N  
ATOM   1925  CA  LEU A 246     -22.217  13.265  -0.920  1.00 93.83           C  
ATOM   1926  C   LEU A 246     -21.878  14.647  -0.349  1.00 93.83           C  
ATOM   1927  CB  LEU A 246     -23.121  12.479   0.047  1.00 93.83           C  
ATOM   1928  O   LEU A 246     -20.822  14.842   0.270  1.00 93.83           O  
ATOM   1929  CG  LEU A 246     -23.609  11.114  -0.468  1.00 93.83           C  
ATOM   1930  CD1 LEU A 246     -24.461  10.437   0.610  1.00 93.83           C  
ATOM   1931  CD2 LEU A 246     -24.436  11.201  -1.749  1.00 93.83           C  
ATOM   1932  N   THR A 247     -22.778  15.602  -0.552  1.00 94.93           N  
ATOM   1933  CA  THR A 247     -22.666  16.923   0.072  1.00 94.93           C  
ATOM   1934  C   THR A 247     -22.923  16.836   1.581  1.00 94.93           C  
ATOM   1935  CB  THR A 247     -23.587  17.959  -0.589  1.00 94.93           C  
ATOM   1936  O   THR A 247     -23.460  15.853   2.091  1.00 94.93           O  
ATOM   1937  CG2 THR A 247     -23.393  18.053  -2.100  1.00 94.93           C  
ATOM   1938  OG1 THR A 247     -24.931  17.668  -0.318  1.00 94.93           O  
ATOM   1939  N   ILE A 248     -22.532  17.871   2.334  1.00 95.47           N  
ATOM   1940  CA  ILE A 248     -22.731  17.904   3.796  1.00 95.47           C  
ATOM   1941  C   ILE A 248     -24.227  17.825   4.149  1.00 95.47           C  
ATOM   1942  CB  ILE A 248     -22.067  19.164   4.406  1.00 95.47           C  
ATOM   1943  O   ILE A 248     -24.588  17.170   5.127  1.00 95.47           O  
ATOM   1944  CG1 ILE A 248     -20.544  19.164   4.126  1.00 95.47           C  
ATOM   1945  CG2 ILE A 248     -22.330  19.253   5.923  1.00 95.47           C  
ATOM   1946  CD1 ILE A 248     -19.826  20.454   4.545  1.00 95.47           C  
ATOM   1947  N   ALA A 249     -25.085  18.456   3.341  1.00 96.10           N  
ATOM   1948  CA  ALA A 249     -26.535  18.405   3.501  1.00 96.10           C  
ATOM   1949  C   ALA A 249     -27.070  16.980   3.277  1.00 96.10           C  
ATOM   1950  CB  ALA A 249     -27.164  19.424   2.544  1.00 96.10           C  
ATOM   1951  O   ALA A 249     -27.704  16.419   4.166  1.00 96.10           O  
ATOM   1952  N   GLU A 250     -26.700  16.340   2.167  1.00 94.51           N  
ATOM   1953  CA  GLU A 250     -27.090  14.954   1.869  1.00 94.51           C  
ATOM   1954  C   GLU A 250     -26.589  13.957   2.929  1.00 94.51           C  
ATOM   1955  CB  GLU A 250     -26.481  14.552   0.525  1.00 94.51           C  
ATOM   1956  O   GLU A 250     -27.314  13.043   3.329  1.00 94.51           O  
ATOM   1957  CG  GLU A 250     -27.104  15.242  -0.696  1.00 94.51           C  
ATOM   1958  CD  GLU A 250     -26.223  15.092  -1.947  1.00 94.51           C  
ATOM   1959  OE1 GLU A 250     -26.583  15.686  -2.979  1.00 94.51           O  
ATOM   1960  OE2 GLU A 250     -25.125  14.486  -1.854  1.00 94.51           O  
ATOM   1961  N   GLU A 251     -25.353  14.121   3.424  1.00 93.59           N  
ATOM   1962  CA  GLU A 251     -24.831  13.295   4.519  1.00 93.59           C  
ATOM   1963  C   GLU A 251     -25.642  13.477   5.811  1.00 93.59           C  
ATOM   1964  CB  GLU A 251     -23.348  13.593   4.830  1.00 93.59           C  
ATOM   1965  O   GLU A 251     -25.882  12.497   6.526  1.00 93.59           O  
ATOM   1966  CG  GLU A 251     -22.327  12.991   3.845  1.00 93.59           C  
ATOM   1967  CD  GLU A 251     -20.899  12.846   4.428  1.00 93.59           C  
ATOM   1968  OE1 GLU A 251     -20.026  12.252   3.754  1.00 93.59           O  
ATOM   1969  OE2 GLU A 251     -20.642  13.148   5.624  1.00 93.59           O  
ATOM   1970  N   ARG A 252     -26.058  14.713   6.127  1.00 94.87           N  
ATOM   1971  CA  ARG A 252     -26.888  15.018   7.299  1.00 94.87           C  
ATOM   1972  C   ARG A 252     -28.242  14.331   7.188  1.00 94.87           C  
ATOM   1973  CB  ARG A 252     -27.056  16.540   7.440  1.00 94.87           C  
ATOM   1974  O   ARG A 252     -28.636  13.651   8.136  1.00 94.87           O  
ATOM   1975  CG  ARG A 252     -27.929  16.947   8.641  1.00 94.87           C  
ATOM   1976  CD  ARG A 252     -28.371  18.410   8.540  1.00 94.87           C  
ATOM   1977  NE  ARG A 252     -29.345  18.595   7.451  1.00 94.87           N  
ATOM   1978  NH1 ARG A 252     -29.665  20.871   7.627  1.00 94.87           N  
ATOM   1979  NH2 ARG A 252     -30.730  19.656   6.057  1.00 94.87           N  
ATOM   1980  CZ  ARG A 252     -29.905  19.718   7.056  1.00 94.87           C  
ATOM   1981  N   ASP A 253     -28.914  14.483   6.056  1.00 95.63           N  
ATOM   1982  CA  ASP A 253     -30.272  13.977   5.858  1.00 95.63           C  
ATOM   1983  C   ASP A 253     -30.274  12.441   5.885  1.00 95.63           C  
ATOM   1984  CB  ASP A 253     -30.842  14.565   4.559  1.00 95.63           C  
ATOM   1985  O   ASP A 253     -31.048  11.824   6.619  1.00 95.63           O  
ATOM   1986  CG  ASP A 253     -30.903  16.108   4.558  1.00 95.63           C  
ATOM   1987  OD1 ASP A 253     -30.795  16.750   5.642  1.00 95.63           O  
ATOM   1988  OD2 ASP A 253     -31.003  16.670   3.453  1.00 95.63           O  
ATOM   1989  N   LYS A 254     -29.285  11.809   5.237  1.00 92.74           N  
ATOM   1990  CA  LYS A 254     -29.062  10.358   5.321  1.00 92.74           C  
ATOM   1991  C   LYS A 254     -28.815   9.869   6.751  1.00 92.74           C  
ATOM   1992  CB  LYS A 254     -27.889  10.004   4.402  1.00 92.74           C  
ATOM   1993  O   LYS A 254     -29.257   8.781   7.117  1.00 92.74           O  
ATOM   1994  CG  LYS A 254     -27.644   8.492   4.343  1.00 92.74           C  
ATOM   1995  CD  LYS A 254     -26.571   8.194   3.299  1.00 92.74           C  
ATOM   1996  CE  LYS A 254     -26.398   6.684   3.158  1.00 92.74           C  
ATOM   1997  NZ  LYS A 254     -25.587   6.387   1.956  1.00 92.74           N  
ATOM   1998  N   ARG A 255     -28.081  10.637   7.563  1.00 92.68           N  
ATOM   1999  CA  ARG A 255     -27.806  10.292   8.967  1.00 92.68           C  
ATOM   2000  C   ARG A 255     -29.066  10.379   9.830  1.00 92.68           C  
ATOM   2001  CB  ARG A 255     -26.683  11.195   9.497  1.00 92.68           C  
ATOM   2002  O   ARG A 255     -29.249   9.517  10.686  1.00 92.68           O  
ATOM   2003  CG  ARG A 255     -26.294  10.876  10.950  1.00 92.68           C  
ATOM   2004  CD  ARG A 255     -25.231  11.850  11.469  1.00 92.68           C  
ATOM   2005  NE  ARG A 255     -25.760  13.225  11.563  1.00 92.68           N  
ATOM   2006  NH1 ARG A 255     -23.892  14.231  12.438  1.00 92.68           N  
ATOM   2007  NH2 ARG A 255     -25.724  15.447  12.048  1.00 92.68           N  
ATOM   2008  CZ  ARG A 255     -25.124  14.291  12.012  1.00 92.68           C  
ATOM   2009  N   LEU A 256     -29.897  11.403   9.631  1.00 94.17           N  
ATOM   2010  CA  LEU A 256     -31.161  11.561  10.356  1.00 94.17           C  
ATOM   2011  C   LEU A 256     -32.135  10.432  10.009  1.00 94.17           C  
ATOM   2012  CB  LEU A 256     -31.773  12.942  10.059  1.00 94.17           C  
ATOM   2013  O   LEU A 256     -32.634   9.780  10.923  1.00 94.17           O  
ATOM   2014  CG  LEU A 256     -30.998  14.129  10.658  1.00 94.17           C  
ATOM   2015  CD1 LEU A 256     -31.601  15.445  10.170  1.00 94.17           C  
ATOM   2016  CD2 LEU A 256     -31.016  14.129  12.190  1.00 94.17           C  
ATOM   2017  N   ALA A 257     -32.294  10.130   8.717  1.00 94.60           N  
ATOM   2018  CA  ALA A 257     -33.129   9.028   8.246  1.00 94.60           C  
ATOM   2019  C   ALA A 257     -32.689   7.675   8.835  1.00 94.60           C  
ATOM   2020  CB  ALA A 257     -33.084   9.017   6.713  1.00 94.60           C  
ATOM   2021  O   ALA A 257     -33.511   6.933   9.362  1.00 94.60           O  
ATOM   2022  N   ALA A 258     -31.382   7.381   8.832  1.00 92.48           N  
ATOM   2023  CA  ALA A 258     -30.861   6.136   9.399  1.00 92.48           C  
ATOM   2024  C   ALA A 258     -31.127   6.010  10.908  1.00 92.48           C  
ATOM   2025  CB  ALA A 258     -29.360   6.046   9.098  1.00 92.48           C  
ATOM   2026  O   ALA A 258     -31.447   4.921  11.375  1.00 92.48           O  
ATOM   2027  N   LYS A 259     -31.004   7.112  11.665  1.00 91.96           N  
ATOM   2028  CA  LYS A 259     -31.257   7.115  13.112  1.00 91.96           C  
ATOM   2029  C   LYS A 259     -32.742   6.909  13.426  1.00 91.96           C  
ATOM   2030  CB  LYS A 259     -30.704   8.404  13.742  1.00 91.96           C  
ATOM   2031  O   LYS A 259     -33.049   6.167  14.350  1.00 91.96           O  
ATOM   2032  CG  LYS A 259     -30.731   8.323  15.277  1.00 91.96           C  
ATOM   2033  CD  LYS A 259     -30.123   9.563  15.945  1.00 91.96           C  
ATOM   2034  CE  LYS A 259     -30.188   9.361  17.465  1.00 91.96           C  
ATOM   2035  NZ  LYS A 259     -29.734  10.550  18.228  1.00 91.96           N  
ATOM   2036  N   GLN A 260     -33.629   7.541  12.655  1.00 90.44           N  
ATOM   2037  CA  GLN A 260     -35.081   7.390  12.792  1.00 90.44           C  
ATOM   2038  C   GLN A 260     -35.555   5.979  12.434  1.00 90.44           C  
ATOM   2039  CB  GLN A 260     -35.789   8.419  11.901  1.00 90.44           C  
ATOM   2040  O   GLN A 260     -36.437   5.468  13.096  1.00 90.44           O  
ATOM   2041  CG  GLN A 260     -35.687   9.847  12.458  1.00 90.44           C  
ATOM   2042  CD  GLN A 260     -36.236  10.894  11.494  1.00 90.44           C  
ATOM   2043  NE2 GLN A 260     -36.382  12.128  11.922  1.00 90.44           N  
ATOM   2044  OE1 GLN A 260     -36.514  10.654  10.334  1.00 90.44           O  
ATOM   2045  N   SER A 261     -34.944   5.324  11.441  1.00 84.88           N  
ATOM   2046  CA  SER A 261     -35.290   3.939  11.081  1.00 84.88           C  
ATOM   2047  C   SER A 261     -34.787   2.875  12.066  1.00 84.88           C  
ATOM   2048  CB  SER A 261     -34.759   3.622   9.679  1.00 84.88           C  
ATOM   2049  O   SER A 261     -35.152   1.713  11.939  1.00 84.88           O  
ATOM   2050  OG  SER A 261     -33.345   3.749   9.597  1.00 84.88           O  
ATOM   2051  N   SER A 262     -33.877   3.241  12.975  1.00 74.76           N  
ATOM   2052  CA  SER A 262     -33.226   2.317  13.918  1.00 74.76           C  
ATOM   2053  C   SER A 262     -33.704   2.455  15.365  1.00 74.76           C  
ATOM   2054  CB  SER A 262     -31.704   2.489  13.853  1.00 74.76           C  
ATOM   2055  O   SER A 262     -33.181   1.753  16.228  1.00 74.76           O  
ATOM   2056  OG  SER A 262     -31.301   3.802  14.217  1.00 74.76           O  
ATOM   2057  N   GLY A 263     -34.601   3.408  15.631  1.00 55.57           N  
ATOM   2058  CA  GLY A 263     -35.279   3.579  16.917  1.00 55.57           C  
ATOM   2059  C   GLY A 263     -36.720   3.129  16.793  1.00 55.57           C  
ATOM   2060  O   GLY A 263     -37.226   2.603  17.801  1.00 55.57           O  
ATOM   2061  OXT GLY A 263     -37.257   3.346  15.687  1.00 55.57           O  
TER    2062      GLY A 263                                                      
ENDMDL                                                                          
END                                                                             
