# Supplementary material for: PICNIC accurately predicts condensate-forming proteins regardless of their structural disorder across organisms
Source: Nat Commun. 2024 Dec 11;15:10668. doi: 10.1038/s41467-024-55089-x (PMC11634905; doi:10.1038/s41467-024-55089-x)
Supplement: Supplementary file 7 — Dataset S6 [file 41467_2024_55089_MOESM7_ESM.zip › Dataset_S6/Positive_predictions/AF-Q12904-F1-model_v4.pdb]

HEADER                                            01-JUN-22                     
TITLE     ALPHAFOLD MONOMER V2.0 PREDICTION FOR AMINOACYL TRNA SYNTHASE         
TITLE    2 COMPLEX-INTERACTING MULTIFUNCTIONAL PROTEIN 1 (Q12904)               
COMPND    MOL_ID: 1;                                                            
COMPND   2 MOLECULE: AMINOACYL TRNA SYNTHASE COMPLEX-INTERACTING MULTIFUNCTIONAL
COMPND   3 PROTEIN 1;                                                           
COMPND   4 CHAIN: A                                                             
SOURCE    MOL_ID: 1;                                                            
SOURCE   2 ORGANISM_SCIENTIFIC: HOMO SAPIENS;                                   
SOURCE   3 ORGANISM_TAXID: 9606                                                 
REMARK   1                                                                      
REMARK   1 REFERENCE 1                                                          
REMARK   1  AUTH   JOHN JUMPER, RICHARD EVANS, ALEXANDER PRITZEL, TIM GREEN,    
REMARK   1  AUTH 2 MICHAEL FIGURNOV, OLAF RONNEBERGER, KATHRYN TUNYASUVUNAKOOL, 
REMARK   1  AUTH 3 RUSS BATES, AUGUSTIN ZIDEK, ANNA POTAPENKO, ALEX BRIDGLAND,  
REMARK   1  AUTH 4 CLEMENS MEYER, SIMON A A KOHL, ANDREW J BALLARD,             
REMARK   1  AUTH 5 ANDREW COWIE, BERNARDINO ROMERA-PAREDES, STANISLAV NIKOLOV,  
REMARK   1  AUTH 6 RISHUB JAIN, JONAS ADLER, TREVOR BACK, STIG PETERSEN,        
REMARK   1  AUTH 7 DAVID REIMAN, ELLEN CLANCY, MICHAL ZIELINSKI,                
REMARK   1  AUTH 8 MARTIN STEINEGGER, MICHALINA PACHOLSKA, TAMAS BERGHAMMER,    
REMARK   1  AUTH 9 DAVID SILVER, ORIOL VINYALS, ANDREW W SENIOR,                
REMARK   1  AUTH10 KORAY KAVUKCUOGLU, PUSHMEET KOHLI, DEMIS HASSABIS            
REMARK   1  TITL   HIGHLY ACCURATE PROTEIN STRUCTURE PREDICTION WITH ALPHAFOLD  
REMARK   1  REF    NATURE                        V. 596   583 2021              
REMARK   1  REFN                   ISSN 0028-0836                               
REMARK   1  PMID   34265844                                                     
REMARK   1  DOI    10.1038/s41586-021-03819-2                                   
REMARK   1                                                                      
REMARK   1 DISCLAIMERS                                                          
REMARK   1 ALPHAFOLD DATA, COPYRIGHT (2021) DEEPMIND TECHNOLOGIES LIMITED. THE  
REMARK   1 INFORMATION PROVIDED IS THEORETICAL MODELLING ONLY AND CAUTION SHOULD
REMARK   1 BE EXERCISED IN ITS USE. IT IS PROVIDED "AS-IS" WITHOUT ANY WARRANTY 
REMARK   1 OF ANY KIND, WHETHER EXPRESSED OR IMPLIED. NO WARRANTY IS GIVEN THAT 
REMARK   1 USE OF THE INFORMATION SHALL NOT INFRINGE THE RIGHTS OF ANY THIRD    
REMARK   1 PARTY. THE INFORMATION IS NOT INTENDED TO BE A SUBSTITUTE FOR        
REMARK   1 PROFESSIONAL MEDICAL ADVICE, DIAGNOSIS, OR TREATMENT, AND DOES NOT   
REMARK   1 CONSTITUTE MEDICAL OR OTHER PROFESSIONAL ADVICE. IT IS AVAILABLE FOR 
REMARK   1 ACADEMIC AND COMMERCIAL PURPOSES, UNDER CC-BY 4.0 LICENCE.           
DBREF  XXXX A    1   312  UNP    Q12904   AIMP1_HUMAN      1    312             
SEQRES   1 A  312  MET ALA ASN ASN ASP ALA VAL LEU LYS ARG LEU GLU GLN          
SEQRES   2 A  312  LYS GLY ALA GLU ALA ASP GLN ILE ILE GLU TYR LEU LYS          
SEQRES   3 A  312  GLN GLN VAL SER LEU LEU LYS GLU LYS ALA ILE LEU GLN          
SEQRES   4 A  312  ALA THR LEU ARG GLU GLU LYS LYS LEU ARG VAL GLU ASN          
SEQRES   5 A  312  ALA LYS LEU LYS LYS GLU ILE GLU GLU LEU LYS GLN GLU          
SEQRES   6 A  312  LEU ILE GLN ALA GLU ILE GLN ASN GLY VAL LYS GLN ILE          
SEQRES   7 A  312  PRO PHE PRO SER GLY THR PRO LEU HIS ALA ASN SER MET          
SEQRES   8 A  312  VAL SER GLU ASN VAL ILE GLN SER THR ALA VAL THR THR          
SEQRES   9 A  312  VAL SER SER GLY THR LYS GLU GLN ILE LYS GLY GLY THR          
SEQRES  10 A  312  GLY ASP GLU LYS LYS ALA LYS GLU LYS ILE GLU LYS LYS          
SEQRES  11 A  312  GLY GLU LYS LYS GLU LYS LYS GLN GLN SER ILE ALA GLY          
SEQRES  12 A  312  SER ALA ASP SER LYS PRO ILE ASP VAL SER ARG LEU ASP          
SEQRES  13 A  312  LEU ARG ILE GLY CYS ILE ILE THR ALA ARG LYS HIS PRO          
SEQRES  14 A  312  ASP ALA ASP SER LEU TYR VAL GLU GLU VAL ASP VAL GLY          
SEQRES  15 A  312  GLU ILE ALA PRO ARG THR VAL VAL SER GLY LEU VAL ASN          
SEQRES  16 A  312  HIS VAL PRO LEU GLU GLN MET GLN ASN ARG MET VAL ILE          
SEQRES  17 A  312  LEU LEU CYS ASN LEU LYS PRO ALA LYS MET ARG GLY VAL          
SEQRES  18 A  312  LEU SER GLN ALA MET VAL MET CYS ALA SER SER PRO GLU          
SEQRES  19 A  312  LYS ILE GLU ILE LEU ALA PRO PRO ASN GLY SER VAL PRO          
SEQRES  20 A  312  GLY ASP ARG ILE THR PHE ASP ALA PHE PRO GLY GLU PRO          
SEQRES  21 A  312  ASP LYS GLU LEU ASN PRO LYS LYS LYS ILE TRP GLU GLN          
SEQRES  22 A  312  ILE GLN PRO ASP LEU HIS THR ASN ASP GLU CYS VAL ALA          
SEQRES  23 A  312  THR TYR LYS GLY VAL PRO PHE GLU VAL LYS GLY LYS GLY          
SEQRES  24 A  312  VAL CYS ARG ALA GLN THR MET SER ASN SER GLY ILE LYS          
CRYST1    1.000    1.000    1.000  90.00  90.00  90.00 P 1           1          
ORIGX1      1.000000  0.000000  0.000000        0.00000                         
ORIGX2      0.000000  1.000000  0.000000        0.00000                         
ORIGX3      0.000000  0.000000  1.000000        0.00000                         
SCALE1      1.000000  0.000000  0.000000        0.00000                         
SCALE2      0.000000  1.000000  0.000000        0.00000                         
SCALE3      0.000000  0.000000  1.000000        0.00000                         
MODEL        1                                                                  
ATOM      1  N   MET A   1      -9.281  12.237 -68.547  1.00 60.05           N  
ATOM      2  CA  MET A   1      -8.739  12.100 -67.174  1.00 60.05           C  
ATOM      3  C   MET A   1      -9.262  13.166 -66.205  1.00 60.05           C  
ATOM      4  CB  MET A   1      -7.208  11.990 -67.160  1.00 60.05           C  
ATOM      5  O   MET A   1      -9.534  12.807 -65.072  1.00 60.05           O  
ATOM      6  CG  MET A   1      -6.742  10.686 -67.831  1.00 60.05           C  
ATOM      7  SD  MET A   1      -5.502   9.774 -66.881  1.00 60.05           S  
ATOM      8  CE  MET A   1      -4.097   9.781 -68.028  1.00 60.05           C  
ATOM      9  N   ALA A   2      -9.494  14.421 -66.622  1.00 67.41           N  
ATOM     10  CA  ALA A   2      -9.947  15.500 -65.722  1.00 67.41           C  
ATOM     11  C   ALA A   2     -11.286  15.249 -64.983  1.00 67.41           C  
ATOM     12  CB  ALA A   2     -10.011  16.792 -66.547  1.00 67.41           C  
ATOM     13  O   ALA A   2     -11.397  15.584 -63.808  1.00 67.41           O  
ATOM     14  N   ASN A   3     -12.281  14.609 -65.617  1.00 73.80           N  
ATOM     15  CA  ASN A   3     -13.566  14.330 -64.950  1.00 73.80           C  
ATOM     16  C   ASN A   3     -13.446  13.371 -63.755  1.00 73.80           C  
ATOM     17  CB  ASN A   3     -14.603  13.798 -65.964  1.00 73.80           C  
ATOM     18  O   ASN A   3     -14.181  13.529 -62.786  1.00 73.80           O  
ATOM     19  CG  ASN A   3     -15.441  14.894 -66.601  1.00 73.80           C  
ATOM     20  ND2 ASN A   3     -16.461  14.539 -67.345  1.00 73.80           N  
ATOM     21  OD1 ASN A   3     -15.186  16.074 -66.459  1.00 73.80           O  
ATOM     22  N   ASN A   4     -12.521  12.405 -63.794  1.00 78.97           N  
ATOM     23  CA  ASN A   4     -12.345  11.466 -62.683  1.00 78.97           C  
ATOM     24  C   ASN A   4     -11.720  12.156 -61.461  1.00 78.97           C  
ATOM     25  CB  ASN A   4     -11.524  10.247 -63.145  1.00 78.97           C  
ATOM     26  O   ASN A   4     -12.107  11.850 -60.338  1.00 78.97           O  
ATOM     27  CG  ASN A   4     -12.283   9.318 -64.079  1.00 78.97           C  
ATOM     28  ND2 ASN A   4     -11.611   8.355 -64.665  1.00 78.97           N  
ATOM     29  OD1 ASN A   4     -13.468   9.443 -64.324  1.00 78.97           O  
ATOM     30  N   ASP A   5     -10.823  13.125 -61.675  1.00 83.65           N  
ATOM     31  CA  ASP A   5     -10.192  13.896 -60.593  1.00 83.65           C  
ATOM     32  C   ASP A   5     -11.198  14.824 -59.886  1.00 83.65           C  
ATOM     33  CB  ASP A   5      -8.999  14.681 -61.173  1.00 83.65           C  
ATOM     34  O   ASP A   5     -11.222  14.920 -58.661  1.00 83.65           O  
ATOM     35  CG  ASP A   5      -8.119  15.292 -60.074  1.00 83.65           C  
ATOM     36  OD1 ASP A   5      -7.806  14.564 -59.118  1.00 83.65           O  
ATOM     37  OD2 ASP A   5      -7.776  16.498 -60.170  1.00 83.65           O  
ATOM     38  N   ALA A   6     -12.113  15.446 -60.641  1.00 86.05           N  
ATOM     39  CA  ALA A   6     -13.181  16.269 -60.067  1.00 86.05           C  
ATOM     40  C   ALA A   6     -14.172  15.448 -59.219  1.00 86.05           C  
ATOM     41  CB  ALA A   6     -13.895  17.000 -61.209  1.00 86.05           C  
ATOM     42  O   ALA A   6     -14.619  15.903 -58.163  1.00 86.05           O  
ATOM     43  N   VAL A   7     -14.510  14.229 -59.661  1.00 87.60           N  
ATOM     44  CA  VAL A   7     -15.370  13.312 -58.896  1.00 87.60           C  
ATOM     45  C   VAL A   7     -14.665  12.835 -57.625  1.00 87.60           C  
ATOM     46  CB  VAL A   7     -15.836  12.128 -59.767  1.00 87.60           C  
ATOM     47  O   VAL A   7     -15.294  12.828 -56.568  1.00 87.60           O  
ATOM     48  CG1 VAL A   7     -16.612  11.074 -58.965  1.00 87.60           C  
ATOM     49  CG2 VAL A   7     -16.776  12.615 -60.880  1.00 87.60           C  
ATOM     50  N   LEU A   8     -13.371  12.499 -57.705  1.00 87.07           N  
ATOM     51  CA  LEU A   8     -12.575  12.067 -56.555  1.00 87.07           C  
ATOM     52  C   LEU A   8     -12.482  13.168 -55.489  1.00 87.07           C  
ATOM     53  CB  LEU A   8     -11.187  11.614 -57.043  1.00 87.07           C  
ATOM     54  O   LEU A   8     -12.846  12.919 -54.344  1.00 87.07           O  
ATOM     55  CG  LEU A   8     -10.319  10.970 -55.944  1.00 87.07           C  
ATOM     56  CD1 LEU A   8     -10.901   9.632 -55.474  1.00 87.07           C  
ATOM     57  CD2 LEU A   8      -8.917  10.712 -56.493  1.00 87.07           C  
ATOM     58  N   LYS A   9     -12.138  14.404 -55.875  1.00 89.18           N  
ATOM     59  CA  LYS A   9     -12.093  15.558 -54.956  1.00 89.18           C  
ATOM     60  C   LYS A   9     -13.426  15.821 -54.262  1.00 89.18           C  
ATOM     61  CB  LYS A   9     -11.656  16.812 -55.725  1.00 89.18           C  
ATOM     62  O   LYS A   9     -13.460  16.126 -53.075  1.00 89.18           O  
ATOM     63  CG  LYS A   9     -10.138  16.821 -55.915  1.00 89.18           C  
ATOM     64  CD  LYS A   9      -9.707  17.968 -56.830  1.00 89.18           C  
ATOM     65  CE  LYS A   9      -8.178  17.983 -56.871  1.00 89.18           C  
ATOM     66  NZ  LYS A   9      -7.661  18.469 -58.169  1.00 89.18           N  
ATOM     67  N   ARG A  10     -14.548  15.674 -54.977  1.00 90.45           N  
ATOM     68  CA  ARG A  10     -15.885  15.823 -54.381  1.00 90.45           C  
ATOM     69  C   ARG A  10     -16.202  14.699 -53.391  1.00 90.45           C  
ATOM     70  CB  ARG A  10     -16.928  15.912 -55.501  1.00 90.45           C  
ATOM     71  O   ARG A  10     -16.912  14.937 -52.417  1.00 90.45           O  
ATOM     72  CG  ARG A  10     -18.285  16.390 -54.968  1.00 90.45           C  
ATOM     73  CD  ARG A  10     -19.278  16.539 -56.123  1.00 90.45           C  
ATOM     74  NE  ARG A  10     -20.526  17.190 -55.677  1.00 90.45           N  
ATOM     75  NH1 ARG A  10     -21.631  17.093 -57.687  1.00 90.45           N  
ATOM     76  NH2 ARG A  10     -22.602  18.089 -55.941  1.00 90.45           N  
ATOM     77  CZ  ARG A  10     -21.577  17.452 -56.434  1.00 90.45           C  
ATOM     78  N   LEU A  11     -15.716  13.484 -53.648  1.00 88.54           N  
ATOM     79  CA  LEU A  11     -15.869  12.346 -52.743  1.00 88.54           C  
ATOM     80  C   LEU A  11     -15.017  12.529 -51.479  1.00 88.54           C  
ATOM     81  CB  LEU A  11     -15.493  11.049 -53.482  1.00 88.54           C  
ATOM     82  O   LEU A  11     -15.520  12.313 -50.382  1.00 88.54           O  
ATOM     83  CG  LEU A  11     -16.203   9.822 -52.880  1.00 88.54           C  
ATOM     84  CD1 LEU A  11     -17.463   9.491 -53.687  1.00 88.54           C  
ATOM     85  CD2 LEU A  11     -15.292   8.597 -52.884  1.00 88.54           C  
ATOM     86  N   GLU A  12     -13.772  12.986 -51.632  1.00 90.46           N  
ATOM     87  CA  GLU A  12     -12.861  13.315 -50.529  1.00 90.46           C  
ATOM     88  C   GLU A  12     -13.414  14.447 -49.661  1.00 90.46           C  
ATOM     89  CB  GLU A  12     -11.489  13.720 -51.089  1.00 90.46           C  
ATOM     90  O   GLU A  12     -13.449  14.316 -48.440  1.00 90.46           O  
ATOM     91  CG  GLU A  12     -10.708  12.523 -51.652  1.00 90.46           C  
ATOM     92  CD  GLU A  12      -9.376  12.926 -52.306  1.00 90.46           C  
ATOM     93  OE1 GLU A  12      -8.581  12.000 -52.580  1.00 90.46           O  
ATOM     94  OE2 GLU A  12      -9.176  14.136 -52.571  1.00 90.46           O  
ATOM     95  N   GLN A  13     -13.936  15.514 -50.276  1.00 92.36           N  
ATOM     96  CA  GLN A  13     -14.585  16.607 -49.552  1.00 92.36           C  
ATOM     97  C   GLN A  13     -15.791  16.109 -48.743  1.00 92.36           C  
ATOM     98  CB  GLN A  13     -14.990  17.709 -50.543  1.00 92.36           C  
ATOM     99  O   GLN A  13     -15.908  16.419 -47.562  1.00 92.36           O  
ATOM    100  CG  GLN A  13     -15.604  18.902 -49.800  1.00 92.36           C  
ATOM    101  CD  GLN A  13     -16.091  20.024 -50.703  1.00 92.36           C  
ATOM    102  NE2 GLN A  13     -16.787  20.975 -50.127  1.00 92.36           N  
ATOM    103  OE1 GLN A  13     -15.901  20.050 -51.913  1.00 92.36           O  
ATOM    104  N   LYS A  14     -16.665  15.291 -49.346  1.00 93.04           N  
ATOM    105  CA  LYS A  14     -17.804  14.691 -48.633  1.00 93.04           C  
ATOM    106  C   LYS A  14     -17.368  13.743 -47.514  1.00 93.04           C  
ATOM    107  CB  LYS A  14     -18.706  13.943 -49.615  1.00 93.04           C  
ATOM    108  O   LYS A  14     -18.058  13.665 -46.503  1.00 93.04           O  
ATOM    109  CG  LYS A  14     -19.589  14.902 -50.418  1.00 93.04           C  
ATOM    110  CD  LYS A  14     -20.528  14.080 -51.300  1.00 93.04           C  
ATOM    111  CE  LYS A  14     -21.527  15.002 -51.992  1.00 93.04           C  
ATOM    112  NZ  LYS A  14     -22.591  14.204 -52.649  1.00 93.04           N  
ATOM    113  N   GLY A  15     -16.258  13.026 -47.694  1.00 92.73           N  
ATOM    114  CA  GLY A  15     -15.651  12.195 -46.654  1.00 92.73           C  
ATOM    115  C   GLY A  15     -15.182  13.035 -45.468  1.00 92.73           C  
ATOM    116  O   GLY A  15     -15.577  12.764 -44.340  1.00 92.73           O  
ATOM    117  N   ALA A  16     -14.447  14.117 -45.734  1.00 92.91           N  
ATOM    118  CA  ALA A  16     -13.985  15.046 -44.705  1.00 92.91           C  
ATOM    119  C   ALA A  16     -15.147  15.744 -43.972  1.00 92.91           C  
ATOM    120  CB  ALA A  16     -13.043  16.060 -45.365  1.00 92.91           C  
ATOM    121  O   ALA A  16     -15.120  15.862 -42.749  1.00 92.91           O  
ATOM    122  N   GLU A  17     -16.192  16.167 -44.692  1.00 93.78           N  
ATOM    123  CA  GLU A  17     -17.413  16.728 -44.095  1.00 93.78           C  
ATOM    124  C   GLU A  17     -18.140  15.693 -43.215  1.00 93.78           C  
ATOM    125  CB  GLU A  17     -18.354  17.243 -45.204  1.00 93.78           C  
ATOM    126  O   GLU A  17     -18.586  16.019 -42.114  1.00 93.78           O  
ATOM    127  CG  GLU A  17     -17.878  18.552 -45.868  1.00 93.78           C  
ATOM    128  CD  GLU A  17     -18.700  18.961 -47.110  1.00 93.78           C  
ATOM    129  OE1 GLU A  17     -18.231  19.858 -47.858  1.00 93.78           O  
ATOM    130  OE2 GLU A  17     -19.784  18.373 -47.351  1.00 93.78           O  
ATOM    131  N   ALA A  18     -18.230  14.432 -43.654  1.00 93.22           N  
ATOM    132  CA  ALA A  18     -18.829  13.356 -42.865  1.00 93.22           C  
ATOM    133  C   ALA A  18     -18.023  13.050 -41.592  1.00 93.22           C  
ATOM    134  CB  ALA A  18     -18.991  12.112 -43.746  1.00 93.22           C  
ATOM    135  O   ALA A  18     -18.618  12.890 -40.524  1.00 93.22           O  
ATOM    136  N   ASP A  19     -16.691  13.024 -41.679  1.00 93.78           N  
ATOM    137  CA  ASP A  19     -15.811  12.818 -40.526  1.00 93.78           C  
ATOM    138  C   ASP A  19     -15.935  13.963 -39.508  1.00 93.78           C  
ATOM    139  CB  ASP A  19     -14.356  12.630 -40.993  1.00 93.78           C  
ATOM    140  O   ASP A  19     -16.064  13.698 -38.310  1.00 93.78           O  
ATOM    141  CG  ASP A  19     -14.080  11.252 -41.616  1.00 93.78           C  
ATOM    142  OD1 ASP A  19     -14.787  10.280 -41.249  1.00 93.78           O  
ATOM    143  OD2 ASP A  19     -13.112  11.158 -42.403  1.00 93.78           O  
ATOM    144  N   GLN A  20     -16.018  15.219 -39.968  1.00 94.33           N  
ATOM    145  CA  GLN A  20     -16.276  16.382 -39.106  1.00 94.33           C  
ATOM    146  C   GLN A  20     -17.634  16.288 -38.394  1.00 94.33           C  
ATOM    147  CB  GLN A  20     -16.228  17.675 -39.937  1.00 94.33           C  
ATOM    148  O   GLN A  20     -17.730  16.559 -37.195  1.00 94.33           O  
ATOM    149  CG  GLN A  20     -14.802  18.084 -40.324  1.00 94.33           C  
ATOM    150  CD  GLN A  20     -14.771  19.294 -41.255  1.00 94.33           C  
ATOM    151  NE2 GLN A  20     -13.636  19.590 -41.848  1.00 94.33           N  
ATOM    152  OE1 GLN A  20     -15.738  20.010 -41.463  1.00 94.33           O  
ATOM    153  N   ILE A  21     -18.693  15.866 -39.098  1.00 94.58           N  
ATOM    154  CA  ILE A  21     -20.021  15.664 -38.496  1.00 94.58           C  
ATOM    155  C   ILE A  21     -19.979  14.533 -37.458  1.00 94.58           C  
ATOM    156  CB  ILE A  21     -21.084  15.409 -39.591  1.00 94.58           C  
ATOM    157  O   ILE A  21     -20.562  14.665 -36.380  1.00 94.58           O  
ATOM    158  CG1 ILE A  21     -21.314  16.689 -40.428  1.00 94.58           C  
ATOM    159  CG2 ILE A  21     -22.424  14.951 -38.977  1.00 94.58           C  
ATOM    160  CD1 ILE A  21     -22.073  16.440 -41.739  1.00 94.58           C  
ATOM    161  N   ILE A  22     -19.283  13.428 -37.745  1.00 94.10           N  
ATOM    162  CA  ILE A  22     -19.122  12.312 -36.802  1.00 94.10           C  
ATOM    163  C   ILE A  22     -18.359  12.764 -35.554  1.00 94.10           C  
ATOM    164  CB  ILE A  22     -18.437  11.111 -37.498  1.00 94.10           C  
ATOM    165  O   ILE A  22     -18.743  12.395 -34.442  1.00 94.10           O  
ATOM    166  CG1 ILE A  22     -19.415  10.452 -38.496  1.00 94.10           C  
ATOM    167  CG2 ILE A  22     -17.956  10.058 -36.475  1.00 94.10           C  
ATOM    168  CD1 ILE A  22     -18.732   9.513 -39.500  1.00 94.10           C  
ATOM    169  N   GLU A  23     -17.296  13.552 -35.709  1.00 94.26           N  
ATOM    170  CA  GLU A  23     -16.524  14.095 -34.592  1.00 94.26           C  
ATOM    171  C   GLU A  23     -17.373  15.038 -33.726  1.00 94.26           C  
ATOM    172  CB  GLU A  23     -15.255  14.764 -35.137  1.00 94.26           C  
ATOM    173  O   GLU A  23     -17.431  14.868 -32.505  1.00 94.26           O  
ATOM    174  CG  GLU A  23     -14.276  15.099 -34.004  1.00 94.26           C  
ATOM    175  CD  GLU A  23     -12.913  15.601 -34.504  1.00 94.26           C  
ATOM    176  OE1 GLU A  23     -11.988  15.620 -33.660  1.00 94.26           O  
ATOM    177  OE2 GLU A  23     -12.795  15.934 -35.703  1.00 94.26           O  
ATOM    178  N   TYR A  24     -18.142  15.935 -34.352  1.00 94.98           N  
ATOM    179  CA  TYR A  24     -19.091  16.812 -33.664  1.00 94.98           C  
ATOM    180  C   TYR A  24     -20.161  16.029 -32.887  1.00 94.98           C  
ATOM    181  CB  TYR A  24     -19.746  17.739 -34.694  1.00 94.98           C  
ATOM    182  O   TYR A  24     -20.418  16.303 -31.712  1.00 94.98           O  
ATOM    183  CG  TYR A  24     -20.733  18.710 -34.081  1.00 94.98           C  
ATOM    184  CD1 TYR A  24     -22.120  18.470 -34.156  1.00 94.98           C  
ATOM    185  CD2 TYR A  24     -20.249  19.850 -33.416  1.00 94.98           C  
ATOM    186  CE1 TYR A  24     -23.023  19.390 -33.588  1.00 94.98           C  
ATOM    187  CE2 TYR A  24     -21.145  20.777 -32.858  1.00 94.98           C  
ATOM    188  OH  TYR A  24     -23.388  21.476 -32.440  1.00 94.98           O  
ATOM    189  CZ  TYR A  24     -22.533  20.554 -32.956  1.00 94.98           C  
ATOM    190  N   LEU A  25     -20.761  15.004 -33.504  1.00 95.19           N  
ATOM    191  CA  LEU A  25     -21.756  14.149 -32.848  1.00 95.19           C  
ATOM    192  C   LEU A  25     -21.149  13.352 -31.686  1.00 95.19           C  
ATOM    193  CB  LEU A  25     -22.394  13.204 -33.881  1.00 95.19           C  
ATOM    194  O   LEU A  25     -21.780  13.231 -30.635  1.00 95.19           O  
ATOM    195  CG  LEU A  25     -23.374  13.883 -34.856  1.00 95.19           C  
ATOM    196  CD1 LEU A  25     -23.782  12.876 -35.933  1.00 95.19           C  
ATOM    197  CD2 LEU A  25     -24.646  14.369 -34.155  1.00 95.19           C  
ATOM    198  N   LYS A  26     -19.916  12.843 -31.825  1.00 94.63           N  
ATOM    199  CA  LYS A  26     -19.191  12.185 -30.724  1.00 94.63           C  
ATOM    200  C   LYS A  26     -18.976  13.142 -29.552  1.00 94.63           C  
ATOM    201  CB  LYS A  26     -17.840  11.645 -31.215  1.00 94.63           C  
ATOM    202  O   LYS A  26     -19.213  12.747 -28.409  1.00 94.63           O  
ATOM    203  CG  LYS A  26     -17.965  10.331 -31.997  1.00 94.63           C  
ATOM    204  CD  LYS A  26     -16.594   9.962 -32.575  1.00 94.63           C  
ATOM    205  CE  LYS A  26     -16.650   8.639 -33.342  1.00 94.63           C  
ATOM    206  NZ  LYS A  26     -15.352   8.367 -34.010  1.00 94.63           N  
ATOM    207  N   GLN A  27     -18.592  14.389 -29.826  1.00 94.96           N  
ATOM    208  CA  GLN A  27     -18.422  15.417 -28.800  1.00 94.96           C  
ATOM    209  C   GLN A  27     -19.754  15.745 -28.105  1.00 94.96           C  
ATOM    210  CB  GLN A  27     -17.778  16.660 -29.428  1.00 94.96           C  
ATOM    211  O   GLN A  27     -19.812  15.745 -26.876  1.00 94.96           O  
ATOM    212  CG  GLN A  27     -17.282  17.641 -28.355  1.00 94.96           C  
ATOM    213  CD  GLN A  27     -16.642  18.888 -28.959  1.00 94.96           C  
ATOM    214  NE2 GLN A  27     -15.702  19.507 -28.279  1.00 94.96           N  
ATOM    215  OE1 GLN A  27     -16.990  19.349 -30.030  1.00 94.96           O  
ATOM    216  N   GLN A  28     -20.847  15.932 -28.856  1.00 94.13           N  
ATOM    217  CA  GLN A  28     -22.174  16.171 -28.275  1.00 94.13           C  
ATOM    218  C   GLN A  28     -22.674  14.998 -27.419  1.00 94.13           C  
ATOM    219  CB  GLN A  28     -23.215  16.460 -29.363  1.00 94.13           C  
ATOM    220  O   GLN A  28     -23.206  15.217 -26.331  1.00 94.13           O  
ATOM    221  CG  GLN A  28     -23.112  17.870 -29.966  1.00 94.13           C  
ATOM    222  CD  GLN A  28     -24.462  18.347 -30.500  1.00 94.13           C  
ATOM    223  NE2 GLN A  28     -24.661  19.630 -30.670  1.00 94.13           N  
ATOM    224  OE1 GLN A  28     -25.390  17.593 -30.741  1.00 94.13           O  
ATOM    225  N   VAL A  29     -22.484  13.751 -27.866  1.00 94.55           N  
ATOM    226  CA  VAL A  29     -22.836  12.558 -27.077  1.00 94.55           C  
ATOM    227  C   VAL A  29     -21.998  12.482 -25.800  1.00 94.55           C  
ATOM    228  CB  VAL A  29     -22.694  11.273 -27.919  1.00 94.55           C  
ATOM    229  O   VAL A  29     -22.529  12.111 -24.753  1.00 94.55           O  
ATOM    230  CG1 VAL A  29     -22.811   9.989 -27.079  1.00 94.55           C  
ATOM    231  CG2 VAL A  29     -23.795  11.206 -28.985  1.00 94.55           C  
ATOM    232  N   SER A  30     -20.716  12.855 -25.856  1.00 91.74           N  
ATOM    233  CA  SER A  30     -19.857  12.939 -24.670  1.00 91.74           C  
ATOM    234  C   SER A  30     -20.390  13.962 -23.663  1.00 91.74           C  
ATOM    235  CB  SER A  30     -18.419  13.277 -25.072  1.00 91.74           C  
ATOM    236  O   SER A  30     -20.580  13.624 -22.497  1.00 91.74           O  
ATOM    237  OG  SER A  30     -17.554  13.038 -23.982  1.00 91.74           O  
ATOM    238  N   LEU A  31     -20.731  15.170 -24.124  1.00 92.75           N  
ATOM    239  CA  LEU A  31     -21.301  16.227 -23.282  1.00 92.75           C  
ATOM    240  C   LEU A  31     -22.660  15.833 -22.681  1.00 92.75           C  
ATOM    241  CB  LEU A  31     -21.449  17.511 -24.120  1.00 92.75           C  
ATOM    242  O   LEU A  31     -22.928  16.101 -21.512  1.00 92.75           O  
ATOM    243  CG  LEU A  31     -20.122  18.210 -24.467  1.00 92.75           C  
ATOM    244  CD1 LEU A  31     -20.395  19.334 -25.469  1.00 92.75           C  
ATOM    245  CD2 LEU A  31     -19.459  18.820 -23.231  1.00 92.75           C  
ATOM    246  N   LEU A  32     -23.527  15.169 -23.454  1.00 91.54           N  
ATOM    247  CA  LEU A  32     -24.816  14.671 -22.960  1.00 91.54           C  
ATOM    248  C   LEU A  32     -24.641  13.603 -21.874  1.00 91.54           C  
ATOM    249  CB  LEU A  32     -25.643  14.119 -24.135  1.00 91.54           C  
ATOM    250  O   LEU A  32     -25.367  13.631 -20.880  1.00 91.54           O  
ATOM    251  CG  LEU A  32     -26.375  15.207 -24.939  1.00 91.54           C  
ATOM    252  CD1 LEU A  32     -26.848  14.632 -26.274  1.00 91.54           C  
ATOM    253  CD2 LEU A  32     -27.605  15.726 -24.184  1.00 91.54           C  
ATOM    254  N   LYS A  33     -23.674  12.689 -22.035  1.00 92.61           N  
ATOM    255  CA  LYS A  33     -23.335  11.689 -21.011  1.00 92.61           C  
ATOM    256  C   LYS A  33     -22.815  12.350 -19.738  1.00 92.61           C  
ATOM    257  CB  LYS A  33     -22.301  10.694 -21.551  1.00 92.61           C  
ATOM    258  O   LYS A  33     -23.290  12.011 -18.660  1.00 92.61           O  
ATOM    259  CG  LYS A  33     -22.918   9.677 -22.517  1.00 92.61           C  
ATOM    260  CD  LYS A  33     -21.815   8.769 -23.068  1.00 92.61           C  
ATOM    261  CE  LYS A  33     -22.410   7.726 -24.013  1.00 92.61           C  
ATOM    262  NZ  LYS A  33     -21.362   6.796 -24.498  1.00 92.61           N  
ATOM    263  N   GLU A  34     -21.906  13.313 -19.859  1.00 92.67           N  
ATOM    264  CA  GLU A  34     -21.375  14.065 -18.718  1.00 92.67           C  
ATOM    265  C   GLU A  34     -22.485  14.824 -17.976  1.00 92.67           C  
ATOM    266  CB  GLU A  34     -20.282  15.008 -19.225  1.00 92.67           C  
ATOM    267  O   GLU A  34     -22.624  14.691 -16.762  1.00 92.67           O  
ATOM    268  CG  GLU A  34     -19.528  15.692 -18.078  1.00 92.67           C  
ATOM    269  CD  GLU A  34     -18.437  16.648 -18.581  1.00 92.67           C  
ATOM    270  OE1 GLU A  34     -17.866  17.347 -17.718  1.00 92.67           O  
ATOM    271  OE2 GLU A  34     -18.204  16.690 -19.812  1.00 92.67           O  
ATOM    272  N   LYS A  35     -23.365  15.527 -18.702  1.00 92.80           N  
ATOM    273  CA  LYS A  35     -24.526  16.216 -18.116  1.00 92.80           C  
ATOM    274  C   LYS A  35     -25.490  15.251 -17.419  1.00 92.80           C  
ATOM    275  CB  LYS A  35     -25.229  17.028 -19.213  1.00 92.80           C  
ATOM    276  O   LYS A  35     -26.030  15.593 -16.368  1.00 92.80           O  
ATOM    277  CG  LYS A  35     -26.387  17.871 -18.657  1.00 92.80           C  
ATOM    278  CD  LYS A  35     -27.027  18.709 -19.767  1.00 92.80           C  
ATOM    279  CE  LYS A  35     -28.196  19.521 -19.200  1.00 92.80           C  
ATOM    280  NZ  LYS A  35     -28.822  20.363 -20.249  1.00 92.80           N  
ATOM    281  N   ALA A  36     -25.721  14.066 -17.985  1.00 91.25           N  
ATOM    282  CA  ALA A  36     -26.569  13.046 -17.372  1.00 91.25           C  
ATOM    283  C   ALA A  36     -25.956  12.503 -16.072  1.00 91.25           C  
ATOM    284  CB  ALA A  36     -26.826  11.928 -18.388  1.00 91.25           C  
ATOM    285  O   ALA A  36     -26.671  12.374 -15.078  1.00 91.25           O  
ATOM    286  N   ILE A  37     -24.641  12.253 -16.061  1.00 91.95           N  
ATOM    287  CA  ILE A  37     -23.900  11.850 -14.859  1.00 91.95           C  
ATOM    288  C   ILE A  37     -23.992  12.953 -13.801  1.00 91.95           C  
ATOM    289  CB  ILE A  37     -22.439  11.476 -15.208  1.00 91.95           C  
ATOM    290  O   ILE A  37     -24.432  12.675 -12.693  1.00 91.95           O  
ATOM    291  CG1 ILE A  37     -22.406  10.188 -16.066  1.00 91.95           C  
ATOM    292  CG2 ILE A  37     -21.601  11.266 -13.932  1.00 91.95           C  
ATOM    293  CD1 ILE A  37     -21.063   9.952 -16.771  1.00 91.95           C  
ATOM    294  N   LEU A  38     -23.699  14.209 -14.152  1.00 89.96           N  
ATOM    295  CA  LEU A  38     -23.792  15.352 -13.233  1.00 89.96           C  
ATOM    296  C   LEU A  38     -25.207  15.555 -12.671  1.00 89.96           C  
ATOM    297  CB  LEU A  38     -23.330  16.627 -13.959  1.00 89.96           C  
ATOM    298  O   LEU A  38     -25.383  15.896 -11.504  1.00 89.96           O  
ATOM    299  CG  LEU A  38     -21.811  16.726 -14.182  1.00 89.96           C  
ATOM    300  CD1 LEU A  38     -21.518  17.933 -15.074  1.00 89.96           C  
ATOM    301  CD2 LEU A  38     -21.052  16.906 -12.865  1.00 89.96           C  
ATOM    302  N   GLN A  39     -26.247  15.347 -13.481  1.00 91.18           N  
ATOM    303  CA  GLN A  39     -27.625  15.442 -13.004  1.00 91.18           C  
ATOM    304  C   GLN A  39     -27.981  14.290 -12.053  1.00 91.18           C  
ATOM    305  CB  GLN A  39     -28.582  15.501 -14.202  1.00 91.18           C  
ATOM    306  O   GLN A  39     -28.723  14.508 -11.090  1.00 91.18           O  
ATOM    307  CG  GLN A  39     -30.014  15.826 -13.749  1.00 91.18           C  
ATOM    308  CD  GLN A  39     -30.998  15.952 -14.905  1.00 91.18           C  
ATOM    309  NE2 GLN A  39     -32.082  16.677 -14.725  1.00 91.18           N  
ATOM    310  OE1 GLN A  39     -30.848  15.411 -15.983  1.00 91.18           O  
ATOM    311  N   ALA A  40     -27.484  13.079 -12.319  1.00 89.27           N  
ATOM    312  CA  ALA A  40     -27.669  11.925 -11.446  1.00 89.27           C  
ATOM    313  C   ALA A  40     -26.951  12.127 -10.103  1.00 89.27           C  
ATOM    314  CB  ALA A  40     -27.205  10.658 -12.177  1.00 89.27           C  
ATOM    315  O   ALA A  40     -27.599  12.016  -9.061  1.00 89.27           O  
ATOM    316  N   THR A  41     -25.677  12.533 -10.127  1.00 91.80           N  
ATOM    317  CA  THR A  41     -24.891  12.807  -8.915  1.00 91.80           C  
ATOM    318  C   THR A  41     -25.507  13.939  -8.094  1.00 91.80           C  
ATOM    319  CB  THR A  41     -23.422  13.135  -9.229  1.00 91.80           C  
ATOM    320  O   THR A  41     -25.672  13.791  -6.888  1.00 91.80           O  
ATOM    321  CG2 THR A  41     -22.676  11.976  -9.891  1.00 91.80           C  
ATOM    322  OG1 THR A  41     -23.317  14.246 -10.082  1.00 91.80           O  
ATOM    323  N   LEU A  42     -25.975  15.023  -8.725  1.00 90.09           N  
ATOM    324  CA  LEU A  42     -26.637  16.131  -8.023  1.00 90.09           C  
ATOM    325  C   LEU A  42     -27.950  15.709  -7.338  1.00 90.09           C  
ATOM    326  CB  LEU A  42     -26.891  17.263  -9.035  1.00 90.09           C  
ATOM    327  O   LEU A  42     -28.290  16.209  -6.262  1.00 90.09           O  
ATOM    328  CG  LEU A  42     -27.497  18.539  -8.423  1.00 90.09           C  
ATOM    329  CD1 LEU A  42     -26.514  19.262  -7.504  1.00 90.09           C  
ATOM    330  CD2 LEU A  42     -27.920  19.501  -9.534  1.00 90.09           C  
ATOM    331  N   ARG A  43     -28.735  14.817  -7.957  1.00 88.48           N  
ATOM    332  CA  ARG A  43     -29.969  14.288  -7.347  1.00 88.48           C  
ATOM    333  C   ARG A  43     -29.655  13.408  -6.142  1.00 88.48           C  
ATOM    334  CB  ARG A  43     -30.782  13.489  -8.372  1.00 88.48           C  
ATOM    335  O   ARG A  43     -30.329  13.530  -5.120  1.00 88.48           O  
ATOM    336  CG  ARG A  43     -31.552  14.385  -9.348  1.00 88.48           C  
ATOM    337  CD  ARG A  43     -32.230  13.491 -10.388  1.00 88.48           C  
ATOM    338  NE  ARG A  43     -32.992  14.267 -11.385  1.00 88.48           N  
ATOM    339  NH1 ARG A  43     -33.442  12.506 -12.786  1.00 88.48           N  
ATOM    340  NH2 ARG A  43     -34.144  14.544 -13.336  1.00 88.48           N  
ATOM    341  CZ  ARG A  43     -33.521  13.773 -12.492  1.00 88.48           C  
ATOM    342  N   GLU A  44     -28.645  12.555  -6.262  1.00 90.23           N  
ATOM    343  CA  GLU A  44     -28.183  11.693  -5.176  1.00 90.23           C  
ATOM    344  C   GLU A  44     -27.623  12.512  -4.009  1.00 90.23           C  
ATOM    345  CB  GLU A  44     -27.168  10.704  -5.750  1.00 90.23           C  
ATOM    346  O   GLU A  44     -28.044  12.326  -2.871  1.00 90.23           O  
ATOM    347  CG  GLU A  44     -26.727   9.669  -4.711  1.00 90.23           C  
ATOM    348  CD  GLU A  44     -26.005   8.479  -5.356  1.00 90.23           C  
ATOM    349  OE1 GLU A  44     -26.010   7.411  -4.707  1.00 90.23           O  
ATOM    350  OE2 GLU A  44     -25.532   8.625  -6.506  1.00 90.23           O  
ATOM    351  N   GLU A  45     -26.796  13.518  -4.290  1.00 88.31           N  
ATOM    352  CA  GLU A  45     -26.249  14.438  -3.292  1.00 88.31           C  
ATOM    353  C   GLU A  45     -27.358  15.197  -2.539  1.00 88.31           C  
ATOM    354  CB  GLU A  45     -25.325  15.418  -4.024  1.00 88.31           C  
ATOM    355  O   GLU A  45     -27.313  15.337  -1.316  1.00 88.31           O  
ATOM    356  CG  GLU A  45     -24.430  16.229  -3.080  1.00 88.31           C  
ATOM    357  CD  GLU A  45     -23.793  17.443  -3.775  1.00 88.31           C  
ATOM    358  OE1 GLU A  45     -23.256  18.300  -3.036  1.00 88.31           O  
ATOM    359  OE2 GLU A  45     -24.030  17.666  -4.976  1.00 88.31           O  
ATOM    360  N   LYS A  46     -28.406  15.657  -3.241  1.00 91.92           N  
ATOM    361  CA  LYS A  46     -29.581  16.279  -2.604  1.00 91.92           C  
ATOM    362  C   LYS A  46     -30.347  15.295  -1.721  1.00 91.92           C  
ATOM    363  CB  LYS A  46     -30.516  16.880  -3.661  1.00 91.92           C  
ATOM    364  O   LYS A  46     -30.726  15.667  -0.611  1.00 91.92           O  
ATOM    365  CG  LYS A  46     -29.974  18.206  -4.206  1.00 91.92           C  
ATOM    366  CD  LYS A  46     -30.919  18.771  -5.272  1.00 91.92           C  
ATOM    367  CE  LYS A  46     -30.339  20.083  -5.806  1.00 91.92           C  
ATOM    368  NZ  LYS A  46     -31.261  20.749  -6.757  1.00 91.92           N  
ATOM    369  N   LYS A  47     -30.560  14.058  -2.184  1.00 93.96           N  
ATOM    370  CA  LYS A  47     -31.213  13.003  -1.395  1.00 93.96           C  
ATOM    371  C   LYS A  47     -30.420  12.719  -0.117  1.00 93.96           C  
ATOM    372  CB  LYS A  47     -31.382  11.743  -2.260  1.00 93.96           C  
ATOM    373  O   LYS A  47     -30.994  12.776   0.968  1.00 93.96           O  
ATOM    374  CG  LYS A  47     -32.135  10.633  -1.511  1.00 93.96           C  
ATOM    375  CD  LYS A  47     -32.115   9.319  -2.299  1.00 93.96           C  
ATOM    376  CE  LYS A  47     -32.684   8.205  -1.415  1.00 93.96           C  
ATOM    377  NZ  LYS A  47     -32.407   6.862  -1.979  1.00 93.96           N  
ATOM    378  N   LEU A  48     -29.109  12.514  -0.240  1.00 92.61           N  
ATOM    379  CA  LEU A  48     -28.212  12.272   0.888  1.00 92.61           C  
ATOM    380  C   LEU A  48     -28.152  13.467   1.844  1.00 92.61           C  
ATOM    381  CB  LEU A  48     -26.805  11.929   0.367  1.00 92.61           C  
ATOM    382  O   LEU A  48     -28.081  13.266   3.050  1.00 92.61           O  
ATOM    383  CG  LEU A  48     -26.684  10.549  -0.307  1.00 92.61           C  
ATOM    384  CD1 LEU A  48     -25.287  10.411  -0.910  1.00 92.61           C  
ATOM    385  CD2 LEU A  48     -26.900   9.402   0.682  1.00 92.61           C  
ATOM    386  N   ARG A  49     -28.223  14.717   1.365  1.00 89.70           N  
ATOM    387  CA  ARG A  49     -28.312  15.891   2.256  1.00 89.70           C  
ATOM    388  C   ARG A  49     -29.583  15.891   3.100  1.00 89.70           C  
ATOM    389  CB  ARG A  49     -28.219  17.207   1.473  1.00 89.70           C  
ATOM    390  O   ARG A  49     -29.504  16.176   4.292  1.00 89.70           O  
ATOM    391  CG  ARG A  49     -26.772  17.617   1.180  1.00 89.70           C  
ATOM    392  CD  ARG A  49     -26.743  19.097   0.777  1.00 89.70           C  
ATOM    393  NE  ARG A  49     -25.377  19.541   0.455  1.00 89.70           N  
ATOM    394  NH1 ARG A  49     -25.471  19.196  -1.811  1.00 89.70           N  
ATOM    395  NH2 ARG A  49     -23.572  19.847  -0.897  1.00 89.70           N  
ATOM    396  CZ  ARG A  49     -24.821  19.536  -0.740  1.00 89.70           C  
ATOM    397  N   VAL A  50     -30.734  15.581   2.503  1.00 93.91           N  
ATOM    398  CA  VAL A  50     -32.015  15.507   3.228  1.00 93.91           C  
ATOM    399  C   VAL A  50     -32.003  14.353   4.230  1.00 93.91           C  
ATOM    400  CB  VAL A  50     -33.196  15.380   2.247  1.00 93.91           C  
ATOM    401  O   VAL A  50     -32.399  14.536   5.379  1.00 93.91           O  
ATOM    402  CG1 VAL A  50     -34.533  15.149   2.964  1.00 93.91           C  
ATOM    403  CG2 VAL A  50     -33.344  16.660   1.412  1.00 93.91           C  
ATOM    404  N   GLU A  51     -31.504  13.188   3.822  1.00 93.44           N  
ATOM    405  CA  GLU A  51     -31.371  12.018   4.691  1.00 93.44           C  
ATOM    406  C   GLU A  51     -30.418  12.287   5.861  1.00 93.44           C  
ATOM    407  CB  GLU A  51     -30.926  10.830   3.833  1.00 93.44           C  
ATOM    408  O   GLU A  51     -30.797  12.092   7.011  1.00 93.44           O  
ATOM    409  CG  GLU A  51     -30.897   9.511   4.614  1.00 93.44           C  
ATOM    410  CD  GLU A  51     -30.672   8.292   3.704  1.00 93.44           C  
ATOM    411  OE1 GLU A  51     -30.649   7.173   4.255  1.00 93.44           O  
ATOM    412  OE2 GLU A  51     -30.601   8.467   2.461  1.00 93.44           O  
ATOM    413  N   ASN A  52     -29.239  12.857   5.600  1.00 92.16           N  
ATOM    414  CA  ASN A  52     -28.296  13.250   6.646  1.00 92.16           C  
ATOM    415  C   ASN A  52     -28.874  14.310   7.593  1.00 92.16           C  
ATOM    416  CB  ASN A  52     -26.997  13.759   6.001  1.00 92.16           C  
ATOM    417  O   ASN A  52     -28.603  14.269   8.790  1.00 92.16           O  
ATOM    418  CG  ASN A  52     -26.096  12.628   5.544  1.00 92.16           C  
ATOM    419  ND2 ASN A  52     -25.558  12.691   4.353  1.00 92.16           N  
ATOM    420  OD1 ASN A  52     -25.826  11.699   6.275  1.00 92.16           O  
ATOM    421  N   ALA A  53     -29.673  15.260   7.096  1.00 93.66           N  
ATOM    422  CA  ALA A  53     -30.349  16.237   7.949  1.00 93.66           C  
ATOM    423  C   ALA A  53     -31.396  15.573   8.859  1.00 93.66           C  
ATOM    424  CB  ALA A  53     -30.968  17.327   7.067  1.00 93.66           C  
ATOM    425  O   ALA A  53     -31.468  15.897  10.044  1.00 93.66           O  
ATOM    426  N   LYS A  54     -32.162  14.610   8.329  1.00 95.40           N  
ATOM    427  CA  LYS A  54     -33.116  13.816   9.111  1.00 95.40           C  
ATOM    428  C   LYS A  54     -32.400  12.975  10.171  1.00 95.40           C  
ATOM    429  CB  LYS A  54     -33.961  12.946   8.168  1.00 95.40           C  
ATOM    430  O   LYS A  54     -32.776  13.047  11.334  1.00 95.40           O  
ATOM    431  CG  LYS A  54     -35.076  12.231   8.942  1.00 95.40           C  
ATOM    432  CD  LYS A  54     -35.807  11.205   8.075  1.00 95.40           C  
ATOM    433  CE  LYS A  54     -36.788  10.456   8.982  1.00 95.40           C  
ATOM    434  NZ  LYS A  54     -37.288   9.210   8.358  1.00 95.40           N  
ATOM    435  N   LEU A  55     -31.345  12.255   9.789  1.00 94.68           N  
ATOM    436  CA  LEU A  55     -30.550  11.432  10.703  1.00 94.68           C  
ATOM    437  C   LEU A  55     -29.905  12.273  11.806  1.00 94.68           C  
ATOM    438  CB  LEU A  55     -29.467  10.675   9.913  1.00 94.68           C  
ATOM    439  O   LEU A  55     -29.912  11.867  12.959  1.00 94.68           O  
ATOM    440  CG  LEU A  55     -29.994   9.525   9.036  1.00 94.68           C  
ATOM    441  CD1 LEU A  55     -28.851   8.990   8.173  1.00 94.68           C  
ATOM    442  CD2 LEU A  55     -30.552   8.372   9.870  1.00 94.68           C  
ATOM    443  N   LYS A  56     -29.399  13.474  11.497  1.00 92.56           N  
ATOM    444  CA  LYS A  56     -28.886  14.394  12.525  1.00 92.56           C  
ATOM    445  C   LYS A  56     -29.964  14.808  13.529  1.00 92.56           C  
ATOM    446  CB  LYS A  56     -28.261  15.633  11.875  1.00 92.56           C  
ATOM    447  O   LYS A  56     -29.665  14.879  14.715  1.00 92.56           O  
ATOM    448  CG  LYS A  56     -26.852  15.344  11.341  1.00 92.56           C  
ATOM    449  CD  LYS A  56     -26.272  16.603  10.689  1.00 92.56           C  
ATOM    450  CE  LYS A  56     -24.858  16.313  10.181  1.00 92.56           C  
ATOM    451  NZ  LYS A  56     -24.194  17.546   9.691  1.00 92.56           N  
ATOM    452  N   LYS A  57     -31.196  15.062  13.071  1.00 94.42           N  
ATOM    453  CA  LYS A  57     -32.333  15.377  13.949  1.00 94.42           C  
ATOM    454  C   LYS A  57     -32.706  14.183  14.829  1.00 94.42           C  
ATOM    455  CB  LYS A  57     -33.522  15.845  13.098  1.00 94.42           C  
ATOM    456  O   LYS A  57     -32.871  14.354  16.025  1.00 94.42           O  
ATOM    457  CG  LYS A  57     -34.643  16.469  13.943  1.00 94.42           C  
ATOM    458  CD  LYS A  57     -35.812  16.866  13.031  1.00 94.42           C  
ATOM    459  CE  LYS A  57     -36.916  17.608  13.793  1.00 94.42           C  
ATOM    460  NZ  LYS A  57     -37.923  16.689  14.355  1.00 94.42           N  
ATOM    461  N   GLU A  58     -32.767  12.990  14.248  1.00 94.57           N  
ATOM    462  CA  GLU A  58     -33.078  11.744  14.958  1.00 94.57           C  
ATOM    463  C   GLU A  58     -31.995  11.385  15.990  1.00 94.57           C  
ATOM    464  CB  GLU A  58     -33.266  10.651  13.896  1.00 94.57           C  
ATOM    465  O   GLU A  58     -32.313  11.020  17.115  1.00 94.57           O  
ATOM    466  CG  GLU A  58     -33.801   9.317  14.436  1.00 94.57           C  
ATOM    467  CD  GLU A  58     -34.222   8.350  13.309  1.00 94.57           C  
ATOM    468  OE1 GLU A  58     -34.683   7.236  13.637  1.00 94.57           O  
ATOM    469  OE2 GLU A  58     -34.129   8.722  12.108  1.00 94.57           O  
ATOM    470  N   ILE A  59     -30.712  11.579  15.660  1.00 92.88           N  
ATOM    471  CA  ILE A  59     -29.600  11.426  16.611  1.00 92.88           C  
ATOM    472  C   ILE A  59     -29.732  12.416  17.771  1.00 92.88           C  
ATOM    473  CB  ILE A  59     -28.238  11.584  15.890  1.00 92.88           C  
ATOM    474  O   ILE A  59     -29.471  12.044  18.911  1.00 92.88           O  
ATOM    475  CG1 ILE A  59     -27.956  10.340  15.016  1.00 92.88           C  
ATOM    476  CG2 ILE A  59     -27.071  11.794  16.881  1.00 92.88           C  
ATOM    477  CD1 ILE A  59     -26.805  10.531  14.017  1.00 92.88           C  
ATOM    478  N   GLU A  60     -30.101  13.668  17.503  1.00 91.76           N  
ATOM    479  CA  GLU A  60     -30.278  14.675  18.552  1.00 91.76           C  
ATOM    480  C   GLU A  60     -31.483  14.353  19.451  1.00 91.76           C  
ATOM    481  CB  GLU A  60     -30.384  16.062  17.899  1.00 91.76           C  
ATOM    482  O   GLU A  60     -31.376  14.446  20.671  1.00 91.76           O  
ATOM    483  CG  GLU A  60     -30.369  17.221  18.904  1.00 91.76           C  
ATOM    484  CD  GLU A  60     -29.120  17.249  19.801  1.00 91.76           C  
ATOM    485  OE1 GLU A  60     -29.264  17.749  20.940  1.00 91.76           O  
ATOM    486  OE2 GLU A  60     -28.036  16.796  19.348  1.00 91.76           O  
ATOM    487  N   GLU A  61     -32.593  13.890  18.871  1.00 93.76           N  
ATOM    488  CA  GLU A  61     -33.771  13.416  19.611  1.00 93.76           C  
ATOM    489  C   GLU A  61     -33.428  12.209  20.499  1.00 93.76           C  
ATOM    490  CB  GLU A  61     -34.910  13.084  18.623  1.00 93.76           C  
ATOM    491  O   GLU A  61     -33.694  12.237  21.699  1.00 93.76           O  
ATOM    492  CG  GLU A  61     -35.562  14.352  18.038  1.00 93.76           C  
ATOM    493  CD  GLU A  61     -36.539  14.107  16.870  1.00 93.76           C  
ATOM    494  OE1 GLU A  61     -37.039  15.118  16.307  1.00 93.76           O  
ATOM    495  OE2 GLU A  61     -36.788  12.953  16.467  1.00 93.76           O  
ATOM    496  N   LEU A  62     -32.751  11.192  19.953  1.00 92.58           N  
ATOM    497  CA  LEU A  62     -32.319  10.009  20.706  1.00 92.58           C  
ATOM    498  C   LEU A  62     -31.300  10.346  21.797  1.00 92.58           C  
ATOM    499  CB  LEU A  62     -31.709   8.983  19.738  1.00 92.58           C  
ATOM    500  O   LEU A  62     -31.332   9.755  22.874  1.00 92.58           O  
ATOM    501  CG  LEU A  62     -32.739   8.246  18.866  1.00 92.58           C  
ATOM    502  CD1 LEU A  62     -31.993   7.423  17.813  1.00 92.58           C  
ATOM    503  CD2 LEU A  62     -33.609   7.294  19.689  1.00 92.58           C  
ATOM    504  N   LYS A  63     -30.399  11.305  21.552  1.00 90.17           N  
ATOM    505  CA  LYS A  63     -29.495  11.813  22.591  1.00 90.17           C  
ATOM    506  C   LYS A  63     -30.279  12.456  23.725  1.00 90.17           C  
ATOM    507  CB  LYS A  63     -28.512  12.827  22.007  1.00 90.17           C  
ATOM    508  O   LYS A  63     -29.980  12.178  24.878  1.00 90.17           O  
ATOM    509  CG  LYS A  63     -27.329  12.151  21.310  1.00 90.17           C  
ATOM    510  CD  LYS A  63     -26.479  13.253  20.681  1.00 90.17           C  
ATOM    511  CE  LYS A  63     -25.254  12.666  19.991  1.00 90.17           C  
ATOM    512  NZ  LYS A  63     -24.423  13.772  19.467  1.00 90.17           N  
ATOM    513  N   GLN A  64     -31.275  13.286  23.423  1.00 89.63           N  
ATOM    514  CA  GLN A  64     -32.114  13.914  24.446  1.00 89.63           C  
ATOM    515  C   GLN A  64     -32.935  12.883  25.228  1.00 89.63           C  
ATOM    516  CB  GLN A  64     -33.027  14.962  23.800  1.00 89.63           C  
ATOM    517  O   GLN A  64     -33.029  12.990  26.449  1.00 89.63           O  
ATOM    518  CG  GLN A  64     -32.225  16.191  23.356  1.00 89.63           C  
ATOM    519  CD  GLN A  64     -33.055  17.202  22.579  1.00 89.63           C  
ATOM    520  NE2 GLN A  64     -32.410  18.182  21.986  1.00 89.63           N  
ATOM    521  OE1 GLN A  64     -34.275  17.164  22.507  1.00 89.63           O  
ATOM    522  N   GLU A  65     -33.478  11.868  24.558  1.00 91.92           N  
ATOM    523  CA  GLU A  65     -34.200  10.766  25.199  1.00 91.92           C  
ATOM    524  C   GLU A  65     -33.281   9.936  26.109  1.00 91.92           C  
ATOM    525  CB  GLU A  65     -34.855   9.908  24.106  1.00 91.92           C  
ATOM    526  O   GLU A  65     -33.628   9.667  27.261  1.00 91.92           O  
ATOM    527  CG  GLU A  65     -35.817   8.862  24.688  1.00 91.92           C  
ATOM    528  CD  GLU A  65     -36.582   8.073  23.611  1.00 91.92           C  
ATOM    529  OE1 GLU A  65     -37.495   7.311  24.007  1.00 91.92           O  
ATOM    530  OE2 GLU A  65     -36.260   8.217  22.410  1.00 91.92           O  
ATOM    531  N   LEU A  66     -32.068   9.614  25.644  1.00 88.77           N  
ATOM    532  CA  LEU A  66     -31.047   8.937  26.446  1.00 88.77           C  
ATOM    533  C   LEU A  66     -30.675   9.763  27.682  1.00 88.77           C  
ATOM    534  CB  LEU A  66     -29.815   8.664  25.564  1.00 88.77           C  
ATOM    535  O   LEU A  66     -30.662   9.237  28.790  1.00 88.77           O  
ATOM    536  CG  LEU A  66     -28.676   7.926  26.292  1.00 88.77           C  
ATOM    537  CD1 LEU A  66     -29.072   6.493  26.653  1.00 88.77           C  
ATOM    538  CD2 LEU A  66     -27.441   7.875  25.393  1.00 88.77           C  
ATOM    539  N   ILE A  67     -30.438  11.063  27.501  1.00 85.85           N  
ATOM    540  CA  ILE A  67     -30.137  12.006  28.582  1.00 85.85           C  
ATOM    541  C   ILE A  67     -31.264  12.007  29.633  1.00 85.85           C  
ATOM    542  CB  ILE A  67     -29.881  13.408  27.964  1.00 85.85           C  
ATOM    543  O   ILE A  67     -30.992  11.933  30.832  1.00 85.85           O  
ATOM    544  CG1 ILE A  67     -28.498  13.484  27.255  1.00 85.85           C  
ATOM    545  CG2 ILE A  67     -30.134  14.556  28.965  1.00 85.85           C  
ATOM    546  CD1 ILE A  67     -28.324  14.704  26.343  1.00 85.85           C  
ATOM    547  N   GLN A  68     -32.531  12.048  29.209  1.00 87.27           N  
ATOM    548  CA  GLN A  68     -33.680  12.000  30.121  1.00 87.27           C  
ATOM    549  C   GLN A  68     -33.767  10.666  30.876  1.00 87.27           C  
ATOM    550  CB  GLN A  68     -34.979  12.256  29.343  1.00 87.27           C  
ATOM    551  O   GLN A  68     -33.982  10.666  32.091  1.00 87.27           O  
ATOM    552  CG  GLN A  68     -35.130  13.723  28.916  1.00 87.27           C  
ATOM    553  CD  GLN A  68     -36.365  13.955  28.050  1.00 87.27           C  
ATOM    554  NE2 GLN A  68     -36.392  15.011  27.267  1.00 87.27           N  
ATOM    555  OE1 GLN A  68     -37.344  13.230  28.074  1.00 87.27           O  
ATOM    556  N   ALA A  69     -33.552   9.541  30.189  1.00 86.58           N  
ATOM    557  CA  ALA A  69     -33.549   8.213  30.798  1.00 86.58           C  
ATOM    558  C   ALA A  69     -32.394   8.029  31.801  1.00 86.58           C  
ATOM    559  CB  ALA A  69     -33.490   7.173  29.673  1.00 86.58           C  
ATOM    560  O   ALA A  69     -32.576   7.433  32.863  1.00 86.58           O  
ATOM    561  N   GLU A  70     -31.209   8.567  31.509  1.00 87.37           N  
ATOM    562  CA  GLU A  70     -30.060   8.578  32.422  1.00 87.37           C  
ATOM    563  C   GLU A  70     -30.350   9.386  33.694  1.00 87.37           C  
ATOM    564  CB  GLU A  70     -28.841   9.166  31.701  1.00 87.37           C  
ATOM    565  O   GLU A  70     -30.086   8.909  34.802  1.00 87.37           O  
ATOM    566  CG  GLU A  70     -28.175   8.174  30.739  1.00 87.37           C  
ATOM    567  CD  GLU A  70     -26.962   8.792  30.023  1.00 87.37           C  
ATOM    568  OE1 GLU A  70     -26.177   7.998  29.457  1.00 87.37           O  
ATOM    569  OE2 GLU A  70     -26.797  10.039  30.079  1.00 87.37           O  
ATOM    570  N   ILE A  71     -30.957  10.572  33.553  1.00 84.74           N  
ATOM    571  CA  ILE A  71     -31.371  11.412  34.689  1.00 84.74           C  
ATOM    572  C   ILE A  71     -32.416  10.683  35.545  1.00 84.74           C  
ATOM    573  CB  ILE A  71     -31.883  12.786  34.190  1.00 84.74           C  
ATOM    574  O   ILE A  71     -32.306  10.680  36.773  1.00 84.74           O  
ATOM    575  CG1 ILE A  71     -30.718  13.613  33.597  1.00 84.74           C  
ATOM    576  CG2 ILE A  71     -32.548  13.588  35.329  1.00 84.74           C  
ATOM    577  CD1 ILE A  71     -31.173  14.819  32.763  1.00 84.74           C  
ATOM    578  N   GLN A  72     -33.398  10.022  34.921  1.00 85.21           N  
ATOM    579  CA  GLN A  72     -34.427   9.252  35.630  1.00 85.21           C  
ATOM    580  C   GLN A  72     -33.839   8.065  36.413  1.00 85.21           C  
ATOM    581  CB  GLN A  72     -35.489   8.792  34.619  1.00 85.21           C  
ATOM    582  O   GLN A  72     -34.335   7.734  37.489  1.00 85.21           O  
ATOM    583  CG  GLN A  72     -36.709   8.166  35.313  1.00 85.21           C  
ATOM    584  CD  GLN A  72     -37.839   7.820  34.350  1.00 85.21           C  
ATOM    585  NE2 GLN A  72     -39.001   7.466  34.854  1.00 85.21           N  
ATOM    586  OE1 GLN A  72     -37.724   7.852  33.139  1.00 85.21           O  
ATOM    587  N   ASN A  73     -32.755   7.467  35.913  1.00 85.17           N  
ATOM    588  CA  ASN A  73     -32.031   6.377  36.571  1.00 85.17           C  
ATOM    589  C   ASN A  73     -30.949   6.856  37.565  1.00 85.17           C  
ATOM    590  CB  ASN A  73     -31.491   5.430  35.489  1.00 85.17           C  
ATOM    591  O   ASN A  73     -30.188   6.041  38.085  1.00 85.17           O  
ATOM    592  CG  ASN A  73     -32.601   4.650  34.805  1.00 85.17           C  
ATOM    593  ND2 ASN A  73     -32.617   4.609  33.496  1.00 85.17           N  
ATOM    594  OD1 ASN A  73     -33.463   4.059  35.433  1.00 85.17           O  
ATOM    595  N   GLY A  74     -30.876   8.160  37.863  1.00 75.76           N  
ATOM    596  CA  GLY A  74     -29.984   8.715  38.887  1.00 75.76           C  
ATOM    597  C   GLY A  74     -28.536   8.949  38.439  1.00 75.76           C  
ATOM    598  O   GLY A  74     -27.666   9.175  39.284  1.00 75.76           O  
ATOM    599  N   VAL A  75     -28.255   8.923  37.132  1.00 73.72           N  
ATOM    600  CA  VAL A  75     -26.927   9.235  36.588  1.00 73.72           C  
ATOM    601  C   VAL A  75     -26.734  10.755  36.564  1.00 73.72           C  
ATOM    602  CB  VAL A  75     -26.727   8.612  35.192  1.00 73.72           C  
ATOM    603  O   VAL A  75     -27.505  11.493  35.951  1.00 73.72           O  
ATOM    604  CG1 VAL A  75     -25.314   8.875  34.654  1.00 73.72           C  
ATOM    605  CG2 VAL A  75     -26.942   7.091  35.218  1.00 73.72           C  
ATOM    606  N   LYS A  76     -25.689  11.253  37.237  1.00 71.48           N  
ATOM    607  CA  LYS A  76     -25.317  12.675  37.180  1.00 71.48           C  
ATOM    608  C   LYS A  76     -24.730  12.996  35.811  1.00 71.48           C  
ATOM    609  CB  LYS A  76     -24.299  13.045  38.267  1.00 71.48           C  
ATOM    610  O   LYS A  76     -23.653  12.509  35.476  1.00 71.48           O  
ATOM    611  CG  LYS A  76     -24.932  13.158  39.656  1.00 71.48           C  
ATOM    612  CD  LYS A  76     -23.876  13.622  40.667  1.00 71.48           C  
ATOM    613  CE  LYS A  76     -24.500  13.731  42.059  1.00 71.48           C  
ATOM    614  NZ  LYS A  76     -23.498  14.161  43.065  1.00 71.48           N  
ATOM    615  N   GLN A  77     -25.390  13.874  35.068  1.00 64.49           N  
ATOM    616  CA  GLN A  77     -24.821  14.400  33.836  1.00 64.49           C  
ATOM    617  C   GLN A  77     -23.686  15.369  34.130  1.00 64.49           C  
ATOM    618  CB  GLN A  77     -25.889  15.061  32.975  1.00 64.49           C  
ATOM    619  O   GLN A  77     -23.829  16.316  34.903  1.00 64.49           O  
ATOM    620  CG  GLN A  77     -26.907  14.007  32.535  1.00 64.49           C  
ATOM    621  CD  GLN A  77     -27.403  14.271  31.135  1.00 64.49           C  
ATOM    622  NE2 GLN A  77     -27.644  13.219  30.397  1.00 64.49           N  
ATOM    623  OE1 GLN A  77     -27.550  15.402  30.690  1.00 64.49           O  
ATOM    624  N   ILE A  78     -22.553  15.124  33.486  1.00 67.18           N  
ATOM    625  CA  ILE A  78     -21.423  16.040  33.466  1.00 67.18           C  
ATOM    626  C   ILE A  78     -21.508  16.758  32.119  1.00 67.18           C  
ATOM    627  CB  ILE A  78     -20.093  15.286  33.665  1.00 67.18           C  
ATOM    628  O   ILE A  78     -21.444  16.085  31.088  1.00 67.18           O  
ATOM    629  CG1 ILE A  78     -20.125  14.446  34.967  1.00 67.18           C  
ATOM    630  CG2 ILE A  78     -18.938  16.306  33.697  1.00 67.18           C  
ATOM    631  CD1 ILE A  78     -18.940  13.486  35.106  1.00 67.18           C  
ATOM    632  N   PRO A  79     -21.679  18.090  32.087  1.00 66.50           N  
ATOM    633  CA  PRO A  79     -21.675  18.831  30.837  1.00 66.50           C  
ATOM    634  C   PRO A  79     -20.350  18.585  30.122  1.00 66.50           C  
ATOM    635  CB  PRO A  79     -21.867  20.307  31.208  1.00 66.50           C  
ATOM    636  O   PRO A  79     -19.284  18.914  30.646  1.00 66.50           O  
ATOM    637  CG  PRO A  79     -22.458  20.259  32.616  1.00 66.50           C  
ATOM    638  CD  PRO A  79     -21.880  18.981  33.213  1.00 66.50           C  
ATOM    639  N   PHE A  80     -20.404  18.000  28.930  1.00 57.04           N  
ATOM    640  CA  PHE A  80     -19.231  17.942  28.074  1.00 57.04           C  
ATOM    641  C   PHE A  80     -18.988  19.359  27.534  1.00 57.04           C  
ATOM    642  CB  PHE A  80     -19.420  16.904  26.956  1.00 57.04           C  
ATOM    643  O   PHE A  80     -19.897  19.916  26.906  1.00 57.04           O  
ATOM    644  CG  PHE A  80     -18.310  15.874  26.925  1.00 57.04           C  
ATOM    645  CD1 PHE A  80     -17.158  16.090  26.146  1.00 57.04           C  
ATOM    646  CD2 PHE A  80     -18.421  14.705  27.702  1.00 57.04           C  
ATOM    647  CE1 PHE A  80     -16.128  15.132  26.132  1.00 57.04           C  
ATOM    648  CE2 PHE A  80     -17.392  13.747  27.686  1.00 57.04           C  
ATOM    649  CZ  PHE A  80     -16.247  13.960  26.899  1.00 57.04           C  
ATOM    650  N   PRO A  81     -17.808  19.971  27.753  1.00 51.02           N  
ATOM    651  CA  PRO A  81     -17.469  21.241  27.132  1.00 51.02           C  
ATOM    652  C   PRO A  81     -17.322  21.009  25.626  1.00 51.02           C  
ATOM    653  CB  PRO A  81     -16.194  21.724  27.828  1.00 51.02           C  
ATOM    654  O   PRO A  81     -16.262  20.664  25.111  1.00 51.02           O  
ATOM    655  CG  PRO A  81     -15.527  20.428  28.284  1.00 51.02           C  
ATOM    656  CD  PRO A  81     -16.700  19.490  28.565  1.00 51.02           C  
ATOM    657  N   SER A  82     -18.434  21.161  24.918  1.00 49.81           N  
ATOM    658  CA  SER A  82     -18.469  21.219  23.465  1.00 49.81           C  
ATOM    659  C   SER A  82     -17.882  22.574  23.089  1.00 49.81           C  
ATOM    660  CB  SER A  82     -19.907  21.064  22.959  1.00 49.81           C  
ATOM    661  O   SER A  82     -18.511  23.606  23.299  1.00 49.81           O  
ATOM    662  OG  SER A  82     -20.506  19.907  23.511  1.00 49.81           O  
ATOM    663  N   GLY A  83     -16.628  22.582  22.640  1.00 34.53           N  
ATOM    664  CA  GLY A  83     -15.899  23.802  22.322  1.00 34.53           C  
ATOM    665  C   GLY A  83     -16.612  24.656  21.272  1.00 34.53           C  
ATOM    666  O   GLY A  83     -16.684  24.304  20.100  1.00 34.53           O  
ATOM    667  N   THR A  84     -17.124  25.802  21.702  1.00 36.78           N  
ATOM    668  CA  THR A  84     -17.243  27.072  20.961  1.00 36.78           C  
ATOM    669  C   THR A  84     -17.594  28.152  22.001  1.00 36.78           C  
ATOM    670  CB  THR A  84     -18.319  27.050  19.843  1.00 36.78           C  
ATOM    671  O   THR A  84     -18.229  27.791  22.992  1.00 36.78           O  
ATOM    672  CG2 THR A  84     -17.681  27.233  18.466  1.00 36.78           C  
ATOM    673  OG1 THR A  84     -19.035  25.842  19.755  1.00 36.78           O  
ATOM    674  N   PRO A  85     -17.247  29.454  21.849  1.00 38.54           N  
ATOM    675  CA  PRO A  85     -16.656  30.139  20.686  1.00 38.54           C  
ATOM    676  C   PRO A  85     -15.561  31.194  21.025  1.00 38.54           C  
ATOM    677  CB  PRO A  85     -17.881  30.865  20.122  1.00 38.54           C  
ATOM    678  O   PRO A  85     -15.711  31.988  21.949  1.00 38.54           O  
ATOM    679  CG  PRO A  85     -18.665  31.288  21.378  1.00 38.54           C  
ATOM    680  CD  PRO A  85     -18.091  30.442  22.516  1.00 38.54           C  
ATOM    681  N   LEU A  86     -14.490  31.305  20.227  1.00 33.57           N  
ATOM    682  CA  LEU A  86     -13.524  32.416  20.330  1.00 33.57           C  
ATOM    683  C   LEU A  86     -13.015  32.831  18.941  1.00 33.57           C  
ATOM    684  CB  LEU A  86     -12.341  32.030  21.251  1.00 33.57           C  
ATOM    685  O   LEU A  86     -12.094  32.217  18.418  1.00 33.57           O  
ATOM    686  CG  LEU A  86     -12.617  31.999  22.767  1.00 33.57           C  
ATOM    687  CD1 LEU A  86     -11.397  31.430  23.491  1.00 33.57           C  
ATOM    688  CD2 LEU A  86     -12.892  33.394  23.338  1.00 33.57           C  
ATOM    689  N   HIS A  87     -13.645  33.842  18.338  1.00 34.20           N  
ATOM    690  CA  HIS A  87     -13.017  35.105  17.914  1.00 34.20           C  
ATOM    691  C   HIS A  87     -13.905  35.859  16.914  1.00 34.20           C  
ATOM    692  CB  HIS A  87     -11.575  35.006  17.373  1.00 34.20           C  
ATOM    693  O   HIS A  87     -14.154  35.424  15.793  1.00 34.20           O  
ATOM    694  CG  HIS A  87     -10.577  35.430  18.424  1.00 34.20           C  
ATOM    695  CD2 HIS A  87     -10.023  34.654  19.408  1.00 34.20           C  
ATOM    696  ND1 HIS A  87     -10.124  36.716  18.621  1.00 34.20           N  
ATOM    697  CE1 HIS A  87      -9.318  36.714  19.696  1.00 34.20           C  
ATOM    698  NE2 HIS A  87      -9.238  35.482  20.219  1.00 34.20           N  
ATOM    699  N   ALA A  88     -14.342  37.038  17.349  1.00 31.21           N  
ATOM    700  CA  ALA A  88     -14.853  38.101  16.509  1.00 31.21           C  
ATOM    701  C   ALA A  88     -13.741  38.638  15.592  1.00 31.21           C  
ATOM    702  CB  ALA A  88     -15.353  39.201  17.456  1.00 31.21           C  
ATOM    703  O   ALA A  88     -12.675  39.007  16.084  1.00 31.21           O  
ATOM    704  N   ASN A  89     -13.989  38.689  14.281  1.00 34.23           N  
ATOM    705  CA  ASN A  89     -13.944  39.914  13.471  1.00 34.23           C  
ATOM    706  C   ASN A  89     -14.049  39.615  11.967  1.00 34.23           C  
ATOM    707  CB  ASN A  89     -12.693  40.788  13.738  1.00 34.23           C  
ATOM    708  O   ASN A  89     -13.480  38.657  11.458  1.00 34.23           O  
ATOM    709  CG  ASN A  89     -12.916  41.818  14.837  1.00 34.23           C  
ATOM    710  ND2 ASN A  89     -11.868  42.429  15.335  1.00 34.23           N  
ATOM    711  OD1 ASN A  89     -14.031  42.130  15.226  1.00 34.23           O  
ATOM    712  N   SER A  90     -14.695  40.560  11.286  1.00 33.38           N  
ATOM    713  CA  SER A  90     -14.676  40.829   9.846  1.00 33.38           C  
ATOM    714  C   SER A  90     -15.659  40.098   8.926  1.00 33.38           C  
ATOM    715  CB  SER A  90     -13.260  40.891   9.265  1.00 33.38           C  
ATOM    716  O   SER A  90     -15.387  39.055   8.349  1.00 33.38           O  
ATOM    717  OG  SER A  90     -12.687  42.136   9.619  1.00 33.38           O  
ATOM    718  N   MET A  91     -16.717  40.864   8.648  1.00 33.71           N  
ATOM    719  CA  MET A  91     -17.085  41.329   7.306  1.00 33.71           C  
ATOM    720  C   MET A  91     -18.136  40.541   6.507  1.00 33.71           C  
ATOM    721  CB  MET A  91     -15.860  41.752   6.462  1.00 33.71           C  
ATOM    722  O   MET A  91     -17.844  39.623   5.755  1.00 33.71           O  
ATOM    723  CG  MET A  91     -15.273  43.091   6.936  1.00 33.71           C  
ATOM    724  SD  MET A  91     -13.894  43.687   5.926  1.00 33.71           S  
ATOM    725  CE  MET A  91     -14.348  45.434   5.751  1.00 33.71           C  
ATOM    726  N   VAL A  92     -19.355  41.084   6.612  1.00 34.68           N  
ATOM    727  CA  VAL A  92     -20.265  41.491   5.522  1.00 34.68           C  
ATOM    728  C   VAL A  92     -20.674  40.419   4.501  1.00 34.68           C  
ATOM    729  CB  VAL A  92     -19.773  42.778   4.790  1.00 34.68           C  
ATOM    730  O   VAL A  92     -19.981  40.173   3.520  1.00 34.68           O  
ATOM    731  CG1 VAL A  92     -20.961  43.636   4.344  1.00 34.68           C  
ATOM    732  CG2 VAL A  92     -18.911  43.740   5.622  1.00 34.68           C  
ATOM    733  N   SER A  93     -21.906  39.920   4.629  1.00 36.90           N  
ATOM    734  CA  SER A  93     -23.033  40.256   3.727  1.00 36.90           C  
ATOM    735  C   SER A  93     -24.109  39.171   3.813  1.00 36.90           C  
ATOM    736  CB  SER A  93     -22.664  40.416   2.242  1.00 36.90           C  
ATOM    737  O   SER A  93     -23.998  38.114   3.195  1.00 36.90           O  
ATOM    738  OG  SER A  93     -21.828  41.534   2.031  1.00 36.90           O  
ATOM    739  N   GLU A  94     -25.177  39.455   4.558  1.00 32.98           N  
ATOM    740  CA  GLU A  94     -26.469  38.800   4.370  1.00 32.98           C  
ATOM    741  C   GLU A  94     -26.996  39.142   2.973  1.00 32.98           C  
ATOM    742  CB  GLU A  94     -27.485  39.312   5.407  1.00 32.98           C  
ATOM    743  O   GLU A  94     -27.172  40.312   2.644  1.00 32.98           O  
ATOM    744  CG  GLU A  94     -27.350  38.642   6.777  1.00 32.98           C  
ATOM    745  CD  GLU A  94     -28.296  39.270   7.811  1.00 32.98           C  
ATOM    746  OE1 GLU A  94     -29.018  38.499   8.482  1.00 32.98           O  
ATOM    747  OE2 GLU A  94     -28.271  40.515   7.931  1.00 32.98           O  
ATOM    748  N   ASN A  95     -27.292  38.124   2.168  1.00 37.68           N  
ATOM    749  CA  ASN A  95     -28.228  38.259   1.060  1.00 37.68           C  
ATOM    750  C   ASN A  95     -29.336  37.221   1.236  1.00 37.68           C  
ATOM    751  CB  ASN A  95     -27.509  38.227  -0.305  1.00 37.68           C  
ATOM    752  O   ASN A  95     -29.210  36.046   0.893  1.00 37.68           O  
ATOM    753  CG  ASN A  95     -27.480  39.582  -1.004  1.00 37.68           C  
ATOM    754  ND2 ASN A  95     -26.715  39.705  -2.062  1.00 37.68           N  
ATOM    755  OD1 ASN A  95     -28.155  40.537  -0.666  1.00 37.68           O  
ATOM    756  N   VAL A  96     -30.422  37.712   1.824  1.00 34.09           N  
ATOM    757  CA  VAL A  96     -31.754  37.120   1.852  1.00 34.09           C  
ATOM    758  C   VAL A  96     -32.302  37.142   0.424  1.00 34.09           C  
ATOM    759  CB  VAL A  96     -32.629  37.975   2.801  1.00 34.09           C  
ATOM    760  O   VAL A  96     -32.484  38.215  -0.144  1.00 34.09           O  
ATOM    761  CG1 VAL A  96     -34.121  37.625   2.744  1.00 34.09           C  
ATOM    762  CG2 VAL A  96     -32.157  37.822   4.254  1.00 34.09           C  
ATOM    763  N   ILE A  97     -32.595  35.975  -0.158  1.00 42.31           N  
ATOM    764  CA  ILE A  97     -33.440  35.886  -1.356  1.00 42.31           C  
ATOM    765  C   ILE A  97     -34.757  35.222  -0.971  1.00 42.31           C  
ATOM    766  CB  ILE A  97     -32.733  35.272  -2.582  1.00 42.31           C  
ATOM    767  O   ILE A  97     -34.812  34.113  -0.445  1.00 42.31           O  
ATOM    768  CG1 ILE A  97     -31.555  36.195  -2.979  1.00 42.31           C  
ATOM    769  CG2 ILE A  97     -33.731  35.128  -3.752  1.00 42.31           C  
ATOM    770  CD1 ILE A  97     -30.777  35.758  -4.226  1.00 42.31           C  
ATOM    771  N   GLN A  98     -35.796  36.011  -1.213  1.00 36.02           N  
ATOM    772  CA  GLN A  98     -37.191  35.858  -0.853  1.00 36.02           C  
ATOM    773  C   GLN A  98     -37.859  34.650  -1.514  1.00 36.02           C  
ATOM    774  CB  GLN A  98     -37.903  37.145  -1.307  1.00 36.02           C  
ATOM    775  O   GLN A  98     -37.717  34.401  -2.710  1.00 36.02           O  
ATOM    776  CG  GLN A  98     -37.501  38.390  -0.493  1.00 36.02           C  
ATOM    777  CD  GLN A  98     -37.848  39.702  -1.194  1.00 36.02           C  
ATOM    778  NE2 GLN A  98     -38.182  40.742  -0.464  1.00 36.02           N  
ATOM    779  OE1 GLN A  98     -37.793  39.834  -2.404  1.00 36.02           O  
ATOM    780  N   SER A  99     -38.688  33.977  -0.720  1.00 35.02           N  
ATOM    781  CA  SER A  99     -39.761  33.102  -1.177  1.00 35.02           C  
ATOM    782  C   SER A  99     -40.830  33.907  -1.918  1.00 35.02           C  
ATOM    783  CB  SER A  99     -40.419  32.436   0.039  1.00 35.02           C  
ATOM    784  O   SER A  99     -41.418  34.827  -1.349  1.00 35.02           O  
ATOM    785  OG  SER A  99     -39.479  31.663   0.760  1.00 35.02           O  
ATOM    786  N   THR A 100     -41.150  33.512  -3.148  1.00 38.80           N  
ATOM    787  CA  THR A 100     -42.404  33.867  -3.820  1.00 38.80           C  
ATOM    788  C   THR A 100     -43.272  32.622  -3.959  1.00 38.80           C  
ATOM    789  CB  THR A 100     -42.190  34.574  -5.167  1.00 38.80           C  
ATOM    790  O   THR A 100     -42.869  31.594  -4.502  1.00 38.80           O  
ATOM    791  CG2 THR A 100     -41.817  36.041  -4.959  1.00 38.80           C  
ATOM    792  OG1 THR A 100     -41.149  33.977  -5.902  1.00 38.80           O  
ATOM    793  N   ALA A 101     -44.475  32.721  -3.401  1.00 33.16           N  
ATOM    794  CA  ALA A 101     -45.548  31.755  -3.540  1.00 33.16           C  
ATOM    795  C   ALA A 101     -46.155  31.837  -4.946  1.00 33.16           C  
ATOM    796  CB  ALA A 101     -46.596  32.074  -2.464  1.00 33.16           C  
ATOM    797  O   ALA A 101     -46.372  32.935  -5.460  1.00 33.16           O  
ATOM    798  N   VAL A 102     -46.503  30.687  -5.527  1.00 42.70           N  
ATOM    799  CA  VAL A 102     -47.458  30.626  -6.638  1.00 42.70           C  
ATOM    800  C   VAL A 102     -48.447  29.494  -6.382  1.00 42.70           C  
ATOM    801  CB  VAL A 102     -46.815  30.513  -8.037  1.00 42.70           C  
ATOM    802  O   VAL A 102     -48.078  28.333  -6.210  1.00 42.70           O  
ATOM    803  CG1 VAL A 102     -47.744  31.185  -9.060  1.00 42.70           C  
ATOM    804  CG2 VAL A 102     -45.436  31.174  -8.162  1.00 42.70           C  
ATOM    805  N   THR A 103     -49.708  29.896  -6.302  1.00 30.56           N  
ATOM    806  CA  THR A 103     -50.913  29.099  -6.075  1.00 30.56           C  
ATOM    807  C   THR A 103     -51.465  28.567  -7.402  1.00 30.56           C  
ATOM    808  CB  THR A 103     -51.962  30.020  -5.406  1.00 30.56           C  
ATOM    809  O   THR A 103     -51.287  29.207  -8.439  1.00 30.56           O  
ATOM    810  CG2 THR A 103     -53.206  29.327  -4.848  1.00 30.56           C  
ATOM    811  OG1 THR A 103     -51.382  30.675  -4.300  1.00 30.56           O  
ATOM    812  N   THR A 104     -52.314  27.531  -7.304  1.00 32.59           N  
ATOM    813  CA  THR A 104     -53.347  27.091  -8.281  1.00 32.59           C  
ATOM    814  C   THR A 104     -52.786  26.232  -9.429  1.00 32.59           C  
ATOM    815  CB  THR A 104     -54.239  28.266  -8.779  1.00 32.59           C  
ATOM    816  O   THR A 104     -51.858  26.638 -10.107  1.00 32.59           O  
ATOM    817  CG2 THR A 104     -55.713  28.050  -8.449  1.00 32.59           C  
ATOM    818  OG1 THR A 104     -53.961  29.520  -8.198  1.00 32.59           O  
ATOM    819  N   VAL A 105     -53.240  25.001  -9.698  1.00 40.32           N  
ATOM    820  CA  VAL A 105     -54.618  24.551  -9.989  1.00 40.32           C  
ATOM    821  C   VAL A 105     -54.786  23.020  -9.864  1.00 40.32           C  
ATOM    822  CB  VAL A 105     -55.001  24.915 -11.446  1.00 40.32           C  
ATOM    823  O   VAL A 105     -53.830  22.252  -9.884  1.00 40.32           O  
ATOM    824  CG1 VAL A 105     -55.438  26.371 -11.599  1.00 40.32           C  
ATOM    825  CG2 VAL A 105     -53.845  24.654 -12.424  1.00 40.32           C  
ATOM    826  N   SER A 106     -56.052  22.629  -9.743  1.00 35.53           N  
ATOM    827  CA  SER A 106     -56.651  21.341  -9.384  1.00 35.53           C  
ATOM    828  C   SER A 106     -56.735  20.284 -10.508  1.00 35.53           C  
ATOM    829  CB  SER A 106     -58.086  21.682  -8.932  1.00 35.53           C  
ATOM    830  O   SER A 106     -56.459  20.572 -11.668  1.00 35.53           O  
ATOM    831  OG  SER A 106     -58.119  22.853  -8.126  1.00 35.53           O  
ATOM    832  N   SER A 107     -57.288  19.114 -10.134  1.00 38.01           N  
ATOM    833  CA  SER A 107     -57.728  17.928 -10.916  1.00 38.01           C  
ATOM    834  C   SER A 107     -56.657  16.832 -11.081  1.00 38.01           C  
ATOM    835  CB  SER A 107     -58.423  18.292 -12.240  1.00 38.01           C  
ATOM    836  O   SER A 107     -55.539  17.111 -11.473  1.00 38.01           O  
ATOM    837  OG  SER A 107     -57.510  18.699 -13.232  1.00 38.01           O  
ATOM    838  N   GLY A 108     -56.851  15.552 -10.752  1.00 30.13           N  
ATOM    839  CA  GLY A 108     -58.031  14.797 -10.343  1.00 30.13           C  
ATOM    840  C   GLY A 108     -58.340  13.713 -11.368  1.00 30.13           C  
ATOM    841  O   GLY A 108     -59.183  13.951 -12.218  1.00 30.13           O  
ATOM    842  N   THR A 109     -57.714  12.531 -11.298  1.00 33.00           N  
ATOM    843  CA  THR A 109     -58.291  11.288 -11.853  1.00 33.00           C  
ATOM    844  C   THR A 109     -57.643  10.052 -11.222  1.00 33.00           C  
ATOM    845  CB  THR A 109     -58.225  11.151 -13.390  1.00 33.00           C  
ATOM    846  O   THR A 109     -56.436   9.993 -11.008  1.00 33.00           O  
ATOM    847  CG2 THR A 109     -59.436  10.371 -13.908  1.00 33.00           C  
ATOM    848  OG1 THR A 109     -58.239  12.383 -14.065  1.00 33.00           O  
ATOM    849  N   LYS A 110     -58.492   9.082 -10.893  1.00 27.57           N  
ATOM    850  CA  LYS A 110     -58.230   7.797 -10.248  1.00 27.57           C  
ATOM    851  C   LYS A 110     -58.669   6.745 -11.259  1.00 27.57           C  
ATOM    852  CB  LYS A 110     -59.112   7.785  -8.978  1.00 27.57           C  
ATOM    853  O   LYS A 110     -59.833   6.781 -11.631  1.00 27.57           O  
ATOM    854  CG  LYS A 110     -59.000   6.581  -8.030  1.00 27.57           C  
ATOM    855  CD  LYS A 110     -60.065   6.730  -6.924  1.00 27.57           C  
ATOM    856  CE  LYS A 110     -59.890   5.707  -5.797  1.00 27.57           C  
ATOM    857  NZ  LYS A 110     -60.944   5.860  -4.760  1.00 27.57           N  
ATOM    858  N   GLU A 111     -57.806   5.818 -11.660  1.00 34.86           N  
ATOM    859  CA  GLU A 111     -58.238   4.633 -12.409  1.00 34.86           C  
ATOM    860  C   GLU A 111     -57.370   3.414 -12.071  1.00 34.86           C  
ATOM    861  CB  GLU A 111     -58.341   4.910 -13.924  1.00 34.86           C  
ATOM    862  O   GLU A 111     -56.147   3.418 -12.193  1.00 34.86           O  
ATOM    863  CG  GLU A 111     -59.817   4.837 -14.368  1.00 34.86           C  
ATOM    864  CD  GLU A 111     -60.068   5.258 -15.822  1.00 34.86           C  
ATOM    865  OE1 GLU A 111     -61.260   5.262 -16.202  1.00 34.86           O  
ATOM    866  OE2 GLU A 111     -59.085   5.572 -16.528  1.00 34.86           O  
ATOM    867  N   GLN A 112     -58.050   2.382 -11.568  1.00 30.03           N  
ATOM    868  CA  GLN A 112     -57.584   1.007 -11.435  1.00 30.03           C  
ATOM    869  C   GLN A 112     -57.802   0.296 -12.768  1.00 30.03           C  
ATOM    870  CB  GLN A 112     -58.480   0.261 -10.424  1.00 30.03           C  
ATOM    871  O   GLN A 112     -58.922   0.328 -13.268  1.00 30.03           O  
ATOM    872  CG  GLN A 112     -58.199   0.484  -8.939  1.00 30.03           C  
ATOM    873  CD  GLN A 112     -59.200  -0.269  -8.057  1.00 30.03           C  
ATOM    874  NE2 GLN A 112     -58.859  -0.562  -6.822  1.00 30.03           N  
ATOM    875  OE1 GLN A 112     -60.309  -0.604  -8.432  1.00 30.03           O  
ATOM    876  N   ILE A 113     -56.820  -0.473 -13.247  1.00 42.33           N  
ATOM    877  CA  ILE A 113     -57.083  -1.603 -14.147  1.00 42.33           C  
ATOM    878  C   ILE A 113     -56.260  -2.816 -13.691  1.00 42.33           C  
ATOM    879  CB  ILE A 113     -56.907  -1.240 -15.643  1.00 42.33           C  
ATOM    880  O   ILE A 113     -55.045  -2.756 -13.520  1.00 42.33           O  
ATOM    881  CG1 ILE A 113     -57.897  -0.117 -16.044  1.00 42.33           C  
ATOM    882  CG2 ILE A 113     -57.137  -2.488 -16.519  1.00 42.33           C  
ATOM    883  CD1 ILE A 113     -57.888   0.302 -17.517  1.00 42.33           C  
ATOM    884  N   LYS A 114     -56.994  -3.907 -13.448  1.00 29.31           N  
ATOM    885  CA  LYS A 114     -56.562  -5.289 -13.197  1.00 29.31           C  
ATOM    886  C   LYS A 114     -56.418  -6.040 -14.527  1.00 29.31           C  
ATOM    887  CB  LYS A 114     -57.669  -6.008 -12.389  1.00 29.31           C  
ATOM    888  O   LYS A 114     -57.197  -5.800 -15.443  1.00 29.31           O  
ATOM    889  CG  LYS A 114     -57.464  -6.113 -10.873  1.00 29.31           C  
ATOM    890  CD  LYS A 114     -58.691  -6.817 -10.262  1.00 29.31           C  
ATOM    891  CE  LYS A 114     -58.485  -7.160  -8.783  1.00 29.31           C  
ATOM    892  NZ  LYS A 114     -59.695  -7.798  -8.203  1.00 29.31           N  
ATOM    893  N   GLY A 115     -55.570  -7.068 -14.531  1.00 32.50           N  
ATOM    894  CA  GLY A 115     -55.531  -8.148 -15.532  1.00 32.50           C  
ATOM    895  C   GLY A 115     -54.156  -8.232 -16.198  1.00 32.50           C  
ATOM    896  O   GLY A 115     -53.559  -7.209 -16.482  1.00 32.50           O  
ATOM    897  N   GLY A 116     -53.544  -9.381 -16.447  1.00 34.61           N  
ATOM    898  CA  GLY A 116     -53.936 -10.771 -16.300  1.00 34.61           C  
ATOM    899  C   GLY A 116     -52.738 -11.644 -16.705  1.00 34.61           C  
ATOM    900  O   GLY A 116     -51.834 -11.203 -17.406  1.00 34.61           O  
ATOM    901  N   THR A 117     -52.755 -12.859 -16.180  1.00 28.07           N  
ATOM    902  CA  THR A 117     -51.916 -14.052 -16.380  1.00 28.07           C  
ATOM    903  C   THR A 117     -51.355 -14.328 -17.784  1.00 28.07           C  
ATOM    904  CB  THR A 117     -52.807 -15.267 -16.021  1.00 28.07           C  
ATOM    905  O   THR A 117     -52.046 -14.135 -18.779  1.00 28.07           O  
ATOM    906  CG2 THR A 117     -52.531 -15.766 -14.609  1.00 28.07           C  
ATOM    907  OG1 THR A 117     -54.191 -14.944 -16.073  1.00 28.07           O  
ATOM    908  N   GLY A 118     -50.163 -14.943 -17.825  1.00 35.24           N  
ATOM    909  CA  GLY A 118     -49.589 -15.602 -19.005  1.00 35.24           C  
ATOM    910  C   GLY A 118     -48.297 -16.374 -18.693  1.00 35.24           C  
ATOM    911  O   GLY A 118     -47.219 -15.792 -18.670  1.00 35.24           O  
ATOM    912  N   ASP A 119     -48.444 -17.671 -18.419  1.00 33.69           N  
ATOM    913  CA  ASP A 119     -47.411 -18.718 -18.344  1.00 33.69           C  
ATOM    914  C   ASP A 119     -46.690 -18.901 -19.696  1.00 33.69           C  
ATOM    915  CB  ASP A 119     -48.150 -20.048 -18.032  1.00 33.69           C  
ATOM    916  O   ASP A 119     -47.367 -18.874 -20.717  1.00 33.69           O  
ATOM    917  CG  ASP A 119     -47.813 -20.673 -16.681  1.00 33.69           C  
ATOM    918  OD1 ASP A 119     -46.617 -20.987 -16.475  1.00 33.69           O  
ATOM    919  OD2 ASP A 119     -48.757 -20.887 -15.889  1.00 33.69           O  
ATOM    920  N   GLU A 120     -45.379 -19.198 -19.713  1.00 38.37           N  
ATOM    921  CA  GLU A 120     -44.829 -20.296 -20.539  1.00 38.37           C  
ATOM    922  C   GLU A 120     -43.339 -20.619 -20.264  1.00 38.37           C  
ATOM    923  CB  GLU A 120     -45.072 -20.150 -22.063  1.00 38.37           C  
ATOM    924  O   GLU A 120     -42.441 -19.779 -20.313  1.00 38.37           O  
ATOM    925  CG  GLU A 120     -46.129 -21.183 -22.516  1.00 38.37           C  
ATOM    926  CD  GLU A 120     -46.403 -21.193 -24.027  1.00 38.37           C  
ATOM    927  OE1 GLU A 120     -46.584 -22.318 -24.555  1.00 38.37           O  
ATOM    928  OE2 GLU A 120     -46.390 -20.113 -24.656  1.00 38.37           O  
ATOM    929  N   LYS A 121     -43.095 -21.911 -20.004  1.00 33.53           N  
ATOM    930  CA  LYS A 121     -41.806 -22.626 -19.930  1.00 33.53           C  
ATOM    931  C   LYS A 121     -41.305 -23.028 -21.327  1.00 33.53           C  
ATOM    932  CB  LYS A 121     -42.046 -23.965 -19.196  1.00 33.53           C  
ATOM    933  O   LYS A 121     -42.105 -23.536 -22.104  1.00 33.53           O  
ATOM    934  CG  LYS A 121     -42.085 -23.953 -17.666  1.00 33.53           C  
ATOM    935  CD  LYS A 121     -42.595 -25.322 -17.177  1.00 33.53           C  
ATOM    936  CE  LYS A 121     -42.432 -25.472 -15.662  1.00 33.53           C  
ATOM    937  NZ  LYS A 121     -43.190 -26.640 -15.145  1.00 33.53           N  
ATOM    938  N   LYS A 122     -39.977 -23.042 -21.543  1.00 37.56           N  
ATOM    939  CA  LYS A 122     -39.173 -24.099 -22.238  1.00 37.56           C  
ATOM    940  C   LYS A 122     -37.704 -23.637 -22.333  1.00 37.56           C  
ATOM    941  CB  LYS A 122     -39.726 -24.406 -23.648  1.00 37.56           C  
ATOM    942  O   LYS A 122     -37.443 -22.531 -22.770  1.00 37.56           O  
ATOM    943  CG  LYS A 122     -40.586 -25.689 -23.664  1.00 37.56           C  
ATOM    944  CD  LYS A 122     -41.445 -25.749 -24.932  1.00 37.56           C  
ATOM    945  CE  LYS A 122     -42.317 -27.008 -24.958  1.00 37.56           C  
ATOM    946  NZ  LYS A 122     -43.217 -26.999 -26.139  1.00 37.56           N  
ATOM    947  N   ALA A 123     -36.733 -24.296 -21.698  1.00 37.91           N  
ATOM    948  CA  ALA A 123     -36.086 -25.579 -22.021  1.00 37.91           C  
ATOM    949  C   ALA A 123     -34.939 -25.476 -23.058  1.00 37.91           C  
ATOM    950  CB  ALA A 123     -37.079 -26.704 -22.342  1.00 37.91           C  
ATOM    951  O   ALA A 123     -35.183 -25.270 -24.236  1.00 37.91           O  
ATOM    952  N   LYS A 124     -33.712 -25.684 -22.540  1.00 32.79           N  
ATOM    953  CA  LYS A 124     -32.523 -26.378 -23.092  1.00 32.79           C  
ATOM    954  C   LYS A 124     -32.259 -26.325 -24.606  1.00 32.79           C  
ATOM    955  CB  LYS A 124     -32.620 -27.876 -22.713  1.00 32.79           C  
ATOM    956  O   LYS A 124     -32.982 -26.967 -25.350  1.00 32.79           O  
ATOM    957  CG  LYS A 124     -32.298 -28.209 -21.251  1.00 32.79           C  
ATOM    958  CD  LYS A 124     -32.525 -29.709 -20.995  1.00 32.79           C  
ATOM    959  CE  LYS A 124     -32.074 -30.113 -19.586  1.00 32.79           C  
ATOM    960  NZ  LYS A 124     -32.371 -31.543 -19.308  1.00 32.79           N  
ATOM    961  N   GLU A 125     -31.045 -25.899 -24.975  1.00 36.13           N  
ATOM    962  CA  GLU A 125     -30.162 -26.766 -25.775  1.00 36.13           C  
ATOM    963  C   GLU A 125     -28.670 -26.399 -25.686  1.00 36.13           C  
ATOM    964  CB  GLU A 125     -30.622 -26.914 -27.238  1.00 36.13           C  
ATOM    965  O   GLU A 125     -28.273 -25.238 -25.635  1.00 36.13           O  
ATOM    966  CG  GLU A 125     -30.906 -28.404 -27.510  1.00 36.13           C  
ATOM    967  CD  GLU A 125     -31.548 -28.689 -28.874  1.00 36.13           C  
ATOM    968  OE1 GLU A 125     -31.764 -29.893 -29.136  1.00 36.13           O  
ATOM    969  OE2 GLU A 125     -31.793 -27.727 -29.634  1.00 36.13           O  
ATOM    970  N   LYS A 126     -27.858 -27.458 -25.616  1.00 35.59           N  
ATOM    971  CA  LYS A 126     -26.392 -27.524 -25.605  1.00 35.59           C  
ATOM    972  C   LYS A 126     -25.928 -27.595 -27.063  1.00 35.59           C  
ATOM    973  CB  LYS A 126     -25.988 -28.844 -24.894  1.00 35.59           C  
ATOM    974  O   LYS A 126     -26.410 -28.463 -27.782  1.00 35.59           O  
ATOM    975  CG  LYS A 126     -25.179 -28.733 -23.596  1.00 35.59           C  
ATOM    976  CD  LYS A 126     -24.852 -30.160 -23.109  1.00 35.59           C  
ATOM    977  CE  LYS A 126     -23.949 -30.173 -21.871  1.00 35.59           C  
ATOM    978  NZ  LYS A 126     -23.423 -31.538 -21.604  1.00 35.59           N  
ATOM    979  N   ILE A 127     -24.935 -26.803 -27.468  1.00 41.05           N  
ATOM    980  CA  ILE A 127     -24.165 -27.064 -28.694  1.00 41.05           C  
ATOM    981  C   ILE A 127     -22.677 -27.081 -28.341  1.00 41.05           C  
ATOM    982  CB  ILE A 127     -24.535 -26.098 -29.849  1.00 41.05           C  
ATOM    983  O   ILE A 127     -22.059 -26.050 -28.092  1.00 41.05           O  
ATOM    984  CG1 ILE A 127     -26.001 -26.355 -30.282  1.00 41.05           C  
ATOM    985  CG2 ILE A 127     -23.578 -26.288 -31.046  1.00 41.05           C  
ATOM    986  CD1 ILE A 127     -26.523 -25.452 -31.405  1.00 41.05           C  
ATOM    987  N   GLU A 128     -22.117 -28.290 -28.326  1.00 38.11           N  
ATOM    988  CA  GLU A 128     -20.692 -28.545 -28.505  1.00 38.11           C  
ATOM    989  C   GLU A 128     -20.386 -28.511 -30.009  1.00 38.11           C  
ATOM    990  CB  GLU A 128     -20.319 -29.930 -27.936  1.00 38.11           C  
ATOM    991  O   GLU A 128     -20.985 -29.249 -30.790  1.00 38.11           O  
ATOM    992  CG  GLU A 128     -20.290 -29.979 -26.400  1.00 38.11           C  
ATOM    993  CD  GLU A 128     -19.964 -31.372 -25.828  1.00 38.11           C  
ATOM    994  OE1 GLU A 128     -19.793 -31.447 -24.589  1.00 38.11           O  
ATOM    995  OE2 GLU A 128     -19.927 -32.351 -26.604  1.00 38.11           O  
ATOM    996  N   LYS A 129     -19.419 -27.688 -30.426  1.00 38.41           N  
ATOM    997  CA  LYS A 129     -18.703 -27.875 -31.693  1.00 38.41           C  
ATOM    998  C   LYS A 129     -17.205 -27.735 -31.452  1.00 38.41           C  
ATOM    999  CB  LYS A 129     -19.238 -26.967 -32.820  1.00 38.41           C  
ATOM   1000  O   LYS A 129     -16.658 -26.646 -31.319  1.00 38.41           O  
ATOM   1001  CG  LYS A 129     -20.046 -27.795 -33.836  1.00 38.41           C  
ATOM   1002  CD  LYS A 129     -20.537 -26.944 -35.014  1.00 38.41           C  
ATOM   1003  CE  LYS A 129     -21.329 -27.823 -35.991  1.00 38.41           C  
ATOM   1004  NZ  LYS A 129     -21.908 -27.029 -37.105  1.00 38.41           N  
ATOM   1005  N   LYS A 130     -16.576 -28.904 -31.379  1.00 33.91           N  
ATOM   1006  CA  LYS A 130     -15.146 -29.180 -31.489  1.00 33.91           C  
ATOM   1007  C   LYS A 130     -14.830 -29.265 -32.989  1.00 33.91           C  
ATOM   1008  CB  LYS A 130     -14.944 -30.518 -30.748  1.00 33.91           C  
ATOM   1009  O   LYS A 130     -15.539 -29.969 -33.704  1.00 33.91           O  
ATOM   1010  CG  LYS A 130     -13.517 -30.872 -30.312  1.00 33.91           C  
ATOM   1011  CD  LYS A 130     -13.564 -32.214 -29.555  1.00 33.91           C  
ATOM   1012  CE  LYS A 130     -12.204 -32.598 -28.964  1.00 33.91           C  
ATOM   1013  NZ  LYS A 130     -12.271 -33.907 -28.262  1.00 33.91           N  
ATOM   1014  N   GLY A 131     -13.815 -28.555 -33.477  1.00 35.11           N  
ATOM   1015  CA  GLY A 131     -13.400 -28.644 -34.881  1.00 35.11           C  
ATOM   1016  C   GLY A 131     -12.296 -27.653 -35.243  1.00 35.11           C  
ATOM   1017  O   GLY A 131     -12.498 -26.445 -35.215  1.00 35.11           O  
ATOM   1018  N   GLU A 132     -11.127 -28.203 -35.546  1.00 36.88           N  
ATOM   1019  CA  GLU A 132      -9.851 -27.569 -35.877  1.00 36.88           C  
ATOM   1020  C   GLU A 132      -9.858 -26.671 -37.128  1.00 36.88           C  
ATOM   1021  CB  GLU A 132      -8.873 -28.714 -36.190  1.00 36.88           C  
ATOM   1022  O   GLU A 132     -10.387 -27.051 -38.171  1.00 36.88           O  
ATOM   1023  CG  GLU A 132      -8.541 -29.634 -35.010  1.00 36.88           C  
ATOM   1024  CD  GLU A 132      -8.182 -31.032 -35.522  1.00 36.88           C  
ATOM   1025  OE1 GLU A 132      -6.970 -31.321 -35.621  1.00 36.88           O  
ATOM   1026  OE2 GLU A 132      -9.146 -31.770 -35.822  1.00 36.88           O  
ATOM   1027  N   LYS A 133      -9.133 -25.543 -37.061  1.00 35.23           N  
ATOM   1028  CA  LYS A 133      -8.138 -25.070 -38.059  1.00 35.23           C  
ATOM   1029  C   LYS A 133      -7.577 -23.721 -37.590  1.00 35.23           C  
ATOM   1030  CB  LYS A 133      -8.726 -24.933 -39.481  1.00 35.23           C  
ATOM   1031  O   LYS A 133      -8.318 -22.768 -37.401  1.00 35.23           O  
ATOM   1032  CG  LYS A 133      -8.183 -26.041 -40.399  1.00 35.23           C  
ATOM   1033  CD  LYS A 133      -8.866 -26.021 -41.770  1.00 35.23           C  
ATOM   1034  CE  LYS A 133      -8.189 -27.029 -42.708  1.00 35.23           C  
ATOM   1035  NZ  LYS A 133      -8.903 -27.135 -44.004  1.00 35.23           N  
ATOM   1036  N   LYS A 134      -6.323 -23.685 -37.135  1.00 36.16           N  
ATOM   1037  CA  LYS A 134      -5.123 -23.300 -37.905  1.00 36.16           C  
ATOM   1038  C   LYS A 134      -5.205 -21.910 -38.557  1.00 36.16           C  
ATOM   1039  CB  LYS A 134      -4.645 -24.379 -38.905  1.00 36.16           C  
ATOM   1040  O   LYS A 134      -5.974 -21.685 -39.479  1.00 36.16           O  
ATOM   1041  CG  LYS A 134      -3.405 -25.133 -38.392  1.00 36.16           C  
ATOM   1042  CD  LYS A 134      -2.857 -26.104 -39.447  1.00 36.16           C  
ATOM   1043  CE  LYS A 134      -1.606 -26.815 -38.914  1.00 36.16           C  
ATOM   1044  NZ  LYS A 134      -1.020 -27.728 -39.927  1.00 36.16           N  
ATOM   1045  N   GLU A 135      -4.277 -21.071 -38.093  1.00 35.53           N  
ATOM   1046  CA  GLU A 135      -3.640 -19.955 -38.803  1.00 35.53           C  
ATOM   1047  C   GLU A 135      -4.473 -18.690 -39.057  1.00 35.53           C  
ATOM   1048  CB  GLU A 135      -2.909 -20.469 -40.056  1.00 35.53           C  
ATOM   1049  O   GLU A 135      -4.992 -18.449 -40.141  1.00 35.53           O  
ATOM   1050  CG  GLU A 135      -1.707 -21.345 -39.664  1.00 35.53           C  
ATOM   1051  CD  GLU A 135      -1.077 -22.106 -40.838  1.00 35.53           C  
ATOM   1052  OE1 GLU A 135      -0.121 -22.860 -40.550  1.00 35.53           O  
ATOM   1053  OE2 GLU A 135      -1.587 -22.000 -41.971  1.00 35.53           O  
ATOM   1054  N   LYS A 136      -4.409 -17.766 -38.089  1.00 37.95           N  
ATOM   1055  CA  LYS A 136      -4.094 -16.367 -38.404  1.00 37.95           C  
ATOM   1056  C   LYS A 136      -3.313 -15.709 -37.268  1.00 37.95           C  
ATOM   1057  CB  LYS A 136      -5.342 -15.574 -38.844  1.00 37.95           C  
ATOM   1058  O   LYS A 136      -3.846 -15.285 -36.250  1.00 37.95           O  
ATOM   1059  CG  LYS A 136      -5.172 -15.115 -40.305  1.00 37.95           C  
ATOM   1060  CD  LYS A 136      -6.454 -14.493 -40.862  1.00 37.95           C  
ATOM   1061  CE  LYS A 136      -6.271 -14.180 -42.352  1.00 37.95           C  
ATOM   1062  NZ  LYS A 136      -7.521 -13.651 -42.951  1.00 37.95           N  
ATOM   1063  N   LYS A 137      -1.999 -15.657 -37.495  1.00 33.04           N  
ATOM   1064  CA  LYS A 137      -1.072 -14.658 -36.962  1.00 33.04           C  
ATOM   1065  C   LYS A 137      -1.635 -13.281 -37.326  1.00 33.04           C  
ATOM   1066  CB  LYS A 137       0.301 -14.874 -37.655  1.00 33.04           C  
ATOM   1067  O   LYS A 137      -1.682 -12.943 -38.505  1.00 33.04           O  
ATOM   1068  CG  LYS A 137       1.454 -15.282 -36.729  1.00 33.04           C  
ATOM   1069  CD  LYS A 137       2.669 -15.694 -37.582  1.00 33.04           C  
ATOM   1070  CE  LYS A 137       3.901 -15.994 -36.718  1.00 33.04           C  
ATOM   1071  NZ  LYS A 137       5.033 -16.509 -37.534  1.00 33.04           N  
ATOM   1072  N   GLN A 138      -2.025 -12.493 -36.333  1.00 39.93           N  
ATOM   1073  CA  GLN A 138      -2.204 -11.056 -36.504  1.00 39.93           C  
ATOM   1074  C   GLN A 138      -1.616 -10.341 -35.289  1.00 39.93           C  
ATOM   1075  CB  GLN A 138      -3.660 -10.702 -36.871  1.00 39.93           C  
ATOM   1076  O   GLN A 138      -2.209 -10.255 -34.221  1.00 39.93           O  
ATOM   1077  CG  GLN A 138      -3.688  -9.883 -38.180  1.00 39.93           C  
ATOM   1078  CD  GLN A 138      -5.028  -9.897 -38.911  1.00 39.93           C  
ATOM   1079  NE2 GLN A 138      -5.140  -9.171 -40.001  1.00 39.93           N  
ATOM   1080  OE1 GLN A 138      -5.976 -10.584 -38.571  1.00 39.93           O  
ATOM   1081  N   GLN A 139      -0.350  -9.974 -35.494  1.00 41.00           N  
ATOM   1082  CA  GLN A 139       0.348  -8.798 -34.986  1.00 41.00           C  
ATOM   1083  C   GLN A 139      -0.048  -8.301 -33.594  1.00 41.00           C  
ATOM   1084  CB  GLN A 139       0.290  -7.710 -36.067  1.00 41.00           C  
ATOM   1085  O   GLN A 139      -0.863  -7.405 -33.401  1.00 41.00           O  
ATOM   1086  CG  GLN A 139       1.332  -8.006 -37.165  1.00 41.00           C  
ATOM   1087  CD  GLN A 139       1.083  -7.254 -38.467  1.00 41.00           C  
ATOM   1088  NE2 GLN A 139       2.075  -7.124 -39.319  1.00 41.00           N  
ATOM   1089  OE1 GLN A 139      -0.015  -6.831 -38.776  1.00 41.00           O  
ATOM   1090  N   SER A 140       0.708  -8.825 -32.636  1.00 31.38           N  
ATOM   1091  CA  SER A 140       1.250  -8.074 -31.516  1.00 31.38           C  
ATOM   1092  C   SER A 140       1.797  -6.708 -31.958  1.00 31.38           C  
ATOM   1093  CB  SER A 140       2.405  -8.914 -30.945  1.00 31.38           C  
ATOM   1094  O   SER A 140       2.860  -6.630 -32.574  1.00 31.38           O  
ATOM   1095  OG  SER A 140       3.280  -9.313 -31.993  1.00 31.38           O  
ATOM   1096  N   ILE A 141       1.114  -5.638 -31.562  1.00 36.07           N  
ATOM   1097  CA  ILE A 141       1.747  -4.354 -31.245  1.00 36.07           C  
ATOM   1098  C   ILE A 141       1.864  -4.325 -29.716  1.00 36.07           C  
ATOM   1099  CB  ILE A 141       0.988  -3.150 -31.856  1.00 36.07           C  
ATOM   1100  O   ILE A 141       1.139  -3.628 -29.017  1.00 36.07           O  
ATOM   1101  CG1 ILE A 141       0.807  -3.327 -33.383  1.00 36.07           C  
ATOM   1102  CG2 ILE A 141       1.756  -1.843 -31.564  1.00 36.07           C  
ATOM   1103  CD1 ILE A 141      -0.055  -2.242 -34.040  1.00 36.07           C  
ATOM   1104  N   ALA A 142       2.734  -5.181 -29.179  1.00 37.17           N  
ATOM   1105  CA  ALA A 142       3.228  -5.067 -27.811  1.00 37.17           C  
ATOM   1106  C   ALA A 142       4.584  -4.357 -27.898  1.00 37.17           C  
ATOM   1107  CB  ALA A 142       3.259  -6.449 -27.147  1.00 37.17           C  
ATOM   1108  O   ALA A 142       5.640  -4.969 -27.764  1.00 37.17           O  
ATOM   1109  N   GLY A 143       4.538  -3.077 -28.269  1.00 32.03           N  
ATOM   1110  CA  GLY A 143       5.705  -2.207 -28.303  1.00 32.03           C  
ATOM   1111  C   GLY A 143       6.126  -1.812 -26.886  1.00 32.03           C  
ATOM   1112  O   GLY A 143       5.285  -1.463 -26.063  1.00 32.03           O  
ATOM   1113  N   SER A 144       7.435  -1.898 -26.636  1.00 42.25           N  
ATOM   1114  CA  SER A 144       8.215  -1.109 -25.663  1.00 42.25           C  
ATOM   1115  C   SER A 144       7.981  -1.242 -24.145  1.00 42.25           C  
ATOM   1116  CB  SER A 144       8.288   0.361 -26.105  1.00 42.25           C  
ATOM   1117  O   SER A 144       8.482  -0.412 -23.392  1.00 42.25           O  
ATOM   1118  OG  SER A 144       7.022   0.981 -26.032  1.00 42.25           O  
ATOM   1119  N   ALA A 145       7.344  -2.299 -23.632  1.00 49.70           N  
ATOM   1120  CA  ALA A 145       7.246  -2.499 -22.171  1.00 49.70           C  
ATOM   1121  C   ALA A 145       8.496  -3.131 -21.504  1.00 49.70           C  
ATOM   1122  CB  ALA A 145       5.966  -3.280 -21.858  1.00 49.70           C  
ATOM   1123  O   ALA A 145       8.517  -3.291 -20.282  1.00 49.70           O  
ATOM   1124  N   ASP A 146       9.522  -3.526 -22.268  1.00 55.98           N  
ATOM   1125  CA  ASP A 146      10.696  -4.255 -21.747  1.00 55.98           C  
ATOM   1126  C   ASP A 146      11.956  -3.407 -21.507  1.00 55.98           C  
ATOM   1127  CB  ASP A 146      10.964  -5.522 -22.591  1.00 55.98           C  
ATOM   1128  O   ASP A 146      12.921  -3.913 -20.949  1.00 55.98           O  
ATOM   1129  CG  ASP A 146      10.309  -6.736 -21.930  1.00 55.98           C  
ATOM   1130  OD1 ASP A 146      10.606  -7.008 -20.747  1.00 55.98           O  
ATOM   1131  OD2 ASP A 146       9.337  -7.302 -22.476  1.00 55.98           O  
ATOM   1132  N   SER A 147      11.955  -2.115 -21.848  1.00 66.59           N  
ATOM   1133  CA  SER A 147      13.112  -1.224 -21.637  1.00 66.59           C  
ATOM   1134  C   SER A 147      12.944  -0.222 -20.493  1.00 66.59           C  
ATOM   1135  CB  SER A 147      13.441  -0.491 -22.938  1.00 66.59           C  
ATOM   1136  O   SER A 147      13.823   0.608 -20.277  1.00 66.59           O  
ATOM   1137  OG  SER A 147      12.365   0.355 -23.302  1.00 66.59           O  
ATOM   1138  N   LYS A 148      11.809  -0.238 -19.785  1.00 76.76           N  
ATOM   1139  CA  LYS A 148      11.583   0.681 -18.665  1.00 76.76           C  
ATOM   1140  C   LYS A 148      12.451   0.274 -17.461  1.00 76.76           C  
ATOM   1141  CB  LYS A 148      10.108   0.707 -18.261  1.00 76.76           C  
ATOM   1142  O   LYS A 148      12.512  -0.926 -17.169  1.00 76.76           O  
ATOM   1143  CG  LYS A 148       9.137   1.380 -19.244  1.00 76.76           C  
ATOM   1144  CD  LYS A 148       7.769   1.406 -18.543  1.00 76.76           C  
ATOM   1145  CE  LYS A 148       6.602   1.970 -19.353  1.00 76.76           C  
ATOM   1146  NZ  LYS A 148       5.385   1.979 -18.488  1.00 76.76           N  
ATOM   1147  N   PRO A 149      13.053   1.233 -16.732  1.00 85.67           N  
ATOM   1148  CA  PRO A 149      13.773   0.940 -15.497  1.00 85.67           C  
ATOM   1149  C   PRO A 149      12.861   0.236 -14.477  1.00 85.67           C  
ATOM   1150  CB  PRO A 149      14.311   2.287 -15.002  1.00 85.67           C  
ATOM   1151  O   PRO A 149      11.627   0.330 -14.529  1.00 85.67           O  
ATOM   1152  CG  PRO A 149      13.320   3.296 -15.579  1.00 85.67           C  
ATOM   1153  CD  PRO A 149      12.952   2.675 -16.924  1.00 85.67           C  
ATOM   1154  N   ILE A 150      13.473  -0.557 -13.596  1.00 88.50           N  
ATOM   1155  CA  ILE A 150      12.781  -1.245 -12.502  1.00 88.50           C  
ATOM   1156  C   ILE A 150      12.898  -0.350 -11.272  1.00 88.50           C  
ATOM   1157  CB  ILE A 150      13.311  -2.681 -12.284  1.00 88.50           C  
ATOM   1158  O   ILE A 150      13.829  -0.465 -10.479  1.00 88.50           O  
ATOM   1159  CG1 ILE A 150      13.196  -3.491 -13.599  1.00 88.50           C  
ATOM   1160  CG2 ILE A 150      12.519  -3.363 -11.150  1.00 88.50           C  
ATOM   1161  CD1 ILE A 150      13.688  -4.938 -13.504  1.00 88.50           C  
ATOM   1162  N   ASP A 151      11.964   0.587 -11.170  1.00 92.49           N  
ATOM   1163  CA  ASP A 151      11.843   1.528 -10.066  1.00 92.49           C  
ATOM   1164  C   ASP A 151      10.365   1.797  -9.744  1.00 92.49           C  
ATOM   1165  CB  ASP A 151      12.632   2.813 -10.385  1.00 92.49           C  
ATOM   1166  O   ASP A 151       9.455   1.257 -10.383  1.00 92.49           O  
ATOM   1167  CG  ASP A 151      12.135   3.536 -11.636  1.00 92.49           C  
ATOM   1168  OD1 ASP A 151      10.901   3.689 -11.766  1.00 92.49           O  
ATOM   1169  OD2 ASP A 151      12.981   3.924 -12.463  1.00 92.49           O  
ATOM   1170  N   VAL A 152      10.121   2.630  -8.733  1.00 93.80           N  
ATOM   1171  CA  VAL A 152       8.776   2.944  -8.239  1.00 93.80           C  
ATOM   1172  C   VAL A 152       7.855   3.573  -9.291  1.00 93.80           C  
ATOM   1173  CB  VAL A 152       8.893   3.820  -6.983  1.00 93.80           C  
ATOM   1174  O   VAL A 152       6.640   3.439  -9.165  1.00 93.80           O  
ATOM   1175  CG1 VAL A 152       9.354   5.248  -7.300  1.00 93.80           C  
ATOM   1176  CG2 VAL A 152       7.601   3.836  -6.169  1.00 93.80           C  
ATOM   1177  N   SER A 153       8.384   4.165 -10.372  1.00 93.12           N  
ATOM   1178  CA  SER A 153       7.565   4.745 -11.452  1.00 93.12           C  
ATOM   1179  C   SER A 153       6.691   3.709 -12.165  1.00 93.12           C  
ATOM   1180  CB  SER A 153       8.445   5.445 -12.492  1.00 93.12           C  
ATOM   1181  O   SER A 153       5.710   4.050 -12.823  1.00 93.12           O  
ATOM   1182  OG  SER A 153       9.096   4.510 -13.335  1.00 93.12           O  
ATOM   1183  N   ARG A 154       7.028   2.420 -12.025  1.00 93.32           N  
ATOM   1184  CA  ARG A 154       6.267   1.291 -12.570  1.00 93.32           C  
ATOM   1185  C   ARG A 154       4.998   0.990 -11.778  1.00 93.32           C  
ATOM   1186  CB  ARG A 154       7.177   0.051 -12.608  1.00 93.32           C  
ATOM   1187  O   ARG A 154       4.118   0.315 -12.316  1.00 93.32           O  
ATOM   1188  CG  ARG A 154       8.480   0.266 -13.396  1.00 93.32           C  
ATOM   1189  CD  ARG A 154       8.233   0.541 -14.881  1.00 93.32           C  
ATOM   1190  NE  ARG A 154       7.752  -0.664 -15.582  1.00 93.32           N  
ATOM   1191  NH1 ARG A 154       9.801  -1.642 -15.904  1.00 93.32           N  
ATOM   1192  NH2 ARG A 154       7.946  -2.647 -16.643  1.00 93.32           N  
ATOM   1193  CZ  ARG A 154       8.502  -1.648 -16.031  1.00 93.32           C  
ATOM   1194  N   LEU A 155       4.904   1.442 -10.529  1.00 95.41           N  
ATOM   1195  CA  LEU A 155       3.779   1.189  -9.631  1.00 95.41           C  
ATOM   1196  C   LEU A 155       2.702   2.269  -9.791  1.00 95.41           C  
ATOM   1197  CB  LEU A 155       4.275   1.123  -8.174  1.00 95.41           C  
ATOM   1198  O   LEU A 155       3.000   3.458  -9.783  1.00 95.41           O  
ATOM   1199  CG  LEU A 155       5.386   0.099  -7.871  1.00 95.41           C  
ATOM   1200  CD1 LEU A 155       5.605   0.029  -6.360  1.00 95.41           C  
ATOM   1201  CD2 LEU A 155       5.055  -1.317  -8.350  1.00 95.41           C  
ATOM   1202  N   ASP A 156       1.437   1.862  -9.905  1.00 96.35           N  
ATOM   1203  CA  ASP A 156       0.304   2.794  -9.916  1.00 96.35           C  
ATOM   1204  C   ASP A 156      -0.203   2.968  -8.483  1.00 96.35           C  
ATOM   1205  CB  ASP A 156      -0.785   2.320 -10.892  1.00 96.35           C  
ATOM   1206  O   ASP A 156      -1.066   2.218  -8.019  1.00 96.35           O  
ATOM   1207  CG  ASP A 156      -1.837   3.391 -11.213  1.00 96.35           C  
ATOM   1208  OD1 ASP A 156      -1.917   4.433 -10.533  1.00 96.35           O  
ATOM   1209  OD2 ASP A 156      -2.611   3.198 -12.178  1.00 96.35           O  
ATOM   1210  N   LEU A 157       0.407   3.908  -7.763  1.00 97.28           N  
ATOM   1211  CA  LEU A 157       0.061   4.239  -6.385  1.00 97.28           C  
ATOM   1212  C   LEU A 157      -0.912   5.418  -6.362  1.00 97.28           C  
ATOM   1213  CB  LEU A 157       1.339   4.536  -5.589  1.00 97.28           C  
ATOM   1214  O   LEU A 157      -0.585   6.516  -6.823  1.00 97.28           O  
ATOM   1215  CG  LEU A 157       2.245   3.315  -5.360  1.00 97.28           C  
ATOM   1216  CD1 LEU A 157       3.578   3.786  -4.781  1.00 97.28           C  
ATOM   1217  CD2 LEU A 157       1.629   2.309  -4.385  1.00 97.28           C  
ATOM   1218  N   ARG A 158      -2.103   5.200  -5.802  1.00 97.55           N  
ATOM   1219  CA  ARG A 158      -3.153   6.222  -5.715  1.00 97.55           C  
ATOM   1220  C   ARG A 158      -3.750   6.303  -4.328  1.00 97.55           C  
ATOM   1221  CB  ARG A 158      -4.268   5.975  -6.739  1.00 97.55           C  
ATOM   1222  O   ARG A 158      -3.771   5.322  -3.592  1.00 97.55           O  
ATOM   1223  CG  ARG A 158      -3.738   5.901  -8.171  1.00 97.55           C  
ATOM   1224  CD  ARG A 158      -4.908   5.892  -9.149  1.00 97.55           C  
ATOM   1225  NE  ARG A 158      -4.452   5.565 -10.505  1.00 97.55           N  
ATOM   1226  NH1 ARG A 158      -6.524   5.541 -11.484  1.00 97.55           N  
ATOM   1227  NH2 ARG A 158      -4.730   4.850 -12.630  1.00 97.55           N  
ATOM   1228  CZ  ARG A 158      -5.236   5.332 -11.534  1.00 97.55           C  
ATOM   1229  N   ILE A 159      -4.281   7.466  -3.996  1.00 98.12           N  
ATOM   1230  CA  ILE A 159      -5.109   7.648  -2.816  1.00 98.12           C  
ATOM   1231  C   ILE A 159      -6.488   7.044  -3.069  1.00 98.12           C  
ATOM   1232  CB  ILE A 159      -5.197   9.137  -2.452  1.00 98.12           C  
ATOM   1233  O   ILE A 159      -7.086   7.268  -4.123  1.00 98.12           O  
ATOM   1234  CG1 ILE A 159      -3.810   9.785  -2.229  1.00 98.12           C  
ATOM   1235  CG2 ILE A 159      -6.088   9.306  -1.213  1.00 98.12           C  
ATOM   1236  CD1 ILE A 159      -2.896   9.004  -1.289  1.00 98.12           C  
ATOM   1237  N   GLY A 160      -7.005   6.321  -2.081  1.00 97.86           N  
ATOM   1238  CA  GLY A 160      -8.388   5.877  -2.054  1.00 97.86           C  
ATOM   1239  C   GLY A 160      -9.092   6.179  -0.735  1.00 97.86           C  
ATOM   1240  O   GLY A 160      -8.447   6.417   0.285  1.00 97.86           O  
ATOM   1241  N   CYS A 161     -10.422   6.169  -0.764  1.00 97.72           N  
ATOM   1242  CA  CYS A 161     -11.282   6.267   0.413  1.00 97.72           C  
ATOM   1243  C   CYS A 161     -12.084   4.975   0.566  1.00 97.72           C  
ATOM   1244  CB  CYS A 161     -12.206   7.481   0.278  1.00 97.72           C  
ATOM   1245  O   CYS A 161     -12.815   4.586  -0.346  1.00 97.72           O  
ATOM   1246  SG  CYS A 161     -13.210   7.616   1.785  1.00 97.72           S  
ATOM   1247  N   ILE A 162     -11.950   4.298   1.707  1.00 97.69           N  
ATOM   1248  CA  ILE A 162     -12.733   3.097   2.006  1.00 97.69           C  
ATOM   1249  C   ILE A 162     -14.178   3.522   2.282  1.00 97.69           C  
ATOM   1250  CB  ILE A 162     -12.120   2.308   3.184  1.00 97.69           C  
ATOM   1251  O   ILE A 162     -14.477   4.063   3.344  1.00 97.69           O  
ATOM   1252  CG1 ILE A 162     -10.661   1.893   2.873  1.00 97.69           C  
ATOM   1253  CG2 ILE A 162     -13.003   1.080   3.481  1.00 97.69           C  
ATOM   1254  CD1 ILE A 162      -9.965   1.114   3.996  1.00 97.69           C  
ATOM   1255  N   ILE A 163     -15.083   3.261   1.338  1.00 96.39           N  
ATOM   1256  CA  ILE A 163     -16.505   3.606   1.466  1.00 96.39           C  
ATOM   1257  C   ILE A 163     -17.173   2.654   2.454  1.00 96.39           C  
ATOM   1258  CB  ILE A 163     -17.227   3.540   0.099  1.00 96.39           C  
ATOM   1259  O   ILE A 163     -17.881   3.079   3.363  1.00 96.39           O  
ATOM   1260  CG1 ILE A 163     -16.579   4.455  -0.963  1.00 96.39           C  
ATOM   1261  CG2 ILE A 163     -18.710   3.945   0.270  1.00 96.39           C  
ATOM   1262  CD1 ILE A 163     -17.056   4.118  -2.382  1.00 96.39           C  
ATOM   1263  N   THR A 164     -16.950   1.352   2.268  1.00 96.57           N  
ATOM   1264  CA  THR A 164     -17.480   0.317   3.158  1.00 96.57           C  
ATOM   1265  C   THR A 164     -16.409  -0.721   3.426  1.00 96.57           C  
ATOM   1266  CB  THR A 164     -18.748  -0.366   2.607  1.00 96.57           C  
ATOM   1267  O   THR A 164     -15.708  -1.131   2.505  1.00 96.57           O  
ATOM   1268  CG2 THR A 164     -19.864   0.607   2.237  1.00 96.57           C  
ATOM   1269  OG1 THR A 164     -18.489  -1.135   1.454  1.00 96.57           O  
ATOM   1270  N   ALA A 165     -16.312  -1.178   4.668  1.00 97.16           N  
ATOM   1271  CA  ALA A 165     -15.540  -2.359   5.035  1.00 97.16           C  
ATOM   1272  C   ALA A 165     -16.450  -3.371   5.738  1.00 97.16           C  
ATOM   1273  CB  ALA A 165     -14.341  -1.939   5.888  1.00 97.16           C  
ATOM   1274  O   ALA A 165     -17.312  -2.997   6.536  1.00 97.16           O  
ATOM   1275  N   ARG A 166     -16.266  -4.661   5.455  1.00 96.49           N  
ATOM   1276  CA  ARG A 166     -16.985  -5.774   6.097  1.00 96.49           C  
ATOM   1277  C   ARG A 166     -16.058  -6.970   6.270  1.00 96.49           C  
ATOM   1278  CB  ARG A 166     -18.256  -6.123   5.293  1.00 96.49           C  
ATOM   1279  O   ARG A 166     -15.098  -7.112   5.521  1.00 96.49           O  
ATOM   1280  CG  ARG A 166     -17.980  -6.556   3.841  1.00 96.49           C  
ATOM   1281  CD  ARG A 166     -19.274  -6.706   3.028  1.00 96.49           C  
ATOM   1282  NE  ARG A 166     -19.005  -7.009   1.602  1.00 96.49           N  
ATOM   1283  NH1 ARG A 166     -18.459  -4.881   0.860  1.00 96.49           N  
ATOM   1284  NH2 ARG A 166     -18.441  -6.532  -0.578  1.00 96.49           N  
ATOM   1285  CZ  ARG A 166     -18.645  -6.149   0.651  1.00 96.49           C  
ATOM   1286  N   LYS A 167     -16.331  -7.848   7.237  1.00 96.37           N  
ATOM   1287  CA  LYS A 167     -15.599  -9.123   7.351  1.00 96.37           C  
ATOM   1288  C   LYS A 167     -15.866  -9.994   6.124  1.00 96.37           C  
ATOM   1289  CB  LYS A 167     -15.950  -9.860   8.649  1.00 96.37           C  
ATOM   1290  O   LYS A 167     -16.985 -10.009   5.608  1.00 96.37           O  
ATOM   1291  CG  LYS A 167     -15.328  -9.162   9.867  1.00 96.37           C  
ATOM   1292  CD  LYS A 167     -15.508 -10.006  11.133  1.00 96.37           C  
ATOM   1293  CE  LYS A 167     -14.800  -9.338  12.317  1.00 96.37           C  
ATOM   1294  NZ  LYS A 167     -14.923 -10.157  13.547  1.00 96.37           N  
ATOM   1295  N   HIS A 168     -14.842 -10.694   5.648  1.00 95.26           N  
ATOM   1296  CA  HIS A 168     -14.983 -11.612   4.528  1.00 95.26           C  
ATOM   1297  C   HIS A 168     -15.880 -12.797   4.937  1.00 95.26           C  
ATOM   1298  CB  HIS A 168     -13.590 -12.055   4.067  1.00 95.26           C  
ATOM   1299  O   HIS A 168     -15.639 -13.393   5.985  1.00 95.26           O  
ATOM   1300  CG  HIS A 168     -13.593 -12.881   2.810  1.00 95.26           C  
ATOM   1301  CD2 HIS A 168     -13.101 -12.509   1.589  1.00 95.26           C  
ATOM   1302  ND1 HIS A 168     -14.130 -14.138   2.663  1.00 95.26           N  
ATOM   1303  CE1 HIS A 168     -14.031 -14.490   1.372  1.00 95.26           C  
ATOM   1304  NE2 HIS A 168     -13.385 -13.535   0.685  1.00 95.26           N  
ATOM   1305  N   PRO A 169     -16.892 -13.174   4.131  1.00 93.70           N  
ATOM   1306  CA  PRO A 169     -17.867 -14.203   4.512  1.00 93.70           C  
ATOM   1307  C   PRO A 169     -17.222 -15.571   4.774  1.00 93.70           C  
ATOM   1308  CB  PRO A 169     -18.873 -14.254   3.355  1.00 93.70           C  
ATOM   1309  O   PRO A 169     -17.600 -16.255   5.715  1.00 93.70           O  
ATOM   1310  CG  PRO A 169     -18.103 -13.683   2.164  1.00 93.70           C  
ATOM   1311  CD  PRO A 169     -17.202 -12.639   2.814  1.00 93.70           C  
ATOM   1312  N   ASP A 170     -16.211 -15.928   3.975  1.00 94.08           N  
ATOM   1313  CA  ASP A 170     -15.517 -17.221   4.060  1.00 94.08           C  
ATOM   1314  C   ASP A 170     -14.102 -17.142   4.680  1.00 94.08           C  
ATOM   1315  CB  ASP A 170     -15.472 -17.860   2.661  1.00 94.08           C  
ATOM   1316  O   ASP A 170     -13.299 -18.062   4.501  1.00 94.08           O  
ATOM   1317  CG  ASP A 170     -16.831 -17.879   1.959  1.00 94.08           C  
ATOM   1318  OD1 ASP A 170     -17.787 -18.433   2.538  1.00 94.08           O  
ATOM   1319  OD2 ASP A 170     -16.898 -17.316   0.843  1.00 94.08           O  
ATOM   1320  N   ALA A 171     -13.728 -16.025   5.325  1.00 93.32           N  
ATOM   1321  CA  ALA A 171     -12.378 -15.858   5.879  1.00 93.32           C  
ATOM   1322  C   ALA A 171     -12.320 -14.906   7.084  1.00 93.32           C  
ATOM   1323  CB  ALA A 171     -11.432 -15.384   4.765  1.00 93.32           C  
ATOM   1324  O   ALA A 171     -12.454 -13.694   6.941  1.00 93.32           O  
ATOM   1325  N   ASP A 172     -11.993 -15.443   8.260  1.00 93.33           N  
ATOM   1326  CA  ASP A 172     -11.981 -14.674   9.515  1.00 93.33           C  
ATOM   1327  C   ASP A 172     -10.859 -13.633   9.607  1.00 93.33           C  
ATOM   1328  CB  ASP A 172     -11.863 -15.642  10.697  1.00 93.33           C  
ATOM   1329  O   ASP A 172     -10.965 -12.676  10.369  1.00 93.33           O  
ATOM   1330  CG  ASP A 172     -13.049 -16.599  10.776  1.00 93.33           C  
ATOM   1331  OD1 ASP A 172     -14.189 -16.111  10.629  1.00 93.33           O  
ATOM   1332  OD2 ASP A 172     -12.786 -17.808  10.947  1.00 93.33           O  
ATOM   1333  N   SER A 173      -9.778 -13.802   8.840  1.00 93.96           N  
ATOM   1334  CA  SER A 173      -8.614 -12.909   8.861  1.00 93.96           C  
ATOM   1335  C   SER A 173      -8.655 -11.796   7.813  1.00 93.96           C  
ATOM   1336  CB  SER A 173      -7.327 -13.724   8.721  1.00 93.96           C  
ATOM   1337  O   SER A 173      -7.730 -10.983   7.765  1.00 93.96           O  
ATOM   1338  OG  SER A 173      -7.290 -14.423   7.487  1.00 93.96           O  
ATOM   1339  N   LEU A 174      -9.695 -11.750   6.970  1.00 96.16           N  
ATOM   1340  CA  LEU A 174      -9.786 -10.823   5.843  1.00 96.16           C  
ATOM   1341  C   LEU A 174     -10.968  -9.859   5.994  1.00 96.16           C  
ATOM   1342  CB  LEU A 174      -9.867 -11.603   4.516  1.00 96.16           C  
ATOM   1343  O   LEU A 174     -12.075 -10.250   6.370  1.00 96.16           O  
ATOM   1344  CG  LEU A 174      -8.725 -12.600   4.240  1.00 96.16           C  
ATOM   1345  CD1 LEU A 174      -8.939 -13.290   2.890  1.00 96.16           C  
ATOM   1346  CD2 LEU A 174      -7.349 -11.936   4.209  1.00 96.16           C  
ATOM   1347  N   TYR A 175     -10.745  -8.604   5.620  1.00 97.33           N  
ATOM   1348  CA  TYR A 175     -11.804  -7.654   5.305  1.00 97.33           C  
ATOM   1349  C   TYR A 175     -12.044  -7.606   3.797  1.00 97.33           C  
ATOM   1350  CB  TYR A 175     -11.480  -6.262   5.864  1.00 97.33           C  
ATOM   1351  O   TYR A 175     -11.142  -7.862   3.002  1.00 97.33           O  
ATOM   1352  CG  TYR A 175     -11.539  -6.158   7.377  1.00 97.33           C  
ATOM   1353  CD1 TYR A 175     -12.698  -6.551   8.077  1.00 97.33           C  
ATOM   1354  CD2 TYR A 175     -10.453  -5.614   8.083  1.00 97.33           C  
ATOM   1355  CE1 TYR A 175     -12.760  -6.430   9.479  1.00 97.33           C  
ATOM   1356  CE2 TYR A 175     -10.518  -5.472   9.479  1.00 97.33           C  
ATOM   1357  OH  TYR A 175     -11.711  -5.771  11.537  1.00 97.33           O  
ATOM   1358  CZ  TYR A 175     -11.666  -5.888  10.184  1.00 97.33           C  
ATOM   1359  N   VAL A 176     -13.277  -7.281   3.421  1.00 97.38           N  
ATOM   1360  CA  VAL A 176     -13.678  -6.907   2.067  1.00 97.38           C  
ATOM   1361  C   VAL A 176     -14.096  -5.447   2.113  1.00 97.38           C  
ATOM   1362  CB  VAL A 176     -14.811  -7.793   1.526  1.00 97.38           C  
ATOM   1363  O   VAL A 176     -15.022  -5.076   2.839  1.00 97.38           O  
ATOM   1364  CG1 VAL A 176     -15.165  -7.409   0.085  1.00 97.38           C  
ATOM   1365  CG2 VAL A 176     -14.411  -9.272   1.529  1.00 97.38           C  
ATOM   1366  N   GLU A 177     -13.393  -4.634   1.347  1.00 97.87           N  
ATOM   1367  CA  GLU A 177     -13.524  -3.188   1.299  1.00 97.87           C  
ATOM   1368  C   GLU A 177     -13.995  -2.769  -0.093  1.00 97.87           C  
ATOM   1369  CB  GLU A 177     -12.171  -2.547   1.628  1.00 97.87           C  
ATOM   1370  O   GLU A 177     -13.489  -3.269  -1.096  1.00 97.87           O  
ATOM   1371  CG  GLU A 177     -11.680  -2.819   3.060  1.00 97.87           C  
ATOM   1372  CD  GLU A 177     -10.150  -2.914   3.124  1.00 97.87           C  
ATOM   1373  OE1 GLU A 177      -9.655  -3.785   3.873  1.00 97.87           O  
ATOM   1374  OE2 GLU A 177      -9.449  -2.145   2.436  1.00 97.87           O  
ATOM   1375  N   GLU A 178     -14.943  -1.840  -0.166  1.00 97.67           N  
ATOM   1376  CA  GLU A 178     -15.222  -1.102  -1.400  1.00 97.67           C  
ATOM   1377  C   GLU A 178     -14.526   0.253  -1.292  1.00 97.67           C  
ATOM   1378  CB  GLU A 178     -16.728  -0.925  -1.643  1.00 97.67           C  
ATOM   1379  O   GLU A 178     -14.862   1.053  -0.414  1.00 97.67           O  
ATOM   1380  CG  GLU A 178     -17.554  -2.220  -1.625  1.00 97.67           C  
ATOM   1381  CD  GLU A 178     -17.125  -3.312  -2.616  1.00 97.67           C  
ATOM   1382  OE1 GLU A 178     -17.377  -4.494  -2.260  1.00 97.67           O  
ATOM   1383  OE2 GLU A 178     -16.594  -2.999  -3.706  1.00 97.67           O  
ATOM   1384  N   VAL A 179     -13.540   0.495  -2.154  1.00 98.12           N  
ATOM   1385  CA  VAL A 179     -12.649   1.655  -2.059  1.00 98.12           C  
ATOM   1386  C   VAL A 179     -12.814   2.543  -3.285  1.00 98.12           C  
ATOM   1387  CB  VAL A 179     -11.178   1.237  -1.838  1.00 98.12           C  
ATOM   1388  O   VAL A 179     -12.637   2.096  -4.419  1.00 98.12           O  
ATOM   1389  CG1 VAL A 179     -10.373   2.437  -1.326  1.00 98.12           C  
ATOM   1390  CG2 VAL A 179     -11.042   0.123  -0.790  1.00 98.12           C  
ATOM   1391  N   ASP A 180     -13.155   3.810  -3.062  1.00 97.94           N  
ATOM   1392  CA  ASP A 180     -13.129   4.836  -4.101  1.00 97.94           C  
ATOM   1393  C   ASP A 180     -11.678   5.206  -4.405  1.00 97.94           C  
ATOM   1394  CB  ASP A 180     -13.911   6.077  -3.653  1.00 97.94           C  
ATOM   1395  O   ASP A 180     -10.928   5.547  -3.497  1.00 97.94           O  
ATOM   1396  CG  ASP A 180     -13.969   7.169  -4.727  1.00 97.94           C  
ATOM   1397  OD1 ASP A 180     -13.524   6.906  -5.872  1.00 97.94           O  
ATOM   1398  OD2 ASP A 180     -14.425   8.277  -4.380  1.00 97.94           O  
ATOM   1399  N   VAL A 181     -11.287   5.151  -5.674  1.00 96.65           N  
ATOM   1400  CA  VAL A 181      -9.943   5.487  -6.164  1.00 96.65           C  
ATOM   1401  C   VAL A 181      -9.995   6.556  -7.268  1.00 96.65           C  
ATOM   1402  CB  VAL A 181      -9.200   4.188  -6.529  1.00 96.65           C  
ATOM   1403  O   VAL A 181      -9.092   6.662  -8.098  1.00 96.65           O  
ATOM   1404  CG1 VAL A 181      -9.801   3.471  -7.744  1.00 96.65           C  
ATOM   1405  CG2 VAL A 181      -7.697   4.387  -6.738  1.00 96.65           C  
ATOM   1406  N   GLY A 182     -11.077   7.342  -7.315  1.00 94.89           N  
ATOM   1407  CA  GLY A 182     -11.308   8.354  -8.350  1.00 94.89           C  
ATOM   1408  C   GLY A 182     -11.681   7.760  -9.714  1.00 94.89           C  
ATOM   1409  O   GLY A 182     -11.511   8.404 -10.750  1.00 94.89           O  
ATOM   1410  N   GLU A 183     -12.153   6.513  -9.732  1.00 95.17           N  
ATOM   1411  CA  GLU A 183     -12.690   5.839 -10.917  1.00 95.17           C  
ATOM   1412  C   GLU A 183     -14.226   5.909 -10.931  1.00 95.17           C  
ATOM   1413  CB  GLU A 183     -12.160   4.392 -10.990  1.00 95.17           C  
ATOM   1414  O   GLU A 183     -14.856   6.271  -9.944  1.00 95.17           O  
ATOM   1415  CG  GLU A 183     -10.676   4.377 -11.390  1.00 95.17           C  
ATOM   1416  CD  GLU A 183     -10.033   2.983 -11.472  1.00 95.17           C  
ATOM   1417  OE1 GLU A 183      -8.880   2.914 -11.964  1.00 95.17           O  
ATOM   1418  OE2 GLU A 183     -10.620   1.959 -11.061  1.00 95.17           O  
ATOM   1419  N   ILE A 184     -14.853   5.551 -12.059  1.00 93.63           N  
ATOM   1420  CA  ILE A 184     -16.324   5.590 -12.205  1.00 93.63           C  
ATOM   1421  C   ILE A 184     -17.019   4.669 -11.189  1.00 93.63           C  
ATOM   1422  CB  ILE A 184     -16.733   5.206 -13.650  1.00 93.63           C  
ATOM   1423  O   ILE A 184     -18.134   4.952 -10.757  1.00 93.63           O  
ATOM   1424  CG1 ILE A 184     -16.146   6.211 -14.669  1.00 93.63           C  
ATOM   1425  CG2 ILE A 184     -18.266   5.123 -13.815  1.00 93.63           C  
ATOM   1426  CD1 ILE A 184     -16.331   5.801 -16.137  1.00 93.63           C  
ATOM   1427  N   ALA A 185     -16.375   3.554 -10.841  1.00 94.92           N  
ATOM   1428  CA  ALA A 185     -16.868   2.593  -9.870  1.00 94.92           C  
ATOM   1429  C   ALA A 185     -15.800   2.351  -8.791  1.00 94.92           C  
ATOM   1430  CB  ALA A 185     -17.251   1.297 -10.593  1.00 94.92           C  
ATOM   1431  O   ALA A 185     -14.612   2.313  -9.128  1.00 94.92           O  
ATOM   1432  N   PRO A 186     -16.204   2.137  -7.527  1.00 96.52           N  
ATOM   1433  CA  PRO A 186     -15.301   1.674  -6.483  1.00 96.52           C  
ATOM   1434  C   PRO A 186     -14.652   0.339  -6.849  1.00 96.52           C  
ATOM   1435  CB  PRO A 186     -16.149   1.542  -5.215  1.00 96.52           C  
ATOM   1436  O   PRO A 186     -15.230  -0.478  -7.572  1.00 96.52           O  
ATOM   1437  CG  PRO A 186     -17.322   2.484  -5.476  1.00 96.52           C  
ATOM   1438  CD  PRO A 186     -17.534   2.351  -6.979  1.00 96.52           C  
ATOM   1439  N   ARG A 187     -13.455   0.105  -6.314  1.00 97.59           N  
ATOM   1440  CA  ARG A 187     -12.759  -1.175  -6.427  1.00 97.59           C  
ATOM   1441  C   ARG A 187     -13.008  -2.025  -5.195  1.00 97.59           C  
ATOM   1442  CB  ARG A 187     -11.261  -0.947  -6.636  1.00 97.59           C  
ATOM   1443  O   ARG A 187     -12.914  -1.530  -4.074  1.00 97.59           O  
ATOM   1444  CG  ARG A 187     -10.970  -0.359  -8.021  1.00 97.59           C  
ATOM   1445  CD  ARG A 187      -9.462  -0.391  -8.249  1.00 97.59           C  
ATOM   1446  NE  ARG A 187      -9.098   0.152  -9.564  1.00 97.59           N  
ATOM   1447  NH1 ARG A 187      -7.119  -0.981  -9.793  1.00 97.59           N  
ATOM   1448  NH2 ARG A 187      -7.665   0.588 -11.270  1.00 97.59           N  
ATOM   1449  CZ  ARG A 187      -7.970  -0.080 -10.201  1.00 97.59           C  
ATOM   1450  N   THR A 188     -13.219  -3.318  -5.404  1.00 97.66           N  
ATOM   1451  CA  THR A 188     -13.240  -4.284  -4.308  1.00 97.66           C  
ATOM   1452  C   THR A 188     -11.805  -4.640  -3.919  1.00 97.66           C  
ATOM   1453  CB  THR A 188     -14.051  -5.530  -4.664  1.00 97.66           C  
ATOM   1454  O   THR A 188     -11.004  -5.071  -4.757  1.00 97.66           O  
ATOM   1455  CG2 THR A 188     -14.224  -6.462  -3.466  1.00 97.66           C  
ATOM   1456  OG1 THR A 188     -15.343  -5.184  -5.119  1.00 97.66           O  
ATOM   1457  N   VAL A 189     -11.473  -4.468  -2.644  1.00 97.65           N  
ATOM   1458  CA  VAL A 189     -10.155  -4.740  -2.062  1.00 97.65           C  
ATOM   1459  C   VAL A 189     -10.311  -5.739  -0.925  1.00 97.65           C  
ATOM   1460  CB  VAL A 189      -9.469  -3.439  -1.599  1.00 97.65           C  
ATOM   1461  O   VAL A 189     -11.247  -5.657  -0.134  1.00 97.65           O  
ATOM   1462  CG1 VAL A 189      -8.066  -3.716  -1.047  1.00 97.65           C  
ATOM   1463  CG2 VAL A 189      -9.332  -2.465  -2.777  1.00 97.65           C  
ATOM   1464  N   VAL A 190      -9.419  -6.723  -0.864  1.00 97.12           N  
ATOM   1465  CA  VAL A 190      -9.400  -7.722   0.206  1.00 97.12           C  
ATOM   1466  C   VAL A 190      -8.118  -7.557   1.011  1.00 97.12           C  
ATOM   1467  CB  VAL A 190      -9.561  -9.151  -0.341  1.00 97.12           C  
ATOM   1468  O   VAL A 190      -7.031  -7.785   0.481  1.00 97.12           O  
ATOM   1469  CG1 VAL A 190      -9.644 -10.166   0.805  1.00 97.12           C  
ATOM   1470  CG2 VAL A 190     -10.834  -9.300  -1.187  1.00 97.12           C  
ATOM   1471  N   SER A 191      -8.245  -7.198   2.289  1.00 95.39           N  
ATOM   1472  CA  SER A 191      -7.098  -6.882   3.150  1.00 95.39           C  
ATOM   1473  C   SER A 191      -7.035  -7.795   4.371  1.00 95.39           C  
ATOM   1474  CB  SER A 191      -7.122  -5.423   3.612  1.00 95.39           C  
ATOM   1475  O   SER A 191      -8.028  -8.016   5.062  1.00 95.39           O  
ATOM   1476  OG  SER A 191      -7.324  -4.536   2.534  1.00 95.39           O  
ATOM   1477  N   GLY A 192      -5.840  -8.297   4.687  1.00 95.05           N  
ATOM   1478  CA  GLY A 192      -5.577  -9.132   5.866  1.00 95.05           C  
ATOM   1479  C   GLY A 192      -5.391  -8.339   7.159  1.00 95.05           C  
ATOM   1480  O   GLY A 192      -4.392  -8.523   7.846  1.00 95.05           O  
ATOM   1481  N   LEU A 193      -6.308  -7.420   7.469  1.00 94.11           N  
ATOM   1482  CA  LEU A 193      -6.136  -6.424   8.538  1.00 94.11           C  
ATOM   1483  C   LEU A 193      -7.000  -6.679   9.780  1.00 94.11           C  
ATOM   1484  CB  LEU A 193      -6.338  -5.015   7.952  1.00 94.11           C  
ATOM   1485  O   LEU A 193      -6.942  -5.892  10.722  1.00 94.11           O  
ATOM   1486  CG  LEU A 193      -5.264  -4.615   6.923  1.00 94.11           C  
ATOM   1487  CD1 LEU A 193      -5.666  -3.307   6.256  1.00 94.11           C  
ATOM   1488  CD2 LEU A 193      -3.889  -4.420   7.567  1.00 94.11           C  
ATOM   1489  N   VAL A 194      -7.757  -7.782   9.830  1.00 93.63           N  
ATOM   1490  CA  VAL A 194      -8.716  -8.059  10.920  1.00 93.63           C  
ATOM   1491  C   VAL A 194      -8.063  -8.066  12.305  1.00 93.63           C  
ATOM   1492  CB  VAL A 194      -9.486  -9.372  10.669  1.00 93.63           C  
ATOM   1493  O   VAL A 194      -8.650  -7.560  13.257  1.00 93.63           O  
ATOM   1494  CG1 VAL A 194     -10.492  -9.651  11.794  1.00 93.63           C  
ATOM   1495  CG2 VAL A 194     -10.272  -9.304   9.353  1.00 93.63           C  
ATOM   1496  N   ASN A 195      -6.833  -8.575  12.410  1.00 92.83           N  
ATOM   1497  CA  ASN A 195      -6.098  -8.659  13.678  1.00 92.83           C  
ATOM   1498  C   ASN A 195      -5.342  -7.371  14.048  1.00 92.83           C  
ATOM   1499  CB  ASN A 195      -5.132  -9.851  13.601  1.00 92.83           C  
ATOM   1500  O   ASN A 195      -4.787  -7.289  15.140  1.00 92.83           O  
ATOM   1501  CG  ASN A 195      -5.836 -11.184  13.430  1.00 92.83           C  
ATOM   1502  ND2 ASN A 195      -5.197 -12.130  12.786  1.00 92.83           N  
ATOM   1503  OD1 ASN A 195      -6.956 -11.403  13.855  1.00 92.83           O  
ATOM   1504  N   HIS A 196      -5.280  -6.389  13.145  1.00 93.08           N  
ATOM   1505  CA  HIS A 196      -4.437  -5.198  13.296  1.00 93.08           C  
ATOM   1506  C   HIS A 196      -5.246  -3.903  13.358  1.00 93.08           C  
ATOM   1507  CB  HIS A 196      -3.429  -5.150  12.141  1.00 93.08           C  
ATOM   1508  O   HIS A 196      -4.862  -2.973  14.063  1.00 93.08           O  
ATOM   1509  CG  HIS A 196      -2.531  -6.359  12.100  1.00 93.08           C  
ATOM   1510  CD2 HIS A 196      -2.590  -7.391  11.202  1.00 93.08           C  
ATOM   1511  ND1 HIS A 196      -1.523  -6.651  12.989  1.00 93.08           N  
ATOM   1512  CE1 HIS A 196      -0.978  -7.825  12.631  1.00 93.08           C  
ATOM   1513  NE2 HIS A 196      -1.609  -8.322  11.554  1.00 93.08           N  
ATOM   1514  N   VAL A 197      -6.365  -3.838  12.634  1.00 93.42           N  
ATOM   1515  CA  VAL A 197      -7.213  -2.650  12.544  1.00 93.42           C  
ATOM   1516  C   VAL A 197      -8.663  -3.051  12.833  1.00 93.42           C  
ATOM   1517  CB  VAL A 197      -7.064  -1.954  11.177  1.00 93.42           C  
ATOM   1518  O   VAL A 197      -9.221  -3.906  12.135  1.00 93.42           O  
ATOM   1519  CG1 VAL A 197      -7.829  -0.625  11.166  1.00 93.42           C  
ATOM   1520  CG2 VAL A 197      -5.592  -1.639  10.866  1.00 93.42           C  
ATOM   1521  N   PRO A 198      -9.306  -2.467  13.859  1.00 95.13           N  
ATOM   1522  CA  PRO A 198     -10.710  -2.744  14.132  1.00 95.13           C  
ATOM   1523  C   PRO A 198     -11.586  -2.227  12.984  1.00 95.13           C  
ATOM   1524  CB  PRO A 198     -11.013  -2.061  15.468  1.00 95.13           C  
ATOM   1525  O   PRO A 198     -11.281  -1.207  12.366  1.00 95.13           O  
ATOM   1526  CG  PRO A 198     -10.024  -0.900  15.496  1.00 95.13           C  
ATOM   1527  CD  PRO A 198      -8.797  -1.454  14.776  1.00 95.13           C  
ATOM   1528  N   LEU A 199     -12.701  -2.914  12.722  1.00 94.55           N  
ATOM   1529  CA  LEU A 199     -13.598  -2.622  11.597  1.00 94.55           C  
ATOM   1530  C   LEU A 199     -14.074  -1.160  11.565  1.00 94.55           C  
ATOM   1531  CB  LEU A 199     -14.795  -3.587  11.688  1.00 94.55           C  
ATOM   1532  O   LEU A 199     -14.214  -0.580  10.493  1.00 94.55           O  
ATOM   1533  CG  LEU A 199     -15.827  -3.430  10.556  1.00 94.55           C  
ATOM   1534  CD1 LEU A 199     -15.207  -3.703   9.189  1.00 94.55           C  
ATOM   1535  CD2 LEU A 199     -16.977  -4.416  10.759  1.00 94.55           C  
ATOM   1536  N   GLU A 200     -14.289  -0.554  12.730  1.00 95.56           N  
ATOM   1537  CA  GLU A 200     -14.705   0.847  12.869  1.00 95.56           C  
ATOM   1538  C   GLU A 200     -13.662   1.822  12.310  1.00 95.56           C  
ATOM   1539  CB  GLU A 200     -14.938   1.148  14.353  1.00 95.56           C  
ATOM   1540  O   GLU A 200     -14.017   2.803  11.667  1.00 95.56           O  
ATOM   1541  CG  GLU A 200     -16.082   0.307  14.943  1.00 95.56           C  
ATOM   1542  CD  GLU A 200     -16.273   0.528  16.449  1.00 95.56           C  
ATOM   1543  OE1 GLU A 200     -17.176  -0.141  16.995  1.00 95.56           O  
ATOM   1544  OE2 GLU A 200     -15.492   1.307  17.040  1.00 95.56           O  
ATOM   1545  N   GLN A 201     -12.371   1.516  12.475  1.00 94.65           N  
ATOM   1546  CA  GLN A 201     -11.273   2.324  11.936  1.00 94.65           C  
ATOM   1547  C   GLN A 201     -11.019   2.079  10.445  1.00 94.65           C  
ATOM   1548  CB  GLN A 201      -9.983   2.050  12.717  1.00 94.65           C  
ATOM   1549  O   GLN A 201     -10.170   2.752   9.866  1.00 94.65           O  
ATOM   1550  CG  GLN A 201     -10.002   2.591  14.150  1.00 94.65           C  
ATOM   1551  CD  GLN A 201      -8.689   2.287  14.867  1.00 94.65           C  
ATOM   1552  NE2 GLN A 201      -8.684   2.272  16.181  1.00 94.65           N  
ATOM   1553  OE1 GLN A 201      -7.650   2.052  14.267  1.00 94.65           O  
ATOM   1554  N   MET A 202     -11.696   1.110   9.826  1.00 94.78           N  
ATOM   1555  CA  MET A 202     -11.633   0.896   8.378  1.00 94.78           C  
ATOM   1556  C   MET A 202     -12.651   1.766   7.636  1.00 94.78           C  
ATOM   1557  CB  MET A 202     -11.857  -0.588   8.050  1.00 94.78           C  
ATOM   1558  O   MET A 202     -12.428   2.104   6.478  1.00 94.78           O  
ATOM   1559  CG  MET A 202     -10.764  -1.502   8.615  1.00 94.78           C  
ATOM   1560  SD  MET A 202      -9.114  -1.232   7.912  1.00 94.78           S  
ATOM   1561  CE  MET A 202      -9.348  -1.925   6.254  1.00 94.78           C  
ATOM   1562  N   GLN A 203     -13.758   2.141   8.283  1.00 94.78           N  
ATOM   1563  CA  GLN A 203     -14.825   2.903   7.635  1.00 94.78           C  
ATOM   1564  C   GLN A 203     -14.375   4.334   7.333  1.00 94.78           C  
ATOM   1565  CB  GLN A 203     -16.095   2.937   8.500  1.00 94.78           C  
ATOM   1566  O   GLN A 203     -13.814   5.008   8.197  1.00 94.78           O  
ATOM   1567  CG  GLN A 203     -16.601   1.564   8.961  1.00 94.78           C  
ATOM   1568  CD  GLN A 203     -16.926   0.573   7.845  1.00 94.78           C  
ATOM   1569  NE2 GLN A 203     -16.941  -0.698   8.177  1.00 94.78           N  
ATOM   1570  OE1 GLN A 203     -17.186   0.891   6.694  1.00 94.78           O  
ATOM   1571  N   ASN A 204     -14.659   4.810   6.117  1.00 95.26           N  
ATOM   1572  CA  ASN A 204     -14.347   6.167   5.659  1.00 95.26           C  
ATOM   1573  C   ASN A 204     -12.868   6.557   5.860  1.00 95.26           C  
ATOM   1574  CB  ASN A 204     -15.366   7.137   6.273  1.00 95.26           C  
ATOM   1575  O   ASN A 204     -12.539   7.712   6.142  1.00 95.26           O  
ATOM   1576  CG  ASN A 204     -15.362   8.478   5.567  1.00 95.26           C  
ATOM   1577  ND2 ASN A 204     -15.133   9.553   6.280  1.00 95.26           N  
ATOM   1578  OD1 ASN A 204     -15.581   8.585   4.374  1.00 95.26           O  
ATOM   1579  N   ARG A 205     -11.964   5.574   5.764  1.00 96.07           N  
ATOM   1580  CA  ARG A 205     -10.529   5.782   5.945  1.00 96.07           C  
ATOM   1581  C   ARG A 205      -9.857   6.088   4.615  1.00 96.07           C  
ATOM   1582  CB  ARG A 205      -9.914   4.583   6.674  1.00 96.07           C  
ATOM   1583  O   ARG A 205     -10.041   5.372   3.633  1.00 96.07           O  
ATOM   1584  CG  ARG A 205      -8.413   4.782   6.945  1.00 96.07           C  
ATOM   1585  CD  ARG A 205      -7.961   3.796   8.017  1.00 96.07           C  
ATOM   1586  NE  ARG A 205      -6.535   3.920   8.370  1.00 96.07           N  
ATOM   1587  NH1 ARG A 205      -6.703   2.663  10.277  1.00 96.07           N  
ATOM   1588  NH2 ARG A 205      -4.750   3.631   9.768  1.00 96.07           N  
ATOM   1589  CZ  ARG A 205      -6.000   3.407   9.465  1.00 96.07           C  
ATOM   1590  N   MET A 206      -9.027   7.126   4.619  1.00 97.59           N  
ATOM   1591  CA  MET A 206      -8.134   7.447   3.510  1.00 97.59           C  
ATOM   1592  C   MET A 206      -6.922   6.517   3.537  1.00 97.59           C  
ATOM   1593  CB  MET A 206      -7.706   8.919   3.580  1.00 97.59           C  
ATOM   1594  O   MET A 206      -6.276   6.364   4.576  1.00 97.59           O  
ATOM   1595  CG  MET A 206      -8.890   9.886   3.454  1.00 97.59           C  
ATOM   1596  SD  MET A 206      -9.845   9.777   1.914  1.00 97.59           S  
ATOM   1597  CE  MET A 206      -8.604  10.351   0.735  1.00 97.59           C  
ATOM   1598  N   VAL A 207      -6.615   5.904   2.399  1.00 97.60           N  
ATOM   1599  CA  VAL A 207      -5.560   4.896   2.248  1.00 97.60           C  
ATOM   1600  C   VAL A 207      -4.762   5.121   0.969  1.00 97.60           C  
ATOM   1601  CB  VAL A 207      -6.142   3.467   2.286  1.00 97.60           C  
ATOM   1602  O   VAL A 207      -5.220   5.799   0.051  1.00 97.60           O  
ATOM   1603  CG1 VAL A 207      -6.831   3.187   3.625  1.00 97.60           C  
ATOM   1604  CG2 VAL A 207      -7.139   3.162   1.160  1.00 97.60           C  
ATOM   1605  N   ILE A 208      -3.567   4.537   0.893  1.00 97.93           N  
ATOM   1606  CA  ILE A 208      -2.798   4.438  -0.349  1.00 97.93           C  
ATOM   1607  C   ILE A 208      -3.006   3.035  -0.917  1.00 97.93           C  
ATOM   1608  CB  ILE A 208      -1.306   4.787  -0.143  1.00 97.93           C  
ATOM   1609  O   ILE A 208      -2.866   2.046  -0.200  1.00 97.93           O  
ATOM   1610  CG1 ILE A 208      -1.107   6.221   0.400  1.00 97.93           C  
ATOM   1611  CG2 ILE A 208      -0.553   4.681  -1.484  1.00 97.93           C  
ATOM   1612  CD1 ILE A 208      -1.078   6.318   1.926  1.00 97.93           C  
ATOM   1613  N   LEU A 209      -3.335   2.954  -2.201  1.00 97.83           N  
ATOM   1614  CA  LEU A 209      -3.603   1.720  -2.923  1.00 97.83           C  
ATOM   1615  C   LEU A 209      -2.583   1.498  -4.035  1.00 97.83           C  
ATOM   1616  CB  LEU A 209      -4.997   1.782  -3.559  1.00 97.83           C  
ATOM   1617  O   LEU A 209      -2.309   2.405  -4.822  1.00 97.83           O  
ATOM   1618  CG  LEU A 209      -6.193   1.851  -2.602  1.00 97.83           C  
ATOM   1619  CD1 LEU A 209      -7.434   1.986  -3.482  1.00 97.83           C  
ATOM   1620  CD2 LEU A 209      -6.318   0.600  -1.733  1.00 97.83           C  
ATOM   1621  N   LEU A 210      -2.124   0.256  -4.178  1.00 97.25           N  
ATOM   1622  CA  LEU A 210      -1.457  -0.212  -5.388  1.00 97.25           C  
ATOM   1623  C   LEU A 210      -2.494  -0.748  -6.384  1.00 97.25           C  
ATOM   1624  CB  LEU A 210      -0.381  -1.234  -5.006  1.00 97.25           C  
ATOM   1625  O   LEU A 210      -3.122  -1.785  -6.163  1.00 97.25           O  
ATOM   1626  CG  LEU A 210       0.421  -1.762  -6.203  1.00 97.25           C  
ATOM   1627  CD1 LEU A 210       1.127  -0.654  -6.980  1.00 97.25           C  
ATOM   1628  CD2 LEU A 210       1.500  -2.727  -5.715  1.00 97.25           C  
ATOM   1629  N   CYS A 211      -2.673  -0.023  -7.487  1.00 96.56           N  
ATOM   1630  CA  CYS A 211      -3.814  -0.159  -8.394  1.00 96.56           C  
ATOM   1631  C   CYS A 211      -3.517  -0.937  -9.682  1.00 96.56           C  
ATOM   1632  CB  CYS A 211      -4.323   1.248  -8.732  1.00 96.56           C  
ATOM   1633  O   CYS A 211      -4.451  -1.298 -10.399  1.00 96.56           O  
ATOM   1634  SG  CYS A 211      -4.866   2.081  -7.220  1.00 96.56           S  
ATOM   1635  N   ASN A 212      -2.249  -1.193 -10.005  1.00 96.29           N  
ATOM   1636  CA  ASN A 212      -1.856  -1.895 -11.229  1.00 96.29           C  
ATOM   1637  C   ASN A 212      -1.355  -3.322 -10.992  1.00 96.29           C  
ATOM   1638  CB  ASN A 212      -0.877  -1.049 -12.043  1.00 96.29           C  
ATOM   1639  O   ASN A 212      -0.757  -3.916 -11.887  1.00 96.29           O  
ATOM   1640  CG  ASN A 212       0.486  -0.873 -11.404  1.00 96.29           C  
ATOM   1641  ND2 ASN A 212       1.452  -0.544 -12.222  1.00 96.29           N  
ATOM   1642  OD1 ASN A 212       0.686  -1.004 -10.205  1.00 96.29           O  
ATOM   1643  N   LEU A 213      -1.605  -3.909  -9.822  1.00 94.58           N  
ATOM   1644  CA  LEU A 213      -1.432  -5.348  -9.648  1.00 94.58           C  
ATOM   1645  C   LEU A 213      -2.458  -6.114 -10.483  1.00 94.58           C  
ATOM   1646  CB  LEU A 213      -1.544  -5.738  -8.167  1.00 94.58           C  
ATOM   1647  O   LEU A 213      -3.596  -5.680 -10.664  1.00 94.58           O  
ATOM   1648  CG  LEU A 213      -0.313  -5.369  -7.328  1.00 94.58           C  
ATOM   1649  CD1 LEU A 213      -0.645  -5.620  -5.857  1.00 94.58           C  
ATOM   1650  CD2 LEU A 213       0.928  -6.190  -7.689  1.00 94.58           C  
ATOM   1651  N   LYS A 214      -2.066  -7.299 -10.952  1.00 94.25           N  
ATOM   1652  CA  LYS A 214      -3.007  -8.240 -11.553  1.00 94.25           C  
ATOM   1653  C   LYS A 214      -4.072  -8.625 -10.511  1.00 94.25           C  
ATOM   1654  CB  LYS A 214      -2.238  -9.467 -12.048  1.00 94.25           C  
ATOM   1655  O   LYS A 214      -3.687  -9.174  -9.476  1.00 94.25           O  
ATOM   1656  CG  LYS A 214      -3.185 -10.403 -12.798  1.00 94.25           C  
ATOM   1657  CD  LYS A 214      -2.436 -11.642 -13.298  1.00 94.25           C  
ATOM   1658  CE  LYS A 214      -3.251 -12.294 -14.411  1.00 94.25           C  
ATOM   1659  NZ  LYS A 214      -3.112 -11.499 -15.657  1.00 94.25           N  
ATOM   1660  N   PRO A 215      -5.377  -8.419 -10.776  1.00 95.18           N  
ATOM   1661  CA  PRO A 215      -6.423  -8.792  -9.832  1.00 95.18           C  
ATOM   1662  C   PRO A 215      -6.345 -10.271  -9.444  1.00 95.18           C  
ATOM   1663  CB  PRO A 215      -7.748  -8.436 -10.509  1.00 95.18           C  
ATOM   1664  O   PRO A 215      -6.206 -11.148 -10.305  1.00 95.18           O  
ATOM   1665  CG  PRO A 215      -7.356  -7.278 -11.423  1.00 95.18           C  
ATOM   1666  CD  PRO A 215      -5.956  -7.674 -11.889  1.00 95.18           C  
ATOM   1667  N   ALA A 216      -6.448 -10.550  -8.148  1.00 94.30           N  
ATOM   1668  CA  ALA A 216      -6.280 -11.885  -7.585  1.00 94.30           C  
ATOM   1669  C   ALA A 216      -7.511 -12.286  -6.772  1.00 94.30           C  
ATOM   1670  CB  ALA A 216      -4.993 -11.926  -6.755  1.00 94.30           C  
ATOM   1671  O   ALA A 216      -8.095 -11.476  -6.056  1.00 94.30           O  
ATOM   1672  N   LYS A 217      -7.924 -13.554  -6.879  1.00 94.94           N  
ATOM   1673  CA  LYS A 217      -9.032 -14.079  -6.075  1.00 94.94           C  
ATOM   1674  C   LYS A 217      -8.526 -14.498  -4.701  1.00 94.94           C  
ATOM   1675  CB  LYS A 217      -9.760 -15.229  -6.780  1.00 94.94           C  
ATOM   1676  O   LYS A 217      -7.688 -15.390  -4.599  1.00 94.94           O  
ATOM   1677  CG  LYS A 217     -10.554 -14.743  -7.999  1.00 94.94           C  
ATOM   1678  CD  LYS A 217     -11.411 -15.885  -8.557  1.00 94.94           C  
ATOM   1679  CE  LYS A 217     -12.225 -15.394  -9.757  1.00 94.94           C  
ATOM   1680  NZ  LYS A 217     -13.142 -16.449 -10.256  1.00 94.94           N  
ATOM   1681  N   MET A 218      -9.095 -13.915  -3.657  1.00 93.38           N  
ATOM   1682  CA  MET A 218      -8.861 -14.270  -2.264  1.00 93.38           C  
ATOM   1683  C   MET A 218     -10.152 -14.864  -1.710  1.00 93.38           C  
ATOM   1684  CB  MET A 218      -8.414 -13.031  -1.480  1.00 93.38           C  
ATOM   1685  O   MET A 218     -11.148 -14.166  -1.583  1.00 93.38           O  
ATOM   1686  CG  MET A 218      -7.084 -12.492  -2.017  1.00 93.38           C  
ATOM   1687  SD  MET A 218      -6.348 -11.170  -1.029  1.00 93.38           S  
ATOM   1688  CE  MET A 218      -5.755 -12.089   0.416  1.00 93.38           C  
ATOM   1689  N   ARG A 219     -10.154 -16.182  -1.466  1.00 92.37           N  
ATOM   1690  CA  ARG A 219     -11.293 -16.921  -0.877  1.00 92.37           C  
ATOM   1691  C   ARG A 219     -12.650 -16.669  -1.566  1.00 92.37           C  
ATOM   1692  CB  ARG A 219     -11.334 -16.660   0.645  1.00 92.37           C  
ATOM   1693  O   ARG A 219     -13.687 -16.735  -0.935  1.00 92.37           O  
ATOM   1694  CG  ARG A 219     -10.101 -17.195   1.390  1.00 92.37           C  
ATOM   1695  CD  ARG A 219     -10.123 -18.724   1.505  1.00 92.37           C  
ATOM   1696  NE  ARG A 219      -9.008 -19.207   2.341  1.00 92.37           N  
ATOM   1697  NH1 ARG A 219      -7.612 -20.018   0.700  1.00 92.37           N  
ATOM   1698  NH2 ARG A 219      -6.983 -20.113   2.838  1.00 92.37           N  
ATOM   1699  CZ  ARG A 219      -7.879 -19.774   1.954  1.00 92.37           C  
ATOM   1700  N   GLY A 220     -12.637 -16.449  -2.883  1.00 93.72           N  
ATOM   1701  CA  GLY A 220     -13.843 -16.262  -3.703  1.00 93.72           C  
ATOM   1702  C   GLY A 220     -14.085 -14.818  -4.143  1.00 93.72           C  
ATOM   1703  O   GLY A 220     -14.674 -14.610  -5.203  1.00 93.72           O  
ATOM   1704  N   VAL A 221     -13.542 -13.836  -3.421  1.00 94.98           N  
ATOM   1705  CA  VAL A 221     -13.648 -12.409  -3.757  1.00 94.98           C  
ATOM   1706  C   VAL A 221     -12.450 -11.975  -4.604  1.00 94.98           C  
ATOM   1707  CB  VAL A 221     -13.805 -11.569  -2.475  1.00 94.98           C  
ATOM   1708  O   VAL A 221     -11.313 -12.359  -4.335  1.00 94.98           O  
ATOM   1709  CG1 VAL A 221     -13.940 -10.075  -2.791  1.00 94.98           C  
ATOM   1710  CG2 VAL A 221     -15.069 -11.986  -1.708  1.00 94.98           C  
ATOM   1711  N   LEU A 222     -12.687 -11.208  -5.672  1.00 96.36           N  
ATOM   1712  CA  LEU A 222     -11.628 -10.682  -6.537  1.00 96.36           C  
ATOM   1713  C   LEU A 222     -11.096  -9.363  -5.960  1.00 96.36           C  
ATOM   1714  CB  LEU A 222     -12.188 -10.508  -7.963  1.00 96.36           C  
ATOM   1715  O   LEU A 222     -11.798  -8.360  -6.018  1.00 96.36           O  
ATOM   1716  CG  LEU A 222     -11.133 -10.068  -8.997  1.00 96.36           C  
ATOM   1717  CD1 LEU A 222     -10.185 -11.221  -9.344  1.00 96.36           C  
ATOM   1718  CD2 LEU A 222     -11.817  -9.621 -10.290  1.00 96.36           C  
ATOM   1719  N   SER A 223      -9.861  -9.356  -5.454  1.00 97.10           N  
ATOM   1720  CA  SER A 223      -9.186  -8.125  -5.033  1.00 97.10           C  
ATOM   1721  C   SER A 223      -8.588  -7.414  -6.245  1.00 97.10           C  
ATOM   1722  CB  SER A 223      -8.097  -8.400  -3.992  1.00 97.10           C  
ATOM   1723  O   SER A 223      -7.816  -8.011  -7.001  1.00 97.10           O  
ATOM   1724  OG  SER A 223      -7.820  -7.181  -3.332  1.00 97.10           O  
ATOM   1725  N   GLN A 224      -8.958  -6.149  -6.440  1.00 96.90           N  
ATOM   1726  CA  GLN A 224      -8.575  -5.316  -7.590  1.00 96.90           C  
ATOM   1727  C   GLN A 224      -7.491  -4.278  -7.263  1.00 96.90           C  
ATOM   1728  CB  GLN A 224      -9.820  -4.594  -8.116  1.00 96.90           C  
ATOM   1729  O   GLN A 224      -7.019  -3.574  -8.159  1.00 96.90           O  
ATOM   1730  CG  GLN A 224     -10.938  -5.534  -8.578  1.00 96.90           C  
ATOM   1731  CD  GLN A 224     -12.136  -4.717  -9.036  1.00 96.90           C  
ATOM   1732  NE2 GLN A 224     -12.457  -4.697 -10.311  1.00 96.90           N  
ATOM   1733  OE1 GLN A 224     -12.786  -4.043  -8.261  1.00 96.90           O  
ATOM   1734  N   ALA A 225      -7.126  -4.151  -5.991  1.00 96.63           N  
ATOM   1735  CA  ALA A 225      -6.022  -3.333  -5.509  1.00 96.63           C  
ATOM   1736  C   ALA A 225      -5.489  -3.922  -4.192  1.00 96.63           C  
ATOM   1737  CB  ALA A 225      -6.494  -1.876  -5.359  1.00 96.63           C  
ATOM   1738  O   ALA A 225      -5.995  -4.939  -3.708  1.00 96.63           O  
ATOM   1739  N   MET A 226      -4.459  -3.296  -3.631  1.00 96.55           N  
ATOM   1740  CA  MET A 226      -3.866  -3.667  -2.346  1.00 96.55           C  
ATOM   1741  C   MET A 226      -3.614  -2.407  -1.516  1.00 96.55           C  
ATOM   1742  CB  MET A 226      -2.569  -4.433  -2.624  1.00 96.55           C  
ATOM   1743  O   MET A 226      -3.068  -1.439  -2.046  1.00 96.55           O  
ATOM   1744  CG  MET A 226      -1.907  -4.994  -1.365  1.00 96.55           C  
ATOM   1745  SD  MET A 226      -0.412  -5.946  -1.741  1.00 96.55           S  
ATOM   1746  CE  MET A 226       0.716  -4.570  -2.108  1.00 96.55           C  
ATOM   1747  N   VAL A 227      -4.017  -2.414  -0.242  1.00 97.26           N  
ATOM   1748  CA  VAL A 227      -3.756  -1.316   0.703  1.00 97.26           C  
ATOM   1749  C   VAL A 227      -2.298  -1.351   1.142  1.00 97.26           C  
ATOM   1750  CB  VAL A 227      -4.677  -1.388   1.940  1.00 97.26           C  
ATOM   1751  O   VAL A 227      -1.836  -2.362   1.661  1.00 97.26           O  
ATOM   1752  CG1 VAL A 227      -4.391  -0.244   2.921  1.00 97.26           C  
ATOM   1753  CG2 VAL A 227      -6.154  -1.295   1.548  1.00 97.26           C  
ATOM   1754  N   MET A 228      -1.597  -0.232   0.977  1.00 97.68           N  
ATOM   1755  CA  MET A 228      -0.194  -0.097   1.358  1.00 97.68           C  
ATOM   1756  C   MET A 228      -0.061   0.113   2.868  1.00 97.68           C  
ATOM   1757  CB  MET A 228       0.447   1.072   0.603  1.00 97.68           C  
ATOM   1758  O   MET A 228      -0.624   1.061   3.429  1.00 97.68           O  
ATOM   1759  CG  MET A 228       0.327   0.968  -0.922  1.00 97.68           C  
ATOM   1760  SD  MET A 228       1.086  -0.485  -1.688  1.00 97.68           S  
ATOM   1761  CE  MET A 228       2.800  -0.243  -1.173  1.00 97.68           C  
ATOM   1762  N   CYS A 229       0.718  -0.744   3.522  1.00 97.32           N  
ATOM   1763  CA  CYS A 229       0.903  -0.722   4.968  1.00 97.32           C  
ATOM   1764  C   CYS A 229       2.389  -0.734   5.341  1.00 97.32           C  
ATOM   1765  CB  CYS A 229       0.174  -1.920   5.589  1.00 97.32           C  
ATOM   1766  O   CYS A 229       3.199  -1.401   4.702  1.00 97.32           O  
ATOM   1767  SG  CYS A 229      -1.600  -1.904   5.187  1.00 97.32           S  
ATOM   1768  N   ALA A 230       2.746  -0.051   6.427  1.00 97.10           N  
ATOM   1769  CA  ALA A 230       3.984  -0.341   7.138  1.00 97.10           C  
ATOM   1770  C   ALA A 230       3.803  -1.655   7.909  1.00 97.10           C  
ATOM   1771  CB  ALA A 230       4.338   0.833   8.054  1.00 97.10           C  
ATOM   1772  O   ALA A 230       2.778  -1.865   8.560  1.00 97.10           O  
ATOM   1773  N   SER A 231       4.776  -2.557   7.812  1.00 95.20           N  
ATOM   1774  CA  SER A 231       4.697  -3.893   8.399  1.00 95.20           C  
ATOM   1775  C   SER A 231       6.011  -4.304   9.059  1.00 95.20           C  
ATOM   1776  CB  SER A 231       4.253  -4.920   7.348  1.00 95.20           C  
ATOM   1777  O   SER A 231       7.098  -4.123   8.508  1.00 95.20           O  
ATOM   1778  OG  SER A 231       5.250  -5.120   6.357  1.00 95.20           O  
ATOM   1779  N   SER A 232       5.888  -4.902  10.237  1.00 93.01           N  
ATOM   1780  CA  SER A 232       6.925  -5.633  10.957  1.00 93.01           C  
ATOM   1781  C   SER A 232       6.339  -6.990  11.373  1.00 93.01           C  
ATOM   1782  CB  SER A 232       7.442  -4.818  12.158  1.00 93.01           C  
ATOM   1783  O   SER A 232       5.134  -7.211  11.211  1.00 93.01           O  
ATOM   1784  OG  SER A 232       6.615  -4.949  13.300  1.00 93.01           O  
ATOM   1785  N   PRO A 233       7.146  -7.937  11.877  1.00 90.58           N  
ATOM   1786  CA  PRO A 233       6.618  -9.199  12.399  1.00 90.58           C  
ATOM   1787  C   PRO A 233       5.570  -9.024  13.517  1.00 90.58           C  
ATOM   1788  CB  PRO A 233       7.847  -9.972  12.886  1.00 90.58           C  
ATOM   1789  O   PRO A 233       4.732  -9.901  13.707  1.00 90.58           O  
ATOM   1790  CG  PRO A 233       9.002  -9.384  12.073  1.00 90.58           C  
ATOM   1791  CD  PRO A 233       8.600  -7.922  11.919  1.00 90.58           C  
ATOM   1792  N   GLU A 234       5.597  -7.900  14.237  1.00 89.69           N  
ATOM   1793  CA  GLU A 234       4.763  -7.630  15.411  1.00 89.69           C  
ATOM   1794  C   GLU A 234       3.532  -6.763  15.105  1.00 89.69           C  
ATOM   1795  CB  GLU A 234       5.597  -6.931  16.505  1.00 89.69           C  
ATOM   1796  O   GLU A 234       2.499  -6.914  15.761  1.00 89.69           O  
ATOM   1797  CG  GLU A 234       6.918  -7.626  16.888  1.00 89.69           C  
ATOM   1798  CD  GLU A 234       8.033  -7.492  15.834  1.00 89.69           C  
ATOM   1799  OE1 GLU A 234       8.946  -8.344  15.851  1.00 89.69           O  
ATOM   1800  OE2 GLU A 234       7.939  -6.580  14.969  1.00 89.69           O  
ATOM   1801  N   LYS A 235       3.624  -5.833  14.144  1.00 92.05           N  
ATOM   1802  CA  LYS A 235       2.588  -4.816  13.905  1.00 92.05           C  
ATOM   1803  C   LYS A 235       2.416  -4.499  12.422  1.00 92.05           C  
ATOM   1804  CB  LYS A 235       2.932  -3.554  14.719  1.00 92.05           C  
ATOM   1805  O   LYS A 235       3.368  -4.522  11.646  1.00 92.05           O  
ATOM   1806  CG  LYS A 235       1.731  -2.609  14.886  1.00 92.05           C  
ATOM   1807  CD  LYS A 235       2.113  -1.377  15.715  1.00 92.05           C  
ATOM   1808  CE  LYS A 235       0.865  -0.554  16.048  1.00 92.05           C  
ATOM   1809  NZ  LYS A 235       1.232   0.739  16.668  1.00 92.05           N  
ATOM   1810  N   ILE A 236       1.184  -4.160  12.047  1.00 95.50           N  
ATOM   1811  CA  ILE A 236       0.841  -3.622  10.730  1.00 95.50           C  
ATOM   1812  C   ILE A 236       0.092  -2.306  10.932  1.00 95.50           C  
ATOM   1813  CB  ILE A 236       0.031  -4.637   9.891  1.00 95.50           C  
ATOM   1814  O   ILE A 236      -0.870  -2.247  11.698  1.00 95.50           O  
ATOM   1815  CG1 ILE A 236       0.815  -5.963   9.747  1.00 95.50           C  
ATOM   1816  CG2 ILE A 236      -0.305  -4.036   8.513  1.00 95.50           C  
ATOM   1817  CD1 ILE A 236       0.161  -7.009   8.836  1.00 95.50           C  
ATOM   1818  N   GLU A 237       0.519  -1.261  10.231  1.00 96.16           N  
ATOM   1819  CA  GLU A 237      -0.132   0.046  10.212  1.00 96.16           C  
ATOM   1820  C   GLU A 237      -0.436   0.469   8.777  1.00 96.16           C  
ATOM   1821  CB  GLU A 237       0.739   1.111  10.889  1.00 96.16           C  
ATOM   1822  O   GLU A 237       0.448   0.518   7.926  1.00 96.16           O  
ATOM   1823  CG  GLU A 237       0.794   0.937  12.409  1.00 96.16           C  
ATOM   1824  CD  GLU A 237       1.555   2.069  13.106  1.00 96.16           C  
ATOM   1825  OE1 GLU A 237       1.551   2.066  14.356  1.00 96.16           O  
ATOM   1826  OE2 GLU A 237       2.129   2.971  12.453  1.00 96.16           O  
ATOM   1827  N   ILE A 238      -1.690   0.832   8.511  1.00 96.92           N  
ATOM   1828  CA  ILE A 238      -2.074   1.416   7.223  1.00 96.92           C  
ATOM   1829  C   ILE A 238      -1.409   2.788   7.086  1.00 96.92           C  
ATOM   1830  CB  ILE A 238      -3.604   1.533   7.102  1.00 96.92           C  
ATOM   1831  O   ILE A 238      -1.548   3.632   7.980  1.00 96.92           O  
ATOM   1832  CG1 ILE A 238      -4.325   0.173   7.221  1.00 96.92           C  
ATOM   1833  CG2 ILE A 238      -3.980   2.227   5.785  1.00 96.92           C  
ATOM   1834  CD1 ILE A 238      -5.829   0.340   7.490  1.00 96.92           C  
ATOM   1835  N   LEU A 239      -0.743   3.021   5.952  1.00 97.41           N  
ATOM   1836  CA  LEU A 239      -0.143   4.314   5.641  1.00 97.41           C  
ATOM   1837  C   LEU A 239      -1.232   5.384   5.486  1.00 97.41           C  
ATOM   1838  CB  LEU A 239       0.715   4.202   4.370  1.00 97.41           C  
ATOM   1839  O   LEU A 239      -2.229   5.184   4.791  1.00 97.41           O  
ATOM   1840  CG  LEU A 239       1.933   3.268   4.470  1.00 97.41           C  
ATOM   1841  CD1 LEU A 239       2.657   3.255   3.124  1.00 97.41           C  
ATOM   1842  CD2 LEU A 239       2.915   3.716   5.553  1.00 97.41           C  
ATOM   1843  N   ALA A 240      -1.034   6.526   6.136  1.00 96.85           N  
ATOM   1844  CA  ALA A 240      -1.936   7.665   6.101  1.00 96.85           C  
ATOM   1845  C   ALA A 240      -1.507   8.656   5.004  1.00 96.85           C  
ATOM   1846  CB  ALA A 240      -1.963   8.320   7.486  1.00 96.85           C  
ATOM   1847  O   ALA A 240      -0.360   9.123   5.028  1.00 96.85           O  
ATOM   1848  N   PRO A 241      -2.404   9.003   4.064  1.00 97.30           N  
ATOM   1849  CA  PRO A 241      -2.203  10.120   3.144  1.00 97.30           C  
ATOM   1850  C   PRO A 241      -2.125  11.468   3.885  1.00 97.30           C  
ATOM   1851  CB  PRO A 241      -3.407  10.086   2.194  1.00 97.30           C  
ATOM   1852  O   PRO A 241      -2.633  11.577   5.006  1.00 97.30           O  
ATOM   1853  CG  PRO A 241      -3.908   8.646   2.291  1.00 97.30           C  
ATOM   1854  CD  PRO A 241      -3.645   8.310   3.750  1.00 97.30           C  
ATOM   1855  N   PRO A 242      -1.537  12.515   3.280  1.00 96.35           N  
ATOM   1856  CA  PRO A 242      -1.580  13.859   3.845  1.00 96.35           C  
ATOM   1857  C   PRO A 242      -3.011  14.423   3.875  1.00 96.35           C  
ATOM   1858  CB  PRO A 242      -0.644  14.697   2.973  1.00 96.35           C  
ATOM   1859  O   PRO A 242      -3.903  14.011   3.128  1.00 96.35           O  
ATOM   1860  CG  PRO A 242      -0.750  14.012   1.615  1.00 96.35           C  
ATOM   1861  CD  PRO A 242      -0.884  12.534   1.978  1.00 96.35           C  
ATOM   1862  N   ASN A 243      -3.238  15.411   4.741  1.00 94.64           N  
ATOM   1863  CA  ASN A 243      -4.539  16.068   4.843  1.00 94.64           C  
ATOM   1864  C   ASN A 243      -4.918  16.758   3.523  1.00 94.64           C  
ATOM   1865  CB  ASN A 243      -4.537  17.055   6.020  1.00 94.64           C  
ATOM   1866  O   ASN A 243      -4.094  17.399   2.875  1.00 94.64           O  
ATOM   1867  CG  ASN A 243      -4.553  16.356   7.366  1.00 94.64           C  
ATOM   1868  ND2 ASN A 243      -3.900  16.911   8.359  1.00 94.64           N  
ATOM   1869  OD1 ASN A 243      -5.166  15.323   7.555  1.00 94.64           O  
ATOM   1870  N   GLY A 244      -6.191  16.643   3.142  1.00 94.02           N  
ATOM   1871  CA  GLY A 244      -6.717  17.209   1.897  1.00 94.02           C  
ATOM   1872  C   GLY A 244      -6.529  16.322   0.665  1.00 94.02           C  
ATOM   1873  O   GLY A 244      -6.956  16.713  -0.425  1.00 94.02           O  
ATOM   1874  N   SER A 245      -5.907  15.143   0.790  1.00 96.05           N  
ATOM   1875  CA  SER A 245      -5.885  14.152  -0.290  1.00 96.05           C  
ATOM   1876  C   SER A 245      -7.300  13.753  -0.710  1.00 96.05           C  
ATOM   1877  CB  SER A 245      -5.096  12.914   0.116  1.00 96.05           C  
ATOM   1878  O   SER A 245      -8.193  13.633   0.126  1.00 96.05           O  
ATOM   1879  OG  SER A 245      -3.725  13.222   0.177  1.00 96.05           O  
ATOM   1880  N   VAL A 246      -7.500  13.555  -2.011  1.00 96.42           N  
ATOM   1881  CA  VAL A 246      -8.781  13.133  -2.593  1.00 96.42           C  
ATOM   1882  C   VAL A 246      -8.623  11.774  -3.278  1.00 96.42           C  
ATOM   1883  CB  VAL A 246      -9.376  14.182  -3.556  1.00 96.42           C  
ATOM   1884  O   VAL A 246      -7.526  11.465  -3.753  1.00 96.42           O  
ATOM   1885  CG1 VAL A 246      -9.681  15.493  -2.818  1.00 96.42           C  
ATOM   1886  CG2 VAL A 246      -8.496  14.494  -4.770  1.00 96.42           C  
ATOM   1887  N   PRO A 247      -9.683  10.947  -3.339  1.00 97.52           N  
ATOM   1888  CA  PRO A 247      -9.658   9.706  -4.106  1.00 97.52           C  
ATOM   1889  C   PRO A 247      -9.172   9.936  -5.543  1.00 97.52           C  
ATOM   1890  CB  PRO A 247     -11.090   9.168  -4.063  1.00 97.52           C  
ATOM   1891  O   PRO A 247      -9.667  10.817  -6.245  1.00 97.52           O  
ATOM   1892  CG  PRO A 247     -11.616   9.713  -2.739  1.00 97.52           C  
ATOM   1893  CD  PRO A 247     -10.973  11.096  -2.673  1.00 97.52           C  
ATOM   1894  N   GLY A 248      -8.178   9.156  -5.966  1.00 96.12           N  
ATOM   1895  CA  GLY A 248      -7.556   9.248  -7.289  1.00 96.12           C  
ATOM   1896  C   GLY A 248      -6.291  10.101  -7.372  1.00 96.12           C  
ATOM   1897  O   GLY A 248      -5.598  10.020  -8.391  1.00 96.12           O  
ATOM   1898  N   ASP A 249      -5.931  10.850  -6.322  1.00 96.73           N  
ATOM   1899  CA  ASP A 249      -4.625  11.516  -6.253  1.00 96.73           C  
ATOM   1900  C   ASP A 249      -3.502  10.489  -6.442  1.00 96.73           C  
ATOM   1901  CB  ASP A 249      -4.409  12.215  -4.904  1.00 96.73           C  
ATOM   1902  O   ASP A 249      -3.483   9.444  -5.792  1.00 96.73           O  
ATOM   1903  CG  ASP A 249      -5.050  13.589  -4.756  1.00 96.73           C  
ATOM   1904  OD1 ASP A 249      -5.343  14.269  -5.761  1.00 96.73           O  
ATOM   1905  OD2 ASP A 249      -5.185  14.023  -3.586  1.00 96.73           O  
ATOM   1906  N   ARG A 250      -2.546  10.783  -7.324  1.00 95.76           N  
ATOM   1907  CA  ARG A 250      -1.396   9.906  -7.570  1.00 95.76           C  
ATOM   1908  C   ARG A 250      -0.268  10.218  -6.596  1.00 95.76           C  
ATOM   1909  CB  ARG A 250      -0.928  10.022  -9.024  1.00 95.76           C  
ATOM   1910  O   ARG A 250       0.069  11.387  -6.409  1.00 95.76           O  
ATOM   1911  CG  ARG A 250      -1.954   9.435 -10.004  1.00 95.76           C  
ATOM   1912  CD  ARG A 250      -1.400   9.500 -11.430  1.00 95.76           C  
ATOM   1913  NE  ARG A 250      -2.256   8.770 -12.383  1.00 95.76           N  
ATOM   1914  NH1 ARG A 250      -0.651   8.382 -14.002  1.00 95.76           N  
ATOM   1915  NH2 ARG A 250      -2.717   7.581 -14.264  1.00 95.76           N  
ATOM   1916  CZ  ARG A 250      -1.869   8.252 -13.539  1.00 95.76           C  
ATOM   1917  N   ILE A 251       0.348   9.174  -6.044  1.00 95.49           N  
ATOM   1918  CA  ILE A 251       1.634   9.305  -5.356  1.00 95.49           C  
ATOM   1919  C   ILE A 251       2.716   9.414  -6.421  1.00 95.49           C  
ATOM   1920  CB  ILE A 251       1.930   8.125  -4.412  1.00 95.49           C  
ATOM   1921  O   ILE A 251       2.816   8.557  -7.301  1.00 95.49           O  
ATOM   1922  CG1 ILE A 251       0.802   7.835  -3.404  1.00 95.49           C  
ATOM   1923  CG2 ILE A 251       3.254   8.361  -3.660  1.00 95.49           C  
ATOM   1924  CD1 ILE A 251       0.350   9.052  -2.599  1.00 95.49           C  
ATOM   1925  N   THR A 252       3.520  10.465  -6.350  1.00 88.60           N  
ATOM   1926  CA  THR A 252       4.588  10.706  -7.320  1.00 88.60           C  
ATOM   1927  C   THR A 252       5.931  10.845  -6.634  1.00 88.60           C  
ATOM   1928  CB  THR A 252       4.307  11.929  -8.195  1.00 88.60           C  
ATOM   1929  O   THR A 252       6.008  11.296  -5.496  1.00 88.60           O  
ATOM   1930  CG2 THR A 252       3.052  11.729  -9.051  1.00 88.60           C  
ATOM   1931  OG1 THR A 252       4.114  13.086  -7.417  1.00 88.60           O  
ATOM   1932  N   PHE A 253       6.984  10.488  -7.362  1.00 92.31           N  
ATOM   1933  CA  PHE A 253       8.360  10.557  -6.896  1.00 92.31           C  
ATOM   1934  C   PHE A 253       9.150  11.381  -7.905  1.00 92.31           C  
ATOM   1935  CB  PHE A 253       8.923   9.135  -6.772  1.00 92.31           C  
ATOM   1936  O   PHE A 253       9.430  10.899  -9.001  1.00 92.31           O  
ATOM   1937  CG  PHE A 253       8.115   8.215  -5.885  1.00 92.31           C  
ATOM   1938  CD1 PHE A 253       8.483   8.032  -4.543  1.00 92.31           C  
ATOM   1939  CD2 PHE A 253       6.982   7.555  -6.399  1.00 92.31           C  
ATOM   1940  CE1 PHE A 253       7.718   7.198  -3.718  1.00 92.31           C  
ATOM   1941  CE2 PHE A 253       6.193   6.752  -5.562  1.00 92.31           C  
ATOM   1942  CZ  PHE A 253       6.563   6.570  -4.219  1.00 92.31           C  
ATOM   1943  N   ASP A 254       9.512  12.615  -7.558  1.00 86.30           N  
ATOM   1944  CA  ASP A 254      10.195  13.517  -8.498  1.00 86.30           C  
ATOM   1945  C   ASP A 254      11.546  12.958  -8.975  1.00 86.30           C  
ATOM   1946  CB  ASP A 254      10.379  14.892  -7.842  1.00 86.30           C  
ATOM   1947  O   ASP A 254      11.952  13.178 -10.115  1.00 86.30           O  
ATOM   1948  CG  ASP A 254       9.077  15.696  -7.723  1.00 86.30           C  
ATOM   1949  OD1 ASP A 254       8.089  15.366  -8.430  1.00 86.30           O  
ATOM   1950  OD2 ASP A 254       9.103  16.678  -6.958  1.00 86.30           O  
ATOM   1951  N   ALA A 255      12.209  12.161  -8.132  1.00 91.00           N  
ATOM   1952  CA  ALA A 255      13.452  11.469  -8.469  1.00 91.00           C  
ATOM   1953  C   ALA A 255      13.273  10.284  -9.443  1.00 91.00           C  
ATOM   1954  CB  ALA A 255      14.085  11.000  -7.158  1.00 91.00           C  
ATOM   1955  O   ALA A 255      14.258   9.818 -10.013  1.00 91.00           O  
ATOM   1956  N   PHE A 256      12.046   9.789  -9.636  1.00 91.46           N  
ATOM   1957  CA  PHE A 256      11.739   8.619 -10.467  1.00 91.46           C  
ATOM   1958  C   PHE A 256      10.608   8.943 -11.454  1.00 91.46           C  
ATOM   1959  CB  PHE A 256      11.428   7.405  -9.579  1.00 91.46           C  
ATOM   1960  O   PHE A 256       9.478   8.474 -11.290  1.00 91.46           O  
ATOM   1961  CG  PHE A 256      12.559   7.031  -8.644  1.00 91.46           C  
ATOM   1962  CD1 PHE A 256      13.666   6.313  -9.131  1.00 91.46           C  
ATOM   1963  CD2 PHE A 256      12.529   7.437  -7.297  1.00 91.46           C  
ATOM   1964  CE1 PHE A 256      14.743   6.014  -8.277  1.00 91.46           C  
ATOM   1965  CE2 PHE A 256      13.604   7.138  -6.442  1.00 91.46           C  
ATOM   1966  CZ  PHE A 256      14.713   6.429  -6.933  1.00 91.46           C  
ATOM   1967  N   PRO A 257      10.882   9.767 -12.483  1.00 88.22           N  
ATOM   1968  CA  PRO A 257       9.884  10.104 -13.485  1.00 88.22           C  
ATOM   1969  C   PRO A 257       9.542   8.879 -14.343  1.00 88.22           C  
ATOM   1970  CB  PRO A 257      10.507  11.235 -14.308  1.00 88.22           C  
ATOM   1971  O   PRO A 257      10.423   8.214 -14.887  1.00 88.22           O  
ATOM   1972  CG  PRO A 257      12.008  10.955 -14.216  1.00 88.22           C  
ATOM   1973  CD  PRO A 257      12.163  10.389 -12.805  1.00 88.22           C  
ATOM   1974  N   GLY A 258       8.252   8.610 -14.525  1.00 88.02           N  
ATOM   1975  CA  GLY A 258       7.784   7.551 -15.412  1.00 88.02           C  
ATOM   1976  C   GLY A 258       6.281   7.322 -15.315  1.00 88.02           C  
ATOM   1977  O   GLY A 258       5.616   7.825 -14.412  1.00 88.02           O  
ATOM   1978  N   GLU A 259       5.754   6.563 -16.275  1.00 90.56           N  
ATOM   1979  CA  GLU A 259       4.353   6.145 -16.280  1.00 90.56           C  
ATOM   1980  C   GLU A 259       4.213   4.707 -15.764  1.00 90.56           C  
ATOM   1981  CB  GLU A 259       3.733   6.263 -17.679  1.00 90.56           C  
ATOM   1982  O   GLU A 259       4.911   3.811 -16.285  1.00 90.56           O  
ATOM   1983  CG  GLU A 259       3.443   7.713 -18.091  1.00 90.56           C  
ATOM   1984  CD  GLU A 259       2.437   8.429 -17.167  1.00 90.56           C  
ATOM   1985  OE1 GLU A 259       2.642   9.636 -16.925  1.00 90.56           O  
ATOM   1986  OE2 GLU A 259       1.455   7.785 -16.713  1.00 90.56           O  
ATOM   1987  N   PRO A 260       3.265   4.462 -14.835  1.00 93.22           N  
ATOM   1988  CA  PRO A 260       2.977   3.132 -14.326  1.00 93.22           C  
ATOM   1989  C   PRO A 260       2.670   2.131 -15.433  1.00 93.22           C  
ATOM   1990  CB  PRO A 260       1.796   3.286 -13.367  1.00 93.22           C  
ATOM   1991  O   PRO A 260       2.176   2.462 -16.517  1.00 93.22           O  
ATOM   1992  CG  PRO A 260       1.908   4.731 -12.893  1.00 93.22           C  
ATOM   1993  CD  PRO A 260       2.454   5.446 -14.124  1.00 93.22           C  
ATOM   1994  N   ASP A 261       2.942   0.860 -15.164  1.00 92.22           N  
ATOM   1995  CA  ASP A 261       2.495  -0.195 -16.064  1.00 92.22           C  
ATOM   1996  C   ASP A 261       0.978  -0.366 -15.971  1.00 92.22           C  
ATOM   1997  CB  ASP A 261       3.223  -1.503 -15.761  1.00 92.22           C  
ATOM   1998  O   ASP A 261       0.406  -0.281 -14.888  1.00 92.22           O  
ATOM   1999  CG  ASP A 261       4.687  -1.484 -16.195  1.00 92.22           C  
ATOM   2000  OD1 ASP A 261       5.153  -0.539 -16.884  1.00 92.22           O  
ATOM   2001  OD2 ASP A 261       5.378  -2.481 -15.898  1.00 92.22           O  
ATOM   2002  N   LYS A 262       0.325  -0.666 -17.101  1.00 92.47           N  
ATOM   2003  CA  LYS A 262      -1.130  -0.894 -17.145  1.00 92.47           C  
ATOM   2004  C   LYS A 262      -1.570  -2.066 -16.254  1.00 92.47           C  
ATOM   2005  CB  LYS A 262      -1.558  -1.098 -18.606  1.00 92.47           C  
ATOM   2006  O   LYS A 262      -2.624  -2.008 -15.638  1.00 92.47           O  
ATOM   2007  CG  LYS A 262      -3.083  -1.205 -18.744  1.00 92.47           C  
ATOM   2008  CD  LYS A 262      -3.501  -1.328 -20.212  1.00 92.47           C  
ATOM   2009  CE  LYS A 262      -5.028  -1.402 -20.284  1.00 92.47           C  
ATOM   2010  NZ  LYS A 262      -5.509  -1.440 -21.686  1.00 92.47           N  
ATOM   2011  N   GLU A 263      -0.771  -3.128 -16.229  1.00 94.12           N  
ATOM   2012  CA  GLU A 263      -0.891  -4.272 -15.322  1.00 94.12           C  
ATOM   2013  C   GLU A 263       0.528  -4.806 -15.074  1.00 94.12           C  
ATOM   2014  CB  GLU A 263      -1.819  -5.360 -15.922  1.00 94.12           C  
ATOM   2015  O   GLU A 263       1.265  -5.087 -16.026  1.00 94.12           O  
ATOM   2016  CG  GLU A 263      -1.997  -6.586 -14.999  1.00 94.12           C  
ATOM   2017  CD  GLU A 263      -2.975  -7.657 -15.538  1.00 94.12           C  
ATOM   2018  OE1 GLU A 263      -2.538  -8.794 -15.880  1.00 94.12           O  
ATOM   2019  OE2 GLU A 263      -4.198  -7.412 -15.545  1.00 94.12           O  
ATOM   2020  N   LEU A 264       0.923  -4.945 -13.809  1.00 92.28           N  
ATOM   2021  CA  LEU A 264       2.196  -5.529 -13.402  1.00 92.28           C  
ATOM   2022  C   LEU A 264       2.194  -7.017 -13.738  1.00 92.28           C  
ATOM   2023  CB  LEU A 264       2.437  -5.311 -11.895  1.00 92.28           C  
ATOM   2024  O   LEU A 264       1.375  -7.789 -13.239  1.00 92.28           O  
ATOM   2025  CG  LEU A 264       2.711  -3.851 -11.499  1.00 92.28           C  
ATOM   2026  CD1 LEU A 264       2.747  -3.730  -9.977  1.00 92.28           C  
ATOM   2027  CD2 LEU A 264       4.047  -3.341 -12.045  1.00 92.28           C  
ATOM   2028  N   ASN A 265       3.136  -7.436 -14.583  1.00 90.37           N  
ATOM   2029  CA  ASN A 265       3.264  -8.834 -14.971  1.00 90.37           C  
ATOM   2030  C   ASN A 265       3.888  -9.654 -13.822  1.00 90.37           C  
ATOM   2031  CB  ASN A 265       4.081  -8.914 -16.269  1.00 90.37           C  
ATOM   2032  O   ASN A 265       5.083  -9.481 -13.557  1.00 90.37           O  
ATOM   2033  CG  ASN A 265       4.188 -10.324 -16.827  1.00 90.37           C  
ATOM   2034  ND2 ASN A 265       4.640 -10.443 -18.053  1.00 90.37           N  
ATOM   2035  OD1 ASN A 265       3.886 -11.332 -16.202  1.00 90.37           O  
ATOM   2036  N   PRO A 266       3.163 -10.618 -13.213  1.00 89.61           N  
ATOM   2037  CA  PRO A 266       3.686 -11.408 -12.094  1.00 89.61           C  
ATOM   2038  C   PRO A 266       4.945 -12.209 -12.448  1.00 89.61           C  
ATOM   2039  CB  PRO A 266       2.542 -12.343 -11.680  1.00 89.61           C  
ATOM   2040  O   PRO A 266       5.774 -12.489 -11.591  1.00 89.61           O  
ATOM   2041  CG  PRO A 266       1.287 -11.629 -12.176  1.00 89.61           C  
ATOM   2042  CD  PRO A 266       1.771 -10.973 -13.463  1.00 89.61           C  
ATOM   2043  N   LYS A 267       5.140 -12.556 -13.730  1.00 89.52           N  
ATOM   2044  CA  LYS A 267       6.335 -13.288 -14.184  1.00 89.52           C  
ATOM   2045  C   LYS A 267       7.611 -12.451 -14.117  1.00 89.52           C  
ATOM   2046  CB  LYS A 267       6.148 -13.800 -15.617  1.00 89.52           C  
ATOM   2047  O   LYS A 267       8.689 -13.022 -14.009  1.00 89.52           O  
ATOM   2048  CG  LYS A 267       4.998 -14.806 -15.742  1.00 89.52           C  
ATOM   2049  CD  LYS A 267       4.942 -15.351 -17.173  1.00 89.52           C  
ATOM   2050  CE  LYS A 267       3.814 -16.378 -17.298  1.00 89.52           C  
ATOM   2051  NZ  LYS A 267       3.751 -16.947 -18.668  1.00 89.52           N  
ATOM   2052  N   LYS A 268       7.492 -11.123 -14.208  1.00 90.42           N  
ATOM   2053  CA  LYS A 268       8.633 -10.199 -14.146  1.00 90.42           C  
ATOM   2054  C   LYS A 268       9.014  -9.831 -12.711  1.00 90.42           C  
ATOM   2055  CB  LYS A 268       8.359  -8.942 -14.989  1.00 90.42           C  
ATOM   2056  O   LYS A 268      10.071  -9.244 -12.520  1.00 90.42           O  
ATOM   2057  CG  LYS A 268       8.242  -9.235 -16.493  1.00 90.42           C  
ATOM   2058  CD  LYS A 268       8.228  -7.934 -17.314  1.00 90.42           C  
ATOM   2059  CE  LYS A 268       8.068  -8.250 -18.808  1.00 90.42           C  
ATOM   2060  NZ  LYS A 268       8.256  -7.060 -19.670  1.00 90.42           N  
ATOM   2061  N   LYS A 269       8.170 -10.167 -11.725  1.00 91.52           N  
ATOM   2062  CA  LYS A 269       8.390  -9.889 -10.300  1.00 91.52           C  
ATOM   2063  C   LYS A 269       8.837  -8.444 -10.022  1.00 91.52           C  
ATOM   2064  CB  LYS A 269       9.350 -10.927  -9.701  1.00 91.52           C  
ATOM   2065  O   LYS A 269       9.821  -8.205  -9.329  1.00 91.52           O  
ATOM   2066  CG  LYS A 269       8.794 -12.354  -9.729  1.00 91.52           C  
ATOM   2067  CD  LYS A 269       9.738 -13.255  -8.930  1.00 91.52           C  
ATOM   2068  CE  LYS A 269       9.184 -14.675  -8.844  1.00 91.52           C  
ATOM   2069  NZ  LYS A 269      10.029 -15.503  -7.951  1.00 91.52           N  
ATOM   2070  N   ILE A 270       8.184  -7.480 -10.681  1.00 92.90           N  
ATOM   2071  CA  ILE A 270       8.558  -6.056 -10.610  1.00 92.90           C  
ATOM   2072  C   ILE A 270       8.310  -5.515  -9.200  1.00 92.90           C  
ATOM   2073  CB  ILE A 270       7.789  -5.235 -11.672  1.00 92.90           C  
ATOM   2074  O   ILE A 270       9.173  -4.847  -8.643  1.00 92.90           O  
ATOM   2075  CG1 ILE A 270       8.108  -5.674 -13.118  1.00 92.90           C  
ATOM   2076  CG2 ILE A 270       8.020  -3.722 -11.527  1.00 92.90           C  
ATOM   2077  CD1 ILE A 270       9.571  -5.506 -13.554  1.00 92.90           C  
ATOM   2078  N   TRP A 271       7.163  -5.858  -8.608  1.00 93.30           N  
ATOM   2079  CA  TRP A 271       6.835  -5.496  -7.231  1.00 93.30           C  
ATOM   2080  C   TRP A 271       7.879  -6.036  -6.250  1.00 93.30           C  
ATOM   2081  CB  TRP A 271       5.437  -6.029  -6.898  1.00 93.30           C  
ATOM   2082  O   TRP A 271       8.400  -5.281  -5.444  1.00 93.30           O  
ATOM   2083  CG  TRP A 271       5.112  -6.025  -5.440  1.00 93.30           C  
ATOM   2084  CD1 TRP A 271       4.974  -7.127  -4.668  1.00 93.30           C  
ATOM   2085  CD2 TRP A 271       4.958  -4.881  -4.543  1.00 93.30           C  
ATOM   2086  CE2 TRP A 271       4.709  -5.380  -3.230  1.00 93.30           C  
ATOM   2087  CE3 TRP A 271       5.012  -3.478  -4.701  1.00 93.30           C  
ATOM   2088  NE1 TRP A 271       4.715  -6.748  -3.366  1.00 93.30           N  
ATOM   2089  CH2 TRP A 271       4.599  -3.154  -2.313  1.00 93.30           C  
ATOM   2090  CZ2 TRP A 271       4.518  -4.540  -2.130  1.00 93.30           C  
ATOM   2091  CZ3 TRP A 271       4.836  -2.623  -3.595  1.00 93.30           C  
ATOM   2092  N   GLU A 272       8.263  -7.305  -6.372  1.00 93.84           N  
ATOM   2093  CA  GLU A 272       9.224  -7.960  -5.481  1.00 93.84           C  
ATOM   2094  C   GLU A 272      10.650  -7.406  -5.608  1.00 93.84           C  
ATOM   2095  CB  GLU A 272       9.243  -9.474  -5.745  1.00 93.84           C  
ATOM   2096  O   GLU A 272      11.441  -7.557  -4.683  1.00 93.84           O  
ATOM   2097  CG  GLU A 272       7.894 -10.186  -5.531  1.00 93.84           C  
ATOM   2098  CD  GLU A 272       7.006 -10.292  -6.786  1.00 93.84           C  
ATOM   2099  OE1 GLU A 272       6.368 -11.356  -6.945  1.00 93.84           O  
ATOM   2100  OE2 GLU A 272       6.979  -9.353  -7.617  1.00 93.84           O  
ATOM   2101  N   GLN A 273      10.983  -6.765  -6.731  1.00 93.45           N  
ATOM   2102  CA  GLN A 273      12.251  -6.051  -6.906  1.00 93.45           C  
ATOM   2103  C   GLN A 273      12.220  -4.636  -6.314  1.00 93.45           C  
ATOM   2104  CB  GLN A 273      12.604  -5.999  -8.399  1.00 93.45           C  
ATOM   2105  O   GLN A 273      13.259  -4.136  -5.904  1.00 93.45           O  
ATOM   2106  CG  GLN A 273      13.066  -7.365  -8.915  1.00 93.45           C  
ATOM   2107  CD  GLN A 273      13.313  -7.338 -10.415  1.00 93.45           C  
ATOM   2108  NE2 GLN A 273      12.489  -7.988 -11.205  1.00 93.45           N  
ATOM   2109  OE1 GLN A 273      14.243  -6.731 -10.914  1.00 93.45           O  
ATOM   2110  N   ILE A 274      11.047  -3.996  -6.262  1.00 94.29           N  
ATOM   2111  CA  ILE A 274      10.867  -2.633  -5.734  1.00 94.29           C  
ATOM   2112  C   ILE A 274      10.605  -2.651  -4.221  1.00 94.29           C  
ATOM   2113  CB  ILE A 274       9.726  -1.933  -6.512  1.00 94.29           C  
ATOM   2114  O   ILE A 274      11.065  -1.767  -3.505  1.00 94.29           O  
ATOM   2115  CG1 ILE A 274      10.123  -1.732  -7.994  1.00 94.29           C  
ATOM   2116  CG2 ILE A 274       9.356  -0.570  -5.898  1.00 94.29           C  
ATOM   2117  CD1 ILE A 274       8.924  -1.408  -8.889  1.00 94.29           C  
ATOM   2118  N   GLN A 275       9.886  -3.661  -3.727  1.00 94.46           N  
ATOM   2119  CA  GLN A 275       9.439  -3.782  -2.338  1.00 94.46           C  
ATOM   2120  C   GLN A 275      10.571  -3.696  -1.295  1.00 94.46           C  
ATOM   2121  CB  GLN A 275       8.579  -5.056  -2.205  1.00 94.46           C  
ATOM   2122  O   GLN A 275      10.349  -3.039  -0.281  1.00 94.46           O  
ATOM   2123  CG  GLN A 275       7.848  -5.199  -0.860  1.00 94.46           C  
ATOM   2124  CD  GLN A 275       8.726  -5.678   0.293  1.00 94.46           C  
ATOM   2125  NE2 GLN A 275       8.506  -5.182   1.488  1.00 94.46           N  
ATOM   2126  OE1 GLN A 275       9.600  -6.520   0.153  1.00 94.46           O  
ATOM   2127  N   PRO A 276      11.778  -4.264  -1.505  1.00 95.03           N  
ATOM   2128  CA  PRO A 276      12.877  -4.136  -0.543  1.00 95.03           C  
ATOM   2129  C   PRO A 276      13.344  -2.695  -0.305  1.00 95.03           C  
ATOM   2130  CB  PRO A 276      14.018  -4.985  -1.114  1.00 95.03           C  
ATOM   2131  O   PRO A 276      13.832  -2.380   0.775  1.00 95.03           O  
ATOM   2132  CG  PRO A 276      13.294  -6.026  -1.963  1.00 95.03           C  
ATOM   2133  CD  PRO A 276      12.140  -5.219  -2.542  1.00 95.03           C  
ATOM   2134  N   ASP A 277      13.174  -1.816  -1.293  1.00 95.41           N  
ATOM   2135  CA  ASP A 277      13.538  -0.401  -1.197  1.00 95.41           C  
ATOM   2136  C   ASP A 277      12.409   0.465  -0.599  1.00 95.41           C  
ATOM   2137  CB  ASP A 277      13.900   0.102  -2.597  1.00 95.41           C  
ATOM   2138  O   ASP A 277      12.611   1.661  -0.362  1.00 95.41           O  
ATOM   2139  CG  ASP A 277      15.224  -0.413  -3.165  1.00 95.41           C  
ATOM   2140  OD1 ASP A 277      16.235  -0.395  -2.435  1.00 95.41           O  
ATOM   2141  OD2 ASP A 277      15.259  -0.668  -4.394  1.00 95.41           O  
ATOM   2142  N   LEU A 278      11.224  -0.116  -0.360  1.00 96.40           N  
ATOM   2143  CA  LEU A 278      10.068   0.552   0.235  1.00 96.40           C  
ATOM   2144  C   LEU A 278      10.062   0.392   1.757  1.00 96.40           C  
ATOM   2145  CB  LEU A 278       8.758   0.018  -0.375  1.00 96.40           C  
ATOM   2146  O   LEU A 278       9.782  -0.683   2.292  1.00 96.40           O  
ATOM   2147  CG  LEU A 278       8.523   0.327  -1.856  1.00 96.40           C  
ATOM   2148  CD1 LEU A 278       7.184  -0.267  -2.301  1.00 96.40           C  
ATOM   2149  CD2 LEU A 278       8.448   1.836  -2.054  1.00 96.40           C  
ATOM   2150  N   HIS A 279      10.325   1.489   2.460  1.00 96.98           N  
ATOM   2151  CA  HIS A 279      10.364   1.518   3.918  1.00 96.98           C  
ATOM   2152  C   HIS A 279       9.969   2.890   4.464  1.00 96.98           C  
ATOM   2153  CB  HIS A 279      11.755   1.102   4.420  1.00 96.98           C  
ATOM   2154  O   HIS A 279      10.083   3.912   3.781  1.00 96.98           O  
ATOM   2155  CG  HIS A 279      12.872   2.003   3.953  1.00 96.98           C  
ATOM   2156  CD2 HIS A 279      13.537   2.942   4.698  1.00 96.98           C  
ATOM   2157  ND1 HIS A 279      13.417   2.029   2.689  1.00 96.98           N  
ATOM   2158  CE1 HIS A 279      14.387   2.955   2.676  1.00 96.98           C  
ATOM   2159  NE2 HIS A 279      14.497   3.542   3.875  1.00 96.98           N  
ATOM   2160  N   THR A 280       9.495   2.923   5.706  1.00 97.53           N  
ATOM   2161  CA  THR A 280       9.338   4.178   6.441  1.00 97.53           C  
ATOM   2162  C   THR A 280      10.691   4.670   6.949  1.00 97.53           C  
ATOM   2163  CB  THR A 280       8.320   4.071   7.582  1.00 97.53           C  
ATOM   2164  O   THR A 280      11.537   3.859   7.303  1.00 97.53           O  
ATOM   2165  CG2 THR A 280       6.916   3.774   7.056  1.00 97.53           C  
ATOM   2166  OG1 THR A 280       8.638   3.043   8.488  1.00 97.53           O  
ATOM   2167  N   ASN A 281      10.919   5.981   6.980  1.00 96.43           N  
ATOM   2168  CA  ASN A 281      12.131   6.569   7.560  1.00 96.43           C  
ATOM   2169  C   ASN A 281      12.009   6.733   9.093  1.00 96.43           C  
ATOM   2170  CB  ASN A 281      12.451   7.877   6.803  1.00 96.43           C  
ATOM   2171  O   ASN A 281      11.019   6.309   9.700  1.00 96.43           O  
ATOM   2172  CG  ASN A 281      11.492   9.025   7.079  1.00 96.43           C  
ATOM   2173  ND2 ASN A 281      11.738  10.180   6.508  1.00 96.43           N  
ATOM   2174  OD1 ASN A 281      10.536   8.922   7.829  1.00 96.43           O  
ATOM   2175  N   ASP A 282      12.996   7.384   9.717  1.00 95.96           N  
ATOM   2176  CA  ASP A 282      13.014   7.687  11.158  1.00 95.96           C  
ATOM   2177  C   ASP A 282      11.793   8.503  11.626  1.00 95.96           C  
ATOM   2178  CB  ASP A 282      14.298   8.462  11.494  1.00 95.96           C  
ATOM   2179  O   ASP A 282      11.318   8.336  12.748  1.00 95.96           O  
ATOM   2180  CG  ASP A 282      15.567   7.625  11.323  1.00 95.96           C  
ATOM   2181  OD1 ASP A 282      15.556   6.462  11.783  1.00 95.96           O  
ATOM   2182  OD2 ASP A 282      16.538   8.153  10.744  1.00 95.96           O  
ATOM   2183  N   GLU A 283      11.230   9.337  10.750  1.00 95.51           N  
ATOM   2184  CA  GLU A 283      10.057  10.181  11.015  1.00 95.51           C  
ATOM   2185  C   GLU A 283       8.720   9.485  10.686  1.00 95.51           C  
ATOM   2186  CB  GLU A 283      10.186  11.509  10.254  1.00 95.51           C  
ATOM   2187  O   GLU A 283       7.675  10.136  10.606  1.00 95.51           O  
ATOM   2188  CG  GLU A 283      11.449  12.309  10.609  1.00 95.51           C  
ATOM   2189  CD  GLU A 283      11.455  13.678   9.914  1.00 95.51           C  
ATOM   2190  OE1 GLU A 283      11.957  14.642  10.535  1.00 95.51           O  
ATOM   2191  OE2 GLU A 283      10.936  13.761   8.774  1.00 95.51           O  
ATOM   2192  N   CYS A 284       8.736   8.162  10.475  1.00 95.63           N  
ATOM   2193  CA  CYS A 284       7.591   7.347  10.045  1.00 95.63           C  
ATOM   2194  C   CYS A 284       7.034   7.710   8.653  1.00 95.63           C  
ATOM   2195  CB  CYS A 284       6.489   7.340  11.122  1.00 95.63           C  
ATOM   2196  O   CYS A 284       5.958   7.243   8.279  1.00 95.63           O  
ATOM   2197  SG  CYS A 284       7.131   6.807  12.732  1.00 95.63           S  
ATOM   2198  N   VAL A 285       7.732   8.520   7.857  1.00 97.26           N  
ATOM   2199  CA  VAL A 285       7.325   8.886   6.492  1.00 97.26           C  
ATOM   2200  C   VAL A 285       7.620   7.722   5.557  1.00 97.26           C  
ATOM   2201  CB  VAL A 285       8.027  10.173   6.023  1.00 97.26           C  
ATOM   2202  O   VAL A 285       8.719   7.177   5.578  1.00 97.26           O  
ATOM   2203  CG1 VAL A 285       7.623  10.571   4.601  1.00 97.26           C  
ATOM   2204  CG2 VAL A 285       7.689  11.348   6.950  1.00 97.26           C  
ATOM   2205  N   ALA A 286       6.653   7.329   4.730  1.00 97.45           N  
ATOM   2206  CA  ALA A 286       6.842   6.278   3.735  1.00 97.45           C  
ATOM   2207  C   ALA A 286       7.787   6.760   2.629  1.00 97.45           C  
ATOM   2208  CB  ALA A 286       5.472   5.874   3.181  1.00 97.45           C  
ATOM   2209  O   ALA A 286       7.575   7.834   2.066  1.00 97.45           O  
ATOM   2210  N   THR A 287       8.813   5.972   2.303  1.00 96.85           N  
ATOM   2211  CA  THR A 287       9.826   6.335   1.307  1.00 96.85           C  
ATOM   2212  C   THR A 287      10.142   5.190   0.344  1.00 96.85           C  
ATOM   2213  CB  THR A 287      11.129   6.850   1.946  1.00 96.85           C  
ATOM   2214  O   THR A 287       9.958   4.013   0.657  1.00 96.85           O  
ATOM   2215  CG2 THR A 287      10.943   7.893   3.046  1.00 96.85           C  
ATOM   2216  OG1 THR A 287      11.896   5.797   2.477  1.00 96.85           O  
ATOM   2217  N   TYR A 288      10.641   5.548  -0.839  1.00 96.26           N  
ATOM   2218  CA  TYR A 288      11.312   4.647  -1.773  1.00 96.26           C  
ATOM   2219  C   TYR A 288      12.751   5.127  -1.959  1.00 96.26           C  
ATOM   2220  CB  TYR A 288      10.572   4.636  -3.116  1.00 96.26           C  
ATOM   2221  O   TYR A 288      12.961   6.244  -2.435  1.00 96.26           O  
ATOM   2222  CG  TYR A 288      11.295   3.837  -4.184  1.00 96.26           C  
ATOM   2223  CD1 TYR A 288      11.865   4.502  -5.284  1.00 96.26           C  
ATOM   2224  CD2 TYR A 288      11.437   2.440  -4.071  1.00 96.26           C  
ATOM   2225  CE1 TYR A 288      12.560   3.780  -6.275  1.00 96.26           C  
ATOM   2226  CE2 TYR A 288      12.133   1.719  -5.056  1.00 96.26           C  
ATOM   2227  OH  TYR A 288      13.432   1.677  -7.055  1.00 96.26           O  
ATOM   2228  CZ  TYR A 288      12.709   2.386  -6.150  1.00 96.26           C  
ATOM   2229  N   LYS A 289      13.747   4.321  -1.565  1.00 93.97           N  
ATOM   2230  CA  LYS A 289      15.173   4.727  -1.584  1.00 93.97           C  
ATOM   2231  C   LYS A 289      15.424   6.092  -0.911  1.00 93.97           C  
ATOM   2232  CB  LYS A 289      15.736   4.683  -3.020  1.00 93.97           C  
ATOM   2233  O   LYS A 289      16.215   6.894  -1.399  1.00 93.97           O  
ATOM   2234  CG  LYS A 289      15.682   3.281  -3.622  1.00 93.97           C  
ATOM   2235  CD  LYS A 289      16.371   3.224  -4.988  1.00 93.97           C  
ATOM   2236  CE  LYS A 289      16.415   1.748  -5.367  1.00 93.97           C  
ATOM   2237  NZ  LYS A 289      16.846   1.501  -6.756  1.00 93.97           N  
ATOM   2238  N   GLY A 290      14.707   6.377   0.180  1.00 92.97           N  
ATOM   2239  CA  GLY A 290      14.779   7.647   0.913  1.00 92.97           C  
ATOM   2240  C   GLY A 290      13.948   8.798   0.328  1.00 92.97           C  
ATOM   2241  O   GLY A 290      13.826   9.834   0.973  1.00 92.97           O  
ATOM   2242  N   VAL A 291      13.332   8.631  -0.848  1.00 95.24           N  
ATOM   2243  CA  VAL A 291      12.445   9.639  -1.453  1.00 95.24           C  
ATOM   2244  C   VAL A 291      11.025   9.482  -0.894  1.00 95.24           C  
ATOM   2245  CB  VAL A 291      12.445   9.553  -2.989  1.00 95.24           C  
ATOM   2246  O   VAL A 291      10.452   8.397  -1.038  1.00 95.24           O  
ATOM   2247  CG1 VAL A 291      11.581  10.658  -3.615  1.00 95.24           C  
ATOM   2248  CG2 VAL A 291      13.876   9.711  -3.523  1.00 95.24           C  
ATOM   2249  N   PRO A 292      10.436  10.516  -0.262  1.00 96.00           N  
ATOM   2250  CA  PRO A 292       9.108  10.432   0.341  1.00 96.00           C  
ATOM   2251  C   PRO A 292       7.980  10.130  -0.649  1.00 96.00           C  
ATOM   2252  CB  PRO A 292       8.873  11.778   1.032  1.00 96.00           C  
ATOM   2253  O   PRO A 292       7.997  10.564  -1.798  1.00 96.00           O  
ATOM   2254  CG  PRO A 292      10.285  12.272   1.326  1.00 96.00           C  
ATOM   2255  CD  PRO A 292      11.059  11.780   0.110  1.00 96.00           C  
ATOM   2256  N   PHE A 293       6.956   9.432  -0.165  1.00 96.09           N  
ATOM   2257  CA  PHE A 293       5.681   9.257  -0.853  1.00 96.09           C  
ATOM   2258  C   PHE A 293       4.906  10.572  -0.792  1.00 96.09           C  
ATOM   2259  CB  PHE A 293       4.879   8.136  -0.172  1.00 96.09           C  
ATOM   2260  O   PHE A 293       4.261  10.866   0.218  1.00 96.09           O  
ATOM   2261  CG  PHE A 293       5.213   6.721  -0.592  1.00 96.09           C  
ATOM   2262  CD1 PHE A 293       6.546   6.287  -0.723  1.00 96.09           C  
ATOM   2263  CD2 PHE A 293       4.163   5.819  -0.846  1.00 96.09           C  
ATOM   2264  CE1 PHE A 293       6.825   4.988  -1.176  1.00 96.09           C  
ATOM   2265  CE2 PHE A 293       4.441   4.515  -1.280  1.00 96.09           C  
ATOM   2266  CZ  PHE A 293       5.768   4.111  -1.474  1.00 96.09           C  
ATOM   2267  N   GLU A 294       4.961  11.362  -1.859  1.00 95.52           N  
ATOM   2268  CA  GLU A 294       4.335  12.680  -1.902  1.00 95.52           C  
ATOM   2269  C   GLU A 294       3.038  12.684  -2.721  1.00 95.52           C  
ATOM   2270  CB  GLU A 294       5.345  13.720  -2.401  1.00 95.52           C  
ATOM   2271  O   GLU A 294       2.964  12.141  -3.827  1.00 95.52           O  
ATOM   2272  CG  GLU A 294       4.809  15.142  -2.177  1.00 95.52           C  
ATOM   2273  CD  GLU A 294       5.746  16.249  -2.660  1.00 95.52           C  
ATOM   2274  OE1 GLU A 294       5.234  17.391  -2.761  1.00 95.52           O  
ATOM   2275  OE2 GLU A 294       6.935  15.956  -2.902  1.00 95.52           O  
ATOM   2276  N   VAL A 295       2.020  13.359  -2.181  1.00 95.69           N  
ATOM   2277  CA  VAL A 295       0.867  13.838  -2.947  1.00 95.69           C  
ATOM   2278  C   VAL A 295       1.114  15.303  -3.289  1.00 95.69           C  
ATOM   2279  CB  VAL A 295      -0.450  13.683  -2.172  1.00 95.69           C  
ATOM   2280  O   VAL A 295       1.147  16.153  -2.392  1.00 95.69           O  
ATOM   2281  CG1 VAL A 295      -1.624  14.146  -3.043  1.00 95.69           C  
ATOM   2282  CG2 VAL A 295      -0.723  12.233  -1.774  1.00 95.69           C  
ATOM   2283  N   LYS A 296       1.271  15.596  -4.585  1.00 92.69           N  
ATOM   2284  CA  LYS A 296       1.659  16.924  -5.086  1.00 92.69           C  
ATOM   2285  C   LYS A 296       0.814  18.041  -4.472  1.00 92.69           C  
ATOM   2286  CB  LYS A 296       1.561  16.983  -6.619  1.00 92.69           C  
ATOM   2287  O   LYS A 296      -0.405  18.073  -4.636  1.00 92.69           O  
ATOM   2288  CG  LYS A 296       2.584  16.059  -7.286  1.00 92.69           C  
ATOM   2289  CD  LYS A 296       2.677  16.304  -8.797  1.00 92.69           C  
ATOM   2290  CE  LYS A 296       3.809  15.422  -9.330  1.00 92.69           C  
ATOM   2291  NZ  LYS A 296       4.128  15.679 -10.750  1.00 92.69           N  
ATOM   2292  N   GLY A 297       1.481  18.965  -3.781  1.00 92.14           N  
ATOM   2293  CA  GLY A 297       0.857  20.145  -3.175  1.00 92.14           C  
ATOM   2294  C   GLY A 297       0.069  19.891  -1.884  1.00 92.14           C  
ATOM   2295  O   GLY A 297      -0.559  20.822  -1.386  1.00 92.14           O  
ATOM   2296  N   LYS A 298       0.083  18.668  -1.336  1.00 94.07           N  
ATOM   2297  CA  LYS A 298      -0.656  18.308  -0.108  1.00 94.07           C  
ATOM   2298  C   LYS A 298       0.252  17.805   1.010  1.00 94.07           C  
ATOM   2299  CB  LYS A 298      -1.750  17.283  -0.432  1.00 94.07           C  
ATOM   2300  O   LYS A 298      -0.005  18.096   2.175  1.00 94.07           O  
ATOM   2301  CG  LYS A 298      -2.704  17.802  -1.517  1.00 94.07           C  
ATOM   2302  CD  LYS A 298      -3.890  16.863  -1.693  1.00 94.07           C  
ATOM   2303  CE  LYS A 298      -4.798  17.390  -2.806  1.00 94.07           C  
ATOM   2304  NZ  LYS A 298      -5.966  16.514  -3.020  1.00 94.07           N  
ATOM   2305  N   GLY A 299       1.318  17.083   0.668  1.00 95.09           N  
ATOM   2306  CA  GLY A 299       2.338  16.639   1.619  1.00 95.09           C  
ATOM   2307  C   GLY A 299       2.731  15.175   1.450  1.00 95.09           C  
ATOM   2308  O   GLY A 299       2.525  14.575   0.396  1.00 95.09           O  
ATOM   2309  N   VAL A 300       3.295  14.599   2.513  1.00 96.61           N  
ATOM   2310  CA  VAL A 300       3.880  13.249   2.508  1.00 96.61           C  
ATOM   2311  C   VAL A 300       3.017  12.224   3.245  1.00 96.61           C  
ATOM   2312  CB  VAL A 300       5.322  13.247   3.049  1.00 96.61           C  
ATOM   2313  O   VAL A 300       2.356  12.548   4.235  1.00 96.61           O  
ATOM   2314  CG1 VAL A 300       6.231  14.139   2.197  1.00 96.61           C  
ATOM   2315  CG2 VAL A 300       5.415  13.694   4.518  1.00 96.61           C  
ATOM   2316  N   CYS A 301       3.063  10.975   2.787  1.00 96.79           N  
ATOM   2317  CA  CYS A 301       2.384   9.845   3.417  1.00 96.79           C  
ATOM   2318  C   CYS A 301       3.221   9.278   4.571  1.00 96.79           C  
ATOM   2319  CB  CYS A 301       2.088   8.755   2.378  1.00 96.79           C  
ATOM   2320  O   CYS A 301       4.445   9.180   4.463  1.00 96.79           O  
ATOM   2321  SG  CYS A 301       1.199   9.438   0.949  1.00 96.79           S  
ATOM   2322  N   ARG A 302       2.579   8.861   5.666  1.00 97.23           N  
ATOM   2323  CA  ARG A 302       3.280   8.361   6.863  1.00 97.23           C  
ATOM   2324  C   ARG A 302       2.559   7.209   7.553  1.00 97.23           C  
ATOM   2325  CB  ARG A 302       3.558   9.525   7.834  1.00 97.23           C  
ATOM   2326  O   ARG A 302       1.337   7.111   7.487  1.00 97.23           O  
ATOM   2327  CG  ARG A 302       2.283  10.179   8.399  1.00 97.23           C  
ATOM   2328  CD  ARG A 302       2.622  11.339   9.340  1.00 97.23           C  
ATOM   2329  NE  ARG A 302       3.244  12.468   8.617  1.00 97.23           N  
ATOM   2330  NH1 ARG A 302       4.227  13.487  10.426  1.00 97.23           N  
ATOM   2331  NH2 ARG A 302       4.569  14.304   8.379  1.00 97.23           N  
ATOM   2332  CZ  ARG A 302       4.003  13.413   9.144  1.00 97.23           C  
ATOM   2333  N   ALA A 303       3.311   6.357   8.235  1.00 96.95           N  
ATOM   2334  CA  ALA A 303       2.782   5.480   9.272  1.00 96.95           C  
ATOM   2335  C   ALA A 303       2.500   6.285  10.555  1.00 96.95           C  
ATOM   2336  CB  ALA A 303       3.769   4.332   9.493  1.00 96.95           C  
ATOM   2337  O   ALA A 303       2.908   7.442  10.675  1.00 96.95           O  
ATOM   2338  N   GLN A 304       1.778   5.693  11.507  1.00 94.80           N  
ATOM   2339  CA  GLN A 304       1.424   6.382  12.753  1.00 94.80           C  
ATOM   2340  C   GLN A 304       2.572   6.325  13.759  1.00 94.80           C  
ATOM   2341  CB  GLN A 304       0.154   5.776  13.368  1.00 94.80           C  
ATOM   2342  O   GLN A 304       2.898   7.336  14.373  1.00 94.80           O  
ATOM   2343  CG  GLN A 304      -1.076   5.932  12.465  1.00 94.80           C  
ATOM   2344  CD  GLN A 304      -2.336   5.320  13.068  1.00 94.80           C  
ATOM   2345  NE2 GLN A 304      -3.363   5.108  12.275  1.00 94.80           N  
ATOM   2346  OE1 GLN A 304      -2.458   5.041  14.247  1.00 94.80           O  
ATOM   2347  N   THR A 305       3.169   5.143  13.932  1.00 95.57           N  
ATOM   2348  CA  THR A 305       4.244   4.906  14.910  1.00 95.57           C  
ATOM   2349  C   THR A 305       5.405   4.078  14.360  1.00 95.57           C  
ATOM   2350  CB  THR A 305       3.702   4.260  16.200  1.00 95.57           C  
ATOM   2351  O   THR A 305       6.445   3.983  15.006  1.00 95.57           O  
ATOM   2352  CG2 THR A 305       2.509   5.004  16.805  1.00 95.57           C  
ATOM   2353  OG1 THR A 305       3.287   2.920  16.031  1.00 95.57           O  
ATOM   2354  N   MET A 306       5.246   3.470  13.181  1.00 94.31           N  
ATOM   2355  CA  MET A 306       6.246   2.573  12.603  1.00 94.31           C  
ATOM   2356  C   MET A 306       7.317   3.329  11.808  1.00 94.31           C  
ATOM   2357  CB  MET A 306       5.539   1.512  11.752  1.00 94.31           C  
ATOM   2358  O   MET A 306       7.133   3.625  10.625  1.00 94.31           O  
ATOM   2359  CG  MET A 306       4.721   0.569  12.637  1.00 94.31           C  
ATOM   2360  SD  MET A 306       3.926  -0.787  11.747  1.00 94.31           S  
ATOM   2361  CE  MET A 306       5.373  -1.846  11.555  1.00 94.31           C  
ATOM   2362  N   SER A 307       8.459   3.593  12.444  1.00 95.05           N  
ATOM   2363  CA  SER A 307       9.690   4.049  11.787  1.00 95.05           C  
ATOM   2364  C   SER A 307      10.533   2.866  11.297  1.00 95.05           C  
ATOM   2365  CB  SER A 307      10.495   4.959  12.721  1.00 95.05           C  
ATOM   2366  O   SER A 307      10.399   1.748  11.803  1.00 95.05           O  
ATOM   2367  OG  SER A 307      10.783   4.320  13.951  1.00 95.05           O  
ATOM   2368  N   ASN A 308      11.371   3.091  10.279  1.00 94.87           N  
ATOM   2369  CA  ASN A 308      12.309   2.101   9.719  1.00 94.87           C  
ATOM   2370  C   ASN A 308      11.688   0.727   9.417  1.00 94.87           C  
ATOM   2371  CB  ASN A 308      13.574   2.061  10.582  1.00 94.87           C  
ATOM   2372  O   ASN A 308      12.324  -0.316   9.567  1.00 94.87           O  
ATOM   2373  CG  ASN A 308      14.247   3.417  10.585  1.00 94.87           C  
ATOM   2374  ND2 ASN A 308      14.573   3.926  11.745  1.00 94.87           N  
ATOM   2375  OD1 ASN A 308      14.446   4.031   9.550  1.00 94.87           O  
ATOM   2376  N   SER A 309      10.418   0.724   9.014  1.00 95.67           N  
ATOM   2377  CA  SER A 309       9.619  -0.482   8.815  1.00 95.67           C  
ATOM   2378  C   SER A 309       9.371  -0.723   7.333  1.00 95.67           C  
ATOM   2379  CB  SER A 309       8.304  -0.362   9.577  1.00 95.67           C  
ATOM   2380  O   SER A 309       9.121   0.212   6.575  1.00 95.67           O  
ATOM   2381  OG  SER A 309       8.551  -0.330  10.971  1.00 95.67           O  
ATOM   2382  N   GLY A 310       9.418  -1.987   6.910  1.00 96.20           N  
ATOM   2383  CA  GLY A 310       9.182  -2.354   5.515  1.00 96.20           C  
ATOM   2384  C   GLY A 310       7.729  -2.122   5.105  1.00 96.20           C  
ATOM   2385  O   GLY A 310       6.805  -2.394   5.874  1.00 96.20           O  
ATOM   2386  N   ILE A 311       7.515  -1.655   3.878  1.00 96.74           N  
ATOM   2387  CA  ILE A 311       6.174  -1.412   3.338  1.00 96.74           C  
ATOM   2388  C   ILE A 311       5.743  -2.607   2.487  1.00 96.74           C  
ATOM   2389  CB  ILE A 311       6.131  -0.071   2.587  1.00 96.74           C  
ATOM   2390  O   ILE A 311       6.519  -3.105   1.664  1.00 96.74           O  
ATOM   2391  CG1 ILE A 311       6.398   1.106   3.553  1.00 96.74           C  
ATOM   2392  CG2 ILE A 311       4.799   0.122   1.840  1.00 96.74           C  
ATOM   2393  CD1 ILE A 311       6.690   2.430   2.838  1.00 96.74           C  
ATOM   2394  N   LYS A 312       4.513  -3.077   2.700  1.00 92.47           N  
ATOM   2395  CA  LYS A 312       3.904  -4.196   1.974  1.00 92.47           C  
ATOM   2396  C   LYS A 312       2.471  -3.897   1.576  1.00 92.47           C  
ATOM   2397  CB  LYS A 312       3.973  -5.491   2.792  1.00 92.47           C  
ATOM   2398  O   LYS A 312       1.832  -3.038   2.225  1.00 92.47           O  
ATOM   2399  CG  LYS A 312       5.414  -5.992   2.922  1.00 92.47           C  
ATOM   2400  CD  LYS A 312       5.455  -7.299   3.710  1.00 92.47           C  
ATOM   2401  CE  LYS A 312       6.917  -7.660   3.968  1.00 92.47           C  
ATOM   2402  NZ  LYS A 312       7.024  -8.734   4.980  1.00 92.47           N  
ATOM   2403  OXT LYS A 312       2.086  -4.564   0.600  1.00 92.47           O  
TER    2404      LYS A 312                                                      
ENDMDL                                                                          
END                                                                             
