# Supplementary material for: PICNIC accurately predicts condensate-forming proteins regardless of their structural disorder across organisms
Source: Nat Commun. 2024 Dec 11;15:10668. doi: 10.1038/s41467-024-55089-x (PMC11634905; doi:10.1038/s41467-024-55089-x)
Supplement: Supplementary file 7 — Dataset S6 [file 41467_2024_55089_MOESM7_ESM.zip › Dataset_S6/Positive_predictions/AF-Q9Y450-F1-model_v4.pdb]

HEADER                                            01-JUN-22                     
TITLE     ALPHAFOLD MONOMER V2.0 PREDICTION FOR HBS1-LIKE PROTEIN (Q9Y450)      
COMPND    MOL_ID: 1;                                                            
COMPND   2 MOLECULE: HBS1-LIKE PROTEIN;                                         
COMPND   3 CHAIN: A                                                             
SOURCE    MOL_ID: 1;                                                            
SOURCE   2 ORGANISM_SCIENTIFIC: HOMO SAPIENS;                                   
SOURCE   3 ORGANISM_TAXID: 9606                                                 
REMARK   1                                                                      
REMARK   1 REFERENCE 1                                                          
REMARK   1  AUTH   JOHN JUMPER, RICHARD EVANS, ALEXANDER PRITZEL, TIM GREEN,    
REMARK   1  AUTH 2 MICHAEL FIGURNOV, OLAF RONNEBERGER, KATHRYN TUNYASUVUNAKOOL, 
REMARK   1  AUTH 3 RUSS BATES, AUGUSTIN ZIDEK, ANNA POTAPENKO, ALEX BRIDGLAND,  
REMARK   1  AUTH 4 CLEMENS MEYER, SIMON A A KOHL, ANDREW J BALLARD,             
REMARK   1  AUTH 5 ANDREW COWIE, BERNARDINO ROMERA-PAREDES, STANISLAV NIKOLOV,  
REMARK   1  AUTH 6 RISHUB JAIN, JONAS ADLER, TREVOR BACK, STIG PETERSEN,        
REMARK   1  AUTH 7 DAVID REIMAN, ELLEN CLANCY, MICHAL ZIELINSKI,                
REMARK   1  AUTH 8 MARTIN STEINEGGER, MICHALINA PACHOLSKA, TAMAS BERGHAMMER,    
REMARK   1  AUTH 9 DAVID SILVER, ORIOL VINYALS, ANDREW W SENIOR,                
REMARK   1  AUTH10 KORAY KAVUKCUOGLU, PUSHMEET KOHLI, DEMIS HASSABIS            
REMARK   1  TITL   HIGHLY ACCURATE PROTEIN STRUCTURE PREDICTION WITH ALPHAFOLD  
REMARK   1  REF    NATURE                        V. 596   583 2021              
REMARK   1  REFN                   ISSN 0028-0836                               
REMARK   1  PMID   34265844                                                     
REMARK   1  DOI    10.1038/s41586-021-03819-2                                   
REMARK   1                                                                      
REMARK   1 DISCLAIMERS                                                          
REMARK   1 ALPHAFOLD DATA, COPYRIGHT (2021) DEEPMIND TECHNOLOGIES LIMITED. THE  
REMARK   1 INFORMATION PROVIDED IS THEORETICAL MODELLING ONLY AND CAUTION SHOULD
REMARK   1 BE EXERCISED IN ITS USE. IT IS PROVIDED "AS-IS" WITHOUT ANY WARRANTY 
REMARK   1 OF ANY KIND, WHETHER EXPRESSED OR IMPLIED. NO WARRANTY IS GIVEN THAT 
REMARK   1 USE OF THE INFORMATION SHALL NOT INFRINGE THE RIGHTS OF ANY THIRD    
REMARK   1 PARTY. THE INFORMATION IS NOT INTENDED TO BE A SUBSTITUTE FOR        
REMARK   1 PROFESSIONAL MEDICAL ADVICE, DIAGNOSIS, OR TREATMENT, AND DOES NOT   
REMARK   1 CONSTITUTE MEDICAL OR OTHER PROFESSIONAL ADVICE. IT IS AVAILABLE FOR 
REMARK   1 ACADEMIC AND COMMERCIAL PURPOSES, UNDER CC-BY 4.0 LICENCE.           
DBREF  XXXX A    1   684  UNP    Q9Y450   HBS1L_HUMAN      1    684             
SEQRES   1 A  684  MET ALA ARG HIS ARG ASN VAL ARG GLY TYR ASN TYR ASP          
SEQRES   2 A  684  GLU ASP PHE GLU ASP ASP ASP LEU TYR GLY GLN SER VAL          
SEQRES   3 A  684  GLU ASP ASP TYR CYS ILE SER PRO SER THR ALA ALA GLN          
SEQRES   4 A  684  PHE ILE TYR SER ARG ARG ASP LYS PRO SER VAL GLU PRO          
SEQRES   5 A  684  VAL GLU GLU TYR ASP TYR GLU ASP LEU LYS GLU SER SER          
SEQRES   6 A  684  ASN SER VAL SER ASN HIS GLN LEU SER GLY PHE ASP GLN          
SEQRES   7 A  684  ALA ARG LEU TYR SER CYS LEU ASP HIS MET ARG GLU VAL          
SEQRES   8 A  684  LEU GLY ASP ALA VAL PRO ASP GLU ILE LEU ILE GLU ALA          
SEQRES   9 A  684  VAL LEU LYS ASN LYS PHE ASP VAL GLN LYS ALA LEU SER          
SEQRES  10 A  684  GLY VAL LEU GLU GLN ASP ARG VAL GLN SER LEU LYS ASP          
SEQRES  11 A  684  LYS ASN GLU ALA THR VAL SER THR GLY LYS ILE ALA LYS          
SEQRES  12 A  684  GLY LYS PRO VAL ASP SER GLN THR SER ARG SER GLU SER          
SEQRES  13 A  684  GLU ILE VAL PRO LYS VAL ALA LYS MET THR VAL SER GLY          
SEQRES  14 A  684  LYS LYS GLN THR MET GLY PHE GLU VAL PRO GLY VAL SER          
SEQRES  15 A  684  SER GLU GLU ASN GLY HIS SER PHE HIS THR PRO GLN LYS          
SEQRES  16 A  684  GLY PRO PRO ILE GLU ASP ALA ILE ALA SER SER ASP VAL          
SEQRES  17 A  684  LEU GLU THR ALA SER LYS SER ALA ASN PRO PRO HIS THR          
SEQRES  18 A  684  ILE GLN ALA SER GLU GLU GLN SER SER THR PRO ALA PRO          
SEQRES  19 A  684  VAL LYS LYS SER GLY LYS LEU ARG GLN GLN ILE ASP VAL          
SEQRES  20 A  684  LYS ALA GLU LEU GLU LYS ARG GLN GLY GLY LYS GLN LEU          
SEQRES  21 A  684  LEU ASN LEU VAL VAL ILE GLY HIS VAL ASP ALA GLY LYS          
SEQRES  22 A  684  SER THR LEU MET GLY HIS MET LEU TYR LEU LEU GLY ASN          
SEQRES  23 A  684  ILE ASN LYS ARG THR MET HIS LYS TYR GLU GLN GLU SER          
SEQRES  24 A  684  LYS LYS ALA GLY LYS ALA SER PHE ALA TYR ALA TRP VAL          
SEQRES  25 A  684  LEU ASP GLU THR GLY GLU GLU ARG GLU ARG GLY VAL THR          
SEQRES  26 A  684  MET ASP VAL GLY MET THR LYS PHE GLU THR THR THR LYS          
SEQRES  27 A  684  VAL ILE THR LEU MET ASP ALA PRO GLY HIS LYS ASP PHE          
SEQRES  28 A  684  ILE PRO ASN MET ILE THR GLY ALA ALA GLN ALA ASP VAL          
SEQRES  29 A  684  ALA VAL LEU VAL VAL ASP ALA SER ARG GLY GLU PHE GLU          
SEQRES  30 A  684  ALA GLY PHE GLU THR GLY GLY GLN THR ARG GLU HIS GLY          
SEQRES  31 A  684  LEU LEU VAL ARG SER LEU GLY VAL THR GLN LEU ALA VAL          
SEQRES  32 A  684  ALA VAL ASN LYS MET ASP GLN VAL ASN TRP GLN GLN GLU          
SEQRES  33 A  684  ARG PHE GLN GLU ILE THR GLY LYS LEU GLY HIS PHE LEU          
SEQRES  34 A  684  LYS GLN ALA GLY PHE LYS GLU SER ASP VAL GLY PHE ILE          
SEQRES  35 A  684  PRO THR SER GLY LEU SER GLY GLU ASN LEU ILE THR ARG          
SEQRES  36 A  684  SER GLN SER SER GLU LEU THR LYS TRP TYR LYS GLY LEU          
SEQRES  37 A  684  CYS LEU LEU GLU GLN ILE ASP SER PHE LYS PRO PRO GLN          
SEQRES  38 A  684  ARG SER ILE ASP LYS PRO PHE ARG LEU CYS VAL SER ASP          
SEQRES  39 A  684  VAL PHE LYS ASP GLN GLY SER GLY PHE CYS ILE THR GLY          
SEQRES  40 A  684  LYS ILE GLU ALA GLY TYR ILE GLN THR GLY ASP ARG LEU          
SEQRES  41 A  684  LEU ALA MET PRO PRO ASN GLU THR CYS THR VAL LYS GLY          
SEQRES  42 A  684  ILE THR LEU HIS ASP GLU PRO VAL ASP TRP ALA ALA ALA          
SEQRES  43 A  684  GLY ASP HIS VAL SER LEU THR LEU VAL GLY MET ASP ILE          
SEQRES  44 A  684  ILE LYS ILE ASN VAL GLY CYS ILE PHE CYS GLY PRO LYS          
SEQRES  45 A  684  VAL PRO ILE LYS ALA CYS THR ARG PHE ARG ALA ARG ILE          
SEQRES  46 A  684  LEU ILE PHE ASN ILE GLU ILE PRO ILE THR LYS GLY PHE          
SEQRES  47 A  684  PRO VAL LEU LEU HIS TYR GLN THR VAL SER GLU PRO ALA          
SEQRES  48 A  684  VAL ILE LYS ARG LEU ILE SER VAL LEU ASN LYS SER THR          
SEQRES  49 A  684  GLY GLU VAL THR LYS LYS LYS PRO LYS PHE LEU THR LYS          
SEQRES  50 A  684  GLY GLN ASN ALA LEU VAL GLU LEU GLN THR GLN ARG PRO          
SEQRES  51 A  684  ILE ALA LEU GLU LEU TYR LYS ASP PHE LYS GLU LEU GLY          
SEQRES  52 A  684  ARG PHE MET LEU ARG TYR GLY GLY SER THR ILE ALA ALA          
SEQRES  53 A  684  GLY VAL VAL THR GLU ILE LYS GLU                              
CRYST1    1.000    1.000    1.000  90.00  90.00  90.00 P 1           1          
ORIGX1      1.000000  0.000000  0.000000        0.00000                         
ORIGX2      0.000000  1.000000  0.000000        0.00000                         
ORIGX3      0.000000  0.000000  1.000000        0.00000                         
SCALE1      1.000000  0.000000  0.000000        0.00000                         
SCALE2      0.000000  1.000000  0.000000        0.00000                         
SCALE3      0.000000  0.000000  1.000000        0.00000                         
MODEL        1                                                                  
ATOM      1  N   MET A   1     -70.476 -34.222  12.922  1.00 39.45           N  
ATOM      2  CA  MET A   1     -69.784 -35.293  12.163  1.00 39.45           C  
ATOM      3  C   MET A   1     -68.273 -35.119  12.342  1.00 39.45           C  
ATOM      4  CB  MET A   1     -70.217 -35.287  10.687  1.00 39.45           C  
ATOM      5  O   MET A   1     -67.871 -34.065  12.816  1.00 39.45           O  
ATOM      6  CG  MET A   1     -71.668 -35.776  10.541  1.00 39.45           C  
ATOM      7  SD  MET A   1     -72.332 -35.604   8.869  1.00 39.45           S  
ATOM      8  CE  MET A   1     -73.938 -36.430   9.054  1.00 39.45           C  
ATOM      9  N   ALA A   2     -67.460 -36.145  12.070  1.00 40.34           N  
ATOM     10  CA  ALA A   2     -66.003 -36.138  12.305  1.00 40.34           C  
ATOM     11  C   ALA A   2     -65.249 -35.248  11.275  1.00 40.34           C  
ATOM     12  CB  ALA A   2     -65.567 -37.612  12.317  1.00 40.34           C  
ATOM     13  O   ALA A   2     -65.831 -34.917  10.248  1.00 40.34           O  
ATOM     14  N   ARG A   3     -63.985 -34.824  11.452  1.00 53.77           N  
ATOM     15  CA  ARG A   3     -62.855 -35.378  12.239  1.00 53.77           C  
ATOM     16  C   ARG A   3     -62.031 -34.293  12.962  1.00 53.77           C  
ATOM     17  CB  ARG A   3     -61.916 -36.127  11.264  1.00 53.77           C  
ATOM     18  O   ARG A   3     -62.107 -33.119  12.624  1.00 53.77           O  
ATOM     19  CG  ARG A   3     -62.479 -37.454  10.734  1.00 53.77           C  
ATOM     20  CD  ARG A   3     -61.542 -38.091   9.700  1.00 53.77           C  
ATOM     21  NE  ARG A   3     -61.890 -39.507   9.457  1.00 53.77           N  
ATOM     22  NH1 ARG A   3     -60.739 -39.804   7.486  1.00 53.77           N  
ATOM     23  NH2 ARG A   3     -61.765 -41.538   8.433  1.00 53.77           N  
ATOM     24  CZ  ARG A   3     -61.466 -40.270   8.462  1.00 53.77           C  
ATOM     25  N   HIS A   4     -61.219 -34.716  13.934  1.00 48.95           N  
ATOM     26  CA  HIS A   4     -60.316 -33.874  14.732  1.00 48.95           C  
ATOM     27  C   HIS A   4     -58.833 -34.112  14.374  1.00 48.95           C  
ATOM     28  CB  HIS A   4     -60.552 -34.168  16.232  1.00 48.95           C  
ATOM     29  O   HIS A   4     -58.487 -35.212  13.965  1.00 48.95           O  
ATOM     30  CG  HIS A   4     -61.057 -32.997  17.035  1.00 48.95           C  
ATOM     31  CD2 HIS A   4     -62.360 -32.591  17.151  1.00 48.95           C  
ATOM     32  ND1 HIS A   4     -60.312 -32.207  17.883  1.00 48.95           N  
ATOM     33  CE1 HIS A   4     -61.146 -31.344  18.489  1.00 48.95           C  
ATOM     34  NE2 HIS A   4     -62.402 -31.540  18.070  1.00 48.95           N  
ATOM     35  N   ARG A   5     -58.013 -33.069  14.595  1.00 45.61           N  
ATOM     36  CA  ARG A   5     -56.599 -32.993  15.058  1.00 45.61           C  
ATOM     37  C   ARG A   5     -55.603 -34.180  14.946  1.00 45.61           C  
ATOM     38  CB  ARG A   5     -56.630 -32.560  16.542  1.00 45.61           C  
ATOM     39  O   ARG A   5     -55.943 -35.338  15.119  1.00 45.61           O  
ATOM     40  CG  ARG A   5     -56.644 -31.039  16.733  1.00 45.61           C  
ATOM     41  CD  ARG A   5     -56.521 -30.705  18.226  1.00 45.61           C  
ATOM     42  NE  ARG A   5     -56.397 -29.252  18.452  1.00 45.61           N  
ATOM     43  NH1 ARG A   5     -56.944 -29.217  20.689  1.00 45.61           N  
ATOM     44  NH2 ARG A   5     -56.381 -27.322  19.661  1.00 45.61           N  
ATOM     45  CZ  ARG A   5     -56.576 -28.609  19.595  1.00 45.61           C  
ATOM     46  N   ASN A   6     -54.326 -33.765  14.962  1.00 45.76           N  
ATOM     47  CA  ASN A   6     -53.079 -34.487  15.282  1.00 45.76           C  
ATOM     48  C   ASN A   6     -52.432 -35.349  14.183  1.00 45.76           C  
ATOM     49  CB  ASN A   6     -53.171 -35.282  16.604  1.00 45.76           C  
ATOM     50  O   ASN A   6     -52.827 -36.484  13.953  1.00 45.76           O  
ATOM     51  CG  ASN A   6     -53.317 -34.459  17.869  1.00 45.76           C  
ATOM     52  ND2 ASN A   6     -53.360 -35.119  19.001  1.00 45.76           N  
ATOM     53  OD1 ASN A   6     -53.383 -33.238  17.875  1.00 45.76           O  
ATOM     54  N   VAL A   7     -51.275 -34.875  13.710  1.00 47.33           N  
ATOM     55  CA  VAL A   7     -50.014 -35.628  13.840  1.00 47.33           C  
ATOM     56  C   VAL A   7     -49.023 -34.705  14.560  1.00 47.33           C  
ATOM     57  CB  VAL A   7     -49.457 -36.116  12.486  1.00 47.33           C  
ATOM     58  O   VAL A   7     -48.956 -33.515  14.253  1.00 47.33           O  
ATOM     59  CG1 VAL A   7     -48.155 -36.907  12.675  1.00 47.33           C  
ATOM     60  CG2 VAL A   7     -50.453 -37.036  11.770  1.00 47.33           C  
ATOM     61  N   ARG A   8     -48.313 -35.219  15.569  1.00 46.55           N  
ATOM     62  CA  ARG A   8     -47.249 -34.516  16.305  1.00 46.55           C  
ATOM     63  C   ARG A   8     -46.277 -35.580  16.802  1.00 46.55           C  
ATOM     64  CB  ARG A   8     -47.847 -33.704  17.474  1.00 46.55           C  
ATOM     65  O   ARG A   8     -46.659 -36.379  17.649  1.00 46.55           O  
ATOM     66  CG  ARG A   8     -46.814 -32.790  18.160  1.00 46.55           C  
ATOM     67  CD  ARG A   8     -47.428 -32.107  19.393  1.00 46.55           C  
ATOM     68  NE  ARG A   8     -46.588 -30.998  19.892  1.00 46.55           N  
ATOM     69  NH1 ARG A   8     -47.749 -30.553  21.827  1.00 46.55           N  
ATOM     70  NH2 ARG A   8     -46.014 -29.270  21.266  1.00 46.55           N  
ATOM     71  CZ  ARG A   8     -46.787 -30.281  20.987  1.00 46.55           C  
ATOM     72  N   GLY A   9     -45.071 -35.592  16.250  1.00 51.34           N  
ATOM     73  CA  GLY A   9     -44.104 -36.671  16.442  1.00 51.34           C  
ATOM     74  C   GLY A   9     -43.452 -37.033  15.115  1.00 51.34           C  
ATOM     75  O   GLY A   9     -43.981 -37.850  14.371  1.00 51.34           O  
ATOM     76  N   TYR A  10     -42.329 -36.383  14.833  1.00 44.43           N  
ATOM     77  CA  TYR A  10     -41.312 -36.865  13.909  1.00 44.43           C  
ATOM     78  C   TYR A  10     -39.987 -36.601  14.623  1.00 44.43           C  
ATOM     79  CB  TYR A  10     -41.412 -36.167  12.540  1.00 44.43           C  
ATOM     80  O   TYR A  10     -39.697 -35.446  14.944  1.00 44.43           O  
ATOM     81  CG  TYR A  10     -41.049 -37.090  11.393  1.00 44.43           C  
ATOM     82  CD1 TYR A  10     -39.701 -37.307  11.045  1.00 44.43           C  
ATOM     83  CD2 TYR A  10     -42.068 -37.798  10.724  1.00 44.43           C  
ATOM     84  CE1 TYR A  10     -39.369 -38.247  10.049  1.00 44.43           C  
ATOM     85  CE2 TYR A  10     -41.740 -38.719   9.711  1.00 44.43           C  
ATOM     86  OH  TYR A  10     -40.089 -39.885   8.437  1.00 44.43           O  
ATOM     87  CZ  TYR A  10     -40.389 -38.957   9.381  1.00 44.43           C  
ATOM     88  N   ASN A  11     -39.274 -37.666  14.985  1.00 49.25           N  
ATOM     89  CA  ASN A  11     -37.910 -37.565  15.498  1.00 49.25           C  
ATOM     90  C   ASN A  11     -36.984 -37.404  14.286  1.00 49.25           C  
ATOM     91  CB  ASN A  11     -37.576 -38.809  16.354  1.00 49.25           C  
ATOM     92  O   ASN A  11     -37.288 -37.952  13.229  1.00 49.25           O  
ATOM     93  CG  ASN A  11     -37.102 -38.460  17.755  1.00 49.25           C  
ATOM     94  ND2 ASN A  11     -36.105 -39.149  18.257  1.00 49.25           N  
ATOM     95  OD1 ASN A  11     -37.645 -37.583  18.413  1.00 49.25           O  
ATOM     96  N   TYR A  12     -35.901 -36.642  14.419  1.00 55.52           N  
ATOM     97  CA  TYR A  12     -34.974 -36.366  13.309  1.00 55.52           C  
ATOM     98  C   TYR A  12     -33.545 -36.863  13.574  1.00 55.52           C  
ATOM     99  CB  TYR A  12     -35.063 -34.881  12.916  1.00 55.52           C  
ATOM    100  O   TYR A  12     -32.641 -36.568  12.798  1.00 55.52           O  
ATOM    101  CG  TYR A  12     -36.152 -34.603  11.894  1.00 55.52           C  
ATOM    102  CD1 TYR A  12     -35.939 -34.983  10.555  1.00 55.52           C  
ATOM    103  CD2 TYR A  12     -37.367 -33.993  12.266  1.00 55.52           C  
ATOM    104  CE1 TYR A  12     -36.930 -34.753   9.583  1.00 55.52           C  
ATOM    105  CE2 TYR A  12     -38.357 -33.745  11.293  1.00 55.52           C  
ATOM    106  OH  TYR A  12     -39.096 -33.898   9.014  1.00 55.52           O  
ATOM    107  CZ  TYR A  12     -38.139 -34.127   9.952  1.00 55.52           C  
ATOM    108  N   ASP A  13     -33.370 -37.653  14.633  1.00 52.35           N  
ATOM    109  CA  ASP A  13     -32.105 -38.238  15.058  1.00 52.35           C  
ATOM    110  C   ASP A  13     -32.243 -39.775  15.023  1.00 52.35           C  
ATOM    111  CB  ASP A  13     -31.755 -37.717  16.475  1.00 52.35           C  
ATOM    112  O   ASP A  13     -32.808 -40.331  15.962  1.00 52.35           O  
ATOM    113  CG  ASP A  13     -31.935 -36.203  16.661  1.00 52.35           C  
ATOM    114  OD1 ASP A  13     -31.140 -35.427  16.086  1.00 52.35           O  
ATOM    115  OD2 ASP A  13     -32.882 -35.815  17.391  1.00 52.35           O  
ATOM    116  N   GLU A  14     -31.823 -40.425  13.921  1.00 49.83           N  
ATOM    117  CA  GLU A  14     -31.321 -41.828  13.845  1.00 49.83           C  
ATOM    118  C   GLU A  14     -30.978 -42.276  12.396  1.00 49.83           C  
ATOM    119  CB  GLU A  14     -32.256 -42.861  14.538  1.00 49.83           C  
ATOM    120  O   GLU A  14     -30.017 -43.015  12.207  1.00 49.83           O  
ATOM    121  CG  GLU A  14     -31.673 -43.257  15.919  1.00 49.83           C  
ATOM    122  CD  GLU A  14     -32.645 -43.923  16.918  1.00 49.83           C  
ATOM    123  OE1 GLU A  14     -32.296 -43.959  18.125  1.00 49.83           O  
ATOM    124  OE2 GLU A  14     -33.729 -44.408  16.515  1.00 49.83           O  
ATOM    125  N   ASP A  15     -31.676 -41.791  11.359  1.00 49.00           N  
ATOM    126  CA  ASP A  15     -31.511 -42.273   9.967  1.00 49.00           C  
ATOM    127  C   ASP A  15     -30.384 -41.564   9.164  1.00 49.00           C  
ATOM    128  CB  ASP A  15     -32.849 -42.129   9.198  1.00 49.00           C  
ATOM    129  O   ASP A  15     -30.690 -40.668   8.379  1.00 49.00           O  
ATOM    130  CG  ASP A  15     -34.026 -42.975   9.693  1.00 49.00           C  
ATOM    131  OD1 ASP A  15     -33.821 -44.165  10.008  1.00 49.00           O  
ATOM    132  OD2 ASP A  15     -35.157 -42.428   9.686  1.00 49.00           O  
ATOM    133  N   PHE A  16     -29.103 -41.947   9.322  1.00 49.05           N  
ATOM    134  CA  PHE A  16     -28.027 -41.783   8.302  1.00 49.05           C  
ATOM    135  C   PHE A  16     -26.748 -42.593   8.649  1.00 49.05           C  
ATOM    136  CB  PHE A  16     -27.688 -40.294   7.991  1.00 49.05           C  
ATOM    137  O   PHE A  16     -25.669 -42.033   8.856  1.00 49.05           O  
ATOM    138  CG  PHE A  16     -28.479 -39.637   6.862  1.00 49.05           C  
ATOM    139  CD1 PHE A  16     -28.486 -40.198   5.569  1.00 49.05           C  
ATOM    140  CD2 PHE A  16     -29.216 -38.460   7.105  1.00 49.05           C  
ATOM    141  CE1 PHE A  16     -29.254 -39.614   4.544  1.00 49.05           C  
ATOM    142  CE2 PHE A  16     -29.987 -37.877   6.083  1.00 49.05           C  
ATOM    143  CZ  PHE A  16     -30.012 -38.457   4.803  1.00 49.05           C  
ATOM    144  N   GLU A  17     -26.855 -43.923   8.668  1.00 45.39           N  
ATOM    145  CA  GLU A  17     -25.718 -44.846   8.489  1.00 45.39           C  
ATOM    146  C   GLU A  17     -25.980 -45.731   7.248  1.00 45.39           C  
ATOM    147  CB  GLU A  17     -25.415 -45.659   9.772  1.00 45.39           C  
ATOM    148  O   GLU A  17     -27.119 -45.816   6.792  1.00 45.39           O  
ATOM    149  CG  GLU A  17     -24.855 -44.773  10.906  1.00 45.39           C  
ATOM    150  CD  GLU A  17     -24.280 -45.545  12.115  1.00 45.39           C  
ATOM    151  OE1 GLU A  17     -23.303 -45.032  12.716  1.00 45.39           O  
ATOM    152  OE2 GLU A  17     -24.818 -46.618  12.473  1.00 45.39           O  
ATOM    153  N   ASP A  18     -24.922 -46.339   6.699  1.00 43.89           N  
ATOM    154  CA  ASP A  18     -24.894 -47.211   5.508  1.00 43.89           C  
ATOM    155  C   ASP A  18     -25.444 -46.631   4.177  1.00 43.89           C  
ATOM    156  CB  ASP A  18     -25.481 -48.597   5.846  1.00 43.89           C  
ATOM    157  O   ASP A  18     -26.606 -46.807   3.815  1.00 43.89           O  
ATOM    158  CG  ASP A  18     -24.689 -49.372   6.912  1.00 43.89           C  
ATOM    159  OD1 ASP A  18     -23.518 -49.005   7.178  1.00 43.89           O  
ATOM    160  OD2 ASP A  18     -25.243 -50.373   7.425  1.00 43.89           O  
ATOM    161  N   ASP A  19     -24.546 -46.052   3.366  1.00 49.06           N  
ATOM    162  CA  ASP A  19     -24.663 -46.050   1.896  1.00 49.06           C  
ATOM    163  C   ASP A  19     -23.270 -46.297   1.273  1.00 49.06           C  
ATOM    164  CB  ASP A  19     -25.354 -44.776   1.368  1.00 49.06           C  
ATOM    165  O   ASP A  19     -22.245 -45.902   1.839  1.00 49.06           O  
ATOM    166  CG  ASP A  19     -26.073 -44.968   0.019  1.00 49.06           C  
ATOM    167  OD1 ASP A  19     -25.954 -46.060  -0.589  1.00 49.06           O  
ATOM    168  OD2 ASP A  19     -26.745 -44.001  -0.417  1.00 49.06           O  
ATOM    169  N   ASP A  20     -23.216 -47.044   0.170  1.00 46.18           N  
ATOM    170  CA  ASP A  20     -22.120 -48.002  -0.058  1.00 46.18           C  
ATOM    171  C   ASP A  20     -20.924 -47.503  -0.905  1.00 46.18           C  
ATOM    172  CB  ASP A  20     -22.699 -49.332  -0.591  1.00 46.18           C  
ATOM    173  O   ASP A  20     -21.004 -46.583  -1.723  1.00 46.18           O  
ATOM    174  CG  ASP A  20     -22.281 -50.561   0.228  1.00 46.18           C  
ATOM    175  OD1 ASP A  20     -21.124 -50.575   0.715  1.00 46.18           O  
ATOM    176  OD2 ASP A  20     -23.090 -51.515   0.279  1.00 46.18           O  
ATOM    177  N   LEU A  21     -19.779 -48.172  -0.736  1.00 46.67           N  
ATOM    178  CA  LEU A  21     -18.496 -47.855  -1.380  1.00 46.67           C  
ATOM    179  C   LEU A  21     -18.536 -47.985  -2.919  1.00 46.67           C  
ATOM    180  CB  LEU A  21     -17.449 -48.821  -0.779  1.00 46.67           C  
ATOM    181  O   LEU A  21     -18.532 -49.100  -3.444  1.00 46.67           O  
ATOM    182  CG  LEU A  21     -16.031 -48.748  -1.382  1.00 46.67           C  
ATOM    183  CD1 LEU A  21     -15.283 -47.490  -0.939  1.00 46.67           C  
ATOM    184  CD2 LEU A  21     -15.215 -49.968  -0.951  1.00 46.67           C  
ATOM    185  N   TYR A  22     -18.400 -46.876  -3.660  1.00 44.27           N  
ATOM    186  CA  TYR A  22     -18.096 -46.923  -5.101  1.00 44.27           C  
ATOM    187  C   TYR A  22     -17.218 -45.762  -5.600  1.00 44.27           C  
ATOM    188  CB  TYR A  22     -19.393 -47.031  -5.929  1.00 44.27           C  
ATOM    189  O   TYR A  22     -17.487 -44.598  -5.328  1.00 44.27           O  
ATOM    190  CG  TYR A  22     -19.392 -48.219  -6.875  1.00 44.27           C  
ATOM    191  CD1 TYR A  22     -18.928 -48.089  -8.200  1.00 44.27           C  
ATOM    192  CD2 TYR A  22     -19.831 -49.471  -6.406  1.00 44.27           C  
ATOM    193  CE1 TYR A  22     -18.908 -49.213  -9.053  1.00 44.27           C  
ATOM    194  CE2 TYR A  22     -19.815 -50.595  -7.252  1.00 44.27           C  
ATOM    195  OH  TYR A  22     -19.336 -51.552  -9.397  1.00 44.27           O  
ATOM    196  CZ  TYR A  22     -19.353 -50.466  -8.579  1.00 44.27           C  
ATOM    197  N   GLY A  23     -16.205 -46.089  -6.415  1.00 41.66           N  
ATOM    198  CA  GLY A  23     -15.500 -45.127  -7.276  1.00 41.66           C  
ATOM    199  C   GLY A  23     -14.381 -44.296  -6.635  1.00 41.66           C  
ATOM    200  O   GLY A  23     -14.533 -43.097  -6.431  1.00 41.66           O  
ATOM    201  N   GLN A  24     -13.188 -44.881  -6.463  1.00 37.77           N  
ATOM    202  CA  GLN A  24     -11.965 -44.067  -6.484  1.00 37.77           C  
ATOM    203  C   GLN A  24     -11.728 -43.572  -7.918  1.00 37.77           C  
ATOM    204  CB  GLN A  24     -10.741 -44.858  -5.993  1.00 37.77           C  
ATOM    205  O   GLN A  24     -11.533 -44.370  -8.834  1.00 37.77           O  
ATOM    206  CG  GLN A  24     -10.725 -45.052  -4.470  1.00 37.77           C  
ATOM    207  CD  GLN A  24      -9.467 -45.765  -3.971  1.00 37.77           C  
ATOM    208  NE2 GLN A  24      -9.247 -45.804  -2.676  1.00 37.77           N  
ATOM    209  OE1 GLN A  24      -8.663 -46.309  -4.710  1.00 37.77           O  
ATOM    210  N   SER A  25     -11.732 -42.259  -8.122  1.00 44.51           N  
ATOM    211  CA  SER A  25     -11.247 -41.605  -9.340  1.00 44.51           C  
ATOM    212  C   SER A  25     -10.484 -40.350  -8.941  1.00 44.51           C  
ATOM    213  CB  SER A  25     -12.394 -41.292 -10.303  1.00 44.51           C  
ATOM    214  O   SER A  25     -10.890 -39.641  -8.024  1.00 44.51           O  
ATOM    215  OG  SER A  25     -12.808 -42.510 -10.894  1.00 44.51           O  
ATOM    216  N   VAL A  26      -9.332 -40.138  -9.572  1.00 40.48           N  
ATOM    217  CA  VAL A  26      -8.415 -39.044  -9.242  1.00 40.48           C  
ATOM    218  C   VAL A  26      -8.764 -37.849 -10.119  1.00 40.48           C  
ATOM    219  CB  VAL A  26      -6.942 -39.468  -9.435  1.00 40.48           C  
ATOM    220  O   VAL A  26      -8.647 -37.939 -11.339  1.00 40.48           O  
ATOM    221  CG1 VAL A  26      -5.985 -38.387  -8.925  1.00 40.48           C  
ATOM    222  CG2 VAL A  26      -6.614 -40.769  -8.682  1.00 40.48           C  
ATOM    223  N   GLU A  27      -9.181 -36.743  -9.506  1.00 45.03           N  
ATOM    224  CA  GLU A  27      -9.260 -35.445 -10.181  1.00 45.03           C  
ATOM    225  C   GLU A  27      -7.912 -34.724 -10.014  1.00 45.03           C  
ATOM    226  CB  GLU A  27     -10.490 -34.634  -9.723  1.00 45.03           C  
ATOM    227  O   GLU A  27      -7.685 -33.984  -9.058  1.00 45.03           O  
ATOM    228  CG  GLU A  27     -11.796 -35.318 -10.181  1.00 45.03           C  
ATOM    229  CD  GLU A  27     -13.066 -34.461 -10.021  1.00 45.03           C  
ATOM    230  OE1 GLU A  27     -14.054 -34.770 -10.730  1.00 45.03           O  
ATOM    231  OE2 GLU A  27     -13.076 -33.527  -9.186  1.00 45.03           O  
ATOM    232  N   ASP A  28      -6.990 -35.027 -10.933  1.00 39.48           N  
ATOM    233  CA  ASP A  28      -5.822 -34.193 -11.233  1.00 39.48           C  
ATOM    234  C   ASP A  28      -6.245 -32.945 -12.051  1.00 39.48           C  
ATOM    235  CB  ASP A  28      -4.760 -35.028 -11.986  1.00 39.48           C  
ATOM    236  O   ASP A  28      -7.360 -32.876 -12.566  1.00 39.48           O  
ATOM    237  CG  ASP A  28      -3.881 -35.906 -11.081  1.00 39.48           C  
ATOM    238  OD1 ASP A  28      -3.261 -35.343 -10.147  1.00 39.48           O  
ATOM    239  OD2 ASP A  28      -3.748 -37.117 -11.376  1.00 39.48           O  
ATOM    240  N   ASP A  29      -5.314 -31.993 -12.210  1.00 45.42           N  
ATOM    241  CA  ASP A  29      -5.477 -30.644 -12.795  1.00 45.42           C  
ATOM    242  C   ASP A  29      -6.305 -29.655 -11.925  1.00 45.42           C  
ATOM    243  CB  ASP A  29      -5.895 -30.711 -14.285  1.00 45.42           C  
ATOM    244  O   ASP A  29      -7.303 -29.995 -11.308  1.00 45.42           O  
ATOM    245  CG  ASP A  29      -4.829 -31.342 -15.193  1.00 45.42           C  
ATOM    246  OD1 ASP A  29      -3.630 -31.046 -14.957  1.00 45.42           O  
ATOM    247  OD2 ASP A  29      -5.199 -31.989 -16.200  1.00 45.42           O  
ATOM    248  N   TYR A  30      -5.928 -28.377 -11.766  1.00 51.85           N  
ATOM    249  CA  TYR A  30      -5.256 -27.499 -12.732  1.00 51.85           C  
ATOM    250  C   TYR A  30      -4.041 -26.697 -12.201  1.00 51.85           C  
ATOM    251  CB  TYR A  30      -6.307 -26.505 -13.270  1.00 51.85           C  
ATOM    252  O   TYR A  30      -4.142 -25.854 -11.315  1.00 51.85           O  
ATOM    253  CG  TYR A  30      -7.071 -26.982 -14.489  1.00 51.85           C  
ATOM    254  CD1 TYR A  30      -6.684 -26.525 -15.764  1.00 51.85           C  
ATOM    255  CD2 TYR A  30      -8.141 -27.890 -14.363  1.00 51.85           C  
ATOM    256  CE1 TYR A  30      -7.346 -26.989 -16.915  1.00 51.85           C  
ATOM    257  CE2 TYR A  30      -8.812 -28.350 -15.513  1.00 51.85           C  
ATOM    258  OH  TYR A  30      -9.042 -28.359 -17.905  1.00 51.85           O  
ATOM    259  CZ  TYR A  30      -8.410 -27.908 -16.790  1.00 51.85           C  
ATOM    260  N   CYS A  31      -2.920 -26.844 -12.914  1.00 45.70           N  
ATOM    261  CA  CYS A  31      -2.017 -25.759 -13.343  1.00 45.70           C  
ATOM    262  C   CYS A  31      -1.447 -24.732 -12.325  1.00 45.70           C  
ATOM    263  CB  CYS A  31      -2.656 -25.046 -14.550  1.00 45.70           C  
ATOM    264  O   CYS A  31      -1.568 -23.523 -12.533  1.00 45.70           O  
ATOM    265  SG  CYS A  31      -3.023 -26.199 -15.906  1.00 45.70           S  
ATOM    266  N   ILE A  32      -0.625 -25.168 -11.361  1.00 47.23           N  
ATOM    267  CA  ILE A  32       0.452 -24.294 -10.837  1.00 47.23           C  
ATOM    268  C   ILE A  32       1.573 -24.197 -11.890  1.00 47.23           C  
ATOM    269  CB  ILE A  32       0.973 -24.770  -9.459  1.00 47.23           C  
ATOM    270  O   ILE A  32       1.962 -25.204 -12.484  1.00 47.23           O  
ATOM    271  CG1 ILE A  32      -0.170 -24.701  -8.419  1.00 47.23           C  
ATOM    272  CG2 ILE A  32       2.175 -23.922  -8.989  1.00 47.23           C  
ATOM    273  CD1 ILE A  32       0.208 -25.186  -7.013  1.00 47.23           C  
ATOM    274  N   SER A  33       2.132 -23.001 -12.132  1.00 45.63           N  
ATOM    275  CA  SER A  33       3.221 -22.853 -13.114  1.00 45.63           C  
ATOM    276  C   SER A  33       4.493 -23.609 -12.674  1.00 45.63           C  
ATOM    277  CB  SER A  33       3.522 -21.380 -13.450  1.00 45.63           C  
ATOM    278  O   SER A  33       4.850 -23.547 -11.490  1.00 45.63           O  
ATOM    279  OG  SER A  33       4.610 -20.834 -12.717  1.00 45.63           O  
ATOM    280  N   PRO A  34       5.255 -24.248 -13.590  1.00 47.49           N  
ATOM    281  CA  PRO A  34       6.508 -24.929 -13.236  1.00 47.49           C  
ATOM    282  C   PRO A  34       7.541 -24.010 -12.561  1.00 47.49           C  
ATOM    283  CB  PRO A  34       7.045 -25.500 -14.554  1.00 47.49           C  
ATOM    284  O   PRO A  34       8.322 -24.449 -11.720  1.00 47.49           O  
ATOM    285  CG  PRO A  34       5.782 -25.709 -15.388  1.00 47.49           C  
ATOM    286  CD  PRO A  34       4.904 -24.528 -14.977  1.00 47.49           C  
ATOM    287  N   SER A  35       7.513 -22.716 -12.892  1.00 58.64           N  
ATOM    288  CA  SER A  35       8.315 -21.660 -12.264  1.00 58.64           C  
ATOM    289  C   SER A  35       7.895 -21.316 -10.830  1.00 58.64           C  
ATOM    290  CB  SER A  35       8.272 -20.388 -13.129  1.00 58.64           C  
ATOM    291  O   SER A  35       8.742 -20.883 -10.052  1.00 58.64           O  
ATOM    292  OG  SER A  35       7.092 -20.286 -13.914  1.00 58.64           O  
ATOM    293  N   THR A  36       6.621 -21.505 -10.474  1.00 58.73           N  
ATOM    294  CA  THR A  36       6.098 -21.246  -9.122  1.00 58.73           C  
ATOM    295  C   THR A  36       6.376 -22.437  -8.208  1.00 58.73           C  
ATOM    296  CB  THR A  36       4.587 -20.942  -9.138  1.00 58.73           C  
ATOM    297  O   THR A  36       6.939 -22.263  -7.131  1.00 58.73           O  
ATOM    298  CG2 THR A  36       4.097 -20.356  -7.816  1.00 58.73           C  
ATOM    299  OG1 THR A  36       4.256 -20.000 -10.136  1.00 58.73           O  
ATOM    300  N   ALA A  37       6.067 -23.660  -8.657  1.00 54.24           N  
ATOM    301  CA  ALA A  37       6.263 -24.878  -7.863  1.00 54.24           C  
ATOM    302  C   ALA A  37       7.728 -25.064  -7.412  1.00 54.24           C  
ATOM    303  CB  ALA A  37       5.774 -26.069  -8.697  1.00 54.24           C  
ATOM    304  O   ALA A  37       7.994 -25.438  -6.269  1.00 54.24           O  
ATOM    305  N   ALA A  38       8.689 -24.711  -8.273  1.00 57.00           N  
ATOM    306  CA  ALA A  38      10.120 -24.786  -7.979  1.00 57.00           C  
ATOM    307  C   ALA A  38      10.597 -23.889  -6.812  1.00 57.00           C  
ATOM    308  CB  ALA A  38      10.874 -24.460  -9.274  1.00 57.00           C  
ATOM    309  O   ALA A  38      11.723 -24.065  -6.353  1.00 57.00           O  
ATOM    310  N   GLN A  39       9.779 -22.947  -6.324  1.00 55.92           N  
ATOM    311  CA  GLN A  39      10.119 -22.083  -5.183  1.00 55.92           C  
ATOM    312  C   GLN A  39       9.659 -22.646  -3.826  1.00 55.92           C  
ATOM    313  CB  GLN A  39       9.581 -20.660  -5.421  1.00 55.92           C  
ATOM    314  O   GLN A  39      10.135 -22.181  -2.794  1.00 55.92           O  
ATOM    315  CG  GLN A  39      10.195 -20.040  -6.688  1.00 55.92           C  
ATOM    316  CD  GLN A  39       9.827 -18.577  -6.919  1.00 55.92           C  
ATOM    317  NE2 GLN A  39      10.194 -18.024  -8.053  1.00 55.92           N  
ATOM    318  OE1 GLN A  39       9.226 -17.888  -6.117  1.00 55.92           O  
ATOM    319  N   PHE A  40       8.786 -23.663  -3.816  1.00 55.58           N  
ATOM    320  CA  PHE A  40       8.163 -24.196  -2.592  1.00 55.58           C  
ATOM    321  C   PHE A  40       8.457 -25.686  -2.322  1.00 55.58           C  
ATOM    322  CB  PHE A  40       6.660 -23.876  -2.631  1.00 55.58           C  
ATOM    323  O   PHE A  40       8.134 -26.196  -1.250  1.00 55.58           O  
ATOM    324  CG  PHE A  40       6.369 -22.383  -2.669  1.00 55.58           C  
ATOM    325  CD1 PHE A  40       6.486 -21.614  -1.495  1.00 55.58           C  
ATOM    326  CD2 PHE A  40       6.025 -21.751  -3.879  1.00 55.58           C  
ATOM    327  CE1 PHE A  40       6.262 -20.226  -1.531  1.00 55.58           C  
ATOM    328  CE2 PHE A  40       5.807 -20.362  -3.918  1.00 55.58           C  
ATOM    329  CZ  PHE A  40       5.924 -19.599  -2.743  1.00 55.58           C  
ATOM    330  N   ILE A  41       9.120 -26.398  -3.243  1.00 49.54           N  
ATOM    331  CA  ILE A  41       9.506 -27.808  -3.051  1.00 49.54           C  
ATOM    332  C   ILE A  41      10.775 -27.906  -2.183  1.00 49.54           C  
ATOM    333  CB  ILE A  41       9.618 -28.542  -4.409  1.00 49.54           C  
ATOM    334  O   ILE A  41      11.905 -27.816  -2.666  1.00 49.54           O  
ATOM    335  CG1 ILE A  41       8.231 -28.610  -5.095  1.00 49.54           C  
ATOM    336  CG2 ILE A  41      10.154 -29.979  -4.227  1.00 49.54           C  
ATOM    337  CD1 ILE A  41       8.290 -28.957  -6.588  1.00 49.54           C  
ATOM    338  N   TYR A  42      10.593 -28.139  -0.880  1.00 40.84           N  
ATOM    339  CA  TYR A  42      11.686 -28.344   0.079  1.00 40.84           C  
ATOM    340  C   TYR A  42      12.299 -29.757  -0.048  1.00 40.84           C  
ATOM    341  CB  TYR A  42      11.185 -28.018   1.496  1.00 40.84           C  
ATOM    342  O   TYR A  42      11.919 -30.702   0.651  1.00 40.84           O  
ATOM    343  CG  TYR A  42      12.293 -27.861   2.523  1.00 40.84           C  
ATOM    344  CD1 TYR A  42      12.783 -28.982   3.222  1.00 40.84           C  
ATOM    345  CD2 TYR A  42      12.829 -26.584   2.784  1.00 40.84           C  
ATOM    346  CE1 TYR A  42      13.810 -28.829   4.174  1.00 40.84           C  
ATOM    347  CE2 TYR A  42      13.847 -26.424   3.744  1.00 40.84           C  
ATOM    348  OH  TYR A  42      15.312 -27.406   5.378  1.00 40.84           O  
ATOM    349  CZ  TYR A  42      14.337 -27.548   4.442  1.00 40.84           C  
ATOM    350  N   SER A  43      13.257 -29.927  -0.964  1.00 45.88           N  
ATOM    351  CA  SER A  43      13.907 -31.222  -1.226  1.00 45.88           C  
ATOM    352  C   SER A  43      14.884 -31.624  -0.106  1.00 45.88           C  
ATOM    353  CB  SER A  43      14.612 -31.203  -2.586  1.00 45.88           C  
ATOM    354  O   SER A  43      16.034 -31.193  -0.066  1.00 45.88           O  
ATOM    355  OG  SER A  43      15.061 -32.507  -2.909  1.00 45.88           O  
ATOM    356  N   ARG A  44      14.452 -32.516   0.798  1.00 45.01           N  
ATOM    357  CA  ARG A  44      15.230 -33.023   1.958  1.00 45.01           C  
ATOM    358  C   ARG A  44      16.526 -33.804   1.633  1.00 45.01           C  
ATOM    359  CB  ARG A  44      14.299 -33.865   2.868  1.00 45.01           C  
ATOM    360  O   ARG A  44      17.117 -34.364   2.554  1.00 45.01           O  
ATOM    361  CG  ARG A  44      13.642 -33.062   4.001  1.00 45.01           C  
ATOM    362  CD  ARG A  44      12.919 -34.022   4.961  1.00 45.01           C  
ATOM    363  NE  ARG A  44      12.279 -33.317   6.090  1.00 45.01           N  
ATOM    364  NH1 ARG A  44      11.482 -35.166   7.210  1.00 45.01           N  
ATOM    365  NH2 ARG A  44      11.080 -33.132   8.022  1.00 45.01           N  
ATOM    366  CZ  ARG A  44      11.622 -33.873   7.097  1.00 45.01           C  
ATOM    367  N   ARG A  45      16.953 -33.917   0.368  1.00 47.67           N  
ATOM    368  CA  ARG A  45      18.032 -34.837  -0.061  1.00 47.67           C  
ATOM    369  C   ARG A  45      19.372 -34.175  -0.400  1.00 47.67           C  
ATOM    370  CB  ARG A  45      17.525 -35.740  -1.199  1.00 47.67           C  
ATOM    371  O   ARG A  45      20.385 -34.866  -0.374  1.00 47.67           O  
ATOM    372  CG  ARG A  45      16.507 -36.762  -0.666  1.00 47.67           C  
ATOM    373  CD  ARG A  45      16.028 -37.723  -1.760  1.00 47.67           C  
ATOM    374  NE  ARG A  45      15.136 -38.762  -1.200  1.00 47.67           N  
ATOM    375  NH1 ARG A  45      14.119 -39.415  -3.154  1.00 47.67           N  
ATOM    376  NH2 ARG A  45      13.535 -40.385  -1.235  1.00 47.67           N  
ATOM    377  CZ  ARG A  45      14.273 -39.512  -1.864  1.00 47.67           C  
ATOM    378  N   ASP A  46      19.408 -32.867  -0.642  1.00 42.74           N  
ATOM    379  CA  ASP A  46      20.619 -32.171  -1.094  1.00 42.74           C  
ATOM    380  C   ASP A  46      21.353 -31.476   0.067  1.00 42.74           C  
ATOM    381  CB  ASP A  46      20.260 -31.235  -2.257  1.00 42.74           C  
ATOM    382  O   ASP A  46      21.207 -30.276   0.298  1.00 42.74           O  
ATOM    383  CG  ASP A  46      19.766 -32.047  -3.458  1.00 42.74           C  
ATOM    384  OD1 ASP A  46      20.583 -32.834  -3.985  1.00 42.74           O  
ATOM    385  OD2 ASP A  46      18.564 -31.926  -3.794  1.00 42.74           O  
ATOM    386  N   LYS A  47      22.156 -32.244   0.820  1.00 39.87           N  
ATOM    387  CA  LYS A  47      22.996 -31.721   1.915  1.00 39.87           C  
ATOM    388  C   LYS A  47      24.430 -32.284   1.851  1.00 39.87           C  
ATOM    389  CB  LYS A  47      22.306 -31.988   3.274  1.00 39.87           C  
ATOM    390  O   LYS A  47      24.633 -33.447   2.201  1.00 39.87           O  
ATOM    391  CG  LYS A  47      22.511 -30.812   4.244  1.00 39.87           C  
ATOM    392  CD  LYS A  47      21.979 -31.116   5.654  1.00 39.87           C  
ATOM    393  CE  LYS A  47      22.024 -29.841   6.511  1.00 39.87           C  
ATOM    394  NZ  LYS A  47      21.757 -30.109   7.949  1.00 39.87           N  
ATOM    395  N   PRO A  48      25.438 -31.498   1.428  1.00 39.36           N  
ATOM    396  CA  PRO A  48      26.842 -31.893   1.531  1.00 39.36           C  
ATOM    397  C   PRO A  48      27.338 -31.818   2.986  1.00 39.36           C  
ATOM    398  CB  PRO A  48      27.626 -30.935   0.619  1.00 39.36           C  
ATOM    399  O   PRO A  48      27.112 -30.812   3.648  1.00 39.36           O  
ATOM    400  CG  PRO A  48      26.553 -30.254  -0.234  1.00 39.36           C  
ATOM    401  CD  PRO A  48      25.333 -30.255   0.684  1.00 39.36           C  
ATOM    402  N   SER A  49      28.017 -32.880   3.436  1.00 39.46           N  
ATOM    403  CA  SER A  49      28.985 -32.954   4.556  1.00 39.46           C  
ATOM    404  C   SER A  49      28.781 -32.057   5.796  1.00 39.46           C  
ATOM    405  CB  SER A  49      30.407 -32.762   4.018  1.00 39.46           C  
ATOM    406  O   SER A  49      29.045 -30.859   5.781  1.00 39.46           O  
ATOM    407  OG  SER A  49      30.495 -31.555   3.293  1.00 39.46           O  
ATOM    408  N   VAL A  50      28.433 -32.716   6.902  1.00 36.03           N  
ATOM    409  CA  VAL A  50      28.363 -32.213   8.288  1.00 36.03           C  
ATOM    410  C   VAL A  50      29.753 -31.868   8.856  1.00 36.03           C  
ATOM    411  CB  VAL A  50      27.713 -33.340   9.134  1.00 36.03           C  
ATOM    412  O   VAL A  50      30.686 -32.644   8.665  1.00 36.03           O  
ATOM    413  CG1 VAL A  50      27.696 -33.125  10.647  1.00 36.03           C  
ATOM    414  CG2 VAL A  50      26.254 -33.575   8.708  1.00 36.03           C  
ATOM    415  N   GLU A  51      29.851 -30.789   9.642  1.00 33.65           N  
ATOM    416  CA  GLU A  51      30.798 -30.680  10.772  1.00 33.65           C  
ATOM    417  C   GLU A  51      30.033 -30.830  12.109  1.00 33.65           C  
ATOM    418  CB  GLU A  51      31.639 -29.387  10.716  1.00 33.65           C  
ATOM    419  O   GLU A  51      28.807 -30.673  12.107  1.00 33.65           O  
ATOM    420  CG  GLU A  51      32.884 -29.578   9.832  1.00 33.65           C  
ATOM    421  CD  GLU A  51      33.941 -28.469   9.987  1.00 33.65           C  
ATOM    422  OE1 GLU A  51      35.118 -28.764   9.674  1.00 33.65           O  
ATOM    423  OE2 GLU A  51      33.575 -27.338  10.375  1.00 33.65           O  
ATOM    424  N   PRO A  52      30.692 -31.240  13.214  1.00 33.37           N  
ATOM    425  CA  PRO A  52      30.016 -31.870  14.351  1.00 33.37           C  
ATOM    426  C   PRO A  52      29.023 -30.985  15.111  1.00 33.37           C  
ATOM    427  CB  PRO A  52      31.123 -32.379  15.281  1.00 33.37           C  
ATOM    428  O   PRO A  52      29.130 -29.763  15.141  1.00 33.37           O  
ATOM    429  CG  PRO A  52      32.317 -32.548  14.347  1.00 33.37           C  
ATOM    430  CD  PRO A  52      32.134 -31.384  13.378  1.00 33.37           C  
ATOM    431  N   VAL A  53      28.070 -31.644  15.773  1.00 30.29           N  
ATOM    432  CA  VAL A  53      27.114 -31.008  16.685  1.00 30.29           C  
ATOM    433  C   VAL A  53      27.827 -30.637  17.984  1.00 30.29           C  
ATOM    434  CB  VAL A  53      25.926 -31.953  16.974  1.00 30.29           C  
ATOM    435  O   VAL A  53      28.280 -31.526  18.702  1.00 30.29           O  
ATOM    436  CG1 VAL A  53      24.915 -31.350  17.958  1.00 30.29           C  
ATOM    437  CG2 VAL A  53      25.168 -32.300  15.682  1.00 30.29           C  
ATOM    438  N   GLU A  54      27.867 -29.346  18.305  1.00 33.77           N  
ATOM    439  CA  GLU A  54      27.949 -28.896  19.695  1.00 33.77           C  
ATOM    440  C   GLU A  54      26.526 -28.802  20.259  1.00 33.77           C  
ATOM    441  CB  GLU A  54      28.737 -27.583  19.830  1.00 33.77           C  
ATOM    442  O   GLU A  54      25.622 -28.218  19.653  1.00 33.77           O  
ATOM    443  CG  GLU A  54      30.247 -27.840  19.681  1.00 33.77           C  
ATOM    444  CD  GLU A  54      31.115 -26.597  19.933  1.00 33.77           C  
ATOM    445  OE1 GLU A  54      32.249 -26.779  20.438  1.00 33.77           O  
ATOM    446  OE2 GLU A  54      30.675 -25.483  19.577  1.00 33.77           O  
ATOM    447  N   GLU A  55      26.321 -29.460  21.395  1.00 28.83           N  
ATOM    448  CA  GLU A  55      25.033 -29.617  22.066  1.00 28.83           C  
ATOM    449  C   GLU A  55      24.772 -28.382  22.939  1.00 28.83           C  
ATOM    450  CB  GLU A  55      25.069 -30.966  22.810  1.00 28.83           C  
ATOM    451  O   GLU A  55      25.085 -28.355  24.125  1.00 28.83           O  
ATOM    452  CG  GLU A  55      23.727 -31.444  23.384  1.00 28.83           C  
ATOM    453  CD  GLU A  55      23.763 -32.953  23.710  1.00 28.83           C  
ATOM    454  OE1 GLU A  55      22.754 -33.636  23.412  1.00 28.83           O  
ATOM    455  OE2 GLU A  55      24.814 -33.447  24.183  1.00 28.83           O  
ATOM    456  N   TYR A  56      24.268 -27.315  22.316  1.00 32.44           N  
ATOM    457  CA  TYR A  56      23.879 -26.098  23.027  1.00 32.44           C  
ATOM    458  C   TYR A  56      22.537 -26.300  23.735  1.00 32.44           C  
ATOM    459  CB  TYR A  56      23.873 -24.894  22.077  1.00 32.44           C  
ATOM    460  O   TYR A  56      21.491 -26.389  23.087  1.00 32.44           O  
ATOM    461  CG  TYR A  56      25.270 -24.400  21.754  1.00 32.44           C  
ATOM    462  CD1 TYR A  56      25.944 -23.591  22.690  1.00 32.44           C  
ATOM    463  CD2 TYR A  56      25.918 -24.794  20.566  1.00 32.44           C  
ATOM    464  CE1 TYR A  56      27.268 -23.182  22.449  1.00 32.44           C  
ATOM    465  CE2 TYR A  56      27.235 -24.363  20.311  1.00 32.44           C  
ATOM    466  OH  TYR A  56      29.183 -23.160  21.014  1.00 32.44           O  
ATOM    467  CZ  TYR A  56      27.913 -23.567  21.255  1.00 32.44           C  
ATOM    468  N   ASP A  57      22.595 -26.366  25.065  1.00 32.53           N  
ATOM    469  CA  ASP A  57      21.435 -26.448  25.950  1.00 32.53           C  
ATOM    470  C   ASP A  57      20.410 -25.331  25.696  1.00 32.53           C  
ATOM    471  CB  ASP A  57      21.890 -26.396  27.423  1.00 32.53           C  
ATOM    472  O   ASP A  57      20.746 -24.192  25.356  1.00 32.53           O  
ATOM    473  CG  ASP A  57      22.212 -27.777  28.000  1.00 32.53           C  
ATOM    474  OD1 ASP A  57      21.315 -28.647  27.907  1.00 32.53           O  
ATOM    475  OD2 ASP A  57      23.312 -27.931  28.576  1.00 32.53           O  
ATOM    476  N   TYR A  58      19.138 -25.650  25.951  1.00 31.23           N  
ATOM    477  CA  TYR A  58      18.084 -24.650  26.112  1.00 31.23           C  
ATOM    478  C   TYR A  58      18.283 -23.906  27.445  1.00 31.23           C  
ATOM    479  CB  TYR A  58      16.690 -25.309  26.020  1.00 31.23           C  
ATOM    480  O   TYR A  58      17.595 -24.177  28.430  1.00 31.23           O  
ATOM    481  CG  TYR A  58      16.054 -25.346  24.642  1.00 31.23           C  
ATOM    482  CD1 TYR A  58      15.014 -24.445  24.332  1.00 31.23           C  
ATOM    483  CD2 TYR A  58      16.451 -26.309  23.696  1.00 31.23           C  
ATOM    484  CE1 TYR A  58      14.355 -24.519  23.090  1.00 31.23           C  
ATOM    485  CE2 TYR A  58      15.796 -26.388  22.451  1.00 31.23           C  
ATOM    486  OH  TYR A  58      14.099 -25.585  20.956  1.00 31.23           O  
ATOM    487  CZ  TYR A  58      14.741 -25.497  22.151  1.00 31.23           C  
ATOM    488  N   GLU A  59      19.203 -22.940  27.486  1.00 31.33           N  
ATOM    489  CA  GLU A  59      19.086 -21.873  28.479  1.00 31.33           C  
ATOM    490  C   GLU A  59      17.861 -21.017  28.134  1.00 31.33           C  
ATOM    491  CB  GLU A  59      20.353 -21.010  28.625  1.00 31.33           C  
ATOM    492  O   GLU A  59      17.761 -20.451  27.042  1.00 31.33           O  
ATOM    493  CG  GLU A  59      21.503 -21.753  29.330  1.00 31.33           C  
ATOM    494  CD  GLU A  59      22.458 -20.820  30.106  1.00 31.33           C  
ATOM    495  OE1 GLU A  59      23.012 -21.281  31.132  1.00 31.33           O  
ATOM    496  OE2 GLU A  59      22.615 -19.640  29.713  1.00 31.33           O  
ATOM    497  N   ASP A  60      16.917 -20.931  29.075  1.00 29.49           N  
ATOM    498  CA  ASP A  60      15.799 -19.995  28.999  1.00 29.49           C  
ATOM    499  C   ASP A  60      16.320 -18.591  28.669  1.00 29.49           C  
ATOM    500  CB  ASP A  60      15.073 -19.891  30.354  1.00 29.49           C  
ATOM    501  O   ASP A  60      17.157 -18.047  29.399  1.00 29.49           O  
ATOM    502  CG  ASP A  60      14.177 -21.068  30.728  1.00 29.49           C  
ATOM    503  OD1 ASP A  60      13.360 -21.474  29.873  1.00 29.49           O  
ATOM    504  OD2 ASP A  60      14.258 -21.468  31.916  1.00 29.49           O  
ATOM    505  N   LEU A  61      15.725 -17.937  27.665  1.00 31.06           N  
ATOM    506  CA  LEU A  61      15.766 -16.477  27.558  1.00 31.06           C  
ATOM    507  C   LEU A  61      14.911 -15.868  28.676  1.00 31.06           C  
ATOM    508  CB  LEU A  61      15.362 -15.998  26.150  1.00 31.06           C  
ATOM    509  O   LEU A  61      13.851 -15.287  28.446  1.00 31.06           O  
ATOM    510  CG  LEU A  61      16.471 -16.132  25.091  1.00 31.06           C  
ATOM    511  CD1 LEU A  61      15.904 -15.743  23.723  1.00 31.06           C  
ATOM    512  CD2 LEU A  61      17.667 -15.211  25.364  1.00 31.06           C  
ATOM    513  N   LYS A  62      15.401 -16.001  29.912  1.00 28.07           N  
ATOM    514  CA  LYS A  62      14.963 -15.193  31.039  1.00 28.07           C  
ATOM    515  C   LYS A  62      15.152 -13.737  30.655  1.00 28.07           C  
ATOM    516  CB  LYS A  62      15.768 -15.515  32.306  1.00 28.07           C  
ATOM    517  O   LYS A  62      16.260 -13.300  30.345  1.00 28.07           O  
ATOM    518  CG  LYS A  62      15.337 -16.857  32.900  1.00 28.07           C  
ATOM    519  CD  LYS A  62      16.151 -17.199  34.148  1.00 28.07           C  
ATOM    520  CE  LYS A  62      15.645 -18.540  34.683  1.00 28.07           C  
ATOM    521  NZ  LYS A  62      16.493 -19.030  35.791  1.00 28.07           N  
ATOM    522  N   GLU A  63      14.061 -12.989  30.737  1.00 30.50           N  
ATOM    523  CA  GLU A  63      14.085 -11.532  30.754  1.00 30.50           C  
ATOM    524  C   GLU A  63      15.127 -11.038  31.771  1.00 30.50           C  
ATOM    525  CB  GLU A  63      12.697 -11.008  31.146  1.00 30.50           C  
ATOM    526  O   GLU A  63      15.408 -11.716  32.768  1.00 30.50           O  
ATOM    527  CG  GLU A  63      11.577 -11.489  30.208  1.00 30.50           C  
ATOM    528  CD  GLU A  63      10.200 -11.026  30.698  1.00 30.50           C  
ATOM    529  OE1 GLU A  63       9.436 -10.496  29.863  1.00 30.50           O  
ATOM    530  OE2 GLU A  63       9.925 -11.214  31.906  1.00 30.50           O  
ATOM    531  N   SER A  64      15.691  -9.850  31.546  1.00 30.89           N  
ATOM    532  CA  SER A  64      16.722  -9.223  32.383  1.00 30.89           C  
ATOM    533  C   SER A  64      16.219  -8.907  33.804  1.00 30.89           C  
ATOM    534  CB  SER A  64      17.275  -7.980  31.672  1.00 30.89           C  
ATOM    535  O   SER A  64      15.872  -7.781  34.145  1.00 30.89           O  
ATOM    536  OG  SER A  64      16.242  -7.211  31.080  1.00 30.89           O  
ATOM    537  N   SER A  65      16.183  -9.941  34.646  1.00 33.28           N  
ATOM    538  CA  SER A  65      15.464  -9.971  35.928  1.00 33.28           C  
ATOM    539  C   SER A  65      16.328 -10.415  37.118  1.00 33.28           C  
ATOM    540  CB  SER A  65      14.253 -10.904  35.779  1.00 33.28           C  
ATOM    541  O   SER A  65      16.019 -10.079  38.262  1.00 33.28           O  
ATOM    542  OG  SER A  65      14.662 -12.185  35.333  1.00 33.28           O  
ATOM    543  N   ASN A  66      17.449 -11.106  36.870  1.00 31.14           N  
ATOM    544  CA  ASN A  66      18.280 -11.719  37.917  1.00 31.14           C  
ATOM    545  C   ASN A  66      18.979 -10.716  38.867  1.00 31.14           C  
ATOM    546  CB  ASN A  66      19.302 -12.670  37.259  1.00 31.14           C  
ATOM    547  O   ASN A  66      19.442 -11.130  39.931  1.00 31.14           O  
ATOM    548  CG  ASN A  66      18.706 -13.964  36.716  1.00 31.14           C  
ATOM    549  ND2 ASN A  66      19.337 -14.557  35.730  1.00 31.14           N  
ATOM    550  OD1 ASN A  66      17.699 -14.479  37.169  1.00 31.14           O  
ATOM    551  N   SER A  67      19.038  -9.417  38.545  1.00 36.91           N  
ATOM    552  CA  SER A  67      19.617  -8.373  39.414  1.00 36.91           C  
ATOM    553  C   SER A  67      18.705  -7.956  40.580  1.00 36.91           C  
ATOM    554  CB  SER A  67      19.984  -7.143  38.574  1.00 36.91           C  
ATOM    555  O   SER A  67      19.195  -7.497  41.610  1.00 36.91           O  
ATOM    556  OG  SER A  67      18.865  -6.729  37.810  1.00 36.91           O  
ATOM    557  N   VAL A  68      17.385  -8.156  40.470  1.00 44.94           N  
ATOM    558  CA  VAL A  68      16.406  -7.750  41.504  1.00 44.94           C  
ATOM    559  C   VAL A  68      16.368  -8.736  42.689  1.00 44.94           C  
ATOM    560  CB  VAL A  68      15.012  -7.536  40.867  1.00 44.94           C  
ATOM    561  O   VAL A  68      15.961  -8.378  43.794  1.00 44.94           O  
ATOM    562  CG1 VAL A  68      13.989  -6.954  41.854  1.00 44.94           C  
ATOM    563  CG2 VAL A  68      15.075  -6.555  39.683  1.00 44.94           C  
ATOM    564  N   SER A  69      16.867  -9.962  42.488  1.00 41.75           N  
ATOM    565  CA  SER A  69      16.815 -11.111  43.413  1.00 41.75           C  
ATOM    566  C   SER A  69      17.353 -10.866  44.832  1.00 41.75           C  
ATOM    567  CB  SER A  69      17.635 -12.273  42.826  1.00 41.75           C  
ATOM    568  O   SER A  69      17.024 -11.616  45.749  1.00 41.75           O  
ATOM    569  OG  SER A  69      17.503 -12.370  41.420  1.00 41.75           O  
ATOM    570  N   ASN A  70      18.189  -9.841  45.028  1.00 47.40           N  
ATOM    571  CA  ASN A  70      18.846  -9.551  46.307  1.00 47.40           C  
ATOM    572  C   ASN A  70      17.972  -8.773  47.312  1.00 47.40           C  
ATOM    573  CB  ASN A  70      20.183  -8.841  46.023  1.00 47.40           C  
ATOM    574  O   ASN A  70      18.372  -8.623  48.468  1.00 47.40           O  
ATOM    575  CG  ASN A  70      21.253  -9.785  45.497  1.00 47.40           C  
ATOM    576  ND2 ASN A  70      22.197  -9.283  44.738  1.00 47.40           N  
ATOM    577  OD1 ASN A  70      21.275 -10.972  45.773  1.00 47.40           O  
ATOM    578  N   HIS A  71      16.784  -8.297  46.920  1.00 53.68           N  
ATOM    579  CA  HIS A  71      15.877  -7.578  47.819  1.00 53.68           C  
ATOM    580  C   HIS A  71      14.565  -8.338  48.053  1.00 53.68           C  
ATOM    581  CB  HIS A  71      15.660  -6.147  47.311  1.00 53.68           C  
ATOM    582  O   HIS A  71      13.755  -8.512  47.147  1.00 53.68           O  
ATOM    583  CG  HIS A  71      16.900  -5.297  47.431  1.00 53.68           C  
ATOM    584  CD2 HIS A  71      17.664  -4.808  46.405  1.00 53.68           C  
ATOM    585  ND1 HIS A  71      17.504  -4.905  48.607  1.00 53.68           N  
ATOM    586  CE1 HIS A  71      18.601  -4.196  48.296  1.00 53.68           C  
ATOM    587  NE2 HIS A  71      18.733  -4.103  46.967  1.00 53.68           N  
ATOM    588  N   GLN A  72      14.325  -8.733  49.310  1.00 54.94           N  
ATOM    589  CA  GLN A  72      13.053  -9.302  49.772  1.00 54.94           C  
ATOM    590  C   GLN A  72      11.958  -8.221  49.799  1.00 54.94           C  
ATOM    591  CB  GLN A  72      13.232  -9.956  51.155  1.00 54.94           C  
ATOM    592  O   GLN A  72      11.680  -7.614  50.833  1.00 54.94           O  
ATOM    593  CG  GLN A  72      14.093 -11.228  51.119  1.00 54.94           C  
ATOM    594  CD  GLN A  72      14.230 -11.898  52.487  1.00 54.94           C  
ATOM    595  NE2 GLN A  72      14.799 -13.081  52.545  1.00 54.94           N  
ATOM    596  OE1 GLN A  72      13.850 -11.388  53.529  1.00 54.94           O  
ATOM    597  N   LEU A  73      11.364  -7.959  48.637  1.00 62.84           N  
ATOM    598  CA  LEU A  73      10.261  -7.018  48.439  1.00 62.84           C  
ATOM    599  C   LEU A  73       8.923  -7.764  48.390  1.00 62.84           C  
ATOM    600  CB  LEU A  73      10.521  -6.213  47.151  1.00 62.84           C  
ATOM    601  O   LEU A  73       8.861  -8.917  47.964  1.00 62.84           O  
ATOM    602  CG  LEU A  73      11.752  -5.292  47.238  1.00 62.84           C  
ATOM    603  CD1 LEU A  73      12.102  -4.750  45.854  1.00 62.84           C  
ATOM    604  CD2 LEU A  73      11.518  -4.105  48.177  1.00 62.84           C  
ATOM    605  N   SER A  74       7.833  -7.110  48.802  1.00 77.25           N  
ATOM    606  CA  SER A  74       6.496  -7.658  48.554  1.00 77.25           C  
ATOM    607  C   SER A  74       6.149  -7.548  47.064  1.00 77.25           C  
ATOM    608  CB  SER A  74       5.440  -6.980  49.437  1.00 77.25           C  
ATOM    609  O   SER A  74       6.649  -6.658  46.377  1.00 77.25           O  
ATOM    610  OG  SER A  74       5.003  -5.750  48.897  1.00 77.25           O  
ATOM    611  N   GLY A  75       5.241  -8.387  46.554  1.00 77.64           N  
ATOM    612  CA  GLY A  75       4.801  -8.297  45.151  1.00 77.64           C  
ATOM    613  C   GLY A  75       4.191  -6.933  44.778  1.00 77.64           C  
ATOM    614  O   GLY A  75       4.273  -6.511  43.627  1.00 77.64           O  
ATOM    615  N   PHE A  76       3.647  -6.201  45.757  1.00 78.25           N  
ATOM    616  CA  PHE A  76       3.188  -4.822  45.571  1.00 78.25           C  
ATOM    617  C   PHE A  76       4.363  -3.845  45.409  1.00 78.25           C  
ATOM    618  CB  PHE A  76       2.297  -4.434  46.759  1.00 78.25           C  
ATOM    619  O   PHE A  76       4.359  -3.014  44.503  1.00 78.25           O  
ATOM    620  CG  PHE A  76       1.722  -3.036  46.656  1.00 78.25           C  
ATOM    621  CD1 PHE A  76       2.361  -1.955  47.294  1.00 78.25           C  
ATOM    622  CD2 PHE A  76       0.558  -2.812  45.897  1.00 78.25           C  
ATOM    623  CE1 PHE A  76       1.831  -0.657  47.176  1.00 78.25           C  
ATOM    624  CE2 PHE A  76       0.031  -1.514  45.777  1.00 78.25           C  
ATOM    625  CZ  PHE A  76       0.668  -0.436  46.417  1.00 78.25           C  
ATOM    626  N   ASP A  77       5.394  -3.971  46.247  1.00 77.69           N  
ATOM    627  CA  ASP A  77       6.606  -3.147  46.163  1.00 77.69           C  
ATOM    628  C   ASP A  77       7.436  -3.469  44.910  1.00 77.69           C  
ATOM    629  CB  ASP A  77       7.452  -3.330  47.428  1.00 77.69           C  
ATOM    630  O   ASP A  77       8.061  -2.577  44.346  1.00 77.69           O  
ATOM    631  CG  ASP A  77       6.701  -2.941  48.700  1.00 77.69           C  
ATOM    632  OD1 ASP A  77       6.224  -1.785  48.787  1.00 77.69           O  
ATOM    633  OD2 ASP A  77       6.582  -3.836  49.571  1.00 77.69           O  
ATOM    634  N   GLN A  78       7.396  -4.714  44.425  1.00 81.85           N  
ATOM    635  CA  GLN A  78       8.031  -5.125  43.172  1.00 81.85           C  
ATOM    636  C   GLN A  78       7.335  -4.502  41.948  1.00 81.85           C  
ATOM    637  CB  GLN A  78       8.058  -6.660  43.108  1.00 81.85           C  
ATOM    638  O   GLN A  78       8.005  -3.925  41.093  1.00 81.85           O  
ATOM    639  CG  GLN A  78       8.924  -7.157  41.941  1.00 81.85           C  
ATOM    640  CD  GLN A  78       8.947  -8.677  41.799  1.00 81.85           C  
ATOM    641  NE2 GLN A  78       9.711  -9.204  40.866  1.00 81.85           N  
ATOM    642  OE1 GLN A  78       8.275  -9.414  42.503  1.00 81.85           O  
ATOM    643  N   ALA A  79       5.998  -4.523  41.884  1.00 81.07           N  
ATOM    644  CA  ALA A  79       5.254  -3.807  40.840  1.00 81.07           C  
ATOM    645  C   ALA A  79       5.523  -2.288  40.882  1.00 81.07           C  
ATOM    646  CB  ALA A  79       3.762  -4.119  41.013  1.00 81.07           C  
ATOM    647  O   ALA A  79       5.650  -1.631  39.847  1.00 81.07           O  
ATOM    648  N   ARG A  80       5.675  -1.734  42.091  1.00 85.55           N  
ATOM    649  CA  ARG A  80       6.032  -0.329  42.313  1.00 85.55           C  
ATOM    650  C   ARG A  80       7.466  -0.006  41.882  1.00 85.55           C  
ATOM    651  CB  ARG A  80       5.779  -0.009  43.789  1.00 85.55           C  
ATOM    652  O   ARG A  80       7.688   1.064  41.327  1.00 85.55           O  
ATOM    653  CG  ARG A  80       5.588   1.486  44.033  1.00 85.55           C  
ATOM    654  CD  ARG A  80       5.264   1.676  45.514  1.00 85.55           C  
ATOM    655  NE  ARG A  80       4.821   3.051  45.793  1.00 85.55           N  
ATOM    656  NH1 ARG A  80       4.097   2.648  47.928  1.00 85.55           N  
ATOM    657  NH2 ARG A  80       3.811   4.675  47.017  1.00 85.55           N  
ATOM    658  CZ  ARG A  80       4.245   3.451  46.909  1.00 85.55           C  
ATOM    659  N   LEU A  81       8.414  -0.926  42.084  1.00 87.69           N  
ATOM    660  CA  LEU A  81       9.792  -0.820  41.597  1.00 87.69           C  
ATOM    661  C   LEU A  81       9.819  -0.720  40.067  1.00 87.69           C  
ATOM    662  CB  LEU A  81      10.621  -2.020  42.108  1.00 87.69           C  
ATOM    663  O   LEU A  81      10.372   0.247  39.552  1.00 87.69           O  
ATOM    664  CG  LEU A  81      12.111  -1.996  41.718  1.00 87.69           C  
ATOM    665  CD1 LEU A  81      12.868  -0.845  42.382  1.00 87.69           C  
ATOM    666  CD2 LEU A  81      12.776  -3.306  42.137  1.00 87.69           C  
ATOM    667  N   TYR A  82       9.175  -1.651  39.351  1.00 88.69           N  
ATOM    668  CA  TYR A  82       9.126  -1.624  37.882  1.00 88.69           C  
ATOM    669  C   TYR A  82       8.484  -0.335  37.349  1.00 88.69           C  
ATOM    670  CB  TYR A  82       8.412  -2.873  37.343  1.00 88.69           C  
ATOM    671  O   TYR A  82       9.090   0.351  36.530  1.00 88.69           O  
ATOM    672  CG  TYR A  82       9.166  -4.177  37.555  1.00 88.69           C  
ATOM    673  CD1 TYR A  82      10.468  -4.332  37.037  1.00 88.69           C  
ATOM    674  CD2 TYR A  82       8.550  -5.254  38.223  1.00 88.69           C  
ATOM    675  CE1 TYR A  82      11.171  -5.539  37.223  1.00 88.69           C  
ATOM    676  CE2 TYR A  82       9.240  -6.470  38.389  1.00 88.69           C  
ATOM    677  OH  TYR A  82      11.229  -7.770  38.132  1.00 88.69           O  
ATOM    678  CZ  TYR A  82      10.559  -6.608  37.913  1.00 88.69           C  
ATOM    679  N   SER A  83       7.342   0.085  37.909  1.00 88.18           N  
ATOM    680  CA  SER A  83       6.698   1.350  37.522  1.00 88.18           C  
ATOM    681  C   SER A  83       7.575   2.591  37.764  1.00 88.18           C  
ATOM    682  CB  SER A  83       5.366   1.497  38.263  1.00 88.18           C  
ATOM    683  O   SER A  83       7.417   3.581  37.051  1.00 88.18           O  
ATOM    684  OG  SER A  83       4.736   2.726  37.945  1.00 88.18           O  
ATOM    685  N   CYS A  84       8.488   2.571  38.741  1.00 88.03           N  
ATOM    686  CA  CYS A  84       9.490   3.626  38.908  1.00 88.03           C  
ATOM    687  C   CYS A  84      10.640   3.506  37.894  1.00 88.03           C  
ATOM    688  CB  CYS A  84      10.037   3.606  40.344  1.00 88.03           C  
ATOM    689  O   CYS A  84      11.080   4.529  37.372  1.00 88.03           O  
ATOM    690  SG  CYS A  84       8.786   4.135  41.552  1.00 88.03           S  
ATOM    691  N   LEU A  85      11.120   2.290  37.612  1.00 88.49           N  
ATOM    692  CA  LEU A  85      12.218   2.040  36.672  1.00 88.49           C  
ATOM    693  C   LEU A  85      11.855   2.451  35.242  1.00 88.49           C  
ATOM    694  CB  LEU A  85      12.638   0.559  36.722  1.00 88.49           C  
ATOM    695  O   LEU A  85      12.651   3.137  34.607  1.00 88.49           O  
ATOM    696  CG  LEU A  85      13.373   0.135  38.007  1.00 88.49           C  
ATOM    697  CD1 LEU A  85      13.565  -1.381  38.012  1.00 88.49           C  
ATOM    698  CD2 LEU A  85      14.747   0.792  38.139  1.00 88.49           C  
ATOM    699  N   ASP A  86      10.653   2.126  34.763  1.00 86.95           N  
ATOM    700  CA  ASP A  86      10.201   2.525  33.422  1.00 86.95           C  
ATOM    701  C   ASP A  86      10.152   4.053  33.277  1.00 86.95           C  
ATOM    702  CB  ASP A  86       8.830   1.899  33.123  1.00 86.95           C  
ATOM    703  O   ASP A  86      10.660   4.611  32.305  1.00 86.95           O  
ATOM    704  CG  ASP A  86       8.882   0.372  32.994  1.00 86.95           C  
ATOM    705  OD1 ASP A  86       9.946  -0.148  32.575  1.00 86.95           O  
ATOM    706  OD2 ASP A  86       7.849  -0.252  33.322  1.00 86.95           O  
ATOM    707  N   HIS A  87       9.649   4.755  34.299  1.00 86.50           N  
ATOM    708  CA  HIS A  87       9.618   6.221  34.330  1.00 86.50           C  
ATOM    709  C   HIS A  87      11.019   6.857  34.420  1.00 86.50           C  
ATOM    710  CB  HIS A  87       8.718   6.677  35.494  1.00 86.50           C  
ATOM    711  O   HIS A  87      11.223   7.975  33.950  1.00 86.50           O  
ATOM    712  CG  HIS A  87       7.629   7.640  35.089  1.00 86.50           C  
ATOM    713  CD2 HIS A  87       7.213   8.743  35.784  1.00 86.50           C  
ATOM    714  ND1 HIS A  87       6.828   7.549  33.972  1.00 86.50           N  
ATOM    715  CE1 HIS A  87       5.962   8.572  33.997  1.00 86.50           C  
ATOM    716  NE2 HIS A  87       6.148   9.330  35.092  1.00 86.50           N  
ATOM    717  N   MET A  88      12.004   6.167  35.006  1.00 86.18           N  
ATOM    718  CA  MET A  88      13.401   6.619  34.996  1.00 86.18           C  
ATOM    719  C   MET A  88      14.085   6.333  33.653  1.00 86.18           C  
ATOM    720  CB  MET A  88      14.181   6.013  36.171  1.00 86.18           C  
ATOM    721  O   MET A  88      14.807   7.198  33.159  1.00 86.18           O  
ATOM    722  CG  MET A  88      13.725   6.620  37.505  1.00 86.18           C  
ATOM    723  SD  MET A  88      14.677   6.096  38.957  1.00 86.18           S  
ATOM    724  CE  MET A  88      16.188   7.075  38.754  1.00 86.18           C  
ATOM    725  N   ARG A  89      13.820   5.179  33.028  1.00 86.64           N  
ATOM    726  CA  ARG A  89      14.309   4.818  31.686  1.00 86.64           C  
ATOM    727  C   ARG A  89      13.761   5.755  30.605  1.00 86.64           C  
ATOM    728  CB  ARG A  89      13.945   3.353  31.387  1.00 86.64           C  
ATOM    729  O   ARG A  89      14.522   6.177  29.743  1.00 86.64           O  
ATOM    730  CG  ARG A  89      14.814   2.334  32.151  1.00 86.64           C  
ATOM    731  CD  ARG A  89      14.204   0.936  31.994  1.00 86.64           C  
ATOM    732  NE  ARG A  89      15.080  -0.152  32.476  1.00 86.64           N  
ATOM    733  NH1 ARG A  89      13.631  -1.867  31.980  1.00 86.64           N  
ATOM    734  NH2 ARG A  89      15.698  -2.330  32.662  1.00 86.64           N  
ATOM    735  CZ  ARG A  89      14.803  -1.438  32.370  1.00 86.64           C  
ATOM    736  N   GLU A  90      12.497   6.174  30.696  1.00 86.52           N  
ATOM    737  CA  GLU A  90      11.891   7.163  29.784  1.00 86.52           C  
ATOM    738  C   GLU A  90      12.591   8.542  29.836  1.00 86.52           C  
ATOM    739  CB  GLU A  90      10.383   7.267  30.103  1.00 86.52           C  
ATOM    740  O   GLU A  90      12.604   9.273  28.845  1.00 86.52           O  
ATOM    741  CG  GLU A  90       9.596   8.085  29.062  1.00 86.52           C  
ATOM    742  CD  GLU A  90       8.070   8.096  29.283  1.00 86.52           C  
ATOM    743  OE1 GLU A  90       7.357   8.353  28.283  1.00 86.52           O  
ATOM    744  OE2 GLU A  90       7.616   7.914  30.440  1.00 86.52           O  
ATOM    745  N   VAL A  91      13.222   8.889  30.968  1.00 84.26           N  
ATOM    746  CA  VAL A  91      13.901  10.184  31.185  1.00 84.26           C  
ATOM    747  C   VAL A  91      15.422  10.117  30.979  1.00 84.26           C  
ATOM    748  CB  VAL A  91      13.539  10.735  32.581  1.00 84.26           C  
ATOM    749  O   VAL A  91      16.009  11.088  30.499  1.00 84.26           O  
ATOM    750  CG1 VAL A  91      14.267  12.044  32.924  1.00 84.26           C  
ATOM    751  CG2 VAL A  91      12.035  11.033  32.680  1.00 84.26           C  
ATOM    752  N   LEU A  92      16.073   9.007  31.345  1.00 81.66           N  
ATOM    753  CA  LEU A  92      17.536   8.840  31.302  1.00 81.66           C  
ATOM    754  C   LEU A  92      18.033   8.046  30.081  1.00 81.66           C  
ATOM    755  CB  LEU A  92      18.003   8.164  32.609  1.00 81.66           C  
ATOM    756  O   LEU A  92      19.185   8.213  29.680  1.00 81.66           O  
ATOM    757  CG  LEU A  92      17.787   9.001  33.885  1.00 81.66           C  
ATOM    758  CD1 LEU A  92      18.032   8.145  35.129  1.00 81.66           C  
ATOM    759  CD2 LEU A  92      18.729  10.208  33.955  1.00 81.66           C  
ATOM    760  N   GLY A  93      17.187   7.196  29.489  1.00 80.60           N  
ATOM    761  CA  GLY A  93      17.587   6.203  28.490  1.00 80.60           C  
ATOM    762  C   GLY A  93      18.606   5.188  29.024  1.00 80.60           C  
ATOM    763  O   GLY A  93      18.838   5.085  30.229  1.00 80.60           O  
ATOM    764  N   ASP A  94      19.276   4.483  28.111  1.00 78.48           N  
ATOM    765  CA  ASP A  94      20.265   3.430  28.412  1.00 78.48           C  
ATOM    766  C   ASP A  94      21.609   3.964  28.969  1.00 78.48           C  
ATOM    767  CB  ASP A  94      20.495   2.565  27.157  1.00 78.48           C  
ATOM    768  O   ASP A  94      22.638   3.292  28.912  1.00 78.48           O  
ATOM    769  CG  ASP A  94      19.200   2.109  26.480  1.00 78.48           C  
ATOM    770  OD1 ASP A  94      18.299   1.624  27.196  1.00 78.48           O  
ATOM    771  OD2 ASP A  94      19.104   2.320  25.249  1.00 78.48           O  
ATOM    772  N   ALA A  95      21.641   5.204  29.470  1.00 76.93           N  
ATOM    773  CA  ALA A  95      22.857   5.878  29.928  1.00 76.93           C  
ATOM    774  C   ALA A  95      23.301   5.473  31.347  1.00 76.93           C  
ATOM    775  CB  ALA A  95      22.623   7.390  29.827  1.00 76.93           C  
ATOM    776  O   ALA A  95      24.439   5.750  31.728  1.00 76.93           O  
ATOM    777  N   VAL A  96      22.420   4.848  32.138  1.00 76.79           N  
ATOM    778  CA  VAL A  96      22.662   4.498  33.548  1.00 76.79           C  
ATOM    779  C   VAL A  96      22.345   3.013  33.778  1.00 76.79           C  
ATOM    780  CB  VAL A  96      21.824   5.384  34.495  1.00 76.79           C  
ATOM    781  O   VAL A  96      21.225   2.600  33.483  1.00 76.79           O  
ATOM    782  CG1 VAL A  96      22.121   5.066  35.968  1.00 76.79           C  
ATOM    783  CG2 VAL A  96      22.113   6.878  34.280  1.00 76.79           C  
ATOM    784  N   PRO A  97      23.277   2.207  34.327  1.00 85.20           N  
ATOM    785  CA  PRO A  97      23.028   0.805  34.669  1.00 85.20           C  
ATOM    786  C   PRO A  97      21.828   0.597  35.604  1.00 85.20           C  
ATOM    787  CB  PRO A  97      24.321   0.307  35.327  1.00 85.20           C  
ATOM    788  O   PRO A  97      21.687   1.308  36.603  1.00 85.20           O  
ATOM    789  CG  PRO A  97      25.398   1.186  34.696  1.00 85.20           C  
ATOM    790  CD  PRO A  97      24.686   2.525  34.516  1.00 85.20           C  
ATOM    791  N   ASP A  98      21.023  -0.437  35.336  1.00 81.12           N  
ATOM    792  CA  ASP A  98      19.815  -0.766  36.112  1.00 81.12           C  
ATOM    793  C   ASP A  98      20.080  -0.922  37.620  1.00 81.12           C  
ATOM    794  CB  ASP A  98      19.185  -2.069  35.588  1.00 81.12           C  
ATOM    795  O   ASP A  98      19.245  -0.529  38.428  1.00 81.12           O  
ATOM    796  CG  ASP A  98      18.360  -1.917  34.306  1.00 81.12           C  
ATOM    797  OD1 ASP A  98      17.645  -0.904  34.130  1.00 81.12           O  
ATOM    798  OD2 ASP A  98      18.337  -2.875  33.509  1.00 81.12           O  
ATOM    799  N   GLU A  99      21.247  -1.432  38.024  1.00 82.92           N  
ATOM    800  CA  GLU A  99      21.624  -1.582  39.440  1.00 82.92           C  
ATOM    801  C   GLU A  99      21.624  -0.237  40.193  1.00 82.92           C  
ATOM    802  CB  GLU A  99      23.012  -2.239  39.541  1.00 82.92           C  
ATOM    803  O   GLU A  99      21.135  -0.148  41.320  1.00 82.92           O  
ATOM    804  CG  GLU A  99      23.055  -3.639  38.903  1.00 82.92           C  
ATOM    805  CD  GLU A  99      24.408  -4.349  39.077  1.00 82.92           C  
ATOM    806  OE1 GLU A  99      24.402  -5.598  39.006  1.00 82.92           O  
ATOM    807  OE2 GLU A  99      25.432  -3.649  39.252  1.00 82.92           O  
ATOM    808  N   ILE A 100      22.091   0.834  39.539  1.00 85.02           N  
ATOM    809  CA  ILE A 100      22.114   2.196  40.096  1.00 85.02           C  
ATOM    810  C   ILE A 100      20.692   2.772  40.158  1.00 85.02           C  
ATOM    811  CB  ILE A 100      23.082   3.089  39.277  1.00 85.02           C  
ATOM    812  O   ILE A 100      20.346   3.463  41.118  1.00 85.02           O  
ATOM    813  CG1 ILE A 100      24.527   2.544  39.395  1.00 85.02           C  
ATOM    814  CG2 ILE A 100      23.012   4.564  39.724  1.00 85.02           C  
ATOM    815  CD1 ILE A 100      25.572   3.301  38.566  1.00 85.02           C  
ATOM    816  N   LEU A 101      19.845   2.461  39.169  1.00 86.54           N  
ATOM    817  CA  LEU A 101      18.432   2.850  39.178  1.00 86.54           C  
ATOM    818  C   LEU A 101      17.672   2.147  40.320  1.00 86.54           C  
ATOM    819  CB  LEU A 101      17.792   2.563  37.802  1.00 86.54           C  
ATOM    820  O   LEU A 101      16.926   2.797  41.053  1.00 86.54           O  
ATOM    821  CG  LEU A 101      18.457   3.241  36.586  1.00 86.54           C  
ATOM    822  CD1 LEU A 101      17.743   2.826  35.300  1.00 86.54           C  
ATOM    823  CD2 LEU A 101      18.387   4.766  36.678  1.00 86.54           C  
ATOM    824  N   ILE A 102      17.913   0.848  40.528  1.00 87.76           N  
ATOM    825  CA  ILE A 102      17.317   0.048  41.610  1.00 87.76           C  
ATOM    826  C   ILE A 102      17.742   0.590  42.986  1.00 87.76           C  
ATOM    827  CB  ILE A 102      17.654  -1.452  41.414  1.00 87.76           C  
ATOM    828  O   ILE A 102      16.870   0.862  43.818  1.00 87.76           O  
ATOM    829  CG1 ILE A 102      16.927  -2.018  40.169  1.00 87.76           C  
ATOM    830  CG2 ILE A 102      17.261  -2.287  42.650  1.00 87.76           C  
ATOM    831  CD1 ILE A 102      17.534  -3.325  39.638  1.00 87.76           C  
ATOM    832  N   GLU A 103      19.040   0.836  43.221  1.00 86.27           N  
ATOM    833  CA  GLU A 103      19.505   1.490  44.457  1.00 86.27           C  
ATOM    834  C   GLU A 103      18.829   2.854  44.666  1.00 86.27           C  
ATOM    835  CB  GLU A 103      21.030   1.713  44.467  1.00 86.27           C  
ATOM    836  O   GLU A 103      18.349   3.146  45.765  1.00 86.27           O  
ATOM    837  CG  GLU A 103      21.866   0.560  45.046  1.00 86.27           C  
ATOM    838  CD  GLU A 103      23.133   1.098  45.745  1.00 86.27           C  
ATOM    839  OE1 GLU A 103      23.372   0.699  46.909  1.00 86.27           O  
ATOM    840  OE2 GLU A 103      23.801   1.998  45.182  1.00 86.27           O  
ATOM    841  N   ALA A 104      18.758   3.692  43.626  1.00 85.67           N  
ATOM    842  CA  ALA A 104      18.186   5.032  43.719  1.00 85.67           C  
ATOM    843  C   ALA A 104      16.689   5.020  44.077  1.00 85.67           C  
ATOM    844  CB  ALA A 104      18.447   5.778  42.408  1.00 85.67           C  
ATOM    845  O   ALA A 104      16.256   5.843  44.890  1.00 85.67           O  
ATOM    846  N   VAL A 105      15.902   4.088  43.527  1.00 89.03           N  
ATOM    847  CA  VAL A 105      14.468   3.942  43.842  1.00 89.03           C  
ATOM    848  C   VAL A 105      14.259   3.417  45.266  1.00 89.03           C  
ATOM    849  CB  VAL A 105      13.762   3.050  42.798  1.00 89.03           C  
ATOM    850  O   VAL A 105      13.433   3.966  46.005  1.00 89.03           O  
ATOM    851  CG1 VAL A 105      12.296   2.783  43.167  1.00 89.03           C  
ATOM    852  CG2 VAL A 105      13.733   3.733  41.425  1.00 89.03           C  
ATOM    853  N   LEU A 106      15.028   2.409  45.691  1.00 86.71           N  
ATOM    854  CA  LEU A 106      14.921   1.822  47.034  1.00 86.71           C  
ATOM    855  C   LEU A 106      15.338   2.815  48.127  1.00 86.71           C  
ATOM    856  CB  LEU A 106      15.761   0.532  47.092  1.00 86.71           C  
ATOM    857  O   LEU A 106      14.602   3.032  49.093  1.00 86.71           O  
ATOM    858  CG  LEU A 106      15.187  -0.629  46.257  1.00 86.71           C  
ATOM    859  CD1 LEU A 106      16.176  -1.791  46.244  1.00 86.71           C  
ATOM    860  CD2 LEU A 106      13.864  -1.147  46.827  1.00 86.71           C  
ATOM    861  N   LYS A 107      16.472   3.499  47.937  1.00 87.36           N  
ATOM    862  CA  LYS A 107      16.995   4.538  48.842  1.00 87.36           C  
ATOM    863  C   LYS A 107      16.021   5.705  49.032  1.00 87.36           C  
ATOM    864  CB  LYS A 107      18.334   4.991  48.249  1.00 87.36           C  
ATOM    865  O   LYS A 107      15.962   6.281  50.118  1.00 87.36           O  
ATOM    866  CG  LYS A 107      19.159   5.965  49.099  1.00 87.36           C  
ATOM    867  CD  LYS A 107      20.488   6.174  48.360  1.00 87.36           C  
ATOM    868  CE  LYS A 107      21.471   7.074  49.107  1.00 87.36           C  
ATOM    869  NZ  LYS A 107      22.743   7.148  48.345  1.00 87.36           N  
ATOM    870  N   ASN A 108      15.226   6.020  48.006  1.00 85.93           N  
ATOM    871  CA  ASN A 108      14.217   7.082  48.027  1.00 85.93           C  
ATOM    872  C   ASN A 108      12.779   6.594  48.285  1.00 85.93           C  
ATOM    873  CB  ASN A 108      14.355   7.926  46.752  1.00 85.93           C  
ATOM    874  O   ASN A 108      11.845   7.387  48.172  1.00 85.93           O  
ATOM    875  CG  ASN A 108      15.627   8.749  46.780  1.00 85.93           C  
ATOM    876  ND2 ASN A 108      16.591   8.434  45.954  1.00 85.93           N  
ATOM    877  OD1 ASN A 108      15.772   9.668  47.569  1.00 85.93           O  
ATOM    878  N   LYS A 109      12.577   5.325  48.677  1.00 84.93           N  
ATOM    879  CA  LYS A 109      11.261   4.748  49.024  1.00 84.93           C  
ATOM    880  C   LYS A 109      10.196   4.919  47.925  1.00 84.93           C  
ATOM    881  CB  LYS A 109      10.765   5.279  50.384  1.00 84.93           C  
ATOM    882  O   LYS A 109       9.063   5.301  48.218  1.00 84.93           O  
ATOM    883  CG  LYS A 109      11.737   5.060  51.548  1.00 84.93           C  
ATOM    884  CD  LYS A 109      11.087   5.554  52.846  1.00 84.93           C  
ATOM    885  CE  LYS A 109      12.027   5.297  54.025  1.00 84.93           C  
ATOM    886  NZ  LYS A 109      11.395   5.678  55.311  1.00 84.93           N  
ATOM    887  N   PHE A 110      10.554   4.616  46.675  1.00 84.72           N  
ATOM    888  CA  PHE A 110       9.661   4.701  45.506  1.00 84.72           C  
ATOM    889  C   PHE A 110       9.198   6.129  45.140  1.00 84.72           C  
ATOM    890  CB  PHE A 110       8.505   3.685  45.610  1.00 84.72           C  
ATOM    891  O   PHE A 110       8.152   6.312  44.516  1.00 84.72           O  
ATOM    892  CG  PHE A 110       8.913   2.295  46.066  1.00 84.72           C  
ATOM    893  CD1 PHE A 110       9.455   1.383  45.142  1.00 84.72           C  
ATOM    894  CD2 PHE A 110       8.763   1.918  47.416  1.00 84.72           C  
ATOM    895  CE1 PHE A 110       9.871   0.111  45.574  1.00 84.72           C  
ATOM    896  CE2 PHE A 110       9.175   0.644  47.845  1.00 84.72           C  
ATOM    897  CZ  PHE A 110       9.742  -0.253  46.925  1.00 84.72           C  
ATOM    898  N   ASP A 111       9.975   7.153  45.509  1.00 86.66           N  
ATOM    899  CA  ASP A 111       9.787   8.536  45.054  1.00 86.66           C  
ATOM    900  C   ASP A 111      10.631   8.810  43.795  1.00 86.66           C  
ATOM    901  CB  ASP A 111      10.107   9.494  46.207  1.00 86.66           C  
ATOM    902  O   ASP A 111      11.843   9.037  43.870  1.00 86.66           O  
ATOM    903  CG  ASP A 111       9.770  10.957  45.907  1.00 86.66           C  
ATOM    904  OD1 ASP A 111       9.837  11.393  44.736  1.00 86.66           O  
ATOM    905  OD2 ASP A 111       9.507  11.682  46.895  1.00 86.66           O  
ATOM    906  N   VAL A 112       9.973   8.782  42.631  1.00 86.08           N  
ATOM    907  CA  VAL A 112      10.610   8.895  41.306  1.00 86.08           C  
ATOM    908  C   VAL A 112      11.419  10.186  41.150  1.00 86.08           C  
ATOM    909  CB  VAL A 112       9.552   8.798  40.183  1.00 86.08           C  
ATOM    910  O   VAL A 112      12.519  10.150  40.600  1.00 86.08           O  
ATOM    911  CG1 VAL A 112      10.169   8.929  38.786  1.00 86.08           C  
ATOM    912  CG2 VAL A 112       8.812   7.455  40.227  1.00 86.08           C  
ATOM    913  N   GLN A 113      10.927  11.327  41.650  1.00 85.89           N  
ATOM    914  CA  GLN A 113      11.639  12.599  41.476  1.00 85.89           C  
ATOM    915  C   GLN A 113      12.910  12.661  42.326  1.00 85.89           C  
ATOM    916  CB  GLN A 113      10.725  13.803  41.754  1.00 85.89           C  
ATOM    917  O   GLN A 113      13.930  13.157  41.847  1.00 85.89           O  
ATOM    918  CG  GLN A 113       9.671  13.978  40.649  1.00 85.89           C  
ATOM    919  CD  GLN A 113       9.009  15.356  40.642  1.00 85.89           C  
ATOM    920  NE2 GLN A 113       8.281  15.686  39.598  1.00 85.89           N  
ATOM    921  OE1 GLN A 113       9.128  16.167  41.546  1.00 85.89           O  
ATOM    922  N   LYS A 114      12.885  12.106  43.547  1.00 85.88           N  
ATOM    923  CA  LYS A 114      14.087  12.020  44.393  1.00 85.88           C  
ATOM    924  C   LYS A 114      15.106  11.001  43.876  1.00 85.88           C  
ATOM    925  CB  LYS A 114      13.714  11.705  45.841  1.00 85.88           C  
ATOM    926  O   LYS A 114      16.310  11.234  43.989  1.00 85.88           O  
ATOM    927  CG  LYS A 114      12.916  12.819  46.526  1.00 85.88           C  
ATOM    928  CD  LYS A 114      12.819  12.505  48.026  1.00 85.88           C  
ATOM    929  CE  LYS A 114      11.988  13.545  48.781  1.00 85.88           C  
ATOM    930  NZ  LYS A 114      10.543  13.352  48.533  1.00 85.88           N  
ATOM    931  N   ALA A 115      14.642   9.898  43.283  1.00 87.01           N  
ATOM    932  CA  ALA A 115      15.514   8.935  42.612  1.00 87.01           C  
ATOM    933  C   ALA A 115      16.237   9.585  41.417  1.00 87.01           C  
ATOM    934  CB  ALA A 115      14.688   7.704  42.223  1.00 87.01           C  
ATOM    935  O   ALA A 115      17.465   9.534  41.347  1.00 87.01           O  
ATOM    936  N   LEU A 116      15.501  10.290  40.546  1.00 86.23           N  
ATOM    937  CA  LEU A 116      16.069  11.044  39.421  1.00 86.23           C  
ATOM    938  C   LEU A 116      17.075  12.113  39.867  1.00 86.23           C  
ATOM    939  CB  LEU A 116      14.927  11.662  38.586  1.00 86.23           C  
ATOM    940  O   LEU A 116      18.170  12.176  39.310  1.00 86.23           O  
ATOM    941  CG  LEU A 116      14.593  10.814  37.347  1.00 86.23           C  
ATOM    942  CD1 LEU A 116      13.196  11.134  36.820  1.00 86.23           C  
ATOM    943  CD2 LEU A 116      15.599  11.083  36.226  1.00 86.23           C  
ATOM    944  N   SER A 117      16.758  12.922  40.886  1.00 84.78           N  
ATOM    945  CA  SER A 117      17.710  13.927  41.382  1.00 84.78           C  
ATOM    946  C   SER A 117      18.973  13.294  41.972  1.00 84.78           C  
ATOM    947  CB  SER A 117      17.059  14.889  42.384  1.00 84.78           C  
ATOM    948  O   SER A 117      20.063  13.800  41.732  1.00 84.78           O  
ATOM    949  OG  SER A 117      16.564  14.234  43.535  1.00 84.78           O  
ATOM    950  N   GLY A 118      18.850  12.170  42.689  1.00 84.59           N  
ATOM    951  CA  GLY A 118      19.997  11.465  43.272  1.00 84.59           C  
ATOM    952  C   GLY A 118      20.974  10.930  42.221  1.00 84.59           C  
ATOM    953  O   GLY A 118      22.179  11.147  42.343  1.00 84.59           O  
ATOM    954  N   VAL A 119      20.460  10.303  41.156  1.00 85.30           N  
ATOM    955  CA  VAL A 119      21.281   9.804  40.035  1.00 85.30           C  
ATOM    956  C   VAL A 119      21.989  10.961  39.316  1.00 85.30           C  
ATOM    957  CB  VAL A 119      20.415   8.970  39.066  1.00 85.30           C  
ATOM    958  O   VAL A 119      23.199  10.906  39.092  1.00 85.30           O  
ATOM    959  CG1 VAL A 119      21.170   8.538  37.804  1.00 85.30           C  
ATOM    960  CG2 VAL A 119      19.919   7.688  39.748  1.00 85.30           C  
ATOM    961  N   LEU A 120      21.264  12.049  39.026  1.00 83.43           N  
ATOM    962  CA  LEU A 120      21.812  13.238  38.358  1.00 83.43           C  
ATOM    963  C   LEU A 120      22.848  13.999  39.211  1.00 83.43           C  
ATOM    964  CB  LEU A 120      20.644  14.160  37.959  1.00 83.43           C  
ATOM    965  O   LEU A 120      23.740  14.650  38.662  1.00 83.43           O  
ATOM    966  CG  LEU A 120      19.754  13.612  36.825  1.00 83.43           C  
ATOM    967  CD1 LEU A 120      18.494  14.472  36.702  1.00 83.43           C  
ATOM    968  CD2 LEU A 120      20.469  13.635  35.472  1.00 83.43           C  
ATOM    969  N   GLU A 121      22.764  13.929  40.543  1.00 80.99           N  
ATOM    970  CA  GLU A 121      23.789  14.482  41.436  1.00 80.99           C  
ATOM    971  C   GLU A 121      25.039  13.593  41.525  1.00 80.99           C  
ATOM    972  CB  GLU A 121      23.207  14.783  42.828  1.00 80.99           C  
ATOM    973  O   GLU A 121      26.150  14.127  41.543  1.00 80.99           O  
ATOM    974  CG  GLU A 121      22.369  16.074  42.803  1.00 80.99           C  
ATOM    975  CD  GLU A 121      21.900  16.544  44.190  1.00 80.99           C  
ATOM    976  OE1 GLU A 121      21.543  17.744  44.275  1.00 80.99           O  
ATOM    977  OE2 GLU A 121      21.923  15.743  45.152  1.00 80.99           O  
ATOM    978  N   GLN A 122      24.899  12.261  41.512  1.00 72.16           N  
ATOM    979  CA  GLN A 122      26.049  11.346  41.504  1.00 72.16           C  
ATOM    980  C   GLN A 122      26.892  11.489  40.227  1.00 72.16           C  
ATOM    981  CB  GLN A 122      25.591   9.892  41.718  1.00 72.16           C  
ATOM    982  O   GLN A 122      28.109  11.651  40.323  1.00 72.16           O  
ATOM    983  CG  GLN A 122      25.186   9.643  43.179  1.00 72.16           C  
ATOM    984  CD  GLN A 122      24.711   8.213  43.421  1.00 72.16           C  
ATOM    985  NE2 GLN A 122      25.562   7.312  43.862  1.00 72.16           N  
ATOM    986  OE1 GLN A 122      23.554   7.876  43.261  1.00 72.16           O  
ATOM    987  N   ASP A 123      26.267  11.537  39.048  1.00 65.75           N  
ATOM    988  CA  ASP A 123      26.971  11.732  37.767  1.00 65.75           C  
ATOM    989  C   ASP A 123      27.709  13.090  37.694  1.00 65.75           C  
ATOM    990  CB  ASP A 123      25.945  11.578  36.636  1.00 65.75           C  
ATOM    991  O   ASP A 123      28.827  13.223  37.177  1.00 65.75           O  
ATOM    992  CG  ASP A 123      26.620  11.611  35.264  1.00 65.75           C  
ATOM    993  OD1 ASP A 123      27.617  10.875  35.102  1.00 65.75           O  
ATOM    994  OD2 ASP A 123      26.173  12.422  34.423  1.00 65.75           O  
ATOM    995  N   ARG A 124      27.149  14.118  38.345  1.00 59.98           N  
ATOM    996  CA  ARG A 124      27.817  15.413  38.552  1.00 59.98           C  
ATOM    997  C   ARG A 124      29.080  15.324  39.411  1.00 59.98           C  
ATOM    998  CB  ARG A 124      26.823  16.407  39.167  1.00 59.98           C  
ATOM    999  O   ARG A 124      30.005  16.099  39.181  1.00 59.98           O  
ATOM   1000  CG  ARG A 124      26.425  17.467  38.142  1.00 59.98           C  
ATOM   1001  CD  ARG A 124      25.427  18.430  38.783  1.00 59.98           C  
ATOM   1002  NE  ARG A 124      25.204  19.611  37.931  1.00 59.98           N  
ATOM   1003  NH1 ARG A 124      23.902  20.767  39.421  1.00 59.98           N  
ATOM   1004  NH2 ARG A 124      24.411  21.688  37.450  1.00 59.98           N  
ATOM   1005  CZ  ARG A 124      24.510  20.680  38.271  1.00 59.98           C  
ATOM   1006  N   VAL A 125      29.133  14.421  40.390  1.00 56.71           N  
ATOM   1007  CA  VAL A 125      30.313  14.218  41.250  1.00 56.71           C  
ATOM   1008  C   VAL A 125      31.368  13.357  40.549  1.00 56.71           C  
ATOM   1009  CB  VAL A 125      29.901  13.650  42.623  1.00 56.71           C  
ATOM   1010  O   VAL A 125      32.555  13.681  40.631  1.00 56.71           O  
ATOM   1011  CG1 VAL A 125      31.111  13.310  43.506  1.00 56.71           C  
ATOM   1012  CG2 VAL A 125      29.066  14.679  43.399  1.00 56.71           C  
ATOM   1013  N   GLN A 126      30.954  12.329  39.801  1.00 53.79           N  
ATOM   1014  CA  GLN A 126      31.831  11.531  38.935  1.00 53.79           C  
ATOM   1015  C   GLN A 126      32.555  12.430  37.917  1.00 53.79           C  
ATOM   1016  CB  GLN A 126      31.001  10.435  38.227  1.00 53.79           C  
ATOM   1017  O   GLN A 126      33.779  12.561  37.945  1.00 53.79           O  
ATOM   1018  CG  GLN A 126      31.418   9.001  38.582  1.00 53.79           C  
ATOM   1019  CD  GLN A 126      31.003   8.525  39.975  1.00 53.79           C  
ATOM   1020  NE2 GLN A 126      31.000   7.229  40.202  1.00 53.79           N  
ATOM   1021  OE1 GLN A 126      30.713   9.274  40.896  1.00 53.79           O  
ATOM   1022  N   SER A 127      31.793  13.181  37.116  1.00 48.36           N  
ATOM   1023  CA  SER A 127      32.312  14.038  36.037  1.00 48.36           C  
ATOM   1024  C   SER A 127      33.111  15.277  36.495  1.00 48.36           C  
ATOM   1025  CB  SER A 127      31.158  14.436  35.112  1.00 48.36           C  
ATOM   1026  O   SER A 127      33.575  16.060  35.651  1.00 48.36           O  
ATOM   1027  OG  SER A 127      30.219  15.244  35.795  1.00 48.36           O  
ATOM   1028  N   LEU A 128      33.283  15.469  37.810  1.00 46.32           N  
ATOM   1029  CA  LEU A 128      34.197  16.436  38.434  1.00 46.32           C  
ATOM   1030  C   LEU A 128      35.507  15.802  38.938  1.00 46.32           C  
ATOM   1031  CB  LEU A 128      33.467  17.163  39.581  1.00 46.32           C  
ATOM   1032  O   LEU A 128      36.487  16.528  39.105  1.00 46.32           O  
ATOM   1033  CG  LEU A 128      32.476  18.251  39.126  1.00 46.32           C  
ATOM   1034  CD1 LEU A 128      31.682  18.761  40.331  1.00 46.32           C  
ATOM   1035  CD2 LEU A 128      33.186  19.461  38.506  1.00 46.32           C  
ATOM   1036  N   LYS A 129      35.570  14.479  39.146  1.00 43.11           N  
ATOM   1037  CA  LYS A 129      36.831  13.772  39.432  1.00 43.11           C  
ATOM   1038  C   LYS A 129      37.659  13.588  38.165  1.00 43.11           C  
ATOM   1039  CB  LYS A 129      36.565  12.424  40.113  1.00 43.11           C  
ATOM   1040  O   LYS A 129      38.794  14.055  38.121  1.00 43.11           O  
ATOM   1041  CG  LYS A 129      36.238  12.602  41.600  1.00 43.11           C  
ATOM   1042  CD  LYS A 129      36.083  11.224  42.248  1.00 43.11           C  
ATOM   1043  CE  LYS A 129      35.945  11.344  43.766  1.00 43.11           C  
ATOM   1044  NZ  LYS A 129      35.819   9.998  44.374  1.00 43.11           N  
ATOM   1045  N   ASP A 130      37.059  13.038  37.112  1.00 43.10           N  
ATOM   1046  CA  ASP A 130      37.758  12.697  35.861  1.00 43.10           C  
ATOM   1047  C   ASP A 130      38.413  13.925  35.197  1.00 43.10           C  
ATOM   1048  CB  ASP A 130      36.756  12.051  34.887  1.00 43.10           C  
ATOM   1049  O   ASP A 130      39.483  13.845  34.590  1.00 43.10           O  
ATOM   1050  CG  ASP A 130      35.963  10.874  35.475  1.00 43.10           C  
ATOM   1051  OD1 ASP A 130      36.415  10.298  36.489  1.00 43.10           O  
ATOM   1052  OD2 ASP A 130      34.865  10.631  34.935  1.00 43.10           O  
ATOM   1053  N   LYS A 131      37.808  15.108  35.374  1.00 42.68           N  
ATOM   1054  CA  LYS A 131      38.346  16.387  34.879  1.00 42.68           C  
ATOM   1055  C   LYS A 131      39.585  16.882  35.630  1.00 42.68           C  
ATOM   1056  CB  LYS A 131      37.252  17.462  34.885  1.00 42.68           C  
ATOM   1057  O   LYS A 131      40.315  17.697  35.076  1.00 42.68           O  
ATOM   1058  CG  LYS A 131      36.219  17.192  33.785  1.00 42.68           C  
ATOM   1059  CD  LYS A 131      35.159  18.296  33.747  1.00 42.68           C  
ATOM   1060  CE  LYS A 131      34.053  17.899  32.762  1.00 42.68           C  
ATOM   1061  NZ  LYS A 131      32.757  17.747  33.461  1.00 42.68           N  
ATOM   1062  N   ASN A 132      39.845  16.414  36.851  1.00 38.90           N  
ATOM   1063  CA  ASN A 132      41.047  16.796  37.596  1.00 38.90           C  
ATOM   1064  C   ASN A 132      42.261  15.930  37.223  1.00 38.90           C  
ATOM   1065  CB  ASN A 132      40.739  16.799  39.103  1.00 38.90           C  
ATOM   1066  O   ASN A 132      43.373  16.452  37.169  1.00 38.90           O  
ATOM   1067  CG  ASN A 132      39.933  18.019  39.520  1.00 38.90           C  
ATOM   1068  ND2 ASN A 132      38.909  17.852  40.319  1.00 38.90           N  
ATOM   1069  OD1 ASN A 132      40.206  19.147  39.144  1.00 38.90           O  
ATOM   1070  N   GLU A 133      42.070  14.651  36.884  1.00 38.53           N  
ATOM   1071  CA  GLU A 133      43.181  13.760  36.501  1.00 38.53           C  
ATOM   1072  C   GLU A 133      43.658  13.983  35.053  1.00 38.53           C  
ATOM   1073  CB  GLU A 133      42.806  12.294  36.776  1.00 38.53           C  
ATOM   1074  O   GLU A 133      44.851  13.886  34.767  1.00 38.53           O  
ATOM   1075  CG  GLU A 133      42.529  12.077  38.277  1.00 38.53           C  
ATOM   1076  CD  GLU A 133      42.482  10.600  38.698  1.00 38.53           C  
ATOM   1077  OE1 GLU A 133      42.767  10.349  39.892  1.00 38.53           O  
ATOM   1078  OE2 GLU A 133      42.162   9.747  37.843  1.00 38.53           O  
ATOM   1079  N   ALA A 134      42.769  14.404  34.146  1.00 35.03           N  
ATOM   1080  CA  ALA A 134      43.092  14.653  32.735  1.00 35.03           C  
ATOM   1081  C   ALA A 134      44.033  15.856  32.458  1.00 35.03           C  
ATOM   1082  CB  ALA A 134      41.763  14.793  31.980  1.00 35.03           C  
ATOM   1083  O   ALA A 134      44.369  16.122  31.304  1.00 35.03           O  
ATOM   1084  N   THR A 135      44.463  16.607  33.481  1.00 32.19           N  
ATOM   1085  CA  THR A 135      45.111  17.929  33.312  1.00 32.19           C  
ATOM   1086  C   THR A 135      46.654  17.891  33.354  1.00 32.19           C  
ATOM   1087  CB  THR A 135      44.492  18.973  34.273  1.00 32.19           C  
ATOM   1088  O   THR A 135      47.303  18.936  33.372  1.00 32.19           O  
ATOM   1089  CG2 THR A 135      44.713  20.431  33.850  1.00 32.19           C  
ATOM   1090  OG1 THR A 135      43.087  18.866  34.277  1.00 32.19           O  
ATOM   1091  N   VAL A 136      47.288  16.707  33.352  1.00 33.02           N  
ATOM   1092  CA  VAL A 136      48.746  16.562  33.584  1.00 33.02           C  
ATOM   1093  C   VAL A 136      49.459  15.718  32.509  1.00 33.02           C  
ATOM   1094  CB  VAL A 136      49.038  16.055  35.024  1.00 33.02           C  
ATOM   1095  O   VAL A 136      49.939  14.628  32.802  1.00 33.02           O  
ATOM   1096  CG1 VAL A 136      50.523  16.221  35.394  1.00 33.02           C  
ATOM   1097  CG2 VAL A 136      48.251  16.828  36.095  1.00 33.02           C  
ATOM   1098  N   SER A 137      49.564  16.200  31.256  1.00 31.00           N  
ATOM   1099  CA  SER A 137      50.582  15.724  30.272  1.00 31.00           C  
ATOM   1100  C   SER A 137      50.589  16.446  28.899  1.00 31.00           C  
ATOM   1101  CB  SER A 137      50.532  14.192  30.045  1.00 31.00           C  
ATOM   1102  O   SER A 137      50.349  15.842  27.857  1.00 31.00           O  
ATOM   1103  OG  SER A 137      49.214  13.698  29.993  1.00 31.00           O  
ATOM   1104  N   THR A 138      50.963  17.733  28.831  1.00 28.96           N  
ATOM   1105  CA  THR A 138      51.232  18.403  27.529  1.00 28.96           C  
ATOM   1106  C   THR A 138      52.498  19.263  27.540  1.00 28.96           C  
ATOM   1107  CB  THR A 138      50.048  19.263  27.049  1.00 28.96           C  
ATOM   1108  O   THR A 138      52.551  20.269  28.247  1.00 28.96           O  
ATOM   1109  CG2 THR A 138      48.812  18.446  26.683  1.00 28.96           C  
ATOM   1110  OG1 THR A 138      49.679  20.205  28.028  1.00 28.96           O  
ATOM   1111  N   GLY A 139      53.501  18.930  26.710  1.00 31.61           N  
ATOM   1112  CA  GLY A 139      54.751  19.702  26.635  1.00 31.61           C  
ATOM   1113  C   GLY A 139      55.636  19.478  25.395  1.00 31.61           C  
ATOM   1114  O   GLY A 139      56.317  18.470  25.292  1.00 31.61           O  
ATOM   1115  N   LYS A 140      55.725  20.517  24.545  1.00 36.81           N  
ATOM   1116  CA  LYS A 140      56.856  20.873  23.643  1.00 36.81           C  
ATOM   1117  C   LYS A 140      57.211  19.972  22.429  1.00 36.81           C  
ATOM   1118  CB  LYS A 140      58.107  21.195  24.487  1.00 36.81           C  
ATOM   1119  O   LYS A 140      58.195  19.248  22.430  1.00 36.81           O  
ATOM   1120  CG  LYS A 140      57.887  22.366  25.460  1.00 36.81           C  
ATOM   1121  CD  LYS A 140      59.159  22.656  26.265  1.00 36.81           C  
ATOM   1122  CE  LYS A 140      58.914  23.826  27.225  1.00 36.81           C  
ATOM   1123  NZ  LYS A 140      60.095  24.081  28.089  1.00 36.81           N  
ATOM   1124  N   ILE A 141      56.495  20.203  21.322  1.00 33.09           N  
ATOM   1125  CA  ILE A 141      57.008  20.798  20.054  1.00 33.09           C  
ATOM   1126  C   ILE A 141      58.465  20.464  19.616  1.00 33.09           C  
ATOM   1127  CB  ILE A 141      56.886  22.356  20.155  1.00 33.09           C  
ATOM   1128  O   ILE A 141      59.386  20.997  20.229  1.00 33.09           O  
ATOM   1129  CG1 ILE A 141      55.492  22.877  20.595  1.00 33.09           C  
ATOM   1130  CG2 ILE A 141      57.267  23.036  18.821  1.00 33.09           C  
ATOM   1131  CD1 ILE A 141      55.528  24.313  21.144  1.00 33.09           C  
ATOM   1132  N   ALA A 142      58.664  19.827  18.437  1.00 34.48           N  
ATOM   1133  CA  ALA A 142      59.470  20.372  17.303  1.00 34.48           C  
ATOM   1134  C   ALA A 142      59.638  19.450  16.052  1.00 34.48           C  
ATOM   1135  CB  ALA A 142      60.884  20.792  17.743  1.00 34.48           C  
ATOM   1136  O   ALA A 142      60.157  18.348  16.138  1.00 34.48           O  
ATOM   1137  N   LYS A 143      59.281  19.995  14.873  1.00 31.59           N  
ATOM   1138  CA  LYS A 143      59.805  19.797  13.487  1.00 31.59           C  
ATOM   1139  C   LYS A 143      60.595  18.517  13.087  1.00 31.59           C  
ATOM   1140  CB  LYS A 143      60.718  20.998  13.159  1.00 31.59           C  
ATOM   1141  O   LYS A 143      61.734  18.334  13.496  1.00 31.59           O  
ATOM   1142  CG  LYS A 143      60.027  22.372  13.195  1.00 31.59           C  
ATOM   1143  CD  LYS A 143      61.053  23.482  12.920  1.00 31.59           C  
ATOM   1144  CE  LYS A 143      60.386  24.863  12.940  1.00 31.59           C  
ATOM   1145  NZ  LYS A 143      61.380  25.953  12.761  1.00 31.59           N  
ATOM   1146  N   GLY A 144      60.108  17.832  12.040  1.00 33.51           N  
ATOM   1147  CA  GLY A 144      60.861  16.915  11.155  1.00 33.51           C  
ATOM   1148  C   GLY A 144      60.140  16.717   9.802  1.00 33.51           C  
ATOM   1149  O   GLY A 144      58.943  16.992   9.725  1.00 33.51           O  
ATOM   1150  N   LYS A 145      60.832  16.297   8.726  1.00 33.86           N  
ATOM   1151  CA  LYS A 145      60.249  16.043   7.379  1.00 33.86           C  
ATOM   1152  C   LYS A 145      60.469  14.580   6.920  1.00 33.86           C  
ATOM   1153  CB  LYS A 145      60.780  17.054   6.335  1.00 33.86           C  
ATOM   1154  O   LYS A 145      61.384  13.949   7.438  1.00 33.86           O  
ATOM   1155  CG  LYS A 145      59.754  18.151   5.991  1.00 33.86           C  
ATOM   1156  CD  LYS A 145      60.209  18.971   4.772  1.00 33.86           C  
ATOM   1157  CE  LYS A 145      59.136  19.987   4.355  1.00 33.86           C  
ATOM   1158  NZ  LYS A 145      59.509  20.684   3.096  1.00 33.86           N  
ATOM   1159  N   PRO A 146      59.648  14.042   5.990  1.00 35.34           N  
ATOM   1160  CA  PRO A 146      59.543  12.597   5.740  1.00 35.34           C  
ATOM   1161  C   PRO A 146      60.418  12.068   4.587  1.00 35.34           C  
ATOM   1162  CB  PRO A 146      58.063  12.389   5.408  1.00 35.34           C  
ATOM   1163  O   PRO A 146      60.646  12.787   3.615  1.00 35.34           O  
ATOM   1164  CG  PRO A 146      57.722  13.649   4.611  1.00 35.34           C  
ATOM   1165  CD  PRO A 146      58.554  14.729   5.304  1.00 35.34           C  
ATOM   1166  N   VAL A 147      60.803  10.786   4.676  1.00 33.65           N  
ATOM   1167  CA  VAL A 147      61.298   9.915   3.586  1.00 33.65           C  
ATOM   1168  C   VAL A 147      60.793   8.477   3.830  1.00 33.65           C  
ATOM   1169  CB  VAL A 147      62.842   9.954   3.438  1.00 33.65           C  
ATOM   1170  O   VAL A 147      60.487   8.108   4.961  1.00 33.65           O  
ATOM   1171  CG1 VAL A 147      63.375   9.036   2.326  1.00 33.65           C  
ATOM   1172  CG2 VAL A 147      63.347  11.363   3.091  1.00 33.65           C  
ATOM   1173  N   ASP A 148      60.670   7.720   2.743  1.00 27.98           N  
ATOM   1174  CA  ASP A 148      60.032   6.412   2.535  1.00 27.98           C  
ATOM   1175  C   ASP A 148      60.319   5.265   3.530  1.00 27.98           C  
ATOM   1176  CB  ASP A 148      60.486   5.928   1.145  1.00 27.98           C  
ATOM   1177  O   ASP A 148      61.416   5.115   4.067  1.00 27.98           O  
ATOM   1178  CG  ASP A 148      60.311   7.012   0.083  1.00 27.98           C  
ATOM   1179  OD1 ASP A 148      59.140   7.336  -0.204  1.00 27.98           O  
ATOM   1180  OD2 ASP A 148      61.341   7.579  -0.344  1.00 27.98           O  
ATOM   1181  N   SER A 149      59.355   4.340   3.648  1.00 34.62           N  
ATOM   1182  CA  SER A 149      59.585   2.926   3.998  1.00 34.62           C  
ATOM   1183  C   SER A 149      58.475   2.034   3.421  1.00 34.62           C  
ATOM   1184  CB  SER A 149      59.686   2.723   5.512  1.00 34.62           C  
ATOM   1185  O   SER A 149      57.309   2.418   3.380  1.00 34.62           O  
ATOM   1186  OG  SER A 149      60.923   3.227   5.968  1.00 34.62           O  
ATOM   1187  N   GLN A 150      58.845   0.846   2.940  1.00 31.63           N  
ATOM   1188  CA  GLN A 150      57.968  -0.084   2.217  1.00 31.63           C  
ATOM   1189  C   GLN A 150      57.116  -0.941   3.166  1.00 31.63           C  
ATOM   1190  CB  GLN A 150      58.852  -1.055   1.408  1.00 31.63           C  
ATOM   1191  O   GLN A 150      57.667  -1.546   4.080  1.00 31.63           O  
ATOM   1192  CG  GLN A 150      59.782  -0.412   0.363  1.00 31.63           C  
ATOM   1193  CD  GLN A 150      60.959  -1.314  -0.021  1.00 31.63           C  
ATOM   1194  NE2 GLN A 150      61.592  -1.074  -1.146  1.00 31.63           N  
ATOM   1195  OE1 GLN A 150      61.356  -2.230   0.677  1.00 31.63           O  
ATOM   1196  N   THR A 151      55.819  -1.119   2.883  1.00 32.54           N  
ATOM   1197  CA  THR A 151      55.124  -2.434   2.900  1.00 32.54           C  
ATOM   1198  C   THR A 151      53.667  -2.291   2.445  1.00 32.54           C  
ATOM   1199  CB  THR A 151      55.105  -3.172   4.264  1.00 32.54           C  
ATOM   1200  O   THR A 151      52.959  -1.394   2.892  1.00 32.54           O  
ATOM   1201  CG2 THR A 151      56.075  -4.357   4.267  1.00 32.54           C  
ATOM   1202  OG1 THR A 151      55.436  -2.349   5.350  1.00 32.54           O  
ATOM   1203  N   SER A 152      53.193  -3.182   1.568  1.00 27.99           N  
ATOM   1204  CA  SER A 152      51.771  -3.261   1.199  1.00 27.99           C  
ATOM   1205  C   SER A 152      51.395  -4.660   0.695  1.00 27.99           C  
ATOM   1206  CB  SER A 152      51.399  -2.179   0.168  1.00 27.99           C  
ATOM   1207  O   SER A 152      51.796  -5.076  -0.392  1.00 27.99           O  
ATOM   1208  OG  SER A 152      52.288  -2.128  -0.935  1.00 27.99           O  
ATOM   1209  N   ARG A 153      50.625  -5.408   1.498  1.00 33.37           N  
ATOM   1210  CA  ARG A 153      49.954  -6.663   1.110  1.00 33.37           C  
ATOM   1211  C   ARG A 153      48.899  -7.066   2.149  1.00 33.37           C  
ATOM   1212  CB  ARG A 153      50.987  -7.802   0.915  1.00 33.37           C  
ATOM   1213  O   ARG A 153      49.017  -6.687   3.310  1.00 33.37           O  
ATOM   1214  CG  ARG A 153      51.034  -8.248  -0.556  1.00 33.37           C  
ATOM   1215  CD  ARG A 153      52.136  -9.281  -0.817  1.00 33.37           C  
ATOM   1216  NE  ARG A 153      52.248  -9.569  -2.262  1.00 33.37           N  
ATOM   1217  NH1 ARG A 153      53.652 -11.384  -2.128  1.00 33.37           N  
ATOM   1218  NH2 ARG A 153      52.972 -10.660  -4.126  1.00 33.37           N  
ATOM   1219  CZ  ARG A 153      52.954 -10.533  -2.828  1.00 33.37           C  
ATOM   1220  N   SER A 154      47.980  -7.930   1.709  1.00 31.28           N  
ATOM   1221  CA  SER A 154      46.871  -8.563   2.456  1.00 31.28           C  
ATOM   1222  C   SER A 154      45.660  -7.674   2.784  1.00 31.28           C  
ATOM   1223  CB  SER A 154      47.309  -9.365   3.703  1.00 31.28           C  
ATOM   1224  O   SER A 154      45.806  -6.493   3.062  1.00 31.28           O  
ATOM   1225  OG  SER A 154      48.712  -9.461   3.846  1.00 31.28           O  
ATOM   1226  N   GLU A 155      44.494  -8.333   2.759  1.00 33.97           N  
ATOM   1227  CA  GLU A 155      43.172  -7.938   3.288  1.00 33.97           C  
ATOM   1228  C   GLU A 155      42.432  -6.733   2.653  1.00 33.97           C  
ATOM   1229  CB  GLU A 155      43.227  -7.867   4.825  1.00 33.97           C  
ATOM   1230  O   GLU A 155      42.948  -5.626   2.571  1.00 33.97           O  
ATOM   1231  CG  GLU A 155      43.463  -9.268   5.420  1.00 33.97           C  
ATOM   1232  CD  GLU A 155      43.840  -9.241   6.905  1.00 33.97           C  
ATOM   1233  OE1 GLU A 155      44.632 -10.131   7.287  1.00 33.97           O  
ATOM   1234  OE2 GLU A 155      43.336  -8.353   7.625  1.00 33.97           O  
ATOM   1235  N   SER A 156      41.170  -6.863   2.214  1.00 34.93           N  
ATOM   1236  CA  SER A 156      40.387  -8.061   1.830  1.00 34.93           C  
ATOM   1237  C   SER A 156      39.175  -7.647   0.966  1.00 34.93           C  
ATOM   1238  CB  SER A 156      39.888  -8.873   3.050  1.00 34.93           C  
ATOM   1239  O   SER A 156      38.285  -6.935   1.423  1.00 34.93           O  
ATOM   1240  OG  SER A 156      39.560  -8.051   4.151  1.00 34.93           O  
ATOM   1241  N   GLU A 157      39.099  -8.094  -0.297  1.00 30.48           N  
ATOM   1242  CA  GLU A 157      37.910  -7.872  -1.144  1.00 30.48           C  
ATOM   1243  C   GLU A 157      36.863  -8.976  -0.938  1.00 30.48           C  
ATOM   1244  CB  GLU A 157      38.259  -7.780  -2.643  1.00 30.48           C  
ATOM   1245  O   GLU A 157      37.063 -10.119  -1.351  1.00 30.48           O  
ATOM   1246  CG  GLU A 157      38.692  -6.381  -3.103  1.00 30.48           C  
ATOM   1247  CD  GLU A 157      38.689  -6.278  -4.640  1.00 30.48           C  
ATOM   1248  OE1 GLU A 157      38.036  -5.345  -5.164  1.00 30.48           O  
ATOM   1249  OE2 GLU A 157      39.322  -7.143  -5.287  1.00 30.48           O  
ATOM   1250  N   ILE A 158      35.704  -8.620  -0.373  1.00 36.17           N  
ATOM   1251  CA  ILE A 158      34.526  -9.496  -0.308  1.00 36.17           C  
ATOM   1252  C   ILE A 158      33.495  -9.008  -1.333  1.00 36.17           C  
ATOM   1253  CB  ILE A 158      33.976  -9.617   1.134  1.00 36.17           C  
ATOM   1254  O   ILE A 158      32.667  -8.141  -1.057  1.00 36.17           O  
ATOM   1255  CG1 ILE A 158      35.085 -10.125   2.090  1.00 36.17           C  
ATOM   1256  CG2 ILE A 158      32.769 -10.579   1.150  1.00 36.17           C  
ATOM   1257  CD1 ILE A 158      34.656 -10.263   3.556  1.00 36.17           C  
ATOM   1258  N   VAL A 159      33.553  -9.576  -2.540  1.00 36.83           N  
ATOM   1259  CA  VAL A 159      32.570  -9.348  -3.612  1.00 36.83           C  
ATOM   1260  C   VAL A 159      31.707 -10.606  -3.774  1.00 36.83           C  
ATOM   1261  CB  VAL A 159      33.251  -8.970  -4.943  1.00 36.83           C  
ATOM   1262  O   VAL A 159      32.257 -11.669  -4.079  1.00 36.83           O  
ATOM   1263  CG1 VAL A 159      32.213  -8.715  -6.048  1.00 36.83           C  
ATOM   1264  CG2 VAL A 159      34.098  -7.699  -4.799  1.00 36.83           C  
ATOM   1265  N   PRO A 160      30.369 -10.533  -3.623  1.00 38.45           N  
ATOM   1266  CA  PRO A 160      29.503 -11.693  -3.801  1.00 38.45           C  
ATOM   1267  C   PRO A 160      29.464 -12.117  -5.277  1.00 38.45           C  
ATOM   1268  CB  PRO A 160      28.134 -11.276  -3.251  1.00 38.45           C  
ATOM   1269  O   PRO A 160      28.871 -11.453  -6.130  1.00 38.45           O  
ATOM   1270  CG  PRO A 160      28.119  -9.759  -3.438  1.00 38.45           C  
ATOM   1271  CD  PRO A 160      29.583  -9.367  -3.237  1.00 38.45           C  
ATOM   1272  N   LYS A 161      30.101 -13.251  -5.590  1.00 36.52           N  
ATOM   1273  CA  LYS A 161      30.059 -13.865  -6.924  1.00 36.52           C  
ATOM   1274  C   LYS A 161      28.685 -14.489  -7.174  1.00 36.52           C  
ATOM   1275  CB  LYS A 161      31.162 -14.928  -7.071  1.00 36.52           C  
ATOM   1276  O   LYS A 161      28.452 -15.637  -6.810  1.00 36.52           O  
ATOM   1277  CG  LYS A 161      32.576 -14.345  -7.192  1.00 36.52           C  
ATOM   1278  CD  LYS A 161      33.594 -15.488  -7.322  1.00 36.52           C  
ATOM   1279  CE  LYS A 161      35.018 -14.935  -7.444  1.00 36.52           C  
ATOM   1280  NZ  LYS A 161      36.031 -16.019  -7.380  1.00 36.52           N  
ATOM   1281  N   VAL A 162      27.800 -13.767  -7.862  1.00 37.28           N  
ATOM   1282  CA  VAL A 162      26.588 -14.368  -8.443  1.00 37.28           C  
ATOM   1283  C   VAL A 162      27.013 -15.395  -9.496  1.00 37.28           C  
ATOM   1284  CB  VAL A 162      25.643 -13.309  -9.041  1.00 37.28           C  
ATOM   1285  O   VAL A 162      27.608 -15.045 -10.519  1.00 37.28           O  
ATOM   1286  CG1 VAL A 162      24.390 -13.955  -9.648  1.00 37.28           C  
ATOM   1287  CG2 VAL A 162      25.185 -12.315  -7.966  1.00 37.28           C  
ATOM   1288  N   ALA A 163      26.733 -16.672  -9.238  1.00 33.92           N  
ATOM   1289  CA  ALA A 163      27.092 -17.761 -10.135  1.00 33.92           C  
ATOM   1290  C   ALA A 163      26.250 -17.710 -11.421  1.00 33.92           C  
ATOM   1291  CB  ALA A 163      26.935 -19.092  -9.390  1.00 33.92           C  
ATOM   1292  O   ALA A 163      25.027 -17.835 -11.390  1.00 33.92           O  
ATOM   1293  N   LYS A 164      26.906 -17.572 -12.579  1.00 32.91           N  
ATOM   1294  CA  LYS A 164      26.251 -17.769 -13.879  1.00 32.91           C  
ATOM   1295  C   LYS A 164      26.050 -19.264 -14.126  1.00 32.91           C  
ATOM   1296  CB  LYS A 164      27.073 -17.145 -15.019  1.00 32.91           C  
ATOM   1297  O   LYS A 164      26.961 -19.925 -14.618  1.00 32.91           O  
ATOM   1298  CG  LYS A 164      26.966 -15.618 -15.086  1.00 32.91           C  
ATOM   1299  CD  LYS A 164      27.714 -15.111 -16.326  1.00 32.91           C  
ATOM   1300  CE  LYS A 164      27.535 -13.600 -16.483  1.00 32.91           C  
ATOM   1301  NZ  LYS A 164      28.223 -13.100 -17.699  1.00 32.91           N  
ATOM   1302  N   MET A 165      24.857 -19.784 -13.847  1.00 32.07           N  
ATOM   1303  CA  MET A 165      24.453 -21.099 -14.352  1.00 32.07           C  
ATOM   1304  C   MET A 165      24.236 -21.034 -15.868  1.00 32.07           C  
ATOM   1305  CB  MET A 165      23.207 -21.623 -13.624  1.00 32.07           C  
ATOM   1306  O   MET A 165      23.160 -20.694 -16.355  1.00 32.07           O  
ATOM   1307  CG  MET A 165      23.566 -22.140 -12.227  1.00 32.07           C  
ATOM   1308  SD  MET A 165      22.184 -22.874 -11.313  1.00 32.07           S  
ATOM   1309  CE  MET A 165      21.847 -24.374 -12.278  1.00 32.07           C  
ATOM   1310  N   THR A 166      25.273 -21.367 -16.634  1.00 37.22           N  
ATOM   1311  CA  THR A 166      25.148 -21.637 -18.069  1.00 37.22           C  
ATOM   1312  C   THR A 166      24.473 -22.991 -18.273  1.00 37.22           C  
ATOM   1313  CB  THR A 166      26.519 -21.623 -18.766  1.00 37.22           C  
ATOM   1314  O   THR A 166      25.143 -24.025 -18.270  1.00 37.22           O  
ATOM   1315  CG2 THR A 166      27.086 -20.210 -18.883  1.00 37.22           C  
ATOM   1316  OG1 THR A 166      27.448 -22.393 -18.041  1.00 37.22           O  
ATOM   1317  N   VAL A 167      23.151 -22.996 -18.462  1.00 37.99           N  
ATOM   1318  CA  VAL A 167      22.434 -24.200 -18.908  1.00 37.99           C  
ATOM   1319  C   VAL A 167      22.904 -24.539 -20.323  1.00 37.99           C  
ATOM   1320  CB  VAL A 167      20.904 -24.035 -18.828  1.00 37.99           C  
ATOM   1321  O   VAL A 167      22.710 -23.770 -21.264  1.00 37.99           O  
ATOM   1322  CG1 VAL A 167      20.182 -25.298 -19.320  1.00 37.99           C  
ATOM   1323  CG2 VAL A 167      20.465 -23.784 -17.379  1.00 37.99           C  
ATOM   1324  N   SER A 168      23.582 -25.679 -20.462  1.00 35.58           N  
ATOM   1325  CA  SER A 168      24.115 -26.149 -21.740  1.00 35.58           C  
ATOM   1326  C   SER A 168      22.979 -26.584 -22.668  1.00 35.58           C  
ATOM   1327  CB  SER A 168      25.083 -27.309 -21.503  1.00 35.58           C  
ATOM   1328  O   SER A 168      22.141 -27.403 -22.290  1.00 35.58           O  
ATOM   1329  OG  SER A 168      25.708 -27.689 -22.712  1.00 35.58           O  
ATOM   1330  N   GLY A 169      22.959 -26.061 -23.894  1.00 29.78           N  
ATOM   1331  CA  GLY A 169      21.960 -26.431 -24.892  1.00 29.78           C  
ATOM   1332  C   GLY A 169      22.168 -27.854 -25.412  1.00 29.78           C  
ATOM   1333  O   GLY A 169      23.002 -28.076 -26.290  1.00 29.78           O  
ATOM   1334  N   LYS A 170      21.368 -28.811 -24.928  1.00 36.51           N  
ATOM   1335  CA  LYS A 170      21.187 -30.119 -25.573  1.00 36.51           C  
ATOM   1336  C   LYS A 170      19.887 -30.142 -26.373  1.00 36.51           C  
ATOM   1337  CB  LYS A 170      21.231 -31.269 -24.554  1.00 36.51           C  
ATOM   1338  O   LYS A 170      18.834 -29.766 -25.873  1.00 36.51           O  
ATOM   1339  CG  LYS A 170      22.673 -31.699 -24.246  1.00 36.51           C  
ATOM   1340  CD  LYS A 170      22.686 -32.976 -23.393  1.00 36.51           C  
ATOM   1341  CE  LYS A 170      24.117 -33.501 -23.223  1.00 36.51           C  
ATOM   1342  NZ  LYS A 170      24.145 -34.745 -22.412  1.00 36.51           N  
ATOM   1343  N   LYS A 171      19.970 -30.629 -27.614  1.00 32.23           N  
ATOM   1344  CA  LYS A 171      18.798 -30.947 -28.438  1.00 32.23           C  
ATOM   1345  C   LYS A 171      18.027 -32.120 -27.825  1.00 32.23           C  
ATOM   1346  CB  LYS A 171      19.228 -31.354 -29.860  1.00 32.23           C  
ATOM   1347  O   LYS A 171      18.628 -33.160 -27.571  1.00 32.23           O  
ATOM   1348  CG  LYS A 171      19.826 -30.232 -30.721  1.00 32.23           C  
ATOM   1349  CD  LYS A 171      20.263 -30.815 -32.076  1.00 32.23           C  
ATOM   1350  CE  LYS A 171      20.756 -29.722 -33.032  1.00 32.23           C  
ATOM   1351  NZ  LYS A 171      21.183 -30.291 -34.337  1.00 32.23           N  
ATOM   1352  N   GLN A 172      16.709 -31.982 -27.748  1.00 34.37           N  
ATOM   1353  CA  GLN A 172      15.755 -33.072 -27.965  1.00 34.37           C  
ATOM   1354  C   GLN A 172      14.901 -32.609 -29.161  1.00 34.37           C  
ATOM   1355  CB  GLN A 172      14.939 -33.319 -26.684  1.00 34.37           C  
ATOM   1356  O   GLN A 172      14.355 -31.513 -29.120  1.00 34.37           O  
ATOM   1357  CG  GLN A 172      15.791 -33.970 -25.576  1.00 34.37           C  
ATOM   1358  CD  GLN A 172      15.073 -34.054 -24.230  1.00 34.37           C  
ATOM   1359  NE2 GLN A 172      15.338 -35.060 -23.426  1.00 34.37           N  
ATOM   1360  OE1 GLN A 172      14.293 -33.203 -23.849  1.00 34.37           O  
ATOM   1361  N   THR A 173      14.996 -33.175 -30.367  1.00 36.75           N  
ATOM   1362  CA  THR A 173      14.593 -34.531 -30.800  1.00 36.75           C  
ATOM   1363  C   THR A 173      13.105 -34.812 -30.595  1.00 36.75           C  
ATOM   1364  CB  THR A 173      15.482 -35.716 -30.380  1.00 36.75           C  
ATOM   1365  O   THR A 173      12.722 -35.509 -29.666  1.00 36.75           O  
ATOM   1366  CG2 THR A 173      16.945 -35.505 -30.769  1.00 36.75           C  
ATOM   1367  OG1 THR A 173      15.406 -35.981 -29.006  1.00 36.75           O  
ATOM   1368  N   MET A 174      12.307 -34.232 -31.499  1.00 33.01           N  
ATOM   1369  CA  MET A 174      11.202 -34.862 -32.241  1.00 33.01           C  
ATOM   1370  C   MET A 174      10.610 -36.169 -31.682  1.00 33.01           C  
ATOM   1371  CB  MET A 174      11.703 -35.200 -33.664  1.00 33.01           C  
ATOM   1372  O   MET A 174      11.311 -37.176 -31.615  1.00 33.01           O  
ATOM   1373  CG  MET A 174      12.209 -34.014 -34.495  1.00 33.01           C  
ATOM   1374  SD  MET A 174      10.950 -32.819 -35.009  1.00 33.01           S  
ATOM   1375  CE  MET A 174      10.091 -33.780 -36.291  1.00 33.01           C  
ATOM   1376  N   GLY A 175       9.280 -36.191 -31.556  1.00 33.91           N  
ATOM   1377  CA  GLY A 175       8.485 -37.372 -31.908  1.00 33.91           C  
ATOM   1378  C   GLY A 175       7.865 -38.160 -30.755  1.00 33.91           C  
ATOM   1379  O   GLY A 175       8.479 -39.078 -30.222  1.00 33.91           O  
ATOM   1380  N   PHE A 176       6.582 -37.900 -30.502  1.00 34.32           N  
ATOM   1381  CA  PHE A 176       5.624 -38.966 -30.212  1.00 34.32           C  
ATOM   1382  C   PHE A 176       4.276 -38.596 -30.842  1.00 34.32           C  
ATOM   1383  CB  PHE A 176       5.505 -39.232 -28.705  1.00 34.32           C  
ATOM   1384  O   PHE A 176       3.685 -37.578 -30.486  1.00 34.32           O  
ATOM   1385  CG  PHE A 176       4.801 -40.545 -28.416  1.00 34.32           C  
ATOM   1386  CD1 PHE A 176       3.445 -40.568 -28.038  1.00 34.32           C  
ATOM   1387  CD2 PHE A 176       5.502 -41.755 -28.576  1.00 34.32           C  
ATOM   1388  CE1 PHE A 176       2.800 -41.798 -27.813  1.00 34.32           C  
ATOM   1389  CE2 PHE A 176       4.854 -42.984 -28.360  1.00 34.32           C  
ATOM   1390  CZ  PHE A 176       3.502 -43.005 -27.977  1.00 34.32           C  
ATOM   1391  N   GLU A 177       3.822 -39.387 -31.810  1.00 31.74           N  
ATOM   1392  CA  GLU A 177       2.481 -39.272 -32.387  1.00 31.74           C  
ATOM   1393  C   GLU A 177       1.541 -40.200 -31.612  1.00 31.74           C  
ATOM   1394  CB  GLU A 177       2.493 -39.632 -33.885  1.00 31.74           C  
ATOM   1395  O   GLU A 177       1.834 -41.385 -31.451  1.00 31.74           O  
ATOM   1396  CG  GLU A 177       3.265 -38.610 -34.734  1.00 31.74           C  
ATOM   1397  CD  GLU A 177       3.318 -39.006 -36.219  1.00 31.74           C  
ATOM   1398  OE1 GLU A 177       2.921 -38.167 -37.059  1.00 31.74           O  
ATOM   1399  OE2 GLU A 177       3.813 -40.120 -36.504  1.00 31.74           O  
ATOM   1400  N   VAL A 178       0.405 -39.680 -31.144  1.00 40.43           N  
ATOM   1401  CA  VAL A 178      -0.677 -40.510 -30.597  1.00 40.43           C  
ATOM   1402  C   VAL A 178      -1.632 -40.849 -31.750  1.00 40.43           C  
ATOM   1403  CB  VAL A 178      -1.414 -39.820 -29.435  1.00 40.43           C  
ATOM   1404  O   VAL A 178      -2.117 -39.918 -32.398  1.00 40.43           O  
ATOM   1405  CG1 VAL A 178      -2.469 -40.756 -28.832  1.00 40.43           C  
ATOM   1406  CG2 VAL A 178      -0.446 -39.428 -28.309  1.00 40.43           C  
ATOM   1407  N   PRO A 179      -1.909 -42.134 -32.051  1.00 34.89           N  
ATOM   1408  CA  PRO A 179      -2.755 -42.496 -33.186  1.00 34.89           C  
ATOM   1409  C   PRO A 179      -4.203 -42.020 -33.025  1.00 34.89           C  
ATOM   1410  CB  PRO A 179      -2.682 -44.024 -33.304  1.00 34.89           C  
ATOM   1411  O   PRO A 179      -4.846 -42.291 -32.012  1.00 34.89           O  
ATOM   1412  CG  PRO A 179      -1.368 -44.373 -32.609  1.00 34.89           C  
ATOM   1413  CD  PRO A 179      -1.284 -43.328 -31.500  1.00 34.89           C  
ATOM   1414  N   GLY A 180      -4.746 -41.377 -34.061  1.00 28.76           N  
ATOM   1415  CA  GLY A 180      -6.187 -41.162 -34.177  1.00 28.76           C  
ATOM   1416  C   GLY A 180      -6.889 -42.467 -34.555  1.00 28.76           C  
ATOM   1417  O   GLY A 180      -6.574 -43.052 -35.590  1.00 28.76           O  
ATOM   1418  N   VAL A 181      -7.838 -42.920 -33.734  1.00 35.79           N  
ATOM   1419  CA  VAL A 181      -8.679 -44.093 -34.028  1.00 35.79           C  
ATOM   1420  C   VAL A 181      -9.950 -43.647 -34.749  1.00 35.79           C  
ATOM   1421  CB  VAL A 181      -8.992 -44.908 -32.757  1.00 35.79           C  
ATOM   1422  O   VAL A 181     -10.600 -42.685 -34.346  1.00 35.79           O  
ATOM   1423  CG1 VAL A 181      -9.881 -46.123 -33.058  1.00 35.79           C  
ATOM   1424  CG2 VAL A 181      -7.697 -45.435 -32.120  1.00 35.79           C  
ATOM   1425  N   SER A 182     -10.295 -44.346 -35.829  1.00 28.77           N  
ATOM   1426  CA  SER A 182     -11.425 -44.039 -36.705  1.00 28.77           C  
ATOM   1427  C   SER A 182     -12.686 -44.849 -36.376  1.00 28.77           C  
ATOM   1428  CB  SER A 182     -11.006 -44.320 -38.153  1.00 28.77           C  
ATOM   1429  O   SER A 182     -12.685 -46.070 -36.526  1.00 28.77           O  
ATOM   1430  OG  SER A 182     -10.525 -45.648 -38.263  1.00 28.77           O  
ATOM   1431  N   SER A 183     -13.771 -44.139 -36.066  1.00 34.09           N  
ATOM   1432  CA  SER A 183     -15.180 -44.536 -36.243  1.00 34.09           C  
ATOM   1433  C   SER A 183     -15.909 -43.239 -36.636  1.00 34.09           C  
ATOM   1434  CB  SER A 183     -15.762 -45.113 -34.943  1.00 34.09           C  
ATOM   1435  O   SER A 183     -15.714 -42.220 -35.982  1.00 34.09           O  
ATOM   1436  OG  SER A 183     -15.061 -46.270 -34.524  1.00 34.09           O  
ATOM   1437  N   GLU A 184     -16.579 -43.096 -37.780  1.00 30.28           N  
ATOM   1438  CA  GLU A 184     -17.756 -43.847 -38.242  1.00 30.28           C  
ATOM   1439  C   GLU A 184     -18.866 -43.918 -37.184  1.00 30.28           C  
ATOM   1440  CB  GLU A 184     -17.458 -45.222 -38.877  1.00 30.28           C  
ATOM   1441  O   GLU A 184     -18.869 -44.813 -36.352  1.00 30.28           O  
ATOM   1442  CG  GLU A 184     -16.587 -45.112 -40.140  1.00 30.28           C  
ATOM   1443  CD  GLU A 184     -16.635 -46.357 -41.048  1.00 30.28           C  
ATOM   1444  OE1 GLU A 184     -16.224 -46.208 -42.223  1.00 30.28           O  
ATOM   1445  OE2 GLU A 184     -17.074 -47.433 -40.588  1.00 30.28           O  
ATOM   1446  N   GLU A 185     -19.837 -42.999 -37.250  1.00 34.42           N  
ATOM   1447  CA  GLU A 185     -21.165 -43.380 -37.754  1.00 34.42           C  
ATOM   1448  C   GLU A 185     -22.036 -42.176 -38.166  1.00 34.42           C  
ATOM   1449  CB  GLU A 185     -21.929 -44.332 -36.803  1.00 34.42           C  
ATOM   1450  O   GLU A 185     -21.685 -41.011 -37.968  1.00 34.42           O  
ATOM   1451  CG  GLU A 185     -22.000 -45.718 -37.473  1.00 34.42           C  
ATOM   1452  CD  GLU A 185     -22.987 -46.696 -36.825  1.00 34.42           C  
ATOM   1453  OE1 GLU A 185     -23.426 -47.607 -37.565  1.00 34.42           O  
ATOM   1454  OE2 GLU A 185     -23.355 -46.500 -35.646  1.00 34.42           O  
ATOM   1455  N   ASN A 186     -23.156 -42.479 -38.828  1.00 33.60           N  
ATOM   1456  CA  ASN A 186     -24.099 -41.507 -39.379  1.00 33.60           C  
ATOM   1457  C   ASN A 186     -24.975 -40.871 -38.288  1.00 33.60           C  
ATOM   1458  CB  ASN A 186     -24.989 -42.205 -40.423  1.00 33.60           C  
ATOM   1459  O   ASN A 186     -25.355 -41.523 -37.319  1.00 33.60           O  
ATOM   1460  CG  ASN A 186     -24.203 -42.733 -41.605  1.00 33.60           C  
ATOM   1461  ND2 ASN A 186     -23.928 -44.017 -41.655  1.00 33.60           N  
ATOM   1462  OD1 ASN A 186     -23.820 -41.992 -42.493  1.00 33.60           O  
ATOM   1463  N   GLY A 187     -25.398 -39.623 -38.490  1.00 28.29           N  
ATOM   1464  CA  GLY A 187     -26.442 -39.022 -37.658  1.00 28.29           C  
ATOM   1465  C   GLY A 187     -27.848 -39.406 -38.123  1.00 28.29           C  
ATOM   1466  O   GLY A 187     -28.096 -39.477 -39.324  1.00 28.29           O  
ATOM   1467  N   HIS A 188     -28.796 -39.541 -37.189  1.00 34.49           N  
ATOM   1468  CA  HIS A 188     -30.206 -39.248 -37.461  1.00 34.49           C  
ATOM   1469  C   HIS A 188     -30.976 -38.802 -36.204  1.00 34.49           C  
ATOM   1470  CB  HIS A 188     -30.919 -40.398 -38.201  1.00 34.49           C  
ATOM   1471  O   HIS A 188     -30.792 -39.304 -35.101  1.00 34.49           O  
ATOM   1472  CG  HIS A 188     -31.288 -40.019 -39.619  1.00 34.49           C  
ATOM   1473  CD2 HIS A 188     -30.618 -40.376 -40.761  1.00 34.49           C  
ATOM   1474  ND1 HIS A 188     -32.321 -39.188 -40.001  1.00 34.49           N  
ATOM   1475  CE1 HIS A 188     -32.270 -39.054 -41.339  1.00 34.49           C  
ATOM   1476  NE2 HIS A 188     -31.254 -39.763 -41.848  1.00 34.49           N  
ATOM   1477  N   SER A 189     -31.854 -37.829 -36.432  1.00 27.97           N  
ATOM   1478  CA  SER A 189     -32.907 -37.271 -35.571  1.00 27.97           C  
ATOM   1479  C   SER A 189     -33.543 -38.184 -34.506  1.00 27.97           C  
ATOM   1480  CB  SER A 189     -34.047 -36.886 -36.528  1.00 27.97           C  
ATOM   1481  O   SER A 189     -34.046 -39.255 -34.838  1.00 27.97           O  
ATOM   1482  OG  SER A 189     -34.336 -37.981 -37.392  1.00 27.97           O  
ATOM   1483  N   PHE A 190     -33.739 -37.640 -33.296  1.00 33.81           N  
ATOM   1484  CA  PHE A 190     -34.795 -38.064 -32.361  1.00 33.81           C  
ATOM   1485  C   PHE A 190     -35.751 -36.905 -32.021  1.00 33.81           C  
ATOM   1486  CB  PHE A 190     -34.207 -38.743 -31.113  1.00 33.81           C  
ATOM   1487  O   PHE A 190     -35.373 -35.734 -32.043  1.00 33.81           O  
ATOM   1488  CG  PHE A 190     -34.314 -40.254 -31.189  1.00 33.81           C  
ATOM   1489  CD1 PHE A 190     -35.451 -40.907 -30.671  1.00 33.81           C  
ATOM   1490  CD2 PHE A 190     -33.316 -41.002 -31.841  1.00 33.81           C  
ATOM   1491  CE1 PHE A 190     -35.586 -42.301 -30.804  1.00 33.81           C  
ATOM   1492  CE2 PHE A 190     -33.449 -42.396 -31.967  1.00 33.81           C  
ATOM   1493  CZ  PHE A 190     -34.584 -43.046 -31.452  1.00 33.81           C  
ATOM   1494  N   HIS A 191     -37.016 -37.240 -31.756  1.00 35.98           N  
ATOM   1495  CA  HIS A 191     -38.148 -36.309 -31.660  1.00 35.98           C  
ATOM   1496  C   HIS A 191     -38.610 -36.065 -30.204  1.00 35.98           C  
ATOM   1497  CB  HIS A 191     -39.306 -36.884 -32.506  1.00 35.98           C  
ATOM   1498  O   HIS A 191     -38.699 -37.024 -29.451  1.00 35.98           O  
ATOM   1499  CG  HIS A 191     -39.381 -36.365 -33.923  1.00 35.98           C  
ATOM   1500  CD2 HIS A 191     -38.706 -36.824 -35.023  1.00 35.98           C  
ATOM   1501  ND1 HIS A 191     -40.214 -35.360 -34.355  1.00 35.98           N  
ATOM   1502  CE1 HIS A 191     -40.045 -35.208 -35.679  1.00 35.98           C  
ATOM   1503  NE2 HIS A 191     -39.129 -36.077 -36.130  1.00 35.98           N  
ATOM   1504  N   THR A 192     -38.891 -34.790 -29.855  1.00 30.91           N  
ATOM   1505  CA  THR A 192     -40.175 -34.184 -29.352  1.00 30.91           C  
ATOM   1506  C   THR A 192     -41.184 -35.021 -28.502  1.00 30.91           C  
ATOM   1507  CB  THR A 192     -40.935 -33.564 -30.557  1.00 30.91           C  
ATOM   1508  O   THR A 192     -41.024 -36.225 -28.375  1.00 30.91           O  
ATOM   1509  CG2 THR A 192     -40.768 -32.046 -30.627  1.00 30.91           C  
ATOM   1510  OG1 THR A 192     -40.525 -33.994 -31.833  1.00 30.91           O  
ATOM   1511  N   PRO A 193     -42.329 -34.478 -27.989  1.00 42.27           N  
ATOM   1512  CA  PRO A 193     -42.777 -33.084 -27.738  1.00 42.27           C  
ATOM   1513  C   PRO A 193     -43.452 -32.866 -26.344  1.00 42.27           C  
ATOM   1514  CB  PRO A 193     -43.890 -32.902 -28.786  1.00 42.27           C  
ATOM   1515  O   PRO A 193     -43.634 -33.812 -25.583  1.00 42.27           O  
ATOM   1516  CG  PRO A 193     -44.557 -34.285 -28.834  1.00 42.27           C  
ATOM   1517  CD  PRO A 193     -43.552 -35.251 -28.197  1.00 42.27           C  
ATOM   1518  N   GLN A 194     -43.998 -31.661 -26.073  1.00 35.79           N  
ATOM   1519  CA  GLN A 194     -45.373 -31.522 -25.522  1.00 35.79           C  
ATOM   1520  C   GLN A 194     -45.973 -30.088 -25.608  1.00 35.79           C  
ATOM   1521  CB  GLN A 194     -45.460 -32.018 -24.052  1.00 35.79           C  
ATOM   1522  O   GLN A 194     -45.384 -29.184 -25.042  1.00 35.79           O  
ATOM   1523  CG  GLN A 194     -46.336 -33.280 -23.962  1.00 35.79           C  
ATOM   1524  CD  GLN A 194     -46.524 -33.789 -22.538  1.00 35.79           C  
ATOM   1525  NE2 GLN A 194     -45.668 -34.660 -22.058  1.00 35.79           N  
ATOM   1526  OE1 GLN A 194     -47.493 -33.450 -21.867  1.00 35.79           O  
ATOM   1527  N   LYS A 195     -47.180 -29.962 -26.219  1.00 36.92           N  
ATOM   1528  CA  LYS A 195     -48.313 -28.987 -26.013  1.00 36.92           C  
ATOM   1529  C   LYS A 195     -48.013 -27.454 -26.002  1.00 36.92           C  
ATOM   1530  CB  LYS A 195     -49.054 -29.402 -24.724  1.00 36.92           C  
ATOM   1531  O   LYS A 195     -47.040 -27.028 -25.411  1.00 36.92           O  
ATOM   1532  CG  LYS A 195     -49.640 -30.833 -24.754  1.00 36.92           C  
ATOM   1533  CD  LYS A 195     -49.906 -31.352 -23.333  1.00 36.92           C  
ATOM   1534  CE  LYS A 195     -50.400 -32.806 -23.344  1.00 36.92           C  
ATOM   1535  NZ  LYS A 195     -50.256 -33.426 -22.003  1.00 36.92           N  
ATOM   1536  N   GLY A 196     -48.829 -26.533 -26.547  1.00 37.41           N  
ATOM   1537  CA  GLY A 196     -50.183 -26.556 -27.153  1.00 37.41           C  
ATOM   1538  C   GLY A 196     -50.509 -25.246 -27.950  1.00 37.41           C  
ATOM   1539  O   GLY A 196     -49.585 -24.461 -28.147  1.00 37.41           O  
ATOM   1540  N   PRO A 197     -51.749 -25.015 -28.462  1.00 42.96           N  
ATOM   1541  CA  PRO A 197     -51.985 -24.225 -29.706  1.00 42.96           C  
ATOM   1542  C   PRO A 197     -52.498 -22.744 -29.603  1.00 42.96           C  
ATOM   1543  CB  PRO A 197     -52.990 -25.063 -30.522  1.00 42.96           C  
ATOM   1544  O   PRO A 197     -52.890 -22.326 -28.514  1.00 42.96           O  
ATOM   1545  CG  PRO A 197     -53.237 -26.336 -29.711  1.00 42.96           C  
ATOM   1546  CD  PRO A 197     -52.894 -25.896 -28.295  1.00 42.96           C  
ATOM   1547  N   PRO A 198     -52.536 -21.977 -30.735  1.00 49.50           N  
ATOM   1548  CA  PRO A 198     -52.920 -20.542 -30.866  1.00 49.50           C  
ATOM   1549  C   PRO A 198     -54.207 -20.284 -31.719  1.00 49.50           C  
ATOM   1550  CB  PRO A 198     -51.702 -19.979 -31.605  1.00 49.50           C  
ATOM   1551  O   PRO A 198     -54.898 -21.258 -32.006  1.00 49.50           O  
ATOM   1552  CG  PRO A 198     -51.489 -21.041 -32.687  1.00 49.50           C  
ATOM   1553  CD  PRO A 198     -51.890 -22.348 -31.995  1.00 49.50           C  
ATOM   1554  N   ILE A 199     -54.496 -19.025 -32.152  1.00 43.60           N  
ATOM   1555  CA  ILE A 199     -55.411 -18.633 -33.283  1.00 43.60           C  
ATOM   1556  C   ILE A 199     -55.326 -17.111 -33.681  1.00 43.60           C  
ATOM   1557  CB  ILE A 199     -56.866 -19.105 -32.952  1.00 43.60           C  
ATOM   1558  O   ILE A 199     -55.232 -16.294 -32.768  1.00 43.60           O  
ATOM   1559  CG1 ILE A 199     -57.243 -20.352 -33.794  1.00 43.60           C  
ATOM   1560  CG2 ILE A 199     -57.970 -18.041 -33.081  1.00 43.60           C  
ATOM   1561  CD1 ILE A 199     -58.297 -21.255 -33.143  1.00 43.60           C  
ATOM   1562  N   GLU A 200     -55.349 -16.804 -35.007  1.00 39.00           N  
ATOM   1563  CA  GLU A 200     -55.687 -15.592 -35.861  1.00 39.00           C  
ATOM   1564  C   GLU A 200     -55.441 -14.105 -35.383  1.00 39.00           C  
ATOM   1565  CB  GLU A 200     -57.136 -15.805 -36.355  1.00 39.00           C  
ATOM   1566  O   GLU A 200     -55.229 -13.876 -34.199  1.00 39.00           O  
ATOM   1567  CG  GLU A 200     -57.309 -16.892 -37.441  1.00 39.00           C  
ATOM   1568  CD  GLU A 200     -57.327 -18.337 -36.922  1.00 39.00           C  
ATOM   1569  OE1 GLU A 200     -56.228 -18.870 -36.624  1.00 39.00           O  
ATOM   1570  OE2 GLU A 200     -58.435 -18.912 -36.820  1.00 39.00           O  
ATOM   1571  N   ASP A 201     -55.444 -12.973 -36.145  1.00 41.87           N  
ATOM   1572  CA  ASP A 201     -55.497 -12.507 -37.582  1.00 41.87           C  
ATOM   1573  C   ASP A 201     -55.127 -10.968 -37.626  1.00 41.87           C  
ATOM   1574  CB  ASP A 201     -56.937 -12.637 -38.149  1.00 41.87           C  
ATOM   1575  O   ASP A 201     -54.953 -10.387 -36.555  1.00 41.87           O  
ATOM   1576  CG  ASP A 201     -57.078 -13.622 -39.319  1.00 41.87           C  
ATOM   1577  OD1 ASP A 201     -56.147 -14.432 -39.529  1.00 41.87           O  
ATOM   1578  OD2 ASP A 201     -58.078 -13.481 -40.058  1.00 41.87           O  
ATOM   1579  N   ALA A 202     -55.104 -10.146 -38.709  1.00 38.75           N  
ATOM   1580  CA  ALA A 202     -54.676 -10.213 -40.134  1.00 38.75           C  
ATOM   1581  C   ALA A 202     -54.868  -8.826 -40.861  1.00 38.75           C  
ATOM   1582  CB  ALA A 202     -55.471 -11.281 -40.893  1.00 38.75           C  
ATOM   1583  O   ALA A 202     -55.605  -7.984 -40.352  1.00 38.75           O  
ATOM   1584  N   ILE A 203     -54.310  -8.634 -42.087  1.00 39.71           N  
ATOM   1585  CA  ILE A 203     -54.669  -7.589 -43.123  1.00 39.71           C  
ATOM   1586  C   ILE A 203     -54.283  -6.100 -42.767  1.00 39.71           C  
ATOM   1587  CB  ILE A 203     -56.134  -7.915 -43.558  1.00 39.71           C  
ATOM   1588  O   ILE A 203     -54.046  -5.819 -41.600  1.00 39.71           O  
ATOM   1589  CG1 ILE A 203     -56.115  -9.159 -44.485  1.00 39.71           C  
ATOM   1590  CG2 ILE A 203     -56.925  -6.782 -44.209  1.00 39.71           C  
ATOM   1591  CD1 ILE A 203     -57.488  -9.798 -44.733  1.00 39.71           C  
ATOM   1592  N   ALA A 204     -54.059  -5.070 -43.630  1.00 38.19           N  
ATOM   1593  CA  ALA A 204     -54.266  -4.739 -45.075  1.00 38.19           C  
ATOM   1594  C   ALA A 204     -53.086  -3.918 -45.727  1.00 38.19           C  
ATOM   1595  CB  ALA A 204     -55.525  -3.851 -45.169  1.00 38.19           C  
ATOM   1596  O   ALA A 204     -52.021  -3.805 -45.123  1.00 38.19           O  
ATOM   1597  N   SER A 205     -53.266  -3.307 -46.926  1.00 36.45           N  
ATOM   1598  CA  SER A 205     -52.251  -2.495 -47.674  1.00 36.45           C  
ATOM   1599  C   SER A 205     -52.818  -1.509 -48.750  1.00 36.45           C  
ATOM   1600  CB  SER A 205     -51.277  -3.461 -48.366  1.00 36.45           C  
ATOM   1601  O   SER A 205     -54.010  -1.571 -49.048  1.00 36.45           O  
ATOM   1602  OG  SER A 205     -51.958  -4.333 -49.251  1.00 36.45           O  
ATOM   1603  N   SER A 206     -51.982  -0.620 -49.351  1.00 42.84           N  
ATOM   1604  CA  SER A 206     -52.280   0.245 -50.544  1.00 42.84           C  
ATOM   1605  C   SER A 206     -51.017   0.865 -51.242  1.00 42.84           C  
ATOM   1606  CB  SER A 206     -53.259   1.368 -50.156  1.00 42.84           C  
ATOM   1607  O   SER A 206     -49.972   0.925 -50.598  1.00 42.84           O  
ATOM   1608  OG  SER A 206     -52.770   2.158 -49.088  1.00 42.84           O  
ATOM   1609  N   ASP A 207     -51.109   1.355 -52.506  1.00 35.14           N  
ATOM   1610  CA  ASP A 207     -50.006   1.513 -53.526  1.00 35.14           C  
ATOM   1611  C   ASP A 207     -49.801   2.915 -54.232  1.00 35.14           C  
ATOM   1612  CB  ASP A 207     -50.314   0.481 -54.635  1.00 35.14           C  
ATOM   1613  O   ASP A 207     -50.534   3.847 -53.905  1.00 35.14           O  
ATOM   1614  CG  ASP A 207     -49.986  -0.947 -54.221  1.00 35.14           C  
ATOM   1615  OD1 ASP A 207     -48.775  -1.215 -54.070  1.00 35.14           O  
ATOM   1616  OD2 ASP A 207     -50.940  -1.746 -54.094  1.00 35.14           O  
ATOM   1617  N   VAL A 208     -48.855   3.007 -55.232  1.00 41.33           N  
ATOM   1618  CA  VAL A 208     -48.528   4.032 -56.326  1.00 41.33           C  
ATOM   1619  C   VAL A 208     -47.054   4.581 -56.283  1.00 41.33           C  
ATOM   1620  CB  VAL A 208     -49.571   5.183 -56.401  1.00 41.33           C  
ATOM   1621  O   VAL A 208     -46.594   4.834 -55.177  1.00 41.33           O  
ATOM   1622  CG1 VAL A 208     -49.188   6.379 -57.284  1.00 41.33           C  
ATOM   1623  CG2 VAL A 208     -50.904   4.664 -56.970  1.00 41.33           C  
ATOM   1624  N   LEU A 209     -46.167   4.793 -57.308  1.00 39.15           N  
ATOM   1625  CA  LEU A 209     -46.034   4.804 -58.819  1.00 39.15           C  
ATOM   1626  C   LEU A 209     -45.891   6.212 -59.503  1.00 39.15           C  
ATOM   1627  CB  LEU A 209     -47.110   3.964 -59.537  1.00 39.15           C  
ATOM   1628  O   LEU A 209     -46.683   7.087 -59.183  1.00 39.15           O  
ATOM   1629  CG  LEU A 209     -47.016   2.441 -59.345  1.00 39.15           C  
ATOM   1630  CD1 LEU A 209     -48.284   1.786 -59.894  1.00 39.15           C  
ATOM   1631  CD2 LEU A 209     -45.816   1.851 -60.090  1.00 39.15           C  
ATOM   1632  N   GLU A 210     -45.015   6.545 -60.492  1.00 37.08           N  
ATOM   1633  CA  GLU A 210     -43.752   5.968 -61.071  1.00 37.08           C  
ATOM   1634  C   GLU A 210     -42.536   6.974 -60.957  1.00 37.08           C  
ATOM   1635  CB  GLU A 210     -43.983   5.347 -62.472  1.00 37.08           C  
ATOM   1636  O   GLU A 210     -42.142   7.199 -59.820  1.00 37.08           O  
ATOM   1637  CG  GLU A 210     -42.809   4.458 -62.952  1.00 37.08           C  
ATOM   1638  CD  GLU A 210     -42.653   4.413 -64.490  1.00 37.08           C  
ATOM   1639  OE1 GLU A 210     -41.609   4.904 -64.998  1.00 37.08           O  
ATOM   1640  OE2 GLU A 210     -43.581   3.918 -65.162  1.00 37.08           O  
ATOM   1641  N   THR A 211     -41.851   7.653 -61.924  1.00 36.87           N  
ATOM   1642  CA  THR A 211     -41.881   7.751 -63.421  1.00 36.87           C  
ATOM   1643  C   THR A 211     -40.553   8.282 -64.070  1.00 36.87           C  
ATOM   1644  CB  THR A 211     -42.991   8.711 -63.911  1.00 36.87           C  
ATOM   1645  O   THR A 211     -40.075   9.315 -63.615  1.00 36.87           O  
ATOM   1646  CG2 THR A 211     -43.536   8.302 -65.280  1.00 36.87           C  
ATOM   1647  OG1 THR A 211     -44.089   8.775 -63.030  1.00 36.87           O  
ATOM   1648  N   ALA A 212     -40.057   7.699 -65.196  1.00 38.90           N  
ATOM   1649  CA  ALA A 212     -39.156   8.288 -66.263  1.00 38.90           C  
ATOM   1650  C   ALA A 212     -37.701   8.818 -65.933  1.00 38.90           C  
ATOM   1651  CB  ALA A 212     -39.996   9.365 -66.976  1.00 38.90           C  
ATOM   1652  O   ALA A 212     -37.449   9.266 -64.827  1.00 38.90           O  
ATOM   1653  N   SER A 213     -36.665   8.905 -66.821  1.00 41.35           N  
ATOM   1654  CA  SER A 213     -36.377   8.439 -68.219  1.00 41.35           C  
ATOM   1655  C   SER A 213     -34.841   8.415 -68.604  1.00 41.35           C  
ATOM   1656  CB  SER A 213     -37.133   9.299 -69.240  1.00 41.35           C  
ATOM   1657  O   SER A 213     -33.993   8.711 -67.772  1.00 41.35           O  
ATOM   1658  OG  SER A 213     -36.849  10.670 -69.083  1.00 41.35           O  
ATOM   1659  N   LYS A 214     -34.499   8.002 -69.855  1.00 37.96           N  
ATOM   1660  CA  LYS A 214     -33.208   7.501 -70.469  1.00 37.96           C  
ATOM   1661  C   LYS A 214     -32.128   8.605 -70.796  1.00 37.96           C  
ATOM   1662  CB  LYS A 214     -33.640   6.714 -71.732  1.00 37.96           C  
ATOM   1663  O   LYS A 214     -32.407   9.754 -70.496  1.00 37.96           O  
ATOM   1664  CG  LYS A 214     -34.691   5.599 -71.515  1.00 37.96           C  
ATOM   1665  CD  LYS A 214     -35.400   5.205 -72.823  1.00 37.96           C  
ATOM   1666  CE  LYS A 214     -36.440   4.108 -72.540  1.00 37.96           C  
ATOM   1667  NZ  LYS A 214     -37.323   3.842 -73.706  1.00 37.96           N  
ATOM   1668  N   SER A 215     -30.915   8.430 -71.402  1.00 38.94           N  
ATOM   1669  CA  SER A 215     -30.314   7.432 -72.356  1.00 38.94           C  
ATOM   1670  C   SER A 215     -28.773   7.569 -72.672  1.00 38.94           C  
ATOM   1671  CB  SER A 215     -30.944   7.694 -73.740  1.00 38.94           C  
ATOM   1672  O   SER A 215     -28.315   8.700 -72.730  1.00 38.94           O  
ATOM   1673  OG  SER A 215     -30.744   9.034 -74.154  1.00 38.94           O  
ATOM   1674  N   ALA A 216     -28.077   6.464 -73.068  1.00 36.59           N  
ATOM   1675  CA  ALA A 216     -27.032   6.282 -74.153  1.00 36.59           C  
ATOM   1676  C   ALA A 216     -25.709   7.139 -74.255  1.00 36.59           C  
ATOM   1677  CB  ALA A 216     -27.824   6.382 -75.471  1.00 36.59           C  
ATOM   1678  O   ALA A 216     -25.725   8.296 -73.871  1.00 36.59           O  
ATOM   1679  N   ASN A 217     -24.566   6.752 -74.897  1.00 39.33           N  
ATOM   1680  CA  ASN A 217     -23.804   5.481 -75.166  1.00 39.33           C  
ATOM   1681  C   ASN A 217     -22.326   5.815 -75.686  1.00 39.33           C  
ATOM   1682  CB  ASN A 217     -24.620   4.541 -76.089  1.00 39.33           C  
ATOM   1683  O   ASN A 217     -21.987   6.992 -75.585  1.00 39.33           O  
ATOM   1684  CG  ASN A 217     -24.734   3.113 -75.556  1.00 39.33           C  
ATOM   1685  ND2 ASN A 217     -25.185   2.185 -76.364  1.00 39.33           N  
ATOM   1686  OD1 ASN A 217     -24.408   2.799 -74.426  1.00 39.33           O  
ATOM   1687  N   PRO A 218     -21.397   4.908 -76.151  1.00 44.16           N  
ATOM   1688  CA  PRO A 218     -19.946   4.974 -75.801  1.00 44.16           C  
ATOM   1689  C   PRO A 218     -18.883   5.068 -76.978  1.00 44.16           C  
ATOM   1690  CB  PRO A 218     -19.825   3.787 -74.826  1.00 44.16           C  
ATOM   1691  O   PRO A 218     -18.988   6.017 -77.747  1.00 44.16           O  
ATOM   1692  CG  PRO A 218     -20.891   2.778 -75.278  1.00 44.16           C  
ATOM   1693  CD  PRO A 218     -21.559   3.494 -76.447  1.00 44.16           C  
ATOM   1694  N   PRO A 219     -17.815   4.221 -77.132  1.00 48.65           N  
ATOM   1695  CA  PRO A 219     -16.406   4.485 -76.712  1.00 48.65           C  
ATOM   1696  C   PRO A 219     -15.276   4.301 -77.783  1.00 48.65           C  
ATOM   1697  CB  PRO A 219     -16.191   3.388 -75.664  1.00 48.65           C  
ATOM   1698  O   PRO A 219     -15.556   3.833 -78.878  1.00 48.65           O  
ATOM   1699  CG  PRO A 219     -16.882   2.174 -76.306  1.00 48.65           C  
ATOM   1700  CD  PRO A 219     -17.931   2.774 -77.252  1.00 48.65           C  
ATOM   1701  N   HIS A 220     -13.991   4.575 -77.430  1.00 39.97           N  
ATOM   1702  CA  HIS A 220     -12.702   4.061 -78.014  1.00 39.97           C  
ATOM   1703  C   HIS A 220     -11.462   4.696 -77.277  1.00 39.97           C  
ATOM   1704  CB  HIS A 220     -12.661   4.368 -79.531  1.00 39.97           C  
ATOM   1705  O   HIS A 220     -11.667   5.714 -76.625  1.00 39.97           O  
ATOM   1706  CG  HIS A 220     -12.970   3.162 -80.402  1.00 39.97           C  
ATOM   1707  CD2 HIS A 220     -14.010   3.049 -81.289  1.00 39.97           C  
ATOM   1708  ND1 HIS A 220     -12.288   1.961 -80.443  1.00 39.97           N  
ATOM   1709  CE1 HIS A 220     -12.900   1.158 -81.329  1.00 39.97           C  
ATOM   1710  NE2 HIS A 220     -13.952   1.779 -81.875  1.00 39.97           N  
ATOM   1711  N   THR A 221     -10.177   4.247 -77.293  1.00 40.12           N  
ATOM   1712  CA  THR A 221      -9.507   2.971 -77.686  1.00 40.12           C  
ATOM   1713  C   THR A 221      -8.076   2.774 -77.070  1.00 40.12           C  
ATOM   1714  CB  THR A 221      -9.379   2.859 -79.219  1.00 40.12           C  
ATOM   1715  O   THR A 221      -7.417   3.745 -76.724  1.00 40.12           O  
ATOM   1716  CG2 THR A 221      -8.134   3.447 -79.882  1.00 40.12           C  
ATOM   1717  OG1 THR A 221      -9.470   1.505 -79.584  1.00 40.12           O  
ATOM   1718  N   ILE A 222      -7.628   1.505 -76.976  1.00 39.84           N  
ATOM   1719  CA  ILE A 222      -6.277   0.840 -77.018  1.00 39.84           C  
ATOM   1720  C   ILE A 222      -4.950   1.670 -76.953  1.00 39.84           C  
ATOM   1721  CB  ILE A 222      -6.268  -0.001 -78.338  1.00 39.84           C  
ATOM   1722  O   ILE A 222      -4.755   2.499 -77.836  1.00 39.84           O  
ATOM   1723  CG1 ILE A 222      -7.459  -0.993 -78.449  1.00 39.84           C  
ATOM   1724  CG2 ILE A 222      -4.972  -0.808 -78.545  1.00 39.84           C  
ATOM   1725  CD1 ILE A 222      -7.696  -1.540 -79.866  1.00 39.84           C  
ATOM   1726  N   GLN A 223      -3.964   1.305 -76.079  1.00 40.89           N  
ATOM   1727  CA  GLN A 223      -2.706   0.536 -76.408  1.00 40.89           C  
ATOM   1728  C   GLN A 223      -1.704   0.287 -75.223  1.00 40.89           C  
ATOM   1729  CB  GLN A 223      -1.913   1.173 -77.583  1.00 40.89           C  
ATOM   1730  O   GLN A 223      -1.443   1.211 -74.469  1.00 40.89           O  
ATOM   1731  CG  GLN A 223      -1.185   0.144 -78.473  1.00 40.89           C  
ATOM   1732  CD  GLN A 223      -1.220   0.545 -79.950  1.00 40.89           C  
ATOM   1733  NE2 GLN A 223      -2.081  -0.038 -80.758  1.00 40.89           N  
ATOM   1734  OE1 GLN A 223      -0.487   1.397 -80.414  1.00 40.89           O  
ATOM   1735  N   ALA A 224      -1.147  -0.947 -75.134  1.00 38.95           N  
ATOM   1736  CA  ALA A 224       0.197  -1.432 -74.665  1.00 38.95           C  
ATOM   1737  C   ALA A 224       0.932  -0.865 -73.400  1.00 38.95           C  
ATOM   1738  CB  ALA A 224       1.111  -1.333 -75.894  1.00 38.95           C  
ATOM   1739  O   ALA A 224       0.875   0.325 -73.130  1.00 38.95           O  
ATOM   1740  N   SER A 225       1.742  -1.624 -72.626  1.00 39.73           N  
ATOM   1741  CA  SER A 225       2.096  -3.071 -72.620  1.00 39.73           C  
ATOM   1742  C   SER A 225       2.724  -3.551 -71.283  1.00 39.73           C  
ATOM   1743  CB  SER A 225       3.144  -3.412 -73.698  1.00 39.73           C  
ATOM   1744  O   SER A 225       3.541  -2.848 -70.705  1.00 39.73           O  
ATOM   1745  OG  SER A 225       4.190  -2.461 -73.714  1.00 39.73           O  
ATOM   1746  N   GLU A 226       2.361  -4.777 -70.880  1.00 38.72           N  
ATOM   1747  CA  GLU A 226       3.157  -5.852 -70.224  1.00 38.72           C  
ATOM   1748  C   GLU A 226       4.154  -5.579 -69.066  1.00 38.72           C  
ATOM   1749  CB  GLU A 226       3.868  -6.673 -71.320  1.00 38.72           C  
ATOM   1750  O   GLU A 226       5.246  -5.069 -69.278  1.00 38.72           O  
ATOM   1751  CG  GLU A 226       2.868  -7.253 -72.335  1.00 38.72           C  
ATOM   1752  CD  GLU A 226       3.525  -8.141 -73.397  1.00 38.72           C  
ATOM   1753  OE1 GLU A 226       2.941  -9.216 -73.662  1.00 38.72           O  
ATOM   1754  OE2 GLU A 226       4.550  -7.715 -73.970  1.00 38.72           O  
ATOM   1755  N   GLU A 227       3.868  -6.163 -67.888  1.00 38.17           N  
ATOM   1756  CA  GLU A 227       4.675  -7.278 -67.335  1.00 38.17           C  
ATOM   1757  C   GLU A 227       3.824  -8.163 -66.379  1.00 38.17           C  
ATOM   1758  CB  GLU A 227       6.013  -6.814 -66.706  1.00 38.17           C  
ATOM   1759  O   GLU A 227       2.701  -7.797 -66.023  1.00 38.17           O  
ATOM   1760  CG  GLU A 227       7.176  -7.567 -67.388  1.00 38.17           C  
ATOM   1761  CD  GLU A 227       8.587  -7.180 -66.907  1.00 38.17           C  
ATOM   1762  OE1 GLU A 227       9.551  -7.562 -67.611  1.00 38.17           O  
ATOM   1763  OE2 GLU A 227       8.706  -6.566 -65.823  1.00 38.17           O  
ATOM   1764  N   GLN A 228       4.295  -9.371 -66.036  1.00 40.35           N  
ATOM   1765  CA  GLN A 228       3.501 -10.490 -65.470  1.00 40.35           C  
ATOM   1766  C   GLN A 228       4.074 -11.015 -64.130  1.00 40.35           C  
ATOM   1767  CB  GLN A 228       3.537 -11.658 -66.481  1.00 40.35           C  
ATOM   1768  O   GLN A 228       5.217 -10.727 -63.800  1.00 40.35           O  
ATOM   1769  CG  GLN A 228       2.963 -11.379 -67.881  1.00 40.35           C  
ATOM   1770  CD  GLN A 228       3.161 -12.561 -68.836  1.00 40.35           C  
ATOM   1771  NE2 GLN A 228       2.959 -12.375 -70.122  1.00 40.35           N  
ATOM   1772  OE1 GLN A 228       3.503 -13.671 -68.461  1.00 40.35           O  
ATOM   1773  N   SER A 229       3.443 -11.918 -63.362  1.00 33.65           N  
ATOM   1774  CA  SER A 229       2.058 -11.989 -62.848  1.00 33.65           C  
ATOM   1775  C   SER A 229       1.964 -13.126 -61.808  1.00 33.65           C  
ATOM   1776  CB  SER A 229       0.997 -12.282 -63.926  1.00 33.65           C  
ATOM   1777  O   SER A 229       2.314 -14.262 -62.128  1.00 33.65           O  
ATOM   1778  OG  SER A 229       1.184 -13.539 -64.545  1.00 33.65           O  
ATOM   1779  N   SER A 230       1.433 -12.888 -60.605  1.00 36.27           N  
ATOM   1780  CA  SER A 230       0.975 -13.963 -59.701  1.00 36.27           C  
ATOM   1781  C   SER A 230      -0.124 -13.459 -58.754  1.00 36.27           C  
ATOM   1782  CB  SER A 230       2.142 -14.620 -58.947  1.00 36.27           C  
ATOM   1783  O   SER A 230      -0.106 -12.314 -58.306  1.00 36.27           O  
ATOM   1784  OG  SER A 230       2.855 -13.693 -58.156  1.00 36.27           O  
ATOM   1785  N   THR A 231      -1.150 -14.282 -58.516  1.00 29.68           N  
ATOM   1786  CA  THR A 231      -2.465 -13.826 -58.023  1.00 29.68           C  
ATOM   1787  C   THR A 231      -2.831 -14.331 -56.627  1.00 29.68           C  
ATOM   1788  CB  THR A 231      -3.586 -14.321 -58.953  1.00 29.68           C  
ATOM   1789  O   THR A 231      -2.768 -15.537 -56.385  1.00 29.68           O  
ATOM   1790  CG2 THR A 231      -3.561 -13.665 -60.330  1.00 29.68           C  
ATOM   1791  OG1 THR A 231      -3.462 -15.714 -59.142  1.00 29.68           O  
ATOM   1792  N   PRO A 232      -3.411 -13.463 -55.782  1.00 33.96           N  
ATOM   1793  CA  PRO A 232      -4.412 -13.840 -54.783  1.00 33.96           C  
ATOM   1794  C   PRO A 232      -5.824 -13.380 -55.205  1.00 33.96           C  
ATOM   1795  CB  PRO A 232      -3.963 -13.185 -53.469  1.00 33.96           C  
ATOM   1796  O   PRO A 232      -5.990 -12.343 -55.846  1.00 33.96           O  
ATOM   1797  CG  PRO A 232      -2.696 -12.396 -53.826  1.00 33.96           C  
ATOM   1798  CD  PRO A 232      -2.767 -12.241 -55.343  1.00 33.96           C  
ATOM   1799  N   ALA A 233      -6.858 -14.138 -54.831  1.00 35.31           N  
ATOM   1800  CA  ALA A 233      -8.247 -13.857 -55.213  1.00 35.31           C  
ATOM   1801  C   ALA A 233      -8.879 -12.669 -54.437  1.00 35.31           C  
ATOM   1802  CB  ALA A 233      -9.062 -15.147 -55.042  1.00 35.31           C  
ATOM   1803  O   ALA A 233      -8.538 -12.438 -53.274  1.00 35.31           O  
ATOM   1804  N   PRO A 234      -9.839 -11.928 -55.031  1.00 36.17           N  
ATOM   1805  CA  PRO A 234     -10.450 -10.758 -54.398  1.00 36.17           C  
ATOM   1806  C   PRO A 234     -11.497 -11.138 -53.335  1.00 36.17           C  
ATOM   1807  CB  PRO A 234     -11.055  -9.953 -55.553  1.00 36.17           C  
ATOM   1808  O   PRO A 234     -12.608 -11.570 -53.648  1.00 36.17           O  
ATOM   1809  CG  PRO A 234     -11.422 -11.026 -56.579  1.00 36.17           C  
ATOM   1810  CD  PRO A 234     -10.310 -12.061 -56.405  1.00 36.17           C  
ATOM   1811  N   VAL A 235     -11.177 -10.907 -52.059  1.00 37.91           N  
ATOM   1812  CA  VAL A 235     -12.132 -11.058 -50.947  1.00 37.91           C  
ATOM   1813  C   VAL A 235     -13.132  -9.891 -50.934  1.00 37.91           C  
ATOM   1814  CB  VAL A 235     -11.410 -11.219 -49.593  1.00 37.91           C  
ATOM   1815  O   VAL A 235     -12.763  -8.725 -51.090  1.00 37.91           O  
ATOM   1816  CG1 VAL A 235     -12.401 -11.455 -48.445  1.00 37.91           C  
ATOM   1817  CG2 VAL A 235     -10.448 -12.416 -49.620  1.00 37.91           C  
ATOM   1818  N   LYS A 236     -14.421 -10.203 -50.745  1.00 34.74           N  
ATOM   1819  CA  LYS A 236     -15.534  -9.238 -50.785  1.00 34.74           C  
ATOM   1820  C   LYS A 236     -15.388  -8.148 -49.711  1.00 34.74           C  
ATOM   1821  CB  LYS A 236     -16.878  -9.973 -50.605  1.00 34.74           C  
ATOM   1822  O   LYS A 236     -15.317  -8.446 -48.521  1.00 34.74           O  
ATOM   1823  CG  LYS A 236     -17.221 -10.928 -51.763  1.00 34.74           C  
ATOM   1824  CD  LYS A 236     -18.521 -11.699 -51.479  1.00 34.74           C  
ATOM   1825  CE  LYS A 236     -18.853 -12.645 -52.642  1.00 34.74           C  
ATOM   1826  NZ  LYS A 236     -20.043 -13.490 -52.356  1.00 34.74           N  
ATOM   1827  N   LYS A 237     -15.440  -6.873 -50.114  1.00 36.58           N  
ATOM   1828  CA  LYS A 237     -15.540  -5.731 -49.187  1.00 36.58           C  
ATOM   1829  C   LYS A 237     -16.984  -5.568 -48.696  1.00 36.58           C  
ATOM   1830  CB  LYS A 237     -15.047  -4.433 -49.857  1.00 36.58           C  
ATOM   1831  O   LYS A 237     -17.800  -4.970 -49.387  1.00 36.58           O  
ATOM   1832  CG  LYS A 237     -13.526  -4.384 -50.065  1.00 36.58           C  
ATOM   1833  CD  LYS A 237     -13.117  -3.034 -50.678  1.00 36.58           C  
ATOM   1834  CE  LYS A 237     -11.596  -2.960 -50.859  1.00 36.58           C  
ATOM   1835  NZ  LYS A 237     -11.177  -1.685 -51.497  1.00 36.58           N  
ATOM   1836  N   SER A 238     -17.283  -6.052 -47.492  1.00 34.91           N  
ATOM   1837  CA  SER A 238     -18.577  -5.841 -46.819  1.00 34.91           C  
ATOM   1838  C   SER A 238     -18.407  -5.416 -45.354  1.00 34.91           C  
ATOM   1839  CB  SER A 238     -19.489  -7.063 -46.986  1.00 34.91           C  
ATOM   1840  O   SER A 238     -18.976  -6.015 -44.444  1.00 34.91           O  
ATOM   1841  OG  SER A 238     -18.920  -8.199 -46.372  1.00 34.91           O  
ATOM   1842  N   GLY A 239     -17.599  -4.379 -45.119  1.00 33.57           N  
ATOM   1843  CA  GLY A 239     -17.489  -3.734 -43.811  1.00 33.57           C  
ATOM   1844  C   GLY A 239     -18.531  -2.628 -43.662  1.00 33.57           C  
ATOM   1845  O   GLY A 239     -18.363  -1.558 -44.243  1.00 33.57           O  
ATOM   1846  N   LYS A 240     -19.584  -2.857 -42.866  1.00 39.90           N  
ATOM   1847  CA  LYS A 240     -20.401  -1.750 -42.345  1.00 39.90           C  
ATOM   1848  C   LYS A 240     -19.487  -0.867 -41.492  1.00 39.90           C  
ATOM   1849  CB  LYS A 240     -21.573  -2.260 -41.478  1.00 39.90           C  
ATOM   1850  O   LYS A 240     -18.869  -1.381 -40.559  1.00 39.90           O  
ATOM   1851  CG  LYS A 240     -22.698  -2.967 -42.254  1.00 39.90           C  
ATOM   1852  CD  LYS A 240     -23.834  -3.374 -41.296  1.00 39.90           C  
ATOM   1853  CE  LYS A 240     -25.001  -4.040 -42.042  1.00 39.90           C  
ATOM   1854  NZ  LYS A 240     -26.109  -4.416 -41.122  1.00 39.90           N  
ATOM   1855  N   LEU A 241     -19.419   0.437 -41.766  1.00 41.12           N  
ATOM   1856  CA  LEU A 241     -18.860   1.373 -40.789  1.00 41.12           C  
ATOM   1857  C   LEU A 241     -19.751   1.303 -39.544  1.00 41.12           C  
ATOM   1858  CB  LEU A 241     -18.794   2.815 -41.339  1.00 41.12           C  
ATOM   1859  O   LEU A 241     -20.917   1.694 -39.599  1.00 41.12           O  
ATOM   1860  CG  LEU A 241     -17.488   3.173 -42.073  1.00 41.12           C  
ATOM   1861  CD1 LEU A 241     -17.353   2.459 -43.420  1.00 41.12           C  
ATOM   1862  CD2 LEU A 241     -17.430   4.680 -42.326  1.00 41.12           C  
ATOM   1863  N   ARG A 242     -19.212   0.795 -38.429  1.00 47.34           N  
ATOM   1864  CA  ARG A 242     -19.805   1.057 -37.116  1.00 47.34           C  
ATOM   1865  C   ARG A 242     -19.787   2.571 -36.915  1.00 47.34           C  
ATOM   1866  CB  ARG A 242     -19.034   0.341 -35.993  1.00 47.34           C  
ATOM   1867  O   ARG A 242     -18.760   3.208 -37.150  1.00 47.34           O  
ATOM   1868  CG  ARG A 242     -19.387  -1.151 -35.867  1.00 47.34           C  
ATOM   1869  CD  ARG A 242     -18.583  -1.776 -34.717  1.00 47.34           C  
ATOM   1870  NE  ARG A 242     -19.114  -3.086 -34.280  1.00 47.34           N  
ATOM   1871  NH1 ARG A 242     -17.887  -3.191 -32.342  1.00 47.34           N  
ATOM   1872  NH2 ARG A 242     -19.502  -4.678 -32.680  1.00 47.34           N  
ATOM   1873  CZ  ARG A 242     -18.830  -3.649 -33.113  1.00 47.34           C  
ATOM   1874  N   GLN A 243     -20.924   3.138 -36.529  1.00 48.50           N  
ATOM   1875  CA  GLN A 243     -20.991   4.540 -36.136  1.00 48.50           C  
ATOM   1876  C   GLN A 243     -20.102   4.713 -34.902  1.00 48.50           C  
ATOM   1877  CB  GLN A 243     -22.453   4.926 -35.857  1.00 48.50           C  
ATOM   1878  O   GLN A 243     -20.260   3.979 -33.929  1.00 48.50           O  
ATOM   1879  CG  GLN A 243     -23.286   4.979 -37.153  1.00 48.50           C  
ATOM   1880  CD  GLN A 243     -24.789   5.095 -36.905  1.00 48.50           C  
ATOM   1881  NE2 GLN A 243     -25.546   5.636 -37.834  1.00 48.50           N  
ATOM   1882  OE1 GLN A 243     -25.328   4.666 -35.904  1.00 48.50           O  
ATOM   1883  N   GLN A 244     -19.142   5.638 -34.958  1.00 59.77           N  
ATOM   1884  CA  GLN A 244     -18.353   5.987 -33.779  1.00 59.77           C  
ATOM   1885  C   GLN A 244     -19.299   6.627 -32.765  1.00 59.77           C  
ATOM   1886  CB  GLN A 244     -17.195   6.927 -34.154  1.00 59.77           C  
ATOM   1887  O   GLN A 244     -19.928   7.641 -33.067  1.00 59.77           O  
ATOM   1888  CG  GLN A 244     -16.104   6.173 -34.927  1.00 59.77           C  
ATOM   1889  CD  GLN A 244     -14.910   7.047 -35.299  1.00 59.77           C  
ATOM   1890  NE2 GLN A 244     -13.711   6.510 -35.272  1.00 59.77           N  
ATOM   1891  OE1 GLN A 244     -15.010   8.210 -35.653  1.00 59.77           O  
ATOM   1892  N   ILE A 245     -19.429   6.007 -31.592  1.00 64.83           N  
ATOM   1893  CA  ILE A 245     -20.275   6.529 -30.516  1.00 64.83           C  
ATOM   1894  C   ILE A 245     -19.656   7.850 -30.050  1.00 64.83           C  
ATOM   1895  CB  ILE A 245     -20.412   5.497 -29.367  1.00 64.83           C  
ATOM   1896  O   ILE A 245     -18.448   7.903 -29.801  1.00 64.83           O  
ATOM   1897  CG1 ILE A 245     -21.036   4.178 -29.888  1.00 64.83           C  
ATOM   1898  CG2 ILE A 245     -21.247   6.072 -28.206  1.00 64.83           C  
ATOM   1899  CD1 ILE A 245     -21.050   3.037 -28.861  1.00 64.83           C  
ATOM   1900  N   ASP A 246     -20.461   8.907 -29.919  1.00 65.43           N  
ATOM   1901  CA  ASP A 246     -20.003  10.133 -29.268  1.00 65.43           C  
ATOM   1902  C   ASP A 246     -19.873   9.875 -27.764  1.00 65.43           C  
ATOM   1903  CB  ASP A 246     -20.903  11.335 -29.586  1.00 65.43           C  
ATOM   1904  O   ASP A 246     -20.833   9.963 -26.996  1.00 65.43           O  
ATOM   1905  CG  ASP A 246     -20.340  12.645 -29.005  1.00 65.43           C  
ATOM   1906  OD1 ASP A 246     -19.390  12.593 -28.183  1.00 65.43           O  
ATOM   1907  OD2 ASP A 246     -20.861  13.708 -29.397  1.00 65.43           O  
ATOM   1908  N   VAL A 247     -18.652   9.529 -27.354  1.00 65.96           N  
ATOM   1909  CA  VAL A 247     -18.324   9.224 -25.960  1.00 65.96           C  
ATOM   1910  C   VAL A 247     -18.579  10.421 -25.052  1.00 65.96           C  
ATOM   1911  CB  VAL A 247     -16.864   8.751 -25.810  1.00 65.96           C  
ATOM   1912  O   VAL A 247     -18.866  10.207 -23.883  1.00 65.96           O  
ATOM   1913  CG1 VAL A 247     -16.545   8.295 -24.381  1.00 65.96           C  
ATOM   1914  CG2 VAL A 247     -16.590   7.564 -26.736  1.00 65.96           C  
ATOM   1915  N   LYS A 248     -18.525  11.669 -25.539  1.00 62.82           N  
ATOM   1916  CA  LYS A 248     -18.825  12.822 -24.680  1.00 62.82           C  
ATOM   1917  C   LYS A 248     -20.311  12.880 -24.361  1.00 62.82           C  
ATOM   1918  CB  LYS A 248     -18.308  14.131 -25.282  1.00 62.82           C  
ATOM   1919  O   LYS A 248     -20.656  12.909 -23.186  1.00 62.82           O  
ATOM   1920  CG  LYS A 248     -16.774  14.129 -25.304  1.00 62.82           C  
ATOM   1921  CD  LYS A 248     -16.228  15.552 -25.433  1.00 62.82           C  
ATOM   1922  CE  LYS A 248     -14.711  15.522 -25.236  1.00 62.82           C  
ATOM   1923  NZ  LYS A 248     -14.190  16.848 -24.840  1.00 62.82           N  
ATOM   1924  N   ALA A 249     -21.173  12.771 -25.370  1.00 59.46           N  
ATOM   1925  CA  ALA A 249     -22.618  12.716 -25.160  1.00 59.46           C  
ATOM   1926  C   ALA A 249     -23.046  11.488 -24.326  1.00 59.46           C  
ATOM   1927  CB  ALA A 249     -23.300  12.733 -26.532  1.00 59.46           C  
ATOM   1928  O   ALA A 249     -23.895  11.600 -23.442  1.00 59.46           O  
ATOM   1929  N   GLU A 250     -22.451  10.314 -24.559  1.00 66.20           N  
ATOM   1930  CA  GLU A 250     -22.796   9.094 -23.812  1.00 66.20           C  
ATOM   1931  C   GLU A 250     -22.242   9.100 -22.374  1.00 66.20           C  
ATOM   1932  CB  GLU A 250     -22.352   7.856 -24.615  1.00 66.20           C  
ATOM   1933  O   GLU A 250     -22.865   8.564 -21.455  1.00 66.20           O  
ATOM   1934  CG  GLU A 250     -23.225   6.615 -24.358  1.00 66.20           C  
ATOM   1935  CD  GLU A 250     -24.701   6.839 -24.709  1.00 66.20           C  
ATOM   1936  OE1 GLU A 250     -25.585   6.422 -23.933  1.00 66.20           O  
ATOM   1937  OE2 GLU A 250     -24.986   7.504 -25.731  1.00 66.20           O  
ATOM   1938  N   LEU A 251     -21.112   9.772 -22.138  1.00 60.99           N  
ATOM   1939  CA  LEU A 251     -20.566   9.987 -20.801  1.00 60.99           C  
ATOM   1940  C   LEU A 251     -21.308  11.097 -20.048  1.00 60.99           C  
ATOM   1941  CB  LEU A 251     -19.049  10.195 -20.918  1.00 60.99           C  
ATOM   1942  O   LEU A 251     -21.497  10.960 -18.845  1.00 60.99           O  
ATOM   1943  CG  LEU A 251     -18.286  10.151 -19.587  1.00 60.99           C  
ATOM   1944  CD1 LEU A 251     -16.859   9.665 -19.833  1.00 60.99           C  
ATOM   1945  CD2 LEU A 251     -18.172  11.525 -18.932  1.00 60.99           C  
ATOM   1946  N   GLU A 252     -21.810  12.135 -20.719  1.00 60.44           N  
ATOM   1947  CA  GLU A 252     -22.734  13.111 -20.125  1.00 60.44           C  
ATOM   1948  C   GLU A 252     -24.050  12.441 -19.693  1.00 60.44           C  
ATOM   1949  CB  GLU A 252     -22.977  14.285 -21.090  1.00 60.44           C  
ATOM   1950  O   GLU A 252     -24.518  12.686 -18.581  1.00 60.44           O  
ATOM   1951  CG  GLU A 252     -21.789  15.266 -21.076  1.00 60.44           C  
ATOM   1952  CD  GLU A 252     -21.902  16.414 -22.095  1.00 60.44           C  
ATOM   1953  OE1 GLU A 252     -20.911  17.176 -22.199  1.00 60.44           O  
ATOM   1954  OE2 GLU A 252     -22.958  16.537 -22.757  1.00 60.44           O  
ATOM   1955  N   LYS A 253     -24.587  11.491 -20.477  1.00 59.36           N  
ATOM   1956  CA  LYS A 253     -25.697  10.629 -20.021  1.00 59.36           C  
ATOM   1957  C   LYS A 253     -25.315   9.796 -18.792  1.00 59.36           C  
ATOM   1958  CB  LYS A 253     -26.178   9.695 -21.134  1.00 59.36           C  
ATOM   1959  O   LYS A 253     -26.093   9.760 -17.841  1.00 59.36           O  
ATOM   1960  CG  LYS A 253     -26.863  10.398 -22.315  1.00 59.36           C  
ATOM   1961  CD  LYS A 253     -27.050   9.344 -23.408  1.00 59.36           C  
ATOM   1962  CE  LYS A 253     -27.395   9.913 -24.779  1.00 59.36           C  
ATOM   1963  NZ  LYS A 253     -27.290   8.827 -25.780  1.00 59.36           N  
ATOM   1964  N   ARG A 254     -24.122   9.175 -18.754  1.00 59.61           N  
ATOM   1965  CA  ARG A 254     -23.633   8.478 -17.540  1.00 59.61           C  
ATOM   1966  C   ARG A 254     -23.433   9.430 -16.348  1.00 59.61           C  
ATOM   1967  CB  ARG A 254     -22.343   7.665 -17.786  1.00 59.61           C  
ATOM   1968  O   ARG A 254     -23.670   9.009 -15.224  1.00 59.61           O  
ATOM   1969  CG  ARG A 254     -22.505   6.359 -18.590  1.00 59.61           C  
ATOM   1970  CD  ARG A 254     -21.273   5.456 -18.356  1.00 59.61           C  
ATOM   1971  NE  ARG A 254     -21.191   4.299 -19.276  1.00 59.61           N  
ATOM   1972  NH1 ARG A 254     -19.026   3.651 -18.774  1.00 59.61           N  
ATOM   1973  NH2 ARG A 254     -20.104   2.705 -20.489  1.00 59.61           N  
ATOM   1974  CZ  ARG A 254     -20.111   3.555 -19.501  1.00 59.61           C  
ATOM   1975  N   GLN A 255     -23.062  10.697 -16.559  1.00 54.70           N  
ATOM   1976  CA  GLN A 255     -22.970  11.718 -15.499  1.00 54.70           C  
ATOM   1977  C   GLN A 255     -24.340  12.213 -15.008  1.00 54.70           C  
ATOM   1978  CB  GLN A 255     -22.124  12.918 -15.957  1.00 54.70           C  
ATOM   1979  O   GLN A 255     -24.436  12.675 -13.873  1.00 54.70           O  
ATOM   1980  CG  GLN A 255     -20.619  12.622 -15.985  1.00 54.70           C  
ATOM   1981  CD  GLN A 255     -19.779  13.853 -16.330  1.00 54.70           C  
ATOM   1982  NE2 GLN A 255     -18.520  13.689 -16.662  1.00 54.70           N  
ATOM   1983  OE1 GLN A 255     -20.200  14.994 -16.275  1.00 54.70           O  
ATOM   1984  N   GLY A 256     -25.392  12.083 -15.824  1.00 48.90           N  
ATOM   1985  CA  GLY A 256     -26.788  12.155 -15.376  1.00 48.90           C  
ATOM   1986  C   GLY A 256     -27.256  10.909 -14.607  1.00 48.90           C  
ATOM   1987  O   GLY A 256     -28.319  10.935 -13.989  1.00 48.90           O  
ATOM   1988  N   GLY A 257     -26.470   9.829 -14.634  1.00 65.34           N  
ATOM   1989  CA  GLY A 257     -26.620   8.644 -13.795  1.00 65.34           C  
ATOM   1990  C   GLY A 257     -25.767   8.701 -12.522  1.00 65.34           C  
ATOM   1991  O   GLY A 257     -25.278   9.751 -12.104  1.00 65.34           O  
ATOM   1992  N   LYS A 258     -25.585   7.541 -11.881  1.00 78.64           N  
ATOM   1993  CA  LYS A 258     -24.770   7.411 -10.665  1.00 78.64           C  
ATOM   1994  C   LYS A 258     -23.278   7.582 -10.976  1.00 78.64           C  
ATOM   1995  CB  LYS A 258     -25.025   6.057  -9.998  1.00 78.64           C  
ATOM   1996  O   LYS A 258     -22.754   6.978 -11.908  1.00 78.64           O  
ATOM   1997  CG  LYS A 258     -26.427   5.905  -9.393  1.00 78.64           C  
ATOM   1998  CD  LYS A 258     -26.504   4.580  -8.622  1.00 78.64           C  
ATOM   1999  CE  LYS A 258     -27.907   4.324  -8.072  1.00 78.64           C  
ATOM   2000  NZ  LYS A 258     -27.908   3.105  -7.236  1.00 78.64           N  
ATOM   2001  N   GLN A 259     -22.576   8.361 -10.156  1.00 83.21           N  
ATOM   2002  CA  GLN A 259     -21.149   8.647 -10.351  1.00 83.21           C  
ATOM   2003  C   GLN A 259     -20.269   7.470  -9.901  1.00 83.21           C  
ATOM   2004  CB  GLN A 259     -20.769   9.932  -9.600  1.00 83.21           C  
ATOM   2005  O   GLN A 259     -20.512   6.894  -8.845  1.00 83.21           O  
ATOM   2006  CG  GLN A 259     -21.530  11.163 -10.120  1.00 83.21           C  
ATOM   2007  CD  GLN A 259     -21.303  12.415  -9.279  1.00 83.21           C  
ATOM   2008  NE2 GLN A 259     -21.723  13.559  -9.771  1.00 83.21           N  
ATOM   2009  OE1 GLN A 259     -20.764  12.402  -8.179  1.00 83.21           O  
ATOM   2010  N   LEU A 260     -19.224   7.139 -10.665  1.00 86.48           N  
ATOM   2011  CA  LEU A 260     -18.305   6.033 -10.358  1.00 86.48           C  
ATOM   2012  C   LEU A 260     -17.171   6.467  -9.419  1.00 86.48           C  
ATOM   2013  CB  LEU A 260     -17.763   5.444 -11.674  1.00 86.48           C  
ATOM   2014  O   LEU A 260     -16.464   7.440  -9.710  1.00 86.48           O  
ATOM   2015  CG  LEU A 260     -18.814   4.590 -12.408  1.00 86.48           C  
ATOM   2016  CD1 LEU A 260     -18.452   4.447 -13.881  1.00 86.48           C  
ATOM   2017  CD2 LEU A 260     -18.897   3.184 -11.812  1.00 86.48           C  
ATOM   2018  N   LEU A 261     -16.974   5.728  -8.323  1.00 91.05           N  
ATOM   2019  CA  LEU A 261     -15.974   6.005  -7.287  1.00 91.05           C  
ATOM   2020  C   LEU A 261     -15.264   4.721  -6.827  1.00 91.05           C  
ATOM   2021  CB  LEU A 261     -16.695   6.692  -6.108  1.00 91.05           C  
ATOM   2022  O   LEU A 261     -15.919   3.761  -6.435  1.00 91.05           O  
ATOM   2023  CG  LEU A 261     -15.759   7.341  -5.075  1.00 91.05           C  
ATOM   2024  CD1 LEU A 261     -15.072   8.574  -5.670  1.00 91.05           C  
ATOM   2025  CD2 LEU A 261     -16.565   7.797  -3.857  1.00 91.05           C  
ATOM   2026  N   ASN A 262     -13.933   4.719  -6.812  1.00 92.57           N  
ATOM   2027  CA  ASN A 262     -13.142   3.563  -6.387  1.00 92.57           C  
ATOM   2028  C   ASN A 262     -12.658   3.781  -4.945  1.00 92.57           C  
ATOM   2029  CB  ASN A 262     -12.016   3.331  -7.411  1.00 92.57           C  
ATOM   2030  O   ASN A 262     -12.009   4.790  -4.649  1.00 92.57           O  
ATOM   2031  CG  ASN A 262     -12.529   3.134  -8.833  1.00 92.57           C  
ATOM   2032  ND2 ASN A 262     -11.698   3.397  -9.812  1.00 92.57           N  
ATOM   2033  OD1 ASN A 262     -13.668   2.764  -9.084  1.00 92.57           O  
ATOM   2034  N   LEU A 263     -12.987   2.855  -4.045  1.00 94.39           N  
ATOM   2035  CA  LEU A 263     -12.807   2.975  -2.598  1.00 94.39           C  
ATOM   2036  C   LEU A 263     -11.952   1.817  -2.077  1.00 94.39           C  
ATOM   2037  CB  LEU A 263     -14.210   3.043  -1.958  1.00 94.39           C  
ATOM   2038  O   LEU A 263     -12.340   0.663  -2.223  1.00 94.39           O  
ATOM   2039  CG  LEU A 263     -14.242   3.162  -0.419  1.00 94.39           C  
ATOM   2040  CD1 LEU A 263     -15.524   3.878   0.011  1.00 94.39           C  
ATOM   2041  CD2 LEU A 263     -14.243   1.802   0.283  1.00 94.39           C  
ATOM   2042  N   VAL A 264     -10.816   2.123  -1.442  1.00 95.09           N  
ATOM   2043  CA  VAL A 264      -9.978   1.115  -0.762  1.00 95.09           C  
ATOM   2044  C   VAL A 264     -10.211   1.115   0.746  1.00 95.09           C  
ATOM   2045  CB  VAL A 264      -8.488   1.246  -1.128  1.00 95.09           C  
ATOM   2046  O   VAL A 264     -10.350   2.178   1.358  1.00 95.09           O  
ATOM   2047  CG1 VAL A 264      -7.846   2.542  -0.610  1.00 95.09           C  
ATOM   2048  CG2 VAL A 264      -7.658   0.051  -0.653  1.00 95.09           C  
ATOM   2049  N   VAL A 265     -10.215  -0.062   1.363  1.00 95.10           N  
ATOM   2050  CA  VAL A 265     -10.333  -0.224   2.817  1.00 95.10           C  
ATOM   2051  C   VAL A 265      -8.991  -0.652   3.385  1.00 95.10           C  
ATOM   2052  CB  VAL A 265     -11.464  -1.193   3.179  1.00 95.10           C  
ATOM   2053  O   VAL A 265      -8.435  -1.669   2.998  1.00 95.10           O  
ATOM   2054  CG1 VAL A 265     -11.653  -1.308   4.696  1.00 95.10           C  
ATOM   2055  CG2 VAL A 265     -12.764  -0.646   2.587  1.00 95.10           C  
ATOM   2056  N   ILE A 266      -8.450   0.156   4.292  1.00 94.50           N  
ATOM   2057  CA  ILE A 266      -7.123  -0.015   4.887  1.00 94.50           C  
ATOM   2058  C   ILE A 266      -7.225  -0.005   6.411  1.00 94.50           C  
ATOM   2059  CB  ILE A 266      -6.135   1.064   4.381  1.00 94.50           C  
ATOM   2060  O   ILE A 266      -8.142   0.575   6.979  1.00 94.50           O  
ATOM   2061  CG1 ILE A 266      -6.616   2.507   4.665  1.00 94.50           C  
ATOM   2062  CG2 ILE A 266      -5.866   0.880   2.878  1.00 94.50           C  
ATOM   2063  CD1 ILE A 266      -5.513   3.571   4.634  1.00 94.50           C  
ATOM   2064  N   GLY A 267      -6.268  -0.618   7.099  1.00 92.09           N  
ATOM   2065  CA  GLY A 267      -6.256  -0.663   8.566  1.00 92.09           C  
ATOM   2066  C   GLY A 267      -5.401  -1.805   9.092  1.00 92.09           C  
ATOM   2067  O   GLY A 267      -4.895  -2.600   8.301  1.00 92.09           O  
ATOM   2068  N   HIS A 268      -5.241  -1.881  10.410  1.00 90.68           N  
ATOM   2069  CA  HIS A 268      -4.470  -2.935  11.074  1.00 90.68           C  
ATOM   2070  C   HIS A 268      -4.997  -4.348  10.723  1.00 90.68           C  
ATOM   2071  CB  HIS A 268      -4.487  -2.646  12.594  1.00 90.68           C  
ATOM   2072  O   HIS A 268      -6.113  -4.526  10.206  1.00 90.68           O  
ATOM   2073  CG  HIS A 268      -3.402  -3.278  13.439  1.00 90.68           C  
ATOM   2074  CD2 HIS A 268      -3.513  -3.659  14.752  1.00 90.68           C  
ATOM   2075  ND1 HIS A 268      -2.098  -3.517  13.072  1.00 90.68           N  
ATOM   2076  CE1 HIS A 268      -1.451  -4.052  14.118  1.00 90.68           C  
ATOM   2077  NE2 HIS A 268      -2.265  -4.132  15.170  1.00 90.68           N  
ATOM   2078  N   VAL A 269      -4.191  -5.369  11.004  1.00 87.25           N  
ATOM   2079  CA  VAL A 269      -4.685  -6.733  11.255  1.00 87.25           C  
ATOM   2080  C   VAL A 269      -5.710  -6.675  12.402  1.00 87.25           C  
ATOM   2081  CB  VAL A 269      -3.497  -7.672  11.551  1.00 87.25           C  
ATOM   2082  O   VAL A 269      -5.660  -5.766  13.226  1.00 87.25           O  
ATOM   2083  CG1 VAL A 269      -3.910  -9.105  11.887  1.00 87.25           C  
ATOM   2084  CG2 VAL A 269      -2.572  -7.776  10.328  1.00 87.25           C  
ATOM   2085  N   ASP A 270      -6.706  -7.559  12.377  1.00 87.37           N  
ATOM   2086  CA  ASP A 270      -7.784  -7.721  13.373  1.00 87.37           C  
ATOM   2087  C   ASP A 270      -8.685  -6.513  13.708  1.00 87.37           C  
ATOM   2088  CB  ASP A 270      -7.249  -8.474  14.600  1.00 87.37           C  
ATOM   2089  O   ASP A 270      -9.738  -6.696  14.319  1.00 87.37           O  
ATOM   2090  CG  ASP A 270      -6.624  -9.815  14.191  1.00 87.37           C  
ATOM   2091  OD1 ASP A 270      -7.048 -10.350  13.138  1.00 87.37           O  
ATOM   2092  OD2 ASP A 270      -5.684 -10.254  14.883  1.00 87.37           O  
ATOM   2093  N   ALA A 271      -8.422  -5.323  13.154  1.00 90.28           N  
ATOM   2094  CA  ALA A 271      -9.323  -4.159  13.187  1.00 90.28           C  
ATOM   2095  C   ALA A 271     -10.662  -4.368  12.430  1.00 90.28           C  
ATOM   2096  CB  ALA A 271      -8.555  -2.936  12.663  1.00 90.28           C  
ATOM   2097  O   ALA A 271     -11.466  -3.446  12.301  1.00 90.28           O  
ATOM   2098  N   GLY A 272     -10.916  -5.567  11.890  1.00 89.86           N  
ATOM   2099  CA  GLY A 272     -12.219  -5.981  11.361  1.00 89.86           C  
ATOM   2100  C   GLY A 272     -12.630  -5.390  10.007  1.00 89.86           C  
ATOM   2101  O   GLY A 272     -13.827  -5.272   9.767  1.00 89.86           O  
ATOM   2102  N   LYS A 273     -11.676  -5.023   9.134  1.00 91.93           N  
ATOM   2103  CA  LYS A 273     -11.910  -4.458   7.780  1.00 91.93           C  
ATOM   2104  C   LYS A 273     -12.961  -5.235   6.972  1.00 91.93           C  
ATOM   2105  CB  LYS A 273     -10.600  -4.428   6.966  1.00 91.93           C  
ATOM   2106  O   LYS A 273     -14.028  -4.710   6.658  1.00 91.93           O  
ATOM   2107  CG  LYS A 273      -9.513  -3.528   7.564  1.00 91.93           C  
ATOM   2108  CD  LYS A 273      -8.236  -3.514   6.709  1.00 91.93           C  
ATOM   2109  CE  LYS A 273      -7.572  -4.876   6.478  1.00 91.93           C  
ATOM   2110  NZ  LYS A 273      -7.210  -5.559   7.745  1.00 91.93           N  
ATOM   2111  N   SER A 274     -12.675  -6.505   6.721  1.00 92.53           N  
ATOM   2112  CA  SER A 274     -13.456  -7.412   5.880  1.00 92.53           C  
ATOM   2113  C   SER A 274     -14.811  -7.729   6.512  1.00 92.53           C  
ATOM   2114  CB  SER A 274     -12.624  -8.683   5.650  1.00 92.53           C  
ATOM   2115  O   SER A 274     -15.832  -7.726   5.835  1.00 92.53           O  
ATOM   2116  OG  SER A 274     -11.263  -8.312   5.545  1.00 92.53           O  
ATOM   2117  N   THR A 275     -14.858  -7.877   7.841  1.00 92.26           N  
ATOM   2118  CA  THR A 275     -16.102  -8.019   8.616  1.00 92.26           C  
ATOM   2119  C   THR A 275     -17.002  -6.786   8.480  1.00 92.26           C  
ATOM   2120  CB  THR A 275     -15.787  -8.256  10.104  1.00 92.26           C  
ATOM   2121  O   THR A 275     -18.188  -6.920   8.191  1.00 92.26           O  
ATOM   2122  CG2 THR A 275     -16.978  -8.788  10.898  1.00 92.26           C  
ATOM   2123  OG1 THR A 275     -14.752  -9.202  10.238  1.00 92.26           O  
ATOM   2124  N   LEU A 276     -16.441  -5.580   8.645  1.00 93.18           N  
ATOM   2125  CA  LEU A 276     -17.144  -4.297   8.523  1.00 93.18           C  
ATOM   2126  C   LEU A 276     -17.744  -4.119   7.120  1.00 93.18           C  
ATOM   2127  CB  LEU A 276     -16.128  -3.179   8.856  1.00 93.18           C  
ATOM   2128  O   LEU A 276     -18.888  -3.684   6.979  1.00 93.18           O  
ATOM   2129  CG  LEU A 276     -16.676  -1.743   8.889  1.00 93.18           C  
ATOM   2130  CD1 LEU A 276     -17.477  -1.497  10.162  1.00 93.18           C  
ATOM   2131  CD2 LEU A 276     -15.525  -0.737   8.870  1.00 93.18           C  
ATOM   2132  N   MET A 277     -16.984  -4.479   6.086  1.00 92.33           N  
ATOM   2133  CA  MET A 277     -17.398  -4.353   4.689  1.00 92.33           C  
ATOM   2134  C   MET A 277     -18.369  -5.443   4.240  1.00 92.33           C  
ATOM   2135  CB  MET A 277     -16.160  -4.327   3.796  1.00 92.33           C  
ATOM   2136  O   MET A 277     -19.400  -5.122   3.655  1.00 92.33           O  
ATOM   2137  CG  MET A 277     -15.358  -3.035   3.934  1.00 92.33           C  
ATOM   2138  SD  MET A 277     -16.251  -1.512   3.476  1.00 92.33           S  
ATOM   2139  CE  MET A 277     -16.749  -0.892   5.103  1.00 92.33           C  
ATOM   2140  N   GLY A 278     -18.112  -6.711   4.559  1.00 91.79           N  
ATOM   2141  CA  GLY A 278     -19.025  -7.811   4.254  1.00 91.79           C  
ATOM   2142  C   GLY A 278     -20.379  -7.657   4.949  1.00 91.79           C  
ATOM   2143  O   GLY A 278     -21.418  -7.908   4.337  1.00 91.79           O  
ATOM   2144  N   HIS A 279     -20.402  -7.133   6.181  1.00 91.93           N  
ATOM   2145  CA  HIS A 279     -21.652  -6.784   6.858  1.00 91.93           C  
ATOM   2146  C   HIS A 279     -22.348  -5.581   6.189  1.00 91.93           C  
ATOM   2147  CB  HIS A 279     -21.381  -6.561   8.353  1.00 91.93           C  
ATOM   2148  O   HIS A 279     -23.562  -5.616   5.992  1.00 91.93           O  
ATOM   2149  CG  HIS A 279     -22.602  -6.553   9.246  1.00 91.93           C  
ATOM   2150  CD2 HIS A 279     -23.908  -6.782   8.905  1.00 91.93           C  
ATOM   2151  ND1 HIS A 279     -22.572  -6.427  10.611  1.00 91.93           N  
ATOM   2152  CE1 HIS A 279     -23.823  -6.559  11.081  1.00 91.93           C  
ATOM   2153  NE2 HIS A 279     -24.683  -6.760  10.070  1.00 91.93           N  
ATOM   2154  N   MET A 280     -21.613  -4.552   5.744  1.00 91.79           N  
ATOM   2155  CA  MET A 280     -22.195  -3.450   4.960  1.00 91.79           C  
ATOM   2156  C   MET A 280     -22.820  -3.947   3.641  1.00 91.79           C  
ATOM   2157  CB  MET A 280     -21.136  -2.362   4.715  1.00 91.79           C  
ATOM   2158  O   MET A 280     -23.954  -3.585   3.336  1.00 91.79           O  
ATOM   2159  CG  MET A 280     -21.728  -1.116   4.041  1.00 91.79           C  
ATOM   2160  SD  MET A 280     -20.531   0.205   3.693  1.00 91.79           S  
ATOM   2161  CE  MET A 280     -19.609  -0.550   2.321  1.00 91.79           C  
ATOM   2162  N   LEU A 281     -22.135  -4.818   2.894  1.00 92.01           N  
ATOM   2163  CA  LEU A 281     -22.646  -5.443   1.665  1.00 92.01           C  
ATOM   2164  C   LEU A 281     -23.876  -6.335   1.922  1.00 92.01           C  
ATOM   2165  CB  LEU A 281     -21.522  -6.275   1.024  1.00 92.01           C  
ATOM   2166  O   LEU A 281     -24.810  -6.351   1.117  1.00 92.01           O  
ATOM   2167  CG  LEU A 281     -20.350  -5.494   0.404  1.00 92.01           C  
ATOM   2168  CD1 LEU A 281     -19.297  -6.498  -0.063  1.00 92.01           C  
ATOM   2169  CD2 LEU A 281     -20.785  -4.655  -0.797  1.00 92.01           C  
ATOM   2170  N   TYR A 282     -23.910  -7.044   3.055  1.00 90.96           N  
ATOM   2171  CA  TYR A 282     -25.066  -7.838   3.478  1.00 90.96           C  
ATOM   2172  C   TYR A 282     -26.282  -6.952   3.789  1.00 90.96           C  
ATOM   2173  CB  TYR A 282     -24.677  -8.702   4.688  1.00 90.96           C  
ATOM   2174  O   TYR A 282     -27.387  -7.235   3.324  1.00 90.96           O  
ATOM   2175  CG  TYR A 282     -25.830  -9.495   5.270  1.00 90.96           C  
ATOM   2176  CD1 TYR A 282     -26.323  -9.189   6.554  1.00 90.96           C  
ATOM   2177  CD2 TYR A 282     -26.424 -10.524   4.516  1.00 90.96           C  
ATOM   2178  CE1 TYR A 282     -27.412  -9.905   7.084  1.00 90.96           C  
ATOM   2179  CE2 TYR A 282     -27.519 -11.237   5.038  1.00 90.96           C  
ATOM   2180  OH  TYR A 282     -29.089 -11.601   6.820  1.00 90.96           O  
ATOM   2181  CZ  TYR A 282     -28.020 -10.923   6.319  1.00 90.96           C  
ATOM   2182  N   LEU A 283     -26.080  -5.848   4.515  1.00 89.56           N  
ATOM   2183  CA  LEU A 283     -27.138  -4.892   4.855  1.00 89.56           C  
ATOM   2184  C   LEU A 283     -27.629  -4.082   3.639  1.00 89.56           C  
ATOM   2185  CB  LEU A 283     -26.643  -3.965   5.981  1.00 89.56           C  
ATOM   2186  O   LEU A 283     -28.799  -3.706   3.605  1.00 89.56           O  
ATOM   2187  CG  LEU A 283     -26.410  -4.634   7.345  1.00 89.56           C  
ATOM   2188  CD1 LEU A 283     -25.707  -3.640   8.272  1.00 89.56           C  
ATOM   2189  CD2 LEU A 283     -27.715  -5.077   8.008  1.00 89.56           C  
ATOM   2190  N   LEU A 284     -26.778  -3.853   2.630  1.00 88.28           N  
ATOM   2191  CA  LEU A 284     -27.167  -3.272   1.334  1.00 88.28           C  
ATOM   2192  C   LEU A 284     -28.016  -4.232   0.478  1.00 88.28           C  
ATOM   2193  CB  LEU A 284     -25.902  -2.852   0.555  1.00 88.28           C  
ATOM   2194  O   LEU A 284     -28.689  -3.793  -0.451  1.00 88.28           O  
ATOM   2195  CG  LEU A 284     -25.232  -1.552   1.034  1.00 88.28           C  
ATOM   2196  CD1 LEU A 284     -23.850  -1.405   0.405  1.00 88.28           C  
ATOM   2197  CD2 LEU A 284     -26.047  -0.311   0.655  1.00 88.28           C  
ATOM   2198  N   GLY A 285     -28.008  -5.534   0.786  1.00 86.48           N  
ATOM   2199  CA  GLY A 285     -28.730  -6.557   0.026  1.00 86.48           C  
ATOM   2200  C   GLY A 285     -27.985  -7.086  -1.204  1.00 86.48           C  
ATOM   2201  O   GLY A 285     -28.547  -7.898  -1.935  1.00 86.48           O  
ATOM   2202  N   ASN A 286     -26.721  -6.696  -1.412  1.00 84.01           N  
ATOM   2203  CA  ASN A 286     -25.864  -7.218  -2.486  1.00 84.01           C  
ATOM   2204  C   ASN A 286     -25.589  -8.728  -2.349  1.00 84.01           C  
ATOM   2205  CB  ASN A 286     -24.539  -6.428  -2.500  1.00 84.01           C  
ATOM   2206  O   ASN A 286     -25.227  -9.382  -3.324  1.00 84.01           O  
ATOM   2207  CG  ASN A 286     -24.705  -5.027  -3.056  1.00 84.01           C  
ATOM   2208  ND2 ASN A 286     -24.088  -4.712  -4.168  1.00 84.01           N  
ATOM   2209  OD1 ASN A 286     -25.403  -4.190  -2.514  1.00 84.01           O  
ATOM   2210  N   ILE A 287     -25.758  -9.287  -1.146  1.00 85.29           N  
ATOM   2211  CA  ILE A 287     -25.473 -10.688  -0.829  1.00 85.29           C  
ATOM   2212  C   ILE A 287     -26.776 -11.430  -0.546  1.00 85.29           C  
ATOM   2213  CB  ILE A 287     -24.507 -10.802   0.366  1.00 85.29           C  
ATOM   2214  O   ILE A 287     -27.526 -11.098   0.375  1.00 85.29           O  
ATOM   2215  CG1 ILE A 287     -23.235  -9.958   0.140  1.00 85.29           C  
ATOM   2216  CG2 ILE A 287     -24.142 -12.279   0.629  1.00 85.29           C  
ATOM   2217  CD1 ILE A 287     -22.439  -9.815   1.429  1.00 85.29           C  
ATOM   2218  N   ASN A 288     -27.012 -12.510  -1.288  1.00 89.38           N  
ATOM   2219  CA  ASN A 288     -28.140 -13.399  -1.039  1.00 89.38           C  
ATOM   2220  C   ASN A 288     -28.054 -14.023   0.364  1.00 89.38           C  
ATOM   2221  CB  ASN A 288     -28.185 -14.476  -2.137  1.00 89.38           C  
ATOM   2222  O   ASN A 288     -27.067 -14.674   0.707  1.00 89.38           O  
ATOM   2223  CG  ASN A 288     -28.769 -13.936  -3.429  1.00 89.38           C  
ATOM   2224  ND2 ASN A 288     -28.160 -14.198  -4.560  1.00 89.38           N  
ATOM   2225  OD1 ASN A 288     -29.807 -13.303  -3.425  1.00 89.38           O  
ATOM   2226  N   LYS A 289     -29.137 -13.927   1.150  1.00 89.41           N  
ATOM   2227  CA  LYS A 289     -29.218 -14.495   2.515  1.00 89.41           C  
ATOM   2228  C   LYS A 289     -28.881 -15.992   2.577  1.00 89.41           C  
ATOM   2229  CB  LYS A 289     -30.607 -14.232   3.126  1.00 89.41           C  
ATOM   2230  O   LYS A 289     -28.313 -16.447   3.562  1.00 89.41           O  
ATOM   2231  CG  LYS A 289     -30.879 -12.733   3.323  1.00 89.41           C  
ATOM   2232  CD  LYS A 289     -32.172 -12.469   4.102  1.00 89.41           C  
ATOM   2233  CE  LYS A 289     -32.270 -10.961   4.366  1.00 89.41           C  
ATOM   2234  NZ  LYS A 289     -33.461 -10.612   5.177  1.00 89.41           N  
ATOM   2235  N   ARG A 290     -29.169 -16.747   1.506  1.00 91.54           N  
ATOM   2236  CA  ARG A 290     -28.777 -18.162   1.358  1.00 91.54           C  
ATOM   2237  C   ARG A 290     -27.254 -18.349   1.323  1.00 91.54           C  
ATOM   2238  CB  ARG A 290     -29.447 -18.748   0.100  1.00 91.54           C  
ATOM   2239  O   ARG A 290     -26.758 -19.288   1.934  1.00 91.54           O  
ATOM   2240  CG  ARG A 290     -29.166 -20.251  -0.075  1.00 91.54           C  
ATOM   2241  CD  ARG A 290     -29.869 -20.821  -1.314  1.00 91.54           C  
ATOM   2242  NE  ARG A 290     -29.575 -22.258  -1.478  1.00 91.54           N  
ATOM   2243  NH1 ARG A 290     -30.713 -22.605  -3.447  1.00 91.54           N  
ATOM   2244  NH2 ARG A 290     -29.624 -24.298  -2.488  1.00 91.54           N  
ATOM   2245  CZ  ARG A 290     -29.972 -23.042  -2.466  1.00 91.54           C  
ATOM   2246  N   THR A 291     -26.528 -17.468   0.636  1.00 89.42           N  
ATOM   2247  CA  THR A 291     -25.059 -17.485   0.565  1.00 89.42           C  
ATOM   2248  C   THR A 291     -24.454 -17.101   1.912  1.00 89.42           C  
ATOM   2249  CB  THR A 291     -24.541 -16.539  -0.532  1.00 89.42           C  
ATOM   2250  O   THR A 291     -23.590 -17.813   2.407  1.00 89.42           O  
ATOM   2251  CG2 THR A 291     -23.064 -16.762  -0.840  1.00 89.42           C  
ATOM   2252  OG1 THR A 291     -25.242 -16.763  -1.736  1.00 89.42           O  
ATOM   2253  N   MET A 292     -24.982 -16.057   2.564  1.00 88.99           N  
ATOM   2254  CA  MET A 292     -24.548 -15.673   3.913  1.00 88.99           C  
ATOM   2255  C   MET A 292     -24.746 -16.814   4.926  1.00 88.99           C  
ATOM   2256  CB  MET A 292     -25.281 -14.391   4.345  1.00 88.99           C  
ATOM   2257  O   MET A 292     -23.827 -17.143   5.664  1.00 88.99           O  
ATOM   2258  CG  MET A 292     -24.810 -13.896   5.716  1.00 88.99           C  
ATOM   2259  SD  MET A 292     -23.056 -13.451   5.784  1.00 88.99           S  
ATOM   2260  CE  MET A 292     -22.763 -13.732   7.550  1.00 88.99           C  
ATOM   2261  N   HIS A 293     -25.903 -17.486   4.915  1.00 90.43           N  
ATOM   2262  CA  HIS A 293     -26.160 -18.643   5.782  1.00 90.43           C  
ATOM   2263  C   HIS A 293     -25.242 -19.842   5.472  1.00 90.43           C  
ATOM   2264  CB  HIS A 293     -27.640 -19.022   5.649  1.00 90.43           C  
ATOM   2265  O   HIS A 293     -24.855 -20.568   6.387  1.00 90.43           O  
ATOM   2266  CG  HIS A 293     -28.075 -20.148   6.553  1.00 90.43           C  
ATOM   2267  CD2 HIS A 293     -28.493 -20.038   7.853  1.00 90.43           C  
ATOM   2268  ND1 HIS A 293     -28.168 -21.478   6.208  1.00 90.43           N  
ATOM   2269  CE1 HIS A 293     -28.662 -22.145   7.263  1.00 90.43           C  
ATOM   2270  NE2 HIS A 293     -28.880 -21.311   8.289  1.00 90.43           N  
ATOM   2271  N   LYS A 294     -24.845 -20.043   4.204  1.00 91.33           N  
ATOM   2272  CA  LYS A 294     -23.823 -21.036   3.831  1.00 91.33           C  
ATOM   2273  C   LYS A 294     -22.480 -20.689   4.488  1.00 91.33           C  
ATOM   2274  CB  LYS A 294     -23.718 -21.162   2.295  1.00 91.33           C  
ATOM   2275  O   LYS A 294     -21.935 -21.523   5.205  1.00 91.33           O  
ATOM   2276  CG  LYS A 294     -22.713 -22.248   1.887  1.00 91.33           C  
ATOM   2277  CD  LYS A 294     -22.372 -22.267   0.386  1.00 91.33           C  
ATOM   2278  CE  LYS A 294     -21.147 -23.178   0.271  1.00 91.33           C  
ATOM   2279  NZ  LYS A 294     -20.481 -23.240  -1.045  1.00 91.33           N  
ATOM   2280  N   TYR A 295     -21.995 -19.457   4.323  1.00 90.58           N  
ATOM   2281  CA  TYR A 295     -20.738 -19.012   4.936  1.00 90.58           C  
ATOM   2282  C   TYR A 295     -20.796 -19.031   6.469  1.00 90.58           C  
ATOM   2283  CB  TYR A 295     -20.364 -17.616   4.416  1.00 90.58           C  
ATOM   2284  O   TYR A 295     -19.821 -19.407   7.111  1.00 90.58           O  
ATOM   2285  CG  TYR A 295     -20.121 -17.482   2.918  1.00 90.58           C  
ATOM   2286  CD1 TYR A 295     -19.805 -18.599   2.110  1.00 90.58           C  
ATOM   2287  CD2 TYR A 295     -20.142 -16.194   2.343  1.00 90.58           C  
ATOM   2288  CE1 TYR A 295     -19.527 -18.425   0.742  1.00 90.58           C  
ATOM   2289  CE2 TYR A 295     -19.843 -16.017   0.978  1.00 90.58           C  
ATOM   2290  OH  TYR A 295     -19.217 -16.985  -1.137  1.00 90.58           O  
ATOM   2291  CZ  TYR A 295     -19.528 -17.135   0.177  1.00 90.58           C  
ATOM   2292  N   GLU A 296     -21.943 -18.724   7.080  1.00 89.74           N  
ATOM   2293  CA  GLU A 296     -22.150 -18.847   8.527  1.00 89.74           C  
ATOM   2294  C   GLU A 296     -22.035 -20.307   9.009  1.00 89.74           C  
ATOM   2295  CB  GLU A 296     -23.517 -18.244   8.893  1.00 89.74           C  
ATOM   2296  O   GLU A 296     -21.452 -20.569  10.060  1.00 89.74           O  
ATOM   2297  CG  GLU A 296     -23.622 -17.949  10.395  1.00 89.74           C  
ATOM   2298  CD  GLU A 296     -25.051 -17.652  10.876  1.00 89.74           C  
ATOM   2299  OE1 GLU A 296     -25.260 -17.819  12.103  1.00 89.74           O  
ATOM   2300  OE2 GLU A 296     -25.939 -17.363  10.048  1.00 89.74           O  
ATOM   2301  N   GLN A 297     -22.539 -21.281   8.242  1.00 90.82           N  
ATOM   2302  CA  GLN A 297     -22.375 -22.706   8.550  1.00 90.82           C  
ATOM   2303  C   GLN A 297     -20.940 -23.204   8.321  1.00 90.82           C  
ATOM   2304  CB  GLN A 297     -23.361 -23.545   7.724  1.00 90.82           C  
ATOM   2305  O   GLN A 297     -20.412 -23.945   9.149  1.00 90.82           O  
ATOM   2306  CG  GLN A 297     -24.805 -23.426   8.232  1.00 90.82           C  
ATOM   2307  CD  GLN A 297     -25.762 -24.357   7.490  1.00 90.82           C  
ATOM   2308  NE2 GLN A 297     -26.880 -24.707   8.086  1.00 90.82           N  
ATOM   2309  OE1 GLN A 297     -25.533 -24.817   6.384  1.00 90.82           O  
ATOM   2310  N   GLU A 298     -20.297 -22.817   7.219  1.00 89.58           N  
ATOM   2311  CA  GLU A 298     -18.943 -23.274   6.877  1.00 89.58           C  
ATOM   2312  C   GLU A 298     -17.880 -22.660   7.797  1.00 89.58           C  
ATOM   2313  CB  GLU A 298     -18.650 -22.987   5.399  1.00 89.58           C  
ATOM   2314  O   GLU A 298     -17.028 -23.382   8.313  1.00 89.58           O  
ATOM   2315  CG  GLU A 298     -19.523 -23.846   4.474  1.00 89.58           C  
ATOM   2316  CD  GLU A 298     -19.356 -23.503   2.990  1.00 89.58           C  
ATOM   2317  OE1 GLU A 298     -19.526 -24.430   2.163  1.00 89.58           O  
ATOM   2318  OE2 GLU A 298     -19.195 -22.310   2.644  1.00 89.58           O  
ATOM   2319  N   SER A 299     -17.987 -21.368   8.116  1.00 88.76           N  
ATOM   2320  CA  SER A 299     -17.118 -20.711   9.100  1.00 88.76           C  
ATOM   2321  C   SER A 299     -17.303 -21.281  10.512  1.00 88.76           C  
ATOM   2322  CB  SER A 299     -17.321 -19.194   9.090  1.00 88.76           C  
ATOM   2323  O   SER A 299     -16.315 -21.456  11.222  1.00 88.76           O  
ATOM   2324  OG  SER A 299     -18.655 -18.868   9.418  1.00 88.76           O  
ATOM   2325  N   LYS A 300     -18.524 -21.673  10.914  1.00 89.85           N  
ATOM   2326  CA  LYS A 300     -18.748 -22.437  12.159  1.00 89.85           C  
ATOM   2327  C   LYS A 300     -18.062 -23.805  12.129  1.00 89.85           C  
ATOM   2328  CB  LYS A 300     -20.249 -22.590  12.454  1.00 89.85           C  
ATOM   2329  O   LYS A 300     -17.396 -24.147  13.103  1.00 89.85           O  
ATOM   2330  CG  LYS A 300     -20.839 -21.309  13.058  1.00 89.85           C  
ATOM   2331  CD  LYS A 300     -22.370 -21.369  13.109  1.00 89.85           C  
ATOM   2332  CE  LYS A 300     -22.911 -19.987  13.482  1.00 89.85           C  
ATOM   2333  NZ  LYS A 300     -24.384 -19.927  13.358  1.00 89.85           N  
ATOM   2334  N   LYS A 301     -18.163 -24.560  11.025  1.00 89.75           N  
ATOM   2335  CA  LYS A 301     -17.453 -25.846  10.850  1.00 89.75           C  
ATOM   2336  C   LYS A 301     -15.929 -25.685  10.917  1.00 89.75           C  
ATOM   2337  CB  LYS A 301     -17.852 -26.510   9.523  1.00 89.75           C  
ATOM   2338  O   LYS A 301     -15.262 -26.533  11.492  1.00 89.75           O  
ATOM   2339  CG  LYS A 301     -19.259 -27.124   9.547  1.00 89.75           C  
ATOM   2340  CD  LYS A 301     -19.607 -27.680   8.159  1.00 89.75           C  
ATOM   2341  CE  LYS A 301     -20.981 -28.357   8.167  1.00 89.75           C  
ATOM   2342  NZ  LYS A 301     -21.270 -29.006   6.862  1.00 89.75           N  
ATOM   2343  N   ALA A 302     -15.395 -24.580  10.398  1.00 87.54           N  
ATOM   2344  CA  ALA A 302     -13.975 -24.231  10.463  1.00 87.54           C  
ATOM   2345  C   ALA A 302     -13.522 -23.638  11.821  1.00 87.54           C  
ATOM   2346  CB  ALA A 302     -13.674 -23.288   9.289  1.00 87.54           C  
ATOM   2347  O   ALA A 302     -12.390 -23.175  11.934  1.00 87.54           O  
ATOM   2348  N   GLY A 303     -14.390 -23.585  12.844  1.00 86.30           N  
ATOM   2349  CA  GLY A 303     -14.076 -22.992  14.154  1.00 86.30           C  
ATOM   2350  C   GLY A 303     -13.980 -21.456  14.167  1.00 86.30           C  
ATOM   2351  O   GLY A 303     -13.596 -20.867  15.173  1.00 86.30           O  
ATOM   2352  N   LYS A 304     -14.353 -20.791  13.068  1.00 84.77           N  
ATOM   2353  CA  LYS A 304     -14.179 -19.354  12.797  1.00 84.77           C  
ATOM   2354  C   LYS A 304     -15.507 -18.600  12.673  1.00 84.77           C  
ATOM   2355  CB  LYS A 304     -13.292 -19.185  11.551  1.00 84.77           C  
ATOM   2356  O   LYS A 304     -15.661 -17.736  11.816  1.00 84.77           O  
ATOM   2357  CG  LYS A 304     -11.845 -19.604  11.819  1.00 84.77           C  
ATOM   2358  CD  LYS A 304     -10.959 -19.119  10.673  1.00 84.77           C  
ATOM   2359  CE  LYS A 304      -9.540 -19.640  10.873  1.00 84.77           C  
ATOM   2360  NZ  LYS A 304      -8.641 -19.045   9.871  1.00 84.77           N  
ATOM   2361  N   ALA A 305     -16.478 -18.899  13.535  1.00 81.84           N  
ATOM   2362  CA  ALA A 305     -17.847 -18.369  13.446  1.00 81.84           C  
ATOM   2363  C   ALA A 305     -17.958 -16.823  13.378  1.00 81.84           C  
ATOM   2364  CB  ALA A 305     -18.623 -18.912  14.652  1.00 81.84           C  
ATOM   2365  O   ALA A 305     -18.912 -16.302  12.805  1.00 81.84           O  
ATOM   2366  N   SER A 306     -16.989 -16.083  13.928  1.00 82.09           N  
ATOM   2367  CA  SER A 306     -16.904 -14.613  13.857  1.00 82.09           C  
ATOM   2368  C   SER A 306     -16.534 -14.063  12.471  1.00 82.09           C  
ATOM   2369  CB  SER A 306     -15.867 -14.124  14.877  1.00 82.09           C  
ATOM   2370  O   SER A 306     -16.798 -12.895  12.187  1.00 82.09           O  
ATOM   2371  OG  SER A 306     -14.685 -14.901  14.779  1.00 82.09           O  
ATOM   2372  N   PHE A 307     -15.947 -14.885  11.598  1.00 84.75           N  
ATOM   2373  CA  PHE A 307     -15.457 -14.497  10.270  1.00 84.75           C  
ATOM   2374  C   PHE A 307     -16.512 -14.661   9.162  1.00 84.75           C  
ATOM   2375  CB  PHE A 307     -14.162 -15.264   9.953  1.00 84.75           C  
ATOM   2376  O   PHE A 307     -16.215 -14.397   8.000  1.00 84.75           O  
ATOM   2377  CG  PHE A 307     -12.987 -14.932  10.860  1.00 84.75           C  
ATOM   2378  CD1 PHE A 307     -12.012 -14.009  10.435  1.00 84.75           C  
ATOM   2379  CD2 PHE A 307     -12.854 -15.546  12.122  1.00 84.75           C  
ATOM   2380  CE1 PHE A 307     -10.917 -13.708  11.265  1.00 84.75           C  
ATOM   2381  CE2 PHE A 307     -11.752 -15.256  12.945  1.00 84.75           C  
ATOM   2382  CZ  PHE A 307     -10.782 -14.334  12.515  1.00 84.75           C  
ATOM   2383  N   ALA A 308     -17.754 -15.039   9.492  1.00 87.84           N  
ATOM   2384  CA  ALA A 308     -18.823 -15.283   8.517  1.00 87.84           C  
ATOM   2385  C   ALA A 308     -19.072 -14.105   7.547  1.00 87.84           C  
ATOM   2386  CB  ALA A 308     -20.097 -15.631   9.296  1.00 87.84           C  
ATOM   2387  O   ALA A 308     -19.389 -14.332   6.382  1.00 87.84           O  
ATOM   2388  N   TYR A 309     -18.898 -12.855   8.003  1.00 90.53           N  
ATOM   2389  CA  TYR A 309     -18.963 -11.668   7.138  1.00 90.53           C  
ATOM   2390  C   TYR A 309     -17.674 -11.415   6.341  1.00 90.53           C  
ATOM   2391  CB  TYR A 309     -19.297 -10.416   7.964  1.00 90.53           C  
ATOM   2392  O   TYR A 309     -17.750 -10.839   5.266  1.00 90.53           O  
ATOM   2393  CG  TYR A 309     -20.674 -10.384   8.602  1.00 90.53           C  
ATOM   2394  CD1 TYR A 309     -21.825 -10.471   7.794  1.00 90.53           C  
ATOM   2395  CD2 TYR A 309     -20.805 -10.207   9.994  1.00 90.53           C  
ATOM   2396  CE1 TYR A 309     -23.104 -10.412   8.379  1.00 90.53           C  
ATOM   2397  CE2 TYR A 309     -22.083 -10.131  10.581  1.00 90.53           C  
ATOM   2398  OH  TYR A 309     -24.473 -10.181  10.329  1.00 90.53           O  
ATOM   2399  CZ  TYR A 309     -23.236 -10.243   9.772  1.00 90.53           C  
ATOM   2400  N   ALA A 310     -16.501 -11.830   6.828  1.00 91.04           N  
ATOM   2401  CA  ALA A 310     -15.231 -11.655   6.117  1.00 91.04           C  
ATOM   2402  C   ALA A 310     -15.125 -12.596   4.900  1.00 91.04           C  
ATOM   2403  CB  ALA A 310     -14.087 -11.850   7.118  1.00 91.04           C  
ATOM   2404  O   ALA A 310     -14.714 -12.169   3.827  1.00 91.04           O  
ATOM   2405  N   TRP A 311     -15.660 -13.820   5.016  1.00 89.71           N  
ATOM   2406  CA  TRP A 311     -15.734 -14.839   3.949  1.00 89.71           C  
ATOM   2407  C   TRP A 311     -16.540 -14.423   2.700  1.00 89.71           C  
ATOM   2408  CB  TRP A 311     -16.331 -16.119   4.550  1.00 89.71           C  
ATOM   2409  O   TRP A 311     -16.551 -15.137   1.697  1.00 89.71           O  
ATOM   2410  CG  TRP A 311     -15.452 -16.929   5.459  1.00 89.71           C  
ATOM   2411  CD1 TRP A 311     -14.466 -16.476   6.271  1.00 89.71           C  
ATOM   2412  CD2 TRP A 311     -15.431 -18.380   5.595  1.00 89.71           C  
ATOM   2413  CE2 TRP A 311     -14.424 -18.740   6.540  1.00 89.71           C  
ATOM   2414  CE3 TRP A 311     -16.131 -19.432   4.968  1.00 89.71           C  
ATOM   2415  NE1 TRP A 311     -13.872 -17.538   6.924  1.00 89.71           N  
ATOM   2416  CH2 TRP A 311     -14.853 -21.099   6.219  1.00 89.71           C  
ATOM   2417  CZ2 TRP A 311     -14.144 -20.075   6.869  1.00 89.71           C  
ATOM   2418  CZ3 TRP A 311     -15.830 -20.774   5.261  1.00 89.71           C  
ATOM   2419  N   VAL A 312     -17.216 -13.273   2.761  1.00 89.34           N  
ATOM   2420  CA  VAL A 312     -17.825 -12.570   1.622  1.00 89.34           C  
ATOM   2421  C   VAL A 312     -16.774 -12.014   0.656  1.00 89.34           C  
ATOM   2422  CB  VAL A 312     -18.656 -11.394   2.168  1.00 89.34           C  
ATOM   2423  O   VAL A 312     -17.041 -11.946  -0.539  1.00 89.34           O  
ATOM   2424  CG1 VAL A 312     -19.194 -10.438   1.099  1.00 89.34           C  
ATOM   2425  CG2 VAL A 312     -19.838 -11.903   3.010  1.00 89.34           C  
ATOM   2426  N   LEU A 313     -15.636 -11.566   1.191  1.00 88.95           N  
ATOM   2427  CA  LEU A 313     -14.560 -10.860   0.490  1.00 88.95           C  
ATOM   2428  C   LEU A 313     -13.288 -11.712   0.411  1.00 88.95           C  
ATOM   2429  CB  LEU A 313     -14.276  -9.540   1.234  1.00 88.95           C  
ATOM   2430  O   LEU A 313     -12.605 -11.686  -0.607  1.00 88.95           O  
ATOM   2431  CG  LEU A 313     -15.431  -8.526   1.186  1.00 88.95           C  
ATOM   2432  CD1 LEU A 313     -15.196  -7.403   2.192  1.00 88.95           C  
ATOM   2433  CD2 LEU A 313     -15.583  -7.902  -0.202  1.00 88.95           C  
ATOM   2434  N   ASP A 314     -13.012 -12.495   1.457  1.00 89.08           N  
ATOM   2435  CA  ASP A 314     -11.993 -13.543   1.449  1.00 89.08           C  
ATOM   2436  C   ASP A 314     -12.493 -14.695   0.553  1.00 89.08           C  
ATOM   2437  CB  ASP A 314     -11.728 -14.038   2.886  1.00 89.08           C  
ATOM   2438  O   ASP A 314     -13.240 -15.573   1.006  1.00 89.08           O  
ATOM   2439  CG  ASP A 314     -11.273 -12.979   3.901  1.00 89.08           C  
ATOM   2440  OD1 ASP A 314     -10.468 -12.082   3.558  1.00 89.08           O  
ATOM   2441  OD2 ASP A 314     -11.728 -13.100   5.065  1.00 89.08           O  
ATOM   2442  N   GLU A 315     -12.153 -14.669  -0.738  1.00 83.64           N  
ATOM   2443  CA  GLU A 315     -12.579 -15.686  -1.709  1.00 83.64           C  
ATOM   2444  C   GLU A 315     -11.690 -16.937  -1.690  1.00 83.64           C  
ATOM   2445  CB  GLU A 315     -12.679 -15.109  -3.132  1.00 83.64           C  
ATOM   2446  O   GLU A 315     -12.191 -18.047  -1.904  1.00 83.64           O  
ATOM   2447  CG  GLU A 315     -13.831 -14.096  -3.270  1.00 83.64           C  
ATOM   2448  CD  GLU A 315     -14.227 -13.809  -4.730  1.00 83.64           C  
ATOM   2449  OE1 GLU A 315     -15.409 -13.448  -4.935  1.00 83.64           O  
ATOM   2450  OE2 GLU A 315     -13.379 -13.992  -5.632  1.00 83.64           O  
ATOM   2451  N   THR A 316     -10.391 -16.784  -1.405  1.00 87.46           N  
ATOM   2452  CA  THR A 316      -9.423 -17.885  -1.496  1.00 87.46           C  
ATOM   2453  C   THR A 316      -9.485 -18.839  -0.296  1.00 87.46           C  
ATOM   2454  CB  THR A 316      -7.981 -17.394  -1.711  1.00 87.46           C  
ATOM   2455  O   THR A 316      -9.897 -18.483   0.812  1.00 87.46           O  
ATOM   2456  CG2 THR A 316      -7.821 -16.405  -2.864  1.00 87.46           C  
ATOM   2457  OG1 THR A 316      -7.489 -16.807  -0.540  1.00 87.46           O  
ATOM   2458  N   GLY A 317      -9.037 -20.084  -0.502  1.00 86.56           N  
ATOM   2459  CA  GLY A 317      -8.909 -21.067   0.580  1.00 86.56           C  
ATOM   2460  C   GLY A 317      -7.915 -20.622   1.658  1.00 86.56           C  
ATOM   2461  O   GLY A 317      -8.249 -20.641   2.841  1.00 86.56           O  
ATOM   2462  N   GLU A 318      -6.735 -20.136   1.255  1.00 88.60           N  
ATOM   2463  CA  GLU A 318      -5.687 -19.698   2.187  1.00 88.60           C  
ATOM   2464  C   GLU A 318      -6.117 -18.508   3.064  1.00 88.60           C  
ATOM   2465  CB  GLU A 318      -4.397 -19.332   1.432  1.00 88.60           C  
ATOM   2466  O   GLU A 318      -5.786 -18.483   4.251  1.00 88.60           O  
ATOM   2467  CG  GLU A 318      -3.640 -20.538   0.854  1.00 88.60           C  
ATOM   2468  CD  GLU A 318      -2.221 -20.183   0.360  1.00 88.60           C  
ATOM   2469  OE1 GLU A 318      -1.780 -20.764  -0.649  1.00 88.60           O  
ATOM   2470  OE2 GLU A 318      -1.521 -19.388   1.042  1.00 88.60           O  
ATOM   2471  N   GLU A 319      -6.881 -17.545   2.534  1.00 89.74           N  
ATOM   2472  CA  GLU A 319      -7.415 -16.424   3.328  1.00 89.74           C  
ATOM   2473  C   GLU A 319      -8.379 -16.912   4.411  1.00 89.74           C  
ATOM   2474  CB  GLU A 319      -8.130 -15.414   2.421  1.00 89.74           C  
ATOM   2475  O   GLU A 319      -8.280 -16.496   5.567  1.00 89.74           O  
ATOM   2476  CG  GLU A 319      -7.116 -14.583   1.630  1.00 89.74           C  
ATOM   2477  CD  GLU A 319      -7.726 -13.803   0.468  1.00 89.74           C  
ATOM   2478  OE1 GLU A 319      -7.262 -12.652   0.281  1.00 89.74           O  
ATOM   2479  OE2 GLU A 319      -8.571 -14.396  -0.250  1.00 89.74           O  
ATOM   2480  N   ARG A 320      -9.261 -17.865   4.083  1.00 88.44           N  
ATOM   2481  CA  ARG A 320     -10.208 -18.468   5.038  1.00 88.44           C  
ATOM   2482  C   ARG A 320      -9.489 -19.331   6.079  1.00 88.44           C  
ATOM   2483  CB  ARG A 320     -11.269 -19.262   4.259  1.00 88.44           C  
ATOM   2484  O   ARG A 320      -9.783 -19.232   7.277  1.00 88.44           O  
ATOM   2485  CG  ARG A 320     -12.147 -18.331   3.407  1.00 88.44           C  
ATOM   2486  CD  ARG A 320     -13.079 -19.125   2.492  1.00 88.44           C  
ATOM   2487  NE  ARG A 320     -13.873 -18.201   1.671  1.00 88.44           N  
ATOM   2488  NH1 ARG A 320     -14.584 -19.642   0.036  1.00 88.44           N  
ATOM   2489  NH2 ARG A 320     -15.151 -17.478  -0.036  1.00 88.44           N  
ATOM   2490  CZ  ARG A 320     -14.536 -18.452   0.564  1.00 88.44           C  
ATOM   2491  N   GLU A 321      -8.501 -20.120   5.659  1.00 89.17           N  
ATOM   2492  CA  GLU A 321      -7.668 -20.958   6.532  1.00 89.17           C  
ATOM   2493  C   GLU A 321      -6.792 -20.142   7.487  1.00 89.17           C  
ATOM   2494  CB  GLU A 321      -6.766 -21.878   5.705  1.00 89.17           C  
ATOM   2495  O   GLU A 321      -6.718 -20.473   8.672  1.00 89.17           O  
ATOM   2496  CG  GLU A 321      -7.535 -23.083   5.151  1.00 89.17           C  
ATOM   2497  CD  GLU A 321      -6.630 -24.045   4.369  1.00 89.17           C  
ATOM   2498  OE1 GLU A 321      -7.202 -24.893   3.651  1.00 89.17           O  
ATOM   2499  OE2 GLU A 321      -5.389 -23.949   4.520  1.00 89.17           O  
ATOM   2500  N   ARG A 322      -6.209 -19.022   7.042  1.00 87.68           N  
ATOM   2501  CA  ARG A 322      -5.441 -18.116   7.917  1.00 87.68           C  
ATOM   2502  C   ARG A 322      -6.349 -17.192   8.730  1.00 87.68           C  
ATOM   2503  CB  ARG A 322      -4.389 -17.350   7.097  1.00 87.68           C  
ATOM   2504  O   ARG A 322      -6.117 -16.998   9.916  1.00 87.68           O  
ATOM   2505  CG  ARG A 322      -3.327 -18.312   6.539  1.00 87.68           C  
ATOM   2506  CD  ARG A 322      -2.244 -17.595   5.725  1.00 87.68           C  
ATOM   2507  NE  ARG A 322      -1.290 -18.587   5.186  1.00 87.68           N  
ATOM   2508  NH1 ARG A 322      -0.931 -17.697   3.085  1.00 87.68           N  
ATOM   2509  NH2 ARG A 322      -0.395 -19.777   3.464  1.00 87.68           N  
ATOM   2510  CZ  ARG A 322      -0.863 -18.666   3.939  1.00 87.68           C  
ATOM   2511  N   GLY A 323      -7.472 -16.752   8.168  1.00 85.75           N  
ATOM   2512  CA  GLY A 323      -8.372 -15.754   8.763  1.00 85.75           C  
ATOM   2513  C   GLY A 323      -7.909 -14.316   8.521  1.00 85.75           C  
ATOM   2514  O   GLY A 323      -8.272 -13.427   9.284  1.00 85.75           O  
ATOM   2515  N   VAL A 324      -7.085 -14.097   7.494  1.00 88.61           N  
ATOM   2516  CA  VAL A 324      -6.606 -12.775   7.082  1.00 88.61           C  
ATOM   2517  C   VAL A 324      -6.651 -12.672   5.564  1.00 88.61           C  
ATOM   2518  CB  VAL A 324      -5.188 -12.443   7.609  1.00 88.61           C  
ATOM   2519  O   VAL A 324      -6.124 -13.540   4.873  1.00 88.61           O  
ATOM   2520  CG1 VAL A 324      -5.158 -12.375   9.141  1.00 88.61           C  
ATOM   2521  CG2 VAL A 324      -4.077 -13.411   7.173  1.00 88.61           C  
ATOM   2522  N   THR A 325      -7.234 -11.587   5.062  1.00 89.60           N  
ATOM   2523  CA  THR A 325      -7.185 -11.189   3.651  1.00 89.60           C  
ATOM   2524  C   THR A 325      -5.734 -10.984   3.215  1.00 89.60           C  
ATOM   2525  CB  THR A 325      -7.972  -9.888   3.447  1.00 89.60           C  
ATOM   2526  O   THR A 325      -4.934 -10.400   3.962  1.00 89.60           O  
ATOM   2527  CG2 THR A 325      -8.405  -9.652   2.008  1.00 89.60           C  
ATOM   2528  OG1 THR A 325      -9.120  -9.896   4.258  1.00 89.60           O  
ATOM   2529  N   MET A 326      -5.395 -11.453   2.016  1.00 89.29           N  
ATOM   2530  CA  MET A 326      -4.035 -11.476   1.469  1.00 89.29           C  
ATOM   2531  C   MET A 326      -3.951 -10.747   0.130  1.00 89.29           C  
ATOM   2532  CB  MET A 326      -3.565 -12.924   1.287  1.00 89.29           C  
ATOM   2533  O   MET A 326      -3.020  -9.962  -0.076  1.00 89.29           O  
ATOM   2534  CG  MET A 326      -3.605 -13.729   2.589  1.00 89.29           C  
ATOM   2535  SD  MET A 326      -2.686 -15.284   2.543  1.00 89.29           S  
ATOM   2536  CE  MET A 326      -3.392 -16.085   1.073  1.00 89.29           C  
ATOM   2537  N   ASP A 327      -4.929 -10.959  -0.748  1.00 89.82           N  
ATOM   2538  CA  ASP A 327      -5.057 -10.261  -2.026  1.00 89.82           C  
ATOM   2539  C   ASP A 327      -6.114  -9.142  -1.938  1.00 89.82           C  
ATOM   2540  CB  ASP A 327      -5.263 -11.293  -3.151  1.00 89.82           C  
ATOM   2541  O   ASP A 327      -6.621  -8.827  -0.862  1.00 89.82           O  
ATOM   2542  CG  ASP A 327      -3.956 -12.043  -3.464  1.00 89.82           C  
ATOM   2543  OD1 ASP A 327      -2.927 -11.347  -3.658  1.00 89.82           O  
ATOM   2544  OD2 ASP A 327      -3.974 -13.289  -3.525  1.00 89.82           O  
ATOM   2545  N   VAL A 328      -6.373  -8.434  -3.042  1.00 89.59           N  
ATOM   2546  CA  VAL A 328      -7.299  -7.286  -3.058  1.00 89.59           C  
ATOM   2547  C   VAL A 328      -8.641  -7.705  -3.650  1.00 89.59           C  
ATOM   2548  CB  VAL A 328      -6.695  -6.058  -3.765  1.00 89.59           C  
ATOM   2549  O   VAL A 328      -8.848  -7.615  -4.862  1.00 89.59           O  
ATOM   2550  CG1 VAL A 328      -7.645  -4.849  -3.751  1.00 89.59           C  
ATOM   2551  CG2 VAL A 328      -5.404  -5.606  -3.072  1.00 89.59           C  
ATOM   2552  N   GLY A 329      -9.560  -8.140  -2.788  1.00 87.44           N  
ATOM   2553  CA  GLY A 329     -10.927  -8.490  -3.178  1.00 87.44           C  
ATOM   2554  C   GLY A 329     -11.686  -7.278  -3.729  1.00 87.44           C  
ATOM   2555  O   GLY A 329     -11.813  -6.255  -3.048  1.00 87.44           O  
ATOM   2556  N   MET A 330     -12.196  -7.384  -4.962  1.00 88.51           N  
ATOM   2557  CA  MET A 330     -12.952  -6.322  -5.640  1.00 88.51           C  
ATOM   2558  C   MET A 330     -14.449  -6.638  -5.682  1.00 88.51           C  
ATOM   2559  CB  MET A 330     -12.437  -6.083  -7.069  1.00 88.51           C  
ATOM   2560  O   MET A 330     -14.854  -7.645  -6.251  1.00 88.51           O  
ATOM   2561  CG  MET A 330     -10.997  -5.568  -7.112  1.00 88.51           C  
ATOM   2562  SD  MET A 330     -10.533  -4.827  -8.707  1.00 88.51           S  
ATOM   2563  CE  MET A 330      -8.790  -4.476  -8.360  1.00 88.51           C  
ATOM   2564  N   THR A 331     -15.294  -5.749  -5.157  1.00 89.68           N  
ATOM   2565  CA  THR A 331     -16.762  -5.902  -5.210  1.00 89.68           C  
ATOM   2566  C   THR A 331     -17.467  -4.606  -5.613  1.00 89.68           C  
ATOM   2567  CB  THR A 331     -17.338  -6.448  -3.891  1.00 89.68           C  
ATOM   2568  O   THR A 331     -17.009  -3.503  -5.319  1.00 89.68           O  
ATOM   2569  CG2 THR A 331     -16.955  -7.901  -3.627  1.00 89.68           C  
ATOM   2570  OG1 THR A 331     -16.881  -5.704  -2.794  1.00 89.68           O  
ATOM   2571  N   LYS A 332     -18.606  -4.722  -6.308  1.00 89.18           N  
ATOM   2572  CA  LYS A 332     -19.459  -3.585  -6.699  1.00 89.18           C  
ATOM   2573  C   LYS A 332     -20.599  -3.421  -5.693  1.00 89.18           C  
ATOM   2574  CB  LYS A 332     -19.989  -3.796  -8.135  1.00 89.18           C  
ATOM   2575  O   LYS A 332     -21.357  -4.364  -5.462  1.00 89.18           O  
ATOM   2576  CG  LYS A 332     -20.825  -2.611  -8.663  1.00 89.18           C  
ATOM   2577  CD  LYS A 332     -21.649  -2.970  -9.916  1.00 89.18           C  
ATOM   2578  CE  LYS A 332     -22.566  -1.788 -10.274  1.00 89.18           C  
ATOM   2579  NZ  LYS A 332     -23.679  -2.134 -11.198  1.00 89.18           N  
ATOM   2580  N   PHE A 333     -20.799  -2.206  -5.187  1.00 90.58           N  
ATOM   2581  CA  PHE A 333     -22.057  -1.812  -4.548  1.00 90.58           C  
ATOM   2582  C   PHE A 333     -22.544  -0.448  -5.037  1.00 90.58           C  
ATOM   2583  CB  PHE A 333     -21.957  -1.917  -3.021  1.00 90.58           C  
ATOM   2584  O   PHE A 333     -21.836   0.266  -5.745  1.00 90.58           O  
ATOM   2585  CG  PHE A 333     -21.186  -0.818  -2.311  1.00 90.58           C  
ATOM   2586  CD1 PHE A 333     -19.805  -0.957  -2.076  1.00 90.58           C  
ATOM   2587  CD2 PHE A 333     -21.862   0.321  -1.827  1.00 90.58           C  
ATOM   2588  CE1 PHE A 333     -19.112   0.027  -1.348  1.00 90.58           C  
ATOM   2589  CE2 PHE A 333     -21.166   1.303  -1.100  1.00 90.58           C  
ATOM   2590  CZ  PHE A 333     -19.792   1.152  -0.856  1.00 90.58           C  
ATOM   2591  N   GLU A 334     -23.783  -0.089  -4.705  1.00 89.17           N  
ATOM   2592  CA  GLU A 334     -24.366   1.183  -5.129  1.00 89.17           C  
ATOM   2593  C   GLU A 334     -24.962   1.947  -3.948  1.00 89.17           C  
ATOM   2594  CB  GLU A 334     -25.408   0.991  -6.240  1.00 89.17           C  
ATOM   2595  O   GLU A 334     -25.594   1.371  -3.066  1.00 89.17           O  
ATOM   2596  CG  GLU A 334     -24.935   0.111  -7.413  1.00 89.17           C  
ATOM   2597  CD  GLU A 334     -25.788   0.271  -8.683  1.00 89.17           C  
ATOM   2598  OE1 GLU A 334     -25.373  -0.312  -9.717  1.00 89.17           O  
ATOM   2599  OE2 GLU A 334     -26.796   1.025  -8.626  1.00 89.17           O  
ATOM   2600  N   THR A 335     -24.787   3.265  -3.960  1.00 87.25           N  
ATOM   2601  CA  THR A 335     -25.417   4.197  -3.023  1.00 87.25           C  
ATOM   2602  C   THR A 335     -26.597   4.907  -3.695  1.00 87.25           C  
ATOM   2603  CB  THR A 335     -24.397   5.221  -2.480  1.00 87.25           C  
ATOM   2604  O   THR A 335     -26.999   4.602  -4.827  1.00 87.25           O  
ATOM   2605  CG2 THR A 335     -23.139   4.587  -1.897  1.00 87.25           C  
ATOM   2606  OG1 THR A 335     -24.003   6.093  -3.508  1.00 87.25           O  
ATOM   2607  N   THR A 336     -27.143   5.897  -2.990  1.00 85.84           N  
ATOM   2608  CA  THR A 336     -28.098   6.887  -3.491  1.00 85.84           C  
ATOM   2609  C   THR A 336     -27.580   7.690  -4.685  1.00 85.84           C  
ATOM   2610  CB  THR A 336     -28.487   7.851  -2.349  1.00 85.84           C  
ATOM   2611  O   THR A 336     -28.346   7.894  -5.625  1.00 85.84           O  
ATOM   2612  CG2 THR A 336     -29.744   7.330  -1.652  1.00 85.84           C  
ATOM   2613  OG1 THR A 336     -27.498   7.906  -1.336  1.00 85.84           O  
ATOM   2614  N   THR A 337     -26.309   8.124  -4.696  1.00 86.65           N  
ATOM   2615  CA  THR A 337     -25.765   8.972  -5.784  1.00 86.65           C  
ATOM   2616  C   THR A 337     -24.634   8.340  -6.603  1.00 86.65           C  
ATOM   2617  CB  THR A 337     -25.354  10.375  -5.288  1.00 86.65           C  
ATOM   2618  O   THR A 337     -24.258   8.892  -7.642  1.00 86.65           O  
ATOM   2619  CG2 THR A 337     -26.448  11.070  -4.477  1.00 86.65           C  
ATOM   2620  OG1 THR A 337     -24.170  10.383  -4.518  1.00 86.65           O  
ATOM   2621  N   LYS A 338     -24.078   7.197  -6.175  1.00 88.62           N  
ATOM   2622  CA  LYS A 338     -22.836   6.624  -6.724  1.00 88.62           C  
ATOM   2623  C   LYS A 338     -22.902   5.117  -6.947  1.00 88.62           C  
ATOM   2624  CB  LYS A 338     -21.625   6.984  -5.833  1.00 88.62           C  
ATOM   2625  O   LYS A 338     -23.672   4.402  -6.311  1.00 88.62           O  
ATOM   2626  CG  LYS A 338     -21.538   8.501  -5.654  1.00 88.62           C  
ATOM   2627  CD  LYS A 338     -20.215   9.026  -5.099  1.00 88.62           C  
ATOM   2628  CE  LYS A 338     -20.248  10.561  -5.102  1.00 88.62           C  
ATOM   2629  NZ  LYS A 338     -21.326  11.097  -4.233  1.00 88.62           N  
ATOM   2630  N   VAL A 339     -22.053   4.647  -7.852  1.00 89.10           N  
ATOM   2631  CA  VAL A 339     -21.643   3.243  -7.971  1.00 89.10           C  
ATOM   2632  C   VAL A 339     -20.218   3.166  -7.445  1.00 89.10           C  
ATOM   2633  CB  VAL A 339     -21.739   2.745  -9.422  1.00 89.10           C  
ATOM   2634  O   VAL A 339     -19.382   3.999  -7.803  1.00 89.10           O  
ATOM   2635  CG1 VAL A 339     -21.165   1.334  -9.588  1.00 89.10           C  
ATOM   2636  CG2 VAL A 339     -23.197   2.712  -9.884  1.00 89.10           C  
ATOM   2637  N   ILE A 340     -19.959   2.212  -6.556  1.00 91.88           N  
ATOM   2638  CA  ILE A 340     -18.721   2.150  -5.789  1.00 91.88           C  
ATOM   2639  C   ILE A 340     -18.045   0.800  -5.994  1.00 91.88           C  
ATOM   2640  CB  ILE A 340     -18.956   2.514  -4.306  1.00 91.88           C  
ATOM   2641  O   ILE A 340     -18.612  -0.249  -5.680  1.00 91.88           O  
ATOM   2642  CG1 ILE A 340     -19.641   3.904  -4.249  1.00 91.88           C  
ATOM   2643  CG2 ILE A 340     -17.619   2.492  -3.536  1.00 91.88           C  
ATOM   2644  CD1 ILE A 340     -19.700   4.558  -2.873  1.00 91.88           C  
ATOM   2645  N   THR A 341     -16.815   0.858  -6.499  1.00 91.69           N  
ATOM   2646  CA  THR A 341     -15.898  -0.281  -6.551  1.00 91.69           C  
ATOM   2647  C   THR A 341     -15.174  -0.342  -5.213  1.00 91.69           C  
ATOM   2648  CB  THR A 341     -14.880  -0.157  -7.698  1.00 91.69           C  
ATOM   2649  O   THR A 341     -14.293   0.477  -4.941  1.00 91.69           O  
ATOM   2650  CG2 THR A 341     -14.169  -1.484  -7.958  1.00 91.69           C  
ATOM   2651  OG1 THR A 341     -15.506   0.237  -8.896  1.00 91.69           O  
ATOM   2652  N   LEU A 342     -15.580  -1.276  -4.360  1.00 93.38           N  
ATOM   2653  CA  LEU A 342     -14.911  -1.599  -3.109  1.00 93.38           C  
ATOM   2654  C   LEU A 342     -13.691  -2.478  -3.399  1.00 93.38           C  
ATOM   2655  CB  LEU A 342     -15.929  -2.298  -2.190  1.00 93.38           C  
ATOM   2656  O   LEU A 342     -13.809  -3.496  -4.074  1.00 93.38           O  
ATOM   2657  CG  LEU A 342     -15.349  -2.903  -0.902  1.00 93.38           C  
ATOM   2658  CD1 LEU A 342     -14.699  -1.858   0.001  1.00 93.38           C  
ATOM   2659  CD2 LEU A 342     -16.454  -3.568  -0.087  1.00 93.38           C  
ATOM   2660  N   MET A 343     -12.546  -2.090  -2.851  1.00 92.88           N  
ATOM   2661  CA  MET A 343     -11.321  -2.880  -2.770  1.00 92.88           C  
ATOM   2662  C   MET A 343     -10.999  -3.094  -1.290  1.00 92.88           C  
ATOM   2663  CB  MET A 343     -10.187  -2.124  -3.481  1.00 92.88           C  
ATOM   2664  O   MET A 343     -10.590  -2.145  -0.614  1.00 92.88           O  
ATOM   2665  CG  MET A 343     -10.336  -2.157  -5.005  1.00 92.88           C  
ATOM   2666  SD  MET A 343      -9.290  -0.975  -5.898  1.00 92.88           S  
ATOM   2667  CE  MET A 343     -10.167   0.556  -5.497  1.00 92.88           C  
ATOM   2668  N   ASP A 344     -11.191  -4.305  -0.768  1.00 93.65           N  
ATOM   2669  CA  ASP A 344     -10.678  -4.628   0.569  1.00 93.65           C  
ATOM   2670  C   ASP A 344      -9.174  -4.894   0.464  1.00 93.65           C  
ATOM   2671  CB  ASP A 344     -11.453  -5.784   1.220  1.00 93.65           C  
ATOM   2672  O   ASP A 344      -8.738  -5.608  -0.438  1.00 93.65           O  
ATOM   2673  CG  ASP A 344     -11.213  -5.874   2.738  1.00 93.65           C  
ATOM   2674  OD1 ASP A 344     -10.813  -4.855   3.354  1.00 93.65           O  
ATOM   2675  OD2 ASP A 344     -11.507  -6.938   3.318  1.00 93.65           O  
ATOM   2676  N   ALA A 345      -8.368  -4.263   1.320  1.00 92.03           N  
ATOM   2677  CA  ALA A 345      -6.915  -4.376   1.254  1.00 92.03           C  
ATOM   2678  C   ALA A 345      -6.360  -5.133   2.468  1.00 92.03           C  
ATOM   2679  CB  ALA A 345      -6.269  -3.000   1.067  1.00 92.03           C  
ATOM   2680  O   ALA A 345      -6.798  -4.909   3.605  1.00 92.03           O  
ATOM   2681  N   PRO A 346      -5.349  -5.993   2.264  1.00 91.80           N  
ATOM   2682  CA  PRO A 346      -4.822  -6.845   3.316  1.00 91.80           C  
ATOM   2683  C   PRO A 346      -4.184  -6.028   4.444  1.00 91.80           C  
ATOM   2684  CB  PRO A 346      -3.823  -7.762   2.617  1.00 91.80           C  
ATOM   2685  O   PRO A 346      -3.594  -4.967   4.234  1.00 91.80           O  
ATOM   2686  CG  PRO A 346      -3.331  -6.907   1.455  1.00 91.80           C  
ATOM   2687  CD  PRO A 346      -4.616  -6.214   1.026  1.00 91.80           C  
ATOM   2688  N   GLY A 347      -4.302  -6.538   5.673  1.00 86.52           N  
ATOM   2689  CA  GLY A 347      -3.744  -5.876   6.857  1.00 86.52           C  
ATOM   2690  C   GLY A 347      -2.268  -6.189   7.120  1.00 86.52           C  
ATOM   2691  O   GLY A 347      -1.583  -5.379   7.734  1.00 86.52           O  
ATOM   2692  N   HIS A 348      -1.783  -7.369   6.717  1.00 87.97           N  
ATOM   2693  CA  HIS A 348      -0.498  -7.901   7.190  1.00 87.97           C  
ATOM   2694  C   HIS A 348       0.722  -7.189   6.580  1.00 87.97           C  
ATOM   2695  CB  HIS A 348      -0.427  -9.421   6.973  1.00 87.97           C  
ATOM   2696  O   HIS A 348       0.679  -6.742   5.435  1.00 87.97           O  
ATOM   2697  CG  HIS A 348       0.461 -10.087   7.992  1.00 87.97           C  
ATOM   2698  CD2 HIS A 348       0.151 -10.274   9.312  1.00 87.97           C  
ATOM   2699  ND1 HIS A 348       1.743 -10.562   7.819  1.00 87.97           N  
ATOM   2700  CE1 HIS A 348       2.192 -11.001   9.002  1.00 87.97           C  
ATOM   2701  NE2 HIS A 348       1.268 -10.808   9.952  1.00 87.97           N  
ATOM   2702  N   LYS A 349       1.846  -7.141   7.317  1.00 85.77           N  
ATOM   2703  CA  LYS A 349       3.077  -6.435   6.887  1.00 85.77           C  
ATOM   2704  C   LYS A 349       3.666  -6.998   5.584  1.00 85.77           C  
ATOM   2705  CB  LYS A 349       4.141  -6.444   8.001  1.00 85.77           C  
ATOM   2706  O   LYS A 349       4.208  -6.249   4.768  1.00 85.77           O  
ATOM   2707  CG  LYS A 349       3.692  -5.637   9.227  1.00 85.77           C  
ATOM   2708  CD  LYS A 349       4.814  -5.403  10.248  1.00 85.77           C  
ATOM   2709  CE  LYS A 349       4.287  -4.459  11.337  1.00 85.77           C  
ATOM   2710  NZ  LYS A 349       5.286  -4.187  12.397  1.00 85.77           N  
ATOM   2711  N   ASP A 350       3.504  -8.299   5.365  1.00 88.06           N  
ATOM   2712  CA  ASP A 350       3.999  -8.988   4.169  1.00 88.06           C  
ATOM   2713  C   ASP A 350       3.147  -8.683   2.931  1.00 88.06           C  
ATOM   2714  CB  ASP A 350       4.067 -10.495   4.436  1.00 88.06           C  
ATOM   2715  O   ASP A 350       3.689  -8.539   1.838  1.00 88.06           O  
ATOM   2716  CG  ASP A 350       4.772 -10.769   5.761  1.00 88.06           C  
ATOM   2717  OD1 ASP A 350       5.909 -10.281   5.932  1.00 88.06           O  
ATOM   2718  OD2 ASP A 350       4.083 -11.313   6.647  1.00 88.06           O  
ATOM   2719  N   PHE A 351       1.835  -8.484   3.111  1.00 88.66           N  
ATOM   2720  CA  PHE A 351       0.862  -8.214   2.043  1.00 88.66           C  
ATOM   2721  C   PHE A 351       0.677  -6.716   1.729  1.00 88.66           C  
ATOM   2722  CB  PHE A 351      -0.458  -8.925   2.360  1.00 88.66           C  
ATOM   2723  O   PHE A 351      -0.099  -6.338   0.853  1.00 88.66           O  
ATOM   2724  CG  PHE A 351      -0.338 -10.424   2.572  1.00 88.66           C  
ATOM   2725  CD1 PHE A 351       0.306 -11.230   1.614  1.00 88.66           C  
ATOM   2726  CD2 PHE A 351      -0.871 -11.019   3.731  1.00 88.66           C  
ATOM   2727  CE1 PHE A 351       0.474 -12.606   1.845  1.00 88.66           C  
ATOM   2728  CE2 PHE A 351      -0.684 -12.390   3.974  1.00 88.66           C  
ATOM   2729  CZ  PHE A 351      -0.001 -13.181   3.035  1.00 88.66           C  
ATOM   2730  N   ILE A 352       1.483  -5.836   2.333  1.00 89.09           N  
ATOM   2731  CA  ILE A 352       1.580  -4.418   1.943  1.00 89.09           C  
ATOM   2732  C   ILE A 352       1.868  -4.189   0.433  1.00 89.09           C  
ATOM   2733  CB  ILE A 352       2.609  -3.693   2.839  1.00 89.09           C  
ATOM   2734  O   ILE A 352       1.425  -3.156  -0.069  1.00 89.09           O  
ATOM   2735  CG1 ILE A 352       2.285  -3.770   4.344  1.00 89.09           C  
ATOM   2736  CG2 ILE A 352       2.839  -2.219   2.451  1.00 89.09           C  
ATOM   2737  CD1 ILE A 352       1.045  -3.010   4.804  1.00 89.09           C  
ATOM   2738  N   PRO A 353       2.554  -5.065  -0.351  1.00 89.06           N  
ATOM   2739  CA  PRO A 353       2.620  -4.903  -1.809  1.00 89.06           C  
ATOM   2740  C   PRO A 353       1.224  -4.881  -2.444  1.00 89.06           C  
ATOM   2741  CB  PRO A 353       3.454  -6.077  -2.347  1.00 89.06           C  
ATOM   2742  O   PRO A 353       0.935  -3.983  -3.230  1.00 89.06           O  
ATOM   2743  CG  PRO A 353       4.245  -6.563  -1.138  1.00 89.06           C  
ATOM   2744  CD  PRO A 353       3.284  -6.272   0.011  1.00 89.06           C  
ATOM   2745  N   ASN A 354       0.346  -5.794  -2.026  1.00 90.63           N  
ATOM   2746  CA  ASN A 354      -1.038  -5.890  -2.484  1.00 90.63           C  
ATOM   2747  C   ASN A 354      -1.874  -4.709  -1.958  1.00 90.63           C  
ATOM   2748  CB  ASN A 354      -1.590  -7.262  -2.048  1.00 90.63           C  
ATOM   2749  O   ASN A 354      -2.629  -4.092  -2.707  1.00 90.63           O  
ATOM   2750  CG  ASN A 354      -0.918  -8.450  -2.720  1.00 90.63           C  
ATOM   2751  ND2 ASN A 354      -1.262  -9.636  -2.289  1.00 90.63           N  
ATOM   2752  OD1 ASN A 354      -0.072  -8.303  -3.592  1.00 90.63           O  
ATOM   2753  N   MET A 355      -1.652  -4.275  -0.709  1.00 91.76           N  
ATOM   2754  CA  MET A 355      -2.259  -3.035  -0.200  1.00 91.76           C  
ATOM   2755  C   MET A 355      -1.898  -1.818  -1.072  1.00 91.76           C  
ATOM   2756  CB  MET A 355      -1.857  -2.803   1.269  1.00 91.76           C  
ATOM   2757  O   MET A 355      -2.745  -0.959  -1.318  1.00 91.76           O  
ATOM   2758  CG  MET A 355      -2.753  -1.783   1.995  1.00 91.76           C  
ATOM   2759  SD  MET A 355      -1.931  -0.303   2.668  1.00 91.76           S  
ATOM   2760  CE  MET A 355      -1.703   0.680   1.170  1.00 91.76           C  
ATOM   2761  N   ILE A 356      -0.661  -1.746  -1.580  1.00 91.45           N  
ATOM   2762  CA  ILE A 356      -0.208  -0.684  -2.490  1.00 91.45           C  
ATOM   2763  C   ILE A 356      -0.879  -0.789  -3.867  1.00 91.45           C  
ATOM   2764  CB  ILE A 356       1.340  -0.652  -2.566  1.00 91.45           C  
ATOM   2765  O   ILE A 356      -1.277   0.249  -4.395  1.00 91.45           O  
ATOM   2766  CG1 ILE A 356       1.904  -0.089  -1.241  1.00 91.45           C  
ATOM   2767  CG2 ILE A 356       1.854   0.183  -3.756  1.00 91.45           C  
ATOM   2768  CD1 ILE A 356       3.411  -0.310  -1.056  1.00 91.45           C  
ATOM   2769  N   THR A 357      -1.053  -1.985  -4.442  1.00 89.82           N  
ATOM   2770  CA  THR A 357      -1.705  -2.128  -5.759  1.00 89.82           C  
ATOM   2771  C   THR A 357      -3.189  -1.751  -5.716  1.00 89.82           C  
ATOM   2772  CB  THR A 357      -1.535  -3.527  -6.375  1.00 89.82           C  
ATOM   2773  O   THR A 357      -3.651  -1.047  -6.615  1.00 89.82           O  
ATOM   2774  CG2 THR A 357      -0.072  -3.935  -6.545  1.00 89.82           C  
ATOM   2775  OG1 THR A 357      -2.154  -4.502  -5.583  1.00 89.82           O  
ATOM   2776  N   GLY A 358      -3.916  -2.117  -4.653  1.00 90.06           N  
ATOM   2777  CA  GLY A 358      -5.300  -1.677  -4.429  1.00 90.06           C  
ATOM   2778  C   GLY A 358      -5.403  -0.168  -4.169  1.00 90.06           C  
ATOM   2779  O   GLY A 358      -6.169   0.544  -4.821  1.00 90.06           O  
ATOM   2780  N   ALA A 359      -4.563   0.369  -3.279  1.00 91.85           N  
ATOM   2781  CA  ALA A 359      -4.558   1.798  -2.965  1.00 91.85           C  
ATOM   2782  C   ALA A 359      -4.072   2.705  -4.115  1.00 91.85           C  
ATOM   2783  CB  ALA A 359      -3.735   2.014  -1.696  1.00 91.85           C  
ATOM   2784  O   ALA A 359      -4.364   3.900  -4.102  1.00 91.85           O  
ATOM   2785  N   ALA A 360      -3.360   2.167  -5.111  1.00 89.85           N  
ATOM   2786  CA  ALA A 360      -2.994   2.892  -6.329  1.00 89.85           C  
ATOM   2787  C   ALA A 360      -4.178   3.074  -7.300  1.00 89.85           C  
ATOM   2788  CB  ALA A 360      -1.841   2.144  -7.006  1.00 89.85           C  
ATOM   2789  O   ALA A 360      -4.185   4.022  -8.087  1.00 89.85           O  
ATOM   2790  N   GLN A 361      -5.176   2.186  -7.242  1.00 88.60           N  
ATOM   2791  CA  GLN A 361      -6.370   2.231  -8.094  1.00 88.60           C  
ATOM   2792  C   GLN A 361      -7.490   3.096  -7.493  1.00 88.60           C  
ATOM   2793  CB  GLN A 361      -6.852   0.795  -8.355  1.00 88.60           C  
ATOM   2794  O   GLN A 361      -8.321   3.631  -8.232  1.00 88.60           O  
ATOM   2795  CG  GLN A 361      -5.813  -0.003  -9.157  1.00 88.60           C  
ATOM   2796  CD  GLN A 361      -6.252  -1.435  -9.430  1.00 88.60           C  
ATOM   2797  NE2 GLN A 361      -5.408  -2.408  -9.179  1.00 88.60           N  
ATOM   2798  OE1 GLN A 361      -7.344  -1.689  -9.908  1.00 88.60           O  
ATOM   2799  N   ALA A 362      -7.488   3.276  -6.172  1.00 91.89           N  
ATOM   2800  CA  ALA A 362      -8.517   3.989  -5.426  1.00 91.89           C  
ATOM   2801  C   ALA A 362      -8.488   5.521  -5.577  1.00 91.89           C  
ATOM   2802  CB  ALA A 362      -8.400   3.570  -3.965  1.00 91.89           C  
ATOM   2803  O   ALA A 362      -7.438   6.155  -5.679  1.00 91.89           O  
ATOM   2804  N   ASP A 363      -9.676   6.122  -5.515  1.00 91.01           N  
ATOM   2805  CA  ASP A 363      -9.886   7.572  -5.495  1.00 91.01           C  
ATOM   2806  C   ASP A 363     -10.080   8.098  -4.058  1.00 91.01           C  
ATOM   2807  CB  ASP A 363     -11.135   7.905  -6.320  1.00 91.01           C  
ATOM   2808  O   ASP A 363      -9.707   9.231  -3.733  1.00 91.01           O  
ATOM   2809  CG  ASP A 363     -11.196   7.251  -7.705  1.00 91.01           C  
ATOM   2810  OD1 ASP A 363     -10.275   7.417  -8.538  1.00 91.01           O  
ATOM   2811  OD2 ASP A 363     -12.271   6.700  -8.024  1.00 91.01           O  
ATOM   2812  N   VAL A 364     -10.678   7.263  -3.199  1.00 94.19           N  
ATOM   2813  CA  VAL A 364     -10.972   7.512  -1.779  1.00 94.19           C  
ATOM   2814  C   VAL A 364     -10.574   6.303  -0.937  1.00 94.19           C  
ATOM   2815  CB  VAL A 364     -12.454   7.869  -1.542  1.00 94.19           C  
ATOM   2816  O   VAL A 364     -10.437   5.195  -1.457  1.00 94.19           O  
ATOM   2817  CG1 VAL A 364     -12.856   9.097  -2.362  1.00 94.19           C  
ATOM   2818  CG2 VAL A 364     -13.424   6.726  -1.864  1.00 94.19           C  
ATOM   2819  N   ALA A 365     -10.408   6.495   0.371  1.00 95.20           N  
ATOM   2820  CA  ALA A 365     -10.092   5.399   1.282  1.00 95.20           C  
ATOM   2821  C   ALA A 365     -10.931   5.429   2.567  1.00 95.20           C  
ATOM   2822  CB  ALA A 365      -8.586   5.410   1.564  1.00 95.20           C  
ATOM   2823  O   ALA A 365     -11.354   6.492   3.031  1.00 95.20           O  
ATOM   2824  N   VAL A 366     -11.115   4.253   3.165  1.00 95.38           N  
ATOM   2825  CA  VAL A 366     -11.639   4.066   4.522  1.00 95.38           C  
ATOM   2826  C   VAL A 366     -10.525   3.470   5.375  1.00 95.38           C  
ATOM   2827  CB  VAL A 366     -12.890   3.166   4.539  1.00 95.38           C  
ATOM   2828  O   VAL A 366     -10.088   2.349   5.133  1.00 95.38           O  
ATOM   2829  CG1 VAL A 366     -13.465   3.042   5.957  1.00 95.38           C  
ATOM   2830  CG2 VAL A 366     -14.001   3.708   3.629  1.00 95.38           C  
ATOM   2831  N   LEU A 367     -10.056   4.219   6.370  1.00 95.09           N  
ATOM   2832  CA  LEU A 367      -9.151   3.735   7.402  1.00 95.09           C  
ATOM   2833  C   LEU A 367      -9.965   3.161   8.560  1.00 95.09           C  
ATOM   2834  CB  LEU A 367      -8.183   4.859   7.813  1.00 95.09           C  
ATOM   2835  O   LEU A 367     -10.563   3.904   9.336  1.00 95.09           O  
ATOM   2836  CG  LEU A 367      -7.192   4.464   8.922  1.00 95.09           C  
ATOM   2837  CD1 LEU A 367      -6.218   3.374   8.476  1.00 95.09           C  
ATOM   2838  CD2 LEU A 367      -6.377   5.689   9.345  1.00 95.09           C  
ATOM   2839  N   VAL A 368      -9.976   1.838   8.672  1.00 95.00           N  
ATOM   2840  CA  VAL A 368     -10.560   1.122   9.804  1.00 95.00           C  
ATOM   2841  C   VAL A 368      -9.534   1.079  10.930  1.00 95.00           C  
ATOM   2842  CB  VAL A 368     -11.046  -0.284   9.415  1.00 95.00           C  
ATOM   2843  O   VAL A 368      -8.389   0.662  10.734  1.00 95.00           O  
ATOM   2844  CG1 VAL A 368     -11.909  -0.871  10.533  1.00 95.00           C  
ATOM   2845  CG2 VAL A 368     -11.899  -0.248   8.141  1.00 95.00           C  
ATOM   2846  N   VAL A 369      -9.940   1.545  12.106  1.00 94.10           N  
ATOM   2847  CA  VAL A 369      -9.105   1.619  13.307  1.00 94.10           C  
ATOM   2848  C   VAL A 369      -9.865   1.001  14.460  1.00 94.10           C  
ATOM   2849  CB  VAL A 369      -8.719   3.068  13.656  1.00 94.10           C  
ATOM   2850  O   VAL A 369     -11.056   1.256  14.613  1.00 94.10           O  
ATOM   2851  CG1 VAL A 369      -7.696   3.083  14.794  1.00 94.10           C  
ATOM   2852  CG2 VAL A 369      -8.095   3.789  12.458  1.00 94.10           C  
ATOM   2853  N   ASP A 370      -9.183   0.211  15.277  1.00 93.95           N  
ATOM   2854  CA  ASP A 370      -9.813  -0.400  16.435  1.00 93.95           C  
ATOM   2855  C   ASP A 370     -10.059   0.601  17.576  1.00 93.95           C  
ATOM   2856  CB  ASP A 370      -8.995  -1.608  16.888  1.00 93.95           C  
ATOM   2857  O   ASP A 370      -9.266   1.523  17.782  1.00 93.95           O  
ATOM   2858  CG  ASP A 370     -10.008  -2.628  17.356  1.00 93.95           C  
ATOM   2859  OD1 ASP A 370     -10.497  -2.462  18.493  1.00 93.95           O  
ATOM   2860  OD2 ASP A 370     -10.444  -3.417  16.491  1.00 93.95           O  
ATOM   2861  N   ALA A 371     -11.155   0.428  18.317  1.00 93.74           N  
ATOM   2862  CA  ALA A 371     -11.449   1.200  19.522  1.00 93.74           C  
ATOM   2863  C   ALA A 371     -10.836   0.589  20.790  1.00 93.74           C  
ATOM   2864  CB  ALA A 371     -12.966   1.331  19.676  1.00 93.74           C  
ATOM   2865  O   ALA A 371     -10.615   1.311  21.774  1.00 93.74           O  
ATOM   2866  N   SER A 372     -10.577  -0.722  20.789  1.00 91.99           N  
ATOM   2867  CA  SER A 372     -10.165  -1.468  21.974  1.00 91.99           C  
ATOM   2868  C   SER A 372      -8.805  -1.019  22.509  1.00 91.99           C  
ATOM   2869  CB  SER A 372     -10.256  -2.980  21.722  1.00 91.99           C  
ATOM   2870  O   SER A 372      -7.972  -0.427  21.813  1.00 91.99           O  
ATOM   2871  OG  SER A 372     -11.623  -3.320  21.842  1.00 91.99           O  
ATOM   2872  N   ARG A 373      -8.610  -1.218  23.816  1.00 88.60           N  
ATOM   2873  CA  ARG A 373      -7.399  -0.803  24.538  1.00 88.60           C  
ATOM   2874  C   ARG A 373      -6.272  -1.791  24.242  1.00 88.60           C  
ATOM   2875  CB  ARG A 373      -7.687  -0.664  26.043  1.00 88.60           C  
ATOM   2876  O   ARG A 373      -6.471  -2.990  24.398  1.00 88.60           O  
ATOM   2877  CG  ARG A 373      -8.746   0.414  26.341  1.00 88.60           C  
ATOM   2878  CD  ARG A 373      -8.952   0.579  27.852  1.00 88.60           C  
ATOM   2879  NE  ARG A 373     -10.019   1.558  28.153  1.00 88.60           N  
ATOM   2880  NH1 ARG A 373      -9.572   1.837  30.387  1.00 88.60           N  
ATOM   2881  NH2 ARG A 373     -11.259   2.967  29.455  1.00 88.60           N  
ATOM   2882  CZ  ARG A 373     -10.277   2.116  29.325  1.00 88.60           C  
ATOM   2883  N   GLY A 374      -5.117  -1.289  23.810  1.00 88.58           N  
ATOM   2884  CA  GLY A 374      -3.991  -2.099  23.340  1.00 88.58           C  
ATOM   2885  C   GLY A 374      -3.947  -2.201  21.814  1.00 88.58           C  
ATOM   2886  O   GLY A 374      -2.945  -1.822  21.218  1.00 88.58           O  
ATOM   2887  N   GLU A 375      -5.036  -2.628  21.165  1.00 89.88           N  
ATOM   2888  CA  GLU A 375      -5.089  -2.754  19.695  1.00 89.88           C  
ATOM   2889  C   GLU A 375      -4.888  -1.411  18.969  1.00 89.88           C  
ATOM   2890  CB  GLU A 375      -6.430  -3.354  19.248  1.00 89.88           C  
ATOM   2891  O   GLU A 375      -4.120  -1.318  18.007  1.00 89.88           O  
ATOM   2892  CG  GLU A 375      -6.626  -4.835  19.619  1.00 89.88           C  
ATOM   2893  CD  GLU A 375      -7.797  -5.450  18.832  1.00 89.88           C  
ATOM   2894  OE1 GLU A 375      -8.642  -6.176  19.406  1.00 89.88           O  
ATOM   2895  OE2 GLU A 375      -7.894  -5.175  17.616  1.00 89.88           O  
ATOM   2896  N   PHE A 376      -5.538  -0.343  19.445  1.00 90.65           N  
ATOM   2897  CA  PHE A 376      -5.351   0.999  18.886  1.00 90.65           C  
ATOM   2898  C   PHE A 376      -3.910   1.499  19.057  1.00 90.65           C  
ATOM   2899  CB  PHE A 376      -6.308   1.970  19.580  1.00 90.65           C  
ATOM   2900  O   PHE A 376      -3.318   2.044  18.121  1.00 90.65           O  
ATOM   2901  CG  PHE A 376      -6.083   3.421  19.198  1.00 90.65           C  
ATOM   2902  CD1 PHE A 376      -5.768   4.373  20.181  1.00 90.65           C  
ATOM   2903  CD2 PHE A 376      -6.122   3.810  17.849  1.00 90.65           C  
ATOM   2904  CE1 PHE A 376      -5.502   5.701  19.817  1.00 90.65           C  
ATOM   2905  CE2 PHE A 376      -5.838   5.135  17.479  1.00 90.65           C  
ATOM   2906  CZ  PHE A 376      -5.524   6.086  18.465  1.00 90.65           C  
ATOM   2907  N   GLU A 377      -3.355   1.312  20.255  1.00 91.13           N  
ATOM   2908  CA  GLU A 377      -1.996   1.704  20.615  1.00 91.13           C  
ATOM   2909  C   GLU A 377      -0.960   0.988  19.726  1.00 91.13           C  
ATOM   2910  CB  GLU A 377      -1.783   1.441  22.119  1.00 91.13           C  
ATOM   2911  O   GLU A 377      -0.207   1.659  19.013  1.00 91.13           O  
ATOM   2912  CG  GLU A 377      -2.475   2.451  23.060  1.00 91.13           C  
ATOM   2913  CD  GLU A 377      -4.018   2.455  23.084  1.00 91.13           C  
ATOM   2914  OE1 GLU A 377      -4.592   3.548  23.304  1.00 91.13           O  
ATOM   2915  OE2 GLU A 377      -4.687   1.408  22.915  1.00 91.13           O  
ATOM   2916  N   ALA A 378      -1.011  -0.346  19.644  1.00 88.14           N  
ATOM   2917  CA  ALA A 378      -0.138  -1.160  18.791  1.00 88.14           C  
ATOM   2918  C   ALA A 378      -0.265  -0.807  17.294  1.00 88.14           C  
ATOM   2919  CB  ALA A 378      -0.487  -2.633  19.040  1.00 88.14           C  
ATOM   2920  O   ALA A 378       0.727  -0.766  16.558  1.00 88.14           O  
ATOM   2921  N   GLY A 379      -1.475  -0.472  16.831  1.00 84.85           N  
ATOM   2922  CA  GLY A 379      -1.706   0.018  15.471  1.00 84.85           C  
ATOM   2923  C   GLY A 379      -1.068   1.388  15.182  1.00 84.85           C  
ATOM   2924  O   GLY A 379      -0.717   1.665  14.030  1.00 84.85           O  
ATOM   2925  N   PHE A 380      -0.900   2.243  16.197  1.00 86.45           N  
ATOM   2926  CA  PHE A 380      -0.413   3.627  16.078  1.00 86.45           C  
ATOM   2927  C   PHE A 380       1.095   3.800  16.352  1.00 86.45           C  
ATOM   2928  CB  PHE A 380      -1.255   4.500  17.020  1.00 86.45           C  
ATOM   2929  O   PHE A 380       1.695   4.795  15.928  1.00 86.45           O  
ATOM   2930  CG  PHE A 380      -1.038   5.994  16.859  1.00 86.45           C  
ATOM   2931  CD1 PHE A 380      -0.248   6.706  17.781  1.00 86.45           C  
ATOM   2932  CD2 PHE A 380      -1.638   6.673  15.784  1.00 86.45           C  
ATOM   2933  CE1 PHE A 380      -0.068   8.094  17.633  1.00 86.45           C  
ATOM   2934  CE2 PHE A 380      -1.462   8.061  15.637  1.00 86.45           C  
ATOM   2935  CZ  PHE A 380      -0.680   8.773  16.564  1.00 86.45           C  
ATOM   2936  N   GLU A 381       1.716   2.843  17.040  1.00 83.77           N  
ATOM   2937  CA  GLU A 381       3.125   2.860  17.444  1.00 83.77           C  
ATOM   2938  C   GLU A 381       4.140   2.934  16.281  1.00 83.77           C  
ATOM   2939  CB  GLU A 381       3.387   1.657  18.368  1.00 83.77           C  
ATOM   2940  O   GLU A 381       3.816   2.946  15.086  1.00 83.77           O  
ATOM   2941  CG  GLU A 381       3.118   2.048  19.828  1.00 83.77           C  
ATOM   2942  CD  GLU A 381       3.270   0.868  20.792  1.00 83.77           C  
ATOM   2943  OE1 GLU A 381       2.656   0.951  21.876  1.00 83.77           O  
ATOM   2944  OE2 GLU A 381       4.023  -0.066  20.437  1.00 83.77           O  
ATOM   2945  N   THR A 382       5.431   3.051  16.613  1.00 71.66           N  
ATOM   2946  CA  THR A 382       6.516   3.160  15.619  1.00 71.66           C  
ATOM   2947  C   THR A 382       6.814   1.795  14.993  1.00 71.66           C  
ATOM   2948  CB  THR A 382       7.756   3.861  16.197  1.00 71.66           C  
ATOM   2949  O   THR A 382       7.776   1.125  15.339  1.00 71.66           O  
ATOM   2950  CG2 THR A 382       8.840   4.116  15.145  1.00 71.66           C  
ATOM   2951  OG1 THR A 382       7.374   5.148  16.657  1.00 71.66           O  
ATOM   2952  N   GLY A 383       5.950   1.403  14.056  1.00 75.36           N  
ATOM   2953  CA  GLY A 383       5.909   0.072  13.445  1.00 75.36           C  
ATOM   2954  C   GLY A 383       4.484  -0.474  13.272  1.00 75.36           C  
ATOM   2955  O   GLY A 383       4.325  -1.559  12.708  1.00 75.36           O  
ATOM   2956  N   GLY A 384       3.464   0.258  13.738  1.00 80.46           N  
ATOM   2957  CA  GLY A 384       2.050  -0.071  13.572  1.00 80.46           C  
ATOM   2958  C   GLY A 384       1.525   0.213  12.157  1.00 80.46           C  
ATOM   2959  O   GLY A 384       1.855   1.225  11.531  1.00 80.46           O  
ATOM   2960  N   GLN A 385       0.694  -0.696  11.643  1.00 86.32           N  
ATOM   2961  CA  GLN A 385       0.207  -0.674  10.254  1.00 86.32           C  
ATOM   2962  C   GLN A 385      -0.711   0.519   9.962  1.00 86.32           C  
ATOM   2963  CB  GLN A 385      -0.539  -1.981   9.971  1.00 86.32           C  
ATOM   2964  O   GLN A 385      -0.590   1.125   8.903  1.00 86.32           O  
ATOM   2965  CG  GLN A 385       0.397  -3.199   9.830  1.00 86.32           C  
ATOM   2966  CD  GLN A 385      -0.287  -4.513  10.195  1.00 86.32           C  
ATOM   2967  NE2 GLN A 385       0.374  -5.638  10.070  1.00 86.32           N  
ATOM   2968  OE1 GLN A 385      -1.397  -4.551  10.692  1.00 86.32           O  
ATOM   2969  N   THR A 386      -1.569   0.935  10.903  1.00 87.53           N  
ATOM   2970  CA  THR A 386      -2.452   2.115  10.761  1.00 87.53           C  
ATOM   2971  C   THR A 386      -1.656   3.369  10.383  1.00 87.53           C  
ATOM   2972  CB  THR A 386      -3.201   2.353  12.087  1.00 87.53           C  
ATOM   2973  O   THR A 386      -2.092   4.176   9.555  1.00 87.53           O  
ATOM   2974  CG2 THR A 386      -4.228   3.481  12.081  1.00 87.53           C  
ATOM   2975  OG1 THR A 386      -3.881   1.171  12.437  1.00 87.53           O  
ATOM   2976  N   ARG A 387      -0.446   3.506  10.942  1.00 86.59           N  
ATOM   2977  CA  ARG A 387       0.478   4.606  10.659  1.00 86.59           C  
ATOM   2978  C   ARG A 387       1.117   4.506   9.270  1.00 86.59           C  
ATOM   2979  CB  ARG A 387       1.531   4.627  11.773  1.00 86.59           C  
ATOM   2980  O   ARG A 387       1.234   5.522   8.585  1.00 86.59           O  
ATOM   2981  CG  ARG A 387       2.291   5.952  11.798  1.00 86.59           C  
ATOM   2982  CD  ARG A 387       3.362   5.879  12.880  1.00 86.59           C  
ATOM   2983  NE  ARG A 387       4.085   7.156  13.008  1.00 86.59           N  
ATOM   2984  NH1 ARG A 387       5.380   6.456  14.752  1.00 86.59           N  
ATOM   2985  NH2 ARG A 387       5.571   8.563  14.007  1.00 86.59           N  
ATOM   2986  CZ  ARG A 387       5.013   7.388  13.915  1.00 86.59           C  
ATOM   2987  N   GLU A 388       1.519   3.311   8.840  1.00 88.03           N  
ATOM   2988  CA  GLU A 388       2.065   3.095   7.493  1.00 88.03           C  
ATOM   2989  C   GLU A 388       0.979   3.271   6.420  1.00 88.03           C  
ATOM   2990  CB  GLU A 388       2.785   1.735   7.416  1.00 88.03           C  
ATOM   2991  O   GLU A 388       1.172   4.035   5.477  1.00 88.03           O  
ATOM   2992  CG  GLU A 388       3.449   1.515   6.042  1.00 88.03           C  
ATOM   2993  CD  GLU A 388       4.543   0.430   6.033  1.00 88.03           C  
ATOM   2994  OE1 GLU A 388       5.453   0.539   5.170  1.00 88.03           O  
ATOM   2995  OE2 GLU A 388       4.501  -0.474   6.892  1.00 88.03           O  
ATOM   2996  N   HIS A 389      -0.201   2.678   6.603  1.00 90.56           N  
ATOM   2997  CA  HIS A 389      -1.313   2.720   5.649  1.00 90.56           C  
ATOM   2998  C   HIS A 389      -1.790   4.150   5.367  1.00 90.56           C  
ATOM   2999  CB  HIS A 389      -2.473   1.868   6.182  1.00 90.56           C  
ATOM   3000  O   HIS A 389      -1.928   4.534   4.204  1.00 90.56           O  
ATOM   3001  CG  HIS A 389      -2.191   0.391   6.299  1.00 90.56           C  
ATOM   3002  CD2 HIS A 389      -1.022  -0.262   6.008  1.00 90.56           C  
ATOM   3003  ND1 HIS A 389      -3.088  -0.569   6.710  1.00 90.56           N  
ATOM   3004  CE1 HIS A 389      -2.483  -1.767   6.645  1.00 90.56           C  
ATOM   3005  NE2 HIS A 389      -1.216  -1.615   6.256  1.00 90.56           N  
ATOM   3006  N   GLY A 390      -1.967   4.976   6.407  1.00 90.06           N  
ATOM   3007  CA  GLY A 390      -2.328   6.388   6.236  1.00 90.06           C  
ATOM   3008  C   GLY A 390      -1.281   7.186   5.445  1.00 90.06           C  
ATOM   3009  O   GLY A 390      -1.631   8.071   4.663  1.00 90.06           O  
ATOM   3010  N   LEU A 391       0.004   6.845   5.587  1.00 88.60           N  
ATOM   3011  CA  LEU A 391       1.104   7.478   4.858  1.00 88.60           C  
ATOM   3012  C   LEU A 391       1.216   6.968   3.408  1.00 88.60           C  
ATOM   3013  CB  LEU A 391       2.383   7.251   5.683  1.00 88.60           C  
ATOM   3014  O   LEU A 391       1.445   7.768   2.497  1.00 88.60           O  
ATOM   3015  CG  LEU A 391       3.635   7.992   5.188  1.00 88.60           C  
ATOM   3016  CD1 LEU A 391       3.447   9.512   5.170  1.00 88.60           C  
ATOM   3017  CD2 LEU A 391       4.787   7.662   6.138  1.00 88.60           C  
ATOM   3018  N   LEU A 392       1.000   5.668   3.179  1.00 91.08           N  
ATOM   3019  CA  LEU A 392       0.951   5.034   1.856  1.00 91.08           C  
ATOM   3020  C   LEU A 392      -0.183   5.603   1.001  1.00 91.08           C  
ATOM   3021  CB  LEU A 392       0.760   3.509   2.010  1.00 91.08           C  
ATOM   3022  O   LEU A 392       0.066   6.139  -0.078  1.00 91.08           O  
ATOM   3023  CG  LEU A 392       1.980   2.711   2.494  1.00 91.08           C  
ATOM   3024  CD1 LEU A 392       1.612   1.240   2.648  1.00 91.08           C  
ATOM   3025  CD2 LEU A 392       3.126   2.821   1.496  1.00 91.08           C  
ATOM   3026  N   VAL A 393      -1.418   5.560   1.508  1.00 92.74           N  
ATOM   3027  CA  VAL A 393      -2.618   6.044   0.806  1.00 92.74           C  
ATOM   3028  C   VAL A 393      -2.498   7.528   0.454  1.00 92.74           C  
ATOM   3029  CB  VAL A 393      -3.860   5.710   1.661  1.00 92.74           C  
ATOM   3030  O   VAL A 393      -2.820   7.934  -0.668  1.00 92.74           O  
ATOM   3031  CG1 VAL A 393      -5.115   6.528   1.372  1.00 92.74           C  
ATOM   3032  CG2 VAL A 393      -4.223   4.243   1.411  1.00 92.74           C  
ATOM   3033  N   ARG A 394      -1.920   8.341   1.351  1.00 91.15           N  
ATOM   3034  CA  ARG A 394      -1.660   9.755   1.057  1.00 91.15           C  
ATOM   3035  C   ARG A 394      -0.629   9.967  -0.054  1.00 91.15           C  
ATOM   3036  CB  ARG A 394      -1.237  10.482   2.346  1.00 91.15           C  
ATOM   3037  O   ARG A 394      -0.731  10.934  -0.811  1.00 91.15           O  
ATOM   3038  CG  ARG A 394      -1.181  12.013   2.212  1.00 91.15           C  
ATOM   3039  CD  ARG A 394      -2.483  12.560   1.622  1.00 91.15           C  
ATOM   3040  NE  ARG A 394      -2.461  14.015   1.453  1.00 91.15           N  
ATOM   3041  NH1 ARG A 394      -3.580  14.071  -0.556  1.00 91.15           N  
ATOM   3042  NH2 ARG A 394      -2.954  15.971   0.465  1.00 91.15           N  
ATOM   3043  CZ  ARG A 394      -2.992  14.670   0.445  1.00 91.15           C  
ATOM   3044  N   SER A 395       0.349   9.071  -0.145  1.00 89.31           N  
ATOM   3045  CA  SER A 395       1.455   9.133  -1.105  1.00 89.31           C  
ATOM   3046  C   SER A 395       1.063   8.657  -2.503  1.00 89.31           C  
ATOM   3047  CB  SER A 395       2.618   8.294  -0.591  1.00 89.31           C  
ATOM   3048  O   SER A 395       1.473   9.271  -3.487  1.00 89.31           O  
ATOM   3049  OG  SER A 395       3.071   8.812   0.643  1.00 89.31           O  
ATOM   3050  N   LEU A 396       0.228   7.615  -2.590  1.00 89.41           N  
ATOM   3051  CA  LEU A 396      -0.363   7.110  -3.837  1.00 89.41           C  
ATOM   3052  C   LEU A 396      -1.372   8.108  -4.430  1.00 89.41           C  
ATOM   3053  CB  LEU A 396      -0.995   5.736  -3.550  1.00 89.41           C  
ATOM   3054  O   LEU A 396      -1.483   8.245  -5.650  1.00 89.41           O  
ATOM   3055  CG  LEU A 396       0.051   4.655  -3.200  1.00 89.41           C  
ATOM   3056  CD1 LEU A 396      -0.627   3.415  -2.632  1.00 89.41           C  
ATOM   3057  CD2 LEU A 396       0.877   4.246  -4.422  1.00 89.41           C  
ATOM   3058  N   GLY A 397      -1.998   8.922  -3.575  1.00 87.33           N  
ATOM   3059  CA  GLY A 397      -2.560  10.210  -3.980  1.00 87.33           C  
ATOM   3060  C   GLY A 397      -3.921  10.564  -3.417  1.00 87.33           C  
ATOM   3061  O   GLY A 397      -4.395  11.673  -3.684  1.00 87.33           O  
ATOM   3062  N   VAL A 398      -4.532   9.657  -2.657  1.00 91.14           N  
ATOM   3063  CA  VAL A 398      -5.859   9.841  -2.078  1.00 91.14           C  
ATOM   3064  C   VAL A 398      -5.894  11.129  -1.248  1.00 91.14           C  
ATOM   3065  CB  VAL A 398      -6.256   8.597  -1.267  1.00 91.14           C  
ATOM   3066  O   VAL A 398      -4.975  11.458  -0.486  1.00 91.14           O  
ATOM   3067  CG1 VAL A 398      -7.585   8.785  -0.539  1.00 91.14           C  
ATOM   3068  CG2 VAL A 398      -6.379   7.365  -2.178  1.00 91.14           C  
ATOM   3069  N   THR A 399      -6.946  11.916  -1.460  1.00 89.43           N  
ATOM   3070  CA  THR A 399      -7.166  13.212  -0.801  1.00 89.43           C  
ATOM   3071  C   THR A 399      -8.235  13.150   0.278  1.00 89.43           C  
ATOM   3072  CB  THR A 399      -7.570  14.287  -1.819  1.00 89.43           C  
ATOM   3073  O   THR A 399      -8.148  13.925   1.225  1.00 89.43           O  
ATOM   3074  CG2 THR A 399      -6.425  14.670  -2.758  1.00 89.43           C  
ATOM   3075  OG1 THR A 399      -8.626  13.816  -2.623  1.00 89.43           O  
ATOM   3076  N   GLN A 400      -9.209  12.248   0.134  1.00 92.91           N  
ATOM   3077  CA  GLN A 400     -10.372  12.101   1.007  1.00 92.91           C  
ATOM   3078  C   GLN A 400     -10.292  10.770   1.760  1.00 92.91           C  
ATOM   3079  CB  GLN A 400     -11.663  12.160   0.174  1.00 92.91           C  
ATOM   3080  O   GLN A 400     -10.039   9.731   1.146  1.00 92.91           O  
ATOM   3081  CG  GLN A 400     -11.877  13.489  -0.568  1.00 92.91           C  
ATOM   3082  CD  GLN A 400     -13.047  13.425  -1.549  1.00 92.91           C  
ATOM   3083  NE2 GLN A 400     -12.902  12.717  -2.648  1.00 92.91           N  
ATOM   3084  OE1 GLN A 400     -14.086  14.044  -1.365  1.00 92.91           O  
ATOM   3085  N   LEU A 401     -10.513  10.807   3.072  1.00 94.05           N  
ATOM   3086  CA  LEU A 401     -10.384   9.651   3.957  1.00 94.05           C  
ATOM   3087  C   LEU A 401     -11.572   9.594   4.925  1.00 94.05           C  
ATOM   3088  CB  LEU A 401      -9.037   9.775   4.698  1.00 94.05           C  
ATOM   3089  O   LEU A 401     -11.854  10.567   5.620  1.00 94.05           O  
ATOM   3090  CG  LEU A 401      -8.628   8.554   5.541  1.00 94.05           C  
ATOM   3091  CD1 LEU A 401      -8.240   7.373   4.655  1.00 94.05           C  
ATOM   3092  CD2 LEU A 401      -7.415   8.904   6.402  1.00 94.05           C  
ATOM   3093  N   ALA A 402     -12.252   8.457   5.019  1.00 94.53           N  
ATOM   3094  CA  ALA A 402     -13.114   8.171   6.165  1.00 94.53           C  
ATOM   3095  C   ALA A 402     -12.302   7.382   7.194  1.00 94.53           C  
ATOM   3096  CB  ALA A 402     -14.377   7.431   5.716  1.00 94.53           C  
ATOM   3097  O   ALA A 402     -11.503   6.529   6.823  1.00 94.53           O  
ATOM   3098  N   VAL A 403     -12.501   7.654   8.477  1.00 94.73           N  
ATOM   3099  CA  VAL A 403     -11.911   6.905   9.585  1.00 94.73           C  
ATOM   3100  C   VAL A 403     -13.048   6.219  10.329  1.00 94.73           C  
ATOM   3101  CB  VAL A 403     -11.066   7.807  10.497  1.00 94.73           C  
ATOM   3102  O   VAL A 403     -13.807   6.867  11.055  1.00 94.73           O  
ATOM   3103  CG1 VAL A 403     -10.435   6.996  11.636  1.00 94.73           C  
ATOM   3104  CG2 VAL A 403      -9.929   8.493   9.725  1.00 94.73           C  
ATOM   3105  N   ALA A 404     -13.177   4.913  10.110  1.00 94.94           N  
ATOM   3106  CA  ALA A 404     -14.139   4.063  10.793  1.00 94.94           C  
ATOM   3107  C   ALA A 404     -13.491   3.535  12.077  1.00 94.94           C  
ATOM   3108  CB  ALA A 404     -14.591   2.951   9.838  1.00 94.94           C  
ATOM   3109  O   ALA A 404     -12.631   2.656  12.035  1.00 94.94           O  
ATOM   3110  N   VAL A 405     -13.882   4.102  13.217  1.00 94.75           N  
ATOM   3111  CA  VAL A 405     -13.487   3.613  14.540  1.00 94.75           C  
ATOM   3112  C   VAL A 405     -14.399   2.426  14.856  1.00 94.75           C  
ATOM   3113  CB  VAL A 405     -13.544   4.732  15.597  1.00 94.75           C  
ATOM   3114  O   VAL A 405     -15.590   2.609  15.108  1.00 94.75           O  
ATOM   3115  CG1 VAL A 405     -13.013   4.230  16.941  1.00 94.75           C  
ATOM   3116  CG2 VAL A 405     -12.689   5.944  15.186  1.00 94.75           C  
ATOM   3117  N   ASN A 406     -13.862   1.218  14.713  1.00 94.47           N  
ATOM   3118  CA  ASN A 406     -14.562  -0.064  14.797  1.00 94.47           C  
ATOM   3119  C   ASN A 406     -14.470  -0.665  16.214  1.00 94.47           C  
ATOM   3120  CB  ASN A 406     -13.972  -0.980  13.708  1.00 94.47           C  
ATOM   3121  O   ASN A 406     -13.757  -0.135  17.060  1.00 94.47           O  
ATOM   3122  CG  ASN A 406     -14.810  -2.211  13.413  1.00 94.47           C  
ATOM   3123  ND2 ASN A 406     -14.243  -3.192  12.758  1.00 94.47           N  
ATOM   3124  OD1 ASN A 406     -15.979  -2.314  13.755  1.00 94.47           O  
ATOM   3125  N   LYS A 407     -15.198  -1.757  16.483  1.00 92.07           N  
ATOM   3126  CA  LYS A 407     -15.310  -2.408  17.808  1.00 92.07           C  
ATOM   3127  C   LYS A 407     -15.743  -1.457  18.940  1.00 92.07           C  
ATOM   3128  CB  LYS A 407     -14.035  -3.202  18.173  1.00 92.07           C  
ATOM   3129  O   LYS A 407     -15.459  -1.696  20.112  1.00 92.07           O  
ATOM   3130  CG  LYS A 407     -13.601  -4.272  17.155  1.00 92.07           C  
ATOM   3131  CD  LYS A 407     -12.548  -5.196  17.797  1.00 92.07           C  
ATOM   3132  CE  LYS A 407     -11.777  -6.043  16.776  1.00 92.07           C  
ATOM   3133  NZ  LYS A 407     -10.328  -6.080  17.083  1.00 92.07           N  
ATOM   3134  N   MET A 408     -16.457  -0.371  18.623  1.00 91.32           N  
ATOM   3135  CA  MET A 408     -16.935   0.595  19.627  1.00 91.32           C  
ATOM   3136  C   MET A 408     -17.918  -0.018  20.647  1.00 91.32           C  
ATOM   3137  CB  MET A 408     -17.571   1.792  18.920  1.00 91.32           C  
ATOM   3138  O   MET A 408     -18.079   0.516  21.746  1.00 91.32           O  
ATOM   3139  CG  MET A 408     -16.560   2.798  18.356  1.00 91.32           C  
ATOM   3140  SD  MET A 408     -15.611   3.801  19.550  1.00 91.32           S  
ATOM   3141  CE  MET A 408     -16.899   4.446  20.651  1.00 91.32           C  
ATOM   3142  N   ASP A 409     -18.519  -1.161  20.313  1.00 89.10           N  
ATOM   3143  CA  ASP A 409     -19.270  -2.036  21.215  1.00 89.10           C  
ATOM   3144  C   ASP A 409     -18.405  -2.602  22.359  1.00 89.10           C  
ATOM   3145  CB  ASP A 409     -19.910  -3.166  20.384  1.00 89.10           C  
ATOM   3146  O   ASP A 409     -18.842  -2.594  23.507  1.00 89.10           O  
ATOM   3147  CG  ASP A 409     -18.908  -3.915  19.492  1.00 89.10           C  
ATOM   3148  OD1 ASP A 409     -18.456  -3.300  18.493  1.00 89.10           O  
ATOM   3149  OD2 ASP A 409     -18.594  -5.085  19.780  1.00 89.10           O  
ATOM   3150  N   GLN A 410     -17.150  -2.989  22.099  1.00 89.50           N  
ATOM   3151  CA  GLN A 410     -16.237  -3.526  23.122  1.00 89.50           C  
ATOM   3152  C   GLN A 410     -15.812  -2.477  24.162  1.00 89.50           C  
ATOM   3153  CB  GLN A 410     -14.989  -4.131  22.459  1.00 89.50           C  
ATOM   3154  O   GLN A 410     -15.427  -2.820  25.280  1.00 89.50           O  
ATOM   3155  CG  GLN A 410     -15.329  -5.292  21.515  1.00 89.50           C  
ATOM   3156  CD  GLN A 410     -14.099  -6.064  21.047  1.00 89.50           C  
ATOM   3157  NE2 GLN A 410     -14.288  -7.211  20.435  1.00 89.50           N  
ATOM   3158  OE1 GLN A 410     -12.953  -5.677  21.214  1.00 89.50           O  
ATOM   3159  N   VAL A 411     -15.919  -1.189  23.819  1.00 88.53           N  
ATOM   3160  CA  VAL A 411     -15.691  -0.057  24.733  1.00 88.53           C  
ATOM   3161  C   VAL A 411     -16.998   0.600  25.199  1.00 88.53           C  
ATOM   3162  CB  VAL A 411     -14.659   0.948  24.177  1.00 88.53           C  
ATOM   3163  O   VAL A 411     -16.972   1.746  25.647  1.00 88.53           O  
ATOM   3164  CG1 VAL A 411     -13.297   0.275  23.956  1.00 88.53           C  
ATOM   3165  CG2 VAL A 411     -15.100   1.596  22.863  1.00 88.53           C  
ATOM   3166  N   ASN A 412     -18.136  -0.105  25.112  1.00 86.87           N  
ATOM   3167  CA  ASN A 412     -19.463   0.349  25.559  1.00 86.87           C  
ATOM   3168  C   ASN A 412     -19.811   1.772  25.069  1.00 86.87           C  
ATOM   3169  CB  ASN A 412     -19.594   0.177  27.086  1.00 86.87           C  
ATOM   3170  O   ASN A 412     -20.232   2.629  25.846  1.00 86.87           O  
ATOM   3171  CG  ASN A 412     -19.433  -1.259  27.553  1.00 86.87           C  
ATOM   3172  ND2 ASN A 412     -18.671  -1.498  28.595  1.00 86.87           N  
ATOM   3173  OD1 ASN A 412     -19.988  -2.194  27.012  1.00 86.87           O  
ATOM   3174  N   TRP A 413     -19.538   2.055  23.789  1.00 87.12           N  
ATOM   3175  CA  TRP A 413     -19.813   3.337  23.124  1.00 87.12           C  
ATOM   3176  C   TRP A 413     -19.273   4.587  23.859  1.00 87.12           C  
ATOM   3177  CB  TRP A 413     -21.300   3.405  22.732  1.00 87.12           C  
ATOM   3178  O   TRP A 413     -19.849   5.674  23.758  1.00 87.12           O  
ATOM   3179  CG  TRP A 413     -21.738   2.288  21.829  1.00 87.12           C  
ATOM   3180  CD1 TRP A 413     -22.472   1.213  22.199  1.00 87.12           C  
ATOM   3181  CD2 TRP A 413     -21.444   2.098  20.408  1.00 87.12           C  
ATOM   3182  CE2 TRP A 413     -21.992   0.849  19.994  1.00 87.12           C  
ATOM   3183  CE3 TRP A 413     -20.755   2.846  19.426  1.00 87.12           C  
ATOM   3184  NE1 TRP A 413     -22.640   0.373  21.111  1.00 87.12           N  
ATOM   3185  CH2 TRP A 413     -21.166   1.131  17.735  1.00 87.12           C  
ATOM   3186  CZ2 TRP A 413     -21.832   0.351  18.694  1.00 87.12           C  
ATOM   3187  CZ3 TRP A 413     -20.642   2.383  18.099  1.00 87.12           C  
ATOM   3188  N   GLN A 414     -18.147   4.460  24.577  1.00 88.93           N  
ATOM   3189  CA  GLN A 414     -17.518   5.553  25.332  1.00 88.93           C  
ATOM   3190  C   GLN A 414     -17.064   6.718  24.434  1.00 88.93           C  
ATOM   3191  CB  GLN A 414     -16.333   5.016  26.162  1.00 88.93           C  
ATOM   3192  O   GLN A 414     -16.106   6.606  23.663  1.00 88.93           O  
ATOM   3193  CG  GLN A 414     -16.802   4.330  27.454  1.00 88.93           C  
ATOM   3194  CD  GLN A 414     -15.699   3.581  28.209  1.00 88.93           C  
ATOM   3195  NE2 GLN A 414     -16.077   2.747  29.153  1.00 88.93           N  
ATOM   3196  OE1 GLN A 414     -14.498   3.734  28.012  1.00 88.93           O  
ATOM   3197  N   GLN A 415     -17.699   7.882  24.613  1.00 90.64           N  
ATOM   3198  CA  GLN A 415     -17.340   9.130  23.929  1.00 90.64           C  
ATOM   3199  C   GLN A 415     -15.875   9.535  24.177  1.00 90.64           C  
ATOM   3200  CB  GLN A 415     -18.295  10.244  24.399  1.00 90.64           C  
ATOM   3201  O   GLN A 415     -15.209   9.998  23.254  1.00 90.64           O  
ATOM   3202  CG  GLN A 415     -18.029  11.579  23.683  1.00 90.64           C  
ATOM   3203  CD  GLN A 415     -18.921  12.723  24.153  1.00 90.64           C  
ATOM   3204  NE2 GLN A 415     -18.532  13.950  23.893  1.00 90.64           N  
ATOM   3205  OE1 GLN A 415     -19.974  12.566  24.746  1.00 90.64           O  
ATOM   3206  N   GLU A 416     -15.363   9.353  25.398  1.00 92.62           N  
ATOM   3207  CA  GLU A 416     -13.995   9.741  25.775  1.00 92.62           C  
ATOM   3208  C   GLU A 416     -12.939   8.993  24.949  1.00 92.62           C  
ATOM   3209  CB  GLU A 416     -13.772   9.489  27.275  1.00 92.62           C  
ATOM   3210  O   GLU A 416     -12.049   9.622  24.379  1.00 92.62           O  
ATOM   3211  CG  GLU A 416     -14.684  10.359  28.159  1.00 92.62           C  
ATOM   3212  CD  GLU A 416     -14.474  10.132  29.665  1.00 92.62           C  
ATOM   3213  OE1 GLU A 416     -15.068  10.916  30.438  1.00 92.62           O  
ATOM   3214  OE2 GLU A 416     -13.761   9.170  30.032  1.00 92.62           O  
ATOM   3215  N   ARG A 417     -13.086   7.669  24.785  1.00 92.03           N  
ATOM   3216  CA  ARG A 417     -12.183   6.846  23.961  1.00 92.03           C  
ATOM   3217  C   ARG A 417     -12.246   7.243  22.485  1.00 92.03           C  
ATOM   3218  CB  ARG A 417     -12.506   5.355  24.185  1.00 92.03           C  
ATOM   3219  O   ARG A 417     -11.211   7.342  21.833  1.00 92.03           O  
ATOM   3220  CG  ARG A 417     -11.599   4.366  23.429  1.00 92.03           C  
ATOM   3221  CD  ARG A 417     -10.100   4.568  23.705  1.00 92.03           C  
ATOM   3222  NE  ARG A 417      -9.296   3.444  23.189  1.00 92.03           N  
ATOM   3223  NH1 ARG A 417      -7.210   4.189  23.846  1.00 92.03           N  
ATOM   3224  NH2 ARG A 417      -7.396   2.256  22.811  1.00 92.03           N  
ATOM   3225  CZ  ARG A 417      -7.984   3.312  23.281  1.00 92.03           C  
ATOM   3226  N   PHE A 418     -13.434   7.556  21.963  1.00 93.10           N  
ATOM   3227  CA  PHE A 418     -13.570   8.085  20.603  1.00 93.10           C  
ATOM   3228  C   PHE A 418     -12.874   9.451  20.441  1.00 93.10           C  
ATOM   3229  CB  PHE A 418     -15.058   8.151  20.233  1.00 93.10           C  
ATOM   3230  O   PHE A 418     -12.179   9.685  19.451  1.00 93.10           O  
ATOM   3231  CG  PHE A 418     -15.311   8.628  18.817  1.00 93.10           C  
ATOM   3232  CD1 PHE A 418     -15.640   9.974  18.569  1.00 93.10           C  
ATOM   3233  CD2 PHE A 418     -15.197   7.728  17.741  1.00 93.10           C  
ATOM   3234  CE1 PHE A 418     -15.869  10.415  17.252  1.00 93.10           C  
ATOM   3235  CE2 PHE A 418     -15.415   8.171  16.425  1.00 93.10           C  
ATOM   3236  CZ  PHE A 418     -15.758   9.512  16.180  1.00 93.10           C  
ATOM   3237  N   GLN A 419     -12.995  10.355  21.418  1.00 93.18           N  
ATOM   3238  CA  GLN A 419     -12.309  11.654  21.397  1.00 93.18           C  
ATOM   3239  C   GLN A 419     -10.780  11.515  21.511  1.00 93.18           C  
ATOM   3240  CB  GLN A 419     -12.887  12.566  22.488  1.00 93.18           C  
ATOM   3241  O   GLN A 419     -10.046  12.209  20.809  1.00 93.18           O  
ATOM   3242  CG  GLN A 419     -14.283  13.075  22.089  1.00 93.18           C  
ATOM   3243  CD  GLN A 419     -14.882  14.051  23.096  1.00 93.18           C  
ATOM   3244  NE2 GLN A 419     -15.849  14.854  22.703  1.00 93.18           N  
ATOM   3245  OE1 GLN A 419     -14.511  14.147  24.249  1.00 93.18           O  
ATOM   3246  N   GLU A 420     -10.293  10.572  22.317  1.00 93.11           N  
ATOM   3247  CA  GLU A 420      -8.871  10.235  22.427  1.00 93.11           C  
ATOM   3248  C   GLU A 420      -8.293   9.742  21.085  1.00 93.11           C  
ATOM   3249  CB  GLU A 420      -8.722   9.159  23.514  1.00 93.11           C  
ATOM   3250  O   GLU A 420      -7.287  10.270  20.596  1.00 93.11           O  
ATOM   3251  CG  GLU A 420      -7.260   8.946  23.921  1.00 93.11           C  
ATOM   3252  CD  GLU A 420      -6.961   7.526  24.414  1.00 93.11           C  
ATOM   3253  OE1 GLU A 420      -5.754   7.202  24.417  1.00 93.11           O  
ATOM   3254  OE2 GLU A 420      -7.887   6.731  24.696  1.00 93.11           O  
ATOM   3255  N   ILE A 421      -8.966   8.768  20.460  1.00 93.24           N  
ATOM   3256  CA  ILE A 421      -8.590   8.181  19.166  1.00 93.24           C  
ATOM   3257  C   ILE A 421      -8.593   9.250  18.069  1.00 93.24           C  
ATOM   3258  CB  ILE A 421      -9.533   6.996  18.840  1.00 93.24           C  
ATOM   3259  O   ILE A 421      -7.602   9.409  17.354  1.00 93.24           O  
ATOM   3260  CG1 ILE A 421      -9.213   5.808  19.775  1.00 93.24           C  
ATOM   3261  CG2 ILE A 421      -9.427   6.551  17.368  1.00 93.24           C  
ATOM   3262  CD1 ILE A 421     -10.279   4.710  19.767  1.00 93.24           C  
ATOM   3263  N   THR A 422      -9.675  10.025  17.951  1.00 92.74           N  
ATOM   3264  CA  THR A 422      -9.794  11.074  16.923  1.00 92.74           C  
ATOM   3265  C   THR A 422      -8.786  12.211  17.120  1.00 92.74           C  
ATOM   3266  CB  THR A 422     -11.218  11.640  16.822  1.00 92.74           C  
ATOM   3267  O   THR A 422      -8.259  12.721  16.131  1.00 92.74           O  
ATOM   3268  CG2 THR A 422     -12.221  10.605  16.316  1.00 92.74           C  
ATOM   3269  OG1 THR A 422     -11.689  12.082  18.067  1.00 92.74           O  
ATOM   3270  N   GLY A 423      -8.426  12.556  18.362  1.00 92.77           N  
ATOM   3271  CA  GLY A 423      -7.358  13.513  18.665  1.00 92.77           C  
ATOM   3272  C   GLY A 423      -5.969  13.023  18.235  1.00 92.77           C  
ATOM   3273  O   GLY A 423      -5.268  13.715  17.487  1.00 92.77           O  
ATOM   3274  N   LYS A 424      -5.584  11.805  18.650  1.00 91.70           N  
ATOM   3275  CA  LYS A 424      -4.303  11.170  18.278  1.00 91.70           C  
ATOM   3276  C   LYS A 424      -4.183  10.984  16.755  1.00 91.70           C  
ATOM   3277  CB  LYS A 424      -4.160   9.827  19.027  1.00 91.70           C  
ATOM   3278  O   LYS A 424      -3.180  11.390  16.159  1.00 91.70           O  
ATOM   3279  CG  LYS A 424      -3.732   9.959  20.506  1.00 91.70           C  
ATOM   3280  CD  LYS A 424      -3.865   8.603  21.228  1.00 91.70           C  
ATOM   3281  CE  LYS A 424      -3.183   8.523  22.604  1.00 91.70           C  
ATOM   3282  NZ  LYS A 424      -3.379   7.191  23.246  1.00 91.70           N  
ATOM   3283  N   LEU A 425      -5.219  10.441  16.108  1.00 92.01           N  
ATOM   3284  CA  LEU A 425      -5.253  10.231  14.655  1.00 92.01           C  
ATOM   3285  C   LEU A 425      -5.315  11.540  13.866  1.00 92.01           C  
ATOM   3286  CB  LEU A 425      -6.456   9.360  14.264  1.00 92.01           C  
ATOM   3287  O   LEU A 425      -4.599  11.675  12.879  1.00 92.01           O  
ATOM   3288  CG  LEU A 425      -6.376   7.887  14.693  1.00 92.01           C  
ATOM   3289  CD1 LEU A 425      -7.688   7.222  14.289  1.00 92.01           C  
ATOM   3290  CD2 LEU A 425      -5.225   7.142  14.009  1.00 92.01           C  
ATOM   3291  N   GLY A 426      -6.128  12.515  14.283  1.00 91.38           N  
ATOM   3292  CA  GLY A 426      -6.269  13.797  13.588  1.00 91.38           C  
ATOM   3293  C   GLY A 426      -4.940  14.546  13.492  1.00 91.38           C  
ATOM   3294  O   GLY A 426      -4.560  15.008  12.414  1.00 91.38           O  
ATOM   3295  N   HIS A 427      -4.169  14.572  14.584  1.00 91.51           N  
ATOM   3296  CA  HIS A 427      -2.817  15.128  14.578  1.00 91.51           C  
ATOM   3297  C   HIS A 427      -1.872  14.361  13.633  1.00 91.51           C  
ATOM   3298  CB  HIS A 427      -2.286  15.159  16.016  1.00 91.51           C  
ATOM   3299  O   HIS A 427      -1.138  14.987  12.865  1.00 91.51           O  
ATOM   3300  CG  HIS A 427      -0.895  15.732  16.143  1.00 91.51           C  
ATOM   3301  CD2 HIS A 427      -0.414  16.881  15.571  1.00 91.51           C  
ATOM   3302  ND1 HIS A 427       0.122  15.204  16.900  1.00 91.51           N  
ATOM   3303  CE1 HIS A 427       1.180  16.025  16.808  1.00 91.51           C  
ATOM   3304  NE2 HIS A 427       0.917  17.046  15.974  1.00 91.51           N  
ATOM   3305  N   PHE A 428      -1.912  13.023  13.623  1.00 89.86           N  
ATOM   3306  CA  PHE A 428      -1.087  12.220  12.714  1.00 89.86           C  
ATOM   3307  C   PHE A 428      -1.460  12.409  11.232  1.00 89.86           C  
ATOM   3308  CB  PHE A 428      -1.147  10.740  13.115  1.00 89.86           C  
ATOM   3309  O   PHE A 428      -0.581  12.646  10.404  1.00 89.86           O  
ATOM   3310  CG  PHE A 428      -0.466   9.846  12.096  1.00 89.86           C  
ATOM   3311  CD1 PHE A 428      -1.227   8.962  11.308  1.00 89.86           C  
ATOM   3312  CD2 PHE A 428       0.911  10.005  11.841  1.00 89.86           C  
ATOM   3313  CE1 PHE A 428      -0.620   8.261  10.252  1.00 89.86           C  
ATOM   3314  CE2 PHE A 428       1.514   9.315  10.774  1.00 89.86           C  
ATOM   3315  CZ  PHE A 428       0.745   8.453   9.975  1.00 89.86           C  
ATOM   3316  N   LEU A 429      -2.747  12.376  10.882  1.00 91.32           N  
ATOM   3317  CA  LEU A 429      -3.224  12.549   9.504  1.00 91.32           C  
ATOM   3318  C   LEU A 429      -2.903  13.954   8.964  1.00 91.32           C  
ATOM   3319  CB  LEU A 429      -4.731  12.237   9.460  1.00 91.32           C  
ATOM   3320  O   LEU A 429      -2.526  14.102   7.797  1.00 91.32           O  
ATOM   3321  CG  LEU A 429      -5.070  10.751   9.710  1.00 91.32           C  
ATOM   3322  CD1 LEU A 429      -6.579  10.591   9.884  1.00 91.32           C  
ATOM   3323  CD2 LEU A 429      -4.612   9.851   8.559  1.00 91.32           C  
ATOM   3324  N   LYS A 430      -2.937  14.976   9.830  1.00 90.22           N  
ATOM   3325  CA  LYS A 430      -2.452  16.333   9.535  1.00 90.22           C  
ATOM   3326  C   LYS A 430      -0.944  16.363   9.251  1.00 90.22           C  
ATOM   3327  CB  LYS A 430      -2.844  17.237  10.713  1.00 90.22           C  
ATOM   3328  O   LYS A 430      -0.522  17.046   8.321  1.00 90.22           O  
ATOM   3329  CG  LYS A 430      -2.631  18.736  10.462  1.00 90.22           C  
ATOM   3330  CD  LYS A 430      -3.103  19.520  11.696  1.00 90.22           C  
ATOM   3331  CE  LYS A 430      -3.269  21.017  11.399  1.00 90.22           C  
ATOM   3332  NZ  LYS A 430      -4.158  21.659  12.399  1.00 90.22           N  
ATOM   3333  N   GLN A 431      -0.131  15.594   9.986  1.00 86.17           N  
ATOM   3334  CA  GLN A 431       1.307  15.441   9.703  1.00 86.17           C  
ATOM   3335  C   GLN A 431       1.592  14.648   8.415  1.00 86.17           C  
ATOM   3336  CB  GLN A 431       2.037  14.769  10.876  1.00 86.17           C  
ATOM   3337  O   GLN A 431       2.537  14.982   7.700  1.00 86.17           O  
ATOM   3338  CG  GLN A 431       2.156  15.650  12.128  1.00 86.17           C  
ATOM   3339  CD  GLN A 431       3.010  14.996  13.213  1.00 86.17           C  
ATOM   3340  NE2 GLN A 431       3.040  15.541  14.405  1.00 86.17           N  
ATOM   3341  OE1 GLN A 431       3.703  14.009  13.014  1.00 86.17           O  
ATOM   3342  N   ALA A 432       0.780  13.635   8.094  1.00 85.48           N  
ATOM   3343  CA  ALA A 432       0.847  12.907   6.823  1.00 85.48           C  
ATOM   3344  C   ALA A 432       0.438  13.787   5.621  1.00 85.48           C  
ATOM   3345  CB  ALA A 432      -0.029  11.651   6.934  1.00 85.48           C  
ATOM   3346  O   ALA A 432       0.861  13.540   4.493  1.00 85.48           O  
ATOM   3347  N   GLY A 433      -0.342  14.847   5.864  1.00 86.01           N  
ATOM   3348  CA  GLY A 433      -0.691  15.874   4.882  1.00 86.01           C  
ATOM   3349  C   GLY A 433      -2.114  15.777   4.327  1.00 86.01           C  
ATOM   3350  O   GLY A 433      -2.364  16.284   3.227  1.00 86.01           O  
ATOM   3351  N   PHE A 434      -3.037  15.116   5.031  1.00 90.01           N  
ATOM   3352  CA  PHE A 434      -4.479  15.281   4.809  1.00 90.01           C  
ATOM   3353  C   PHE A 434      -4.960  16.634   5.358  1.00 90.01           C  
ATOM   3354  CB  PHE A 434      -5.258  14.129   5.459  1.00 90.01           C  
ATOM   3355  O   PHE A 434      -4.302  17.240   6.206  1.00 90.01           O  
ATOM   3356  CG  PHE A 434      -5.034  12.776   4.815  1.00 90.01           C  
ATOM   3357  CD1 PHE A 434      -5.768  12.409   3.669  1.00 90.01           C  
ATOM   3358  CD2 PHE A 434      -4.120  11.868   5.381  1.00 90.01           C  
ATOM   3359  CE1 PHE A 434      -5.586  11.140   3.090  1.00 90.01           C  
ATOM   3360  CE2 PHE A 434      -3.955  10.594   4.813  1.00 90.01           C  
ATOM   3361  CZ  PHE A 434      -4.682  10.230   3.666  1.00 90.01           C  
ATOM   3362  N   LYS A 435      -6.116  17.117   4.883  1.00 89.25           N  
ATOM   3363  CA  LYS A 435      -6.799  18.273   5.486  1.00 89.25           C  
ATOM   3364  C   LYS A 435      -7.880  17.792   6.444  1.00 89.25           C  
ATOM   3365  CB  LYS A 435      -7.449  19.188   4.440  1.00 89.25           C  
ATOM   3366  O   LYS A 435      -8.579  16.838   6.133  1.00 89.25           O  
ATOM   3367  CG  LYS A 435      -6.550  19.592   3.266  1.00 89.25           C  
ATOM   3368  CD  LYS A 435      -7.128  20.845   2.586  1.00 89.25           C  
ATOM   3369  CE  LYS A 435      -6.953  20.833   1.068  1.00 89.25           C  
ATOM   3370  NZ  LYS A 435      -8.110  20.149   0.447  1.00 89.25           N  
ATOM   3371  N   GLU A 436      -8.099  18.526   7.528  1.00 87.78           N  
ATOM   3372  CA  GLU A 436      -9.196  18.276   8.479  1.00 87.78           C  
ATOM   3373  C   GLU A 436     -10.585  18.337   7.815  1.00 87.78           C  
ATOM   3374  CB  GLU A 436      -9.087  19.311   9.611  1.00 87.78           C  
ATOM   3375  O   GLU A 436     -11.492  17.632   8.233  1.00 87.78           O  
ATOM   3376  CG  GLU A 436      -7.847  19.061  10.490  1.00 87.78           C  
ATOM   3377  CD  GLU A 436      -7.394  20.279  11.307  1.00 87.78           C  
ATOM   3378  OE1 GLU A 436      -6.287  20.191  11.884  1.00 87.78           O  
ATOM   3379  OE2 GLU A 436      -8.034  21.348  11.278  1.00 87.78           O  
ATOM   3380  N   SER A 437     -10.744  19.111   6.733  1.00 88.35           N  
ATOM   3381  CA  SER A 437     -11.970  19.161   5.918  1.00 88.35           C  
ATOM   3382  C   SER A 437     -12.224  17.918   5.062  1.00 88.35           C  
ATOM   3383  CB  SER A 437     -11.891  20.358   4.965  1.00 88.35           C  
ATOM   3384  O   SER A 437     -13.335  17.733   4.571  1.00 88.35           O  
ATOM   3385  OG  SER A 437     -10.751  20.285   4.112  1.00 88.35           O  
ATOM   3386  N   ASP A 438     -11.183  17.122   4.820  1.00 89.03           N  
ATOM   3387  CA  ASP A 438     -11.187  16.006   3.873  1.00 89.03           C  
ATOM   3388  C   ASP A 438     -11.132  14.649   4.626  1.00 89.03           C  
ATOM   3389  CB  ASP A 438     -10.049  16.181   2.832  1.00 89.03           C  
ATOM   3390  O   ASP A 438     -11.002  13.596   3.998  1.00 89.03           O  
ATOM   3391  CG  ASP A 438      -9.927  17.539   2.092  1.00 89.03           C  
ATOM   3392  OD1 ASP A 438     -10.785  18.446   2.206  1.00 89.03           O  
ATOM   3393  OD2 ASP A 438      -8.898  17.757   1.399  1.00 89.03           O  
ATOM   3394  N   VAL A 439     -11.229  14.677   5.968  1.00 91.22           N  
ATOM   3395  CA  VAL A 439     -11.209  13.516   6.876  1.00 91.22           C  
ATOM   3396  C   VAL A 439     -12.490  13.478   7.719  1.00 91.22           C  
ATOM   3397  CB  VAL A 439      -9.966  13.518   7.793  1.00 91.22           C  
ATOM   3398  O   VAL A 439     -12.732  14.383   8.513  1.00 91.22           O  
ATOM   3399  CG1 VAL A 439      -9.948  12.303   8.733  1.00 91.22           C  
ATOM   3400  CG2 VAL A 439      -8.657  13.470   6.993  1.00 91.22           C  
ATOM   3401  N   GLY A 440     -13.296  12.421   7.584  1.00 91.85           N  
ATOM   3402  CA  GLY A 440     -14.492  12.193   8.412  1.00 91.85           C  
ATOM   3403  C   GLY A 440     -14.274  11.081   9.440  1.00 91.85           C  
ATOM   3404  O   GLY A 440     -13.771  10.026   9.074  1.00 91.85           O  
ATOM   3405  N   PHE A 441     -14.664  11.282  10.704  1.00 94.00           N  
ATOM   3406  CA  PHE A 441     -14.538  10.277  11.774  1.00 94.00           C  
ATOM   3407  C   PHE A 441     -15.905   9.710  12.188  1.00 94.00           C  
ATOM   3408  CB  PHE A 441     -13.816  10.873  12.990  1.00 94.00           C  
ATOM   3409  O   PHE A 441     -16.836  10.469  12.480  1.00 94.00           O  
ATOM   3410  CG  PHE A 441     -12.368  11.272  12.765  1.00 94.00           C  
ATOM   3411  CD1 PHE A 441     -11.343  10.320  12.923  1.00 94.00           C  
ATOM   3412  CD2 PHE A 441     -12.033  12.603  12.452  1.00 94.00           C  
ATOM   3413  CE1 PHE A 441      -9.995  10.697  12.799  1.00 94.00           C  
ATOM   3414  CE2 PHE A 441     -10.685  12.979  12.314  1.00 94.00           C  
ATOM   3415  CZ  PHE A 441      -9.666  12.028  12.495  1.00 94.00           C  
ATOM   3416  N   ILE A 442     -16.016   8.379  12.249  1.00 93.11           N  
ATOM   3417  CA  ILE A 442     -17.283   7.669  12.481  1.00 93.11           C  
ATOM   3418  C   ILE A 442     -17.077   6.528  13.490  1.00 93.11           C  
ATOM   3419  CB  ILE A 442     -17.862   7.101  11.164  1.00 93.11           C  
ATOM   3420  O   ILE A 442     -16.234   5.668  13.244  1.00 93.11           O  
ATOM   3421  CG1 ILE A 442     -17.792   8.127  10.012  1.00 93.11           C  
ATOM   3422  CG2 ILE A 442     -19.314   6.635  11.394  1.00 93.11           C  
ATOM   3423  CD1 ILE A 442     -18.323   7.570   8.699  1.00 93.11           C  
ATOM   3424  N   PRO A 443     -17.831   6.479  14.602  1.00 93.68           N  
ATOM   3425  CA  PRO A 443     -17.905   5.313  15.472  1.00 93.68           C  
ATOM   3426  C   PRO A 443     -18.828   4.265  14.839  1.00 93.68           C  
ATOM   3427  CB  PRO A 443     -18.444   5.846  16.801  1.00 93.68           C  
ATOM   3428  O   PRO A 443     -19.964   4.573  14.470  1.00 93.68           O  
ATOM   3429  CG  PRO A 443     -19.350   7.000  16.372  1.00 93.68           C  
ATOM   3430  CD  PRO A 443     -18.718   7.520  15.086  1.00 93.68           C  
ATOM   3431  N   THR A 444     -18.340   3.036  14.717  1.00 92.31           N  
ATOM   3432  CA  THR A 444     -18.994   1.917  14.021  1.00 92.31           C  
ATOM   3433  C   THR A 444     -18.786   0.605  14.778  1.00 92.31           C  
ATOM   3434  CB  THR A 444     -18.451   1.749  12.587  1.00 92.31           C  
ATOM   3435  O   THR A 444     -17.861   0.483  15.584  1.00 92.31           O  
ATOM   3436  CG2 THR A 444     -18.759   2.938  11.679  1.00 92.31           C  
ATOM   3437  OG1 THR A 444     -17.050   1.583  12.581  1.00 92.31           O  
ATOM   3438  N   SER A 445     -19.615  -0.397  14.483  1.00 91.78           N  
ATOM   3439  CA  SER A 445     -19.315  -1.790  14.825  1.00 91.78           C  
ATOM   3440  C   SER A 445     -19.608  -2.698  13.638  1.00 91.78           C  
ATOM   3441  CB  SER A 445     -20.108  -2.253  16.042  1.00 91.78           C  
ATOM   3442  O   SER A 445     -20.753  -2.828  13.199  1.00 91.78           O  
ATOM   3443  OG  SER A 445     -19.794  -3.610  16.300  1.00 91.78           O  
ATOM   3444  N   GLY A 446     -18.566  -3.353  13.128  1.00 87.75           N  
ATOM   3445  CA  GLY A 446     -18.677  -4.330  12.048  1.00 87.75           C  
ATOM   3446  C   GLY A 446     -19.425  -5.604  12.438  1.00 87.75           C  
ATOM   3447  O   GLY A 446     -19.915  -6.292  11.549  1.00 87.75           O  
ATOM   3448  N   LEU A 447     -19.571  -5.912  13.734  1.00 86.39           N  
ATOM   3449  CA  LEU A 447     -20.310  -7.096  14.183  1.00 86.39           C  
ATOM   3450  C   LEU A 447     -21.785  -6.786  14.484  1.00 86.39           C  
ATOM   3451  CB  LEU A 447     -19.573  -7.754  15.362  1.00 86.39           C  
ATOM   3452  O   LEU A 447     -22.647  -7.536  14.032  1.00 86.39           O  
ATOM   3453  CG  LEU A 447     -20.129  -9.141  15.750  1.00 86.39           C  
ATOM   3454  CD1 LEU A 447     -19.983 -10.178  14.630  1.00 86.39           C  
ATOM   3455  CD2 LEU A 447     -19.377  -9.668  16.971  1.00 86.39           C  
ATOM   3456  N   SER A 448     -22.097  -5.681  15.179  1.00 85.09           N  
ATOM   3457  CA  SER A 448     -23.498  -5.318  15.474  1.00 85.09           C  
ATOM   3458  C   SER A 448     -24.214  -4.603  14.320  1.00 85.09           C  
ATOM   3459  CB  SER A 448     -23.620  -4.509  16.774  1.00 85.09           C  
ATOM   3460  O   SER A 448     -25.443  -4.582  14.284  1.00 85.09           O  
ATOM   3461  OG  SER A 448     -23.244  -3.157  16.609  1.00 85.09           O  
ATOM   3462  N   GLY A 449     -23.471  -4.039  13.360  1.00 84.41           N  
ATOM   3463  CA  GLY A 449     -24.026  -3.295  12.222  1.00 84.41           C  
ATOM   3464  C   GLY A 449     -24.350  -1.826  12.528  1.00 84.41           C  
ATOM   3465  O   GLY A 449     -24.900  -1.118  11.679  1.00 84.41           O  
ATOM   3466  N   GLU A 450     -24.011  -1.339  13.725  1.00 86.74           N  
ATOM   3467  CA  GLU A 450     -24.284   0.038  14.135  1.00 86.74           C  
ATOM   3468  C   GLU A 450     -23.505   1.074  13.307  1.00 86.74           C  
ATOM   3469  CB  GLU A 450     -24.023   0.225  15.635  1.00 86.74           C  
ATOM   3470  O   GLU A 450     -22.300   0.949  13.073  1.00 86.74           O  
ATOM   3471  CG  GLU A 450     -25.154  -0.389  16.469  1.00 86.74           C  
ATOM   3472  CD  GLU A 450     -24.960  -0.114  17.962  1.00 86.74           C  
ATOM   3473  OE1 GLU A 450     -24.840  -1.090  18.730  1.00 86.74           O  
ATOM   3474  OE2 GLU A 450     -24.964   1.085  18.336  1.00 86.74           O  
ATOM   3475  N   ASN A 451     -24.224   2.125  12.890  1.00 86.09           N  
ATOM   3476  CA  ASN A 451     -23.761   3.234  12.048  1.00 86.09           C  
ATOM   3477  C   ASN A 451     -23.233   2.863  10.646  1.00 86.09           C  
ATOM   3478  CB  ASN A 451     -22.790   4.137  12.835  1.00 86.09           C  
ATOM   3479  O   ASN A 451     -22.706   3.745   9.964  1.00 86.09           O  
ATOM   3480  CG  ASN A 451     -23.444   5.080  13.822  1.00 86.09           C  
ATOM   3481  ND2 ASN A 451     -22.621   5.789  14.552  1.00 86.09           N  
ATOM   3482  OD1 ASN A 451     -24.658   5.222  13.929  1.00 86.09           O  
ATOM   3483  N   LEU A 452     -23.401   1.624  10.167  1.00 86.13           N  
ATOM   3484  CA  LEU A 452     -22.960   1.252   8.813  1.00 86.13           C  
ATOM   3485  C   LEU A 452     -23.836   1.914   7.738  1.00 86.13           C  
ATOM   3486  CB  LEU A 452     -22.874  -0.281   8.652  1.00 86.13           C  
ATOM   3487  O   LEU A 452     -23.359   2.757   6.980  1.00 86.13           O  
ATOM   3488  CG  LEU A 452     -22.010  -1.009   9.702  1.00 86.13           C  
ATOM   3489  CD1 LEU A 452     -21.790  -2.463   9.280  1.00 86.13           C  
ATOM   3490  CD2 LEU A 452     -20.646  -0.366   9.933  1.00 86.13           C  
ATOM   3491  N   ILE A 453     -25.129   1.578   7.717  1.00 83.72           N  
ATOM   3492  CA  ILE A 453     -26.124   2.129   6.778  1.00 83.72           C  
ATOM   3493  C   ILE A 453     -27.081   3.072   7.502  1.00 83.72           C  
ATOM   3494  CB  ILE A 453     -26.891   0.992   6.062  1.00 83.72           C  
ATOM   3495  O   ILE A 453     -27.229   4.232   7.126  1.00 83.72           O  
ATOM   3496  CG1 ILE A 453     -25.890   0.110   5.285  1.00 83.72           C  
ATOM   3497  CG2 ILE A 453     -28.016   1.555   5.168  1.00 83.72           C  
ATOM   3498  CD1 ILE A 453     -26.562  -0.926   4.389  1.00 83.72           C  
ATOM   3499  N   THR A 454     -27.722   2.562   8.551  1.00 78.22           N  
ATOM   3500  CA  THR A 454     -28.710   3.287   9.352  1.00 78.22           C  
ATOM   3501  C   THR A 454     -28.046   3.852  10.602  1.00 78.22           C  
ATOM   3502  CB  THR A 454     -29.891   2.373   9.720  1.00 78.22           C  
ATOM   3503  O   THR A 454     -27.176   3.213  11.201  1.00 78.22           O  
ATOM   3504  CG2 THR A 454     -31.090   3.132  10.288  1.00 78.22           C  
ATOM   3505  OG1 THR A 454     -30.363   1.716   8.567  1.00 78.22           O  
ATOM   3506  N   ARG A 455     -28.481   5.043  11.027  1.00 75.54           N  
ATOM   3507  CA  ARG A 455     -28.040   5.655  12.290  1.00 75.54           C  
ATOM   3508  C   ARG A 455     -28.426   4.740  13.442  1.00 75.54           C  
ATOM   3509  CB  ARG A 455     -28.629   7.065  12.448  1.00 75.54           C  
ATOM   3510  O   ARG A 455     -29.540   4.213  13.451  1.00 75.54           O  
ATOM   3511  CG  ARG A 455     -28.076   7.984  11.350  1.00 75.54           C  
ATOM   3512  CD  ARG A 455     -28.640   9.399  11.404  1.00 75.54           C  
ATOM   3513  NE  ARG A 455     -28.210  10.140  10.207  1.00 75.54           N  
ATOM   3514  NH1 ARG A 455     -28.656  12.272  10.921  1.00 75.54           N  
ATOM   3515  NH2 ARG A 455     -27.929  11.900   8.838  1.00 75.54           N  
ATOM   3516  CZ  ARG A 455     -28.266  11.435   9.999  1.00 75.54           C  
ATOM   3517  N   SER A 456     -27.503   4.527  14.378  1.00 67.94           N  
ATOM   3518  CA  SER A 456     -27.728   3.546  15.435  1.00 67.94           C  
ATOM   3519  C   SER A 456     -28.979   3.851  16.266  1.00 67.94           C  
ATOM   3520  CB  SER A 456     -26.519   3.396  16.351  1.00 67.94           C  
ATOM   3521  O   SER A 456     -29.278   5.004  16.586  1.00 67.94           O  
ATOM   3522  OG  SER A 456     -26.855   2.347  17.224  1.00 67.94           O  
ATOM   3523  N   GLN A 457     -29.678   2.776  16.632  1.00 62.99           N  
ATOM   3524  CA  GLN A 457     -30.780   2.777  17.590  1.00 62.99           C  
ATOM   3525  C   GLN A 457     -30.284   2.677  19.047  1.00 62.99           C  
ATOM   3526  CB  GLN A 457     -31.746   1.625  17.254  1.00 62.99           C  
ATOM   3527  O   GLN A 457     -31.091   2.790  19.971  1.00 62.99           O  
ATOM   3528  CG  GLN A 457     -32.323   1.717  15.828  1.00 62.99           C  
ATOM   3529  CD  GLN A 457     -33.333   0.617  15.505  1.00 62.99           C  
ATOM   3530  NE2 GLN A 457     -33.759   0.508  14.266  1.00 62.99           N  
ATOM   3531  OE1 GLN A 457     -33.775  -0.157  16.335  1.00 62.99           O  
ATOM   3532  N   SER A 458     -28.981   2.460  19.283  1.00 62.90           N  
ATOM   3533  CA  SER A 458     -28.432   2.366  20.636  1.00 62.90           C  
ATOM   3534  C   SER A 458     -28.475   3.733  21.322  1.00 62.90           C  
ATOM   3535  CB  SER A 458     -27.037   1.717  20.667  1.00 62.90           C  
ATOM   3536  O   SER A 458     -27.853   4.710  20.899  1.00 62.90           O  
ATOM   3537  OG  SER A 458     -26.017   2.566  20.193  1.00 62.90           O  
ATOM   3538  N   SER A 459     -29.218   3.810  22.433  1.00 65.60           N  
ATOM   3539  CA  SER A 459     -29.412   5.077  23.156  1.00 65.60           C  
ATOM   3540  C   SER A 459     -28.101   5.696  23.648  1.00 65.60           C  
ATOM   3541  CB  SER A 459     -30.355   4.892  24.352  1.00 65.60           C  
ATOM   3542  O   SER A 459     -28.065   6.870  23.995  1.00 65.60           O  
ATOM   3543  OG  SER A 459     -29.692   4.328  25.479  1.00 65.60           O  
ATOM   3544  N   GLU A 460     -27.035   4.905  23.745  1.00 68.58           N  
ATOM   3545  CA  GLU A 460     -25.712   5.311  24.210  1.00 68.58           C  
ATOM   3546  C   GLU A 460     -24.976   6.114  23.145  1.00 68.58           C  
ATOM   3547  CB  GLU A 460     -24.940   4.074  24.680  1.00 68.58           C  
ATOM   3548  O   GLU A 460     -24.504   7.211  23.441  1.00 68.58           O  
ATOM   3549  CG  GLU A 460     -25.745   3.406  25.808  1.00 68.58           C  
ATOM   3550  CD  GLU A 460     -25.006   2.268  26.504  1.00 68.58           C  
ATOM   3551  OE1 GLU A 460     -25.297   2.115  27.711  1.00 68.58           O  
ATOM   3552  OE2 GLU A 460     -24.225   1.575  25.822  1.00 68.58           O  
ATOM   3553  N   LEU A 461     -24.993   5.643  21.897  1.00 73.48           N  
ATOM   3554  CA  LEU A 461     -24.358   6.328  20.783  1.00 73.48           C  
ATOM   3555  C   LEU A 461     -25.124   7.592  20.373  1.00 73.48           C  
ATOM   3556  CB  LEU A 461     -24.217   5.309  19.642  1.00 73.48           C  
ATOM   3557  O   LEU A 461     -24.519   8.650  20.196  1.00 73.48           O  
ATOM   3558  CG  LEU A 461     -23.314   5.759  18.485  1.00 73.48           C  
ATOM   3559  CD1 LEU A 461     -21.953   6.233  18.995  1.00 73.48           C  
ATOM   3560  CD2 LEU A 461     -23.141   4.591  17.515  1.00 73.48           C  
ATOM   3561  N   THR A 462     -26.460   7.529  20.301  1.00 72.45           N  
ATOM   3562  CA  THR A 462     -27.303   8.670  19.886  1.00 72.45           C  
ATOM   3563  C   THR A 462     -27.249   9.861  20.860  1.00 72.45           C  
ATOM   3564  CB  THR A 462     -28.775   8.246  19.708  1.00 72.45           C  
ATOM   3565  O   THR A 462     -27.565  10.987  20.467  1.00 72.45           O  
ATOM   3566  CG2 THR A 462     -29.558   9.149  18.755  1.00 72.45           C  
ATOM   3567  OG1 THR A 462     -28.918   6.937  19.215  1.00 72.45           O  
ATOM   3568  N   LYS A 463     -26.837   9.661  22.126  1.00 77.76           N  
ATOM   3569  CA  LYS A 463     -26.648  10.756  23.105  1.00 77.76           C  
ATOM   3570  C   LYS A 463     -25.599  11.764  22.634  1.00 77.76           C  
ATOM   3571  CB  LYS A 463     -26.226  10.197  24.480  1.00 77.76           C  
ATOM   3572  O   LYS A 463     -25.813  12.969  22.777  1.00 77.76           O  
ATOM   3573  CG  LYS A 463     -27.396   9.637  25.310  1.00 77.76           C  
ATOM   3574  CD  LYS A 463     -26.911   8.565  26.307  1.00 77.76           C  
ATOM   3575  CE  LYS A 463     -28.080   7.734  26.865  1.00 77.76           C  
ATOM   3576  NZ  LYS A 463     -27.684   6.331  27.170  1.00 77.76           N  
ATOM   3577  N   TRP A 464     -24.483  11.278  22.084  1.00 84.78           N  
ATOM   3578  CA  TRP A 464     -23.307  12.096  21.775  1.00 84.78           C  
ATOM   3579  C   TRP A 464     -22.954  12.149  20.286  1.00 84.78           C  
ATOM   3580  CB  TRP A 464     -22.129  11.624  22.634  1.00 84.78           C  
ATOM   3581  O   TRP A 464     -22.561  13.212  19.803  1.00 84.78           O  
ATOM   3582  CG  TRP A 464     -21.648  10.215  22.439  1.00 84.78           C  
ATOM   3583  CD1 TRP A 464     -22.008   9.144  23.184  1.00 84.78           C  
ATOM   3584  CD2 TRP A 464     -20.656   9.714  21.488  1.00 84.78           C  
ATOM   3585  CE2 TRP A 464     -20.454   8.324  21.732  1.00 84.78           C  
ATOM   3586  CE3 TRP A 464     -19.885  10.301  20.459  1.00 84.78           C  
ATOM   3587  NE1 TRP A 464     -21.302   8.030  22.773  1.00 84.78           N  
ATOM   3588  CH2 TRP A 464     -18.789   8.165  19.987  1.00 84.78           C  
ATOM   3589  CZ2 TRP A 464     -19.535   7.555  21.007  1.00 84.78           C  
ATOM   3590  CZ3 TRP A 464     -18.967   9.533  19.713  1.00 84.78           C  
ATOM   3591  N   TYR A 465     -23.135  11.063  19.527  1.00 85.15           N  
ATOM   3592  CA  TYR A 465     -22.860  11.061  18.093  1.00 85.15           C  
ATOM   3593  C   TYR A 465     -24.083  11.503  17.283  1.00 85.15           C  
ATOM   3594  CB  TYR A 465     -22.310   9.712  17.616  1.00 85.15           C  
ATOM   3595  O   TYR A 465     -25.111  10.832  17.237  1.00 85.15           O  
ATOM   3596  CG  TYR A 465     -21.643   9.835  16.257  1.00 85.15           C  
ATOM   3597  CD1 TYR A 465     -22.299   9.406  15.086  1.00 85.15           C  
ATOM   3598  CD2 TYR A 465     -20.369  10.431  16.166  1.00 85.15           C  
ATOM   3599  CE1 TYR A 465     -21.667   9.551  13.832  1.00 85.15           C  
ATOM   3600  CE2 TYR A 465     -19.742  10.588  14.915  1.00 85.15           C  
ATOM   3601  OH  TYR A 465     -19.776  10.278  12.538  1.00 85.15           O  
ATOM   3602  CZ  TYR A 465     -20.386  10.138  13.744  1.00 85.15           C  
ATOM   3603  N   LYS A 466     -23.943  12.646  16.604  1.00 78.17           N  
ATOM   3604  CA  LYS A 466     -24.936  13.212  15.670  1.00 78.17           C  
ATOM   3605  C   LYS A 466     -24.379  13.361  14.247  1.00 78.17           C  
ATOM   3606  CB  LYS A 466     -25.495  14.534  16.229  1.00 78.17           C  
ATOM   3607  O   LYS A 466     -24.889  14.164  13.469  1.00 78.17           O  
ATOM   3608  CG  LYS A 466     -26.193  14.338  17.583  1.00 78.17           C  
ATOM   3609  CD  LYS A 466     -26.757  15.656  18.120  1.00 78.17           C  
ATOM   3610  CE  LYS A 466     -27.377  15.378  19.493  1.00 78.17           C  
ATOM   3611  NZ  LYS A 466     -27.865  16.618  20.142  1.00 78.17           N  
ATOM   3612  N   GLY A 467     -23.292  12.647  13.949  1.00 80.22           N  
ATOM   3613  CA  GLY A 467     -22.645  12.647  12.640  1.00 80.22           C  
ATOM   3614  C   GLY A 467     -23.354  11.757  11.619  1.00 80.22           C  
ATOM   3615  O   GLY A 467     -24.489  11.323  11.825  1.00 80.22           O  
ATOM   3616  N   LEU A 468     -22.660  11.512  10.511  1.00 85.83           N  
ATOM   3617  CA  LEU A 468     -23.128  10.685   9.403  1.00 85.83           C  
ATOM   3618  C   LEU A 468     -22.825   9.199   9.649  1.00 85.83           C  
ATOM   3619  CB  LEU A 468     -22.469  11.180   8.100  1.00 85.83           C  
ATOM   3620  O   LEU A 468     -21.845   8.859  10.310  1.00 85.83           O  
ATOM   3621  CG  LEU A 468     -22.802  12.627   7.686  1.00 85.83           C  
ATOM   3622  CD1 LEU A 468     -22.120  12.947   6.355  1.00 85.83           C  
ATOM   3623  CD2 LEU A 468     -24.304  12.881   7.529  1.00 85.83           C  
ATOM   3624  N   CYS A 469     -23.631   8.311   9.073  1.00 89.18           N  
ATOM   3625  CA  CYS A 469     -23.291   6.893   8.932  1.00 89.18           C  
ATOM   3626  C   CYS A 469     -22.111   6.679   7.976  1.00 89.18           C  
ATOM   3627  CB  CYS A 469     -24.522   6.127   8.440  1.00 89.18           C  
ATOM   3628  O   CYS A 469     -21.785   7.549   7.167  1.00 89.18           O  
ATOM   3629  SG  CYS A 469     -25.724   6.116   9.777  1.00 89.18           S  
ATOM   3630  N   LEU A 470     -21.512   5.486   8.008  1.00 90.97           N  
ATOM   3631  CA  LEU A 470     -20.430   5.115   7.094  1.00 90.97           C  
ATOM   3632  C   LEU A 470     -20.875   5.220   5.628  1.00 90.97           C  
ATOM   3633  CB  LEU A 470     -19.904   3.723   7.486  1.00 90.97           C  
ATOM   3634  O   LEU A 470     -20.183   5.850   4.831  1.00 90.97           O  
ATOM   3635  CG  LEU A 470     -18.672   3.241   6.698  1.00 90.97           C  
ATOM   3636  CD1 LEU A 470     -17.473   4.188   6.810  1.00 90.97           C  
ATOM   3637  CD2 LEU A 470     -18.241   1.875   7.233  1.00 90.97           C  
ATOM   3638  N   LEU A 471     -22.068   4.719   5.292  1.00 91.65           N  
ATOM   3639  CA  LEU A 471     -22.648   4.856   3.954  1.00 91.65           C  
ATOM   3640  C   LEU A 471     -22.949   6.321   3.580  1.00 91.65           C  
ATOM   3641  CB  LEU A 471     -23.912   3.982   3.871  1.00 91.65           C  
ATOM   3642  O   LEU A 471     -22.663   6.729   2.458  1.00 91.65           O  
ATOM   3643  CG  LEU A 471     -24.423   3.782   2.431  1.00 91.65           C  
ATOM   3644  CD1 LEU A 471     -23.509   2.846   1.635  1.00 91.65           C  
ATOM   3645  CD2 LEU A 471     -25.821   3.173   2.454  1.00 91.65           C  
ATOM   3646  N   GLU A 472     -23.471   7.130   4.512  1.00 90.70           N  
ATOM   3647  CA  GLU A 472     -23.734   8.565   4.289  1.00 90.70           C  
ATOM   3648  C   GLU A 472     -22.428   9.346   4.035  1.00 90.70           C  
ATOM   3649  CB  GLU A 472     -24.467   9.183   5.500  1.00 90.70           C  
ATOM   3650  O   GLU A 472     -22.366  10.179   3.131  1.00 90.70           O  
ATOM   3651  CG  GLU A 472     -25.944   8.798   5.697  1.00 90.70           C  
ATOM   3652  CD  GLU A 472     -26.566   9.506   6.924  1.00 90.70           C  
ATOM   3653  OE1 GLU A 472     -27.703  10.021   6.855  1.00 90.70           O  
ATOM   3654  OE2 GLU A 472     -25.924   9.591   7.994  1.00 90.70           O  
ATOM   3655  N   GLN A 473     -21.358   9.059   4.787  1.00 90.78           N  
ATOM   3656  CA  GLN A 473     -20.037   9.660   4.578  1.00 90.78           C  
ATOM   3657  C   GLN A 473     -19.421   9.213   3.246  1.00 90.78           C  
ATOM   3658  CB  GLN A 473     -19.111   9.292   5.746  1.00 90.78           C  
ATOM   3659  O   GLN A 473     -18.833  10.040   2.548  1.00 90.78           O  
ATOM   3660  CG  GLN A 473     -17.702   9.913   5.638  1.00 90.78           C  
ATOM   3661  CD  GLN A 473     -17.690  11.433   5.766  1.00 90.78           C  
ATOM   3662  NE2 GLN A 473     -16.859  12.117   5.013  1.00 90.78           N  
ATOM   3663  OE1 GLN A 473     -18.396  12.037   6.556  1.00 90.78           O  
ATOM   3664  N   ILE A 474     -19.568   7.939   2.876  1.00 91.61           N  
ATOM   3665  CA  ILE A 474     -19.094   7.403   1.595  1.00 91.61           C  
ATOM   3666  C   ILE A 474     -19.840   8.066   0.423  1.00 91.61           C  
ATOM   3667  CB  ILE A 474     -19.180   5.858   1.616  1.00 91.61           C  
ATOM   3668  O   ILE A 474     -19.203   8.501  -0.537  1.00 91.61           O  
ATOM   3669  CG1 ILE A 474     -18.061   5.279   2.516  1.00 91.61           C  
ATOM   3670  CG2 ILE A 474     -19.059   5.272   0.206  1.00 91.61           C  
ATOM   3671  CD1 ILE A 474     -18.211   3.782   2.826  1.00 91.61           C  
ATOM   3672  N   ASP A 475     -21.162   8.247   0.521  1.00 90.73           N  
ATOM   3673  CA  ASP A 475     -21.940   8.982  -0.485  1.00 90.73           C  
ATOM   3674  C   ASP A 475     -21.597  10.489  -0.501  1.00 90.73           C  
ATOM   3675  CB  ASP A 475     -23.448   8.722  -0.287  1.00 90.73           C  
ATOM   3676  O   ASP A 475     -21.679  11.123  -1.553  1.00 90.73           O  
ATOM   3677  CG  ASP A 475     -24.274   8.963  -1.561  1.00 90.73           C  
ATOM   3678  OD1 ASP A 475     -23.842   8.527  -2.653  1.00 90.73           O  
ATOM   3679  OD2 ASP A 475     -25.395   9.508  -1.501  1.00 90.73           O  
ATOM   3680  N   SER A 476     -21.123  11.063   0.614  1.00 90.48           N  
ATOM   3681  CA  SER A 476     -20.674  12.467   0.685  1.00 90.48           C  
ATOM   3682  C   SER A 476     -19.358  12.769  -0.052  1.00 90.48           C  
ATOM   3683  CB  SER A 476     -20.569  12.939   2.142  1.00 90.48           C  
ATOM   3684  O   SER A 476     -19.069  13.937  -0.336  1.00 90.48           O  
ATOM   3685  OG  SER A 476     -19.318  12.631   2.728  1.00 90.48           O  
ATOM   3686  N   PHE A 477     -18.550  11.748  -0.371  1.00 90.65           N  
ATOM   3687  CA  PHE A 477     -17.279  11.947  -1.065  1.00 90.65           C  
ATOM   3688  C   PHE A 477     -17.478  12.577  -2.448  1.00 90.65           C  
ATOM   3689  CB  PHE A 477     -16.497  10.635  -1.206  1.00 90.65           C  
ATOM   3690  O   PHE A 477     -18.387  12.231  -3.208  1.00 90.65           O  
ATOM   3691  CG  PHE A 477     -15.845  10.074   0.048  1.00 90.65           C  
ATOM   3692  CD1 PHE A 477     -15.091  10.896   0.912  1.00 90.65           C  
ATOM   3693  CD2 PHE A 477     -15.908   8.690   0.291  1.00 90.65           C  
ATOM   3694  CE1 PHE A 477     -14.409  10.335   2.008  1.00 90.65           C  
ATOM   3695  CE2 PHE A 477     -15.219   8.127   1.378  1.00 90.65           C  
ATOM   3696  CZ  PHE A 477     -14.464   8.949   2.228  1.00 90.65           C  
ATOM   3697  N   LYS A 478     -16.576  13.492  -2.806  1.00 87.62           N  
ATOM   3698  CA  LYS A 478     -16.566  14.142  -4.120  1.00 87.62           C  
ATOM   3699  C   LYS A 478     -15.865  13.220  -5.122  1.00 87.62           C  
ATOM   3700  CB  LYS A 478     -15.884  15.514  -4.014  1.00 87.62           C  
ATOM   3701  O   LYS A 478     -14.775  12.737  -4.800  1.00 87.62           O  
ATOM   3702  CG  LYS A 478     -16.709  16.460  -3.126  1.00 87.62           C  
ATOM   3703  CD  LYS A 478     -15.913  17.684  -2.664  1.00 87.62           C  
ATOM   3704  CE  LYS A 478     -16.752  18.381  -1.586  1.00 87.62           C  
ATOM   3705  NZ  LYS A 478     -15.980  19.402  -0.840  1.00 87.62           N  
ATOM   3706  N   PRO A 479     -16.423  12.987  -6.323  1.00 83.32           N  
ATOM   3707  CA  PRO A 479     -15.725  12.232  -7.356  1.00 83.32           C  
ATOM   3708  C   PRO A 479     -14.459  12.982  -7.809  1.00 83.32           C  
ATOM   3709  CB  PRO A 479     -16.731  12.080  -8.500  1.00 83.32           C  
ATOM   3710  O   PRO A 479     -14.446  14.220  -7.825  1.00 83.32           O  
ATOM   3711  CG  PRO A 479     -17.551  13.363  -8.376  1.00 83.32           C  
ATOM   3712  CD  PRO A 479     -17.663  13.534  -6.860  1.00 83.32           C  
ATOM   3713  N   PRO A 480     -13.390  12.276  -8.208  1.00 84.32           N  
ATOM   3714  CA  PRO A 480     -12.244  12.906  -8.851  1.00 84.32           C  
ATOM   3715  C   PRO A 480     -12.608  13.385 -10.264  1.00 84.32           C  
ATOM   3716  CB  PRO A 480     -11.160  11.830  -8.878  1.00 84.32           C  
ATOM   3717  O   PRO A 480     -13.463  12.815 -10.943  1.00 84.32           O  
ATOM   3718  CG  PRO A 480     -11.989  10.562  -9.044  1.00 84.32           C  
ATOM   3719  CD  PRO A 480     -13.227  10.829  -8.190  1.00 84.32           C  
ATOM   3720  N   GLN A 481     -11.908  14.410 -10.750  1.00 82.46           N  
ATOM   3721  CA  GLN A 481     -12.063  14.889 -12.124  1.00 82.46           C  
ATOM   3722  C   GLN A 481     -11.460  13.874 -13.114  1.00 82.46           C  
ATOM   3723  CB  GLN A 481     -11.432  16.287 -12.243  1.00 82.46           C  
ATOM   3724  O   GLN A 481     -10.254  13.892 -13.373  1.00 82.46           O  
ATOM   3725  CG  GLN A 481     -11.709  16.921 -13.616  1.00 82.46           C  
ATOM   3726  CD  GLN A 481     -11.056  18.290 -13.795  1.00 82.46           C  
ATOM   3727  NE2 GLN A 481     -11.442  19.027 -14.812  1.00 82.46           N  
ATOM   3728  OE1 GLN A 481     -10.184  18.719 -13.052  1.00 82.46           O  
ATOM   3729  N   ARG A 482     -12.297  12.986 -13.667  1.00 81.75           N  
ATOM   3730  CA  ARG A 482     -11.894  11.969 -14.654  1.00 81.75           C  
ATOM   3731  C   ARG A 482     -11.303  12.624 -15.909  1.00 81.75           C  
ATOM   3732  CB  ARG A 482     -13.087  11.064 -15.018  1.00 81.75           C  
ATOM   3733  O   ARG A 482     -11.883  13.551 -16.470  1.00 81.75           O  
ATOM   3734  CG  ARG A 482     -13.746  10.312 -13.844  1.00 81.75           C  
ATOM   3735  CD  ARG A 482     -12.767   9.471 -13.010  1.00 81.75           C  
ATOM   3736  NE  ARG A 482     -13.478   8.593 -12.059  1.00 81.75           N  
ATOM   3737  NH1 ARG A 482     -11.654   7.818 -10.896  1.00 81.75           N  
ATOM   3738  NH2 ARG A 482     -13.690   7.257 -10.237  1.00 81.75           N  
ATOM   3739  CZ  ARG A 482     -12.940   7.887 -11.081  1.00 81.75           C  
ATOM   3740  N   SER A 483     -10.137  12.152 -16.358  1.00 80.25           N  
ATOM   3741  CA  SER A 483      -9.343  12.830 -17.396  1.00 80.25           C  
ATOM   3742  C   SER A 483      -9.608  12.304 -18.818  1.00 80.25           C  
ATOM   3743  CB  SER A 483      -7.871  12.951 -16.970  1.00 80.25           C  
ATOM   3744  O   SER A 483      -8.729  11.782 -19.499  1.00 80.25           O  
ATOM   3745  OG  SER A 483      -7.099  11.765 -16.999  1.00 80.25           O  
ATOM   3746  N   ILE A 484     -10.858  12.446 -19.268  1.00 82.06           N  
ATOM   3747  CA  ILE A 484     -11.374  11.876 -20.531  1.00 82.06           C  
ATOM   3748  C   ILE A 484     -10.743  12.527 -21.778  1.00 82.06           C  
ATOM   3749  CB  ILE A 484     -12.914  12.013 -20.550  1.00 82.06           C  
ATOM   3750  O   ILE A 484     -10.545  11.859 -22.787  1.00 82.06           O  
ATOM   3751  CG1 ILE A 484     -13.579  11.358 -19.311  1.00 82.06           C  
ATOM   3752  CG2 ILE A 484     -13.540  11.406 -21.819  1.00 82.06           C  
ATOM   3753  CD1 ILE A 484     -14.679  12.255 -18.738  1.00 82.06           C  
ATOM   3754  N   ASP A 485     -10.370  13.810 -21.707  1.00 85.32           N  
ATOM   3755  CA  ASP A 485      -9.689  14.533 -22.797  1.00 85.32           C  
ATOM   3756  C   ASP A 485      -8.203  14.164 -22.970  1.00 85.32           C  
ATOM   3757  CB  ASP A 485      -9.815  16.044 -22.555  1.00 85.32           C  
ATOM   3758  O   ASP A 485      -7.556  14.610 -23.920  1.00 85.32           O  
ATOM   3759  CG  ASP A 485     -11.249  16.522 -22.743  1.00 85.32           C  
ATOM   3760  OD1 ASP A 485     -11.738  16.463 -23.894  1.00 85.32           O  
ATOM   3761  OD2 ASP A 485     -11.870  16.937 -21.745  1.00 85.32           O  
ATOM   3762  N   LYS A 486      -7.624  13.380 -22.051  1.00 87.24           N  
ATOM   3763  CA  LYS A 486      -6.225  12.946 -22.148  1.00 87.24           C  
ATOM   3764  C   LYS A 486      -6.076  11.708 -23.043  1.00 87.24           C  
ATOM   3765  CB  LYS A 486      -5.644  12.686 -20.758  1.00 87.24           C  
ATOM   3766  O   LYS A 486      -7.029  10.947 -23.206  1.00 87.24           O  
ATOM   3767  CG  LYS A 486      -5.428  13.974 -19.961  1.00 87.24           C  
ATOM   3768  CD  LYS A 486      -4.582  13.630 -18.736  1.00 87.24           C  
ATOM   3769  CE  LYS A 486      -4.526  14.800 -17.763  1.00 87.24           C  
ATOM   3770  NZ  LYS A 486      -3.743  14.401 -16.578  1.00 87.24           N  
ATOM   3771  N   PRO A 487      -4.870  11.452 -23.590  1.00 90.80           N  
ATOM   3772  CA  PRO A 487      -4.573  10.206 -24.289  1.00 90.80           C  
ATOM   3773  C   PRO A 487      -4.927   8.975 -23.449  1.00 90.80           C  
ATOM   3774  CB  PRO A 487      -3.071  10.247 -24.590  1.00 90.80           C  
ATOM   3775  O   PRO A 487      -4.667   8.961 -22.246  1.00 90.80           O  
ATOM   3776  CG  PRO A 487      -2.756  11.741 -24.631  1.00 90.80           C  
ATOM   3777  CD  PRO A 487      -3.697  12.316 -23.577  1.00 90.80           C  
ATOM   3778  N   PHE A 488      -5.464   7.934 -24.093  1.00 92.79           N  
ATOM   3779  CA  PHE A 488      -5.847   6.695 -23.414  1.00 92.79           C  
ATOM   3780  C   PHE A 488      -4.673   6.064 -22.651  1.00 92.79           C  
ATOM   3781  CB  PHE A 488      -6.459   5.699 -24.407  1.00 92.79           C  
ATOM   3782  O   PHE A 488      -3.568   5.929 -23.203  1.00 92.79           O  
ATOM   3783  CG  PHE A 488      -6.859   4.387 -23.756  1.00 92.79           C  
ATOM   3784  CD1 PHE A 488      -6.053   3.241 -23.907  1.00 92.79           C  
ATOM   3785  CD2 PHE A 488      -8.013   4.323 -22.954  1.00 92.79           C  
ATOM   3786  CE1 PHE A 488      -6.411   2.037 -23.274  1.00 92.79           C  
ATOM   3787  CE2 PHE A 488      -8.377   3.117 -22.334  1.00 92.79           C  
ATOM   3788  CZ  PHE A 488      -7.580   1.973 -22.497  1.00 92.79           C  
ATOM   3789  N   ARG A 489      -4.939   5.675 -21.398  1.00 92.48           N  
ATOM   3790  CA  ARG A 489      -4.039   4.942 -20.499  1.00 92.48           C  
ATOM   3791  C   ARG A 489      -4.852   3.954 -19.650  1.00 92.48           C  
ATOM   3792  CB  ARG A 489      -3.294   5.917 -19.561  1.00 92.48           C  
ATOM   3793  O   ARG A 489      -5.692   4.386 -18.862  1.00 92.48           O  
ATOM   3794  CG  ARG A 489      -2.415   7.000 -20.216  1.00 92.48           C  
ATOM   3795  CD  ARG A 489      -1.196   6.406 -20.923  1.00 92.48           C  
ATOM   3796  NE  ARG A 489      -0.346   7.434 -21.557  1.00 92.48           N  
ATOM   3797  NH1 ARG A 489      -1.024   7.226 -23.753  1.00 92.48           N  
ATOM   3798  NH2 ARG A 489       0.857   8.288 -23.261  1.00 92.48           N  
ATOM   3799  CZ  ARG A 489      -0.193   7.652 -22.846  1.00 92.48           C  
ATOM   3800  N   LEU A 490      -4.556   2.660 -19.763  1.00 92.73           N  
ATOM   3801  CA  LEU A 490      -5.062   1.600 -18.878  1.00 92.73           C  
ATOM   3802  C   LEU A 490      -3.889   0.852 -18.248  1.00 92.73           C  
ATOM   3803  CB  LEU A 490      -6.023   0.681 -19.659  1.00 92.73           C  
ATOM   3804  O   LEU A 490      -2.962   0.462 -18.960  1.00 92.73           O  
ATOM   3805  CG  LEU A 490      -6.457  -0.614 -18.929  1.00 92.73           C  
ATOM   3806  CD1 LEU A 490      -7.837  -1.036 -19.424  1.00 92.73           C  
ATOM   3807  CD2 LEU A 490      -5.528  -1.804 -19.203  1.00 92.73           C  
ATOM   3808  N   CYS A 491      -3.938   0.640 -16.934  1.00 91.62           N  
ATOM   3809  CA  CYS A 491      -2.939  -0.139 -16.204  1.00 91.62           C  
ATOM   3810  C   CYS A 491      -3.459  -1.563 -15.961  1.00 91.62           C  
ATOM   3811  CB  CYS A 491      -2.593   0.599 -14.906  1.00 91.62           C  
ATOM   3812  O   CYS A 491      -4.534  -1.735 -15.384  1.00 91.62           O  
ATOM   3813  SG  CYS A 491      -1.153  -0.183 -14.127  1.00 91.62           S  
ATOM   3814  N   VAL A 492      -2.711  -2.575 -16.413  1.00 91.65           N  
ATOM   3815  CA  VAL A 492      -3.081  -3.989 -16.236  1.00 91.65           C  
ATOM   3816  C   VAL A 492      -2.988  -4.372 -14.762  1.00 91.65           C  
ATOM   3817  CB  VAL A 492      -2.184  -4.914 -17.076  1.00 91.65           C  
ATOM   3818  O   VAL A 492      -1.933  -4.205 -14.144  1.00 91.65           O  
ATOM   3819  CG1 VAL A 492      -2.491  -6.399 -16.861  1.00 91.65           C  
ATOM   3820  CG2 VAL A 492      -2.361  -4.649 -18.572  1.00 91.65           C  
ATOM   3821  N   SER A 493      -4.072  -4.923 -14.222  1.00 87.37           N  
ATOM   3822  CA  SER A 493      -4.114  -5.504 -12.875  1.00 87.37           C  
ATOM   3823  C   SER A 493      -3.918  -7.015 -12.907  1.00 87.37           C  
ATOM   3824  CB  SER A 493      -5.411  -5.112 -12.170  1.00 87.37           C  
ATOM   3825  O   SER A 493      -3.093  -7.515 -12.153  1.00 87.37           O  
ATOM   3826  OG  SER A 493      -5.450  -3.700 -12.087  1.00 87.37           O  
ATOM   3827  N   ASP A 494      -4.580  -7.711 -13.831  1.00 87.79           N  
ATOM   3828  CA  ASP A 494      -4.428  -9.152 -14.043  1.00 87.79           C  
ATOM   3829  C   ASP A 494      -4.567  -9.534 -15.534  1.00 87.79           C  
ATOM   3830  CB  ASP A 494      -5.428  -9.903 -13.145  1.00 87.79           C  
ATOM   3831  O   ASP A 494      -5.055  -8.746 -16.353  1.00 87.79           O  
ATOM   3832  CG  ASP A 494      -5.173 -11.410 -13.131  1.00 87.79           C  
ATOM   3833  OD1 ASP A 494      -4.000 -11.796 -13.350  1.00 87.79           O  
ATOM   3834  OD2 ASP A 494      -6.169 -12.147 -13.017  1.00 87.79           O  
ATOM   3835  N   VAL A 495      -4.096 -10.730 -15.900  1.00 88.46           N  
ATOM   3836  CA  VAL A 495      -4.067 -11.273 -17.266  1.00 88.46           C  
ATOM   3837  C   VAL A 495      -4.525 -12.730 -17.243  1.00 88.46           C  
ATOM   3838  CB  VAL A 495      -2.652 -11.188 -17.881  1.00 88.46           C  
ATOM   3839  O   VAL A 495      -3.762 -13.623 -16.880  1.00 88.46           O  
ATOM   3840  CG1 VAL A 495      -2.659 -11.638 -19.353  1.00 88.46           C  
ATOM   3841  CG2 VAL A 495      -2.060  -9.775 -17.833  1.00 88.46           C  
ATOM   3842  N   PHE A 496      -5.745 -12.989 -17.713  1.00 87.19           N  
ATOM   3843  CA  PHE A 496      -6.333 -14.326 -17.735  1.00 87.19           C  
ATOM   3844  C   PHE A 496      -6.599 -14.817 -19.161  1.00 87.19           C  
ATOM   3845  CB  PHE A 496      -7.561 -14.393 -16.816  1.00 87.19           C  
ATOM   3846  O   PHE A 496      -6.865 -14.051 -20.093  1.00 87.19           O  
ATOM   3847  CG  PHE A 496      -8.761 -13.553 -17.217  1.00 87.19           C  
ATOM   3848  CD1 PHE A 496      -8.790 -12.176 -16.926  1.00 87.19           C  
ATOM   3849  CD2 PHE A 496      -9.891 -14.167 -17.792  1.00 87.19           C  
ATOM   3850  CE1 PHE A 496      -9.943 -11.419 -17.204  1.00 87.19           C  
ATOM   3851  CE2 PHE A 496     -11.052 -13.415 -18.048  1.00 87.19           C  
ATOM   3852  CZ  PHE A 496     -11.081 -12.043 -17.744  1.00 87.19           C  
ATOM   3853  N   LYS A 497      -6.516 -16.135 -19.352  1.00 84.98           N  
ATOM   3854  CA  LYS A 497      -6.822 -16.781 -20.628  1.00 84.98           C  
ATOM   3855  C   LYS A 497      -8.266 -17.280 -20.607  1.00 84.98           C  
ATOM   3856  CB  LYS A 497      -5.798 -17.891 -20.903  1.00 84.98           C  
ATOM   3857  O   LYS A 497      -8.557 -18.298 -19.990  1.00 84.98           O  
ATOM   3858  CG  LYS A 497      -5.995 -18.455 -22.315  1.00 84.98           C  
ATOM   3859  CD  LYS A 497      -5.113 -19.679 -22.557  1.00 84.98           C  
ATOM   3860  CE  LYS A 497      -5.510 -20.298 -23.900  1.00 84.98           C  
ATOM   3861  NZ  LYS A 497      -4.934 -21.655 -24.053  1.00 84.98           N  
ATOM   3862  N   ASP A 498      -9.141 -16.567 -21.307  1.00 75.15           N  
ATOM   3863  CA  ASP A 498     -10.493 -17.036 -21.619  1.00 75.15           C  
ATOM   3864  C   ASP A 498     -10.446 -18.304 -22.506  1.00 75.15           C  
ATOM   3865  CB  ASP A 498     -11.265 -15.865 -22.257  1.00 75.15           C  
ATOM   3866  O   ASP A 498      -9.454 -18.575 -23.189  1.00 75.15           O  
ATOM   3867  CG  ASP A 498     -12.683 -16.231 -22.700  1.00 75.15           C  
ATOM   3868  OD1 ASP A 498     -13.315 -17.051 -22.001  1.00 75.15           O  
ATOM   3869  OD2 ASP A 498     -13.083 -15.772 -23.796  1.00 75.15           O  
ATOM   3870  N   GLN A 499     -11.526 -19.089 -22.516  1.00 74.01           N  
ATOM   3871  CA  GLN A 499     -11.653 -20.289 -23.354  1.00 74.01           C  
ATOM   3872  C   GLN A 499     -11.760 -19.951 -24.857  1.00 74.01           C  
ATOM   3873  CB  GLN A 499     -12.853 -21.130 -22.885  1.00 74.01           C  
ATOM   3874  O   GLN A 499     -11.599 -20.825 -25.710  1.00 74.01           O  
ATOM   3875  CG  GLN A 499     -12.705 -21.634 -21.437  1.00 74.01           C  
ATOM   3876  CD  GLN A 499     -13.811 -22.602 -21.014  1.00 74.01           C  
ATOM   3877  NE2 GLN A 499     -13.793 -23.074 -19.787  1.00 74.01           N  
ATOM   3878  OE1 GLN A 499     -14.696 -22.968 -21.768  1.00 74.01           O  
ATOM   3879  N   GLY A 500     -12.018 -18.684 -25.198  1.00 69.65           N  
ATOM   3880  CA  GLY A 500     -12.052 -18.184 -26.567  1.00 69.65           C  
ATOM   3881  C   GLY A 500     -10.680 -17.988 -27.236  1.00 69.65           C  
ATOM   3882  O   GLY A 500      -9.606 -18.188 -26.677  1.00 69.65           O  
ATOM   3883  N   SER A 501     -10.715 -17.519 -28.487  1.00 66.90           N  
ATOM   3884  CA  SER A 501      -9.532 -17.233 -29.319  1.00 66.90           C  
ATOM   3885  C   SER A 501      -8.799 -15.923 -28.952  1.00 66.90           C  
ATOM   3886  CB  SER A 501      -9.950 -17.236 -30.796  1.00 66.90           C  
ATOM   3887  O   SER A 501      -8.331 -15.204 -29.840  1.00 66.90           O  
ATOM   3888  OG  SER A 501     -10.650 -16.035 -31.092  1.00 66.90           O  
ATOM   3889  N   GLY A 502      -8.791 -15.540 -27.678  1.00 75.14           N  
ATOM   3890  CA  GLY A 502      -8.256 -14.270 -27.194  1.00 75.14           C  
ATOM   3891  C   GLY A 502      -7.969 -14.340 -25.701  1.00 75.14           C  
ATOM   3892  O   GLY A 502      -8.553 -15.150 -24.990  1.00 75.14           O  
ATOM   3893  N   PHE A 503      -7.054 -13.499 -25.236  1.00 87.69           N  
ATOM   3894  CA  PHE A 503      -6.781 -13.337 -23.811  1.00 87.69           C  
ATOM   3895  C   PHE A 503      -7.563 -12.132 -23.283  1.00 87.69           C  
ATOM   3896  CB  PHE A 503      -5.268 -13.225 -23.579  1.00 87.69           C  
ATOM   3897  O   PHE A 503      -7.902 -11.216 -24.041  1.00 87.69           O  
ATOM   3898  CG  PHE A 503      -4.651 -12.000 -24.222  1.00 87.69           C  
ATOM   3899  CD1 PHE A 503      -4.232 -12.033 -25.566  1.00 87.69           C  
ATOM   3900  CD2 PHE A 503      -4.555 -10.807 -23.487  1.00 87.69           C  
ATOM   3901  CE1 PHE A 503      -3.748 -10.867 -26.183  1.00 87.69           C  
ATOM   3902  CE2 PHE A 503      -4.065  -9.645 -24.103  1.00 87.69           C  
ATOM   3903  CZ  PHE A 503      -3.672  -9.669 -25.452  1.00 87.69           C  
ATOM   3904  N   CYS A 504      -7.828 -12.124 -21.984  1.00 89.82           N  
ATOM   3905  CA  CYS A 504      -8.491 -11.028 -21.303  1.00 89.82           C  
ATOM   3906  C   CYS A 504      -7.523 -10.374 -20.315  1.00 89.82           C  
ATOM   3907  CB  CYS A 504      -9.772 -11.545 -20.648  1.00 89.82           C  
ATOM   3908  O   CYS A 504      -6.756 -11.048 -19.631  1.00 89.82           O  
ATOM   3909  SG  CYS A 504     -11.006 -11.956 -21.921  1.00 89.82           S  
ATOM   3910  N   ILE A 505      -7.547  -9.045 -20.251  1.00 92.28           N  
ATOM   3911  CA  ILE A 505      -6.824  -8.276 -19.231  1.00 92.28           C  
ATOM   3912  C   ILE A 505      -7.831  -7.548 -18.354  1.00 92.28           C  
ATOM   3913  CB  ILE A 505      -5.785  -7.309 -19.845  1.00 92.28           C  
ATOM   3914  O   ILE A 505      -8.781  -6.979 -18.889  1.00 92.28           O  
ATOM   3915  CG1 ILE A 505      -6.414  -6.251 -20.783  1.00 92.28           C  
ATOM   3916  CG2 ILE A 505      -4.709  -8.127 -20.579  1.00 92.28           C  
ATOM   3917  CD1 ILE A 505      -5.437  -5.180 -21.267  1.00 92.28           C  
ATOM   3918  N   THR A 506      -7.612  -7.522 -17.043  1.00 90.58           N  
ATOM   3919  CA  THR A 506      -8.328  -6.609 -16.143  1.00 90.58           C  
ATOM   3920  C   THR A 506      -7.508  -5.335 -15.961  1.00 90.58           C  
ATOM   3921  CB  THR A 506      -8.662  -7.229 -14.777  1.00 90.58           C  
ATOM   3922  O   THR A 506      -6.271  -5.354 -15.990  1.00 90.58           O  
ATOM   3923  CG2 THR A 506      -9.325  -8.598 -14.868  1.00 90.58           C  
ATOM   3924  OG1 THR A 506      -7.498  -7.390 -14.014  1.00 90.58           O  
ATOM   3925  N   GLY A 507      -8.167  -4.198 -15.762  1.00 90.79           N  
ATOM   3926  CA  GLY A 507      -7.463  -2.969 -15.426  1.00 90.79           C  
ATOM   3927  C   GLY A 507      -8.361  -1.757 -15.252  1.00 90.79           C  
ATOM   3928  O   GLY A 507      -9.456  -1.675 -15.806  1.00 90.79           O  
ATOM   3929  N   LYS A 508      -7.853  -0.780 -14.503  1.00 90.57           N  
ATOM   3930  CA  LYS A 508      -8.456   0.546 -14.389  1.00 90.57           C  
ATOM   3931  C   LYS A 508      -8.017   1.420 -15.566  1.00 90.57           C  
ATOM   3932  CB  LYS A 508      -8.081   1.142 -13.026  1.00 90.57           C  
ATOM   3933  O   LYS A 508      -6.825   1.496 -15.889  1.00 90.57           O  
ATOM   3934  CG  LYS A 508      -8.734   2.510 -12.785  1.00 90.57           C  
ATOM   3935  CD  LYS A 508      -8.190   3.114 -11.492  1.00 90.57           C  
ATOM   3936  CE  LYS A 508      -8.652   4.565 -11.343  1.00 90.57           C  
ATOM   3937  NZ  LYS A 508      -7.717   5.303 -10.468  1.00 90.57           N  
ATOM   3938  N   ILE A 509      -8.966   2.126 -16.179  1.00 92.51           N  
ATOM   3939  CA  ILE A 509      -8.665   3.215 -17.116  1.00 92.51           C  
ATOM   3940  C   ILE A 509      -8.330   4.467 -16.294  1.00 92.51           C  
ATOM   3941  CB  ILE A 509      -9.831   3.457 -18.104  1.00 92.51           C  
ATOM   3942  O   ILE A 509      -9.176   4.991 -15.575  1.00 92.51           O  
ATOM   3943  CG1 ILE A 509     -10.231   2.165 -18.854  1.00 92.51           C  
ATOM   3944  CG2 ILE A 509      -9.413   4.546 -19.117  1.00 92.51           C  
ATOM   3945  CD1 ILE A 509     -11.503   2.296 -19.701  1.00 92.51           C  
ATOM   3946  N   GLU A 510      -7.107   4.982 -16.403  1.00 89.90           N  
ATOM   3947  CA  GLU A 510      -6.670   6.186 -15.669  1.00 89.90           C  
ATOM   3948  C   GLU A 510      -6.977   7.471 -16.465  1.00 89.90           C  
ATOM   3949  CB  GLU A 510      -5.160   6.099 -15.378  1.00 89.90           C  
ATOM   3950  O   GLU A 510      -7.251   8.537 -15.905  1.00 89.90           O  
ATOM   3951  CG  GLU A 510      -4.696   4.848 -14.608  1.00 89.90           C  
ATOM   3952  CD  GLU A 510      -4.989   4.857 -13.096  1.00 89.90           C  
ATOM   3953  OE1 GLU A 510      -4.181   4.234 -12.373  1.00 89.90           O  
ATOM   3954  OE2 GLU A 510      -5.987   5.472 -12.646  1.00 89.90           O  
ATOM   3955  N   ALA A 511      -6.936   7.378 -17.798  1.00 90.41           N  
ATOM   3956  CA  ALA A 511      -7.103   8.507 -18.707  1.00 90.41           C  
ATOM   3957  C   ALA A 511      -7.720   8.087 -20.048  1.00 90.41           C  
ATOM   3958  CB  ALA A 511      -5.734   9.154 -18.921  1.00 90.41           C  
ATOM   3959  O   ALA A 511      -7.506   6.968 -20.518  1.00 90.41           O  
ATOM   3960  N   GLY A 512      -8.435   9.018 -20.685  1.00 90.10           N  
ATOM   3961  CA  GLY A 512      -9.080   8.811 -21.981  1.00 90.10           C  
ATOM   3962  C   GLY A 512     -10.336   7.932 -21.935  1.00 90.10           C  
ATOM   3963  O   GLY A 512     -11.040   7.862 -20.924  1.00 90.10           O  
ATOM   3964  N   TYR A 513     -10.611   7.283 -23.066  1.00 90.99           N  
ATOM   3965  CA  TYR A 513     -11.720   6.355 -23.297  1.00 90.99           C  
ATOM   3966  C   TYR A 513     -11.328   5.275 -24.317  1.00 90.99           C  
ATOM   3967  CB  TYR A 513     -12.950   7.136 -23.782  1.00 90.99           C  
ATOM   3968  O   TYR A 513     -10.284   5.385 -24.964  1.00 90.99           O  
ATOM   3969  CG  TYR A 513     -12.760   7.862 -25.105  1.00 90.99           C  
ATOM   3970  CD1 TYR A 513     -12.416   9.228 -25.116  1.00 90.99           C  
ATOM   3971  CD2 TYR A 513     -12.917   7.171 -26.325  1.00 90.99           C  
ATOM   3972  CE1 TYR A 513     -12.238   9.904 -26.338  1.00 90.99           C  
ATOM   3973  CE2 TYR A 513     -12.733   7.840 -27.550  1.00 90.99           C  
ATOM   3974  OH  TYR A 513     -12.221   9.863 -28.737  1.00 90.99           O  
ATOM   3975  CZ  TYR A 513     -12.397   9.209 -27.558  1.00 90.99           C  
ATOM   3976  N   ILE A 514     -12.172   4.250 -24.460  1.00 92.29           N  
ATOM   3977  CA  ILE A 514     -11.965   3.090 -25.338  1.00 92.29           C  
ATOM   3978  C   ILE A 514     -13.301   2.560 -25.887  1.00 92.29           C  
ATOM   3979  CB  ILE A 514     -11.181   2.017 -24.547  1.00 92.29           C  
ATOM   3980  O   ILE A 514     -14.304   2.573 -25.171  1.00 92.29           O  
ATOM   3981  CG1 ILE A 514     -10.725   0.856 -25.450  1.00 92.29           C  
ATOM   3982  CG2 ILE A 514     -11.945   1.505 -23.307  1.00 92.29           C  
ATOM   3983  CD1 ILE A 514      -9.794  -0.104 -24.705  1.00 92.29           C  
ATOM   3984  N   GLN A 515     -13.320   2.094 -27.140  1.00 92.23           N  
ATOM   3985  CA  GLN A 515     -14.471   1.466 -27.809  1.00 92.23           C  
ATOM   3986  C   GLN A 515     -14.145   0.057 -28.337  1.00 92.23           C  
ATOM   3987  CB  GLN A 515     -14.974   2.351 -28.968  1.00 92.23           C  
ATOM   3988  O   GLN A 515     -12.989  -0.280 -28.611  1.00 92.23           O  
ATOM   3989  CG  GLN A 515     -15.476   3.723 -28.498  1.00 92.23           C  
ATOM   3990  CD  GLN A 515     -16.177   4.552 -29.578  1.00 92.23           C  
ATOM   3991  NE2 GLN A 515     -16.704   5.690 -29.191  1.00 92.23           N  
ATOM   3992  OE1 GLN A 515     -16.283   4.226 -30.752  1.00 92.23           O  
ATOM   3993  N   THR A 516     -15.167  -0.784 -28.541  1.00 92.69           N  
ATOM   3994  CA  THR A 516     -14.974  -2.100 -29.176  1.00 92.69           C  
ATOM   3995  C   THR A 516     -14.529  -1.957 -30.641  1.00 92.69           C  
ATOM   3996  CB  THR A 516     -16.184  -3.046 -29.040  1.00 92.69           C  
ATOM   3997  O   THR A 516     -15.198  -1.338 -31.473  1.00 92.69           O  
ATOM   3998  CG2 THR A 516     -16.527  -3.358 -27.588  1.00 92.69           C  
ATOM   3999  OG1 THR A 516     -17.354  -2.573 -29.668  1.00 92.69           O  
ATOM   4000  N   GLY A 517     -13.382  -2.556 -30.974  1.00 91.17           N  
ATOM   4001  CA  GLY A 517     -12.697  -2.421 -32.264  1.00 91.17           C  
ATOM   4002  C   GLY A 517     -11.492  -1.469 -32.268  1.00 91.17           C  
ATOM   4003  O   GLY A 517     -10.781  -1.425 -33.276  1.00 91.17           O  
ATOM   4004  N   ASP A 518     -11.221  -0.743 -31.176  1.00 92.03           N  
ATOM   4005  CA  ASP A 518     -10.036   0.117 -31.080  1.00 92.03           C  
ATOM   4006  C   ASP A 518      -8.717  -0.670 -31.157  1.00 92.03           C  
ATOM   4007  CB  ASP A 518     -10.065   0.992 -29.809  1.00 92.03           C  
ATOM   4008  O   ASP A 518      -8.630  -1.855 -30.816  1.00 92.03           O  
ATOM   4009  CG  ASP A 518     -10.772   2.339 -30.003  1.00 92.03           C  
ATOM   4010  OD1 ASP A 518     -10.654   2.898 -31.121  1.00 92.03           O  
ATOM   4011  OD2 ASP A 518     -11.335   2.840 -29.005  1.00 92.03           O  
ATOM   4012  N   ARG A 519      -7.659   0.022 -31.599  1.00 92.89           N  
ATOM   4013  CA  ARG A 519      -6.276  -0.475 -31.583  1.00 92.89           C  
ATOM   4014  C   ARG A 519      -5.513   0.142 -30.423  1.00 92.89           C  
ATOM   4015  CB  ARG A 519      -5.558  -0.184 -32.907  1.00 92.89           C  
ATOM   4016  O   ARG A 519      -5.464   1.367 -30.316  1.00 92.89           O  
ATOM   4017  CG  ARG A 519      -6.105  -1.044 -34.047  1.00 92.89           C  
ATOM   4018  CD  ARG A 519      -5.329  -0.773 -35.338  1.00 92.89           C  
ATOM   4019  NE  ARG A 519      -5.872  -1.570 -36.452  1.00 92.89           N  
ATOM   4020  NH1 ARG A 519      -4.004  -1.579 -37.794  1.00 92.89           N  
ATOM   4021  NH2 ARG A 519      -5.845  -2.656 -38.449  1.00 92.89           N  
ATOM   4022  CZ  ARG A 519      -5.239  -1.927 -37.556  1.00 92.89           C  
ATOM   4023  N   LEU A 520      -4.858  -0.694 -29.625  1.00 93.49           N  
ATOM   4024  CA  LEU A 520      -3.995  -0.275 -28.519  1.00 93.49           C  
ATOM   4025  C   LEU A 520      -2.541  -0.690 -28.779  1.00 93.49           C  
ATOM   4026  CB  LEU A 520      -4.488  -0.866 -27.186  1.00 93.49           C  
ATOM   4027  O   LEU A 520      -2.261  -1.524 -29.641  1.00 93.49           O  
ATOM   4028  CG  LEU A 520      -5.991  -0.763 -26.871  1.00 93.49           C  
ATOM   4029  CD1 LEU A 520      -6.254  -1.491 -25.553  1.00 93.49           C  
ATOM   4030  CD2 LEU A 520      -6.441   0.692 -26.748  1.00 93.49           C  
ATOM   4031  N   LEU A 521      -1.627  -0.120 -27.999  1.00 93.06           N  
ATOM   4032  CA  LEU A 521      -0.214  -0.476 -27.911  1.00 93.06           C  
ATOM   4033  C   LEU A 521       0.128  -0.783 -26.445  1.00 93.06           C  
ATOM   4034  CB  LEU A 521       0.604   0.706 -28.457  1.00 93.06           C  
ATOM   4035  O   LEU A 521      -0.129   0.046 -25.568  1.00 93.06           O  
ATOM   4036  CG  LEU A 521       2.127   0.473 -28.472  1.00 93.06           C  
ATOM   4037  CD1 LEU A 521       2.554  -0.400 -29.649  1.00 93.06           C  
ATOM   4038  CD2 LEU A 521       2.834   1.816 -28.613  1.00 93.06           C  
ATOM   4039  N   ALA A 522       0.712  -1.948 -26.176  1.00 92.54           N  
ATOM   4040  CA  ALA A 522       1.177  -2.335 -24.847  1.00 92.54           C  
ATOM   4041  C   ALA A 522       2.617  -1.865 -24.613  1.00 92.54           C  
ATOM   4042  CB  ALA A 522       1.084  -3.857 -24.727  1.00 92.54           C  
ATOM   4043  O   ALA A 522       3.518  -2.266 -25.347  1.00 92.54           O  
ATOM   4044  N   MET A 523       2.864  -1.081 -23.563  1.00 90.78           N  
ATOM   4045  CA  MET A 523       4.216  -0.700 -23.131  1.00 90.78           C  
ATOM   4046  C   MET A 523       4.519  -1.322 -21.757  1.00 90.78           C  
ATOM   4047  CB  MET A 523       4.363   0.832 -23.119  1.00 90.78           C  
ATOM   4048  O   MET A 523       3.646  -1.278 -20.890  1.00 90.78           O  
ATOM   4049  CG  MET A 523       4.122   1.467 -24.497  1.00 90.78           C  
ATOM   4050  SD  MET A 523       5.130   0.819 -25.861  1.00 90.78           S  
ATOM   4051  CE  MET A 523       6.767   1.482 -25.465  1.00 90.78           C  
ATOM   4052  N   PRO A 524       5.719  -1.895 -21.519  1.00 87.79           N  
ATOM   4053  CA  PRO A 524       6.931  -1.817 -22.349  1.00 87.79           C  
ATOM   4054  C   PRO A 524       7.083  -2.691 -23.621  1.00 87.79           C  
ATOM   4055  CB  PRO A 524       8.097  -2.141 -21.398  1.00 87.79           C  
ATOM   4056  O   PRO A 524       7.980  -2.341 -24.387  1.00 87.79           O  
ATOM   4057  CG  PRO A 524       7.521  -1.992 -19.995  1.00 87.79           C  
ATOM   4058  CD  PRO A 524       6.074  -2.408 -20.203  1.00 87.79           C  
ATOM   4059  N   PRO A 525       6.333  -3.787 -23.898  1.00 88.80           N  
ATOM   4060  CA  PRO A 525       6.711  -4.723 -24.974  1.00 88.80           C  
ATOM   4061  C   PRO A 525       6.566  -4.168 -26.404  1.00 88.80           C  
ATOM   4062  CB  PRO A 525       5.870  -5.987 -24.750  1.00 88.80           C  
ATOM   4063  O   PRO A 525       7.114  -4.750 -27.336  1.00 88.80           O  
ATOM   4064  CG  PRO A 525       4.634  -5.465 -24.027  1.00 88.80           C  
ATOM   4065  CD  PRO A 525       5.198  -4.338 -23.164  1.00 88.80           C  
ATOM   4066  N   ASN A 526       5.880  -3.033 -26.579  1.00 88.98           N  
ATOM   4067  CA  ASN A 526       5.683  -2.320 -27.844  1.00 88.98           C  
ATOM   4068  C   ASN A 526       4.967  -3.155 -28.928  1.00 88.98           C  
ATOM   4069  CB  ASN A 526       7.009  -1.656 -28.257  1.00 88.98           C  
ATOM   4070  O   ASN A 526       5.249  -3.032 -30.120  1.00 88.98           O  
ATOM   4071  CG  ASN A 526       6.844  -0.646 -29.377  1.00 88.98           C  
ATOM   4072  ND2 ASN A 526       7.396  -0.912 -30.536  1.00 88.98           N  
ATOM   4073  OD1 ASN A 526       6.232   0.398 -29.233  1.00 88.98           O  
ATOM   4074  N   GLU A 527       4.009  -3.989 -28.515  1.00 89.76           N  
ATOM   4075  CA  GLU A 527       3.136  -4.749 -29.419  1.00 89.76           C  
ATOM   4076  C   GLU A 527       1.733  -4.139 -29.494  1.00 89.76           C  
ATOM   4077  CB  GLU A 527       3.055  -6.228 -29.029  1.00 89.76           C  
ATOM   4078  O   GLU A 527       1.259  -3.518 -28.539  1.00 89.76           O  
ATOM   4079  CG  GLU A 527       4.419  -6.925 -29.009  1.00 89.76           C  
ATOM   4080  CD  GLU A 527       4.291  -8.450 -29.112  1.00 89.76           C  
ATOM   4081  OE1 GLU A 527       5.195  -9.069 -29.723  1.00 89.76           O  
ATOM   4082  OE2 GLU A 527       3.312  -9.031 -28.592  1.00 89.76           O  
ATOM   4083  N   THR A 528       1.064  -4.304 -30.640  1.00 91.46           N  
ATOM   4084  CA  THR A 528      -0.283  -3.762 -30.873  1.00 91.46           C  
ATOM   4085  C   THR A 528      -1.353  -4.844 -30.800  1.00 91.46           C  
ATOM   4086  CB  THR A 528      -0.411  -2.980 -32.192  1.00 91.46           C  
ATOM   4087  O   THR A 528      -1.196  -5.920 -31.369  1.00 91.46           O  
ATOM   4088  CG2 THR A 528       0.454  -1.724 -32.218  1.00 91.46           C  
ATOM   4089  OG1 THR A 528      -0.027  -3.720 -33.328  1.00 91.46           O  
ATOM   4090  N   CYS A 529      -2.473  -4.538 -30.149  1.00 91.48           N  
ATOM   4091  CA  CYS A 529      -3.656  -5.396 -30.115  1.00 91.48           C  
ATOM   4092  C   CYS A 529      -4.896  -4.670 -30.650  1.00 91.48           C  
ATOM   4093  CB  CYS A 529      -3.880  -5.934 -28.693  1.00 91.48           C  
ATOM   4094  O   CYS A 529      -4.906  -3.456 -30.876  1.00 91.48           O  
ATOM   4095  SG  CYS A 529      -4.306  -4.565 -27.587  1.00 91.48           S  
ATOM   4096  N   THR A 530      -5.961  -5.446 -30.828  1.00 92.88           N  
ATOM   4097  CA  THR A 530      -7.317  -4.985 -31.133  1.00 92.88           C  
ATOM   4098  C   THR A 530      -8.275  -5.397 -30.024  1.00 92.88           C  
ATOM   4099  CB  THR A 530      -7.817  -5.518 -32.484  1.00 92.88           C  
ATOM   4100  O   THR A 530      -8.202  -6.523 -29.526  1.00 92.88           O  
ATOM   4101  CG2 THR A 530      -7.163  -4.787 -33.653  1.00 92.88           C  
ATOM   4102  OG1 THR A 530      -7.557  -6.894 -32.668  1.00 92.88           O  
ATOM   4103  N   VAL A 531      -9.179  -4.491 -29.651  1.00 93.23           N  
ATOM   4104  CA  VAL A 531     -10.239  -4.736 -28.666  1.00 93.23           C  
ATOM   4105  C   VAL A 531     -11.374  -5.504 -29.335  1.00 93.23           C  
ATOM   4106  CB  VAL A 531     -10.765  -3.411 -28.079  1.00 93.23           C  
ATOM   4107  O   VAL A 531     -12.050  -4.965 -30.210  1.00 93.23           O  
ATOM   4108  CG1 VAL A 531     -11.787  -3.656 -26.960  1.00 93.23           C  
ATOM   4109  CG2 VAL A 531      -9.645  -2.540 -27.505  1.00 93.23           C  
ATOM   4110  N   LYS A 532     -11.606  -6.755 -28.928  1.00 91.98           N  
ATOM   4111  CA  LYS A 532     -12.733  -7.573 -29.407  1.00 91.98           C  
ATOM   4112  C   LYS A 532     -14.012  -7.287 -28.615  1.00 91.98           C  
ATOM   4113  CB  LYS A 532     -12.326  -9.054 -29.343  1.00 91.98           C  
ATOM   4114  O   LYS A 532     -15.090  -7.250 -29.201  1.00 91.98           O  
ATOM   4115  CG  LYS A 532     -13.386 -10.008 -29.921  1.00 91.98           C  
ATOM   4116  CD  LYS A 532     -12.963 -11.469 -29.711  1.00 91.98           C  
ATOM   4117  CE  LYS A 532     -14.062 -12.437 -30.166  1.00 91.98           C  
ATOM   4118  NZ  LYS A 532     -13.764 -13.832 -29.746  1.00 91.98           N  
ATOM   4119  N   GLY A 533     -13.878  -7.069 -27.308  1.00 90.87           N  
ATOM   4120  CA  GLY A 533     -14.973  -6.793 -26.380  1.00 90.87           C  
ATOM   4121  C   GLY A 533     -14.476  -6.073 -25.126  1.00 90.87           C  
ATOM   4122  O   GLY A 533     -13.284  -6.123 -24.813  1.00 90.87           O  
ATOM   4123  N   ILE A 534     -15.396  -5.397 -24.442  1.00 92.52           N  
ATOM   4124  CA  ILE A 534     -15.199  -4.747 -23.144  1.00 92.52           C  
ATOM   4125  C   ILE A 534     -16.299  -5.298 -22.228  1.00 92.52           C  
ATOM   4126  CB  ILE A 534     -15.313  -3.201 -23.265  1.00 92.52           C  
ATOM   4127  O   ILE A 534     -17.467  -5.293 -22.622  1.00 92.52           O  
ATOM   4128  CG1 ILE A 534     -14.393  -2.587 -24.349  1.00 92.52           C  
ATOM   4129  CG2 ILE A 534     -15.063  -2.531 -21.899  1.00 92.52           C  
ATOM   4130  CD1 ILE A 534     -14.757  -1.149 -24.743  1.00 92.52           C  
ATOM   4131  N   THR A 535     -15.953  -5.753 -21.027  1.00 90.37           N  
ATOM   4132  CA  THR A 535     -16.925  -5.989 -19.949  1.00 90.37           C  
ATOM   4133  C   THR A 535     -16.584  -5.133 -18.732  1.00 90.37           C  
ATOM   4134  CB  THR A 535     -17.096  -7.472 -19.565  1.00 90.37           C  
ATOM   4135  O   THR A 535     -15.427  -4.764 -18.509  1.00 90.37           O  
ATOM   4136  CG2 THR A 535     -17.598  -8.356 -20.706  1.00 90.37           C  
ATOM   4137  OG1 THR A 535     -15.892  -8.043 -19.134  1.00 90.37           O  
ATOM   4138  N   LEU A 536     -17.612  -4.769 -17.971  1.00 85.75           N  
ATOM   4139  CA  LEU A 536     -17.545  -3.901 -16.800  1.00 85.75           C  
ATOM   4140  C   LEU A 536     -18.439  -4.528 -15.727  1.00 85.75           C  
ATOM   4141  CB  LEU A 536     -17.977  -2.491 -17.252  1.00 85.75           C  
ATOM   4142  O   LEU A 536     -19.654  -4.551 -15.884  1.00 85.75           O  
ATOM   4143  CG  LEU A 536     -17.950  -1.413 -16.150  1.00 85.75           C  
ATOM   4144  CD1 LEU A 536     -17.553  -0.061 -16.749  1.00 85.75           C  
ATOM   4145  CD2 LEU A 536     -19.322  -1.206 -15.503  1.00 85.75           C  
ATOM   4146  N   HIS A 537     -17.832  -5.093 -14.678  1.00 78.20           N  
ATOM   4147  CA  HIS A 537     -18.522  -5.936 -13.685  1.00 78.20           C  
ATOM   4148  C   HIS A 537     -19.423  -7.006 -14.349  1.00 78.20           C  
ATOM   4149  CB  HIS A 537     -19.265  -5.058 -12.662  1.00 78.20           C  
ATOM   4150  O   HIS A 537     -20.624  -7.061 -14.106  1.00 78.20           O  
ATOM   4151  CG  HIS A 537     -18.450  -3.923 -12.088  1.00 78.20           C  
ATOM   4152  CD2 HIS A 537     -18.691  -2.591 -12.281  1.00 78.20           C  
ATOM   4153  ND1 HIS A 537     -17.360  -4.017 -11.250  1.00 78.20           N  
ATOM   4154  CE1 HIS A 537     -16.961  -2.767 -10.947  1.00 78.20           C  
ATOM   4155  NE2 HIS A 537     -17.752  -1.863 -11.547  1.00 78.20           N  
ATOM   4156  N   ASP A 538     -18.826  -7.795 -15.249  1.00 79.76           N  
ATOM   4157  CA  ASP A 538     -19.438  -8.868 -16.058  1.00 79.76           C  
ATOM   4158  C   ASP A 538     -20.541  -8.463 -17.057  1.00 79.76           C  
ATOM   4159  CB  ASP A 538     -19.806 -10.063 -15.165  1.00 79.76           C  
ATOM   4160  O   ASP A 538     -20.901  -9.252 -17.933  1.00 79.76           O  
ATOM   4161  CG  ASP A 538     -18.596 -10.514 -14.342  1.00 79.76           C  
ATOM   4162  OD1 ASP A 538     -17.491 -10.562 -14.937  1.00 79.76           O  
ATOM   4163  OD2 ASP A 538     -18.773 -10.743 -13.127  1.00 79.76           O  
ATOM   4164  N   GLU A 539     -21.001  -7.210 -17.045  1.00 86.34           N  
ATOM   4165  CA  GLU A 539     -21.878  -6.666 -18.086  1.00 86.34           C  
ATOM   4166  C   GLU A 539     -21.059  -6.315 -19.352  1.00 86.34           C  
ATOM   4167  CB  GLU A 539     -22.662  -5.448 -17.558  1.00 86.34           C  
ATOM   4168  O   GLU A 539     -20.049  -5.611 -19.254  1.00 86.34           O  
ATOM   4169  CG  GLU A 539     -23.624  -5.818 -16.410  1.00 86.34           C  
ATOM   4170  CD  GLU A 539     -24.420  -4.630 -15.831  1.00 86.34           C  
ATOM   4171  OE1 GLU A 539     -25.331  -4.887 -15.009  1.00 86.34           O  
ATOM   4172  OE2 GLU A 539     -24.134  -3.460 -16.182  1.00 86.34           O  
ATOM   4173  N   PRO A 540     -21.442  -6.778 -20.562  1.00 88.70           N  
ATOM   4174  CA  PRO A 540     -20.764  -6.416 -21.808  1.00 88.70           C  
ATOM   4175  C   PRO A 540     -21.162  -5.013 -22.283  1.00 88.70           C  
ATOM   4176  CB  PRO A 540     -21.151  -7.507 -22.809  1.00 88.70           C  
ATOM   4177  O   PRO A 540     -22.345  -4.677 -22.345  1.00 88.70           O  
ATOM   4178  CG  PRO A 540     -22.547  -7.924 -22.342  1.00 88.70           C  
ATOM   4179  CD  PRO A 540     -22.480  -7.765 -20.822  1.00 88.70           C  
ATOM   4180  N   VAL A 541     -20.176  -4.198 -22.671  1.00 88.88           N  
ATOM   4181  CA  VAL A 541     -20.370  -2.779 -23.016  1.00 88.88           C  
ATOM   4182  C   VAL A 541     -19.619  -2.416 -24.302  1.00 88.88           C  
ATOM   4183  CB  VAL A 541     -19.939  -1.853 -21.852  1.00 88.88           C  
ATOM   4184  O   VAL A 541     -18.522  -2.904 -24.558  1.00 88.88           O  
ATOM   4185  CG1 VAL A 541     -20.590  -0.470 -21.992  1.00 88.88           C  
ATOM   4186  CG2 VAL A 541     -20.333  -2.365 -20.459  1.00 88.88           C  
ATOM   4187  N   ASP A 542     -20.173  -1.519 -25.122  1.00 88.51           N  
ATOM   4188  CA  ASP A 542     -19.498  -1.047 -26.344  1.00 88.51           C  
ATOM   4189  C   ASP A 542     -18.348  -0.054 -26.085  1.00 88.51           C  
ATOM   4190  CB  ASP A 542     -20.524  -0.424 -27.302  1.00 88.51           C  
ATOM   4191  O   ASP A 542     -17.493   0.130 -26.958  1.00 88.51           O  
ATOM   4192  CG  ASP A 542     -21.248  -1.475 -28.145  1.00 88.51           C  
ATOM   4193  OD1 ASP A 542     -20.536  -2.287 -28.790  1.00 88.51           O  
ATOM   4194  OD2 ASP A 542     -22.494  -1.415 -28.190  1.00 88.51           O  
ATOM   4195  N   TRP A 543     -18.320   0.596 -24.914  1.00 89.12           N  
ATOM   4196  CA  TRP A 543     -17.340   1.628 -24.559  1.00 89.12           C  
ATOM   4197  C   TRP A 543     -17.128   1.784 -23.041  1.00 89.12           C  
ATOM   4198  CB  TRP A 543     -17.775   2.973 -25.163  1.00 89.12           C  
ATOM   4199  O   TRP A 543     -18.033   1.540 -22.236  1.00 89.12           O  
ATOM   4200  CG  TRP A 543     -18.934   3.635 -24.479  1.00 89.12           C  
ATOM   4201  CD1 TRP A 543     -20.242   3.422 -24.745  1.00 89.12           C  
ATOM   4202  CD2 TRP A 543     -18.903   4.595 -23.377  1.00 89.12           C  
ATOM   4203  CE2 TRP A 543     -20.245   4.937 -23.036  1.00 89.12           C  
ATOM   4204  CE3 TRP A 543     -17.874   5.204 -22.626  1.00 89.12           C  
ATOM   4205  NE1 TRP A 543     -21.018   4.187 -23.896  1.00 89.12           N  
ATOM   4206  CH2 TRP A 543     -19.503   6.441 -21.294  1.00 89.12           C  
ATOM   4207  CZ2 TRP A 543     -20.550   5.855 -22.020  1.00 89.12           C  
ATOM   4208  CZ3 TRP A 543     -18.172   6.105 -21.588  1.00 89.12           C  
ATOM   4209  N   ALA A 544     -15.945   2.273 -22.659  1.00 89.45           N  
ATOM   4210  CA  ALA A 544     -15.581   2.612 -21.279  1.00 89.45           C  
ATOM   4211  C   ALA A 544     -14.664   3.851 -21.208  1.00 89.45           C  
ATOM   4212  CB  ALA A 544     -14.934   1.383 -20.641  1.00 89.45           C  
ATOM   4213  O   ALA A 544     -14.090   4.267 -22.221  1.00 89.45           O  
ATOM   4214  N   ALA A 545     -14.530   4.458 -20.026  1.00 89.74           N  
ATOM   4215  CA  ALA A 545     -13.774   5.698 -19.820  1.00 89.74           C  
ATOM   4216  C   ALA A 545     -12.984   5.750 -18.500  1.00 89.74           C  
ATOM   4217  CB  ALA A 545     -14.744   6.877 -19.945  1.00 89.74           C  
ATOM   4218  O   ALA A 545     -13.084   4.878 -17.645  1.00 89.74           O  
ATOM   4219  N   ALA A 546     -12.160   6.793 -18.349  1.00 88.98           N  
ATOM   4220  CA  ALA A 546     -11.332   7.014 -17.166  1.00 88.98           C  
ATOM   4221  C   ALA A 546     -12.127   6.941 -15.846  1.00 88.98           C  
ATOM   4222  CB  ALA A 546     -10.614   8.359 -17.327  1.00 88.98           C  
ATOM   4223  O   ALA A 546     -13.060   7.716 -15.631  1.00 88.98           O  
ATOM   4224  N   GLY A 547     -11.695   6.056 -14.946  1.00 86.21           N  
ATOM   4225  CA  GLY A 547     -12.374   5.672 -13.706  1.00 86.21           C  
ATOM   4226  C   GLY A 547     -12.870   4.225 -13.717  1.00 86.21           C  
ATOM   4227  O   GLY A 547     -12.783   3.561 -12.684  1.00 86.21           O  
ATOM   4228  N   ASP A 548     -13.326   3.741 -14.875  1.00 88.23           N  
ATOM   4229  CA  ASP A 548     -13.912   2.411 -15.043  1.00 88.23           C  
ATOM   4230  C   ASP A 548     -12.860   1.308 -14.786  1.00 88.23           C  
ATOM   4231  CB  ASP A 548     -14.529   2.255 -16.458  1.00 88.23           C  
ATOM   4232  O   ASP A 548     -11.737   1.364 -15.306  1.00 88.23           O  
ATOM   4233  CG  ASP A 548     -15.653   3.239 -16.863  1.00 88.23           C  
ATOM   4234  OD1 ASP A 548     -16.042   4.106 -16.051  1.00 88.23           O  
ATOM   4235  OD2 ASP A 548     -16.136   3.151 -18.024  1.00 88.23           O  
ATOM   4236  N   HIS A 549     -13.242   0.285 -14.014  1.00 89.30           N  
ATOM   4237  CA  HIS A 549     -12.550  -1.006 -13.966  1.00 89.30           C  
ATOM   4238  C   HIS A 549     -13.146  -1.896 -15.060  1.00 89.30           C  
ATOM   4239  CB  HIS A 549     -12.696  -1.658 -12.580  1.00 89.30           C  
ATOM   4240  O   HIS A 549     -14.352  -2.145 -15.066  1.00 89.30           O  
ATOM   4241  CG  HIS A 549     -11.850  -1.027 -11.500  1.00 89.30           C  
ATOM   4242  CD2 HIS A 549     -11.998   0.226 -10.970  1.00 89.30           C  
ATOM   4243  ND1 HIS A 549     -10.820  -1.633 -10.814  1.00 89.30           N  
ATOM   4244  CE1 HIS A 549     -10.362  -0.768  -9.895  1.00 89.30           C  
ATOM   4245  NE2 HIS A 549     -11.038   0.391  -9.963  1.00 89.30           N  
ATOM   4246  N   VAL A 550     -12.315  -2.346 -15.999  1.00 91.56           N  
ATOM   4247  CA  VAL A 550     -12.761  -3.095 -17.180  1.00 91.56           C  
ATOM   4248  C   VAL A 550     -11.966  -4.373 -17.382  1.00 91.56           C  
ATOM   4249  CB  VAL A 550     -12.709  -2.249 -18.467  1.00 91.56           C  
ATOM   4250  O   VAL A 550     -10.765  -4.422 -17.109  1.00 91.56           O  
ATOM   4251  CG1 VAL A 550     -13.698  -1.087 -18.400  1.00 91.56           C  
ATOM   4252  CG2 VAL A 550     -11.321  -1.677 -18.792  1.00 91.56           C  
ATOM   4253  N   SER A 551     -12.635  -5.367 -17.956  1.00 92.36           N  
ATOM   4254  CA  SER A 551     -11.997  -6.524 -18.571  1.00 92.36           C  
ATOM   4255  C   SER A 551     -12.037  -6.357 -20.092  1.00 92.36           C  
ATOM   4256  CB  SER A 551     -12.655  -7.819 -18.102  1.00 92.36           C  
ATOM   4257  O   SER A 551     -13.103  -6.190 -20.687  1.00 92.36           O  
ATOM   4258  OG  SER A 551     -12.439  -7.986 -16.715  1.00 92.36           O  
ATOM   4259  N   LEU A 552     -10.870  -6.357 -20.739  1.00 92.51           N  
ATOM   4260  CA  LEU A 552     -10.743  -6.214 -22.192  1.00 92.51           C  
ATOM   4261  C   LEU A 552     -10.382  -7.553 -22.827  1.00 92.51           C  
ATOM   4262  CB  LEU A 552      -9.682  -5.156 -22.554  1.00 92.51           C  
ATOM   4263  O   LEU A 552      -9.287  -8.064 -22.594  1.00 92.51           O  
ATOM   4264  CG  LEU A 552      -9.918  -3.734 -22.024  1.00 92.51           C  
ATOM   4265  CD1 LEU A 552      -8.821  -2.817 -22.567  1.00 92.51           C  
ATOM   4266  CD2 LEU A 552     -11.252  -3.169 -22.492  1.00 92.51           C  
ATOM   4267  N   THR A 553     -11.251  -8.080 -23.692  1.00 92.18           N  
ATOM   4268  CA  THR A 553     -10.910  -9.219 -24.555  1.00 92.18           C  
ATOM   4269  C   THR A 553     -10.082  -8.715 -25.732  1.00 92.18           C  
ATOM   4270  CB  THR A 553     -12.150  -9.952 -25.082  1.00 92.18           C  
ATOM   4271  O   THR A 553     -10.575  -7.949 -26.567  1.00 92.18           O  
ATOM   4272  CG2 THR A 553     -11.790 -11.292 -25.726  1.00 92.18           C  
ATOM   4273  OG1 THR A 553     -13.076 -10.214 -24.062  1.00 92.18           O  
ATOM   4274  N   LEU A 554      -8.827  -9.149 -25.820  1.00 91.21           N  
ATOM   4275  CA  LEU A 554      -7.853  -8.651 -26.786  1.00 91.21           C  
ATOM   4276  C   LEU A 554      -7.430  -9.725 -27.795  1.00 91.21           C  
ATOM   4277  CB  LEU A 554      -6.646  -8.075 -26.030  1.00 91.21           C  
ATOM   4278  O   LEU A 554      -7.341 -10.916 -27.494  1.00 91.21           O  
ATOM   4279  CG  LEU A 554      -6.921  -6.824 -25.170  1.00 91.21           C  
ATOM   4280  CD1 LEU A 554      -5.610  -6.357 -24.538  1.00 91.21           C  
ATOM   4281  CD2 LEU A 554      -7.523  -5.671 -25.975  1.00 91.21           C  
ATOM   4282  N   VAL A 555      -7.146  -9.279 -29.022  1.00 90.23           N  
ATOM   4283  CA  VAL A 555      -6.673 -10.119 -30.133  1.00 90.23           C  
ATOM   4284  C   VAL A 555      -5.492  -9.439 -30.831  1.00 90.23           C  
ATOM   4285  CB  VAL A 555      -7.821 -10.417 -31.124  1.00 90.23           C  
ATOM   4286  O   VAL A 555      -5.514  -8.225 -31.048  1.00 90.23           O  
ATOM   4287  CG1 VAL A 555      -7.365 -11.303 -32.292  1.00 90.23           C  
ATOM   4288  CG2 VAL A 555      -8.991 -11.145 -30.446  1.00 90.23           C  
ATOM   4289  N   GLY A 556      -4.474 -10.220 -31.209  1.00 84.86           N  
ATOM   4290  CA  GLY A 556      -3.312  -9.761 -31.990  1.00 84.86           C  
ATOM   4291  C   GLY A 556      -1.975  -9.697 -31.239  1.00 84.86           C  
ATOM   4292  O   GLY A 556      -0.968  -9.368 -31.855  1.00 84.86           O  
ATOM   4293  N   MET A 557      -1.949 -10.043 -29.949  1.00 84.33           N  
ATOM   4294  CA  MET A 557      -0.733 -10.163 -29.130  1.00 84.33           C  
ATOM   4295  C   MET A 557      -0.577 -11.580 -28.568  1.00 84.33           C  
ATOM   4296  CB  MET A 557      -0.766  -9.150 -27.978  1.00 84.33           C  
ATOM   4297  O   MET A 557      -1.548 -12.332 -28.487  1.00 84.33           O  
ATOM   4298  CG  MET A 557      -0.394  -7.732 -28.418  1.00 84.33           C  
ATOM   4299  SD  MET A 557      -0.602  -6.473 -27.123  1.00 84.33           S  
ATOM   4300  CE  MET A 557       0.626  -7.008 -25.900  1.00 84.33           C  
ATOM   4301  N   ASP A 558       0.645 -11.914 -28.157  1.00 85.14           N  
ATOM   4302  CA  ASP A 558       0.981 -13.153 -27.452  1.00 85.14           C  
ATOM   4303  C   ASP A 558       0.915 -12.938 -25.929  1.00 85.14           C  
ATOM   4304  CB  ASP A 558       2.369 -13.603 -27.929  1.00 85.14           C  
ATOM   4305  O   ASP A 558       1.533 -12.010 -25.399  1.00 85.14           O  
ATOM   4306  CG  ASP A 558       2.894 -14.894 -27.296  1.00 85.14           C  
ATOM   4307  OD1 ASP A 558       2.175 -15.505 -26.473  1.00 85.14           O  
ATOM   4308  OD2 ASP A 558       4.050 -15.223 -27.641  1.00 85.14           O  
ATOM   4309  N   ILE A 559       0.183 -13.807 -25.225  1.00 84.07           N  
ATOM   4310  CA  ILE A 559      -0.015 -13.736 -23.770  1.00 84.07           C  
ATOM   4311  C   ILE A 559       1.314 -13.798 -23.000  1.00 84.07           C  
ATOM   4312  CB  ILE A 559      -1.018 -14.828 -23.323  1.00 84.07           C  
ATOM   4313  O   ILE A 559       1.463 -13.118 -21.991  1.00 84.07           O  
ATOM   4314  CG1 ILE A 559      -1.510 -14.564 -21.882  1.00 84.07           C  
ATOM   4315  CG2 ILE A 559      -0.450 -16.253 -23.484  1.00 84.07           C  
ATOM   4316  CD1 ILE A 559      -2.664 -15.473 -21.438  1.00 84.07           C  
ATOM   4317  N   ILE A 560       2.317 -14.518 -23.521  1.00 85.84           N  
ATOM   4318  CA  ILE A 560       3.634 -14.715 -22.882  1.00 85.84           C  
ATOM   4319  C   ILE A 560       4.399 -13.385 -22.708  1.00 85.84           C  
ATOM   4320  CB  ILE A 560       4.444 -15.753 -23.708  1.00 85.84           C  
ATOM   4321  O   ILE A 560       5.290 -13.268 -21.866  1.00 85.84           O  
ATOM   4322  CG1 ILE A 560       3.693 -17.108 -23.775  1.00 85.84           C  
ATOM   4323  CG2 ILE A 560       5.860 -15.973 -23.137  1.00 85.84           C  
ATOM   4324  CD1 ILE A 560       4.313 -18.134 -24.733  1.00 85.84           C  
ATOM   4325  N   LYS A 561       4.060 -12.359 -23.496  1.00 84.02           N  
ATOM   4326  CA  LYS A 561       4.742 -11.054 -23.498  1.00 84.02           C  
ATOM   4327  C   LYS A 561       4.063 -10.013 -22.608  1.00 84.02           C  
ATOM   4328  CB  LYS A 561       4.848 -10.559 -24.941  1.00 84.02           C  
ATOM   4329  O   LYS A 561       4.623  -8.935 -22.396  1.00 84.02           O  
ATOM   4330  CG  LYS A 561       5.644 -11.536 -25.821  1.00 84.02           C  
ATOM   4331  CD  LYS A 561       5.546 -11.054 -27.259  1.00 84.02           C  
ATOM   4332  CE  LYS A 561       6.136 -12.056 -28.243  1.00 84.02           C  
ATOM   4333  NZ  LYS A 561       5.737 -11.652 -29.605  1.00 84.02           N  
ATOM   4334  N   ILE A 562       2.874 -10.315 -22.090  1.00 85.11           N  
ATOM   4335  CA  ILE A 562       2.084  -9.410 -21.257  1.00 85.11           C  
ATOM   4336  C   ILE A 562       2.316  -9.784 -19.800  1.00 85.11           C  
ATOM   4337  CB  ILE A 562       0.591  -9.445 -21.638  1.00 85.11           C  
ATOM   4338  O   ILE A 562       2.128 -10.924 -19.397  1.00 85.11           O  
ATOM   4339  CG1 ILE A 562       0.435  -9.210 -23.156  1.00 85.11           C  
ATOM   4340  CG2 ILE A 562      -0.180  -8.366 -20.849  1.00 85.11           C  
ATOM   4341  CD1 ILE A 562      -1.007  -9.298 -23.639  1.00 85.11           C  
ATOM   4342  N   ASN A 563       2.730  -8.803 -19.007  1.00 85.75           N  
ATOM   4343  CA  ASN A 563       2.904  -8.946 -17.567  1.00 85.75           C  
ATOM   4344  C   ASN A 563       1.977  -7.954 -16.856  1.00 85.75           C  
ATOM   4345  CB  ASN A 563       4.386  -8.732 -17.205  1.00 85.75           C  
ATOM   4346  O   ASN A 563       1.670  -6.890 -17.408  1.00 85.75           O  
ATOM   4347  CG  ASN A 563       5.298  -9.826 -17.740  1.00 85.75           C  
ATOM   4348  ND2 ASN A 563       5.741  -9.745 -18.974  1.00 85.75           N  
ATOM   4349  OD1 ASN A 563       5.660 -10.756 -17.046  1.00 85.75           O  
ATOM   4350  N   VAL A 564       1.580  -8.274 -15.624  1.00 87.18           N  
ATOM   4351  CA  VAL A 564       0.866  -7.345 -14.734  1.00 87.18           C  
ATOM   4352  C   VAL A 564       1.608  -6.006 -14.668  1.00 87.18           C  
ATOM   4353  CB  VAL A 564       0.679  -7.966 -13.335  1.00 87.18           C  
ATOM   4354  O   VAL A 564       2.838  -5.957 -14.610  1.00 87.18           O  
ATOM   4355  CG1 VAL A 564       0.111  -6.962 -12.326  1.00 87.18           C  
ATOM   4356  CG2 VAL A 564      -0.272  -9.164 -13.432  1.00 87.18           C  
ATOM   4357  N   GLY A 565       0.857  -4.908 -14.752  1.00 84.37           N  
ATOM   4358  CA  GLY A 565       1.403  -3.552 -14.766  1.00 84.37           C  
ATOM   4359  C   GLY A 565       2.086  -3.106 -16.063  1.00 84.37           C  
ATOM   4360  O   GLY A 565       2.631  -2.002 -16.117  1.00 84.37           O  
ATOM   4361  N   CYS A 566       1.985  -3.876 -17.153  1.00 89.74           N  
ATOM   4362  CA  CYS A 566       2.041  -3.264 -18.484  1.00 89.74           C  
ATOM   4363  C   CYS A 566       0.958  -2.173 -18.595  1.00 89.74           C  
ATOM   4364  CB  CYS A 566       1.872  -4.328 -19.579  1.00 89.74           C  
ATOM   4365  O   CYS A 566      -0.132  -2.299 -18.030  1.00 89.74           O  
ATOM   4366  SG  CYS A 566       3.328  -5.409 -19.613  1.00 89.74           S  
ATOM   4367  N   ILE A 567       1.242  -1.102 -19.337  1.00 91.83           N  
ATOM   4368  CA  ILE A 567       0.285  -0.016 -19.573  1.00 91.83           C  
ATOM   4369  C   ILE A 567      -0.103  -0.011 -21.049  1.00 91.83           C  
ATOM   4370  CB  ILE A 567       0.800   1.354 -19.078  1.00 91.83           C  
ATOM   4371  O   ILE A 567       0.746   0.126 -21.935  1.00 91.83           O  
ATOM   4372  CG1 ILE A 567       1.291   1.281 -17.613  1.00 91.83           C  
ATOM   4373  CG2 ILE A 567      -0.333   2.398 -19.194  1.00 91.83           C  
ATOM   4374  CD1 ILE A 567       1.826   2.609 -17.066  1.00 91.83           C  
ATOM   4375  N   PHE A 568      -1.400  -0.141 -21.310  1.00 92.90           N  
ATOM   4376  CA  PHE A 568      -1.964  -0.005 -22.646  1.00 92.90           C  
ATOM   4377  C   PHE A 568      -2.230   1.467 -22.961  1.00 92.90           C  
ATOM   4378  CB  PHE A 568      -3.213  -0.877 -22.801  1.00 92.90           C  
ATOM   4379  O   PHE A 568      -2.768   2.219 -22.145  1.00 92.90           O  
ATOM   4380  CG  PHE A 568      -2.882  -2.341 -23.017  1.00 92.90           C  
ATOM   4381  CD1 PHE A 568      -2.803  -2.860 -24.324  1.00 92.90           C  
ATOM   4382  CD2 PHE A 568      -2.605  -3.178 -21.921  1.00 92.90           C  
ATOM   4383  CE1 PHE A 568      -2.477  -4.211 -24.531  1.00 92.90           C  
ATOM   4384  CE2 PHE A 568      -2.252  -4.523 -22.134  1.00 92.90           C  
ATOM   4385  CZ  PHE A 568      -2.200  -5.044 -23.436  1.00 92.90           C  
ATOM   4386  N   CYS A 569      -1.852   1.879 -24.167  1.00 92.44           N  
ATOM   4387  CA  CYS A 569      -1.972   3.248 -24.647  1.00 92.44           C  
ATOM   4388  C   CYS A 569      -2.483   3.306 -26.090  1.00 92.44           C  
ATOM   4389  CB  CYS A 569      -0.625   3.964 -24.456  1.00 92.44           C  
ATOM   4390  O   CYS A 569      -2.348   2.355 -26.858  1.00 92.44           O  
ATOM   4391  SG  CYS A 569       0.753   3.136 -25.304  1.00 92.44           S  
ATOM   4392  N   GLY A 570      -3.076   4.437 -26.480  1.00 90.17           N  
ATOM   4393  CA  GLY A 570      -3.459   4.661 -27.875  1.00 90.17           C  
ATOM   4394  C   GLY A 570      -2.214   4.831 -28.766  1.00 90.17           C  
ATOM   4395  O   GLY A 570      -1.365   5.663 -28.437  1.00 90.17           O  
ATOM   4396  N   PRO A 571      -2.101   4.144 -29.923  1.00 87.35           N  
ATOM   4397  CA  PRO A 571      -0.874   4.093 -30.735  1.00 87.35           C  
ATOM   4398  C   PRO A 571      -0.443   5.441 -31.342  1.00 87.35           C  
ATOM   4399  CB  PRO A 571      -1.152   3.042 -31.820  1.00 87.35           C  
ATOM   4400  O   PRO A 571       0.661   5.556 -31.862  1.00 87.35           O  
ATOM   4401  CG  PRO A 571      -2.675   3.035 -31.942  1.00 87.35           C  
ATOM   4402  CD  PRO A 571      -3.109   3.271 -30.499  1.00 87.35           C  
ATOM   4403  N   LYS A 572      -1.291   6.476 -31.265  1.00 87.05           N  
ATOM   4404  CA  LYS A 572      -0.952   7.860 -31.641  1.00 87.05           C  
ATOM   4405  C   LYS A 572      -0.043   8.561 -30.617  1.00 87.05           C  
ATOM   4406  CB  LYS A 572      -2.239   8.685 -31.822  1.00 87.05           C  
ATOM   4407  O   LYS A 572       0.641   9.509 -30.983  1.00 87.05           O  
ATOM   4408  CG  LYS A 572      -3.149   8.199 -32.962  1.00 87.05           C  
ATOM   4409  CD  LYS A 572      -4.419   9.063 -33.030  1.00 87.05           C  
ATOM   4410  CE  LYS A 572      -5.364   8.576 -34.137  1.00 87.05           C  
ATOM   4411  NZ  LYS A 572      -6.659   9.307 -34.115  1.00 87.05           N  
ATOM   4412  N   VAL A 573      -0.078   8.146 -29.345  1.00 86.90           N  
ATOM   4413  CA  VAL A 573       0.661   8.772 -28.230  1.00 86.90           C  
ATOM   4414  C   VAL A 573       1.227   7.672 -27.310  1.00 86.90           C  
ATOM   4415  CB  VAL A 573      -0.204   9.794 -27.454  1.00 86.90           C  
ATOM   4416  O   VAL A 573       0.700   7.457 -26.207  1.00 86.90           O  
ATOM   4417  CG1 VAL A 573       0.670  10.621 -26.498  1.00 86.90           C  
ATOM   4418  CG2 VAL A 573      -0.926  10.798 -28.366  1.00 86.90           C  
ATOM   4419  N   PRO A 574       2.262   6.940 -27.771  1.00 86.85           N  
ATOM   4420  CA  PRO A 574       2.891   5.863 -27.009  1.00 86.85           C  
ATOM   4421  C   PRO A 574       3.561   6.384 -25.730  1.00 86.85           C  
ATOM   4422  CB  PRO A 574       3.909   5.229 -27.963  1.00 86.85           C  
ATOM   4423  O   PRO A 574       4.045   7.515 -25.684  1.00 86.85           O  
ATOM   4424  CG  PRO A 574       4.302   6.385 -28.876  1.00 86.85           C  
ATOM   4425  CD  PRO A 574       2.981   7.136 -29.028  1.00 86.85           C  
ATOM   4426  N   ILE A 575       3.603   5.547 -24.692  1.00 88.01           N  
ATOM   4427  CA  ILE A 575       4.299   5.851 -23.430  1.00 88.01           C  
ATOM   4428  C   ILE A 575       5.799   5.603 -23.609  1.00 88.01           C  
ATOM   4429  CB  ILE A 575       3.745   5.008 -22.259  1.00 88.01           C  
ATOM   4430  O   ILE A 575       6.196   4.628 -24.248  1.00 88.01           O  
ATOM   4431  CG1 ILE A 575       2.221   5.181 -22.103  1.00 88.01           C  
ATOM   4432  CG2 ILE A 575       4.436   5.396 -20.934  1.00 88.01           C  
ATOM   4433  CD1 ILE A 575       1.583   4.033 -21.322  1.00 88.01           C  
ATOM   4434  N   LYS A 576       6.652   6.436 -23.004  1.00 85.47           N  
ATOM   4435  CA  LYS A 576       8.096   6.178 -22.984  1.00 85.47           C  
ATOM   4436  C   LYS A 576       8.432   5.055 -21.999  1.00 85.47           C  
ATOM   4437  CB  LYS A 576       8.885   7.459 -22.678  1.00 85.47           C  
ATOM   4438  O   LYS A 576       8.308   5.219 -20.788  1.00 85.47           O  
ATOM   4439  CG  LYS A 576       8.803   8.457 -23.845  1.00 85.47           C  
ATOM   4440  CD  LYS A 576       9.911   9.512 -23.747  1.00 85.47           C  
ATOM   4441  CE  LYS A 576       9.942  10.355 -25.026  1.00 85.47           C  
ATOM   4442  NZ  LYS A 576      11.250  11.035 -25.183  1.00 85.47           N  
ATOM   4443  N   ALA A 577       8.913   3.930 -22.522  1.00 89.08           N  
ATOM   4444  CA  ALA A 577       9.616   2.939 -21.717  1.00 89.08           C  
ATOM   4445  C   ALA A 577      11.027   3.457 -21.389  1.00 89.08           C  
ATOM   4446  CB  ALA A 577       9.637   1.599 -22.459  1.00 89.08           C  
ATOM   4447  O   ALA A 577      11.744   3.907 -22.283  1.00 89.08           O  
ATOM   4448  N   CYS A 578      11.437   3.400 -20.123  1.00 90.81           N  
ATOM   4449  CA  CYS A 578      12.762   3.836 -19.690  1.00 90.81           C  
ATOM   4450  C   CYS A 578      13.346   2.910 -18.616  1.00 90.81           C  
ATOM   4451  CB  CYS A 578      12.682   5.300 -19.230  1.00 90.81           C  
ATOM   4452  O   CYS A 578      12.623   2.205 -17.917  1.00 90.81           O  
ATOM   4453  SG  CYS A 578      11.813   5.451 -17.641  1.00 90.81           S  
ATOM   4454  N   THR A 579      14.674   2.919 -18.469  1.00 92.09           N  
ATOM   4455  CA  THR A 579      15.362   2.237 -17.350  1.00 92.09           C  
ATOM   4456  C   THR A 579      15.863   3.216 -16.291  1.00 92.09           C  
ATOM   4457  CB  THR A 579      16.538   1.376 -17.832  1.00 92.09           C  
ATOM   4458  O   THR A 579      16.389   2.809 -15.256  1.00 92.09           O  
ATOM   4459  CG2 THR A 579      16.103   0.250 -18.768  1.00 92.09           C  
ATOM   4460  OG1 THR A 579      17.491   2.170 -18.509  1.00 92.09           O  
ATOM   4461  N   ARG A 580      15.781   4.528 -16.552  1.00 94.13           N  
ATOM   4462  CA  ARG A 580      16.394   5.579 -15.736  1.00 94.13           C  
ATOM   4463  C   ARG A 580      15.493   6.802 -15.685  1.00 94.13           C  
ATOM   4464  CB  ARG A 580      17.770   5.943 -16.314  1.00 94.13           C  
ATOM   4465  O   ARG A 580      14.965   7.257 -16.691  1.00 94.13           O  
ATOM   4466  CG  ARG A 580      18.774   4.785 -16.187  1.00 94.13           C  
ATOM   4467  CD  ARG A 580      20.092   5.097 -16.884  1.00 94.13           C  
ATOM   4468  NE  ARG A 580      20.818   6.197 -16.215  1.00 94.13           N  
ATOM   4469  NH1 ARG A 580      22.123   6.734 -18.015  1.00 94.13           N  
ATOM   4470  NH2 ARG A 580      22.306   7.909 -16.114  1.00 94.13           N  
ATOM   4471  CZ  ARG A 580      21.737   6.945 -16.786  1.00 94.13           C  
ATOM   4472  N   PHE A 581      15.353   7.390 -14.508  1.00 94.70           N  
ATOM   4473  CA  PHE A 581      14.547   8.595 -14.338  1.00 94.70           C  
ATOM   4474  C   PHE A 581      15.023   9.396 -13.131  1.00 94.70           C  
ATOM   4475  CB  PHE A 581      13.054   8.228 -14.249  1.00 94.70           C  
ATOM   4476  O   PHE A 581      15.700   8.879 -12.237  1.00 94.70           O  
ATOM   4477  CG  PHE A 581      12.673   7.292 -13.118  1.00 94.70           C  
ATOM   4478  CD1 PHE A 581      12.846   5.899 -13.256  1.00 94.70           C  
ATOM   4479  CD2 PHE A 581      12.092   7.809 -11.945  1.00 94.70           C  
ATOM   4480  CE1 PHE A 581      12.450   5.033 -12.223  1.00 94.70           C  
ATOM   4481  CE2 PHE A 581      11.682   6.939 -10.919  1.00 94.70           C  
ATOM   4482  CZ  PHE A 581      11.865   5.553 -11.056  1.00 94.70           C  
ATOM   4483  N   ARG A 582      14.689  10.687 -13.111  1.00 94.92           N  
ATOM   4484  CA  ARG A 582      14.833  11.537 -11.932  1.00 94.92           C  
ATOM   4485  C   ARG A 582      13.487  11.762 -11.280  1.00 94.92           C  
ATOM   4486  CB  ARG A 582      15.463  12.889 -12.243  1.00 94.92           C  
ATOM   4487  O   ARG A 582      12.502  12.114 -11.938  1.00 94.92           O  
ATOM   4488  CG  ARG A 582      16.887  12.813 -12.794  1.00 94.92           C  
ATOM   4489  CD  ARG A 582      17.292  14.248 -13.140  1.00 94.92           C  
ATOM   4490  NE  ARG A 582      18.730  14.385 -13.420  1.00 94.92           N  
ATOM   4491  NH1 ARG A 582      18.609  16.295 -14.726  1.00 94.92           N  
ATOM   4492  NH2 ARG A 582      20.575  15.508 -14.105  1.00 94.92           N  
ATOM   4493  CZ  ARG A 582      19.277  15.397 -14.074  1.00 94.92           C  
ATOM   4494  N   ALA A 583      13.488  11.656  -9.965  1.00 94.98           N  
ATOM   4495  CA  ALA A 583      12.309  11.837  -9.150  1.00 94.98           C  
ATOM   4496  C   ALA A 583      12.605  12.675  -7.913  1.00 94.98           C  
ATOM   4497  CB  ALA A 583      11.790  10.461  -8.766  1.00 94.98           C  
ATOM   4498  O   ALA A 583      13.721  12.660  -7.381  1.00 94.98           O  
ATOM   4499  N   ARG A 584      11.577  13.380  -7.440  1.00 93.52           N  
ATOM   4500  CA  ARG A 584      11.569  13.968  -6.101  1.00 93.52           C  
ATOM   4501  C   ARG A 584      11.012  12.926  -5.144  1.00 93.52           C  
ATOM   4502  CB  ARG A 584      10.731  15.250  -6.076  1.00 93.52           C  
ATOM   4503  O   ARG A 584       9.868  12.522  -5.321  1.00 93.52           O  
ATOM   4504  CG  ARG A 584      11.440  16.400  -6.802  1.00 93.52           C  
ATOM   4505  CD  ARG A 584      10.551  17.648  -6.910  1.00 93.52           C  
ATOM   4506  NE  ARG A 584      10.192  18.195  -5.585  1.00 93.52           N  
ATOM   4507  NH1 ARG A 584       9.389  20.237  -6.276  1.00 93.52           N  
ATOM   4508  NH2 ARG A 584       9.402  19.738  -4.105  1.00 93.52           N  
ATOM   4509  CZ  ARG A 584       9.666  19.382  -5.331  1.00 93.52           C  
ATOM   4510  N   ILE A 585      11.804  12.521  -4.159  1.00 94.10           N  
ATOM   4511  CA  ILE A 585      11.389  11.623  -3.079  1.00 94.10           C  
ATOM   4512  C   ILE A 585      11.216  12.389  -1.763  1.00 94.10           C  
ATOM   4513  CB  ILE A 585      12.328  10.401  -2.933  1.00 94.10           C  
ATOM   4514  O   ILE A 585      11.949  13.346  -1.501  1.00 94.10           O  
ATOM   4515  CG1 ILE A 585      13.787  10.794  -2.597  1.00 94.10           C  
ATOM   4516  CG2 ILE A 585      12.249   9.530  -4.201  1.00 94.10           C  
ATOM   4517  CD1 ILE A 585      14.673   9.604  -2.204  1.00 94.10           C  
ATOM   4518  N   LEU A 586      10.266  11.941  -0.945  1.00 91.55           N  
ATOM   4519  CA  LEU A 586      10.117  12.263   0.474  1.00 91.55           C  
ATOM   4520  C   LEU A 586      10.467  10.999   1.261  1.00 91.55           C  
ATOM   4521  CB  LEU A 586       8.675  12.738   0.746  1.00 91.55           C  
ATOM   4522  O   LEU A 586       9.822   9.967   1.089  1.00 91.55           O  
ATOM   4523  CG  LEU A 586       8.248  12.738   2.232  1.00 91.55           C  
ATOM   4524  CD1 LEU A 586       9.092  13.643   3.135  1.00 91.55           C  
ATOM   4525  CD2 LEU A 586       6.794  13.198   2.343  1.00 91.55           C  
ATOM   4526  N   ILE A 587      11.489  11.082   2.107  1.00 91.94           N  
ATOM   4527  CA  ILE A 587      11.957   9.964   2.931  1.00 91.94           C  
ATOM   4528  C   ILE A 587      11.165   9.903   4.237  1.00 91.94           C  
ATOM   4529  CB  ILE A 587      13.478  10.084   3.143  1.00 91.94           C  
ATOM   4530  O   ILE A 587      10.953  10.926   4.892  1.00 91.94           O  
ATOM   4531  CG1 ILE A 587      14.181   9.857   1.786  1.00 91.94           C  
ATOM   4532  CG2 ILE A 587      13.998   9.080   4.183  1.00 91.94           C  
ATOM   4533  CD1 ILE A 587      15.655  10.249   1.791  1.00 91.94           C  
ATOM   4534  N   PHE A 588      10.764   8.698   4.632  1.00 86.93           N  
ATOM   4535  CA  PHE A 588       9.960   8.438   5.825  1.00 86.93           C  
ATOM   4536  C   PHE A 588      10.832   8.075   7.033  1.00 86.93           C  
ATOM   4537  CB  PHE A 588       8.905   7.385   5.460  1.00 86.93           C  
ATOM   4538  O   PHE A 588      11.921   8.630   7.198  1.00 86.93           O  
ATOM   4539  CG  PHE A 588       7.979   7.765   4.321  1.00 86.93           C  
ATOM   4540  CD1 PHE A 588       7.555   9.098   4.126  1.00 86.93           C  
ATOM   4541  CD2 PHE A 588       7.463   6.744   3.506  1.00 86.93           C  
ATOM   4542  CE1 PHE A 588       6.606   9.397   3.138  1.00 86.93           C  
ATOM   4543  CE2 PHE A 588       6.518   7.046   2.515  1.00 86.93           C  
ATOM   4544  CZ  PHE A 588       6.081   8.369   2.343  1.00 86.93           C  
ATOM   4545  N   ASN A 589      10.340   7.209   7.923  1.00 82.78           N  
ATOM   4546  CA  ASN A 589      11.151   6.628   8.984  1.00 82.78           C  
ATOM   4547  C   ASN A 589      12.093   5.592   8.357  1.00 82.78           C  
ATOM   4548  CB  ASN A 589      10.229   6.014  10.054  1.00 82.78           C  
ATOM   4549  O   ASN A 589      11.626   4.600   7.812  1.00 82.78           O  
ATOM   4550  CG  ASN A 589      10.981   5.727  11.340  1.00 82.78           C  
ATOM   4551  ND2 ASN A 589      10.830   4.567  11.928  1.00 82.78           N  
ATOM   4552  OD1 ASN A 589      11.681   6.592  11.849  1.00 82.78           O  
ATOM   4553  N   ILE A 590      13.399   5.847   8.411  1.00 83.95           N  
ATOM   4554  CA  ILE A 590      14.433   4.918   7.949  1.00 83.95           C  
ATOM   4555  C   ILE A 590      15.466   4.743   9.057  1.00 83.95           C  
ATOM   4556  CB  ILE A 590      15.077   5.357   6.608  1.00 83.95           C  
ATOM   4557  O   ILE A 590      15.895   5.730   9.657  1.00 83.95           O  
ATOM   4558  CG1 ILE A 590      15.733   6.760   6.644  1.00 83.95           C  
ATOM   4559  CG2 ILE A 590      14.022   5.287   5.491  1.00 83.95           C  
ATOM   4560  CD1 ILE A 590      16.575   7.089   5.403  1.00 83.95           C  
ATOM   4561  N   GLU A 591      15.846   3.497   9.315  1.00 82.05           N  
ATOM   4562  CA  GLU A 591      16.939   3.134  10.224  1.00 82.05           C  
ATOM   4563  C   GLU A 591      18.288   3.342   9.524  1.00 82.05           C  
ATOM   4564  CB  GLU A 591      16.766   1.661  10.621  1.00 82.05           C  
ATOM   4565  O   GLU A 591      19.157   4.069  10.002  1.00 82.05           O  
ATOM   4566  CG  GLU A 591      15.531   1.419  11.508  1.00 82.05           C  
ATOM   4567  CD  GLU A 591      14.951   0.008  11.336  1.00 82.05           C  
ATOM   4568  OE1 GLU A 591      13.727  -0.111  11.557  1.00 82.05           O  
ATOM   4569  OE2 GLU A 591      15.703  -0.886  10.890  1.00 82.05           O  
ATOM   4570  N   ILE A 592      18.428   2.766   8.326  1.00 86.87           N  
ATOM   4571  CA  ILE A 592      19.638   2.849   7.506  1.00 86.87           C  
ATOM   4572  C   ILE A 592      19.568   4.106   6.615  1.00 86.87           C  
ATOM   4573  CB  ILE A 592      19.831   1.553   6.684  1.00 86.87           C  
ATOM   4574  O   ILE A 592      18.624   4.240   5.831  1.00 86.87           O  
ATOM   4575  CG1 ILE A 592      19.844   0.305   7.604  1.00 86.87           C  
ATOM   4576  CG2 ILE A 592      21.139   1.642   5.871  1.00 86.87           C  
ATOM   4577  CD1 ILE A 592      19.907  -1.032   6.856  1.00 86.87           C  
ATOM   4578  N   PRO A 593      20.546   5.033   6.675  1.00 90.41           N  
ATOM   4579  CA  PRO A 593      20.547   6.238   5.847  1.00 90.41           C  
ATOM   4580  C   PRO A 593      20.783   5.908   4.366  1.00 90.41           C  
ATOM   4581  CB  PRO A 593      21.645   7.132   6.430  1.00 90.41           C  
ATOM   4582  O   PRO A 593      21.700   5.168   4.011  1.00 90.41           O  
ATOM   4583  CG  PRO A 593      22.625   6.132   7.045  1.00 90.41           C  
ATOM   4584  CD  PRO A 593      21.709   5.018   7.550  1.00 90.41           C  
ATOM   4585  N   ILE A 594      19.992   6.511   3.474  1.00 92.62           N  
ATOM   4586  CA  ILE A 594      20.046   6.214   2.036  1.00 92.62           C  
ATOM   4587  C   ILE A 594      21.321   6.805   1.420  1.00 92.62           C  
ATOM   4588  CB  ILE A 594      18.758   6.681   1.320  1.00 92.62           C  
ATOM   4589  O   ILE A 594      21.532   8.022   1.418  1.00 92.62           O  
ATOM   4590  CG1 ILE A 594      17.552   5.839   1.801  1.00 92.62           C  
ATOM   4591  CG2 ILE A 594      18.903   6.586  -0.212  1.00 92.62           C  
ATOM   4592  CD1 ILE A 594      16.192   6.353   1.312  1.00 92.62           C  
ATOM   4593  N   THR A 595      22.153   5.939   0.844  1.00 93.41           N  
ATOM   4594  CA  THR A 595      23.413   6.283   0.169  1.00 93.41           C  
ATOM   4595  C   THR A 595      23.312   6.126  -1.355  1.00 93.41           C  
ATOM   4596  CB  THR A 595      24.573   5.442   0.729  1.00 93.41           C  
ATOM   4597  O   THR A 595      22.326   5.633  -1.908  1.00 93.41           O  
ATOM   4598  CG2 THR A 595      24.836   5.699   2.211  1.00 93.41           C  
ATOM   4599  OG1 THR A 595      24.288   4.078   0.558  1.00 93.41           O  
ATOM   4600  N   LYS A 596      24.342   6.573  -2.083  1.00 93.31           N  
ATOM   4601  CA  LYS A 596      24.450   6.350  -3.532  1.00 93.31           C  
ATOM   4602  C   LYS A 596      24.770   4.874  -3.808  1.00 93.31           C  
ATOM   4603  CB  LYS A 596      25.530   7.281  -4.101  1.00 93.31           C  
ATOM   4604  O   LYS A 596      25.840   4.410  -3.433  1.00 93.31           O  
ATOM   4605  CG  LYS A 596      25.702   7.137  -5.626  1.00 93.31           C  
ATOM   4606  CD  LYS A 596      27.184   7.118  -6.015  1.00 93.31           C  
ATOM   4607  CE  LYS A 596      27.352   6.713  -7.482  1.00 93.31           C  
ATOM   4608  NZ  LYS A 596      28.757   6.321  -7.763  1.00 93.31           N  
ATOM   4609  N   GLY A 597      23.903   4.194  -4.555  1.00 92.54           N  
ATOM   4610  CA  GLY A 597      23.999   2.758  -4.840  1.00 92.54           C  
ATOM   4611  C   GLY A 597      23.080   1.890  -3.977  1.00 92.54           C  
ATOM   4612  O   GLY A 597      23.071   0.680  -4.163  1.00 92.54           O  
ATOM   4613  N   PHE A 598      22.292   2.491  -3.079  1.00 92.66           N  
ATOM   4614  CA  PHE A 598      21.330   1.771  -2.247  1.00 92.66           C  
ATOM   4615  C   PHE A 598      20.262   1.064  -3.118  1.00 92.66           C  
ATOM   4616  CB  PHE A 598      20.714   2.768  -1.254  1.00 92.66           C  
ATOM   4617  O   PHE A 598      19.653   1.732  -3.969  1.00 92.66           O  
ATOM   4618  CG  PHE A 598      19.970   2.122  -0.106  1.00 92.66           C  
ATOM   4619  CD1 PHE A 598      18.576   1.950  -0.169  1.00 92.66           C  
ATOM   4620  CD2 PHE A 598      20.679   1.680   1.027  1.00 92.66           C  
ATOM   4621  CE1 PHE A 598      17.895   1.325   0.890  1.00 92.66           C  
ATOM   4622  CE2 PHE A 598      19.996   1.061   2.088  1.00 92.66           C  
ATOM   4623  CZ  PHE A 598      18.604   0.883   2.019  1.00 92.66           C  
ATOM   4624  N   PRO A 599      20.055  -0.259  -2.961  1.00 94.43           N  
ATOM   4625  CA  PRO A 599      19.026  -1.011  -3.675  1.00 94.43           C  
ATOM   4626  C   PRO A 599      17.648  -0.779  -3.043  1.00 94.43           C  
ATOM   4627  CB  PRO A 599      19.461  -2.475  -3.585  1.00 94.43           C  
ATOM   4628  O   PRO A 599      17.531  -0.624  -1.831  1.00 94.43           O  
ATOM   4629  CG  PRO A 599      20.148  -2.536  -2.221  1.00 94.43           C  
ATOM   4630  CD  PRO A 599      20.800  -1.159  -2.086  1.00 94.43           C  
ATOM   4631  N   VAL A 600      16.601  -0.744  -3.863  1.00 93.94           N  
ATOM   4632  CA  VAL A 600      15.216  -0.472  -3.447  1.00 93.94           C  
ATOM   4633  C   VAL A 600      14.239  -1.271  -4.305  1.00 93.94           C  
ATOM   4634  CB  VAL A 600      14.878   1.035  -3.528  1.00 93.94           C  
ATOM   4635  O   VAL A 600      14.500  -1.502  -5.485  1.00 93.94           O  
ATOM   4636  CG1 VAL A 600      15.776   1.876  -2.618  1.00 93.94           C  
ATOM   4637  CG2 VAL A 600      15.001   1.635  -4.937  1.00 93.94           C  
ATOM   4638  N   LEU A 601      13.093  -1.652  -3.745  1.00 93.66           N  
ATOM   4639  CA  LEU A 601      11.958  -2.145  -4.521  1.00 93.66           C  
ATOM   4640  C   LEU A 601      11.077  -0.949  -4.904  1.00 93.66           C  
ATOM   4641  CB  LEU A 601      11.229  -3.233  -3.709  1.00 93.66           C  
ATOM   4642  O   LEU A 601      10.608  -0.213  -4.033  1.00 93.66           O  
ATOM   4643  CG  LEU A 601      10.168  -4.031  -4.493  1.00 93.66           C  
ATOM   4644  CD1 LEU A 601      10.757  -4.782  -5.689  1.00 93.66           C  
ATOM   4645  CD2 LEU A 601       9.543  -5.078  -3.570  1.00 93.66           C  
ATOM   4646  N   LEU A 602      10.915  -0.717  -6.206  1.00 93.89           N  
ATOM   4647  CA  LEU A 602      10.091   0.341  -6.783  1.00 93.89           C  
ATOM   4648  C   LEU A 602       8.685  -0.207  -7.041  1.00 93.89           C  
ATOM   4649  CB  LEU A 602      10.773   0.827  -8.080  1.00 93.89           C  
ATOM   4650  O   LEU A 602       8.511  -1.031  -7.936  1.00 93.89           O  
ATOM   4651  CG  LEU A 602       9.970   1.848  -8.905  1.00 93.89           C  
ATOM   4652  CD1 LEU A 602       9.857   3.188  -8.189  1.00 93.89           C  
ATOM   4653  CD2 LEU A 602      10.673   2.089 -10.239  1.00 93.89           C  
ATOM   4654  N   HIS A 603       7.693   0.280  -6.299  1.00 91.93           N  
ATOM   4655  CA  HIS A 603       6.283  -0.001  -6.571  1.00 91.93           C  
ATOM   4656  C   HIS A 603       5.672   1.150  -7.374  1.00 91.93           C  
ATOM   4657  CB  HIS A 603       5.509  -0.258  -5.277  1.00 91.93           C  
ATOM   4658  O   HIS A 603       5.786   2.315  -6.978  1.00 91.93           O  
ATOM   4659  CG  HIS A 603       6.036  -1.417  -4.475  1.00 91.93           C  
ATOM   4660  CD2 HIS A 603       7.023  -1.372  -3.529  1.00 91.93           C  
ATOM   4661  ND1 HIS A 603       5.641  -2.729  -4.583  1.00 91.93           N  
ATOM   4662  CE1 HIS A 603       6.366  -3.457  -3.722  1.00 91.93           C  
ATOM   4663  NE2 HIS A 603       7.217  -2.669  -3.044  1.00 91.93           N  
ATOM   4664  N   TYR A 604       5.039   0.829  -8.498  1.00 90.68           N  
ATOM   4665  CA  TYR A 604       4.492   1.783  -9.460  1.00 90.68           C  
ATOM   4666  C   TYR A 604       3.204   1.214 -10.070  1.00 90.68           C  
ATOM   4667  CB  TYR A 604       5.567   2.053 -10.521  1.00 90.68           C  
ATOM   4668  O   TYR A 604       3.248   0.257 -10.841  1.00 90.68           O  
ATOM   4669  CG  TYR A 604       5.058   2.844 -11.705  1.00 90.68           C  
ATOM   4670  CD1 TYR A 604       4.797   2.188 -12.920  1.00 90.68           C  
ATOM   4671  CD2 TYR A 604       4.795   4.219 -11.575  1.00 90.68           C  
ATOM   4672  CE1 TYR A 604       4.299   2.911 -14.015  1.00 90.68           C  
ATOM   4673  CE2 TYR A 604       4.279   4.945 -12.665  1.00 90.68           C  
ATOM   4674  OH  TYR A 604       3.619   4.985 -14.982  1.00 90.68           O  
ATOM   4675  CZ  TYR A 604       4.041   4.293 -13.894  1.00 90.68           C  
ATOM   4676  N   GLN A 605       2.052   1.774  -9.688  1.00 87.34           N  
ATOM   4677  CA  GLN A 605       0.741   1.130  -9.840  1.00 87.34           C  
ATOM   4678  C   GLN A 605       0.793  -0.350  -9.402  1.00 87.34           C  
ATOM   4679  CB  GLN A 605       0.131   1.390 -11.238  1.00 87.34           C  
ATOM   4680  O   GLN A 605       1.076  -0.631  -8.239  1.00 87.34           O  
ATOM   4681  CG  GLN A 605       0.007   2.871 -11.651  1.00 87.34           C  
ATOM   4682  CD  GLN A 605      -0.673   3.741 -10.595  1.00 87.34           C  
ATOM   4683  NE2 GLN A 605      -1.939   4.080 -10.710  1.00 87.34           N  
ATOM   4684  OE1 GLN A 605      -0.056   4.125  -9.613  1.00 87.34           O  
ATOM   4685  N   THR A 606       0.557  -1.290 -10.317  1.00 85.56           N  
ATOM   4686  CA  THR A 606       0.587  -2.743 -10.078  1.00 85.56           C  
ATOM   4687  C   THR A 606       1.975  -3.375 -10.283  1.00 85.56           C  
ATOM   4688  CB  THR A 606      -0.473  -3.420 -10.961  1.00 85.56           C  
ATOM   4689  O   THR A 606       2.182  -4.538  -9.946  1.00 85.56           O  
ATOM   4690  CG2 THR A 606      -1.891  -3.006 -10.558  1.00 85.56           C  
ATOM   4691  OG1 THR A 606      -0.299  -2.998 -12.290  1.00 85.56           O  
ATOM   4692  N   VAL A 607       2.961  -2.619 -10.786  1.00 88.14           N  
ATOM   4693  CA  VAL A 607       4.347  -3.072 -10.996  1.00 88.14           C  
ATOM   4694  C   VAL A 607       5.148  -3.020  -9.692  1.00 88.14           C  
ATOM   4695  CB  VAL A 607       5.062  -2.216 -12.066  1.00 88.14           C  
ATOM   4696  O   VAL A 607       5.142  -2.004  -8.998  1.00 88.14           O  
ATOM   4697  CG1 VAL A 607       6.493  -2.689 -12.326  1.00 88.14           C  
ATOM   4698  CG2 VAL A 607       4.346  -2.235 -13.415  1.00 88.14           C  
ATOM   4699  N   SER A 608       5.928  -4.069  -9.412  1.00 89.69           N  
ATOM   4700  CA  SER A 608       6.947  -4.093  -8.349  1.00 89.69           C  
ATOM   4701  C   SER A 608       8.308  -4.499  -8.933  1.00 89.69           C  
ATOM   4702  CB  SER A 608       6.520  -5.046  -7.227  1.00 89.69           C  
ATOM   4703  O   SER A 608       8.511  -5.658  -9.283  1.00 89.69           O  
ATOM   4704  OG  SER A 608       5.277  -4.642  -6.678  1.00 89.69           O  
ATOM   4705  N   GLU A 609       9.242  -3.553  -9.067  1.00 91.64           N  
ATOM   4706  CA  GLU A 609      10.508  -3.731  -9.802  1.00 91.64           C  
ATOM   4707  C   GLU A 609      11.752  -3.418  -8.957  1.00 91.64           C  
ATOM   4708  CB  GLU A 609      10.527  -2.828 -11.044  1.00 91.64           C  
ATOM   4709  O   GLU A 609      11.827  -2.353  -8.336  1.00 91.64           O  
ATOM   4710  CG  GLU A 609       9.795  -3.471 -12.223  1.00 91.64           C  
ATOM   4711  CD  GLU A 609      10.544  -4.639 -12.863  1.00 91.64           C  
ATOM   4712  OE1 GLU A 609       9.848  -5.521 -13.403  1.00 91.64           O  
ATOM   4713  OE2 GLU A 609      11.796  -4.677 -12.865  1.00 91.64           O  
ATOM   4714  N   PRO A 610      12.788  -4.274  -8.963  1.00 94.43           N  
ATOM   4715  CA  PRO A 610      14.071  -3.944  -8.356  1.00 94.43           C  
ATOM   4716  C   PRO A 610      14.743  -2.740  -9.037  1.00 94.43           C  
ATOM   4717  CB  PRO A 610      14.915  -5.216  -8.457  1.00 94.43           C  
ATOM   4718  O   PRO A 610      14.946  -2.701 -10.257  1.00 94.43           O  
ATOM   4719  CG  PRO A 610      13.878  -6.333  -8.565  1.00 94.43           C  
ATOM   4720  CD  PRO A 610      12.772  -5.668  -9.379  1.00 94.43           C  
ATOM   4721  N   ALA A 611      15.151  -1.763  -8.231  1.00 94.71           N  
ATOM   4722  CA  ALA A 611      15.821  -0.547  -8.666  1.00 94.71           C  
ATOM   4723  C   ALA A 611      16.994  -0.172  -7.742  1.00 94.71           C  
ATOM   4724  CB  ALA A 611      14.771   0.569  -8.778  1.00 94.71           C  
ATOM   4725  O   ALA A 611      17.176  -0.712  -6.653  1.00 94.71           O  
ATOM   4726  N   VAL A 612      17.826   0.768  -8.190  1.00 95.51           N  
ATOM   4727  CA  VAL A 612      19.005   1.260  -7.466  1.00 95.51           C  
ATOM   4728  C   VAL A 612      19.048   2.784  -7.518  1.00 95.51           C  
ATOM   4729  CB  VAL A 612      20.301   0.645  -8.035  1.00 95.51           C  
ATOM   4730  O   VAL A 612      18.905   3.393  -8.584  1.00 95.51           O  
ATOM   4731  CG1 VAL A 612      21.539   1.140  -7.275  1.00 95.51           C  
ATOM   4732  CG2 VAL A 612      20.298  -0.888  -7.954  1.00 95.51           C  
ATOM   4733  N   ILE A 613      19.305   3.424  -6.375  1.00 94.95           N  
ATOM   4734  CA  ILE A 613      19.451   4.883  -6.274  1.00 94.95           C  
ATOM   4735  C   ILE A 613      20.840   5.289  -6.798  1.00 94.95           C  
ATOM   4736  CB  ILE A 613      19.107   5.376  -4.848  1.00 94.95           C  
ATOM   4737  O   ILE A 613      21.820   5.434  -6.064  1.00 94.95           O  
ATOM   4738  CG1 ILE A 613      17.636   5.007  -4.522  1.00 94.95           C  
ATOM   4739  CG2 ILE A 613      19.296   6.904  -4.758  1.00 94.95           C  
ATOM   4740  CD1 ILE A 613      17.162   5.390  -3.117  1.00 94.95           C  
ATOM   4741  N   LYS A 614      20.935   5.451  -8.123  1.00 93.82           N  
ATOM   4742  CA  LYS A 614      22.186   5.652  -8.871  1.00 93.82           C  
ATOM   4743  C   LYS A 614      22.904   6.959  -8.527  1.00 93.82           C  
ATOM   4744  CB  LYS A 614      21.862   5.558 -10.374  1.00 93.82           C  
ATOM   4745  O   LYS A 614      24.139   6.986  -8.508  1.00 93.82           O  
ATOM   4746  CG  LYS A 614      23.124   5.481 -11.249  1.00 93.82           C  
ATOM   4747  CD  LYS A 614      22.762   5.193 -12.712  1.00 93.82           C  
ATOM   4748  CE  LYS A 614      24.015   4.820 -13.519  1.00 93.82           C  
ATOM   4749  NZ  LYS A 614      23.669   4.094 -14.766  1.00 93.82           N  
ATOM   4750  N   ARG A 615      22.165   8.055  -8.297  1.00 93.49           N  
ATOM   4751  CA  ARG A 615      22.729   9.370  -7.916  1.00 93.49           C  
ATOM   4752  C   ARG A 615      21.810  10.149  -6.976  1.00 93.49           C  
ATOM   4753  CB  ARG A 615      23.039  10.238  -9.159  1.00 93.49           C  
ATOM   4754  O   ARG A 615      20.650  10.378  -7.298  1.00 93.49           O  
ATOM   4755  CG  ARG A 615      24.082   9.613 -10.101  1.00 93.49           C  
ATOM   4756  CD  ARG A 615      24.592  10.565 -11.191  1.00 93.49           C  
ATOM   4757  NE  ARG A 615      23.736  10.607 -12.396  1.00 93.49           N  
ATOM   4758  NH1 ARG A 615      25.218  11.713 -13.769  1.00 93.49           N  
ATOM   4759  NH2 ARG A 615      23.237  11.109 -14.557  1.00 93.49           N  
ATOM   4760  CZ  ARG A 615      24.065  11.141 -13.560  1.00 93.49           C  
ATOM   4761  N   LEU A 616      22.372  10.672  -5.886  1.00 94.15           N  
ATOM   4762  CA  LEU A 616      21.743  11.704  -5.059  1.00 94.15           C  
ATOM   4763  C   LEU A 616      22.065  13.077  -5.678  1.00 94.15           C  
ATOM   4764  CB  LEU A 616      22.241  11.585  -3.602  1.00 94.15           C  
ATOM   4765  O   LEU A 616      23.236  13.453  -5.763  1.00 94.15           O  
ATOM   4766  CG  LEU A 616      22.202  10.172  -2.976  1.00 94.15           C  
ATOM   4767  CD1 LEU A 616      22.749  10.218  -1.550  1.00 94.15           C  
ATOM   4768  CD2 LEU A 616      20.791   9.592  -2.948  1.00 94.15           C  
ATOM   4769  N   ILE A 617      21.062  13.809  -6.175  1.00 93.31           N  
ATOM   4770  CA  ILE A 617      21.287  15.059  -6.926  1.00 93.31           C  
ATOM   4771  C   ILE A 617      21.277  16.262  -5.980  1.00 93.31           C  
ATOM   4772  CB  ILE A 617      20.284  15.219  -8.097  1.00 93.31           C  
ATOM   4773  O   ILE A 617      22.211  17.069  -5.999  1.00 93.31           O  
ATOM   4774  CG1 ILE A 617      20.386  14.024  -9.076  1.00 93.31           C  
ATOM   4775  CG2 ILE A 617      20.557  16.544  -8.839  1.00 93.31           C  
ATOM   4776  CD1 ILE A 617      19.248  13.961 -10.098  1.00 93.31           C  
ATOM   4777  N   SER A 618      20.253  16.375  -5.134  1.00 92.94           N  
ATOM   4778  CA  SER A 618      20.115  17.483  -4.183  1.00 92.94           C  
ATOM   4779  C   SER A 618      19.122  17.185  -3.064  1.00 92.94           C  
ATOM   4780  CB  SER A 618      19.641  18.755  -4.899  1.00 92.94           C  
ATOM   4781  O   SER A 618      18.072  16.611  -3.331  1.00 92.94           O  
ATOM   4782  OG  SER A 618      18.509  18.518  -5.711  1.00 92.94           O  
ATOM   4783  N   VAL A 619      19.399  17.663  -1.850  1.00 92.98           N  
ATOM   4784  CA  VAL A 619      18.382  17.820  -0.794  1.00 92.98           C  
ATOM   4785  C   VAL A 619      17.540  19.052  -1.119  1.00 92.98           C  
ATOM   4786  CB  VAL A 619      18.997  17.971   0.613  1.00 92.98           C  
ATOM   4787  O   VAL A 619      18.094  20.085  -1.510  1.00 92.98           O  
ATOM   4788  CG1 VAL A 619      17.931  17.912   1.712  1.00 92.98           C  
ATOM   4789  CG2 VAL A 619      20.023  16.873   0.909  1.00 92.98           C  
ATOM   4790  N   LEU A 620      16.226  18.934  -0.955  1.00 91.43           N  
ATOM   4791  CA  LEU A 620      15.248  20.001  -1.144  1.00 91.43           C  
ATOM   4792  C   LEU A 620      14.607  20.372   0.199  1.00 91.43           C  
ATOM   4793  CB  LEU A 620      14.167  19.566  -2.153  1.00 91.43           C  
ATOM   4794  O   LEU A 620      14.417  19.511   1.059  1.00 91.43           O  
ATOM   4795  CG  LEU A 620      14.672  19.076  -3.522  1.00 91.43           C  
ATOM   4796  CD1 LEU A 620      13.481  18.669  -4.390  1.00 91.43           C  
ATOM   4797  CD2 LEU A 620      15.471  20.141  -4.270  1.00 91.43           C  
ATOM   4798  N   ASN A 621      14.205  21.630   0.362  1.00 88.14           N  
ATOM   4799  CA  ASN A 621      13.392  22.040   1.503  1.00 88.14           C  
ATOM   4800  C   ASN A 621      11.975  21.423   1.420  1.00 88.14           C  
ATOM   4801  CB  ASN A 621      13.391  23.576   1.580  1.00 88.14           C  
ATOM   4802  O   ASN A 621      11.455  21.171   0.328  1.00 88.14           O  
ATOM   4803  CG  ASN A 621      12.884  24.120   2.906  1.00 88.14           C  
ATOM   4804  ND2 ASN A 621      12.837  25.419   3.048  1.00 88.14           N  
ATOM   4805  OD1 ASN A 621      12.510  23.389   3.810  1.00 88.14           O  
ATOM   4806  N   LYS A 622      11.329  21.195   2.572  1.00 79.71           N  
ATOM   4807  CA  LYS A 622       9.943  20.701   2.645  1.00 79.71           C  
ATOM   4808  C   LYS A 622       8.938  21.726   2.129  1.00 79.71           C  
ATOM   4809  CB  LYS A 622       9.564  20.289   4.075  1.00 79.71           C  
ATOM   4810  O   LYS A 622       8.090  21.376   1.318  1.00 79.71           O  
ATOM   4811  CG  LYS A 622      10.204  18.964   4.505  1.00 79.71           C  
ATOM   4812  CD  LYS A 622       9.587  18.500   5.833  1.00 79.71           C  
ATOM   4813  CE  LYS A 622      10.197  17.156   6.224  1.00 79.71           C  
ATOM   4814  NZ  LYS A 622       9.573  16.564   7.432  1.00 79.71           N  
ATOM   4815  N   SER A 623       9.048  22.967   2.604  1.00 78.68           N  
ATOM   4816  CA  SER A 623       8.085  24.041   2.341  1.00 78.68           C  
ATOM   4817  C   SER A 623       8.391  24.800   1.051  1.00 78.68           C  
ATOM   4818  CB  SER A 623       8.033  24.992   3.543  1.00 78.68           C  
ATOM   4819  O   SER A 623       7.550  24.851   0.161  1.00 78.68           O  
ATOM   4820  OG  SER A 623       9.343  25.377   3.929  1.00 78.68           O  
ATOM   4821  N   THR A 624       9.600  25.354   0.914  1.00 79.06           N  
ATOM   4822  CA  THR A 624       9.958  26.188  -0.251  1.00 79.06           C  
ATOM   4823  C   THR A 624      10.324  25.377  -1.497  1.00 79.06           C  
ATOM   4824  CB  THR A 624      11.089  27.180   0.074  1.00 79.06           C  
ATOM   4825  O   THR A 624      10.326  25.905  -2.604  1.00 79.06           O  
ATOM   4826  CG2 THR A 624      10.786  28.048   1.295  1.00 79.06           C  
ATOM   4827  OG1 THR A 624      12.308  26.522   0.338  1.00 79.06           O  
ATOM   4828  N   GLY A 625      10.652  24.087  -1.346  1.00 79.06           N  
ATOM   4829  CA  GLY A 625      11.120  23.228  -2.442  1.00 79.06           C  
ATOM   4830  C   GLY A 625      12.515  23.568  -2.988  1.00 79.06           C  
ATOM   4831  O   GLY A 625      12.978  22.900  -3.911  1.00 79.06           O  
ATOM   4832  N   GLU A 626      13.191  24.573  -2.425  1.00 87.60           N  
ATOM   4833  CA  GLU A 626      14.510  25.046  -2.854  1.00 87.60           C  
ATOM   4834  C   GLU A 626      15.626  24.036  -2.555  1.00 87.60           C  
ATOM   4835  CB  GLU A 626      14.844  26.364  -2.149  1.00 87.60           C  
ATOM   4836  O   GLU A 626      15.533  23.223  -1.635  1.00 87.60           O  
ATOM   4837  CG  GLU A 626      13.898  27.508  -2.535  1.00 87.60           C  
ATOM   4838  CD  GLU A 626      14.083  28.681  -1.573  1.00 87.60           C  
ATOM   4839  OE1 GLU A 626      14.404  29.784  -2.055  1.00 87.60           O  
ATOM   4840  OE2 GLU A 626      13.911  28.428  -0.355  1.00 87.60           O
[truncated: 37,665 more chars]
