# Supplementary material for: PICNIC accurately predicts condensate-forming proteins regardless of their structural disorder across organisms
Source: Nat Commun. 2024 Dec 11;15:10668. doi: 10.1038/s41467-024-55089-x (PMC11634905; doi:10.1038/s41467-024-55089-x)
Supplement: Supplementary file 7 — Dataset S6 [file 41467_2024_55089_MOESM7_ESM.zip › Dataset_S6/Positive_predictions/AF-Q9NXE8-F1-model_v4.pdb]

HEADER                                            01-JUN-22                     
TITLE     ALPHAFOLD MONOMER V2.0 PREDICTION FOR PRE-MRNA-SPLICING FACTOR CWC25  
TITLE    2 HOMOLOG (Q9NXE8)                                                     
COMPND    MOL_ID: 1;                                                            
COMPND   2 MOLECULE: PRE-MRNA-SPLICING FACTOR CWC25 HOMOLOG;                    
COMPND   3 CHAIN: A                                                             
SOURCE    MOL_ID: 1;                                                            
SOURCE   2 ORGANISM_SCIENTIFIC: HOMO SAPIENS;                                   
SOURCE   3 ORGANISM_TAXID: 9606                                                 
REMARK   1                                                                      
REMARK   1 REFERENCE 1                                                          
REMARK   1  AUTH   JOHN JUMPER, RICHARD EVANS, ALEXANDER PRITZEL, TIM GREEN,    
REMARK   1  AUTH 2 MICHAEL FIGURNOV, OLAF RONNEBERGER, KATHRYN TUNYASUVUNAKOOL, 
REMARK   1  AUTH 3 RUSS BATES, AUGUSTIN ZIDEK, ANNA POTAPENKO, ALEX BRIDGLAND,  
REMARK   1  AUTH 4 CLEMENS MEYER, SIMON A A KOHL, ANDREW J BALLARD,             
REMARK   1  AUTH 5 ANDREW COWIE, BERNARDINO ROMERA-PAREDES, STANISLAV NIKOLOV,  
REMARK   1  AUTH 6 RISHUB JAIN, JONAS ADLER, TREVOR BACK, STIG PETERSEN,        
REMARK   1  AUTH 7 DAVID REIMAN, ELLEN CLANCY, MICHAL ZIELINSKI,                
REMARK   1  AUTH 8 MARTIN STEINEGGER, MICHALINA PACHOLSKA, TAMAS BERGHAMMER,    
REMARK   1  AUTH 9 DAVID SILVER, ORIOL VINYALS, ANDREW W SENIOR,                
REMARK   1  AUTH10 KORAY KAVUKCUOGLU, PUSHMEET KOHLI, DEMIS HASSABIS            
REMARK   1  TITL   HIGHLY ACCURATE PROTEIN STRUCTURE PREDICTION WITH ALPHAFOLD  
REMARK   1  REF    NATURE                        V. 596   583 2021              
REMARK   1  REFN                   ISSN 0028-0836                               
REMARK   1  PMID   34265844                                                     
REMARK   1  DOI    10.1038/s41586-021-03819-2                                   
REMARK   1                                                                      
REMARK   1 DISCLAIMERS                                                          
REMARK   1 ALPHAFOLD DATA, COPYRIGHT (2021) DEEPMIND TECHNOLOGIES LIMITED. THE  
REMARK   1 INFORMATION PROVIDED IS THEORETICAL MODELLING ONLY AND CAUTION SHOULD
REMARK   1 BE EXERCISED IN ITS USE. IT IS PROVIDED "AS-IS" WITHOUT ANY WARRANTY 
REMARK   1 OF ANY KIND, WHETHER EXPRESSED OR IMPLIED. NO WARRANTY IS GIVEN THAT 
REMARK   1 USE OF THE INFORMATION SHALL NOT INFRINGE THE RIGHTS OF ANY THIRD    
REMARK   1 PARTY. THE INFORMATION IS NOT INTENDED TO BE A SUBSTITUTE FOR        
REMARK   1 PROFESSIONAL MEDICAL ADVICE, DIAGNOSIS, OR TREATMENT, AND DOES NOT   
REMARK   1 CONSTITUTE MEDICAL OR OTHER PROFESSIONAL ADVICE. IT IS AVAILABLE FOR 
REMARK   1 ACADEMIC AND COMMERCIAL PURPOSES, UNDER CC-BY 4.0 LICENCE.           
DBREF  XXXX A    1   425  UNP    Q9NXE8   CWC25_HUMAN      1    425             
SEQRES   1 A  425  MET GLY GLY GLY ASP LEU ASN LEU LYS LYS SER TRP HIS          
SEQRES   2 A  425  PRO GLN THR LEU ARG ASN VAL GLU LYS VAL TRP LYS ALA          
SEQRES   3 A  425  GLU GLN LYS HIS GLU ALA GLU ARG LYS LYS ILE GLU GLU          
SEQRES   4 A  425  LEU GLN ARG GLU LEU ARG GLU GLU ARG ALA ARG GLU GLU          
SEQRES   5 A  425  MET GLN ARG TYR ALA GLU ASP VAL GLY ALA VAL LYS LYS          
SEQRES   6 A  425  LYS GLU GLU LYS LEU ASP TRP MET TYR GLN GLY PRO GLY          
SEQRES   7 A  425  GLY MET VAL ASN ARG ASP GLU TYR LEU LEU GLY ARG PRO          
SEQRES   8 A  425  ILE ASP LYS TYR VAL PHE GLU LYS MET GLU GLU LYS GLU          
SEQRES   9 A  425  ALA GLY CYS SER SER GLU THR GLY LEU LEU PRO GLY SER          
SEQRES  10 A  425  ILE PHE ALA PRO SER GLY ALA ASN SER LEU LEU ASP MET          
SEQRES  11 A  425  ALA SER LYS ILE ARG GLU ASP PRO LEU PHE ILE ILE ARG          
SEQRES  12 A  425  LYS LYS GLU GLU GLU LYS LYS ARG GLU VAL LEU ASN ASN          
SEQRES  13 A  425  PRO VAL LYS MET LYS LYS ILE LYS GLU LEU LEU GLN MET          
SEQRES  14 A  425  SER LEU GLU LYS LYS GLU LYS LYS LYS LYS LYS GLU LYS          
SEQRES  15 A  425  LYS LYS LYS HIS LYS LYS HIS LYS HIS ARG SER SER SER          
SEQRES  16 A  425  SER ASP ARG SER SER SER GLU ASP GLU HIS SER ALA GLY          
SEQRES  17 A  425  ARG SER GLN LYS LYS MET ALA ASN SER SER PRO VAL LEU          
SEQRES  18 A  425  SER LYS VAL PRO GLY TYR GLY LEU GLN VAL ARG ASN SER          
SEQRES  19 A  425  ASP ARG ASN GLN GLY LEU GLN GLY PRO LEU THR ALA GLU          
SEQRES  20 A  425  GLN LYS ARG GLY HIS GLY MET LYS ASN HIS SER ARG SER          
SEQRES  21 A  425  ARG SER SER SER HIS SER PRO PRO ARG HIS ALA SER LYS          
SEQRES  22 A  425  LYS SER THR ARG GLU ALA GLY SER ARG ASP ARG ARG SER          
SEQRES  23 A  425  ARG SER LEU GLY ARG ARG SER ARG SER PRO ARG PRO SER          
SEQRES  24 A  425  LYS LEU HIS ASN SER LYS VAL ASN ARG ARG GLU THR GLY          
SEQRES  25 A  425  GLN THR ARG SER PRO SER PRO LYS LYS GLU VAL TYR GLN          
SEQRES  26 A  425  ARG ARG HIS ALA PRO GLY TYR THR ARG LYS LEU SER ALA          
SEQRES  27 A  425  GLU GLU LEU GLU ARG LYS ARG GLN GLU MET MET GLU ASN          
SEQRES  28 A  425  ALA LYS TRP ARG GLU GLU GLU ARG LEU ASN ILE LEU LYS          
SEQRES  29 A  425  ARG HIS ALA LYS ASP GLU GLU ARG GLU GLN ARG LEU GLU          
SEQRES  30 A  425  LYS LEU ASP SER ARG ASP GLY LYS PHE ILE HIS ARG MET          
SEQRES  31 A  425  LYS LEU GLU SER ALA SER THR SER SER LEU GLU ASP ARG          
SEQRES  32 A  425  VAL LYS ARG ASN ILE TYR SER LEU GLN ARG THR SER VAL          
SEQRES  33 A  425  ALA LEU GLU LYS ASN PHE MET LYS ARG                          
CRYST1    1.000    1.000    1.000  90.00  90.00  90.00 P 1           1          
ORIGX1      1.000000  0.000000  0.000000        0.00000                         
ORIGX2      0.000000  1.000000  0.000000        0.00000                         
ORIGX3      0.000000  0.000000  1.000000        0.00000                         
SCALE1      1.000000  0.000000  0.000000        0.00000                         
SCALE2      0.000000  1.000000  0.000000        0.00000                         
SCALE3      0.000000  0.000000  1.000000        0.00000                         
MODEL        1                                                                  
ATOM      1  N   MET A   1      56.219   9.336 -26.513  1.00 48.50           N  
ATOM      2  CA  MET A   1      55.720   8.491 -25.405  1.00 48.50           C  
ATOM      3  C   MET A   1      54.194   8.471 -25.415  1.00 48.50           C  
ATOM      4  CB  MET A   1      56.217   9.017 -24.050  1.00 48.50           C  
ATOM      5  O   MET A   1      53.578   9.297 -24.762  1.00 48.50           O  
ATOM      6  CG  MET A   1      57.703   8.769 -23.804  1.00 48.50           C  
ATOM      7  SD  MET A   1      58.109   9.029 -22.064  1.00 48.50           S  
ATOM      8  CE  MET A   1      59.841   8.499 -22.037  1.00 48.50           C  
ATOM      9  N   GLY A   2      53.570   7.591 -26.201  1.00 54.16           N  
ATOM     10  CA  GLY A   2      52.108   7.555 -26.355  1.00 54.16           C  
ATOM     11  C   GLY A   2      51.565   6.131 -26.285  1.00 54.16           C  
ATOM     12  O   GLY A   2      51.020   5.637 -27.266  1.00 54.16           O  
ATOM     13  N   GLY A   3      51.787   5.451 -25.159  1.00 66.81           N  
ATOM     14  CA  GLY A   3      51.328   4.081 -24.917  1.00 66.81           C  
ATOM     15  C   GLY A   3      50.010   4.058 -24.148  1.00 66.81           C  
ATOM     16  O   GLY A   3      50.014   3.858 -22.940  1.00 66.81           O  
ATOM     17  N   GLY A   4      48.890   4.295 -24.829  1.00 82.14           N  
ATOM     18  CA  GLY A   4      47.567   3.958 -24.291  1.00 82.14           C  
ATOM     19  C   GLY A   4      47.233   2.490 -24.571  1.00 82.14           C  
ATOM     20  O   GLY A   4      47.649   1.963 -25.604  1.00 82.14           O  
ATOM     21  N   ASP A   5      46.477   1.841 -23.681  1.00 86.22           N  
ATOM     22  CA  ASP A   5      46.016   0.457 -23.861  1.00 86.22           C  
ATOM     23  C   ASP A   5      45.262   0.300 -25.197  1.00 86.22           C  
ATOM     24  CB  ASP A   5      45.170   0.032 -22.644  1.00 86.22           C  
ATOM     25  O   ASP A   5      44.283   1.000 -25.479  1.00 86.22           O  
ATOM     26  CG  ASP A   5      44.612  -1.395 -22.726  1.00 86.22           C  
ATOM     27  OD1 ASP A   5      44.977  -2.136 -23.668  1.00 86.22           O  
ATOM     28  OD2 ASP A   5      43.753  -1.732 -21.891  1.00 86.22           O  
ATOM     29  N   LEU A   6      45.735  -0.622 -26.043  1.00 88.16           N  
ATOM     30  CA  LEU A   6      45.152  -0.921 -27.352  1.00 88.16           C  
ATOM     31  C   LEU A   6      43.696  -1.398 -27.228  1.00 88.16           C  
ATOM     32  CB  LEU A   6      46.041  -1.973 -28.047  1.00 88.16           C  
ATOM     33  O   LEU A   6      42.901  -1.179 -28.147  1.00 88.16           O  
ATOM     34  CG  LEU A   6      45.605  -2.367 -29.472  1.00 88.16           C  
ATOM     35  CD1 LEU A   6      45.631  -1.179 -30.438  1.00 88.16           C  
ATOM     36  CD2 LEU A   6      46.531  -3.449 -30.024  1.00 88.16           C  
ATOM     37  N   ASN A   7      43.327  -1.998 -26.094  1.00 88.51           N  
ATOM     38  CA  ASN A   7      41.973  -2.482 -25.845  1.00 88.51           C  
ATOM     39  C   ASN A   7      40.953  -1.343 -25.721  1.00 88.51           C  
ATOM     40  CB  ASN A   7      41.978  -3.372 -24.600  1.00 88.51           C  
ATOM     41  O   ASN A   7      39.825  -1.498 -26.183  1.00 88.51           O  
ATOM     42  CG  ASN A   7      42.830  -4.609 -24.791  1.00 88.51           C  
ATOM     43  ND2 ASN A   7      43.653  -4.929 -23.826  1.00 88.51           N  
ATOM     44  OD1 ASN A   7      42.759  -5.282 -25.810  1.00 88.51           O  
ATOM     45  N   LEU A   8      41.350  -0.160 -25.235  1.00 87.78           N  
ATOM     46  CA  LEU A   8      40.476   1.024 -25.169  1.00 87.78           C  
ATOM     47  C   LEU A   8      40.047   1.529 -26.558  1.00 87.78           C  
ATOM     48  CB  LEU A   8      41.192   2.148 -24.399  1.00 87.78           C  
ATOM     49  O   LEU A   8      39.069   2.267 -26.673  1.00 87.78           O  
ATOM     50  CG  LEU A   8      41.327   1.890 -22.887  1.00 87.78           C  
ATOM     51  CD1 LEU A   8      42.433   2.772 -22.309  1.00 87.78           C  
ATOM     52  CD2 LEU A   8      40.027   2.230 -22.151  1.00 87.78           C  
ATOM     53  N   LYS A   9      40.749   1.125 -27.627  1.00 88.10           N  
ATOM     54  CA  LYS A   9      40.378   1.435 -29.018  1.00 88.10           C  
ATOM     55  C   LYS A   9      39.396   0.421 -29.617  1.00 88.10           C  
ATOM     56  CB  LYS A   9      41.639   1.561 -29.889  1.00 88.10           C  
ATOM     57  O   LYS A   9      38.881   0.652 -30.710  1.00 88.10           O  
ATOM     58  CG  LYS A   9      42.579   2.686 -29.427  1.00 88.10           C  
ATOM     59  CD  LYS A   9      43.789   2.798 -30.364  1.00 88.10           C  
ATOM     60  CE  LYS A   9      44.707   3.939 -29.911  1.00 88.10           C  
ATOM     61  NZ  LYS A   9      45.906   4.061 -30.780  1.00 88.10           N  
ATOM     62  N   LYS A  10      39.147  -0.716 -28.956  1.00 93.58           N  
ATOM     63  CA  LYS A  10      38.250  -1.769 -29.448  1.00 93.58           C  
ATOM     64  C   LYS A  10      36.813  -1.494 -29.002  1.00 93.58           C  
ATOM     65  CB  LYS A  10      38.733  -3.149 -28.973  1.00 93.58           C  
ATOM     66  O   LYS A  10      36.544  -1.312 -27.821  1.00 93.58           O  
ATOM     67  CG  LYS A  10      40.169  -3.524 -29.383  1.00 93.58           C  
ATOM     68  CD  LYS A  10      40.379  -3.618 -30.902  1.00 93.58           C  
ATOM     69  CE  LYS A  10      41.814  -4.083 -31.190  1.00 93.58           C  
ATOM     70  NZ  LYS A  10      42.073  -4.246 -32.645  1.00 93.58           N  
ATOM     71  N   SER A  11      35.870  -1.518 -29.944  1.00 92.60           N  
ATOM     72  CA  SER A  11      34.450  -1.212 -29.695  1.00 92.60           C  
ATOM     73  C   SER A  11      33.745  -2.190 -28.751  1.00 92.60           C  
ATOM     74  CB  SER A  11      33.686  -1.187 -31.021  1.00 92.60           C  
ATOM     75  O   SER A  11      32.726  -1.838 -28.170  1.00 92.60           O  
ATOM     76  OG  SER A  11      33.868  -2.415 -31.704  1.00 92.60           O  
ATOM     77  N   TRP A  12      34.265  -3.404 -28.583  1.00 93.82           N  
ATOM     78  CA  TRP A  12      33.706  -4.427 -27.697  1.00 93.82           C  
ATOM     79  C   TRP A  12      34.253  -4.357 -26.263  1.00 93.82           C  
ATOM     80  CB  TRP A  12      33.969  -5.797 -28.335  1.00 93.82           C  
ATOM     81  O   TRP A  12      33.722  -5.029 -25.383  1.00 93.82           O  
ATOM     82  CG  TRP A  12      35.407  -6.072 -28.658  1.00 93.82           C  
ATOM     83  CD1 TRP A  12      35.960  -6.028 -29.892  1.00 93.82           C  
ATOM     84  CD2 TRP A  12      36.485  -6.448 -27.747  1.00 93.82           C  
ATOM     85  CE2 TRP A  12      37.687  -6.576 -28.504  1.00 93.82           C  
ATOM     86  CE3 TRP A  12      36.568  -6.715 -26.362  1.00 93.82           C  
ATOM     87  NE1 TRP A  12      37.299  -6.356 -29.809  1.00 93.82           N  
ATOM     88  CH2 TRP A  12      38.971  -7.121 -26.527  1.00 93.82           C  
ATOM     89  CZ2 TRP A  12      38.917  -6.900 -27.914  1.00 93.82           C  
ATOM     90  CZ3 TRP A  12      37.796  -7.042 -25.758  1.00 93.82           C  
ATOM     91  N   HIS A  13      35.305  -3.569 -25.998  1.00 94.27           N  
ATOM     92  CA  HIS A  13      35.952  -3.557 -24.687  1.00 94.27           C  
ATOM     93  C   HIS A  13      35.054  -2.862 -23.643  1.00 94.27           C  
ATOM     94  CB  HIS A  13      37.343  -2.930 -24.804  1.00 94.27           C  
ATOM     95  O   HIS A  13      34.653  -1.708 -23.855  1.00 94.27           O  
ATOM     96  CG  HIS A  13      38.103  -2.953 -23.507  1.00 94.27           C  
ATOM     97  CD2 HIS A  13      38.445  -1.872 -22.744  1.00 94.27           C  
ATOM     98  ND1 HIS A  13      38.592  -4.073 -22.870  1.00 94.27           N  
ATOM     99  CE1 HIS A  13      39.203  -3.678 -21.740  1.00 94.27           C  
ATOM    100  NE2 HIS A  13      39.122  -2.347 -21.625  1.00 94.27           N  
ATOM    101  N   PRO A  14      34.700  -3.524 -22.524  1.00 93.69           N  
ATOM    102  CA  PRO A  14      33.669  -3.039 -21.603  1.00 93.69           C  
ATOM    103  C   PRO A  14      34.065  -1.752 -20.874  1.00 93.69           C  
ATOM    104  CB  PRO A  14      33.427  -4.189 -20.620  1.00 93.69           C  
ATOM    105  O   PRO A  14      33.191  -0.973 -20.517  1.00 93.69           O  
ATOM    106  CG  PRO A  14      34.750  -4.951 -20.629  1.00 93.69           C  
ATOM    107  CD  PRO A  14      35.186  -4.824 -22.084  1.00 93.69           C  
ATOM    108  N   GLN A  15      35.367  -1.493 -20.709  1.00 90.99           N  
ATOM    109  CA  GLN A  15      35.882  -0.309 -20.014  1.00 90.99           C  
ATOM    110  C   GLN A  15      35.870   0.962 -20.880  1.00 90.99           C  
ATOM    111  CB  GLN A  15      37.290  -0.633 -19.499  1.00 90.99           C  
ATOM    112  O   GLN A  15      36.183   2.050 -20.401  1.00 90.99           O  
ATOM    113  CG  GLN A  15      37.725   0.226 -18.305  1.00 90.99           C  
ATOM    114  CD  GLN A  15      39.065  -0.227 -17.731  1.00 90.99           C  
ATOM    115  NE2 GLN A  15      39.765   0.631 -17.023  1.00 90.99           N  
ATOM    116  OE1 GLN A  15      39.501  -1.354 -17.877  1.00 90.99           O  
ATOM    117  N   THR A  16      35.508   0.861 -22.164  1.00 92.04           N  
ATOM    118  CA  THR A  16      35.313   2.056 -22.994  1.00 92.04           C  
ATOM    119  C   THR A  16      34.109   2.848 -22.484  1.00 92.04           C  
ATOM    120  CB  THR A  16      35.151   1.730 -24.487  1.00 92.04           C  
ATOM    121  O   THR A  16      33.052   2.274 -22.227  1.00 92.04           O  
ATOM    122  CG2 THR A  16      36.380   1.032 -25.055  1.00 92.04           C  
ATOM    123  OG1 THR A  16      34.039   0.911 -24.736  1.00 92.04           O  
ATOM    124  N   LEU A  17      34.234   4.179 -22.379  1.00 92.59           N  
ATOM    125  CA  LEU A  17      33.172   5.049 -21.841  1.00 92.59           C  
ATOM    126  C   LEU A  17      31.807   4.815 -22.518  1.00 92.59           C  
ATOM    127  CB  LEU A  17      33.587   6.528 -21.991  1.00 92.59           C  
ATOM    128  O   LEU A  17      30.778   4.816 -21.850  1.00 92.59           O  
ATOM    129  CG  LEU A  17      34.777   6.976 -21.119  1.00 92.59           C  
ATOM    130  CD1 LEU A  17      35.146   8.420 -21.463  1.00 92.59           C  
ATOM    131  CD2 LEU A  17      34.459   6.906 -19.626  1.00 92.59           C  
ATOM    132  N   ARG A  18      31.804   4.533 -23.830  1.00 92.94           N  
ATOM    133  CA  ARG A  18      30.593   4.211 -24.607  1.00 92.94           C  
ATOM    134  C   ARG A  18      29.900   2.930 -24.131  1.00 92.94           C  
ATOM    135  CB  ARG A  18      30.942   4.064 -26.097  1.00 92.94           C  
ATOM    136  O   ARG A  18      28.674   2.888 -24.062  1.00 92.94           O  
ATOM    137  CG  ARG A  18      31.404   5.375 -26.748  1.00 92.94           C  
ATOM    138  CD  ARG A  18      31.643   5.154 -28.247  1.00 92.94           C  
ATOM    139  NE  ARG A  18      32.052   6.399 -28.925  1.00 92.94           N  
ATOM    140  NH1 ARG A  18      32.043   5.591 -31.077  1.00 92.94           N  
ATOM    141  NH2 ARG A  18      32.575   7.724 -30.704  1.00 92.94           N  
ATOM    142  CZ  ARG A  18      32.221   6.564 -30.227  1.00 92.94           C  
ATOM    143  N   ASN A  19      30.669   1.886 -23.823  1.00 94.07           N  
ATOM    144  CA  ASN A  19      30.119   0.612 -23.365  1.00 94.07           C  
ATOM    145  C   ASN A  19      29.667   0.695 -21.910  1.00 94.07           C  
ATOM    146  CB  ASN A  19      31.140  -0.509 -23.596  1.00 94.07           C  
ATOM    147  O   ASN A  19      28.583   0.204 -21.603  1.00 94.07           O  
ATOM    148  CG  ASN A  19      31.277  -0.865 -25.064  1.00 94.07           C  
ATOM    149  ND2 ASN A  19      32.281  -1.623 -25.413  1.00 94.07           N  
ATOM    150  OD1 ASN A  19      30.476  -0.495 -25.911  1.00 94.07           O  
ATOM    151  N   VAL A  20      30.426   1.388 -21.056  1.00 95.02           N  
ATOM    152  CA  VAL A  20      30.016   1.691 -19.676  1.00 95.02           C  
ATOM    153  C   VAL A  20      28.672   2.428 -19.666  1.00 95.02           C  
ATOM    154  CB  VAL A  20      31.100   2.508 -18.943  1.00 95.02           C  
ATOM    155  O   VAL A  20      27.757   2.029 -18.953  1.00 95.02           O  
ATOM    156  CG1 VAL A  20      30.671   2.872 -17.517  1.00 95.02           C  
ATOM    157  CG2 VAL A  20      32.418   1.731 -18.837  1.00 95.02           C  
ATOM    158  N   GLU A  21      28.496   3.439 -20.522  1.00 96.06           N  
ATOM    159  CA  GLU A  21      27.227   4.168 -20.636  1.00 96.06           C  
ATOM    160  C   GLU A  21      26.079   3.275 -21.144  1.00 96.06           C  
ATOM    161  CB  GLU A  21      27.428   5.371 -21.569  1.00 96.06           C  
ATOM    162  O   GLU A  21      24.943   3.379 -20.676  1.00 96.06           O  
ATOM    163  CG  GLU A  21      26.249   6.354 -21.498  1.00 96.06           C  
ATOM    164  CD  GLU A  21      26.290   7.442 -22.579  1.00 96.06           C  
ATOM    165  OE1 GLU A  21      25.208   8.046 -22.793  1.00 96.06           O  
ATOM    166  OE2 GLU A  21      27.314   7.582 -23.280  1.00 96.06           O  
ATOM    167  N   LYS A  22      26.355   2.372 -22.094  1.00 96.57           N  
ATOM    168  CA  LYS A  22      25.356   1.431 -22.619  1.00 96.57           C  
ATOM    169  C   LYS A  22      24.889   0.439 -21.551  1.00 96.57           C  
ATOM    170  CB  LYS A  22      25.927   0.722 -23.854  1.00 96.57           C  
ATOM    171  O   LYS A  22      23.685   0.206 -21.445  1.00 96.57           O  
ATOM    172  CG  LYS A  22      24.865  -0.124 -24.574  1.00 96.57           C  
ATOM    173  CD  LYS A  22      25.457  -0.768 -25.832  1.00 96.57           C  
ATOM    174  CE  LYS A  22      24.387  -1.596 -26.552  1.00 96.57           C  
ATOM    175  NZ  LYS A  22      24.934  -2.248 -27.768  1.00 96.57           N  
ATOM    176  N   VAL A  23      25.820  -0.114 -20.771  1.00 96.68           N  
ATOM    177  CA  VAL A  23      25.519  -1.000 -19.635  1.00 96.68           C  
ATOM    178  C   VAL A  23      24.714  -0.239 -18.588  1.00 96.68           C  
ATOM    179  CB  VAL A  23      26.808  -1.595 -19.035  1.00 96.68           C  
ATOM    180  O   VAL A  23      23.644  -0.699 -18.206  1.00 96.68           O  
ATOM    181  CG1 VAL A  23      26.546  -2.366 -17.738  1.00 96.68           C  
ATOM    182  CG2 VAL A  23      27.450  -2.575 -20.028  1.00 96.68           C  
ATOM    183  N   TRP A  24      25.133   0.978 -18.238  1.00 95.89           N  
ATOM    184  CA  TRP A  24      24.412   1.817 -17.284  1.00 95.89           C  
ATOM    185  C   TRP A  24      22.965   2.097 -17.720  1.00 95.89           C  
ATOM    186  CB  TRP A  24      25.198   3.115 -17.090  1.00 95.89           C  
ATOM    187  O   TRP A  24      22.035   1.936 -16.933  1.00 95.89           O  
ATOM    188  CG  TRP A  24      24.567   4.064 -16.129  1.00 95.89           C  
ATOM    189  CD1 TRP A  24      24.481   3.871 -14.794  1.00 95.89           C  
ATOM    190  CD2 TRP A  24      23.892   5.328 -16.402  1.00 95.89           C  
ATOM    191  CE2 TRP A  24      23.422   5.858 -15.163  1.00 95.89           C  
ATOM    192  CE3 TRP A  24      23.629   6.079 -17.570  1.00 95.89           C  
ATOM    193  NE1 TRP A  24      23.814   4.934 -14.218  1.00 95.89           N  
ATOM    194  CH2 TRP A  24      22.483   7.797 -16.262  1.00 95.89           C  
ATOM    195  CZ2 TRP A  24      22.726   7.071 -15.083  1.00 95.89           C  
ATOM    196  CZ3 TRP A  24      22.933   7.303 -17.500  1.00 95.89           C  
ATOM    197  N   LYS A  25      22.724   2.428 -18.996  1.00 96.63           N  
ATOM    198  CA  LYS A  25      21.356   2.605 -19.526  1.00 96.63           C  
ATOM    199  C   LYS A  25      20.524   1.320 -19.458  1.00 96.63           C  
ATOM    200  CB  LYS A  25      21.404   3.129 -20.969  1.00 96.63           C  
ATOM    201  O   LYS A  25      19.315   1.401 -19.246  1.00 96.63           O  
ATOM    202  CG  LYS A  25      21.785   4.614 -21.020  1.00 96.63           C  
ATOM    203  CD  LYS A  25      21.927   5.119 -22.463  1.00 96.63           C  
ATOM    204  CE  LYS A  25      22.432   6.565 -22.403  1.00 96.63           C  
ATOM    205  NZ  LYS A  25      22.910   7.083 -23.706  1.00 96.63           N  
ATOM    206  N   ALA A  26      21.136   0.154 -19.662  1.00 96.78           N  
ATOM    207  CA  ALA A  26      20.451  -1.132 -19.553  1.00 96.78           C  
ATOM    208  C   ALA A  26      20.104  -1.467 -18.093  1.00 96.78           C  
ATOM    209  CB  ALA A  26      21.317  -2.214 -20.207  1.00 96.78           C  
ATOM    210  O   ALA A  26      18.974  -1.858 -17.814  1.00 96.78           O  
ATOM    211  N   GLU A  27      21.028  -1.229 -17.162  1.00 96.34           N  
ATOM    212  CA  GLU A  27      20.804  -1.393 -15.723  1.00 96.34           C  
ATOM    213  C   GLU A  27      19.696  -0.468 -15.214  1.00 96.34           C  
ATOM    214  CB  GLU A  27      22.099  -1.102 -14.958  1.00 96.34           C  
ATOM    215  O   GLU A  27      18.813  -0.920 -14.493  1.00 96.34           O  
ATOM    216  CG  GLU A  27      23.150  -2.205 -15.143  1.00 96.34           C  
ATOM    217  CD  GLU A  27      24.489  -1.863 -14.472  1.00 96.34           C  
ATOM    218  OE1 GLU A  27      25.358  -2.762 -14.462  1.00 96.34           O  
ATOM    219  OE2 GLU A  27      24.649  -0.710 -14.004  1.00 96.34           O  
ATOM    220  N   GLN A  28      19.676   0.800 -15.642  1.00 95.46           N  
ATOM    221  CA  GLN A  28      18.610   1.740 -15.273  1.00 95.46           C  
ATOM    222  C   GLN A  28      17.232   1.288 -15.772  1.00 95.46           C  
ATOM    223  CB  GLN A  28      18.927   3.146 -15.812  1.00 95.46           C  
ATOM    224  O   GLN A  28      16.249   1.382 -15.038  1.00 95.46           O  
ATOM    225  CG  GLN A  28      20.083   3.844 -15.079  1.00 95.46           C  
ATOM    226  CD  GLN A  28      19.844   3.971 -13.581  1.00 95.46           C  
ATOM    227  NE2 GLN A  28      20.784   3.551 -12.763  1.00 95.46           N  
ATOM    228  OE1 GLN A  28      18.810   4.425 -13.120  1.00 95.46           O  
ATOM    229  N   LYS A  29      17.147   0.765 -17.004  1.00 95.97           N  
ATOM    230  CA  LYS A  29      15.898   0.196 -17.536  1.00 95.97           C  
ATOM    231  C   LYS A  29      15.458  -1.030 -16.742  1.00 95.97           C  
ATOM    232  CB  LYS A  29      16.056  -0.172 -19.013  1.00 95.97           C  
ATOM    233  O   LYS A  29      14.303  -1.104 -16.340  1.00 95.97           O  
ATOM    234  CG  LYS A  29      16.043   1.065 -19.914  1.00 95.97           C  
ATOM    235  CD  LYS A  29      16.237   0.623 -21.364  1.00 95.97           C  
ATOM    236  CE  LYS A  29      16.209   1.837 -22.290  1.00 95.97           C  
ATOM    237  NZ  LYS A  29      16.206   1.405 -23.708  1.00 95.97           N  
ATOM    238  N   HIS A  30      16.383  -1.943 -16.464  1.00 94.71           N  
ATOM    239  CA  HIS A  30      16.096  -3.148 -15.696  1.00 94.71           C  
ATOM    240  C   HIS A  30      15.668  -2.820 -14.258  1.00 94.71           C  
ATOM    241  CB  HIS A  30      17.335  -4.043 -15.731  1.00 94.71           C  
ATOM    242  O   HIS A  30      14.728  -3.412 -13.744  1.00 94.71           O  
ATOM    243  CG  HIS A  30      17.110  -5.376 -15.075  1.00 94.71           C  
ATOM    244  CD2 HIS A  30      16.474  -6.460 -15.617  1.00 94.71           C  
ATOM    245  ND1 HIS A  30      17.536  -5.734 -13.819  1.00 94.71           N  
ATOM    246  CE1 HIS A  30      17.194  -7.019 -13.624  1.00 94.71           C  
ATOM    247  NE2 HIS A  30      16.536  -7.502 -14.684  1.00 94.71           N  
ATOM    248  N   GLU A  31      16.291  -1.835 -13.611  1.00 93.71           N  
ATOM    249  CA  GLU A  31      15.897  -1.370 -12.278  1.00 93.71           C  
ATOM    250  C   GLU A  31      14.486  -0.755 -12.279  1.00 93.71           C  
ATOM    251  CB  GLU A  31      16.956  -0.369 -11.785  1.00 93.71           C  
ATOM    252  O   GLU A  31      13.695  -1.001 -11.366  1.00 93.71           O  
ATOM    253  CG  GLU A  31      16.784   0.054 -10.321  1.00 93.71           C  
ATOM    254  CD  GLU A  31      16.877  -1.108  -9.320  1.00 93.71           C  
ATOM    255  OE1 GLU A  31      16.237  -0.954  -8.255  1.00 93.71           O  
ATOM    256  OE2 GLU A  31      17.565  -2.115  -9.610  1.00 93.71           O  
ATOM    257  N   ALA A  32      14.129   0.001 -13.324  1.00 94.34           N  
ATOM    258  CA  ALA A  32      12.773   0.521 -13.500  1.00 94.34           C  
ATOM    259  C   ALA A  32      11.744  -0.606 -13.714  1.00 94.34           C  
ATOM    260  CB  ALA A  32      12.774   1.526 -14.659  1.00 94.34           C  
ATOM    261  O   ALA A  32      10.676  -0.590 -13.099  1.00 94.34           O  
ATOM    262  N   GLU A  33      12.075  -1.610 -14.530  1.00 94.16           N  
ATOM    263  CA  GLU A  33      11.243  -2.799 -14.743  1.00 94.16           C  
ATOM    264  C   GLU A  33      11.075  -3.611 -13.453  1.00 94.16           C  
ATOM    265  CB  GLU A  33      11.846  -3.678 -15.849  1.00 94.16           C  
ATOM    266  O   GLU A  33       9.951  -3.963 -13.099  1.00 94.16           O  
ATOM    267  CG  GLU A  33      11.658  -3.070 -17.248  1.00 94.16           C  
ATOM    268  CD  GLU A  33      12.399  -3.843 -18.352  1.00 94.16           C  
ATOM    269  OE1 GLU A  33      12.471  -3.298 -19.479  1.00 94.16           O  
ATOM    270  OE2 GLU A  33      12.905  -4.954 -18.074  1.00 94.16           O  
ATOM    271  N   ARG A  34      12.153  -3.842 -12.690  1.00 93.31           N  
ATOM    272  CA  ARG A  34      12.096  -4.537 -11.393  1.00 93.31           C  
ATOM    273  C   ARG A  34      11.178  -3.829 -10.408  1.00 93.31           C  
ATOM    274  CB  ARG A  34      13.489  -4.669 -10.768  1.00 93.31           C  
ATOM    275  O   ARG A  34      10.343  -4.491  -9.800  1.00 93.31           O  
ATOM    276  CG  ARG A  34      14.345  -5.745 -11.442  1.00 93.31           C  
ATOM    277  CD  ARG A  34      15.631  -5.940 -10.635  1.00 93.31           C  
ATOM    278  NE  ARG A  34      15.476  -7.005  -9.627  1.00 93.31           N  
ATOM    279  NH1 ARG A  34      17.661  -7.050  -8.947  1.00 93.31           N  
ATOM    280  NH2 ARG A  34      16.219  -8.558  -8.139  1.00 93.31           N  
ATOM    281  CZ  ARG A  34      16.450  -7.532  -8.910  1.00 93.31           C  
ATOM    282  N   LYS A  35      11.282  -2.502 -10.289  1.00 93.63           N  
ATOM    283  CA  LYS A  35      10.385  -1.703  -9.438  1.00 93.63           C  
ATOM    284  C   LYS A  35       8.932  -1.811  -9.886  1.00 93.63           C  
ATOM    285  CB  LYS A  35      10.838  -0.240  -9.432  1.00 93.63           C  
ATOM    286  O   LYS A  35       8.048  -1.942  -9.044  1.00 93.63           O  
ATOM    287  CG  LYS A  35      12.092  -0.072  -8.571  1.00 93.63           C  
ATOM    288  CD  LYS A  35      12.632   1.353  -8.673  1.00 93.63           C  
ATOM    289  CE  LYS A  35      13.885   1.428  -7.802  1.00 93.63           C  
ATOM    290  NZ  LYS A  35      14.582   2.722  -7.963  1.00 93.63           N  
ATOM    291  N   LYS A  36       8.674  -1.811 -11.200  1.00 92.85           N  
ATOM    292  CA  LYS A  36       7.315  -1.981 -11.729  1.00 92.85           C  
ATOM    293  C   LYS A  36       6.761  -3.378 -11.448  1.00 92.85           C  
ATOM    294  CB  LYS A  36       7.288  -1.635 -13.232  1.00 92.85           C  
ATOM    295  O   LYS A  36       5.599  -3.507 -11.074  1.00 92.85           O  
ATOM    296  CG  LYS A  36       5.858  -1.511 -13.792  1.00 92.85           C  
ATOM    297  CD  LYS A  36       5.130  -0.276 -13.233  1.00 92.85           C  
ATOM    298  CE  LYS A  36       3.613  -0.369 -13.404  1.00 92.85           C  
ATOM    299  NZ  LYS A  36       2.939   0.577 -12.477  1.00 92.85           N  
ATOM    300  N   ILE A  37       7.588  -4.412 -11.577  1.00 88.92           N  
ATOM    301  CA  ILE A  37       7.216  -5.794 -11.253  1.00 88.92           C  
ATOM    302  C   ILE A  37       6.962  -5.948  -9.748  1.00 88.92           C  
ATOM    303  CB  ILE A  37       8.293  -6.775 -11.768  1.00 88.92           C  
ATOM    304  O   ILE A  37       5.988  -6.587  -9.366  1.00 88.92           O  
ATOM    305  CG1 ILE A  37       8.336  -6.777 -13.314  1.00 88.92           C  
ATOM    306  CG2 ILE A  37       8.023  -8.207 -11.261  1.00 88.92           C  
ATOM    307  CD1 ILE A  37       9.620  -7.392 -13.888  1.00 88.92           C  
ATOM    308  N   GLU A  38       7.791  -5.357  -8.886  1.00 92.85           N  
ATOM    309  CA  GLU A  38       7.603  -5.390  -7.431  1.00 92.85           C  
ATOM    310  C   GLU A  38       6.308  -4.679  -7.007  1.00 92.85           C  
ATOM    311  CB  GLU A  38       8.829  -4.765  -6.748  1.00 92.85           C  
ATOM    312  O   GLU A  38       5.571  -5.189  -6.159  1.00 92.85           O  
ATOM    313  CG  GLU A  38       8.748  -4.883  -5.217  1.00 92.85           C  
ATOM    314  CD  GLU A  38       9.978  -4.325  -4.487  1.00 92.85           C  
ATOM    315  OE1 GLU A  38      10.060  -4.583  -3.263  1.00 92.85           O  
ATOM    316  OE2 GLU A  38      10.802  -3.632  -5.125  1.00 92.85           O  
ATOM    317  N   GLU A  39       5.993  -3.542  -7.633  1.00 91.22           N  
ATOM    318  CA  GLU A  39       4.728  -2.831  -7.440  1.00 91.22           C  
ATOM    319  C   GLU A  39       3.530  -3.698  -7.848  1.00 91.22           C  
ATOM    320  CB  GLU A  39       4.765  -1.504  -8.213  1.00 91.22           C  
ATOM    321  O   GLU A  39       2.605  -3.853  -7.052  1.00 91.22           O  
ATOM    322  CG  GLU A  39       3.504  -0.663  -7.981  1.00 91.22           C  
ATOM    323  CD  GLU A  39       3.542   0.673  -8.735  1.00 91.22           C  
ATOM    324  OE1 GLU A  39       3.104   1.677  -8.134  1.00 91.22           O  
ATOM    325  OE2 GLU A  39       3.962   0.694  -9.923  1.00 91.22           O  
ATOM    326  N   LEU A  40       3.583  -4.340  -9.021  1.00 89.75           N  
ATOM    327  CA  LEU A  40       2.543  -5.270  -9.477  1.00 89.75           C  
ATOM    328  C   LEU A  40       2.410  -6.481  -8.544  1.00 89.75           C  
ATOM    329  CB  LEU A  40       2.860  -5.738 -10.909  1.00 89.75           C  
ATOM    330  O   LEU A  40       1.305  -6.900  -8.217  1.00 89.75           O  
ATOM    331  CG  LEU A  40       2.641  -4.674 -11.999  1.00 89.75           C  
ATOM    332  CD1 LEU A  40       3.211  -5.189 -13.324  1.00 89.75           C  
ATOM    333  CD2 LEU A  40       1.161  -4.356 -12.207  1.00 89.75           C  
ATOM    334  N   GLN A  41       3.519  -7.039  -8.053  1.00 89.44           N  
ATOM    335  CA  GLN A  41       3.491  -8.130  -7.073  1.00 89.44           C  
ATOM    336  C   GLN A  41       2.928  -7.689  -5.720  1.00 89.44           C  
ATOM    337  CB  GLN A  41       4.902  -8.682  -6.848  1.00 89.44           C  
ATOM    338  O   GLN A  41       2.362  -8.509  -4.993  1.00 89.44           O  
ATOM    339  CG  GLN A  41       5.406  -9.557  -8.000  1.00 89.44           C  
ATOM    340  CD  GLN A  41       6.800 -10.110  -7.723  1.00 89.44           C  
ATOM    341  NE2 GLN A  41       7.385 -10.822  -8.660  1.00 89.44           N  
ATOM    342  OE1 GLN A  41       7.381  -9.952  -6.661  1.00 89.44           O  
ATOM    343  N   ARG A  42       3.120  -6.425  -5.328  1.00 90.01           N  
ATOM    344  CA  ARG A  42       2.501  -5.852  -4.129  1.00 90.01           C  
ATOM    345  C   ARG A  42       1.000  -5.692  -4.332  1.00 90.01           C  
ATOM    346  CB  ARG A  42       3.182  -4.526  -3.766  1.00 90.01           C  
ATOM    347  O   ARG A  42       0.252  -6.149  -3.477  1.00 90.01           O  
ATOM    348  CG  ARG A  42       2.619  -3.958  -2.453  1.00 90.01           C  
ATOM    349  CD  ARG A  42       3.201  -2.584  -2.119  1.00 90.01           C  
ATOM    350  NE  ARG A  42       2.798  -1.574  -3.113  1.00 90.01           N  
ATOM    351  NH1 ARG A  42       3.620   0.270  -2.032  1.00 90.01           N  
ATOM    352  NH2 ARG A  42       2.615   0.503  -4.018  1.00 90.01           N  
ATOM    353  CZ  ARG A  42       3.009  -0.274  -3.049  1.00 90.01           C  
ATOM    354  N   GLU A  43       0.580  -5.137  -5.462  1.00 85.52           N  
ATOM    355  CA  GLU A  43      -0.831  -4.983  -5.818  1.00 85.52           C  
ATOM    356  C   GLU A  43      -1.547  -6.338  -5.850  1.00 85.52           C  
ATOM    357  CB  GLU A  43      -0.911  -4.246  -7.160  1.00 85.52           C  
ATOM    358  O   GLU A  43      -2.571  -6.495  -5.197  1.00 85.52           O  
ATOM    359  CG  GLU A  43      -2.346  -3.867  -7.545  1.00 85.52           C  
ATOM    360  CD  GLU A  43      -2.404  -2.976  -8.798  1.00 85.52           C  
ATOM    361  OE1 GLU A  43      -3.493  -2.411  -9.041  1.00 85.52           O  
ATOM    362  OE2 GLU A  43      -1.362  -2.828  -9.483  1.00 85.52           O  
ATOM    363  N   LEU A  44      -0.942  -7.364  -6.458  1.00 80.24           N  
ATOM    364  CA  LEU A  44      -1.498  -8.722  -6.489  1.00 80.24           C  
ATOM    365  C   LEU A  44      -1.612  -9.354  -5.089  1.00 80.24           C  
ATOM    366  CB  LEU A  44      -0.603  -9.604  -7.382  1.00 80.24           C  
ATOM    367  O   LEU A  44      -2.521 -10.136  -4.813  1.00 80.24           O  
ATOM    368  CG  LEU A  44      -1.420 -10.629  -8.186  1.00 80.24           C  
ATOM    369  CD1 LEU A  44      -1.798 -10.047  -9.548  1.00 80.24           C  
ATOM    370  CD2 LEU A  44      -0.603 -11.904  -8.413  1.00 80.24           C  
ATOM    371  N   ARG A  45      -0.667  -9.053  -4.186  1.00 84.72           N  
ATOM    372  CA  ARG A  45      -0.723  -9.504  -2.784  1.00 84.72           C  
ATOM    373  C   ARG A  45      -1.805  -8.770  -2.002  1.00 84.72           C  
ATOM    374  CB  ARG A  45       0.635  -9.327  -2.093  1.00 84.72           C  
ATOM    375  O   ARG A  45      -2.478  -9.400  -1.194  1.00 84.72           O  
ATOM    376  CG  ARG A  45       1.616 -10.452  -2.444  1.00 84.72           C  
ATOM    377  CD  ARG A  45       2.958 -10.253  -1.728  1.00 84.72           C  
ATOM    378  NE  ARG A  45       3.697  -9.092  -2.262  1.00 84.72           N  
ATOM    379  NH1 ARG A  45       4.231  -8.045  -0.285  1.00 84.72           N  
ATOM    380  NH2 ARG A  45       5.078  -7.283  -2.204  1.00 84.72           N  
ATOM    381  CZ  ARG A  45       4.330  -8.151  -1.582  1.00 84.72           C  
ATOM    382  N   GLU A  46      -1.967  -7.471  -2.230  1.00 84.04           N  
ATOM    383  CA  GLU A  46      -3.028  -6.664  -1.624  1.00 84.04           C  
ATOM    384  C   GLU A  46      -4.409  -7.075  -2.141  1.00 84.04           C  
ATOM    385  CB  GLU A  46      -2.779  -5.173  -1.899  1.00 84.04           C  
ATOM    386  O   GLU A  46      -5.346  -7.175  -1.352  1.00 84.04           O  
ATOM    387  CG  GLU A  46      -1.624  -4.610  -1.054  1.00 84.04           C  
ATOM    388  CD  GLU A  46      -1.300  -3.139  -1.367  1.00 84.04           C  
ATOM    389  OE1 GLU A  46      -0.205  -2.693  -0.944  1.00 84.04           O  
ATOM    390  OE2 GLU A  46      -2.142  -2.459  -1.995  1.00 84.04           O  
ATOM    391  N   GLU A  47      -4.528  -7.377  -3.434  1.00 82.14           N  
ATOM    392  CA  GLU A  47      -5.734  -7.918  -4.053  1.00 82.14           C  
ATOM    393  C   GLU A  47      -6.081  -9.283  -3.458  1.00 82.14           C  
ATOM    394  CB  GLU A  47      -5.543  -7.979  -5.574  1.00 82.14           C  
ATOM    395  O   GLU A  47      -7.192  -9.449  -2.960  1.00 82.14           O  
ATOM    396  CG  GLU A  47      -6.851  -8.323  -6.299  1.00 82.14           C  
ATOM    397  CD  GLU A  47      -6.695  -8.332  -7.828  1.00 82.14           C  
ATOM    398  OE1 GLU A  47      -7.741  -8.224  -8.503  1.00 82.14           O  
ATOM    399  OE2 GLU A  47      -5.542  -8.450  -8.306  1.00 82.14           O  
ATOM    400  N   ARG A  48      -5.112 -10.208  -3.365  1.00 83.16           N  
ATOM    401  CA  ARG A  48      -5.314 -11.506  -2.702  1.00 83.16           C  
ATOM    402  C   ARG A  48      -5.710 -11.349  -1.235  1.00 83.16           C  
ATOM    403  CB  ARG A  48      -4.060 -12.380  -2.849  1.00 83.16           C  
ATOM    404  O   ARG A  48      -6.623 -12.026  -0.785  1.00 83.16           O  
ATOM    405  CG  ARG A  48      -4.313 -13.809  -2.334  1.00 83.16           C  
ATOM    406  CD  ARG A  48      -3.058 -14.684  -2.386  1.00 83.16           C  
ATOM    407  NE  ARG A  48      -2.614 -14.914  -3.778  1.00 83.16           N  
ATOM    408  NH1 ARG A  48      -0.409 -14.314  -3.553  1.00 83.16           N  
ATOM    409  NH2 ARG A  48      -1.188 -14.941  -5.549  1.00 83.16           N  
ATOM    410  CZ  ARG A  48      -1.410 -14.723  -4.283  1.00 83.16           C  
ATOM    411  N   ALA A  49      -5.070 -10.451  -0.485  1.00 86.46           N  
ATOM    412  CA  ALA A  49      -5.426 -10.200   0.913  1.00 86.46           C  
ATOM    413  C   ALA A  49      -6.845  -9.619   1.047  1.00 86.46           C  
ATOM    414  CB  ALA A  49      -4.380  -9.262   1.525  1.00 86.46           C  
ATOM    415  O   ALA A  49      -7.587  -9.969   1.966  1.00 86.46           O  
ATOM    416  N   ARG A  50      -7.248  -8.745   0.117  1.00 77.01           N  
ATOM    417  CA  ARG A  50      -8.601  -8.185   0.061  1.00 77.01           C  
ATOM    418  C   ARG A  50      -9.625  -9.261  -0.299  1.00 77.01           C  
ATOM    419  CB  ARG A  50      -8.606  -7.007  -0.924  1.00 77.01           C  
ATOM    420  O   ARG A  50     -10.670  -9.312   0.342  1.00 77.01           O  
ATOM    421  CG  ARG A  50      -9.893  -6.179  -0.836  1.00 77.01           C  
ATOM    422  CD  ARG A  50      -9.920  -5.055  -1.881  1.00 77.01           C  
ATOM    423  NE  ARG A  50      -8.872  -4.038  -1.637  1.00 77.01           N  
ATOM    424  NH1 ARG A  50      -7.892  -4.025  -3.729  1.00 77.01           N  
ATOM    425  NH2 ARG A  50      -7.063  -2.737  -2.118  1.00 77.01           N  
ATOM    426  CZ  ARG A  50      -7.957  -3.609  -2.495  1.00 77.01           C  
ATOM    427  N   GLU A  51      -9.323 -10.120  -1.267  1.00 83.02           N  
ATOM    428  CA  GLU A  51     -10.163 -11.250  -1.666  1.00 83.02           C  
ATOM    429  C   GLU A  51     -10.270 -12.292  -0.544  1.00 83.02           C  
ATOM    430  CB  GLU A  51      -9.615 -11.866  -2.962  1.00 83.02           C  
ATOM    431  O   GLU A  51     -11.365 -12.751  -0.250  1.00 83.02           O  
ATOM    432  CG  GLU A  51     -10.611 -12.859  -3.585  1.00 83.02           C  
ATOM    433  CD  GLU A  51     -10.100 -13.520  -4.878  1.00 83.02           C  
ATOM    434  OE1 GLU A  51     -10.883 -14.306  -5.461  1.00 83.02           O  
ATOM    435  OE2 GLU A  51      -8.914 -13.323  -5.228  1.00 83.02           O  
ATOM    436  N   GLU A  52      -9.186 -12.604   0.171  1.00 83.28           N  
ATOM    437  CA  GLU A  52      -9.208 -13.484   1.348  1.00 83.28           C  
ATOM    438  C   GLU A  52     -10.075 -12.908   2.476  1.00 83.28           C  
ATOM    439  CB  GLU A  52      -7.783 -13.734   1.868  1.00 83.28           C  
ATOM    440  O   GLU A  52     -10.868 -13.637   3.074  1.00 83.28           O  
ATOM    441  CG  GLU A  52      -7.017 -14.778   1.038  1.00 83.28           C  
ATOM    442  CD  GLU A  52      -5.566 -14.988   1.510  1.00 83.28           C  
ATOM    443  OE1 GLU A  52      -4.815 -15.677   0.777  1.00 83.28           O  
ATOM    444  OE2 GLU A  52      -5.205 -14.491   2.602  1.00 83.28           O  
ATOM    445  N   MET A  53      -9.986 -11.599   2.737  1.00 73.90           N  
ATOM    446  CA  MET A  53     -10.852 -10.912   3.703  1.00 73.90           C  
ATOM    447  C   MET A  53     -12.323 -10.922   3.268  1.00 73.90           C  
ATOM    448  CB  MET A  53     -10.372  -9.466   3.900  1.00 73.90           C  
ATOM    449  O   MET A  53     -13.204 -11.134   4.104  1.00 73.90           O  
ATOM    450  CG  MET A  53      -9.114  -9.383   4.773  1.00 73.90           C  
ATOM    451  SD  MET A  53      -9.340  -9.812   6.525  1.00 73.90           S  
ATOM    452  CE  MET A  53     -10.367  -8.430   7.086  1.00 73.90           C  
ATOM    453  N   GLN A  54     -12.599 -10.720   1.976  1.00 80.88           N  
ATOM    454  CA  GLN A  54     -13.951 -10.810   1.421  1.00 80.88           C  
ATOM    455  C   GLN A  54     -14.490 -12.240   1.510  1.00 80.88           C  
ATOM    456  CB  GLN A  54     -13.978 -10.312  -0.029  1.00 80.88           C  
ATOM    457  O   GLN A  54     -15.569 -12.443   2.060  1.00 80.88           O  
ATOM    458  CG  GLN A  54     -13.874  -8.782  -0.129  1.00 80.88           C  
ATOM    459  CD  GLN A  54     -13.982  -8.314  -1.574  1.00 80.88           C  
ATOM    460  NE2 GLN A  54     -13.226  -7.335  -2.011  1.00 80.88           N  
ATOM    461  OE1 GLN A  54     -14.809  -8.772  -2.327  1.00 80.88           O  
ATOM    462  N   ARG A  55     -13.709 -13.238   1.089  1.00 79.18           N  
ATOM    463  CA  ARG A  55     -14.037 -14.664   1.186  1.00 79.18           C  
ATOM    464  C   ARG A  55     -14.295 -15.081   2.629  1.00 79.18           C  
ATOM    465  CB  ARG A  55     -12.897 -15.477   0.556  1.00 79.18           C  
ATOM    466  O   ARG A  55     -15.267 -15.775   2.893  1.00 79.18           O  
ATOM    467  CG  ARG A  55     -13.231 -16.971   0.494  1.00 79.18           C  
ATOM    468  CD  ARG A  55     -12.058 -17.758  -0.094  1.00 79.18           C  
ATOM    469  NE  ARG A  55     -12.400 -19.188  -0.207  1.00 79.18           N  
ATOM    470  NH1 ARG A  55     -11.374 -19.943   1.704  1.00 79.18           N  
ATOM    471  NH2 ARG A  55     -12.627 -21.335   0.495  1.00 79.18           N  
ATOM    472  CZ  ARG A  55     -12.128 -20.143   0.662  1.00 79.18           C  
ATOM    473  N   TYR A  56     -13.481 -14.623   3.581  1.00 79.56           N  
ATOM    474  CA  TYR A  56     -13.713 -14.879   5.003  1.00 79.56           C  
ATOM    475  C   TYR A  56     -15.011 -14.220   5.499  1.00 79.56           C  
ATOM    476  CB  TYR A  56     -12.496 -14.418   5.816  1.00 79.56           C  
ATOM    477  O   TYR A  56     -15.756 -14.832   6.260  1.00 79.56           O  
ATOM    478  CG  TYR A  56     -12.612 -14.717   7.299  1.00 79.56           C  
ATOM    479  CD1 TYR A  56     -13.008 -13.706   8.195  1.00 79.56           C  
ATOM    480  CD2 TYR A  56     -12.351 -16.016   7.776  1.00 79.56           C  
ATOM    481  CE1 TYR A  56     -13.141 -13.989   9.567  1.00 79.56           C  
ATOM    482  CE2 TYR A  56     -12.483 -16.306   9.148  1.00 79.56           C  
ATOM    483  OH  TYR A  56     -13.016 -15.567  11.369  1.00 79.56           O  
ATOM    484  CZ  TYR A  56     -12.881 -15.293  10.044  1.00 79.56           C  
ATOM    485  N   ALA A  57     -15.333 -13.000   5.053  1.00 82.17           N  
ATOM    486  CA  ALA A  57     -16.594 -12.335   5.394  1.00 82.17           C  
ATOM    487  C   ALA A  57     -17.827 -13.027   4.777  1.00 82.17           C  
ATOM    488  CB  ALA A  57     -16.506 -10.864   4.971  1.00 82.17           C  
ATOM    489  O   ALA A  57     -18.885 -13.072   5.416  1.00 82.17           O  
ATOM    490  N   GLU A  58     -17.689 -13.587   3.572  1.00 80.16           N  
ATOM    491  CA  GLU A  58     -18.699 -14.425   2.919  1.00 80.16           C  
ATOM    492  C   GLU A  58     -18.874 -15.770   3.640  1.00 80.16           C  
ATOM    493  CB  GLU A  58     -18.325 -14.674   1.450  1.00 80.16           C  
ATOM    494  O   GLU A  58     -20.008 -16.164   3.914  1.00 80.16           O  
ATOM    495  CG  GLU A  58     -18.456 -13.426   0.565  1.00 80.16           C  
ATOM    496  CD  GLU A  58     -18.172 -13.714  -0.917  1.00 80.16           C  
ATOM    497  OE1 GLU A  58     -18.374 -12.768  -1.710  1.00 80.16           O  
ATOM    498  OE2 GLU A  58     -17.913 -14.891  -1.272  1.00 80.16           O  
ATOM    499  N   ASP A  59     -17.777 -16.436   4.019  1.00 79.30           N  
ATOM    500  CA  ASP A  59     -17.780 -17.708   4.759  1.00 79.30           C  
ATOM    501  C   ASP A  59     -18.372 -17.543   6.174  1.00 79.30           C  
ATOM    502  CB  ASP A  59     -16.346 -18.284   4.845  1.00 79.30           C  
ATOM    503  O   ASP A  59     -19.084 -18.421   6.665  1.00 79.30           O  
ATOM    504  CG  ASP A  59     -15.807 -18.957   3.566  1.00 79.30           C  
ATOM    505  OD1 ASP A  59     -16.610 -19.269   2.656  1.00 79.30           O  
ATOM    506  OD2 ASP A  59     -14.590 -19.272   3.544  1.00 79.30           O  
ATOM    507  N   VAL A  60     -18.131 -16.397   6.827  1.00 81.76           N  
ATOM    508  CA  VAL A  60     -18.758 -16.015   8.110  1.00 81.76           C  
ATOM    509  C   VAL A  60     -20.225 -15.583   7.923  1.00 81.76           C  
ATOM    510  CB  VAL A  60     -17.898 -14.942   8.821  1.00 81.76           C  
ATOM    511  O   VAL A  60     -20.980 -15.515   8.894  1.00 81.76           O  
ATOM    512  CG1 VAL A  60     -18.524 -14.356  10.097  1.00 81.76           C  
ATOM    513  CG2 VAL A  60     -16.551 -15.535   9.265  1.00 81.76           C  
ATOM    514  N   GLY A  61     -20.663 -15.329   6.685  1.00 67.26           N  
ATOM    515  CA  GLY A  61     -22.040 -14.958   6.352  1.00 67.26           C  
ATOM    516  C   GLY A  61     -22.412 -13.514   6.704  1.00 67.26           C  
ATOM    517  O   GLY A  61     -23.597 -13.194   6.794  1.00 67.26           O  
ATOM    518  N   ALA A  62     -21.426 -12.637   6.916  1.00 63.65           N  
ATOM    519  CA  ALA A  62     -21.652 -11.220   7.213  1.00 63.65           C  
ATOM    520  C   ALA A  62     -21.963 -10.396   5.950  1.00 63.65           C  
ATOM    521  CB  ALA A  62     -20.424 -10.680   7.954  1.00 63.65           C  
ATOM    522  O   ALA A  62     -22.621  -9.358   6.036  1.00 63.65           O  
ATOM    523  N   VAL A  63     -21.517 -10.860   4.779  1.00 62.45           N  
ATOM    524  CA  VAL A  63     -21.720 -10.197   3.485  1.00 62.45           C  
ATOM    525  C   VAL A  63     -22.317 -11.202   2.500  1.00 62.45           C  
ATOM    526  CB  VAL A  63     -20.401  -9.571   2.980  1.00 62.45           C  
ATOM    527  O   VAL A  63     -21.864 -12.340   2.402  1.00 62.45           O  
ATOM    528  CG1 VAL A  63     -20.593  -8.817   1.660  1.00 62.45           C  
ATOM    529  CG2 VAL A  63     -19.848  -8.559   3.997  1.00 62.45           C  
ATOM    530  N   LYS A  64     -23.380 -10.801   1.792  1.00 69.20           N  
ATOM    531  CA  LYS A  64     -23.945 -11.596   0.691  1.00 69.20           C  
ATOM    532  C   LYS A  64     -22.941 -11.598  -0.464  1.00 69.20           C  
ATOM    533  CB  LYS A  64     -25.287 -11.011   0.220  1.00 69.20           C  
ATOM    534  O   LYS A  64     -22.432 -10.529  -0.788  1.00 69.20           O  
ATOM    535  CG  LYS A  64     -26.401 -11.117   1.273  1.00 69.20           C  
ATOM    536  CD  LYS A  64     -27.698 -10.511   0.724  1.00 69.20           C  
ATOM    537  CE  LYS A  64     -28.832 -10.634   1.745  1.00 69.20           C  
ATOM    538  NZ  LYS A  64     -30.067  -9.979   1.245  1.00 69.20           N  
ATOM    539  N   LYS A  65     -22.710 -12.764  -1.080  1.00 65.88           N  
ATOM    540  CA  LYS A  65     -21.840 -12.925  -2.258  1.00 65.88           C  
ATOM    541  C   LYS A  65     -22.104 -11.810  -3.266  1.00 65.88           C  
ATOM    542  CB  LYS A  65     -22.080 -14.286  -2.929  1.00 65.88           C  
ATOM    543  O   LYS A  65     -23.238 -11.678  -3.731  1.00 65.88           O  
ATOM    544  CG  LYS A  65     -21.628 -15.445  -2.036  1.00 65.88           C  
ATOM    545  CD  LYS A  65     -21.723 -16.777  -2.783  1.00 65.88           C  
ATOM    546  CE  LYS A  65     -21.090 -17.855  -1.904  1.00 65.88           C  
ATOM    547  NZ  LYS A  65     -21.025 -19.156  -2.607  1.00 65.88           N  
ATOM    548  N   LYS A  66     -21.091 -10.999  -3.567  1.00 62.44           N  
ATOM    549  CA  LYS A  66     -21.213  -9.968  -4.600  1.00 62.44           C  
ATOM    550  C   LYS A  66     -21.216 -10.656  -5.962  1.00 62.44           C  
ATOM    551  CB  LYS A  66     -20.079  -8.941  -4.487  1.00 62.44           C  
ATOM    552  O   LYS A  66     -20.318 -11.431  -6.275  1.00 62.44           O  
ATOM    553  CG  LYS A  66     -20.310  -7.923  -3.359  1.00 62.44           C  
ATOM    554  CD  LYS A  66     -19.141  -6.937  -3.369  1.00 62.44           C  
ATOM    555  CE  LYS A  66     -19.323  -5.778  -2.391  1.00 62.44           C  
ATOM    556  NZ  LYS A  66     -18.152  -4.879  -2.516  1.00 62.44           N  
ATOM    557  N   GLU A  67     -22.214 -10.367  -6.789  1.00 61.40           N  
ATOM    558  CA  GLU A  67     -22.271 -10.781  -8.199  1.00 61.40           C  
ATOM    559  C   GLU A  67     -21.283  -9.951  -9.052  1.00 61.40           C  
ATOM    560  CB  GLU A  67     -23.724 -10.714  -8.712  1.00 61.40           C  
ATOM    561  O   GLU A  67     -21.633  -9.375 -10.078  1.00 61.40           O  
ATOM    562  CG  GLU A  67     -24.637 -11.757  -8.041  1.00 61.40           C  
ATOM    563  CD  GLU A  67     -26.104 -11.694  -8.505  1.00 61.40           C  
ATOM    564  OE1 GLU A  67     -26.860 -12.615  -8.116  1.00 61.40           O  
ATOM    565  OE2 GLU A  67     -26.473 -10.740  -9.223  1.00 61.40           O  
ATOM    566  N   GLU A  68     -20.020  -9.882  -8.619  1.00 63.58           N  
ATOM    567  CA  GLU A  68     -18.978  -8.963  -9.111  1.00 63.58           C  
ATOM    568  C   GLU A  68     -18.664  -9.153 -10.608  1.00 63.58           C  
ATOM    569  CB  GLU A  68     -17.726  -9.169  -8.225  1.00 63.58           C  
ATOM    570  O   GLU A  68     -18.222  -8.238 -11.297  1.00 63.58           O  
ATOM    571  CG  GLU A  68     -17.069  -7.850  -7.786  1.00 63.58           C  
ATOM    572  CD  GLU A  68     -16.048  -8.038  -6.648  1.00 63.58           C  
ATOM    573  OE1 GLU A  68     -15.891  -7.075  -5.855  1.00 63.58           O  
ATOM    574  OE2 GLU A  68     -15.486  -9.149  -6.544  1.00 63.58           O  
ATOM    575  N   LYS A  69     -18.975 -10.331 -11.159  1.00 66.39           N  
ATOM    576  CA  LYS A  69     -18.703 -10.678 -12.559  1.00 66.39           C  
ATOM    577  C   LYS A  69     -19.641 -10.008 -13.576  1.00 66.39           C  
ATOM    578  CB  LYS A  69     -18.686 -12.210 -12.675  1.00 66.39           C  
ATOM    579  O   LYS A  69     -19.294  -9.966 -14.755  1.00 66.39           O  
ATOM    580  CG  LYS A  69     -18.094 -12.683 -14.009  1.00 66.39           C  
ATOM    581  CD  LYS A  69     -17.820 -14.187 -13.991  1.00 66.39           C  
ATOM    582  CE  LYS A  69     -17.206 -14.586 -15.334  1.00 66.39           C  
ATOM    583  NZ  LYS A  69     -16.852 -16.025 -15.361  1.00 66.39           N  
ATOM    584  N   LEU A  70     -20.812  -9.517 -13.159  1.00 68.77           N  
ATOM    585  CA  LEU A  70     -21.835  -8.964 -14.064  1.00 68.77           C  
ATOM    586  C   LEU A  70     -22.004  -7.444 -13.951  1.00 68.77           C  
ATOM    587  CB  LEU A  70     -23.162  -9.705 -13.820  1.00 68.77           C  
ATOM    588  O   LEU A  70     -22.618  -6.842 -14.830  1.00 68.77           O  
ATOM    589  CG  LEU A  70     -23.203 -11.095 -14.481  1.00 68.77           C  
ATOM    590  CD1 LEU A  70     -24.244 -11.983 -13.804  1.00 68.77           C  
ATOM    591  CD2 LEU A  70     -23.551 -11.023 -15.970  1.00 68.77           C  
ATOM    592  N   ASP A  71     -21.439  -6.816 -12.921  1.00 69.42           N  
ATOM    593  CA  ASP A  71     -21.682  -5.397 -12.640  1.00 69.42           C  
ATOM    594  C   ASP A  71     -21.096  -4.484 -13.732  1.00 69.42           C  
ATOM    595  CB  ASP A  71     -21.148  -5.071 -11.229  1.00 69.42           C  
ATOM    596  O   ASP A  71     -21.756  -3.555 -14.190  1.00 69.42           O  
ATOM    597  CG  ASP A  71     -22.067  -4.153 -10.407  1.00 69.42           C  
ATOM    598  OD1 ASP A  71     -23.285  -4.113 -10.692  1.00 69.42           O  
ATOM    599  OD2 ASP A  71     -21.551  -3.542  -9.446  1.00 69.42           O  
ATOM    600  N   TRP A  72     -19.920  -4.825 -14.273  1.00 76.81           N  
ATOM    601  CA  TRP A  72     -19.315  -4.097 -15.400  1.00 76.81           C  
ATOM    602  C   TRP A  72     -20.114  -4.218 -16.713  1.00 76.81           C  
ATOM    603  CB  TRP A  72     -17.873  -4.581 -15.608  1.00 76.81           C  
ATOM    604  O   TRP A  72     -20.005  -3.355 -17.576  1.00 76.81           O  
ATOM    605  CG  TRP A  72     -17.747  -5.918 -16.275  1.00 76.81           C  
ATOM    606  CD1 TRP A  72     -17.764  -7.119 -15.655  1.00 76.81           C  
ATOM    607  CD2 TRP A  72     -17.646  -6.207 -17.705  1.00 76.81           C  
ATOM    608  CE2 TRP A  72     -17.609  -7.623 -17.878  1.00 76.81           C  
ATOM    609  CE3 TRP A  72     -17.612  -5.413 -18.872  1.00 76.81           C  
ATOM    610  NE1 TRP A  72     -17.710  -8.127 -16.597  1.00 76.81           N  
ATOM    611  CH2 TRP A  72     -17.469  -7.400 -20.286  1.00 76.81           C  
ATOM    612  CZ2 TRP A  72     -17.520  -8.221 -19.145  1.00 76.81           C  
ATOM    613  CZ3 TRP A  72     -17.521  -6.001 -20.148  1.00 76.81           C  
ATOM    614  N   MET A  73     -20.920  -5.277 -16.878  1.00 72.95           N  
ATOM    615  CA  MET A  73     -21.736  -5.503 -18.080  1.00 72.95           C  
ATOM    616  C   MET A  73     -23.076  -4.755 -18.007  1.00 72.95           C  
ATOM    617  CB  MET A  73     -21.946  -7.015 -18.260  1.00 72.95           C  
ATOM    618  O   MET A  73     -23.596  -4.321 -19.033  1.00 72.95           O  
ATOM    619  CG  MET A  73     -22.634  -7.376 -19.584  1.00 72.95           C  
ATOM    620  SD  MET A  73     -23.054  -9.136 -19.751  1.00 72.95           S  
ATOM    621  CE  MET A  73     -24.491  -9.195 -18.650  1.00 72.95           C  
ATOM    622  N   TYR A  74     -23.638  -4.600 -16.802  1.00 74.33           N  
ATOM    623  CA  TYR A  74     -24.884  -3.860 -16.571  1.00 74.33           C  
ATOM    624  C   TYR A  74     -24.663  -2.381 -16.217  1.00 74.33           C  
ATOM    625  CB  TYR A  74     -25.737  -4.583 -15.525  1.00 74.33           C  
ATOM    626  O   TYR A  74     -25.606  -1.589 -16.311  1.00 74.33           O  
ATOM    627  CG  TYR A  74     -26.262  -5.931 -15.987  1.00 74.33           C  
ATOM    628  CD1 TYR A  74     -27.220  -6.004 -17.019  1.00 74.33           C  
ATOM    629  CD2 TYR A  74     -25.816  -7.109 -15.365  1.00 74.33           C  
ATOM    630  CE1 TYR A  74     -27.714  -7.255 -17.440  1.00 74.33           C  
ATOM    631  CE2 TYR A  74     -26.324  -8.358 -15.766  1.00 74.33           C  
ATOM    632  OH  TYR A  74     -27.736  -9.645 -17.213  1.00 74.33           O  
ATOM    633  CZ  TYR A  74     -27.263  -8.435 -16.815  1.00 74.33           C  
ATOM    634  N   GLN A  75     -23.429  -1.972 -15.906  1.00 63.08           N  
ATOM    635  CA  GLN A  75     -23.000  -0.578 -15.996  1.00 63.08           C  
ATOM    636  C   GLN A  75     -22.970  -0.156 -17.472  1.00 63.08           C  
ATOM    637  CB  GLN A  75     -21.637  -0.366 -15.312  1.00 63.08           C  
ATOM    638  O   GLN A  75     -21.940  -0.180 -18.138  1.00 63.08           O  
ATOM    639  CG  GLN A  75     -21.751  -0.137 -13.796  1.00 63.08           C  
ATOM    640  CD  GLN A  75     -20.427   0.310 -13.178  1.00 63.08           C  
ATOM    641  NE2 GLN A  75     -20.439   0.822 -11.968  1.00 63.08           N  
ATOM    642  OE1 GLN A  75     -19.362   0.238 -13.767  1.00 63.08           O  
ATOM    643  N   GLY A  76     -24.132   0.234 -18.006  1.00 65.75           N  
ATOM    644  CA  GLY A  76     -24.224   0.884 -19.315  1.00 65.75           C  
ATOM    645  C   GLY A  76     -23.366   2.161 -19.385  1.00 65.75           C  
ATOM    646  O   GLY A  76     -22.781   2.562 -18.383  1.00 65.75           O  
ATOM    647  N   PRO A  77     -23.321   2.881 -20.520  1.00 65.27           N  
ATOM    648  CA  PRO A  77     -22.428   4.037 -20.721  1.00 65.27           C  
ATOM    649  C   PRO A  77     -22.509   5.152 -19.654  1.00 65.27           C  
ATOM    650  CB  PRO A  77     -22.797   4.579 -22.106  1.00 65.27           C  
ATOM    651  O   PRO A  77     -21.604   5.972 -19.551  1.00 65.27           O  
ATOM    652  CG  PRO A  77     -23.350   3.360 -22.842  1.00 65.27           C  
ATOM    653  CD  PRO A  77     -24.033   2.554 -21.742  1.00 65.27           C  
ATOM    654  N   GLY A  78     -23.573   5.185 -18.841  1.00 62.19           N  
ATOM    655  CA  GLY A  78     -23.714   6.073 -17.681  1.00 62.19           C  
ATOM    656  C   GLY A  78     -23.029   5.602 -16.386  1.00 62.19           C  
ATOM    657  O   GLY A  78     -22.953   6.381 -15.446  1.00 62.19           O  
ATOM    658  N   GLY A  79     -22.528   4.365 -16.313  1.00 60.39           N  
ATOM    659  CA  GLY A  79     -21.770   3.820 -15.177  1.00 60.39           C  
ATOM    660  C   GLY A  79     -20.284   4.197 -15.186  1.00 60.39           C  
ATOM    661  O   GLY A  79     -19.653   4.192 -14.139  1.00 60.39           O  
ATOM    662  N   MET A  80     -19.753   4.615 -16.343  1.00 57.44           N  
ATOM    663  CA  MET A  80     -18.425   5.243 -16.467  1.00 57.44           C  
ATOM    664  C   MET A  80     -18.401   6.699 -15.981  1.00 57.44           C  
ATOM    665  CB  MET A  80     -17.951   5.161 -17.929  1.00 57.44           C  
ATOM    666  O   MET A  80     -17.340   7.311 -15.889  1.00 57.44           O  
ATOM    667  CG  MET A  80     -17.230   3.836 -18.190  1.00 57.44           C  
ATOM    668  SD  MET A  80     -17.052   3.376 -19.937  1.00 57.44           S  
ATOM    669  CE  MET A  80     -16.014   4.719 -20.569  1.00 57.44           C  
ATOM    670  N   VAL A  81     -19.564   7.266 -15.662  1.00 57.65           N  
ATOM    671  CA  VAL A  81     -19.689   8.608 -15.101  1.00 57.65           C  
ATOM    672  C   VAL A  81     -19.492   8.484 -13.591  1.00 57.65           C  
ATOM    673  CB  VAL A  81     -21.034   9.239 -15.514  1.00 57.65           C  
ATOM    674  O   VAL A  81     -20.451   8.402 -12.823  1.00 57.65           O  
ATOM    675  CG1 VAL A  81     -21.163  10.699 -15.082  1.00 57.65           C  
ATOM    676  CG2 VAL A  81     -21.208   9.230 -17.042  1.00 57.65           C  
ATOM    677  N   ASN A  82     -18.231   8.430 -13.158  1.00 59.73           N  
ATOM    678  CA  ASN A  82     -17.870   8.472 -11.745  1.00 59.73           C  
ATOM    679  C   ASN A  82     -18.379   9.786 -11.147  1.00 59.73           C  
ATOM    680  CB  ASN A  82     -16.344   8.328 -11.589  1.00 59.73           C  
ATOM    681  O   ASN A  82     -17.745  10.831 -11.278  1.00 59.73           O  
ATOM    682  CG  ASN A  82     -15.860   6.892 -11.641  1.00 59.73           C  
ATOM    683  ND2 ASN A  82     -14.612   6.663 -11.959  1.00 59.73           N  
ATOM    684  OD1 ASN A  82     -16.587   5.959 -11.353  1.00 59.73           O  
ATOM    685  N   ARG A  83     -19.540   9.749 -10.483  1.00 65.48           N  
ATOM    686  CA  ARG A  83     -20.142  10.931  -9.843  1.00 65.48           C  
ATOM    687  C   ARG A  83     -19.185  11.594  -8.851  1.00 65.48           C  
ATOM    688  CB  ARG A  83     -21.472  10.533  -9.190  1.00 65.48           C  
ATOM    689  O   ARG A  83     -19.207  12.811  -8.681  1.00 65.48           O  
ATOM    690  CG  ARG A  83     -22.279  11.788  -8.816  1.00 65.48           C  
ATOM    691  CD  ARG A  83     -23.788  11.596  -9.014  1.00 65.48           C  
ATOM    692  NE  ARG A  83     -24.496  11.297  -7.755  1.00 65.48           N  
ATOM    693  NH1 ARG A  83     -25.486  13.356  -7.463  1.00 65.48           N  
ATOM    694  NH2 ARG A  83     -25.940  11.700  -6.042  1.00 65.48           N  
ATOM    695  CZ  ARG A  83     -25.299  12.116  -7.097  1.00 65.48           C  
ATOM    696  N   ASP A  84     -18.303  10.790  -8.277  1.00 65.62           N  
ATOM    697  CA  ASP A  84     -17.280  11.221  -7.337  1.00 65.62           C  
ATOM    698  C   ASP A  84     -16.164  12.028  -8.024  1.00 65.62           C  
ATOM    699  CB  ASP A  84     -16.744   9.980  -6.608  1.00 65.62           C  
ATOM    700  O   ASP A  84     -15.618  12.946  -7.420  1.00 65.62           O  
ATOM    701  CG  ASP A  84     -17.848   9.171  -5.904  1.00 65.62           C  
ATOM    702  OD1 ASP A  84     -18.916   9.753  -5.594  1.00 65.62           O  
ATOM    703  OD2 ASP A  84     -17.630   7.958  -5.709  1.00 65.62           O  
ATOM    704  N   GLU A  85     -15.876  11.796  -9.310  1.00 66.16           N  
ATOM    705  CA  GLU A  85     -14.886  12.583 -10.063  1.00 66.16           C  
ATOM    706  C   GLU A  85     -15.358  14.019 -10.336  1.00 66.16           C  
ATOM    707  CB  GLU A  85     -14.521  11.896 -11.385  1.00 66.16           C  
ATOM    708  O   GLU A  85     -14.542  14.946 -10.350  1.00 66.16           O  
ATOM    709  CG  GLU A  85     -13.638  10.660 -11.167  1.00 66.16           C  
ATOM    710  CD  GLU A  85     -13.246   9.975 -12.485  1.00 66.16           C  
ATOM    711  OE1 GLU A  85     -12.916   8.771 -12.425  1.00 66.16           O  
ATOM    712  OE2 GLU A  85     -13.224  10.657 -13.534  1.00 66.16           O  
ATOM    713  N   TYR A  86     -16.673  14.224 -10.471  1.00 65.14           N  
ATOM    714  CA  TYR A  86     -17.279  15.558 -10.537  1.00 65.14           C  
ATOM    715  C   TYR A  86     -17.186  16.289  -9.194  1.00 65.14           C  
ATOM    716  CB  TYR A  86     -18.741  15.446 -10.977  1.00 65.14           C  
ATOM    717  O   TYR A  86     -16.967  17.499  -9.162  1.00 65.14           O  
ATOM    718  CG  TYR A  86     -18.901  14.928 -12.386  1.00 65.14           C  
ATOM    719  CD1 TYR A  86     -18.827  15.823 -13.458  1.00 65.14           C  
ATOM    720  CD2 TYR A  86     -19.054  13.558 -12.636  1.00 65.14           C  
ATOM    721  CE1 TYR A  86     -19.012  15.364 -14.776  1.00 65.14           C  
ATOM    722  CE2 TYR A  86     -19.138  13.088 -13.956  1.00 65.14           C  
ATOM    723  OH  TYR A  86     -19.303  13.550 -16.313  1.00 65.14           O  
ATOM    724  CZ  TYR A  86     -19.163  13.992 -15.035  1.00 65.14           C  
ATOM    725  N   LEU A  87     -17.287  15.553  -8.081  1.00 69.13           N  
ATOM    726  CA  LEU A  87     -17.069  16.087  -6.733  1.00 69.13           C  
ATOM    727  C   LEU A  87     -15.588  16.421  -6.466  1.00 69.13           C  
ATOM    728  CB  LEU A  87     -17.620  15.085  -5.695  1.00 69.13           C  
ATOM    729  O   LEU A  87     -15.296  17.307  -5.667  1.00 69.13           O  
ATOM    730  CG  LEU A  87     -18.686  15.702  -4.775  1.00 69.13           C  
ATOM    731  CD1 LEU A  87     -20.016  15.897  -5.509  1.00 69.13           C  
ATOM    732  CD2 LEU A  87     -18.935  14.793  -3.572  1.00 69.13           C  
ATOM    733  N   LEU A  88     -14.662  15.746  -7.159  1.00 69.20           N  
ATOM    734  CA  LEU A  88     -13.208  15.947  -7.081  1.00 69.20           C  
ATOM    735  C   LEU A  88     -12.665  16.982  -8.088  1.00 69.20           C  
ATOM    736  CB  LEU A  88     -12.506  14.580  -7.204  1.00 69.20           C  
ATOM    737  O   LEU A  88     -11.451  17.174  -8.182  1.00 69.20           O  
ATOM    738  CG  LEU A  88     -12.748  13.627  -6.017  1.00 69.20           C  
ATOM    739  CD1 LEU A  88     -12.209  12.238  -6.361  1.00 69.20           C  
ATOM    740  CD2 LEU A  88     -12.056  14.109  -4.739  1.00 69.20           C  
ATOM    741  N   GLY A  89     -13.541  17.688  -8.810  1.00 65.49           N  
ATOM    742  CA  GLY A  89     -13.175  18.869  -9.596  1.00 65.49           C  
ATOM    743  C   GLY A  89     -12.646  18.598 -11.007  1.00 65.49           C  
ATOM    744  O   GLY A  89     -11.992  19.475 -11.578  1.00 65.49           O  
ATOM    745  N   ARG A  90     -12.917  17.429 -11.606  1.00 74.18           N  
ATOM    746  CA  ARG A  90     -12.689  17.254 -13.051  1.00 74.18           C  
ATOM    747  C   ARG A  90     -13.745  18.022 -13.865  1.00 74.18           C  
ATOM    748  CB  ARG A  90     -12.621  15.773 -13.448  1.00 74.18           C  
ATOM    749  O   ARG A  90     -14.919  18.001 -13.498  1.00 74.18           O  
ATOM    750  CG  ARG A  90     -11.293  15.136 -13.002  1.00 74.18           C  
ATOM    751  CD  ARG A  90     -10.805  14.127 -14.046  1.00 74.18           C  
ATOM    752  NE  ARG A  90      -9.453  13.630 -13.731  1.00 74.18           N  
ATOM    753  NH1 ARG A  90      -9.128  12.496 -15.698  1.00 74.18           N  
ATOM    754  NH2 ARG A  90      -7.561  12.418 -14.109  1.00 74.18           N  
ATOM    755  CZ  ARG A  90      -8.720  12.857 -14.513  1.00 74.18           C  
ATOM    756  N   PRO A  91     -13.353  18.721 -14.950  1.00 67.40           N  
ATOM    757  CA  PRO A  91     -14.286  19.486 -15.770  1.00 67.40           C  
ATOM    758  C   PRO A  91     -15.331  18.561 -16.400  1.00 67.40           C  
ATOM    759  CB  PRO A  91     -13.434  20.213 -16.816  1.00 67.40           C  
ATOM    760  O   PRO A  91     -14.992  17.524 -16.968  1.00 67.40           O  
ATOM    761  CG  PRO A  91     -12.184  19.342 -16.927  1.00 67.40           C  
ATOM    762  CD  PRO A  91     -12.013  18.791 -15.513  1.00 67.40           C  
ATOM    763  N   ILE A  92     -16.597  18.960 -16.280  1.00 59.19           N  
ATOM    764  CA  ILE A  92     -17.748  18.238 -16.818  1.00 59.19           C  
ATOM    765  C   ILE A  92     -17.650  18.183 -18.345  1.00 59.19           C  
ATOM    766  CB  ILE A  92     -19.061  18.924 -16.350  1.00 59.19           C  
ATOM    767  O   ILE A  92     -17.565  19.226 -18.994  1.00 59.19           O  
ATOM    768  CG1 ILE A  92     -19.260  18.868 -14.818  1.00 59.19           C  
ATOM    769  CG2 ILE A  92     -20.309  18.325 -17.025  1.00 59.19           C  
ATOM    770  CD1 ILE A  92     -20.063  20.035 -14.241  1.00 59.19           C  
ATOM    771  N   ASP A  93     -17.674  16.978 -18.916  1.00 64.51           N  
ATOM    772  CA  ASP A  93     -17.749  16.800 -20.366  1.00 64.51           C  
ATOM    773  C   ASP A  93     -19.109  17.298 -20.894  1.00 64.51           C  
ATOM    774  CB  ASP A  93     -17.449  15.338 -20.745  1.00 64.51           C  
ATOM    775  O   ASP A  93     -20.152  17.098 -20.260  1.00 64.51           O  
ATOM    776  CG  ASP A  93     -16.923  15.188 -22.178  1.00 64.51           C  
ATOM    777  OD1 ASP A  93     -16.830  16.224 -22.881  1.00 64.51           O  
ATOM    778  OD2 ASP A  93     -16.632  14.038 -22.562  1.00 64.51           O  
ATOM    779  N   LYS A  94     -19.100  17.974 -22.048  1.00 61.83           N  
ATOM    780  CA  LYS A  94     -20.225  18.788 -22.565  1.00 61.83           C  
ATOM    781  C   LYS A  94     -21.521  17.992 -22.781  1.00 61.83           C  
ATOM    782  CB  LYS A  94     -19.796  19.496 -23.860  1.00 61.83           C  
ATOM    783  O   LYS A  94     -22.602  18.570 -22.785  1.00 61.83           O  
ATOM    784  CG  LYS A  94     -18.683  20.528 -23.618  1.00 61.83           C  
ATOM    785  CD  LYS A  94     -18.282  21.198 -24.935  1.00 61.83           C  
ATOM    786  CE  LYS A  94     -17.171  22.221 -24.692  1.00 61.83           C  
ATOM    787  NZ  LYS A  94     -16.841  22.940 -25.945  1.00 61.83           N  
ATOM    788  N   TYR A  95     -21.425  16.669 -22.857  1.00 59.73           N  
ATOM    789  CA  TYR A  95     -22.548  15.745 -23.020  1.00 59.73           C  
ATOM    790  C   TYR A  95     -23.488  15.636 -21.806  1.00 59.73           C  
ATOM    791  CB  TYR A  95     -21.968  14.373 -23.379  1.00 59.73           C  
ATOM    792  O   TYR A  95     -24.569  15.059 -21.928  1.00 59.73           O  
ATOM    793  CG  TYR A  95     -21.201  14.381 -24.685  1.00 59.73           C  
ATOM    794  CD1 TYR A  95     -21.912  14.459 -25.898  1.00 59.73           C  
ATOM    795  CD2 TYR A  95     -19.792  14.350 -24.694  1.00 59.73           C  
ATOM    796  CE1 TYR A  95     -21.218  14.482 -27.122  1.00 59.73           C  
ATOM    797  CE2 TYR A  95     -19.096  14.382 -25.916  1.00 59.73           C  
ATOM    798  OH  TYR A  95     -19.140  14.453 -28.314  1.00 59.73           O  
ATOM    799  CZ  TYR A  95     -19.810  14.439 -27.133  1.00 59.73           C  
ATOM    800  N   VAL A  96     -23.110  16.165 -20.635  1.00 59.32           N  
ATOM    801  CA  VAL A  96     -23.981  16.161 -19.443  1.00 59.32           C  
ATOM    802  C   VAL A  96     -25.010  17.297 -19.480  1.00 59.32           C  
ATOM    803  CB  VAL A  96     -23.145  16.192 -18.149  1.00 59.32           C  
ATOM    804  O   VAL A  96     -26.135  17.106 -19.024  1.00 59.32           O  
ATOM    805  CG1 VAL A  96     -24.008  16.191 -16.880  1.00 59.32           C  
ATOM    806  CG2 VAL A  96     -22.219  14.967 -18.068  1.00 59.32           C  
ATOM    807  N   PHE A  97     -24.664  18.450 -20.058  1.00 55.11           N  
ATOM    808  CA  PHE A  97     -25.559  19.613 -20.098  1.00 55.11           C  
ATOM    809  C   PHE A  97     -26.689  19.447 -21.125  1.00 55.11           C  
ATOM    810  CB  PHE A  97     -24.727  20.885 -20.313  1.00 55.11           C  
ATOM    811  O   PHE A  97     -27.844  19.729 -20.819  1.00 55.11           O  
ATOM    812  CG  PHE A  97     -24.042  21.355 -19.040  1.00 55.11           C  
ATOM    813  CD1 PHE A  97     -24.783  22.088 -18.095  1.00 55.11           C  
ATOM    814  CD2 PHE A  97     -22.694  21.042 -18.776  1.00 55.11           C  
ATOM    815  CE1 PHE A  97     -24.186  22.506 -16.893  1.00 55.11           C  
ATOM    816  CE2 PHE A  97     -22.093  21.468 -17.575  1.00 55.11           C  
ATOM    817  CZ  PHE A  97     -22.840  22.196 -16.632  1.00 55.11           C  
ATOM    818  N   GLU A  98     -26.397  18.857 -22.284  1.00 57.67           N  
ATOM    819  CA  GLU A  98     -27.350  18.741 -23.399  1.00 57.67           C  
ATOM    820  C   GLU A  98     -28.526  17.778 -23.115  1.00 57.67           C  
ATOM    821  CB  GLU A  98     -26.534  18.338 -24.638  1.00 57.67           C  
ATOM    822  O   GLU A  98     -29.581  17.884 -23.727  1.00 57.67           O  
ATOM    823  CG  GLU A  98     -27.141  18.782 -25.978  1.00 57.67           C  
ATOM    824  CD  GLU A  98     -26.148  18.591 -27.141  1.00 57.67           C  
ATOM    825  OE1 GLU A  98     -26.269  19.322 -28.149  1.00 57.67           O  
ATOM    826  OE2 GLU A  98     -25.253  17.717 -27.019  1.00 57.67           O  
ATOM    827  N   LYS A  99     -28.397  16.861 -22.139  1.00 56.00           N  
ATOM    828  CA  LYS A  99     -29.484  15.940 -21.733  1.00 56.00           C  
ATOM    829  C   LYS A  99     -30.283  16.381 -20.502  1.00 56.00           C  
ATOM    830  CB  LYS A  99     -28.946  14.510 -21.573  1.00 56.00           C  
ATOM    831  O   LYS A  99     -31.291  15.740 -20.190  1.00 56.00           O  
ATOM    832  CG  LYS A  99     -28.691  13.860 -22.938  1.00 56.00           C  
ATOM    833  CD  LYS A  99     -28.471  12.351 -22.792  1.00 56.00           C  
ATOM    834  CE  LYS A  99     -28.320  11.752 -24.191  1.00 56.00           C  
ATOM    835  NZ  LYS A  99     -28.130  10.284 -24.146  1.00 56.00           N  
ATOM    836  N   MET A 100     -29.846  17.421 -19.788  1.00 55.03           N  
ATOM    837  CA  MET A 100     -30.596  17.992 -18.657  1.00 55.03           C  
ATOM    838  C   MET A 100     -31.491  19.158 -19.085  1.00 55.03           C  
ATOM    839  CB  MET A 100     -29.649  18.406 -17.515  1.00 55.03           C  
ATOM    840  O   MET A 100     -32.585  19.294 -18.545  1.00 55.03           O  
ATOM    841  CG  MET A 100     -29.653  17.369 -16.388  1.00 55.03           C  
ATOM    842  SD  MET A 100     -28.664  17.852 -14.945  1.00 55.03           S  
ATOM    843  CE  MET A 100     -28.773  16.340 -13.962  1.00 55.03           C  
ATOM    844  N   GLU A 101     -31.082  19.932 -20.091  1.00 49.84           N  
ATOM    845  CA  GLU A 101     -31.789  21.148 -20.516  1.00 49.84           C  
ATOM    846  C   GLU A 101     -33.171  20.862 -21.149  1.00 49.84           C  
ATOM    847  CB  GLU A 101     -30.831  21.941 -21.426  1.00 49.84           C  
ATOM    848  O   GLU A 101     -34.102  21.644 -20.985  1.00 49.84           O  
ATOM    849  CG  GLU A 101     -31.035  23.463 -21.350  1.00 49.84           C  
ATOM    850  CD  GLU A 101     -29.881  24.264 -21.989  1.00 49.84           C  
ATOM    851  OE1 GLU A 101     -29.848  25.497 -21.771  1.00 49.84           O  
ATOM    852  OE2 GLU A 101     -29.016  23.655 -22.661  1.00 49.84           O  
ATOM    853  N   GLU A 102     -33.383  19.683 -21.750  1.00 51.49           N  
ATOM    854  CA  GLU A 102     -34.698  19.284 -22.292  1.00 51.49           C  
ATOM    855  C   GLU A 102     -35.714  18.802 -21.232  1.00 51.49           C  
ATOM    856  CB  GLU A 102     -34.522  18.209 -23.378  1.00 51.49           C  
ATOM    857  O   GLU A 102     -36.893  18.631 -21.543  1.00 51.49           O  
ATOM    858  CG  GLU A 102     -34.018  18.782 -24.712  1.00 51.49           C  
ATOM    859  CD  GLU A 102     -34.011  17.727 -25.833  1.00 51.49           C  
ATOM    860  OE1 GLU A 102     -34.115  18.131 -27.013  1.00 51.49           O  
ATOM    861  OE2 GLU A 102     -33.931  16.514 -25.511  1.00 51.49           O  
ATOM    862  N   LYS A 103     -35.305  18.571 -19.974  1.00 53.89           N  
ATOM    863  CA  LYS A 103     -36.189  18.013 -18.925  1.00 53.89           C  
ATOM    864  C   LYS A 103     -36.680  19.021 -17.885  1.00 53.89           C  
ATOM    865  CB  LYS A 103     -35.536  16.784 -18.278  1.00 53.89           C  
ATOM    866  O   LYS A 103     -37.517  18.654 -17.062  1.00 53.89           O  
ATOM    867  CG  LYS A 103     -35.675  15.558 -19.188  1.00 53.89           C  
ATOM    868  CD  LYS A 103     -35.053  14.332 -18.521  1.00 53.89           C  
ATOM    869  CE  LYS A 103     -35.235  13.124 -19.438  1.00 53.89           C  
ATOM    870  NZ  LYS A 103     -34.508  11.951 -18.906  1.00 53.89           N  
ATOM    871  N   GLU A 104     -36.220  20.269 -17.924  1.00 51.32           N  
ATOM    872  CA  GLU A 104     -36.569  21.287 -16.918  1.00 51.32           C  
ATOM    873  C   GLU A 104     -37.769  22.185 -17.287  1.00 51.32           C  
ATOM    874  CB  GLU A 104     -35.325  22.086 -16.493  1.00 51.32           C  
ATOM    875  O   GLU A 104     -38.193  23.012 -16.482  1.00 51.32           O  
ATOM    876  CG  GLU A 104     -34.311  21.196 -15.747  1.00 51.32           C  
ATOM    877  CD  GLU A 104     -33.356  21.979 -14.830  1.00 51.32           C  
ATOM    878  OE1 GLU A 104     -32.829  21.340 -13.887  1.00 51.32           O  
ATOM    879  OE2 GLU A 104     -33.180  23.199 -15.037  1.00 51.32           O  
ATOM    880  N   ALA A 105     -38.419  21.974 -18.436  1.00 43.34           N  
ATOM    881  CA  ALA A 105     -39.554  22.786 -18.902  1.00 43.34           C  
ATOM    882  C   ALA A 105     -40.912  22.529 -18.187  1.00 43.34           C  
ATOM    883  CB  ALA A 105     -39.640  22.648 -20.430  1.00 43.34           C  
ATOM    884  O   ALA A 105     -41.968  22.708 -18.791  1.00 43.34           O  
ATOM    885  N   GLY A 106     -40.932  22.101 -16.916  1.00 41.23           N  
ATOM    886  CA  GLY A 106     -42.161  21.606 -16.263  1.00 41.23           C  
ATOM    887  C   GLY A 106     -42.398  21.954 -14.788  1.00 41.23           C  
ATOM    888  O   GLY A 106     -43.249  21.320 -14.166  1.00 41.23           O  
ATOM    889  N   CYS A 107     -41.684  22.913 -14.189  1.00 34.05           N  
ATOM    890  CA  CYS A 107     -41.876  23.255 -12.772  1.00 34.05           C  
ATOM    891  C   CYS A 107     -42.895  24.400 -12.591  1.00 34.05           C  
ATOM    892  CB  CYS A 107     -40.513  23.535 -12.127  1.00 34.05           C  
ATOM    893  O   CYS A 107     -42.554  25.575 -12.702  1.00 34.05           O  
ATOM    894  SG  CYS A 107     -40.666  23.403 -10.320  1.00 34.05           S  
ATOM    895  N   SER A 108     -44.159  24.046 -12.329  1.00 40.50           N  
ATOM    896  CA  SER A 108     -45.227  24.988 -11.958  1.00 40.50           C  
ATOM    897  C   SER A 108     -45.001  25.556 -10.547  1.00 40.50           C  
ATOM    898  CB  SER A 108     -46.597  24.315 -12.085  1.00 40.50           C  
ATOM    899  O   SER A 108     -44.666  24.841  -9.600  1.00 40.50           O  
ATOM    900  OG  SER A 108     -47.643  25.208 -11.760  1.00 40.50           O  
ATOM    901  N   SER A 109     -45.175  26.869 -10.437  1.00 49.09           N  
ATOM    902  CA  SER A 109     -44.534  27.803  -9.509  1.00 49.09           C  
ATOM    903  C   SER A 109     -45.108  27.906  -8.093  1.00 49.09           C  
ATOM    904  CB  SER A 109     -44.542  29.181 -10.198  1.00 49.09           C  
ATOM    905  O   SER A 109     -44.709  28.811  -7.369  1.00 49.09           O  
ATOM    906  OG  SER A 109     -45.814  29.459 -10.769  1.00 49.09           O  
ATOM    907  N   GLU A 110     -46.021  27.037  -7.649  1.00 54.12           N  
ATOM    908  CA  GLU A 110     -46.812  27.361  -6.440  1.00 54.12           C  
ATOM    909  C   GLU A 110     -46.904  26.249  -5.385  1.00 54.12           C  
ATOM    910  CB  GLU A 110     -48.176  27.941  -6.855  1.00 54.12           C  
ATOM    911  O   GLU A 110     -47.463  26.463  -4.313  1.00 54.12           O  
ATOM    912  CG  GLU A 110     -47.976  29.169  -7.771  1.00 54.12           C  
ATOM    913  CD  GLU A 110     -49.220  30.021  -8.014  1.00 54.12           C  
ATOM    914  OE1 GLU A 110     -49.072  30.981  -8.803  1.00 54.12           O  
ATOM    915  OE2 GLU A 110     -50.281  29.717  -7.426  1.00 54.12           O  
ATOM    916  N   THR A 111     -46.323  25.064  -5.616  1.00 51.59           N  
ATOM    917  CA  THR A 111     -46.412  23.963  -4.625  1.00 51.59           C  
ATOM    918  C   THR A 111     -45.211  23.017  -4.537  1.00 51.59           C  
ATOM    919  CB  THR A 111     -47.729  23.160  -4.756  1.00 51.59           C  
ATOM    920  O   THR A 111     -45.231  22.105  -3.714  1.00 51.59           O  
ATOM    921  CG2 THR A 111     -48.601  23.313  -3.510  1.00 51.59           C  
ATOM    922  OG1 THR A 111     -48.521  23.575  -5.845  1.00 51.59           O  
ATOM    923  N   GLY A 112     -44.142  23.229  -5.318  1.00 51.48           N  
ATOM    924  CA  GLY A 112     -42.826  22.589  -5.125  1.00 51.48           C  
ATOM    925  C   GLY A 112     -42.775  21.051  -5.127  1.00 51.48           C  
ATOM    926  O   GLY A 112     -41.740  20.479  -4.791  1.00 51.48           O  
ATOM    927  N   LEU A 113     -43.861  20.359  -5.477  1.00 49.75           N  
ATOM    928  CA  LEU A 113     -43.960  18.905  -5.399  1.00 49.75           C  
ATOM    929  C   LEU A 113     -44.613  18.343  -6.660  1.00 49.75           C  
ATOM    930  CB  LEU A 113     -44.735  18.501  -4.128  1.00 49.75           C  
ATOM    931  O   LEU A 113     -45.739  18.690  -7.009  1.00 49.75           O  
ATOM    932  CG  LEU A 113     -43.974  18.739  -2.807  1.00 49.75           C  
ATOM    933  CD1 LEU A 113     -44.915  18.517  -1.622  1.00 49.75           C  
ATOM    934  CD2 LEU A 113     -42.788  17.779  -2.646  1.00 49.75           C  
ATOM    935  N   LEU A 114     -43.902  17.420  -7.310  1.00 56.48           N  
ATOM    936  CA  LEU A 114     -44.434  16.598  -8.393  1.00 56.48           C  
ATOM    937  C   LEU A 114     -45.619  15.755  -7.873  1.00 56.48           C  
ATOM    938  CB  LEU A 114     -43.323  15.681  -8.944  1.00 56.48           C  
ATOM    939  O   LEU A 114     -45.475  15.091  -6.833  1.00 56.48           O  
ATOM    940  CG  LEU A 114     -42.147  16.410  -9.625  1.00 56.48           C  
ATOM    941  CD1 LEU A 114     -41.030  15.409  -9.924  1.00 56.48           C  
ATOM    942  CD2 LEU A 114     -42.570  17.070 -10.937  1.00 56.48           C  
ATOM    943  N   PRO A 115     -46.768  15.719  -8.577  1.00 46.90           N  
ATOM    944  CA  PRO A 115     -47.887  14.857  -8.211  1.00 46.90           C  
ATOM    945  C   PRO A 115     -47.435  13.389  -8.258  1.00 46.90           C  
ATOM    946  CB  PRO A 115     -49.011  15.195  -9.200  1.00 46.90           C  
ATOM    947  O   PRO A 115     -47.048  12.876  -9.302  1.00 46.90           O  
ATOM    948  CG  PRO A 115     -48.282  15.765 -10.416  1.00 46.90           C  
ATOM    949  CD  PRO A 115     -47.053  16.437  -9.811  1.00 46.90           C  
ATOM    950  N   GLY A 116     -47.425  12.727  -7.095  1.00 58.81           N  
ATOM    951  CA  GLY A 116     -46.924  11.353  -6.912  1.00 58.81           C  
ATOM    952  C   GLY A 116     -45.749  11.212  -5.933  1.00 58.81           C  
ATOM    953  O   GLY A 116     -45.500  10.116  -5.436  1.00 58.81           O  
ATOM    954  N   SER A 117     -45.084  12.315  -5.562  1.00 56.79           N  
ATOM    955  CA  SER A 117     -43.934  12.328  -4.631  1.00 56.79           C  
ATOM    956  C   SER A 117     -44.282  11.951  -3.174  1.00 56.79           C  
ATOM    957  CB  SER A 117     -43.279  13.714  -4.699  1.00 56.79           C  
ATOM    958  O   SER A 117     -43.408  11.622  -2.375  1.00 56.79           O  
ATOM    959  OG  SER A 117     -42.046  13.745  -4.010  1.00 56.79           O  
ATOM    960  N   ILE A 118     -45.570  11.930  -2.816  1.00 59.41           N  
ATOM    961  CA  ILE A 118     -46.047  11.617  -1.455  1.00 59.41           C  
ATOM    962  C   ILE A 118     -45.980  10.103  -1.157  1.00 59.41           C  
ATOM    963  CB  ILE A 118     -47.473  12.194  -1.235  1.00 59.41           C  
ATOM    964  O   ILE A 118     -45.836   9.708  -0.003  1.00 59.41           O  
ATOM    965  CG1 ILE A 118     -47.603  13.651  -1.754  1.00 59.41           C  
ATOM    966  CG2 ILE A 118     -47.847  12.141   0.260  1.00 59.41           C  
ATOM    967  CD1 ILE A 118     -49.028  14.217  -1.709  1.00 59.41           C  
ATOM    968  N   PHE A 119     -46.035   9.245  -2.184  1.00 61.46           N  
ATOM    969  CA  PHE A 119     -46.104   7.783  -2.023  1.00 61.46           C  
ATOM    970  C   PHE A 119     -44.777   7.051  -2.277  1.00 61.46           C  
ATOM    971  CB  PHE A 119     -47.239   7.232  -2.899  1.00 61.46           C  
ATOM    972  O   PHE A 119     -44.703   5.837  -2.092  1.00 61.46           O  
ATOM    973  CG  PHE A 119     -48.616   7.692  -2.460  1.00 61.46           C  
ATOM    974  CD1 PHE A 119     -49.225   7.100  -1.336  1.00 61.46           C  
ATOM    975  CD2 PHE A 119     -49.283   8.716  -3.157  1.00 61.46           C  
ATOM    976  CE1 PHE A 119     -50.496   7.529  -0.914  1.00 61.46           C  
ATOM    977  CE2 PHE A 119     -50.553   9.145  -2.734  1.00 61.46           C  
ATOM    978  CZ  PHE A 119     -51.160   8.552  -1.613  1.00 61.46           C  
ATOM    979  N   ALA A 120     -43.716   7.758  -2.678  1.00 59.36           N  
ATOM    980  CA  ALA A 120     -42.405   7.158  -2.905  1.00 59.36           C  
ATOM    981  C   ALA A 120     -41.558   7.207  -1.614  1.00 59.36           C  
ATOM    982  CB  ALA A 120     -41.731   7.865  -4.084  1.00 59.36           C  
ATOM    983  O   ALA A 120     -41.187   8.298  -1.176  1.00 59.36           O  
ATOM    984  N   PRO A 121     -41.170   6.062  -1.017  1.00 60.65           N  
ATOM    985  CA  PRO A 121     -40.472   6.022   0.274  1.00 60.65           C  
ATOM    986  C   PRO A 121     -39.034   6.581   0.253  1.00 60.65           C  
ATOM    987  CB  PRO A 121     -40.517   4.546   0.702  1.00 60.65           C  
ATOM    988  O   PRO A 121     -38.360   6.549   1.276  1.00 60.65           O  
ATOM    989  CG  PRO A 121     -40.607   3.784  -0.618  1.00 60.65           C  
ATOM    990  CD  PRO A 121     -41.454   4.711  -1.483  1.00 60.65           C  
ATOM    991  N   SER A 122     -38.535   7.072  -0.888  1.00 57.13           N  
ATOM    992  CA  SER A 122     -37.092   7.230  -1.126  1.00 57.13           C  
ATOM    993  C   SER A 122     -36.642   8.586  -1.703  1.00 57.13           C  
ATOM    994  CB  SER A 122     -36.639   6.073  -2.026  1.00 57.13           C  
ATOM    995  O   SER A 122     -35.468   8.721  -2.032  1.00 57.13           O  
ATOM    996  OG  SER A 122     -35.233   5.987  -2.066  1.00 57.13           O  
ATOM    997  N   GLY A 123     -37.519   9.581  -1.876  1.00 55.50           N  
ATOM    998  CA  GLY A 123     -37.225  10.700  -2.795  1.00 55.50           C  
ATOM    999  C   GLY A 123     -36.661  11.990  -2.190  1.00 55.50           C  
ATOM   1000  O   GLY A 123     -35.534  12.373  -2.472  1.00 55.50           O  
ATOM   1001  N   ALA A 124     -37.460  12.704  -1.395  1.00 55.88           N  
ATOM   1002  CA  ALA A 124     -37.129  14.068  -0.949  1.00 55.88           C  
ATOM   1003  C   ALA A 124     -37.564  14.351   0.499  1.00 55.88           C  
ATOM   1004  CB  ALA A 124     -37.772  15.049  -1.936  1.00 55.88           C  
ATOM   1005  O   ALA A 124     -36.890  15.072   1.233  1.00 55.88           O  
ATOM   1006  N   ASN A 125     -38.618  13.677   0.966  1.00 59.85           N  
ATOM   1007  CA  ASN A 125     -39.062  13.756   2.357  1.00 59.85           C  
ATOM   1008  C   ASN A 125     -38.102  13.054   3.326  1.00 59.85           C  
ATOM   1009  CB  ASN A 125     -40.492  13.199   2.452  1.00 59.85           C  
ATOM   1010  O   ASN A 125     -38.158  13.331   4.514  1.00 59.85           O  
ATOM   1011  CG  ASN A 125     -41.476  14.034   1.651  1.00 59.85           C  
ATOM   1012  ND2 ASN A 125     -42.510  13.435   1.113  1.00 59.85           N  
ATOM   1013  OD1 ASN A 125     -41.304  15.224   1.462  1.00 59.85           O  
ATOM   1014  N   SER A 126     -37.187  12.198   2.851  1.00 65.85           N  
ATOM   1015  CA  SER A 126     -36.260  11.468   3.726  1.00 65.85           C  
ATOM   1016  C   SER A 126     -35.264  12.384   4.442  1.00 65.85           C  
ATOM   1017  CB  SER A 126     -35.493  10.397   2.946  1.00 65.85           C  
ATOM   1018  O   SER A 126     -34.897  12.076   5.568  1.00 65.85           O  
ATOM   1019  OG  SER A 126     -34.725   9.610   3.836  1.00 65.85           O  
ATOM   1020  N   LEU A 127     -34.819  13.496   3.844  1.00 70.00           N  
ATOM   1021  CA  LEU A 127     -33.916  14.438   4.526  1.00 70.00           C  
ATOM   1022  C   LEU A 127     -34.656  15.268   5.581  1.00 70.00           C  
ATOM   1023  CB  LEU A 127     -33.213  15.341   3.493  1.00 70.00           C  
ATOM   1024  O   LEU A 127     -34.146  15.446   6.684  1.00 70.00           O  
ATOM   1025  CG  LEU A 127     -31.846  14.799   3.040  1.00 70.00           C  
ATOM   1026  CD1 LEU A 127     -31.382  15.542   1.788  1.00 70.00           C  
ATOM   1027  CD2 LEU A 127     -30.776  14.985   4.122  1.00 70.00           C  
ATOM   1028  N   LEU A 128     -35.873  15.723   5.265  1.00 71.93           N  
ATOM   1029  CA  LEU A 128     -36.751  16.422   6.210  1.00 71.93           C  
ATOM   1030  C   LEU A 128     -37.206  15.501   7.353  1.00 71.93           C  
ATOM   1031  CB  LEU A 128     -37.945  17.014   5.436  1.00 71.93           C  
ATOM   1032  O   LEU A 128     -37.165  15.908   8.509  1.00 71.93           O  
ATOM   1033  CG  LEU A 128     -37.637  18.400   4.836  1.00 71.93           C  
ATOM   1034  CD1 LEU A 128     -38.559  18.697   3.657  1.00 71.93           C  
ATOM   1035  CD2 LEU A 128     -37.823  19.501   5.886  1.00 71.93           C  
ATOM   1036  N   ASP A 129     -37.556  14.250   7.053  1.00 75.14           N  
ATOM   1037  CA  ASP A 129     -37.930  13.217   8.025  1.00 75.14           C  
ATOM   1038  C   ASP A 129     -36.733  12.810   8.895  1.00 75.14           C  
ATOM   1039  CB  ASP A 129     -38.525  12.020   7.261  1.00 75.14           C  
ATOM   1040  O   ASP A 129     -36.855  12.721  10.111  1.00 75.14           O  
ATOM   1041  CG  ASP A 129     -39.010  10.889   8.167  1.00 75.14           C  
ATOM   1042  OD1 ASP A 129     -39.598  11.173   9.227  1.00 75.14           O  
ATOM   1043  OD2 ASP A 129     -38.738   9.711   7.831  1.00 75.14           O  
ATOM   1044  N   MET A 130     -35.531  12.675   8.324  1.00 79.98           N  
ATOM   1045  CA  MET A 130     -34.307  12.472   9.109  1.00 79.98           C  
ATOM   1046  C   MET A 130     -33.987  13.679  10.000  1.00 79.98           C  
ATOM   1047  CB  MET A 130     -33.121  12.146   8.192  1.00 79.98           C  
ATOM   1048  O   MET A 130     -33.628  13.493  11.159  1.00 79.98           O  
ATOM   1049  CG  MET A 130     -33.185  10.708   7.652  1.00 79.98           C  
ATOM   1050  SD  MET A 130     -32.961   9.379   8.866  1.00 79.98           S  
ATOM   1051  CE  MET A 130     -31.241   9.674   9.357  1.00 79.98           C  
ATOM   1052  N   ALA A 131     -34.153  14.912   9.513  1.00 82.42           N  
ATOM   1053  CA  ALA A 131     -33.956  16.114  10.323  1.00 82.42           C  
ATOM   1054  C   ALA A 131     -34.983  16.217  11.465  1.00 82.42           C  
ATOM   1055  CB  ALA A 131     -34.002  17.345   9.411  1.00 82.42           C  
ATOM   1056  O   ALA A 131     -34.624  16.611  12.576  1.00 82.42           O  
ATOM   1057  N   SER A 132     -36.238  15.830  11.221  1.00 84.38           N  
ATOM   1058  CA  SER A 132     -37.268  15.732  12.258  1.00 84.38           C  
ATOM   1059  C   SER A 132     -36.955  14.622  13.259  1.00 84.38           C  
ATOM   1060  CB  SER A 132     -38.652  15.561  11.634  1.00 84.38           C  
ATOM   1061  O   SER A 132     -36.949  14.897  14.453  1.00 84.38           O  
ATOM   1062  OG  SER A 132     -38.979  16.757  10.942  1.00 84.38           O  
ATOM   1063  N   LYS A 133     -36.542  13.431  12.806  1.00 85.48           N  
ATOM   1064  CA  LYS A 133     -36.084  12.333  13.678  1.00 85.48           C  
ATOM   1065  C   LYS A 133     -34.900  12.733  14.552  1.00 85.48           C  
ATOM   1066  CB  LYS A 133     -35.712  11.106  12.835  1.00 85.48           C  
ATOM   1067  O   LYS A 133     -34.890  12.403  15.728  1.00 85.48           O  
ATOM   1068  CG  LYS A 133     -36.951  10.380  12.303  1.00 85.48           C  
ATOM   1069  CD  LYS A 133     -36.557   9.349  11.242  1.00 85.48           C  
ATOM   1070  CE  LYS A 133     -37.838   8.741  10.678  1.00 85.48           C  
ATOM   1071  NZ  LYS A 133     -37.580   7.965   9.448  1.00 85.48           N  
ATOM   1072  N   ILE A 134     -33.925  13.469  14.015  1.00 84.71           N  
ATOM   1073  CA  ILE A 134     -32.783  13.973  14.796  1.00 84.71           C  
ATOM   1074  C   ILE A 134     -33.250  15.014  15.820  1.00 84.71           C  
ATOM   1075  CB  ILE A 134     -31.688  14.537  13.859  1.00 84.71           C  
ATOM   1076  O   ILE A 134     -32.778  15.013  16.952  1.00 84.71           O  
ATOM   1077  CG1 ILE A 134     -31.036  13.401  13.037  1.00 84.71           C  
ATOM   1078  CG2 ILE A 134     -30.591  15.276  14.655  1.00 84.71           C  
ATOM   1079  CD1 ILE A 134     -30.263  13.900  11.809  1.00 84.71           C  
ATOM   1080  N   ARG A 135     -34.186  15.897  15.453  1.00 84.76           N  
ATOM   1081  CA  ARG A 135     -34.726  16.923  16.360  1.00 84.76           C  
ATOM   1082  C   ARG A 135     -35.571  16.321  17.487  1.00 84.76           C  
ATOM   1083  CB  ARG A 135     -35.530  17.931  15.528  1.00 84.76           C  
ATOM   1084  O   ARG A 135     -35.546  16.846  18.599  1.00 84.76           O  
ATOM   1085  CG  ARG A 135     -35.897  19.195  16.319  1.00 84.76           C  
ATOM   1086  CD  ARG A 135     -36.815  20.131  15.520  1.00 84.76           C  
ATOM   1087  NE  ARG A 135     -36.218  20.556  14.234  1.00 84.76           N  
ATOM   1088  NH1 ARG A 135     -37.596  19.360  12.817  1.00 84.76           N  
ATOM   1089  NH2 ARG A 135     -35.958  20.610  11.972  1.00 84.76           N  
ATOM   1090  CZ  ARG A 135     -36.595  20.173  13.021  1.00 84.76           C  
ATOM   1091  N   GLU A 136     -36.307  15.258  17.188  1.00 85.40           N  
ATOM   1092  CA  GLU A 136     -37.198  14.544  18.109  1.00 85.40           C  
ATOM   1093  C   GLU A 136     -36.493  13.408  18.875  1.00 85.40           C  
ATOM   1094  CB  GLU A 136     -38.427  14.038  17.333  1.00 85.40           C  
ATOM   1095  O   GLU A 136     -37.079  12.843  19.799  1.00 85.40           O  
ATOM   1096  CG  GLU A 136     -39.305  15.199  16.829  1.00 85.40           C  
ATOM   1097  CD  GLU A 136     -40.489  14.751  15.958  1.00 85.40           C  
ATOM   1098  OE1 GLU A 136     -41.109  15.661  15.362  1.00 85.40           O  
ATOM   1099  OE2 GLU A 136     -40.762  13.532  15.888  1.00 85.40           O  
ATOM   1100  N   ASP A 137     -35.230  13.095  18.556  1.00 88.58           N  
ATOM   1101  CA  ASP A 137     -34.443  12.077  19.257  1.00 88.58           C  
ATOM   1102  C   ASP A 137     -34.244  12.471  20.740  1.00 88.58           C  
ATOM   1103  CB  ASP A 137     -33.101  11.833  18.534  1.00 88.58           C  
ATOM   1104  O   ASP A 137     -33.654  13.520  21.037  1.00 88.58           O  
ATOM   1105  CG  ASP A 137     -32.175  10.801  19.201  1.00 88.58           C  
ATOM   1106  OD1 ASP A 137     -32.553  10.202  20.235  1.00 88.58           O  
ATOM   1107  OD2 ASP A 137     -31.029  10.662  18.724  1.00 88.58           O  
ATOM   1108  N   PRO A 138     -34.679  11.643  21.713  1.00 92.09           N  
ATOM   1109  CA  PRO A 138     -34.479  11.915  23.136  1.00 92.09           C  
ATOM   1110  C   PRO A 138     -33.005  12.118  23.510  1.00 92.09           C  
ATOM   1111  CB  PRO A 138     -35.089  10.713  23.868  1.00 92.09           C  
ATOM   1112  O   PRO A 138     -32.714  12.915  24.405  1.00 92.09           O  
ATOM   1113  CG  PRO A 138     -35.072   9.596  22.826  1.00 92.09           C  
ATOM   1114  CD  PRO A 138     -35.335  10.355  21.534  1.00 92.09           C  
ATOM   1115  N   LEU A 139     -32.063  11.461  22.824  1.00 89.18           N  
ATOM   1116  CA  LEU A 139     -30.632  11.671  23.055  1.00 89.18           C  
ATOM   1117  C   LEU A 139     -30.183  13.058  22.594  1.00 89.18           C  
ATOM   1118  CB  LEU A 139     -29.820  10.588  22.329  1.00 89.18           C  
ATOM   1119  O   LEU A 139     -29.415  13.726  23.293  1.00 89.18           O  
ATOM   1120  CG  LEU A 139     -30.025   9.163  22.864  1.00 89.18           C  
ATOM   1121  CD1 LEU A 139     -29.190   8.190  22.032  1.00 89.18           C  
ATOM   1122  CD2 LEU A 139     -29.586   9.034  24.328  1.00 89.18           C  
ATOM   1123  N   PHE A 140     -30.698  13.522  21.457  1.00 90.22           N  
ATOM   1124  CA  PHE A 140     -30.450  14.873  20.970  1.00 90.22           C  
ATOM   1125  C   PHE A 140     -31.028  15.926  21.925  1.00 90.22           C  
ATOM   1126  CB  PHE A 140     -31.022  15.007  19.558  1.00 90.22           C  
ATOM   1127  O   PHE A 140     -30.347  16.900  22.251  1.00 90.22           O  
ATOM   1128  CG  PHE A 140     -30.713  16.342  18.921  1.00 90.22           C  
ATOM   1129  CD1 PHE A 140     -31.693  17.351  18.882  1.00 90.22           C  
ATOM   1130  CD2 PHE A 140     -29.442  16.572  18.368  1.00 90.22           C  
ATOM   1131  CE1 PHE A 140     -31.397  18.593  18.294  1.00 90.22           C  
ATOM   1132  CE2 PHE A 140     -29.145  17.814  17.781  1.00 90.22           C  
ATOM   1133  CZ  PHE A 140     -30.122  18.825  17.746  1.00 90.22           C  
ATOM   1134  N   ILE A 141     -32.228  15.696  22.468  1.00 88.60           N  
ATOM   1135  CA  ILE A 141     -32.850  16.569  23.477  1.00 88.60           C  
ATOM   1136  C   ILE A 141     -31.999  16.638  24.754  1.00 88.60           C  
ATOM   1137  CB  ILE A 141     -34.294  16.098  23.778  1.00 88.60           C  
ATOM   1138  O   ILE A 141     -31.794  17.727  25.298  1.00 88.60           O  
ATOM   1139  CG1 ILE A 141     -35.182  16.254  22.522  1.00 88.60           C  
ATOM   1140  CG2 ILE A 141     -34.900  16.883  24.963  1.00 88.60           C  
ATOM   1141  CD1 ILE A 141     -36.551  15.568  22.630  1.00 88.60           C  
ATOM   1142  N   ILE A 142     -31.485  15.503  25.240  1.00 88.56           N  
ATOM   1143  CA  ILE A 142     -30.611  15.459  26.424  1.00 88.56           C  
ATOM   1144  C   ILE A 142     -29.319  16.239  26.162  1.00 88.56           C  
ATOM   1145  CB  ILE A 142     -30.337  13.996  26.846  1.00 88.56           C  
ATOM   1146  O   ILE A 142     -28.950  17.093  26.970  1.00 88.56           O  
ATOM   1147  CG1 ILE A 142     -31.625  13.366  27.423  1.00 88.56           C  
ATOM   1148  CG2 ILE A 142     -29.212  13.913  27.898  1.00 88.56           C  
ATOM   1149  CD1 ILE A 142     -31.576  11.834  27.500  1.00 88.56           C  
ATOM   1150  N   ARG A 143     -28.677  16.010  25.011  1.00 91.59           N  
ATOM   1151  CA  ARG A 143     -27.443  16.703  24.621  1.00 91.59           C  
ATOM   1152  C   ARG A 143     -27.651  18.212  24.477  1.00 91.59           C  
ATOM   1153  CB  ARG A 143     -26.921  16.069  23.326  1.00 91.59           C  
ATOM   1154  O   ARG A 143     -26.838  18.987  24.975  1.00 91.59           O  
ATOM   1155  CG  ARG A 143     -25.554  16.637  22.927  1.00 91.59           C  
ATOM   1156  CD  ARG A 143     -25.049  15.931  21.668  1.00 91.59           C  
ATOM   1157  NE  ARG A 143     -23.740  16.463  21.251  1.00 91.59           N  
ATOM   1158  NH1 ARG A 143     -23.362  14.984  19.537  1.00 91.59           N  
ATOM   1159  NH2 ARG A 143     -21.845  16.556  19.994  1.00 91.59           N  
ATOM   1160  CZ  ARG A 143     -22.990  15.999  20.268  1.00 91.59           C  
ATOM   1161  N   LYS A 144     -28.752  18.641  23.852  1.00 92.94           N  
ATOM   1162  CA  LYS A 144     -29.109  20.061  23.714  1.00 92.94           C  
ATOM   1163  C   LYS A 144     -29.319  20.721  25.081  1.00 92.94           C  
ATOM   1164  CB  LYS A 144     -30.341  20.188  22.804  1.00 92.94           C  
ATOM   1165  O   LYS A 144     -28.762  21.786  25.328  1.00 92.94           O  
ATOM   1166  CG  LYS A 144     -30.661  21.658  22.501  1.00 92.94           C  
ATOM   1167  CD  LYS A 144     -31.900  21.795  21.611  1.00 92.94           C  
ATOM   1168  CE  LYS A 144     -32.186  23.289  21.426  1.00 92.94           C  
ATOM   1169  NZ  LYS A 144     -33.464  23.535  20.719  1.00 92.94           N  
ATOM   1170  N   LYS A 145     -30.043  20.065  26.000  1.00 92.38           N  
ATOM   1171  CA  LYS A 145     -30.234  20.546  27.384  1.00 92.38           C  
ATOM   1172  C   LYS A 145     -28.918  20.636  28.162  1.00 92.38           C  
ATOM   1173  CB  LYS A 145     -31.216  19.627  28.129  1.00 92.38           C  
ATOM   1174  O   LYS A 145     -28.747  21.544  28.974  1.00 92.38           O  
ATOM   1175  CG  LYS A 145     -32.674  19.869  27.719  1.00 92.38           C  
ATOM   1176  CD  LYS A 145     -33.614  18.900  28.449  1.00 92.38           C  
ATOM   1177  CE  LYS A 145     -35.064  19.200  28.052  1.00 92.38           C  
ATOM   1178  NZ  LYS A 145     -36.030  18.262  28.677  1.00 92.38           N  
ATOM   1179  N   GLU A 146     -27.995  19.700  27.950  1.00 91.18           N  
ATOM   1180  CA  GLU A 146     -26.662  19.742  28.559  1.00 91.18           C  
ATOM   1181  C   GLU A 146     -25.844  20.931  28.033  1.00 91.18           C  
ATOM   1182  CB  GLU A 146     -25.947  18.404  28.317  1.00 91.18           C  
ATOM   1183  O   GLU A 146     -25.245  21.670  28.821  1.00 91.18           O  
ATOM   1184  CG  GLU A 146     -24.632  18.314  29.105  1.00 91.18           C  
ATOM   1185  CD  GLU A 146     -23.866  17.002  28.881  1.00 91.18           C  
ATOM   1186  OE1 GLU A 146     -22.757  16.905  29.455  1.00 91.18           O  
ATOM   1187  OE2 GLU A 146     -24.370  16.125  28.146  1.00 91.18           O  
ATOM   1188  N   GLU A 147     -25.871  21.168  26.719  1.00 91.14           N  
ATOM   1189  CA  GLU A 147     -25.178  22.299  26.104  1.00 91.14           C  
ATOM   1190  C   GLU A 147     -25.769  23.648  26.543  1.00 91.14           C  
ATOM   1191  CB  GLU A 147     -25.161  22.150  24.573  1.00 91.14           C  
ATOM   1192  O   GLU A 147     -25.015  24.559  26.885  1.00 91.14           O  
ATOM   1193  CG  GLU A 147     -24.120  23.109  23.970  1.00 91.14           C  
ATOM   1194  CD  GLU A 147     -23.994  23.048  22.442  1.00 91.14           C  
ATOM   1195  OE1 GLU A 147     -23.408  24.028  21.906  1.00 91.14           O  
ATOM   1196  OE2 GLU A 147     -24.451  22.056  21.835  1.00 91.14           O  
ATOM   1197  N   GLU A 148     -27.097  23.771  26.619  1.00 92.06           N  
ATOM   1198  CA  GLU A 148     -27.781  24.968  27.123  1.00 92.06           C  
ATOM   1199  C   GLU A 148     -27.395  25.275  28.572  1.00 92.06           C  
ATOM   1200  CB  GLU A 148     -29.302  24.804  27.011  1.00 92.06           C  
ATOM   1201  O   GLU A 148     -26.990  26.398  28.866  1.00 92.06           O  
ATOM   1202  CG  GLU A 148     -29.803  25.031  25.576  1.00 92.06           C  
ATOM   1203  CD  GLU A 148     -31.299  24.719  25.397  1.00 92.06           C  
ATOM   1204  OE1 GLU A 148     -31.768  24.813  24.236  1.00 92.06           O  
ATOM   1205  OE2 GLU A 148     -31.961  24.336  26.390  1.00 92.06           O  
ATOM   1206  N   LYS A 149     -27.410  24.279  29.469  1.00 91.11           N  
ATOM   1207  CA  LYS A 149     -26.952  24.460  30.859  1.00 91.11           C  
ATOM   1208  C   LYS A 149     -25.487  24.878  30.927  1.00 91.11           C  
ATOM   1209  CB  LYS A 149     -27.156  23.167  31.655  1.00 91.11           C  
ATOM   1210  O   LYS A 149     -25.123  25.732  31.736  1.00 91.11           O  
ATOM   1211  CG  LYS A 149     -28.627  22.965  32.026  1.00 91.11           C  
ATOM   1212  CD  LYS A 149     -28.787  21.669  32.824  1.00 91.11           C  
ATOM   1213  CE  LYS A 149     -30.255  21.499  33.215  1.00 91.11           C  
ATOM   1214  NZ  LYS A 149     -30.460  20.268  34.016  1.00 91.11           N  
ATOM   1215  N   LYS A 150     -24.632  24.310  30.072  1.00 88.15           N  
ATOM   1216  CA  LYS A 150     -23.219  24.699  29.983  1.00 88.15           C  
ATOM   1217  C   LYS A 150     -23.073  26.151  29.522  1.00 88.15           C  
ATOM   1218  CB  LYS A 150     -22.490  23.712  29.063  1.00 88.15           C  
ATOM   1219  O   LYS A 150     -22.285  26.889  30.112  1.00 88.15           O  
ATOM   1220  CG  LYS A 150     -20.974  23.946  29.043  1.00 88.15           C  
ATOM   1221  CD  LYS A 150     -20.316  22.925  28.110  1.00 88.15           C  
ATOM   1222  CE  LYS A 150     -18.803  23.144  28.043  1.00 88.15           C  
ATOM   1223  NZ  LYS A 150     -18.175  22.170  27.116  1.00 88.15           N  
ATOM   1224  N   ARG A 151     -23.844  26.580  28.518  1.00 89.61           N  
ATOM   1225  CA  ARG A 151     -23.870  27.977  28.060  1.00 89.61           C  
ATOM   1226  C   ARG A 151     -24.441  28.921  29.110  1.00 89.61           C  
ATOM   1227  CB  ARG A 151     -24.643  28.121  26.743  1.00 89.61           C  
ATOM   1228  O   ARG A 151     -23.878  29.987  29.300  1.00 89.61           O  
ATOM   1229  CG  ARG A 151     -23.870  27.534  25.555  1.00 89.61           C  
ATOM   1230  CD  ARG A 151     -24.480  28.022  24.239  1.00 89.61           C  
ATOM   1231  NE  ARG A 151     -23.904  27.302  23.092  1.00 89.61           N  
ATOM   1232  NH1 ARG A 151     -24.697  28.650  21.408  1.00 89.61           N  
ATOM   1233  NH2 ARG A 151     -23.599  26.751  20.931  1.00 89.61           N  
ATOM   1234  CZ  ARG A 151     -24.064  27.584  21.815  1.00 89.61           C  
ATOM   1235  N   GLU A 152     -25.480  28.534  29.842  1.00 88.70           N  
ATOM   1236  CA  GLU A 152     -26.044  29.334  30.936  1.00 88.70           C  
ATOM   1237  C   GLU A 152     -25.018  29.545  32.062  1.00 88.70           C  
ATOM   1238  CB  GLU A 152     -27.293  28.626  31.481  1.00 88.70           C  
ATOM   1239  O   GLU A 152     -24.869  30.648  32.586  1.00 88.70           O  
ATOM   1240  CG  GLU A 152     -28.158  29.554  32.348  1.00 88.70           C  
ATOM   1241  CD  GLU A 152     -28.914  28.769  33.422  1.00 88.70           C  
ATOM   1242  OE1 GLU A 152     -28.793  29.185  34.604  1.00 88.70           O  
ATOM   1243  OE2 GLU A 152     -29.447  27.681  33.118  1.00 88.70           O  
ATOM   1244  N   VAL A 153     -24.252  28.503  32.405  1.00 84.50           N  
ATOM   1245  CA  VAL A 153     -23.152  28.599  33.374  1.00 84.50           C  
ATOM   1246  C   VAL A 153     -22.032  29.516  32.869  1.00 84.50           C  
ATOM   1247  CB  VAL A 153     -22.629  27.195  33.733  1.00 84.50           C  
ATOM   1248  O   VAL A 153     -21.489  30.273  33.670  1.00 84.50           O  
ATOM   1249  CG1 VAL A 153     -21.351  27.237  34.577  1.00 84.50           C  
ATOM   1250  CG2 VAL A 153     -23.665  26.412  34.554  1.00 84.50           C  
ATOM   1251  N   LEU A 154     -21.708  29.480  31.570  1.00 81.96           N  
ATOM   1252  CA  LEU A 154     -20.692  30.339  30.944  1.00 81.96           C  
ATOM   1253  C   LEU A 154     -21.144  31.803  30.806  1.00 81.96           C  
ATOM   1254  CB  LEU A 154     -20.314  29.764  29.566  1.00 81.96           C  
ATOM   1255  O   LEU A 154     -20.347  32.709  31.039  1.00 81.96           O  
ATOM   1256  CG  LEU A 154     -19.435  28.500  29.611  1.00 81.96           C  
ATOM   1257  CD1 LEU A 154     -19.430  27.812  28.245  1.00 81.96           C  
ATOM   1258  CD2 LEU A 154     -17.981  28.823  29.959  1.00 81.96           C  
ATOM   1259  N   ASN A 155     -22.410  32.037  30.458  1.00 85.95           N  
ATOM   1260  CA  ASN A 155     -22.986  33.372  30.291  1.00 85.95           C  
ATOM   1261  C   ASN A 155     -23.248  34.058  31.634  1.00 85.95           C  
ATOM   1262  CB  ASN A 155     -24.285  33.273  29.470  1.00 85.95           C  
ATOM   1263  O   ASN A 155     -23.247  35.283  31.703  1.00 85.95           O  
ATOM   1264  CG  ASN A 155     -24.054  33.047  27.985  1.00 85.95           C  
ATOM   1265  ND2 ASN A 155     -25.106  32.833  27.231  1.00 85.95           N  
ATOM   1266  OD1 ASN A 155     -22.950  33.083  27.471  1.00 85.95           O  
ATOM   1267  N   ASN A 156     -23.463  33.297  32.712  1.00 85.90           N  
ATOM   1268  CA  ASN A 156     -23.677  33.864  34.035  1.00 85.90           C  
ATOM   1269  C   ASN A 156     -22.330  34.271  34.683  1.00 85.90           C  
ATOM   1270  CB  ASN A 156     -24.497  32.876  34.872  1.00 85.90           C  
ATOM   1271  O   ASN A 156     -21.560  33.404  35.120  1.00 85.90           O  
ATOM   1272  CG  ASN A 156     -24.898  33.451  36.217  1.00 85.90           C  
ATOM   1273  ND2 ASN A 156     -26.097  33.173  36.670  1.00 85.90           N  
ATOM   1274  OD1 ASN A 156     -24.138  34.132  36.891  1.00 85.90           O  
ATOM   1275  N   PRO A 157     -22.044  35.581  34.833  1.00 89.06           N  
ATOM   1276  CA  PRO A 157     -20.754  36.058  35.330  1.00 89.06           C  
ATOM   1277  C   PRO A 157     -20.492  35.667  36.791  1.00 89.06           C  
ATOM   1278  CB  PRO A 157     -20.796  37.580  35.146  1.00 89.06           C  
ATOM   1279  O   PRO A 157     -19.335  35.522  37.188  1.00 89.06           O  
ATOM   1280  CG  PRO A 157     -22.284  37.915  35.228  1.00 89.06           C  
ATOM   1281  CD  PRO A 157     -22.929  36.708  34.559  1.00 89.06           C  
ATOM   1282  N   VAL A 158     -21.538  35.457  37.597  1.00 87.92           N  
ATOM   1283  CA  VAL A 158     -21.412  35.043  39.004  1.00 87.92           C  
ATOM   1284  C   VAL A 158     -20.967  33.583  39.089  1.00 87.92           C  
ATOM   1285  CB  VAL A 158     -22.731  35.268  39.773  1.00 87.92           C  
ATOM   1286  O   VAL A 158     -19.997  33.275  39.788  1.00 87.92           O  
ATOM   1287  CG1 VAL A 158     -22.583  34.892  41.252  1.00 87.92           C  
ATOM   1288  CG2 VAL A 158     -23.177  36.734  39.697  1.00 87.92           C  
ATOM   1289  N   LYS A 159     -21.606  32.690  38.316  1.00 85.19           N  
ATOM   1290  CA  LYS A 159     -21.208  31.272  38.228  1.00 85.19           C  
ATOM   1291  C   LYS A 159     -19.780  31.145  37.681  1.00 85.19           C  
ATOM   1292  CB  LYS A 159     -22.215  30.463  37.382  1.00 85.19           C  
ATOM   1293  O   LYS A 159     -18.977  30.402  38.242  1.00 85.19           O  
ATOM   1294  CG  LYS A 159     -23.626  30.345  38.006  1.00 85.19           C  
ATOM   1295  CD  LYS A 159     -24.576  29.496  37.128  1.00 85.19           C  
ATOM   1296  CE  LYS A 159     -26.016  29.411  37.679  1.00 85.19           C  
ATOM   1297  NZ  LYS A 159     -26.980  28.744  36.742  1.00 85.19           N  
ATOM   1298  N   MET A 160     -19.417  31.944  36.674  1.00 85.49           N  
ATOM   1299  CA  MET A 160     -18.054  31.976  36.131  1.00 85.49           C  
ATOM   1300  C   MET A 160     -17.002  32.441  37.136  1.00 85.49           C  
ATOM   1301  CB  MET A 160     -18.001  32.865  34.881  1.00 85.49           C  
ATOM   1302  O   MET A 160     -15.930  31.839  37.209  1.00 85.49           O  
ATOM   1303  CG  MET A 160     -18.544  32.123  33.662  1.00 85.49           C  
ATOM   1304  SD  MET A 160     -17.644  30.590  33.285  1.00 85.49           S  
ATOM   1305  CE  MET A 160     -16.137  31.258  32.542  1.00 85.49           C  
ATOM   1306  N   LYS A 161     -17.288  33.475  37.937  1.00 87.18           N  
ATOM   1307  CA  LYS A 161     -16.393  33.896  39.027  1.00 87.18           C  
ATOM   1308  C   LYS A 161     -16.208  32.776  40.051  1.00 87.18           C  
ATOM   1309  CB  LYS A 161     -16.914  35.179  39.691  1.00 87.18           C  
ATOM   1310  O   LYS A 161     -15.071  32.485  40.407  1.00 87.18           O  
ATOM   1311  CG  LYS A 161     -16.635  36.435  38.847  1.00 87.18           C  
ATOM   1312  CD  LYS A 161     -17.247  37.678  39.512  1.00 87.18           C  
ATOM   1313  CE  LYS A 161     -17.018  38.935  38.659  1.00 87.18           C  
ATOM   1314  NZ  LYS A 161     -17.528  40.163  39.327  1.00 87.18           N  
ATOM   1315  N   LYS A 162     -17.285  32.082  40.443  1.00 87.63           N  
ATOM   1316  CA  LYS A 162     -17.209  30.951  41.385  1.00 87.63           C  
ATOM   1317  C   LYS A 162     -16.374  29.789  40.843  1.00 87.63           C  
ATOM   1318  CB  LYS A 162     -18.634  30.487  41.754  1.00 87.63           C  
ATOM   1319  O   LYS A 162     -15.558  29.223  41.567  1.00 87.63           O  
ATOM   1320  CG  LYS A 162     -18.665  29.648  43.045  1.00 87.63           C  
ATOM   1321  CD  LYS A 162     -18.506  30.551  44.278  1.00 87.63           C  
ATOM   1322  CE  LYS A 162     -18.093  29.782  45.535  1.00 87.63           C  
ATOM   1323  NZ  LYS A 162     -17.414  30.707  46.482  1.00 87.63           N  
ATOM   1324  N   ILE A 163     -16.539  29.455  39.562  1.00 86.58           N  
ATOM   1325  CA  ILE A 163     -15.746  28.416  38.889  1.00 86.58           C  
ATOM   1326  C   ILE A 163     -14.270  28.822  38.822  1.00 86.58           C  
ATOM   1327  CB  ILE A 163     -16.334  28.108  37.493  1.00 86.58           C  
ATOM   1328  O   ILE A 163     -13.404  28.005  39.133  1.00 86.58           O  
ATOM   1329  CG1 ILE A 163     -17.698  27.402  37.655  1.00 86.58           C  
ATOM   1330  CG2 ILE A 163     -15.385  27.222  36.662  1.00 86.58           C  
ATOM   1331  CD1 ILE A 163     -18.520  27.349  36.366  1.00 86.58           C  
ATOM   1332  N   LYS A 164     -13.975  30.080  38.469  1.00 86.25           N  
ATOM   1333  CA  LYS A 164     -12.606  30.623  38.456  1.00 86.25           C  
ATOM   1334  C   LYS A 164     -11.962  30.576  39.845  1.00 86.25           C  
ATOM   1335  CB  LYS A 164     -12.607  32.056  37.899  1.00 86.25           C  
ATOM   1336  O   LYS A 164     -10.823  30.135  39.954  1.00 86.25           O  
ATOM   1337  CG  LYS A 164     -12.790  32.104  36.373  1.00 86.25           C  
ATOM   1338  CD  LYS A 164     -12.885  33.557  35.881  1.00 86.25           C  
ATOM   1339  CE  LYS A 164     -13.063  33.601  34.358  1.00 86.25           C  
ATOM   1340  NZ  LYS A 164     -13.059  34.991  33.830  1.00 86.25           N  
ATOM   1341  N   GLU A 165     -12.696  30.953  40.890  1.00 89.82           N  
ATOM   1342  CA  GLU A 165     -12.247  30.899  42.288  1.00 89.82           C  
ATOM   1343  C   GLU A 165     -11.919  29.455  42.713  1.00 89.82           C  
ATOM   1344  CB  GLU A 165     -13.349  31.515  43.170  1.00 89.82           C  
ATOM   1345  O   GLU A 165     -10.825  29.180  43.202  1.00 89.82           O  
ATOM   1346  CG  GLU A 165     -12.931  31.724  44.632  1.00 89.82           C  
ATOM   1347  CD  GLU A 165     -14.106  32.111  45.555  1.00 89.82           C  
ATOM   1348  OE1 GLU A 165     -13.839  32.405  46.735  1.00 89.82           O  
ATOM   1349  OE2 GLU A 165     -15.296  31.982  45.157  1.00 89.82           O  
ATOM   1350  N   LEU A 166     -12.810  28.494  42.432  1.00 88.69           N  
ATOM   1351  CA  LEU A 166     -12.576  27.067  42.697  1.00 88.69           C  
ATOM   1352  C   LEU A 166     -11.340  26.531  41.957  1.00 88.69           C  
ATOM   1353  CB  LEU A 166     -13.833  26.272  42.294  1.00 88.69           C  
ATOM   1354  O   LEU A 166     -10.550  25.770  42.530  1.00 88.69           O  
ATOM   1355  CG  LEU A 166     -14.922  26.264  43.380  1.00 88.69           C  
ATOM   1356  CD1 LEU A 166     -16.283  25.936  42.768  1.00 88.69           C  
ATOM   1357  CD2 LEU A 166     -14.614  25.208  44.448  1.00 88.69           C  
ATOM   1358  N   LEU A 167     -11.142  26.934  40.699  1.00 88.39           N  
ATOM   1359  CA  LEU A 167      -9.967  26.578  39.900  1.00 88.39           C  
ATOM   1360  C   LEU A 167      -8.679  27.161  40.493  1.00 88.39           C  
ATOM   1361  CB  LEU A 167     -10.181  27.028  38.440  1.00 88.39           C  
ATOM   1362  O   LEU A 167      -7.705  26.425  40.658  1.00 88.39           O  
ATOM   1363  CG  LEU A 167     -10.417  25.840  37.492  1.00 88.39           C  
ATOM   1364  CD1 LEU A 167     -11.186  26.279  36.249  1.00 88.39           C  
ATOM   1365  CD2 LEU A 167      -9.079  25.236  37.056  1.00 88.39           C  
ATOM   1366  N   GLN A 168      -8.686  28.437  40.885  1.00 87.58           N  
ATOM   1367  CA  GLN A 168      -7.552  29.087  41.549  1.00 87.58           C  
ATOM   1368  C   GLN A 168      -7.212  28.408  42.879  1.00 87.58           C  
ATOM   1369  CB  GLN A 168      -7.847  30.578  41.763  1.00 87.58           C  
ATOM   1370  O   GLN A 168      -6.064  28.016  43.084  1.00 87.58           O  
ATOM   1371  CG  GLN A 168      -7.648  31.394  40.477  1.00 87.58           C  
ATOM   1372  CD  GLN A 168      -7.936  32.878  40.683  1.00 87.58           C  
ATOM   1373  NE2 GLN A 168      -7.476  33.741  39.805  1.00 87.58           N  
ATOM   1374  OE1 GLN A 168      -8.591  33.297  41.619  1.00 87.58           O  
ATOM   1375  N   MET A 169      -8.204  28.138  43.735  1.00 86.90           N  
ATOM   1376  CA  MET A 169      -7.996  27.412  44.996  1.00 86.90           C  
ATOM   1377  C   MET A 169      -7.398  26.014  44.767  1.00 86.90           C  
ATOM   1378  CB  MET A 169      -9.331  27.256  45.735  1.00 86.90           C  
ATOM   1379  O   MET A 169      -6.571  25.541  45.551  1.00 86.90           O  
ATOM   1380  CG  MET A 169      -9.905  28.563  46.287  1.00 86.90           C  
ATOM   1381  SD  MET A 169     -11.528  28.320  47.058  1.00 86.90           S  
ATOM   1382  CE  MET A 169     -11.040  27.678  48.677  1.00 86.90           C  
ATOM   1383  N   SER A 170      -7.805  25.332  43.693  1.00 87.35           N  
ATOM   1384  CA  SER A 170      -7.295  24.006  43.322  1.00 87.35           C  
ATOM   1385  C   SER A 170      -5.838  24.056  42.859  1.00 87.35           C  
ATOM   1386  CB  SER A 170      -8.146  23.408  42.200  1.00 87.35           C  
ATOM   1387  O   SER A 170      -5.034  23.202  43.250  1.00 87.35           O  
ATOM   1388  OG  SER A 170      -9.496  23.325  42.590  1.00 87.35           O  
ATOM   1389  N   LEU A 171      -5.491  25.055  42.045  1.00 85.63           N  
ATOM   1390  CA  LEU A 171      -4.131  25.285  41.563  1.00 85.63           C  
ATOM   1391  C   LEU A 171      -3.205  25.704  42.706  1.00 85.63           C  
ATOM   1392  CB  LEU A 171      -4.150  26.320  40.426  1.00 85.63           C  
ATOM   1393  O   LEU A 171      -2.161  25.079  42.881  1.00 85.63           O  
ATOM   1394  CG  LEU A 171      -4.776  25.810  39.113  1.00 85.63           C  
ATOM   1395  CD1 LEU A 171      -4.865  26.958  38.110  1.00 85.63           C  
ATOM   1396  CD2 LEU A 171      -3.964  24.676  38.479  1.00 85.63           C  
ATOM   1397  N   GLU A 172      -3.624  26.629  43.571  1.00 85.36           N  
ATOM   1398  CA  GLU A 172      -2.863  27.007  44.764  1.00 85.36           C  
ATOM   1399  C   GLU A 172      -2.618  25.822  45.700  1.00 85.36           C  
ATOM   1400  CB  GLU A 172      -3.623  28.035  45.593  1.00 85.36           C  
ATOM   1401  O   GLU A 172      -1.517  25.651  46.227  1.00 85.36           O  
ATOM   1402  CG  GLU A 172      -3.516  29.473  45.088  1.00 85.36           C  
ATOM   1403  CD  GLU A 172      -4.052  30.443  46.149  1.00 85.36           C  
ATOM   1404  OE1 GLU A 172      -4.366  31.583  45.769  1.00 85.36           O  
ATOM   1405  OE2 GLU A 172      -4.077  30.040  47.352  1.00 85.36           O  
ATOM   1406  N   LYS A 173      -3.628  24.968  45.925  1.00 85.15           N  
ATOM   1407  CA  LYS A 173      -3.462  23.747  46.730  1.00 85.15           C  
ATOM   1408  C   LYS A 173      -2.452  22.793  46.084  1.00 85.15           C  
ATOM   1409  CB  LYS A 173      -4.822  23.062  46.950  1.00 85.15           C  
ATOM   1410  O   LYS A 173      -1.633  22.209  46.802  1.00 85.15           O  
ATOM   1411  CG  LYS A 173      -5.663  23.744  48.045  1.00 85.15           C  
ATOM   1412  CD  LYS A 173      -7.068  23.121  48.133  1.00 85.15           C  
ATOM   1413  CE  LYS A 173      -7.918  23.832  49.197  1.00 85.15           C  
ATOM   1414  NZ  LYS A 173      -9.294  23.272  49.298  1.00 85.15           N  
ATOM   1415  N   LYS A 174      -2.472  22.642  44.753  1.00 83.27           N  
ATOM   1416  CA  LYS A 174      -1.488  21.838  44.004  1.00 83.27           C  
ATOM   1417  C   LYS A 174      -0.082  22.438  44.088  1.00 83.27           C  
ATOM   1418  CB  LYS A 174      -1.930  21.658  42.538  1.00 83.27           C  
ATOM   1419  O   LYS A 174       0.866  21.695  44.339  1.00 83.27           O  
ATOM   1420  CG  LYS A 174      -3.010  20.576  42.360  1.00 83.27           C  
ATOM   1421  CD  LYS A 174      -3.398  20.422  40.878  1.00 83.27           C  
ATOM   1422  CE  LYS A 174      -4.429  19.299  40.679  1.00 83.27           C  
ATOM   1423  NZ  LYS A 174      -4.806  19.124  39.248  1.00 83.27           N  
ATOM   1424  N   GLU A 175       0.071  23.753  43.963  1.00 81.64           N  
ATOM   1425  CA  GLU A 175       1.362  24.433  44.107  1.00 81.64           C  
ATOM   1426  C   GLU A 175       1.909  24.357  45.534  1.00 81.64           C  
ATOM   1427  CB  GLU A 175       1.258  25.900  43.698  1.00 81.64           C  
ATOM   1428  O   GLU A 175       3.072  23.998  45.729  1.00 81.64           O  
ATOM   1429  CG  GLU A 175       1.141  26.074  42.181  1.00 81.64           C  
ATOM   1430  CD  GLU A 175       1.559  27.486  41.763  1.00 81.64           C  
ATOM   1431  OE1 GLU A 175       2.079  27.585  40.633  1.00 81.64           O  
ATOM   1432  OE2 GLU A 175       1.440  28.396  42.612  1.00 81.64           O  
ATOM   1433  N   LYS A 176       1.071  24.590  46.553  1.00 82.38           N  
ATOM   1434  CA  LYS A 176       1.435  24.425  47.970  1.00 82.38           C  
ATOM   1435  C   LYS A 176       1.884  22.985  48.255  1.00 82.38           C  
ATOM   1436  CB  LYS A 176       0.264  24.878  48.876  1.00 82.38           C  
ATOM   1437  O   LYS A 176       2.882  22.796  48.957  1.00 82.38           O  
ATOM   1438  CG  LYS A 176       0.121  26.416  48.955  1.00 82.38           C  
ATOM   1439  CD  LYS A 176      -1.208  26.905  49.581  1.00 82.38           C  
ATOM   1440  CE  LYS A 176      -1.248  28.451  49.642  1.00 82.38           C  
ATOM   1441  NZ  LYS A 176      -2.615  29.059  49.705  1.00 82.38           N  
ATOM   1442  N   LYS A 177       1.220  21.968  47.679  1.00 82.79           N  
ATOM   1443  CA  LYS A 177       1.666  20.559  47.745  1.00 82.79           C  
ATOM   1444  C   LYS A 177       3.028  20.357  47.067  1.00 82.79           C  
ATOM   1445  CB  LYS A 177       0.607  19.596  47.170  1.00 82.79           C  
ATOM   1446  O   LYS A 177       3.933  19.837  47.720  1.00 82.79           O  
ATOM   1447  CG  LYS A 177      -0.469  19.196  48.197  1.00 82.79           C  
ATOM   1448  CD  LYS A 177      -1.417  18.126  47.625  1.00 82.79           C  
ATOM   1449  CE  LYS A 177      -2.421  17.636  48.683  1.00 82.79           C  
ATOM   1450  NZ  LYS A 177      -3.284  16.531  48.179  1.00 82.79           N  
ATOM   1451  N   LYS A 178       3.220  20.840  45.832  1.00 79.51           N  
ATOM   1452  CA  LYS A 178       4.509  20.758  45.111  1.00 79.51           C  
ATOM   1453  C   LYS A 178       5.651  21.454  45.871  1.00 79.51           C  
ATOM   1454  CB  LYS A 178       4.369  21.341  43.689  1.00 79.51           C  
ATOM   1455  O   LYS A 178       6.745  20.902  45.979  1.00 79.51           O  
ATOM   1456  CG  LYS A 178       3.640  20.413  42.697  1.00 79.51           C  
ATOM   1457  CD  LYS A 178       3.624  21.030  41.285  1.00 79.51           C  
ATOM   1458  CE  LYS A 178       2.989  20.088  40.250  1.00 79.51           C  
ATOM   1459  NZ  LYS A 178       3.058  20.645  38.869  1.00 79.51           N  
ATOM   1460  N   LYS A 179       5.412  22.634  46.459  1.00 78.47           N  
ATOM   1461  CA  LYS A 179       6.406  23.384  47.254  1.00 78.47           C  
ATOM   1462  C   LYS A 179       6.771  22.656  48.552  1.00 78.47           C  
ATOM   1463  CB  LYS A 179       5.894  24.819  47.500  1.00 78.47           C  
ATOM   1464  O   LYS A 179       7.949  22.603  48.907  1.00 78.47           O  
ATOM   1465  CG  LYS A 179       6.967  25.771  48.072  1.00 78.47           C  
ATOM   1466  CD  LYS A 179       6.448  27.222  48.145  1.00 78.47           C  
ATOM   1467  CE  LYS A 179       7.524  28.218  48.620  1.00 78.47           C  
ATOM   1468  NZ  LYS A 179       7.059  29.635  48.548  1.00 78.47           N  
ATOM   1469  N   LYS A 180       5.791  22.054  49.245  1.00 76.94           N  
ATOM   1470  CA  LYS A 180       6.042  21.203  50.426  1.00 76.94           C  
ATOM   1471  C   LYS A 180       6.869  19.965  50.066  1.00 76.94           C  
ATOM   1472  CB  LYS A 180       4.720  20.804  51.114  1.00 76.94           C  
ATOM   1473  O   LYS A 180       7.768  19.609  50.824  1.00 76.94           O  
ATOM   1474  CG  LYS A 180       4.147  21.922  52.005  1.00 76.94           C  
ATOM   1475  CD  LYS A 180       2.877  21.469  52.752  1.00 76.94           C  
ATOM   1476  CE  LYS A 180       2.356  22.586  53.674  1.00 76.94           C  
ATOM   1477  NZ  LYS A 180       1.187  22.170  54.501  1.00 76.94           N  
ATOM   1478  N   GLU A 181       6.618  19.345  48.915  1.00 73.27           N  
ATOM   1479  CA  GLU A 181       7.386  18.187  48.445  1.00 73.27           C  
ATOM   1480  C   GLU A 181       8.843  18.553  48.107  1.00 73.27           C  
ATOM   1481  CB  GLU A 181       6.666  17.558  47.247  1.00 73.27           C  
ATOM   1482  O   GLU A 181       9.765  17.883  48.574  1.00 73.27           O  
ATOM   1483  CG  GLU A 181       7.109  16.105  47.041  1.00 73.27           C  
ATOM   1484  CD  GLU A 181       6.620  15.544  45.702  1.00 73.27           C  
ATOM   1485  OE1 GLU A 181       7.404  14.752  45.125  1.00 73.27           O  
ATOM   1486  OE2 GLU A 181       5.537  15.980  45.250  1.00 73.27           O  
ATOM   1487  N   LYS A 182       9.074  19.674  47.403  1.00 72.32           N  
ATOM   1488  CA  LYS A 182      10.431  20.187  47.129  1.00 72.32           C  
ATOM   1489  C   LYS A 182      11.208  20.496  48.418  1.00 72.32           C  
ATOM   1490  CB  LYS A 182      10.385  21.415  46.197  1.00 72.32           C  
ATOM   1491  O   LYS A 182      12.349  20.064  48.555  1.00 72.32           O  
ATOM   1492  CG  LYS A 182      10.081  21.061  44.728  1.00 72.32           C  
ATOM   1493  CD  LYS A 182      10.228  22.295  43.815  1.00 72.32           C  
ATOM   1494  CE  LYS A 182      10.014  21.938  42.333  1.00 72.32           C  
ATOM   1495  NZ  LYS A 182      10.311  23.082  41.425  1.00 72.32           N  
ATOM   1496  N   LYS A 183      10.592  21.165  49.407  1.00 70.09           N  
ATOM   1497  CA  LYS A 183      11.241  21.447  50.708  1.00 70.09           C  
ATOM   1498  C   LYS A 183      11.634  20.172  51.469  1.00 70.09           C  
ATOM   1499  CB  LYS A 183      10.351  22.343  51.591  1.00 70.09           C  
ATOM   1500  O   LYS A 183      12.697  20.140  52.085  1.00 70.09           O  
ATOM   1501  CG  LYS A 183      10.409  23.829  51.194  1.00 70.09           C  
ATOM   1502  CD  LYS A 183       9.695  24.711  52.236  1.00 70.09           C  
ATOM   1503  CE  LYS A 183       9.889  26.204  51.924  1.00 70.09           C  
ATOM   1504  NZ  LYS A 183       9.443  27.086  53.040  1.00 70.09           N  
ATOM   1505  N   LYS A 184      10.814  19.113  51.408  1.00 67.30           N  
ATOM   1506  CA  LYS A 184      11.139  17.812  52.022  1.00 67.30           C  
ATOM   1507  C   LYS A 184      12.338  17.129  51.350  1.00 67.30           C  
ATOM   1508  CB  LYS A 184       9.909  16.889  52.025  1.00 67.30           C  
ATOM   1509  O   LYS A 184      13.127  16.508  52.054  1.00 67.30           O  
ATOM   1510  CG  LYS A 184       8.872  17.280  53.091  1.00 67.30           C  
ATOM   1511  CD  LYS A 184       7.711  16.273  53.104  1.00 67.30           C  
ATOM   1512  CE  LYS A 184       6.697  16.601  54.208  1.00 67.30           C  
ATOM   1513  NZ  LYS A 184       5.695  15.513  54.375  1.00 67.30           N  
ATOM   1514  N   LYS A 185      12.512  17.283  50.029  1.00 62.24           N  
ATOM   1515  CA  LYS A 185      13.681  16.755  49.300  1.00 62.24           C  
ATOM   1516  C   LYS A 185      14.977  17.477  49.700  1.00 62.24           C  
ATOM   1517  CB  LYS A 185      13.429  16.755  47.776  1.00 62.24           C  
ATOM   1518  O   LYS A 185      15.938  16.810  50.061  1.00 62.24           O  
ATOM   1519  CG  LYS A 185      12.381  15.697  47.375  1.00 62.24           C  
ATOM   1520  CD  LYS A 185      12.094  15.639  45.862  1.00 62.24           C  
ATOM   1521  CE  LYS A 185      11.007  14.577  45.601  1.00 62.24           C  
ATOM   1522  NZ  LYS A 185      10.532  14.517  44.194  1.00 62.24           N  
ATOM   1523  N   HIS A 186      14.985  18.812  49.780  1.00 57.41           N  
ATOM   1524  CA  HIS A 186      16.191  19.565  50.173  1.00 57.41           C  
ATOM   1525  C   HIS A 186      16.651  19.315  51.621  1.00 57.41           C  
ATOM   1526  CB  HIS A 186      15.982  21.065  49.926  1.00 57.41           C  
ATOM   1527  O   HIS A 186      17.849  19.332  51.889  1.00 57.41           O  
ATOM   1528  CG  HIS A 186      15.989  21.415  48.461  1.00 57.41           C  
ATOM   1529  CD2 HIS A 186      14.913  21.782  47.702  1.00 57.41           C  
ATOM   1530  ND1 HIS A 186      17.088  21.425  47.630  1.00 57.41           N  
ATOM   1531  CE1 HIS A 186      16.678  21.782  46.401  1.00 57.41           C  
ATOM   1532  NE2 HIS A 186      15.350  21.999  46.396  1.00 57.41           N  
ATOM   1533  N   LYS A 187      15.735  19.025  52.557  1.00 56.82           N  
ATOM   1534  CA  LYS A 187      16.101  18.743  53.959  1.00 56.82           C  
ATOM   1535  C   LYS A 187      16.756  17.363  54.146  1.00 56.82           C  
ATOM   1536  CB  LYS A 187      14.874  18.973  54.866  1.00 56.82           C  
ATOM   1537  O   LYS A 187      17.495  17.169  55.102  1.00 56.82           O  
ATOM   1538  CG  LYS A 187      15.277  19.376  56.295  1.00 56.82           C  
ATOM   1539  CD  LYS A 187      14.076  19.816  57.153  1.00 56.82           C  
ATOM   1540  CE  LYS A 187      14.588  20.262  58.533  1.00 56.82           C  
ATOM   1541  NZ  LYS A 187      13.513  20.710  59.459  1.00 56.82           N  
ATOM   1542  N   LYS A 188      16.537  16.421  53.218  1.00 56.45           N  
ATOM   1543  CA  LYS A 188      17.095  15.057  53.281  1.00 56.45           C  
ATOM   1544  C   LYS A 188      18.558  14.969  52.818  1.00 56.45           C  
ATOM   1545  CB  LYS A 188      16.174  14.088  52.511  1.00 56.45           C  
ATOM   1546  O   LYS A 188      19.239  14.017  53.174  1.00 56.45           O  
ATOM   1547  CG  LYS A 188      15.919  12.798  53.309  1.00 56.45           C  
ATOM   1548  CD  LYS A 188      14.975  11.838  52.567  1.00 56.45           C  
ATOM   1549  CE  LYS A 188      14.678  10.616  53.450  1.00 56.45           C  
ATOM   1550  NZ  LYS A 188      13.855   9.590  52.754  1.00 56.45           N  
ATOM   1551  N   HIS A 189      19.047  15.967  52.077  1.00 52.38           N  
ATOM   1552  CA  HIS A 189      20.423  16.002  51.565  1.00 52.38           C  
ATOM   1553  C   HIS A 189      21.412  16.778  52.452  1.00 52.38           C  
ATOM   1554  CB  HIS A 189      20.418  16.514  50.116  1.00 52.38           C  
ATOM   1555  O   HIS A 189      22.600  16.762  52.162  1.00 52.38           O  
ATOM   1556  CG  HIS A 189      19.819  15.515  49.159  1.00 52.38           C  
ATOM   1557  CD2 HIS A 189      18.586  15.572  48.571  1.00 52.38           C  
ATOM   1558  ND1 HIS A 189      20.423  14.360  48.716  1.00 52.38           N  
ATOM   1559  CE1 HIS A 189      19.569  13.736  47.887  1.00 52.38           C  
ATOM   1560  NE2 HIS A 189      18.421  14.428  47.785  1.00 52.38           N  
ATOM   1561  N   LYS A 190      20.965  17.427  53.539  1.00 50.38           N  
ATOM   1562  CA  LYS A 190      21.833  18.278  54.379  1.00 50.38           C  
ATOM   1563  C   LYS A 190      22.435  17.577  55.613  1.00 50.38           C  
ATOM   1564  CB  LYS A 190      21.107  19.606  54.687  1.00 50.38           C  
ATOM   1565  O   LYS A 190      23.199  18.196  56.335  1.00 50.38           O  
ATOM   1566  CG  LYS A 190      22.093  20.750  54.996  1.00 50.38           C  
ATOM   1567  CD  LYS A 190      21.452  22.146  54.945  1.00 50.38           C  
ATOM   1568  CE  LYS A 190      22.554  23.179  55.237  1.00 50.38           C  
ATOM   1569  NZ  LYS A 190      22.105  24.588  55.093  1.00 50.38           N  
ATOM   1570  N   HIS A 191      22.129  16.298  55.849  1.00 50.69           N  
ATOM   1571  CA  HIS A 191      22.577  15.555  57.044  1.00 50.69           C  
ATOM   1572  C   HIS A 191      23.499  14.357  56.740  1.00 50.69           C  
ATOM   1573  CB  HIS A 191      21.355  15.157  57.895  1.00 50.69           C  
ATOM   1574  O   HIS A 191      23.524  13.405  57.509  1.00 50.69           O  
ATOM   1575  CG  HIS A 191      20.635  16.330  58.507  1.00 50.69           C  
ATOM   1576  CD2 HIS A 191      19.366  16.758  58.226  1.00 50.69           C  
ATOM   1577  ND1 HIS A 191      21.127  17.148  59.497  1.00 50.69           N  
ATOM   1578  CE1 HIS A 191      20.178  18.046  59.805  1.00 50.69           C  
ATOM   1579  NE2 HIS A 191      19.082  17.859  59.045  1.00 50.69           N  
ATOM   1580  N   ARG A 192      24.222  14.344  55.609  1.00 47.40           N  
ATOM   1581  CA  ARG A 192      25.075  13.196  55.220  1.00 47.40           C  
ATOM   1582  C   ARG A 192      26.549  13.523  54.953  1.00 47.40           C  
ATOM   1583  CB  ARG A 192      24.416  12.389  54.083  1.00 47.40           C  
ATOM   1584  O   ARG A 192      27.255  12.683  54.415  1.00 47.40           O  
ATOM   1585  CG  ARG A 192      23.327  11.452  54.626  1.00 47.40           C  
ATOM   1586  CD  ARG A 192      22.871  10.479  53.534  1.00 47.40           C  
ATOM   1587  NE  ARG A 192      22.009   9.416  54.087  1.00 47.40           N  
ATOM   1588  NH1 ARG A 192      21.756   8.209  52.151  1.00 47.40           N  
ATOM   1589  NH2 ARG A 192      20.889   7.434  54.057  1.00 47.40           N  
ATOM   1590  CZ  ARG A 192      21.553   8.365  53.430  1.00 47.40           C  
ATOM   1591  N   SER A 193      27.025  14.703  55.339  1.00 43.62           N  
ATOM   1592  CA  SER A 193      28.412  15.115  55.092  1.00 43.62           C  
ATOM   1593  C   SER A 193      28.995  15.879  56.282  1.00 43.62           C  
ATOM   1594  CB  SER A 193      28.493  15.919  53.785  1.00 43.62           C  
ATOM   1595  O   SER A 193      29.243  17.076  56.188  1.00 43.62           O  
ATOM   1596  OG  SER A 193      27.694  17.084  53.885  1.00 43.62           O  
ATOM   1597  N   SER A 194      29.160  15.211  57.421  1.00 39.08           N  
ATOM   1598  CA  SER A 194      30.120  15.632  58.448  1.00 39.08           C  
ATOM   1599  C   SER A 194      30.340  14.505  59.451  1.00 39.08           C  
ATOM   1600  CB  SER A 194      29.691  16.895  59.222  1.00 39.08           C  
ATOM   1601  O   SER A 194      29.364  13.987  59.989  1.00 39.08           O  
ATOM   1602  OG  SER A 194      28.531  16.679  60.000  1.00 39.08           O  
ATOM   1603  N   SER A 195      31.611  14.255  59.762  1.00 40.48           N  
ATOM   1604  CA  SER A 195      32.102  13.540  60.943  1.00 40.48           C  
ATOM   1605  C   SER A 195      32.230  12.017  60.832  1.00 40.48           C  
ATOM   1606  CB  SER A 195      31.347  13.983  62.199  1.00 40.48           C  
ATOM   1607  O   SER A 195      31.335  11.252  61.182  1.00 40.48           O  
ATOM   1608  OG  SER A 195      32.016  13.487  63.326  1.00 40.48           O  
ATOM   1609  N   SER A 196      33.419  11.601  60.396  1.00 38.39           N  
ATOM   1610  CA  SER A 196      34.073  10.367  60.819  1.00 38.39           C  
ATOM   1611  C   SER A 196      35.466  10.751  61.317  1.00 38.39           C  
ATOM   1612  CB  SER A 196      34.160   9.349  59.668  1.00 38.39           C  
ATOM   1613  O   SER A 196      36.344  10.976  60.496  1.00 38.39           O  
ATOM   1614  OG  SER A 196      34.845   9.879  58.546  1.00 38.39           O  
ATOM   1615  N   ASP A 197      35.642  10.904  62.629  1.00 44.06           N  
ATOM   1616  CA  ASP A 197      36.812  10.371  63.336  1.00 44.06           C  
ATOM   1617  C   ASP A 197      36.665  10.545  64.861  1.00 44.06           C  
ATOM   1618  CB  ASP A 197      38.172  10.912  62.827  1.00 44.06           C  
ATOM   1619  O   ASP A 197      36.695  11.646  65.396  1.00 44.06           O  
ATOM   1620  CG  ASP A 197      38.881   9.922  61.877  1.00 44.06           C  
ATOM   1621  OD1 ASP A 197      38.847   8.696  62.169  1.00 44.06           O  
ATOM   1622  OD2 ASP A 197      39.510  10.378  60.901  1.00 44.06           O  
ATOM   1623  N   ARG A 198      36.512   9.384  65.511  1.00 40.51           N  
ATOM   1624  CA  ARG A 198      37.201   8.939  66.735  1.00 40.51           C  
ATOM   1625  C   ARG A 198      36.953   9.667  68.068  1.00 40.51           C  
ATOM   1626  CB  ARG A 198      38.707   8.842  66.416  1.00 40.51           C  
ATOM   1627  O   ARG A 198      37.481  10.739  68.321  1.00 40.51           O  
ATOM   1628  CG  ARG A 198      38.994   7.760  65.366  1.00 40.51           C  
ATOM   1629  CD  ARG A 198      40.450   7.815  64.912  1.00 40.51           C  
ATOM   1630  NE  ARG A 198      40.676   6.856  63.820  1.00 40.51           N  
ATOM   1631  NH1 ARG A 198      42.256   5.522  64.839  1.00 40.51           N  
ATOM   1632  NH2 ARG A 198      41.542   5.023  62.787  1.00 40.51           N  
ATOM   1633  CZ  ARG A 198      41.486   5.810  63.823  1.00 40.51           C  
ATOM   1634  N   SER A 199      36.378   8.877  68.987  1.00 38.94           N  
ATOM   1635  CA  SER A 199      36.996   8.468  70.268  1.00 38.94           C  
ATOM   1636  C   SER A 199      36.299   8.912  71.565  1.00 38.94           C  
ATOM   1637  CB  SER A 199      38.497   8.804  70.322  1.00 38.94           C  
ATOM   1638  O   SER A 199      36.281  10.089  71.895  1.00 38.94           O  
ATOM   1639  OG  SER A 199      39.109   8.267  71.465  1.00 38.94           O  
ATOM   1640  N   SER A 200      35.925   7.882  72.343  1.00 38.20           N  
ATOM   1641  CA  SER A 200      36.035   7.765  73.812  1.00 38.20           C  
ATOM   1642  C   SER A 200      34.799   8.055  74.679  1.00 38.20           C  
ATOM   1643  CB  SER A 200      37.256   8.527  74.342  1.00 38.20           C  
ATOM   1644  O   SER A 200      34.349   9.190  74.697  1.00 38.20           O  
ATOM   1645  OG  SER A 200      37.686   7.962  75.557  1.00 38.20           O  
ATOM   1646  N   SER A 201      34.351   6.984  75.378  1.00 41.47           N  
ATOM   1647  CA  SER A 201      33.859   6.841  76.783  1.00 41.47           C  
ATOM   1648  C   SER A 201      32.911   7.923  77.347  1.00 41.47           C  
ATOM   1649  CB  SER A 201      35.093   6.571  77.683  1.00 41.47           C  
ATOM   1650  O   SER A 201      33.105   9.103  77.112  1.00 41.47           O  
ATOM   1651  OG  SER A 201      35.035   7.129  78.977  1.00 41.47           O  
ATOM   1652  N   GLU A 202      31.851   7.669  78.115  1.00 43.91           N  
ATOM   1653  CA  GLU A 202      31.209   6.520  78.771  1.00 43.91           C  
ATOM   1654  C   GLU A 202      29.802   7.011  79.221  1.00 43.91           C  
ATOM   1655  CB  GLU A 202      32.038   6.075  80.003  1.00 43.91           C  
ATOM   1656  O   GLU A 202      29.466   8.182  79.043  1.00 43.91           O  
ATOM   1657  CG  GLU A 202      32.792   4.771  79.710  1.00 43.91           C  
ATOM   1658  CD  GLU A 202      33.868   4.417  80.743  1.00 43.91           C  
ATOM   1659  OE1 GLU A 202      34.015   3.204  81.012  1.00 43.91           O  
ATOM   1660  OE2 GLU A 202      34.651   5.330  81.088  1.00 43.91           O  
ATOM   1661  N   ASP A 203      29.012   6.108  79.809  1.00 45.48           N  
ATOM   1662  CA  ASP A 203      27.890   6.370  80.733  1.00 45.48           C  
ATOM   1663  C   ASP A 203      26.460   6.645  80.204  1.00 45.48           C  
ATOM   1664  CB  ASP A 203      28.318   7.279  81.898  1.00 45.48           C  
ATOM   1665  O   ASP A 203      26.049   7.745  79.838  1.00 45.48           O  
ATOM   1666  CG  ASP A 203      29.343   6.574  82.789  1.00 45.48           C  
ATOM   1667  OD1 ASP A 203      29.021   5.447  83.230  1.00 45.48           O  
ATOM   1668  OD2 ASP A 203      30.431   7.148  83.004  1.00 45.48           O  
ATOM   1669  N   GLU A 204      25.670   5.560  80.204  1.00 44.25           N  
ATOM   1670  CA  GLU A 204      24.539   5.332  81.128  1.00 44.25           C  
ATOM   1671  C   GLU A 204      23.723   6.556  81.609  1.00 44.25           C  
ATOM   1672  CB  GLU A 204      25.075   4.549  82.348  1.00 44.25           C  
ATOM   1673  O   GLU A 204      24.179   7.359  82.415  1.00 44.25           O  
ATOM   1674  CG  GLU A 204      25.351   3.054  82.092  1.00 44.25           C  
ATOM   1675  CD  GLU A 204      24.081   2.183  82.058  1.00 44.25           C  
ATOM   1676  OE1 GLU A 204      24.075   1.192  81.293  1.00 44.25           O  
ATOM   1677  OE2 GLU A 204      23.079   2.533  82.737  1.00 44.25           O  
ATOM   1678  N   HIS A 205      22.442   6.627  81.213  1.00 43.07           N  
ATOM   1679  CA  HIS A 205      21.303   6.426  82.130  1.00 43.07           C  
ATOM   1680  C   HIS A 205      19.958   6.996  81.627  1.00 43.07           C  
ATOM   1681  CB  HIS A 205      21.532   6.949  83.565  1.00 43.07           C  
ATOM   1682  O   HIS A 205      19.775   8.184  81.376  1.00 43.07           O  
ATOM   1683  CG  HIS A 205      22.274   5.999  84.481  1.00 43.07           C  
ATOM   1684  CD2 HIS A 205      23.139   6.376  85.472  1.00 43.07           C  
ATOM   1685  ND1 HIS A 205      22.174   4.616  84.536  1.00 43.07           N  
ATOM   1686  CE1 HIS A 205      22.947   4.197  85.550  1.00 43.07           C  
ATOM   1687  NE2 HIS A 205      23.532   5.230  86.165  1.00 43.07           N  
ATOM   1688  N   SER A 206      18.957   6.119  81.740  1.00 43.50           N  
ATOM   1689  CA  SER A 206      17.614   6.378  82.280  1.00 43.50           C  
ATOM   1690  C   SER A 206      16.493   6.956  81.399  1.00 43.50           C  
ATOM   1691  CB  SER A 206      17.677   7.050  83.654  1.00 43.50           C  
ATOM   1692  O   SER A 206      16.588   7.942  80.675  1.00 43.50           O  
ATOM   1693  OG  SER A 206      17.989   8.417  83.531  1.00 43.50           O  
ATOM   1694  N   ALA A 207      15.364   6.258  81.528  1.00 41.23           N  
ATOM   1695  CA  ALA A 207      14.089   6.460  80.878  1.00 41.23           C  
ATOM   1696  C   ALA A 207      13.326   7.687  81.407  1.00 41.23           C  
ATOM   1697  CB  ALA A 207      13.288   5.173  81.120  1.00 41.23           C  
ATOM   1698  O   ALA A 207      13.313   7.969  82.601  1.00 41.23           O  
ATOM   1699  N   GLY A 208      12.573   8.336  80.513  1.00 44.74           N  
ATOM   1700  CA  GLY A 208      11.727   9.495  80.811  1.00 44.74           C  
ATOM   1701  C   GLY A 208      10.343   9.387  80.177  1.00 44.74           C  
ATOM   1702  O   GLY A 208      10.037  10.005  79.164  1.00 44.74           O  
ATOM   1703  N   ARG A 209       9.507   8.562  80.802  1.00 42.26           N  
ATOM   1704  CA  ARG A 209       8.043   8.475  80.698  1.00 42.26           C  
ATOM   1705  C   ARG A 209       7.382   9.859  80.822  1.00 42.26           C  
ATOM   1706  CB  ARG A 209       7.688   7.561  81.895  1.00 42.26           C  
ATOM   1707  O   ARG A 209       7.690  10.569  81.769  1.00 42.26           O  
ATOM   1708  CG  ARG A 209       6.227   7.364  82.322  1.00 42.26           C  
ATOM   1709  CD  ARG A 209       6.241   6.386  83.515  1.00 42.26           C  
ATOM   1710  NE  ARG A 209       4.920   6.191  84.146  1.00 42.26           N  
ATOM   1711  NH1 ARG A 209       5.601   4.618  85.687  1.00 42.26           N  
ATOM   1712  NH2 ARG A 209       3.481   5.287  85.680  1.00 42.26           N  
ATOM   1713  CZ  ARG A 209       4.675   5.371  85.161  1.00 42.26           C  
ATOM   1714  N   SER A 210       6.384  10.181  79.986  1.00 48.90           N  
ATOM   1715  CA  SER A 210       5.021  10.561  80.441  1.00 48.90           C  
ATOM   1716  C   SER A 210       4.136  11.287  79.403  1.00 48.90           C  
ATOM   1717  CB  SER A 210       4.977  11.371  81.754  1.00 48.90           C  
ATOM   1718  O   SER A 210       4.471  12.324  78.854  1.00 48.90           O  
ATOM   1719  OG  SER A 210       5.778  12.520  81.723  1.00 48.90           O  
ATOM   1720  N   GLN A 211       2.938  10.711  79.235  1.00 47.51           N  
ATOM   1721  CA  GLN A 211       1.613  11.353  79.284  1.00 47.51           C  
ATOM   1722  C   GLN A 211       1.275  12.555  78.383  1.00 47.51           C  
ATOM   1723  CB  GLN A 211       1.301  11.753  80.735  1.00 47.51           C  
ATOM   1724  O   GLN A 211       1.736  13.664  78.610  1.00 47.51           O  
ATOM   1725  CG  GLN A 211       1.256  10.585  81.729  1.00 47.51           C  
ATOM   1726  CD  GLN A 211       0.640  11.003  83.063  1.00 47.51           C  
ATOM   1727  NE2 GLN A 211       0.192  10.068  83.868  1.00 47.51           N  
ATOM   1728  OE1 GLN A 211       0.487  12.167  83.388  1.00 47.51           O  
ATOM   1729  N   LYS A 212       0.225  12.399  77.562  1.00 43.94           N  
ATOM   1730  CA  LYS A 212      -1.169  12.851  77.838  1.00 43.94           C  
ATOM   1731  C   LYS A 212      -2.026  12.592  76.581  1.00 43.94           C  
ATOM   1732  CB  LYS A 212      -1.233  14.348  78.249  1.00 43.94           C  
ATOM   1733  O   LYS A 212      -1.593  12.910  75.486  1.00 43.94           O  
ATOM   1734  CG  LYS A 212      -1.723  14.541  79.699  1.00 43.94           C  
ATOM   1735  CD  LYS A 212      -1.408  15.919  80.291  1.00 43.94           C  
ATOM   1736  CE  LYS A 212      -2.221  16.164  81.576  1.00 43.94           C  
ATOM   1737  NZ  LYS A 212      -1.730  17.353  82.321  1.00 43.94           N  
ATOM   1738  N   LYS A 213      -3.116  11.814  76.697  1.00 43.10           N  
ATOM   1739  CA  LYS A 213      -4.532  12.271  76.778  1.00 43.10           C  
ATOM   1740  C   LYS A 213      -5.026  12.955  75.484  1.00 43.10           C  
ATOM   1741  CB  LYS A 213      -4.746  13.201  77.992  1.00 43.10           C  
ATOM   1742  O   LYS A 213      -4.344  13.829  74.989  1.00 43.10           O  
ATOM   1743  CG  LYS A 213      -4.653  12.497  79.361  1.00 43.10           C  
ATOM   1744  CD  LYS A 213      -5.273  13.348  80.488  1.00 43.10           C  
ATOM   1745  CE  LYS A 213      -5.010  12.712  81.863  1.00 43.10           C  
ATOM   1746  NZ  LYS A 213      -5.834  13.321  82.946  1.00 43.10           N  
ATOM   1747  N   MET A 214      -6.197  12.708  74.900  1.00 44.16           N  
ATOM   1748  CA  MET A 214      -7.387  11.906  75.202  1.00 44.16           C  
ATOM   1749  C   MET A 214      -8.192  11.724  73.892  1.00 44.16           C  
ATOM   1750  CB  MET A 214      -8.297  12.645  76.210  1.00 44.16           C  
ATOM   1751  O   MET A 214      -8.118  12.555  72.993  1.00 44.16           O  
ATOM   1752  CG  MET A 214      -7.962  12.368  77.680  1.00 44.16           C  
ATOM   1753  SD  MET A 214      -9.230  11.466  78.590  1.00 44.16           S  
ATOM   1754  CE  MET A 214      -8.378  11.186  80.161  1.00 44.16           C  
ATOM   1755  N   ALA A 215      -8.925  10.611  73.836  1.00 37.28           N  
ATOM   1756  CA  ALA A 215     -10.247  10.352  73.245  1.00 37.28           C  
ATOM   1757  C   ALA A 215     -10.935  11.410  72.338  1.00 37.28           C  
ATOM   1758  CB  ALA A 215     -11.145  10.062  74.462  1.00 37.28           C  
ATOM   1759  O   ALA A 215     -11.208  12.520  72.783  1.00 37.28           O  
ATOM   1760  N   ASN A 216     -11.365  11.007  71.126  1.00 41.66           N  
ATOM   1761  CA  ASN A 216     -12.800  10.887  70.780  1.00 41.66           C  
ATOM   1762  C   ASN A 216     -13.060  10.295  69.372  1.00 41.66           C  
ATOM   1763  CB  ASN A 216     -13.577  12.217  70.951  1.00 41.66           C  
ATOM   1764  O   ASN A 216     -12.846  10.934  68.349  1.00 41.66           O  
ATOM   1765  CG  ASN A 216     -14.367  12.284  72.254  1.00 41.66           C  
ATOM   1766  ND2 ASN A 216     -15.040  13.380  72.511  1.00 41.66           N  
ATOM   1767  OD1 ASN A 216     -14.443  11.342  73.026  1.00 41.66           O  
ATOM   1768  N   SER A 217     -13.525   9.040  69.370  1.00 38.39           N  
ATOM   1769  CA  SER A 217     -14.775   8.538  68.767  1.00 38.39           C  
ATOM   1770  C   SER A 217     -15.336   9.145  67.456  1.00 38.39           C  
ATOM   1771  CB  SER A 217     -15.842   8.586  69.872  1.00 38.39           C  
ATOM   1772  O   SER A 217     -15.905  10.232  67.446  1.00 38.39           O  
ATOM   1773  OG  SER A 217     -17.117   8.211  69.404  1.00 38.39           O  
ATOM   1774  N   SER A 218     -15.368   8.256  66.450  1.00 46.10           N  
ATOM   1775  CA  SER A 218     -16.452   7.951  65.486  1.00 46.10           C  
ATOM   1776  C   SER A 218     -16.455   8.569  64.066  1.00 46.10           C  
ATOM   1777  CB  SER A 218     -17.843   7.956  66.120  1.00 46.10           C  
ATOM   1778  O   SER A 218     -16.376   9.787  63.920  1.00 46.10           O  
ATOM   1779  OG  SER A 218     -17.885   6.953  67.116  1.00 46.10           O  
ATOM   1780  N   PRO A 219     -16.597   7.739  62.996  1.00 43.35           N  
ATOM   1781  CA  PRO A 219     -16.464   8.149  61.593  1.00 43.35           C  
ATOM   1782  C   PRO A 219     -17.825   8.220  60.879  1.00 43.35           C  
ATOM   1783  CB  PRO A 219     -15.599   7.038  60.989  1.00 43.35           C  
ATOM   1784  O   PRO A 219     -18.526   7.216  60.791  1.00 43.35           O  
ATOM   1785  CG  PRO A 219     -16.082   5.769  61.699  1.00 43.35           C  
ATOM   1786  CD  PRO A 219     -16.691   6.272  63.010  1.00 43.35           C  
ATOM   1787  N   VAL A 220     -18.229   9.375  60.337  1.00 40.80           N  
ATOM   1788  CA  VAL A 220     -19.567   9.502  59.728  1.00 40.80           C  
ATOM   1789  C   VAL A 220     -19.596  10.485  58.535  1.00 40.80           C  
ATOM   1790  CB  VAL A 220     -20.607   9.852  60.828  1.00 40.80           C  
ATOM   1791  O   VAL A 220     -19.373  11.678  58.692  1.00 40.80           O  
ATOM   1792  CG1 VAL A 220     -22.031   9.869  60.296  1.00 40.80           C  
ATOM   1793  CG2 VAL A 220     -20.675   8.860  62.003  1.00 40.80           C  
ATOM   1794  N   LEU A 221     -19.940   9.925  57.361  1.00 38.81           N  
ATOM   1795  CA  LEU A 221     -20.707  10.475  56.217  1.00 38.81           C  
ATOM   1796  C   LEU A 221     -20.173  11.661  55.373  1.00 38.81           C  
ATOM   1797  CB  LEU A 221     -22.153  10.765  56.679  1.00 38.81           C  
ATOM   1798  O   LEU A 221     -20.134  12.805  55.804  1.00 38.81           O  
ATOM   1799  CG  LEU A 221     -22.951   9.535  57.161  1.00 38.81           C  
ATOM   1800  CD1 LEU A 221     -24.228   9.942  57.901  1.00 38.81           C  
ATOM   1801  CD2 LEU A 221     -23.381   8.648  55.994  1.00 38.81           C  
ATOM   1802  N   SER A 222     -20.010  11.438  54.058  1.00 43.32           N  
ATOM   1803  CA  SER A 222     -21.001  11.903  53.055  1.00 43.32           C  
ATOM   1804  C   SER A 222     -20.641  11.531  51.598  1.00 43.32           C  
ATOM   1805  CB  SER A 222     -21.338  13.402  53.132  1.00 43.32           C  
ATOM   1806  O   SER A 222     -19.623  11.909  51.029  1.00 43.32           O  
ATOM   1807  OG  SER A 222     -20.186  14.191  53.269  1.00 43.32           O  
ATOM   1808  N   LYS A 223     -21.551  10.731  51.032  1.00 39.43           N  
ATOM   1809  CA  LYS A 223     -21.977  10.529  49.635  1.00 39.43           C  
ATOM   1810  C   LYS A 223     -21.402  11.484  48.558  1.00 39.43           C  
ATOM   1811  CB  LYS A 223     -23.521  10.700  49.689  1.00 39.43           C  
ATOM   1812  O   LYS A 223     -21.673  12.678  48.575  1.00 39.43           O  
ATOM   1813  CG  LYS A 223     -24.349   9.711  48.861  1.00 39.43           C  
ATOM   1814  CD  LYS A 223     -24.600   8.388  49.604  1.00 39.43           C  
ATOM   1815  CE  LYS A 223     -25.686   7.584  48.875  1.00 39.43           C  
ATOM   1816  NZ  LYS A 223     -26.063   6.349  49.612  1.00 39.43           N  
ATOM   1817  N   VAL A 224     -20.804  10.912  47.506  1.00 53.93           N  
ATOM   1818  CA  VAL A 224     -20.781  11.490  46.146  1.00 53.93           C  
ATOM   1819  C   VAL A 224     -21.216  10.395  45.160  1.00 53.93           C  
ATOM   1820  CB  VAL A 224     -19.399  12.056  45.751  1.00 53.93           C  
ATOM   1821  O   VAL A 224     -20.504   9.399  45.029  1.00 53.93           O  
ATOM   1822  CG1 VAL A 224     -19.433  12.650  44.333  1.00 53.93           C  
ATOM   1823  CG2 VAL A 224     -18.952  13.171  46.704  1.00 53.93           C  
ATOM   1824  N   PRO A 225     -22.378  10.510  44.490  1.00 45.58           N  
ATOM   1825  CA  PRO A 225     -22.794   9.564  43.454  1.00 45.58           C  
ATOM   1826  C   PRO A 225     -22.053   9.843  42.136  1.00 45.58           C  
ATOM   1827  CB  PRO A 225     -24.322   9.707  43.331  1.00 45.58           C  
ATOM   1828  O   PRO A 225     -22.345  10.814  41.442  1.00 45.58           O  
ATOM   1829  CG  PRO A 225     -24.729  10.504  44.571  1.00 45.58           C  
ATOM   1830  CD  PRO A 225     -23.499  11.361  44.848  1.00 45.58           C  
ATOM   1831  N   GLY A 226     -21.074   8.999  41.807  1.00 47.61           N  
ATOM   1832  CA  GLY A 226     -20.367   9.001  40.527  1.00 47.61           C  
ATOM   1833  C   GLY A 226     -20.696   7.737  39.738  1.00 47.61           C  
ATOM   1834  O   GLY A 226     -20.418   6.631  40.189  1.00 47.61           O  
ATOM   1835  N   TYR A 227     -21.317   7.930  38.580  1.00 45.90           N  
ATOM   1836  CA  TYR A 227     -21.730   6.937  37.594  1.00 45.90           C  
ATOM   1837  C   TYR A 227     -20.594   5.952  37.263  1.00 45.90           C  
ATOM   1838  CB  TYR A 227     -22.192   7.715  36.345  1.00 45.90           C  
ATOM   1839  O   TYR A 227     -19.606   6.316  36.632  1.00 45.90           O  
ATOM   1840  CG  TYR A 227     -23.278   8.744  36.630  1.00 45.90           C  
ATOM   1841  CD1 TYR A 227     -24.630   8.414  36.418  1.00 45.90           C  
ATOM   1842  CD2 TYR A 227     -22.943  10.019  37.138  1.00 45.90           C  
ATOM   1843  CE1 TYR A 227     -25.642   9.339  36.736  1.00 45.90           C  
ATOM   1844  CE2 TYR A 227     -23.955  10.934  37.488  1.00 45.90           C  
ATOM   1845  OH  TYR A 227     -26.291  11.473  37.609  1.00 45.90           O  
ATOM   1846  CZ  TYR A 227     -25.309  10.593  37.285  1.00 45.90           C  
ATOM   1847  N   GLY A 228     -20.745   4.702  37.703  1.00 45.31           N  
ATOM   1848  CA  GLY A 228     -19.845   3.591  37.410  1.00 45.31           C  
ATOM   1849  C   GLY A 228     -20.669   2.366  37.038  1.00 45.31           C  
ATOM   1850  O   GLY A 228     -21.483   1.898  37.832  1.00 45.31           O  
ATOM   1851  N   LEU A 229     -20.487   1.888  35.809  1.00 51.84           N  
ATOM   1852  CA  LEU A 229     -21.156   0.727  35.233  1.00 51.84           C  
ATOM   1853  C   LEU A 229     -20.738  -0.535  36.018  1.00 51.84           C  
ATOM   1854  CB  LEU A 229     -20.760   0.675  33.735  1.00 51.84           C  
ATOM   1855  O   LEU A 229     -19.637  -1.051  35.841  1.00 51.84           O  
ATOM   1856  CG  LEU A 229     -21.860   0.154  32.797  1.00 51.84           C  
ATOM   1857  CD1 LEU A 229     -22.847   1.272  32.446  1.00 51.84           C  
ATOM   1858  CD2 LEU A 229     -21.242  -0.357  31.495  1.00 51.84           C  
ATOM   1859  N   GLN A 230     -21.589  -1.005  36.932  1.00 46.25           N  
ATOM   1860  CA  GLN A 230     -21.348  -2.226  37.705  1.00 46.25           C  
ATOM   1861  C   GLN A 230     -21.798  -3.443  36.892  1.00 46.25           C  
ATOM   1862  CB  GLN A 230     -22.036  -2.156  39.079  1.00 46.25           C  
ATOM   1863  O   GLN A 230     -22.983  -3.768  36.823  1.00 46.25           O  
ATOM   1864  CG  GLN A 230     -21.406  -1.086  39.986  1.00 46.25           C  
ATOM   1865  CD  GLN A 230     -22.033  -1.018  41.376  1.00 46.25           C  
ATOM   1866  NE2 GLN A 230     -21.635  -0.065  42.190  1.00 46.25           N  
ATOM   1867  OE1 GLN A 230     -22.880  -1.801  41.768  1.00 46.25           O  
ATOM   1868  N   VAL A 231     -20.832  -4.123  36.273  1.00 45.06           N  
ATOM   1869  CA  VAL A 231     -21.003  -5.476  35.733  1.00 45.06           C  
ATOM   1870  C   VAL A 231     -21.080  -6.434  36.922  1.00 45.06           C  
ATOM   1871  CB  VAL A 231     -19.868  -5.831  34.754  1.00 45.06           C  
ATOM   1872  O   VAL A 231     -20.105  -6.647  37.642  1.00 45.06           O  
ATOM   1873  CG1 VAL A 231     -19.986  -7.271  34.239  1.00 45.06           C  
ATOM   1874  CG2 VAL A 231     -19.902  -4.889  33.541  1.00 45.06           C  
ATOM   1875  N   ARG A 232     -22.284  -6.950  37.171  1.00 43.07           N  
ATOM   1876  CA  ARG A 232     -22.619  -7.818  38.301  1.00 43.07           C  
ATOM   1877  C   ARG A 232     -22.101  -9.238  38.047  1.00 43.07           C  
ATOM   1878  CB  ARG A 232     -24.145  -7.736  38.516  1.00 43.07           C  
ATOM   1879  O   ARG A 232     -22.814 -10.069  37.495  1.00 43.07           O  
ATOM   1880  CG  ARG A 232     -24.616  -8.264  39.879  1.00 43.07           C  
ATOM   1881  CD  ARG A 232     -26.150  -8.231  39.941  1.00 43.07           C  
ATOM   1882  NE  ARG A 232     -26.660  -8.585  41.280  1.00 43.07           N  
ATOM   1883  NH1 ARG A 232     -28.852  -8.961  40.695  1.00 43.07           N  
ATOM   1884  NH2 ARG A 232     -28.237  -9.133  42.831  1.00 43.07           N  
ATOM   1885  CZ  ARG A 232     -27.908  -8.890  41.593  1.00 43.07           C  
ATOM   1886  N   ASN A 233     -20.873  -9.513  38.480  1.00 42.89           N  
ATOM   1887  CA  ASN A 233     -20.396 -10.877  38.703  1.00 42.89           C  
ATOM   1888  C   ASN A 233     -20.971 -11.364  40.039  1.00 42.89           C  
ATOM   1889  CB  ASN A 233     -18.858 -10.909  38.676  1.00 42.89           C  
ATOM   1890  O   ASN A 233     -20.533 -10.930  41.103  1.00 42.89           O  
ATOM   1891  CG  ASN A 233     -18.287 -10.714  37.282  1.00 42.89           C  
ATOM   1892  ND2 ASN A 233     -17.057 -10.270  37.179  1.00 42.89           N  
ATOM   1893  OD1 ASN A 233     -18.921 -10.956  36.271  1.00 42.89           O  
ATOM   1894  N   SER A 234     -21.995 -12.214  39.974  1.00 40.07           N  
ATOM   1895  CA  SER A 234     -22.563 -12.887  41.141  1.00 40.07           C  
ATOM   1896  C   SER A 234     -21.901 -14.255  41.270  1.00 40.07           C  
ATOM   1897  CB  SER A 234     -24.097 -12.972  41.040  1.00 40.07           C  
ATOM   1898  O   SER A 234     -22.359 -15.227  40.681  1.00 40.07           O  
ATOM   1899  OG  SER A 234     -24.702 -12.505  42.235  1.00 40.07           O  
ATOM   1900  N   ASP A 235     -20.818 -14.301  42.038  1.00 44.75           N  
ATOM   1901  CA  ASP A 235     -20.231 -15.530  42.555  1.00 44.75           C  
ATOM   1902  C   ASP A 235     -20.166 -15.439  44.084  1.00 44.75           C  
ATOM   1903  CB  ASP A 235     -18.836 -15.796  41.944  1.00 44.75           C  
ATOM   1904  O   ASP A 235     -19.670 -14.460  44.639  1.00 44.75           O  
ATOM   1905  CG  ASP A 235     -18.808 -16.975  40.966  1.00 44.75           C  
ATOM   1906  OD1 ASP A 235     -19.479 -17.987  41.272  1.00 44.75           O  
ATOM   1907  OD2 ASP A 235     -18.039 -16.888  39.984  1.00 44.75           O  
ATOM   1908  N   ARG A 236     -20.609 -16.530  44.717  1.00 43.35           N  
ATOM   1909  CA  ARG A 236     -20.245 -17.024  46.057  1.00 43.35           C  
ATOM   1910  C   ARG A 236     -20.866 -16.415  47.329  1.00 43.35           C  
ATOM   1911  CB  ARG A 236     -18.716 -17.127  46.172  1.00 43.35           C  
ATOM   1912  O   ARG A 236     -20.526 -15.331  47.783  1.00 43.35           O  
ATOM   1913  CG  ARG A 236     -18.185 -18.261  45.290  1.00 43.35           C  
ATOM   1914  CD  ARG A 236     -16.661 -18.295  45.332  1.00 43.35           C  
ATOM   1915  NE  ARG A 236     -16.155 -19.485  44.631  1.00 43.35           N  
ATOM   1916  NH1 ARG A 236     -13.942 -19.222  45.165  1.00 43.35           N  
ATOM   1917  NH2 ARG A 236     -14.598 -21.024  44.018  1.00 43.35           N  
ATOM   1918  CZ  ARG A 236     -14.904 -19.903  44.607  1.00 43.35           C  
ATOM   1919  N   ASN A 237     -21.560 -17.339  48.003  1.00 40.33           N  
ATOM   1920  CA  ASN A 237     -21.533 -17.641  49.440  1.00 40.33           C  
ATOM   1921  C   ASN A 237     -22.376 -16.799  50.405  1.00 40.33           C  
ATOM   1922  CB  ASN A 237     -20.080 -17.803  49.934  1.00 40.33           C  
ATOM   1923  O   ASN A 237     -22.006 -15.685  50.766  1.00 40.33           O  
ATOM   1924  CG  ASN A 237     -19.399 -19.047  49.397  1.00 40.33           C  
ATOM   1925  ND2 ASN A 237     -18.089 -19.086  49.400  1.00 40.33           N  
ATOM   1926  OD1 ASN A 237     -20.026 -20.001  48.975  1.00 40.33           O  
ATOM   1927  N   GLN A 238     -23.436 -17.455  50.899  1.00 46.45           N  
ATOM   1928  CA  GLN A 238     -23.976 -17.522  52.275  1.00 46.45           C  
ATOM   1929  C   GLN A 238     -25.444 -17.964  52.109  1.00 46.45           C  
ATOM   1930  CB  GLN A 238     -23.871 -16.179  53.022  1.00 46.45           C  
ATOM   1931  O   GLN A 238     -26.231 -17.254  51.503  1.00 46.45           O  
ATOM   1932  CG  GLN A 238     -22.501 -16.050  53.714  1.00 46.45           C  
ATOM   1933  CD  GLN A 238     -22.197 -14.619  54.127  1.00 46.45           C  
ATOM   1934  NE2 GLN A 238     -21.571 -13.837  53.276  1.00 46.45           N  
ATOM   1935  OE1 GLN A 238     -22.524 -14.186  55.214  1.00 46.45           O  
ATOM   1936  N   GLY A 239     -25.861 -19.190  52.412  1.00 36.04           N  
ATOM   1937  CA  GLY A 239     -25.697 -19.897  53.673  1.00 36.04           C  
ATOM   1938  C   GLY A 239     -27.081 -19.984  54.314  1.00 36.04           C  
ATOM   1939  O   GLY A 239     -27.420 -19.098  55.080  1.00 36.04           O  
ATOM   1940  N   LEU A 240     -27.880 -21.005  53.980  1.00 43.43           N  
ATOM   1941  CA  LEU A 240     -29.068 -21.393  54.749  1.00 43.43           C  
ATOM   1942  C   LEU A 240     -29.254 -22.917  54.695  1.00 43.43           C  
ATOM   1943  CB  LEU A 240     -30.338 -20.628  54.318  1.00 43.43           C  
ATOM   1944  O   LEU A 240     -29.018 -23.561  53.676  1.00 43.43           O  
ATOM   1945  CG  LEU A 240     -30.454 -19.178  54.843  1.00 43.43           C  
ATOM   1946  CD1 LEU A 240     -31.746 -18.540  54.342  1.00 43.43           C  
ATOM   1947  CD2 LEU A 240     -30.455 -19.088  56.376  1.00 43.43           C  
ATOM   1948  N   GLN A 241     -29.580 -23.440  55.871  1.00 45.87           N  
ATOM   1949  CA  GLN A 241     -29.545 -24.823  56.337  1.00 45.87           C  
ATOM   1950  C   GLN A 241     -30.622 -25.719  55.686  1.00 45.87           C  
ATOM   1951  CB  GLN A 241     -29.723 -24.751  57.866  1.00 45.87           C  
ATOM   1952  O   GLN A 241     -31.624 -25.219  55.185  1.00 45.87           O  
ATOM   1953  CG  GLN A 241     -28.573 -24.028  58.604  1.00 45.87           C  
ATOM   1954  CD  GLN A 241     -28.923 -23.633  60.040  1.00 45.87           C  
ATOM   1955  NE2 GLN A 241     -28.085 -22.870  60.706  1.00 45.87           N  
ATOM   1956  OE1 GLN A 241     -29.954 -23.973  60.588  1.00 45.87           O  
ATOM   1957  N   GLY A 242     -30.378 -27.041  55.694  1.00 37.07           N  
ATOM   1958  CA  GLY A 242     -31.233 -28.108  55.132  1.00 37.07           C  
ATOM   1959  C   GLY A 242     -32.596 -28.307  55.832  1.00 37.07           C  
ATOM   1960  O   GLY A 242     -32.955 -27.484  56.672  1.00 37.07           O  
ATOM   1961  N   PRO A 243     -33.361 -29.383  55.519  1.00 42.00           N  
ATOM   1962  CA  PRO A 243     -32.882 -30.761  55.695  1.00 42.00           C  
ATOM   1963  C   PRO A 243     -33.281 -31.808  54.621  1.00 42.00           C  
ATOM   1964  CB  PRO A 243     -33.494 -31.168  57.041  1.00 42.00           C  
ATOM   1965  O   PRO A 243     -34.302 -31.733  53.950  1.00 42.00           O  
ATOM   1966  CG  PRO A 243     -34.843 -30.442  57.071  1.00 42.00           C  
ATOM   1967  CD  PRO A 243     -34.761 -29.419  55.936  1.00 42.00           C  
ATOM   1968  N   LEU A 244     -32.398 -32.806  54.523  1.00 35.91           N  
ATOM   1969  CA  LEU A 244     -32.574 -34.259  54.345  1.00 35.91           C  
ATOM   1970  C   LEU A 244     -33.992 -34.828  54.094  1.00 35.91           C  
ATOM   1971  CB  LEU A 244     -32.035 -34.903  55.648  1.00 35.91           C  
ATOM   1972  O   LEU A 244     -34.883 -34.647  54.916  1.00 35.91           O  
ATOM   1973  CG  LEU A 244     -30.596 -34.517  56.056  1.00 35.91           C  
ATOM   1974  CD1 LEU A 244     -30.284 -35.020  57.462  1.00 35.91           C  
ATOM   1975  CD2 LEU A 244     -29.570 -35.092  55.082  1.00 35.91           C  
ATOM   1976  N   THR A 245     -34.132 -35.641  53.034  1.00 42.46           N  
ATOM   1977  CA  THR A 245     -34.681 -37.031  52.991  1.00 42.46           C  
ATOM   1978  C   THR A 245     -34.830 -37.461  51.515  1.00 42.46           C  
ATOM   1979  CB  THR A 245     -36.012 -37.246  53.742  1.00 42.46           C  
ATOM   1980  O   THR A 245     -35.376 -36.731  50.699  1.00 42.46           O  
ATOM   1981  CG2 THR A 245     -35.769 -37.613  55.211  1.00 42.46           C  
ATOM   1982  OG1 THR A 245     -36.851 -36.126  53.706  1.00 42.46           O  
ATOM   1983  N   ALA A 246     -34.051 -38.452  51.069  1.00 39.25           N  
ATOM   1984  CA  ALA A 246     -34.463 -39.850  50.848  1.00 39.25           C  
ATOM   1985  C   ALA A 246     -35.400 -40.010  49.625  1.00 39.25           C  
ATOM   1986  CB  ALA A 246     -35.016 -40.470  52.139  1.00 39.25           C  
ATOM   1987  O   ALA A 246     -36.527 -39.548  49.636  1.00 39.25           O  
ATOM   1988  N   GLU A 247     -34.930 -40.471  48.465  1.00 38.99           N  
ATOM   1989  CA  GLU A 247     -34.633 -41.864  48.081  1.00 38.99           C  
ATOM   1990  C   GLU A 247     -35.718 -42.362  47.090  1.00 38.99           C  
ATOM   1991  CB  GLU A 247     -34.439 -42.846  49.270  1.00 38.99           C  
ATOM   1992  O   GLU A 247     -36.891 -42.045  47.229  1.00 38.99           O  
ATOM   1993  CG  GLU A 247     -33.551 -44.051  48.900  1.00 38.99           C  
ATOM   1994  CD  GLU A 247     -33.707 -45.291  49.799  1.00 38.99           C  
ATOM   1995  OE1 GLU A 247     -32.817 -46.162  49.700  1.00 38.99           O  
ATOM   1996  OE2 GLU A 247     -34.776 -45.446  50.431  1.00 38.99           O  
ATOM   1997  N   GLN A 248     -35.297 -43.196  46.131  1.00 42.55           N  
ATOM   1998  CA  GLN A 248     -36.080 -44.215  45.407  1.00 42.55           C  
ATOM   1999  C   GLN A 248     -36.514 -43.984  43.938  1.00 42.55           C  
ATOM   2000  CB  GLN A 248     -37.178 -44.885  46.262  1.00 42.55           C  
ATOM   2001  O   GLN A 248     -37.484 -43.311  43.623  1.00 42.55           O  
ATOM   2002  CG  GLN A 248     -36.597 -45.457  47.569  1.00 42.55           C  
ATOM   2003  CD  GLN A 248     -37.468 -46.469  48.293  1.00 42.55           C  
ATOM   2004  NE2 GLN A 248     -37.099 -46.809  49.506  1.00 42.55           N  
ATOM   2005  OE1 GLN A 248     -38.381 -47.076  47.748  1.00 42.55           O  
ATOM   2006  N   LYS A 249     -35.821 -44.767  43.085  1.00 40.77           N  
ATOM   2007  CA  LYS A 249     -36.345 -45.732  42.082  1.00 40.77           C  
ATOM   2008  C   LYS A 249     -36.974 -45.153  40.802  1.00 40.77           C  
ATOM   2009  CB  LYS A 249     -37.251 -46.757  42.793  1.00 40.77           C  
ATOM   2010  O   LYS A 249     -38.023 -44.538  40.814  1.00 40.77           O  
ATOM   2011  CG  LYS A 249     -36.468 -47.646  43.783  1.00 40.77           C  
ATOM   2012  CD  LYS A 249     -37.417 -48.521  44.610  1.00 40.77           C  
ATOM   2013  CE  LYS A 249     -36.661 -49.306  45.691  1.00 40.77           C  
ATOM   2014  NZ  LYS A 249     -37.587 -49.746  46.764  1.00 40.77           N  
ATOM   2015  N   ARG A 250     -36.270 -45.249  39.662  1.00 37.27           N  
ATOM   2016  CA  ARG A 250     -36.217 -46.382  38.694  1.00 37.27           C  
ATOM   2017  C   ARG A 250     -37.543 -46.637  37.954  1.00 37.27           C  
ATOM   2018  CB  ARG A 250     -35.731 -47.731  39.283  1.00 37.27           C  
ATOM   2019  O   ARG A 250     -38.509 -47.041  38.581  1.00 37.27           O  
ATOM   2020  CG  ARG A 250     -34.228 -47.857  39.576  1.00 37.27           C  
ATOM   2021  CD  ARG A 250     -33.863 -49.335  39.816  1.00 37.27           C  
ATOM   2022  NE  ARG A 250     -32.467 -49.499  40.276  1.00 37.27           N  
ATOM   2023  NH1 ARG A 250     -32.079 -51.631  39.484  1.00 37.27           N  
ATOM   2024  NH2 ARG A 250     -30.508 -50.596  40.674  1.00 37.27           N  
ATOM   2025  CZ  ARG A 250     -31.697 -50.569  40.139  1.00 37.27           C  
ATOM   2026  N   GLY A 251     -37.482 -46.625  36.615  1.00 38.33           N  
ATOM   2027  CA  GLY A 251     -38.225 -47.593  35.794  1.00 38.33           C  
ATOM   2028  C   GLY A 251     -38.892 -47.081  34.511  1.00 38.33           C  
ATOM   2029  O   GLY A 251     -39.851 -46.332  34.584  1.00 38.33           O  
ATOM   2030  N   HIS A 252     -38.457 -47.657  33.378  1.00 39.50           N  
ATOM   2031  CA  HIS A 252     -39.204 -47.894  32.124  1.00 39.50           C  
ATOM   2032  C   HIS A 252     -39.493 -46.677  31.203  1.00 39.50           C  
ATOM   2033  CB  HIS A 252     -40.440 -48.758  32.436  1.00 39.50           C  
ATOM   2034  O   HIS A 252     -39.860 -45.609  31.651  1.00 39.50           O  
ATOM   2035  CG  HIS A 252     -40.082 -50.087  33.064  1.00 39.50           C  
ATOM   2036  CD2 HIS A 252     -40.138 -50.420  34.393  1.00 39.50           C  
ATOM   2037  ND1 HIS A 252     -39.610 -51.194  32.392  1.00 39.50           N  
ATOM   2038  CE1 HIS A 252     -39.385 -52.167  33.291  1.00 39.50           C  
ATOM   2039  NE2 HIS A 252     -39.667 -51.730  34.525  1.00 39.50           N  
ATOM   2040  N   GLY A 253     -39.347 -46.746  29.875  1.00 40.98           N  
ATOM   2041  CA  GLY A 253     -39.385 -47.918  29.014  1.00 40.98           C  
ATOM   2042  C   GLY A 253     -38.784 -47.715  27.617  1.00 40.98           C  
ATOM   2043  O   GLY A 253     -38.576 -46.613  27.117  1.00 40.98           O  
ATOM   2044  N   MET A 254     -38.494 -48.876  27.040  1.00 41.62           N  
ATOM   2045  CA  MET A 254     -37.909 -49.169  25.739  1.00 41.62           C  
ATOM   2046  C   MET A 254     -38.755 -48.656  24.565  1.00 41.62           C  
ATOM   2047  CB  MET A 254     -37.868 -50.708  25.634  1.00 41.62           C  
ATOM   2048  O   MET A 254     -39.979 -48.787  24.579  1.00 41.62           O  
ATOM   2049  CG  MET A 254     -37.006 -51.411  26.692  1.00 41.62           C  
ATOM   2050  SD  MET A 254     -35.245 -51.384  26.296  1.00 41.62           S  
ATOM   2051  CE  MET A 254     -34.582 -52.260  27.737  1.00 41.62           C  
ATOM   2052  N   LYS A 255     -38.099 -48.258  23.468  1.00 42.70           N  
ATOM   2053  CA  LYS A 255     -38.613 -48.555  22.122  1.00 42.70           C  
ATOM   2054  C   LYS A 255     -37.471 -48.735  21.124  1.00 42.70           C  
ATOM   2055  CB  LYS A 255     -39.689 -47.542  21.674  1.00 42.70           C  
ATOM   2056  O   LYS A 255     -36.835 -47.787  20.678  1.00 42.70           O  
ATOM   2057  CG  LYS A 255     -40.981 -48.291  21.291  1.00 42.70           C  
ATOM   2058  CD  LYS A 255     -42.174 -47.344  21.114  1.00 42.70           C  
ATOM   2059  CE  LYS A 255     -43.444 -48.159  20.834  1.00 42.70           C  
ATOM   2060  NZ  LYS A 255     -44.657 -47.302  20.802  1.00 42.70           N  
ATOM   2061  N   ASN A 256     -37.235 -50.007  20.819  1.00 41.08           N  
ATOM   2062  CA  ASN A 256     -36.365 -50.514  19.771  1.00 41.08           C  
ATOM   2063  C   ASN A 256     -36.933 -50.162  18.386  1.00 41.08           C  
ATOM   2064  CB  ASN A 256     -36.303 -52.050  19.935  1.00 41.08           C  
ATOM   2065  O   ASN A 256     -38.112 -50.407  18.126  1.00 41.08           O  
ATOM   2066  CG  ASN A 256     -35.660 -52.488  21.238  1.00 41.08           C  
ATOM   2067  ND2 ASN A 256     -36.252 -53.407  21.966  1.00 41.08           N  
ATOM   2068  OD1 ASN A 256     -34.621 -51.992  21.622  1.00 41.08           O  
ATOM   2069  N   HIS A 257     -36.083 -49.710  17.464  1.00 38.57           N  
ATOM   2070  CA  HIS A 257     -36.243 -50.063  16.055  1.00 38.57           C  
ATOM   2071  C   HIS A 257     -34.874 -50.386  15.460  1.00 38.57           C  
ATOM   2072  CB  HIS A 257     -37.053 -49.032  15.255  1.00 38.57           C  
ATOM   2073  O   HIS A 257     -34.068 -49.524  15.119  1.00 38.57           O  
ATOM   2074  CG  HIS A 257     -37.868 -49.706  14.174  1.00 38.57           C  
ATOM   2075  CD2 HIS A 257     -37.652 -49.678  12.821  1.00 38.57           C  
ATOM   2076  ND1 HIS A 257     -38.964 -50.511  14.389  1.00 38.57           N  
ATOM   2077  CE1 HIS A 257     -39.406 -50.947  13.198  1.00 38.57           C  
ATOM   2078  NE2 HIS A 257     -38.637 -50.465  12.208  1.00 38.57           N  
ATOM   2079  N   SER A 258     -34.619 -51.685  15.427  1.00 42.54           N  
ATOM   2080  CA  SER A 258     -33.548 -52.373  14.737  1.00 42.54           C  
ATOM   2081  C   SER A 258     -33.712 -52.232  13.224  1.00 42.54           C  
ATOM   2082  CB  SER A 258     -33.631 -53.861  15.132  1.00 42.54           C  
ATOM   2083  O   SER A 258     -34.766 -52.540  12.678  1.00 42.54           O  
ATOM   2084  OG  SER A 258     -34.979 -54.271  15.351  1.00 42.54           O  
ATOM   2085  N   ARG A 259     -32.639 -51.841  12.534  1.00 39.42           N  
ATOM   2086  CA  ARG A 259     -32.347 -52.283  11.162  1.00 39.42           C  
ATOM   2087  C   ARG A 259     -30.852 -52.137  10.903  1.00 39.42           C  
ATOM   2088  CB  ARG A 259     -33.246 -51.588  10.116  1.00 39.42           C  
ATOM   2089  O   ARG A 259     -30.353 -51.138  10.403  1.00 39.42           O  
ATOM   2090  CG  ARG A 259     -34.258 -52.594   9.535  1.00 39.42           C  
ATOM   2091  CD  ARG A 259     -35.341 -51.895   8.713  1.00 39.42           C  
ATOM   2092  NE  ARG A 259     -36.409 -52.836   8.321  1.00 39.42           N  
ATOM   2093  NH1 ARG A 259     -37.665 -51.354   7.101  1.00 39.42           N  
ATOM   2094  NH2 ARG A 259     -38.384 -53.449   7.355  1.00 39.42           N  
ATOM   2095  CZ  ARG A 259     -37.477 -52.544   7.598  1.00 39.42           C  
ATOM   2096  N   SER A 260     -30.150 -53.178  11.322  1.00 41.26           N  
ATOM   2097  CA  SER A 260     -28.855 -53.592  10.812  1.00 41.26           C  
ATOM   2098  C   SER A 260     -28.972 -53.942   9.327  1.00 41.26           C  
ATOM   2099  CB  SER A 260     -28.406 -54.835  11.607  1.00 41.26           C  
ATOM   2100  O   SER A 260     -29.914 -54.627   8.929  1.00 41.26           O  
ATOM   2101  OG  SER A 260     -29.516 -55.625  12.029  1.00 41.26           O  
ATOM   2102  N   ARG A 261     -27.996 -53.508   8.524  1.00 39.17           N  
ATOM   2103  CA  ARG A 261     -27.340 -54.326   7.491  1.00 39.17           C  
ATOM   2104  C   ARG A 261     -26.168 -53.555   6.889  1.00 39.17           C  
ATOM   2105  CB  ARG A 261     -28.311 -54.834   6.404  1.00 39.17           C  
ATOM   2106  O   ARG A 261     -26.323 -52.585   6.158  1.00 39.17           O  
ATOM   2107  CG  ARG A 261     -28.659 -56.310   6.679  1.00 39.17           C  
ATOM   2108  CD  ARG A 261     -29.851 -56.786   5.850  1.00 39.17           C  
ATOM   2109  NE  ARG A 261     -30.253 -58.154   6.232  1.00 39.17           N  
ATOM   2110  NH1 ARG A 261     -31.844 -58.460   4.608  1.00 39.17           N  
ATOM   2111  NH2 ARG A 261     -31.464 -60.082   6.092  1.00 39.17           N  
ATOM   2112  CZ  ARG A 261     -31.182 -58.890   5.646  1.00 39.17           C  
ATOM   2113  N   SER A 262     -24.999 -54.032   7.281  1.00 39.24           N  
ATOM   2114  CA  SER A 262     -23.686 -53.880   6.678  1.00 39.24           C  
ATOM   2115  C   SER A 262     -23.733 -54.049   5.157  1.00 39.24           C  
ATOM   2116  CB  SER A 262     -22.818 -55.030   7.238  1.00 39.24           C  
ATOM   2117  O   SER A 262     -24.419 -54.948   4.682  1.00 39.24           O  
ATOM   2118  OG  SER A 262     -23.229 -55.441   8.542  1.00 39.24           O  
ATOM   2119  N   SER A 263     -22.946 -53.273   4.413  1.00 37.85           N  
ATOM   2120  CA  SER A 263     -22.016 -53.828   3.420  1.00 37.85           C  
ATOM   2121  C   SER A 263     -21.172 -52.716   2.802  1.00 37.85           C  
ATOM   2122  CB  SER A 263     -22.677 -54.603   2.272  1.00 37.85           C  
ATOM   2123  O   SER A 263     -21.673 -51.766   2.208  1.00 37.85           O  
ATOM   2124  OG  SER A 263     -21.649 -55.309   1.606  1.00 37.85           O  
ATOM   2125  N   SER A 264     -19.869 -52.873   2.960  1.00 39.44           N  
ATOM   2126  CA  SER A 264     -18.798 -52.277   2.177  1.00 39.44           C  
ATOM   2127  C   SER A 264     -18.946 -52.569   0.678  1.00 39.44           C  
ATOM   2128  CB  SER A 264     -17.518 -52.984   2.660  1.00 39.44           C  
ATOM   2129  O   SER A 264     -18.922 -53.740   0.305  1.00 39.44           O  
ATOM   2130  OG  SER A 264     -17.743 -54.389   2.745  1.00 39.44           O  
ATOM   2131  N   HIS A 265     -18.972 -51.552  -0.188  1.00 37.78           N  
ATOM   2132  CA  HIS A 265     -18.339 -51.652  -1.508  1.00 37.78           C  
ATOM   2133  C   HIS A 265     -18.116 -50.281  -2.165  1.00 37.78           C  
ATOM   2134  CB  HIS A 265     -19.076 -52.594  -2.481  1.00 37.78           C  
ATOM   2135  O   HIS A 265     -18.870 -49.335  -1.965  1.00 37.78           O  
ATOM   2136  CG  HIS A 265     -18.107 -53.309  -3.394  1.00 37.78           C  
ATOM   2137  CD2 HIS A 265     -17.990 -53.145  -4.747  1.00 37.78           C  
ATOM   2138  ND1 HIS A 265     -17.141 -54.217  -3.013  1.00 37.78           N  
ATOM   2139  CE1 HIS A 265     -16.462 -54.591  -4.111  1.00 37.78           C  
ATOM   2140  NE2 HIS A 265     -16.938 -53.952  -5.189  1.00 37.78           N  
ATOM   2141  N   SER A 266     -17.028 -50.241  -2.922  1.00 48.41           N  
ATOM   2142  CA  SER A 266     -16.327 -49.160  -3.617  1.00 48.41           C  
ATOM   2143  C   SER A 266     -17.172 -48.371  -4.659  1.00 48.41           C  
ATOM   2144  CB  SER A 266     -15.114 -49.876  -4.243  1.00 48.41           C  
ATOM   2145  O   SER A 266     -18.316 -48.728  -4.930  1.00 48.41           O  
ATOM   2146  OG  SER A 266     -14.439 -50.654  -3.266  1.00 48.41           O  
ATOM   2147  N   PRO A 267     -16.641 -47.266  -5.235  1.00 46.90           N  
ATOM   2148  CA  PRO A 267     -17.423 -46.178  -5.834  1.00 46.90           C  
ATOM   2149  C   PRO A 267     -17.859 -46.457  -7.284  1.00 46.90           C  
ATOM   2150  CB  PRO A 267     -16.485 -44.967  -5.776  1.00 46.90           C  
ATOM   2151  O   PRO A 267     -17.125 -47.121  -8.020  1.00 46.90           O  
ATOM   2152  CG  PRO A 267     -15.104 -45.582  -5.986  1.00 46.90           C  
ATOM   2153  CD  PRO A 267     -15.223 -46.948  -5.324  1.00 46.90           C  
ATOM   2154  N   PRO A 268     -18.982 -45.887  -7.769  1.00 55.47           N  
ATOM   2155  CA  PRO A 268     -19.396 -46.090  -9.148  1.00 55.47           C  
ATOM   2156  C   PRO A 268     -18.796 -45.026 -10.078  1.00 55.47           C  
ATOM   2157  CB  PRO A 268     -20.923 -46.073  -9.107  1.00 55.47           C  
ATOM   2158  O   PRO A 268     -19.160 -43.851 -10.045  1.00 55.47           O  
ATOM   2159  CG  PRO A 268     -21.237 -45.090  -7.978  1.00 55.47           C  
ATOM   2160  CD  PRO A 268     -20.028 -45.178  -7.038  1.00 55.47           C  
ATOM   2161  N   ARG A 269     -17.925 -45.470 -10.990  1.00 42.33           N  
ATOM   2162  CA  ARG A 269     -17.851 -44.905 -12.343  1.00 42.33           C  
ATOM   2163  C   ARG A 269     -18.976 -45.539 -13.161  1.00 42.33           C  
ATOM   2164  CB  ARG A 269     -16.495 -45.221 -13.009  1.00 42.33           C  
ATOM   2165  O   ARG A 269     -18.899 -46.723 -13.465  1.00 42.33           O  
ATOM   2166  CG  ARG A 269     -15.326 -44.348 -12.537  1.00 42.33           C  
ATOM   2167  CD  ARG A 269     -14.063 -44.700 -13.339  1.00 42.33           C  
ATOM   2168  NE  ARG A 269     -12.906 -43.877 -12.932  1.00 42.33           N  
ATOM   2169  NH1 ARG A 269     -11.852 -43.728 -14.977  1.00 42.33           N  
ATOM   2170  NH2 ARG A 269     -10.950 -42.737 -13.198  1.00 42.33           N  
ATOM   2171  CZ  ARG A 269     -11.915 -43.454 -13.703  1.00 42.33           C  
ATOM   2172  N   HIS A 270     -19.963 -44.753 -13.579  1.00 47.47           N  
ATOM   2173  CA  HIS A 270     -20.828 -45.117 -14.700  1.00 47.47           C  
ATOM   2174  C   HIS A 270     -20.690 -44.084 -15.810  1.00 47.47           C  
ATOM   2175  CB  HIS A 270     -22.275 -45.390 -14.269  1.00 47.47           C  
ATOM   2176  O   HIS A 270     -21.327 -43.036 -15.829  1.00 47.47           O  
ATOM   2177  CG  HIS A 270     -22.456 -46.815 -13.811  1.00 47.47           C  
ATOM   2178  CD2 HIS A 270     -22.755 -47.240 -12.545  1.00 47.47           C  
ATOM   2179  ND1 HIS A 270     -22.312 -47.944 -14.591  1.00 47.47           N  
ATOM   2180  CE1 HIS A 270     -22.511 -49.019 -13.810  1.00 47.47           C  
ATOM   2181  NE2 HIS A 270     -22.786 -48.636 -12.555  1.00 47.47           N  
ATOM   2182  N   ALA A 271     -19.837 -44.441 -16.766  1.00 43.80           N  
ATOM   2183  CA  ALA A 271     -20.103 -44.158 -18.157  1.00 43.80           C  
ATOM   2184  C   ALA A 271     -21.374 -44.916 -18.562  1.00 43.80           C  
ATOM   2185  CB  ALA A 271     -18.895 -44.638 -18.974  1.00 43.80           C  
ATOM   2186  O   ALA A 271     -21.525 -46.099 -18.257  1.00 43.80           O  
ATOM   2187  N   SER A 272     -22.256 -44.264 -19.307  1.00 49.90           N  
ATOM   2188  CA  SER A 272     -22.486 -44.602 -20.711  1.00 49.90           C  
ATOM   2189  C   SER A 272     -23.873 -44.146 -21.153  1.00 49.90           C  
ATOM   2190  CB  SER A 272     -22.277 -46.097 -21.044  1.00 49.90           C  
ATOM   2191  O   SER A 272     -24.856 -44.411 -20.476  1.00 49.90           O  
ATOM   2192  OG  SER A 272     -23.240 -46.957 -20.488  1.00 49.90           O  
ATOM   2193  N   LYS A 273     -23.886 -43.577 -22.366  1.00 48.45           N  
ATOM   2194  CA  LYS A 273     -24.862 -43.859 -23.429  1.00 48.45           C  
ATOM   2195  C   LYS A 273     -26.296 -43.339 -23.185  1.00 48.45           C  
ATOM   2196  CB  LYS A 273     -24.790 -45.384 -23.704  1.00 48.45           C  
ATOM   2197  O   LYS A 273     -26.878 -43.509 -22.136  1.00 48.45           O  
ATOM   2198  CG  LYS A 273     -23.496 -45.786 -24.446  1.00 48.45           C  
ATOM   2199  CD  LYS A 273     -23.316 -47.314 -24.461  1.00 48.45           C  
ATOM   2200  CE  LYS A 273     -21.927 -47.702 -24.991  1.00 48.45           C  
ATOM   2201  NZ  LYS A 273     -21.709 -49.173 -24.961  1.00 48.45           N  
ATOM   2202  N   LYS A 274     -26.998 -42.772 -24.159  1.00 42.22           N  
ATOM   2203  CA  LYS A 274     -26.786 -42.639 -25.603  1.00 42.22           C  
ATOM   2204  C   LYS A 274     -28.028 -41.941 -26.163  1.00 42.22           C  
ATOM   2205  CB  LYS A 274     -26.629 -44.062 -26.196  1.00 42.22           C  
ATOM   2206  O   LYS A 274     -29.081 -41.925 -25.534  1.00 42.22           O  
ATOM   2207  CG  LYS A 274     -26.688 -44.297 -27.710  1.00 42.22           C  
ATOM   2208  CD  LYS A 274     -26.208 -45.726 -28.033  1.00 42.22           C  
ATOM   2209  CE  LYS A 274     -26.243 -45.959 -29.548  1.00 42.22           C  
ATOM   2210  NZ  LYS A 274     -25.767 -47.312 -29.943  1.00 42.22           N  
ATOM   2211  N   SER A 275     -27.874 -41.520 -27.408  1.00 42.60           N  
ATOM   2212  CA  SER A 275     -28.888 -41.232 -28.425  1.00 42.60           C  
ATOM   2213  C   SER A 275     -29.111 -39.737 -28.653  1.00 42.60           C  
ATOM   2214  CB  SER A 275     -30.149 -42.109 -28.354  1.00 42.60           C  
ATOM   2215  O   SER A 275     -29.696 -39.040 -27.836  1.00 42.60           O  
ATOM   2216  OG  SER A 275     -31.061 -41.690 -27.374  1.00 42.60           O  
ATOM   2217  N   THR A 276     -28.349 -39.142 -29.575  1.00 41.76           N  
ATOM   2218  CA  THR A 276     -28.501 -39.170 -31.050  1.00 41.76           C  
ATOM   2219  C   THR A 276     -29.765 -38.453 -31.502  1.00 41.76           C  
ATOM   2220  CB  THR A 276     -28.349 -40.517 -31.791  1.00 41.76           C  
ATOM   2221  O   THR A 276     -30.854 -39.019 -31.503  1.00 41.76           O  
ATOM   2222  CG2 THR A 276     -26.959 -41.134 -31.625  1.00 41.76           C  
ATOM   2223  OG1 THR A 276     -29.325 -41.458 -31.417  1.00 41.76           O  
ATOM   2224  N   ARG A 277     -29.578 -37.207 -31.934  1.00 41.00           N  
ATOM   2225  CA  ARG A 277     -30.491 -36.467 -32.798  1.00 41.00           C  
ATOM   2226  C   ARG A 277     -29.706 -36.161 -34.066  1.00 41.00           C  
ATOM   2227  CB  ARG A 277     -30.976 -35.186 -32.085  1.00 41.00           C  
ATOM   2228  O   ARG A 277     -28.883 -35.264 -34.043  1.00 41.00           O  
ATOM   2229  CG  ARG A 277     -32.498 -35.159 -31.931  1.00 41.00           C  
ATOM   2230  CD  ARG A 277     -32.903 -33.864 -31.221  1.00 41.00           C  
ATOM   2231  NE  ARG A 277     -34.367 -33.744 -31.107  1.00 41.00           N  
ATOM   2232  NH1 ARG A 277     -34.397 -31.931 -29.699  1.00 41.00           N  
ATOM   2233  NH2 ARG A 277     -36.322 -32.811 -30.410  1.00 41.00           N  
ATOM   2234  CZ  ARG A 277     -35.019 -32.833 -30.407  1.00 41.00           C  
ATOM   2235  N   GLU A 278     -29.909 -36.985 -35.084  1.00 41.88           N  
ATOM   2236  CA  GLU A 278     -29.683 -36.724 -36.509  1.00 41.88           C  
ATOM   2237  C   GLU A 278     -30.364 -37.887 -37.259  1.00 41.88           C  
ATOM   2238  CB  GLU A 278     -28.187 -36.627 -36.885  1.00 41.88           C  
ATOM   2239  O   GLU A 278     -30.146 -39.050 -36.926  1.00 41.88           O  
ATOM   2240  CG  GLU A 278     -27.600 -35.196 -36.964  1.00 41.88           C  
ATOM   2241  CD  GLU A 278     -28.262 -34.299 -38.018  1.00 41.88           C  
ATOM   2242  OE1 GLU A 278     -28.385 -33.081 -37.761  1.00 41.88           O  
ATOM   2243  OE2 GLU A 278     -28.705 -34.861 -39.043  1.00 41.88           O  
ATOM   2244  N   ALA A 279     -31.225 -37.521 -38.210  1.00 41.00           N  
ATOM   2245  CA  ALA A 279     -31.848 -38.316 -39.273  1.00 41.00           C  
ATOM   2246  C   ALA A 279     -32.675 -39.589 -38.943  1.00 41.00           C  
ATOM   2247  CB  ALA A 279     -30.765 -38.591 -40.320  1.00 41.00           C  
ATOM   2248  O   ALA A 279     -32.154 -40.630 -38.556  1.00 41.00           O  
ATOM   2249  N   GLY A 280     -33.968 -39.553 -39.311  1.00 40.12           N  
ATOM   2250  CA  GLY A 280     -34.641 -40.740 -39.861  1.00 40.12           C  
ATOM   2251  C   GLY A 280     -36.070 -41.046 -39.395  1.00 40.12           C  
ATOM   2252  O   GLY A 280     -36.260 -41.851 -38.500  1.00 40.12           O  
ATOM   2253  N   SER A 281     -37.049 -40.537 -40.154  1.00 42.52           N  
ATOM   2254  CA  SER A 281     -38.212 -41.302 -40.656  1.00 42.52           C  
ATOM   2255  C   SER A 281     -39.366 -41.710 -39.708  1.00 42.52           C  
ATOM   2256  CB  SER A 281     -37.668 -42.534 -41.400  1.00 42.52           C  
ATOM   2257  O   SER A 281     -39.224 -42.638 -38.923  1.00 42.52           O  
ATOM   2258  OG  SER A 281     -38.532 -42.970 -42.426  1.00 42.52           O  
ATOM   2259  N   ARG A 282     -40.559 -41.133 -39.993  1.00 41.24           N  
ATOM   2260  CA  ARG A 282     -41.937 -41.687 -39.820  1.00 41.24           C  
ATOM   2261  C   ARG A 282     -42.415 -41.844 -38.355  1.00 41.24           C  
ATOM   2262  CB  ARG A 282     -42.016 -43.010 -40.621  1.00 41.24           C  
ATOM   2263  O   ARG A 282     -41.669 -42.269 -37.500  1.00 41.24           O  
ATOM   2264  CG  ARG A 282     -41.776 -42.859 -42.138  1.00 41.24           C  
ATOM   2265  CD  ARG A 282     -41.483 -44.222 -42.786  1.00 41.24           C  
ATOM   2266  NE  ARG A 282     -41.142 -44.097 -44.221  1.00 41.24           N  
ATOM   2267  NH1 ARG A 282     -40.212 -46.179 -44.500  1.00 41.24           N  
ATOM   2268  NH2 ARG A 282     -40.310 -44.782 -46.235  1.00 41.24           N  
ATOM   2269  CZ  ARG A 282     -40.559 -45.015 -44.976  1.00 41.24           C  
ATOM   2270  N   ASP A 283     -43.641 -41.557 -37.922  1.00 43.82           N  
ATOM   2271  CA  ASP A 283     -44.929 -41.300 -38.560  1.00 43.82           C  
ATOM   2272  C   ASP A 283     -45.896 -40.742 -37.473  1.00 43.82           C  
ATOM   2273  CB  ASP A 283     -45.489 -42.650 -39.083  1.00 43.82           C  
ATOM   2274  O   ASP A 283     -45.889 -41.209 -36.340  1.00 43.82           O  
ATOM   2275  CG  ASP A 283     -46.174 -42.588 -40.452  1.00 43.82           C  
ATOM   2276  OD1 ASP A 283     -46.375 -41.471 -40.984  1.00 43.82           O  
ATOM   2277  OD2 ASP A 283     -46.537 -43.655 -40.982  1.00 43.82           O  
ATOM   2278  N   ARG A 284     -46.736 -39.769 -37.854  1.00 42.59           N  
ATOM   2279  CA  ARG A 284     -48.168 -39.562 -37.505  1.00 42.59           C  
ATOM   2280  C   ARG A 284     -48.722 -39.521 -36.051  1.00 42.59           C  
ATOM   2281  CB  ARG A 284     -48.970 -40.592 -38.319  1.00 42.59           C  
ATOM   2282  O   ARG A 284     -48.633 -40.464 -35.281  1.00 42.59           O  
ATOM   2283  CG  ARG A 284     -48.999 -40.255 -39.815  1.00 42.59           C  
ATOM   2284  CD  ARG A 284     -49.500 -41.461 -40.620  1.00 42.59           C  
ATOM   2285  NE  ARG A 284     -48.988 -41.425 -41.994  1.00 42.59           N  
ATOM   2286  NH1 ARG A 284     -50.710 -42.524 -43.046  1.00 42.59           N  
ATOM   2287  NH2 ARG A 284     -48.981 -41.780 -44.237  1.00 42.59           N  
ATOM   2288  CZ  ARG A 284     -49.562 -41.905 -43.080  1.00 42.59           C  
ATOM   2289  N   ARG A 285     -49.604 -38.506 -35.889  1.00 39.26           N  
ATOM   2290  CA  ARG A 285     -50.764 -38.276 -34.971  1.00 39.26           C  
ATOM   2291  C   ARG A 285     -50.487 -37.430 -33.715  1.00 39.26           C  
ATOM   2292  CB  ARG A 285     -51.539 -39.563 -34.618  1.00 39.26           C  
ATOM   2293  O   ARG A 285     -49.850 -37.901 -32.794  1.00 39.26           O  
ATOM   2294  CG  ARG A 285     -52.368 -40.097 -35.790  1.00 39.26           C  
ATOM   2295  CD  ARG A 285     -53.165 -41.340 -35.386  1.00 39.26           C  
ATOM   2296  NE  ARG A 285     -54.060 -41.773 -36.478  1.00 39.26           N  
ATOM   2297  NH1 ARG A 285     -55.324 -43.257 -35.265  1.00 39.26           N  
ATOM   2298  NH2 ARG A 285     -55.780 -42.932 -37.426  1.00 39.26           N  
ATOM   2299  CZ  ARG A 285     -55.047 -42.648 -36.385  1.00 39.26           C  
ATOM   2300  N   SER A 286     -50.825 -36.134 -33.628  1.00 44.40           N  
ATOM   2301  CA  SER A 286     -52.092 -35.367 -33.775  1.00 44.40           C  
ATOM   2302  C   SER A 286     -53.021 -35.383 -32.544  1.00 44.40           C  
ATOM   2303  CB  SER A 286     -52.904 -35.628 -35.057  1.00 44.40           C  
ATOM   2304  O   SER A 286     -53.571 -36.442 -32.245  1.00 44.40           O  
ATOM   2305  OG  SER A 286     -53.589 -36.864 -34.995  1.00 44.40           O  
ATOM   2306  N   ARG A 287     -53.284 -34.169 -32.000  1.00 40.14           N  
ATOM   2307  CA  ARG A 287     -54.468 -33.629 -31.255  1.00 40.14           C  
ATOM   2308  C   ARG A 287     -54.088 -33.007 -29.885  1.00 40.14           C  
ATOM   2309  CB  ARG A 287     -55.623 -34.649 -31.131  1.00 40.14           C  
ATOM   2310  O   ARG A 287     -53.652 -33.734 -29.009  1.00 40.14           O  
ATOM   2311  CG  ARG A 287     -56.314 -34.896 -32.489  1.00 40.14           C  
ATOM   2312  CD  ARG A 287     -57.262 -36.098 -32.444  1.00 40.14           C  
ATOM   2313  NE  ARG A 287     -57.929 -36.307 -33.748  1.00 40.14           N  
ATOM   2314  NH1 ARG A 287     -58.617 -38.468 -33.396  1.00 40.14           N  
ATOM   2315  NH2 ARG A 287     -59.130 -37.454 -35.315  1.00 40.14           N  
ATOM   2316  CZ  ARG A 287     -58.550 -37.405 -34.147  1.00 40.14           C  
ATOM   2317  N   SER A 288     -53.995 -31.674 -29.705  1.00 45.57           N  
ATOM   2318  CA  SER A 288     -55.048 -30.618 -29.566  1.00 45.57           C  
ATOM   2319  C   SER A 288     -55.949 -30.814 -28.327  1.00 45.57           C  
ATOM   2320  CB  SER A 288     -55.902 -30.465 -30.836  1.00 45.57           C  
ATOM   2321  O   SER A 288     -56.382 -31.939 -28.138  1.00 45.57           O  
ATOM   2322  OG  SER A 288     -56.747 -31.578 -31.038  1.00 45.57           O  
ATOM   2323  N   LEU A 289     -56.411 -29.864 -27.494  1.00 44.20           N  
ATOM   2324  CA  LEU A 289     -56.414 -28.391 -27.336  1.00 44.20           C  
ATOM   2325  C   LEU A 289     -57.236 -28.092 -26.035  1.00 44.20           C  
ATOM   2326  CB  LEU A 289     -57.203 -27.747 -28.507  1.00 44.20           C  
ATOM   2327  O   LEU A 289     -58.077 -28.907 -25.672  1.00 44.20           O  
ATOM   2328  CG  LEU A 289     -56.375 -27.165 -29.665  1.00 44.20           C  
ATOM   2329  CD1 LEU A 289     -57.285 -26.909 -30.868  1.00 44.20           C  
ATOM   2330  CD2 LEU A 289     -55.705 -25.849 -29.277  1.00 44.20           C  
ATOM   2331  N   GLY A 290     -57.117 -26.896 -25.428  1.00 41.10           N  
ATOM   2332  CA  GLY A 290     -58.205 -26.245 -24.643  1.00 41.10           C  
ATOM   2333  C   GLY A 290     -57.895 -25.949 -23.160  1.00 41.10           C  
ATOM   2334  O   GLY A 290     -57.734 -26.865 -22.371  1.00 41.10           O  
ATOM   2335  N   ARG A 291     -57.625 -24.700 -22.733  1.00 44.05           N  
ATOM   2336  CA  ARG A 291     -58.525 -23.540 -22.460  1.00 44.05           C  
ATOM   2337  C   ARG A 291     -59.566 -23.759 -21.338  1.00 44.05           C  
ATOM   2338  CB  ARG A 291     -59.262 -23.008 -23.712  1.00 44.05           C  
ATOM   2339  O   ARG A 291     -60.552 -24.431 -21.592  1.00 44.05           O  
ATOM   2340  CG  ARG A 291     -58.456 -22.135 -24.684  1.00 44.05           C  
ATOM   2341  CD  ARG A 291     -59.432 -21.444 -25.657  1.00 44.05           C  
ATOM   2342  NE  ARG A 291     -58.742 -20.666 -26.706  1.00 44.05           N  
ATOM   2343  NH1 ARG A 291     -58.820 -18.557 -25.767  1.00 44.05           N  
ATOM   2344  NH2 ARG A 291     -57.947 -18.831 -27.795  1.00 44.05           N  
ATOM   2345  CZ  ARG A 291     -58.510 -19.362 -26.747  1.00 44.05           C  
ATOM   2346  N   ARG A 292     -59.465 -23.017 -20.215  1.00 40.11           N  
ATOM   2347  CA  ARG A 292     -60.388 -21.920 -19.782  1.00 40.11           C  
ATOM   2348  C   ARG A 292     -60.286 -21.565 -18.284  1.00 40.11           C  
ATOM   2349  CB  ARG A 292     -61.882 -22.171 -20.106  1.00 40.11           C  
ATOM   2350  O   ARG A 292     -60.112 -22.418 -17.429  1.00 40.11           O  
ATOM   2351  CG  ARG A 292     -62.316 -21.387 -21.356  1.00 40.11           C  
ATOM   2352  CD  ARG A 292     -63.729 -21.762 -21.806  1.00 40.11           C  
ATOM   2353  NE  ARG A 292     -64.216 -20.863 -22.877  1.00 40.11           N  
ATOM   2354  NH1 ARG A 292     -66.464 -21.133 -22.489  1.00 40.11           N  
ATOM   2355  NH2 ARG A 292     -65.794 -19.736 -24.087  1.00 40.11           N  
ATOM   2356  CZ  ARG A 292     -65.482 -20.581 -23.145  1.00 40.11           C  
ATOM   2357  N   SER A 293     -60.457 -20.271 -18.026  1.00 38.46           N  
ATOM   2358  CA  SER A 293     -60.533 -19.523 -16.764  1.00 38.46           C  
ATOM   2359  C   SER A 293     -61.934 -19.538 -16.117  1.00 38.46           C  
ATOM   2360  CB  SER A 293     -60.188 -18.065 -17.131  1.00 38.46           C  
ATOM   2361  O   SER A 293     -62.929 -19.588 -16.842  1.00 38.46           O  
ATOM   2362  OG  SER A 293     -60.810 -17.681 -18.359  1.00 38.46           O  
ATOM   2363  N   ARG A 294     -62.034 -19.405 -14.776  1.00 42.54           N  
ATOM   2364  CA  ARG A 294     -63.206 -18.841 -14.054  1.00 42.54           C  
ATOM   2365  C   ARG A 294     -62.904 -18.508 -12.574  1.00 42.54           C  
ATOM   2366  CB  ARG A 294     -64.451 -19.750 -14.189  1.00 42.54           C  
ATOM   2367  O   ARG A 294     -62.103 -19.175 -11.935  1.00 42.54           O  
ATOM   2368  CG  ARG A 294     -65.559 -19.045 -14.997  1.00 42.54           C  
ATOM   2369  CD  ARG A 294     -66.691 -20.007 -15.379  1.00 42.54           C  
ATOM   2370  NE  ARG A 294     -67.759 -19.321 -16.140  1.00 42.54           N  
ATOM   2371  NH1 ARG A 294     -69.091 -21.156 -16.513  1.00 42.54           N  
ATOM   2372  NH2 ARG A 294     -69.746 -19.158 -17.254  1.00 42.54           N  
ATOM   2373  CZ  ARG A 294     -68.854 -19.878 -16.631  1.00 42.54           C  
ATOM   2374  N   SER A 295     -63.540 -17.434 -12.106  1.00 46.19           N  
ATOM   2375  CA  SER A 295     -63.255 -16.539 -10.963  1.00 46.19           C  
ATOM   2376  C   SER A 295     -63.645 -17.021  -9.535  1.00 46.19           C  
ATOM   2377  CB  SER A 295     -64.053 -15.253 -11.249  1.00 46.19           C  
ATOM   2378  O   SER A 295     -64.394 -17.989  -9.421  1.00 46.19           O  
ATOM   2379  OG  SER A 295     -63.955 -14.859 -12.610  1.00 46.19           O  
ATOM   2380  N   PRO A 296     -63.230 -16.309  -8.448  1.00 49.18           N  
ATOM   2381  CA  PRO A 296     -63.544 -16.616  -7.035  1.00 49.18           C  
ATOM   2382  C   PRO A 296     -64.657 -15.738  -6.393  1.00 49.18           C  
ATOM   2383  CB  PRO A 296     -62.205 -16.389  -6.325  1.00 49.18           C  
ATOM   2384  O   PRO A 296     -64.893 -14.612  -6.830  1.00 49.18           O  
ATOM   2385  CG  PRO A 296     -61.623 -15.178  -7.056  1.00 49.18           C  
ATOM   2386  CD  PRO A 296     -62.189 -15.281  -8.474  1.00 49.18           C  
ATOM   2387  N   ARG A 297     -65.301 -16.217  -5.305  1.00 48.53           N  
ATOM   2388  CA  ARG A 297     -66.231 -15.457  -4.420  1.00 48.53           C  
ATOM   2389  C   ARG A 297     -66.258 -15.999  -2.961  1.00 48.53           C  
ATOM   2390  CB  ARG A 297     -67.667 -15.486  -4.992  1.00 48.53           C  
ATOM   2391  O   ARG A 297     -66.209 -17.218  -2.816  1.00 48.53           O  
ATOM   2392  CG  ARG A 297     -68.134 -14.100  -5.462  1.00 48.53           C  
ATOM   2393  CD  ARG A 297     -69.590 -14.153  -5.946  1.00 48.53           C  
ATOM   2394  NE  ARG A 297     -70.053 -12.830  -6.418  1.00 48.53           N  
ATOM   2395  NH1 ARG A 297     -71.879 -12.552  -5.036  1.00 48.53           N  
ATOM   2396  NH2 ARG A 297     -71.397 -10.995  -6.552  1.00 48.53           N  
ATOM   2397  CZ  ARG A 297     -71.103 -12.139  -6.000  1.00 48.53           C  
ATOM   2398  N   PRO A 298     -66.391 -15.148  -1.907  1.00 48.17           N  
ATOM   2399  CA  PRO A 298     -66.418 -15.558  -0.487  1.00 48.17           C  
ATOM   2400  C   PRO A 298     -67.727 -15.237   0.297  1.00 48.17           C  
ATOM   2401  CB  PRO A 298     -65.244 -14.760   0.097  1.00 48.17           C  
ATOM   2402  O   PRO A 298     -68.609 -14.531  -0.190  1.00 48.17           O  
ATOM   2403  CG  PRO A 298     -65.406 -13.399  -0.582  1.00 48.17           C  
ATOM   2404  CD  PRO A 298     -66.035 -13.729  -1.941  1.00 48.17           C  
ATOM   2405  N   SER A 299     -67.733 -15.664   1.575  1.00 41.37           N  
ATOM   2406  CA  SER A 299     -68.524 -15.239   2.763  1.00 41.37           C  
ATOM   2407  C   SER A 299     -69.877 -15.912   3.084  1.00 41.37           C  
ATOM   2408  CB  SER A 299     -68.616 -13.708   2.886  1.00 41.37           C  
ATOM   2409  O   SER A 299     -70.796 -15.916   2.270  1.00 41.37           O  
ATOM   2410  OG  SER A 299     -69.560 -13.173   1.986  1.00 41.37           O  
ATOM   2411  N   LYS A 300     -70.004 -16.413   4.332  1.00 48.62           N  
ATOM   2412  CA  LYS A 300     -71.231 -16.429   5.161  1.00 48.62           C  
ATOM   2413  C   LYS A 300     -70.907 -16.723   6.640  1.00 48.62           C  
ATOM   2414  CB  LYS A 300     -72.284 -17.420   4.619  1.00 48.62           C  
ATOM   2415  O   LYS A 300     -70.163 -17.647   6.949  1.00 48.62           O  
ATOM   2416  CG  LYS A 300     -73.448 -16.661   3.953  1.00 48.62           C  
ATOM   2417  CD  LYS A 300     -74.400 -17.607   3.215  1.00 48.62           C  
ATOM   2418  CE  LYS A 300     -75.444 -16.791   2.444  1.00 48.62           C  
ATOM   2419  NZ  LYS A 300     -76.413 -17.667   1.737  1.00 48.62           N  
ATOM   2420  N   LEU A 301     -71.465 -15.885   7.517  1.00 41.84           N  
ATOM   2421  CA  LEU A 301     -71.467 -15.940   8.986  1.00 41.84           C  
ATOM   2422  C   LEU A 301     -72.454 -17.001   9.501  1.00 41.84           C  
ATOM   2423  CB  LEU A 301     -71.978 -14.569   9.492  1.00 41.84           C  
ATOM   2424  O   LEU A 301     -73.486 -17.170   8.863  1.00 41.84           O  
ATOM   2425  CG  LEU A 301     -71.071 -13.354   9.202  1.00 41.84           C  
ATOM   2426  CD1 LEU A 301     -71.788 -12.289   8.367  1.00 41.84           C  
ATOM   2427  CD2 LEU A 301     -70.632 -12.704  10.513  1.00 41.84           C  
ATOM   2428  N   HIS A 302     -72.233 -17.591  10.685  1.00 42.48           N  
ATOM   2429  CA  HIS A 302     -73.332 -17.938  11.603  1.00 42.48           C  
ATOM   2430  C   HIS A 302     -72.883 -18.052  13.077  1.00 42.48           C  
ATOM   2431  CB  HIS A 302     -74.157 -19.162  11.150  1.00 42.48           C  
ATOM   2432  O   HIS A 302     -72.084 -18.890  13.475  1.00 42.48           O  
ATOM   2433  CG  HIS A 302     -75.547 -18.767  10.686  1.00 42.48           C  
ATOM   2434  CD2 HIS A 302     -75.955 -18.573   9.392  1.00 42.48           C  
ATOM   2435  ND1 HIS A 302     -76.633 -18.486  11.489  1.00 42.48           N  
ATOM   2436  CE1 HIS A 302     -77.658 -18.125  10.695  1.00 42.48           C  
ATOM   2437  NE2 HIS A 302     -77.287 -18.150   9.408  1.00 42.48           N  
ATOM   2438  N   ASN A 303     -73.450 -17.121  13.837  1.00 44.67           N  
ATOM   2439  CA  ASN A 303     -73.787 -17.032  15.257  1.00 44.67           C  
ATOM   2440  C   ASN A 303     -73.974 -18.363  16.036  1.00 44.67           C  
ATOM   2441  CB  ASN A 303     -75.150 -16.287  15.176  1.00 44.67           C  
ATOM   2442  O   ASN A 303     -74.707 -19.232  15.573  1.00 44.67           O  
ATOM   2443  CG  ASN A 303     -75.449 -15.322  16.293  1.00 44.67           C  
ATOM   2444  ND2 ASN A 303     -76.518 -14.572  16.153  1.00 44.67           N  
ATOM   2445  OD1 ASN A 303     -74.735 -15.211  17.272  1.00 44.67           O  
ATOM   2446  N   SER A 304     -73.449 -18.470  17.268  1.00 47.50           N  
ATOM   2447  CA  SER A 304     -74.249 -18.602  18.515  1.00 47.50           C  
ATOM   2448  C   SER A 304     -73.458 -19.145  19.729  1.00 47.50           C  
ATOM   2449  CB  SER A 304     -75.567 -19.386  18.374  1.00 47.50           C  
ATOM   2450  O   SER A 304     -72.697 -20.103  19.658  1.00 47.50           O  
ATOM   2451  OG  SER A 304     -75.377 -20.667  17.834  1.00 47.50           O  
ATOM   2452  N   LYS A 305     -73.675 -18.456  20.858  1.00 44.36           N  
ATOM   2453  CA  LYS A 305     -73.327 -18.726  22.268  1.00 44.36           C  
ATOM   2454  C   LYS A 305     -73.243 -20.203  22.693  1.00 44.36           C  
ATOM   2455  CB  LYS A 305     -74.497 -18.132  23.091  1.00 44.36           C  
ATOM   2456  O   LYS A 305     -74.273 -20.862  22.716  1.00 44.36           O  
ATOM   2457  CG  LYS A 305     -74.412 -16.636  23.404  1.00 44.36           C  
ATOM   2458  CD  LYS A 305     -75.801 -16.098  23.790  1.00 44.36           C  
ATOM   2459  CE  LYS A 305     -75.691 -14.747  24.506  1.00 44.36           C  
ATOM   2460  NZ  LYS A 305     -77.016 -14.092  24.666  1.00 44.36           N  
ATOM   2461  N   VAL A 306     -72.110 -20.606  23.286  1.00 46.79           N  
ATOM   2462  CA  VAL A 306     -72.059 -21.528  24.445  1.00 46.79           C  
ATOM   2463  C   VAL A 306     -70.855 -21.167  25.331  1.00 46.79           C  
ATOM   2464  CB  VAL A 306     -71.997 -23.028  24.062  1.00 46.79           C  
ATOM   2465  O   VAL A 306     -69.723 -21.089  24.864  1.00 46.79           O  
ATOM   2466  CG1 VAL A 306     -72.092 -23.909  25.319  1.00 46.79           C  
ATOM   2467  CG2 VAL A 306     -73.132 -23.494  23.144  1.00 46.79           C  
ATOM   2468  N   ASN A 307     -71.106 -20.939  26.622  1.00 41.03           N  
ATOM   2469  CA  ASN A 307     -70.094 -20.774  27.666  1.00 41.03           C  
ATOM   2470  C   ASN A 307     -69.390 -22.110  27.953  1.00 41.03           C  
ATOM   2471  CB  ASN A 307     -70.805 -20.337  28.969  1.00 41.03           C  
ATOM   2472  O   ASN A 307     -70.060 -23.041  28.395  1.00 41.03           O  
ATOM   2473  CG  ASN A 307     -71.266 -18.898  28.990  1.00 41.03           C  
ATOM   2474  ND2 ASN A 307     -72.510 -18.640  29.323  1.00 41.03           N  
ATOM   2475  OD1 ASN A 307     -70.504 -17.985  28.742  1.00 41.03           O  
ATOM   2476  N   ARG A 308     -68.057 -22.187  27.856  1.00 40.76           N  
ATOM   2477  CA  ARG A 308     -67.250 -23.002  28.781  1.00 40.76           C  
ATOM   2478  C   ARG A 308     -65.772 -22.629  28.695  1.00 40.76           C  
ATOM   2479  CB  ARG A 308     -67.443 -24.523  28.564  1.00 40.76           C  
ATOM   2480  O   ARG A 308     -65.234 -22.407  27.621  1.00 40.76           O  
ATOM   2481  CG  ARG A 308     -67.523 -25.276  29.907  1.00 40.76           C  
ATOM   2482  CD  ARG A 308     -68.048 -26.704  29.705  1.00 40.76           C  
ATOM   2483  NE  ARG A 308     -68.014 -27.495  30.957  1.00 40.76           N  
ATOM   2484  NH1 ARG A 308     -70.146 -28.376  30.893  1.00 40.76           N  
ATOM   2485  NH2 ARG A 308     -68.755 -28.982  32.520  1.00 40.76           N  
ATOM   2486  CZ  ARG A 308     -68.970 -28.273  31.447  1.00 40.76           C  
ATOM   2487  N   ARG A 309     -65.173 -22.530  29.878  1.00 44.50           N  
ATOM   2488  CA  ARG A 309     -63.750 -22.351  30.179  1.00 44.50           C  
ATOM   2489  C   ARG A 309     -62.858 -23.145  29.222  1.00 44.50           C  
ATOM   2490  CB  ARG A 309     -63.527 -22.930  31.591  1.00 44.50           C  
ATOM   2491  O   ARG A 309     -63.124 -24.323  29.042  1.00 44.50           O  
ATOM   2492  CG  ARG A 309     -64.292 -22.208  32.712  1.00 44.50           C  
ATOM   2493  CD  ARG A 309     -64.253 -23.042  33.999  1.00 44.50           C  
ATOM   2494  NE  ARG A 309     -64.895 -22.333  35.123  1.00 44.50           N  
ATOM   2495  NH1 ARG A 309     -64.853 -24.063  36.638  1.00 44.50           N  
ATOM   2496  NH2 ARG A 309     -65.648 -22.074  37.258  1.00 44.50           N  
ATOM   2497  CZ  ARG A 309     -65.129 -22.827  36.328  1.00 44.50           C  
ATOM   2498  N   GLU A 310     -61.802 -22.511  28.713  1.00 49.58           N  
ATOM   2499  CA  GLU A 310     -60.408 -22.985  28.768  1.00 49.58           C  
ATOM   2500  C   GLU A 310     -59.519 -22.212  27.776  1.00 49.58           C  
ATOM   2501  CB  GLU A 310     -60.245 -24.515  28.607  1.00 49.58           C  
ATOM   2502  O   GLU A 310     -59.722 -22.214  26.571  1.00 49.58           O  
ATOM   2503  CG  GLU A 310     -60.289 -25.166  30.010  1.00 49.58           C  
ATOM   2504  CD  GLU A 310     -60.313 -26.698  30.005  1.00 49.58           C  
ATOM   2505  OE1 GLU A 310     -60.729 -27.250  31.051  1.00 49.58           O  
ATOM   2506  OE2 GLU A 310     -59.871 -27.291  28.998  1.00 49.58           O  
ATOM   2507  N   THR A 311     -58.503 -21.562  28.345  1.00 45.72           N  
ATOM   2508  CA  THR A 311     -57.119 -21.661  27.870  1.00 45.72           C  
ATOM   2509  C   THR A 311     -56.754 -21.029  26.518  1.00 45.72           C  
ATOM   2510  CB  THR A 311     -56.651 -23.127  27.973  1.00 45.72           C  
ATOM   2511  O   THR A 311     -56.904 -21.609  25.453  1.00 45.72           O  
ATOM   2512  CG2 THR A 311     -55.135 -23.240  28.108  1.00 45.72           C  
ATOM   2513  OG1 THR A 311     -57.164 -23.705  29.157  1.00 45.72           O  
ATOM   2514  N   GLY A 312     -56.081 -19.877  26.618  1.00 45.76           N  
ATOM   2515  CA  GLY A 312     -54.866 -19.592  25.847  1.00 45.76           C  
ATOM   2516  C   GLY A 312     -55.040 -19.316  24.356  1.00 45.76           C  
ATOM   2517  O   GLY A 312     -54.882 -20.205  23.526  1.00 45.76           O  
ATOM   2518  N   GLN A 313     -55.229 -18.038  24.016  1.00 42.11           N  
ATOM   2519  CA  GLN A 313     -55.074 -17.524  22.655  1.00 42.11           C  
ATOM   2520  C   GLN A 313     -53.754 -17.989  22.026  1.00 42.11           C  
ATOM   2521  CB  GLN A 313     -55.113 -15.988  22.652  1.00 42.11           C  
ATOM   2522  O   GLN A 313     -52.653 -17.635  22.454  1.00 42.11           O  
ATOM   2523  CG  GLN A 313     -56.523 -15.414  22.466  1.00 42.11           C  
ATOM   2524  CD  GLN A 313     -56.517 -13.887  22.424  1.00 42.11           C  
ATOM   2525  NE2 GLN A 313     -57.615 -13.265  22.054  1.00 42.11           N  
ATOM   2526  OE1 GLN A 313     -55.538 -13.222  22.723  1.00 42.11           O  
ATOM   2527  N   THR A 314     -53.907 -18.751  20.953  1.00 45.12           N  
ATOM   2528  CA  THR A 314     -52.875 -19.158  20.011  1.00 45.12           C  
ATOM   2529  C   THR A 314     -52.234 -17.930  19.365  1.00 45.12           C  
ATOM   2530  CB  THR A 314     -53.524 -20.055  18.943  1.00 45.12           C  
ATOM   2531  O   THR A 314     -52.787 -17.331  18.443  1.00 45.12           O  
ATOM   2532  CG2 THR A 314     -53.928 -21.414  19.514  1.00 45.12           C  
ATOM   2533  OG1 THR A 314     -54.698 -19.441  18.453  1.00 45.12           O  
ATOM   2534  N   ARG A 315     -51.040 -17.561  19.842  1.00 44.81           N  
ATOM   2535  CA  ARG A 315     -50.075 -16.760  19.082  1.00 44.81           C  
ATOM   2536  C   ARG A 315     -49.440 -17.654  18.019  1.00 44.81           C  
ATOM   2537  CB  ARG A 315     -49.005 -16.160  20.010  1.00 44.81           C  
ATOM   2538  O   ARG A 315     -48.983 -18.752  18.326  1.00 44.81           O  
ATOM   2539  CG  ARG A 315     -49.492 -14.888  20.719  1.00 44.81           C  
ATOM   2540  CD  ARG A 315     -48.399 -14.349  21.652  1.00 44.81           C  
ATOM   2541  NE  ARG A 315     -48.660 -12.955  22.060  1.00 44.81           N  
ATOM   2542  NH1 ARG A 315     -46.814 -12.681  23.400  1.00 44.81           N  
ATOM   2543  NH2 ARG A 315     -48.184 -10.956  23.048  1.00 44.81           N  
ATOM   2544  CZ  ARG A 315     -47.889 -12.206  22.831  1.00 44.81           C  
ATOM   2545  N   SER A 316     -49.427 -17.166  16.784  1.00 51.13           N  
ATOM   2546  CA  SER A 316     -48.813 -17.790  15.613  1.00 51.13           C  
ATOM   2547  C   SER A 316     -47.405 -18.328  15.920  1.00 51.13           C  
ATOM   2548  CB  SER A 316     -48.714 -16.746  14.493  1.00 51.13           C  
ATOM   2549  O   SER A 316     -46.649 -17.647  16.620  1.00 51.13           O  
ATOM   2550  OG  SER A 316     -49.902 -15.971  14.441  1.00 51.13           O  
ATOM   2551  N   PRO A 317     -47.011 -19.507  15.402  1.00 58.25           N  
ATOM   2552  CA  PRO A 317     -45.673 -20.042  15.623  1.00 58.25           C  
ATOM   2553  C   PRO A 317     -44.619 -19.113  15.004  1.00 58.25           C  
ATOM   2554  CB  PRO A 317     -45.663 -21.448  14.998  1.00 58.25           C  
ATOM   2555  O   PRO A 317     -44.475 -19.054  13.784  1.00 58.25           O  
ATOM   2556  CG  PRO A 317     -47.140 -21.799  14.828  1.00 58.25           C  
ATOM   2557  CD  PRO A 317     -47.808 -20.444  14.628  1.00 58.25           C  
ATOM   2558  N   SER A 318     -43.869 -18.388  15.837  1.00 57.00           N  
ATOM   2559  CA  SER A 318     -42.628 -17.742  15.402  1.00 57.00           C  
ATOM   2560  C   SER A 318     -41.689 -18.798  14.810  1.00 57.00           C  
ATOM   2561  CB  SER A 318     -41.904 -17.052  16.563  1.00 57.00           C  
ATOM   2562  O   SER A 318     -41.585 -19.893  15.379  1.00 57.00           O  
ATOM   2563  OG  SER A 318     -42.519 -15.817  16.864  1.00 57.00           O  
ATOM   2564  N   PRO A 319     -40.962 -18.493  13.719  1.00 61.17           N  
ATOM   2565  CA  PRO A 319     -39.926 -19.383  13.220  1.00 61.17           C  
ATOM   2566  C   PRO A 319     -38.930 -19.626  14.355  1.00 61.17           C  
ATOM   2567  CB  PRO A 319     -39.314 -18.679  12.004  1.00 61.17           C  
ATOM   2568  O   PRO A 319     -38.416 -18.683  14.966  1.00 61.17           O  
ATOM   2569  CG  PRO A 319     -39.607 -17.200  12.252  1.00 61.17           C  
ATOM   2570  CD  PRO A 319     -40.926 -17.218  13.022  1.00 61.17           C  
ATOM   2571  N   LYS A 320     -38.723 -20.901  14.701  1.00 54.39           N  
ATOM   2572  CA  LYS A 320     -37.766 -21.303  15.731  1.00 54.39           C  
ATOM   2573  C   LYS A 320     -36.416 -20.723  15.331  1.00 54.39           C  
ATOM   2574  CB  LYS A 320     -37.701 -22.837  15.849  1.00 54.39           C  
ATOM   2575  O   LYS A 320     -35.873 -21.106  14.300  1.00 54.39           O  
ATOM   2576  CG  LYS A 320     -38.986 -23.438  16.442  1.00 54.39           C  
ATOM   2577  CD  LYS A 320     -38.898 -24.969  16.518  1.00 54.39           C  
ATOM   2578  CE  LYS A 320     -40.191 -25.545  17.112  1.00 54.39           C  
ATOM   2579  NZ  LYS A 320     -40.167 -27.030  17.150  1.00 54.39           N  
ATOM   2580  N   LYS A 321     -35.898 -19.796  16.144  1.00 57.18           N  
ATOM   2581  CA  LYS A 321     -34.490 -19.401  16.113  1.00 57.18           C  
ATOM   2582  C   LYS A 321     -33.683 -20.691  16.062  1.00 57.18           C  
ATOM   2583  CB  LYS A 321     -34.117 -18.596  17.376  1.00 57.18           C  
ATOM   2584  O   LYS A 321     -33.744 -21.475  17.010  1.00 57.18           O  
ATOM   2585  CG  LYS A 321     -34.265 -17.081  17.190  1.00 57.18           C  
ATOM   2586  CD  LYS A 321     -33.951 -16.335  18.497  1.00 57.18           C  
ATOM   2587  CE  LYS A 321     -33.899 -14.823  18.247  1.00 57.18           C  
ATOM   2588  NZ  LYS A 321     -33.675 -14.056  19.499  1.00 57.18           N  
ATOM   2589  N   GLU A 322     -32.965 -20.904  14.967  1.00 57.25           N  
ATOM   2590  CA  GLU A 322     -31.863 -21.849  14.946  1.00 57.25           C  
ATOM   2591  C   GLU A 322     -30.901 -21.383  16.034  1.00 57.25           C  
ATOM   2592  CB  GLU A 322     -31.196 -21.911  13.567  1.00 57.25           C  
ATOM   2593  O   GLU A 322     -30.160 -20.411  15.894  1.00 57.25           O  
ATOM   2594  CG  GLU A 322     -32.119 -22.555  12.520  1.00 57.25           C  
ATOM   2595  CD  GLU A 322     -31.404 -22.870  11.197  1.00 57.25           C  
ATOM   2596  OE1 GLU A 322     -32.044 -23.549  10.364  1.00 57.25           O  
ATOM   2597  OE2 GLU A 322     -30.233 -22.459  11.043  1.00 57.25           O  
ATOM   2598  N   VAL A 323     -31.012 -22.015  17.200  1.00 55.52           N  
ATOM   2599  CA  VAL A 323     -29.990 -21.929  18.225  1.00 55.52           C  
ATOM   2600  C   VAL A 323     -28.751 -22.459  17.531  1.00 55.52           C  
ATOM   2601  CB  VAL A 323     -30.371 -22.763  19.464  1.00 55.52           C  
ATOM   2602  O   VAL A 323     -28.699 -23.644  17.206  1.00 55.52           O  
ATOM   2603  CG1 VAL A 323     -29.239 -22.798  20.498  1.00 55.52           C  
ATOM   2604  CG2 VAL A 323     -31.618 -22.177  20.141  1.00 55.52           C  
ATOM   2605  N   TYR A 324     -27.799 -21.566  17.256  1.00 58.15           N  
ATOM   2606  CA  TYR A 324     -26.447 -21.918  16.851  1.00 58.15           C  
ATOM   2607  C   TYR A 324     -25.904 -22.893  17.900  1.00 58.15           C  
ATOM   2608  CB  TYR A 324     -25.581 -20.646  16.739  1.00 58.15           C  
ATOM   2609  O   TYR A 324     -25.327 -22.499  18.915  1.00 58.15           O  
ATOM   2610  CG  TYR A 324     -25.411 -20.096  15.335  1.00 58.15           C  
ATOM   2611  CD1 TYR A 324     -24.231 -20.384  14.620  1.00 58.15           C  
ATOM   2612  CD2 TYR A 324     -26.402 -19.279  14.752  1.00 58.15           C  
ATOM   2613  CE1 TYR A 324     -24.035 -19.851  13.333  1.00 58.15           C  
ATOM   2614  CE2 TYR A 324     -26.207 -18.744  13.462  1.00 58.15           C  
ATOM   2615  OH  TYR A 324     -24.806 -18.522  11.512  1.00 58.15           O  
ATOM   2616  CZ  TYR A 324     -25.019 -19.027  12.753  1.00 58.15           C  
ATOM   2617  N   GLN A 325     -26.124 -24.189  17.687  1.00 61.02           N  
ATOM   2618  CA  GLN A 325     -25.392 -25.223  18.380  1.00 61.02           C  
ATOM   2619  C   GLN A 325     -23.988 -25.122  17.817  1.00 61.02           C  
ATOM   2620  CB  GLN A 325     -26.015 -26.611  18.179  1.00 61.02           C  
ATOM   2621  O   GLN A 325     -23.709 -25.588  16.712  1.00 61.02           O  
ATOM   2622  CG  GLN A 325     -27.316 -26.775  18.979  1.00 61.02           C  
ATOM   2623  CD  GLN A 325     -27.815 -28.219  19.005  1.00 61.02           C  
ATOM   2624  NE2 GLN A 325     -28.948 -28.478  19.619  1.00 61.02           N  
ATOM   2625  OE1 GLN A 325     -27.203 -29.143  18.498  1.00 61.02           O  
ATOM   2626  N   ARG A 326     -23.128 -24.417  18.560  1.00 60.47           N  
ATOM   2627  CA  ARG A 326     -21.692 -24.359  18.324  1.00 60.47           C  
ATOM   2628  C   ARG A 326     -21.228 -25.810  18.198  1.00 60.47           C  
ATOM   2629  CB  ARG A 326     -21.042 -23.591  19.496  1.00 60.47           C  
ATOM   2630  O   ARG A 326     -21.117 -26.511  19.200  1.00 60.47           O  
ATOM   2631  CG  ARG A 326     -19.546 -23.322  19.283  1.00 60.47           C  
ATOM   2632  CD  ARG A 326     -18.870 -22.689  20.512  1.00 60.47           C  
ATOM   2633  NE  ARG A 326     -18.974 -21.211  20.553  1.00 60.47           N  
ATOM   2634  NH1 ARG A 326     -16.891 -20.779  21.441  1.00 60.47           N  
ATOM   2635  NH2 ARG A 326     -18.234 -19.080  20.938  1.00 60.47           N  
ATOM   2636  CZ  ARG A 326     -18.039 -20.369  20.975  1.00 60.47           C  
ATOM   2637  N   ARG A 327     -21.034 -26.285  16.963  1.00 58.53           N  
ATOM   2638  CA  ARG A 327     -20.456 -27.601  16.705  1.00 58.53           C  
ATOM   2639  C   ARG A 327     -19.043 -27.536  17.256  1.00 58.53           C  
ATOM   2640  CB  ARG A 327     -20.488 -27.963  15.208  1.00 58.53           C  
ATOM   2641  O   ARG A 327     -18.155 -26.958  16.638  1.00 58.53           O  
ATOM   2642  CG  ARG A 327     -21.901 -28.308  14.705  1.00 58.53           C  
ATOM   2643  CD  ARG A 327     -21.830 -28.942  13.307  1.00 58.53           C  
ATOM   2644  NE  ARG A 327     -23.164 -29.347  12.818  1.00 58.53           N  
ATOM   2645  NH1 ARG A 327     -22.539 -31.207  11.609  1.00 58.53           N  
ATOM   2646  NH2 ARG A 327     -24.680 -30.594  11.660  1.00 58.53           N  
ATOM   2647  CZ  ARG A 327     -23.451 -30.378  12.037  1.00 58.53           C  
ATOM   2648  N   HIS A 328     -18.861 -28.042  18.470  1.00 56.18           N  
ATOM   2649  CA  HIS A 328     -17.536 -28.260  19.018  1.00 56.18           C  
ATOM   2650  C   HIS A 328     -16.809 -29.174  18.036  1.00 56.18           C  
ATOM   2651  CB  HIS A 328     -17.636 -28.855  20.428  1.00 56.18           C  
ATOM   2652  O   HIS A 328     -17.309 -30.251  17.707  1.00 56.18           O  
ATOM   2653  CG  HIS A 328     -18.049 -27.829  21.453  1.00 56.18           C  
ATOM   2654  CD2 HIS A 328     -19.323 -27.512  21.846  1.00 56.18           C  
ATOM   2655  ND1 HIS A 328     -17.195 -27.007  22.152  1.00 56.18           N  
ATOM   2656  CE1 HIS A 328     -17.933 -26.224  22.955  1.00 56.18           C  
ATOM   2657  NE2 HIS A 328     -19.236 -26.482  22.790  1.00 56.18           N  
ATOM   2658  N   ALA A 329     -15.678 -28.698  17.514  1.00 58.96           N  
ATOM   2659  CA  ALA A 329     -14.853 -29.472  16.604  1.00 58.96           C  
ATOM   2660  C   ALA A 329     -14.593 -30.861  17.223  1.00 58.96           C  
ATOM   2661  CB  ALA A 329     -13.555 -28.703  16.333  1.00 58.96           C  
ATOM   2662  O   ALA A 329     -14.237 -30.935  18.410  1.00 58.96           O  
ATOM   2663  N   PRO A 330     -14.803 -31.955  16.468  1.00 52.36           N  
ATOM   2664  CA  PRO A 330     -14.597 -33.309  16.961  1.00 52.36           C  
ATOM   2665  C   PRO A 330     -13.096 -33.494  17.203  1.00 52.36           C  
ATOM   2666  CB  PRO A 330     -15.179 -34.226  15.879  1.00 52.36           C  
ATOM   2667  O   PRO A 330     -12.322 -33.721  16.281  1.00 52.36           O  
ATOM   2668  CG  PRO A 330     -15.015 -33.419  14.591  1.00 52.36           C  
ATOM   2669  CD  PRO A 330     -15.162 -31.972  15.057  1.00 52.36           C  
ATOM   2670  N   GLY A 331     -12.668 -33.293  18.447  1.00 59.05           N  
ATOM   2671  CA  GLY A 331     -11.252 -33.272  18.818  1.00 59.05           C  
ATOM   2672  C   GLY A 331     -10.970 -32.757  20.229  1.00 59.05           C  
ATOM   2673  O   GLY A 331      -9.908 -33.041  20.770  1.00 59.05           O  
ATOM   2674  N   TYR A 332     -11.922 -32.068  20.872  1.00 56.03           N  
ATOM   2675  CA  TYR A 332     -11.738 -31.549  22.238  1.00 56.03           C  
ATOM   2676  C   TYR A 332     -11.706 -32.636  23.335  1.00 56.03           C  
ATOM   2677  CB  TYR A 332     -12.810 -30.484  22.521  1.00 56.03           C  
ATOM   2678  O   TYR A 332     -11.294 -32.369  24.457  1.00 56.03           O  
ATOM   2679  CG  TYR A 332     -12.497 -29.611  23.723  1.00 56.03           C  
ATOM   2680  CD1 TYR A 332     -13.096 -29.874  24.972  1.00 56.03           C  
ATOM   2681  CD2 TYR A 332     -11.570 -28.557  23.599  1.00 56.03           C  
ATOM   2682  CE1 TYR A 332     -12.761 -29.095  26.097  1.00 56.03           C  
ATOM   2683  CE2 TYR A 332     -11.238 -27.773  24.720  1.00 56.03           C  
ATOM   2684  OH  TYR A 332     -11.490 -27.289  27.047  1.00 56.03           O  
ATOM   2685  CZ  TYR A 332     -11.827 -28.045  25.971  1.00 56.03           C  
ATOM   2686  N   THR A 333     -12.115 -33.871  23.034  1.00 56.65           N  
ATOM   2687  CA  THR A 333     -12.150 -34.984  24.003  1.00 56.65           C  
ATOM   2688  C   THR A 333     -10.971 -35.951  23.885  1.00 56.65           C  
ATOM   2689  CB  THR A 333     -13.471 -35.756  23.898  1.00 56.65           C  
ATOM   2690  O   THR A 333     -10.877 -36.895  24.672  1.00 56.65           O  
ATOM   2691  CG2 THR A 333     -14.671 -34.884  24.271  1.00 56.65           C  
ATOM   2692  OG1 THR A 333     -13.660 -36.187  22.569  1.00 56.65           O  
ATOM   2693  N   ARG A 334     -10.048 -35.737  22.936  1.00 62.23           N  
ATOM   2694  CA  ARG A 334      -8.839 -36.559  22.817  1.00 62.23           C  
ATOM   2695  C   ARG A 334      -7.850 -36.105  23.894  1.00 62.23           C  
ATOM   2696  CB  ARG A 334      -8.305 -36.479  21.375  1.00 62.23           C  
ATOM   2697  O   ARG A 334      -7.397 -34.964  23.874  1.00 62.23           O  
ATOM   2698  CG  ARG A 334      -7.296 -37.591  21.051  1.00 62.23           C  
ATOM   2699  CD  ARG A 334      -6.979 -37.618  19.548  1.00 62.23           C  
ATOM   2700  NE  ARG A 334      -5.816 -38.478  19.257  1.00 62.23           N  
ATOM   2701  NH1 ARG A 334      -6.340 -39.093  17.098  1.00 62.23           N  
ATOM   2702  NH2 ARG A 334      -4.416 -39.761  18.007  1.00 62.23           N  
ATOM   2703  CZ  ARG A 334      -5.536 -39.106  18.126  1.00 62.23           C  
ATOM   2704  N   LYS A 335      -7.559 -36.978  24.863  1.00 66.69           N  
ATOM   2705  CA  LYS A 335      -6.545 -36.724  25.895  1.00 66.69           C  
ATOM   2706  C   LYS A 335      -5.179 -36.635  25.203  1.00 66.69           C  
ATOM   2707  CB  LYS A 335      -6.574 -37.822  26.979  1.00 66.69           C  
ATOM   2708  O   LYS A 335      -4.643 -37.662  24.802  1.00 66.69           O  
ATOM   2709  CG  LYS A 335      -7.914 -37.889  27.736  1.00 66.69           C  
ATOM   2710  CD  LYS A 335      -7.799 -38.765  28.993  1.00 66.69           C  
ATOM   2711  CE  LYS A 335      -9.131 -38.810  29.755  1.00 66.69           C  
ATOM   2712  NZ  LYS A 335      -8.998 -39.547  31.039  1.00 66.69           N  
ATOM   2713  N   LEU A 336      -4.694 -35.413  24.990  1.00 66.62           N  
ATOM   2714  CA  LEU A 336      -3.351 -35.132  24.472  1.00 66.62           C  
ATOM   2715  C   LEU A 336      -2.320 -35.727  25.439  1.00 66.62           C  
ATOM   2716  CB  LEU A 336      -3.172 -33.606  24.331  1.00 66.62           C  
ATOM   2717  O   LEU A 336      -2.525 -35.673  26.656  1.00 66.62           O  
ATOM   2718  CG  LEU A 336      -4.026 -32.985  23.205  1.00 66.62           C  
ATOM   2719  CD1 LEU A 336      -4.352 -31.520  23.509  1.00 66.62           C  
ATOM   2720  CD2 LEU A 336      -3.313 -33.029  21.855  1.00 66.62           C  
ATOM   2721  N   SER A 337      -1.237 -36.302  24.913  1.00 78.32           N  
ATOM   2722  CA  SER A 337      -0.121 -36.741  25.759  1.00 78.32           C  
ATOM   2723  C   SER A 337       0.500 -35.531  26.480  1.00 78.32           C  
ATOM   2724  CB  SER A 337       0.912 -37.520  24.933  1.00 78.32           C  
ATOM   2725  O   SER A 337       0.349 -34.390  26.036  1.00 78.32           O  
ATOM   2726  OG  SER A 337       1.688 -36.636  24.156  1.00 78.32           O  
ATOM   2727  N   ALA A 338       1.184 -35.745  27.610  1.00 81.36           N  
ATOM   2728  CA  ALA A 338       1.809 -34.645  28.358  1.00 81.36           C  
ATOM   2729  C   ALA A 338       2.798 -33.835  27.490  1.00 81.36           C  
ATOM   2730  CB  ALA A 338       2.492 -35.229  29.602  1.00 81.36           C  
ATOM   2731  O   ALA A 338       2.871 -32.614  27.607  1.00 81.36           O  
ATOM   2732  N   GLU A 339       3.489 -34.510  26.569  1.00 82.89           N  
ATOM   2733  CA  GLU A 339       4.414 -33.913  25.602  1.00 82.89           C  
ATOM   2734  C   GLU A 339       3.688 -33.097  24.518  1.00 82.89           C  
ATOM   2735  CB  GLU A 339       5.222 -35.063  24.993  1.00 82.89           C  
ATOM   2736  O   GLU A 339       4.072 -31.964  24.223  1.00 82.89           O  
ATOM   2737  CG  GLU A 339       6.384 -34.583  24.116  1.00 82.89           C  
ATOM   2738  CD  GLU A 339       7.179 -35.748  23.508  1.00 82.89           C  
ATOM   2739  OE1 GLU A 339       8.093 -35.446  22.712  1.00 82.89           O  
ATOM   2740  OE2 GLU A 339       6.847 -36.918  23.813  1.00 82.89           O  
ATOM   2741  N   GLU A 340       2.582 -33.614  23.971  1.00 80.95           N  
ATOM   2742  CA  GLU A 340       1.752 -32.879  23.006  1.00 80.95           C  
ATOM   2743  C   GLU A 340       1.126 -31.621  23.625  1.00 80.95           C  
ATOM   2744  CB  GLU A 340       0.626 -33.784  22.489  1.00 80.95           C  
ATOM   2745  O   GLU A 340       0.961 -30.599  22.951  1.00 80.95           O  
ATOM   2746  CG  GLU A 340       1.085 -34.844  21.476  1.00 80.95           C  
ATOM   2747  CD  GLU A 340      -0.049 -35.813  21.087  1.00 80.95           C  
ATOM   2748  OE1 GLU A 340       0.144 -36.579  20.119  1.00 80.95           O  
ATOM   2749  OE2 GLU A 340      -1.125 -35.794  21.741  1.00 80.95           O  
ATOM   2750  N   LEU A 341       0.787 -31.676  24.916  1.00 78.62           N  
ATOM   2751  CA  LEU A 341       0.225 -30.546  25.647  1.00 78.62           C  
ATOM   2752  C   LEU A 341       1.264 -29.436  25.859  1.00 78.62           C  
ATOM   2753  CB  LEU A 341      -0.400 -31.074  26.949  1.00 78.62           C  
ATOM   2754  O   LEU A 341       0.934 -28.263  25.668  1.00 78.62           O  
ATOM   2755  CG  LEU A 341      -1.360 -30.070  27.616  1.00 78.62           C  
ATOM   2756  CD1 LEU A 341      -2.538 -30.814  28.250  1.00 78.62           C  
ATOM   2757  CD2 LEU A 341      -0.679 -29.245  28.710  1.00 78.62           C  
ATOM   2758  N   GLU A 342       2.513 -29.787  26.181  1.00 85.19           N  
ATOM   2759  CA  GLU A 342       3.602 -28.811  26.310  1.00 85.19           C  
ATOM   2760  C   GLU A 342       3.997 -28.223  24.947  1.00 85.19           C  
ATOM   2761  CB  GLU A 342       4.794 -29.435  27.053  1.00 85.19           C  
ATOM   2762  O   GLU A 342       4.154 -27.009  24.835  1.00 85.19           O  
ATOM   2763  CG  GLU A 342       5.883 -28.416  27.438  1.00 85.19           C  
ATOM   2764  CD  GLU A 342       5.390 -27.240  28.313  1.00 85.19           C  
ATOM   2765  OE1 GLU A 342       5.874 -26.106  28.101  1.00 85.19           O  
ATOM   2766  OE2 GLU A 342       4.504 -27.417  29.189  1.00 85.19           O  
ATOM   2767  N   ARG A 343       4.022 -29.022  23.870  1.00 87.54           N  
ATOM   2768  CA  ARG A 343       4.234 -28.499  22.508  1.00 87.54           C  
ATOM   2769  C   ARG A 343       3.162 -27.481  22.116  1.00 87.54           C  
ATOM   2770  CB  ARG A 343       4.296 -29.666  21.514  1.00 87.54           C  
ATOM   2771  O   ARG A 343       3.479 -26.401  21.624  1.00 87.54           O  
ATOM   2772  CG  ARG A 343       4.631 -29.168  20.101  1.00 87.54           C  
ATOM   2773  CD  ARG A 343       4.666 -30.328  19.108  1.00 87.54           C  
ATOM   2774  NE  ARG A 343       4.785 -29.821  17.729  1.00 87.54           N  
ATOM   2775  NH1 ARG A 343       4.785 -31.853  16.667  1.00 87.54           N  
ATOM   2776  NH2 ARG A 343       4.930 -29.971  15.467  1.00 87.54           N  
ATOM   2777  CZ  ARG A 343       4.832 -30.549  16.630  1.00 87.54           C  
ATOM   2778  N   LYS A 344       1.887 -27.783  22.381  1.00 83.25           N  
ATOM   2779  CA  LYS A 344       0.777 -26.853  22.117  1.00 83.25           C  
ATOM   2780  C   LYS A 344       0.862 -25.590  22.979  1.00 83.25           C  
ATOM   2781  CB  LYS A 344      -0.540 -27.604  22.330  1.00 83.25           C  
ATOM   2782  O   LYS A 344       0.455 -24.512  22.545  1.00 83.25           O  
ATOM   2783  CG  LYS A 344      -1.741 -26.775  21.864  1.00 83.25           C  
ATOM   2784  CD  LYS A 344      -3.002 -27.637  21.884  1.00 83.25           C  
ATOM   2785  CE  LYS A 344      -4.161 -26.848  21.280  1.00 83.25           C  
ATOM   2786  NZ  LYS A 344      -5.342 -27.723  21.098  1.00 83.25           N  
ATOM   2787  N   ARG A 345       1.386 -25.704  24.202  1.00 83.71           N  
ATOM   2788  CA  ARG A 345       1.646 -24.561  25.086  1.00 83.71           C  
ATOM   2789  C   ARG A 345       2.765 -23.677  24.541  1.00 83.71           C  
ATOM   2790  CB  ARG A 345       1.977 -25.087  26.485  1.00 83.71           C  
ATOM   2791  O   ARG A 345       2.602 -22.459  24.537  1.00 83.71           O  
ATOM   2792  CG  ARG A 345       2.086 -23.961  27.512  1.00 83.71           C  
ATOM   2793  CD  ARG A 345       2.600 -24.572  28.809  1.00 83.71           C  
ATOM   2794  NE  ARG A 345       2.654 -23.578  29.890  1.00 83.71           N  
ATOM   2795  NH1 ARG A 345       3.535 -25.042  31.409  1.00 83.71           N  
ATOM   2796  NH2 ARG A 345       3.105 -22.921  32.017  1.00 83.71           N  
ATOM   2797  CZ  ARG A 345       3.096 -23.851  31.101  1.00 83.71           C  
ATOM   2798  N   GLN A 346       3.855 -24.271  24.060  1.00 90.94           N  
ATOM   2799  CA  GLN A 346       4.955 -23.553  23.415  1.00 90.94           C  
ATOM   2800  C   GLN A 346       4.476 -22.836  22.152  1.00 90.94           C  
ATOM   2801  CB  GLN A 346       6.099 -24.520  23.095  1.00 90.94           C  
ATOM   2802  O   GLN A 346       4.669 -21.631  22.041  1.00 90.94           O  
ATOM   2803  CG  GLN A 346       6.830 -24.977  24.365  1.00 90.94           C  
ATOM   2804  CD  GLN A 346       7.908 -26.016  24.080  1.00 90.94           C  
ATOM   2805  NE2 GLN A 346       8.614 -26.460  25.094  1.00 90.94           N  
ATOM   2806  OE1 GLN A 346       8.134 -26.454  22.965  1.00 90.94           O  
ATOM   2807  N   GLU A 347       3.734 -23.519  21.279  1.00 88.91           N  
ATOM   2808  CA  GLU A 347       3.137 -22.917  20.080  1.00 88.91           C  
ATOM   2809  C   GLU A 347       2.201 -21.746  20.436  1.00 88.91           C  
ATOM   2810  CB  GLU A 347       2.375 -24.022  19.332  1.00 88.91           C  
ATOM   2811  O   GLU A 347       2.223 -20.691  19.802  1.00 88.91           O  
ATOM   2812  CG  GLU A 347       1.834 -23.562  17.971  1.00 88.91           C  
ATOM   2813  CD  GLU A 347       0.963 -24.622  17.277  1.00 88.91           C  
ATOM   2814  OE1 GLU A 347       0.402 -24.280  16.213  1.00 88.91           O  
ATOM   2815  OE2 GLU A 347       0.782 -25.731  17.836  1.00 88.91           O  
ATOM   2816  N   MET A 348       1.397 -21.880  21.498  1.00 88.01           N  
ATOM   2817  CA  MET A 348       0.547 -20.791  21.986  1.00 88.01           C  
ATOM   2818  C   MET A 348       1.368 -19.605  22.519  1.00 88.01           C  
ATOM   2819  CB  MET A 348      -0.416 -21.336  23.049  1.00 88.01           C  
ATOM   2820  O   MET A 348       0.984 -18.456  22.299  1.00 88.01           O  
ATOM   2821  CG  MET A 348      -1.508 -20.323  23.418  1.00 88.01           C  
ATOM   2822  SD  MET A 348      -2.668 -20.866  24.708  1.00 88.01           S  
ATOM   2823  CE  MET A 348      -3.350 -22.366  23.954  1.00 88.01           C  
ATOM   2824  N   MET A 349       2.490 -19.867  23.195  1.00 90.68           N  
ATOM   2825  CA  MET A 349       3.409 -18.842  23.706  1.00 90.68           C  
ATOM   2826  C   MET A 349       4.153 -18.123  22.574  1.00 90.68           C  
ATOM   2827  CB  MET A 349       4.419 -19.482  24.673  1.00 90.68           C  
ATOM   2828  O   MET A 349       4.272 -16.901  22.614  1.00 90.68           O  
ATOM   2829  CG  MET A 349       3.796 -19.908  26.008  1.00 90.68           C  
ATOM   2830  SD  MET A 349       4.006 -18.722  27.368  1.00 90.68           S  
ATOM   2831  CE  MET A 349       5.759 -19.000  27.750  1.00 90.68           C  
ATOM   2832  N   GLU A 350       4.624 -18.846  21.559  1.00 91.23           N  
ATOM   2833  CA  GLU A 350       5.278 -18.277  20.374  1.00 91.23           C  
ATOM   2834  C   GLU A 350       4.306 -17.427  19.559  1.00 91.23           C  
ATOM   2835  CB  GLU A 350       5.864 -19.395  19.505  1.00 91.23           C  
ATOM   2836  O   GLU A 350       4.607 -16.275  19.253  1.00 91.23           O  
ATOM   2837  CG  GLU A 350       7.096 -20.024  20.170  1.00 91.23           C  
ATOM   2838  CD  GLU A 350       7.754 -21.108  19.308  1.00 91.23           C  
ATOM   2839  OE1 GLU A 350       8.924 -21.418  19.622  1.00 91.23           O  
ATOM   2840  OE2 GLU A 350       7.093 -21.614  18.374  1.00 91.23           O  
ATOM   2841  N   ASN A 351       3.090 -17.925  19.319  1.00 91.19           N  
ATOM   2842  CA  ASN A 351       2.037 -17.154  18.659  1.00 91.19           C  
ATOM   2843  C   ASN A 351       1.647 -15.898  19.456  1.00 91.19           C  
ATOM   2844  CB  ASN A 351       0.821 -18.070  18.443  1.00 91.19           C  
ATOM   2845  O   ASN A 351       1.339 -14.857  18.872  1.00 91.19           O  
ATOM   2846  CG  ASN A 351       1.006 -19.028  17.278  1.00 91.19           C  
ATOM   2847  ND2 ASN A 351       0.360 -20.167  17.297  1.00 91.19           N  
ATOM   2848  OD1 ASN A 351       1.672 -18.735  16.306  1.00 91.19           O  
ATOM   2849  N   ALA A 352       1.652 -15.969  20.792  1.00 90.35           N  
ATOM   2850  CA  ALA A 352       1.416 -14.802  21.638  1.00 90.35           C  
ATOM   2851  C   ALA A 352       2.551 -13.772  21.519  1.00 90.35           C  
ATOM   2852  CB  ALA A 352       1.191 -15.253  23.086  1.00 90.35           C  
ATOM   2853  O   ALA A 352       2.260 -12.589  21.354  1.00 90.35           O  
ATOM   2854  N   LYS A 353       3.819 -14.211  21.534  1.00 91.68           N  
ATOM   2855  CA  LYS A 353       4.985 -13.337  21.318  1.00 91.68           C  
ATOM   2856  C   LYS A 353       4.947 -12.675  19.942  1.00 91.68           C  
ATOM   2857  CB  LYS A 353       6.292 -14.126  21.473  1.00 91.68           C  
ATOM   2858  O   LYS A 353       5.080 -11.460  19.869  1.00 91.68           O  
ATOM   2859  CG  LYS A 353       6.619 -14.481  22.929  1.00 91.68           C  
ATOM   2860  CD  LYS A 353       7.892 -15.334  22.948  1.00 91.68           C  
ATOM   2861  CE  LYS A 353       8.281 -15.734  24.371  1.00 91.68           C  
ATOM   2862  NZ  LYS A 353       9.525 -16.543  24.350  1.00 91.68           N  
ATOM   2863  N   TRP A 354       4.674 -13.445  18.887  1.00 87.92           N  
ATOM   2864  CA  TRP A 354       4.562 -12.938  17.518  1.00 87.92           C  
ATOM   2865  C   TRP A 354       3.489 -11.846  17.398  1.00 87.92           C  
ATOM   2866  CB  TRP A 354       4.276 -14.116  16.577  1.00 87.92           C  
ATOM   2867  O   TRP A 354       3.749 -10.775  16.852  1.00 87.92           O  
ATOM   2868  CG  TRP A 354       4.182 -13.736  15.134  1.00 87.92           C  
ATOM   2869  CD1 TRP A 354       5.227 -13.625  14.284  1.00 87.92           C  
ATOM   2870  CD2 TRP A 354       3.000 -13.345  14.371  1.00 87.92           C  
ATOM   2871  CE2 TRP A 354       3.415 -12.989  13.052  1.00 87.92           C  
ATOM   2872  CE3 TRP A 354       1.627 -13.222  14.672  1.00 87.92           C  
ATOM   2873  NE1 TRP A 354       4.776 -13.201  13.049  1.00 87.92           N  
ATOM   2874  CH2 TRP A 354       1.164 -12.372  12.427  1.00 87.92           C  
ATOM   2875  CZ2 TRP A 354       2.518 -12.516  12.085  1.00 87.92           C  
ATOM   2876  CZ3 TRP A 354       0.720 -12.733  13.712  1.00 87.92           C  
ATOM   2877  N   ARG A 355       2.304 -12.054  17.998  1.00 86.73           N  
ATOM   2878  CA  ARG A 355       1.258 -11.017  18.031  1.00 86.73           C  
ATOM   2879  C   ARG A 355       1.662  -9.780  18.826  1.00 86.73           C  
ATOM   2880  CB  ARG A 355      -0.050 -11.547  18.621  1.00 86.73           C  
ATOM   2881  O   ARG A 355       1.267  -8.677  18.457  1.00 86.73           O  
ATOM   2882  CG  ARG A 355      -0.853 -12.416  17.649  1.00 86.73           C  
ATOM   2883  CD  ARG A 355      -2.353 -12.162  17.868  1.00 86.73           C  
ATOM   2884  NE  ARG A 355      -3.161 -13.370  17.639  1.00 86.73           N  
ATOM   2885  NH1 ARG A 355      -3.084 -14.175  19.791  1.00 86.73           N  
ATOM   2886  NH2 ARG A 355      -4.223 -15.291  18.227  1.00 86.73           N  
ATOM   2887  CZ  ARG A 355      -3.487 -14.268  18.552  1.00 86.73           C  
ATOM   2888  N   GLU A 356       2.372  -9.945  19.937  1.00 89.20           N  
ATOM   2889  CA  GLU A 356       2.813  -8.812  20.754  1.00 89.20           C  
ATOM   2890  C   GLU A 356       3.872  -7.986  20.007  1.00 89.20           C  
ATOM   2891  CB  GLU A 356       3.318  -9.313  22.119  1.00 89.20           C  
ATOM   2892  O   GLU A 356       3.791  -6.761  19.979  1.00 89.20           O  
ATOM   2893  CG  GLU A 356       3.231  -8.243  23.221  1.00 89.20           C  
ATOM   2894  CD  GLU A 356       1.790  -7.873  23.638  1.00 89.20           C  
ATOM   2895  OE1 GLU A 356       1.632  -6.827  24.305  1.00 89.20           O  
ATOM   2896  OE2 GLU A 356       0.828  -8.598  23.285  1.00 89.20           O  
ATOM   2897  N   GLU A 357       4.808  -8.639  19.314  1.00 91.43           N  
ATOM   2898  CA  GLU A 357       5.797  -7.988  18.448  1.00 91.43           C  
ATOM   2899  C   GLU A 357       5.146  -7.242  17.278  1.00 91.43           C  
ATOM   2900  CB  GLU A 357       6.785  -9.030  17.907  1.00 91.43           C  
ATOM   2901  O   GLU A 357       5.501  -6.091  17.005  1.00 91.43           O  
ATOM   2902  CG  GLU A 357       7.761  -9.512  18.989  1.00 91.43           C  
ATOM   2903  CD  GLU A 357       8.712 -10.613  18.495  1.00 91.43           C  
ATOM   2904  OE1 GLU A 357       9.461 -11.130  19.355  1.00 91.43           O  
ATOM   2905  OE2 GLU A 357       8.709 -10.909  17.279  1.00 91.43           O  
ATOM   2906  N   GLU A 358       4.157  -7.851  16.621  1.00 91.68           N  
ATOM   2907  CA  GLU A 358       3.389  -7.213  15.551  1.00 91.68           C  
ATOM   2908  C   GLU A 358       2.634  -5.979  16.068  1.00 91.68           C  
ATOM   2909  CB  GLU A 358       2.440  -8.244  14.924  1.00 91.68           C  
ATOM   2910  O   GLU A 358       2.749  -4.894  15.490  1.00 91.68           O  
ATOM   2911  CG  GLU A 358       1.760  -7.682  13.669  1.00 91.68           C  
ATOM   2912  CD  GLU A 358       0.808  -8.687  13.007  1.00 91.68           C  
ATOM   2913  OE1 GLU A 358       0.679  -8.603  11.765  1.00 91.68           O  
ATOM   2914  OE2 GLU A 358       0.162  -9.465  13.748  1.00 91.68           O  
ATOM   2915  N   ARG A 359       1.945  -6.096  17.215  1.00 90.94           N  
ATOM   2916  CA  ARG A 359       1.289  -4.961  17.889  1.00 90.94           C  
ATOM   2917  C   ARG A 359       2.279  -3.855  18.222  1.00 90.94           C  
ATOM   2918  CB  ARG A 359       0.604  -5.425  19.179  1.00 90.94           C  
ATOM   2919  O   ARG A 359       1.990  -2.690  17.962  1.00 90.94           O  
ATOM   2920  CG  ARG A 359      -0.710  -6.158  18.908  1.00 90.94           C  
ATOM   2921  CD  ARG A 359      -1.228  -6.715  20.233  1.00 90.94           C  
ATOM   2922  NE  ARG A 359      -2.482  -7.458  20.040  1.00 90.94           N  
ATOM   2923  NH1 ARG A 359      -3.040  -7.581  22.256  1.00 90.94           N  
ATOM   2924  NH2 ARG A 359      -4.395  -8.481  20.718  1.00 90.94           N  
ATOM   2925  CZ  ARG A 359      -3.299  -7.834  21.004  1.00 90.94           C  
ATOM   2926  N   LEU A 360       3.451  -4.192  18.759  1.00 91.62           N  
ATOM   2927  CA  LEU A 360       4.493  -3.215  19.074  1.00 91.62           C  
ATOM   2928  C   LEU A 360       5.028  -2.524  17.815  1.00 91.62           C  
ATOM   2929  CB  LEU A 360       5.634  -3.903  19.844  1.00 91.62           C  
ATOM   2930  O   LEU A 360       5.296  -1.325  17.851  1.00 91.62           O  
ATOM   2931  CG  LEU A 360       5.306  -4.259  21.306  1.00 91.62           C  
ATOM   2932  CD1 LEU A 360       6.456  -5.085  21.886  1.00 91.62           C  
ATOM   2933  CD2 LEU A 360       5.127  -3.012  22.176  1.00 91.62           C  
ATOM   2934  N   ASN A 361       5.173  -3.241  16.700  1.00 89.47           N  
ATOM   2935  CA  ASN A 361       5.605  -2.662  15.428  1.00 89.47           C  
ATOM   2936  C   ASN A 361       4.543  -1.706  14.860  1.00 89.47           C  
ATOM   2937  CB  ASN A 361       5.950  -3.809  14.467  1.00 89.47           C  
ATOM   2938  O   ASN A 361       4.870  -0.580  14.488  1.00 89.47           O  
ATOM   2939  CG  ASN A 361       6.769  -3.391  13.256  1.00 89.47           C  
ATOM   2940  ND2 ASN A 361       7.213  -4.360  12.492  1.00 89.47           N  
ATOM   2941  OD1 ASN A 361       7.052  -2.234  12.981  1.00 89.47           O  
ATOM   2942  N   ILE A 362       3.269  -2.109  14.873  1.00 88.34           N  
ATOM   2943  CA  ILE A 362       2.137  -1.266  14.463  1.00 88.34           C  
ATOM   2944  C   ILE A 362       2.067  -0.005  15.335  1.00 88.34           C  
ATOM   2945  CB  ILE A 362       0.828  -2.092  14.490  1.00 88.34           C  
ATOM   2946  O   ILE A 362       2.022   1.100  14.800  1.00 88.34           O  
ATOM   2947  CG1 ILE A 362       0.851  -3.154  13.366  1.00 88.34           C  
ATOM   2948  CG2 ILE A 362      -0.415  -1.199  14.337  1.00 88.34           C  
ATOM   2949  CD1 ILE A 362      -0.261  -4.204  13.483  1.00 88.34           C  
ATOM   2950  N   LEU A 363       2.160  -0.138  16.662  1.00 88.92           N  
ATOM   2951  CA  LEU A 363       2.172   1.002  17.586  1.00 88.92           C  
ATOM   2952  C   LEU A 363       3.360   1.942  17.338  1.00 88.92           C  
ATOM   2953  CB  LEU A 363       2.187   0.494  19.039  1.00 88.92           C  
ATOM   2954  O   LEU A 363       3.185   3.157  17.349  1.00 88.92           O  
ATOM   2955  CG  LEU A 363       0.856  -0.105  19.532  1.00 88.92           C  
ATOM   2956  CD1 LEU A 363       1.069  -0.722  20.916  1.00 88.92           C  
ATOM   2957  CD2 LEU A 363      -0.251   0.945  19.640  1.00 88.92           C  
ATOM   2958  N   LYS A 364       4.560   1.410  17.069  1.00 91.22           N  
ATOM   2959  CA  LYS A 364       5.739   2.222  16.713  1.00 91.22           C  
ATOM   2960  C   LYS A 364       5.553   2.967  15.391  1.00 91.22           C  
ATOM   2961  CB  LYS A 364       6.993   1.340  16.634  1.00 91.22           C  
ATOM   2962  O   LYS A 364       5.980   4.115  15.291  1.00 91.22           O  
ATOM   2963  CG  LYS A 364       7.558   0.980  18.014  1.00 91.22           C  
ATOM   2964  CD  LYS A 364       8.711  -0.020  17.851  1.00 91.22           C  
ATOM   2965  CE  LYS A 364       9.247  -0.452  19.219  1.00 91.22           C  
ATOM   2966  NZ  LYS A 364      10.344  -1.443  19.084  1.00 91.22           N  
ATOM   2967  N   ARG A 365       4.937   2.331  14.386  1.00 88.45           N  
ATOM   2968  CA  ARG A 365       4.607   2.974  13.104  1.00 88.45           C  
ATOM   2969  C   ARG A 365       3.606   4.106  13.311  1.00 88.45           C  
ATOM   2970  CB  ARG A 365       4.079   1.953  12.087  1.00 88.45           C  
ATOM   2971  O   ARG A 365       3.928   5.232  12.956  1.00 88.45           O  
ATOM   2972  CG  ARG A 365       5.186   1.036  11.552  1.00 88.45           C  
ATOM   2973  CD  ARG A 365       4.575   0.029  10.576  1.00 88.45           C  
ATOM   2974  NE  ARG A 365       5.574  -0.945  10.101  1.00 88.45           N  
ATOM   2975  NH1 ARG A 365       4.461  -1.584   8.193  1.00 88.45           N  
ATOM   2976  NH2 ARG A 365       6.441  -2.491   8.669  1.00 88.45           N  
ATOM   2977  CZ  ARG A 365       5.488  -1.663   8.993  1.00 88.45           C  
ATOM   2978  N   HIS A 366       2.491   3.840  13.993  1.00 89.18           N  
ATOM   2979  CA  HIS A 366       1.493   4.864  14.311  1.00 89.18           C  
ATOM   2980  C   HIS A 366       2.082   6.023  15.119  1.00 89.18           C  
ATOM   2981  CB  HIS A 366       0.300   4.242  15.048  1.00 89.18           C  
ATOM   2982  O   HIS A 366       1.852   7.168  14.762  1.00 89.18           O  
ATOM   2983  CG  HIS A 366      -0.690   3.617  14.104  1.00 89.18           C  
ATOM   2984  CD2 HIS A 366      -0.882   2.285  13.877  1.00 89.18           C  
ATOM   2985  ND1 HIS A 366      -1.579   4.293  13.302  1.00 89.18           N  
ATOM   2986  CE1 HIS A 366      -2.283   3.386  12.606  1.00 89.18           C  
ATOM   2987  NE2 HIS A 366      -1.895   2.140  12.925  1.00 89.18           N  
ATOM   2988  N   ALA A 367       2.912   5.760  16.134  1.00 90.64           N  
ATOM   2989  CA  ALA A 367       3.563   6.823  16.902  1.00 90.64           C  
ATOM   2990  C   ALA A 367       4.494   7.694  16.035  1.00 90.64           C  
ATOM   2991  CB  ALA A 367       4.331   6.179  18.062  1.00 90.64           C  
ATOM   2992  O   ALA A 367       4.544   8.912  16.201  1.00 90.64           O  
ATOM   2993  N   LYS A 368       5.228   7.083  15.095  1.00 90.08           N  
ATOM   2994  CA  LYS A 368       6.104   7.802  14.158  1.00 90.08           C  
ATOM   2995  C   LYS A 368       5.308   8.616  13.135  1.00 90.08           C  
ATOM   2996  CB  LYS A 368       7.028   6.785  13.475  1.00 90.08           C  
ATOM   2997  O   LYS A 368       5.730   9.717  12.779  1.00 90.08           O  
ATOM   2998  CG  LYS A 368       8.077   7.459  12.581  1.00 90.08           C  
ATOM   2999  CD  LYS A 368       8.986   6.404  11.946  1.00 90.08           C  
ATOM   3000  CE  LYS A 368      10.039   7.087  11.071  1.00 90.08           C  
ATOM   3001  NZ  LYS A 368      10.952   6.094  10.452  1.00 90.08           N  
ATOM   3002  N   ASP A 369       4.191   8.077  12.660  1.00 85.86           N  
ATOM   3003  CA  ASP A 369       3.308   8.753  11.712  1.00 85.86           C  
ATOM   3004  C   ASP A 369       2.562   9.914  12.388  1.00 85.86           C  
ATOM   3005  CB  ASP A 369       2.374   7.734  11.037  1.00 85.86           C  
ATOM   3006  O   ASP A 369       2.574  11.016  11.845  1.00 85.86           O  
ATOM   3007  CG  ASP A 369       3.112   6.780  10.078  1.00 85.86           C  
ATOM   3008  OD1 ASP A 369       4.182   7.166   9.533  1.00 85.86           O  
ATOM   3009  OD2 ASP A 369       2.607   5.653   9.874  1.00 85.86           O  
ATOM   3010  N   GLU A 370       2.053   9.736  13.612  1.00 87.69           N  
ATOM   3011  CA  GLU A 370       1.474  10.813  14.430  1.00 87.69           C  
ATOM   3012  C   GLU A 370       2.498  11.916  14.728  1.00 87.69           C  
ATOM   3013  CB  GLU A 370       0.966  10.267  15.777  1.00 87.69           C  
ATOM   3014  O   GLU A 370       2.181  13.101  14.646  1.00 87.69           O  
ATOM   3015  CG  GLU A 370      -0.375   9.521  15.700  1.00 87.69           C  
ATOM   3016  CD  GLU A 370      -0.862   9.028  17.079  1.00 87.69           C  
ATOM   3017  OE1 GLU A 370      -1.926   8.369  17.118  1.00 87.69           O  
ATOM   3018  OE2 GLU A 370      -0.186   9.305  18.101  1.00 87.69           O  
ATOM   3019  N   GLU A 371       3.751  11.566  15.044  1.00 89.12           N  
ATOM   3020  CA  GLU A 371       4.803  12.565  15.248  1.00 89.12           C  
ATOM   3021  C   GLU A 371       5.091  13.350  13.958  1.00 89.12           C  
ATOM   3022  CB  GLU A 371       6.081  11.895  15.780  1.00 89.12           C  
ATOM   3023  O   GLU A 371       5.295  14.567  13.999  1.00 89.12           O  
ATOM   3024  CG  GLU A 371       7.125  12.957  16.159  1.00 89.12           C  
ATOM   3025  CD  GLU A 371       8.471  12.409  16.641  1.00 89.12           C  
ATOM   3026  OE1 GLU A 371       9.273  13.274  17.075  1.00 89.12           O  
ATOM   3027  OE2 GLU A 371       8.776  11.212  16.461  1.00 89.12           O  
ATOM   3028  N   ARG A 372       5.100  12.676  12.800  1.00 86.55           N  
ATOM   3029  CA  ARG A 372       5.269  13.327  11.496  1.00 86.55           C  
ATOM   3030  C   ARG A 372       4.097  14.255  11.193  1.00 86.55           C  
ATOM   3031  CB  ARG A 372       5.439  12.264  10.403  1.00 86.55           C  
ATOM   3032  O   ARG A 372       4.342  15.391  10.798  1.00 86.55           O  
ATOM   3033  CG  ARG A 372       5.726  12.900   9.032  1.00 86.55           C  
ATOM   3034  CD  ARG A 372       5.708  11.855   7.917  1.00 86.55           C  
ATOM   3035  NE  ARG A 372       6.795  10.869   8.062  1.00 86.55           N  
ATOM   3036  NH1 ARG A 372       5.883   9.259   6.704  1.00 86.55           N  
ATOM   3037  NH2 ARG A 372       7.839   8.882   7.695  1.00 86.55           N  
ATOM   3038  CZ  ARG A 372       6.830   9.680   7.491  1.00 86.55           C  
ATOM   3039  N   GLU A 373       2.867  13.798  11.393  1.00 81.71           N  
ATOM   3040  CA  GLU A 373       1.657  14.587  11.167  1.00 81.71           C  
ATOM   3041  C   GLU A 373       1.622  15.811  12.084  1.00 81.71           C  
ATOM   3042  CB  GLU A 373       0.428  13.687  11.345  1.00 81.71           C  
ATOM   3043  O   GLU A 373       1.466  16.924  11.599  1.00 81.71           O  
ATOM   3044  CG  GLU A 373      -0.863  14.395  10.909  1.00 81.71           C  
ATOM   3045  CD  GLU A 373      -2.088  13.466  10.929  1.00 81.71           C  
ATOM   3046  OE1 GLU A 373      -3.105  13.850  10.310  1.00 81.71           O  
ATOM   3047  OE2 GLU A 373      -2.000  12.381  11.548  1.00 81.71           O  
ATOM   3048  N   GLN A 374       1.932  15.658  13.376  1.00 85.06           N  
ATOM   3049  CA  GLN A 374       2.044  16.788  14.305  1.00 85.06           C  
ATOM   3050  C   GLN A 374       3.159  17.770  13.920  1.00 85.06           C  
ATOM   3051  CB  GLN A 374       2.338  16.274  15.718  1.00 85.06           C  
ATOM   3052  O   GLN A 374       3.032  18.974  14.147  1.00 85.06           O  
ATOM   3053  CG  GLN A 374       1.127  15.626  16.395  1.00 85.06           C  
ATOM   3054  CD  GLN A 374       1.497  15.078  17.768  1.00 85.06           C  
ATOM   3055  NE2 GLN A 374       0.923  13.964  18.166  1.00 85.06           N  
ATOM   3056  OE1 GLN A 374       2.301  15.646  18.505  1.00 85.06           O  
ATOM   3057  N   ARG A 375       4.289  17.290  13.381  1.00 84.92           N  
ATOM   3058  CA  ARG A 375       5.350  18.171  12.862  1.00 84.92           C  
ATOM   3059  C   ARG A 375       4.875  18.933  11.627  1.00 84.92           C  
ATOM   3060  CB  ARG A 375       6.624  17.378  12.540  1.00 84.92           C  
ATOM   3061  O   ARG A 375       5.163  20.121  11.530  1.00 84.92           O  
ATOM   3062  CG  ARG A 375       7.435  16.988  13.785  1.00 84.92           C  
ATOM   3063  CD  ARG A 375       8.591  16.084  13.343  1.00 84.92           C  
ATOM   3064  NE  ARG A 375       9.349  15.514  14.475  1.00 84.92           N  
ATOM   3065  NH1 ARG A 375      11.132  14.754  13.250  1.00 84.92           N  
ATOM   3066  NH2 ARG A 375      11.058  14.342  15.428  1.00 84.92           N  
ATOM   3067  CZ  ARG A 375      10.504  14.880  14.386  1.00 84.92           C  
ATOM   3068  N   LEU A 376       4.157  18.277  10.717  1.00 79.64           N  
ATOM   3069  CA  LEU A 376       3.579  18.915   9.534  1.00 79.64           C  
ATOM   3070  C   LEU A 376       2.501  19.931   9.920  1.00 79.64           C  
ATOM   3071  CB  LEU A 376       3.027  17.847   8.575  1.00 79.64           C  
ATOM   3072  O   LEU A 376       2.569  21.061   9.459  1.00 79.64           O  
ATOM   3073  CG  LEU A 376       4.108  17.018   7.859  1.00 79.64           C  
ATOM   3074  CD1 LEU A 376       3.452  15.874   7.086  1.00 79.64           C  
ATOM   3075  CD2 LEU A 376       4.928  17.857   6.875  1.00 79.64           C  
ATOM   3076  N   GLU A 377       1.600  19.594  10.840  1.00 76.50           N  
ATOM   3077  CA  GLU A 377       0.555  20.494  11.341  1.00 76.50           C  
ATOM   3078  C   GLU A 377       1.147  21.740  12.023  1.00 76.50           C  
ATOM   3079  CB  GLU A 377      -0.346  19.709  12.311  1.00 76.50           C  
ATOM   3080  O   GLU A 377       0.637  22.845  11.865  1.00 76.50           O  
ATOM   3081  CG  GLU A 377      -1.625  20.485  12.667  1.00 76.50           C  
ATOM   3082  CD  GLU A 377      -2.509  19.796  13.722  1.00 76.50           C  
ATOM   3083  OE1 GLU A 377      -3.652  20.282  13.904  1.00 76.50           O  
ATOM   3084  OE2 GLU A 377      -2.015  18.879  14.419  1.00 76.50           O  
ATOM   3085  N   LYS A 378       2.276  21.601  12.735  1.00 79.32           N  
ATOM   3086  CA  LYS A 378       3.008  22.748  13.305  1.00 79.32           C  
ATOM   3087  C   LYS A 378       3.666  23.636  12.245  1.00 79.32           C  
ATOM   3088  CB  LYS A 378       4.079  22.255  14.285  1.00 79.32           C  
ATOM   3089  O   LYS A 378       3.870  24.819  12.506  1.00 79.32           O  
ATOM   3090  CG  LYS A 378       3.475  21.781  15.610  1.00 79.32           C  
ATOM   3091  CD  LYS A 378       4.541  21.057  16.437  1.00 79.32           C  
ATOM   3092  CE  LYS A 378       3.876  20.436  17.665  1.00 79.32           C  
ATOM   3093  NZ  LYS A 378       4.815  19.565  18.410  1.00 79.32           N  
ATOM   3094  N   LEU A 379       4.057  23.069  11.103  1.00 70.87           N  
ATOM   3095  CA  LEU A 379       4.670  23.801   9.989  1.00 70.87           C  
ATOM   3096  C   LEU A 379       3.624  24.422   9.058  1.00 70.87           C  
ATOM   3097  CB  LEU A 379       5.588  22.853   9.199  1.00 70.87           C  
ATOM   3098  O   LEU A 379       3.887  25.457   8.444  1.00 70.87           O  
ATOM   3099  CG  LEU A 379       6.873  22.442   9.936  1.00 70.87           C  
ATOM   3100  CD1 LEU A 379       7.591  21.360   9.126  1.00 70.87           C  
ATOM   3101  CD2 LEU A 379       7.836  23.617  10.123  1.00 70.87           C  
ATOM   3102  N   ASP A 380       2.452  23.805   8.958  1.00 63.85           N  
ATOM   3103  CA  ASP A 380       1.306  24.324   8.232  1.00 63.85           C  
ATOM   3104  C   ASP A 380       0.548  25.314   9.124  1.00 63.85           C  
ATOM   3105  CB  ASP A 380       0.459  23.176   7.656  1.00 63.85           C  
ATOM   3106  O   ASP A 380      -0.522  25.055   9.674  1.00 63.85           O  
ATOM   3107  CG  ASP A 380       1.040  22.568   6.362  1.00 63.85           C  
ATOM   3108  OD1 ASP A 380       1.984  23.148   5.746  1.00 63.85           O  
ATOM   3109  OD2 ASP A 380       0.492  21.534   5.929  1.00 63.85           O  
ATOM   3110  N   SER A 381       1.107  26.522   9.238  1.00 61.18           N  
ATOM   3111  CA  SER A 381       0.308  27.699   9.578  1.00 61.18           C  
ATOM   3112  C   SER A 381      -0.910  27.724   8.654  1.00 61.18           C  
ATOM   3113  CB  SER A 381       1.111  28.990   9.380  1.00 61.18           C  
ATOM   3114  O   SER A 381      -0.748  27.573   7.443  1.00 61.18           O  
ATOM   3115  OG  SER A 381       2.279  28.979  10.177  1.00 61.18           O  
ATOM   3116  N   ARG A 382      -2.109  27.954   9.208  1.00 63.39           N  
ATOM   3117  CA  ARG A 382      -3.419  28.052   8.517  1.00 63.39           C  
ATOM   3118  C   ARG A 382      -3.516  29.164   7.451  1.00 63.39           C  
ATOM   3119  CB  ARG A 382      -4.534  28.238   9.559  1.00 63.39           C  
ATOM   3120  O   ARG A 382      -4.606  29.598   7.095  1.00 63.39           O  
ATOM   3121  CG  ARG A 382      -4.724  27.052  10.509  1.00 63.39           C  
ATOM   3122  CD  ARG A 382      -5.812  27.426  11.519  1.00 63.39           C  
ATOM   3123  NE  ARG A 382      -6.105  26.311  12.433  1.00 63.39           N  
ATOM   3124  NH1 ARG A 382      -7.166  27.531  14.062  1.00 63.39           N  
ATOM   3125  NH2 ARG A 382      -6.960  25.313  14.284  1.00 63.39           N  
ATOM   3126  CZ  ARG A 382      -6.741  26.391  13.586  1.00 63.39           C  
ATOM   3127  N   ASP A 383      -2.391  29.640   6.948  1.00 64.43           N  
ATOM   3128  CA  ASP A 383      -2.295  30.420   5.732  1.00 64.43           C  
ATOM   3129  C   ASP A 383      -2.461  29.430   4.574  1.00 64.43           C  
ATOM   3130  CB  ASP A 383      -0.910  31.083   5.661  1.00 64.43           C  
ATOM   3131  O   ASP A 383      -1.839  28.373   4.590  1.00 64.43           O  
ATOM   3132  CG  ASP A 383      -0.545  31.992   6.839  1.00 64.43           C  
ATOM   3133  OD1 ASP A 383      -1.457  32.485   7.531  1.00 64.43           O  
ATOM   3134  OD2 ASP A 383       0.689  32.190   6.996  1.00 64.43           O  
ATOM   3135  N   GLY A 384      -3.237  29.734   3.534  1.00 67.67           N  
ATOM   3136  CA  GLY A 384      -3.470  28.863   2.363  1.00 67.67           C  
ATOM   3137  C   GLY A 384      -2.230  28.471   1.523  1.00 67.67           C  
ATOM   3138  O   GLY A 384      -2.355  28.138   0.346  1.00 67.67           O  
ATOM   3139  N   LYS A 385      -1.026  28.497   2.104  1.00 68.57           N  
ATOM   3140  CA  LYS A 385       0.269  28.057   1.577  1.00 68.57           C  
ATOM   3141  C   LYS A 385       0.308  26.569   1.219  1.00 68.57           C  
ATOM   3142  CB  LYS A 385       1.355  28.364   2.627  1.00 68.57           C  
ATOM   3143  O   LYS A 385       1.189  26.187   0.454  1.00 68.57           O  
ATOM   3144  CG  LYS A 385       1.581  29.872   2.838  1.00 68.57           C  
ATOM   3145  CD  LYS A 385       2.506  30.139   4.035  1.00 68.57           C  
ATOM   3146  CE  LYS A 385       2.705  31.650   4.218  1.00 68.57           C  
ATOM   3147  NZ  LYS A 385       3.062  32.007   5.613  1.00 68.57           N  
ATOM   3148  N   PHE A 386      -0.638  25.744   1.676  1.00 72.22           N  
ATOM   3149  CA  PHE A 386      -0.734  24.343   1.240  1.00 72.22           C  
ATOM   3150  C   PHE A 386      -0.918  24.238  -0.284  1.00 72.22           C  
ATOM   3151  CB  PHE A 386      -1.852  23.613   2.001  1.00 72.22           C  
ATOM   3152  O   PHE A 386      -0.249  23.438  -0.932  1.00 72.22           O  
ATOM   3153  CG  PHE A 386      -3.249  23.793   1.435  1.00 72.22           C  
ATOM   3154  CD1 PHE A 386      -4.053  24.875   1.840  1.00 72.22           C  
ATOM   3155  CD2 PHE A 386      -3.747  22.864   0.500  1.00 72.22           C  
ATOM   3156  CE1 PHE A 386      -5.353  25.020   1.321  1.00 72.22           C  
ATOM   3157  CE2 PHE A 386      -5.050  23.001  -0.004  1.00 72.22           C  
ATOM   3158  CZ  PHE A 386      -5.854  24.078   0.406  1.00 72.22           C  
ATOM   3159  N   ILE A 387      -1.721  25.132  -0.884  1.00 76.58           N  
ATOM   3160  CA  ILE A 387      -1.887  25.213  -2.343  1.00 76.58           C  
ATOM   3161  C   ILE A 387      -0.569  25.602  -3.010  1.00 76.58           C  
ATOM   3162  CB  ILE A 387      -2.995  26.225  -2.718  1.00 76.58           C  
ATOM   3163  O   ILE A 387      -0.239  25.087  -4.075  1.00 76.58           O  
ATOM   3164  CG1 ILE A 387      -4.383  25.823  -2.184  1.00 76.58           C  
ATOM   3165  CG2 ILE A 387      -3.075  26.451  -4.241  1.00 76.58           C  
ATOM   3166  CD1 ILE A 387      -4.963  24.537  -2.792  1.00 76.58           C  
ATOM   3167  N   HIS A 388       0.199  26.504  -2.397  1.00 76.51           N  
ATOM   3168  CA  HIS A 388       1.496  26.913  -2.926  1.00 76.51           C  
ATOM   3169  C   HIS A 388       2.512  25.765  -2.878  1.00 76.51           C  
ATOM   3170  CB  HIS A 388       1.986  28.154  -2.174  1.00 76.51           C  
ATOM   3171  O   HIS A 388       3.178  25.505  -3.877  1.00 76.51           O  
ATOM   3172  CG  HIS A 388       3.259  28.707  -2.750  1.00 76.51           C  
ATOM   3173  CD2 HIS A 388       4.492  28.705  -2.156  1.00 76.51           C  
ATOM   3174  ND1 HIS A 388       3.404  29.300  -3.984  1.00 76.51           N  
ATOM   3175  CE1 HIS A 388       4.692  29.653  -4.127  1.00 76.51           C  
ATOM   3176  NE2 HIS A 388       5.387  29.319  -3.033  1.00 76.51           N  
ATOM   3177  N   ARG A 389       2.575  25.025  -1.765  1.00 77.86           N  
ATOM   3178  CA  ARG A 389       3.450  23.854  -1.611  1.00 77.86           C  
ATOM   3179  C   ARG A 389       3.069  22.739  -2.589  1.00 77.86           C  
ATOM   3180  CB  ARG A 389       3.416  23.385  -0.144  1.00 77.86           C  
ATOM   3181  O   ARG A 389       3.937  22.226  -3.282  1.00 77.86           O  
ATOM   3182  CG  ARG A 389       4.719  22.677   0.257  1.00 77.86           C  
ATOM   3183  CD  ARG A 389       4.614  21.957   1.613  1.00 77.86           C  
ATOM   3184  NE  ARG A 389       4.263  22.836   2.754  1.00 77.86           N  
ATOM   3185  NH1 ARG A 389       6.371  23.347   3.511  1.00 77.86           N  
ATOM   3186  NH2 ARG A 389       4.563  23.942   4.707  1.00 77.86           N  
ATOM   3187  CZ  ARG A 389       5.071  23.378   3.646  1.00 77.86           C  
ATOM   3188  N   MET A 390       1.773  22.463  -2.741  1.00 79.06           N  
ATOM   3189  CA  MET A 390       1.249  21.495  -3.710  1.00 79.06           C  
ATOM   3190  C   MET A 390       1.551  21.904  -5.161  1.00 79.06           C  
ATOM   3191  CB  MET A 390      -0.260  21.358  -3.471  1.00 79.06           C  
ATOM   3192  O   MET A 390       1.934  21.066  -5.977  1.00 79.06           O  
ATOM   3193  CG  MET A 390      -0.904  20.255  -4.315  1.00 79.06           C  
ATOM   3194  SD  MET A 390      -2.681  20.054  -4.011  1.00 79.06           S  
ATOM   3195  CE  MET A 390      -3.336  21.577  -4.740  1.00 79.06           C  
ATOM   3196  N   LYS A 391       1.438  23.199  -5.494  1.00 78.74           N  
ATOM   3197  CA  LYS A 391       1.839  23.736  -6.807  1.00 78.74           C  
ATOM   3198  C   LYS A 391       3.345  23.595  -7.044  1.00 78.74           C  
ATOM   3199  CB  LYS A 391       1.407  25.206  -6.949  1.00 78.74           C  
ATOM   3200  O   LYS A 391       3.737  23.241  -8.151  1.00 78.74           O  
ATOM   3201  CG  LYS A 391      -0.090  25.357  -7.263  1.00 78.74           C  
ATOM   3202  CD  LYS A 391      -0.489  26.840  -7.298  1.00 78.74           C  
ATOM   3203  CE  LYS A 391      -1.980  26.974  -7.634  1.00 78.74           C  
ATOM   3204  NZ  LYS A 391      -2.401  28.394  -7.766  1.00 78.74           N  
ATOM   3205  N   LEU A 392       4.175  23.837  -6.027  1.00 79.85           N  
ATOM   3206  CA  LEU A 392       5.629  23.659  -6.104  1.00 79.85           C  
ATOM   3207  C   LEU A 392       6.023  22.189  -6.283  1.00 79.85           C  
ATOM   3208  CB  LEU A 392       6.297  24.236  -4.843  1.00 79.85           C  
ATOM   3209  O   LEU A 392       6.883  21.894  -7.104  1.00 79.85           O  
ATOM   3210  CG  LEU A 392       6.407  25.769  -4.807  1.00 79.85           C  
ATOM   3211  CD1 LEU A 392       6.864  26.190  -3.411  1.00 79.85           C  
ATOM   3212  CD2 LEU A 392       7.426  26.290  -5.824  1.00 79.85           C  
ATOM   3213  N   GLU A 393       5.374  21.271  -5.573  1.00 81.08           N  
ATOM   3214  CA  GLU A 393       5.623  19.830  -5.688  1.00 81.08           C  
ATOM   3215  C   GLU A 393       5.142  19.271  -7.037  1.00 81.08           C  
ATOM   3216  CB  GLU A 393       4.955  19.147  -4.491  1.00 81.08           C  
ATOM   3217  O   GLU A 393       5.830  18.488  -7.687  1.00 81.08           O  
ATOM   3218  CG  GLU A 393       5.385  17.686  -4.314  1.00 81.08           C  
ATOM   3219  CD  GLU A 393       4.933  17.113  -2.960  1.00 81.08           C  
ATOM   3220  OE1 GLU A 393       5.506  16.074  -2.564  1.00 81.08           O  
ATOM   3221  OE2 GLU A 393       4.057  17.735  -2.313  1.00 81.08           O  
ATOM   3222  N   SER A 394       4.011  19.765  -7.545  1.00 76.27           N  
ATOM   3223  CA  SER A 394       3.556  19.467  -8.912  1.00 76.27           C  
ATOM   3224  C   SER A 394       4.516  20.034  -9.970  1.00 76.27           C  
ATOM   3225  CB  SER A 394       2.159  20.048  -9.142  1.00 76.27           C  
ATOM   3226  O   SER A 394       4.731  19.438 -11.028  1.00 76.27           O  
ATOM   3227  OG  SER A 394       1.228  19.561  -8.198  1.00 76.27           O  
ATOM   3228  N   ALA A 395       5.126  21.192  -9.702  1.00 77.99           N  
ATOM   3229  CA  ALA A 395       6.126  21.790 -10.580  1.00 77.99           C  
ATOM   3230  C   ALA A 395       7.476  21.054 -10.522  1.00 77.99           C  
ATOM   3231  CB  ALA A 395       6.268  23.279 -10.247  1.00 77.99           C  
ATOM   3232  O   ALA A 395       8.140  20.970 -11.549  1.00 77.99           O  
ATOM   3233  N   SER A 396       7.881  20.502  -9.373  1.00 79.19           N  
ATOM   3234  CA  SER A 396       9.139  19.753  -9.233  1.00 79.19           C  
ATOM   3235  C   SER A 396       9.057  18.339  -9.811  1.00 79.19           C  
ATOM   3236  CB  SER A 396       9.585  19.699  -7.768  1.00 79.19           C  
ATOM   3237  O   SER A 396      10.034  17.859 -10.380  1.00 79.19           O  
ATOM   3238  OG  SER A 396       8.689  18.935  -6.990  1.00 79.19           O  
ATOM   3239  N   THR A 397       7.893  17.694  -9.710  1.00 81.47           N  
ATOM   3240  CA  THR A 397       7.657  16.328 -10.211  1.00 81.47           C  
ATOM   3241  C   THR A 397       7.335  16.267 -11.705  1.00 81.47           C  
ATOM   3242  CB  THR A 397       6.532  15.642  -9.421  1.00 81.47           C  
ATOM   3243  O   THR A 397       7.488  15.213 -12.319  1.00 81.47           O  
ATOM   3244  CG2 THR A 397       6.912  15.401  -7.960  1.00 81.47           C  
ATOM   3245  OG1 THR A 397       5.370  16.435  -9.431  1.00 81.47           O  
ATOM   3246  N   SER A 398       6.919  17.378 -12.323  1.00 80.25           N  
ATOM   3247  CA  SER A 398       6.584  17.406 -13.752  1.00 80.25           C  
ATOM   3248  C   SER A 398       7.807  17.614 -14.650  1.00 80.25           C  
ATOM   3249  CB  SER A 398       5.488  18.428 -14.065  1.00 80.25           C  
ATOM   3250  O   SER A 398       8.601  18.539 -14.436  1.00 80.25           O  
ATOM   3251  OG  SER A 398       5.759  19.726 -13.573  1.00 80.25           O  
ATOM   3252  N   SER A 399       7.926  16.782 -15.697  1.00 82.95           N  
ATOM   3253  CA  SER A 399       8.959  16.937 -16.730  1.00 82.95           C  
ATOM   3254  C   SER A 399       8.735  18.204 -17.565  1.00 82.95           C  
ATOM   3255  CB  SER A 399       9.132  15.678 -17.606  1.00 82.95           C  
ATOM   3256  O   SER A 399       7.658  18.813 -17.558  1.00 82.95           O  
ATOM   3257  OG  SER A 399       8.460  15.776 -18.841  1.00 82.95           O  
ATOM   3258  N   LEU A 400       9.785  18.627 -18.269  1.00 79.12           N  
ATOM   3259  CA  LEU A 400       9.804  19.870 -19.037  1.00 79.12           C  
ATOM   3260  C   LEU A 400       8.746  19.861 -20.152  1.00 79.12           C  
ATOM   3261  CB  LEU A 400      11.240  20.066 -19.553  1.00 79.12           C  
ATOM   3262  O   LEU A 400       8.044  20.854 -20.331  1.00 79.12           O  
ATOM   3263  CG  LEU A 400      11.532  21.496 -20.048  1.00 79.12           C  
ATOM   3264  CD1 LEU A 400      12.882  21.977 -19.509  1.00 79.12           C  
ATOM   3265  CD2 LEU A 400      11.570  21.570 -21.573  1.00 79.12           C  
ATOM   3266  N   GLU A 401       8.558  18.723 -20.823  1.00 82.14           N  
ATOM   3267  CA  GLU A 401       7.522  18.504 -21.839  1.00 82.14           C  
ATOM   3268  C   GLU A 401       6.116  18.713 -21.271  1.00 82.14           C  
ATOM   3269  CB  GLU A 401       7.598  17.063 -22.382  1.00 82.14           C  
ATOM   3270  O   GLU A 401       5.261  19.356 -21.881  1.00 82.14           O  
ATOM   3271  CG  GLU A 401       8.905  16.695 -23.102  1.00 82.14           C  
ATOM   3272  CD  GLU A 401      10.102  16.398 -22.179  1.00 82.14           C  
ATOM   3273  OE1 GLU A 401      11.221  16.322 -22.718  1.00 82.14           O  
ATOM   3274  OE2 GLU A 401       9.910  16.286 -20.940  1.00 82.14           O  
ATOM   3275  N   ASP A 402       5.889  18.195 -20.071  1.00 80.60           N  
ATOM   3276  CA  ASP A 402       4.630  18.272 -19.345  1.00 80.60           C  
ATOM   3277  C   ASP A 402       4.322  19.712 -18.903  1.00 80.60           C  
ATOM   3278  CB  ASP A 402       4.775  17.316 -18.147  1.00 80.60           C  
ATOM   3279  O   ASP A 402       3.178  20.174 -18.937  1.00 80.60           O  
ATOM   3280  CG  ASP A 402       3.729  16.213 -18.122  1.00 80.60           C  
ATOM   3281  OD1 ASP A 402       3.297  15.763 -19.206  1.00 80.60           O  
ATOM   3282  OD2 ASP A 402       3.322  15.913 -16.976  1.00 80.60           O  
ATOM   3283  N   ARG A 403       5.363  20.461 -18.525  1.00 76.78           N  
ATOM   3284  CA  ARG A 403       5.277  21.884 -18.175  1.00 76.78           C  
ATOM   3285  C   ARG A 403       4.975  22.752 -19.397  1.00 76.78           C  
ATOM   3286  CB  ARG A 403       6.580  22.299 -17.463  1.00 76.78           C  
ATOM   3287  O   ARG A 403       4.123  23.636 -19.314  1.00 76.78           O  
ATOM   3288  CG  ARG A 403       6.281  23.051 -16.160  1.00 76.78           C  
ATOM   3289  CD  ARG A 403       7.561  23.412 -15.396  1.00 76.78           C  
ATOM   3290  NE  ARG A 403       8.200  22.236 -14.771  1.00 76.78           N  
ATOM   3291  NH1 ARG A 403      10.186  23.238 -14.193  1.00 76.78           N  
ATOM   3292  NH2 ARG A 403       9.878  21.070 -13.777  1.00 76.78           N  
ATOM   3293  CZ  ARG A 403       9.411  22.188 -14.243  1.00 76.78           C  
ATOM   3294  N   VAL A 404       5.611  22.461 -20.535  1.00 76.96           N  
ATOM   3295  CA  VAL A 404       5.338  23.126 -21.816  1.00 76.96           C  
ATOM   3296  C   VAL A 404       3.896  22.861 -22.237  1.00 76.96           C  
ATOM   3297  CB  VAL A 404       6.358  22.709 -22.896  1.00 76.96           C  
ATOM   3298  O   VAL A 404       3.159  23.819 -22.437  1.00 76.96           O  
ATOM   3299  CG1 VAL A 404       5.983  23.224 -24.292  1.00 76.96           C  
ATOM   3300  CG2 VAL A 404       7.744  23.279 -22.565  1.00 76.96           C  
ATOM   3301  N   LYS A 405       3.436  21.601 -22.250  1.00 82.10           N  
ATOM   3302  CA  LYS A 405       2.056  21.241 -22.629  1.00 82.10           C  
ATOM   3303  C   LYS A 405       0.979  21.948 -21.807  1.00 82.10           C  
ATOM   3304  CB  LYS A 405       1.862  19.722 -22.546  1.00 82.10           C  
ATOM   3305  O   LYS A 405      -0.023  22.377 -22.372  1.00 82.10           O  
ATOM   3306  CG  LYS A 405       2.502  18.994 -23.735  1.00 82.10           C  
ATOM   3307  CD  LYS A 405       2.316  17.482 -23.569  1.00 82.10           C  
ATOM   3308  CE  LYS A 405       2.963  16.726 -24.732  1.00 82.10           C  
ATOM   3309  NZ  LYS A 405       2.803  15.261 -24.563  1.00 82.10           N  
ATOM   3310  N   ARG A 406       1.190  22.111 -20.496  1.00 75.73           N  
ATOM   3311  CA  ARG A 406       0.264  22.858 -19.626  1.00 75.73           C  
ATOM   3312  C   ARG A 406       0.243  24.357 -19.941  1.00 75.73           C  
ATOM   3313  CB  ARG A 406       0.607  22.609 -18.148  1.00 75.73           C  
ATOM   3314  O   ARG A 406      -0.807  24.976 -19.811  1.00 75.73           O  
ATOM   3315  CG  ARG A 406       0.270  21.176 -17.700  1.00 75.73           C  
ATOM   3316  CD  ARG A 406       0.621  20.967 -16.219  1.00 75.73           C  
ATOM   3317  NE  ARG A 406       0.595  19.535 -15.844  1.00 75.73           N  
ATOM   3318  NH1 ARG A 406       2.856  19.135 -15.908  1.00 75.73           N  
ATOM   3319  NH2 ARG A 406       1.488  17.443 -15.569  1.00 75.73           N  
ATOM   3320  CZ  ARG A 406       1.637  18.720 -15.762  1.00 75.73           C  
ATOM   3321  N   ASN A 407       1.371  24.925 -20.373  1.00 75.21           N  
ATOM   3322  CA  ASN A 407       1.512  26.354 -20.667  1.00 75.21           C  
ATOM   3323  C   ASN A 407       1.211  26.725 -22.138  1.00 75.21           C  
ATOM   3324  CB  ASN A 407       2.909  26.807 -20.202  1.00 75.21           C  
ATOM   3325  O   ASN A 407       1.037  27.903 -22.440  1.00 75.21           O  
ATOM   3326  CG  ASN A 407       3.034  28.300 -19.918  1.00 75.21           C  
ATOM   3327  ND2 ASN A 407       4.199  28.744 -19.517  1.00 75.21           N  
ATOM   3328  OD1 ASN A 407       2.114  29.093 -19.998  1.00 75.21           O  
ATOM   3329  N   ILE A 408       1.086  25.750 -23.052  1.00 74.01           N  
ATOM   3330  CA  ILE A 408       0.712  25.982 -24.468  1.00 74.01           C  
ATOM   3331  C   ILE A 408      -0.576  26.813 -24.577  1.00 74.01           C  
ATOM   3332  CB  ILE A 408       0.573  24.634 -25.230  1.00 74.01           C  
ATOM   3333  O   ILE A 408      -0.696  27.648 -25.469  1.00 74.01           O  
ATOM   3334  CG1 ILE A 408       1.961  24.035 -25.544  1.00 74.01           C  
ATOM   3335  CG2 ILE A 408      -0.190  24.770 -26.562  1.00 74.01           C  
ATOM   3336  CD1 ILE A 408       1.927  22.591 -26.067  1.00 74.01           C  
ATOM   3337  N   TYR A 409      -1.517  26.617 -23.650  1.00 67.45           N  
ATOM   3338  CA  TYR A 409      -2.802  27.315 -23.648  1.00 67.45           C  
ATOM   3339  C   TYR A 409      -2.821  28.604 -22.805  1.00 67.45           C  
ATOM   3340  CB  TYR A 409      -3.895  26.326 -23.225  1.00 67.45           C  
ATOM   3341  O   TYR A 409      -3.769  29.376 -22.926  1.00 67.45           O  
ATOM   3342  CG  TYR A 409      -3.972  25.085 -24.100  1.00 67.45           C  
ATOM   3343  CD1 TYR A 409      -4.474  25.181 -25.412  1.00 67.45           C  
ATOM   3344  CD2 TYR A 409      -3.525  23.841 -23.610  1.00 67.45           C  
ATOM   3345  CE1 TYR A 409      -4.543  24.036 -26.230  1.00 67.45           C  
ATOM   3346  CE2 TYR A 409      -3.596  22.693 -24.423  1.00 67.45           C  
ATOM   3347  OH  TYR A 409      -4.190  21.688 -26.524  1.00 67.45           O  
ATOM   3348  CZ  TYR A 409      -4.110  22.790 -25.735  1.00 67.45           C  
ATOM   3349  N   SER A 410      -1.799  28.864 -21.975  1.00 66.36           N  
ATOM   3350  CA  SER A 410      -1.696  30.080 -21.142  1.00 66.36           C  
ATOM   3351  C   SER A 410      -0.652  31.090 -21.607  1.00 66.36           C  
ATOM   3352  CB  SER A 410      -1.493  29.763 -19.661  1.00 66.36           C  
ATOM   3353  O   SER A 410      -0.646  32.212 -21.104  1.00 66.36           O  
ATOM   3354  OG  SER A 410      -0.408  28.903 -19.431  1.00 66.36           O  
ATOM   3355  N   LEU A 411       0.171  30.756 -22.605  1.00 60.28           N  
ATOM   3356  CA  LEU A 411       0.840  31.747 -23.448  1.00 60.28           C  
ATOM   3357  C   LEU A 411      -0.235  32.458 -24.274  1.00 60.28           C  
ATOM   3358  CB  LEU A 411       1.919  31.064 -24.303  1.00 60.28           C  
ATOM   3359  O   LEU A 411      -0.516  32.127 -25.424  1.00 60.28           O  
ATOM   3360  CG  LEU A 411       3.212  30.818 -23.507  1.00 60.28           C  
ATOM   3361  CD1 LEU A 411       4.003  29.675 -24.137  1.00 60.28           C  
ATOM   3362  CD2 LEU A 411       4.100  32.067 -23.482  1.00 60.28           C  
ATOM   3363  N   GLN A 412      -0.905  33.394 -23.609  1.00 58.42           N  
ATOM   3364  CA  GLN A 412      -1.928  34.246 -24.172  1.00 58.42           C  
ATOM   3365  C   GLN A 412      -1.414  34.832 -25.483  1.00 58.42           C  
ATOM   3366  CB  GLN A 412      -2.280  35.352 -23.168  1.00 58.42           C  
ATOM   3367  O   GLN A 412      -0.374  35.486 -25.537  1.00 58.42           O  
ATOM   3368  CG  GLN A 412      -3.052  34.802 -21.957  1.00 58.42           C  
ATOM   3369  CD  GLN A 412      -3.296  35.855 -20.880  1.00 58.42           C  
ATOM   3370  NE2 GLN A 412      -4.301  35.685 -20.050  1.00 58.42           N  
ATOM   3371  OE1 GLN A 412      -2.594  36.840 -20.749  1.00 58.42           O  
ATOM   3372  N   ARG A 413      -2.186  34.559 -26.533  1.00 59.75           N  
ATOM   3373  CA  ARG A 413      -2.293  35.337 -27.761  1.00 59.75           C  
ATOM   3374  C   ARG A 413      -2.045  36.816 -27.451  1.00 59.75           C  
ATOM   3375  CB  ARG A 413      -3.734  35.135 -28.259  1.00 59.75           C  
ATOM   3376  O   ARG A 413      -2.947  37.504 -26.982  1.00 59.75           O  
ATOM   3377  CG  ARG A 413      -3.998  33.734 -28.830  1.00 59.75           C  
ATOM   3378  CD  ARG A 413      -5.503  33.437 -28.857  1.00 59.75           C  
ATOM   3379  NE  ARG A 413      -5.816  32.341 -29.792  1.00 59.75           N  
ATOM   3380  NH1 ARG A 413      -8.015  32.042 -29.198  1.00 59.75           N  
ATOM   3381  NH2 ARG A 413      -7.125  30.779 -30.808  1.00 59.75           N  
ATOM   3382  CZ  ARG A 413      -6.979  31.728 -29.927  1.00 59.75           C  
ATOM   3383  N   THR A 414      -0.828  37.303 -27.675  1.00 68.16           N  
ATOM   3384  CA  THR A 414      -0.591  38.747 -27.709  1.00 68.16           C  
ATOM   3385  C   THR A 414      -1.461  39.320 -28.829  1.00 68.16           C  
ATOM   3386  CB  THR A 414       0.899  39.075 -27.902  1.00 68.16           C  
ATOM   3387  O   THR A 414      -1.690  38.638 -29.833  1.00 68.16           O  
ATOM   3388  CG2 THR A 414       1.743  38.616 -26.711  1.00 68.16           C  
ATOM   3389  OG1 THR A 414       1.426  38.431 -29.040  1.00 68.16           O  
ATOM   3390  N   SER A 415      -1.971  40.545 -28.681  1.00 66.36           N  
ATOM   3391  CA  SER A 415      -2.741  41.224 -29.743  1.00 66.36           C  
ATOM   3392  C   SER A 415      -2.011  41.155 -31.094  1.00 66.36           C  
ATOM   3393  CB  SER A 415      -2.979  42.689 -29.355  1.00 66.36           C  
ATOM   3394  O   SER A 415      -2.594  40.794 -32.112  1.00 66.36           O  
ATOM   3395  OG  SER A 415      -1.765  43.288 -28.930  1.00 66.36           O  
ATOM   3396  N   VAL A 416      -0.687  41.314 -31.051  1.00 69.12           N  
ATOM   3397  CA  VAL A 416       0.244  41.185 -32.181  1.00 69.12           C  
ATOM   3398  C   VAL A 416       0.196  39.807 -32.868  1.00 69.12           C  
ATOM   3399  CB  VAL A 416       1.674  41.475 -31.674  1.00 69.12           C  
ATOM   3400  O   VAL A 416       0.354  39.709 -34.084  1.00 69.12           O  
ATOM   3401  CG1 VAL A 416       2.716  41.424 -32.798  1.00 69.12           C  
ATOM   3402  CG2 VAL A 416       1.777  42.854 -31.002  1.00 69.12           C  
ATOM   3403  N   ALA A 417      -0.008  38.715 -32.123  1.00 66.56           N  
ATOM   3404  CA  ALA A 417      -0.101  37.365 -32.688  1.00 66.56           C  
ATOM   3405  C   ALA A 417      -1.475  37.074 -33.319  1.00 66.56           C  
ATOM   3406  CB  ALA A 417       0.249  36.345 -31.598  1.00 66.56           C  
ATOM   3407  O   ALA A 417      -1.564  36.240 -34.223  1.00 66.56           O  
ATOM   3408  N   LEU A 418      -2.532  37.760 -32.868  1.00 66.03           N  
ATOM   3409  CA  LEU A 418      -3.865  37.682 -33.472  1.00 66.03           C  
ATOM   3410  C   LEU A 418      -3.942  38.475 -34.784  1.00 66.03           C  
ATOM   3411  CB  LEU A 418      -4.922  38.146 -32.451  1.00 66.03           C  
ATOM   3412  O   LEU A 418      -4.532  37.990 -35.746  1.00 66.03           O  
ATOM   3413  CG  LEU A 418      -5.173  37.118 -31.336  1.00 66.03           C  
ATOM   3414  CD1 LEU A 418      -6.015  37.727 -30.215  1.00 66.03           C  
ATOM   3415  CD2 LEU A 418      -5.904  35.879 -31.868  1.00 66.03           C  
ATOM   3416  N   GLU A 419      -3.275  39.628 -34.866  1.00 66.86           N  
ATOM   3417  CA  GLU A 419      -3.259  40.477 -36.068  1.00 66.86           C  
ATOM   3418  C   GLU A 419      -2.497  39.848 -37.248  1.00 66.86           C  
ATOM   3419  CB  GLU A 419      -2.661  41.842 -35.705  1.00 66.86           C  
ATOM   3420  O   GLU A 419      -2.938  39.943 -38.395  1.00 66.86           O  
ATOM   3421  CG  GLU A 419      -3.653  42.687 -34.886  1.00 66.86           C  
ATOM   3422  CD  GLU A 419      -3.044  43.994 -34.358  1.00 66.86           C  
ATOM   3423  OE1 GLU A 419      -3.791  44.727 -33.674  1.00 66.86           O  
ATOM   3424  OE2 GLU A 419      -1.831  44.218 -34.581  1.00 66.86           O  
ATOM   3425  N   LYS A 420      -1.403  39.113 -36.992  1.00 68.28           N  
ATOM   3426  CA  LYS A 420      -0.570  38.501 -38.053  1.00 68.28           C  
ATOM   3427  C   LYS A 420      -1.288  37.468 -38.928  1.00 68.28           C  
ATOM   3428  CB  LYS A 420       0.687  37.869 -37.436  1.00 68.28           C  
ATOM   3429  O   LYS A 420      -0.844  37.218 -40.049  1.00 68.28           O  
ATOM   3430  CG  LYS A 420       1.774  38.924 -37.204  1.00 68.28           C  
ATOM   3431  CD  LYS A 420       3.050  38.282 -36.649  1.00 68.28           C  
ATOM   3432  CE  LYS A 420       4.115  39.369 -36.476  1.00 68.28           C  
ATOM   3433  NZ  LYS A 420       5.401  38.817 -35.982  1.00 68.28           N  
ATOM   3434  N   ASN A 421      -2.364  36.862 -38.429  1.00 64.60           N  
ATOM   3435  CA  ASN A 421      -3.158  35.884 -39.179  1.00 64.60           C  
ATOM   3436  C   ASN A 421      -4.497  36.448 -39.669  1.00 64.60           C  
ATOM   3437  CB  ASN A 421      -3.333  34.620 -38.325  1.00 64.60           C  
ATOM   3438  O   ASN A 421      -5.167  35.788 -40.456  1.00 64.60           O  
ATOM   3439  CG  ASN A 421      -2.023  33.886 -38.097  1.00 64.60           C  
ATOM   3440  ND2 ASN A 421      -1.801  33.395 -36.901  1.00 64.60           N  
ATOM   3441  OD1 ASN A 421      -1.181  33.741 -38.970  1.00 64.60           O  
ATOM   3442  N   PHE A 422      -4.880  37.655 -39.243  1.00 63.42           N  
ATOM   3443  CA  PHE A 422      -6.122  38.292 -39.681  1.00 63.42           C  
ATOM   3444  C   PHE A 422      -5.986  38.931 -41.074  1.00 63.42           C  
ATOM   3445  CB  PHE A 422      -6.577  39.289 -38.607  1.00 63.42           C  
ATOM   3446  O   PHE A 422      -6.955  38.976 -41.821  1.00 63.42           O  
ATOM   3447  CG  PHE A 422      -8.065  39.568 -38.642  1.00 63.42           C  
ATOM   3448  CD1 PHE A 422      -8.563  40.703 -39.309  1.00 63.42           C  
ATOM   3449  CD2 PHE A 422      -8.959  38.678 -38.015  1.00 63.42           C  
ATOM   3450  CE1 PHE A 422      -9.947  40.949 -39.342  1.00 63.42           C  
ATOM   3451  CE2 PHE A 422     -10.344  38.924 -38.050  1.00 63.42           C  
ATOM   3452  CZ  PHE A 422     -10.838  40.062 -38.713  1.00 63.42           C  
ATOM   3453  N   MET A 423      -4.772  39.342 -41.471  1.00 66.50           N  
ATOM   3454  CA  MET A 423      -4.492  39.912 -42.803  1.00 66.50           C  
ATOM   3455  C   MET A 423      -4.077  38.884 -43.871  1.00 66.50           C  
ATOM   3456  CB  MET A 423      -3.464  41.047 -42.696  1.00 66.50           C  
ATOM   3457  O   MET A 423      -3.634  39.264 -44.950  1.00 66.50           O  
ATOM   3458  CG  MET A 423      -3.971  42.210 -41.839  1.00 66.50           C  
ATOM   3459  SD  MET A 423      -3.248  43.810 -42.292  1.00 66.50           S  
ATOM   3460  CE  MET A 423      -4.255  44.203 -43.752  1.00 66.50           C  
ATOM   3461  N   LYS A 424      -4.192  37.581 -43.587  1.00 66.49           N  
ATOM   3462  CA  LYS A 424      -3.943  36.509 -44.563  1.00 66.49           C  
ATOM   3463  C   LYS A 424      -5.271  35.879 -44.990  1.00 66.49           C  
ATOM   3464  CB  LYS A 424      -2.950  35.477 -44.005  1.00 66.49           C  
ATOM   3465  O   LYS A 424      -5.625  34.801 -44.513  1.00 66.49           O  
ATOM   3466  CG  LYS A 424      -1.523  36.027 -43.879  1.00 66.49           C  
ATOM   3467  CD  LYS A 424      -0.588  34.910 -43.403  1.00 66.49           C  
ATOM   3468  CE  LYS A 424       0.843  35.433 -43.283  1.00 66.49           C  
ATOM   3469  NZ  LYS A 424       1.758  34.351 -42.850  1.00 66.49           N  
ATOM   3470  N   ARG A 425      -6.007  36.566 -45.861  1.00 53.64           N  
ATOM   3471  CA  ARG A 425      -7.061  35.997 -46.709  1.00 53.64           C  
ATOM   3472  C   ARG A 425      -6.985  36.609 -48.090  1.00 53.64           C  
ATOM   3473  CB  ARG A 425      -8.467  36.191 -46.129  1.00 53.64           C  
ATOM   3474  O   ARG A 425      -6.676  37.818 -48.152  1.00 53.64           O  
ATOM   3475  CG  ARG A 425      -8.868  34.981 -45.286  1.00 53.64           C  
ATOM   3476  CD  ARG A 425     -10.358  35.044 -44.959  1.00 53.64           C  
ATOM   3477  NE  ARG A 425     -10.754  33.915 -44.102  1.00 53.64           N  
ATOM   3478  NH1 ARG A 425     -13.016  34.087 -44.422  1.00 53.64           N  
ATOM   3479  NH2 ARG A 425     -12.205  32.500 -43.078  1.00 53.64           N  
ATOM   3480  CZ  ARG A 425     -11.986  33.509 -43.873  1.00 53.64           C  
ATOM   3481  OXT ARG A 425      -7.227  35.804 -49.009  1.00 53.64           O  
TER    3482      ARG A 425                                                      
ENDMDL                                                                          
END                                                                             
