# Supplementary material for: PICNIC accurately predicts condensate-forming proteins regardless of their structural disorder across organisms
Source: Nat Commun. 2024 Dec 11;15:10668. doi: 10.1038/s41467-024-55089-x (PMC11634905; doi:10.1038/s41467-024-55089-x)
Supplement: Supplementary file 7 — Dataset S6 [file 41467_2024_55089_MOESM7_ESM.zip › Dataset_S6/Positive_predictions/AF-Q15054-PolD3.pdb]

HEADER                                            01-JUN-22                     
TITLE     ALPHAFOLD MONOMER V2.0 PREDICTION FOR DNA POLYMERASE DELTA SUBUNIT 3  
TITLE    2 (Q15054)                                                             
COMPND    MOL_ID: 1;                                                            
COMPND   2 MOLECULE: DNA POLYMERASE DELTA SUBUNIT 3;                            
COMPND   3 CHAIN: A                                                             
SOURCE    MOL_ID: 1;                                                            
SOURCE   2 ORGANISM_SCIENTIFIC: HOMO SAPIENS;                                   
SOURCE   3 ORGANISM_TAXID: 9606                                                 
REMARK   1                                                                      
REMARK   1 REFERENCE 1                                                          
REMARK   1  AUTH   JOHN JUMPER, RICHARD EVANS, ALEXANDER PRITZEL, TIM GREEN,    
REMARK   1  AUTH 2 MICHAEL FIGURNOV, OLAF RONNEBERGER, KATHRYN TUNYASUVUNAKOOL, 
REMARK   1  AUTH 3 RUSS BATES, AUGUSTIN ZIDEK, ANNA POTAPENKO, ALEX BRIDGLAND,  
REMARK   1  AUTH 4 CLEMENS MEYER, SIMON A A KOHL, ANDREW J BALLARD,             
REMARK   1  AUTH 5 ANDREW COWIE, BERNARDINO ROMERA-PAREDES, STANISLAV NIKOLOV,  
REMARK   1  AUTH 6 RISHUB JAIN, JONAS ADLER, TREVOR BACK, STIG PETERSEN,        
REMARK   1  AUTH 7 DAVID REIMAN, ELLEN CLANCY, MICHAL ZIELINSKI,                
REMARK   1  AUTH 8 MARTIN STEINEGGER, MICHALINA PACHOLSKA, TAMAS BERGHAMMER,    
REMARK   1  AUTH 9 DAVID SILVER, ORIOL VINYALS, ANDREW W SENIOR,                
REMARK   1  AUTH10 KORAY KAVUKCUOGLU, PUSHMEET KOHLI, DEMIS HASSABIS            
REMARK   1  TITL   HIGHLY ACCURATE PROTEIN STRUCTURE PREDICTION WITH ALPHAFOLD  
REMARK   1  REF    NATURE                        V. 596   583 2021              
REMARK   1  REFN                   ISSN 0028-0836                               
REMARK   1  PMID   34265844                                                     
REMARK   1  DOI    10.1038/s41586-021-03819-2                                   
REMARK   1                                                                      
REMARK   1 DISCLAIMERS                                                          
REMARK   1 ALPHAFOLD DATA, COPYRIGHT (2021) DEEPMIND TECHNOLOGIES LIMITED. THE  
REMARK   1 INFORMATION PROVIDED IS THEORETICAL MODELLING ONLY AND CAUTION SHOULD
REMARK   1 BE EXERCISED IN ITS USE. IT IS PROVIDED "AS-IS" WITHOUT ANY WARRANTY 
REMARK   1 OF ANY KIND, WHETHER EXPRESSED OR IMPLIED. NO WARRANTY IS GIVEN THAT 
REMARK   1 USE OF THE INFORMATION SHALL NOT INFRINGE THE RIGHTS OF ANY THIRD    
REMARK   1 PARTY. THE INFORMATION IS NOT INTENDED TO BE A SUBSTITUTE FOR        
REMARK   1 PROFESSIONAL MEDICAL ADVICE, DIAGNOSIS, OR TREATMENT, AND DOES NOT   
REMARK   1 CONSTITUTE MEDICAL OR OTHER PROFESSIONAL ADVICE. IT IS AVAILABLE FOR 
REMARK   1 ACADEMIC AND COMMERCIAL PURPOSES, UNDER CC-BY 4.0 LICENCE.           
DBREF  XXXX A    1   466  UNP    Q15054   DPOD3_HUMAN      1    466             
SEQRES   1 A  466  MET ALA ASP GLN LEU TYR LEU GLU ASN ILE ASP GLU PHE          
SEQRES   2 A  466  VAL THR ASP GLN ASN LYS ILE VAL THR TYR LYS TRP LEU          
SEQRES   3 A  466  SER TYR THR LEU GLY VAL HIS VAL ASN GLN ALA LYS GLN          
SEQRES   4 A  466  MET LEU TYR ASP TYR VAL GLU ARG LYS ARG LYS GLU ASN          
SEQRES   5 A  466  SER GLY ALA GLN LEU HIS VAL THR TYR LEU VAL SER GLY          
SEQRES   6 A  466  SER LEU ILE GLN ASN GLY HIS SER CYS HIS LYS VAL ALA          
SEQRES   7 A  466  VAL VAL ARG GLU ASP LYS LEU GLU ALA VAL LYS SER LYS          
SEQRES   8 A  466  LEU ALA VAL THR ALA SER ILE HIS VAL TYR SER ILE GLN          
SEQRES   9 A  466  LYS ALA MET LEU LYS ASP SER GLY PRO LEU PHE ASN THR          
SEQRES  10 A  466  ASP TYR ASP ILE LEU LYS SER ASN LEU GLN ASN CYS SER          
SEQRES  11 A  466  LYS PHE SER ALA ILE GLN CYS ALA ALA ALA VAL PRO ARG          
SEQRES  12 A  466  ALA PRO ALA GLU SER SER SER SER SER LYS LYS PHE GLU          
SEQRES  13 A  466  GLN SER HIS LEU HIS MET SER SER GLU THR GLN ALA ASN          
SEQRES  14 A  466  ASN GLU LEU THR THR ASN GLY HIS GLY PRO PRO ALA SER          
SEQRES  15 A  466  LYS GLN VAL SER GLN GLN PRO LYS GLY ILE MET GLY MET          
SEQRES  16 A  466  PHE ALA SER LYS ALA ALA ALA LYS THR GLN GLU THR ASN          
SEQRES  17 A  466  LYS GLU THR LYS THR GLU ALA LYS GLU VAL THR ASN ALA          
SEQRES  18 A  466  SER ALA ALA GLY ASN LYS ALA PRO GLY LYS GLY ASN MET          
SEQRES  19 A  466  MET SER ASN PHE PHE GLY LYS ALA ALA MET ASN LYS PHE          
SEQRES  20 A  466  LYS VAL ASN LEU ASP SER GLU GLN ALA VAL LYS GLU GLU          
SEQRES  21 A  466  LYS ILE VAL GLU GLN PRO THR VAL SER VAL THR GLU PRO          
SEQRES  22 A  466  LYS LEU ALA THR PRO ALA GLY LEU LYS LYS SER SER LYS          
SEQRES  23 A  466  LYS ALA GLU PRO VAL LYS VAL LEU GLN LYS GLU LYS LYS          
SEQRES  24 A  466  ARG GLY LYS ARG VAL ALA LEU SER ASP ASP GLU THR LYS          
SEQRES  25 A  466  GLU THR GLU ASN MET ARG LYS LYS ARG ARG ARG ILE LYS          
SEQRES  26 A  466  LEU PRO GLU SER ASP SER SER GLU ASP GLU VAL PHE PRO          
SEQRES  27 A  466  ASP SER PRO GLY ALA TYR GLU ALA GLU SER PRO SER PRO          
SEQRES  28 A  466  PRO PRO PRO PRO SER PRO PRO LEU GLU PRO VAL PRO LYS          
SEQRES  29 A  466  THR GLU PRO GLU PRO PRO SER VAL LYS SER SER SER GLY          
SEQRES  30 A  466  GLU ASN LYS ARG LYS ARG LYS ARG VAL LEU LYS SER LYS          
SEQRES  31 A  466  THR TYR LEU ASP GLY GLU GLY CYS ILE VAL THR GLU LYS          
SEQRES  32 A  466  VAL TYR GLU SER GLU SER CYS THR ASP SER GLU GLU GLU          
SEQRES  33 A  466  LEU ASN MET LYS THR SER SER VAL HIS ARG PRO PRO ALA          
SEQRES  34 A  466  MET THR VAL LYS LYS GLU PRO ARG GLU GLU ARG LYS GLY          
SEQRES  35 A  466  PRO LYS LYS GLY THR ALA ALA LEU GLY LYS ALA ASN ARG          
SEQRES  36 A  466  GLN VAL SER ILE THR GLY PHE PHE GLN ARG LYS                  
CRYST1    1.000    1.000    1.000  90.00  90.00  90.00 P 1           1          
ORIGX1      1.000000  0.000000  0.000000        0.00000                         
ORIGX2      0.000000  1.000000  0.000000        0.00000                         
ORIGX3      0.000000  0.000000  1.000000        0.00000                         
SCALE1      1.000000  0.000000  0.000000        0.00000                         
SCALE2      0.000000  1.000000  0.000000        0.00000                         
SCALE3      0.000000  0.000000  1.000000        0.00000                         
MODEL        1                                                                  
ATOM      1  N   MET A   1     -19.971 -16.167  -0.948  1.00 59.48           N  
ATOM      2  CA  MET A   1     -20.719 -15.559   0.192  1.00 59.48           C  
ATOM      3  C   MET A   1     -19.826 -14.644   1.022  1.00 59.48           C  
ATOM      4  CB  MET A   1     -21.458 -16.576   1.090  1.00 59.48           C  
ATOM      5  O   MET A   1     -20.259 -13.541   1.324  1.00 59.48           O  
ATOM      6  CG  MET A   1     -22.563 -15.895   1.922  1.00 59.48           C  
ATOM      7  SD  MET A   1     -23.500 -17.016   2.999  1.00 59.48           S  
ATOM      8  CE  MET A   1     -24.973 -16.008   3.343  1.00 59.48           C  
ATOM      9  N   ALA A   2     -18.592 -15.051   1.356  1.00 71.48           N  
ATOM     10  CA  ALA A   2     -17.624 -14.199   2.061  1.00 71.48           C  
ATOM     11  C   ALA A   2     -17.393 -12.825   1.391  1.00 71.48           C  
ATOM     12  CB  ALA A   2     -16.307 -14.980   2.154  1.00 71.48           C  
ATOM     13  O   ALA A   2     -17.138 -11.838   2.076  1.00 71.48           O  
ATOM     14  N   ASP A   3     -17.538 -12.753   0.068  1.00 80.67           N  
ATOM     15  CA  ASP A   3     -17.297 -11.549  -0.736  1.00 80.67           C  
ATOM     16  C   ASP A   3     -18.277 -10.421  -0.415  1.00 80.67           C  
ATOM     17  CB  ASP A   3     -17.370 -11.906  -2.231  1.00 80.67           C  
ATOM     18  O   ASP A   3     -17.899  -9.264  -0.242  1.00 80.67           O  
ATOM     19  CG  ASP A   3     -16.763 -13.284  -2.459  1.00 80.67           C  
ATOM     20  OD1 ASP A   3     -15.519 -13.355  -2.479  1.00 80.67           O  
ATOM     21  OD2 ASP A   3     -17.569 -14.252  -2.379  1.00 80.67           O  
ATOM     22  N   GLN A   4     -19.547 -10.789  -0.251  1.00 89.23           N  
ATOM     23  CA  GLN A   4     -20.623  -9.859   0.061  1.00 89.23           C  
ATOM     24  C   GLN A   4     -20.379  -9.157   1.406  1.00 89.23           C  
ATOM     25  CB  GLN A   4     -21.937 -10.655   0.015  1.00 89.23           C  
ATOM     26  O   GLN A   4     -20.566  -7.946   1.522  1.00 89.23           O  
ATOM     27  CG  GLN A   4     -23.171  -9.773   0.203  1.00 89.23           C  
ATOM     28  CD  GLN A   4     -23.258  -8.622  -0.793  1.00 89.23           C  
ATOM     29  NE2 GLN A   4     -23.786  -7.503  -0.360  1.00 89.23           N  
ATOM     30  OE1 GLN A   4     -22.847  -8.718  -1.943  1.00 89.23           O  
ATOM     31  N   LEU A   5     -19.834  -9.893   2.382  1.00 93.25           N  
ATOM     32  CA  LEU A   5     -19.454  -9.328   3.669  1.00 93.25           C  
ATOM     33  C   LEU A   5     -18.363  -8.258   3.512  1.00 93.25           C  
ATOM     34  CB  LEU A   5     -19.044 -10.471   4.620  1.00 93.25           C  
ATOM     35  O   LEU A   5     -18.456  -7.228   4.176  1.00 93.25           O  
ATOM     36  CG  LEU A   5     -18.608 -10.024   6.027  1.00 93.25           C  
ATOM     37  CD1 LEU A   5     -19.713  -9.296   6.793  1.00 93.25           C  
ATOM     38  CD2 LEU A   5     -18.177 -11.237   6.853  1.00 93.25           C  
ATOM     39  N   TYR A   6     -17.336  -8.429   2.663  1.00 94.97           N  
ATOM     40  CA  TYR A   6     -16.336  -7.361   2.507  1.00 94.97           C  
ATOM     41  C   TYR A   6     -16.875  -6.130   1.767  1.00 94.97           C  
ATOM     42  CB  TYR A   6     -14.980  -7.831   1.970  1.00 94.97           C  
ATOM     43  O   TYR A   6     -16.414  -5.025   2.044  1.00 94.97           O  
ATOM     44  CG  TYR A   6     -14.858  -8.189   0.498  1.00 94.97           C  
ATOM     45  CD1 TYR A   6     -14.518  -9.509   0.146  1.00 94.97           C  
ATOM     46  CD2 TYR A   6     -14.998  -7.213  -0.514  1.00 94.97           C  
ATOM     47  CE1 TYR A   6     -14.375  -9.869  -1.207  1.00 94.97           C  
ATOM     48  CE2 TYR A   6     -14.892  -7.580  -1.871  1.00 94.97           C  
ATOM     49  OH  TYR A   6     -14.507  -9.290  -3.517  1.00 94.97           O  
ATOM     50  CZ  TYR A   6     -14.599  -8.914  -2.218  1.00 94.97           C  
ATOM     51  N   LEU A   7     -17.864  -6.293   0.885  1.00 95.40           N  
ATOM     52  CA  LEU A   7     -18.506  -5.181   0.181  1.00 95.40           C  
ATOM     53  C   LEU A   7     -19.326  -4.306   1.123  1.00 95.40           C  
ATOM     54  CB  LEU A   7     -19.385  -5.729  -0.947  1.00 95.40           C  
ATOM     55  O   LEU A   7     -19.101  -3.101   1.167  1.00 95.40           O  
ATOM     56  CG  LEU A   7     -18.558  -6.317  -2.094  1.00 95.40           C  
ATOM     57  CD1 LEU A   7     -19.482  -7.080  -3.027  1.00 95.40           C  
ATOM     58  CD2 LEU A   7     -17.855  -5.213  -2.886  1.00 95.40           C  
ATOM     59  N   GLU A   8     -20.189  -4.912   1.939  1.00 95.10           N  
ATOM     60  CA  GLU A   8     -20.927  -4.228   3.013  1.00 95.10           C  
ATOM     61  C   GLU A   8     -19.958  -3.517   3.971  1.00 95.10           C  
ATOM     62  CB  GLU A   8     -21.753  -5.276   3.775  1.00 95.10           C  
ATOM     63  O   GLU A   8     -20.132  -2.347   4.314  1.00 95.10           O  
ATOM     64  CG  GLU A   8     -22.922  -5.805   2.928  1.00 95.10           C  
ATOM     65  CD  GLU A   8     -23.502  -7.139   3.422  1.00 95.10           C  
ATOM     66  OE1 GLU A   8     -24.255  -7.733   2.614  1.00 95.10           O  
ATOM     67  OE2 GLU A   8     -23.180  -7.574   4.554  1.00 95.10           O  
ATOM     68  N   ASN A   9     -18.854  -4.189   4.319  1.00 96.05           N  
ATOM     69  CA  ASN A   9     -17.776  -3.612   5.117  1.00 96.05           C  
ATOM     70  C   ASN A   9     -17.090  -2.395   4.447  1.00 96.05           C  
ATOM     71  CB  ASN A   9     -16.727  -4.701   5.430  1.00 96.05           C  
ATOM     72  O   ASN A   9     -16.575  -1.548   5.182  1.00 96.05           O  
ATOM     73  CG  ASN A   9     -16.993  -5.564   6.659  1.00 96.05           C  
ATOM     74  ND2 ASN A   9     -17.178  -6.842   6.518  1.00 96.05           N  
ATOM     75  OD1 ASN A   9     -16.909  -5.135   7.795  1.00 96.05           O  
ATOM     76  N   ILE A  10     -17.025  -2.288   3.115  1.00 97.10           N  
ATOM     77  CA  ILE A  10     -16.446  -1.123   2.418  1.00 97.10           C  
ATOM     78  C   ILE A  10     -17.502  -0.023   2.226  1.00 97.10           C  
ATOM     79  CB  ILE A  10     -15.742  -1.539   1.101  1.00 97.10           C  
ATOM     80  O   ILE A  10     -17.174   1.146   2.436  1.00 97.10           O  
ATOM     81  CG1 ILE A  10     -14.500  -2.416   1.397  1.00 97.10           C  
ATOM     82  CG2 ILE A  10     -15.278  -0.303   0.302  1.00 97.10           C  
ATOM     83  CD1 ILE A  10     -13.977  -3.179   0.172  1.00 97.10           C  
ATOM     84  N   ASP A  11     -18.758  -0.374   1.931  1.00 95.27           N  
ATOM     85  CA  ASP A  11     -19.869   0.580   1.796  1.00 95.27           C  
ATOM     86  C   ASP A  11     -20.063   1.362   3.104  1.00 95.27           C  
ATOM     87  CB  ASP A  11     -21.158  -0.139   1.333  1.00 95.27           C  
ATOM     88  O   ASP A  11     -19.834   2.571   3.130  1.00 95.27           O  
ATOM     89  CG  ASP A  11     -22.108   0.750   0.511  1.00 95.27           C  
ATOM     90  OD1 ASP A  11     -21.936   1.991   0.505  1.00 95.27           O  
ATOM     91  OD2 ASP A  11     -22.984   0.186  -0.184  1.00 95.27           O  
ATOM     92  N   GLU A  12     -20.266   0.665   4.233  1.00 96.51           N  
ATOM     93  CA  GLU A  12     -20.334   1.253   5.585  1.00 96.51           C  
ATOM     94  C   GLU A  12     -19.171   2.230   5.885  1.00 96.51           C  
ATOM     95  CB  GLU A  12     -20.183   0.141   6.639  1.00 96.51           C  
ATOM     96  O   GLU A  12     -19.319   3.174   6.667  1.00 96.51           O  
ATOM     97  CG  GLU A  12     -21.404  -0.642   7.150  1.00 96.51           C  
ATOM     98  CD  GLU A  12     -21.031  -1.522   8.374  1.00 96.51           C  
ATOM     99  OE1 GLU A  12     -21.835  -2.372   8.799  1.00 96.51           O  
ATOM    100  OE2 GLU A  12     -19.916  -1.341   8.943  1.00 96.51           O  
ATOM    101  N   PHE A  13     -17.971   1.987   5.342  1.00 97.12           N  
ATOM    102  CA  PHE A  13     -16.824   2.872   5.554  1.00 97.12           C  
ATOM    103  C   PHE A  13     -16.888   4.131   4.686  1.00 97.12           C  
ATOM    104  CB  PHE A  13     -15.500   2.124   5.333  1.00 97.12           C  
ATOM    105  O   PHE A  13     -16.581   5.221   5.177  1.00 97.12           O  
ATOM    106  CG  PHE A  13     -15.054   1.126   6.390  1.00 97.12           C  
ATOM    107  CD1 PHE A  13     -15.374   1.301   7.752  1.00 97.12           C  
ATOM    108  CD2 PHE A  13     -14.205   0.067   6.015  1.00 97.12           C  
ATOM    109  CE1 PHE A  13     -14.849   0.438   8.727  1.00 97.12           C  
ATOM    110  CE2 PHE A  13     -13.653  -0.782   6.990  1.00 97.12           C  
ATOM    111  CZ  PHE A  13     -13.973  -0.591   8.347  1.00 97.12           C  
ATOM    112  N   VAL A  14     -17.278   3.995   3.419  1.00 96.50           N  
ATOM    113  CA  VAL A  14     -17.271   5.083   2.436  1.00 96.50           C  
ATOM    114  C   VAL A  14     -18.541   5.932   2.520  1.00 96.50           C  
ATOM    115  CB  VAL A  14     -17.062   4.513   1.018  1.00 96.50           C  
ATOM    116  O   VAL A  14     -18.443   7.159   2.553  1.00 96.50           O  
ATOM    117  CG1 VAL A  14     -17.115   5.608  -0.056  1.00 96.50           C  
ATOM    118  CG2 VAL A  14     -15.690   3.835   0.884  1.00 96.50           C  
ATOM    119  N   THR A  15     -19.726   5.322   2.560  1.00 94.26           N  
ATOM    120  CA  THR A  15     -21.013   6.025   2.444  1.00 94.26           C  
ATOM    121  C   THR A  15     -21.564   6.473   3.799  1.00 94.26           C  
ATOM    122  CB  THR A  15     -22.040   5.201   1.650  1.00 94.26           C  
ATOM    123  O   THR A  15     -21.894   7.658   3.930  1.00 94.26           O  
ATOM    124  CG2 THR A  15     -21.590   5.008   0.202  1.00 94.26           C  
ATOM    125  OG1 THR A  15     -22.215   3.956   2.255  1.00 94.26           O  
ATOM    126  N   ASP A  16     -21.575   5.603   4.814  1.00 95.07           N  
ATOM    127  CA  ASP A  16     -22.078   5.918   6.164  1.00 95.07           C  
ATOM    128  C   ASP A  16     -21.040   6.617   7.046  1.00 95.07           C  
ATOM    129  CB  ASP A  16     -22.526   4.648   6.898  1.00 95.07           C  
ATOM    130  O   ASP A  16     -21.286   7.688   7.604  1.00 95.07           O  
ATOM    131  CG  ASP A  16     -23.750   3.988   6.285  1.00 95.07           C  
ATOM    132  OD1 ASP A  16     -24.672   4.747   5.912  1.00 95.07           O  
ATOM    133  OD2 ASP A  16     -23.742   2.742   6.274  1.00 95.07           O  
ATOM    134  N   GLN A  17     -19.847   6.033   7.185  1.00 96.09           N  
ATOM    135  CA  GLN A  17     -18.796   6.589   8.047  1.00 96.09           C  
ATOM    136  C   GLN A  17     -18.010   7.722   7.369  1.00 96.09           C  
ATOM    137  CB  GLN A  17     -17.881   5.468   8.561  1.00 96.09           C  
ATOM    138  O   GLN A  17     -17.236   8.399   8.043  1.00 96.09           O  
ATOM    139  CG  GLN A  17     -18.628   4.499   9.493  1.00 96.09           C  
ATOM    140  CD  GLN A  17     -17.818   3.244   9.792  1.00 96.09           C  
ATOM    141  NE2 GLN A  17     -18.351   2.076   9.513  1.00 96.09           N  
ATOM    142  OE1 GLN A  17     -16.691   3.299  10.280  1.00 96.09           O  
ATOM    143  N   ASN A  18     -18.230   7.954   6.066  1.00 95.69           N  
ATOM    144  CA  ASN A  18     -17.615   9.019   5.261  1.00 95.69           C  
ATOM    145  C   ASN A  18     -16.070   9.045   5.358  1.00 95.69           C  
ATOM    146  CB  ASN A  18     -18.311  10.372   5.539  1.00 95.69           C  
ATOM    147  O   ASN A  18     -15.448  10.108   5.304  1.00 95.69           O  
ATOM    148  CG  ASN A  18     -19.801  10.385   5.215  1.00 95.69           C  
ATOM    149  ND2 ASN A  18     -20.647   9.933   6.103  1.00 95.69           N  
ATOM    150  OD1 ASN A  18     -20.244  10.810   4.157  1.00 95.69           O  
ATOM    151  N   LYS A  19     -15.442   7.872   5.521  1.00 96.73           N  
ATOM    152  CA  LYS A  19     -13.987   7.719   5.654  1.00 96.73           C  
ATOM    153  C   LYS A  19     -13.291   7.721   4.295  1.00 96.73           C  
ATOM    154  CB  LYS A  19     -13.649   6.438   6.436  1.00 96.73           C  
ATOM    155  O   LYS A  19     -13.869   7.379   3.265  1.00 96.73           O  
ATOM    156  CG  LYS A  19     -14.016   6.562   7.920  1.00 96.73           C  
ATOM    157  CD  LYS A  19     -13.837   5.221   8.637  1.00 96.73           C  
ATOM    158  CE  LYS A  19     -14.046   5.414  10.140  1.00 96.73           C  
ATOM    159  NZ  LYS A  19     -14.141   4.109  10.832  1.00 96.73           N  
ATOM    160  N   ILE A  20     -12.003   8.053   4.329  1.00 97.75           N  
ATOM    161  CA  ILE A  20     -11.060   7.715   3.264  1.00 97.75           C  
ATOM    162  C   ILE A  20     -10.617   6.273   3.509  1.00 97.75           C  
ATOM    163  CB  ILE A  20      -9.867   8.696   3.258  1.00 97.75           C  
ATOM    164  O   ILE A  20     -10.113   5.957   4.585  1.00 97.75           O  
ATOM    165  CG1 ILE A  20     -10.358  10.150   3.057  1.00 97.75           C  
ATOM    166  CG2 ILE A  20      -8.850   8.307   2.169  1.00 97.75           C  
ATOM    167  CD1 ILE A  20      -9.247  11.197   3.178  1.00 97.75           C  
ATOM    168  N   VAL A  21     -10.810   5.400   2.524  1.00 98.23           N  
ATOM    169  CA  VAL A  21     -10.441   3.984   2.604  1.00 98.23           C  
ATOM    170  C   VAL A  21      -9.264   3.747   1.665  1.00 98.23           C  
ATOM    171  CB  VAL A  21     -11.649   3.084   2.272  1.00 98.23           C  
ATOM    172  O   VAL A  21      -9.452   3.616   0.458  1.00 98.23           O  
ATOM    173  CG1 VAL A  21     -11.298   1.603   2.451  1.00 98.23           C  
ATOM    174  CG2 VAL A  21     -12.839   3.381   3.194  1.00 98.23           C  
ATOM    175  N   THR A  22      -8.041   3.723   2.199  1.00 98.46           N  
ATOM    176  CA  THR A  22      -6.845   3.312   1.441  1.00 98.46           C  
ATOM    177  C   THR A  22      -6.684   1.788   1.477  1.00 98.46           C  
ATOM    178  CB  THR A  22      -5.553   3.997   1.929  1.00 98.46           C  
ATOM    179  O   THR A  22      -7.162   1.133   2.408  1.00 98.46           O  
ATOM    180  CG2 THR A  22      -5.686   5.512   2.098  1.00 98.46           C  
ATOM    181  OG1 THR A  22      -5.186   3.450   3.167  1.00 98.46           O  
ATOM    182  N   TYR A  23      -5.976   1.194   0.509  1.00 98.32           N  
ATOM    183  CA  TYR A  23      -5.701  -0.256   0.516  1.00 98.32           C  
ATOM    184  C   TYR A  23      -4.924  -0.696   1.769  1.00 98.32           C  
ATOM    185  CB  TYR A  23      -4.958  -0.676  -0.765  1.00 98.32           C  
ATOM    186  O   TYR A  23      -5.192  -1.757   2.332  1.00 98.32           O  
ATOM    187  CG  TYR A  23      -3.495  -0.271  -0.812  1.00 98.32           C  
ATOM    188  CD1 TYR A  23      -3.144   1.042  -1.170  1.00 98.32           C  
ATOM    189  CD2 TYR A  23      -2.487  -1.180  -0.432  1.00 98.32           C  
ATOM    190  CE1 TYR A  23      -1.803   1.452  -1.139  1.00 98.32           C  
ATOM    191  CE2 TYR A  23      -1.137  -0.766  -0.406  1.00 98.32           C  
ATOM    192  OH  TYR A  23       0.503   0.963  -0.724  1.00 98.32           O  
ATOM    193  CZ  TYR A  23      -0.793   0.553  -0.760  1.00 98.32           C  
ATOM    194  N   LYS A  24      -3.996   0.139   2.251  1.00 97.71           N  
ATOM    195  CA  LYS A  24      -3.216  -0.108   3.468  1.00 97.71           C  
ATOM    196  C   LYS A  24      -4.100  -0.010   4.716  1.00 97.71           C  
ATOM    197  CB  LYS A  24      -2.041   0.878   3.480  1.00 97.71           C  
ATOM    198  O   LYS A  24      -4.059  -0.906   5.555  1.00 97.71           O  
ATOM    199  CG  LYS A  24      -1.095   0.726   4.681  1.00 97.71           C  
ATOM    200  CD  LYS A  24      -0.168   1.944   4.749  1.00 97.71           C  
ATOM    201  CE  LYS A  24       0.838   1.832   5.896  1.00 97.71           C  
ATOM    202  NZ  LYS A  24       1.460   3.150   6.171  1.00 97.71           N  
ATOM    203  N   TRP A  25      -4.941   1.019   4.823  1.00 97.93           N  
ATOM    204  CA  TRP A  25      -5.895   1.166   5.924  1.00 97.93           C  
ATOM    205  C   TRP A  25      -6.908   0.014   5.966  1.00 97.93           C  
ATOM    206  CB  TRP A  25      -6.581   2.531   5.805  1.00 97.93           C  
ATOM    207  O   TRP A  25      -7.158  -0.539   7.038  1.00 97.93           O  
ATOM    208  CG  TRP A  25      -7.564   2.836   6.886  1.00 97.93           C  
ATOM    209  CD1 TRP A  25      -7.318   3.559   7.998  1.00 97.93           C  
ATOM    210  CD2 TRP A  25      -8.968   2.456   6.958  1.00 97.93           C  
ATOM    211  CE2 TRP A  25      -9.501   2.927   8.194  1.00 97.93           C  
ATOM    212  CE3 TRP A  25      -9.843   1.772   6.092  1.00 97.93           C  
ATOM    213  NE1 TRP A  25      -8.447   3.585   8.793  1.00 97.93           N  
ATOM    214  CH2 TRP A  25     -11.684   2.033   7.673  1.00 97.93           C  
ATOM    215  CZ2 TRP A  25     -10.835   2.709   8.566  1.00 97.93           C  
ATOM    216  CZ3 TRP A  25     -11.187   1.570   6.442  1.00 97.93           C  
ATOM    217  N   LEU A  26      -7.435  -0.410   4.811  1.00 97.94           N  
ATOM    218  CA  LEU A  26      -8.343  -1.554   4.705  1.00 97.94           C  
ATOM    219  C   LEU A  26      -7.652  -2.868   5.104  1.00 97.94           C  
ATOM    220  CB  LEU A  26      -8.894  -1.626   3.268  1.00 97.94           C  
ATOM    221  O   LEU A  26      -8.226  -3.652   5.860  1.00 97.94           O  
ATOM    222  CG  LEU A  26     -10.010  -2.678   3.097  1.00 97.94           C  
ATOM    223  CD1 LEU A  26     -11.297  -2.237   3.799  1.00 97.94           C  
ATOM    224  CD2 LEU A  26     -10.335  -2.905   1.625  1.00 97.94           C  
ATOM    225  N   SER A  27      -6.410  -3.075   4.650  1.00 97.51           N  
ATOM    226  CA  SER A  27      -5.579  -4.238   4.986  1.00 97.51           C  
ATOM    227  C   SER A  27      -5.424  -4.412   6.501  1.00 97.51           C  
ATOM    228  CB  SER A  27      -4.228  -4.118   4.273  1.00 97.51           C  
ATOM    229  O   SER A  27      -5.749  -5.480   7.020  1.00 97.51           O  
ATOM    230  OG  SER A  27      -3.309  -5.101   4.687  1.00 97.51           O  
ATOM    231  N   TYR A  28      -5.062  -3.353   7.235  1.00 96.74           N  
ATOM    232  CA  TYR A  28      -5.015  -3.393   8.704  1.00 96.74           C  
ATOM    233  C   TYR A  28      -6.395  -3.570   9.349  1.00 96.74           C  
ATOM    234  CB  TYR A  28      -4.341  -2.124   9.244  1.00 96.74           C  
ATOM    235  O   TYR A  28      -6.529  -4.322  10.313  1.00 96.74           O  
ATOM    236  CG  TYR A  28      -2.834  -2.170   9.130  1.00 96.74           C  
ATOM    237  CD1 TYR A  28      -2.115  -3.028   9.980  1.00 96.74           C  
ATOM    238  CD2 TYR A  28      -2.159  -1.420   8.148  1.00 96.74           C  
ATOM    239  CE1 TYR A  28      -0.729  -3.182   9.815  1.00 96.74           C  
ATOM    240  CE2 TYR A  28      -0.773  -1.583   7.965  1.00 96.74           C  
ATOM    241  OH  TYR A  28       1.257  -2.695   8.624  1.00 96.74           O  
ATOM    242  CZ  TYR A  28      -0.065  -2.478   8.795  1.00 96.74           C  
ATOM    243  N   THR A  29      -7.423  -2.899   8.823  1.00 95.80           N  
ATOM    244  CA  THR A  29      -8.751  -2.832   9.457  1.00 95.80           C  
ATOM    245  C   THR A  29      -9.548  -4.134   9.329  1.00 95.80           C  
ATOM    246  CB  THR A  29      -9.545  -1.642   8.895  1.00 95.80           C  
ATOM    247  O   THR A  29     -10.250  -4.510  10.267  1.00 95.80           O  
ATOM    248  CG2 THR A  29     -10.902  -1.465   9.563  1.00 95.80           C  
ATOM    249  OG1 THR A  29      -8.854  -0.438   9.130  1.00 95.80           O  
ATOM    250  N   LEU A  30      -9.436  -4.847   8.203  1.00 95.46           N  
ATOM    251  CA  LEU A  30     -10.035  -6.179   8.025  1.00 95.46           C  
ATOM    252  C   LEU A  30      -9.058  -7.317   8.373  1.00 95.46           C  
ATOM    253  CB  LEU A  30     -10.606  -6.305   6.599  1.00 95.46           C  
ATOM    254  O   LEU A  30      -9.491  -8.439   8.633  1.00 95.46           O  
ATOM    255  CG  LEU A  30     -11.700  -5.278   6.238  1.00 95.46           C  
ATOM    256  CD1 LEU A  30     -12.239  -5.574   4.840  1.00 95.46           C  
ATOM    257  CD2 LEU A  30     -12.887  -5.288   7.205  1.00 95.46           C  
ATOM    258  N   GLY A  31      -7.754  -7.026   8.435  1.00 95.21           N  
ATOM    259  CA  GLY A  31      -6.702  -7.992   8.747  1.00 95.21           C  
ATOM    260  C   GLY A  31      -6.319  -8.891   7.570  1.00 95.21           C  
ATOM    261  O   GLY A  31      -6.019 -10.061   7.802  1.00 95.21           O  
ATOM    262  N   VAL A  32      -6.363  -8.347   6.348  1.00 96.97           N  
ATOM    263  CA  VAL A  32      -6.208  -9.035   5.050  1.00 96.97           C  
ATOM    264  C   VAL A  32      -4.913  -8.631   4.337  1.00 96.97           C  
ATOM    265  CB  VAL A  32      -7.422  -8.779   4.129  1.00 96.97           C  
ATOM    266  O   VAL A  32      -4.377  -7.548   4.583  1.00 96.97           O  
ATOM    267  CG1 VAL A  32      -8.706  -9.378   4.714  1.00 96.97           C  
ATOM    268  CG2 VAL A  32      -7.653  -7.290   3.836  1.00 96.97           C  
ATOM    269  N   HIS A  33      -4.408  -9.472   3.429  1.00 98.03           N  
ATOM    270  CA  HIS A  33      -3.154  -9.218   2.707  1.00 98.03           C  
ATOM    271  C   HIS A  33      -3.213  -7.936   1.848  1.00 98.03           C  
ATOM    272  CB  HIS A  33      -2.790 -10.454   1.868  1.00 98.03           C  
ATOM    273  O   HIS A  33      -4.249  -7.606   1.267  1.00 98.03           O  
ATOM    274  CG  HIS A  33      -1.522 -10.288   1.066  1.00 98.03           C  
ATOM    275  CD2 HIS A  33      -0.285  -9.957   1.550  1.00 98.03           C  
ATOM    276  ND1 HIS A  33      -1.394 -10.453  -0.297  1.00 98.03           N  
ATOM    277  CE1 HIS A  33      -0.110 -10.218  -0.620  1.00 98.03           C  
ATOM    278  NE2 HIS A  33       0.586  -9.864   0.465  1.00 98.03           N  
ATOM    279  N   VAL A  34      -2.091  -7.217   1.722  1.00 97.66           N  
ATOM    280  CA  VAL A  34      -2.028  -5.899   1.065  1.00 97.66           C  
ATOM    281  C   VAL A  34      -2.485  -5.905  -0.398  1.00 97.66           C  
ATOM    282  CB  VAL A  34      -0.609  -5.311   1.205  1.00 97.66           C  
ATOM    283  O   VAL A  34      -3.030  -4.905  -0.865  1.00 97.66           O  
ATOM    284  CG1 VAL A  34       0.461  -6.050   0.389  1.00 97.66           C  
ATOM    285  CG2 VAL A  34      -0.555  -3.839   0.819  1.00 97.66           C  
ATOM    286  N   ASN A  35      -2.301  -7.012  -1.127  1.00 97.68           N  
ATOM    287  CA  ASN A  35      -2.795  -7.135  -2.503  1.00 97.68           C  
ATOM    288  C   ASN A  35      -4.277  -7.538  -2.564  1.00 97.68           C  
ATOM    289  CB  ASN A  35      -1.870  -8.053  -3.319  1.00 97.68           C  
ATOM    290  O   ASN A  35      -5.004  -7.008  -3.402  1.00 97.68           O  
ATOM    291  CG  ASN A  35      -0.512  -7.430  -3.621  1.00 97.68           C  
ATOM    292  ND2 ASN A  35       0.440  -8.232  -4.036  1.00 97.68           N  
ATOM    293  OD1 ASN A  35      -0.293  -6.225  -3.512  1.00 97.68           O  
ATOM    294  N   GLN A  36      -4.748  -8.355  -1.617  1.00 97.21           N  
ATOM    295  CA  GLN A  36      -6.167  -8.696  -1.478  1.00 97.21           C  
ATOM    296  C   GLN A  36      -6.998  -7.434  -1.200  1.00 97.21           C  
ATOM    297  CB  GLN A  36      -6.309  -9.739  -0.359  1.00 97.21           C  
ATOM    298  O   GLN A  36      -8.005  -7.197  -1.859  1.00 97.21           O  
ATOM    299  CG  GLN A  36      -7.668 -10.453  -0.363  1.00 97.21           C  
ATOM    300  CD  GLN A  36      -7.791 -11.460   0.781  1.00 97.21           C  
ATOM    301  NE2 GLN A  36      -8.654 -12.443   0.660  1.00 97.21           N  
ATOM    302  OE1 GLN A  36      -7.115 -11.381   1.799  1.00 97.21           O  
ATOM    303  N   ALA A  37      -6.513  -6.544  -0.325  1.00 98.02           N  
ATOM    304  CA  ALA A  37      -7.152  -5.254  -0.061  1.00 98.02           C  
ATOM    305  C   ALA A  37      -7.306  -4.377  -1.322  1.00 98.02           C  
ATOM    306  CB  ALA A  37      -6.340  -4.528   1.018  1.00 98.02           C  
ATOM    307  O   ALA A  37      -8.317  -3.694  -1.469  1.00 98.02           O  
ATOM    308  N   LYS A  38      -6.347  -4.410  -2.261  1.00 98.12           N  
ATOM    309  CA  LYS A  38      -6.452  -3.690  -3.547  1.00 98.12           C  
ATOM    310  C   LYS A  38      -7.527  -4.300  -4.450  1.00 98.12           C  
ATOM    311  CB  LYS A  38      -5.111  -3.696  -4.296  1.00 98.12           C  
ATOM    312  O   LYS A  38      -8.272  -3.556  -5.080  1.00 98.12           O  
ATOM    313  CG  LYS A  38      -3.972  -2.987  -3.553  1.00 98.12           C  
ATOM    314  CD  LYS A  38      -2.633  -3.398  -4.173  1.00 98.12           C  
ATOM    315  CE  LYS A  38      -1.462  -2.875  -3.344  1.00 98.12           C  
ATOM    316  NZ  LYS A  38      -0.189  -3.431  -3.856  1.00 98.12           N  
ATOM    317  N   GLN A  39      -7.617  -5.632  -4.494  1.00 97.39           N  
ATOM    318  CA  GLN A  39      -8.637  -6.357  -5.261  1.00 97.39           C  
ATOM    319  C   GLN A  39     -10.044  -6.094  -4.705  1.00 97.39           C  
ATOM    320  CB  GLN A  39      -8.318  -7.861  -5.268  1.00 97.39           C  
ATOM    321  O   GLN A  39     -10.936  -5.753  -5.472  1.00 97.39           O  
ATOM    322  CG  GLN A  39      -7.061  -8.200  -6.088  1.00 97.39           C  
ATOM    323  CD  GLN A  39      -6.594  -9.635  -5.857  1.00 97.39           C  
ATOM    324  NE2 GLN A  39      -6.390 -10.420  -6.891  1.00 97.39           N  
ATOM    325  OE1 GLN A  39      -6.374 -10.062  -4.735  1.00 97.39           O  
ATOM    326  N   MET A  40     -10.221  -6.142  -3.379  1.00 97.52           N  
ATOM    327  CA  MET A  40     -11.493  -5.839  -2.702  1.00 97.52           C  
ATOM    328  C   MET A  40     -11.962  -4.399  -2.968  1.00 97.52           C  
ATOM    329  CB  MET A  40     -11.324  -6.048  -1.187  1.00 97.52           C  
ATOM    330  O   MET A  40     -13.151  -4.160  -3.162  1.00 97.52           O  
ATOM    331  CG  MET A  40     -11.008  -7.497  -0.794  1.00 97.52           C  
ATOM    332  SD  MET A  40     -10.154  -7.651   0.802  1.00 97.52           S  
ATOM    333  CE  MET A  40     -11.558  -7.501   1.923  1.00 97.52           C  
ATOM    334  N   LEU A  41     -11.034  -3.433  -3.016  1.00 98.08           N  
ATOM    335  CA  LEU A  41     -11.347  -2.055  -3.407  1.00 98.08           C  
ATOM    336  C   LEU A  41     -11.734  -1.948  -4.889  1.00 98.08           C  
ATOM    337  CB  LEU A  41     -10.160  -1.129  -3.079  1.00 98.08           C  
ATOM    338  O   LEU A  41     -12.707  -1.270  -5.205  1.00 98.08           O  
ATOM    339  CG  LEU A  41      -9.949  -0.857  -1.580  1.00 98.08           C  
ATOM    340  CD1 LEU A  41      -8.660  -0.060  -1.387  1.00 98.08           C  
ATOM    341  CD2 LEU A  41     -11.069  -0.046  -0.930  1.00 98.08           C  
ATOM    342  N   TYR A  42     -11.009  -2.610  -5.795  1.00 97.48           N  
ATOM    343  CA  TYR A  42     -11.339  -2.608  -7.224  1.00 97.48           C  
ATOM    344  C   TYR A  42     -12.725  -3.219  -7.498  1.00 97.48           C  
ATOM    345  CB  TYR A  42     -10.230  -3.322  -8.011  1.00 97.48           C  
ATOM    346  O   TYR A  42     -13.557  -2.583  -8.142  1.00 97.48           O  
ATOM    347  CG  TYR A  42     -10.558  -3.477  -9.484  1.00 97.48           C  
ATOM    348  CD1 TYR A  42     -10.771  -4.758 -10.033  1.00 97.48           C  
ATOM    349  CD2 TYR A  42     -10.764  -2.330 -10.276  1.00 97.48           C  
ATOM    350  CE1 TYR A  42     -11.213  -4.889 -11.365  1.00 97.48           C  
ATOM    351  CE2 TYR A  42     -11.241  -2.459 -11.594  1.00 97.48           C  
ATOM    352  OH  TYR A  42     -12.045  -3.860 -13.365  1.00 97.48           O  
ATOM    353  CZ  TYR A  42     -11.480  -3.739 -12.136  1.00 97.48           C  
ATOM    354  N   ASP A  43     -13.004  -4.393  -6.932  1.00 96.51           N  
ATOM    355  CA  ASP A  43     -14.297  -5.074  -7.033  1.00 96.51           C  
ATOM    356  C   ASP A  43     -15.453  -4.222  -6.474  1.00 96.51           C  
ATOM    357  CB  ASP A  43     -14.171  -6.416  -6.303  1.00 96.51           C  
ATOM    358  O   ASP A  43     -16.499  -4.093  -7.113  1.00 96.51           O  
ATOM    359  CG  ASP A  43     -15.497  -7.164  -6.291  1.00 96.51           C  
ATOM    360  OD1 ASP A  43     -15.903  -7.728  -7.332  1.00 96.51           O  
ATOM    361  OD2 ASP A  43     -16.173  -7.158  -5.246  1.00 96.51           O  
ATOM    362  N   TYR A  44     -15.241  -3.541  -5.343  1.00 96.41           N  
ATOM    363  CA  TYR A  44     -16.216  -2.595  -4.798  1.00 96.41           C  
ATOM    364  C   TYR A  44     -16.498  -1.411  -5.745  1.00 96.41           C  
ATOM    365  CB  TYR A  44     -15.740  -2.118  -3.420  1.00 96.41           C  
ATOM    366  O   TYR A  44     -17.661  -1.043  -5.924  1.00 96.41           O  
ATOM    367  CG  TYR A  44     -16.633  -1.055  -2.818  1.00 96.41           C  
ATOM    368  CD1 TYR A  44     -16.352   0.299  -3.074  1.00 96.41           C  
ATOM    369  CD2 TYR A  44     -17.770  -1.407  -2.066  1.00 96.41           C  
ATOM    370  CE1 TYR A  44     -17.196   1.304  -2.576  1.00 96.41           C  
ATOM    371  CE2 TYR A  44     -18.625  -0.402  -1.578  1.00 96.41           C  
ATOM    372  OH  TYR A  44     -19.171   1.924  -1.378  1.00 96.41           O  
ATOM    373  CZ  TYR A  44     -18.339   0.954  -1.829  1.00 96.41           C  
ATOM    374  N   VAL A  45     -15.473  -0.821  -6.384  1.00 95.85           N  
ATOM    375  CA  VAL A  45     -15.667   0.252  -7.387  1.00 95.85           C  
ATOM    376  C   VAL A  45     -16.481  -0.262  -8.570  1.00 95.85           C  
ATOM    377  CB  VAL A  45     -14.335   0.847  -7.898  1.00 95.85           C  
ATOM    378  O   VAL A  45     -17.467   0.371  -8.948  1.00 95.85           O  
ATOM    379  CG1 VAL A  45     -14.524   1.849  -9.048  1.00 95.85           C  
ATOM    380  CG2 VAL A  45     -13.613   1.609  -6.787  1.00 95.85           C  
ATOM    381  N   GLU A  46     -16.095  -1.409  -9.132  1.00 94.63           N  
ATOM    382  CA  GLU A  46     -16.787  -2.047 -10.254  1.00 94.63           C  
ATOM    383  C   GLU A  46     -18.265  -2.293  -9.934  1.00 94.63           C  
ATOM    384  CB  GLU A  46     -16.096  -3.381 -10.584  1.00 94.63           C  
ATOM    385  O   GLU A  46     -19.139  -1.914 -10.717  1.00 94.63           O  
ATOM    386  CG  GLU A  46     -14.787  -3.213 -11.369  1.00 94.63           C  
ATOM    387  CD  GLU A  46     -15.003  -2.769 -12.823  1.00 94.63           C  
ATOM    388  OE1 GLU A  46     -14.157  -2.005 -13.338  1.00 94.63           O  
ATOM    389  OE2 GLU A  46     -16.007  -3.219 -13.428  1.00 94.63           O  
ATOM    390  N   ARG A  47     -18.568  -2.875  -8.765  1.00 93.64           N  
ATOM    391  CA  ARG A  47     -19.947  -3.160  -8.350  1.00 93.64           C  
ATOM    392  C   ARG A  47     -20.741  -1.881  -8.102  1.00 93.64           C  
ATOM    393  CB  ARG A  47     -19.972  -4.117  -7.148  1.00 93.64           C  
ATOM    394  O   ARG A  47     -21.812  -1.744  -8.689  1.00 93.64           O  
ATOM    395  CG  ARG A  47     -19.494  -5.521  -7.558  1.00 93.64           C  
ATOM    396  CD  ARG A  47     -19.514  -6.488  -6.374  1.00 93.64           C  
ATOM    397  NE  ARG A  47     -18.639  -7.639  -6.633  1.00 93.64           N  
ATOM    398  NH1 ARG A  47     -19.700  -9.333  -5.474  1.00 93.64           N  
ATOM    399  NH2 ARG A  47     -17.648  -9.623  -6.311  1.00 93.64           N  
ATOM    400  CZ  ARG A  47     -18.681  -8.859  -6.137  1.00 93.64           C  
ATOM    401  N   LYS A  48     -20.221  -0.897  -7.353  1.00 93.34           N  
ATOM    402  CA  LYS A  48     -20.954   0.364  -7.120  1.00 93.34           C  
ATOM    403  C   LYS A  48     -21.185   1.183  -8.386  1.00 93.34           C  
ATOM    404  CB  LYS A  48     -20.288   1.232  -6.036  1.00 93.34           C  
ATOM    405  O   LYS A  48     -22.233   1.809  -8.498  1.00 93.34           O  
ATOM    406  CG  LYS A  48     -20.766   0.917  -4.611  1.00 93.34           C  
ATOM    407  CD  LYS A  48     -22.258   1.224  -4.386  1.00 93.34           C  
ATOM    408  CE  LYS A  48     -22.623   0.930  -2.932  1.00 93.34           C  
ATOM    409  NZ  LYS A  48     -23.969   0.335  -2.786  1.00 93.34           N  
ATOM    410  N   ARG A  49     -20.264   1.174  -9.357  1.00 93.09           N  
ATOM    411  CA  ARG A  49     -20.446   1.882 -10.640  1.00 93.09           C  
ATOM    412  C   ARG A  49     -21.460   1.192 -11.567  1.00 93.09           C  
ATOM    413  CB  ARG A  49     -19.079   2.067 -11.322  1.00 93.09           C  
ATOM    414  O   ARG A  49     -22.113   1.886 -12.348  1.00 93.09           O  
ATOM    415  CG  ARG A  49     -18.150   3.055 -10.590  1.00 93.09           C  
ATOM    416  CD  ARG A  49     -18.578   4.523 -10.778  1.00 93.09           C  
ATOM    417  NE  ARG A  49     -17.661   5.473 -10.108  1.00 93.09           N  
ATOM    418  NH1 ARG A  49     -15.858   5.277 -11.521  1.00 93.09           N  
ATOM    419  NH2 ARG A  49     -15.740   6.659  -9.797  1.00 93.09           N  
ATOM    420  CZ  ARG A  49     -16.433   5.796 -10.479  1.00 93.09           C  
ATOM    421  N   LYS A  50     -21.620  -0.134 -11.457  1.00 93.30           N  
ATOM    422  CA  LYS A  50     -22.655  -0.922 -12.159  1.00 93.30           C  
ATOM    423  C   LYS A  50     -24.031  -0.804 -11.494  1.00 93.30           C  
ATOM    424  CB  LYS A  50     -22.205  -2.392 -12.259  1.00 93.30           C  
ATOM    425  O   LYS A  50     -25.020  -0.635 -12.191  1.00 93.30           O  
ATOM    426  CG  LYS A  50     -21.034  -2.549 -13.242  1.00 93.30           C  
ATOM    427  CD  LYS A  50     -20.309  -3.896 -13.103  1.00 93.30           C  
ATOM    428  CE  LYS A  50     -18.999  -3.789 -13.892  1.00 93.30           C  
ATOM    429  NZ  LYS A  50     -18.046  -4.884 -13.604  1.00 93.30           N  
ATOM    430  N   GLU A  51     -24.079  -0.844 -10.163  1.00 91.70           N  
ATOM    431  CA  GLU A  51     -25.286  -0.641  -9.346  1.00 91.70           C  
ATOM    432  C   GLU A  51     -25.835   0.790  -9.485  1.00 91.70           C  
ATOM    433  CB  GLU A  51     -24.893  -0.924  -7.883  1.00 91.70           C  
ATOM    434  O   GLU A  51     -27.028   0.995  -9.681  1.00 91.70           O  
ATOM    435  CG  GLU A  51     -26.028  -0.870  -6.849  1.00 91.70           C  
ATOM    436  CD  GLU A  51     -25.461  -0.503  -5.468  1.00 91.70           C  
ATOM    437  OE1 GLU A  51     -25.738   0.619  -4.977  1.00 91.70           O  
ATOM    438  OE2 GLU A  51     -24.641  -1.263  -4.907  1.00 91.70           O  
ATOM    439  N   ASN A  52     -24.951   1.787  -9.390  1.00 88.70           N  
ATOM    440  CA  ASN A  52     -25.289   3.203  -9.363  1.00 88.70           C  
ATOM    441  C   ASN A  52     -24.225   4.012 -10.124  1.00 88.70           C  
ATOM    442  CB  ASN A  52     -25.433   3.641  -7.890  1.00 88.70           C  
ATOM    443  O   ASN A  52     -23.276   4.543  -9.547  1.00 88.70           O  
ATOM    444  CG  ASN A  52     -26.847   3.459  -7.373  1.00 88.70           C  
ATOM    445  ND2 ASN A  52     -27.102   2.580  -6.434  1.00 88.70           N  
ATOM    446  OD1 ASN A  52     -27.744   4.172  -7.790  1.00 88.70           O  
ATOM    447  N   SER A  53     -24.392   4.175 -11.439  1.00 83.45           N  
ATOM    448  CA  SER A  53     -23.421   4.903 -12.279  1.00 83.45           C  
ATOM    449  C   SER A  53     -23.276   6.394 -11.927  1.00 83.45           C  
ATOM    450  CB  SER A  53     -23.774   4.736 -13.758  1.00 83.45           C  
ATOM    451  O   SER A  53     -22.276   7.013 -12.281  1.00 83.45           O  
ATOM    452  OG  SER A  53     -24.027   3.375 -14.047  1.00 83.45           O  
ATOM    453  N   GLY A  54     -24.242   6.961 -11.193  1.00 82.29           N  
ATOM    454  CA  GLY A  54     -24.184   8.301 -10.596  1.00 82.29           C  
ATOM    455  C   GLY A  54     -23.738   8.343  -9.125  1.00 82.29           C  
ATOM    456  O   GLY A  54     -23.888   9.386  -8.489  1.00 82.29           O  
ATOM    457  N   ALA A  55     -23.239   7.240  -8.552  1.00 82.96           N  
ATOM    458  CA  ALA A  55     -22.810   7.187  -7.153  1.00 82.96           C  
ATOM    459  C   ALA A  55     -21.727   8.234  -6.847  1.00 82.96           C  
ATOM    460  CB  ALA A  55     -22.305   5.779  -6.808  1.00 82.96           C  
ATOM    461  O   ALA A  55     -20.767   8.402  -7.604  1.00 82.96           O  
ATOM    462  N   GLN A  56     -21.843   8.896  -5.691  1.00 90.23           N  
ATOM    463  CA  GLN A  56     -20.860   9.871  -5.213  1.00 90.23           C  
ATOM    464  C   GLN A  56     -19.590   9.153  -4.716  1.00 90.23           C  
ATOM    465  CB  GLN A  56     -21.499  10.786  -4.153  1.00 90.23           C  
ATOM    466  O   GLN A  56     -19.370   8.994  -3.517  1.00 90.23           O  
ATOM    467  CG  GLN A  56     -20.662  12.065  -4.000  1.00 90.23           C  
ATOM    468  CD  GLN A  56     -20.952  12.872  -2.735  1.00 90.23           C  
ATOM    469  NE2 GLN A  56     -20.355  14.036  -2.607  1.00 90.23           N  
ATOM    470  OE1 GLN A  56     -21.704  12.506  -1.843  1.00 90.23           O  
ATOM    471  N   LEU A  57     -18.784   8.664  -5.659  1.00 95.01           N  
ATOM    472  CA  LEU A  57     -17.658   7.773  -5.406  1.00 95.01           C  
ATOM    473  C   LEU A  57     -16.420   8.223  -6.185  1.00 95.01           C  
ATOM    474  CB  LEU A  57     -18.091   6.343  -5.788  1.00 95.01           C  
ATOM    475  O   LEU A  57     -16.356   8.068  -7.406  1.00 95.01           O  
ATOM    476  CG  LEU A  57     -17.104   5.270  -5.305  1.00 95.01           C  
ATOM    477  CD1 LEU A  57     -17.138   5.188  -3.781  1.00 95.01           C  
ATOM    478  CD2 LEU A  57     -17.477   3.900  -5.870  1.00 95.01           C  
ATOM    479  N   HIS A  58     -15.424   8.748  -5.472  1.00 96.10           N  
ATOM    480  CA  HIS A  58     -14.150   9.180  -6.041  1.00 96.10           C  
ATOM    481  C   HIS A  58     -13.047   8.171  -5.727  1.00 96.10           C  
ATOM    482  CB  HIS A  58     -13.781  10.570  -5.512  1.00 96.10           C  
ATOM    483  O   HIS A  58     -12.855   7.792  -4.569  1.00 96.10           O  
ATOM    484  CG  HIS A  58     -14.784  11.633  -5.873  1.00 96.10           C  
ATOM    485  CD2 HIS A  58     -15.747  12.149  -5.051  1.00 96.10           C  
ATOM    486  ND1 HIS A  58     -14.934  12.231  -7.103  1.00 96.10           N  
ATOM    487  CE1 HIS A  58     -15.958  13.097  -7.017  1.00 96.10           C  
ATOM    488  NE2 HIS A  58     -16.463  13.110  -5.773  1.00 96.10           N  
ATOM    489  N   VAL A  59     -12.282   7.798  -6.752  1.00 97.52           N  
ATOM    490  CA  VAL A  59     -11.196   6.817  -6.650  1.00 97.52           C  
ATOM    491  C   VAL A  59      -9.841   7.495  -6.881  1.00 97.52           C  
ATOM    492  CB  VAL A  59     -11.444   5.638  -7.619  1.00 97.52           C  
ATOM    493  O   VAL A  59      -9.712   8.423  -7.688  1.00 97.52           O  
ATOM    494  CG1 VAL A  59     -10.498   4.466  -7.335  1.00 97.52           C  
ATOM    495  CG2 VAL A  59     -12.876   5.093  -7.501  1.00 97.52           C  
ATOM    496  N   THR A  60      -8.810   7.044  -6.167  1.00 98.05           N  
ATOM    497  CA  THR A  60      -7.408   7.310  -6.521  1.00 98.05           C  
ATOM    498  C   THR A  60      -6.694   6.005  -6.837  1.00 98.05           C  
ATOM    499  CB  THR A  60      -6.625   8.121  -5.475  1.00 98.05           C  
ATOM    500  O   THR A  60      -6.992   4.963  -6.252  1.00 98.05           O  
ATOM    501  CG2 THR A  60      -7.341   9.393  -5.027  1.00 98.05           C  
ATOM    502  OG1 THR A  60      -6.298   7.365  -4.337  1.00 98.05           O  
ATOM    503  N   TYR A  61      -5.746   6.062  -7.766  1.00 98.35           N  
ATOM    504  CA  TYR A  61      -4.975   4.923  -8.249  1.00 98.35           C  
ATOM    505  C   TYR A  61      -3.487   5.165  -8.006  1.00 98.35           C  
ATOM    506  CB  TYR A  61      -5.259   4.697  -9.741  1.00 98.35           C  
ATOM    507  O   TYR A  61      -3.016   6.296  -8.119  1.00 98.35           O  
ATOM    508  CG  TYR A  61      -6.682   4.266 -10.049  1.00 98.35           C  
ATOM    509  CD1 TYR A  61      -6.987   2.897 -10.180  1.00 98.35           C  
ATOM    510  CD2 TYR A  61      -7.699   5.230 -10.211  1.00 98.35           C  
ATOM    511  CE1 TYR A  61      -8.305   2.492 -10.466  1.00 98.35           C  
ATOM    512  CE2 TYR A  61      -9.018   4.826 -10.500  1.00 98.35           C  
ATOM    513  OH  TYR A  61     -10.595   3.052 -10.890  1.00 98.35           O  
ATOM    514  CZ  TYR A  61      -9.324   3.454 -10.626  1.00 98.35           C  
ATOM    515  N   LEU A  62      -2.733   4.110  -7.713  1.00 98.29           N  
ATOM    516  CA  LEU A  62      -1.279   4.126  -7.825  1.00 98.29           C  
ATOM    517  C   LEU A  62      -0.914   3.690  -9.238  1.00 98.29           C  
ATOM    518  CB  LEU A  62      -0.665   3.232  -6.740  1.00 98.29           C  
ATOM    519  O   LEU A  62      -1.365   2.639  -9.689  1.00 98.29           O  
ATOM    520  CG  LEU A  62       0.871   3.336  -6.612  1.00 98.29           C  
ATOM    521  CD1 LEU A  62       1.297   2.954  -5.194  1.00 98.29           C  
ATOM    522  CD2 LEU A  62       1.614   2.407  -7.577  1.00 98.29           C  
ATOM    523  N   VAL A  63      -0.087   4.488  -9.905  1.00 98.18           N  
ATOM    524  CA  VAL A  63       0.513   4.169 -11.202  1.00 98.18           C  
ATOM    525  C   VAL A  63       2.030   4.171 -11.036  1.00 98.18           C  
ATOM    526  CB  VAL A  63       0.074   5.172 -12.287  1.00 98.18           C  
ATOM    527  O   VAL A  63       2.592   5.149 -10.534  1.00 98.18           O  
ATOM    528  CG1 VAL A  63       0.577   4.747 -13.670  1.00 98.18           C  
ATOM    529  CG2 VAL A  63      -1.449   5.301 -12.381  1.00 98.18           C  
ATOM    530  N   SER A  64       2.693   3.095 -11.456  1.00 97.83           N  
ATOM    531  CA  SER A  64       4.154   3.009 -11.529  1.00 97.83           C  
ATOM    532  C   SER A  64       4.639   2.562 -12.907  1.00 97.83           C  
ATOM    533  CB  SER A  64       4.730   2.117 -10.427  1.00 97.83           C  
ATOM    534  O   SER A  64       3.942   1.831 -13.613  1.00 97.83           O  
ATOM    535  OG  SER A  64       4.363   0.770 -10.622  1.00 97.83           O  
ATOM    536  N   GLY A  65       5.841   2.989 -13.300  1.00 97.65           N  
ATOM    537  CA  GLY A  65       6.466   2.589 -14.563  1.00 97.65           C  
ATOM    538  C   GLY A  65       7.692   3.418 -14.951  1.00 97.65           C  
ATOM    539  O   GLY A  65       8.076   4.347 -14.242  1.00 97.65           O  
ATOM    540  N   SER A  66       8.307   3.080 -16.084  1.00 97.06           N  
ATOM    541  CA  SER A  66       9.384   3.871 -16.694  1.00 97.06           C  
ATOM    542  C   SER A  66       8.813   5.089 -17.425  1.00 97.06           C  
ATOM    543  CB  SER A  66      10.217   3.020 -17.662  1.00 97.06           C  
ATOM    544  O   SER A  66       7.864   4.976 -18.201  1.00 97.06           O  
ATOM    545  OG  SER A  66      11.124   3.837 -18.377  1.00 97.06           O  
ATOM    546  N   LEU A  67       9.423   6.248 -17.195  1.00 95.07           N  
ATOM    547  CA  LEU A  67       9.229   7.494 -17.924  1.00 95.07           C  
ATOM    548  C   LEU A  67      10.585   7.903 -18.513  1.00 95.07           C  
ATOM    549  CB  LEU A  67       8.675   8.535 -16.931  1.00 95.07           C  
ATOM    550  O   LEU A  67      11.556   8.053 -17.776  1.00 95.07           O  
ATOM    551  CG  LEU A  67       8.604   9.975 -17.466  1.00 95.07           C  
ATOM    552  CD1 LEU A  67       7.615  10.140 -18.614  1.00 95.07           C  
ATOM    553  CD2 LEU A  67       8.155  10.923 -16.350  1.00 95.07           C  
ATOM    554  N   ILE A  68      10.663   8.112 -19.826  1.00 94.13           N  
ATOM    555  CA  ILE A  68      11.897   8.579 -20.472  1.00 94.13           C  
ATOM    556  C   ILE A  68      11.904  10.112 -20.456  1.00 94.13           C  
ATOM    557  CB  ILE A  68      12.065   7.968 -21.883  1.00 94.13           C  
ATOM    558  O   ILE A  68      10.977  10.747 -20.957  1.00 94.13           O  
ATOM    559  CG1 ILE A  68      12.091   6.419 -21.800  1.00 94.13           C  
ATOM    560  CG2 ILE A  68      13.362   8.491 -22.532  1.00 94.13           C  
ATOM    561  CD1 ILE A  68      12.047   5.712 -23.161  1.00 94.13           C  
ATOM    562  N   GLN A  69      12.943  10.715 -19.876  1.00 91.40           N  
ATOM    563  CA  GLN A  69      13.159  12.164 -19.856  1.00 91.40           C  
ATOM    564  C   GLN A  69      14.604  12.472 -20.254  1.00 91.40           C  
ATOM    565  CB  GLN A  69      12.837  12.771 -18.476  1.00 91.40           C  
ATOM    566  O   GLN A  69      15.539  11.960 -19.646  1.00 91.40           O  
ATOM    567  CG  GLN A  69      11.455  12.370 -17.943  1.00 91.40           C  
ATOM    568  CD  GLN A  69      10.967  13.293 -16.834  1.00 91.40           C  
ATOM    569  NE2 GLN A  69      10.150  14.276 -17.148  1.00 91.40           N  
ATOM    570  OE1 GLN A  69      11.299  13.169 -15.668  1.00 91.40           O  
ATOM    571  N   ASN A  70      14.791  13.318 -21.271  1.00 91.79           N  
ATOM    572  CA  ASN A  70      16.108  13.728 -21.779  1.00 91.79           C  
ATOM    573  C   ASN A  70      17.039  12.533 -22.102  1.00 91.79           C  
ATOM    574  CB  ASN A  70      16.738  14.762 -20.820  1.00 91.79           C  
ATOM    575  O   ASN A  70      18.226  12.569 -21.799  1.00 91.79           O  
ATOM    576  CG  ASN A  70      15.877  15.982 -20.533  1.00 91.79           C  
ATOM    577  ND2 ASN A  70      16.343  16.861 -19.679  1.00 91.79           N  
ATOM    578  OD1 ASN A  70      14.782  16.170 -21.040  1.00 91.79           O  
ATOM    579  N   GLY A  71      16.483  11.450 -22.659  1.00 92.22           N  
ATOM    580  CA  GLY A  71      17.201  10.201 -22.958  1.00 92.22           C  
ATOM    581  C   GLY A  71      17.363   9.234 -21.776  1.00 92.22           C  
ATOM    582  O   GLY A  71      17.614   8.053 -21.993  1.00 92.22           O  
ATOM    583  N   HIS A  72      17.155   9.677 -20.534  1.00 93.83           N  
ATOM    584  CA  HIS A  72      17.274   8.834 -19.343  1.00 93.83           C  
ATOM    585  C   HIS A  72      15.919   8.236 -18.930  1.00 93.83           C  
ATOM    586  CB  HIS A  72      17.907   9.646 -18.203  1.00 93.83           C  
ATOM    587  O   HIS A  72      14.919   8.945 -18.829  1.00 93.83           O  
ATOM    588  CG  HIS A  72      19.253  10.254 -18.533  1.00 93.83           C  
ATOM    589  CD2 HIS A  72      20.252   9.699 -19.291  1.00 93.83           C  
ATOM    590  ND1 HIS A  72      19.705  11.485 -18.116  1.00 93.83           N  
ATOM    591  CE1 HIS A  72      20.942  11.667 -18.610  1.00 93.83           C  
ATOM    592  NE2 HIS A  72      21.319  10.600 -19.325  1.00 93.83           N  
ATOM    593  N   SER A  73      15.880   6.932 -18.638  1.00 93.16           N  
ATOM    594  CA  SER A  73      14.704   6.273 -18.049  1.00 93.16           C  
ATOM    595  C   SER A  73      14.670   6.499 -16.535  1.00 93.16           C  
ATOM    596  CB  SER A  73      14.715   4.773 -18.385  1.00 93.16           C  
ATOM    597  O   SER A  73      15.519   5.972 -15.817  1.00 93.16           O  
ATOM    598  OG  SER A  73      13.806   4.048 -17.569  1.00 93.16           O  
ATOM    599  N   CYS A  74      13.663   7.215 -16.030  1.00 94.21           N  
ATOM    600  CA  CYS A  74      13.377   7.309 -14.599  1.00 94.21           C  
ATOM    601  C   CYS A  74      12.174   6.424 -14.229  1.00 94.21           C  
ATOM    602  CB  CYS A  74      13.253   8.788 -14.183  1.00 94.21           C  
ATOM    603  O   CYS A  74      11.158   6.404 -14.925  1.00 94.21           O  
ATOM    604  SG  CYS A  74      11.774   9.609 -14.857  1.00 94.21           S  
ATOM    605  N   HIS A  75      12.264   5.675 -13.125  1.00 96.58           N  
ATOM    606  CA  HIS A  75      11.102   4.949 -12.609  1.00 96.58           C  
ATOM    607  C   HIS A  75      10.230   5.906 -11.793  1.00 96.58           C  
ATOM    608  CB  HIS A  75      11.507   3.705 -11.812  1.00 96.58           C  
ATOM    609  O   HIS A  75      10.655   6.438 -10.767  1.00 96.58           O  
ATOM    610  CG  HIS A  75      10.299   2.860 -11.484  1.00 96.58           C  
ATOM    611  CD2 HIS A  75       9.477   2.996 -10.398  1.00 96.58           C  
ATOM    612  ND1 HIS A  75       9.766   1.864 -12.270  1.00 96.58           N  
ATOM    613  CE1 HIS A  75       8.656   1.407 -11.667  1.00 96.58           C  
ATOM    614  NE2 HIS A  75       8.427   2.080 -10.529  1.00 96.58           N  
ATOM    615  N   LYS A  76       8.999   6.128 -12.249  1.00 96.82           N  
ATOM    616  CA  LYS A  76       8.046   7.045 -11.632  1.00 96.82           C  
ATOM    617  C   LYS A  76       6.946   6.261 -10.937  1.00 96.82           C  
ATOM    618  CB  LYS A  76       7.510   7.981 -12.719  1.00 96.82           C  
ATOM    619  O   LYS A  76       6.262   5.473 -11.578  1.00 96.82           O  
ATOM    620  CG  LYS A  76       6.553   9.028 -12.139  1.00 96.82           C  
ATOM    621  CD  LYS A  76       6.243  10.068 -13.214  1.00 96.82           C  
ATOM    622  CE  LYS A  76       5.349  11.168 -12.647  1.00 96.82           C  
ATOM    623  NZ  LYS A  76       5.236  12.278 -13.620  1.00 96.82           N  
ATOM    624  N   VAL A  77       6.725   6.553  -9.657  1.00 97.79           N  
ATOM    625  CA  VAL A  77       5.558   6.103  -8.886  1.00 97.79           C  
ATOM    626  C   VAL A  77       4.725   7.330  -8.527  1.00 97.79           C  
ATOM    627  CB  VAL A  77       5.967   5.325  -7.618  1.00 97.79           C  
ATOM    628  O   VAL A  77       5.264   8.316  -8.027  1.00 97.79           O  
ATOM    629  CG1 VAL A  77       4.734   4.704  -6.951  1.00 97.79           C  
ATOM    630  CG2 VAL A  77       6.960   4.198  -7.927  1.00 97.79           C  
ATOM    631  N   ALA A  78       3.421   7.299  -8.793  1.00 97.21           N  
ATOM    632  CA  ALA A  78       2.517   8.404  -8.493  1.00 97.21           C  
ATOM    633  C   ALA A  78       1.146   7.900  -8.029  1.00 97.21           C  
ATOM    634  CB  ALA A  78       2.391   9.293  -9.738  1.00 97.21           C  
ATOM    635  O   ALA A  78       0.562   7.013  -8.649  1.00 97.21           O  
ATOM    636  N   VAL A  79       0.603   8.522  -6.979  1.00 97.99           N  
ATOM    637  CA  VAL A  79      -0.821   8.407  -6.642  1.00 97.99           C  
ATOM    638  C   VAL A  79      -1.572   9.485  -7.418  1.00 97.99           C  
ATOM    639  CB  VAL A  79      -1.087   8.488  -5.129  1.00 97.99           C  
ATOM    640  O   VAL A  79      -1.257  10.671  -7.316  1.00 97.99           O  
ATOM    641  CG1 VAL A  79      -2.573   8.248  -4.832  1.00 97.99           C  
ATOM    642  CG2 VAL A  79      -0.277   7.428  -4.373  1.00 97.99           C  
ATOM    643  N   VAL A  80      -2.541   9.069  -8.228  1.00 97.51           N  
ATOM    644  CA  VAL A  80      -3.284   9.920  -9.162  1.00 97.51           C  
ATOM    645  C   VAL A  80      -4.780   9.816  -8.901  1.00 97.51           C  
ATOM    646  CB  VAL A  80      -2.946   9.596 -10.634  1.00 97.51           C  
ATOM    647  O   VAL A  80      -5.286   8.779  -8.476  1.00 97.51           O  
ATOM    648  CG1 VAL A  80      -1.439   9.713 -10.898  1.00 97.51           C  
ATOM    649  CG2 VAL A  80      -3.405   8.207 -11.089  1.00 97.51           C  
ATOM    650  N   ARG A  81      -5.516  10.893  -9.177  1.00 97.17           N  
ATOM    651  CA  ARG A  81      -6.979  10.825  -9.250  1.00 97.17           C  
ATOM    652  C   ARG A  81      -7.402  10.069 -10.509  1.00 97.17           C  
ATOM    653  CB  ARG A  81      -7.592  12.225  -9.271  1.00 97.17           C  
ATOM    654  O   ARG A  81      -6.704  10.121 -11.520  1.00 97.17           O  
ATOM    655  CG  ARG A  81      -7.248  13.120  -8.072  1.00 97.17           C  
ATOM    656  CD  ARG A  81      -8.173  14.346  -7.991  1.00 97.17           C  
ATOM    657  NE  ARG A  81      -8.372  15.004  -9.299  1.00 97.17           N  
ATOM    658  NH1 ARG A  81      -9.000  17.079  -8.556  1.00 97.17           N  
ATOM    659  NH2 ARG A  81      -9.024  16.632 -10.738  1.00 97.17           N  
ATOM    660  CZ  ARG A  81      -8.797  16.230  -9.523  1.00 97.17           C  
ATOM    661  N   GLU A  82      -8.571   9.446 -10.451  1.00 95.47           N  
ATOM    662  CA  GLU A  82      -9.236   8.767 -11.570  1.00 95.47           C  
ATOM    663  C   GLU A  82      -9.246   9.584 -12.880  1.00 95.47           C  
ATOM    664  CB  GLU A  82     -10.645   8.448 -11.058  1.00 95.47           C  
ATOM    665  O   GLU A  82      -8.830   9.071 -13.914  1.00 95.47           O  
ATOM    666  CG  GLU A  82     -11.522   7.611 -11.986  1.00 95.47           C  
ATOM    667  CD  GLU A  82     -12.744   7.071 -11.227  1.00 95.47           C  
ATOM    668  OE1 GLU A  82     -13.260   6.005 -11.617  1.00 95.47           O  
ATOM    669  OE2 GLU A  82     -13.189   7.683 -10.225  1.00 95.47           O  
ATOM    670  N   ASP A  83      -9.566  10.887 -12.832  1.00 95.35           N  
ATOM    671  CA  ASP A  83      -9.578  11.786 -14.006  1.00 95.35           C  
ATOM    672  C   ASP A  83      -8.204  11.998 -14.672  1.00 95.35           C  
ATOM    673  CB  ASP A  83     -10.187  13.150 -13.620  1.00 95.35           C  
ATOM    674  O   ASP A  83      -8.118  12.561 -15.762  1.00 95.35           O  
ATOM    675  CG  ASP A  83      -9.319  13.968 -12.652  1.00 95.35           C  
ATOM    676  OD1 ASP A  83      -9.146  13.546 -11.490  1.00 95.35           O  
ATOM    677  OD2 ASP A  83      -8.841  15.082 -12.970  1.00 95.35           O  
ATOM    678  N   LYS A  84      -7.117  11.569 -14.021  1.00 96.66           N  
ATOM    679  CA  LYS A  84      -5.735  11.718 -14.501  1.00 96.66           C  
ATOM    680  C   LYS A  84      -5.031  10.383 -14.739  1.00 96.66           C  
ATOM    681  CB  LYS A  84      -4.940  12.631 -13.552  1.00 96.66           C  
ATOM    682  O   LYS A  84      -3.867  10.405 -15.132  1.00 96.66           O  
ATOM    683  CG  LYS A  84      -5.611  14.005 -13.443  1.00 96.66           C  
ATOM    684  CD  LYS A  84      -4.783  15.023 -12.661  1.00 96.66           C  
ATOM    685  CE  LYS A  84      -5.592  16.323 -12.635  1.00 96.66           C  
ATOM    686  NZ  LYS A  84      -4.880  17.406 -11.915  1.00 96.66           N  
ATOM    687  N   LEU A  85      -5.710   9.251 -14.531  1.00 96.92           N  
ATOM    688  CA  LEU A  85      -5.139   7.907 -14.664  1.00 96.92           C  
ATOM    689  C   LEU A  85      -4.554   7.681 -16.063  1.00 96.92           C  
ATOM    690  CB  LEU A  85      -6.224   6.879 -14.283  1.00 96.92           C  
ATOM    691  O   LEU A  85      -3.337   7.561 -16.218  1.00 96.92           O  
ATOM    692  CG  LEU A  85      -5.836   5.402 -14.493  1.00 96.92           C  
ATOM    693  CD1 LEU A  85      -4.552   5.032 -13.754  1.00 96.92           C  
ATOM    694  CD2 LEU A  85      -6.959   4.499 -13.992  1.00 96.92           C  
ATOM    695  N   GLU A  86      -5.399   7.726 -17.092  1.00 97.56           N  
ATOM    696  CA  GLU A  86      -4.979   7.494 -18.478  1.00 97.56           C  
ATOM    697  C   GLU A  86      -3.991   8.572 -18.965  1.00 97.56           C  
ATOM    698  CB  GLU A  86      -6.220   7.374 -19.381  1.00 97.56           C  
ATOM    699  O   GLU A  86      -3.037   8.259 -19.673  1.00 97.56           O  
ATOM    700  CG  GLU A  86      -7.130   6.189 -18.992  1.00 97.56           C  
ATOM    701  CD  GLU A  86      -6.394   4.841 -19.046  1.00 97.56           C  
ATOM    702  OE1 GLU A  86      -6.280   4.141 -18.014  1.00 97.56           O  
ATOM    703  OE2 GLU A  86      -5.837   4.492 -20.109  1.00 97.56           O  
ATOM    704  N   ALA A  87      -4.120   9.821 -18.497  1.00 97.33           N  
ATOM    705  CA  ALA A  87      -3.233  10.946 -18.833  1.00 97.33           C  
ATOM    706  C   ALA A  87      -1.851  10.921 -18.134  1.00 97.33           C  
ATOM    707  CB  ALA A  87      -3.987  12.247 -18.527  1.00 97.33           C  
ATOM    708  O   ALA A  87      -0.994  11.771 -18.416  1.00 97.33           O  
ATOM    709  N   VAL A  88      -1.635   9.983 -17.204  1.00 96.45           N  
ATOM    710  CA  VAL A  88      -0.329   9.670 -16.598  1.00 96.45           C  
ATOM    711  C   VAL A  88       0.217   8.356 -17.154  1.00 96.45           C  
ATOM    712  CB  VAL A  88      -0.416   9.675 -15.057  1.00 96.45           C  
ATOM    713  O   VAL A  88       1.381   8.316 -17.540  1.00 96.45           O  
ATOM    714  CG1 VAL A  88       0.849   9.126 -14.381  1.00 96.45           C  
ATOM    715  CG2 VAL A  88      -0.602  11.121 -14.568  1.00 96.45           C  
ATOM    716  N   LYS A  89      -0.624   7.324 -17.275  1.00 96.60           N  
ATOM    717  CA  LYS A  89      -0.318   6.026 -17.899  1.00 96.60           C  
ATOM    718  C   LYS A  89       0.221   6.171 -19.328  1.00 96.60           C  
ATOM    719  CB  LYS A  89      -1.622   5.227 -17.846  1.00 96.60           C  
ATOM    720  O   LYS A  89       1.286   5.648 -19.624  1.00 96.60           O  
ATOM    721  CG  LYS A  89      -1.641   3.832 -18.493  1.00 96.60           C  
ATOM    722  CD  LYS A  89      -3.113   3.403 -18.450  1.00 96.60           C  
ATOM    723  CE  LYS A  89      -3.478   2.085 -19.129  1.00 96.60           C  
ATOM    724  NZ  LYS A  89      -4.948   2.064 -19.332  1.00 96.60           N  
ATOM    725  N   SER A  90      -0.434   6.975 -20.171  1.00 96.43           N  
ATOM    726  CA  SER A  90      -0.001   7.285 -21.552  1.00 96.43           C  
ATOM    727  C   SER A  90       1.325   8.052 -21.671  1.00 96.43           C  
ATOM    728  CB  SER A  90      -1.084   8.092 -22.279  1.00 96.43           C  
ATOM    729  O   SER A  90       1.819   8.242 -22.777  1.00 96.43           O  
ATOM    730  OG  SER A  90      -1.449   9.227 -21.512  1.00 96.43           O  
ATOM    731  N   LYS A  91       1.911   8.507 -20.555  1.00 95.42           N  
ATOM    732  CA  LYS A  91       3.238   9.146 -20.526  1.00 95.42           C  
ATOM    733  C   LYS A  91       4.348   8.180 -20.116  1.00 95.42           C  
ATOM    734  CB  LYS A  91       3.210  10.388 -19.623  1.00 95.42           C  
ATOM    735  O   LYS A  91       5.512   8.558 -20.169  1.00 95.42           O  
ATOM    736  CG  LYS A  91       2.256  11.439 -20.198  1.00 95.42           C  
ATOM    737  CD  LYS A  91       2.095  12.646 -19.278  1.00 95.42           C  
ATOM    738  CE  LYS A  91       1.098  13.569 -19.981  1.00 95.42           C  
ATOM    739  NZ  LYS A  91       0.534  14.579 -19.065  1.00 95.42           N  
ATOM    740  N   LEU A  92       4.009   6.971 -19.671  1.00 95.87           N  
ATOM    741  CA  LEU A  92       4.982   5.949 -19.303  1.00 95.87           C  
ATOM    742  C   LEU A  92       5.360   5.141 -20.545  1.00 95.87           C  
ATOM    743  CB  LEU A  92       4.414   5.059 -18.182  1.00 95.87           C  
ATOM    744  O   LEU A  92       4.485   4.674 -21.267  1.00 95.87           O  
ATOM    745  CG  LEU A  92       4.039   5.825 -16.902  1.00 95.87           C  
ATOM    746  CD1 LEU A  92       3.405   4.882 -15.887  1.00 95.87           C  
ATOM    747  CD2 LEU A  92       5.242   6.498 -16.234  1.00 95.87           C  
ATOM    748  N   ALA A  93       6.660   4.948 -20.765  1.00 95.74           N  
ATOM    749  CA  ALA A  93       7.170   4.088 -21.831  1.00 95.74           C  
ATOM    750  C   ALA A  93       6.884   2.605 -21.533  1.00 95.74           C  
ATOM    751  CB  ALA A  93       8.672   4.361 -21.983  1.00 95.74           C  
ATOM    752  O   ALA A  93       6.569   1.835 -22.433  1.00 95.74           O  
ATOM    753  N   VAL A  94       6.945   2.221 -20.251  1.00 96.37           N  
ATOM    754  CA  VAL A  94       6.551   0.895 -19.756  1.00 96.37           C  
ATOM    755  C   VAL A  94       5.786   1.081 -18.450  1.00 96.37           C  
ATOM    756  CB  VAL A  94       7.774  -0.025 -19.541  1.00 96.37           C  
ATOM    757  O   VAL A  94       6.335   1.613 -17.485  1.00 96.37           O  
ATOM    758  CG1 VAL A  94       7.340  -1.420 -19.071  1.00 96.37           C  
ATOM    759  CG2 VAL A  94       8.602  -0.204 -20.819  1.00 96.37           C  
ATOM    760  N   THR A  95       4.527   0.644 -18.396  1.00 97.44           N  
ATOM    761  CA  THR A  95       3.741   0.617 -17.150  1.00 97.44           C  
ATOM    762  C   THR A  95       4.078  -0.649 -16.361  1.00 97.44           C  
ATOM    763  CB  THR A  95       2.238   0.699 -17.448  1.00 97.44           C  
ATOM    764  O   THR A  95       4.005  -1.743 -16.907  1.00 97.44           O  
ATOM    765  CG2 THR A  95       1.369   0.593 -16.196  1.00 97.44           C  
ATOM    766  OG1 THR A  95       1.942   1.956 -18.016  1.00 97.44           O  
ATOM    767  N   ALA A  96       4.430  -0.504 -15.082  1.00 97.03           N  
ATOM    768  CA  ALA A  96       4.836  -1.604 -14.202  1.00 97.03           C  
ATOM    769  C   ALA A  96       3.744  -2.016 -13.198  1.00 97.03           C  
ATOM    770  CB  ALA A  96       6.122  -1.182 -13.482  1.00 97.03           C  
ATOM    771  O   ALA A  96       3.659  -3.181 -12.818  1.00 97.03           O  
ATOM    772  N   SER A  97       2.900  -1.089 -12.734  1.00 96.97           N  
ATOM    773  CA  SER A  97       1.735  -1.423 -11.902  1.00 96.97           C  
ATOM    774  C   SER A  97       0.651  -0.355 -11.980  1.00 96.97           C  
ATOM    775  CB  SER A  97       2.104  -1.585 -10.420  1.00 96.97           C  
ATOM    776  O   SER A  97       0.942   0.840 -11.940  1.00 96.97           O  
ATOM    777  OG  SER A  97       3.126  -2.535 -10.207  1.00 96.97           O  
ATOM    778  N   ILE A  98      -0.609  -0.794 -11.993  1.00 98.05           N  
ATOM    779  CA  ILE A  98      -1.789   0.042 -11.739  1.00 98.05           C  
ATOM    780  C   ILE A  98      -2.666  -0.679 -10.714  1.00 98.05           C  
ATOM    781  CB  ILE A  98      -2.561   0.373 -13.040  1.00 98.05           C  
ATOM    782  O   ILE A  98      -2.909  -1.874 -10.851  1.00 98.05           O  
ATOM    783  CG1 ILE A  98      -1.646   1.152 -14.012  1.00 98.05           C  
ATOM    784  CG2 ILE A  98      -3.828   1.192 -12.715  1.00 98.05           C  
ATOM    785  CD1 ILE A  98      -2.294   1.551 -15.342  1.00 98.05           C  
ATOM    786  N   HIS A  99      -3.124   0.021  -9.677  1.00 98.11           N  
ATOM    787  CA  HIS A  99      -4.128  -0.490  -8.735  1.00 98.11           C  
ATOM    788  C   HIS A  99      -4.842   0.645  -7.997  1.00 98.11           C  
ATOM    789  CB  HIS A  99      -3.496  -1.469  -7.729  1.00 98.11           C  
ATOM    790  O   HIS A  99      -4.319   1.757  -7.909  1.00 98.11           O  
ATOM    791  CG  HIS A  99      -2.252  -0.984  -7.024  1.00 98.11           C  
ATOM    792  CD2 HIS A  99      -2.171  -0.425  -5.776  1.00 98.11           C  
ATOM    793  ND1 HIS A  99      -0.964  -1.172  -7.468  1.00 98.11           N  
ATOM    794  CE1 HIS A  99      -0.124  -0.747  -6.512  1.00 98.11           C  
ATOM    795  NE2 HIS A  99      -0.812  -0.321  -5.441  1.00 98.11           N  
ATOM    796  N   VAL A 100      -6.022   0.367  -7.432  1.00 98.29           N  
ATOM    797  CA  VAL A 100      -6.721   1.314  -6.548  1.00 98.29           C  
ATOM    798  C   VAL A 100      -5.858   1.591  -5.314  1.00 98.29           C  
ATOM    799  CB  VAL A 100      -8.119   0.803  -6.140  1.00 98.29           C  
ATOM    800  O   VAL A 100      -5.431   0.668  -4.620  1.00 98.29           O  
ATOM    801  CG1 VAL A 100      -8.822   1.812  -5.220  1.00 98.29           C  
ATOM    802  CG2 VAL A 100      -9.013   0.591  -7.368  1.00 98.29           C  
ATOM    803  N   TYR A 101      -5.604   2.871  -5.046  1.00 98.52           N  
ATOM    804  CA  TYR A 101      -4.920   3.345  -3.846  1.00 98.52           C  
ATOM    805  C   TYR A 101      -5.929   3.709  -2.753  1.00 98.52           C  
ATOM    806  CB  TYR A 101      -4.009   4.531  -4.189  1.00 98.52           C  
ATOM    807  O   TYR A 101      -5.780   3.267  -1.614  1.00 98.52           O  
ATOM    808  CG  TYR A 101      -3.107   4.953  -3.044  1.00 98.52           C  
ATOM    809  CD1 TYR A 101      -3.596   5.750  -1.990  1.00 98.52           C  
ATOM    810  CD2 TYR A 101      -1.775   4.504  -3.011  1.00 98.52           C  
ATOM    811  CE1 TYR A 101      -2.754   6.078  -0.910  1.00 98.52           C  
ATOM    812  CE2 TYR A 101      -0.913   4.882  -1.967  1.00 98.52           C  
ATOM    813  OH  TYR A 101      -0.565   6.054   0.080  1.00 98.52           O  
ATOM    814  CZ  TYR A 101      -1.405   5.672  -0.911  1.00 98.52           C  
ATOM    815  N   SER A 102      -6.969   4.483  -3.091  1.00 98.21           N  
ATOM    816  CA  SER A 102      -8.033   4.841  -2.148  1.00 98.21           C  
ATOM    817  C   SER A 102      -9.404   5.022  -2.787  1.00 98.21           C  
ATOM    818  CB  SER A 102      -7.688   6.109  -1.352  1.00 98.21           C  
ATOM    819  O   SER A 102      -9.532   5.325  -3.974  1.00 98.21           O  
ATOM    820  OG  SER A 102      -7.897   7.288  -2.114  1.00 98.21           O  
ATOM    821  N   ILE A 103     -10.424   4.909  -1.940  1.00 97.83           N  
ATOM    822  CA  ILE A 103     -11.820   5.211  -2.237  1.00 97.83           C  
ATOM    823  C   ILE A 103     -12.347   6.186  -1.183  1.00 97.83           C  
ATOM    824  CB  ILE A 103     -12.648   3.913  -2.261  1.00 97.83           C  
ATOM    825  O   ILE A 103     -12.102   6.012   0.013  1.00 97.83           O  
ATOM    826  CG1 ILE A 103     -12.066   2.915  -3.285  1.00 97.83           C  
ATOM    827  CG2 ILE A 103     -14.115   4.231  -2.584  1.00 97.83           C  
ATOM    828  CD1 ILE A 103     -12.888   1.634  -3.397  1.00 97.83           C  
ATOM    829  N   GLN A 104     -13.088   7.205  -1.619  1.00 96.61           N  
ATOM    830  CA  GLN A 104     -13.755   8.149  -0.726  1.00 96.61           C  
ATOM    831  C   GLN A 104     -14.994   8.778  -1.379  1.00 96.61           C  
ATOM    832  CB  GLN A 104     -12.763   9.225  -0.242  1.00 96.61           C  
ATOM    833  O   GLN A 104     -15.055   8.971  -2.594  1.00 96.61           O  
ATOM    834  CG  GLN A 104     -12.095  10.055  -1.352  1.00 96.61           C  
ATOM    835  CD  GLN A 104     -10.938   9.371  -2.082  1.00 96.61           C  
ATOM    836  NE2 GLN A 104     -10.716   9.703  -3.333  1.00 96.61           N  
ATOM    837  OE1 GLN A 104     -10.188   8.561  -1.559  1.00 96.61           O  
ATOM    838  N   LYS A 105     -15.975   9.151  -0.553  1.00 95.68           N  
ATOM    839  CA  LYS A 105     -17.241   9.763  -0.993  1.00 95.68           C  
ATOM    840  C   LYS A 105     -17.097  11.225  -1.436  1.00 95.68           C  
ATOM    841  CB  LYS A 105     -18.223   9.623   0.170  1.00 95.68           C  
ATOM    842  O   LYS A 105     -17.806  11.686  -2.320  1.00 95.68           O  
ATOM    843  CG  LYS A 105     -19.691   9.923  -0.165  1.00 95.68           C  
ATOM    844  CD  LYS A 105     -20.429   9.972   1.173  1.00 95.68           C  
ATOM    845  CE  LYS A 105     -21.950  10.011   1.073  1.00 95.68           C  
ATOM    846  NZ  LYS A 105     -22.515   9.912   2.441  1.00 95.68           N  
ATOM    847  N   ALA A 106     -16.160  11.966  -0.845  1.00 95.01           N  
ATOM    848  CA  ALA A 106     -15.881  13.361  -1.189  1.00 95.01           C  
ATOM    849  C   ALA A 106     -14.571  13.487  -1.981  1.00 95.01           C  
ATOM    850  CB  ALA A 106     -15.865  14.195   0.097  1.00 95.01           C  
ATOM    851  O   ALA A 106     -13.574  12.850  -1.640  1.00 95.01           O  
ATOM    852  N   MET A 107     -14.543  14.329  -3.020  1.00 94.22           N  
ATOM    853  CA  MET A 107     -13.320  14.566  -3.792  1.00 94.22           C  
ATOM    854  C   MET A 107     -12.255  15.252  -2.926  1.00 94.22           C  
ATOM    855  CB  MET A 107     -13.611  15.394  -5.054  1.00 94.22           C  
ATOM    856  O   MET A 107     -12.479  16.337  -2.385  1.00 94.22           O  
ATOM    857  CG  MET A 107     -12.373  15.443  -5.964  1.00 94.22           C  
ATOM    858  SD  MET A 107     -12.551  16.364  -7.517  1.00 94.22           S  
ATOM    859  CE  MET A 107     -12.784  18.046  -6.881  1.00 94.22           C  
ATOM    860  N   LEU A 108     -11.071  14.645  -2.843  1.00 95.29           N  
ATOM    861  CA  LEU A 108      -9.923  15.236  -2.158  1.00 95.29           C  
ATOM    862  C   LEU A 108      -9.343  16.398  -2.982  1.00 95.29           C  
ATOM    863  CB  LEU A 108      -8.863  14.163  -1.848  1.00 95.29           C  
ATOM    864  O   LEU A 108      -9.260  16.327  -4.212  1.00 95.29           O  
ATOM    865  CG  LEU A 108      -9.387  12.919  -1.106  1.00 95.29           C  
ATOM    866  CD1 LEU A 108      -8.236  11.957  -0.828  1.00 95.29           C  
ATOM    867  CD2 LEU A 108     -10.062  13.262   0.224  1.00 95.29           C  
ATOM    868  N   LYS A 109      -8.932  17.468  -2.294  1.00 95.75           N  
ATOM    869  CA  LYS A 109      -8.269  18.633  -2.909  1.00 95.75           C  
ATOM    870  C   LYS A 109      -6.841  18.295  -3.348  1.00 95.75           C  
ATOM    871  CB  LYS A 109      -8.248  19.805  -1.912  1.00 95.75           C  
ATOM    872  O   LYS A 109      -6.392  18.737  -4.401  1.00 95.75           O  
ATOM    873  CG  LYS A 109      -9.653  20.312  -1.548  1.00 95.75           C  
ATOM    874  CD  LYS A 109      -9.559  21.473  -0.551  1.00 95.75           C  
ATOM    875  CE  LYS A 109     -10.961  21.970  -0.182  1.00 95.75           C  
ATOM    876  NZ  LYS A 109     -10.898  23.069   0.813  1.00 95.75           N  
ATOM    877  N   ASP A 110      -6.170  17.495  -2.531  1.00 95.37           N  
ATOM    878  CA  ASP A 110      -4.762  17.118  -2.584  1.00 95.37           C  
ATOM    879  C   ASP A 110      -4.577  15.696  -2.004  1.00 95.37           C  
ATOM    880  CB  ASP A 110      -3.970  18.162  -1.781  1.00 95.37           C  
ATOM    881  O   ASP A 110      -5.548  15.049  -1.604  1.00 95.37           O  
ATOM    882  CG  ASP A 110      -4.296  18.077  -0.287  1.00 95.37           C  
ATOM    883  OD1 ASP A 110      -5.418  18.484   0.098  1.00 95.37           O  
ATOM    884  OD2 ASP A 110      -3.439  17.529   0.436  1.00 95.37           O  
ATOM    885  N   SER A 111      -3.343  15.188  -1.967  1.00 94.85           N  
ATOM    886  CA  SER A 111      -3.019  13.842  -1.467  1.00 94.85           C  
ATOM    887  C   SER A 111      -2.662  13.771   0.027  1.00 94.85           C  
ATOM    888  CB  SER A 111      -1.901  13.227  -2.317  1.00 94.85           C  
ATOM    889  O   SER A 111      -2.533  12.668   0.556  1.00 94.85           O  
ATOM    890  OG  SER A 111      -0.812  14.126  -2.432  1.00 94.85           O  
ATOM    891  N   GLY A 112      -2.544  14.894   0.743  1.00 97.24           N  
ATOM    892  CA  GLY A 112      -2.225  14.932   2.176  1.00 97.24           C  
ATOM    893  C   GLY A 112      -3.169  14.109   3.074  1.00 97.24           C  
ATOM    894  O   GLY A 112      -2.680  13.395   3.954  1.00 97.24           O  
ATOM    895  N   PRO A 113      -4.500  14.101   2.846  1.00 97.48           N  
ATOM    896  CA  PRO A 113      -5.424  13.246   3.596  1.00 97.48           C  
ATOM    897  C   PRO A 113      -5.154  11.739   3.451  1.00 97.48           C  
ATOM    898  CB  PRO A 113      -6.818  13.614   3.079  1.00 97.48           C  
ATOM    899  O   PRO A 113      -5.452  10.979   4.374  1.00 97.48           O  
ATOM    900  CG  PRO A 113      -6.659  15.056   2.603  1.00 97.48           C  
ATOM    901  CD  PRO A 113      -5.248  15.046   2.026  1.00 97.48           C  
ATOM    902  N   LEU A 114      -4.565  11.302   2.330  1.00 97.84           N  
ATOM    903  CA  LEU A 114      -4.167   9.906   2.124  1.00 97.84           C  
ATOM    904  C   LEU A 114      -3.025   9.535   3.077  1.00 97.84           C  
ATOM    905  CB  LEU A 114      -3.753   9.668   0.659  1.00 97.84           C  
ATOM    906  O   LEU A 114      -3.151   8.585   3.847  1.00 97.84           O  
ATOM    907  CG  LEU A 114      -4.784  10.070  -0.410  1.00 97.84           C  
ATOM    908  CD1 LEU A 114      -4.244   9.757  -1.804  1.00 97.84           C  
ATOM    909  CD2 LEU A 114      -6.098   9.317  -0.229  1.00 97.84           C  
ATOM    910  N   PHE A 115      -1.969  10.358   3.107  1.00 97.66           N  
ATOM    911  CA  PHE A 115      -0.841  10.185   4.026  1.00 97.66           C  
ATOM    912  C   PHE A 115      -1.297  10.140   5.489  1.00 97.66           C  
ATOM    913  CB  PHE A 115       0.193  11.303   3.813  1.00 97.66           C  
ATOM    914  O   PHE A 115      -0.899   9.233   6.214  1.00 97.66           O  
ATOM    915  CG  PHE A 115       1.273  11.322   4.881  1.00 97.66           C  
ATOM    916  CD1 PHE A 115       1.160  12.194   5.983  1.00 97.66           C  
ATOM    917  CD2 PHE A 115       2.348  10.415   4.818  1.00 97.66           C  
ATOM    918  CE1 PHE A 115       2.110  12.152   7.018  1.00 97.66           C  
ATOM    919  CE2 PHE A 115       3.303  10.379   5.851  1.00 97.66           C  
ATOM    920  CZ  PHE A 115       3.181  11.243   6.954  1.00 97.66           C  
ATOM    921  N   ASN A 116      -2.168  11.062   5.913  1.00 97.50           N  
ATOM    922  CA  ASN A 116      -2.677  11.084   7.289  1.00 97.50           C  
ATOM    923  C   ASN A 116      -3.407   9.775   7.641  1.00 97.50           C  
ATOM    924  CB  ASN A 116      -3.589  12.310   7.474  1.00 97.50           C  
ATOM    925  O   ASN A 116      -3.108   9.160   8.664  1.00 97.50           O  
ATOM    926  CG  ASN A 116      -2.847  13.636   7.411  1.00 97.50           C  
ATOM    927  ND2 ASN A 116      -3.556  14.723   7.220  1.00 97.50           N  
ATOM    928  OD1 ASN A 116      -1.641  13.733   7.549  1.00 97.50           O  
ATOM    929  N   THR A 117      -4.285   9.300   6.751  1.00 97.33           N  
ATOM    930  CA  THR A 117      -5.022   8.032   6.913  1.00 97.33           C  
ATOM    931  C   THR A 117      -4.070   6.835   7.046  1.00 97.33           C  
ATOM    932  CB  THR A 117      -5.975   7.818   5.720  1.00 97.33           C  
ATOM    933  O   THR A 117      -4.232   5.996   7.936  1.00 97.33           O  
ATOM    934  CG2 THR A 117      -6.880   6.602   5.899  1.00 97.33           C  
ATOM    935  OG1 THR A 117      -6.832   8.929   5.555  1.00 97.33           O  
ATOM    936  N   ASP A 118      -3.034   6.786   6.205  1.00 97.51           N  
ATOM    937  CA  ASP A 118      -2.016   5.730   6.189  1.00 97.51           C  
ATOM    938  C   ASP A 118      -0.983   5.824   7.322  1.00 97.51           C  
ATOM    939  CB  ASP A 118      -1.300   5.756   4.831  1.00 97.51           C  
ATOM    940  O   ASP A 118      -0.287   4.838   7.600  1.00 97.51           O  
ATOM    941  CG  ASP A 118      -2.163   5.166   3.720  1.00 97.51           C  
ATOM    942  OD1 ASP A 118      -2.889   4.190   4.010  1.00 97.51           O  
ATOM    943  OD2 ASP A 118      -2.044   5.616   2.570  1.00 97.51           O  
ATOM    944  N   TYR A 119      -0.867   6.985   7.966  1.00 97.16           N  
ATOM    945  CA  TYR A 119       0.020   7.248   9.097  1.00 97.16           C  
ATOM    946  C   TYR A 119      -0.669   6.975  10.441  1.00 97.16           C  
ATOM    947  CB  TYR A 119       0.541   8.688   8.997  1.00 97.16           C  
ATOM    948  O   TYR A 119      -0.069   6.361  11.322  1.00 97.16           O  
ATOM    949  CG  TYR A 119       1.530   9.061  10.084  1.00 97.16           C  
ATOM    950  CD1 TYR A 119       1.211  10.062  11.023  1.00 97.16           C  
ATOM    951  CD2 TYR A 119       2.775   8.405  10.147  1.00 97.16           C  
ATOM    952  CE1 TYR A 119       2.140  10.410  12.024  1.00 97.16           C  
ATOM    953  CE2 TYR A 119       3.693   8.730  11.162  1.00 97.16           C  
ATOM    954  OH  TYR A 119       4.275  10.045  13.070  1.00 97.16           O  
ATOM    955  CZ  TYR A 119       3.379   9.734  12.099  1.00 97.16           C  
ATOM    956  N   ASP A 120      -1.944   7.341  10.598  1.00 96.77           N  
ATOM    957  CA  ASP A 120      -2.721   7.058  11.813  1.00 96.77           C  
ATOM    958  C   ASP A 120      -2.927   5.550  12.033  1.00 96.77           C  
ATOM    959  CB  ASP A 120      -4.055   7.826  11.778  1.00 96.77           C  
ATOM    960  O   ASP A 120      -2.728   5.043  13.144  1.00 96.77           O  
ATOM    961  CG  ASP A 120      -3.900   9.326  12.076  1.00 96.77           C  
ATOM    962  OD1 ASP A 120      -2.967   9.681  12.839  1.00 96.77           O  
ATOM    963  OD2 ASP A 120      -4.739  10.117  11.601  1.00 96.77           O  
ATOM    964  N   ILE A 121      -3.221   4.798  10.966  1.00 95.72           N  
ATOM    965  CA  ILE A 121      -3.311   3.332  11.043  1.00 95.72           C  
ATOM    966  C   ILE A 121      -1.938   2.667  11.240  1.00 95.72           C  
ATOM    967  CB  ILE A 121      -4.082   2.781   9.827  1.00 95.72           C  
ATOM    968  O   ILE A 121      -1.848   1.630  11.891  1.00 95.72           O  
ATOM    969  CG1 ILE A 121      -4.610   1.346  10.023  1.00 95.72           C  
ATOM    970  CG2 ILE A 121      -3.243   2.839   8.539  1.00 95.72           C  
ATOM    971  CD1 ILE A 121      -5.632   1.192  11.156  1.00 95.72           C  
ATOM    972  N   LEU A 122      -0.851   3.279  10.751  1.00 95.35           N  
ATOM    973  CA  LEU A 122       0.507   2.780  10.987  1.00 95.35           C  
ATOM    974  C   LEU A 122       0.939   2.980  12.445  1.00 95.35           C  
ATOM    975  CB  LEU A 122       1.486   3.434   9.998  1.00 95.35           C  
ATOM    976  O   LEU A 122       1.481   2.051  13.033  1.00 95.35           O  
ATOM    977  CG  LEU A 122       2.959   3.018  10.190  1.00 95.35           C  
ATOM    978  CD1 LEU A 122       3.181   1.519   9.972  1.00 95.35           C  
ATOM    979  CD2 LEU A 122       3.836   3.778   9.195  1.00 95.35           C  
ATOM    980  N   LYS A 123       0.661   4.141  13.056  1.00 95.40           N  
ATOM    981  CA  LYS A 123       0.974   4.397  14.476  1.00 95.40           C  
ATOM    982  C   LYS A 123       0.326   3.369  15.407  1.00 95.40           C  
ATOM    983  CB  LYS A 123       0.526   5.812  14.874  1.00 95.40           C  
ATOM    984  O   LYS A 123       0.970   2.911  16.343  1.00 95.40           O  
ATOM    985  CG  LYS A 123       1.491   6.903  14.379  1.00 95.40           C  
ATOM    986  CD  LYS A 123       1.013   8.312  14.762  1.00 95.40           C  
ATOM    987  CE  LYS A 123      -0.271   8.656  14.001  1.00 95.40           C  
ATOM    988  NZ  LYS A 123      -0.794  10.006  14.306  1.00 95.40           N  
ATOM    989  N   SER A 124      -0.916   2.974  15.127  1.00 94.21           N  
ATOM    990  CA  SER A 124      -1.637   1.950  15.903  1.00 94.21           C  
ATOM    991  C   SER A 124      -1.200   0.505  15.614  1.00 94.21           C  
ATOM    992  CB  SER A 124      -3.153   2.108  15.728  1.00 94.21           C  
ATOM    993  O   SER A 124      -1.541  -0.387  16.383  1.00 94.21           O  
ATOM    994  OG  SER A 124      -3.519   2.238  14.367  1.00 94.21           O  
ATOM    995  N   ASN A 125      -0.418   0.263  14.555  1.00 93.65           N  
ATOM    996  CA  ASN A 125       0.060  -1.065  14.148  1.00 93.65           C  
ATOM    997  C   ASN A 125       1.598  -1.140  14.036  1.00 93.65           C  
ATOM    998  CB  ASN A 125      -0.651  -1.490  12.849  1.00 93.65           C  
ATOM    999  O   ASN A 125       2.131  -2.007  13.343  1.00 93.65           O  
ATOM   1000  CG  ASN A 125      -2.126  -1.777  13.053  1.00 93.65           C  
ATOM   1001  ND2 ASN A 125      -2.980  -0.789  12.935  1.00 93.65           N  
ATOM   1002  OD1 ASN A 125      -2.528  -2.900  13.309  1.00 93.65           O  
ATOM   1003  N   LEU A 126       2.329  -0.237  14.704  1.00 90.79           N  
ATOM   1004  CA  LEU A 126       3.765  -0.023  14.476  1.00 90.79           C  
ATOM   1005  C   LEU A 126       4.617  -1.285  14.716  1.00 90.79           C  
ATOM   1006  CB  LEU A 126       4.215   1.162  15.353  1.00 90.79           C  
ATOM   1007  O   LEU A 126       5.542  -1.545  13.952  1.00 90.79           O  
ATOM   1008  CG  LEU A 126       5.654   1.651  15.091  1.00 90.79           C  
ATOM   1009  CD1 LEU A 126       5.832   2.188  13.668  1.00 90.79           C  
ATOM   1010  CD2 LEU A 126       5.993   2.779  16.066  1.00 90.79           C  
ATOM   1011  N   GLN A 127       4.244  -2.104  15.706  1.00 87.12           N  
ATOM   1012  CA  GLN A 127       4.899  -3.382  16.041  1.00 87.12           C  
ATOM   1013  C   GLN A 127       4.728  -4.475  14.968  1.00 87.12           C  
ATOM   1014  CB  GLN A 127       4.328  -3.909  17.375  1.00 87.12           C  
ATOM   1015  O   GLN A 127       5.392  -5.507  15.003  1.00 87.12           O  
ATOM   1016  CG  GLN A 127       4.488  -2.965  18.581  1.00 87.12           C  
ATOM   1017  CD  GLN A 127       5.938  -2.674  18.965  1.00 87.12           C  
ATOM   1018  NE2 GLN A 127       6.173  -1.778  19.896  1.00 87.12           N  
ATOM   1019  OE1 GLN A 127       6.888  -3.225  18.442  1.00 87.12           O  
ATOM   1020  N   ASN A 128       3.809  -4.288  14.018  1.00 87.30           N  
ATOM   1021  CA  ASN A 128       3.442  -5.279  13.009  1.00 87.30           C  
ATOM   1022  C   ASN A 128       3.352  -4.657  11.603  1.00 87.30           C  
ATOM   1023  CB  ASN A 128       2.155  -5.993  13.465  1.00 87.30           C  
ATOM   1024  O   ASN A 128       2.559  -5.098  10.773  1.00 87.30           O  
ATOM   1025  CG  ASN A 128       2.343  -6.884  14.680  1.00 87.30           C  
ATOM   1026  ND2 ASN A 128       3.206  -7.872  14.627  1.00 87.30           N  
ATOM   1027  OD1 ASN A 128       1.656  -6.753  15.675  1.00 87.30           O  
ATOM   1028  N   CYS A 129       4.191  -3.655  11.324  1.00 89.84           N  
ATOM   1029  CA  CYS A 129       4.183  -2.858  10.093  1.00 89.84           C  
ATOM   1030  C   CYS A 129       4.335  -3.663   8.778  1.00 89.84           C  
ATOM   1031  CB  CYS A 129       5.269  -1.783  10.235  1.00 89.84           C  
ATOM   1032  O   CYS A 129       3.870  -3.210   7.729  1.00 89.84           O  
ATOM   1033  SG  CYS A 129       6.899  -2.561  10.438  1.00 89.84           S  
ATOM   1034  N   SER A 130       4.929  -4.862   8.837  1.00 92.39           N  
ATOM   1035  CA  SER A 130       5.086  -5.788   7.700  1.00 92.39           C  
ATOM   1036  C   SER A 130       4.064  -6.935   7.676  1.00 92.39           C  
ATOM   1037  CB  SER A 130       6.509  -6.361   7.664  1.00 92.39           C  
ATOM   1038  O   SER A 130       4.072  -7.730   6.742  1.00 92.39           O  
ATOM   1039  OG  SER A 130       7.446  -5.306   7.587  1.00 92.39           O  
ATOM   1040  N   LYS A 131       3.152  -7.042   8.654  1.00 94.17           N  
ATOM   1041  CA  LYS A 131       2.298  -8.234   8.864  1.00 94.17           C  
ATOM   1042  C   LYS A 131       1.383  -8.598   7.690  1.00 94.17           C  
ATOM   1043  CB  LYS A 131       1.493  -8.026  10.153  1.00 94.17           C  
ATOM   1044  O   LYS A 131       1.022  -9.758   7.539  1.00 94.17           O  
ATOM   1045  CG  LYS A 131       0.566  -9.202  10.498  1.00 94.17           C  
ATOM   1046  CD  LYS A 131       0.090  -9.119  11.951  1.00 94.17           C  
ATOM   1047  CE  LYS A 131      -0.682 -10.395  12.309  1.00 94.17           C  
ATOM   1048  NZ  LYS A 131      -0.632 -10.663  13.770  1.00 94.17           N  
ATOM   1049  N   PHE A 132       1.018  -7.618   6.869  1.00 96.14           N  
ATOM   1050  CA  PHE A 132       0.212  -7.820   5.661  1.00 96.14           C  
ATOM   1051  C   PHE A 132       0.978  -7.487   4.373  1.00 96.14           C  
ATOM   1052  CB  PHE A 132      -1.095  -7.030   5.791  1.00 96.14           C  
ATOM   1053  O   PHE A 132       0.372  -7.421   3.308  1.00 96.14           O  
ATOM   1054  CG  PHE A 132      -1.858  -7.307   7.073  1.00 96.14           C  
ATOM   1055  CD1 PHE A 132      -2.387  -8.589   7.313  1.00 96.14           C  
ATOM   1056  CD2 PHE A 132      -2.000  -6.299   8.046  1.00 96.14           C  
ATOM   1057  CE1 PHE A 132      -3.043  -8.868   8.524  1.00 96.14           C  
ATOM   1058  CE2 PHE A 132      -2.655  -6.579   9.257  1.00 96.14           C  
ATOM   1059  CZ  PHE A 132      -3.173  -7.861   9.496  1.00 96.14           C  
ATOM   1060  N   SER A 133       2.290  -7.253   4.469  1.00 96.41           N  
ATOM   1061  CA  SER A 133       3.177  -6.947   3.346  1.00 96.41           C  
ATOM   1062  C   SER A 133       3.320  -8.141   2.401  1.00 96.41           C  
ATOM   1063  CB  SER A 133       4.560  -6.569   3.888  1.00 96.41           C  
ATOM   1064  O   SER A 133       3.462  -9.277   2.851  1.00 96.41           O  
ATOM   1065  OG  SER A 133       5.460  -6.251   2.850  1.00 96.41           O  
ATOM   1066  N   ALA A 134       3.391  -7.856   1.098  1.00 96.21           N  
ATOM   1067  CA  ALA A 134       3.767  -8.829   0.069  1.00 96.21           C  
ATOM   1068  C   ALA A 134       5.273  -9.171   0.083  1.00 96.21           C  
ATOM   1069  CB  ALA A 134       3.318  -8.276  -1.290  1.00 96.21           C  
ATOM   1070  O   ALA A 134       5.715 -10.039  -0.658  1.00 96.21           O  
ATOM   1071  N   ILE A 135       6.060  -8.480   0.915  1.00 95.60           N  
ATOM   1072  CA  ILE A 135       7.474  -8.762   1.177  1.00 95.60           C  
ATOM   1073  C   ILE A 135       7.611  -9.108   2.659  1.00 95.60           C  
ATOM   1074  CB  ILE A 135       8.375  -7.563   0.792  1.00 95.60           C  
ATOM   1075  O   ILE A 135       7.333  -8.263   3.516  1.00 95.60           O  
ATOM   1076  CG1 ILE A 135       8.168  -7.145  -0.683  1.00 95.60           C  
ATOM   1077  CG2 ILE A 135       9.852  -7.917   1.057  1.00 95.60           C  
ATOM   1078  CD1 ILE A 135       8.917  -5.866  -1.081  1.00 95.60           C  
ATOM   1079  N   GLN A 136       8.067 -10.326   2.940  1.00 92.86           N  
ATOM   1080  CA  GLN A 136       8.521 -10.771   4.258  1.00 92.86           C  
ATOM   1081  C   GLN A 136      10.048 -10.915   4.235  1.00 92.86           C  
ATOM   1082  CB  GLN A 136       7.820 -12.084   4.655  1.00 92.86           C  
ATOM   1083  O   GLN A 136      10.632 -11.167   3.185  1.00 92.86           O  
ATOM   1084  CG  GLN A 136       6.285 -11.963   4.708  1.00 92.86           C  
ATOM   1085  CD  GLN A 136       5.800 -10.863   5.650  1.00 92.86           C  
ATOM   1086  NE2 GLN A 136       4.769 -10.129   5.297  1.00 92.86           N  
ATOM   1087  OE1 GLN A 136       6.352 -10.613   6.711  1.00 92.86           O  
ATOM   1088  N   CYS A 137      10.706 -10.730   5.379  1.00 92.54           N  
ATOM   1089  CA  CYS A 137      12.163 -10.798   5.484  1.00 92.54           C  
ATOM   1090  C   CYS A 137      12.555 -11.554   6.755  1.00 92.54           C  
ATOM   1091  CB  CYS A 137      12.722  -9.368   5.460  1.00 92.54           C  
ATOM   1092  O   CYS A 137      12.224 -11.115   7.854  1.00 92.54           O  
ATOM   1093  SG  CYS A 137      14.523  -9.404   5.686  1.00 92.54           S  
ATOM   1094  N   ALA A 138      13.287 -12.661   6.608  1.00 92.72           N  
ATOM   1095  CA  ALA A 138      13.703 -13.507   7.730  1.00 92.72           C  
ATOM   1096  C   ALA A 138      14.615 -12.782   8.741  1.00 92.72           C  
ATOM   1097  CB  ALA A 138      14.383 -14.754   7.154  1.00 92.72           C  
ATOM   1098  O   ALA A 138      14.635 -13.139   9.912  1.00 92.72           O  
ATOM   1099  N   ALA A 139      15.325 -11.729   8.317  1.00 92.94           N  
ATOM   1100  CA  ALA A 139      16.147 -10.895   9.196  1.00 92.94           C  
ATOM   1101  C   ALA A 139      15.359  -9.780   9.922  1.00 92.94           C  
ATOM   1102  CB  ALA A 139      17.307 -10.331   8.365  1.00 92.94           C  
ATOM   1103  O   ALA A 139      15.910  -9.108  10.791  1.00 92.94           O  
ATOM   1104  N   ALA A 140      14.079  -9.560   9.596  1.00 89.05           N  
ATOM   1105  CA  ALA A 140      13.249  -8.499  10.181  1.00 89.05           C  
ATOM   1106  C   ALA A 140      12.564  -8.923  11.500  1.00 89.05           C  
ATOM   1107  CB  ALA A 140      12.285  -7.968   9.111  1.00 89.05           C  
ATOM   1108  O   ALA A 140      11.393  -8.622  11.735  1.00 89.05           O  
ATOM   1109  N   VAL A 141      13.297  -9.634  12.360  1.00 85.93           N  
ATOM   1110  CA  VAL A 141      12.830 -10.097  13.677  1.00 85.93           C  
ATOM   1111  C   VAL A 141      13.013  -8.979  14.720  1.00 85.93           C  
ATOM   1112  CB  VAL A 141      13.565 -11.390  14.092  1.00 85.93           C  
ATOM   1113  O   VAL A 141      14.040  -8.295  14.698  1.00 85.93           O  
ATOM   1114  CG1 VAL A 141      13.084 -11.945  15.438  1.00 85.93           C  
ATOM   1115  CG2 VAL A 141      13.340 -12.497  13.054  1.00 85.93           C  
ATOM   1116  N   PRO A 142      12.061  -8.763  15.651  1.00 82.99           N  
ATOM   1117  CA  PRO A 142      12.251  -7.836  16.766  1.00 82.99           C  
ATOM   1118  C   PRO A 142      13.462  -8.224  17.627  1.00 82.99           C  
ATOM   1119  CB  PRO A 142      10.945  -7.877  17.572  1.00 82.99           C  
ATOM   1120  O   PRO A 142      13.533  -9.342  18.134  1.00 82.99           O  
ATOM   1121  CG  PRO A 142       9.908  -8.344  16.551  1.00 82.99           C  
ATOM   1122  CD  PRO A 142      10.711  -9.306  15.679  1.00 82.99           C  
ATOM   1123  N   ARG A 143      14.405  -7.293  17.819  1.00 83.30           N  
ATOM   1124  CA  ARG A 143      15.562  -7.500  18.709  1.00 83.30           C  
ATOM   1125  C   ARG A 143      15.114  -7.628  20.162  1.00 83.30           C  
ATOM   1126  CB  ARG A 143      16.589  -6.367  18.589  1.00 83.30           C  
ATOM   1127  O   ARG A 143      14.215  -6.906  20.599  1.00 83.30           O  
ATOM   1128  CG  ARG A 143      17.240  -6.315  17.204  1.00 83.30           C  
ATOM   1129  CD  ARG A 143      18.329  -5.239  17.193  1.00 83.30           C  
ATOM   1130  NE  ARG A 143      18.819  -4.996  15.825  1.00 83.30           N  
ATOM   1131  NH1 ARG A 143      19.795  -2.950  16.197  1.00 83.30           N  
ATOM   1132  NH2 ARG A 143      19.799  -3.823  14.142  1.00 83.30           N  
ATOM   1133  CZ  ARG A 143      19.465  -3.928  15.397  1.00 83.30           C  
ATOM   1134  N   ALA A 144      15.787  -8.486  20.924  1.00 82.52           N  
ATOM   1135  CA  ALA A 144      15.531  -8.616  22.353  1.00 82.52           C  
ATOM   1136  C   ALA A 144      15.908  -7.313  23.096  1.00 82.52           C  
ATOM   1137  CB  ALA A 144      16.292  -9.835  22.884  1.00 82.52           C  
ATOM   1138  O   ALA A 144      16.915  -6.680  22.757  1.00 82.52           O  
ATOM   1139  N   PRO A 145      15.164  -6.904  24.143  1.00 76.05           N  
ATOM   1140  CA  PRO A 145      15.396  -5.629  24.831  1.00 76.05           C  
ATOM   1141  C   PRO A 145      16.767  -5.530  25.521  1.00 76.05           C  
ATOM   1142  CB  PRO A 145      14.237  -5.487  25.827  1.00 76.05           C  
ATOM   1143  O   PRO A 145      17.234  -4.426  25.786  1.00 76.05           O  
ATOM   1144  CG  PRO A 145      13.788  -6.927  26.075  1.00 76.05           C  
ATOM   1145  CD  PRO A 145      14.015  -7.589  24.718  1.00 76.05           C  
ATOM   1146  N   ALA A 146      17.444  -6.655  25.773  1.00 69.82           N  
ATOM   1147  CA  ALA A 146      18.814  -6.666  26.281  1.00 69.82           C  
ATOM   1148  C   ALA A 146      19.823  -6.068  25.275  1.00 69.82           C  
ATOM   1149  CB  ALA A 146      19.169  -8.113  26.643  1.00 69.82           C  
ATOM   1150  O   ALA A 146      20.704  -5.298  25.663  1.00 69.82           O  
ATOM   1151  N   GLU A 147      19.682  -6.374  23.981  1.00 64.50           N  
ATOM   1152  CA  GLU A 147      20.654  -6.009  22.939  1.00 64.50           C  
ATOM   1153  C   GLU A 147      20.666  -4.510  22.621  1.00 64.50           C  
ATOM   1154  CB  GLU A 147      20.337  -6.755  21.638  1.00 64.50           C  
ATOM   1155  O   GLU A 147      21.712  -3.942  22.300  1.00 64.50           O  
ATOM   1156  CG  GLU A 147      20.369  -8.282  21.768  1.00 64.50           C  
ATOM   1157  CD  GLU A 147      20.165  -8.944  20.399  1.00 64.50           C  
ATOM   1158  OE1 GLU A 147      20.854  -9.953  20.148  1.00 64.50           O  
ATOM   1159  OE2 GLU A 147      19.333  -8.421  19.615  1.00 64.50           O  
ATOM   1160  N   SER A 148      19.515  -3.838  22.728  1.00 60.12           N  
ATOM   1161  CA  SER A 148      19.430  -2.399  22.457  1.00 60.12           C  
ATOM   1162  C   SER A 148      20.359  -1.609  23.388  1.00 60.12           C  
ATOM   1163  CB  SER A 148      17.978  -1.919  22.555  1.00 60.12           C  
ATOM   1164  O   SER A 148      21.106  -0.745  22.923  1.00 60.12           O  
ATOM   1165  OG  SER A 148      17.484  -2.119  23.861  1.00 60.12           O  
ATOM   1166  N   SER A 149      20.408  -1.987  24.671  1.00 59.68           N  
ATOM   1167  CA  SER A 149      21.219  -1.338  25.710  1.00 59.68           C  
ATOM   1168  C   SER A 149      22.736  -1.402  25.471  1.00 59.68           C  
ATOM   1169  CB  SER A 149      20.878  -1.947  27.076  1.00 59.68           C  
ATOM   1170  O   SER A 149      23.459  -0.483  25.869  1.00 59.68           O  
ATOM   1171  OG  SER A 149      21.491  -3.210  27.269  1.00 59.68           O  
ATOM   1172  N   SER A 150      23.232  -2.452  24.804  1.00 58.59           N  
ATOM   1173  CA  SER A 150      24.656  -2.604  24.479  1.00 58.59           C  
ATOM   1174  C   SER A 150      25.024  -1.898  23.171  1.00 58.59           C  
ATOM   1175  CB  SER A 150      25.039  -4.088  24.457  1.00 58.59           C  
ATOM   1176  O   SER A 150      26.125  -1.354  23.054  1.00 58.59           O  
ATOM   1177  OG  SER A 150      24.440  -4.753  23.365  1.00 58.59           O  
ATOM   1178  N   SER A 151      24.089  -1.834  22.214  1.00 56.71           N  
ATOM   1179  CA  SER A 151      24.293  -1.160  20.927  1.00 56.71           C  
ATOM   1180  C   SER A 151      24.469   0.359  21.064  1.00 56.71           C  
ATOM   1181  CB  SER A 151      23.175  -1.535  19.947  1.00 56.71           C  
ATOM   1182  O   SER A 151      25.396   0.911  20.470  1.00 56.71           O  
ATOM   1183  OG  SER A 151      21.921  -0.959  20.265  1.00 56.71           O  
ATOM   1184  N   SER A 152      23.670   1.023  21.911  1.00 58.26           N  
ATOM   1185  CA  SER A 152      23.757   2.476  22.135  1.00 58.26           C  
ATOM   1186  C   SER A 152      25.141   2.902  22.633  1.00 58.26           C  
ATOM   1187  CB  SER A 152      22.698   2.928  23.149  1.00 58.26           C  
ATOM   1188  O   SER A 152      25.739   3.829  22.091  1.00 58.26           O  
ATOM   1189  OG  SER A 152      21.416   2.465  22.771  1.00 58.26           O  
ATOM   1190  N   LYS A 153      25.690   2.163  23.610  1.00 55.75           N  
ATOM   1191  CA  LYS A 153      27.001   2.453  24.215  1.00 55.75           C  
ATOM   1192  C   LYS A 153      28.149   2.336  23.209  1.00 55.75           C  
ATOM   1193  CB  LYS A 153      27.242   1.531  25.421  1.00 55.75           C  
ATOM   1194  O   LYS A 153      29.053   3.166  23.219  1.00 55.75           O  
ATOM   1195  CG  LYS A 153      26.272   1.830  26.574  1.00 55.75           C  
ATOM   1196  CD  LYS A 153      26.564   0.942  27.788  1.00 55.75           C  
ATOM   1197  CE  LYS A 153      25.611   1.311  28.930  1.00 55.75           C  
ATOM   1198  NZ  LYS A 153      25.889   0.520  30.154  1.00 55.75           N  
ATOM   1199  N   LYS A 154      28.102   1.343  22.310  1.00 55.65           N  
ATOM   1200  CA  LYS A 154      29.116   1.192  21.251  1.00 55.65           C  
ATOM   1201  C   LYS A 154      29.084   2.345  20.244  1.00 55.65           C  
ATOM   1202  CB  LYS A 154      28.973  -0.166  20.543  1.00 55.65           C  
ATOM   1203  O   LYS A 154      30.144   2.753  19.778  1.00 55.65           O  
ATOM   1204  CG  LYS A 154      29.510  -1.319  21.405  1.00 55.65           C  
ATOM   1205  CD  LYS A 154      29.579  -2.630  20.606  1.00 55.65           C  
ATOM   1206  CE  LYS A 154      30.265  -3.718  21.442  1.00 55.65           C  
ATOM   1207  NZ  LYS A 154      30.474  -4.969  20.666  1.00 55.65           N  
ATOM   1208  N   PHE A 155      27.905   2.886  19.926  1.00 54.58           N  
ATOM   1209  CA  PHE A 155      27.791   3.966  18.943  1.00 54.58           C  
ATOM   1210  C   PHE A 155      28.386   5.287  19.459  1.00 54.58           C  
ATOM   1211  CB  PHE A 155      26.336   4.103  18.477  1.00 54.58           C  
ATOM   1212  O   PHE A 155      29.232   5.867  18.780  1.00 54.58           O  
ATOM   1213  CG  PHE A 155      26.206   4.854  17.165  1.00 54.58           C  
ATOM   1214  CD1 PHE A 155      25.816   6.206  17.148  1.00 54.58           C  
ATOM   1215  CD2 PHE A 155      26.514   4.203  15.954  1.00 54.58           C  
ATOM   1216  CE1 PHE A 155      25.727   6.899  15.926  1.00 54.58           C  
ATOM   1217  CE2 PHE A 155      26.427   4.896  14.733  1.00 54.58           C  
ATOM   1218  CZ  PHE A 155      26.031   6.245  14.720  1.00 54.58           C  
ATOM   1219  N   GLU A 156      28.052   5.709  20.687  1.00 51.84           N  
ATOM   1220  CA  GLU A 156      28.671   6.895  21.312  1.00 51.84           C  
ATOM   1221  C   GLU A 156      30.196   6.759  21.427  1.00 51.84           C  
ATOM   1222  CB  GLU A 156      28.084   7.151  22.711  1.00 51.84           C  
ATOM   1223  O   GLU A 156      30.933   7.681  21.077  1.00 51.84           O  
ATOM   1224  CG  GLU A 156      26.657   7.708  22.661  1.00 51.84           C  
ATOM   1225  CD  GLU A 156      26.150   8.063  24.067  1.00 51.84           C  
ATOM   1226  OE1 GLU A 156      25.958   9.272  24.329  1.00 51.84           O  
ATOM   1227  OE2 GLU A 156      25.941   7.116  24.861  1.00 51.84           O  
ATOM   1228  N   GLN A 157      30.683   5.588  21.851  1.00 53.66           N  
ATOM   1229  CA  GLN A 157      32.116   5.354  22.033  1.00 53.66           C  
ATOM   1230  C   GLN A 157      32.888   5.377  20.701  1.00 53.66           C  
ATOM   1231  CB  GLN A 157      32.292   4.048  22.824  1.00 53.66           C  
ATOM   1232  O   GLN A 157      34.009   5.881  20.653  1.00 53.66           O  
ATOM   1233  CG  GLN A 157      33.663   3.944  23.507  1.00 53.66           C  
ATOM   1234  CD  GLN A 157      33.718   2.814  24.537  1.00 53.66           C  
ATOM   1235  NE2 GLN A 157      34.609   2.893  25.501  1.00 53.66           N  
ATOM   1236  OE1 GLN A 157      32.974   1.844  24.507  1.00 53.66           O  
ATOM   1237  N   SER A 158      32.277   4.915  19.601  1.00 51.96           N  
ATOM   1238  CA  SER A 158      32.900   4.945  18.268  1.00 51.96           C  
ATOM   1239  C   SER A 158      33.092   6.361  17.702  1.00 51.96           C  
ATOM   1240  CB  SER A 158      32.125   4.048  17.295  1.00 51.96           C  
ATOM   1241  O   SER A 158      34.109   6.626  17.064  1.00 51.96           O  
ATOM   1242  OG  SER A 158      30.835   4.539  16.973  1.00 51.96           O  
ATOM   1243  N   HIS A 159      32.188   7.305  17.995  1.00 47.21           N  
ATOM   1244  CA  HIS A 159      32.295   8.690  17.510  1.00 47.21           C  
ATOM   1245  C   HIS A 159      33.369   9.510  18.260  1.00 47.21           C  
ATOM   1246  CB  HIS A 159      30.900   9.339  17.575  1.00 47.21           C  
ATOM   1247  O   HIS A 159      33.799  10.563  17.787  1.00 47.21           O  
ATOM   1248  CG  HIS A 159      30.757  10.611  16.766  1.00 47.21           C  
ATOM   1249  CD2 HIS A 159      29.893  10.830  15.727  1.00 47.21           C  
ATOM   1250  ND1 HIS A 159      31.493  11.763  16.916  1.00 47.21           N  
ATOM   1251  CE1 HIS A 159      31.093  12.647  15.989  1.00 47.21           C  
ATOM   1252  NE2 HIS A 159      30.106  12.128  15.244  1.00 47.21           N  
ATOM   1253  N   LEU A 160      33.828   9.048  19.427  1.00 49.75           N  
ATOM   1254  CA  LEU A 160      34.846   9.738  20.230  1.00 49.75           C  
ATOM   1255  C   LEU A 160      36.283   9.260  19.956  1.00 49.75           C  
ATOM   1256  CB  LEU A 160      34.461   9.625  21.717  1.00 49.75           C  
ATOM   1257  O   LEU A 160      37.219   9.933  20.374  1.00 49.75           O  
ATOM   1258  CG  LEU A 160      33.192  10.416  22.095  1.00 49.75           C  
ATOM   1259  CD1 LEU A 160      32.791  10.088  23.534  1.00 49.75           C  
ATOM   1260  CD2 LEU A 160      33.395  11.932  21.997  1.00 49.75           C  
ATOM   1261  N   HIS A 161      36.468   8.140  19.246  1.00 41.96           N  
ATOM   1262  CA  HIS A 161      37.771   7.469  19.108  1.00 41.96           C  
ATOM   1263  C   HIS A 161      38.410   7.518  17.705  1.00 41.96           C  
ATOM   1264  CB  HIS A 161      37.669   6.036  19.664  1.00 41.96           C  
ATOM   1265  O   HIS A 161      39.477   6.945  17.513  1.00 41.96           O  
ATOM   1266  CG  HIS A 161      38.549   5.837  20.869  1.00 41.96           C  
ATOM   1267  CD2 HIS A 161      38.169   5.939  22.179  1.00 41.96           C  
ATOM   1268  ND1 HIS A 161      39.903   5.595  20.857  1.00 41.96           N  
ATOM   1269  CE1 HIS A 161      40.326   5.540  22.131  1.00 41.96           C  
ATOM   1270  NE2 HIS A 161      39.299   5.736  22.977  1.00 41.96           N  
ATOM   1271  N   MET A 162      37.805   8.209  16.731  1.00 42.69           N  
ATOM   1272  CA  MET A 162      38.324   8.323  15.350  1.00 42.69           C  
ATOM   1273  C   MET A 162      39.148   9.603  15.080  1.00 42.69           C  
ATOM   1274  CB  MET A 162      37.182   8.134  14.333  1.00 42.69           C  
ATOM   1275  O   MET A 162      39.274  10.025  13.933  1.00 42.69           O  
ATOM   1276  CG  MET A 162      36.621   6.707  14.348  1.00 42.69           C  
ATOM   1277  SD  MET A 162      35.516   6.308  12.961  1.00 42.69           S  
ATOM   1278  CE  MET A 162      36.697   6.298  11.581  1.00 42.69           C  
ATOM   1279  N   SER A 163      39.699  10.234  16.123  1.00 42.69           N  
ATOM   1280  CA  SER A 163      40.361  11.554  16.044  1.00 42.69           C  
ATOM   1281  C   SER A 163      41.818  11.559  16.537  1.00 42.69           C  
ATOM   1282  CB  SER A 163      39.521  12.618  16.762  1.00 42.69           C  
ATOM   1283  O   SER A 163      42.325  12.594  16.969  1.00 42.69           O  
ATOM   1284  OG  SER A 163      38.247  12.745  16.156  1.00 42.69           O  
ATOM   1285  N   SER A 164      42.497  10.412  16.486  1.00 34.73           N  
ATOM   1286  CA  SER A 164      43.911  10.244  16.852  1.00 34.73           C  
ATOM   1287  C   SER A 164      44.483   8.964  16.233  1.00 34.73           C  
ATOM   1288  CB  SER A 164      44.064  10.183  18.380  1.00 34.73           C  
ATOM   1289  O   SER A 164      43.732   8.010  16.067  1.00 34.73           O  
ATOM   1290  OG  SER A 164      43.186   9.234  18.957  1.00 34.73           O  
ATOM   1291  N   GLU A 165      45.804   8.947  15.993  1.00 43.35           N  
ATOM   1292  CA  GLU A 165      46.613   7.797  15.521  1.00 43.35           C  
ATOM   1293  C   GLU A 165      46.373   7.373  14.045  1.00 43.35           C  
ATOM   1294  CB  GLU A 165      46.513   6.628  16.530  1.00 43.35           C  
ATOM   1295  O   GLU A 165      45.241   7.280  13.588  1.00 43.35           O  
ATOM   1296  CG  GLU A 165      47.063   7.044  17.910  1.00 43.35           C  
ATOM   1297  CD  GLU A 165      46.917   5.974  19.002  1.00 43.35           C  
ATOM   1298  OE1 GLU A 165      47.106   6.354  20.179  1.00 43.35           O  
ATOM   1299  OE2 GLU A 165      46.632   4.803  18.666  1.00 43.35           O  
ATOM   1300  N   THR A 166      47.385   7.120  13.198  1.00 39.68           N  
ATOM   1301  CA  THR A 166      48.855   7.266  13.327  1.00 39.68           C  
ATOM   1302  C   THR A 166      49.491   7.560  11.952  1.00 39.68           C  
ATOM   1303  CB  THR A 166      49.460   6.009  13.992  1.00 39.68           C  
ATOM   1304  O   THR A 166      48.928   7.227  10.913  1.00 39.68           O  
ATOM   1305  CG2 THR A 166      50.915   5.662  13.671  1.00 39.68           C  
ATOM   1306  OG1 THR A 166      49.458   6.257  15.374  1.00 39.68           O  
ATOM   1307  N   GLN A 167      50.658   8.217  11.933  1.00 36.85           N  
ATOM   1308  CA  GLN A 167      51.404   8.588  10.716  1.00 36.85           C  
ATOM   1309  C   GLN A 167      52.226   7.415  10.147  1.00 36.85           C  
ATOM   1310  CB  GLN A 167      52.379   9.733  11.047  1.00 36.85           C  
ATOM   1311  O   GLN A 167      52.889   6.719  10.913  1.00 36.85           O  
ATOM   1312  CG  GLN A 167      51.711  11.034  11.521  1.00 36.85           C  
ATOM   1313  CD  GLN A 167      52.722  12.080  11.992  1.00 36.85           C  
ATOM   1314  NE2 GLN A 167      52.278  13.259  12.363  1.00 36.85           N  
ATOM   1315  OE1 GLN A 167      53.921  11.875  12.054  1.00 36.85           O  
ATOM   1316  N   ALA A 168      52.269   7.254   8.815  1.00 41.00           N  
ATOM   1317  CA  ALA A 168      53.142   6.277   8.146  1.00 41.00           C  
ATOM   1318  C   ALA A 168      53.536   6.662   6.694  1.00 41.00           C  
ATOM   1319  CB  ALA A 168      52.484   4.890   8.225  1.00 41.00           C  
ATOM   1320  O   ALA A 168      53.103   6.015   5.752  1.00 41.00           O  
ATOM   1321  N   ASN A 169      54.397   7.682   6.572  1.00 39.17           N  
ATOM   1322  CA  ASN A 169      55.436   7.916   5.540  1.00 39.17           C  
ATOM   1323  C   ASN A 169      55.130   7.939   4.009  1.00 39.17           C  
ATOM   1324  CB  ASN A 169      56.637   6.993   5.868  1.00 39.17           C  
ATOM   1325  O   ASN A 169      54.209   7.304   3.517  1.00 39.17           O  
ATOM   1326  CG  ASN A 169      57.979   7.707   5.888  1.00 39.17           C  
ATOM   1327  ND2 ASN A 169      59.053   6.986   6.099  1.00 39.17           N  
ATOM   1328  OD1 ASN A 169      58.079   8.918   5.770  1.00 39.17           O  
ATOM   1329  N   ASN A 170      56.034   8.611   3.269  1.00 42.99           N  
ATOM   1330  CA  ASN A 170      56.185   8.681   1.795  1.00 42.99           C  
ATOM   1331  C   ASN A 170      55.069   9.422   1.000  1.00 42.99           C  
ATOM   1332  CB  ASN A 170      56.417   7.261   1.220  1.00 42.99           C  
ATOM   1333  O   ASN A 170      53.888   9.222   1.245  1.00 42.99           O  
ATOM   1334  CG  ASN A 170      57.582   6.469   1.800  1.00 42.99           C  
ATOM   1335  ND2 ASN A 170      57.932   5.373   1.170  1.00 42.99           N  
ATOM   1336  OD1 ASN A 170      58.185   6.779   2.816  1.00 42.99           O  
ATOM   1337  N   GLU A 171      55.338  10.234  -0.037  1.00 36.82           N  
ATOM   1338  CA  GLU A 171      56.515  11.065  -0.377  1.00 36.82           C  
ATOM   1339  C   GLU A 171      56.112  12.161  -1.416  1.00 36.82           C  
ATOM   1340  CB  GLU A 171      57.686  10.219  -0.928  1.00 36.82           C  
ATOM   1341  O   GLU A 171      54.960  12.211  -1.835  1.00 36.82           O  
ATOM   1342  CG  GLU A 171      59.026  10.767  -0.406  1.00 36.82           C  
ATOM   1343  CD  GLU A 171      60.230  10.154  -1.128  1.00 36.82           C  
ATOM   1344  OE1 GLU A 171      61.013  10.953  -1.689  1.00 36.82           O  
ATOM   1345  OE2 GLU A 171      60.345   8.910  -1.105  1.00 36.82           O  
ATOM   1346  N   LEU A 172      57.064  13.008  -1.849  1.00 42.11           N  
ATOM   1347  CA  LEU A 172      56.997  14.021  -2.931  1.00 42.11           C  
ATOM   1348  C   LEU A 172      56.035  15.240  -2.792  1.00 42.11           C  
ATOM   1349  CB  LEU A 172      56.897  13.355  -4.325  1.00 42.11           C  
ATOM   1350  O   LEU A 172      54.867  15.208  -3.157  1.00 42.11           O  
ATOM   1351  CG  LEU A 172      58.257  12.983  -4.955  1.00 42.11           C  
ATOM   1352  CD1 LEU A 172      58.899  11.761  -4.304  1.00 42.11           C  
ATOM   1353  CD2 LEU A 172      58.082  12.688  -6.446  1.00 42.11           C  
ATOM   1354  N   THR A 173      56.616  16.372  -2.356  1.00 41.16           N  
ATOM   1355  CA  THR A 173      56.852  17.635  -3.129  1.00 41.16           C  
ATOM   1356  C   THR A 173      55.814  18.135  -4.174  1.00 41.16           C  
ATOM   1357  CB  THR A 173      58.207  17.506  -3.842  1.00 41.16           C  
ATOM   1358  O   THR A 173      55.319  17.348  -4.965  1.00 41.16           O  
ATOM   1359  CG2 THR A 173      59.385  17.211  -2.911  1.00 41.16           C  
ATOM   1360  OG1 THR A 173      58.160  16.492  -4.815  1.00 41.16           O  
ATOM   1361  N   THR A 174      55.537  19.441  -4.372  1.00 44.88           N  
ATOM   1362  CA  THR A 174      56.390  20.656  -4.223  1.00 44.88           C  
ATOM   1363  C   THR A 174      55.645  21.962  -3.826  1.00 44.88           C  
ATOM   1364  CB  THR A 174      57.016  21.039  -5.592  1.00 44.88           C  
ATOM   1365  O   THR A 174      54.613  22.271  -4.409  1.00 44.88           O  
ATOM   1366  CG2 THR A 174      58.080  20.115  -6.171  1.00 44.88           C  
ATOM   1367  OG1 THR A 174      56.017  21.159  -6.578  1.00 44.88           O  
ATOM   1368  N   ASN A 175      56.313  22.802  -3.013  1.00 40.76           N  
ATOM   1369  CA  ASN A 175      56.408  24.290  -3.053  1.00 40.76           C  
ATOM   1370  C   ASN A 175      55.191  25.244  -2.853  1.00 40.76           C  
ATOM   1371  CB  ASN A 175      57.196  24.690  -4.320  1.00 40.76           C  
ATOM   1372  O   ASN A 175      54.212  25.199  -3.587  1.00 40.76           O  
ATOM   1373  CG  ASN A 175      58.598  24.105  -4.371  1.00 40.76           C  
ATOM   1374  ND2 ASN A 175      59.240  24.130  -5.513  1.00 40.76           N  
ATOM   1375  OD1 ASN A 175      59.123  23.601  -3.393  1.00 40.76           O  
ATOM   1376  N   GLY A 176      55.380  26.258  -1.976  1.00 43.39           N  
ATOM   1377  CA  GLY A 176      54.614  27.531  -1.927  1.00 43.39           C  
ATOM   1378  C   GLY A 176      53.945  27.875  -0.576  1.00 43.39           C  
ATOM   1379  O   GLY A 176      52.732  27.785  -0.466  1.00 43.39           O  
ATOM   1380  N   HIS A 177      54.679  28.095   0.528  1.00 41.59           N  
ATOM   1381  CA  HIS A 177      55.137  29.420   1.030  1.00 41.59           C  
ATOM   1382  C   HIS A 177      53.989  30.431   1.339  1.00 41.59           C  
ATOM   1383  CB  HIS A 177      56.209  30.001   0.089  1.00 41.59           C  
ATOM   1384  O   HIS A 177      53.210  30.734   0.446  1.00 41.59           O  
ATOM   1385  CG  HIS A 177      57.107  31.018   0.750  1.00 41.59           C  
ATOM   1386  CD2 HIS A 177      56.852  32.351   0.928  1.00 41.59           C  
ATOM   1387  ND1 HIS A 177      58.354  30.770   1.283  1.00 41.59           N  
ATOM   1388  CE1 HIS A 177      58.836  31.924   1.772  1.00 41.59           C  
ATOM   1389  NE2 HIS A 177      57.947  32.911   1.595  1.00 41.59           N  
ATOM   1390  N   GLY A 178      53.819  31.034   2.532  1.00 40.81           N  
ATOM   1391  CA  GLY A 178      54.705  31.188   3.707  1.00 40.81           C  
ATOM   1392  C   GLY A 178      53.967  31.372   5.071  1.00 40.81           C  
ATOM   1393  O   GLY A 178      52.825  30.933   5.192  1.00 40.81           O  
ATOM   1394  N   PRO A 179      54.617  31.920   6.129  1.00 47.39           N  
ATOM   1395  CA  PRO A 179      54.487  31.389   7.508  1.00 47.39           C  
ATOM   1396  C   PRO A 179      53.524  32.105   8.506  1.00 47.39           C  
ATOM   1397  CB  PRO A 179      55.922  31.424   8.045  1.00 47.39           C  
ATOM   1398  O   PRO A 179      53.115  33.240   8.266  1.00 47.39           O  
ATOM   1399  CG  PRO A 179      56.466  32.710   7.429  1.00 47.39           C  
ATOM   1400  CD  PRO A 179      55.859  32.682   6.028  1.00 47.39           C  
ATOM   1401  N   PRO A 180      53.199  31.472   9.668  1.00 50.44           N  
ATOM   1402  CA  PRO A 180      52.202  31.953  10.643  1.00 50.44           C  
ATOM   1403  C   PRO A 180      52.752  32.525  11.976  1.00 50.44           C  
ATOM   1404  CB  PRO A 180      51.382  30.696  10.941  1.00 50.44           C  
ATOM   1405  O   PRO A 180      53.802  32.112  12.466  1.00 50.44           O  
ATOM   1406  CG  PRO A 180      52.462  29.612  11.005  1.00 50.44           C  
ATOM   1407  CD  PRO A 180      53.482  30.065   9.957  1.00 50.44           C  
ATOM   1408  N   ALA A 181      51.960  33.385  12.637  1.00 43.52           N  
ATOM   1409  CA  ALA A 181      52.094  33.810  14.045  1.00 43.52           C  
ATOM   1410  C   ALA A 181      50.778  34.475  14.537  1.00 43.52           C  
ATOM   1411  CB  ALA A 181      53.251  34.822  14.134  1.00 43.52           C  
ATOM   1412  O   ALA A 181      50.091  35.089  13.731  1.00 43.52           O  
ATOM   1413  N   SER A 182      50.363  34.464  15.816  1.00 47.86           N  
ATOM   1414  CA  SER A 182      50.681  33.577  16.953  1.00 47.86           C  
ATOM   1415  C   SER A 182      49.629  33.741  18.085  1.00 47.86           C  
ATOM   1416  CB  SER A 182      52.076  33.880  17.530  1.00 47.86           C  
ATOM   1417  O   SER A 182      48.905  34.729  18.101  1.00 47.86           O  
ATOM   1418  OG  SER A 182      52.130  35.149  18.151  1.00 47.86           O  
ATOM   1419  N   LYS A 183      49.641  32.824  19.071  1.00 43.33           N  
ATOM   1420  CA  LYS A 183      49.141  32.965  20.467  1.00 43.33           C  
ATOM   1421  C   LYS A 183      47.621  33.019  20.792  1.00 43.33           C  
ATOM   1422  CB  LYS A 183      49.887  34.121  21.170  1.00 43.33           C  
ATOM   1423  O   LYS A 183      46.952  34.029  20.650  1.00 43.33           O  
ATOM   1424  CG  LYS A 183      51.351  33.765  21.468  1.00 43.33           C  
ATOM   1425  CD  LYS A 183      52.096  34.957  22.076  1.00 43.33           C  
ATOM   1426  CE  LYS A 183      53.543  34.560  22.388  1.00 43.33           C  
ATOM   1427  NZ  LYS A 183      54.304  35.698  22.958  1.00 43.33           N  
ATOM   1428  N   GLN A 184      47.226  31.961  21.519  1.00 45.46           N  
ATOM   1429  CA  GLN A 184      46.543  31.962  22.835  1.00 45.46           C  
ATOM   1430  C   GLN A 184      44.997  31.968  22.985  1.00 45.46           C  
ATOM   1431  CB  GLN A 184      47.216  32.937  23.829  1.00 45.46           C  
ATOM   1432  O   GLN A 184      44.316  32.967  22.816  1.00 45.46           O  
ATOM   1433  CG  GLN A 184      48.603  32.445  24.278  1.00 45.46           C  
ATOM   1434  CD  GLN A 184      49.289  33.415  25.233  1.00 45.46           C  
ATOM   1435  NE2 GLN A 184      49.250  33.179  26.525  1.00 45.46           N  
ATOM   1436  OE1 GLN A 184      49.909  34.382  24.827  1.00 45.46           O  
ATOM   1437  N   VAL A 185      44.526  30.844  23.558  1.00 37.90           N  
ATOM   1438  CA  VAL A 185      43.659  30.736  24.760  1.00 37.90           C  
ATOM   1439  C   VAL A 185      42.239  31.330  24.706  1.00 37.90           C  
ATOM   1440  CB  VAL A 185      44.427  31.200  26.028  1.00 37.90           C  
ATOM   1441  O   VAL A 185      41.993  32.471  25.080  1.00 37.90           O  
ATOM   1442  CG1 VAL A 185      43.635  31.022  27.333  1.00 37.90           C  
ATOM   1443  CG2 VAL A 185      45.721  30.389  26.227  1.00 37.90           C  
ATOM   1444  N   SER A 186      41.243  30.465  24.487  1.00 50.05           N  
ATOM   1445  CA  SER A 186      40.453  29.866  25.593  1.00 50.05           C  
ATOM   1446  C   SER A 186      39.351  28.926  25.070  1.00 50.05           C  
ATOM   1447  CB  SER A 186      39.831  30.908  26.543  1.00 50.05           C  
ATOM   1448  O   SER A 186      38.903  29.039  23.931  1.00 50.05           O  
ATOM   1449  OG  SER A 186      39.281  31.996  25.844  1.00 50.05           O  
ATOM   1450  N   GLN A 187      38.931  27.958  25.891  1.00 43.15           N  
ATOM   1451  CA  GLN A 187      37.867  27.002  25.559  1.00 43.15           C  
ATOM   1452  C   GLN A 187      36.516  27.485  26.106  1.00 43.15           C  
ATOM   1453  CB  GLN A 187      38.189  25.632  26.184  1.00 43.15           C  
ATOM   1454  O   GLN A 187      36.412  27.750  27.301  1.00 43.15           O  
ATOM   1455  CG  GLN A 187      39.429  24.921  25.612  1.00 43.15           C  
ATOM   1456  CD  GLN A 187      39.804  23.675  26.420  1.00 43.15           C  
ATOM   1457  NE2 GLN A 187      40.576  22.764  25.871  1.00 43.15           N  
ATOM   1458  OE1 GLN A 187      39.430  23.501  27.565  1.00 43.15           O  
ATOM   1459  N   GLN A 188      35.463  27.497  25.279  1.00 52.87           N  
ATOM   1460  CA  GLN A 188      34.073  27.409  25.752  1.00 52.87           C  
ATOM   1461  C   GLN A 188      33.204  26.579  24.785  1.00 52.87           C  
ATOM   1462  CB  GLN A 188      33.429  28.789  25.988  1.00 52.87           C  
ATOM   1463  O   GLN A 188      33.335  26.730  23.565  1.00 52.87           O  
ATOM   1464  CG  GLN A 188      33.912  29.452  27.291  1.00 52.87           C  
ATOM   1465  CD  GLN A 188      32.963  30.512  27.841  1.00 52.87           C  
ATOM   1466  NE2 GLN A 188      33.176  30.959  29.058  1.00 52.87           N  
ATOM   1467  OE1 GLN A 188      32.011  30.946  27.214  1.00 52.87           O  
ATOM   1468  N   PRO A 189      32.311  25.706  25.295  1.00 48.21           N  
ATOM   1469  CA  PRO A 189      31.480  24.835  24.468  1.00 48.21           C  
ATOM   1470  C   PRO A 189      30.312  25.602  23.830  1.00 48.21           C  
ATOM   1471  CB  PRO A 189      31.005  23.723  25.410  1.00 48.21           C  
ATOM   1472  O   PRO A 189      29.436  26.133  24.512  1.00 48.21           O  
ATOM   1473  CG  PRO A 189      30.941  24.415  26.772  1.00 48.21           C  
ATOM   1474  CD  PRO A 189      32.096  25.412  26.708  1.00 48.21           C  
ATOM   1475  N   LYS A 190      30.263  25.628  22.494  1.00 40.47           N  
ATOM   1476  CA  LYS A 190      29.180  26.268  21.730  1.00 40.47           C  
ATOM   1477  C   LYS A 190      27.966  25.337  21.620  1.00 40.47           C  
ATOM   1478  CB  LYS A 190      29.699  26.712  20.349  1.00 40.47           C  
ATOM   1479  O   LYS A 190      27.835  24.605  20.645  1.00 40.47           O  
ATOM   1480  CG  LYS A 190      30.714  27.861  20.449  1.00 40.47           C  
ATOM   1481  CD  LYS A 190      31.239  28.252  19.061  1.00 40.47           C  
ATOM   1482  CE  LYS A 190      32.250  29.397  19.195  1.00 40.47           C  
ATOM   1483  NZ  LYS A 190      32.883  29.734  17.894  1.00 40.47           N  
ATOM   1484  N   GLY A 191      27.067  25.386  22.603  1.00 54.54           N  
ATOM   1485  CA  GLY A 191      25.798  24.648  22.589  1.00 54.54           C  
ATOM   1486  C   GLY A 191      24.641  25.467  23.164  1.00 54.54           C  
ATOM   1487  O   GLY A 191      24.762  26.042  24.244  1.00 54.54           O  
ATOM   1488  N   ILE A 192      23.494  25.498  22.470  1.00 62.73           N  
ATOM   1489  CA  ILE A 192      22.341  26.352  22.841  1.00 62.73           C  
ATOM   1490  C   ILE A 192      21.733  26.006  24.214  1.00 62.73           C  
ATOM   1491  CB  ILE A 192      21.254  26.360  21.736  1.00 62.73           C  
ATOM   1492  O   ILE A 192      21.028  26.814  24.812  1.00 62.73           O  
ATOM   1493  CG1 ILE A 192      20.438  25.046  21.660  1.00 62.73           C  
ATOM   1494  CG2 ILE A 192      21.880  26.712  20.372  1.00 62.73           C  
ATOM   1495  CD1 ILE A 192      19.257  25.108  20.681  1.00 62.73           C  
ATOM   1496  N   MET A 193      22.034  24.811  24.725  1.00 49.99           N  
ATOM   1497  CA  MET A 193      21.538  24.280  25.995  1.00 49.99           C  
ATOM   1498  C   MET A 193      22.134  24.986  27.229  1.00 49.99           C  
ATOM   1499  CB  MET A 193      21.816  22.767  25.985  1.00 49.99           C  
ATOM   1500  O   MET A 193      21.551  24.920  28.307  1.00 49.99           O  
ATOM   1501  CG  MET A 193      20.868  21.964  26.876  1.00 49.99           C  
ATOM   1502  SD  MET A 193      20.923  20.193  26.492  1.00 49.99           S  
ATOM   1503  CE  MET A 193      19.547  19.599  27.508  1.00 49.99           C  
ATOM   1504  N   GLY A 194      23.257  25.705  27.083  1.00 50.65           N  
ATOM   1505  CA  GLY A 194      23.913  26.408  28.195  1.00 50.65           C  
ATOM   1506  C   GLY A 194      23.204  27.684  28.673  1.00 50.65           C  
ATOM   1507  O   GLY A 194      23.395  28.094  29.815  1.00 50.65           O  
ATOM   1508  N   MET A 195      22.358  28.311  27.845  1.00 54.43           N  
ATOM   1509  CA  MET A 195      21.804  29.649  28.129  1.00 54.43           C  
ATOM   1510  C   MET A 195      20.704  29.702  29.206  1.00 54.43           C  
ATOM   1511  CB  MET A 195      21.339  30.313  26.821  1.00 54.43           C  
ATOM   1512  O   MET A 195      20.300  30.794  29.599  1.00 54.43           O  
ATOM   1513  CG  MET A 195      22.531  30.890  26.050  1.00 54.43           C  
ATOM   1514  SD  MET A 195      22.070  31.818  24.563  1.00 54.43           S  
ATOM   1515  CE  MET A 195      23.609  32.737  24.291  1.00 54.43           C  
ATOM   1516  N   PHE A 196      20.233  28.557  29.713  1.00 58.24           N  
ATOM   1517  CA  PHE A 196      19.142  28.492  30.700  1.00 58.24           C  
ATOM   1518  C   PHE A 196      19.582  28.101  32.122  1.00 58.24           C  
ATOM   1519  CB  PHE A 196      18.019  27.603  30.147  1.00 58.24           C  
ATOM   1520  O   PHE A 196      18.770  28.164  33.041  1.00 58.24           O  
ATOM   1521  CG  PHE A 196      17.293  28.242  28.976  1.00 58.24           C  
ATOM   1522  CD1 PHE A 196      16.259  29.168  29.218  1.00 58.24           C  
ATOM   1523  CD2 PHE A 196      17.676  27.957  27.651  1.00 58.24           C  
ATOM   1524  CE1 PHE A 196      15.611  29.804  28.144  1.00 58.24           C  
ATOM   1525  CE2 PHE A 196      17.030  28.596  26.577  1.00 58.24           C  
ATOM   1526  CZ  PHE A 196      15.998  29.519  26.823  1.00 58.24           C  
ATOM   1527  N   ALA A 197      20.854  27.747  32.340  1.00 57.18           N  
ATOM   1528  CA  ALA A 197      21.358  27.331  33.657  1.00 57.18           C  
ATOM   1529  C   ALA A 197      21.827  28.502  34.552  1.00 57.18           C  
ATOM   1530  CB  ALA A 197      22.481  26.314  33.419  1.00 57.18           C  
ATOM   1531  O   ALA A 197      21.920  28.372  35.770  1.00 57.18           O  
ATOM   1532  N   SER A 198      22.131  29.664  33.968  1.00 53.60           N  
ATOM   1533  CA  SER A 198      22.961  30.704  34.601  1.00 53.60           C  
ATOM   1534  C   SER A 198      22.205  31.748  35.442  1.00 53.60           C  
ATOM   1535  CB  SER A 198      23.827  31.388  33.531  1.00 53.60           C  
ATOM   1536  O   SER A 198      22.643  32.897  35.511  1.00 53.60           O  
ATOM   1537  OG  SER A 198      24.438  30.427  32.691  1.00 53.60           O  
ATOM   1538  N   LYS A 199      21.053  31.415  36.050  1.00 50.47           N  
ATOM   1539  CA  LYS A 199      20.242  32.419  36.779  1.00 50.47           C  
ATOM   1540  C   LYS A 199      19.441  31.914  37.993  1.00 50.47           C  
ATOM   1541  CB  LYS A 199      19.409  33.250  35.771  1.00 50.47           C  
ATOM   1542  O   LYS A 199      18.316  32.352  38.213  1.00 50.47           O  
ATOM   1543  CG  LYS A 199      19.510  34.742  36.127  1.00 50.47           C  
ATOM   1544  CD  LYS A 199      18.759  35.642  35.140  1.00 50.47           C  
ATOM   1545  CE  LYS A 199      19.081  37.104  35.475  1.00 50.47           C  
ATOM   1546  NZ  LYS A 199      18.345  38.053  34.603  1.00 50.47           N  
ATOM   1547  N   ALA A 200      20.033  31.032  38.802  1.00 43.97           N  
ATOM   1548  CA  ALA A 200      19.411  30.480  40.015  1.00 43.97           C  
ATOM   1549  C   ALA A 200      20.385  30.394  41.216  1.00 43.97           C  
ATOM   1550  CB  ALA A 200      18.771  29.131  39.652  1.00 43.97           C  
ATOM   1551  O   ALA A 200      20.566  29.330  41.799  1.00 43.97           O  
ATOM   1552  N   ALA A 201      21.047  31.504  41.576  1.00 41.09           N  
ATOM   1553  CA  ALA A 201      22.043  31.525  42.659  1.00 41.09           C  
ATOM   1554  C   ALA A 201      22.098  32.865  43.430  1.00 41.09           C  
ATOM   1555  CB  ALA A 201      23.406  31.121  42.072  1.00 41.09           C  
ATOM   1556  O   ALA A 201      23.089  33.590  43.357  1.00 41.09           O  
ATOM   1557  N   ALA A 202      21.043  33.196  44.187  1.00 44.34           N  
ATOM   1558  CA  ALA A 202      21.068  34.288  45.168  1.00 44.34           C  
ATOM   1559  C   ALA A 202      20.101  34.047  46.351  1.00 44.34           C  
ATOM   1560  CB  ALA A 202      20.773  35.622  44.465  1.00 44.34           C  
ATOM   1561  O   ALA A 202      18.887  34.119  46.195  1.00 44.34           O  
ATOM   1562  N   LYS A 203      20.692  33.739  47.516  1.00 42.93           N  
ATOM   1563  CA  LYS A 203      20.392  34.234  48.884  1.00 42.93           C  
ATOM   1564  C   LYS A 203      19.151  35.139  49.097  1.00 42.93           C  
ATOM   1565  CB  LYS A 203      21.641  35.063  49.259  1.00 42.93           C  
ATOM   1566  O   LYS A 203      18.994  36.097  48.351  1.00 42.93           O  
ATOM   1567  CG  LYS A 203      22.818  34.180  49.709  1.00 42.93           C  
ATOM   1568  CD  LYS A 203      23.943  35.045  50.292  1.00 42.93           C  
ATOM   1569  CE  LYS A 203      25.053  34.160  50.870  1.00 42.93           C  
ATOM   1570  NZ  LYS A 203      26.099  34.968  51.546  1.00 42.93           N  
ATOM   1571  N   THR A 204      18.342  35.017  50.165  1.00 40.15           N  
ATOM   1572  CA  THR A 204      18.220  34.008  51.256  1.00 40.15           C  
ATOM   1573  C   THR A 204      16.852  34.179  51.965  1.00 40.15           C  
ATOM   1574  CB  THR A 204      19.251  34.194  52.406  1.00 40.15           C  
ATOM   1575  O   THR A 204      16.324  35.283  51.973  1.00 40.15           O  
ATOM   1576  CG2 THR A 204      19.571  32.904  53.169  1.00 40.15           C  
ATOM   1577  OG1 THR A 204      20.517  34.637  52.007  1.00 40.15           O  
ATOM   1578  N   GLN A 205      16.409  33.139  52.689  1.00 42.57           N  
ATOM   1579  CA  GLN A 205      15.649  33.190  53.962  1.00 42.57           C  
ATOM   1580  C   GLN A 205      14.118  33.462  53.994  1.00 42.57           C  
ATOM   1581  CB  GLN A 205      16.419  34.014  55.028  1.00 42.57           C  
ATOM   1582  O   GLN A 205      13.581  34.340  53.335  1.00 42.57           O  
ATOM   1583  CG  GLN A 205      16.963  33.152  56.186  1.00 42.57           C  
ATOM   1584  CD  GLN A 205      17.797  33.973  57.165  1.00 42.57           C  
ATOM   1585  NE2 GLN A 205      17.387  34.141  58.403  1.00 42.57           N  
ATOM   1586  OE1 GLN A 205      18.860  34.463  56.812  1.00 42.57           O  
ATOM   1587  N   GLU A 206      13.485  32.671  54.873  1.00 41.01           N  
ATOM   1588  CA  GLU A 206      12.215  32.822  55.623  1.00 41.01           C  
ATOM   1589  C   GLU A 206      10.846  32.786  54.902  1.00 41.01           C  
ATOM   1590  CB  GLU A 206      12.328  33.831  56.787  1.00 41.01           C  
ATOM   1591  O   GLU A 206      10.285  33.771  54.435  1.00 41.01           O  
ATOM   1592  CG  GLU A 206      13.653  33.557  57.528  1.00 41.01           C  
ATOM   1593  CD  GLU A 206      13.788  33.976  58.988  1.00 41.01           C  
ATOM   1594  OE1 GLU A 206      14.880  33.644  59.511  1.00 41.01           O  
ATOM   1595  OE2 GLU A 206      12.861  34.590  59.549  1.00 41.01           O  
ATOM   1596  N   THR A 207      10.265  31.579  54.942  1.00 36.96           N  
ATOM   1597  CA  THR A 207       8.918  31.263  55.481  1.00 36.96           C  
ATOM   1598  C   THR A 207       8.149  32.419  56.158  1.00 36.96           C  
ATOM   1599  CB  THR A 207       9.107  30.166  56.550  1.00 36.96           C  
ATOM   1600  O   THR A 207       8.723  33.139  56.962  1.00 36.96           O  
ATOM   1601  CG2 THR A 207       9.279  28.783  55.925  1.00 36.96           C  
ATOM   1602  OG1 THR A 207      10.260  30.401  57.333  1.00 36.96           O  
ATOM   1603  N   ASN A 208       6.817  32.539  56.029  1.00 40.55           N  
ATOM   1604  CA  ASN A 208       5.845  31.433  56.070  1.00 40.55           C  
ATOM   1605  C   ASN A 208       4.463  31.731  55.416  1.00 40.55           C  
ATOM   1606  CB  ASN A 208       5.644  31.081  57.571  1.00 40.55           C  
ATOM   1607  O   ASN A 208       4.152  32.866  55.074  1.00 40.55           O  
ATOM   1608  CG  ASN A 208       5.831  29.608  57.878  1.00 40.55           C  
ATOM   1609  ND2 ASN A 208       6.328  29.281  59.048  1.00 40.55           N  
ATOM   1610  OD1 ASN A 208       5.563  28.743  57.059  1.00 40.55           O  
ATOM   1611  N   LYS A 209       3.658  30.660  55.287  1.00 41.29           N  
ATOM   1612  CA  LYS A 209       2.172  30.530  55.381  1.00 41.29           C  
ATOM   1613  C   LYS A 209       1.325  31.787  55.754  1.00 41.29           C  
ATOM   1614  CB  LYS A 209       1.995  29.464  56.491  1.00 41.29           C  
ATOM   1615  O   LYS A 209       1.740  32.541  56.620  1.00 41.29           O  
ATOM   1616  CG  LYS A 209       1.966  28.021  55.954  1.00 41.29           C  
ATOM   1617  CD  LYS A 209       1.839  27.044  57.134  1.00 41.29           C  
ATOM   1618  CE  LYS A 209       1.563  25.586  56.742  1.00 41.29           C  
ATOM   1619  NZ  LYS A 209       0.130  25.349  56.453  1.00 41.29           N  
ATOM   1620  N   GLU A 210       0.072  31.997  55.294  1.00 41.44           N  
ATOM   1621  CA  GLU A 210      -0.839  31.221  54.408  1.00 41.44           C  
ATOM   1622  C   GLU A 210      -2.128  32.014  54.017  1.00 41.44           C  
ATOM   1623  CB  GLU A 210      -1.304  29.958  55.167  1.00 41.44           C  
ATOM   1624  O   GLU A 210      -2.549  32.893  54.755  1.00 41.44           O  
ATOM   1625  CG  GLU A 210      -1.703  28.763  54.292  1.00 41.44           C  
ATOM   1626  CD  GLU A 210      -1.537  27.426  55.035  1.00 41.44           C  
ATOM   1627  OE1 GLU A 210      -1.179  26.424  54.374  1.00 41.44           O  
ATOM   1628  OE2 GLU A 210      -1.583  27.368  56.286  1.00 41.44           O  
ATOM   1629  N   THR A 211      -2.821  31.609  52.935  1.00 36.89           N  
ATOM   1630  CA  THR A 211      -4.287  31.771  52.644  1.00 36.89           C  
ATOM   1631  C   THR A 211      -5.033  33.132  52.645  1.00 36.89           C  
ATOM   1632  CB  THR A 211      -5.147  30.826  53.518  1.00 36.89           C  
ATOM   1633  O   THR A 211      -5.236  33.719  53.696  1.00 36.89           O  
ATOM   1634  CG2 THR A 211      -5.360  29.466  52.854  1.00 36.89           C  
ATOM   1635  OG1 THR A 211      -4.615  30.622  54.799  1.00 36.89           O  
ATOM   1636  N   LYS A 212      -5.732  33.393  51.509  1.00 36.45           N  
ATOM   1637  CA  LYS A 212      -7.108  33.979  51.357  1.00 36.45           C  
ATOM   1638  C   LYS A 212      -7.357  35.440  51.847  1.00 36.45           C  
ATOM   1639  CB  LYS A 212      -8.121  32.960  51.929  1.00 36.45           C  
ATOM   1640  O   LYS A 212      -6.660  35.938  52.709  1.00 36.45           O  
ATOM   1641  CG  LYS A 212      -8.821  32.095  50.869  1.00 36.45           C  
ATOM   1642  CD  LYS A 212      -9.829  31.154  51.546  1.00 36.45           C  
ATOM   1643  CE  LYS A 212     -10.644  30.369  50.512  1.00 36.45           C  
ATOM   1644  NZ  LYS A 212     -11.675  29.527  51.167  1.00 36.45           N  
ATOM   1645  N   THR A 213      -8.319  36.224  51.330  1.00 36.45           N  
ATOM   1646  CA  THR A 213      -9.530  35.944  50.510  1.00 36.45           C  
ATOM   1647  C   THR A 213      -9.794  37.065  49.470  1.00 36.45           C  
ATOM   1648  CB  THR A 213     -10.786  35.816  51.420  1.00 36.45           C  
ATOM   1649  O   THR A 213      -9.002  37.990  49.330  1.00 36.45           O  
ATOM   1650  CG2 THR A 213     -11.903  34.935  50.841  1.00 36.45           C  
ATOM   1651  OG1 THR A 213     -10.485  35.209  52.653  1.00 36.45           O  
ATOM   1652  N   GLU A 214     -10.901  36.957  48.727  1.00 36.50           N  
ATOM   1653  CA  GLU A 214     -11.532  37.953  47.830  1.00 36.50           C  
ATOM   1654  C   GLU A 214     -11.834  39.302  48.561  1.00 36.50           C  
ATOM   1655  CB  GLU A 214     -12.819  37.273  47.305  1.00 36.50           C  
ATOM   1656  O   GLU A 214     -11.757  39.355  49.784  1.00 36.50           O  
ATOM   1657  CG  GLU A 214     -12.617  35.902  46.622  1.00 36.50           C  
ATOM   1658  CD  GLU A 214     -13.834  34.985  46.807  1.00 36.50           C  
ATOM   1659  OE1 GLU A 214     -14.481  34.661  45.788  1.00 36.50           O  
ATOM   1660  OE2 GLU A 214     -14.063  34.578  47.970  1.00 36.50           O  
ATOM   1661  N   ALA A 215     -12.214  40.433  47.938  1.00 39.97           N  
ATOM   1662  CA  ALA A 215     -13.047  40.618  46.740  1.00 39.97           C  
ATOM   1663  C   ALA A 215     -13.078  42.088  46.222  1.00 39.97           C  
ATOM   1664  CB  ALA A 215     -14.487  40.281  47.182  1.00 39.97           C  
ATOM   1665  O   ALA A 215     -12.760  42.987  46.991  1.00 39.97           O  
ATOM   1666  N   LYS A 216     -13.657  42.303  45.014  1.00 39.93           N  
ATOM   1667  CA  LYS A 216     -14.415  43.519  44.567  1.00 39.93           C  
ATOM   1668  C   LYS A 216     -13.633  44.873  44.467  1.00 39.93           C  
ATOM   1669  CB  LYS A 216     -15.676  43.579  45.464  1.00 39.93           C  
ATOM   1670  O   LYS A 216     -12.576  45.015  45.055  1.00 39.93           O  
ATOM   1671  CG  LYS A 216     -16.746  42.529  45.100  1.00 39.93           C  
ATOM   1672  CD  LYS A 216     -17.959  42.622  46.044  1.00 39.93           C  
ATOM   1673  CE  LYS A 216     -19.280  42.308  45.318  1.00 39.93           C  
ATOM   1674  NZ  LYS A 216     -20.299  43.356  45.580  1.00 39.93           N  
ATOM   1675  N   GLU A 217     -14.026  45.914  43.706  1.00 36.43           N  
ATOM   1676  CA  GLU A 217     -15.113  46.134  42.718  1.00 36.43           C  
ATOM   1677  C   GLU A 217     -14.795  47.279  41.700  1.00 36.43           C  
ATOM   1678  CB  GLU A 217     -16.430  46.483  43.447  1.00 36.43           C  
ATOM   1679  O   GLU A 217     -13.761  47.919  41.826  1.00 36.43           O  
ATOM   1680  CG  GLU A 217     -17.550  45.570  42.923  1.00 36.43           C  
ATOM   1681  CD  GLU A 217     -18.863  45.687  43.703  1.00 36.43           C  
ATOM   1682  OE1 GLU A 217     -19.931  45.762  43.064  1.00 36.43           O  
ATOM   1683  OE2 GLU A 217     -18.841  45.489  44.936  1.00 36.43           O  
ATOM   1684  N   VAL A 218     -15.691  47.491  40.706  1.00 43.29           N  
ATOM   1685  CA  VAL A 218     -15.965  48.647  39.776  1.00 43.29           C  
ATOM   1686  C   VAL A 218     -14.912  49.800  39.683  1.00 43.29           C  
ATOM   1687  CB  VAL A 218     -17.396  49.217  40.077  1.00 43.29           C  
ATOM   1688  O   VAL A 218     -14.485  50.341  40.693  1.00 43.29           O  
ATOM   1689  CG1 VAL A 218     -18.146  49.705  38.820  1.00 43.29           C  
ATOM   1690  CG2 VAL A 218     -18.374  48.217  40.718  1.00 43.29           C  
ATOM   1691  N   THR A 219     -14.549  50.379  38.517  1.00 39.47           N  
ATOM   1692  CA  THR A 219     -15.400  51.337  37.748  1.00 39.47           C  
ATOM   1693  C   THR A 219     -14.785  51.827  36.408  1.00 39.47           C  
ATOM   1694  CB  THR A 219     -15.691  52.606  38.601  1.00 39.47           C  
ATOM   1695  O   THR A 219     -13.572  51.937  36.296  1.00 39.47           O  
ATOM   1696  CG2 THR A 219     -16.728  53.553  37.997  1.00 39.47           C  
ATOM   1697  OG1 THR A 219     -16.241  52.298  39.858  1.00 39.47           O  
ATOM   1698  N   ASN A 220     -15.666  52.124  35.430  1.00 37.52           N  
ATOM   1699  CA  ASN A 220     -15.617  52.932  34.173  1.00 37.52           C  
ATOM   1700  C   ASN A 220     -14.301  53.648  33.740  1.00 37.52           C  
ATOM   1701  CB  ASN A 220     -16.723  54.005  34.296  1.00 37.52           C  
ATOM   1702  O   ASN A 220     -13.607  54.194  34.583  1.00 37.52           O  
ATOM   1703  CG  ASN A 220     -18.083  53.457  34.702  1.00 37.52           C  
ATOM   1704  ND2 ASN A 220     -18.932  54.272  35.280  1.00 37.52           N  
ATOM   1705  OD1 ASN A 220     -18.392  52.289  34.536  1.00 37.52           O  
ATOM   1706  N   ALA A 221     -13.881  53.784  32.466  1.00 38.69           N  
ATOM   1707  CA  ALA A 221     -14.489  53.807  31.107  1.00 38.69           C  
ATOM   1708  C   ALA A 221     -14.714  55.207  30.456  1.00 38.69           C  
ATOM   1709  CB  ALA A 221     -15.701  52.879  30.931  1.00 38.69           C  
ATOM   1710  O   ALA A 221     -15.205  56.132  31.097  1.00 38.69           O  
ATOM   1711  N   SER A 222     -14.474  55.277  29.126  1.00 37.83           N  
ATOM   1712  CA  SER A 222     -14.637  56.417  28.172  1.00 37.83           C  
ATOM   1713  C   SER A 222     -13.564  57.529  28.235  1.00 37.83           C  
ATOM   1714  CB  SER A 222     -16.074  56.956  28.211  1.00 37.83           C  
ATOM   1715  O   SER A 222     -12.914  57.674  29.261  1.00 37.83           O  
ATOM   1716  OG  SER A 222     -16.277  57.831  29.294  1.00 37.83           O  
ATOM   1717  N   ALA A 223     -13.259  58.315  27.186  1.00 40.58           N  
ATOM   1718  CA  ALA A 223     -13.732  58.450  25.784  1.00 40.58           C  
ATOM   1719  C   ALA A 223     -12.525  58.975  24.925  1.00 40.58           C  
ATOM   1720  CB  ALA A 223     -14.890  59.470  25.809  1.00 40.58           C  
ATOM   1721  O   ALA A 223     -11.513  59.320  25.520  1.00 40.58           O  
ATOM   1722  N   ALA A 224     -12.442  59.182  23.599  1.00 40.24           N  
ATOM   1723  CA  ALA A 224     -13.163  58.937  22.335  1.00 40.24           C  
ATOM   1724  C   ALA A 224     -12.807  60.110  21.362  1.00 40.24           C  
ATOM   1725  CB  ALA A 224     -14.682  58.852  22.513  1.00 40.24           C  
ATOM   1726  O   ALA A 224     -12.686  61.246  21.808  1.00 40.24           O  
ATOM   1727  N   GLY A 225     -12.694  59.874  20.042  1.00 39.39           N  
ATOM   1728  CA  GLY A 225     -12.417  60.914  19.015  1.00 39.39           C  
ATOM   1729  C   GLY A 225     -10.934  61.023  18.586  1.00 39.39           C  
ATOM   1730  O   GLY A 225     -10.053  60.718  19.376  1.00 39.39           O  
ATOM   1731  N   ASN A 226     -10.570  61.416  17.353  1.00 45.47           N  
ATOM   1732  CA  ASN A 226     -11.376  61.786  16.174  1.00 45.47           C  
ATOM   1733  C   ASN A 226     -10.648  61.468  14.836  1.00 45.47           C  
ATOM   1734  CB  ASN A 226     -11.754  63.285  16.283  1.00 45.47           C  
ATOM   1735  O   ASN A 226      -9.486  61.073  14.834  1.00 45.47           O  
ATOM   1736  CG  ASN A 226     -13.240  63.515  16.500  1.00 45.47           C  
ATOM   1737  ND2 ASN A 226     -13.619  64.660  17.012  1.00 45.47           N  
ATOM   1738  OD1 ASN A 226     -14.072  62.674  16.195  1.00 45.47           O  
ATOM   1739  N   LYS A 227     -11.336  61.609  13.687  1.00 38.25           N  
ATOM   1740  CA  LYS A 227     -10.815  61.302  12.328  1.00 38.25           C  
ATOM   1741  C   LYS A 227     -10.407  62.555  11.535  1.00 38.25           C  
ATOM   1742  CB  LYS A 227     -11.911  60.645  11.466  1.00 38.25           C  
ATOM   1743  O   LYS A 227     -11.185  63.501  11.518  1.00 38.25           O  
ATOM   1744  CG  LYS A 227     -12.503  59.311  11.931  1.00 38.25           C  
ATOM   1745  CD  LYS A 227     -13.697  59.000  11.013  1.00 38.25           C  
ATOM   1746  CE  LYS A 227     -14.365  57.676  11.382  1.00 38.25           C  
ATOM   1747  NZ  LYS A 227     -15.634  57.498  10.635  1.00 38.25           N  
ATOM   1748  N   ALA A 228      -9.358  62.456  10.708  1.00 43.03           N  
ATOM   1749  CA  ALA A 228      -9.276  63.076   9.369  1.00 43.03           C  
ATOM   1750  C   ALA A 228      -8.124  62.452   8.532  1.00 43.03           C  
ATOM   1751  CB  ALA A 228      -9.058  64.592   9.485  1.00 43.03           C  
ATOM   1752  O   ALA A 228      -7.096  62.115   9.117  1.00 43.03           O  
ATOM   1753  N   PRO A 229      -8.255  62.274   7.198  1.00 41.25           N  
ATOM   1754  CA  PRO A 229      -7.174  61.787   6.329  1.00 41.25           C  
ATOM   1755  C   PRO A 229      -6.498  62.908   5.509  1.00 41.25           C  
ATOM   1756  CB  PRO A 229      -7.871  60.783   5.411  1.00 41.25           C  
ATOM   1757  O   PRO A 229      -7.153  63.863   5.097  1.00 41.25           O  
ATOM   1758  CG  PRO A 229      -9.231  61.446   5.170  1.00 41.25           C  
ATOM   1759  CD  PRO A 229      -9.515  62.217   6.466  1.00 41.25           C  
ATOM   1760  N   GLY A 230      -5.213  62.743   5.177  1.00 45.50           N  
ATOM   1761  CA  GLY A 230      -4.454  63.650   4.302  1.00 45.50           C  
ATOM   1762  C   GLY A 230      -3.397  62.911   3.473  1.00 45.50           C  
ATOM   1763  O   GLY A 230      -2.893  61.872   3.894  1.00 45.50           O  
ATOM   1764  N   LYS A 231      -3.083  63.419   2.272  1.00 39.89           N  
ATOM   1765  CA  LYS A 231      -2.055  62.844   1.382  1.00 39.89           C  
ATOM   1766  C   LYS A 231      -0.647  63.158   1.909  1.00 39.89           C  
ATOM   1767  CB  LYS A 231      -2.196  63.400  -0.048  1.00 39.89           C  
ATOM   1768  O   LYS A 231      -0.357  64.312   2.200  1.00 39.89           O  
ATOM   1769  CG  LYS A 231      -3.439  62.924  -0.819  1.00 39.89           C  
ATOM   1770  CD  LYS A 231      -3.513  63.653  -2.173  1.00 39.89           C  
ATOM   1771  CE  LYS A 231      -4.683  63.158  -3.032  1.00 39.89           C  
ATOM   1772  NZ  LYS A 231      -4.801  63.944  -4.289  1.00 39.89           N  
ATOM   1773  N   GLY A 232       0.231  62.157   1.927  1.00 42.88           N  
ATOM   1774  CA  GLY A 232       1.669  62.273   2.196  1.00 42.88           C  
ATOM   1775  C   GLY A 232       2.430  61.232   1.369  1.00 42.88           C  
ATOM   1776  O   GLY A 232       1.845  60.216   0.996  1.00 42.88           O  
ATOM   1777  N   ASN A 233       3.685  61.509   1.011  1.00 42.17           N  
ATOM   1778  CA  ASN A 233       4.401  60.799  -0.056  1.00 42.17           C  
ATOM   1779  C   ASN A 233       5.659  60.077   0.464  1.00 42.17           C  
ATOM   1780  CB  ASN A 233       4.746  61.840  -1.148  1.00 42.17           C  
ATOM   1781  O   ASN A 233       6.295  60.589   1.379  1.00 42.17           O  
ATOM   1782  CG  ASN A 233       4.804  61.272  -2.554  1.00 42.17           C  
ATOM   1783  ND2 ASN A 233       5.465  61.944  -3.466  1.00 42.17           N  
ATOM   1784  OD1 ASN A 233       4.235  60.241  -2.864  1.00 42.17           O  
ATOM   1785  N   MET A 234       6.063  58.988  -0.213  1.00 47.44           N  
ATOM   1786  CA  MET A 234       7.355  58.275  -0.052  1.00 47.44           C  
ATOM   1787  C   MET A 234       7.547  57.554   1.316  1.00 47.44           C  
ATOM   1788  CB  MET A 234       8.501  59.245  -0.412  1.00 47.44           C  
ATOM   1789  O   MET A 234       6.908  57.898   2.300  1.00 47.44           O  
ATOM   1790  CG  MET A 234       8.378  59.867  -1.814  1.00 47.44           C  
ATOM   1791  SD  MET A 234       9.396  61.347  -2.051  1.00 47.44           S  
ATOM   1792  CE  MET A 234       9.200  61.596  -3.836  1.00 47.44           C  
ATOM   1793  N   MET A 235       8.356  56.494   1.471  1.00 55.13           N  
ATOM   1794  CA  MET A 235       9.315  55.815   0.575  1.00 55.13           C  
ATOM   1795  C   MET A 235       9.061  54.291   0.510  1.00 55.13           C  
ATOM   1796  CB  MET A 235      10.748  56.015   1.114  1.00 55.13           C  
ATOM   1797  O   MET A 235       8.415  53.719   1.386  1.00 55.13           O  
ATOM   1798  CG  MET A 235      11.218  57.471   1.152  1.00 55.13           C  
ATOM   1799  SD  MET A 235      12.830  57.707   1.934  1.00 55.13           S  
ATOM   1800  CE  MET A 235      12.847  59.518   2.018  1.00 55.13           C  
ATOM   1801  N   SER A 236       9.615  53.614  -0.501  1.00 41.26           N  
ATOM   1802  CA  SER A 236       9.747  52.147  -0.540  1.00 41.26           C  
ATOM   1803  C   SER A 236      11.021  51.664   0.172  1.00 41.26           C  
ATOM   1804  CB  SER A 236       9.775  51.684  -2.004  1.00 41.26           C  
ATOM   1805  O   SER A 236      11.921  52.468   0.398  1.00 41.26           O  
ATOM   1806  OG  SER A 236      10.834  52.294  -2.721  1.00 41.26           O  
ATOM   1807  N   ASN A 237      11.108  50.348   0.450  1.00 51.80           N  
ATOM   1808  CA  ASN A 237      12.283  49.457   0.254  1.00 51.80           C  
ATOM   1809  C   ASN A 237      12.389  48.359   1.336  1.00 51.80           C  
ATOM   1810  CB  ASN A 237      13.644  50.203   0.206  1.00 51.80           C  
ATOM   1811  O   ASN A 237      13.001  48.611   2.367  1.00 51.80           O  
ATOM   1812  CG  ASN A 237      13.882  50.999  -1.064  1.00 51.80           C  
ATOM   1813  ND2 ASN A 237      14.928  51.789  -1.101  1.00 51.80           N  
ATOM   1814  OD1 ASN A 237      13.144  50.907  -2.036  1.00 51.80           O  
ATOM   1815  N   PHE A 238      11.912  47.125   1.079  1.00 55.95           N  
ATOM   1816  CA  PHE A 238      12.509  45.909   1.687  1.00 55.95           C  
ATOM   1817  C   PHE A 238      12.136  44.572   0.995  1.00 55.95           C  
ATOM   1818  CB  PHE A 238      12.321  45.833   3.225  1.00 55.95           C  
ATOM   1819  O   PHE A 238      11.526  43.688   1.591  1.00 55.95           O  
ATOM   1820  CG  PHE A 238      13.611  45.384   3.893  1.00 55.95           C  
ATOM   1821  CD1 PHE A 238      13.844  44.022   4.162  1.00 55.95           C  
ATOM   1822  CD2 PHE A 238      14.624  46.327   4.159  1.00 55.95           C  
ATOM   1823  CE1 PHE A 238      15.078  43.611   4.702  1.00 55.95           C  
ATOM   1824  CE2 PHE A 238      15.859  45.915   4.689  1.00 55.95           C  
ATOM   1825  CZ  PHE A 238      16.086  44.556   4.962  1.00 55.95           C  
ATOM   1826  N   PHE A 239      12.526  44.381  -0.273  1.00 47.07           N  
ATOM   1827  CA  PHE A 239      12.584  43.031  -0.867  1.00 47.07           C  
ATOM   1828  C   PHE A 239      13.738  42.915  -1.876  1.00 47.07           C  
ATOM   1829  CB  PHE A 239      11.225  42.603  -1.450  1.00 47.07           C  
ATOM   1830  O   PHE A 239      13.558  43.052  -3.085  1.00 47.07           O  
ATOM   1831  CG  PHE A 239      11.106  41.092  -1.553  1.00 47.07           C  
ATOM   1832  CD1 PHE A 239      11.428  40.422  -2.748  1.00 47.07           C  
ATOM   1833  CD2 PHE A 239      10.725  40.349  -0.419  1.00 47.07           C  
ATOM   1834  CE1 PHE A 239      11.362  39.016  -2.810  1.00 47.07           C  
ATOM   1835  CE2 PHE A 239      10.660  38.945  -0.480  1.00 47.07           C  
ATOM   1836  CZ  PHE A 239      10.977  38.278  -1.676  1.00 47.07           C  
ATOM   1837  N   GLY A 240      14.955  42.726  -1.362  1.00 52.09           N  
ATOM   1838  CA  GLY A 240      16.168  42.641  -2.176  1.00 52.09           C  
ATOM   1839  C   GLY A 240      16.356  41.269  -2.829  1.00 52.09           C  
ATOM   1840  O   GLY A 240      16.324  40.246  -2.150  1.00 52.09           O  
ATOM   1841  N   LYS A 241      16.620  41.254  -4.141  1.00 45.81           N  
ATOM   1842  CA  LYS A 241      17.134  40.089  -4.876  1.00 45.81           C  
ATOM   1843  C   LYS A 241      18.506  40.404  -5.473  1.00 45.81           C  
ATOM   1844  CB  LYS A 241      16.165  39.663  -5.997  1.00 45.81           C  
ATOM   1845  O   LYS A 241      18.631  41.325  -6.271  1.00 45.81           O  
ATOM   1846  CG  LYS A 241      15.181  38.562  -5.575  1.00 45.81           C  
ATOM   1847  CD  LYS A 241      14.363  38.101  -6.793  1.00 45.81           C  
ATOM   1848  CE  LYS A 241      13.613  36.800  -6.495  1.00 45.81           C  
ATOM   1849  NZ  LYS A 241      12.861  36.322  -7.683  1.00 45.81           N  
ATOM   1850  N   ALA A 242      19.486  39.569  -5.150  1.00 50.16           N  
ATOM   1851  CA  ALA A 242      20.747  39.390  -5.868  1.00 50.16           C  
ATOM   1852  C   ALA A 242      21.157  37.905  -5.715  1.00 50.16           C  
ATOM   1853  CB  ALA A 242      21.791  40.361  -5.299  1.00 50.16           C  
ATOM   1854  O   ALA A 242      20.719  37.261  -4.765  1.00 50.16           O  
ATOM   1855  N   ALA A 243      21.933  37.279  -6.603  1.00 50.87           N  
ATOM   1856  CA  ALA A 243      22.610  37.796  -7.795  1.00 50.87           C  
ATOM   1857  C   ALA A 243      22.401  36.870  -9.021  1.00 50.87           C  
ATOM   1858  CB  ALA A 243      24.098  37.959  -7.445  1.00 50.87           C  
ATOM   1859  O   ALA A 243      21.668  35.885  -8.963  1.00 50.87           O  
ATOM   1860  N   MET A 244      23.027  37.213 -10.149  1.00 48.21           N  
ATOM   1861  CA  MET A 244      22.900  36.530 -11.445  1.00 48.21           C  
ATOM   1862  C   MET A 244      24.022  35.506 -11.677  1.00 48.21           C  
ATOM   1863  CB  MET A 244      23.027  37.585 -12.562  1.00 48.21           C  
ATOM   1864  O   MET A 244      25.173  35.816 -11.378  1.00 48.21           O  
ATOM   1865  CG  MET A 244      21.988  38.712 -12.532  1.00 48.21           C  
ATOM   1866  SD  MET A 244      22.611  40.302 -13.148  1.00 48.21           S  
ATOM   1867  CE  MET A 244      23.090  39.883 -14.847  1.00 48.21           C  
ATOM   1868  N   ASN A 245      23.738  34.397 -12.380  1.00 45.29           N  
ATOM   1869  CA  ASN A 245      24.406  34.104 -13.666  1.00 45.29           C  
ATOM   1870  C   ASN A 245      23.853  32.876 -14.425  1.00 45.29           C  
ATOM   1871  CB  ASN A 245      25.939  33.960 -13.506  1.00 45.29           C  
ATOM   1872  O   ASN A 245      23.347  31.947 -13.812  1.00 45.29           O  
ATOM   1873  CG  ASN A 245      26.657  35.157 -14.105  1.00 45.29           C  
ATOM   1874  ND2 ASN A 245      27.607  35.738 -13.417  1.00 45.29           N  
ATOM   1875  OD1 ASN A 245      26.381  35.566 -15.223  1.00 45.29           O  
ATOM   1876  N   LYS A 246      24.026  32.908 -15.762  1.00 45.48           N  
ATOM   1877  CA  LYS A 246      24.177  31.793 -16.738  1.00 45.48           C  
ATOM   1878  C   LYS A 246      23.367  30.506 -16.448  1.00 45.48           C  
ATOM   1879  CB  LYS A 246      25.685  31.467 -16.847  1.00 45.48           C  
ATOM   1880  O   LYS A 246      23.738  29.719 -15.592  1.00 45.48           O  
ATOM   1881  CG  LYS A 246      26.553  32.668 -17.277  1.00 45.48           C  
ATOM   1882  CD  LYS A 246      28.055  32.396 -17.105  1.00 45.48           C  
ATOM   1883  CE  LYS A 246      28.853  33.687 -17.344  1.00 45.48           C  
ATOM   1884  NZ  LYS A 246      30.319  33.463 -17.232  1.00 45.48           N  
ATOM   1885  N   PHE A 247      22.318  30.181 -17.206  1.00 41.59           N  
ATOM   1886  CA  PHE A 247      22.413  29.814 -18.631  1.00 41.59           C  
ATOM   1887  C   PHE A 247      21.117  30.115 -19.414  1.00 41.59           C  
ATOM   1888  CB  PHE A 247      22.724  28.302 -18.726  1.00 41.59           C  
ATOM   1889  O   PHE A 247      20.022  30.058 -18.860  1.00 41.59           O  
ATOM   1890  CG  PHE A 247      24.150  27.989 -19.128  1.00 41.59           C  
ATOM   1891  CD1 PHE A 247      24.466  27.820 -20.490  1.00 41.59           C  
ATOM   1892  CD2 PHE A 247      25.160  27.856 -18.155  1.00 41.59           C  
ATOM   1893  CE1 PHE A 247      25.786  27.534 -20.879  1.00 41.59           C  
ATOM   1894  CE2 PHE A 247      26.482  27.572 -18.546  1.00 41.59           C  
ATOM   1895  CZ  PHE A 247      26.795  27.413 -19.908  1.00 41.59           C  
ATOM   1896  N   LYS A 248      21.236  30.399 -20.721  1.00 36.72           N  
ATOM   1897  CA  LYS A 248      20.096  30.569 -21.643  1.00 36.72           C  
ATOM   1898  C   LYS A 248      19.788  29.262 -22.381  1.00 36.72           C  
ATOM   1899  CB  LYS A 248      20.402  31.631 -22.723  1.00 36.72           C  
ATOM   1900  O   LYS A 248      20.621  28.821 -23.163  1.00 36.72           O  
ATOM   1901  CG  LYS A 248      20.226  33.109 -22.341  1.00 36.72           C  
ATOM   1902  CD  LYS A 248      20.496  33.961 -23.598  1.00 36.72           C  
ATOM   1903  CE  LYS A 248      20.183  35.450 -23.408  1.00 36.72           C  
ATOM   1904  NZ  LYS A 248      20.384  36.208 -24.673  1.00 36.72           N  
ATOM   1905  N   VAL A 249      18.556  28.772 -22.263  1.00 41.05           N  
ATOM   1906  CA  VAL A 249      17.816  28.159 -23.381  1.00 41.05           C  
ATOM   1907  C   VAL A 249      16.376  28.659 -23.294  1.00 41.05           C  
ATOM   1908  CB  VAL A 249      17.847  26.613 -23.393  1.00 41.05           C  
ATOM   1909  O   VAL A 249      15.735  28.530 -22.252  1.00 41.05           O  
ATOM   1910  CG1 VAL A 249      17.064  26.063 -24.595  1.00 41.05           C  
ATOM   1911  CG2 VAL A 249      19.271  26.054 -23.498  1.00 41.05           C  
ATOM   1912  N   ASN A 250      15.892  29.279 -24.366  1.00 38.32           N  
ATOM   1913  CA  ASN A 250      14.481  29.556 -24.619  1.00 38.32           C  
ATOM   1914  C   ASN A 250      14.350  29.894 -26.106  1.00 38.32           C  
ATOM   1915  CB  ASN A 250      13.965  30.725 -23.752  1.00 38.32           C  
ATOM   1916  O   ASN A 250      14.983  30.841 -26.572  1.00 38.32           O  
ATOM   1917  CG  ASN A 250      12.896  30.269 -22.779  1.00 38.32           C  
ATOM   1918  ND2 ASN A 250      13.270  29.819 -21.609  1.00 38.32           N  
ATOM   1919  OD1 ASN A 250      11.717  30.272 -23.063  1.00 38.32           O  
ATOM   1920  N   LEU A 251      13.546  29.119 -26.822  1.00 38.18           N  
ATOM   1921  CA  LEU A 251      13.080  29.425 -28.163  1.00 38.18           C  
ATOM   1922  C   LEU A 251      11.691  28.800 -28.285  1.00 38.18           C  
ATOM   1923  CB  LEU A 251      14.052  28.844 -29.213  1.00 38.18           C  
ATOM   1924  O   LEU A 251      11.587  27.584 -28.216  1.00 38.18           O  
ATOM   1925  CG  LEU A 251      13.711  29.292 -30.649  1.00 38.18           C  
ATOM   1926  CD1 LEU A 251      14.176  30.731 -30.897  1.00 38.18           C  
ATOM   1927  CD2 LEU A 251      14.402  28.393 -31.673  1.00 38.18           C  
ATOM   1928  N   ASP A 252      10.662  29.642 -28.359  1.00 37.53           N  
ATOM   1929  CA  ASP A 252       9.508  29.470 -29.253  1.00 37.53           C  
ATOM   1930  C   ASP A 252       8.500  30.605 -29.034  1.00 37.53           C  
ATOM   1931  CB  ASP A 252       8.794  28.105 -29.118  1.00 37.53           C  
ATOM   1932  O   ASP A 252       7.848  30.690 -27.992  1.00 37.53           O  
ATOM   1933  CG  ASP A 252       9.274  27.084 -30.162  1.00 37.53           C  
ATOM   1934  OD1 ASP A 252       9.662  27.530 -31.269  1.00 37.53           O  
ATOM   1935  OD2 ASP A 252       9.188  25.871 -29.868  1.00 37.53           O  
ATOM   1936  N   SER A 253       8.398  31.498 -30.023  1.00 41.76           N  
ATOM   1937  CA  SER A 253       7.261  32.395 -30.294  1.00 41.76           C  
ATOM   1938  C   SER A 253       7.510  33.115 -31.625  1.00 41.76           C  
ATOM   1939  CB  SER A 253       7.009  33.424 -29.183  1.00 41.76           C  
ATOM   1940  O   SER A 253       8.039  34.219 -31.662  1.00 41.76           O  
ATOM   1941  OG  SER A 253       6.324  32.808 -28.109  1.00 41.76           O  
ATOM   1942  N   GLU A 254       7.240  32.378 -32.701  1.00 38.29           N  
ATOM   1943  CA  GLU A 254       6.480  32.755 -33.907  1.00 38.29           C  
ATOM   1944  C   GLU A 254       6.331  34.244 -34.350  1.00 38.29           C  
ATOM   1945  CB  GLU A 254       5.085  32.116 -33.731  1.00 38.29           C  
ATOM   1946  O   GLU A 254       6.132  35.152 -33.552  1.00 38.29           O  
ATOM   1947  CG  GLU A 254       4.475  31.579 -35.030  1.00 38.29           C  
ATOM   1948  CD  GLU A 254       3.010  31.190 -34.802  1.00 38.29           C  
ATOM   1949  OE1 GLU A 254       2.134  31.964 -35.255  1.00 38.29           O  
ATOM   1950  OE2 GLU A 254       2.775  30.147 -34.156  1.00 38.29           O  
ATOM   1951  N   GLN A 255       6.207  34.407 -35.680  1.00 38.70           N  
ATOM   1952  CA  GLN A 255       5.635  35.535 -36.454  1.00 38.70           C  
ATOM   1953  C   GLN A 255       6.557  36.675 -36.964  1.00 38.70           C  
ATOM   1954  CB  GLN A 255       4.305  36.073 -35.870  1.00 38.70           C  
ATOM   1955  O   GLN A 255       6.949  37.578 -36.233  1.00 38.70           O  
ATOM   1956  CG  GLN A 255       3.275  34.955 -35.639  1.00 38.70           C  
ATOM   1957  CD  GLN A 255       1.859  35.410 -35.312  1.00 38.70           C  
ATOM   1958  NE2 GLN A 255       0.966  34.467 -35.125  1.00 38.70           N  
ATOM   1959  OE1 GLN A 255       1.517  36.581 -35.244  1.00 38.70           O  
ATOM   1960  N   ALA A 256       6.714  36.686 -38.304  1.00 38.63           N  
ATOM   1961  CA  ALA A 256       6.391  37.802 -39.226  1.00 38.63           C  
ATOM   1962  C   ALA A 256       7.493  38.356 -40.181  1.00 38.63           C  
ATOM   1963  CB  ALA A 256       5.588  38.925 -38.547  1.00 38.63           C  
ATOM   1964  O   ALA A 256       8.145  39.354 -39.904  1.00 38.63           O  
ATOM   1965  N   VAL A 257       7.529  37.785 -41.399  1.00 38.15           N  
ATOM   1966  CA  VAL A 257       7.474  38.490 -42.712  1.00 38.15           C  
ATOM   1967  C   VAL A 257       8.558  39.538 -43.080  1.00 38.15           C  
ATOM   1968  CB  VAL A 257       6.040  39.051 -42.928  1.00 38.15           C  
ATOM   1969  O   VAL A 257       8.388  40.730 -42.829  1.00 38.15           O  
ATOM   1970  CG1 VAL A 257       5.833  39.768 -44.272  1.00 38.15           C  
ATOM   1971  CG2 VAL A 257       4.993  37.922 -42.905  1.00 38.15           C  
ATOM   1972  N   LYS A 258       9.585  39.081 -43.826  1.00 45.50           N  
ATOM   1973  CA  LYS A 258      10.171  39.607 -45.103  1.00 45.50           C  
ATOM   1974  C   LYS A 258      11.534  38.917 -45.336  1.00 45.50           C  
ATOM   1975  CB  LYS A 258      10.358  41.138 -45.097  1.00 45.50           C  
ATOM   1976  O   LYS A 258      12.286  38.813 -44.378  1.00 45.50           O  
ATOM   1977  CG  LYS A 258       9.114  41.811 -45.699  1.00 45.50           C  
ATOM   1978  CD  LYS A 258       9.095  43.320 -45.461  1.00 45.50           C  
ATOM   1979  CE  LYS A 258       7.835  43.878 -46.125  1.00 45.50           C  
ATOM   1980  NZ  LYS A 258       7.806  45.356 -46.062  1.00 45.50           N  
ATOM   1981  N   GLU A 259      11.888  38.273 -46.454  1.00 40.31           N  
ATOM   1982  CA  GLU A 259      11.751  38.505 -47.916  1.00 40.31           C  
ATOM   1983  C   GLU A 259      13.085  38.993 -48.536  1.00 40.31           C  
ATOM   1984  CB  GLU A 259      10.505  39.301 -48.354  1.00 40.31           C  
ATOM   1985  O   GLU A 259      13.805  39.756 -47.904  1.00 40.31           O  
ATOM   1986  CG  GLU A 259      10.327  39.368 -49.882  1.00 40.31           C  
ATOM   1987  CD  GLU A 259       8.934  39.874 -50.296  1.00 40.31           C  
ATOM   1988  OE1 GLU A 259       8.424  39.360 -51.316  1.00 40.31           O  
ATOM   1989  OE2 GLU A 259       8.380  40.743 -49.577  1.00 40.31           O  
ATOM   1990  N   GLU A 260      13.388  38.511 -49.755  1.00 40.07           N  
ATOM   1991  CA  GLU A 260      14.671  38.579 -50.501  1.00 40.07           C  
ATOM   1992  C   GLU A 260      15.868  37.765 -49.938  1.00 40.07           C  
ATOM   1993  CB  GLU A 260      15.098  40.037 -50.785  1.00 40.07           C  
ATOM   1994  O   GLU A 260      15.964  37.557 -48.735  1.00 40.07           O  
ATOM   1995  CG  GLU A 260      14.041  40.853 -51.541  1.00 40.07           C  
ATOM   1996  CD  GLU A 260      14.691  42.026 -52.286  1.00 40.07           C  
ATOM   1997  OE1 GLU A 260      14.875  41.871 -53.520  1.00 40.07           O  
ATOM   1998  OE2 GLU A 260      15.022  43.038 -51.630  1.00 40.07           O  
ATOM   1999  N   LYS A 261      16.868  37.304 -50.722  1.00 38.19           N  
ATOM   2000  CA  LYS A 261      16.951  36.731 -52.101  1.00 38.19           C  
ATOM   2001  C   LYS A 261      18.365  36.095 -52.275  1.00 38.19           C  
ATOM   2002  CB  LYS A 261      16.708  37.803 -53.192  1.00 38.19           C  
ATOM   2003  O   LYS A 261      19.234  36.378 -51.463  1.00 38.19           O  
ATOM   2004  CG  LYS A 261      16.496  37.231 -54.608  1.00 38.19           C  
ATOM   2005  CD  LYS A 261      15.901  38.298 -55.531  1.00 38.19           C  
ATOM   2006  CE  LYS A 261      15.792  37.785 -56.970  1.00 38.19           C  
ATOM   2007  NZ  LYS A 261      15.242  38.847 -57.847  1.00 38.19           N  
ATOM   2008  N   ILE A 262      18.600  35.341 -53.368  1.00 44.38           N  
ATOM   2009  CA  ILE A 262      19.829  34.589 -53.774  1.00 44.38           C  
ATOM   2010  C   ILE A 262      19.808  33.148 -53.211  1.00 44.38           C  
ATOM   2011  CB  ILE A 262      21.155  35.351 -53.486  1.00 44.38           C  
ATOM   2012  O   ILE A 262      19.823  32.988 -51.999  1.00 44.38           O  
ATOM   2013  CG1 ILE A 262      21.160  36.770 -54.116  1.00 44.38           C  
ATOM   2014  CG2 ILE A 262      22.364  34.557 -54.015  1.00 44.38           C  
ATOM   2015  CD1 ILE A 262      22.193  37.713 -53.485  1.00 44.38           C  
ATOM   2016  N   VAL A 263      19.598  32.046 -53.955  1.00 37.97           N  
ATOM   2017  CA  VAL A 263      19.958  31.565 -55.323  1.00 37.97           C  
ATOM   2018  C   VAL A 263      21.303  30.828 -55.391  1.00 37.97           C  
ATOM   2019  CB  VAL A 263      19.808  32.555 -56.508  1.00 37.97           C  
ATOM   2020  O   VAL A 263      22.333  31.458 -55.585  1.00 37.97           O  
ATOM   2021  CG1 VAL A 263      20.149  31.915 -57.866  1.00 37.97           C  
ATOM   2022  CG2 VAL A 263      18.363  33.066 -56.639  1.00 37.97           C  
ATOM   2023  N   GLU A 264      21.241  29.489 -55.373  1.00 47.12           N  
ATOM   2024  CA  GLU A 264      22.038  28.594 -56.236  1.00 47.12           C  
ATOM   2025  C   GLU A 264      21.342  27.214 -56.378  1.00 47.12           C  
ATOM   2026  CB  GLU A 264      23.501  28.468 -55.760  1.00 47.12           C  
ATOM   2027  O   GLU A 264      20.498  26.868 -55.548  1.00 47.12           O  
ATOM   2028  CG  GLU A 264      24.426  28.715 -56.965  1.00 47.12           C  
ATOM   2029  CD  GLU A 264      25.927  28.661 -56.648  1.00 47.12           C  
ATOM   2030  OE1 GLU A 264      26.694  28.512 -57.626  1.00 47.12           O  
ATOM   2031  OE2 GLU A 264      26.298  28.770 -55.458  1.00 47.12           O  
ATOM   2032  N   GLN A 265      21.609  26.458 -57.458  1.00 39.95           N  
ATOM   2033  CA  GLN A 265      20.895  25.210 -57.816  1.00 39.95           C  
ATOM   2034  C   GLN A 265      21.716  24.325 -58.785  1.00 39.95           C  
ATOM   2035  CB  GLN A 265      19.559  25.585 -58.498  1.00 39.95           C  
ATOM   2036  O   GLN A 265      22.359  24.858 -59.687  1.00 39.95           O  
ATOM   2037  CG  GLN A 265      18.576  24.406 -58.625  1.00 39.95           C  
ATOM   2038  CD  GLN A 265      17.398  24.692 -59.554  1.00 39.95           C  
ATOM   2039  NE2 GLN A 265      16.221  24.190 -59.253  1.00 39.95           N  
ATOM   2040  OE1 GLN A 265      17.501  25.330 -60.587  1.00 39.95           O  
ATOM   2041  N   PRO A 266      21.653  22.984 -58.652  1.00 41.01           N  
ATOM   2042  CA  PRO A 266      21.340  22.083 -59.789  1.00 41.01           C  
ATOM   2043  C   PRO A 266      20.310  20.989 -59.382  1.00 41.01           C  
ATOM   2044  CB  PRO A 266      22.688  21.491 -60.220  1.00 41.01           C  
ATOM   2045  O   PRO A 266      20.326  20.523 -58.248  1.00 41.01           O  
ATOM   2046  CG  PRO A 266      23.640  21.726 -59.044  1.00 41.01           C  
ATOM   2047  CD  PRO A 266      22.778  22.372 -57.960  1.00 41.01           C  
ATOM   2048  N   THR A 267      19.246  20.660 -60.135  1.00 35.99           N  
ATOM   2049  CA  THR A 267      19.175  19.830 -61.375  1.00 35.99           C  
ATOM   2050  C   THR A 267      19.868  18.459 -61.246  1.00 35.99           C  
ATOM   2051  CB  THR A 267      19.567  20.557 -62.673  1.00 35.99           C  
ATOM   2052  O   THR A 267      20.967  18.373 -60.717  1.00 35.99           O  
ATOM   2053  CG2 THR A 267      18.787  21.854 -62.885  1.00 35.99           C  
ATOM   2054  OG1 THR A 267      20.930  20.873 -62.715  1.00 35.99           O  
ATOM   2055  N   VAL A 268      19.317  17.314 -61.678  1.00 42.58           N  
ATOM   2056  CA  VAL A 268      18.144  16.949 -62.529  1.00 42.58           C  
ATOM   2057  C   VAL A 268      17.321  15.827 -61.806  1.00 42.58           C  
ATOM   2058  CB  VAL A 268      18.640  16.536 -63.947  1.00 42.58           C  
ATOM   2059  O   VAL A 268      17.599  15.582 -60.639  1.00 42.58           O  
ATOM   2060  CG1 VAL A 268      17.997  17.414 -65.027  1.00 42.58           C  
ATOM   2061  CG2 VAL A 268      20.160  16.575 -64.192  1.00 42.58           C  
ATOM   2062  N   SER A 269      16.292  15.104 -62.295  1.00 43.20           N  
ATOM   2063  CA  SER A 269      15.663  14.876 -63.620  1.00 43.20           C  
ATOM   2064  C   SER A 269      14.178  14.436 -63.479  1.00 43.20           C  
ATOM   2065  CB  SER A 269      16.400  13.740 -64.351  1.00 43.20           C  
ATOM   2066  O   SER A 269      13.666  14.386 -62.363  1.00 43.20           O  
ATOM   2067  OG  SER A 269      16.399  14.029 -65.734  1.00 43.20           O  
ATOM   2068  N   VAL A 270      13.488  14.078 -64.579  1.00 35.02           N  
ATOM   2069  CA  VAL A 270      12.078  13.597 -64.610  1.00 35.02           C  
ATOM   2070  C   VAL A 270      11.880  12.447 -65.615  1.00 35.02           C  
ATOM   2071  CB  VAL A 270      11.116  14.752 -64.995  1.00 35.02           C  
ATOM   2072  O   VAL A 270      12.385  12.541 -66.731  1.00 35.02           O  
ATOM   2073  CG1 VAL A 270       9.655  14.306 -65.181  1.00 35.02           C  
ATOM   2074  CG2 VAL A 270      11.109  15.862 -63.936  1.00 35.02           C  
ATOM   2075  N   THR A 271      11.053  11.442 -65.276  1.00 43.73           N  
ATOM   2076  CA  THR A 271      10.465  10.485 -66.245  1.00 43.73           C  
ATOM   2077  C   THR A 271       9.063  10.020 -65.804  1.00 43.73           C  
ATOM   2078  CB  THR A 271      11.341   9.232 -66.477  1.00 43.73           C  
ATOM   2079  O   THR A 271       8.839   9.779 -64.621  1.00 43.73           O  
ATOM   2080  CG2 THR A 271      11.190   8.717 -67.910  1.00 43.73           C  
ATOM   2081  OG1 THR A 271      12.719   9.465 -66.296  1.00 43.73           O  
ATOM   2082  N   GLU A 272       8.129   9.858 -66.749  1.00 38.76           N  
ATOM   2083  CA  GLU A 272       6.731   9.409 -66.557  1.00 38.76           C  
ATOM   2084  C   GLU A 272       6.397   8.305 -67.586  1.00 38.76           C  
ATOM   2085  CB  GLU A 272       5.796  10.621 -66.765  1.00 38.76           C  
ATOM   2086  O   GLU A 272       6.970   8.334 -68.681  1.00 38.76           O  
ATOM   2087  CG  GLU A 272       4.332  10.405 -66.336  1.00 38.76           C  
ATOM   2088  CD  GLU A 272       3.331  10.962 -67.364  1.00 38.76           C  
ATOM   2089  OE1 GLU A 272       2.513  10.153 -67.867  1.00 38.76           O  
ATOM   2090  OE2 GLU A 272       3.397  12.169 -67.681  1.00 38.76           O  
ATOM   2091  N   PRO A 273       5.498   7.341 -67.285  1.00 41.73           N  
ATOM   2092  CA  PRO A 273       4.411   7.090 -68.249  1.00 41.73           C  
ATOM   2093  C   PRO A 273       3.058   6.580 -67.676  1.00 41.73           C  
ATOM   2094  CB  PRO A 273       4.980   6.025 -69.195  1.00 41.73           C  
ATOM   2095  O   PRO A 273       2.966   5.476 -67.150  1.00 41.73           O  
ATOM   2096  CG  PRO A 273       5.886   5.186 -68.288  1.00 41.73           C  
ATOM   2097  CD  PRO A 273       6.061   6.023 -67.014  1.00 41.73           C  
ATOM   2098  N   LYS A 274       1.989   7.350 -67.925  1.00 37.84           N  
ATOM   2099  CA  LYS A 274       0.741   7.001 -68.661  1.00 37.84           C  
ATOM   2100  C   LYS A 274      -0.018   5.653 -68.502  1.00 37.84           C  
ATOM   2101  CB  LYS A 274       1.019   7.206 -70.163  1.00 37.84           C  
ATOM   2102  O   LYS A 274       0.530   4.575 -68.687  1.00 37.84           O  
ATOM   2103  CG  LYS A 274       1.115   8.690 -70.524  1.00 37.84           C  
ATOM   2104  CD  LYS A 274       1.339   8.915 -72.019  1.00 37.84           C  
ATOM   2105  CE  LYS A 274       1.419  10.428 -72.237  1.00 37.84           C  
ATOM   2106  NZ  LYS A 274       1.884  10.765 -73.603  1.00 37.84           N  
ATOM   2107  N   LEU A 275      -1.360   5.815 -68.544  1.00 40.59           N  
ATOM   2108  CA  LEU A 275      -2.449   4.871 -68.930  1.00 40.59           C  
ATOM   2109  C   LEU A 275      -2.830   3.754 -67.913  1.00 40.59           C  
ATOM   2110  CB  LEU A 275      -2.216   4.342 -70.371  1.00 40.59           C  
ATOM   2111  O   LEU A 275      -1.975   3.257 -67.199  1.00 40.59           O  
ATOM   2112  CG  LEU A 275      -2.972   5.112 -71.473  1.00 40.59           C  
ATOM   2113  CD1 LEU A 275      -2.375   6.489 -71.772  1.00 40.59           C  
ATOM   2114  CD2 LEU A 275      -2.962   4.323 -72.782  1.00 40.59           C  
ATOM   2115  N   ALA A 276      -4.097   3.307 -67.777  1.00 43.19           N  
ATOM   2116  CA  ALA A 276      -5.362   3.678 -68.449  1.00 43.19           C  
ATOM   2117  C   ALA A 276      -6.633   3.483 -67.564  1.00 43.19           C  
ATOM   2118  CB  ALA A 276      -5.524   2.820 -69.715  1.00 43.19           C  
ATOM   2119  O   ALA A 276      -6.627   2.766 -66.568  1.00 43.19           O  
ATOM   2120  N   THR A 277      -7.742   4.107 -67.982  1.00 31.30           N  
ATOM   2121  CA  THR A 277      -9.157   3.960 -67.534  1.00 31.30           C  
ATOM   2122  C   THR A 277      -9.918   2.939 -68.438  1.00 31.30           C  
ATOM   2123  CB  THR A 277      -9.781   5.383 -67.535  1.00 31.30           C  
ATOM   2124  O   THR A 277      -9.306   2.566 -69.441  1.00 31.30           O  
ATOM   2125  CG2 THR A 277      -9.767   5.986 -66.132  1.00 31.30           C  
ATOM   2126  OG1 THR A 277      -9.108   6.299 -68.374  1.00 31.30           O  
ATOM   2127  N   PRO A 278     -11.193   2.470 -68.204  1.00 41.50           N  
ATOM   2128  CA  PRO A 278     -12.354   3.289 -67.778  1.00 41.50           C  
ATOM   2129  C   PRO A 278     -13.588   2.652 -67.053  1.00 41.50           C  
ATOM   2130  CB  PRO A 278     -12.844   3.747 -69.161  1.00 41.50           C  
ATOM   2131  O   PRO A 278     -13.769   1.449 -66.937  1.00 41.50           O  
ATOM   2132  CG  PRO A 278     -12.795   2.439 -69.969  1.00 41.50           C  
ATOM   2133  CD  PRO A 278     -11.783   1.574 -69.206  1.00 41.50           C  
ATOM   2134  N   ALA A 279     -14.491   3.555 -66.638  1.00 38.83           N  
ATOM   2135  CA  ALA A 279     -15.969   3.497 -66.646  1.00 38.83           C  
ATOM   2136  C   ALA A 279     -16.770   2.210 -66.284  1.00 38.83           C  
ATOM   2137  CB  ALA A 279     -16.435   4.035 -68.010  1.00 38.83           C  
ATOM   2138  O   ALA A 279     -17.044   1.373 -67.135  1.00 38.83           O  
ATOM   2139  N   GLY A 280     -17.479   2.281 -65.145  1.00 36.18           N  
ATOM   2140  CA  GLY A 280     -18.900   2.687 -65.185  1.00 36.18           C  
ATOM   2141  C   GLY A 280     -20.004   1.642 -64.918  1.00 36.18           C  
ATOM   2142  O   GLY A 280     -20.146   0.657 -65.629  1.00 36.18           O  
ATOM   2143  N   LEU A 281     -20.916   1.970 -63.990  1.00 51.14           N  
ATOM   2144  CA  LEU A 281     -22.276   1.408 -63.898  1.00 51.14           C  
ATOM   2145  C   LEU A 281     -23.269   2.480 -63.393  1.00 51.14           C  
ATOM   2146  CB  LEU A 281     -22.282   0.128 -63.028  1.00 51.14           C  
ATOM   2147  O   LEU A 281     -22.873   3.417 -62.701  1.00 51.14           O  
ATOM   2148  CG  LEU A 281     -22.488  -1.167 -63.844  1.00 51.14           C  
ATOM   2149  CD1 LEU A 281     -22.277  -2.392 -62.954  1.00 51.14           C  
ATOM   2150  CD2 LEU A 281     -23.905  -1.251 -64.429  1.00 51.14           C  
ATOM   2151  N   LYS A 282     -24.553   2.385 -63.775  1.00 40.46           N  
ATOM   2152  CA  LYS A 282     -25.592   3.422 -63.552  1.00 40.46           C  
ATOM   2153  C   LYS A 282     -26.829   2.874 -62.825  1.00 40.46           C  
ATOM   2154  CB  LYS A 282     -26.101   3.978 -64.901  1.00 40.46           C  
ATOM   2155  O   LYS A 282     -27.289   1.800 -63.207  1.00 40.46           O  
ATOM   2156  CG  LYS A 282     -25.093   4.689 -65.819  1.00 40.46           C  
ATOM   2157  CD  LYS A 282     -25.799   5.080 -67.134  1.00 40.46           C  
ATOM   2158  CE  LYS A 282     -24.843   5.772 -68.115  1.00 40.46           C  
ATOM   2159  NZ  LYS A 282     -25.483   6.039 -69.431  1.00 40.46           N  
ATOM   2160  N   LYS A 283     -27.421   3.678 -61.921  1.00 44.01           N  
ATOM   2161  CA  LYS A 283     -28.874   3.875 -61.606  1.00 44.01           C  
ATOM   2162  C   LYS A 283     -28.972   4.745 -60.323  1.00 44.01           C  
ATOM   2163  CB  LYS A 283     -29.601   2.517 -61.439  1.00 44.01           C  
ATOM   2164  O   LYS A 283     -28.273   4.450 -59.369  1.00 44.01           O  
ATOM   2165  CG  LYS A 283     -30.238   2.049 -62.772  1.00 44.01           C  
ATOM   2166  CD  LYS A 283     -30.434   0.528 -62.839  1.00 44.01           C  
ATOM   2167  CE  LYS A 283     -30.974   0.120 -64.218  1.00 44.01           C  
ATOM   2168  NZ  LYS A 283     -31.200  -1.346 -64.312  1.00 44.01           N  
ATOM   2169  N   SER A 284     -29.574   5.947 -60.294  1.00 43.56           N  
ATOM   2170  CA  SER A 284     -31.007   6.331 -60.414  1.00 43.56           C  
ATOM   2171  C   SER A 284     -31.828   5.965 -59.151  1.00 43.56           C  
ATOM   2172  CB  SER A 284     -31.636   5.800 -61.709  1.00 43.56           C  
ATOM   2173  O   SER A 284     -31.752   4.811 -58.754  1.00 43.56           O  
ATOM   2174  OG  SER A 284     -32.107   4.478 -61.541  1.00 43.56           O  
ATOM   2175  N   SER A 285     -32.653   6.812 -58.505  1.00 42.94           N  
ATOM   2176  CA  SER A 285     -33.300   8.071 -58.945  1.00 42.94           C  
ATOM   2177  C   SER A 285     -33.779   8.993 -57.796  1.00 42.94           C  
ATOM   2178  CB  SER A 285     -34.620   7.729 -59.658  1.00 42.94           C  
ATOM   2179  O   SER A 285     -34.169   8.497 -56.750  1.00 42.94           O  
ATOM   2180  OG  SER A 285     -34.424   6.965 -60.819  1.00 42.94           O  
ATOM   2181  N   LYS A 286     -33.950  10.292 -58.121  1.00 42.84           N  
ATOM   2182  CA  LYS A 286     -34.914  11.293 -57.577  1.00 42.84           C  
ATOM   2183  C   LYS A 286     -34.866  11.742 -56.094  1.00 42.84           C  
ATOM   2184  CB  LYS A 286     -36.358  10.944 -58.008  1.00 42.84           C  
ATOM   2185  O   LYS A 286     -34.474  11.031 -55.184  1.00 42.84           O  
ATOM   2186  CG  LYS A 286     -36.665  11.435 -59.435  1.00 42.84           C  
ATOM   2187  CD  LYS A 286     -38.124  11.158 -59.831  1.00 42.84           C  
ATOM   2188  CE  LYS A 286     -38.440  11.777 -61.202  1.00 42.84           C  
ATOM   2189  NZ  LYS A 286     -39.845  11.520 -61.617  1.00 42.84           N  
ATOM   2190  N   LYS A 287     -35.302  13.000 -55.909  1.00 36.97           N  
ATOM   2191  CA  LYS A 287     -35.409  13.768 -54.652  1.00 36.97           C  
ATOM   2192  C   LYS A 287     -36.754  13.535 -53.944  1.00 36.97           C  
ATOM   2193  CB  LYS A 287     -35.368  15.284 -54.960  1.00 36.97           C  
ATOM   2194  O   LYS A 287     -37.753  13.335 -54.632  1.00 36.97           O  
ATOM   2195  CG  LYS A 287     -34.216  15.830 -55.822  1.00 36.97           C  
ATOM   2196  CD  LYS A 287     -34.485  17.321 -56.110  1.00 36.97           C  
ATOM   2197  CE  LYS A 287     -33.372  17.972 -56.941  1.00 36.97           C  
ATOM   2198  NZ  LYS A 287     -33.649  19.414 -57.184  1.00 36.97           N  
ATOM   2199  N   ALA A 288     -36.795  13.780 -52.633  1.00 42.17           N  
ATOM   2200  CA  ALA A 288     -37.969  14.295 -51.920  1.00 42.17           C  
ATOM   2201  C   ALA A 288     -37.535  15.183 -50.729  1.00 42.17           C  
ATOM   2202  CB  ALA A 288     -38.868  13.136 -51.472  1.00 42.17           C  
ATOM   2203  O   ALA A 288     -36.417  15.056 -50.234  1.00 42.17           O  
ATOM   2204  N   GLU A 289     -38.412  16.100 -50.322  1.00 37.20           N  
ATOM   2205  CA  GLU A 289     -38.298  16.995 -49.150  1.00 37.20           C  
ATOM   2206  C   GLU A 289     -38.875  16.290 -47.882  1.00 37.20           C  
ATOM   2207  CB  GLU A 289     -39.008  18.307 -49.552  1.00 37.20           C  
ATOM   2208  O   GLU A 289     -39.428  15.198 -48.052  1.00 37.20           O  
ATOM   2209  CG  GLU A 289     -38.162  19.558 -49.282  1.00 37.20           C  
ATOM   2210  CD  GLU A 289     -38.943  20.830 -49.640  1.00 37.20           C  
ATOM   2211  OE1 GLU A 289     -39.132  21.668 -48.729  1.00 37.20           O  
ATOM   2212  OE2 GLU A 289     -39.345  20.945 -50.820  1.00 37.20           O  
ATOM   2213  N   PRO A 290     -38.773  16.811 -46.628  1.00 41.97           N  
ATOM   2214  CA  PRO A 290     -39.395  18.086 -46.230  1.00 41.97           C  
ATOM   2215  C   PRO A 290     -38.645  18.906 -45.147  1.00 41.97           C  
ATOM   2216  CB  PRO A 290     -40.767  17.617 -45.728  1.00 41.97           C  
ATOM   2217  O   PRO A 290     -37.489  18.663 -44.806  1.00 41.97           O  
ATOM   2218  CG  PRO A 290     -40.432  16.338 -44.959  1.00 41.97           C  
ATOM   2219  CD  PRO A 290     -39.045  15.945 -45.477  1.00 41.97           C  
ATOM   2220  N   VAL A 291     -39.333  19.930 -44.626  1.00 38.84           N  
ATOM   2221  CA  VAL A 291     -38.793  21.101 -43.917  1.00 38.84           C  
ATOM   2222  C   VAL A 291     -39.595  21.407 -42.632  1.00 38.84           C  
ATOM   2223  CB  VAL A 291     -38.837  22.278 -44.929  1.00 38.84           C  
ATOM   2224  O   VAL A 291     -40.808  21.241 -42.624  1.00 38.84           O  
ATOM   2225  CG1 VAL A 291     -38.811  23.684 -44.327  1.00 38.84           C  
ATOM   2226  CG2 VAL A 291     -37.653  22.197 -45.897  1.00 38.84           C  
ATOM   2227  N   LYS A 292     -38.923  21.959 -41.600  1.00 34.09           N  
ATOM   2228  CA  LYS A 292     -39.460  22.563 -40.344  1.00 34.09           C  
ATOM   2229  C   LYS A 292     -40.335  21.685 -39.424  1.00 34.09           C  
ATOM   2230  CB  LYS A 292     -40.295  23.827 -40.650  1.00 34.09           C  
ATOM   2231  O   LYS A 292     -41.481  21.398 -39.736  1.00 34.09           O  
ATOM   2232  CG  LYS A 292     -39.543  25.053 -41.187  1.00 34.09           C  
ATOM   2233  CD  LYS A 292     -40.525  25.959 -41.955  1.00 34.09           C  
ATOM   2234  CE  LYS A 292     -39.791  27.010 -42.795  1.00 34.09           C  
ATOM   2235  NZ  LYS A 292     -40.712  27.670 -43.758  1.00 34.09           N  
ATOM   2236  N   VAL A 293     -39.925  21.603 -38.153  1.00 41.90           N  
ATOM   2237  CA  VAL A 293     -40.793  22.034 -37.035  1.00 41.90           C  
ATOM   2238  C   VAL A 293     -39.970  22.905 -36.084  1.00 41.90           C  
ATOM   2239  CB  VAL A 293     -41.466  20.874 -36.262  1.00 41.90           C  
ATOM   2240  O   VAL A 293     -38.842  22.564 -35.738  1.00 41.90           O  
ATOM   2241  CG1 VAL A 293     -42.390  21.408 -35.152  1.00 41.90           C  
ATOM   2242  CG2 VAL A 293     -42.338  19.990 -37.160  1.00 41.90           C  
ATOM   2243  N   LEU A 294     -40.538  24.032 -35.656  1.00 36.69           N  
ATOM   2244  CA  LEU A 294     -40.039  24.869 -34.566  1.00 36.69           C  
ATOM   2245  C   LEU A 294     -41.211  25.102 -33.617  1.00 36.69           C  
ATOM   2246  CB  LEU A 294     -39.457  26.178 -35.148  1.00 36.69           C  
ATOM   2247  O   LEU A 294     -42.237  25.622 -34.049  1.00 36.69           O  
ATOM   2248  CG  LEU A 294     -39.052  27.248 -34.105  1.00 36.69           C  
ATOM   2249  CD1 LEU A 294     -37.890  28.090 -34.637  1.00 36.69           C  
ATOM   2250  CD2 LEU A 294     -40.176  28.239 -33.773  1.00 36.69           C  
ATOM   2251  N   GLN A 295     -41.069  24.743 -32.341  1.00 45.14           N  
ATOM   2252  CA  GLN A 295     -42.045  25.111 -31.317  1.00 45.14           C  
ATOM   2253  C   GLN A 295     -41.411  25.231 -29.931  1.00 45.14           C  
ATOM   2254  CB  GLN A 295     -43.260  24.159 -31.327  1.00 45.14           C  
ATOM   2255  O   GLN A 295     -40.438  24.562 -29.588  1.00 45.14           O  
ATOM   2256  CG  GLN A 295     -44.529  24.928 -31.739  1.00 45.14           C  
ATOM   2257  CD  GLN A 295     -45.742  24.028 -31.932  1.00 45.14           C  
ATOM   2258  NE2 GLN A 295     -46.635  24.356 -32.840  1.00 45.14           N  
ATOM   2259  OE1 GLN A 295     -45.921  23.027 -31.265  1.00 45.14           O  
ATOM   2260  N   LYS A 296     -41.971  26.152 -29.151  1.00 31.69           N  
ATOM   2261  CA  LYS A 296     -41.552  26.565 -27.813  1.00 31.69           C  
ATOM   2262  C   LYS A 296     -42.824  26.992 -27.075  1.00 31.69           C  
ATOM   2263  CB  LYS A 296     -40.552  27.734 -27.981  1.00 31.69           C  
ATOM   2264  O   LYS A 296     -43.710  27.543 -27.716  1.00 31.69           O  
ATOM   2265  CG  LYS A 296     -39.945  28.311 -26.689  1.00 31.69           C  
ATOM   2266  CD  LYS A 296     -39.118  29.570 -27.006  1.00 31.69           C  
ATOM   2267  CE  LYS A 296     -38.609  30.255 -25.730  1.00 31.69           C  
ATOM   2268  NZ  LYS A 296     -37.818  31.471 -26.052  1.00 31.69           N  
ATOM   2269  N   GLU A 297     -42.821  26.836 -25.748  1.00 41.72           N  
ATOM   2270  CA  GLU A 297     -43.686  27.499 -24.746  1.00 41.72           C  
ATOM   2271  C   GLU A 297     -44.772  26.692 -23.985  1.00 41.72           C  
ATOM   2272  CB  GLU A 297     -44.276  28.850 -25.204  1.00 41.72           C  
ATOM   2273  O   GLU A 297     -45.708  26.145 -24.545  1.00 41.72           O  
ATOM   2274  CG  GLU A 297     -43.236  29.923 -25.557  1.00 41.72           C  
ATOM   2275  CD  GLU A 297     -43.779  31.312 -25.226  1.00 41.72           C  
ATOM   2276  OE1 GLU A 297     -43.163  31.998 -24.376  1.00 41.72           O  
ATOM   2277  OE2 GLU A 297     -44.902  31.664 -25.645  1.00 41.72           O  
ATOM   2278  N   LYS A 298     -44.700  26.853 -22.648  1.00 38.88           N  
ATOM   2279  CA  LYS A 298     -45.791  27.125 -21.678  1.00 38.88           C  
ATOM   2280  C   LYS A 298     -46.830  26.040 -21.271  1.00 38.88           C  
ATOM   2281  CB  LYS A 298     -46.509  28.441 -22.070  1.00 38.88           C  
ATOM   2282  O   LYS A 298     -47.929  25.991 -21.799  1.00 38.88           O  
ATOM   2283  CG  LYS A 298     -45.684  29.722 -21.835  1.00 38.88           C  
ATOM   2284  CD  LYS A 298     -46.321  30.922 -22.561  1.00 38.88           C  
ATOM   2285  CE  LYS A 298     -45.448  32.181 -22.445  1.00 38.88           C  
ATOM   2286  NZ  LYS A 298     -45.685  33.126 -23.565  1.00 38.88           N  
ATOM   2287  N   LYS A 299     -46.603  25.555 -20.032  1.00 38.71           N  
ATOM   2288  CA  LYS A 299     -47.500  25.640 -18.835  1.00 38.71           C  
ATOM   2289  C   LYS A 299     -48.680  24.649 -18.618  1.00 38.71           C  
ATOM   2290  CB  LYS A 299     -48.073  27.074 -18.689  1.00 38.71           C  
ATOM   2291  O   LYS A 299     -49.548  24.506 -19.463  1.00 38.71           O  
ATOM   2292  CG  LYS A 299     -47.088  28.179 -18.276  1.00 38.71           C  
ATOM   2293  CD  LYS A 299     -47.827  29.526 -18.169  1.00 38.71           C  
ATOM   2294  CE  LYS A 299     -46.892  30.634 -17.664  1.00 38.71           C  
ATOM   2295  NZ  LYS A 299     -47.599  31.933 -17.498  1.00 38.71           N  
ATOM   2296  N   ARG A 300     -48.833  24.317 -17.312  1.00 36.33           N  
ATOM   2297  CA  ARG A 300     -50.045  24.022 -16.478  1.00 36.33           C  
ATOM   2298  C   ARG A 300     -50.470  22.556 -16.213  1.00 36.33           C  
ATOM   2299  CB  ARG A 300     -51.261  24.906 -16.845  1.00 36.33           C  
ATOM   2300  O   ARG A 300     -50.298  21.683 -17.043  1.00 36.33           O  
ATOM   2301  CG  ARG A 300     -51.295  26.244 -16.093  1.00 36.33           C  
ATOM   2302  CD  ARG A 300     -52.504  27.062 -16.565  1.00 36.33           C  
ATOM   2303  NE  ARG A 300     -52.812  28.187 -15.657  1.00 36.33           N  
ATOM   2304  NH1 ARG A 300     -54.742  28.864 -16.712  1.00 36.33           N  
ATOM   2305  NH2 ARG A 300     -54.111  29.875 -14.831  1.00 36.33           N  
ATOM   2306  CZ  ARG A 300     -53.881  28.967 -15.738  1.00 36.33           C  
ATOM   2307  N   GLY A 301     -51.070  22.374 -15.017  1.00 44.63           N  
ATOM   2308  CA  GLY A 301     -51.447  21.106 -14.347  1.00 44.63           C  
ATOM   2309  C   GLY A 301     -50.347  20.647 -13.373  1.00 44.63           C  
ATOM   2310  O   GLY A 301     -49.232  20.436 -13.825  1.00 44.63           O  
ATOM   2311  N   LYS A 302     -50.464  20.593 -12.032  1.00 37.51           N  
ATOM   2312  CA  LYS A 302     -51.527  20.745 -10.997  1.00 37.51           C  
ATOM   2313  C   LYS A 302     -52.464  19.540 -10.766  1.00 37.51           C  
ATOM   2314  CB  LYS A 302     -52.257  22.110 -11.021  1.00 37.51           C  
ATOM   2315  O   LYS A 302     -53.189  19.152 -11.672  1.00 37.51           O  
ATOM   2316  CG  LYS A 302     -53.027  22.327  -9.697  1.00 37.51           C  
ATOM   2317  CD  LYS A 302     -53.652  23.719  -9.507  1.00 37.51           C  
ATOM   2318  CE  LYS A 302     -54.300  23.765  -8.109  1.00 37.51           C  
ATOM   2319  NZ  LYS A 302     -54.900  25.085  -7.778  1.00 37.51           N  
ATOM   2320  N   ARG A 303     -52.539  19.119  -9.481  1.00 38.20           N  
ATOM   2321  CA  ARG A 303     -53.009  17.814  -8.941  1.00 38.20           C  
ATOM   2322  C   ARG A 303     -52.073  16.662  -9.362  1.00 38.20           C  
ATOM   2323  CB  ARG A 303     -54.503  17.550  -9.236  1.00 38.20           C  
ATOM   2324  O   ARG A 303     -51.412  16.779 -10.382  1.00 38.20           O  
ATOM   2325  CG  ARG A 303     -55.455  18.385  -8.361  1.00 38.20           C  
ATOM   2326  CD  ARG A 303     -56.923  18.069  -8.699  1.00 38.20           C  
ATOM   2327  NE  ARG A 303     -57.865  18.612  -7.692  1.00 38.20           N  
ATOM   2328  NH1 ARG A 303     -59.785  18.514  -8.963  1.00 38.20           N  
ATOM   2329  NH2 ARG A 303     -59.915  19.127  -6.827  1.00 38.20           N  
ATOM   2330  CZ  ARG A 303     -59.176  18.751  -7.834  1.00 38.20           C  
ATOM   2331  N   VAL A 304     -51.916  15.586  -8.590  1.00 43.38           N  
ATOM   2332  CA  VAL A 304     -52.612  15.151  -7.354  1.00 43.38           C  
ATOM   2333  C   VAL A 304     -51.676  15.242  -6.133  1.00 43.38           C  
ATOM   2334  CB  VAL A 304     -53.137  13.708  -7.571  1.00 43.38           C  
ATOM   2335  O   VAL A 304     -50.460  15.238  -6.289  1.00 43.38           O  
ATOM   2336  CG1 VAL A 304     -53.756  13.049  -6.334  1.00 43.38           C  
ATOM   2337  CG2 VAL A 304     -54.223  13.696  -8.657  1.00 43.38           C  
ATOM   2338  N   ALA A 305     -52.241  15.345  -4.928  1.00 38.12           N  
ATOM   2339  CA  ALA A 305     -51.533  15.056  -3.681  1.00 38.12           C  
ATOM   2340  C   ALA A 305     -52.104  13.755  -3.105  1.00 38.12           C  
ATOM   2341  CB  ALA A 305     -51.700  16.231  -2.707  1.00 38.12           C  
ATOM   2342  O   ALA A 305     -53.326  13.631  -3.017  1.00 38.12           O  
ATOM   2343  N   LEU A 306     -51.235  12.819  -2.730  1.00 48.21           N  
ATOM   2344  CA  LEU A 306     -51.590  11.667  -1.907  1.00 48.21           C  
ATOM   2345  C   LEU A 306     -50.845  11.810  -0.583  1.00 48.21           C  
ATOM   2346  CB  LEU A 306     -51.271  10.344  -2.629  1.00 48.21           C  
ATOM   2347  O   LEU A 306     -49.629  11.982  -0.565  1.00 48.21           O  
ATOM   2348  CG  LEU A 306     -52.203  10.029  -3.816  1.00 48.21           C  
ATOM   2349  CD1 LEU A 306     -51.732   8.766  -4.534  1.00 48.21           C  
ATOM   2350  CD2 LEU A 306     -53.657   9.812  -3.385  1.00 48.21           C  
ATOM   2351  N   SER A 307     -51.617  11.804   0.497  1.00 34.87           N  
ATOM   2352  CA  SER A 307     -51.134  11.571   1.851  1.00 34.87           C  
ATOM   2353  C   SER A 307     -51.468  10.125   2.160  1.00 34.87           C  
ATOM   2354  CB  SER A 307     -51.864  12.494   2.832  1.00 34.87           C  
ATOM   2355  O   SER A 307     -52.615   9.735   1.949  1.00 34.87           O  
ATOM   2356  OG  SER A 307     -51.337  12.393   4.138  1.00 34.87           O  
ATOM   2357  N   ASP A 308     -50.502   9.371   2.662  1.00 42.60           N  
ATOM   2358  CA  ASP A 308     -50.736   8.059   3.253  1.00 42.60           C  
ATOM   2359  C   ASP A 308     -49.773   7.888   4.434  1.00 42.60           C  
ATOM   2360  CB  ASP A 308     -50.595   6.954   2.193  1.00 42.60           C  
ATOM   2361  O   ASP A 308     -48.658   8.417   4.391  1.00 42.60           O  
ATOM   2362  CG  ASP A 308     -51.431   5.712   2.518  1.00 42.60           C  
ATOM   2363  OD1 ASP A 308     -52.086   5.712   3.585  1.00 42.60           O  
ATOM   2364  OD2 ASP A 308     -51.449   4.815   1.647  1.00 42.60           O  
ATOM   2365  N   ASP A 309     -50.232   7.241   5.503  1.00 37.83           N  
ATOM   2366  CA  ASP A 309     -49.568   7.205   6.816  1.00 37.83           C  
ATOM   2367  C   ASP A 309     -49.503   5.760   7.332  1.00 37.83           C  
ATOM   2368  CB  ASP A 309     -50.261   8.173   7.798  1.00 37.83           C  
ATOM   2369  O   ASP A 309     -50.262   5.348   8.203  1.00 37.83           O  
ATOM   2370  CG  ASP A 309     -49.484   8.350   9.116  1.00 37.83           C  
ATOM   2371  OD1 ASP A 309     -48.351   8.882   9.049  1.00 37.83           O  
ATOM   2372  OD2 ASP A 309     -50.041   8.048  10.196  1.00 37.83           O  
ATOM   2373  N   GLU A 310     -48.586   4.974   6.764  1.00 43.82           N  
ATOM   2374  CA  GLU A 310     -48.334   3.582   7.158  1.00 43.82           C  
ATOM   2375  C   GLU A 310     -46.971   3.455   7.857  1.00 43.82           C  
ATOM   2376  CB  GLU A 310     -48.502   2.631   5.961  1.00 43.82           C  
ATOM   2377  O   GLU A 310     -45.911   3.296   7.256  1.00 43.82           O  
ATOM   2378  CG  GLU A 310     -49.950   2.125   5.804  1.00 43.82           C  
ATOM   2379  CD  GLU A 310     -50.230   0.855   6.632  1.00 43.82           C  
ATOM   2380  OE1 GLU A 310     -50.968   0.939   7.642  1.00 43.82           O  
ATOM   2381  OE2 GLU A 310     -49.706  -0.215   6.239  1.00 43.82           O  
ATOM   2382  N   THR A 311     -47.037   3.550   9.182  1.00 41.27           N  
ATOM   2383  CA  THR A 311     -46.383   2.655  10.150  1.00 41.27           C  
ATOM   2384  C   THR A 311     -45.022   1.984   9.847  1.00 41.27           C  
ATOM   2385  CB  THR A 311     -47.364   1.534  10.540  1.00 41.27           C  
ATOM   2386  O   THR A 311     -44.925   1.062   9.046  1.00 41.27           O  
ATOM   2387  CG2 THR A 311     -48.522   2.047  11.396  1.00 41.27           C  
ATOM   2388  OG1 THR A 311     -47.932   0.893   9.436  1.00 41.27           O  
ATOM   2389  N   LYS A 312     -44.098   2.227  10.799  1.00 41.10           N  
ATOM   2390  CA  LYS A 312     -43.229   1.246  11.510  1.00 41.10           C  
ATOM   2391  C   LYS A 312     -41.817   0.871  11.000  1.00 41.10           C  
ATOM   2392  CB  LYS A 312     -44.004  -0.044  11.845  1.00 41.10           C  
ATOM   2393  O   LYS A 312     -41.561   0.596   9.842  1.00 41.10           O  
ATOM   2394  CG  LYS A 312     -44.989   0.110  13.008  1.00 41.10           C  
ATOM   2395  CD  LYS A 312     -45.832  -1.164  13.066  1.00 41.10           C  
ATOM   2396  CE  LYS A 312     -46.739  -1.170  14.289  1.00 41.10           C  
ATOM   2397  NZ  LYS A 312     -47.327  -2.516  14.442  1.00 41.10           N  
ATOM   2398  N   GLU A 313     -40.956   0.743  12.022  1.00 37.82           N  
ATOM   2399  CA  GLU A 313     -39.896  -0.267  12.234  1.00 37.82           C  
ATOM   2400  C   GLU A 313     -38.718  -0.395  11.241  1.00 37.82           C  
ATOM   2401  CB  GLU A 313     -40.544  -1.633  12.554  1.00 37.82           C  
ATOM   2402  O   GLU A 313     -38.809  -1.047  10.210  1.00 37.82           O  
ATOM   2403  CG  GLU A 313     -41.248  -1.601  13.929  1.00 37.82           C  
ATOM   2404  CD  GLU A 313     -42.267  -2.733  14.158  1.00 37.82           C  
ATOM   2405  OE1 GLU A 313     -43.298  -2.450  14.820  1.00 37.82           O  
ATOM   2406  OE2 GLU A 313     -42.025  -3.865  13.693  1.00 37.82           O  
ATOM   2407  N   THR A 314     -37.545   0.121  11.653  1.00 38.70           N  
ATOM   2408  CA  THR A 314     -36.228  -0.584  11.728  1.00 38.70           C  
ATOM   2409  C   THR A 314     -35.122   0.427  12.098  1.00 38.70           C  
ATOM   2410  CB  THR A 314     -35.790  -1.349  10.455  1.00 38.70           C  
ATOM   2411  O   THR A 314     -34.533   1.109  11.271  1.00 38.70           O  
ATOM   2412  CG2 THR A 314     -36.222  -2.819  10.465  1.00 38.70           C  
ATOM   2413  OG1 THR A 314     -36.273  -0.777   9.269  1.00 38.70           O  
ATOM   2414  N   GLU A 315     -34.906   0.745  13.371  1.00 39.87           N  
ATOM   2415  CA  GLU A 315     -34.043   0.006  14.315  1.00 39.87           C  
ATOM   2416  C   GLU A 315     -32.574  -0.262  13.886  1.00 39.87           C  
ATOM   2417  CB  GLU A 315     -34.716  -1.202  15.000  1.00 39.87           C  
ATOM   2418  O   GLU A 315     -32.112  -1.393  13.780  1.00 39.87           O  
ATOM   2419  CG  GLU A 315     -34.051  -1.357  16.390  1.00 39.87           C  
ATOM   2420  CD  GLU A 315     -34.364  -2.640  17.171  1.00 39.87           C  
ATOM   2421  OE1 GLU A 315     -33.709  -2.806  18.228  1.00 39.87           O  
ATOM   2422  OE2 GLU A 315     -35.213  -3.437  16.724  1.00 39.87           O  
ATOM   2423  N   ASN A 316     -31.777   0.809  13.804  1.00 35.60           N  
ATOM   2424  CA  ASN A 316     -30.557   0.974  14.622  1.00 35.60           C  
ATOM   2425  C   ASN A 316     -29.544  -0.202  14.732  1.00 35.60           C  
ATOM   2426  CB  ASN A 316     -30.983   1.502  16.013  1.00 35.60           C  
ATOM   2427  O   ASN A 316     -28.974  -0.424  15.807  1.00 35.60           O  
ATOM   2428  CG  ASN A 316     -31.675   2.849  15.964  1.00 35.60           C  
ATOM   2429  ND2 ASN A 316     -32.539   3.138  16.907  1.00 35.60           N  
ATOM   2430  OD1 ASN A 316     -31.438   3.664  15.093  1.00 35.60           O  
ATOM   2431  N   MET A 317     -29.226  -0.918  13.650  1.00 45.56           N  
ATOM   2432  CA  MET A 317     -28.271  -2.045  13.666  1.00 45.56           C  
ATOM   2433  C   MET A 317     -26.782  -1.652  13.790  1.00 45.56           C  
ATOM   2434  CB  MET A 317     -28.556  -3.010  12.498  1.00 45.56           C  
ATOM   2435  O   MET A 317     -25.949  -1.973  12.948  1.00 45.56           O  
ATOM   2436  CG  MET A 317     -29.733  -3.946  12.800  1.00 45.56           C  
ATOM   2437  SD  MET A 317     -29.450  -5.092  14.189  1.00 45.56           S  
ATOM   2438  CE  MET A 317     -30.522  -4.336  15.449  1.00 45.56           C  
ATOM   2439  N   ARG A 318     -26.389  -1.047  14.919  1.00 37.69           N  
ATOM   2440  CA  ARG A 318     -24.974  -0.888  15.316  1.00 37.69           C  
ATOM   2441  C   ARG A 318     -24.374  -2.219  15.794  1.00 37.69           C  
ATOM   2442  CB  ARG A 318     -24.818   0.218  16.375  1.00 37.69           C  
ATOM   2443  O   ARG A 318     -24.201  -2.435  16.997  1.00 37.69           O  
ATOM   2444  CG  ARG A 318     -25.023   1.625  15.804  1.00 37.69           C  
ATOM   2445  CD  ARG A 318     -24.686   2.666  16.879  1.00 37.69           C  
ATOM   2446  NE  ARG A 318     -24.760   4.038  16.345  1.00 37.69           N  
ATOM   2447  NH1 ARG A 318     -23.968   5.145  18.198  1.00 37.69           N  
ATOM   2448  NH2 ARG A 318     -24.536   6.302  16.376  1.00 37.69           N  
ATOM   2449  CZ  ARG A 318     -24.421   5.150  16.974  1.00 37.69           C  
ATOM   2450  N   LYS A 319     -24.049  -3.124  14.866  1.00 53.15           N  
ATOM   2451  CA  LYS A 319     -23.388  -4.410  15.162  1.00 53.15           C  
ATOM   2452  C   LYS A 319     -21.868  -4.341  14.967  1.00 53.15           C  
ATOM   2453  CB  LYS A 319     -24.085  -5.557  14.407  1.00 53.15           C  
ATOM   2454  O   LYS A 319     -21.337  -3.532  14.216  1.00 53.15           O  
ATOM   2455  CG  LYS A 319     -25.349  -5.991  15.176  1.00 53.15           C  
ATOM   2456  CD  LYS A 319     -26.207  -6.993  14.390  1.00 53.15           C  
ATOM   2457  CE  LYS A 319     -27.384  -7.490  15.248  1.00 53.15           C  
ATOM   2458  NZ  LYS A 319     -28.464  -8.081  14.414  1.00 53.15           N  
ATOM   2459  N   LYS A 320     -21.150  -5.156  15.743  1.00 46.47           N  
ATOM   2460  CA  LYS A 320     -19.682  -5.130  15.842  1.00 46.47           C  
ATOM   2461  C   LYS A 320     -19.077  -6.030  14.772  1.00 46.47           C  
ATOM   2462  CB  LYS A 320     -19.226  -5.587  17.237  1.00 46.47           C  
ATOM   2463  O   LYS A 320     -19.351  -7.229  14.772  1.00 46.47           O  
ATOM   2464  CG  LYS A 320     -19.738  -4.674  18.358  1.00 46.47           C  
ATOM   2465  CD  LYS A 320     -19.428  -5.274  19.734  1.00 46.47           C  
ATOM   2466  CE  LYS A 320     -20.075  -4.389  20.801  1.00 46.47           C  
ATOM   2467  NZ  LYS A 320     -19.923  -4.958  22.158  1.00 46.47           N  
ATOM   2468  N   ARG A 321     -18.216  -5.475  13.920  1.00 56.15           N  
ATOM   2469  CA  ARG A 321     -17.464  -6.251  12.928  1.00 56.15           C  
ATOM   2470  C   ARG A 321     -16.566  -7.279  13.618  1.00 56.15           C  
ATOM   2471  CB  ARG A 321     -16.646  -5.317  12.032  1.00 56.15           C  
ATOM   2472  O   ARG A 321     -15.843  -6.954  14.560  1.00 56.15           O  
ATOM   2473  CG  ARG A 321     -17.546  -4.451  11.136  1.00 56.15           C  
ATOM   2474  CD  ARG A 321     -16.665  -3.441  10.412  1.00 56.15           C  
ATOM   2475  NE  ARG A 321     -17.424  -2.594   9.478  1.00 56.15           N  
ATOM   2476  NH1 ARG A 321     -15.925  -2.630   7.749  1.00 56.15           N  
ATOM   2477  NH2 ARG A 321     -17.544  -1.152   7.751  1.00 56.15           N  
ATOM   2478  CZ  ARG A 321     -16.960  -2.133   8.339  1.00 56.15           C  
ATOM   2479  N   ARG A 322     -16.609  -8.517  13.129  1.00 61.95           N  
ATOM   2480  CA  ARG A 322     -15.654  -9.580  13.461  1.00 61.95           C  
ATOM   2481  C   ARG A 322     -14.680  -9.739  12.297  1.00 61.95           C  
ATOM   2482  CB  ARG A 322     -16.392 -10.891  13.781  1.00 61.95           C  
ATOM   2483  O   ARG A 322     -15.072  -9.611  11.142  1.00 61.95           O  
ATOM   2484  CG  ARG A 322     -16.929 -10.920  15.222  1.00 61.95           C  
ATOM   2485  CD  ARG A 322     -17.676 -12.236  15.496  1.00 61.95           C  
ATOM   2486  NE  ARG A 322     -17.671 -12.596  16.931  1.00 61.95           N  
ATOM   2487  NH1 ARG A 322     -18.773 -14.609  16.743  1.00 61.95           N  
ATOM   2488  NH2 ARG A 322     -17.913 -14.012  18.707  1.00 61.95           N  
ATOM   2489  CZ  ARG A 322     -18.121 -13.729  17.451  1.00 61.95           C  
ATOM   2490  N   ARG A 323     -13.417 -10.012  12.624  1.00 58.34           N  
ATOM   2491  CA  ARG A 323     -12.344 -10.277  11.659  1.00 58.34           C  
ATOM   2492  C   ARG A 323     -12.722 -11.458  10.760  1.00 58.34           C  
ATOM   2493  CB  ARG A 323     -11.067 -10.570  12.457  1.00 58.34           C  
ATOM   2494  O   ARG A 323     -13.147 -12.492  11.274  1.00 58.34           O  
ATOM   2495  CG  ARG A 323      -9.800 -10.624  11.600  1.00 58.34           C  
ATOM   2496  CD  ARG A 323      -8.628 -11.041  12.494  1.00 58.34           C  
ATOM   2497  NE  ARG A 323      -7.343 -10.788  11.826  1.00 58.34           N  
ATOM   2498  NH1 ARG A 323      -6.243  -9.763  13.575  1.00 58.34           N  
ATOM   2499  NH2 ARG A 323      -5.300  -9.861  11.553  1.00 58.34           N  
ATOM   2500  CZ  ARG A 323      -6.305 -10.145  12.327  1.00 58.34           C  
ATOM   2501  N   ILE A 324     -12.537 -11.311   9.451  1.00 65.63           N  
ATOM   2502  CA  ILE A 324     -12.719 -12.405   8.492  1.00 65.63           C  
ATOM   2503  C   ILE A 324     -11.593 -13.427   8.728  1.00 65.63           C  
ATOM   2504  CB  ILE A 324     -12.768 -11.847   7.044  1.00 65.63           C  
ATOM   2505  O   ILE A 324     -10.422 -13.051   8.793  1.00 65.63           O  
ATOM   2506  CG1 ILE A 324     -13.976 -10.888   6.877  1.00 65.63           C  
ATOM   2507  CG2 ILE A 324     -12.844 -12.988   6.015  1.00 65.63           C  
ATOM   2508  CD1 ILE A 324     -14.056 -10.166   5.523  1.00 65.63           C  
ATOM   2509  N   LYS A 325     -11.940 -14.709   8.894  1.00 53.90           N  
ATOM   2510  CA  LYS A 325     -10.966 -15.807   8.789  1.00 53.90           C  
ATOM   2511  C   LYS A 325     -10.704 -16.063   7.305  1.00 53.90           C  
ATOM   2512  CB  LYS A 325     -11.484 -17.099   9.448  1.00 53.90           C  
ATOM   2513  O   LYS A 325     -11.660 -16.070   6.531  1.00 53.90           O  
ATOM   2514  CG  LYS A 325     -11.513 -17.081  10.988  1.00 53.90           C  
ATOM   2515  CD  LYS A 325     -11.824 -18.500  11.500  1.00 53.90           C  
ATOM   2516  CE  LYS A 325     -11.718 -18.636  13.025  1.00 53.90           C  
ATOM   2517  NZ  LYS A 325     -11.757 -20.068  13.430  1.00 53.90           N  
ATOM   2518  N   LEU A 326      -9.449 -16.294   6.920  1.00 54.22           N  
ATOM   2519  CA  LEU A 326      -9.173 -16.879   5.606  1.00 54.22           C  
ATOM   2520  C   LEU A 326      -9.846 -18.262   5.533  1.00 54.22           C  
ATOM   2521  CB  LEU A 326      -7.654 -17.023   5.361  1.00 54.22           C  
ATOM   2522  O   LEU A 326      -9.783 -18.996   6.524  1.00 54.22           O  
ATOM   2523  CG  LEU A 326      -7.023 -15.870   4.563  1.00 54.22           C  
ATOM   2524  CD1 LEU A 326      -7.023 -14.549   5.338  1.00 54.22           C  
ATOM   2525  CD2 LEU A 326      -5.578 -16.213   4.204  1.00 54.22           C  
ATOM   2526  N   PRO A 327     -10.463 -18.632   4.400  1.00 58.04           N  
ATOM   2527  CA  PRO A 327     -10.563 -20.034   4.046  1.00 58.04           C  
ATOM   2528  C   PRO A 327      -9.155 -20.529   3.703  1.00 58.04           C  
ATOM   2529  CB  PRO A 327     -11.512 -20.082   2.847  1.00 58.04           C  
ATOM   2530  O   PRO A 327      -8.441 -19.904   2.917  1.00 58.04           O  
ATOM   2531  CG  PRO A 327     -11.256 -18.750   2.141  1.00 58.04           C  
ATOM   2532  CD  PRO A 327     -10.849 -17.797   3.269  1.00 58.04           C  
ATOM   2533  N   GLU A 328      -8.755 -21.645   4.297  1.00 40.13           N  
ATOM   2534  CA  GLU A 328      -7.711 -22.477   3.710  1.00 40.13           C  
ATOM   2535  C   GLU A 328      -8.347 -23.180   2.506  1.00 40.13           C  
ATOM   2536  CB  GLU A 328      -7.143 -23.431   4.774  1.00 40.13           C  
ATOM   2537  O   GLU A 328      -9.482 -23.660   2.570  1.00 40.13           O  
ATOM   2538  CG  GLU A 328      -6.265 -22.631   5.761  1.00 40.13           C  
ATOM   2539  CD  GLU A 328      -5.977 -23.320   7.104  1.00 40.13           C  
ATOM   2540  OE1 GLU A 328      -5.134 -22.760   7.844  1.00 40.13           O  
ATOM   2541  OE2 GLU A 328      -6.669 -24.304   7.446  1.00 40.13           O  
ATOM   2542  N   SER A 329      -7.676 -23.138   1.362  1.00 43.58           N  
ATOM   2543  CA  SER A 329      -8.148 -23.757   0.124  1.00 43.58           C  
ATOM   2544  C   SER A 329      -6.946 -24.347  -0.583  1.00 43.58           C  
ATOM   2545  CB  SER A 329      -8.944 -22.775  -0.739  1.00 43.58           C  
ATOM   2546  O   SER A 329      -6.349 -23.743  -1.470  1.00 43.58           O  
ATOM   2547  OG  SER A 329     -10.104 -22.397  -0.013  1.00 43.58           O  
ATOM   2548  N   ASP A 330      -6.578 -25.518  -0.077  1.00 38.88           N  
ATOM   2549  CA  ASP A 330      -5.810 -26.515  -0.803  1.00 38.88           C  
ATOM   2550  C   ASP A 330      -6.551 -26.852  -2.109  1.00 38.88           C  
ATOM   2551  CB  ASP A 330      -5.687 -27.728   0.133  1.00 38.88           C  
ATOM   2552  O   ASP A 330      -7.746 -27.154  -2.084  1.00 38.88           O  
ATOM   2553  CG  ASP A 330      -4.826 -28.855  -0.429  1.00 38.88           C  
ATOM   2554  OD1 ASP A 330      -4.077 -28.582  -1.393  1.00 38.88           O  
ATOM   2555  OD2 ASP A 330      -4.906 -29.959   0.152  1.00 38.88           O  
ATOM   2556  N   SER A 331      -5.870 -26.696  -3.243  1.00 41.39           N  
ATOM   2557  CA  SER A 331      -6.390 -27.003  -4.578  1.00 41.39           C  
ATOM   2558  C   SER A 331      -5.215 -27.148  -5.541  1.00 41.39           C  
ATOM   2559  CB  SER A 331      -7.373 -25.930  -5.065  1.00 41.39           C  
ATOM   2560  O   SER A 331      -4.798 -26.195  -6.199  1.00 41.39           O  
ATOM   2561  OG  SER A 331      -8.101 -26.398  -6.186  1.00 41.39           O  
ATOM   2562  N   SER A 332      -4.643 -28.349  -5.568  1.00 41.46           N  
ATOM   2563  CA  SER A 332      -3.662 -28.758  -6.571  1.00 41.46           C  
ATOM   2564  C   SER A 332      -4.360 -29.026  -7.905  1.00 41.46           C  
ATOM   2565  CB  SER A 332      -2.958 -30.029  -6.083  1.00 41.46           C  
ATOM   2566  O   SER A 332      -5.160 -29.955  -7.994  1.00 41.46           O  
ATOM   2567  OG  SER A 332      -2.058 -30.526  -7.050  1.00 41.46           O  
ATOM   2568  N   GLU A 333      -3.998 -28.289  -8.952  1.00 52.60           N  
ATOM   2569  CA  GLU A 333      -4.246 -28.681 -10.343  1.00 52.60           C  
ATOM   2570  C   GLU A 333      -3.015 -28.384 -11.213  1.00 52.60           C  
ATOM   2571  CB  GLU A 333      -5.589 -28.144 -10.877  1.00 52.60           C  
ATOM   2572  O   GLU A 333      -2.169 -27.558 -10.862  1.00 52.60           O  
ATOM   2573  CG  GLU A 333      -5.766 -26.621 -10.913  1.00 52.60           C  
ATOM   2574  CD  GLU A 333      -7.251 -26.249 -11.089  1.00 52.60           C  
ATOM   2575  OE1 GLU A 333      -7.798 -25.583 -10.176  1.00 52.60           O  
ATOM   2576  OE2 GLU A 333      -7.846 -26.627 -12.125  1.00 52.60           O  
ATOM   2577  N   ASP A 334      -2.869 -29.164 -12.281  1.00 48.34           N  
ATOM   2578  CA  ASP A 334      -1.600 -29.496 -12.933  1.00 48.34           C  
ATOM   2579  C   ASP A 334      -1.729 -29.266 -14.447  1.00 48.34           C  
ATOM   2580  CB  ASP A 334      -1.300 -30.974 -12.585  1.00 48.34           C  
ATOM   2581  O   ASP A 334      -2.615 -29.845 -15.076  1.00 48.34           O  
ATOM   2582  CG  ASP A 334       0.034 -31.535 -13.099  1.00 48.34           C  
ATOM   2583  OD1 ASP A 334       0.470 -31.143 -14.204  1.00 48.34           O  
ATOM   2584  OD2 ASP A 334       0.610 -32.379 -12.375  1.00 48.34           O  
ATOM   2585  N   GLU A 335      -0.854 -28.437 -15.030  1.00 59.17           N  
ATOM   2586  CA  GLU A 335      -0.616 -28.426 -16.480  1.00 59.17           C  
ATOM   2587  C   GLU A 335       0.887 -28.434 -16.799  1.00 59.17           C  
ATOM   2588  CB  GLU A 335      -1.347 -27.288 -17.221  1.00 59.17           C  
ATOM   2589  O   GLU A 335       1.592 -27.421 -16.745  1.00 59.17           O  
ATOM   2590  CG  GLU A 335      -2.845 -27.575 -17.445  1.00 59.17           C  
ATOM   2591  CD  GLU A 335      -3.391 -26.943 -18.740  1.00 59.17           C  
ATOM   2592  OE1 GLU A 335      -4.171 -27.629 -19.444  1.00 59.17           O  
ATOM   2593  OE2 GLU A 335      -3.034 -25.779 -19.042  1.00 59.17           O  
ATOM   2594  N   VAL A 336       1.366 -29.619 -17.172  1.00 49.53           N  
ATOM   2595  CA  VAL A 336       2.713 -29.893 -17.680  1.00 49.53           C  
ATOM   2596  C   VAL A 336       2.950 -29.271 -19.065  1.00 49.53           C  
ATOM   2597  CB  VAL A 336       2.926 -31.426 -17.707  1.00 49.53           C  
ATOM   2598  O   VAL A 336       2.305 -29.637 -20.045  1.00 49.53           O  
ATOM   2599  CG1 VAL A 336       4.080 -31.907 -18.596  1.00 49.53           C  
ATOM   2600  CG2 VAL A 336       3.214 -31.948 -16.296  1.00 49.53           C  
ATOM   2601  N   PHE A 337       3.994 -28.442 -19.172  1.00 48.69           N  
ATOM   2602  CA  PHE A 337       4.668 -28.107 -20.434  1.00 48.69           C  
ATOM   2603  C   PHE A 337       6.190 -28.298 -20.282  1.00 48.69           C  
ATOM   2604  CB  PHE A 337       4.329 -26.674 -20.873  1.00 48.69           C  
ATOM   2605  O   PHE A 337       6.837 -27.470 -19.637  1.00 48.69           O  
ATOM   2606  CG  PHE A 337       2.963 -26.543 -21.517  1.00 48.69           C  
ATOM   2607  CD1 PHE A 337       2.795 -26.862 -22.879  1.00 48.69           C  
ATOM   2608  CD2 PHE A 337       1.854 -26.135 -20.752  1.00 48.69           C  
ATOM   2609  CE1 PHE A 337       1.524 -26.770 -23.475  1.00 48.69           C  
ATOM   2610  CE2 PHE A 337       0.584 -26.043 -21.348  1.00 48.69           C  
ATOM   2611  CZ  PHE A 337       0.419 -26.360 -22.707  1.00 48.69           C  
ATOM   2612  N   PRO A 338       6.782 -29.371 -20.842  1.00 46.47           N  
ATOM   2613  CA  PRO A 338       8.206 -29.665 -20.710  1.00 46.47           C  
ATOM   2614  C   PRO A 338       8.984 -29.383 -22.006  1.00 46.47           C  
ATOM   2615  CB  PRO A 338       8.226 -31.159 -20.376  1.00 46.47           C  
ATOM   2616  O   PRO A 338       8.590 -29.868 -23.062  1.00 46.47           O  
ATOM   2617  CG  PRO A 338       7.056 -31.732 -21.185  1.00 46.47           C  
ATOM   2618  CD  PRO A 338       6.105 -30.545 -21.385  1.00 46.47           C  
ATOM   2619  N   ASP A 339      10.139 -28.712 -21.913  1.00 44.34           N  
ATOM   2620  CA  ASP A 339      11.311 -29.051 -22.742  1.00 44.34           C  
ATOM   2621  C   ASP A 339      12.633 -28.460 -22.188  1.00 44.34           C  
ATOM   2622  CB  ASP A 339      11.139 -28.638 -24.226  1.00 44.34           C  
ATOM   2623  O   ASP A 339      12.619 -27.546 -21.365  1.00 44.34           O  
ATOM   2624  CG  ASP A 339      11.806 -29.639 -25.189  1.00 44.34           C  
ATOM   2625  OD1 ASP A 339      12.677 -30.416 -24.728  1.00 44.34           O  
ATOM   2626  OD2 ASP A 339      11.504 -29.572 -26.399  1.00 44.34           O  
ATOM   2627  N   SER A 340      13.765 -28.947 -22.715  1.00 45.86           N  
ATOM   2628  CA  SER A 340      15.151 -28.451 -22.584  1.00 45.86           C  
ATOM   2629  C   SER A 340      15.845 -28.599 -21.207  1.00 45.86           C  
ATOM   2630  CB  SER A 340      15.259 -27.028 -23.141  1.00 45.86           C  
ATOM   2631  O   SER A 340      15.811 -27.682 -20.385  1.00 45.86           O  
ATOM   2632  OG  SER A 340      14.975 -27.052 -24.529  1.00 45.86           O  
ATOM   2633  N   PRO A 341      16.562 -29.722 -20.963  1.00 41.37           N  
ATOM   2634  CA  PRO A 341      17.358 -29.965 -19.748  1.00 41.37           C  
ATOM   2635  C   PRO A 341      18.793 -29.388 -19.807  1.00 41.37           C  
ATOM   2636  CB  PRO A 341      17.379 -31.489 -19.622  1.00 41.37           C  
ATOM   2637  O   PRO A 341      19.313 -29.112 -20.887  1.00 41.37           O  
ATOM   2638  CG  PRO A 341      17.439 -31.949 -21.079  1.00 41.37           C  
ATOM   2639  CD  PRO A 341      16.580 -30.914 -21.807  1.00 41.37           C  
ATOM   2640  N   GLY A 342      19.467 -29.255 -18.648  1.00 41.39           N  
ATOM   2641  CA  GLY A 342      20.714 -28.470 -18.532  1.00 41.39           C  
ATOM   2642  C   GLY A 342      21.723 -28.832 -17.422  1.00 41.39           C  
ATOM   2643  O   GLY A 342      22.305 -27.923 -16.847  1.00 41.39           O  
ATOM   2644  N   ALA A 343      21.984 -30.128 -17.201  1.00 43.96           N  
ATOM   2645  CA  ALA A 343      23.181 -30.699 -16.544  1.00 43.96           C  
ATOM   2646  C   ALA A 343      23.422 -30.593 -15.007  1.00 43.96           C  
ATOM   2647  CB  ALA A 343      24.438 -30.277 -17.326  1.00 43.96           C  
ATOM   2648  O   ALA A 343      23.205 -29.574 -14.365  1.00 43.96           O  
ATOM   2649  N   TYR A 344      24.037 -31.687 -14.530  1.00 49.72           N  
ATOM   2650  CA  TYR A 344      24.833 -31.961 -13.316  1.00 49.72           C  
ATOM   2651  C   TYR A 344      24.194 -31.983 -11.910  1.00 49.72           C  
ATOM   2652  CB  TYR A 344      26.233 -31.325 -13.380  1.00 49.72           C  
ATOM   2653  O   TYR A 344      23.344 -31.183 -11.534  1.00 49.72           O  
ATOM   2654  CG  TYR A 344      26.389 -29.897 -12.892  1.00 49.72           C  
ATOM   2655  CD1 TYR A 344      26.286 -28.821 -13.796  1.00 49.72           C  
ATOM   2656  CD2 TYR A 344      26.721 -29.649 -11.544  1.00 49.72           C  
ATOM   2657  CE1 TYR A 344      26.516 -27.502 -13.360  1.00 49.72           C  
ATOM   2658  CE2 TYR A 344      26.952 -28.332 -11.103  1.00 49.72           C  
ATOM   2659  OH  TYR A 344      27.085 -25.985 -11.592  1.00 49.72           O  
ATOM   2660  CZ  TYR A 344      26.852 -27.257 -12.013  1.00 49.72           C  
ATOM   2661  N   GLU A 345      24.648 -32.972 -11.133  1.00 45.87           N  
ATOM   2662  CA  GLU A 345      24.122 -33.393  -9.830  1.00 45.87           C  
ATOM   2663  C   GLU A 345      24.982 -32.887  -8.659  1.00 45.87           C  
ATOM   2664  CB  GLU A 345      24.117 -34.934  -9.762  1.00 45.87           C  
ATOM   2665  O   GLU A 345      26.194 -32.707  -8.793  1.00 45.87           O  
ATOM   2666  CG  GLU A 345      23.305 -35.643 -10.857  1.00 45.87           C  
ATOM   2667  CD  GLU A 345      23.667 -37.133 -10.927  1.00 45.87           C  
ATOM   2668  OE1 GLU A 345      22.793 -37.963 -10.598  1.00 45.87           O  
ATOM   2669  OE2 GLU A 345      24.815 -37.416 -11.343  1.00 45.87           O  
ATOM   2670  N   ALA A 346      24.369 -32.771  -7.478  1.00 49.73           N  
ATOM   2671  CA  ALA A 346      25.041 -32.906  -6.184  1.00 49.73           C  
ATOM   2672  C   ALA A 346      24.004 -33.320  -5.124  1.00 49.73           C  
ATOM   2673  CB  ALA A 346      25.749 -31.597  -5.807  1.00 49.73           C  
ATOM   2674  O   ALA A 346      23.181 -32.513  -4.694  1.00 49.73           O  
ATOM   2675  N   GLU A 347      24.010 -34.595  -4.736  1.00 42.94           N  
ATOM   2676  CA  GLU A 347      23.036 -35.163  -3.799  1.00 42.94           C  
ATOM   2677  C   GLU A 347      23.277 -34.683  -2.354  1.00 42.94           C  
ATOM   2678  CB  GLU A 347      23.085 -36.697  -3.911  1.00 42.94           C  
ATOM   2679  O   GLU A 347      24.414 -34.561  -1.894  1.00 42.94           O  
ATOM   2680  CG  GLU A 347      21.873 -37.389  -3.271  1.00 42.94           C  
ATOM   2681  CD  GLU A 347      21.999 -38.920  -3.314  1.00 42.94           C  
ATOM   2682  OE1 GLU A 347      21.746 -39.539  -2.255  1.00 42.94           O  
ATOM   2683  OE2 GLU A 347      22.349 -39.452  -4.389  1.00 42.94           O  
ATOM   2684  N   SER A 348      22.202 -34.418  -1.606  1.00 52.33           N  
ATOM   2685  CA  SER A 348      22.240 -34.224  -0.149  1.00 52.33           C  
ATOM   2686  C   SER A 348      20.863 -34.534   0.458  1.00 52.33           C  
ATOM   2687  CB  SER A 348      22.654 -32.792   0.200  1.00 52.33           C  
ATOM   2688  O   SER A 348      19.894 -33.843   0.134  1.00 52.33           O  
ATOM   2689  OG  SER A 348      24.052 -32.662   0.038  1.00 52.33           O  
ATOM   2690  N   PRO A 349      20.735 -35.563   1.317  1.00 60.73           N  
ATOM   2691  CA  PRO A 349      19.439 -36.017   1.809  1.00 60.73           C  
ATOM   2692  C   PRO A 349      18.820 -35.031   2.808  1.00 60.73           C  
ATOM   2693  CB  PRO A 349      19.688 -37.399   2.419  1.00 60.73           C  
ATOM   2694  O   PRO A 349      19.491 -34.488   3.687  1.00 60.73           O  
ATOM   2695  CG  PRO A 349      21.148 -37.327   2.863  1.00 60.73           C  
ATOM   2696  CD  PRO A 349      21.788 -36.452   1.787  1.00 60.73           C  
ATOM   2697  N   SER A 350      17.507 -34.832   2.691  1.00 51.93           N  
ATOM   2698  CA  SER A 350      16.733 -34.000   3.619  1.00 51.93           C  
ATOM   2699  C   SER A 350      16.558 -34.699   4.977  1.00 51.93           C  
ATOM   2700  CB  SER A 350      15.357 -33.693   3.025  1.00 51.93           C  
ATOM   2701  O   SER A 350      16.338 -35.912   5.002  1.00 51.93           O  
ATOM   2702  OG  SER A 350      15.499 -32.982   1.812  1.00 51.93           O  
ATOM   2703  N   PRO A 351      16.602 -33.974   6.112  1.00 69.80           N  
ATOM   2704  CA  PRO A 351      16.296 -34.558   7.416  1.00 69.80           C  
ATOM   2705  C   PRO A 351      14.806 -34.948   7.515  1.00 69.80           C  
ATOM   2706  CB  PRO A 351      16.685 -33.488   8.440  1.00 69.80           C  
ATOM   2707  O   PRO A 351      13.960 -34.284   6.909  1.00 69.80           O  
ATOM   2708  CG  PRO A 351      16.469 -32.183   7.673  1.00 69.80           C  
ATOM   2709  CD  PRO A 351      16.864 -32.548   6.242  1.00 69.80           C  
ATOM   2710  N   PRO A 352      14.456 -35.995   8.286  1.00 70.42           N  
ATOM   2711  CA  PRO A 352      13.071 -36.432   8.441  1.00 70.42           C  
ATOM   2712  C   PRO A 352      12.221 -35.396   9.204  1.00 70.42           C  
ATOM   2713  CB  PRO A 352      13.148 -37.770   9.184  1.00 70.42           C  
ATOM   2714  O   PRO A 352      12.746 -34.673  10.057  1.00 70.42           O  
ATOM   2715  CG  PRO A 352      14.428 -37.634  10.008  1.00 70.42           C  
ATOM   2716  CD  PRO A 352      15.342 -36.827   9.086  1.00 70.42           C  
ATOM   2717  N   PRO A 353      10.900 -35.333   8.947  1.00 69.07           N  
ATOM   2718  CA  PRO A 353      10.001 -34.437   9.668  1.00 69.07           C  
ATOM   2719  C   PRO A 353       9.875 -34.837  11.152  1.00 69.07           C  
ATOM   2720  CB  PRO A 353       8.659 -34.529   8.935  1.00 69.07           C  
ATOM   2721  O   PRO A 353       9.929 -36.027  11.478  1.00 69.07           O  
ATOM   2722  CG  PRO A 353       8.677 -35.944   8.355  1.00 69.07           C  
ATOM   2723  CD  PRO A 353      10.150 -36.150   8.003  1.00 69.07           C  
ATOM   2724  N   PRO A 354       9.670 -33.871  12.069  1.00 68.46           N  
ATOM   2725  CA  PRO A 354       9.441 -34.168  13.479  1.00 68.46           C  
ATOM   2726  C   PRO A 354       8.099 -34.901  13.684  1.00 68.46           C  
ATOM   2727  CB  PRO A 354       9.475 -32.813  14.192  1.00 68.46           C  
ATOM   2728  O   PRO A 354       7.132 -34.618  12.971  1.00 68.46           O  
ATOM   2729  CG  PRO A 354       8.994 -31.843  13.112  1.00 68.46           C  
ATOM   2730  CD  PRO A 354       9.569 -32.439  11.828  1.00 68.46           C  
ATOM   2731  N   PRO A 355       8.004 -35.820  14.664  1.00 66.14           N  
ATOM   2732  CA  PRO A 355       6.788 -36.590  14.909  1.00 66.14           C  
ATOM   2733  C   PRO A 355       5.639 -35.709  15.417  1.00 66.14           C  
ATOM   2734  CB  PRO A 355       7.182 -37.666  15.927  1.00 66.14           C  
ATOM   2735  O   PRO A 355       5.834 -34.802  16.227  1.00 66.14           O  
ATOM   2736  CG  PRO A 355       8.335 -37.017  16.692  1.00 66.14           C  
ATOM   2737  CD  PRO A 355       9.041 -36.197  15.613  1.00 66.14           C  
ATOM   2738  N   SER A 356       4.422 -36.009  14.960  1.00 57.90           N  
ATOM   2739  CA  SER A 356       3.199 -35.321  15.383  1.00 57.90           C  
ATOM   2740  C   SER A 356       2.918 -35.524  16.882  1.00 57.90           C  
ATOM   2741  CB  SER A 356       1.998 -35.845  14.585  1.00 57.90           C  
ATOM   2742  O   SER A 356       3.067 -36.646  17.374  1.00 57.90           O  
ATOM   2743  OG  SER A 356       2.284 -35.872  13.198  1.00 57.90           O  
ATOM   2744  N   PRO A 357       2.469 -34.489  17.620  1.00 66.93           N  
ATOM   2745  CA  PRO A 357       2.032 -34.657  19.004  1.00 66.93           C  
ATOM   2746  C   PRO A 357       0.741 -35.504  19.085  1.00 66.93           C  
ATOM   2747  CB  PRO A 357       1.839 -33.240  19.548  1.00 66.93           C  
ATOM   2748  O   PRO A 357      -0.050 -35.489  18.136  1.00 66.93           O  
ATOM   2749  CG  PRO A 357       1.462 -32.441  18.301  1.00 66.93           C  
ATOM   2750  CD  PRO A 357       2.277 -33.111  17.193  1.00 66.93           C  
ATOM   2751  N   PRO A 358       0.496 -36.237  20.191  1.00 56.57           N  
ATOM   2752  CA  PRO A 358      -0.660 -37.128  20.308  1.00 56.57           C  
ATOM   2753  C   PRO A 358      -2.017 -36.409  20.313  1.00 56.57           C  
ATOM   2754  CB  PRO A 358      -0.459 -37.921  21.605  1.00 56.57           C  
ATOM   2755  O   PRO A 358      -2.138 -35.264  20.743  1.00 56.57           O  
ATOM   2756  CG  PRO A 358       1.044 -37.836  21.850  1.00 56.57           C  
ATOM   2757  CD  PRO A 358       1.383 -36.443  21.329  1.00 56.57           C  
ATOM   2758  N   LEU A 359      -3.060 -37.133  19.899  1.00 45.10           N  
ATOM   2759  CA  LEU A 359      -4.454 -36.701  20.010  1.00 45.10           C  
ATOM   2760  C   LEU A 359      -4.918 -36.746  21.476  1.00 45.10           C  
ATOM   2761  CB  LEU A 359      -5.339 -37.627  19.147  1.00 45.10           C  
ATOM   2762  O   LEU A 359      -5.096 -37.831  22.031  1.00 45.10           O  
ATOM   2763  CG  LEU A 359      -5.121 -37.528  17.627  1.00 45.10           C  
ATOM   2764  CD1 LEU A 359      -5.836 -38.686  16.927  1.00 45.10           C  
ATOM   2765  CD2 LEU A 359      -5.670 -36.218  17.059  1.00 45.10           C  
ATOM   2766  N   GLU A 360      -5.170 -35.588  22.090  1.00 47.13           N  
ATOM   2767  CA  GLU A 360      -5.870 -35.530  23.380  1.00 47.13           C  
ATOM   2768  C   GLU A 360      -7.390 -35.763  23.212  1.00 47.13           C  
ATOM   2769  CB  GLU A 360      -5.563 -34.235  24.149  1.00 47.13           C  
ATOM   2770  O   GLU A 360      -7.978 -35.361  22.201  1.00 47.13           O  
ATOM   2771  CG  GLU A 360      -4.126 -34.232  24.698  1.00 47.13           C  
ATOM   2772  CD  GLU A 360      -3.899 -33.154  25.770  1.00 47.13           C  
ATOM   2773  OE1 GLU A 360      -3.101 -33.425  26.695  1.00 47.13           O  
ATOM   2774  OE2 GLU A 360      -4.529 -32.076  25.669  1.00 47.13           O  
ATOM   2775  N   PRO A 361      -8.051 -36.451  24.165  1.00 41.62           N  
ATOM   2776  CA  PRO A 361      -9.394 -36.991  23.965  1.00 41.62           C  
ATOM   2777  C   PRO A 361     -10.518 -35.973  24.195  1.00 41.62           C  
ATOM   2778  CB  PRO A 361      -9.496 -38.166  24.940  1.00 41.62           C  
ATOM   2779  O   PRO A 361     -10.488 -35.171  25.125  1.00 41.62           O  
ATOM   2780  CG  PRO A 361      -8.620 -37.712  26.107  1.00 41.62           C  
ATOM   2781  CD  PRO A 361      -7.486 -36.965  25.407  1.00 41.62           C  
ATOM   2782  N   VAL A 362     -11.582 -36.091  23.395  1.00 43.14           N  
ATOM   2783  CA  VAL A 362     -12.812 -35.286  23.492  1.00 43.14           C  
ATOM   2784  C   VAL A 362     -13.586 -35.581  24.794  1.00 43.14           C  
ATOM   2785  CB  VAL A 362     -13.712 -35.560  22.265  1.00 43.14           C  
ATOM   2786  O   VAL A 362     -14.061 -36.709  24.970  1.00 43.14           O  
ATOM   2787  CG1 VAL A 362     -15.060 -34.832  22.331  1.00 43.14           C  
ATOM   2788  CG2 VAL A 362     -13.021 -35.127  20.963  1.00 43.14           C  
ATOM   2789  N   PRO A 363     -13.815 -34.585  25.676  1.00 44.09           N  
ATOM   2790  CA  PRO A 363     -14.800 -34.683  26.750  1.00 44.09           C  
ATOM   2791  C   PRO A 363     -16.223 -34.657  26.174  1.00 44.09           C  
ATOM   2792  CB  PRO A 363     -14.535 -33.504  27.697  1.00 44.09           C  
ATOM   2793  O   PRO A 363     -16.513 -33.937  25.218  1.00 44.09           O  
ATOM   2794  CG  PRO A 363     -13.142 -33.017  27.293  1.00 44.09           C  
ATOM   2795  CD  PRO A 363     -13.113 -33.319  25.798  1.00 44.09           C  
ATOM   2796  N   LYS A 364     -17.116 -35.470  26.739  1.00 41.05           N  
ATOM   2797  CA  LYS A 364     -18.437 -35.755  26.160  1.00 41.05           C  
ATOM   2798  C   LYS A 364     -19.478 -34.679  26.486  1.00 41.05           C  
ATOM   2799  CB  LYS A 364     -18.928 -37.132  26.636  1.00 41.05           C  
ATOM   2800  O   LYS A 364     -19.491 -34.135  27.581  1.00 41.05           O  
ATOM   2801  CG  LYS A 364     -18.042 -38.280  26.126  1.00 41.05           C  
ATOM   2802  CD  LYS A 364     -18.340 -39.580  26.883  1.00 41.05           C  
ATOM   2803  CE  LYS A 364     -17.384 -40.678  26.403  1.00 41.05           C  
ATOM   2804  NZ  LYS A 364     -17.466 -41.888  27.257  1.00 41.05           N  
ATOM   2805  N   THR A 365     -20.380 -34.488  25.525  1.00 33.95           N  
ATOM   2806  CA  THR A 365     -21.796 -34.094  25.631  1.00 33.95           C  
ATOM   2807  C   THR A 365     -22.353 -33.760  27.024  1.00 33.95           C  
ATOM   2808  CB  THR A 365     -22.633 -35.265  25.078  1.00 33.95           C  
ATOM   2809  O   THR A 365     -22.487 -34.646  27.865  1.00 33.95           O  
ATOM   2810  CG2 THR A 365     -24.098 -34.914  24.821  1.00 33.95           C  
ATOM   2811  OG1 THR A 365     -22.098 -35.704  23.845  1.00 33.95           O  
ATOM   2812  N   GLU A 366     -22.881 -32.542  27.168  1.00 36.23           N  
ATOM   2813  CA  GLU A 366     -23.942 -32.193  28.128  1.00 36.23           C  
ATOM   2814  C   GLU A 366     -25.162 -31.660  27.325  1.00 36.23           C  
ATOM   2815  CB  GLU A 366     -23.391 -31.219  29.187  1.00 36.23           C  
ATOM   2816  O   GLU A 366     -24.945 -31.000  26.303  1.00 36.23           O  
ATOM   2817  CG  GLU A 366     -24.341 -31.084  30.389  1.00 36.23           C  
ATOM   2818  CD  GLU A 366     -23.764 -30.309  31.587  1.00 36.23           C  
ATOM   2819  OE1 GLU A 366     -24.552 -30.073  32.531  1.00 36.23           O  
ATOM   2820  OE2 GLU A 366     -22.563 -29.958  31.565  1.00 36.23           O  
ATOM   2821  N   PRO A 367     -26.423 -32.018  27.658  1.00 42.31           N  
ATOM   2822  CA  PRO A 367     -27.529 -31.992  26.686  1.00 42.31           C  
ATOM   2823  C   PRO A 367     -28.389 -30.713  26.676  1.00 42.31           C  
ATOM   2824  CB  PRO A 367     -28.381 -33.210  27.055  1.00 42.31           C  
ATOM   2825  O   PRO A 367     -28.446 -29.961  27.647  1.00 42.31           O  
ATOM   2826  CG  PRO A 367     -28.271 -33.233  28.578  1.00 42.31           C  
ATOM   2827  CD  PRO A 367     -26.822 -32.811  28.819  1.00 42.31           C  
ATOM   2828  N   GLU A 368     -29.163 -30.525  25.597  1.00 36.60           N  
ATOM   2829  CA  GLU A 368     -30.293 -29.583  25.582  1.00 36.60           C  
ATOM   2830  C   GLU A 368     -31.412 -30.023  26.553  1.00 36.60           C  
ATOM   2831  CB  GLU A 368     -30.935 -29.473  24.184  1.00 36.60           C  
ATOM   2832  O   GLU A 368     -31.876 -31.165  26.472  1.00 36.60           O  
ATOM   2833  CG  GLU A 368     -30.161 -28.622  23.173  1.00 36.60           C  
ATOM   2834  CD  GLU A 368     -31.032 -28.322  21.939  1.00 36.60           C  
ATOM   2835  OE1 GLU A 368     -31.289 -27.121  21.684  1.00 36.60           O  
ATOM   2836  OE2 GLU A 368     -31.442 -29.292  21.263  1.00 36.60           O  
ATOM   2837  N   PRO A 369     -31.934 -29.125  27.411  1.00 53.60           N  
ATOM   2838  CA  PRO A 369     -33.229 -29.306  28.060  1.00 53.60           C  
ATOM   2839  C   PRO A 369     -34.387 -28.913  27.108  1.00 53.60           C  
ATOM   2840  CB  PRO A 369     -33.161 -28.440  29.317  1.00 53.60           C  
ATOM   2841  O   PRO A 369     -34.230 -28.012  26.280  1.00 53.60           O  
ATOM   2842  CG  PRO A 369     -32.273 -27.274  28.878  1.00 53.60           C  
ATOM   2843  CD  PRO A 369     -31.310 -27.891  27.861  1.00 53.60           C  
ATOM   2844  N   PRO A 370     -35.564 -29.561  27.202  1.00 40.07           N  
ATOM   2845  CA  PRO A 370     -36.553 -29.582  26.121  1.00 40.07           C  
ATOM   2846  C   PRO A 370     -37.467 -28.348  26.028  1.00 40.07           C  
ATOM   2847  CB  PRO A 370     -37.370 -30.855  26.369  1.00 40.07           C  
ATOM   2848  O   PRO A 370     -37.653 -27.581  26.974  1.00 40.07           O  
ATOM   2849  CG  PRO A 370     -37.351 -30.968  27.893  1.00 40.07           C  
ATOM   2850  CD  PRO A 370     -35.931 -30.522  28.233  1.00 40.07           C  
ATOM   2851  N   SER A 371     -38.140 -28.215  24.879  1.00 33.45           N  
ATOM   2852  CA  SER A 371     -39.191 -27.215  24.654  1.00 33.45           C  
ATOM   2853  C   SER A 371     -40.412 -27.442  25.553  1.00 33.45           C  
ATOM   2854  CB  SER A 371     -39.642 -27.234  23.186  1.00 33.45           C  
ATOM   2855  O   SER A 371     -41.037 -28.502  25.481  1.00 33.45           O  
ATOM   2856  OG  SER A 371     -40.277 -28.455  22.840  1.00 33.45           O  
ATOM   2857  N   VAL A 372     -40.832 -26.421  26.305  1.00 44.26           N  
ATOM   2858  CA  VAL A 372     -42.058 -26.475  27.118  1.00 44.26           C  
ATOM   2859  C   VAL A 372     -43.155 -25.608  26.488  1.00 44.26           C  
ATOM   2860  CB  VAL A 372     -41.779 -26.102  28.588  1.00 44.26           C  
ATOM   2861  O   VAL A 372     -43.030 -24.386  26.409  1.00 44.26           O  
ATOM   2862  CG1 VAL A 372     -43.028 -26.335  29.444  1.00 44.26           C  
ATOM   2863  CG2 VAL A 372     -40.649 -26.953  29.185  1.00 44.26           C  
ATOM   2864  N   LYS A 373     -44.249 -26.242  26.042  1.00 36.04           N  
ATOM   2865  CA  LYS A 373     -45.491 -25.572  25.616  1.00 36.04           C  
ATOM   2866  C   LYS A 373     -46.526 -25.613  26.747  1.00 36.04           C  
ATOM   2867  CB  LYS A 373     -46.080 -26.227  24.349  1.00 36.04           C  
ATOM   2868  O   LYS A 373     -47.286 -26.568  26.850  1.00 36.04           O  
ATOM   2869  CG  LYS A 373     -45.369 -25.896  23.029  1.00 36.04           C  
ATOM   2870  CD  LYS A 373     -46.134 -26.575  21.879  1.00 36.04           C  
ATOM   2871  CE  LYS A 373     -45.514 -26.274  20.510  1.00 36.04           C  
ATOM   2872  NZ  LYS A 373     -46.216 -27.011  19.426  1.00 36.04           N  
ATOM   2873  N   SER A 374     -46.582 -24.555  27.547  1.00 39.37           N  
ATOM   2874  CA  SER A 374     -47.624 -24.302  28.558  1.00 39.37           C  
ATOM   2875  C   SER A 374     -47.640 -22.789  28.826  1.00 39.37           C  
ATOM   2876  CB  SER A 374     -47.314 -25.106  29.833  1.00 39.37           C  
ATOM   2877  O   SER A 374     -46.623 -22.248  29.250  1.00 39.37           O  
ATOM   2878  OG  SER A 374     -46.003 -24.838  30.289  1.00 39.37           O  
ATOM   2879  N   SER A 375     -48.605 -22.015  28.317  1.00 37.53           N  
ATOM   2880  CA  SER A 375     -50.020 -21.887  28.739  1.00 37.53           C  
ATOM   2881  C   SER A 375     -50.197 -20.811  29.815  1.00 37.53           C  
ATOM   2882  CB  SER A 375     -50.712 -23.190  29.165  1.00 37.53           C  
ATOM   2883  O   SER A 375     -49.351 -20.695  30.694  1.00 37.53           O  
ATOM   2884  OG  SER A 375     -50.159 -23.698  30.360  1.00 37.53           O  
ATOM   2885  N   SER A 376     -51.321 -20.078  29.759  1.00 39.74           N  
ATOM   2886  CA  SER A 376     -51.677 -18.919  30.614  1.00 39.74           C  
ATOM   2887  C   SER A 376     -50.683 -17.741  30.573  1.00 39.74           C  
ATOM   2888  CB  SER A 376     -52.067 -19.321  32.051  1.00 39.74           C  
ATOM   2889  O   SER A 376     -49.469 -17.911  30.525  1.00 39.74           O  
ATOM   2890  OG  SER A 376     -51.338 -20.431  32.531  1.00 39.74           O  
ATOM   2891  N   GLY A 377     -51.205 -16.513  30.517  1.00 33.72           N  
ATOM   2892  CA  GLY A 377     -50.396 -15.305  30.347  1.00 33.72           C  
ATOM   2893  C   GLY A 377     -50.389 -14.424  31.589  1.00 33.72           C  
ATOM   2894  O   GLY A 377     -51.439 -13.925  31.971  1.00 33.72           O  
ATOM   2895  N   GLU A 378     -49.200 -14.162  32.133  1.00 46.97           N  
ATOM   2896  CA  GLU A 378     -48.930 -13.088  33.097  1.00 46.97           C  
ATOM   2897  C   GLU A 378     -47.614 -12.360  32.746  1.00 46.97           C  
ATOM   2898  CB  GLU A 378     -48.953 -13.612  34.546  1.00 46.97           C  
ATOM   2899  O   GLU A 378     -46.834 -12.793  31.890  1.00 46.97           O  
ATOM   2900  CG  GLU A 378     -50.390 -13.664  35.089  1.00 46.97           C  
ATOM   2901  CD  GLU A 378     -50.420 -14.132  36.543  1.00 46.97           C  
ATOM   2902  OE1 GLU A 378     -50.664 -13.275  37.421  1.00 46.97           O  
ATOM   2903  OE2 GLU A 378     -50.155 -15.336  36.752  1.00 46.97           O  
ATOM   2904  N   ASN A 379     -47.411 -11.187  33.348  1.00 45.09           N  
ATOM   2905  CA  ASN A 379     -46.542 -10.116  32.848  1.00 45.09           C  
ATOM   2906  C   ASN A 379     -45.058 -10.501  32.632  1.00 45.09           C  
ATOM   2907  CB  ASN A 379     -46.691  -8.920  33.808  1.00 45.09           C  
ATOM   2908  O   ASN A 379     -44.287 -10.693  33.575  1.00 45.09           O  
ATOM   2909  CG  ASN A 379     -48.088  -8.325  33.749  1.00 45.09           C  
ATOM   2910  ND2 ASN A 379     -48.714  -8.056  34.869  1.00 45.09           N  
ATOM   2911  OD1 ASN A 379     -48.633  -8.124  32.679  1.00 45.09           O  
ATOM   2912  N   LYS A 380     -44.599 -10.506  31.368  1.00 53.71           N  
ATOM   2913  CA  LYS A 380     -43.188 -10.762  31.010  1.00 53.71           C  
ATOM   2914  C   LYS A 380     -42.264  -9.578  31.337  1.00 53.71           C  
ATOM   2915  CB  LYS A 380     -43.050 -11.194  29.537  1.00 53.71           C  
ATOM   2916  O   LYS A 380     -42.079  -8.667  30.529  1.00 53.71           O  
ATOM   2917  CG  LYS A 380     -43.417 -12.672  29.339  1.00 53.71           C  
ATOM   2918  CD  LYS A 380     -43.115 -13.146  27.909  1.00 53.71           C  
ATOM   2919  CE  LYS A 380     -43.413 -14.648  27.805  1.00 53.71           C  
ATOM   2920  NZ  LYS A 380     -43.194 -15.176  26.435  1.00 53.71           N  
ATOM   2921  N   ARG A 381     -41.603  -9.654  32.496  1.00 57.13           N  
ATOM   2922  CA  ARG A 381     -40.533  -8.744  32.953  1.00 57.13           C  
ATOM   2923  C   ARG A 381     -39.395  -8.623  31.921  1.00 57.13           C  
ATOM   2924  CB  ARG A 381     -40.029  -9.272  34.309  1.00 57.13           C  
ATOM   2925  O   ARG A 381     -38.720  -9.604  31.608  1.00 57.13           O  
ATOM   2926  CG  ARG A 381     -39.093  -8.317  35.070  1.00 57.13           C  
ATOM   2927  CD  ARG A 381     -38.737  -8.958  36.419  1.00 57.13           C  
ATOM   2928  NE  ARG A 381     -37.940  -8.065  37.281  1.00 57.13           N  
ATOM   2929  NH1 ARG A 381     -37.287  -9.653  38.819  1.00 57.13           N  
ATOM   2930  NH2 ARG A 381     -36.686  -7.534  39.106  1.00 57.13           N  
ATOM   2931  CZ  ARG A 381     -37.309  -8.420  38.390  1.00 57.13           C  
ATOM   2932  N   LYS A 382     -39.147  -7.412  31.410  1.00 68.01           N  
ATOM   2933  CA  LYS A 382     -38.098  -7.139  30.406  1.00 68.01           C  
ATOM   2934  C   LYS A 382     -36.702  -7.127  31.053  1.00 68.01           C  
ATOM   2935  CB  LYS A 382     -38.394  -5.812  29.674  1.00 68.01           C  
ATOM   2936  O   LYS A 382     -36.429  -6.323  31.940  1.00 68.01           O  
ATOM   2937  CG  LYS A 382     -39.656  -5.864  28.789  1.00 68.01           C  
ATOM   2938  CD  LYS A 382     -39.997  -4.483  28.201  1.00 68.01           C  
ATOM   2939  CE  LYS A 382     -41.295  -4.538  27.378  1.00 68.01           C  
ATOM   2940  NZ  LYS A 382     -41.813  -3.180  27.055  1.00 68.01           N  
ATOM   2941  N   ARG A 383     -35.786  -7.980  30.576  1.00 73.91           N  
ATOM   2942  CA  ARG A 383     -34.345  -7.919  30.903  1.00 73.91           C  
ATOM   2943  C   ARG A 383     -33.608  -7.033  29.896  1.00 73.91           C  
ATOM   2944  CB  ARG A 383     -33.730  -9.330  30.953  1.00 73.91           C  
ATOM   2945  O   ARG A 383     -33.780  -7.202  28.692  1.00 73.91           O  
ATOM   2946  CG  ARG A 383     -33.895 -10.001  32.326  1.00 73.91           C  
ATOM   2947  CD  ARG A 383     -33.293 -11.416  32.316  1.00 73.91           C  
ATOM   2948  NE  ARG A 383     -33.031 -11.919  33.681  1.00 73.91           N  
ATOM   2949  NH1 ARG A 383     -32.346 -14.049  33.126  1.00 73.91           N  
ATOM   2950  NH2 ARG A 383     -32.270 -13.387  35.250  1.00 73.91           N  
ATOM   2951  CZ  ARG A 383     -32.555 -13.111  34.009  1.00 73.91           C  
ATOM   2952  N   LYS A 384     -32.749  -6.131  30.377  1.00 82.14           N  
ATOM   2953  CA  LYS A 384     -31.936  -5.219  29.556  1.00 82.14           C  
ATOM   2954  C   LYS A 384     -30.456  -5.557  29.720  1.00 82.14           C  
ATOM   2955  CB  LYS A 384     -32.264  -3.771  29.961  1.00 82.14           C  
ATOM   2956  O   LYS A 384     -29.980  -5.748  30.834  1.00 82.14           O  
ATOM   2957  CG  LYS A 384     -31.617  -2.703  29.062  1.00 82.14           C  
ATOM   2958  CD  LYS A 384     -32.096  -1.311  29.501  1.00 82.14           C  
ATOM   2959  CE  LYS A 384     -31.511  -0.189  28.635  1.00 82.14           C  
ATOM   2960  NZ  LYS A 384     -32.018   1.137  29.079  1.00 82.14           N  
ATOM   2961  N   ARG A 385     -29.705  -5.614  28.615  1.00 86.14           N  
ATOM   2962  CA  ARG A 385     -28.239  -5.723  28.675  1.00 86.14           C  
ATOM   2963  C   ARG A 385     -27.641  -4.331  28.859  1.00 86.14           C  
ATOM   2964  CB  ARG A 385     -27.662  -6.454  27.456  1.00 86.14           C  
ATOM   2965  O   ARG A 385     -27.774  -3.489  27.971  1.00 86.14           O  
ATOM   2966  CG  ARG A 385     -28.142  -7.913  27.388  1.00 86.14           C  
ATOM   2967  CD  ARG A 385     -27.412  -8.703  26.294  1.00 86.14           C  
ATOM   2968  NE  ARG A 385     -26.017  -9.000  26.675  1.00 86.14           N  
ATOM   2969  NH1 ARG A 385     -25.383 -10.076  24.746  1.00 86.14           N  
ATOM   2970  NH2 ARG A 385     -23.980  -9.979  26.490  1.00 86.14           N  
ATOM   2971  CZ  ARG A 385     -25.133  -9.677  25.964  1.00 86.14           C  
ATOM   2972  N   VAL A 386     -27.001  -4.099  29.997  1.00 86.59           N  
ATOM   2973  CA  VAL A 386     -26.369  -2.832  30.377  1.00 86.59           C  
ATOM   2974  C   VAL A 386     -24.853  -2.990  30.275  1.00 86.59           C  
ATOM   2975  CB  VAL A 386     -26.830  -2.384  31.780  1.00 86.59           C  
ATOM   2976  O   VAL A 386     -24.295  -4.025  30.633  1.00 86.59           O  
ATOM   2977  CG1 VAL A 386     -26.220  -1.030  32.165  1.00 86.59           C  
ATOM   2978  CG2 VAL A 386     -28.361  -2.231  31.816  1.00 86.59           C  
ATOM   2979  N   LEU A 387     -24.178  -1.976  29.732  1.00 89.62           N  
ATOM   2980  CA  LEU A 387     -22.724  -1.969  29.593  1.00 89.62           C  
ATOM   2981  C   LEU A 387     -22.097  -1.364  30.854  1.00 89.62           C  
ATOM   2982  CB  LEU A 387     -22.351  -1.208  28.307  1.00 89.62           C  
ATOM   2983  O   LEU A 387     -22.057  -0.142  30.987  1.00 89.62           O  
ATOM   2984  CG  LEU A 387     -20.846  -1.253  27.983  1.00 89.62           C  
ATOM   2985  CD1 LEU A 387     -20.384  -2.689  27.747  1.00 89.62           C  
ATOM   2986  CD2 LEU A 387     -20.565  -0.444  26.715  1.00 89.62           C  
ATOM   2987  N   LYS A 388     -21.616  -2.212  31.765  1.00 89.68           N  
ATOM   2988  CA  LYS A 388     -20.947  -1.792  33.004  1.00 89.68           C  
ATOM   2989  C   LYS A 388     -19.431  -1.845  32.851  1.00 89.68           C  
ATOM   2990  CB  LYS A 388     -21.398  -2.660  34.188  1.00 89.68           C  
ATOM   2991  O   LYS A 388     -18.898  -2.730  32.184  1.00 89.68           O  
ATOM   2992  CG  LYS A 388     -22.862  -2.418  34.588  1.00 89.68           C  
ATOM   2993  CD  LYS A 388     -23.183  -3.225  35.851  1.00 89.68           C  
ATOM   2994  CE  LYS A 388     -24.646  -3.057  36.263  1.00 89.68           C  
ATOM   2995  NZ  LYS A 388     -24.998  -3.945  37.393  1.00 89.68           N  
ATOM   2996  N   SER A 389     -18.737  -0.918  33.504  1.00 90.71           N  
ATOM   2997  CA  SER A 389     -17.296  -1.032  33.735  1.00 90.71           C  
ATOM   2998  C   SER A 389     -17.064  -1.975  34.919  1.00 90.71           C  
ATOM   2999  CB  SER A 389     -16.674   0.334  34.038  1.00 90.71           C  
ATOM   3000  O   SER A 389     -17.548  -1.688  36.012  1.00 90.71           O  
ATOM   3001  OG  SER A 389     -16.862   1.257  32.974  1.00 90.71           O  
ATOM   3002  N   LYS A 390     -16.340  -3.078  34.716  1.00 92.04           N  
ATOM   3003  CA  LYS A 390     -15.887  -3.980  35.781  1.00 92.04           C  
ATOM   3004  C   LYS A 390     -14.381  -3.809  35.953  1.00 92.04           C  
ATOM   3005  CB  LYS A 390     -16.283  -5.434  35.461  1.00 92.04           C  
ATOM   3006  O   LYS A 390     -13.631  -4.005  35.001  1.00 92.04           O  
ATOM   3007  CG  LYS A 390     -15.946  -6.374  36.632  1.00 92.04           C  
ATOM   3008  CD  LYS A 390     -16.344  -7.830  36.350  1.00 92.04           C  
ATOM   3009  CE  LYS A 390     -15.998  -8.695  37.571  1.00 92.04           C  
ATOM   3010  NZ  LYS A 390     -16.297 -10.132  37.346  1.00 92.04           N  
ATOM   3011  N   THR A 391     -13.960  -3.457  37.162  1.00 93.61           N  
ATOM   3012  CA  THR A 391     -12.549  -3.303  37.533  1.00 93.61           C  
ATOM   3013  C   THR A 391     -12.093  -4.514  38.342  1.00 93.61           C  
ATOM   3014  CB  THR A 391     -12.330  -1.990  38.297  1.00 93.61           C  
ATOM   3015  O   THR A 391     -12.820  -4.961  39.229  1.00 93.61           O  
ATOM   3016  CG2 THR A 391     -10.870  -1.731  38.649  1.00 93.61           C  
ATOM   3017  OG1 THR A 391     -12.763  -0.906  37.504  1.00 93.61           O  
ATOM   3018  N   TYR A 392     -10.918  -5.055  38.031  1.00 93.67           N  
ATOM   3019  CA  TYR A 392     -10.294  -6.171  38.746  1.00 93.67           C  
ATOM   3020  C   TYR A 392      -8.760  -6.061  38.696  1.00 93.67           C  
ATOM   3021  CB  TYR A 392     -10.808  -7.513  38.186  1.00 93.67           C  
ATOM   3022  O   TYR A 392      -8.217  -5.252  37.945  1.00 93.67           O  
ATOM   3023  CG  TYR A 392     -10.480  -7.803  36.730  1.00 93.67           C  
ATOM   3024  CD1 TYR A 392     -11.326  -7.343  35.699  1.00 93.67           C  
ATOM   3025  CD2 TYR A 392      -9.334  -8.555  36.407  1.00 93.67           C  
ATOM   3026  CE1 TYR A 392     -11.015  -7.630  34.355  1.00 93.67           C  
ATOM   3027  CE2 TYR A 392      -9.004  -8.818  35.064  1.00 93.67           C  
ATOM   3028  OH  TYR A 392      -9.530  -8.583  32.736  1.00 93.67           O  
ATOM   3029  CZ  TYR A 392      -9.844  -8.352  34.034  1.00 93.67           C  
ATOM   3030  N   LEU A 393      -8.066  -6.849  39.520  1.00 95.10           N  
ATOM   3031  CA  LEU A 393      -6.615  -7.032  39.434  1.00 95.10           C  
ATOM   3032  C   LEU A 393      -6.318  -8.226  38.527  1.00 95.10           C  
ATOM   3033  CB  LEU A 393      -6.025  -7.241  40.840  1.00 95.10           C  
ATOM   3034  O   LEU A 393      -6.858  -9.309  38.753  1.00 95.10           O  
ATOM   3035  CG  LEU A 393      -5.854  -5.933  41.631  1.00 95.10           C  
ATOM   3036  CD1 LEU A 393      -5.673  -6.229  43.119  1.00 95.10           C  
ATOM   3037  CD2 LEU A 393      -4.624  -5.158  41.162  1.00 95.10           C  
ATOM   3038  N   ASP A 394      -5.492  -8.015  37.509  1.00 91.24           N  
ATOM   3039  CA  ASP A 394      -5.008  -9.077  36.623  1.00 91.24           C  
ATOM   3040  C   ASP A 394      -3.868  -9.881  37.280  1.00 91.24           C  
ATOM   3041  CB  ASP A 394      -4.591  -8.453  35.278  1.00 91.24           C  
ATOM   3042  O   ASP A 394      -3.327  -9.476  38.312  1.00 91.24           O  
ATOM   3043  CG  ASP A 394      -4.797  -9.395  34.085  1.00 91.24           C  
ATOM   3044  OD1 ASP A 394      -4.866 -10.624  34.314  1.00 91.24           O  
ATOM   3045  OD2 ASP A 394      -4.955  -8.866  32.966  1.00 91.24           O  
ATOM   3046  N   GLY A 395      -3.460 -10.999  36.672  1.00 91.75           N  
ATOM   3047  CA  GLY A 395      -2.383 -11.866  37.175  1.00 91.75           C  
ATOM   3048  C   GLY A 395      -1.021 -11.172  37.323  1.00 91.75           C  
ATOM   3049  O   GLY A 395      -0.189 -11.606  38.114  1.00 91.75           O  
ATOM   3050  N   GLU A 396      -0.816 -10.056  36.619  1.00 86.77           N  
ATOM   3051  CA  GLU A 396       0.371  -9.191  36.706  1.00 86.77           C  
ATOM   3052  C   GLU A 396       0.267  -8.118  37.816  1.00 86.77           C  
ATOM   3053  CB  GLU A 396       0.627  -8.545  35.330  1.00 86.77           C  
ATOM   3054  O   GLU A 396       1.129  -7.249  37.937  1.00 86.77           O  
ATOM   3055  CG  GLU A 396       0.841  -9.582  34.210  1.00 86.77           C  
ATOM   3056  CD  GLU A 396       1.161  -8.957  32.840  1.00 86.77           C  
ATOM   3057  OE1 GLU A 396       1.583  -9.726  31.946  1.00 86.77           O  
ATOM   3058  OE2 GLU A 396       0.990  -7.725  32.682  1.00 86.77           O  
ATOM   3059  N   GLY A 397      -0.805  -8.120  38.618  1.00 91.15           N  
ATOM   3060  CA  GLY A 397      -1.051  -7.127  39.672  1.00 91.15           C  
ATOM   3061  C   GLY A 397      -1.518  -5.754  39.166  1.00 91.15           C  
ATOM   3062  O   GLY A 397      -1.634  -4.812  39.949  1.00 91.15           O  
ATOM   3063  N   CYS A 398      -1.805  -5.614  37.869  1.00 84.03           N  
ATOM   3064  CA  CYS A 398      -2.340  -4.385  37.283  1.00 84.03           C  
ATOM   3065  C   CYS A 398      -3.862  -4.271  37.442  1.00 84.03           C  
ATOM   3066  CB  CYS A 398      -1.900  -4.288  35.819  1.00 84.03           C  
ATOM   3067  O   CYS A 398      -4.598  -5.244  37.288  1.00 84.03           O  
ATOM   3068  SG  CYS A 398      -0.189  -3.689  35.802  1.00 84.03           S  
ATOM   3069  N   ILE A 399      -4.344  -3.053  37.717  1.00 93.36           N  
ATOM   3070  CA  ILE A 399      -5.776  -2.749  37.838  1.00 93.36           C  
ATOM   3071  C   ILE A 399      -6.369  -2.567  36.434  1.00 93.36           C  
ATOM   3072  CB  ILE A 399      -6.014  -1.522  38.754  1.00 93.36           C  
ATOM   3073  O   ILE A 399      -6.244  -1.505  35.822  1.00 93.36           O  
ATOM   3074  CG1 ILE A 399      -5.442  -1.767  40.171  1.00 93.36           C  
ATOM   3075  CG2 ILE A 399      -7.521  -1.218  38.844  1.00 93.36           C  
ATOM   3076  CD1 ILE A 399      -5.513  -0.552  41.106  1.00 93.36           C  
ATOM   3077  N   VAL A 400      -7.037  -3.601  35.928  1.00 91.59           N  
ATOM   3078  CA  VAL A 400      -7.690  -3.614  34.612  1.00 91.59           C  
ATOM   3079  C   VAL A 400      -9.162  -3.228  34.763  1.00 91.59           C  
ATOM   3080  CB  VAL A 400      -7.493  -4.979  33.919  1.00 91.59           C  
ATOM   3081  O   VAL A 400      -9.833  -3.635  35.709  1.00 91.59           O  
ATOM   3082  CG1 VAL A 400      -8.198  -5.037  32.557  1.00 91.59           C  
ATOM   3083  CG2 VAL A 400      -6.001  -5.233  33.670  1.00 91.59           C  
ATOM   3084  N   THR A 401      -9.684  -2.408  33.844  1.00 94.40           N  
ATOM   3085  CA  THR A 401     -11.100  -1.996  33.825  1.00 94.40           C  
ATOM   3086  C   THR A 401     -11.721  -2.258  32.459  1.00 94.40           C  
ATOM   3087  CB  THR A 401     -11.268  -0.527  34.239  1.00 94.40           C  
ATOM   3088  O   THR A 401     -11.502  -1.508  31.507  1.00 94.40           O  
ATOM   3089  CG2 THR A 401     -12.730  -0.072  34.237  1.00 94.40           C  
ATOM   3090  OG1 THR A 401     -10.810  -0.360  35.560  1.00 94.40           O  
ATOM   3091  N   GLU A 402     -12.537  -3.305  32.373  1.00 92.33           N  
ATOM   3092  CA  GLU A 402     -13.199  -3.735  31.139  1.00 92.33           C  
ATOM   3093  C   GLU A 402     -14.671  -3.315  31.080  1.00 92.33           C  
ATOM   3094  CB  GLU A 402     -13.101  -5.250  30.972  1.00 92.33           C  
ATOM   3095  O   GLU A 402     -15.317  -3.099  32.104  1.00 92.33           O  
ATOM   3096  CG  GLU A 402     -11.665  -5.751  30.775  1.00 92.33           C  
ATOM   3097  CD  GLU A 402     -11.684  -7.015  29.908  1.00 92.33           C  
ATOM   3098  OE1 GLU A 402     -10.941  -7.022  28.902  1.00 92.33           O  
ATOM   3099  OE2 GLU A 402     -12.573  -7.867  30.148  1.00 92.33           O  
ATOM   3100  N   LYS A 403     -15.242  -3.232  29.870  1.00 93.86           N  
ATOM   3101  CA  LYS A 403     -16.665  -2.906  29.663  1.00 93.86           C  
ATOM   3102  C   LYS A 403     -17.467  -4.147  29.273  1.00 93.86           C  
ATOM   3103  CB  LYS A 403     -16.821  -1.738  28.681  1.00 93.86           C  
ATOM   3104  O   LYS A 403     -17.515  -4.526  28.101  1.00 93.86           O  
ATOM   3105  CG  LYS A 403     -16.314  -0.435  29.311  1.00 93.86           C  
ATOM   3106  CD  LYS A 403     -16.641   0.778  28.437  1.00 93.86           C  
ATOM   3107  CE  LYS A 403     -16.136   2.025  29.167  1.00 93.86           C  
ATOM   3108  NZ  LYS A 403     -16.418   3.271  28.415  1.00 93.86           N  
ATOM   3109  N   VAL A 404     -18.128  -4.747  30.260  1.00 87.22           N  
ATOM   3110  CA  VAL A 404     -18.862  -6.017  30.155  1.00 87.22           C  
ATOM   3111  C   VAL A 404     -20.373  -5.764  30.039  1.00 87.22           C  
ATOM   3112  CB  VAL A 404     -18.507  -6.947  31.338  1.00 87.22           C  
ATOM   3113  O   VAL A 404     -20.914  -4.835  30.638  1.00 87.22           O  
ATOM   3114  CG1 VAL A 404     -19.133  -8.340  31.175  1.00 87.22           C  
ATOM   3115  CG2 VAL A 404     -16.988  -7.143  31.470  1.00 87.22           C  
ATOM   3116  N   TYR A 405     -21.072  -6.583  29.245  1.00 90.48           N  
ATOM   3117  CA  TYR A 405     -22.532  -6.513  29.085  1.00 90.48           C  
ATOM   3118  C   TYR A 405     -23.237  -7.431  30.084  1.00 90.48           C  
ATOM   3119  CB  TYR A 405     -22.954  -6.892  27.660  1.00 90.48           C  
ATOM   3120  O   TYR A 405     -23.485  -8.601  29.772  1.00 90.48           O  
ATOM   3121  CG  TYR A 405     -22.678  -5.860  26.597  1.00 90.48           C  
ATOM   3122  CD1 TYR A 405     -23.716  -5.034  26.120  1.00 90.48           C  
ATOM   3123  CD2 TYR A 405     -21.380  -5.743  26.074  1.00 90.48           C  
ATOM   3124  CE1 TYR A 405     -23.464  -4.116  25.083  1.00 90.48           C  
ATOM   3125  CE2 TYR A 405     -21.116  -4.807  25.064  1.00 90.48           C  
ATOM   3126  OH  TYR A 405     -21.902  -3.168  23.514  1.00 90.48           O  
ATOM   3127  CZ  TYR A 405     -22.162  -4.013  24.547  1.00 90.48           C  
ATOM   3128  N   GLU A 406     -23.601  -6.884  31.237  1.00 84.92           N  
ATOM   3129  CA  GLU A 406     -24.393  -7.566  32.262  1.00 84.92           C  
ATOM   3130  C   GLU A 406     -25.897  -7.465  31.945  1.00 84.92           C  
ATOM   3131  CB  GLU A 406     -24.014  -6.993  33.634  1.00 84.92           C  
ATOM   3132  O   GLU A 406     -26.343  -6.519  31.292  1.00 84.92           O  
ATOM   3133  CG  GLU A 406     -24.481  -7.869  34.802  1.00 84.92           C  
ATOM   3134  CD  GLU A 406     -23.760  -7.445  36.085  1.00 84.92           C  
ATOM   3135  OE1 GLU A 406     -22.860  -8.189  36.522  1.00 84.92           O  
ATOM   3136  OE2 GLU A 406     -24.075  -6.336  36.576  1.00 84.92           O  
ATOM   3137  N   SER A 407     -26.690  -8.463  32.339  1.00 80.80           N  
ATOM   3138  CA  SER A 407     -28.135  -8.510  32.067  1.00 80.80           C  
ATOM   3139  C   SER A 407     -28.947  -8.203  33.321  1.00 80.80           C  
ATOM   3140  CB  SER A 407     -28.533  -9.859  31.466  1.00 80.80           C  
ATOM   3141  O   SER A 407     -29.181  -9.085  34.147  1.00 80.80           O  
ATOM   3142  OG  SER A 407     -28.219 -10.920  32.341  1.00 80.80           O  
ATOM   3143  N   GLU A 408     -29.421  -6.969  33.435  1.00 74.60           N  
ATOM   3144  CA  GLU A 408     -30.201  -6.507  34.580  1.00 74.60           C  
ATOM   3145  C   GLU A 408     -31.704  -6.649  34.309  1.00 74.60           C  
ATOM   3146  CB  GLU A 408     -29.787  -5.077  34.959  1.00 74.60           C  
ATOM   3147  O   GLU A 408     -32.193  -6.425  33.196  1.00 74.60           O  
ATOM   3148  CG  GLU A 408     -28.315  -5.061  35.397  1.00 74.60           C  
ATOM   3149  CD  GLU A 408     -27.874  -3.693  35.915  1.00 74.60           C  
ATOM   3150  OE1 GLU A 408     -27.649  -3.585  37.141  1.00 74.60           O  
ATOM   3151  OE2 GLU A 408     -27.629  -2.798  35.078  1.00 74.60           O  
ATOM   3152  N   SER A 409     -32.455  -7.053  35.332  1.00 73.02           N  
ATOM   3153  CA  SER A 409     -33.916  -7.104  35.296  1.00 73.02           C  
ATOM   3154  C   SER A 409     -34.489  -5.868  35.978  1.00 73.02           C  
ATOM   3155  CB  SER A 409     -34.431  -8.392  35.948  1.00 73.02           C  
ATOM   3156  O   SER A 409     -34.669  -5.866  37.197  1.00 73.02           O  
ATOM   3157  OG  SER A 409     -33.942  -8.531  37.265  1.00 73.02           O  
ATOM   3158  N   CYS A 410     -34.801  -4.836  35.195  1.00 55.08           N  
ATOM   3159  CA  CYS A 410     -35.611  -3.730  35.689  1.00 55.08           C  
ATOM   3160  C   CYS A 410     -36.958  -4.277  36.192  1.00 55.08           C  
ATOM   3161  CB  CYS A 410     -35.793  -2.675  34.585  1.00 55.08           C  
ATOM   3162  O   CYS A 410     -37.576  -5.141  35.561  1.00 55.08           O  
ATOM   3163  SG  CYS A 410     -34.179  -2.003  34.076  1.00 55.08           S  
ATOM   3164  N   THR A 411     -37.391  -3.791  37.348  1.00 57.77           N  
ATOM   3165  CA  THR A 411     -38.806  -3.760  37.714  1.00 57.77           C  
ATOM   3166  C   THR A 411     -39.246  -2.335  37.419  1.00 57.77           C  
ATOM   3167  CB  THR A 411     -39.015  -4.096  39.198  1.00 57.77           C  
ATOM   3168  O   THR A 411     -38.632  -1.414  37.955  1.00 57.77           O  
ATOM   3169  CG2 THR A 411     -40.487  -4.290  39.548  1.00 57.77           C  
ATOM   3170  OG1 THR A 411     -38.378  -5.314  39.534  1.00 57.77           O  
ATOM   3171  N   ASP A 412     -40.221  -2.149  36.531  1.00 52.04           N  
ATOM   3172  CA  ASP A 412     -40.877  -0.846  36.401  1.00 52.04           C  
ATOM   3173  C   ASP A 412     -41.748  -0.643  37.643  1.00 52.04           C  
ATOM   3174  CB  ASP A 412     -41.712  -0.751  35.103  1.00 52.04           C  
ATOM   3175  O   ASP A 412     -42.463  -1.561  38.048  1.00 52.04           O  
ATOM   3176  CG  ASP A 412     -41.114   0.204  34.060  1.00 52.04           C  
ATOM   3177  OD1 ASP A 412     -40.524   1.229  34.468  1.00 52.04           O  
ATOM   3178  OD2 ASP A 412     -41.174  -0.144  32.856  1.00 52.04           O  
ATOM   3179  N   SER A 413     -41.639   0.527  38.265  1.00 48.64           N  
ATOM   3180  CA  SER A 413     -42.429   0.918  39.432  1.00 48.64           C  
ATOM   3181  C   SER A 413     -42.913   2.340  39.192  1.00 48.64           C  
ATOM   3182  CB  SER A 413     -41.610   0.782  40.720  1.00 48.64           C  
ATOM   3183  O   SER A 413     -42.216   3.311  39.481  1.00 48.64           O  
ATOM   3184  OG  SER A 413     -42.453   0.859  41.851  1.00 48.64           O  
ATOM   3185  N   GLU A 414     -44.077   2.444  38.561  1.00 45.91           N  
ATOM   3186  CA  GLU A 414     -44.714   3.701  38.171  1.00 45.91           C  
ATOM   3187  C   GLU A 414     -45.390   4.380  39.374  1.00 45.91           C  
ATOM   3188  CB  GLU A 414     -45.606   3.472  36.929  1.00 45.91           C  
ATOM   3189  O   GLU A 414     -46.611   4.435  39.482  1.00 45.91           O  
ATOM   3190  CG  GLU A 414     -46.649   2.340  37.019  1.00 45.91           C  
ATOM   3191  CD  GLU A 414     -47.213   1.997  35.629  1.00 45.91           C  
ATOM   3192  OE1 GLU A 414     -46.883   0.899  35.121  1.00 45.91           O  
ATOM   3193  OE2 GLU A 414     -47.948   2.838  35.062  1.00 45.91           O  
ATOM   3194  N   GLU A 415     -44.577   4.880  40.314  1.00 48.84           N  
ATOM   3195  CA  GLU A 415     -45.084   5.588  41.493  1.00 48.84           C  
ATOM   3196  C   GLU A 415     -45.724   6.941  41.144  1.00 48.84           C  
ATOM   3197  CB  GLU A 415     -44.033   5.727  42.607  1.00 48.84           C  
ATOM   3198  O   GLU A 415     -45.175   7.800  40.448  1.00 48.84           O  
ATOM   3199  CG  GLU A 415     -43.887   4.422  43.404  1.00 48.84           C  
ATOM   3200  CD  GLU A 415     -42.997   4.607  44.642  1.00 48.84           C  
ATOM   3201  OE1 GLU A 415     -43.511   4.439  45.770  1.00 48.84           O  
ATOM   3202  OE2 GLU A 415     -41.791   4.885  44.446  1.00 48.84           O  
ATOM   3203  N   GLU A 416     -46.929   7.101  41.680  1.00 39.16           N  
ATOM   3204  CA  GLU A 416     -47.880   8.179  41.468  1.00 39.16           C  
ATOM   3205  C   GLU A 416     -47.327   9.580  41.788  1.00 39.16           C  
ATOM   3206  CB  GLU A 416     -49.081   7.918  42.396  1.00 39.16           C  
ATOM   3207  O   GLU A 416     -46.954   9.877  42.921  1.00 39.16           O  
ATOM   3208  CG  GLU A 416     -49.749   6.544  42.236  1.00 39.16           C  
ATOM   3209  CD  GLU A 416     -50.794   6.352  43.339  1.00 39.16           C  
ATOM   3210  OE1 GLU A 416     -51.984   6.626  43.057  1.00 39.16           O  
ATOM   3211  OE2 GLU A 416     -50.390   5.989  44.465  1.00 39.16           O  
ATOM   3212  N   LEU A 417     -47.423  10.515  40.833  1.00 46.16           N  
ATOM   3213  CA  LEU A 417     -47.287  11.959  41.094  1.00 46.16           C  
ATOM   3214  C   LEU A 417     -48.466  12.765  40.518  1.00 46.16           C  
ATOM   3215  CB  LEU A 417     -45.890  12.471  40.683  1.00 46.16           C  
ATOM   3216  O   LEU A 417     -48.294  13.729  39.774  1.00 46.16           O  
ATOM   3217  CG  LEU A 417     -44.742  12.046  41.625  1.00 46.16           C  
ATOM   3218  CD1 LEU A 417     -43.423  12.604  41.082  1.00 46.16           C  
ATOM   3219  CD2 LEU A 417     -44.896  12.594  43.050  1.00 46.16           C  
ATOM   3220  N   ASN A 418     -49.690  12.386  40.902  1.00 37.92           N  
ATOM   3221  CA  ASN A 418     -50.928  13.117  40.595  1.00 37.92           C  
ATOM   3222  C   ASN A 418     -51.472  13.873  41.829  1.00 37.92           C  
ATOM   3223  CB  ASN A 418     -51.949  12.152  39.949  1.00 37.92           C  
ATOM   3224  O   ASN A 418     -52.486  13.495  42.411  1.00 37.92           O  
ATOM   3225  CG  ASN A 418     -51.904  12.187  38.433  1.00 37.92           C  
ATOM   3226  ND2 ASN A 418     -51.875  11.048  37.782  1.00 37.92           N  
ATOM   3227  OD1 ASN A 418     -51.937  13.239  37.815  1.00 37.92           O  
ATOM   3228  N   MET A 419     -50.823  14.977  42.226  1.00 44.40           N  
ATOM   3229  CA  MET A 419     -51.212  15.776  43.409  1.00 44.40           C  
ATOM   3230  C   MET A 419     -51.761  17.181  43.085  1.00 44.40           C  
ATOM   3231  CB  MET A 419     -50.115  15.756  44.483  1.00 44.40           C  
ATOM   3232  O   MET A 419     -51.190  18.213  43.421  1.00 44.40           O  
ATOM   3233  CG  MET A 419     -49.939  14.339  45.046  1.00 44.40           C  
ATOM   3234  SD  MET A 419     -49.012  14.270  46.599  1.00 44.40           S  
ATOM   3235  CE  MET A 419     -48.940  12.469  46.820  1.00 44.40           C  
ATOM   3236  N   LYS A 420     -52.937  17.185  42.446  1.00 42.27           N  
ATOM   3237  CA  LYS A 420     -54.093  18.081  42.685  1.00 42.27           C  
ATOM   3238  C   LYS A 420     -53.860  19.414  43.444  1.00 42.27           C  
ATOM   3239  CB  LYS A 420     -55.108  17.198  43.443  1.00 42.27           C  
ATOM   3240  O   LYS A 420     -53.959  19.452  44.664  1.00 42.27           O  
ATOM   3241  CG  LYS A 420     -56.499  17.810  43.678  1.00 42.27           C  
ATOM   3242  CD  LYS A 420     -57.345  16.795  44.461  1.00 42.27           C  
ATOM   3243  CE  LYS A 420     -58.778  17.288  44.683  1.00 42.27           C  
ATOM   3244  NZ  LYS A 420     -59.591  16.253  45.373  1.00 42.27           N  
ATOM   3245  N   THR A 421     -53.768  20.527  42.711  1.00 41.29           N  
ATOM   3246  CA  THR A 421     -54.231  21.905  43.057  1.00 41.29           C  
ATOM   3247  C   THR A 421     -54.140  22.771  41.784  1.00 41.29           C  
ATOM   3248  CB  THR A 421     -53.382  22.616  44.142  1.00 41.29           C  
ATOM   3249  O   THR A 421     -53.325  22.472  40.920  1.00 41.29           O  
ATOM   3250  CG2 THR A 421     -53.873  22.419  45.579  1.00 41.29           C  
ATOM   3251  OG1 THR A 421     -52.032  22.230  44.104  1.00 41.29           O  
ATOM   3252  N   SER A 422     -54.896  23.849  41.547  1.00 42.09           N  
ATOM   3253  CA  SER A 422     -56.218  24.320  42.007  1.00 42.09           C  
ATOM   3254  C   SER A 422     -56.698  25.383  40.986  1.00 42.09           C  
ATOM   3255  CB  SER A 422     -56.172  24.919  43.422  1.00 42.09           C  
ATOM   3256  O   SER A 422     -55.883  26.054  40.356  1.00 42.09           O  
ATOM   3257  OG  SER A 422     -55.122  25.853  43.548  1.00 42.09           O  
ATOM   3258  N   SER A 423     -58.005  25.514  40.733  1.00 39.03           N  
ATOM   3259  CA  SER A 423     -58.533  26.272  39.578  1.00 39.03           C  
ATOM   3260  C   SER A 423     -58.840  27.752  39.855  1.00 39.03           C  
ATOM   3261  CB  SER A 423     -59.827  25.602  39.102  1.00 39.03           C  
ATOM   3262  O   SER A 423     -59.616  28.032  40.768  1.00 39.03           O  
ATOM   3263  OG  SER A 423     -60.737  25.505  40.183  1.00 39.03           O  
ATOM   3264  N   VAL A 424     -58.395  28.675  38.985  1.00 44.42           N  
ATOM   3265  CA  VAL A 424     -58.977  30.032  38.847  1.00 44.42           C  
ATOM   3266  C   VAL A 424     -59.097  30.454  37.368  1.00 44.42           C  
ATOM   3267  CB  VAL A 424     -58.237  31.107  39.682  1.00 44.42           C  
ATOM   3268  O   VAL A 424     -58.247  30.155  36.537  1.00 44.42           O  
ATOM   3269  CG1 VAL A 424     -58.930  32.479  39.593  1.00 44.42           C  
ATOM   3270  CG2 VAL A 424     -58.187  30.761  41.177  1.00 44.42           C  
ATOM   3271  N   HIS A 425     -60.206  31.138  37.083  1.00 43.04           N  
ATOM   3272  CA  HIS A 425     -60.779  31.644  35.828  1.00 43.04           C  
ATOM   3273  C   HIS A 425     -59.914  32.101  34.628  1.00 43.04           C  
ATOM   3274  CB  HIS A 425     -61.662  32.841  36.228  1.00 43.04           C  
ATOM   3275  O   HIS A 425     -58.869  32.732  34.747  1.00 43.04           O  
ATOM   3276  CG  HIS A 425     -63.109  32.466  36.294  1.00 43.04           C  
ATOM   3277  CD2 HIS A 425     -63.770  31.910  37.356  1.00 43.04           C  
ATOM   3278  ND1 HIS A 425     -64.004  32.582  35.257  1.00 43.04           N  
ATOM   3279  CE1 HIS A 425     -65.187  32.115  35.689  1.00 43.04           C  
ATOM   3280  NE2 HIS A 425     -65.087  31.684  36.955  1.00 43.04           N  
ATOM   3281  N   ARG A 426     -60.546  31.965  33.447  1.00 41.76           N  
ATOM   3282  CA  ARG A 426     -60.333  32.743  32.205  1.00 41.76           C  
ATOM   3283  C   ARG A 426     -61.538  33.688  31.972  1.00 41.76           C  
ATOM   3284  CB  ARG A 426     -60.153  31.737  31.049  1.00 41.76           C  
ATOM   3285  O   ARG A 426     -62.624  33.391  32.479  1.00 41.76           O  
ATOM   3286  CG  ARG A 426     -59.530  32.322  29.773  1.00 41.76           C  
ATOM   3287  CD  ARG A 426     -59.593  31.297  28.633  1.00 41.76           C  
ATOM   3288  NE  ARG A 426     -58.896  31.782  27.427  1.00 41.76           N  
ATOM   3289  NH1 ARG A 426     -59.402  30.007  26.056  1.00 41.76           N  
ATOM   3290  NH2 ARG A 426     -58.048  31.618  25.319  1.00 41.76           N  
ATOM   3291  CZ  ARG A 426     -58.788  31.137  26.277  1.00 41.76           C  
ATOM   3292  N   PRO A 427     -61.391  34.776  31.187  1.00 46.10           N  
ATOM   3293  CA  PRO A 427     -62.232  34.942  29.981  1.00 46.10           C  
ATOM   3294  C   PRO A 427     -61.463  35.448  28.718  1.00 46.10           C  
ATOM   3295  CB  PRO A 427     -63.364  35.898  30.386  1.00 46.10           C  
ATOM   3296  O   PRO A 427     -60.266  35.720  28.817  1.00 46.10           O  
ATOM   3297  CG  PRO A 427     -62.853  36.620  31.634  1.00 46.10           C  
ATOM   3298  CD  PRO A 427     -61.442  36.071  31.851  1.00 46.10           C  
ATOM   3299  N   PRO A 428     -62.079  35.489  27.506  1.00 44.23           N  
ATOM   3300  CA  PRO A 428     -61.359  35.599  26.219  1.00 44.23           C  
ATOM   3301  C   PRO A 428     -61.847  36.727  25.257  1.00 44.23           C  
ATOM   3302  CB  PRO A 428     -61.640  34.209  25.635  1.00 44.23           C  
ATOM   3303  O   PRO A 428     -62.632  37.583  25.647  1.00 44.23           O  
ATOM   3304  CG  PRO A 428     -63.131  34.023  25.941  1.00 44.23           C  
ATOM   3305  CD  PRO A 428     -63.366  34.865  27.202  1.00 44.23           C  
ATOM   3306  N   ALA A 429     -61.447  36.626  23.971  1.00 41.02           N  
ATOM   3307  CA  ALA A 429     -61.798  37.457  22.791  1.00 41.02           C  
ATOM   3308  C   ALA A 429     -60.947  38.747  22.606  1.00 41.02           C  
ATOM   3309  CB  ALA A 429     -63.324  37.641  22.716  1.00 41.02           C  
ATOM   3310  O   ALA A 429     -60.304  39.191  23.547  1.00 41.02           O  
ATOM   3311  N   MET A 430     -60.803  39.350  21.410  1.00 47.67           N  
ATOM   3312  CA  MET A 430     -61.517  39.192  20.118  1.00 47.67           C  
ATOM   3313  C   MET A 430     -60.574  39.047  18.893  1.00 47.67           C  
ATOM   3314  CB  MET A 430     -62.404  40.434  19.890  1.00 47.67           C  
ATOM   3315  O   MET A 430     -59.363  39.216  19.000  1.00 47.67           O  
ATOM   3316  CG  MET A 430     -63.518  40.628  20.923  1.00 47.67           C  
ATOM   3317  SD  MET A 430     -64.430  42.183  20.743  1.00 47.67           S  
ATOM   3318  CE  MET A 430     -65.368  41.879  19.221  1.00 47.67           C  
ATOM   3319  N   THR A 431     -61.138  38.755  17.709  1.00 39.79           N  
ATOM   3320  CA  THR A 431     -60.435  38.577  16.416  1.00 39.79           C  
ATOM   3321  C   THR A 431     -60.938  39.544  15.331  1.00 39.79           C  
ATOM   3322  CB  THR A 431     -60.641  37.146  15.878  1.00 39.79           C  
ATOM   3323  O   THR A 431     -62.138  39.790  15.244  1.00 39.79           O  
ATOM   3324  CG2 THR A 431     -60.009  36.067  16.752  1.00 39.79           C  
ATOM   3325  OG1 THR A 431     -62.012  36.824  15.800  1.00 39.79           O  
ATOM   3326  N   VAL A 432     -60.060  40.028  14.434  1.00 49.65           N  
ATOM   3327  CA  VAL A 432     -60.445  40.669  13.149  1.00 49.65           C  
ATOM   3328  C   VAL A 432     -59.449  40.289  12.031  1.00 49.65           C  
ATOM   3329  CB  VAL A 432     -60.619  42.209  13.253  1.00 49.65           C  
ATOM   3330  O   VAL A 432     -58.299  39.955  12.301  1.00 49.65           O  
ATOM   3331  CG1 VAL A 432     -61.324  42.775  12.006  1.00 49.65           C  
ATOM   3332  CG2 VAL A 432     -61.472  42.666  14.445  1.00 49.65           C  
ATOM   3333  N   LYS A 433     -59.909  40.284  10.770  1.00 43.04           N  
ATOM   3334  CA  LYS A 433     -59.227  39.776   9.556  1.00 43.04           C  
ATOM   3335  C   LYS A 433     -58.724  40.917   8.647  1.00 43.04           C  
ATOM   3336  CB  LYS A 433     -60.254  38.980   8.712  1.00 43.04           C  
ATOM   3337  O   LYS A 433     -59.490  41.860   8.467  1.00 43.04           O  
ATOM   3338  CG  LYS A 433     -61.055  37.863   9.408  1.00 43.04           C  
ATOM   3339  CD  LYS A 433     -62.330  37.540   8.601  1.00 43.04           C  
ATOM   3340  CE  LYS A 433     -63.141  36.429   9.281  1.00 43.04           C  
ATOM   3341  NZ  LYS A 433     -64.482  36.240   8.664  1.00 43.04           N  
ATOM   3342  N   LYS A 434     -57.600  40.739   7.923  1.00 48.62           N  
ATOM   3343  CA  LYS A 434     -57.538  40.618   6.431  1.00 48.62           C  
ATOM   3344  C   LYS A 434     -56.111  40.668   5.835  1.00 48.62           C  
ATOM   3345  CB  LYS A 434     -58.404  41.662   5.680  1.00 48.62           C  
ATOM   3346  O   LYS A 434     -55.214  41.297   6.375  1.00 48.62           O  
ATOM   3347  CG  LYS A 434     -59.721  41.034   5.188  1.00 48.62           C  
ATOM   3348  CD  LYS A 434     -60.567  42.053   4.413  1.00 48.62           C  
ATOM   3349  CE  LYS A 434     -61.769  41.379   3.737  1.00 48.62           C  
ATOM   3350  NZ  LYS A 434     -62.598  42.370   3.003  1.00 48.62           N  
ATOM   3351  N   GLU A 435     -55.973  40.027   4.673  1.00 40.63           N  
ATOM   3352  CA  GLU A 435     -54.828  39.979   3.735  1.00 40.63           C  
ATOM   3353  C   GLU A 435     -55.172  40.744   2.410  1.00 40.63           C  
ATOM   3354  CB  GLU A 435     -54.619  38.481   3.430  1.00 40.63           C  
ATOM   3355  O   GLU A 435     -56.297  41.247   2.317  1.00 40.63           O  
ATOM   3356  CG  GLU A 435     -53.798  37.647   4.414  1.00 40.63           C  
ATOM   3357  CD  GLU A 435     -53.209  36.434   3.666  1.00 40.63           C  
ATOM   3358  OE1 GLU A 435     -52.006  36.162   3.863  1.00 40.63           O  
ATOM   3359  OE2 GLU A 435     -53.948  35.839   2.846  1.00 40.63           O  
ATOM   3360  N   PRO A 436     -54.381  40.695   1.302  1.00 42.35           N  
ATOM   3361  CA  PRO A 436     -52.941  41.013   1.113  1.00 42.35           C  
ATOM   3362  C   PRO A 436     -52.657  41.832  -0.193  1.00 42.35           C  
ATOM   3363  CB  PRO A 436     -52.306  39.632   0.915  1.00 42.35           C  
ATOM   3364  O   PRO A 436     -53.570  42.013  -0.997  1.00 42.35           O  
ATOM   3365  CG  PRO A 436     -53.359  38.906   0.058  1.00 42.35           C  
ATOM   3366  CD  PRO A 436     -54.684  39.640   0.334  1.00 42.35           C  
ATOM   3367  N   ARG A 437     -51.386  42.215  -0.483  1.00 41.72           N  
ATOM   3368  CA  ARG A 437     -50.648  41.986  -1.777  1.00 41.72           C  
ATOM   3369  C   ARG A 437     -49.315  42.771  -1.931  1.00 41.72           C  
ATOM   3370  CB  ARG A 437     -51.513  42.249  -3.040  1.00 41.72           C  
ATOM   3371  O   ARG A 437     -49.136  43.807  -1.312  1.00 41.72           O  
ATOM   3372  CG  ARG A 437     -52.150  40.944  -3.561  1.00 41.72           C  
ATOM   3373  CD  ARG A 437     -53.011  41.137  -4.818  1.00 41.72           C  
ATOM   3374  NE  ARG A 437     -52.269  40.794  -6.045  1.00 41.72           N  
ATOM   3375  NH1 ARG A 437     -53.952  39.911  -7.331  1.00 41.72           N  
ATOM   3376  NH2 ARG A 437     -51.827  39.819  -8.032  1.00 41.72           N  
ATOM   3377  CZ  ARG A 437     -52.690  40.174  -7.128  1.00 41.72           C  
ATOM   3378  N   GLU A 438     -48.415  42.196  -2.754  1.00 44.08           N  
ATOM   3379  CA  GLU A 438     -47.455  42.763  -3.756  1.00 44.08           C  
ATOM   3380  C   GLU A 438     -47.008  44.253  -3.706  1.00 44.08           C  
ATOM   3381  CB  GLU A 438     -48.100  42.491  -5.135  1.00 44.08           C  
ATOM   3382  O   GLU A 438     -47.815  45.135  -3.462  1.00 44.08           O  
ATOM   3383  CG  GLU A 438     -47.974  41.014  -5.565  1.00 44.08           C  
ATOM   3384  CD  GLU A 438     -48.881  40.646  -6.751  1.00 44.08           C  
ATOM   3385  OE1 GLU A 438     -48.781  39.526  -7.292  1.00 44.08           O  
ATOM   3386  OE2 GLU A 438     -49.826  41.403  -7.057  1.00 44.08           O  
ATOM   3387  N   GLU A 439     -45.777  44.656  -4.083  1.00 40.99           N  
ATOM   3388  CA  GLU A 439     -44.511  43.959  -4.424  1.00 40.99           C  
ATOM   3389  C   GLU A 439     -43.325  44.980  -4.455  1.00 40.99           C  
ATOM   3390  CB  GLU A 439     -44.586  43.312  -5.837  1.00 40.99           C  
ATOM   3391  O   GLU A 439     -43.544  46.183  -4.535  1.00 40.99           O  
ATOM   3392  CG  GLU A 439     -43.851  41.963  -5.968  1.00 40.99           C  
ATOM   3393  CD  GLU A 439     -43.586  41.578  -7.439  1.00 40.99           C  
ATOM   3394  OE1 GLU A 439     -42.446  41.170  -7.769  1.00 40.99           O  
ATOM   3395  OE2 GLU A 439     -44.424  41.826  -8.328  1.00 40.99           O  
ATOM   3396  N   ARG A 440     -42.076  44.484  -4.561  1.00 46.11           N  
ATOM   3397  CA  ARG A 440     -40.875  45.126  -5.181  1.00 46.11           C  
ATOM   3398  C   ARG A 440     -40.081  46.275  -4.504  1.00 46.11           C  
ATOM   3399  CB  ARG A 440     -41.180  45.514  -6.648  1.00 46.11           C  
ATOM   3400  O   ARG A 440     -40.442  47.439  -4.557  1.00 46.11           O  
ATOM   3401  CG  ARG A 440     -41.188  44.264  -7.523  1.00 46.11           C  
ATOM   3402  CD  ARG A 440     -41.732  44.494  -8.932  1.00 46.11           C  
ATOM   3403  NE  ARG A 440     -41.922  43.183  -9.556  1.00 46.11           N  
ATOM   3404  NH1 ARG A 440     -42.967  43.751 -11.524  1.00 46.11           N  
ATOM   3405  NH2 ARG A 440     -43.067  41.660 -10.720  1.00 46.11           N  
ATOM   3406  CZ  ARG A 440     -42.642  42.879 -10.611  1.00 46.11           C  
ATOM   3407  N   LYS A 441     -38.804  45.911  -4.263  1.00 42.79           N  
ATOM   3408  CA  LYS A 441     -37.537  46.629  -4.588  1.00 42.79           C  
ATOM   3409  C   LYS A 441     -37.072  47.825  -3.729  1.00 42.79           C  
ATOM   3410  CB  LYS A 441     -37.522  47.065  -6.071  1.00 42.79           C  
ATOM   3411  O   LYS A 441     -37.657  48.895  -3.759  1.00 42.79           O  
ATOM   3412  CG  LYS A 441     -37.444  45.922  -7.095  1.00 42.79           C  
ATOM   3413  CD  LYS A 441     -37.498  46.503  -8.518  1.00 42.79           C  
ATOM   3414  CE  LYS A 441     -37.354  45.406  -9.581  1.00 42.79           C  
ATOM   3415  NZ  LYS A 441     -37.285  45.981 -10.950  1.00 42.79           N  
ATOM   3416  N   GLY A 442     -35.841  47.696  -3.207  1.00 41.57           N  
ATOM   3417  CA  GLY A 442     -34.912  48.825  -3.000  1.00 41.57           C  
ATOM   3418  C   GLY A 442     -34.306  48.952  -1.592  1.00 41.57           C  
ATOM   3419  O   GLY A 442     -34.825  49.720  -0.790  1.00 41.57           O  
ATOM   3420  N   PRO A 443     -33.191  48.267  -1.264  1.00 39.16           N  
ATOM   3421  CA  PRO A 443     -32.575  48.366   0.059  1.00 39.16           C  
ATOM   3422  C   PRO A 443     -31.572  49.529   0.169  1.00 39.16           C  
ATOM   3423  CB  PRO A 443     -31.888  47.013   0.260  1.00 39.16           C  
ATOM   3424  O   PRO A 443     -30.641  49.627  -0.632  1.00 39.16           O  
ATOM   3425  CG  PRO A 443     -31.446  46.631  -1.155  1.00 39.16           C  
ATOM   3426  CD  PRO A 443     -32.533  47.233  -2.054  1.00 39.16           C  
ATOM   3427  N   LYS A 444     -31.675  50.347   1.227  1.00 41.82           N  
ATOM   3428  CA  LYS A 444     -30.578  51.219   1.692  1.00 41.82           C  
ATOM   3429  C   LYS A 444     -30.629  51.472   3.209  1.00 41.82           C  
ATOM   3430  CB  LYS A 444     -30.547  52.543   0.884  1.00 41.82           C  
ATOM   3431  O   LYS A 444     -31.401  52.286   3.687  1.00 41.82           O  
ATOM   3432  CG  LYS A 444     -29.304  52.636  -0.026  1.00 41.82           C  
ATOM   3433  CD  LYS A 444     -29.347  53.881  -0.924  1.00 41.82           C  
ATOM   3434  CE  LYS A 444     -28.172  53.884  -1.914  1.00 41.82           C  
ATOM   3435  NZ  LYS A 444     -28.258  55.026  -2.864  1.00 41.82           N  
ATOM   3436  N   LYS A 445     -29.712  50.805   3.921  1.00 38.64           N  
ATOM   3437  CA  LYS A 445     -28.939  51.319   5.072  1.00 38.64           C  
ATOM   3438  C   LYS A 445     -29.727  52.024   6.205  1.00 38.64           C  
ATOM   3439  CB  LYS A 445     -27.831  52.212   4.469  1.00 38.64           C  
ATOM   3440  O   LYS A 445     -29.827  53.244   6.220  1.00 38.64           O  
ATOM   3441  CG  LYS A 445     -26.557  52.298   5.318  1.00 38.64           C  
ATOM   3442  CD  LYS A 445     -25.534  53.205   4.616  1.00 38.64           C  
ATOM   3443  CE  LYS A 445     -24.159  53.099   5.283  1.00 38.64           C  
ATOM   3444  NZ  LYS A 445     -23.178  54.027   4.666  1.00 38.64           N  
ATOM   3445  N   GLY A 446     -30.131  51.263   7.226  1.00 39.22           N  
ATOM   3446  CA  GLY A 446     -30.627  51.789   8.507  1.00 39.22           C  
ATOM   3447  C   GLY A 446     -30.255  50.871   9.677  1.00 39.22           C  
ATOM   3448  O   GLY A 446     -30.452  49.662   9.599  1.00 39.22           O  
ATOM   3449  N   THR A 447     -29.677  51.431  10.740  1.00 40.16           N  
ATOM   3450  CA  THR A 447     -29.291  50.720  11.973  1.00 40.16           C  
ATOM   3451  C   THR A 447     -30.268  51.021  13.104  1.00 40.16           C  
ATOM   3452  CB  THR A 447     -27.910  51.195  12.472  1.00 40.16           C  
ATOM   3453  O   THR A 447     -30.484  52.202  13.359  1.00 40.16           O  
ATOM   3454  CG2 THR A 447     -26.750  50.657  11.640  1.00 40.16           C  
ATOM   3455  OG1 THR A 447     -27.831  52.604  12.431  1.00 40.16           O  
ATOM   3456  N   ALA A 448     -30.735  50.001  13.841  1.00 43.47           N  
ATOM   3457  CA  ALA A 448     -30.577  49.881  15.306  1.00 43.47           C  
ATOM   3458  C   ALA A 448     -31.559  48.886  15.971  1.00 43.47           C  
ATOM   3459  CB  ALA A 448     -30.714  51.233  16.034  1.00 43.47           C  
ATOM   3460  O   ALA A 448     -32.682  48.708  15.520  1.00 43.47           O  
ATOM   3461  N   ALA A 449     -31.113  48.376  17.127  1.00 43.99           N  
ATOM   3462  CA  ALA A 449     -31.894  47.959  18.302  1.00 43.99           C  
ATOM   3463  C   ALA A 449     -32.720  46.644  18.322  1.00 43.99           C  
ATOM   3464  CB  ALA A 449     -32.699  49.161  18.819  1.00 43.99           C  
ATOM   3465  O   ALA A 449     -33.473  46.305  17.422  1.00 43.99           O  
ATOM   3466  N   LEU A 450     -32.595  45.990  19.489  1.00 44.03           N  
ATOM   3467  CA  LEU A 450     -33.485  45.026  20.161  1.00 44.03           C  
ATOM   3468  C   LEU A 450     -33.893  43.711  19.457  1.00 44.03           C  
ATOM   3469  CB  LEU A 450     -34.681  45.774  20.789  1.00 44.03           C  
ATOM   3470  O   LEU A 450     -34.810  43.643  18.651  1.00 44.03           O  
ATOM   3471  CG  LEU A 450     -34.472  46.122  22.277  1.00 44.03           C  
ATOM   3472  CD1 LEU A 450     -33.266  47.033  22.532  1.00 44.03           C  
ATOM   3473  CD2 LEU A 450     -35.715  46.810  22.834  1.00 44.03           C  
ATOM   3474  N   GLY A 451     -33.302  42.615  19.952  1.00 44.07           N  
ATOM   3475  CA  GLY A 451     -33.725  41.232  19.704  1.00 44.07           C  
ATOM   3476  C   GLY A 451     -33.078  40.257  20.697  1.00 44.07           C  
ATOM   3477  O   GLY A 451     -32.156  39.528  20.340  1.00 44.07           O  
ATOM   3478  N   LYS A 452     -33.499  40.278  21.972  1.00 43.14           N  
ATOM   3479  CA  LYS A 452     -32.960  39.386  23.019  1.00 43.14           C  
ATOM   3480  C   LYS A 452     -33.571  37.979  22.915  1.00 43.14           C  
ATOM   3481  CB  LYS A 452     -33.247  39.941  24.434  1.00 43.14           C  
ATOM   3482  O   LYS A 452     -34.670  37.773  23.417  1.00 43.14           O  
ATOM   3483  CG  LYS A 452     -32.470  41.191  24.876  1.00 43.14           C  
ATOM   3484  CD  LYS A 452     -32.839  41.508  26.340  1.00 43.14           C  
ATOM   3485  CE  LYS A 452     -32.120  42.750  26.884  1.00 43.14           C  
ATOM   3486  NZ  LYS A 452     -32.505  43.033  28.294  1.00 43.14           N  
ATOM   3487  N   ALA A 453     -32.845  37.005  22.362  1.00 47.03           N  
ATOM   3488  CA  ALA A 453     -33.150  35.583  22.561  1.00 47.03           C  
ATOM   3489  C   ALA A 453     -31.918  34.674  22.375  1.00 47.03           C  
ATOM   3490  CB  ALA A 453     -34.283  35.150  21.620  1.00 47.03           C  
ATOM   3491  O   ALA A 453     -31.297  34.665  21.317  1.00 47.03           O  
ATOM   3492  N   ASN A 454     -31.615  33.903  23.424  1.00 47.16           N  
ATOM   3493  CA  ASN A 454     -30.945  32.595  23.433  1.00 47.16           C  
ATOM   3494  C   ASN A 454     -29.915  32.278  22.313  1.00 47.16           C  
ATOM   3495  CB  ASN A 454     -32.074  31.544  23.494  1.00 47.16           C  
ATOM   3496  O   ASN A 454     -30.275  31.777  21.246  1.00 47.16           O  
ATOM   3497  CG  ASN A 454     -31.584  30.167  23.898  1.00 47.16           C  
ATOM   3498  ND2 ASN A 454     -32.452  29.184  23.902  1.00 47.16           N  
ATOM   3499  OD1 ASN A 454     -30.434  29.967  24.249  1.00 47.16           O  
ATOM   3500  N   ARG A 455     -28.614  32.439  22.606  1.00 53.89           N  
ATOM   3501  CA  ARG A 455     -27.535  31.710  21.912  1.00 53.89           C  
ATOM   3502  C   ARG A 455     -26.489  31.176  22.889  1.00 53.89           C  
ATOM   3503  CB  ARG A 455     -26.875  32.539  20.795  1.00 53.89           C  
ATOM   3504  O   ARG A 455     -26.031  31.880  23.783  1.00 53.89           O  
ATOM   3505  CG  ARG A 455     -27.724  32.526  19.514  1.00 53.89           C  
ATOM   3506  CD  ARG A 455     -26.929  33.009  18.297  1.00 53.89           C  
ATOM   3507  NE  ARG A 455     -27.711  32.820  17.060  1.00 53.89           N  
ATOM   3508  NH1 ARG A 455     -26.022  33.167  15.541  1.00 53.89           N  
ATOM   3509  NH2 ARG A 455     -28.065  32.632  14.819  1.00 53.89           N  
ATOM   3510  CZ  ARG A 455     -27.263  32.875  15.817  1.00 53.89           C  
ATOM   3511  N   GLN A 456     -26.119  29.922  22.656  1.00 67.43           N  
ATOM   3512  CA  GLN A 456     -25.134  29.131  23.391  1.00 67.43           C  
ATOM   3513  C   GLN A 456     -23.727  29.753  23.300  1.00 67.43           C  
ATOM   3514  CB  GLN A 456     -25.217  27.731  22.762  1.00 67.43           C  
ATOM   3515  O   GLN A 456     -23.313  30.209  22.233  1.00 67.43           O  
ATOM   3516  CG  GLN A 456     -24.494  26.590  23.486  1.00 67.43           C  
ATOM   3517  CD  GLN A 456     -24.804  25.241  22.825  1.00 67.43           C  
ATOM   3518  NE2 GLN A 456     -24.365  24.141  23.391  1.00 67.43           N  
ATOM   3519  OE1 GLN A 456     -25.448  25.144  21.793  1.00 67.43           O  
ATOM   3520  N   VAL A 457     -22.992  29.784  24.417  1.00 59.14           N  
ATOM   3521  CA  VAL A 457     -21.675  30.442  24.504  1.00 59.14           C  
ATOM   3522  C   VAL A 457     -20.590  29.585  23.844  1.00 59.14           C  
ATOM   3523  CB  VAL A 457     -21.312  30.786  25.965  1.00 59.14           C  
ATOM   3524  O   VAL A 457     -20.453  28.401  24.145  1.00 59.14           O  
ATOM   3525  CG1 VAL A 457     -19.961  31.507  26.070  1.00 59.14           C  
ATOM   3526  CG2 VAL A 457     -22.370  31.706  26.593  1.00 59.14           C  
ATOM   3527  N   SER A 458     -19.796  30.193  22.958  1.00 66.82           N  
ATOM   3528  CA  SER A 458     -18.643  29.546  22.318  1.00 66.82           C  
ATOM   3529  C   SER A 458     -17.447  29.456  23.271  1.00 66.82           C  
ATOM   3530  CB  SER A 458     -18.240  30.308  21.053  1.00 66.82           C  
ATOM   3531  O   SER A 458     -17.075  30.442  23.905  1.00 66.82           O  
ATOM   3532  OG  SER A 458     -17.129  29.685  20.441  1.00 66.82           O  
ATOM   3533  N   ILE A 459     -16.776  28.301  23.293  1.00 72.27           N  
ATOM   3534  CA  ILE A 459     -15.594  27.996  24.126  1.00 72.27           C  
ATOM   3535  C   ILE A 459     -14.322  28.794  23.744  1.00 72.27           C  
ATOM   3536  CB  ILE A 459     -15.390  26.460  24.116  1.00 72.27           C  
ATOM   3537  O   ILE A 459     -13.268  28.664  24.360  1.00 72.27           O  
ATOM   3538  CG1 ILE A 459     -14.485  25.974  25.269  1.00 72.27           C  
ATOM   3539  CG2 ILE A 459     -14.891  25.964  22.743  1.00 72.27           C  
ATOM   3540  CD1 ILE A 459     -14.563  24.460  25.508  1.00 72.27           C  
ATOM   3541  N   THR A 460     -14.404  29.659  22.734  1.00 69.09           N  
ATOM   3542  CA  THR A 460     -13.275  30.380  22.119  1.00 69.09           C  
ATOM   3543  C   THR A 460     -12.715  31.558  22.933  1.00 69.09           C  
ATOM   3544  CB  THR A 460     -13.664  30.833  20.699  1.00 69.09           C  
ATOM   3545  O   THR A 460     -11.810  32.235  22.457  1.00 69.09           O  
ATOM   3546  CG2 THR A 460     -13.752  29.640  19.748  1.00 69.09           C  
ATOM   3547  OG1 THR A 460     -14.937  31.458  20.694  1.00 69.09           O  
ATOM   3548  N   GLY A 461     -13.227  31.829  24.139  1.00 63.08           N  
ATOM   3549  CA  GLY A 461     -12.792  32.962  24.974  1.00 63.08           C  
ATOM   3550  C   GLY A 461     -11.539  32.727  25.833  1.00 63.08           C  
ATOM   3551  O   GLY A 461     -10.977  33.683  26.353  1.00 63.08           O  
ATOM   3552  N   PHE A 462     -11.084  31.480  25.995  1.00 67.56           N  
ATOM   3553  CA  PHE A 462     -10.136  31.098  27.060  1.00 67.56           C  
ATOM   3554  C   PHE A 462      -8.636  31.314  26.747  1.00 67.56           C  
ATOM   3555  CB  PHE A 462     -10.444  29.652  27.498  1.00 67.56           C  
ATOM   3556  O   PHE A 462      -7.782  30.879  27.515  1.00 67.56           O  
ATOM   3557  CG  PHE A 462     -10.571  29.484  29.001  1.00 67.56           C  
ATOM   3558  CD1 PHE A 462      -9.452  29.135  29.780  1.00 67.56           C  
ATOM   3559  CD2 PHE A 462     -11.818  29.687  29.625  1.00 67.56           C  
ATOM   3560  CE1 PHE A 462      -9.581  28.983  31.172  1.00 67.56           C  
ATOM   3561  CE2 PHE A 462     -11.946  29.537  31.017  1.00 67.56           C  
ATOM   3562  CZ  PHE A 462     -10.828  29.182  31.791  1.00 67.56           C  
ATOM   3563  N   PHE A 463      -8.297  31.944  25.615  1.00 68.61           N  
ATOM   3564  CA  PHE A 463      -6.930  31.966  25.059  1.00 68.61           C  
ATOM   3565  C   PHE A 463      -6.383  33.364  24.711  1.00 68.61           C  
ATOM   3566  CB  PHE A 463      -6.833  30.965  23.892  1.00 68.61           C  
ATOM   3567  O   PHE A 463      -5.504  33.491  23.858  1.00 68.61           O  
ATOM   3568  CG  PHE A 463      -6.768  29.520  24.343  1.00 68.61           C  
ATOM   3569  CD1 PHE A 463      -5.561  29.007  24.858  1.00 68.61           C  
ATOM   3570  CD2 PHE A 463      -7.899  28.689  24.254  1.00 68.61           C  
ATOM   3571  CE1 PHE A 463      -5.485  27.669  25.281  1.00 68.61           C  
ATOM   3572  CE2 PHE A 463      -7.823  27.350  24.677  1.00 68.61           C  
ATOM   3573  CZ  PHE A 463      -6.616  26.840  25.189  1.00 68.61           C  
ATOM   3574  N   GLN A 464      -6.853  34.420  25.381  1.00 65.12           N  
ATOM   3575  CA  GLN A 464      -6.147  35.710  25.399  1.00 65.12           C  
ATOM   3576  C   GLN A 464      -5.522  35.958  26.778  1.00 65.12           C  
ATOM   3577  CB  GLN A 464      -7.004  36.841  24.808  1.00 65.12           C  
ATOM   3578  O   GLN A 464      -5.974  35.422  27.789  1.00 65.12           O  
ATOM   3579  CG  GLN A 464      -7.180  36.576  23.297  1.00 65.12           C  
ATOM   3580  CD  GLN A 464      -7.817  37.712  22.504  1.00 65.12           C  
ATOM   3581  NE2 GLN A 464      -7.932  37.566  21.202  1.00 65.12           N  
ATOM   3582  OE1 GLN A 464      -8.217  38.744  23.007  1.00 65.12           O  
ATOM   3583  N   ARG A 465      -4.359  36.613  26.766  1.00 58.22           N  
ATOM   3584  CA  ARG A 465      -3.292  36.454  27.768  1.00 58.22           C  
ATOM   3585  C   ARG A 465      -3.312  37.586  28.806  1.00 58.22           C  
ATOM   3586  CB  ARG A 465      -1.954  36.355  27.002  1.00 58.22           C  
ATOM   3587  O   ARG A 465      -3.989  38.585  28.592  1.00 58.22           O  
ATOM   3588  CG  ARG A 465      -0.880  35.474  27.660  1.00 58.22           C  
ATOM   3589  CD  ARG A 465       0.321  35.360  26.705  1.00 58.22           C  
ATOM   3590  NE  ARG A 465       1.303  34.343  27.137  1.00 58.22           N  
ATOM   3591  NH1 ARG A 465       2.553  34.322  25.207  1.00 58.22           N  
ATOM   3592  NH2 ARG A 465       3.106  32.962  26.883  1.00 58.22           N  
ATOM   3593  CZ  ARG A 465       2.311  33.882  26.411  1.00 58.22           C  
ATOM   3594  N   LYS A 466      -2.558  37.382  29.897  1.00 47.39           N  
ATOM   3595  CA  LYS A 466      -2.178  38.415  30.881  1.00 47.39           C  
ATOM   3596  C   LYS A 466      -1.752  39.721  30.212  1.00 47.39           C  
ATOM   3597  CB  LYS A 466      -0.970  37.961  31.717  1.00 47.39           C  
ATOM   3598  O   LYS A 466      -0.979  39.601  29.233  1.00 47.39           O  
ATOM   3599  CG  LYS A 466      -1.218  36.822  32.709  1.00 47.39           C  
ATOM   3600  CD  LYS A 466       0.055  36.645  33.553  1.00 47.39           C  
ATOM   3601  CE  LYS A 466      -0.146  35.619  34.671  1.00 47.39           C  
ATOM   3602  NZ  LYS A 466       1.010  35.604  35.603  1.00 47.39           N  
ATOM   3603  OXT LYS A 466      -2.096  40.766  30.794  1.00 47.39           O  
TER    3604      LYS A 466                                                      
ENDMDL                                                                          
END                                                                             
