# Supplementary material for: PICNIC accurately predicts condensate-forming proteins regardless of their structural disorder across organisms
Source: Nat Commun. 2024 Dec 11;15:10668. doi: 10.1038/s41467-024-55089-x (PMC11634905; doi:10.1038/s41467-024-55089-x)
Supplement: Supplementary file 7 — Dataset S6 [file 41467_2024_55089_MOESM7_ESM.zip › Dataset_S6/Positive_predictions/AF-Q9BTL3-RAMAC.pdb]

HEADER                                            01-JUN-22                     
TITLE     ALPHAFOLD MONOMER V2.0 PREDICTION FOR RNA GUANINE-N7                  
TITLE    2 METHYLTRANSFERASE ACTIVATING SUBUNIT (Q9BTL3)                        
COMPND    MOL_ID: 1;                                                            
COMPND   2 MOLECULE: RNA GUANINE-N7 METHYLTRANSFERASE ACTIVATING SUBUNIT;       
COMPND   3 CHAIN: A                                                             
SOURCE    MOL_ID: 1;                                                            
SOURCE   2 ORGANISM_SCIENTIFIC: HOMO SAPIENS;                                   
SOURCE   3 ORGANISM_TAXID: 9606                                                 
REMARK   1                                                                      
REMARK   1 REFERENCE 1                                                          
REMARK   1  AUTH   JOHN JUMPER, RICHARD EVANS, ALEXANDER PRITZEL, TIM GREEN,    
REMARK   1  AUTH 2 MICHAEL FIGURNOV, OLAF RONNEBERGER, KATHRYN TUNYASUVUNAKOOL, 
REMARK   1  AUTH 3 RUSS BATES, AUGUSTIN ZIDEK, ANNA POTAPENKO, ALEX BRIDGLAND,  
REMARK   1  AUTH 4 CLEMENS MEYER, SIMON A A KOHL, ANDREW J BALLARD,             
REMARK   1  AUTH 5 ANDREW COWIE, BERNARDINO ROMERA-PAREDES, STANISLAV NIKOLOV,  
REMARK   1  AUTH 6 RISHUB JAIN, JONAS ADLER, TREVOR BACK, STIG PETERSEN,        
REMARK   1  AUTH 7 DAVID REIMAN, ELLEN CLANCY, MICHAL ZIELINSKI,                
REMARK   1  AUTH 8 MARTIN STEINEGGER, MICHALINA PACHOLSKA, TAMAS BERGHAMMER,    
REMARK   1  AUTH 9 DAVID SILVER, ORIOL VINYALS, ANDREW W SENIOR,                
REMARK   1  AUTH10 KORAY KAVUKCUOGLU, PUSHMEET KOHLI, DEMIS HASSABIS            
REMARK   1  TITL   HIGHLY ACCURATE PROTEIN STRUCTURE PREDICTION WITH ALPHAFOLD  
REMARK   1  REF    NATURE                        V. 596   583 2021              
REMARK   1  REFN                   ISSN 0028-0836                               
REMARK   1  PMID   34265844                                                     
REMARK   1  DOI    10.1038/s41586-021-03819-2                                   
REMARK   1                                                                      
REMARK   1 DISCLAIMERS                                                          
REMARK   1 ALPHAFOLD DATA, COPYRIGHT (2021) DEEPMIND TECHNOLOGIES LIMITED. THE  
REMARK   1 INFORMATION PROVIDED IS THEORETICAL MODELLING ONLY AND CAUTION SHOULD
REMARK   1 BE EXERCISED IN ITS USE. IT IS PROVIDED "AS-IS" WITHOUT ANY WARRANTY 
REMARK   1 OF ANY KIND, WHETHER EXPRESSED OR IMPLIED. NO WARRANTY IS GIVEN THAT 
REMARK   1 USE OF THE INFORMATION SHALL NOT INFRINGE THE RIGHTS OF ANY THIRD    
REMARK   1 PARTY. THE INFORMATION IS NOT INTENDED TO BE A SUBSTITUTE FOR        
REMARK   1 PROFESSIONAL MEDICAL ADVICE, DIAGNOSIS, OR TREATMENT, AND DOES NOT   
REMARK   1 CONSTITUTE MEDICAL OR OTHER PROFESSIONAL ADVICE. IT IS AVAILABLE FOR 
REMARK   1 ACADEMIC AND COMMERCIAL PURPOSES, UNDER CC-BY 4.0 LICENCE.           
DBREF  XXXX A    1   118  UNP    Q9BTL3   RAMAC_HUMAN      1    118             
SEQRES   1 A  118  MET THR ASP THR ALA GLU ALA VAL PRO LYS PHE GLU GLU          
SEQRES   2 A  118  MET PHE ALA SER ARG PHE THR GLU ASN ASP LYS GLU TYR          
SEQRES   3 A  118  GLN GLU TYR LEU LYS ARG PRO PRO GLU SER PRO PRO ILE          
SEQRES   4 A  118  VAL GLU GLU TRP ASN SER ARG ALA GLY GLY ASN GLN ARG          
SEQRES   5 A  118  ASN ARG GLY ASN ARG LEU GLN ASP ASN ARG GLN PHE ARG          
SEQRES   6 A  118  GLY ARG ASP ASN ARG TRP GLY TRP PRO SER ASP ASN ARG          
SEQRES   7 A  118  SER ASN GLN TRP HIS GLY ARG SER TRP GLY ASN ASN TYR          
SEQRES   8 A  118  PRO GLN HIS ARG GLN GLU PRO TYR TYR PRO GLN GLN TYR          
SEQRES   9 A  118  GLY HIS TYR GLY TYR ASN GLN ARG PRO PRO TYR GLY TYR          
SEQRES  10 A  118  TYR                                                          
CRYST1    1.000    1.000    1.000  90.00  90.00  90.00 P 1           1          
ORIGX1      1.000000  0.000000  0.000000        0.00000                         
ORIGX2      0.000000  1.000000  0.000000        0.00000                         
ORIGX3      0.000000  0.000000  1.000000        0.00000                         
SCALE1      1.000000  0.000000  0.000000        0.00000                         
SCALE2      0.000000  1.000000  0.000000        0.00000                         
SCALE3      0.000000  0.000000  1.000000        0.00000                         
MODEL        1                                                                  
ATOM      1  N   MET A   1     -21.835  25.973  21.017  1.00 52.82           N  
ATOM      2  CA  MET A   1     -20.744  25.032  20.684  1.00 52.82           C  
ATOM      3  C   MET A   1     -20.978  23.708  21.406  1.00 52.82           C  
ATOM      4  CB  MET A   1     -19.362  25.605  21.057  1.00 52.82           C  
ATOM      5  O   MET A   1     -20.279  23.404  22.358  1.00 52.82           O  
ATOM      6  CG  MET A   1     -18.832  26.632  20.060  1.00 52.82           C  
ATOM      7  SD  MET A   1     -17.058  26.908  20.285  1.00 52.82           S  
ATOM      8  CE  MET A   1     -16.621  27.577  18.660  1.00 52.82           C  
ATOM      9  N   THR A   2     -21.996  22.951  21.002  1.00 62.86           N  
ATOM     10  CA  THR A   2     -22.349  21.646  21.606  1.00 62.86           C  
ATOM     11  C   THR A   2     -22.183  20.483  20.630  1.00 62.86           C  
ATOM     12  CB  THR A   2     -23.789  21.674  22.138  1.00 62.86           C  
ATOM     13  O   THR A   2     -22.247  19.332  21.038  1.00 62.86           O  
ATOM     14  CG2 THR A   2     -23.891  22.524  23.405  1.00 62.86           C  
ATOM     15  OG1 THR A   2     -24.628  22.270  21.170  1.00 62.86           O  
ATOM     16  N   ASP A   3     -21.900  20.784  19.362  1.00 75.38           N  
ATOM     17  CA  ASP A   3     -21.834  19.814  18.265  1.00 75.38           C  
ATOM     18  C   ASP A   3     -20.771  18.726  18.502  1.00 75.38           C  
ATOM     19  CB  ASP A   3     -21.542  20.619  16.980  1.00 75.38           C  
ATOM     20  O   ASP A   3     -20.964  17.554  18.200  1.00 75.38           O  
ATOM     21  CG  ASP A   3     -22.305  20.138  15.744  1.00 75.38           C  
ATOM     22  OD1 ASP A   3     -22.810  19.000  15.753  1.00 75.38           O  
ATOM     23  OD2 ASP A   3     -22.386  20.963  14.807  1.00 75.38           O  
ATOM     24  N   THR A   4     -19.653  19.081  19.142  1.00 78.04           N  
ATOM     25  CA  THR A   4     -18.566  18.133  19.421  1.00 78.04           C  
ATOM     26  C   THR A   4     -18.897  17.142  20.536  1.00 78.04           C  
ATOM     27  CB  THR A   4     -17.270  18.873  19.773  1.00 78.04           C  
ATOM     28  O   THR A   4     -18.452  15.999  20.471  1.00 78.04           O  
ATOM     29  CG2 THR A   4     -16.719  19.654  18.580  1.00 78.04           C  
ATOM     30  OG1 THR A   4     -17.493  19.811  20.807  1.00 78.04           O  
ATOM     31  N   ALA A   5     -19.672  17.546  21.546  1.00 80.06           N  
ATOM     32  CA  ALA A   5     -19.935  16.719  22.724  1.00 80.06           C  
ATOM     33  C   ALA A   5     -20.856  15.527  22.415  1.00 80.06           C  
ATOM     34  CB  ALA A   5     -20.511  17.612  23.828  1.00 80.06           C  
ATOM     35  O   ALA A   5     -20.713  14.474  23.028  1.00 80.06           O  
ATOM     36  N   GLU A   6     -21.761  15.676  21.445  1.00 81.89           N  
ATOM     37  CA  GLU A   6     -22.626  14.589  20.968  1.00 81.89           C  
ATOM     38  C   GLU A   6     -21.983  13.800  19.819  1.00 81.89           C  
ATOM     39  CB  GLU A   6     -23.977  15.164  20.522  1.00 81.89           C  
ATOM     40  O   GLU A   6     -22.176  12.588  19.705  1.00 81.89           O  
ATOM     41  CG  GLU A   6     -24.773  15.771  21.689  1.00 81.89           C  
ATOM     42  CD  GLU A   6     -26.156  16.301  21.274  1.00 81.89           C  
ATOM     43  OE1 GLU A   6     -26.863  16.806  22.175  1.00 81.89           O  
ATOM     44  OE2 GLU A   6     -26.499  16.225  20.071  1.00 81.89           O  
ATOM     45  N   ALA A   7     -21.187  14.459  18.970  1.00 88.25           N  
ATOM     46  CA  ALA A   7     -20.571  13.813  17.816  1.00 88.25           C  
ATOM     47  C   ALA A   7     -19.470  12.813  18.201  1.00 88.25           C  
ATOM     48  CB  ALA A   7     -20.042  14.897  16.875  1.00 88.25           C  
ATOM     49  O   ALA A   7     -19.392  11.741  17.604  1.00 88.25           O  
ATOM     50  N   VAL A   8     -18.632  13.134  19.194  1.00 91.08           N  
ATOM     51  CA  VAL A   8     -17.525  12.258  19.621  1.00 91.08           C  
ATOM     52  C   VAL A   8     -18.010  10.875  20.076  1.00 91.08           C  
ATOM     53  CB  VAL A   8     -16.627  12.937  20.674  1.00 91.08           C  
ATOM     54  O   VAL A   8     -17.601   9.903  19.440  1.00 91.08           O  
ATOM     55  CG1 VAL A   8     -15.585  11.978  21.264  1.00 91.08           C  
ATOM     56  CG2 VAL A   8     -15.853  14.100  20.037  1.00 91.08           C  
ATOM     57  N   PRO A   9     -18.904  10.737  21.079  1.00 92.69           N  
ATOM     58  CA  PRO A   9     -19.349   9.416  21.528  1.00 92.69           C  
ATOM     59  C   PRO A   9     -20.069   8.643  20.415  1.00 92.69           C  
ATOM     60  CB  PRO A   9     -20.258   9.676  22.734  1.00 92.69           C  
ATOM     61  O   PRO A   9     -19.904   7.433  20.289  1.00 92.69           O  
ATOM     62  CG  PRO A   9     -20.757  11.104  22.522  1.00 92.69           C  
ATOM     63  CD  PRO A   9     -19.557  11.779  21.863  1.00 92.69           C  
ATOM     64  N   LYS A  10     -20.795   9.347  19.536  1.00 92.38           N  
ATOM     65  CA  LYS A  10     -21.437   8.745  18.363  1.00 92.38           C  
ATOM     66  C   LYS A  10     -20.424   8.136  17.389  1.00 92.38           C  
ATOM     67  CB  LYS A  10     -22.305   9.815  17.694  1.00 92.38           C  
ATOM     68  O   LYS A  10     -20.667   7.058  16.851  1.00 92.38           O  
ATOM     69  CG  LYS A  10     -23.049   9.281  16.466  1.00 92.38           C  
ATOM     70  CD  LYS A  10     -23.908  10.394  15.869  1.00 92.38           C  
ATOM     71  CE  LYS A  10     -24.647   9.871  14.639  1.00 92.38           C  
ATOM     72  NZ  LYS A  10     -25.527  10.923  14.080  1.00 92.38           N  
ATOM     73  N   PHE A  11     -19.305   8.811  17.126  1.00 93.40           N  
ATOM     74  CA  PHE A  11     -18.252   8.263  16.268  1.00 93.40           C  
ATOM     75  C   PHE A  11     -17.469   7.144  16.958  1.00 93.40           C  
ATOM     76  CB  PHE A  11     -17.309   9.376  15.793  1.00 93.40           C  
ATOM     77  O   PHE A  11     -17.085   6.187  16.289  1.00 93.40           O  
ATOM     78  CG  PHE A  11     -17.931  10.405  14.865  1.00 93.40           C  
ATOM     79  CD1 PHE A  11     -18.678  10.001  13.739  1.00 93.40           C  
ATOM     80  CD2 PHE A  11     -17.724  11.776  15.101  1.00 93.40           C  
ATOM     81  CE1 PHE A  11     -19.235  10.962  12.876  1.00 93.40           C  
ATOM     82  CE2 PHE A  11     -18.272  12.736  14.233  1.00 93.40           C  
ATOM     83  CZ  PHE A  11     -19.035  12.330  13.125  1.00 93.40           C  
ATOM     84  N   GLU A  12     -17.247   7.229  18.269  1.00 93.99           N  
ATOM     85  CA  GLU A  12     -16.612   6.149  19.033  1.00 93.99           C  
ATOM     86  C   GLU A  12     -17.434   4.857  18.976  1.00 93.99           C  
ATOM     87  CB  GLU A  12     -16.381   6.584  20.486  1.00 93.99           C  
ATOM     88  O   GLU A  12     -16.868   3.796  18.726  1.00 93.99           O  
ATOM     89  CG  GLU A  12     -15.245   7.613  20.590  1.00 93.99           C  
ATOM     90  CD  GLU A  12     -14.945   8.053  22.032  1.00 93.99           C  
ATOM     91  OE1 GLU A  12     -13.921   8.755  22.198  1.00 93.99           O  
ATOM     92  OE2 GLU A  12     -15.724   7.708  22.948  1.00 93.99           O  
ATOM     93  N   GLU A  13     -18.761   4.944  19.104  1.00 92.76           N  
ATOM     94  CA  GLU A  13     -19.654   3.789  18.964  1.00 92.76           C  
ATOM     95  C   GLU A  13     -19.687   3.260  17.521  1.00 92.76           C  
ATOM     96  CB  GLU A  13     -21.055   4.183  19.457  1.00 92.76           C  
ATOM     97  O   GLU A  13     -19.518   2.063  17.286  1.00 92.76           O  
ATOM     98  CG  GLU A  13     -22.007   2.978  19.521  1.00 92.76           C  
ATOM     99  CD  GLU A  13     -23.419   3.333  20.018  1.00 92.76           C  
ATOM    100  OE1 GLU A  13     -24.247   2.396  20.088  1.00 92.76           O  
ATOM    101  OE2 GLU A  13     -23.685   4.526  20.295  1.00 92.76           O  
ATOM    102  N   MET A  14     -19.838   4.149  16.532  1.00 93.49           N  
ATOM    103  CA  MET A  14     -19.923   3.772  15.113  1.00 93.49           C  
ATOM    104  C   MET A  14     -18.661   3.065  14.605  1.00 93.49           C  
ATOM    105  CB  MET A  14     -20.190   5.041  14.295  1.00 93.49           C  
ATOM    106  O   MET A  14     -18.738   2.191  13.745  1.00 93.49           O  
ATOM    107  CG  MET A  14     -20.496   4.763  12.819  1.00 93.49           C  
ATOM    108  SD  MET A  14     -20.819   6.250  11.824  1.00 93.49           S  
ATOM    109  CE  MET A  14     -22.261   6.929  12.685  1.00 93.49           C  
ATOM    110  N   PHE A  15     -17.499   3.438  15.140  1.00 95.89           N  
ATOM    111  CA  PHE A  15     -16.208   2.867  14.781  1.00 95.89           C  
ATOM    112  C   PHE A  15     -15.615   2.010  15.910  1.00 95.89           C  
ATOM    113  CB  PHE A  15     -15.273   3.990  14.318  1.00 95.89           C  
ATOM    114  O   PHE A  15     -14.401   1.824  15.954  1.00 95.89           O  
ATOM    115  CG  PHE A  15     -15.750   4.771  13.107  1.00 95.89           C  
ATOM    116  CD1 PHE A  15     -15.800   4.153  11.844  1.00 95.89           C  
ATOM    117  CD2 PHE A  15     -16.114   6.126  13.230  1.00 95.89           C  
ATOM    118  CE1 PHE A  15     -16.223   4.883  10.719  1.00 95.89           C  
ATOM    119  CE2 PHE A  15     -16.541   6.855  12.109  1.00 95.89           C  
ATOM    120  CZ  PHE A  15     -16.598   6.231  10.851  1.00 95.89           C  
ATOM    121  N   ALA A  16     -16.440   1.458  16.806  1.00 94.46           N  
ATOM    122  CA  ALA A  16     -15.968   0.650  17.933  1.00 94.46           C  
ATOM    123  C   ALA A  16     -15.151  -0.580  17.494  1.00 94.46           C  
ATOM    124  CB  ALA A  16     -17.187   0.229  18.759  1.00 94.46           C  
ATOM    125  O   ALA A  16     -14.251  -1.022  18.204  1.00 94.46           O  
ATOM    126  N   SER A  17     -15.426  -1.120  16.303  1.00 92.96           N  
ATOM    127  CA  SER A  17     -14.678  -2.239  15.725  1.00 92.96           C  
ATOM    128  C   SER A  17     -13.423  -1.824  14.954  1.00 92.96           C  
ATOM    129  CB  SER A  17     -15.603  -3.084  14.842  1.00 92.96           C  
ATOM    130  O   SER A  17     -12.763  -2.706  14.416  1.00 92.96           O  
ATOM    131  OG  SER A  17     -16.126  -2.312  13.778  1.00 92.96           O  
ATOM    132  N   ARG A  18     -13.080  -0.533  14.861  1.00 95.14           N  
ATOM    133  CA  ARG A  18     -12.007  -0.018  13.992  1.00 95.14           C  
ATOM    134  C   ARG A  18     -10.676  -0.737  14.230  1.00 95.14           C  
ATOM    135  CB  ARG A  18     -11.875   1.493  14.223  1.00 95.14           C  
ATOM    136  O   ARG A  18     -10.202  -0.811  15.360  1.00 95.14           O  
ATOM    137  CG  ARG A  18     -10.942   2.194  13.234  1.00 95.14           C  
ATOM    138  CD  ARG A  18     -10.618   3.627  13.680  1.00 95.14           C  
ATOM    139  NE  ARG A  18     -11.799   4.509  13.607  1.00 95.14           N  
ATOM    140  NH1 ARG A  18     -11.136   6.094  15.134  1.00 95.14           N  
ATOM    141  NH2 ARG A  18     -13.082   6.328  14.083  1.00 95.14           N  
ATOM    142  CZ  ARG A  18     -11.999   5.632  14.272  1.00 95.14           C  
ATOM    143  N   PHE A  19     -10.064  -1.224  13.151  1.00 94.48           N  
ATOM    144  CA  PHE A  19      -8.790  -1.963  13.161  1.00 94.48           C  
ATOM    145  C   PHE A  19      -8.791  -3.273  13.973  1.00 94.48           C  
ATOM    146  CB  PHE A  19      -7.616  -1.047  13.558  1.00 94.48           C  
ATOM    147  O   PHE A  19      -7.727  -3.805  14.287  1.00 94.48           O  
ATOM    148  CG  PHE A  19      -7.539   0.279  12.829  1.00 94.48           C  
ATOM    149  CD1 PHE A  19      -7.440   0.302  11.427  1.00 94.48           C  
ATOM    150  CD2 PHE A  19      -7.543   1.489  13.549  1.00 94.48           C  
ATOM    151  CE1 PHE A  19      -7.373   1.528  10.743  1.00 94.48           C  
ATOM    152  CE2 PHE A  19      -7.475   2.717  12.865  1.00 94.48           C  
ATOM    153  CZ  PHE A  19      -7.400   2.736  11.461  1.00 94.48           C  
ATOM    154  N   THR A  20      -9.962  -3.816  14.314  1.00 94.42           N  
ATOM    155  CA  THR A  20     -10.083  -5.137  14.953  1.00 94.42           C  
ATOM    156  C   THR A  20     -10.321  -6.239  13.914  1.00 94.42           C  
ATOM    157  CB  THR A  20     -11.162  -5.158  16.050  1.00 94.42           C  
ATOM    158  O   THR A  20     -10.448  -5.987  12.715  1.00 94.42           O  
ATOM    159  CG2 THR A  20     -11.002  -4.041  17.082  1.00 94.42           C  
ATOM    160  OG1 THR A  20     -12.454  -5.084  15.497  1.00 94.42           O  
ATOM    161  N   GLU A  21     -10.417  -7.491  14.359  1.00 94.24           N  
ATOM    162  CA  GLU A  21     -10.838  -8.620  13.514  1.00 94.24           C  
ATOM    163  C   GLU A  21     -12.264  -8.472  12.953  1.00 94.24           C  
ATOM    164  CB  GLU A  21     -10.672  -9.926  14.299  1.00 94.24           C  
ATOM    165  O   GLU A  21     -12.569  -9.006  11.888  1.00 94.24           O  
ATOM    166  CG  GLU A  21     -11.546  -9.996  15.563  1.00 94.24           C  
ATOM    167  CD  GLU A  21     -11.291 -11.256  16.401  1.00 94.24           C  
ATOM    168  OE1 GLU A  21     -11.911 -11.336  17.485  1.00 94.24           O  
ATOM    169  OE2 GLU A  21     -10.475 -12.107  15.979  1.00 94.24           O  
ATOM    170  N   ASN A  22     -13.118  -7.693  13.626  1.00 94.95           N  
ATOM    171  CA  ASN A  22     -14.495  -7.430  13.202  1.00 94.95           C  
ATOM    172  C   ASN A  22     -14.597  -6.327  12.135  1.00 94.95           C  
ATOM    173  CB  ASN A  22     -15.331  -7.102  14.450  1.00 94.95           C  
ATOM    174  O   ASN A  22     -15.661  -6.135  11.543  1.00 94.95           O  
ATOM    175  CG  ASN A  22     -15.417  -8.284  15.396  1.00 94.95           C  
ATOM    176  ND2 ASN A  22     -15.158  -8.085  16.666  1.00 94.95           N  
ATOM    177  OD1 ASN A  22     -15.722  -9.395  15.005  1.00 94.95           O  
ATOM    178  N   ASP A  23     -13.509  -5.598  11.878  1.00 95.78           N  
ATOM    179  CA  ASP A  23     -13.447  -4.566  10.847  1.00 95.78           C  
ATOM    180  C   ASP A  23     -13.252  -5.199   9.467  1.00 95.78           C  
ATOM    181  CB  ASP A  23     -12.329  -3.581  11.190  1.00 95.78           C  
ATOM    182  O   ASP A  23     -12.136  -5.516   9.052  1.00 95.78           O  
ATOM    183  CG  ASP A  23     -12.299  -2.341  10.301  1.00 95.78           C  
ATOM    184  OD1 ASP A  23     -12.825  -2.412   9.166  1.00 95.78           O  
ATOM    185  OD2 ASP A  23     -11.729  -1.335  10.785  1.00 95.78           O  
ATOM    186  N   LYS A  24     -14.358  -5.393   8.743  1.00 94.15           N  
ATOM    187  CA  LYS A  24     -14.337  -6.007   7.409  1.00 94.15           C  
ATOM    188  C   LYS A  24     -13.430  -5.256   6.433  1.00 94.15           C  
ATOM    189  CB  LYS A  24     -15.756  -6.095   6.837  1.00 94.15           C  
ATOM    190  O   LYS A  24     -12.729  -5.905   5.661  1.00 94.15           O  
ATOM    191  CG  LYS A  24     -16.636  -7.084   7.612  1.00 94.15           C  
ATOM    192  CD  LYS A  24     -18.020  -7.168   6.962  1.00 94.15           C  
ATOM    193  CE  LYS A  24     -18.900  -8.145   7.743  1.00 94.15           C  
ATOM    194  NZ  LYS A  24     -20.273  -8.185   7.186  1.00 94.15           N  
ATOM    195  N   GLU A  25     -13.418  -3.924   6.475  1.00 94.91           N  
ATOM    196  CA  GLU A  25     -12.613  -3.103   5.564  1.00 94.91           C  
ATOM    197  C   GLU A  25     -11.122  -3.269   5.857  1.00 94.91           C  
ATOM    198  CB  GLU A  25     -13.009  -1.623   5.679  1.00 94.91           C  
ATOM    199  O   GLU A  25     -10.320  -3.476   4.944  1.00 94.91           O  
ATOM    200  CG  GLU A  25     -14.445  -1.361   5.200  1.00 94.91           C  
ATOM    201  CD  GLU A  25     -14.835   0.125   5.262  1.00 94.91           C  
ATOM    202  OE1 GLU A  25     -16.046   0.386   5.449  1.00 94.91           O  
ATOM    203  OE2 GLU A  25     -13.946   0.988   5.075  1.00 94.91           O  
ATOM    204  N   TYR A  26     -10.752  -3.270   7.139  1.00 94.87           N  
ATOM    205  CA  TYR A  26      -9.377  -3.525   7.556  1.00 94.87           C  
ATOM    206  C   TYR A  26      -8.921  -4.949   7.208  1.00 94.87           C  
ATOM    207  CB  TYR A  26      -9.255  -3.262   9.055  1.00 94.87           C  
ATOM    208  O   TYR A  26      -7.822  -5.134   6.684  1.00 94.87           O  
ATOM    209  CG  TYR A  26      -7.860  -3.466   9.601  1.00 94.87           C  
ATOM    210  CD1 TYR A  26      -7.633  -4.404  10.625  1.00 94.87           C  
ATOM    211  CD2 TYR A  26      -6.791  -2.715   9.077  1.00 94.87           C  
ATOM    212  CE1 TYR A  26      -6.333  -4.588  11.129  1.00 94.87           C  
ATOM    213  CE2 TYR A  26      -5.488  -2.906   9.569  1.00 94.87           C  
ATOM    214  OH  TYR A  26      -4.001  -4.034  11.072  1.00 94.87           O  
ATOM    215  CZ  TYR A  26      -5.259  -3.846  10.596  1.00 94.87           C  
ATOM    216  N   GLN A  27      -9.771  -5.958   7.419  1.00 96.38           N  
ATOM    217  CA  GLN A  27      -9.450  -7.341   7.055  1.00 96.38           C  
ATOM    218  C   GLN A  27      -9.291  -7.532   5.541  1.00 96.38           C  
ATOM    219  CB  GLN A  27     -10.523  -8.304   7.595  1.00 96.38           C  
ATOM    220  O   GLN A  27      -8.467  -8.337   5.106  1.00 96.38           O  
ATOM    221  CG  GLN A  27     -10.559  -8.414   9.129  1.00 96.38           C  
ATOM    222  CD  GLN A  27      -9.199  -8.720   9.734  1.00 96.38           C  
ATOM    223  NE2 GLN A  27      -8.785  -7.990  10.747  1.00 96.38           N  
ATOM    224  OE1 GLN A  27      -8.472  -9.591   9.282  1.00 96.38           O  
ATOM    225  N   GLU A  28     -10.044  -6.805   4.713  1.00 95.15           N  
ATOM    226  CA  GLU A  28      -9.810  -6.796   3.267  1.00 95.15           C  
ATOM    227  C   GLU A  28      -8.527  -6.060   2.886  1.00 95.15           C  
ATOM    228  CB  GLU A  28     -10.999  -6.202   2.508  1.00 95.15           C  
ATOM    229  O   GLU A  28      -7.807  -6.519   1.998  1.00 95.15           O  
ATOM    230  CG  GLU A  28     -12.186  -7.175   2.483  1.00 95.15           C  
ATOM    231  CD  GLU A  28     -13.142  -6.928   1.310  1.00 95.15           C  
ATOM    232  OE1 GLU A  28     -13.892  -7.887   1.013  1.00 95.15           O  
ATOM    233  OE2 GLU A  28     -13.081  -5.844   0.687  1.00 95.15           O  
ATOM    234  N   TYR A  29      -8.198  -4.964   3.574  1.00 94.56           N  
ATOM    235  CA  TYR A  29      -6.947  -4.243   3.360  1.00 94.56           C  
ATOM    236  C   TYR A  29      -5.722  -5.118   3.662  1.00 94.56           C  
ATOM    237  CB  TYR A  29      -6.943  -2.956   4.191  1.00 94.56           C  
ATOM    238  O   TYR A  29      -4.790  -5.153   2.862  1.00 94.56           O  
ATOM    239  CG  TYR A  29      -5.715  -2.107   3.943  1.00 94.56           C  
ATOM    240  CD1 TYR A  29      -4.590  -2.234   4.781  1.00 94.56           C  
ATOM    241  CD2 TYR A  29      -5.686  -1.223   2.848  1.00 94.56           C  
ATOM    242  CE1 TYR A  29      -3.432  -1.475   4.525  1.00 94.56           C  
ATOM    243  CE2 TYR A  29      -4.531  -0.462   2.589  1.00 94.56           C  
ATOM    244  OH  TYR A  29      -2.294   0.153   3.177  1.00 94.56           O  
ATOM    245  CZ  TYR A  29      -3.404  -0.587   3.428  1.00 94.56           C  
ATOM    246  N   LEU A  30      -5.746  -5.896   4.750  1.00 94.01           N  
ATOM    247  CA  LEU A  30      -4.662  -6.820   5.113  1.00 94.01           C  
ATOM    248  C   LEU A  30      -4.409  -7.926   4.073  1.00 94.01           C  
ATOM    249  CB  LEU A  30      -4.977  -7.462   6.476  1.00 94.01           C  
ATOM    250  O   LEU A  30      -3.307  -8.466   4.016  1.00 94.01           O  
ATOM    251  CG  LEU A  30      -4.844  -6.533   7.697  1.00 94.01           C  
ATOM    252  CD1 LEU A  30      -5.223  -7.324   8.949  1.00 94.01           C  
ATOM    253  CD2 LEU A  30      -3.417  -6.004   7.869  1.00 94.01           C  
ATOM    254  N   LYS A  31      -5.402  -8.266   3.241  1.00 94.04           N  
ATOM    255  CA  LYS A  31      -5.250  -9.256   2.158  1.00 94.04           C  
ATOM    256  C   LYS A  31      -4.562  -8.684   0.919  1.00 94.04           C  
ATOM    257  CB  LYS A  31      -6.620  -9.824   1.766  1.00 94.04           C  
ATOM    258  O   LYS A  31      -4.194  -9.453   0.030  1.00 94.04           O  
ATOM    259  CG  LYS A  31      -7.259 -10.656   2.883  1.00 94.04           C  
ATOM    260  CD  LYS A  31      -8.709 -10.980   2.515  1.00 94.04           C  
ATOM    261  CE  LYS A  31      -9.420 -11.606   3.714  1.00 94.04           C  
ATOM    262  NZ  LYS A  31     -10.873 -11.742   3.451  1.00 94.04           N  
ATOM    263  N   ARG A  32      -4.430  -7.358   0.811  1.00 94.08           N  
ATOM    264  CA  ARG A  32      -3.828  -6.722  -0.363  1.00 94.08           C  
ATOM    265  C   ARG A  32      -2.320  -6.980  -0.379  1.00 94.08           C  
ATOM    266  CB  ARG A  32      -4.126  -5.219  -0.406  1.00 94.08           C  
ATOM    267  O   ARG A  32      -1.667  -6.849   0.657  1.00 94.08           O  
ATOM    268  CG  ARG A  32      -5.629  -4.951  -0.551  1.00 94.08           C  
ATOM    269  CD  ARG A  32      -5.886  -3.450  -0.666  1.00 94.08           C  
ATOM    270  NE  ARG A  32      -7.321  -3.175  -0.861  1.00 94.08           N  
ATOM    271  NH1 ARG A  32      -7.088  -1.026  -1.640  1.00 94.08           N  
ATOM    272  NH2 ARG A  32      -9.131  -1.915  -1.409  1.00 94.08           N  
ATOM    273  CZ  ARG A  32      -7.836  -2.043  -1.303  1.00 94.08           C  
ATOM    274  N   PRO A  33      -1.741  -7.326  -1.539  1.00 94.39           N  
ATOM    275  CA  PRO A  33      -0.294  -7.344  -1.667  1.00 94.39           C  
ATOM    276  C   PRO A  33       0.262  -5.923  -1.466  1.00 94.39           C  
ATOM    277  CB  PRO A  33      -0.019  -7.881  -3.072  1.00 94.39           C  
ATOM    278  O   PRO A  33      -0.450  -4.951  -1.736  1.00 94.39           O  
ATOM    279  CG  PRO A  33      -1.248  -7.429  -3.862  1.00 94.39           C  
ATOM    280  CD  PRO A  33      -2.376  -7.511  -2.836  1.00 94.39           C  
ATOM    281  N   PRO A  34       1.527  -5.777  -1.036  1.00 92.21           N  
ATOM    282  CA  PRO A  34       2.176  -4.474  -0.965  1.00 92.21           C  
ATOM    283  C   PRO A  34       2.088  -3.744  -2.312  1.00 92.21           C  
ATOM    284  CB  PRO A  34       3.624  -4.760  -0.549  1.00 92.21           C  
ATOM    285  O   PRO A  34       2.524  -4.273  -3.338  1.00 92.21           O  
ATOM    286  CG  PRO A  34       3.526  -6.097   0.186  1.00 92.21           C  
ATOM    287  CD  PRO A  34       2.416  -6.825  -0.566  1.00 92.21           C  
ATOM    288  N   GLU A  35       1.504  -2.543  -2.314  1.00 92.34           N  
ATOM    289  CA  GLU A  35       1.349  -1.755  -3.537  1.00 92.34           C  
ATOM    290  C   GLU A  35       2.727  -1.368  -4.085  1.00 92.34           C  
ATOM    291  CB  GLU A  35       0.450  -0.524  -3.324  1.00 92.34           C  
ATOM    292  O   GLU A  35       3.564  -0.786  -3.392  1.00 92.34           O  
ATOM    293  CG  GLU A  35      -1.020  -0.919  -3.083  1.00 92.34           C  
ATOM    294  CD  GLU A  35      -2.000   0.271  -3.040  1.00 92.34           C  
ATOM    295  OE1 GLU A  35      -3.220  -0.001  -2.907  1.00 92.34           O  
ATOM    296  OE2 GLU A  35      -1.543   1.432  -3.143  1.00 92.34           O  
ATOM    297  N   SER A  36       2.976  -1.725  -5.345  1.00 91.29           N  
ATOM    298  CA  SER A  36       4.194  -1.318  -6.039  1.00 91.29           C  
ATOM    299  C   SER A  36       4.065   0.142  -6.483  1.00 91.29           C  
ATOM    300  CB  SER A  36       4.473  -2.229  -7.231  1.00 91.29           C  
ATOM    301  O   SER A  36       3.009   0.518  -6.999  1.00 91.29           O  
ATOM    302  OG  SER A  36       4.762  -3.528  -6.750  1.00 91.29           O  
ATOM    303  N   PRO A  37       5.113   0.972  -6.323  1.00 94.00           N  
ATOM    304  CA  PRO A  37       5.095   2.347  -6.808  1.00 94.00           C  
ATOM    305  C   PRO A  37       4.780   2.421  -8.311  1.00 94.00           C  
ATOM    306  CB  PRO A  37       6.485   2.914  -6.502  1.00 94.00           C  
ATOM    307  O   PRO A  37       5.175   1.523  -9.061  1.00 94.00           O  
ATOM    308  CG  PRO A  37       6.970   2.059  -5.334  1.00 94.00           C  
ATOM    309  CD  PRO A  37       6.356   0.693  -5.622  1.00 94.00           C  
ATOM    310  N   PRO A  38       4.111   3.488  -8.782  1.00 92.31           N  
ATOM    311  CA  PRO A  38       3.799   3.641 -10.196  1.00 92.31           C  
ATOM    312  C   PRO A  38       5.085   3.758 -11.024  1.00 92.31           C  
ATOM    313  CB  PRO A  38       2.921   4.892 -10.288  1.00 92.31           C  
ATOM    314  O   PRO A  38       5.948   4.592 -10.744  1.00 92.31           O  
ATOM    315  CG  PRO A  38       3.337   5.714  -9.067  1.00 92.31           C  
ATOM    316  CD  PRO A  38       3.662   4.646  -8.024  1.00 92.31           C  
ATOM    317  N   ILE A  39       5.198   2.937 -12.068  1.00 91.24           N  
ATOM    318  CA  ILE A  39       6.290   2.994 -13.043  1.00 91.24           C  
ATOM    319  C   ILE A  39       5.791   3.788 -14.245  1.00 91.24           C  
ATOM    320  CB  ILE A  39       6.772   1.579 -13.436  1.00 91.24           C  
ATOM    321  O   ILE A  39       4.780   3.431 -14.847  1.00 91.24           O  
ATOM    322  CG1 ILE A  39       7.264   0.812 -12.185  1.00 91.24           C  
ATOM    323  CG2 ILE A  39       7.887   1.670 -14.498  1.00 91.24           C  
ATOM    324  CD1 ILE A  39       7.633  -0.652 -12.450  1.00 91.24           C  
ATOM    325  N   VAL A  40       6.496   4.862 -14.597  1.00 91.57           N  
ATOM    326  CA  VAL A  40       6.171   5.658 -15.783  1.00 91.57           C  
ATOM    327  C   VAL A  40       7.197   5.381 -16.873  1.00 91.57           C  
ATOM    328  CB  VAL A  40       6.026   7.159 -15.476  1.00 91.57           C  
ATOM    329  O   VAL A  40       8.364   5.763 -16.761  1.00 91.57           O  
ATOM    330  CG1 VAL A  40       5.405   7.844 -16.702  1.00 91.57           C  
ATOM    331  CG2 VAL A  40       5.106   7.417 -14.272  1.00 91.57           C  
ATOM    332  N   GLU A  41       6.759   4.696 -17.926  1.00 89.47           N  
ATOM    333  CA  GLU A  41       7.564   4.464 -19.123  1.00 89.47           C  
ATOM    334  C   GLU A  41       7.770   5.764 -19.903  1.00 89.47           C  
ATOM    335  CB  GLU A  41       6.922   3.399 -20.019  1.00 89.47           C  
ATOM    336  O   GLU A  41       6.939   6.669 -19.861  1.00 89.47           O  
ATOM    337  CG  GLU A  41       6.910   2.020 -19.344  1.00 89.47           C  
ATOM    338  CD  GLU A  41       6.335   0.913 -20.242  1.00 89.47           C  
ATOM    339  OE1 GLU A  41       6.270  -0.233 -19.746  1.00 89.47           O  
ATOM    340  OE2 GLU A  41       5.996   1.204 -21.411  1.00 89.47           O  
ATOM    341  N   GLU A  42       8.909   5.864 -20.597  1.00 88.49           N  
ATOM    342  CA  GLU A  42       9.258   7.019 -21.430  1.00 88.49           C  
ATOM    343  C   GLU A  42       9.052   8.372 -20.711  1.00 88.49           C  
ATOM    344  CB  GLU A  42       8.560   6.918 -22.805  1.00 88.49           C  
ATOM    345  O   GLU A  42       8.667   9.355 -21.323  1.00 88.49           O  
ATOM    346  CG  GLU A  42       9.385   7.586 -23.926  1.00 88.49           C  
ATOM    347  CD  GLU A  42       8.606   7.862 -25.228  1.00 88.49           C  
ATOM    348  OE1 GLU A  42       9.211   8.470 -26.146  1.00 88.49           O  
ATOM    349  OE2 GLU A  42       7.385   7.607 -25.267  1.00 88.49           O  
ATOM    350  N   TRP A  43       9.366   8.478 -19.409  1.00 87.64           N  
ATOM    351  CA  TRP A  43       9.240   9.738 -18.639  1.00 87.64           C  
ATOM    352  C   TRP A  43       9.839  10.969 -19.354  1.00 87.64           C  
ATOM    353  CB  TRP A  43       9.927   9.548 -17.279  1.00 87.64           C  
ATOM    354  O   TRP A  43       9.425  12.109 -19.151  1.00 87.64           O  
ATOM    355  CG  TRP A  43       9.768  10.698 -16.331  1.00 87.64           C  
ATOM    356  CD1 TRP A  43      10.715  11.596 -15.977  1.00 87.64           C  
ATOM    357  CD2 TRP A  43       8.558  11.113 -15.634  1.00 87.64           C  
ATOM    358  CE2 TRP A  43       8.846  12.258 -14.840  1.00 87.64           C  
ATOM    359  CE3 TRP A  43       7.238  10.636 -15.615  1.00 87.64           C  
ATOM    360  NE1 TRP A  43      10.179  12.510 -15.087  1.00 87.64           N  
ATOM    361  CH2 TRP A  43       6.566  12.362 -14.029  1.00 87.64           C  
ATOM    362  CZ2 TRP A  43       7.873  12.881 -14.042  1.00 87.64           C  
ATOM    363  CZ3 TRP A  43       6.248  11.244 -14.821  1.00 87.64           C  
ATOM    364  N   ASN A  44      10.796  10.721 -20.250  1.00 80.47           N  
ATOM    365  CA  ASN A  44      11.412  11.696 -21.132  1.00 80.47           C  
ATOM    366  C   ASN A  44      10.959  11.585 -22.612  1.00 80.47           C  
ATOM    367  CB  ASN A  44      12.940  11.580 -20.952  1.00 80.47           C  
ATOM    368  O   ASN A  44      11.822  11.759 -23.474  1.00 80.47           O  
ATOM    369  CG  ASN A  44      13.420  11.957 -19.562  1.00 80.47           C  
ATOM    370  ND2 ASN A  44      14.420  11.278 -19.052  1.00 80.47           N  
ATOM    371  OD1 ASN A  44      12.953  12.892 -18.938  1.00 80.47           O  
ATOM    372  N   SER A  45       9.670  11.361 -22.949  1.00 62.25           N  
ATOM    373  CA  SER A  45       9.113  11.214 -24.332  1.00 62.25           C  
ATOM    374  C   SER A  45       9.349  12.383 -25.310  1.00 62.25           C  
ATOM    375  CB  SER A  45       7.597  10.915 -24.363  1.00 62.25           C  
ATOM    376  O   SER A  45       8.698  12.522 -26.342  1.00 62.25           O  
ATOM    377  OG  SER A  45       7.182   9.831 -23.582  1.00 62.25           O  
ATOM    378  N   ARG A  46      10.327  13.248 -25.055  1.00 57.40           N  
ATOM    379  CA  ARG A  46      10.844  14.248 -25.993  1.00 57.40           C  
ATOM    380  C   ARG A  46      11.904  13.695 -26.959  1.00 57.40           C  
ATOM    381  CB  ARG A  46      11.307  15.482 -25.206  1.00 57.40           C  
ATOM    382  O   ARG A  46      12.543  14.491 -27.647  1.00 57.40           O  
ATOM    383  CG  ARG A  46      10.114  16.170 -24.527  1.00 57.40           C  
ATOM    384  CD  ARG A  46      10.568  17.447 -23.820  1.00 57.40           C  
ATOM    385  NE  ARG A  46       9.426  18.150 -23.210  1.00 57.40           N  
ATOM    386  NH1 ARG A  46      10.610  19.864 -22.246  1.00 57.40           N  
ATOM    387  NH2 ARG A  46       8.393  19.774 -21.994  1.00 57.40           N  
ATOM    388  CZ  ARG A  46       9.481  19.257 -22.491  1.00 57.40           C  
ATOM    389  N   ALA A  47      12.084  12.372 -27.051  1.00 54.07           N  
ATOM    390  CA  ALA A  47      13.018  11.748 -27.999  1.00 54.07           C  
ATOM    391  C   ALA A  47      12.421  10.627 -28.886  1.00 54.07           C  
ATOM    392  CB  ALA A  47      14.265  11.300 -27.228  1.00 54.07           C  
ATOM    393  O   ALA A  47      13.106  10.170 -29.801  1.00 54.07           O  
ATOM    394  N   GLY A  48      11.153  10.238 -28.702  1.00 49.50           N  
ATOM    395  CA  GLY A  48      10.454   9.185 -29.459  1.00 49.50           C  
ATOM    396  C   GLY A  48       9.893   9.602 -30.827  1.00 49.50           C  
ATOM    397  O   GLY A  48       8.801   9.195 -31.207  1.00 49.50           O  
ATOM    398  N   GLY A  49      10.611  10.431 -31.591  1.00 51.27           N  
ATOM    399  CA  GLY A  49      10.116  10.931 -32.875  1.00 51.27           C  
ATOM    400  C   GLY A  49      11.223  11.236 -33.869  1.00 51.27           C  
ATOM    401  O   GLY A  49      11.681  12.368 -33.930  1.00 51.27           O  
ATOM    402  N   ASN A  50      11.640  10.228 -34.640  1.00 47.71           N  
ATOM    403  CA  ASN A  50      12.064  10.295 -36.051  1.00 47.71           C  
ATOM    404  C   ASN A  50      12.840  11.549 -36.546  1.00 47.71           C  
ATOM    405  CB  ASN A  50      10.829   9.945 -36.917  1.00 47.71           C  
ATOM    406  O   ASN A  50      12.720  11.944 -37.703  1.00 47.71           O  
ATOM    407  CG  ASN A  50      11.097   8.942 -38.030  1.00 47.71           C  
ATOM    408  ND2 ASN A  50      10.049   8.478 -38.669  1.00 47.71           N  
ATOM    409  OD1 ASN A  50      12.215   8.538 -38.320  1.00 47.71           O  
ATOM    410  N   GLN A  51      13.667  12.183 -35.711  1.00 54.34           N  
ATOM    411  CA  GLN A  51      14.503  13.331 -36.074  1.00 54.34           C  
ATOM    412  C   GLN A  51      15.923  12.838 -36.337  1.00 54.34           C  
ATOM    413  CB  GLN A  51      14.408  14.454 -35.029  1.00 54.34           C  
ATOM    414  O   GLN A  51      16.891  13.191 -35.661  1.00 54.34           O  
ATOM    415  CG  GLN A  51      13.031  15.148 -35.011  1.00 54.34           C  
ATOM    416  CD  GLN A  51      12.993  16.480 -35.756  1.00 54.34           C  
ATOM    417  NE2 GLN A  51      12.107  16.639 -36.716  1.00 54.34           N  
ATOM    418  OE1 GLN A  51      13.731  17.412 -35.448  1.00 54.34           O  
ATOM    419  N   ARG A  52      16.029  12.032 -37.397  1.00 54.42           N  
ATOM    420  CA  ARG A  52      17.209  12.023 -38.264  1.00 54.42           C  
ATOM    421  C   ARG A  52      17.682  13.489 -38.370  1.00 54.42           C  
ATOM    422  CB  ARG A  52      16.784  11.450 -39.641  1.00 54.42           C  
ATOM    423  O   ARG A  52      16.864  14.344 -38.703  1.00 54.42           O  
ATOM    424  CG  ARG A  52      16.182  10.026 -39.575  1.00 54.42           C  
ATOM    425  CD  ARG A  52      15.573   9.581 -40.915  1.00 54.42           C  
ATOM    426  NE  ARG A  52      14.925   8.256 -40.806  1.00 54.42           N  
ATOM    427  NH1 ARG A  52      13.980   8.166 -42.902  1.00 54.42           N  
ATOM    428  NH2 ARG A  52      13.742   6.439 -41.512  1.00 54.42           N  
ATOM    429  CZ  ARG A  52      14.221   7.631 -41.737  1.00 54.42           C  
ATOM    430  N   ASN A  53      18.949  13.781 -38.045  1.00 53.26           N  
ATOM    431  CA  ASN A  53      19.630  15.092 -38.186  1.00 53.26           C  
ATOM    432  C   ASN A  53      19.828  16.014 -36.952  1.00 53.26           C  
ATOM    433  CB  ASN A  53      19.145  15.888 -39.422  1.00 53.26           C  
ATOM    434  O   ASN A  53      19.975  17.224 -37.134  1.00 53.26           O  
ATOM    435  CG  ASN A  53      19.057  15.048 -40.677  1.00 53.26           C  
ATOM    436  ND2 ASN A  53      17.955  15.081 -41.386  1.00 53.26           N  
ATOM    437  OD1 ASN A  53      19.975  14.325 -41.009  1.00 53.26           O  
ATOM    438  N   ARG A  54      19.947  15.512 -35.711  1.00 51.28           N  
ATOM    439  CA  ARG A  54      20.480  16.332 -34.582  1.00 51.28           C  
ATOM    440  C   ARG A  54      21.950  16.076 -34.211  1.00 51.28           C  
ATOM    441  CB  ARG A  54      19.531  16.340 -33.371  1.00 51.28           C  
ATOM    442  O   ARG A  54      22.421  16.617 -33.219  1.00 51.28           O  
ATOM    443  CG  ARG A  54      18.236  17.109 -33.676  1.00 51.28           C  
ATOM    444  CD  ARG A  54      17.481  17.410 -32.378  1.00 51.28           C  
ATOM    445  NE  ARG A  54      16.137  17.950 -32.649  1.00 51.28           N  
ATOM    446  NH1 ARG A  54      15.441  18.130 -30.464  1.00 51.28           N  
ATOM    447  NH2 ARG A  54      14.026  18.586 -32.139  1.00 51.28           N  
ATOM    448  CZ  ARG A  54      15.214  18.226 -31.746  1.00 51.28           C  
ATOM    449  N   GLY A  55      22.691  15.334 -35.038  1.00 50.53           N  
ATOM    450  CA  GLY A  55      24.122  15.056 -34.831  1.00 50.53           C  
ATOM    451  C   GLY A  55      25.087  16.209 -35.148  1.00 50.53           C  
ATOM    452  O   GLY A  55      26.200  16.197 -34.641  1.00 50.53           O  
ATOM    453  N   ASN A  56      24.681  17.228 -35.920  1.00 50.73           N  
ATOM    454  CA  ASN A  56      25.632  18.204 -36.492  1.00 50.73           C  
ATOM    455  C   ASN A  56      25.299  19.688 -36.236  1.00 50.73           C  
ATOM    456  CB  ASN A  56      25.844  17.898 -37.992  1.00 50.73           C  
ATOM    457  O   ASN A  56      25.897  20.556 -36.857  1.00 50.73           O  
ATOM    458  CG  ASN A  56      26.599  16.607 -38.268  1.00 50.73           C  
ATOM    459  ND2 ASN A  56      26.699  16.201 -39.507  1.00 50.73           N  
ATOM    460  OD1 ASN A  56      27.068  15.911 -37.394  1.00 50.73           O  
ATOM    461  N   ARG A  57      24.375  20.036 -35.324  1.00 50.30           N  
ATOM    462  CA  ARG A  57      24.096  21.461 -34.995  1.00 50.30           C  
ATOM    463  C   ARG A  57      24.897  22.015 -33.811  1.00 50.30           C  
ATOM    464  CB  ARG A  57      22.590  21.739 -34.882  1.00 50.30           C  
ATOM    465  O   ARG A  57      24.774  23.192 -33.493  1.00 50.30           O  
ATOM    466  CG  ARG A  57      21.901  21.660 -36.252  1.00 50.30           C  
ATOM    467  CD  ARG A  57      20.463  22.174 -36.140  1.00 50.30           C  
ATOM    468  NE  ARG A  57      19.697  21.917 -37.373  1.00 50.30           N  
ATOM    469  NH1 ARG A  57      17.653  22.628 -36.604  1.00 50.30           N  
ATOM    470  NH2 ARG A  57      17.826  21.790 -38.665  1.00 50.30           N  
ATOM    471  CZ  ARG A  57      18.401  22.112 -37.540  1.00 50.30           C  
ATOM    472  N   LEU A  58      25.730  21.182 -33.187  1.00 52.07           N  
ATOM    473  CA  LEU A  58      26.737  21.588 -32.196  1.00 52.07           C  
ATOM    474  C   LEU A  58      28.170  21.304 -32.677  1.00 52.07           C  
ATOM    475  CB  LEU A  58      26.423  20.936 -30.835  1.00 52.07           C  
ATOM    476  O   LEU A  58      29.104  21.326 -31.873  1.00 52.07           O  
ATOM    477  CG  LEU A  58      25.183  21.511 -30.130  1.00 52.07           C  
ATOM    478  CD1 LEU A  58      24.827  20.627 -28.936  1.00 52.07           C  
ATOM    479  CD2 LEU A  58      25.419  22.934 -29.614  1.00 52.07           C  
ATOM    480  N   GLN A  59      28.338  21.048 -33.977  1.00 47.66           N  
ATOM    481  CA  GLN A  59      29.643  21.015 -34.618  1.00 47.66           C  
ATOM    482  C   GLN A  59      30.074  22.457 -34.933  1.00 47.66           C  
ATOM    483  CB  GLN A  59      29.628  20.074 -35.838  1.00 47.66           C  
ATOM    484  O   GLN A  59      29.369  23.227 -35.577  1.00 47.66           O  
ATOM    485  CG  GLN A  59      29.627  18.600 -35.386  1.00 47.66           C  
ATOM    486  CD  GLN A  59      29.770  17.589 -36.523  1.00 47.66           C  
ATOM    487  NE2 GLN A  59      29.633  16.318 -36.230  1.00 47.66           N  
ATOM    488  OE1 GLN A  59      29.945  17.900 -37.686  1.00 47.66           O  
ATOM    489  N   ASP A  60      31.241  22.806 -34.407  1.00 46.79           N  
ATOM    490  CA  ASP A  60      32.229  23.635 -35.099  1.00 46.79           C  
ATOM    491  C   ASP A  60      32.211  25.164 -34.995  1.00 46.79           C  
ATOM    492  CB  ASP A  60      32.517  23.065 -36.496  1.00 46.79           C  
ATOM    493  O   ASP A  60      33.084  25.806 -35.569  1.00 46.79           O  
ATOM    494  CG  ASP A  60      32.930  21.590 -36.425  1.00 46.79           C  
ATOM    495  OD1 ASP A  60      33.296  21.134 -35.311  1.00 46.79           O  
ATOM    496  OD2 ASP A  60      32.878  20.931 -37.477  1.00 46.79           O  
ATOM    497  N   ASN A  61      31.455  25.766 -34.071  1.00 45.51           N  
ATOM    498  CA  ASN A  61      31.814  27.119 -33.585  1.00 45.51           C  
ATOM    499  C   ASN A  61      33.012  27.127 -32.605  1.00 45.51           C  
ATOM    500  CB  ASN A  61      30.573  27.862 -33.065  1.00 45.51           C  
ATOM    501  O   ASN A  61      33.327  28.150 -31.997  1.00 45.51           O  
ATOM    502  CG  ASN A  61      29.747  28.449 -34.197  1.00 45.51           C  
ATOM    503  ND2 ASN A  61      28.450  28.537 -34.036  1.00 45.51           N  
ATOM    504  OD1 ASN A  61      30.243  28.873 -35.223  1.00 45.51           O  
ATOM    505  N   ARG A  62      33.710  25.992 -32.443  1.00 53.70           N  
ATOM    506  CA  ARG A  62      34.927  25.874 -31.616  1.00 53.70           C  
ATOM    507  C   ARG A  62      36.228  26.093 -32.398  1.00 53.70           C  
ATOM    508  CB  ARG A  62      34.943  24.547 -30.837  1.00 53.70           C  
ATOM    509  O   ARG A  62      37.295  26.028 -31.800  1.00 53.70           O  
ATOM    510  CG  ARG A  62      33.733  24.401 -29.904  1.00 53.70           C  
ATOM    511  CD  ARG A  62      33.871  23.148 -29.031  1.00 53.70           C  
ATOM    512  NE  ARG A  62      32.549  22.606 -28.665  1.00 53.70           N  
ATOM    513  NH1 ARG A  62      33.266  20.999 -27.187  1.00 53.70           N  
ATOM    514  NH2 ARG A  62      31.108  21.108 -27.749  1.00 53.70           N  
ATOM    515  CZ  ARG A  62      32.317  21.580 -27.867  1.00 53.70           C  
ATOM    516  N   GLN A  63      36.156  26.398 -33.695  1.00 48.66           N  
ATOM    517  CA  GLN A  63      37.339  26.545 -34.555  1.00 48.66           C  
ATOM    518  C   GLN A  63      37.940  27.969 -34.587  1.00 48.66           C  
ATOM    519  CB  GLN A  63      37.031  25.977 -35.951  1.00 48.66           C  
ATOM    520  O   GLN A  63      38.977  28.174 -35.205  1.00 48.66           O  
ATOM    521  CG  GLN A  63      36.711  24.466 -35.899  1.00 48.66           C  
ATOM    522  CD  GLN A  63      36.476  23.847 -37.274  1.00 48.66           C  
ATOM    523  NE2 GLN A  63      36.094  22.590 -37.342  1.00 48.66           N  
ATOM    524  OE1 GLN A  63      36.622  24.478 -38.305  1.00 48.66           O  
ATOM    525  N   PHE A  64      37.374  28.943 -33.857  1.00 46.81           N  
ATOM    526  CA  PHE A  64      37.887  30.329 -33.808  1.00 46.81           C  
ATOM    527  C   PHE A  64      38.523  30.751 -32.468  1.00 46.81           C  
ATOM    528  CB  PHE A  64      36.806  31.301 -34.307  1.00 46.81           C  
ATOM    529  O   PHE A  64      38.756  31.935 -32.247  1.00 46.81           O  
ATOM    530  CG  PHE A  64      36.638  31.269 -35.813  1.00 46.81           C  
ATOM    531  CD1 PHE A  64      37.552  31.961 -36.632  1.00 46.81           C  
ATOM    532  CD2 PHE A  64      35.589  30.537 -36.400  1.00 46.81           C  
ATOM    533  CE1 PHE A  64      37.416  31.924 -38.031  1.00 46.81           C  
ATOM    534  CE2 PHE A  64      35.455  30.499 -37.799  1.00 46.81           C  
ATOM    535  CZ  PHE A  64      36.367  31.192 -38.614  1.00 46.81           C  
ATOM    536  N   ARG A  65      38.840  29.812 -31.561  1.00 43.26           N  
ATOM    537  CA  ARG A  65      39.509  30.112 -30.271  1.00 43.26           C  
ATOM    538  C   ARG A  65      40.848  29.385 -30.086  1.00 43.26           C  
ATOM    539  CB  ARG A  65      38.562  29.894 -29.078  1.00 43.26           C  
ATOM    540  O   ARG A  65      41.120  28.857 -29.015  1.00 43.26           O  
ATOM    541  CG  ARG A  65      37.362  30.850 -29.047  1.00 43.26           C  
ATOM    542  CD  ARG A  65      36.833  30.910 -27.608  1.00 43.26           C  
ATOM    543  NE  ARG A  65      35.559  31.643 -27.510  1.00 43.26           N  
ATOM    544  NH1 ARG A  65      35.797  32.405 -25.350  1.00 43.26           N  
ATOM    545  NH2 ARG A  65      33.906  32.804 -26.461  1.00 43.26           N  
ATOM    546  CZ  ARG A  65      35.099  32.278 -26.445  1.00 43.26           C  
ATOM    547  N   GLY A  66      41.658  29.314 -31.143  1.00 43.09           N  
ATOM    548  CA  GLY A  66      42.913  28.543 -31.157  1.00 43.09           C  
ATOM    549  C   GLY A  66      44.180  29.332 -31.490  1.00 43.09           C  
ATOM    550  O   GLY A  66      45.238  28.733 -31.653  1.00 43.09           O  
ATOM    551  N   ARG A  67      44.100  30.657 -31.618  1.00 41.49           N  
ATOM    552  CA  ARG A  67      45.251  31.511 -31.911  1.00 41.49           C  
ATOM    553  C   ARG A  67      45.236  32.631 -30.888  1.00 41.49           C  
ATOM    554  CB  ARG A  67      45.165  31.988 -33.372  1.00 41.49           C  
ATOM    555  O   ARG A  67      44.215  33.281 -30.734  1.00 41.49           O  
ATOM    556  CG  ARG A  67      46.526  32.366 -33.973  1.00 41.49           C  
ATOM    557  CD  ARG A  67      46.345  32.707 -35.461  1.00 41.49           C  
ATOM    558  NE  ARG A  67      47.617  32.652 -36.213  1.00 41.49           N  
ATOM    559  NH1 ARG A  67      47.678  34.823 -36.970  1.00 41.49           N  
ATOM    560  NH2 ARG A  67      49.217  33.368 -37.666  1.00 41.49           N  
ATOM    561  CZ  ARG A  67      48.160  33.613 -36.941  1.00 41.49           C  
ATOM    562  N   ASP A  68      46.344  32.785 -30.187  1.00 44.17           N  
ATOM    563  CA  ASP A  68      46.605  33.783 -29.150  1.00 44.17           C  
ATOM    564  C   ASP A  68      46.481  33.248 -27.722  1.00 44.17           C  
ATOM    565  CB  ASP A  68      46.061  35.185 -29.467  1.00 44.17           C  
ATOM    566  O   ASP A  68      45.451  33.277 -27.065  1.00 44.17           O  
ATOM    567  CG  ASP A  68      46.437  35.576 -30.905  1.00 44.17           C  
ATOM    568  OD1 ASP A  68      47.594  35.259 -31.292  1.00 44.17           O  
ATOM    569  OD2 ASP A  68      45.592  36.151 -31.621  1.00 44.17           O  
ATOM    570  N   ASN A  69      47.509  32.510 -27.308  1.00 39.45           N  
ATOM    571  CA  ASN A  69      48.688  33.089 -26.664  1.00 39.45           C  
ATOM    572  C   ASN A  69      48.353  33.506 -25.228  1.00 39.45           C  
ATOM    573  CB  ASN A  69      49.382  34.226 -27.463  1.00 39.45           C  
ATOM    574  O   ASN A  69      47.895  34.612 -24.977  1.00 39.45           O  
ATOM    575  CG  ASN A  69      50.164  33.749 -28.677  1.00 39.45           C  
ATOM    576  ND2 ASN A  69      49.951  34.280 -29.862  1.00 39.45           N  
ATOM    577  OD1 ASN A  69      51.034  32.905 -28.553  1.00 39.45           O  
ATOM    578  N   ARG A  70      48.823  32.658 -24.306  1.00 39.87           N  
ATOM    579  CA  ARG A  70      49.581  33.118 -23.142  1.00 39.87           C  
ATOM    580  C   ARG A  70      48.753  33.695 -21.981  1.00 39.87           C  
ATOM    581  CB  ARG A  70      50.701  34.059 -23.662  1.00 39.87           C  
ATOM    582  O   ARG A  70      48.578  34.896 -21.864  1.00 39.87           O  
ATOM    583  CG  ARG A  70      51.872  33.278 -24.268  1.00 39.87           C  
ATOM    584  CD  ARG A  70      53.100  34.176 -24.459  1.00 39.87           C  
ATOM    585  NE  ARG A  70      53.067  34.926 -25.730  1.00 39.87           N  
ATOM    586  NH1 ARG A  70      54.845  33.882 -26.762  1.00 39.87           N  
ATOM    587  NH2 ARG A  70      53.788  35.540 -27.802  1.00 39.87           N  
ATOM    588  CZ  ARG A  70      53.894  34.776 -26.753  1.00 39.87           C  
ATOM    589  N   TRP A  71      48.472  32.798 -21.033  1.00 38.86           N  
ATOM    590  CA  TRP A  71      48.352  33.072 -19.592  1.00 38.86           C  
ATOM    591  C   TRP A  71      47.019  33.636 -19.079  1.00 38.86           C  
ATOM    592  CB  TRP A  71      49.539  33.926 -19.103  1.00 38.86           C  
ATOM    593  O   TRP A  71      46.621  34.747 -19.398  1.00 38.86           O  
ATOM    594  CG  TRP A  71      50.890  33.455 -19.548  1.00 38.86           C  
ATOM    595  CD1 TRP A  71      51.651  34.029 -20.497  1.00 38.86           C  
ATOM    596  CD2 TRP A  71      51.737  32.441 -18.950  1.00 38.86           C  
ATOM    597  CE2 TRP A  71      52.943  32.344 -19.707  1.00 38.86           C  
ATOM    598  CE3 TRP A  71      51.644  31.673 -17.774  1.00 38.86           C  
ATOM    599  NE1 TRP A  71      52.815  33.306 -20.684  1.00 38.86           N  
ATOM    600  CH2 TRP A  71      53.864  30.732 -18.166  1.00 38.86           C  
ATOM    601  CZ2 TRP A  71      53.989  31.486 -19.344  1.00 38.86           C  
ATOM    602  CZ3 TRP A  71      52.702  30.836 -17.380  1.00 38.86           C  
ATOM    603  N   GLY A  72      46.419  32.897 -18.141  1.00 36.65           N  
ATOM    604  CA  GLY A  72      45.617  33.481 -17.064  1.00 36.65           C  
ATOM    605  C   GLY A  72      44.110  33.273 -17.173  1.00 36.65           C  
ATOM    606  O   GLY A  72      43.440  33.863 -18.013  1.00 36.65           O  
ATOM    607  N   TRP A  73      43.567  32.480 -16.251  1.00 37.12           N  
ATOM    608  CA  TRP A  73      42.152  32.512 -15.891  1.00 37.12           C  
ATOM    609  C   TRP A  73      41.853  33.818 -15.144  1.00 37.12           C  
ATOM    610  CB  TRP A  73      41.860  31.339 -14.937  1.00 37.12           C  
ATOM    611  O   TRP A  73      42.527  34.077 -14.146  1.00 37.12           O  
ATOM    612  CG  TRP A  73      41.992  29.966 -15.513  1.00 37.12           C  
ATOM    613  CD1 TRP A  73      43.126  29.230 -15.587  1.00 37.12           C  
ATOM    614  CD2 TRP A  73      40.933  29.124 -16.054  1.00 37.12           C  
ATOM    615  CE2 TRP A  73      41.507  27.888 -16.471  1.00 37.12           C  
ATOM    616  CE3 TRP A  73      39.539  29.280 -16.215  1.00 37.12           C  
ATOM    617  NE1 TRP A  73      42.846  28.006 -16.164  1.00 37.12           N  
ATOM    618  CH2 TRP A  73      39.356  27.046 -17.187  1.00 37.12           C  
ATOM    619  CZ2 TRP A  73      40.741  26.859 -17.036  1.00 37.12           C  
ATOM    620  CZ3 TRP A  73      38.758  28.251 -16.775  1.00 37.12           C  
ATOM    621  N   PRO A  74      40.830  34.604 -15.515  1.00 50.29           N  
ATOM    622  CA  PRO A  74      40.244  35.562 -14.597  1.00 50.29           C  
ATOM    623  C   PRO A  74      38.972  34.942 -14.019  1.00 50.29           C  
ATOM    624  CB  PRO A  74      40.039  36.852 -15.393  1.00 50.29           C  
ATOM    625  O   PRO A  74      37.886  35.033 -14.594  1.00 50.29           O  
ATOM    626  CG  PRO A  74      40.314  36.464 -16.851  1.00 50.29           C  
ATOM    627  CD  PRO A  74      40.380  34.935 -16.853  1.00 50.29           C  
ATOM    628  N   SER A  75      39.163  34.283 -12.875  1.00 37.67           N  
ATOM    629  CA  SER A  75      38.155  34.165 -11.823  1.00 37.67           C  
ATOM    630  C   SER A  75      37.556  35.545 -11.552  1.00 37.67           C  
ATOM    631  CB  SER A  75      38.842  33.674 -10.536  1.00 37.67           C  
ATOM    632  O   SER A  75      38.292  36.529 -11.564  1.00 37.67           O  
ATOM    633  OG  SER A  75      37.972  32.922  -9.727  1.00 37.67           O  
ATOM    634  N   ASP A  76      36.249  35.575 -11.304  1.00 39.59           N  
ATOM    635  CA  ASP A  76      35.540  36.591 -10.525  1.00 39.59           C  
ATOM    636  C   ASP A  76      35.754  38.050 -10.941  1.00 39.59           C  
ATOM    637  CB  ASP A  76      35.866  36.383  -9.036  1.00 39.59           C  
ATOM    638  O   ASP A  76      36.785  38.639 -10.649  1.00 39.59           O  
ATOM    639  CG  ASP A  76      35.725  34.916  -8.647  1.00 39.59           C  
ATOM    640  OD1 ASP A  76      34.717  34.309  -9.072  1.00 39.59           O  
ATOM    641  OD2 ASP A  76      36.681  34.383  -8.045  1.00 39.59           O  
ATOM    642  N   ASN A  77      34.748  38.650 -11.587  1.00 41.22           N  
ATOM    643  CA  ASN A  77      34.356  40.069 -11.481  1.00 41.22           C  
ATOM    644  C   ASN A  77      33.698  40.516 -12.785  1.00 41.22           C  
ATOM    645  CB  ASN A  77      35.521  41.049 -11.190  1.00 41.22           C  
ATOM    646  O   ASN A  77      34.404  40.912 -13.709  1.00 41.22           O  
ATOM    647  CG  ASN A  77      35.878  41.124  -9.716  1.00 41.22           C  
ATOM    648  ND2 ASN A  77      37.135  41.025  -9.364  1.00 41.22           N  
ATOM    649  OD1 ASN A  77      35.017  41.301  -8.874  1.00 41.22           O  
ATOM    650  N   ARG A  78      32.361  40.499 -12.849  1.00 44.35           N  
ATOM    651  CA  ARG A  78      31.541  41.483 -13.591  1.00 44.35           C  
ATOM    652  C   ARG A  78      30.058  41.172 -13.393  1.00 44.35           C  
ATOM    653  CB  ARG A  78      31.915  41.582 -15.088  1.00 44.35           C  
ATOM    654  O   ARG A  78      29.393  40.563 -14.228  1.00 44.35           O  
ATOM    655  CG  ARG A  78      32.970  42.682 -15.369  1.00 44.35           C  
ATOM    656  CD  ARG A  78      33.953  42.247 -16.468  1.00 44.35           C  
ATOM    657  NE  ARG A  78      35.279  42.884 -16.338  1.00 44.35           N  
ATOM    658  NH1 ARG A  78      35.537  43.646 -18.494  1.00 44.35           N  
ATOM    659  NH2 ARG A  78      37.250  43.763 -17.074  1.00 44.35           N  
ATOM    660  CZ  ARG A  78      36.010  43.428 -17.298  1.00 44.35           C  
ATOM    661  N   SER A  79      29.545  41.645 -12.264  1.00 38.37           N  
ATOM    662  CA  SER A  79      28.194  42.193 -12.191  1.00 38.37           C  
ATOM    663  C   SER A  79      27.954  43.154 -13.377  1.00 38.37           C  
ATOM    664  CB  SER A  79      28.060  42.929 -10.843  1.00 38.37           C  
ATOM    665  O   SER A  79      28.873  43.859 -13.790  1.00 38.37           O  
ATOM    666  OG  SER A  79      29.230  43.683 -10.551  1.00 38.37           O  
ATOM    667  N   ASN A  80      26.721  43.195 -13.904  1.00 44.37           N  
ATOM    668  CA  ASN A  80      26.162  44.270 -14.761  1.00 44.37           C  
ATOM    669  C   ASN A  80      26.150  44.141 -16.304  1.00 44.37           C  
ATOM    670  CB  ASN A  80      26.653  45.673 -14.323  1.00 44.37           C  
ATOM    671  O   ASN A  80      26.377  45.147 -16.967  1.00 44.37           O  
ATOM    672  CG  ASN A  80      26.509  45.941 -12.846  1.00 44.37           C  
ATOM    673  ND2 ASN A  80      27.351  46.774 -12.284  1.00 44.37           N  
ATOM    674  OD1 ASN A  80      25.635  45.408 -12.184  1.00 44.37           O  
ATOM    675  N   GLN A  81      25.793  43.008 -16.931  1.00 49.91           N  
ATOM    676  CA  GLN A  81      25.562  43.006 -18.403  1.00 49.91           C  
ATOM    677  C   GLN A  81      24.221  42.428 -18.888  1.00 49.91           C  
ATOM    678  CB  GLN A  81      26.796  42.498 -19.168  1.00 49.91           C  
ATOM    679  O   GLN A  81      24.109  41.928 -20.007  1.00 49.91           O  
ATOM    680  CG  GLN A  81      27.935  43.529 -19.103  1.00 49.91           C  
ATOM    681  CD  GLN A  81      29.052  43.216 -20.084  1.00 49.91           C  
ATOM    682  NE2 GLN A  81      30.259  42.990 -19.614  1.00 49.91           N  
ATOM    683  OE1 GLN A  81      28.874  43.156 -21.287  1.00 49.91           O  
ATOM    684  N   TRP A  82      23.158  42.568 -18.094  1.00 41.72           N  
ATOM    685  CA  TRP A  82      21.794  42.305 -18.565  1.00 41.72           C  
ATOM    686  C   TRP A  82      21.297  43.439 -19.480  1.00 41.72           C  
ATOM    687  CB  TRP A  82      20.859  42.065 -17.371  1.00 41.72           C  
ATOM    688  O   TRP A  82      20.576  44.331 -19.044  1.00 41.72           O  
ATOM    689  CG  TRP A  82      21.194  40.868 -16.537  1.00 41.72           C  
ATOM    690  CD1 TRP A  82      21.811  40.897 -15.334  1.00 41.72           C  
ATOM    691  CD2 TRP A  82      20.912  39.459 -16.809  1.00 41.72           C  
ATOM    692  CE2 TRP A  82      21.410  38.684 -15.718  1.00 41.72           C  
ATOM    693  CE3 TRP A  82      20.272  38.757 -17.855  1.00 41.72           C  
ATOM    694  NE1 TRP A  82      21.949  39.610 -14.852  1.00 41.72           N  
ATOM    695  CH2 TRP A  82      20.646  36.622 -16.724  1.00 41.72           C  
ATOM    696  CZ2 TRP A  82      21.287  37.289 -15.667  1.00 41.72           C  
ATOM    697  CZ3 TRP A  82      20.140  37.355 -17.812  1.00 41.72           C  
ATOM    698  N   HIS A  83      21.648  43.399 -20.767  1.00 52.58           N  
ATOM    699  CA  HIS A  83      20.908  44.129 -21.801  1.00 52.58           C  
ATOM    700  C   HIS A  83      19.796  43.222 -22.341  1.00 52.58           C  
ATOM    701  CB  HIS A  83      21.849  44.677 -22.881  1.00 52.58           C  
ATOM    702  O   HIS A  83      20.030  42.327 -23.155  1.00 52.58           O  
ATOM    703  CG  HIS A  83      22.699  45.820 -22.380  1.00 52.58           C  
ATOM    704  CD2 HIS A  83      24.066  45.857 -22.320  1.00 52.58           C  
ATOM    705  ND1 HIS A  83      22.242  47.017 -21.870  1.00 52.58           N  
ATOM    706  CE1 HIS A  83      23.307  47.752 -21.510  1.00 52.58           C  
ATOM    707  NE2 HIS A  83      24.440  47.086 -21.771  1.00 52.58           N  
ATOM    708  N   GLY A  84      18.583  43.431 -21.821  1.00 40.15           N  
ATOM    709  CA  GLY A  84      17.379  42.680 -22.166  1.00 40.15           C  
ATOM    710  C   GLY A  84      17.091  42.674 -23.669  1.00 40.15           C  
ATOM    711  O   GLY A  84      16.867  43.716 -24.281  1.00 40.15           O  
ATOM    712  N   ARG A  85      17.058  41.479 -24.267  1.00 49.31           N  
ATOM    713  CA  ARG A  85      16.462  41.254 -25.589  1.00 49.31           C  
ATOM    714  C   ARG A  85      14.991  40.898 -25.407  1.00 49.31           C  
ATOM    715  CB  ARG A  85      17.224  40.170 -26.369  1.00 49.31           C  
ATOM    716  O   ARG A  85      14.674  39.858 -24.837  1.00 49.31           O  
ATOM    717  CG  ARG A  85      18.388  40.766 -27.171  1.00 49.31           C  
ATOM    718  CD  ARG A  85      19.103  39.674 -27.975  1.00 49.31           C  
ATOM    719  NE  ARG A  85      20.144  40.244 -28.853  1.00 49.31           N  
ATOM    720  NH1 ARG A  85      19.001  40.172 -30.853  1.00 49.31           N  
ATOM    721  NH2 ARG A  85      21.081  40.968 -30.798  1.00 49.31           N  
ATOM    722  CZ  ARG A  85      20.068  40.455 -30.158  1.00 49.31           C  
ATOM    723  N   SER A  86      14.119  41.773 -25.899  1.00 42.72           N  
ATOM    724  CA  SER A  86      12.670  41.572 -25.946  1.00 42.72           C  
ATOM    725  C   SER A  86      12.312  40.486 -26.966  1.00 42.72           C  
ATOM    726  CB  SER A  86      11.980  42.897 -26.286  1.00 42.72           C  
ATOM    727  O   SER A  86      12.794  40.506 -28.101  1.00 42.72           O  
ATOM    728  OG  SER A  86      10.620  42.810 -25.933  1.00 42.72           O  
ATOM    729  N   TRP A  87      11.502  39.516 -26.547  1.00 39.00           N  
ATOM    730  CA  TRP A  87      10.993  38.434 -27.384  1.00 39.00           C  
ATOM    731  C   TRP A  87       9.711  38.909 -28.072  1.00 39.00           C  
ATOM    732  CB  TRP A  87      10.710  37.194 -26.517  1.00 39.00           C  
ATOM    733  O   TRP A  87       8.710  39.139 -27.402  1.00 39.00           O  
ATOM    734  CG  TRP A  87      11.895  36.419 -26.018  1.00 39.00           C  
ATOM    735  CD1 TRP A  87      12.973  36.924 -25.374  1.00 39.00           C  
ATOM    736  CD2 TRP A  87      12.112  34.973 -26.071  1.00 39.00           C  
ATOM    737  CE2 TRP A  87      13.367  34.680 -25.456  1.00 39.00           C  
ATOM    738  CE3 TRP A  87      11.369  33.878 -26.564  1.00 39.00           C  
ATOM    739  NE1 TRP A  87      13.846  35.906 -25.050  1.00 39.00           N  
ATOM    740  CH2 TRP A  87      13.102  32.309 -25.852  1.00 39.00           C  
ATOM    741  CZ2 TRP A  87      13.866  33.374 -25.346  1.00 39.00           C  
ATOM    742  CZ3 TRP A  87      11.858  32.562 -26.456  1.00 39.00           C  
ATOM    743  N   GLY A  88       9.725  39.027 -29.401  1.00 41.04           N  
ATOM    744  CA  GLY A  88       8.497  39.177 -30.184  1.00 41.04           C  
ATOM    745  C   GLY A  88       8.646  40.083 -31.398  1.00 41.04           C  
ATOM    746  O   GLY A  88       8.759  41.294 -31.251  1.00 41.04           O  
ATOM    747  N   ASN A  89       8.646  39.487 -32.593  1.00 41.18           N  
ATOM    748  CA  ASN A  89       7.769  39.864 -33.709  1.00 41.18           C  
ATOM    749  C   ASN A  89       8.059  38.965 -34.924  1.00 41.18           C  
ATOM    750  CB  ASN A  89       7.820  41.369 -34.051  1.00 41.18           C  
ATOM    751  O   ASN A  89       9.059  39.108 -35.623  1.00 41.18           O  
ATOM    752  CG  ASN A  89       6.751  42.136 -33.278  1.00 41.18           C  
ATOM    753  ND2 ASN A  89       7.085  43.223 -32.627  1.00 41.18           N  
ATOM    754  OD1 ASN A  89       5.597  41.746 -33.232  1.00 41.18           O  
ATOM    755  N   ASN A  90       7.152  38.007 -35.124  1.00 36.18           N  
ATOM    756  CA  ASN A  90       6.902  37.302 -36.378  1.00 36.18           C  
ATOM    757  C   ASN A  90       6.390  38.315 -37.406  1.00 36.18           C  
ATOM    758  CB  ASN A  90       5.753  36.293 -36.122  1.00 36.18           C  
ATOM    759  O   ASN A  90       5.372  38.908 -37.104  1.00 36.18           O  
ATOM    760  CG  ASN A  90       6.198  34.941 -35.622  1.00 36.18           C  
ATOM    761  ND2 ASN A  90       5.807  34.535 -34.436  1.00 36.18           N  
ATOM    762  OD1 ASN A  90       6.890  34.219 -36.311  1.00 36.18           O  
ATOM    763  N   TYR A  91       7.053  38.502 -38.554  1.00 49.01           N  
ATOM    764  CA  TYR A  91       6.487  38.783 -39.896  1.00 49.01           C  
ATOM    765  C   TYR A  91       7.660  38.965 -40.893  1.00 49.01           C  
ATOM    766  CB  TYR A  91       5.567  40.029 -39.956  1.00 49.01           C  
ATOM    767  O   TYR A  91       8.609  39.685 -40.572  1.00 49.01           O  
ATOM    768  CG  TYR A  91       4.101  39.766 -39.616  1.00 49.01           C  
ATOM    769  CD1 TYR A  91       3.311  38.945 -40.444  1.00 49.01           C  
ATOM    770  CD2 TYR A  91       3.528  40.313 -38.449  1.00 49.01           C  
ATOM    771  CE1 TYR A  91       1.999  38.601 -40.057  1.00 49.01           C  
ATOM    772  CE2 TYR A  91       2.243  39.928 -38.028  1.00 49.01           C  
ATOM    773  OH  TYR A  91       0.235  38.684 -38.433  1.00 49.01           O  
ATOM    774  CZ  TYR A  91       1.477  39.062 -38.831  1.00 49.01           C  
ATOM    775  N   PRO A  92       7.649  38.344 -42.092  1.00 50.87           N  
ATOM    776  CA  PRO A  92       8.721  38.520 -43.070  1.00 50.87           C  
ATOM    777  C   PRO A  92       8.569  39.870 -43.785  1.00 50.87           C  
ATOM    778  CB  PRO A  92       8.620  37.312 -44.009  1.00 50.87           C  
ATOM    779  O   PRO A  92       7.746  40.034 -44.681  1.00 50.87           O  
ATOM    780  CG  PRO A  92       7.132  36.964 -43.984  1.00 50.87           C  
ATOM    781  CD  PRO A  92       6.666  37.391 -42.589  1.00 50.87           C  
ATOM    782  N   GLN A  93       9.370  40.861 -43.392  1.00 49.77           N  
ATOM    783  CA  GLN A  93       9.476  42.120 -44.128  1.00 49.77           C  
ATOM    784  C   GLN A  93      10.357  41.925 -45.364  1.00 49.77           C  
ATOM    785  CB  GLN A  93       9.960  43.252 -43.212  1.00 49.77           C  
ATOM    786  O   GLN A  93      11.585  41.906 -45.292  1.00 49.77           O  
ATOM    787  CG  GLN A  93       8.769  43.844 -42.441  1.00 49.77           C  
ATOM    788  CD  GLN A  93       9.174  44.793 -41.320  1.00 49.77           C  
ATOM    789  NE2 GLN A  93       8.265  45.608 -40.832  1.00 49.77           N  
ATOM    790  OE1 GLN A  93      10.300  44.820 -40.852  1.00 49.77           O  
ATOM    791  N   HIS A  94       9.684  41.782 -46.504  1.00 42.86           N  
ATOM    792  CA  HIS A  94      10.225  41.876 -47.854  1.00 42.86           C  
ATOM    793  C   HIS A  94      11.184  43.078 -47.983  1.00 42.86           C  
ATOM    794  CB  HIS A  94       9.026  42.041 -48.811  1.00 42.86           C  
ATOM    795  O   HIS A  94      10.749  44.229 -47.944  1.00 42.86           O  
ATOM    796  CG  HIS A  94       7.999  40.935 -48.731  1.00 42.86           C  
ATOM    797  CD2 HIS A  94       6.899  40.880 -47.912  1.00 42.86           C  
ATOM    798  ND1 HIS A  94       7.985  39.791 -49.496  1.00 42.86           N  
ATOM    799  CE1 HIS A  94       6.910  39.065 -49.144  1.00 42.86           C  
ATOM    800  NE2 HIS A  94       6.222  39.688 -48.178  1.00 42.86           N  
ATOM    801  N   ARG A  95      12.488  42.834 -48.161  1.00 48.59           N  
ATOM    802  CA  ARG A  95      13.452  43.864 -48.583  1.00 48.59           C  
ATOM    803  C   ARG A  95      14.039  43.520 -49.952  1.00 48.59           C  
ATOM    804  CB  ARG A  95      14.537  44.129 -47.525  1.00 48.59           C  
ATOM    805  O   ARG A  95      14.943  42.707 -50.059  1.00 48.59           O  
ATOM    806  CG  ARG A  95      14.054  45.059 -46.398  1.00 48.59           C  
ATOM    807  CD  ARG A  95      15.263  45.658 -45.665  1.00 48.59           C  
ATOM    808  NE  ARG A  95      14.864  46.478 -44.503  1.00 48.59           N  
ATOM    809  NH1 ARG A  95      16.874  47.550 -44.186  1.00 48.59           N  
ATOM    810  NH2 ARG A  95      15.184  47.935 -42.780  1.00 48.59           N  
ATOM    811  CZ  ARG A  95      15.640  47.314 -43.833  1.00 48.59           C  
ATOM    812  N   GLN A  96      13.421  44.146 -50.953  1.00 42.67           N  
ATOM    813  CA  GLN A  96      13.947  44.741 -52.191  1.00 42.67           C  
ATOM    814  C   GLN A  96      15.349  44.287 -52.657  1.00 42.67           C  
ATOM    815  CB  GLN A  96      13.882  46.278 -52.025  1.00 42.67           C  
ATOM    816  O   GLN A  96      16.358  44.657 -52.059  1.00 42.67           O  
ATOM    817  CG  GLN A  96      12.469  46.790 -51.658  1.00 42.67           C  
ATOM    818  CD  GLN A  96      12.379  48.307 -51.517  1.00 42.67           C  
ATOM    819  NE2 GLN A  96      11.550  48.814 -50.629  1.00 42.67           N  
ATOM    820  OE1 GLN A  96      13.036  49.073 -52.193  1.00 42.67           O  
ATOM    821  N   GLU A  97      15.393  43.556 -53.776  1.00 39.13           N  
ATOM    822  CA  GLU A  97      16.611  43.282 -54.552  1.00 39.13           C  
ATOM    823  C   GLU A  97      17.046  44.506 -55.382  1.00 39.13           C  
ATOM    824  CB  GLU A  97      16.394  42.129 -55.548  1.00 39.13           C  
ATOM    825  O   GLU A  97      16.206  45.122 -56.045  1.00 39.13           O  
ATOM    826  CG  GLU A  97      16.386  40.730 -54.920  1.00 39.13           C  
ATOM    827  CD  GLU A  97      16.627  39.632 -55.974  1.00 39.13           C  
ATOM    828  OE1 GLU A  97      17.158  38.571 -55.576  1.00 39.13           O  
ATOM    829  OE2 GLU A  97      16.274  39.854 -57.154  1.00 39.13           O  
ATOM    830  N   PRO A  98      18.351  44.832 -55.435  1.00 51.00           N  
ATOM    831  CA  PRO A  98      18.908  45.722 -56.447  1.00 51.00           C  
ATOM    832  C   PRO A  98      19.192  44.963 -57.752  1.00 51.00           C  
ATOM    833  CB  PRO A  98      20.172  46.344 -55.837  1.00 51.00           C  
ATOM    834  O   PRO A  98      20.074  44.111 -57.832  1.00 51.00           O  
ATOM    835  CG  PRO A  98      20.134  45.916 -54.369  1.00 51.00           C  
ATOM    836  CD  PRO A  98      19.339  44.615 -54.398  1.00 51.00           C  
ATOM    837  N   TYR A  99      18.436  45.333 -58.780  1.00 33.90           N  
ATOM    838  CA  TYR A  99      18.551  44.936 -60.181  1.00 33.90           C  
ATOM    839  C   TYR A  99      19.939  45.297 -60.754  1.00 33.90           C  
ATOM    840  CB  TYR A  99      17.423  45.717 -60.893  1.00 33.90           C  
ATOM    841  O   TYR A  99      20.286  46.477 -60.797  1.00 33.90           O  
ATOM    842  CG  TYR A  99      16.896  45.173 -62.203  1.00 33.90           C  
ATOM    843  CD1 TYR A  99      17.337  45.705 -63.430  1.00 33.90           C  
ATOM    844  CD2 TYR A  99      15.861  44.219 -62.179  1.00 33.90           C  
ATOM    845  CE1 TYR A  99      16.741  45.279 -64.634  1.00 33.90           C  
ATOM    846  CE2 TYR A  99      15.260  43.794 -63.378  1.00 33.90           C  
ATOM    847  OH  TYR A  99      15.113  43.933 -65.769  1.00 33.90           O  
ATOM    848  CZ  TYR A  99      15.698  44.329 -64.608  1.00 33.90           C  
ATOM    849  N   TYR A 100      20.716  44.320 -61.236  1.00 46.45           N  
ATOM    850  CA  TYR A 100      21.860  44.569 -62.129  1.00 46.45           C  
ATOM    851  C   TYR A 100      21.786  43.663 -63.374  1.00 46.45           C  
ATOM    852  CB  TYR A 100      23.213  44.462 -61.405  1.00 46.45           C  
ATOM    853  O   TYR A 100      21.492  42.473 -63.246  1.00 46.45           O  
ATOM    854  CG  TYR A 100      23.731  45.801 -60.904  1.00 46.45           C  
ATOM    855  CD1 TYR A 100      24.503  46.624 -61.750  1.00 46.45           C  
ATOM    856  CD2 TYR A 100      23.411  46.240 -59.605  1.00 46.45           C  
ATOM    857  CE1 TYR A 100      24.941  47.887 -61.306  1.00 46.45           C  
ATOM    858  CE2 TYR A 100      23.858  47.497 -59.152  1.00 46.45           C  
ATOM    859  OH  TYR A 100      25.043  49.544 -59.578  1.00 46.45           O  
ATOM    860  CZ  TYR A 100      24.618  48.326 -60.006  1.00 46.45           C  
ATOM    861  N   PRO A 101      22.008  44.215 -64.585  1.00 44.31           N  
ATOM    862  CA  PRO A 101      21.749  43.539 -65.852  1.00 44.31           C  
ATOM    863  C   PRO A 101      22.835  42.527 -66.238  1.00 44.31           C  
ATOM    864  CB  PRO A 101      21.621  44.658 -66.891  1.00 44.31           C  
ATOM    865  O   PRO A 101      24.020  42.702 -65.955  1.00 44.31           O  
ATOM    866  CG  PRO A 101      22.563  45.728 -66.346  1.00 44.31           C  
ATOM    867  CD  PRO A 101      22.393  45.596 -64.837  1.00 44.31           C  
ATOM    868  N   GLN A 102      22.384  41.492 -66.952  1.00 35.42           N  
ATOM    869  CA  GLN A 102      23.183  40.462 -67.609  1.00 35.42           C  
ATOM    870  C   GLN A 102      24.352  41.043 -68.411  1.00 35.42           C  
ATOM    871  CB  GLN A 102      22.295  39.701 -68.611  1.00 35.42           C  
ATOM    872  O   GLN A 102      24.153  41.901 -69.271  1.00 35.42           O  
ATOM    873  CG  GLN A 102      21.176  38.849 -67.999  1.00 35.42           C  
ATOM    874  CD  GLN A 102      20.462  38.001 -69.055  1.00 35.42           C  
ATOM    875  NE2 GLN A 102      19.521  37.174 -68.659  1.00 35.42           N  
ATOM    876  OE1 GLN A 102      20.729  38.052 -70.244  1.00 35.42           O  
ATOM    877  N   GLN A 103      25.546  40.481 -68.220  1.00 43.17           N  
ATOM    878  CA  GLN A 103      26.609  40.525 -69.217  1.00 43.17           C  
ATOM    879  C   GLN A 103      27.172  39.114 -69.414  1.00 43.17           C  
ATOM    880  CB  GLN A 103      27.678  41.576 -68.889  1.00 43.17           C  
ATOM    881  O   GLN A 103      27.541  38.419 -68.470  1.00 43.17           O  
ATOM    882  CG  GLN A 103      27.088  42.996 -68.972  1.00 43.17           C  
ATOM    883  CD  GLN A 103      28.127  44.108 -68.910  1.00 43.17           C  
ATOM    884  NE2 GLN A 103      27.703  45.346 -68.783  1.00 43.17           N  
ATOM    885  OE1 GLN A 103      29.326  43.908 -68.992  1.00 43.17           O  
ATOM    886  N   TYR A 104      27.126  38.698 -70.675  1.00 37.51           N  
ATOM    887  CA  TYR A 104      27.550  37.426 -71.240  1.00 37.51           C  
ATOM    888  C   TYR A 104      29.022  37.107 -70.935  1.00 37.51           C  
ATOM    889  CB  TYR A 104      27.386  37.560 -72.764  1.00 37.51           C  
ATOM    890  O   TYR A 104      29.865  37.998 -70.976  1.00 37.51           O  
ATOM    891  CG  TYR A 104      26.024  37.213 -73.339  1.00 37.51           C  
ATOM    892  CD1 TYR A 104      25.956  36.200 -74.314  1.00 37.51           C  
ATOM    893  CD2 TYR A 104      24.847  37.887 -72.948  1.00 37.51           C  
ATOM    894  CE1 TYR A 104      24.723  35.844 -74.884  1.00 37.51           C  
ATOM    895  CE2 TYR A 104      23.607  37.530 -73.515  1.00 37.51           C  
ATOM    896  OH  TYR A 104      22.359  36.143 -75.036  1.00 37.51           O  
ATOM    897  CZ  TYR A 104      23.546  36.504 -74.484  1.00 37.51           C  
ATOM    898  N   GLY A 105      29.352  35.825 -70.735  1.00 40.22           N  
ATOM    899  CA  GLY A 105      30.747  35.413 -70.566  1.00 40.22           C  
ATOM    900  C   GLY A 105      30.972  33.917 -70.352  1.00 40.22           C  
ATOM    901  O   GLY A 105      31.314  33.523 -69.252  1.00 40.22           O  
ATOM    902  N   HIS A 106      30.758  33.132 -71.411  1.00 39.16           N  
ATOM    903  CA  HIS A 106      31.549  31.977 -71.873  1.00 39.16           C  
ATOM    904  C   HIS A 106      32.113  30.897 -70.904  1.00 39.16           C  
ATOM    905  CB  HIS A 106      32.660  32.536 -72.775  1.00 39.16           C  
ATOM    906  O   HIS A 106      32.677  31.176 -69.856  1.00 39.16           O  
ATOM    907  CG  HIS A 106      32.128  33.222 -74.006  1.00 39.16           C  
ATOM    908  CD2 HIS A 106      31.991  34.568 -74.224  1.00 39.16           C  
ATOM    909  ND1 HIS A 106      31.660  32.579 -75.128  1.00 39.16           N  
ATOM    910  CE1 HIS A 106      31.255  33.510 -76.004  1.00 39.16           C  
ATOM    911  NE2 HIS A 106      31.422  34.736 -75.489  1.00 39.16           N  
ATOM    912  N   TYR A 107      32.110  29.658 -71.429  1.00 43.28           N  
ATOM    913  CA  TYR A 107      32.846  28.442 -71.016  1.00 43.28           C  
ATOM    914  C   TYR A 107      32.156  27.592 -69.922  1.00 43.28           C  
ATOM    915  CB  TYR A 107      34.325  28.757 -70.705  1.00 43.28           C  
ATOM    916  O   TYR A 107      32.064  27.992 -68.775  1.00 43.28           O  
ATOM    917  CG  TYR A 107      35.007  29.680 -71.709  1.00 43.28           C  
ATOM    918  CD1 TYR A 107      35.299  29.218 -73.007  1.00 43.28           C  
ATOM    919  CD2 TYR A 107      35.323  31.008 -71.355  1.00 43.28           C  
ATOM    920  CE1 TYR A 107      35.871  30.090 -73.954  1.00 43.28           C  
ATOM    921  CE2 TYR A 107      35.893  31.884 -72.299  1.00 43.28           C  
ATOM    922  OH  TYR A 107      36.688  32.264 -74.534  1.00 43.28           O  
ATOM    923  CZ  TYR A 107      36.160  31.425 -73.605  1.00 43.28           C  
ATOM    924  N   GLY A 108      31.614  26.393 -70.163  1.00 37.10           N  
ATOM    925  CA  GLY A 108      31.767  25.461 -71.278  1.00 37.10           C  
ATOM    926  C   GLY A 108      32.624  24.255 -70.881  1.00 37.10           C  
ATOM    927  O   GLY A 108      33.842  24.322 -70.969  1.00 37.10           O  
ATOM    928  N   TYR A 109      31.932  23.149 -70.586  1.00 40.45           N  
ATOM    929  CA  TYR A 109      32.367  21.749 -70.678  1.00 40.45           C  
ATOM    930  C   TYR A 109      33.147  21.098 -69.525  1.00 40.45           C  
ATOM    931  CB  TYR A 109      33.025  21.465 -72.041  1.00 40.45           C  
ATOM    932  O   TYR A 109      34.122  21.635 -69.012  1.00 40.45           O  
ATOM    933  CG  TYR A 109      32.100  21.713 -73.209  1.00 40.45           C  
ATOM    934  CD1 TYR A 109      31.201  20.700 -73.590  1.00 40.45           C  
ATOM    935  CD2 TYR A 109      32.112  22.946 -73.889  1.00 40.45           C  
ATOM    936  CE1 TYR A 109      30.298  20.925 -74.642  1.00 40.45           C  
ATOM    937  CE2 TYR A 109      31.201  23.177 -74.938  1.00 40.45           C  
ATOM    938  OH  TYR A 109      29.409  22.367 -76.322  1.00 40.45           O  
ATOM    939  CZ  TYR A 109      30.292  22.163 -75.312  1.00 40.45           C  
ATOM    940  N   ASN A 110      32.750  19.829 -69.310  1.00 46.53           N  
ATOM    941  CA  ASN A 110      33.490  18.684 -68.754  1.00 46.53           C  
ATOM    942  C   ASN A 110      33.298  18.386 -67.256  1.00 46.53           C  
ATOM    943  CB  ASN A 110      34.976  18.796 -69.161  1.00 46.53           C  
ATOM    944  O   ASN A 110      33.517  19.248 -66.423  1.00 46.53           O  
ATOM    945  CG  ASN A 110      35.129  18.878 -70.670  1.00 46.53           C  
ATOM    946  ND2 ASN A 110      35.903  19.813 -71.161  1.00 46.53           N  
ATOM    947  OD1 ASN A 110      34.513  18.139 -71.423  1.00 46.53           O  
ATOM    948  N   GLN A 111      32.969  17.172 -66.802  1.00 53.92           N  
ATOM    949  CA  GLN A 111      32.519  15.904 -67.404  1.00 53.92           C  
ATOM    950  C   GLN A 111      31.925  15.051 -66.251  1.00 53.92           C  
ATOM    951  CB  GLN A 111      33.678  15.073 -68.004  1.00 53.92           C  
ATOM    952  O   GLN A 111      32.271  15.231 -65.086  1.00 53.92           O  
ATOM    953  CG  GLN A 111      34.190  15.331 -69.432  1.00 53.92           C  
ATOM    954  CD  GLN A 111      33.210  15.151 -70.583  1.00 53.92           C  
ATOM    955  NE2 GLN A 111      33.706  15.192 -71.797  1.00 53.92           N  
ATOM    956  OE1 GLN A 111      32.012  14.967 -70.421  1.00 53.92           O  
ATOM    957  N   ARG A 112      31.043  14.107 -66.595  1.00 49.75           N  
ATOM    958  CA  ARG A 112      30.370  13.109 -65.729  1.00 49.75           C  
ATOM    959  C   ARG A 112      31.345  12.032 -65.175  1.00 49.75           C  
ATOM    960  CB  ARG A 112      29.305  12.412 -66.606  1.00 49.75           C  
ATOM    961  O   ARG A 112      32.372  11.807 -65.807  1.00 49.75           O  
ATOM    962  CG  ARG A 112      28.196  13.344 -67.137  1.00 49.75           C  
ATOM    963  CD  ARG A 112      27.606  12.877 -68.479  1.00 49.75           C  
ATOM    964  NE  ARG A 112      26.616  11.789 -68.340  1.00 49.75           N  
ATOM    965  NH1 ARG A 112      26.791  10.936 -70.472  1.00 49.75           N  
ATOM    966  NH2 ARG A 112      25.246  10.125 -69.090  1.00 49.75           N  
ATOM    967  CZ  ARG A 112      26.226  10.960 -69.296  1.00 49.75           C  
ATOM    968  N   PRO A 113      31.014  11.297 -64.088  1.00 52.70           N  
ATOM    969  CA  PRO A 113      31.723  10.076 -63.655  1.00 52.70           C  
ATOM    970  C   PRO A 113      30.992   8.791 -64.143  1.00 52.70           C  
ATOM    971  CB  PRO A 113      31.700  10.230 -62.128  1.00 52.70           C  
ATOM    972  O   PRO A 113      29.891   8.908 -64.687  1.00 52.70           O  
ATOM    973  CG  PRO A 113      30.298  10.784 -61.856  1.00 52.70           C  
ATOM    974  CD  PRO A 113      29.992  11.631 -63.098  1.00 52.70           C  
ATOM    975  N   PRO A 114      31.427   7.555 -63.810  1.00 53.32           N  
ATOM    976  CA  PRO A 114      32.743   6.911 -63.966  1.00 53.32           C  
ATOM    977  C   PRO A 114      32.631   5.497 -64.624  1.00 53.32           C  
ATOM    978  CB  PRO A 114      33.239   6.772 -62.524  1.00 53.32           C  
ATOM    979  O   PRO A 114      31.618   4.820 -64.494  1.00 53.32           O  
ATOM    980  CG  PRO A 114      31.953   6.462 -61.744  1.00 53.32           C  
ATOM    981  CD  PRO A 114      30.807   6.955 -62.636  1.00 53.32           C  
ATOM    982  N   TYR A 115      33.687   5.014 -65.281  1.00 47.56           N  
ATOM    983  CA  TYR A 115      33.927   3.612 -65.708  1.00 47.56           C  
ATOM    984  C   TYR A 115      35.461   3.433 -65.659  1.00 47.56           C  
ATOM    985  CB  TYR A 115      33.423   3.380 -67.153  1.00 47.56           C  
ATOM    986  O   TYR A 115      36.157   4.390 -65.978  1.00 47.56           O  
ATOM    987  CG  TYR A 115      31.988   2.895 -67.322  1.00 47.56           C  
ATOM    988  CD1 TYR A 115      31.732   1.519 -67.494  1.00 47.56           C  
ATOM    989  CD2 TYR A 115      30.915   3.808 -67.358  1.00 47.56           C  
ATOM    990  CE1 TYR A 115      30.414   1.057 -67.681  1.00 47.56           C  
ATOM    991  CE2 TYR A 115      29.593   3.351 -67.538  1.00 47.56           C  
ATOM    992  OH  TYR A 115      28.071   1.518 -67.862  1.00 47.56           O  
ATOM    993  CZ  TYR A 115      29.342   1.971 -67.697  1.00 47.56           C  
ATOM    994  N   GLY A 116      36.119   2.335 -65.290  1.00 49.47           N  
ATOM    995  CA  GLY A 116      35.783   0.954 -64.959  1.00 49.47           C  
ATOM    996  C   GLY A 116      37.100   0.140 -65.035  1.00 49.47           C  
ATOM    997  O   GLY A 116      37.986   0.526 -65.786  1.00 49.47           O  
ATOM    998  N   TYR A 117      37.202  -0.932 -64.240  1.00 40.70           N  
ATOM    999  CA  TYR A 117      38.023  -2.153 -64.404  1.00 40.70           C  
ATOM   1000  C   TYR A 117      39.487  -2.061 -64.894  1.00 40.70           C  
ATOM   1001  CB  TYR A 117      37.231  -3.121 -65.298  1.00 40.70           C  
ATOM   1002  O   TYR A 117      39.738  -1.817 -66.070  1.00 40.70           O  
ATOM   1003  CG  TYR A 117      35.910  -3.558 -64.691  1.00 40.70           C  
ATOM   1004  CD1 TYR A 117      35.875  -4.701 -63.872  1.00 40.70           C  
ATOM   1005  CD2 TYR A 117      34.731  -2.818 -64.918  1.00 40.70           C  
ATOM   1006  CE1 TYR A 117      34.667  -5.111 -63.278  1.00 40.70           C  
ATOM   1007  CE2 TYR A 117      33.523  -3.214 -64.311  1.00 40.70           C  
ATOM   1008  OH  TYR A 117      32.322  -4.751 -62.920  1.00 40.70           O  
ATOM   1009  CZ  TYR A 117      33.490  -4.363 -63.494  1.00 40.70           C  
ATOM   1010  N   TYR A 118      40.444  -2.410 -64.028  1.00 55.00           N  
ATOM   1011  CA  TYR A 118      41.113  -3.725 -63.939  1.00 55.00           C  
ATOM   1012  C   TYR A 118      41.863  -3.819 -62.604  1.00 55.00           C  
ATOM   1013  CB  TYR A 118      42.069  -3.999 -65.117  1.00 55.00           C  
ATOM   1014  O   TYR A 118      42.252  -2.749 -62.082  1.00 55.00           O  
ATOM   1015  CG  TYR A 118      41.502  -4.971 -66.138  1.00 55.00           C  
ATOM   1016  CD1 TYR A 118      41.574  -6.360 -65.911  1.00 55.00           C  
ATOM   1017  CD2 TYR A 118      40.887  -4.488 -67.307  1.00 55.00           C  
ATOM   1018  CE1 TYR A 118      41.035  -7.261 -66.852  1.00 55.00           C  
ATOM   1019  CE2 TYR A 118      40.331  -5.380 -68.243  1.00 55.00           C  
ATOM   1020  OH  TYR A 118      39.875  -7.631 -68.922  1.00 55.00           O  
ATOM   1021  CZ  TYR A 118      40.408  -6.770 -68.016  1.00 55.00           C  
ATOM   1022  OXT TYR A 118      41.957  -4.960 -62.110  1.00 55.00           O  
TER    1023      TYR A 118                                                      
ENDMDL                                                                          
END                                                                             
