# Supplementary material for: PICNIC accurately predicts condensate-forming proteins regardless of their structural disorder across organisms
Source: Nat Commun. 2024 Dec 11;15:10668. doi: 10.1038/s41467-024-55089-x (PMC11634905; doi:10.1038/s41467-024-55089-x)
Supplement: Supplementary file 7 — Dataset S6 [file 41467_2024_55089_MOESM7_ESM.zip › Dataset_S6/Positive_predictions/AF-O95995-DRC4.pdb]

HEADER                                            01-JUN-22                     
TITLE     ALPHAFOLD MONOMER V2.0 PREDICTION FOR DYNEIN REGULATORY COMPLEX       
TITLE    2 SUBUNIT 4 (O95995)                                                   
COMPND    MOL_ID: 1;                                                            
COMPND   2 MOLECULE: DYNEIN REGULATORY COMPLEX SUBUNIT 4;                       
COMPND   3 CHAIN: A                                                             
SOURCE    MOL_ID: 1;                                                            
SOURCE   2 ORGANISM_SCIENTIFIC: HOMO SAPIENS;                                   
SOURCE   3 ORGANISM_TAXID: 9606                                                 
REMARK   1                                                                      
REMARK   1 REFERENCE 1                                                          
REMARK   1  AUTH   JOHN JUMPER, RICHARD EVANS, ALEXANDER PRITZEL, TIM GREEN,    
REMARK   1  AUTH 2 MICHAEL FIGURNOV, OLAF RONNEBERGER, KATHRYN TUNYASUVUNAKOOL, 
REMARK   1  AUTH 3 RUSS BATES, AUGUSTIN ZIDEK, ANNA POTAPENKO, ALEX BRIDGLAND,  
REMARK   1  AUTH 4 CLEMENS MEYER, SIMON A A KOHL, ANDREW J BALLARD,             
REMARK   1  AUTH 5 ANDREW COWIE, BERNARDINO ROMERA-PAREDES, STANISLAV NIKOLOV,  
REMARK   1  AUTH 6 RISHUB JAIN, JONAS ADLER, TREVOR BACK, STIG PETERSEN,        
REMARK   1  AUTH 7 DAVID REIMAN, ELLEN CLANCY, MICHAL ZIELINSKI,                
REMARK   1  AUTH 8 MARTIN STEINEGGER, MICHALINA PACHOLSKA, TAMAS BERGHAMMER,    
REMARK   1  AUTH 9 DAVID SILVER, ORIOL VINYALS, ANDREW W SENIOR,                
REMARK   1  AUTH10 KORAY KAVUKCUOGLU, PUSHMEET KOHLI, DEMIS HASSABIS            
REMARK   1  TITL   HIGHLY ACCURATE PROTEIN STRUCTURE PREDICTION WITH ALPHAFOLD  
REMARK   1  REF    NATURE                        V. 596   583 2021              
REMARK   1  REFN                   ISSN 0028-0836                               
REMARK   1  PMID   34265844                                                     
REMARK   1  DOI    10.1038/s41586-021-03819-2                                   
REMARK   1                                                                      
REMARK   1 DISCLAIMERS                                                          
REMARK   1 ALPHAFOLD DATA, COPYRIGHT (2021) DEEPMIND TECHNOLOGIES LIMITED. THE  
REMARK   1 INFORMATION PROVIDED IS THEORETICAL MODELLING ONLY AND CAUTION SHOULD
REMARK   1 BE EXERCISED IN ITS USE. IT IS PROVIDED "AS-IS" WITHOUT ANY WARRANTY 
REMARK   1 OF ANY KIND, WHETHER EXPRESSED OR IMPLIED. NO WARRANTY IS GIVEN THAT 
REMARK   1 USE OF THE INFORMATION SHALL NOT INFRINGE THE RIGHTS OF ANY THIRD    
REMARK   1 PARTY. THE INFORMATION IS NOT INTENDED TO BE A SUBSTITUTE FOR        
REMARK   1 PROFESSIONAL MEDICAL ADVICE, DIAGNOSIS, OR TREATMENT, AND DOES NOT   
REMARK   1 CONSTITUTE MEDICAL OR OTHER PROFESSIONAL ADVICE. IT IS AVAILABLE FOR 
REMARK   1 ACADEMIC AND COMMERCIAL PURPOSES, UNDER CC-BY 4.0 LICENCE.           
DBREF  XXXX A    1   478  UNP    O95995   DRC4_HUMAN       1    478             
SEQRES   1 A  478  MET ALA PRO LYS LYS LYS GLY LYS LYS GLY LYS ALA LYS          
SEQRES   2 A  478  GLY THR PRO ILE VAL ASP GLY LEU ALA PRO GLU ASP MET          
SEQRES   3 A  478  SER LYS GLU GLN VAL GLU GLU HIS VAL SER ARG ILE ARG          
SEQRES   4 A  478  GLU GLU LEU ASP ARG GLU ARG GLU GLU ARG ASN TYR PHE          
SEQRES   5 A  478  GLN LEU GLU ARG ASP LYS ILE HIS THR PHE TRP GLU ILE          
SEQRES   6 A  478  THR ARG ARG GLN LEU GLU GLU LYS LYS ALA GLU LEU ARG          
SEQRES   7 A  478  ASN LYS ASP ARG GLU MET GLU GLU ALA GLU GLU ARG HIS          
SEQRES   8 A  478  GLN VAL GLU ILE LYS VAL TYR LYS GLN LYS VAL LYS HIS          
SEQRES   9 A  478  LEU LEU TYR GLU HIS GLN ASN ASN LEU THR GLU MET LYS          
SEQRES  10 A  478  ALA GLU GLY THR VAL VAL MET LYS LEU ALA GLN LYS GLU          
SEQRES  11 A  478  HIS ARG ILE GLN GLU SER VAL LEU ARG LYS ASP MET ARG          
SEQRES  12 A  478  ALA LEU LYS VAL GLU LEU LYS GLU GLN GLU LEU ALA SER          
SEQRES  13 A  478  GLU VAL VAL VAL LYS ASN LEU ARG LEU LYS HIS THR GLU          
SEQRES  14 A  478  GLU ILE THR ARG MET ARG ASN ASP PHE GLU ARG GLN VAL          
SEQRES  15 A  478  ARG GLU ILE GLU ALA LYS TYR ASP LYS LYS MET LYS MET          
SEQRES  16 A  478  LEU ARG ASP GLU LEU ASP LEU ARG ARG LYS THR GLU LEU          
SEQRES  17 A  478  HIS GLU VAL GLU GLU ARG LYS ASN GLY GLN ILE HIS THR          
SEQRES  18 A  478  LEU MET GLN ARG HIS GLU GLU ALA PHE THR ASP ILE LYS          
SEQRES  19 A  478  ASN TYR TYR ASN ASP ILE THR LEU ASN ASN LEU ALA LEU          
SEQRES  20 A  478  ILE ASN SER LEU LYS GLU GLN MET GLU ASP MET ARG LYS          
SEQRES  21 A  478  LYS GLU ASP HIS LEU GLU ARG GLU MET ALA GLU VAL SER          
SEQRES  22 A  478  GLY GLN ASN LYS ARG LEU ALA ASP PRO LEU GLN LYS ALA          
SEQRES  23 A  478  ARG GLU GLU MET SER GLU MET GLN LYS GLN LEU ALA ASN          
SEQRES  24 A  478  TYR GLU ARG ASP LYS GLN ILE LEU LEU CYS THR LYS ALA          
SEQRES  25 A  478  ARG LEU LYS VAL ARG GLU LYS GLU LEU LYS ASP LEU GLN          
SEQRES  26 A  478  TRP GLU HIS GLU VAL LEU GLU GLN ARG PHE THR LYS VAL          
SEQRES  27 A  478  GLN GLN GLU ARG ASP GLU LEU TYR ARG LYS PHE THR ALA          
SEQRES  28 A  478  ALA ILE GLN GLU VAL GLN GLN LYS THR GLY PHE LYS ASN          
SEQRES  29 A  478  LEU VAL LEU GLU ARG LYS LEU GLN ALA LEU SER ALA ALA          
SEQRES  30 A  478  VAL GLU LYS LYS GLU VAL GLN PHE ASN GLU VAL LEU ALA          
SEQRES  31 A  478  ALA SER ASN LEU ASP PRO ALA ALA LEU THR LEU VAL SER          
SEQRES  32 A  478  ARG LYS LEU GLU ASP VAL LEU GLU SER LYS ASN SER THR          
SEQRES  33 A  478  ILE LYS ASP LEU GLN TYR GLU LEU ALA GLN VAL CYS LYS          
SEQRES  34 A  478  ALA HIS ASN ASP LEU LEU ARG THR TYR GLU ALA LYS LEU          
SEQRES  35 A  478  LEU ALA PHE GLY ILE PRO LEU ASP ASN VAL GLY PHE LYS          
SEQRES  36 A  478  PRO LEU GLU THR ALA VAL ILE GLY GLN THR LEU GLY GLN          
SEQRES  37 A  478  GLY PRO ALA GLY LEU VAL GLY THR PRO THR                      
CRYST1    1.000    1.000    1.000  90.00  90.00  90.00 P 1           1          
ORIGX1      1.000000  0.000000  0.000000        0.00000                         
ORIGX2      0.000000  1.000000  0.000000        0.00000                         
ORIGX3      0.000000  0.000000  1.000000        0.00000                         
SCALE1      1.000000  0.000000  0.000000        0.00000                         
SCALE2      0.000000  1.000000  0.000000        0.00000                         
SCALE3      0.000000  0.000000  1.000000        0.00000                         
MODEL        1                                                                  
ATOM      1  N   MET A   1     -94.966   8.006  74.481  1.00 41.79           N  
ATOM      2  CA  MET A   1     -96.378   7.760  74.866  1.00 41.79           C  
ATOM      3  C   MET A   1     -96.408   7.264  76.308  1.00 41.79           C  
ATOM      4  CB  MET A   1     -97.028   6.719  73.936  1.00 41.79           C  
ATOM      5  O   MET A   1     -95.525   6.500  76.667  1.00 41.79           O  
ATOM      6  CG  MET A   1     -97.229   7.249  72.510  1.00 41.79           C  
ATOM      7  SD  MET A   1     -97.477   5.944  71.282  1.00 41.79           S  
ATOM      8  CE  MET A   1     -99.226   6.163  70.854  1.00 41.79           C  
ATOM      9  N   ALA A   2     -97.371   7.702  77.125  1.00 47.88           N  
ATOM     10  CA  ALA A   2     -97.675   7.101  78.439  1.00 47.88           C  
ATOM     11  C   ALA A   2     -98.771   6.010  78.271  1.00 47.88           C  
ATOM     12  CB  ALA A   2     -98.040   8.248  79.393  1.00 47.88           C  
ATOM     13  O   ALA A   2     -99.319   5.936  77.167  1.00 47.88           O  
ATOM     14  N   PRO A   3     -99.119   5.179  79.288  1.00 48.17           N  
ATOM     15  CA  PRO A   3     -99.952   5.649  80.414  1.00 48.17           C  
ATOM     16  C   PRO A   3     -99.734   4.972  81.800  1.00 48.17           C  
ATOM     17  CB  PRO A   3    -101.373   5.355  79.919  1.00 48.17           C  
ATOM     18  O   PRO A   3     -99.008   3.997  81.955  1.00 48.17           O  
ATOM     19  CG  PRO A   3    -101.224   4.030  79.166  1.00 48.17           C  
ATOM     20  CD  PRO A   3     -99.718   3.894  78.921  1.00 48.17           C  
ATOM     21  N   LYS A   4    -100.434   5.500  82.822  1.00 43.34           N  
ATOM     22  CA  LYS A   4    -100.565   4.975  84.207  1.00 43.34           C  
ATOM     23  C   LYS A   4    -101.791   4.048  84.374  1.00 43.34           C  
ATOM     24  CB  LYS A   4    -100.777   6.161  85.179  1.00 43.34           C  
ATOM     25  O   LYS A   4    -102.782   4.246  83.673  1.00 43.34           O  
ATOM     26  CG  LYS A   4     -99.643   7.194  85.298  1.00 43.34           C  
ATOM     27  CD  LYS A   4    -100.097   8.386  86.169  1.00 43.34           C  
ATOM     28  CE  LYS A   4     -98.932   9.354  86.430  1.00 43.34           C  
ATOM     29  NZ  LYS A   4     -99.343  10.574  87.178  1.00 43.34           N  
ATOM     30  N   LYS A   5    -101.829   3.194  85.417  1.00 37.33           N  
ATOM     31  CA  LYS A   5    -103.085   2.720  86.072  1.00 37.33           C  
ATOM     32  C   LYS A   5    -102.949   2.569  87.608  1.00 37.33           C  
ATOM     33  CB  LYS A   5    -103.695   1.507  85.324  1.00 37.33           C  
ATOM     34  O   LYS A   5    -101.949   3.025  88.153  1.00 37.33           O  
ATOM     35  CG  LYS A   5    -105.056   1.929  84.727  1.00 37.33           C  
ATOM     36  CD  LYS A   5    -105.760   0.860  83.877  1.00 37.33           C  
ATOM     37  CE  LYS A   5    -106.935   1.515  83.128  1.00 37.33           C  
ATOM     38  NZ  LYS A   5    -107.677   0.556  82.267  1.00 37.33           N  
ATOM     39  N   LYS A   6    -104.027   2.181  88.324  1.00 32.68           N  
ATOM     40  CA  LYS A   6    -104.362   2.776  89.649  1.00 32.68           C  
ATOM     41  C   LYS A   6    -105.362   1.963  90.523  1.00 32.68           C  
ATOM     42  CB  LYS A   6    -104.977   4.152  89.277  1.00 32.68           C  
ATOM     43  O   LYS A   6    -106.531   1.895  90.156  1.00 32.68           O  
ATOM     44  CG  LYS A   6    -105.323   5.161  90.386  1.00 32.68           C  
ATOM     45  CD  LYS A   6    -106.141   6.301  89.736  1.00 32.68           C  
ATOM     46  CE  LYS A   6    -106.320   7.558  90.602  1.00 32.68           C  
ATOM     47  NZ  LYS A   6    -107.228   8.544  89.947  1.00 32.68           N  
ATOM     48  N   GLY A   7    -104.969   1.501  91.726  1.00 35.12           N  
ATOM     49  CA  GLY A   7    -105.880   1.031  92.812  1.00 35.12           C  
ATOM     50  C   GLY A   7    -105.872  -0.489  93.128  1.00 35.12           C  
ATOM     51  O   GLY A   7    -105.248  -1.228  92.383  1.00 35.12           O  
ATOM     52  N   LYS A   8    -106.538  -1.023  94.183  1.00 33.29           N  
ATOM     53  CA  LYS A   8    -107.359  -0.415  95.274  1.00 33.29           C  
ATOM     54  C   LYS A   8    -107.698  -1.424  96.427  1.00 33.29           C  
ATOM     55  CB  LYS A   8    -108.684   0.064  94.638  1.00 33.29           C  
ATOM     56  O   LYS A   8    -108.010  -2.567  96.148  1.00 33.29           O  
ATOM     57  CG  LYS A   8    -109.653   0.825  95.559  1.00 33.29           C  
ATOM     58  CD  LYS A   8    -110.881   1.266  94.742  1.00 33.29           C  
ATOM     59  CE  LYS A   8    -111.943   1.959  95.607  1.00 33.29           C  
ATOM     60  NZ  LYS A   8    -113.196   2.202  94.843  1.00 33.29           N  
ATOM     61  N   LYS A   9    -107.714  -0.931  97.686  1.00 31.32           N  
ATOM     62  CA  LYS A   9    -108.293  -1.411  98.992  1.00 31.32           C  
ATOM     63  C   LYS A   9    -109.271  -2.623  99.101  1.00 31.32           C  
ATOM     64  CB  LYS A   9    -109.130  -0.236  99.556  1.00 31.32           C  
ATOM     65  O   LYS A   9    -110.248  -2.675  98.365  1.00 31.32           O  
ATOM     66  CG  LYS A   9    -108.351   0.905 100.221  1.00 31.32           C  
ATOM     67  CD  LYS A   9    -109.324   2.036 100.613  1.00 31.32           C  
ATOM     68  CE  LYS A   9    -108.643   3.052 101.541  1.00 31.32           C  
ATOM     69  NZ  LYS A   9    -109.533   4.190 101.900  1.00 31.32           N  
ATOM     70  N   GLY A  10    -109.185  -3.321 100.257  1.00 35.41           N  
ATOM     71  CA  GLY A  10    -110.262  -4.043 101.006  1.00 35.41           C  
ATOM     72  C   GLY A  10    -109.726  -5.333 101.672  1.00 35.41           C  
ATOM     73  O   GLY A  10    -109.093  -6.094 100.962  1.00 35.41           O  
ATOM     74  N   LYS A  11    -109.753  -5.641 102.986  1.00 31.04           N  
ATOM     75  CA  LYS A  11    -110.610  -5.409 104.186  1.00 31.04           C  
ATOM     76  C   LYS A  11    -111.770  -6.412 104.373  1.00 31.04           C  
ATOM     77  CB  LYS A  11    -111.059  -3.947 104.431  1.00 31.04           C  
ATOM     78  O   LYS A  11    -112.867  -6.158 103.892  1.00 31.04           O  
ATOM     79  CG  LYS A  11    -111.503  -3.747 105.904  1.00 31.04           C  
ATOM     80  CD  LYS A  11    -112.260  -2.434 106.175  1.00 31.04           C  
ATOM     81  CE  LYS A  11    -112.532  -2.290 107.685  1.00 31.04           C  
ATOM     82  NZ  LYS A  11    -113.432  -1.150 108.007  1.00 31.04           N  
ATOM     83  N   ALA A  12    -111.564  -7.417 105.233  1.00 35.52           N  
ATOM     84  CA  ALA A  12    -112.610  -8.100 106.006  1.00 35.52           C  
ATOM     85  C   ALA A  12    -112.042  -8.579 107.360  1.00 35.52           C  
ATOM     86  CB  ALA A  12    -113.196  -9.263 105.199  1.00 35.52           C  
ATOM     87  O   ALA A  12    -110.869  -8.933 107.444  1.00 35.52           O  
ATOM     88  N   LYS A  13    -112.858  -8.535 108.420  1.00 33.62           N  
ATOM     89  CA  LYS A  13    -112.540  -9.019 109.776  1.00 33.62           C  
ATOM     90  C   LYS A  13    -113.306 -10.335 109.957  1.00 33.62           C  
ATOM     91  CB  LYS A  13    -112.980  -7.960 110.823  1.00 33.62           C  
ATOM     92  O   LYS A  13    -114.526 -10.304 109.833  1.00 33.62           O  
ATOM     93  CG  LYS A  13    -111.930  -7.599 111.887  1.00 33.62           C  
ATOM     94  CD  LYS A  13    -112.548  -6.664 112.947  1.00 33.62           C  
ATOM     95  CE  LYS A  13    -111.525  -6.258 114.019  1.00 33.62           C  
ATOM     96  NZ  LYS A  13    -112.162  -5.567 115.173  1.00 33.62           N  
ATOM     97  N   GLY A  14    -112.618 -11.440 110.230  1.00 37.70           N  
ATOM     98  CA  GLY A  14    -113.229 -12.705 110.650  1.00 37.70           C  
ATOM     99  C   GLY A  14    -112.927 -12.953 112.125  1.00 37.70           C  
ATOM    100  O   GLY A  14    -111.796 -12.745 112.558  1.00 37.70           O  
ATOM    101  N   THR A  15    -113.940 -13.325 112.902  1.00 36.70           N  
ATOM    102  CA  THR A  15    -113.811 -13.740 114.307  1.00 36.70           C  
ATOM    103  C   THR A  15    -113.017 -15.051 114.392  1.00 36.70           C  
ATOM    104  CB  THR A  15    -115.205 -13.963 114.943  1.00 36.70           C  
ATOM    105  O   THR A  15    -113.281 -15.937 113.578  1.00 36.70           O  
ATOM    106  CG2 THR A  15    -115.422 -13.067 116.159  1.00 36.70           C  
ATOM    107  OG1 THR A  15    -116.262 -13.659 114.049  1.00 36.70           O  
ATOM    108  N   PRO A  16    -112.081 -15.221 115.345  1.00 43.03           N  
ATOM    109  CA  PRO A  16    -111.386 -16.490 115.510  1.00 43.03           C  
ATOM    110  C   PRO A  16    -112.340 -17.511 116.137  1.00 43.03           C  
ATOM    111  CB  PRO A  16    -110.167 -16.182 116.384  1.00 43.03           C  
ATOM    112  O   PRO A  16    -112.694 -17.408 117.309  1.00 43.03           O  
ATOM    113  CG  PRO A  16    -110.639 -15.012 117.246  1.00 43.03           C  
ATOM    114  CD  PRO A  16    -111.614 -14.259 116.335  1.00 43.03           C  
ATOM    115  N   ILE A  17    -112.768 -18.485 115.337  1.00 41.59           N  
ATOM    116  CA  ILE A  17    -113.330 -19.740 115.838  1.00 41.59           C  
ATOM    117  C   ILE A  17    -112.130 -20.635 116.135  1.00 41.59           C  
ATOM    118  CB  ILE A  17    -114.300 -20.369 114.813  1.00 41.59           C  
ATOM    119  O   ILE A  17    -111.326 -20.890 115.242  1.00 41.59           O  
ATOM    120  CG1 ILE A  17    -115.517 -19.437 114.600  1.00 41.59           C  
ATOM    121  CG2 ILE A  17    -114.752 -21.767 115.281  1.00 41.59           C  
ATOM    122  CD1 ILE A  17    -116.436 -19.861 113.448  1.00 41.59           C  
ATOM    123  N   VAL A  18    -112.004 -21.069 117.384  1.00 50.23           N  
ATOM    124  CA  VAL A  18    -110.898 -21.901 117.863  1.00 50.23           C  
ATOM    125  C   VAL A  18    -111.457 -23.288 118.168  1.00 50.23           C  
ATOM    126  CB  VAL A  18    -110.248 -21.238 119.093  1.00 50.23           C  
ATOM    127  O   VAL A  18    -112.301 -23.411 119.047  1.00 50.23           O  
ATOM    128  CG1 VAL A  18    -109.132 -22.106 119.652  1.00 50.23           C  
ATOM    129  CG2 VAL A  18    -109.629 -19.877 118.731  1.00 50.23           C  
ATOM    130  N   ASP A  19    -111.058 -24.294 117.383  1.00 50.66           N  
ATOM    131  CA  ASP A  19    -111.309 -25.740 117.562  1.00 50.66           C  
ATOM    132  C   ASP A  19    -112.726 -26.203 117.989  1.00 50.66           C  
ATOM    133  CB  ASP A  19    -110.137 -26.380 118.340  1.00 50.66           C  
ATOM    134  O   ASP A  19    -112.914 -27.312 118.481  1.00 50.66           O  
ATOM    135  CG  ASP A  19    -108.847 -26.481 117.508  1.00 50.66           C  
ATOM    136  OD1 ASP A  19    -108.889 -26.193 116.293  1.00 50.66           O  
ATOM    137  OD2 ASP A  19    -107.804 -26.883 118.080  1.00 50.66           O  
ATOM    138  N   GLY A  20    -113.762 -25.405 117.715  1.00 55.97           N  
ATOM    139  CA  GLY A  20    -115.167 -25.832 117.760  1.00 55.97           C  
ATOM    140  C   GLY A  20    -115.820 -25.929 119.146  1.00 55.97           C  
ATOM    141  O   GLY A  20    -116.987 -26.312 119.213  1.00 55.97           O  
ATOM    142  N   LEU A  21    -115.129 -25.551 120.225  1.00 45.60           N  
ATOM    143  CA  LEU A  21    -115.666 -25.501 121.593  1.00 45.60           C  
ATOM    144  C   LEU A  21    -115.363 -24.152 122.261  1.00 45.60           C  
ATOM    145  CB  LEU A  21    -115.115 -26.680 122.420  1.00 45.60           C  
ATOM    146  O   LEU A  21    -114.378 -23.487 121.941  1.00 45.60           O  
ATOM    147  CG  LEU A  21    -115.756 -28.041 122.083  1.00 45.60           C  
ATOM    148  CD1 LEU A  21    -114.978 -29.169 122.761  1.00 45.60           C  
ATOM    149  CD2 LEU A  21    -117.210 -28.126 122.561  1.00 45.60           C  
ATOM    150  N   ALA A  22    -116.225 -23.729 123.189  1.00 52.77           N  
ATOM    151  CA  ALA A  22    -115.972 -22.534 123.987  1.00 52.77           C  
ATOM    152  C   ALA A  22    -114.845 -22.809 125.007  1.00 52.77           C  
ATOM    153  CB  ALA A  22    -117.274 -22.092 124.666  1.00 52.77           C  
ATOM    154  O   ALA A  22    -114.819 -23.897 125.584  1.00 52.77           O  
ATOM    155  N   PRO A  23    -113.946 -21.844 125.302  1.00 56.33           N  
ATOM    156  CA  PRO A  23    -112.833 -22.055 126.240  1.00 56.33           C  
ATOM    157  C   PRO A  23    -113.245 -22.428 127.672  1.00 56.33           C  
ATOM    158  CB  PRO A  23    -112.048 -20.738 126.248  1.00 56.33           C  
ATOM    159  O   PRO A  23    -112.402 -22.843 128.460  1.00 56.33           O  
ATOM    160  CG  PRO A  23    -112.371 -20.114 124.895  1.00 56.33           C  
ATOM    161  CD  PRO A  23    -113.818 -20.541 124.663  1.00 56.33           C  
ATOM    162  N   GLU A  24    -114.522 -22.245 128.007  1.00 58.89           N  
ATOM    163  CA  GLU A  24    -115.115 -22.482 129.326  1.00 58.89           C  
ATOM    164  C   GLU A  24    -115.593 -23.940 129.508  1.00 58.89           C  
ATOM    165  CB  GLU A  24    -116.246 -21.447 129.524  1.00 58.89           C  
ATOM    166  O   GLU A  24    -115.726 -24.390 130.643  1.00 58.89           O  
ATOM    167  CG  GLU A  24    -115.690 -20.002 129.552  1.00 58.89           C  
ATOM    168  CD  GLU A  24    -116.744 -18.879 129.533  1.00 58.89           C  
ATOM    169  OE1 GLU A  24    -116.312 -17.712 129.367  1.00 58.89           O  
ATOM    170  OE2 GLU A  24    -117.955 -19.158 129.666  1.00 58.89           O  
ATOM    171  N   ASP A  25    -115.769 -24.692 128.410  1.00 56.53           N  
ATOM    172  CA  ASP A  25    -116.248 -26.087 128.403  1.00 56.53           C  
ATOM    173  C   ASP A  25    -115.132 -27.125 128.153  1.00 56.53           C  
ATOM    174  CB  ASP A  25    -117.350 -26.244 127.340  1.00 56.53           C  
ATOM    175  O   ASP A  25    -115.381 -28.333 128.165  1.00 56.53           O  
ATOM    176  CG  ASP A  25    -118.622 -25.445 127.637  1.00 56.53           C  
ATOM    177  OD1 ASP A  25    -119.138 -25.555 128.772  1.00 56.53           O  
ATOM    178  OD2 ASP A  25    -119.105 -24.779 126.691  1.00 56.53           O  
ATOM    179  N   MET A  26    -113.895 -26.682 127.899  1.00 53.02           N  
ATOM    180  CA  MET A  26    -112.769 -27.580 127.620  1.00 53.02           C  
ATOM    181  C   MET A  26    -112.177 -28.154 128.910  1.00 53.02           C  
ATOM    182  CB  MET A  26    -111.695 -26.882 126.770  1.00 53.02           C  
ATOM    183  O   MET A  26    -111.882 -27.424 129.860  1.00 53.02           O  
ATOM    184  CG  MET A  26    -112.243 -26.470 125.398  1.00 53.02           C  
ATOM    185  SD  MET A  26    -111.012 -26.177 124.092  1.00 53.02           S  
ATOM    186  CE  MET A  26    -109.892 -25.004 124.891  1.00 53.02           C  
ATOM    187  N   SER A  27    -111.933 -29.468 128.937  1.00 58.50           N  
ATOM    188  CA  SER A  27    -111.194 -30.086 130.042  1.00 58.50           C  
ATOM    189  C   SER A  27    -109.752 -29.563 130.083  1.00 58.50           C  
ATOM    190  CB  SER A  27    -111.245 -31.619 129.969  1.00 58.50           C  
ATOM    191  O   SER A  27    -109.211 -29.097 129.076  1.00 58.50           O  
ATOM    192  OG  SER A  27    -110.236 -32.131 129.119  1.00 58.50           O  
ATOM    193  N   LYS A  28    -109.090 -29.669 131.243  1.00 67.56           N  
ATOM    194  CA  LYS A  28    -107.699 -29.213 131.402  1.00 67.56           C  
ATOM    195  C   LYS A  28    -106.766 -29.802 130.326  1.00 67.56           C  
ATOM    196  CB  LYS A  28    -107.221 -29.533 132.829  1.00 67.56           C  
ATOM    197  O   LYS A  28    -105.958 -29.065 129.769  1.00 67.56           O  
ATOM    198  CG  LYS A  28    -105.808 -28.987 133.054  1.00 67.56           C  
ATOM    199  CD  LYS A  28    -105.191 -29.423 134.386  1.00 67.56           C  
ATOM    200  CE  LYS A  28    -103.700 -29.143 134.206  1.00 67.56           C  
ATOM    201  NZ  LYS A  28    -102.828 -29.778 135.207  1.00 67.56           N  
ATOM    202  N   GLU A  29    -106.922 -31.086 130.000  1.00 64.88           N  
ATOM    203  CA  GLU A  29    -106.140 -31.757 128.951  1.00 64.88           C  
ATOM    204  C   GLU A  29    -106.407 -31.168 127.558  1.00 64.88           C  
ATOM    205  CB  GLU A  29    -106.450 -33.264 128.947  1.00 64.88           C  
ATOM    206  O   GLU A  29    -105.465 -30.952 126.804  1.00 64.88           O  
ATOM    207  CG  GLU A  29    -105.876 -33.977 130.180  1.00 64.88           C  
ATOM    208  CD  GLU A  29    -106.244 -35.469 130.222  1.00 64.88           C  
ATOM    209  OE1 GLU A  29    -105.346 -36.283 130.536  1.00 64.88           O  
ATOM    210  OE2 GLU A  29    -107.442 -35.771 130.015  1.00 64.88           O  
ATOM    211  N   GLN A  30    -107.658 -30.827 127.227  1.00 64.85           N  
ATOM    212  CA  GLN A  30    -108.004 -30.217 125.934  1.00 64.85           C  
ATOM    213  C   GLN A  30    -107.415 -28.806 125.779  1.00 64.85           C  
ATOM    214  CB  GLN A  30    -109.531 -30.180 125.778  1.00 64.85           C  
ATOM    215  O   GLN A  30    -106.953 -28.443 124.697  1.00 64.85           O  
ATOM    216  CG  GLN A  30    -110.132 -31.579 125.590  1.00 64.85           C  
ATOM    217  CD  GLN A  30    -111.656 -31.547 125.570  1.00 64.85           C  
ATOM    218  NE2 GLN A  30    -112.292 -32.309 124.708  1.00 64.85           N  
ATOM    219  OE1 GLN A  30    -112.310 -30.857 126.336  1.00 64.85           O  
ATOM    220  N   VAL A  31    -107.368 -28.020 126.863  1.00 65.14           N  
ATOM    221  CA  VAL A  31    -106.674 -26.720 126.873  1.00 65.14           C  
ATOM    222  C   VAL A  31    -105.161 -26.911 126.698  1.00 65.14           C  
ATOM    223  CB  VAL A  31    -106.969 -25.923 128.164  1.00 65.14           C  
ATOM    224  O   VAL A  31    -104.541 -26.190 125.917  1.00 65.14           O  
ATOM    225  CG1 VAL A  31    -106.297 -24.540 128.138  1.00 65.14           C  
ATOM    226  CG2 VAL A  31    -108.466 -25.674 128.399  1.00 65.14           C  
ATOM    227  N   GLU A  32    -104.554 -27.881 127.390  1.00 71.85           N  
ATOM    228  CA  GLU A  32    -103.113 -28.168 127.301  1.00 71.85           C  
ATOM    229  C   GLU A  32    -102.705 -28.710 125.915  1.00 71.85           C  
ATOM    230  CB  GLU A  32    -102.687 -29.102 128.459  1.00 71.85           C  
ATOM    231  O   GLU A  32    -101.670 -28.300 125.377  1.00 71.85           O  
ATOM    232  CG  GLU A  32    -102.633 -28.335 129.799  1.00 71.85           C  
ATOM    233  CD  GLU A  32    -102.289 -29.174 131.050  1.00 71.85           C  
ATOM    234  OE1 GLU A  32    -101.897 -28.558 132.076  1.00 71.85           O  
ATOM    235  OE2 GLU A  32    -102.479 -30.407 131.070  1.00 71.85           O  
ATOM    236  N   GLU A  33    -103.535 -29.544 125.281  1.00 71.62           N  
ATOM    237  CA  GLU A  33    -103.325 -30.026 123.910  1.00 71.62           C  
ATOM    238  C   GLU A  33    -103.458 -28.887 122.888  1.00 71.62           C  
ATOM    239  CB  GLU A  33    -104.308 -31.167 123.587  1.00 71.62           C  
ATOM    240  O   GLU A  33    -102.589 -28.716 122.032  1.00 71.62           O  
ATOM    241  CG  GLU A  33    -103.837 -31.959 122.355  1.00 71.62           C  
ATOM    242  CD  GLU A  33    -104.930 -32.824 121.711  1.00 71.62           C  
ATOM    243  OE1 GLU A  33    -104.844 -32.990 120.468  1.00 71.62           O  
ATOM    244  OE2 GLU A  33    -105.876 -33.246 122.411  1.00 71.62           O  
ATOM    245  N   HIS A  34    -104.489 -28.044 123.005  1.00 72.22           N  
ATOM    246  CA  HIS A  34    -104.677 -26.906 122.104  1.00 72.22           C  
ATOM    247  C   HIS A  34    -103.557 -25.854 122.243  1.00 72.22           C  
ATOM    248  CB  HIS A  34    -106.074 -26.318 122.332  1.00 72.22           C  
ATOM    249  O   HIS A  34    -103.050 -25.341 121.243  1.00 72.22           O  
ATOM    250  CG  HIS A  34    -106.346 -25.190 121.380  1.00 72.22           C  
ATOM    251  CD2 HIS A  34    -106.164 -23.862 121.649  1.00 72.22           C  
ATOM    252  ND1 HIS A  34    -106.618 -25.300 120.035  1.00 72.22           N  
ATOM    253  CE1 HIS A  34    -106.565 -24.074 119.504  1.00 72.22           C  
ATOM    254  NE2 HIS A  34    -106.313 -23.158 120.455  1.00 72.22           N  
ATOM    255  N   VAL A  35    -103.084 -25.581 123.467  1.00 75.87           N  
ATOM    256  CA  VAL A  35    -101.899 -24.731 123.700  1.00 75.87           C  
ATOM    257  C   VAL A  35    -100.637 -25.351 123.095  1.00 75.87           C  
ATOM    258  CB  VAL A  35    -101.713 -24.446 125.206  1.00 75.87           C  
ATOM    259  O   VAL A  35     -99.795 -24.617 122.574  1.00 75.87           O  
ATOM    260  CG1 VAL A  35    -100.347 -23.829 125.559  1.00 75.87           C  
ATOM    261  CG2 VAL A  35    -102.777 -23.450 125.687  1.00 75.87           C  
ATOM    262  N   SER A  36    -100.496 -26.677 123.131  1.00 78.28           N  
ATOM    263  CA  SER A  36     -99.378 -27.378 122.486  1.00 78.28           C  
ATOM    264  C   SER A  36     -99.454 -27.256 120.960  1.00 78.28           C  
ATOM    265  CB  SER A  36     -99.324 -28.842 122.933  1.00 78.28           C  
ATOM    266  O   SER A  36     -98.464 -26.884 120.334  1.00 78.28           O  
ATOM    267  OG  SER A  36     -99.192 -28.896 124.343  1.00 78.28           O  
ATOM    268  N   ARG A  37    -100.643 -27.428 120.371  1.00 78.25           N  
ATOM    269  CA  ARG A  37    -100.888 -27.277 118.928  1.00 78.25           C  
ATOM    270  C   ARG A  37    -100.595 -25.859 118.428  1.00 78.25           C  
ATOM    271  CB  ARG A  37    -102.332 -27.714 118.636  1.00 78.25           C  
ATOM    272  O   ARG A  37     -99.862 -25.703 117.456  1.00 78.25           O  
ATOM    273  CG  ARG A  37    -102.581 -28.009 117.149  1.00 78.25           C  
ATOM    274  CD  ARG A  37    -104.046 -28.399 116.895  1.00 78.25           C  
ATOM    275  NE  ARG A  37    -104.455 -29.600 117.662  1.00 78.25           N  
ATOM    276  NH1 ARG A  37    -106.733 -29.345 117.473  1.00 78.25           N  
ATOM    277  NH2 ARG A  37    -105.929 -31.065 118.627  1.00 78.25           N  
ATOM    278  CZ  ARG A  37    -105.692 -29.997 117.910  1.00 78.25           C  
ATOM    279  N   ILE A  38    -101.061 -24.822 119.133  1.00 77.43           N  
ATOM    280  CA  ILE A  38    -100.728 -23.422 118.802  1.00 77.43           C  
ATOM    281  C   ILE A  38     -99.226 -23.138 118.951  1.00 77.43           C  
ATOM    282  CB  ILE A  38    -101.604 -22.434 119.619  1.00 77.43           C  
ATOM    283  O   ILE A  38     -98.684 -22.335 118.193  1.00 77.43           O  
ATOM    284  CG1 ILE A  38    -103.012 -22.391 118.979  1.00 77.43           C  
ATOM    285  CG2 ILE A  38    -100.993 -21.016 119.703  1.00 77.43           C  
ATOM    286  CD1 ILE A  38    -103.953 -21.306 119.520  1.00 77.43           C  
ATOM    287  N   ARG A  39     -98.524 -23.775 119.899  1.00 79.23           N  
ATOM    288  CA  ARG A  39     -97.059 -23.642 120.005  1.00 79.23           C  
ATOM    289  C   ARG A  39     -96.347 -24.286 118.820  1.00 79.23           C  
ATOM    290  CB  ARG A  39     -96.546 -24.216 121.328  1.00 79.23           C  
ATOM    291  O   ARG A  39     -95.478 -23.639 118.246  1.00 79.23           O  
ATOM    292  CG  ARG A  39     -96.826 -23.272 122.500  1.00 79.23           C  
ATOM    293  CD  ARG A  39     -96.454 -23.987 123.799  1.00 79.23           C  
ATOM    294  NE  ARG A  39     -96.714 -23.136 124.975  1.00 79.23           N  
ATOM    295  NH1 ARG A  39     -94.819 -23.648 126.170  1.00 79.23           N  
ATOM    296  NH2 ARG A  39     -96.352 -22.289 127.055  1.00 79.23           N  
ATOM    297  CZ  ARG A  39     -95.961 -23.028 126.054  1.00 79.23           C  
ATOM    298  N   GLU A  40     -96.745 -25.491 118.417  1.00 79.83           N  
ATOM    299  CA  GLU A  40     -96.203 -26.147 117.221  1.00 79.83           C  
ATOM    300  C   GLU A  40     -96.478 -25.346 115.943  1.00 79.83           C  
ATOM    301  CB  GLU A  40     -96.795 -27.550 117.053  1.00 79.83           C  
ATOM    302  O   GLU A  40     -95.587 -25.206 115.110  1.00 79.83           O  
ATOM    303  CG  GLU A  40     -96.264 -28.566 118.073  1.00 79.83           C  
ATOM    304  CD  GLU A  40     -96.782 -29.988 117.802  1.00 79.83           C  
ATOM    305  OE1 GLU A  40     -96.404 -30.886 118.587  1.00 79.83           O  
ATOM    306  OE2 GLU A  40     -97.519 -30.179 116.803  1.00 79.83           O  
ATOM    307  N   GLU A  41     -97.677 -24.781 115.781  1.00 77.95           N  
ATOM    308  CA  GLU A  41     -97.996 -23.904 114.647  1.00 77.95           C  
ATOM    309  C   GLU A  41     -97.189 -22.601 114.679  1.00 77.95           C  
ATOM    310  CB  GLU A  41     -99.499 -23.597 114.611  1.00 77.95           C  
ATOM    311  O   GLU A  41     -96.669 -22.181 113.647  1.00 77.95           O  
ATOM    312  CG  GLU A  41    -100.301 -24.814 114.131  1.00 77.95           C  
ATOM    313  CD  GLU A  41    -101.811 -24.555 114.027  1.00 77.95           C  
ATOM    314  OE1 GLU A  41    -102.479 -25.456 113.470  1.00 77.95           O  
ATOM    315  OE2 GLU A  41    -102.281 -23.487 114.480  1.00 77.95           O  
ATOM    316  N   LEU A  42     -97.016 -21.988 115.854  1.00 81.18           N  
ATOM    317  CA  LEU A  42     -96.201 -20.784 116.018  1.00 81.18           C  
ATOM    318  C   LEU A  42     -94.723 -21.043 115.706  1.00 81.18           C  
ATOM    319  CB  LEU A  42     -96.384 -20.252 117.451  1.00 81.18           C  
ATOM    320  O   LEU A  42     -94.078 -20.194 115.089  1.00 81.18           O  
ATOM    321  CG  LEU A  42     -95.564 -18.989 117.769  1.00 81.18           C  
ATOM    322  CD1 LEU A  42     -95.996 -17.783 116.929  1.00 81.18           C  
ATOM    323  CD2 LEU A  42     -95.728 -18.621 119.245  1.00 81.18           C  
ATOM    324  N   ASP A  43     -94.176 -22.181 116.133  1.00 83.17           N  
ATOM    325  CA  ASP A  43     -92.790 -22.550 115.849  1.00 83.17           C  
ATOM    326  C   ASP A  43     -92.608 -22.969 114.380  1.00 83.17           C  
ATOM    327  CB  ASP A  43     -92.269 -23.548 116.900  1.00 83.17           C  
ATOM    328  O   ASP A  43     -91.648 -22.522 113.753  1.00 83.17           O  
ATOM    329  CG  ASP A  43     -92.000 -22.879 118.267  1.00 83.17           C  
ATOM    330  OD1 ASP A  43     -91.699 -21.652 118.303  1.00 83.17           O  
ATOM    331  OD2 ASP A  43     -92.054 -23.574 119.306  1.00 83.17           O  
ATOM    332  N   ARG A  44     -93.586 -23.645 113.762  1.00 84.86           N  
ATOM    333  CA  ARG A  44     -93.601 -23.905 112.310  1.00 84.86           C  
ATOM    334  C   ARG A  44     -93.664 -22.611 111.489  1.00 84.86           C  
ATOM    335  CB  ARG A  44     -94.759 -24.860 111.986  1.00 84.86           C  
ATOM    336  O   ARG A  44     -92.866 -22.434 110.575  1.00 84.86           O  
ATOM    337  CG  ARG A  44     -94.649 -25.489 110.587  1.00 84.86           C  
ATOM    338  CD  ARG A  44     -95.869 -26.368 110.263  1.00 84.86           C  
ATOM    339  NE  ARG A  44     -96.085 -27.430 111.277  1.00 84.86           N  
ATOM    340  NH1 ARG A  44     -98.309 -27.045 111.748  1.00 84.86           N  
ATOM    341  NH2 ARG A  44     -97.179 -28.549 112.941  1.00 84.86           N  
ATOM    342  CZ  ARG A  44     -97.186 -27.670 111.976  1.00 84.86           C  
ATOM    343  N   GLU A  45     -94.519 -21.650 111.850  1.00 80.09           N  
ATOM    344  CA  GLU A  45     -94.541 -20.324 111.206  1.00 80.09           C  
ATOM    345  C   GLU A  45     -93.240 -19.532 111.427  1.00 80.09           C  
ATOM    346  CB  GLU A  45     -95.710 -19.462 111.720  1.00 80.09           C  
ATOM    347  O   GLU A  45     -92.847 -18.719 110.582  1.00 80.09           O  
ATOM    348  CG  GLU A  45     -97.037 -19.652 110.953  1.00 80.09           C  
ATOM    349  CD  GLU A  45     -97.785 -18.331 110.647  1.00 80.09           C  
ATOM    350  OE1 GLU A  45     -98.757 -18.381 109.860  1.00 80.09           O  
ATOM    351  OE2 GLU A  45     -97.383 -17.251 111.158  1.00 80.09           O  
ATOM    352  N   ARG A  46     -92.546 -19.728 112.556  1.00 84.10           N  
ATOM    353  CA  ARG A  46     -91.220 -19.131 112.793  1.00 84.10           C  
ATOM    354  C   ARG A  46     -90.158 -19.766 111.902  1.00 84.10           C  
ATOM    355  CB  ARG A  46     -90.824 -19.269 114.267  1.00 84.10           C  
ATOM    356  O   ARG A  46     -89.348 -19.025 111.344  1.00 84.10           O  
ATOM    357  CG  ARG A  46     -91.551 -18.282 115.186  1.00 84.10           C  
ATOM    358  CD  ARG A  46     -91.470 -18.822 116.615  1.00 84.10           C  
ATOM    359  NE  ARG A  46     -91.911 -17.841 117.616  1.00 84.10           N  
ATOM    360  NH1 ARG A  46     -91.488 -19.193 119.428  1.00 84.10           N  
ATOM    361  NH2 ARG A  46     -92.221 -17.114 119.746  1.00 84.10           N  
ATOM    362  CZ  ARG A  46     -91.870 -18.058 118.917  1.00 84.10           C  
ATOM    363  N   GLU A  47     -90.169 -21.087 111.750  1.00 84.10           N  
ATOM    364  CA  GLU A  47     -89.282 -21.823 110.845  1.00 84.10           C  
ATOM    365  C   GLU A  47     -89.522 -21.429 109.385  1.00 84.10           C  
ATOM    366  CB  GLU A  47     -89.455 -23.337 111.038  1.00 84.10           C  
ATOM    367  O   GLU A  47     -88.573 -21.043 108.702  1.00 84.10           O  
ATOM    368  CG  GLU A  47     -88.810 -23.819 112.347  1.00 84.10           C  
ATOM    369  CD  GLU A  47     -88.965 -25.330 112.586  1.00 84.10           C  
ATOM    370  OE1 GLU A  47     -88.364 -25.798 113.579  1.00 84.10           O  
ATOM    371  OE2 GLU A  47     -89.623 -26.010 111.765  1.00 84.10           O  
ATOM    372  N   GLU A  48     -90.776 -21.409 108.925  1.00 83.55           N  
ATOM    373  CA  GLU A  48     -91.138 -20.970 107.572  1.00 83.55           C  
ATOM    374  C   GLU A  48     -90.734 -19.514 107.320  1.00 83.55           C  
ATOM    375  CB  GLU A  48     -92.645 -21.132 107.332  1.00 83.55           C  
ATOM    376  O   GLU A  48     -90.103 -19.209 106.306  1.00 83.55           O  
ATOM    377  CG  GLU A  48     -93.051 -22.599 107.119  1.00 83.55           C  
ATOM    378  CD  GLU A  48     -94.542 -22.768 106.779  1.00 83.55           C  
ATOM    379  OE1 GLU A  48     -95.015 -23.927 106.839  1.00 83.55           O  
ATOM    380  OE2 GLU A  48     -95.184 -21.758 106.409  1.00 83.55           O  
ATOM    381  N   ARG A  49     -91.013 -18.598 108.258  1.00 86.04           N  
ATOM    382  CA  ARG A  49     -90.575 -17.197 108.149  1.00 86.04           C  
ATOM    383  C   ARG A  49     -89.056 -17.084 108.054  1.00 86.04           C  
ATOM    384  CB  ARG A  49     -91.101 -16.410 109.350  1.00 86.04           C  
ATOM    385  O   ARG A  49     -88.568 -16.294 107.250  1.00 86.04           O  
ATOM    386  CG  ARG A  49     -90.824 -14.900 109.255  1.00 86.04           C  
ATOM    387  CD  ARG A  49     -90.968 -14.231 110.624  1.00 86.04           C  
ATOM    388  NE  ARG A  49     -92.248 -14.580 111.267  1.00 86.04           N  
ATOM    389  NH1 ARG A  49     -92.082 -13.205 113.088  1.00 86.04           N  
ATOM    390  NH2 ARG A  49     -93.861 -14.557 112.855  1.00 86.04           N  
ATOM    391  CZ  ARG A  49     -92.724 -14.112 112.400  1.00 86.04           C  
ATOM    392  N   ASN A  50     -88.317 -17.843 108.863  1.00 87.56           N  
ATOM    393  CA  ASN A  50     -86.856 -17.862 108.837  1.00 87.56           C  
ATOM    394  C   ASN A  50     -86.344 -18.404 107.491  1.00 87.56           C  
ATOM    395  CB  ASN A  50     -86.368 -18.672 110.051  1.00 87.56           C  
ATOM    396  O   ASN A  50     -85.511 -17.769 106.849  1.00 87.56           O  
ATOM    397  CG  ASN A  50     -84.874 -18.581 110.308  1.00 87.56           C  
ATOM    398  ND2 ASN A  50     -84.411 -19.183 111.376  1.00 87.56           N  
ATOM    399  OD1 ASN A  50     -84.107 -17.956 109.599  1.00 87.56           O  
ATOM    400  N   TYR A  51     -86.925 -19.499 106.997  1.00 89.96           N  
ATOM    401  CA  TYR A  51     -86.616 -20.071 105.688  1.00 89.96           C  
ATOM    402  C   TYR A  51     -86.865 -19.080 104.538  1.00 89.96           C  
ATOM    403  CB  TYR A  51     -87.425 -21.362 105.503  1.00 89.96           C  
ATOM    404  O   TYR A  51     -85.960 -18.818 103.745  1.00 89.96           O  
ATOM    405  CG  TYR A  51     -87.190 -21.999 104.152  1.00 89.96           C  
ATOM    406  CD1 TYR A  51     -88.150 -21.868 103.129  1.00 89.96           C  
ATOM    407  CD2 TYR A  51     -85.969 -22.653 103.900  1.00 89.96           C  
ATOM    408  CE1 TYR A  51     -87.883 -22.386 101.848  1.00 89.96           C  
ATOM    409  CE2 TYR A  51     -85.694 -23.161 102.617  1.00 89.96           C  
ATOM    410  OH  TYR A  51     -86.375 -23.483 100.341  1.00 89.96           O  
ATOM    411  CZ  TYR A  51     -86.651 -23.022 101.588  1.00 89.96           C  
ATOM    412  N   PHE A  52     -88.045 -18.453 104.477  1.00 88.69           N  
ATOM    413  CA  PHE A  52     -88.349 -17.438 103.462  1.00 88.69           C  
ATOM    414  C   PHE A  52     -87.477 -16.186 103.592  1.00 88.69           C  
ATOM    415  CB  PHE A  52     -89.834 -17.053 103.519  1.00 88.69           C  
ATOM    416  O   PHE A  52     -87.164 -15.551 102.584  1.00 88.69           O  
ATOM    417  CG  PHE A  52     -90.775 -18.107 102.967  1.00 88.69           C  
ATOM    418  CD1 PHE A  52     -90.641 -18.537 101.632  1.00 88.69           C  
ATOM    419  CD2 PHE A  52     -91.790 -18.655 103.774  1.00 88.69           C  
ATOM    420  CE1 PHE A  52     -91.497 -19.527 101.118  1.00 88.69           C  
ATOM    421  CE2 PHE A  52     -92.640 -19.651 103.264  1.00 88.69           C  
ATOM    422  CZ  PHE A  52     -92.492 -20.089 101.938  1.00 88.69           C  
ATOM    423  N   GLN A  53     -87.058 -15.826 104.806  1.00 87.01           N  
ATOM    424  CA  GLN A  53     -86.130 -14.724 105.031  1.00 87.01           C  
ATOM    425  C   GLN A  53     -84.719 -15.060 104.521  1.00 87.01           C  
ATOM    426  CB  GLN A  53     -86.198 -14.320 106.513  1.00 87.01           C  
ATOM    427  O   GLN A  53     -84.135 -14.251 103.802  1.00 87.01           O  
ATOM    428  CG  GLN A  53     -85.258 -13.152 106.825  1.00 87.01           C  
ATOM    429  CD  GLN A  53     -85.706 -12.250 107.972  1.00 87.01           C  
ATOM    430  NE2 GLN A  53     -84.911 -11.250 108.283  1.00 87.01           N  
ATOM    431  OE1 GLN A  53     -86.768 -12.353 108.567  1.00 87.01           O  
ATOM    432  N   LEU A  54     -84.216 -16.268 104.790  1.00 90.29           N  
ATOM    433  CA  LEU A  54     -82.937 -16.761 104.269  1.00 90.29           C  
ATOM    434  C   LEU A  54     -82.937 -16.878 102.739  1.00 90.29           C  
ATOM    435  CB  LEU A  54     -82.611 -18.119 104.919  1.00 90.29           C  
ATOM    436  O   LEU A  54     -82.002 -16.402 102.099  1.00 90.29           O  
ATOM    437  CG  LEU A  54     -82.157 -18.024 106.388  1.00 90.29           C  
ATOM    438  CD1 LEU A  54     -82.148 -19.420 107.012  1.00 90.29           C  
ATOM    439  CD2 LEU A  54     -80.744 -17.445 106.508  1.00 90.29           C  
ATOM    440  N   GLU A  55     -83.979 -17.452 102.128  1.00 89.64           N  
ATOM    441  CA  GLU A  55     -84.075 -17.537 100.663  1.00 89.64           C  
ATOM    442  C   GLU A  55     -84.230 -16.152 100.014  1.00 89.64           C  
ATOM    443  CB  GLU A  55     -85.196 -18.501 100.233  1.00 89.64           C  
ATOM    444  O   GLU A  55     -83.596 -15.882  98.993  1.00 89.64           O  
ATOM    445  CG  GLU A  55     -84.800 -19.990 100.347  1.00 89.64           C  
ATOM    446  CD  GLU A  55     -83.605 -20.402  99.452  1.00 89.64           C  
ATOM    447  OE1 GLU A  55     -82.837 -21.334  99.802  1.00 89.64           O  
ATOM    448  OE2 GLU A  55     -83.360 -19.770  98.402  1.00 89.64           O  
ATOM    449  N   ARG A  56     -84.970 -15.215 100.626  1.00 91.98           N  
ATOM    450  CA  ARG A  56     -85.013 -13.815 100.168  1.00 91.98           C  
ATOM    451  C   ARG A  56     -83.624 -13.176 100.185  1.00 91.98           C  
ATOM    452  CB  ARG A  56     -85.991 -13.015 101.040  1.00 91.98           C  
ATOM    453  O   ARG A  56     -83.244 -12.547  99.199  1.00 91.98           O  
ATOM    454  CG  ARG A  56     -86.123 -11.540 100.615  1.00 91.98           C  
ATOM    455  CD  ARG A  56     -86.674 -10.686 101.760  1.00 91.98           C  
ATOM    456  NE  ARG A  56     -85.684 -10.550 102.846  1.00 91.98           N  
ATOM    457  NH1 ARG A  56     -87.068  -9.873 104.546  1.00 91.98           N  
ATOM    458  NH2 ARG A  56     -84.889 -10.177 104.925  1.00 91.98           N  
ATOM    459  CZ  ARG A  56     -85.887 -10.197 104.097  1.00 91.98           C  
ATOM    460  N   ASP A  57     -82.877 -13.327 101.275  1.00 91.12           N  
ATOM    461  CA  ASP A  57     -81.564 -12.690 101.449  1.00 91.12           C  
ATOM    462  C   ASP A  57     -80.500 -13.343 100.538  1.00 91.12           C  
ATOM    463  CB  ASP A  57     -81.203 -12.686 102.952  1.00 91.12           C  
ATOM    464  O   ASP A  57     -79.632 -12.667  99.976  1.00 91.12           O  
ATOM    465  CG  ASP A  57     -82.158 -11.818 103.802  1.00 91.12           C  
ATOM    466  OD1 ASP A  57     -82.973 -11.056 103.224  1.00 91.12           O  
ATOM    467  OD2 ASP A  57     -82.115 -11.861 105.051  1.00 91.12           O  
ATOM    468  N   LYS A  58     -80.637 -14.644 100.263  1.00 91.66           N  
ATOM    469  CA  LYS A  58     -79.866 -15.394  99.259  1.00 91.66           C  
ATOM    470  C   LYS A  58     -80.178 -14.956  97.822  1.00 91.66           C  
ATOM    471  CB  LYS A  58     -80.172 -16.868  99.512  1.00 91.66           C  
ATOM    472  O   LYS A  58     -79.265 -14.762  97.023  1.00 91.66           O  
ATOM    473  CG  LYS A  58     -79.415 -17.877  98.642  1.00 91.66           C  
ATOM    474  CD  LYS A  58     -79.846 -19.252  99.162  1.00 91.66           C  
ATOM    475  CE  LYS A  58     -79.488 -20.425  98.260  1.00 91.66           C  
ATOM    476  NZ  LYS A  58     -80.335 -21.578  98.657  1.00 91.66           N  
ATOM    477  N   ILE A  59     -81.447 -14.717  97.486  1.00 90.89           N  
ATOM    478  CA  ILE A  59     -81.838 -14.138  96.189  1.00 90.89           C  
ATOM    479  C   ILE A  59     -81.320 -12.696  96.060  1.00 90.89           C  
ATOM    480  CB  ILE A  59     -83.368 -14.254  95.982  1.00 90.89           C  
ATOM    481  O   ILE A  59     -80.840 -12.322  94.989  1.00 90.89           O  
ATOM    482  CG1 ILE A  59     -83.753 -15.736  95.757  1.00 90.89           C  
ATOM    483  CG2 ILE A  59     -83.850 -13.410  94.784  1.00 90.89           C  
ATOM    484  CD1 ILE A  59     -85.258 -16.013  95.874  1.00 90.89           C  
ATOM    485  N   HIS A  60     -81.358 -11.897  97.133  1.00 92.17           N  
ATOM    486  CA  HIS A  60     -80.824 -10.530  97.127  1.00 92.17           C  
ATOM    487  C   HIS A  60     -79.310 -10.512  96.891  1.00 92.17           C  
ATOM    488  CB  HIS A  60     -81.200  -9.779  98.418  1.00 92.17           C  
ATOM    489  O   HIS A  60     -78.841  -9.796  96.011  1.00 92.17           O  
ATOM    490  CG  HIS A  60     -81.821  -8.437  98.130  1.00 92.17           C  
ATOM    491  CD2 HIS A  60     -81.224  -7.203  98.185  1.00 92.17           C  
ATOM    492  ND1 HIS A  60     -83.117  -8.247  97.713  1.00 92.17           N  
ATOM    493  CE1 HIS A  60     -83.305  -6.931  97.527  1.00 92.17           C  
ATOM    494  NE2 HIS A  60     -82.185  -6.253  97.804  1.00 92.17           N  
ATOM    495  N   THR A  61     -78.553 -11.357  97.595  1.00 91.99           N  
ATOM    496  CA  THR A  61     -77.096 -11.465  97.406  1.00 91.99           C  
ATOM    497  C   THR A  61     -76.724 -11.979  96.013  1.00 91.99           C  
ATOM    498  CB  THR A  61     -76.427 -12.324  98.490  1.00 91.99           C  
ATOM    499  O   THR A  61     -75.829 -11.414  95.384  1.00 91.99           O  
ATOM    500  CG2 THR A  61     -76.351 -11.601  99.832  1.00 91.99           C  
ATOM    501  OG1 THR A  61     -77.137 -13.511  98.724  1.00 91.99           O  
ATOM    502  N   PHE A  62     -77.440 -12.964  95.452  1.00 93.04           N  
ATOM    503  CA  PHE A  62     -77.244 -13.350  94.047  1.00 93.04           C  
ATOM    504  C   PHE A  62     -77.554 -12.206  93.073  1.00 93.04           C  
ATOM    505  CB  PHE A  62     -78.097 -14.574  93.679  1.00 93.04           C  
ATOM    506  O   PHE A  62     -76.802 -11.998  92.116  1.00 93.04           O  
ATOM    507  CG  PHE A  62     -77.594 -15.916  94.177  1.00 93.04           C  
ATOM    508  CD1 PHE A  62     -76.246 -16.291  93.998  1.00 93.04           C  
ATOM    509  CD2 PHE A  62     -78.494 -16.831  94.755  1.00 93.04           C  
ATOM    510  CE1 PHE A  62     -75.799 -17.554  94.421  1.00 93.04           C  
ATOM    511  CE2 PHE A  62     -78.051 -18.101  95.162  1.00 93.04           C  
ATOM    512  CZ  PHE A  62     -76.701 -18.461  95.003  1.00 93.04           C  
ATOM    513  N   TRP A  63     -78.627 -11.444  93.303  1.00 94.59           N  
ATOM    514  CA  TRP A  63     -78.975 -10.292  92.470  1.00 94.59           C  
ATOM    515  C   TRP A  63     -77.905  -9.194  92.535  1.00 94.59           C  
ATOM    516  CB  TRP A  63     -80.359  -9.765  92.863  1.00 94.59           C  
ATOM    517  O   TRP A  63     -77.490  -8.698  91.488  1.00 94.59           O  
ATOM    518  CG  TRP A  63     -80.797  -8.558  92.092  1.00 94.59           C  
ATOM    519  CD1 TRP A  63     -81.349  -8.569  90.859  1.00 94.59           C  
ATOM    520  CD2 TRP A  63     -80.690  -7.152  92.472  1.00 94.59           C  
ATOM    521  CE2 TRP A  63     -81.215  -6.356  91.410  1.00 94.59           C  
ATOM    522  CE3 TRP A  63     -80.215  -6.466  93.610  1.00 94.59           C  
ATOM    523  NE1 TRP A  63     -81.598  -7.272  90.451  1.00 94.59           N  
ATOM    524  CH2 TRP A  63     -80.822  -4.307  92.640  1.00 94.59           C  
ATOM    525  CZ2 TRP A  63     -81.281  -4.955  91.480  1.00 94.59           C  
ATOM    526  CZ3 TRP A  63     -80.280  -5.062  93.697  1.00 94.59           C  
ATOM    527  N   GLU A  64     -77.392  -8.867  93.724  1.00 93.06           N  
ATOM    528  CA  GLU A  64     -76.304  -7.899  93.910  1.00 93.06           C  
ATOM    529  C   GLU A  64     -75.002  -8.348  93.233  1.00 93.06           C  
ATOM    530  CB  GLU A  64     -76.057  -7.654  95.406  1.00 93.06           C  
ATOM    531  O   GLU A  64     -74.386  -7.560  92.512  1.00 93.06           O  
ATOM    532  CG  GLU A  64     -77.164  -6.800  96.041  1.00 93.06           C  
ATOM    533  CD  GLU A  64     -76.927  -6.505  97.529  1.00 93.06           C  
ATOM    534  OE1 GLU A  64     -77.728  -5.711  98.071  1.00 93.06           O  
ATOM    535  OE2 GLU A  64     -75.957  -7.050  98.103  1.00 93.06           O  
ATOM    536  N   ILE A  65     -74.606  -9.619  93.384  1.00 93.75           N  
ATOM    537  CA  ILE A  65     -73.419 -10.181  92.717  1.00 93.75           C  
ATOM    538  C   ILE A  65     -73.570 -10.104  91.195  1.00 93.75           C  
ATOM    539  CB  ILE A  65     -73.157 -11.632  93.190  1.00 93.75           C  
ATOM    540  O   ILE A  65     -72.678  -9.592  90.515  1.00 93.75           O  
ATOM    541  CG1 ILE A  65     -72.691 -11.642  94.665  1.00 93.75           C  
ATOM    542  CG2 ILE A  65     -72.099 -12.332  92.309  1.00 93.75           C  
ATOM    543  CD1 ILE A  65     -72.777 -13.026  95.324  1.00 93.75           C  
ATOM    544  N   THR A  66     -74.701 -10.569  90.657  1.00 92.65           N  
ATOM    545  CA  THR A  66     -74.951 -10.592  89.205  1.00 92.65           C  
ATOM    546  C   THR A  66     -75.022  -9.172  88.640  1.00 92.65           C  
ATOM    547  CB  THR A  66     -76.251 -11.343  88.869  1.00 92.65           C  
ATOM    548  O   THR A  66     -74.509  -8.897  87.554  1.00 92.65           O  
ATOM    549  CG2 THR A  66     -76.340 -11.681  87.380  1.00 92.65           C  
ATOM    550  OG1 THR A  66     -76.331 -12.573  89.546  1.00 92.65           O  
ATOM    551  N   ARG A  67     -75.602  -8.231  89.396  1.00 94.46           N  
ATOM    552  CA  ARG A  67     -75.632  -6.810  89.048  1.00 94.46           C  
ATOM    553  C   ARG A  67     -74.228  -6.202  89.028  1.00 94.46           C  
ATOM    554  CB  ARG A  67     -76.577  -6.081  90.011  1.00 94.46           C  
ATOM    555  O   ARG A  67     -73.893  -5.547  88.044  1.00 94.46           O  
ATOM    556  CG  ARG A  67     -76.615  -4.589  89.694  1.00 94.46           C  
ATOM    557  CD  ARG A  67     -77.546  -3.843  90.638  1.00 94.46           C  
ATOM    558  NE  ARG A  67     -77.302  -2.412  90.458  1.00 94.46           N  
ATOM    559  NH1 ARG A  67     -78.478  -1.608  92.252  1.00 94.46           N  
ATOM    560  NH2 ARG A  67     -77.160  -0.262  91.001  1.00 94.46           N  
ATOM    561  CZ  ARG A  67     -77.666  -1.432  91.243  1.00 94.46           C  
ATOM    562  N   ARG A  68     -73.398  -6.448  90.050  1.00 94.53           N  
ATOM    563  CA  ARG A  68     -72.000  -5.978  90.085  1.00 94.53           C  
ATOM    564  C   ARG A  68     -71.201  -6.535  88.907  1.00 94.53           C  
ATOM    565  CB  ARG A  68     -71.348  -6.335  91.433  1.00 94.53           C  
ATOM    566  O   ARG A  68     -70.540  -5.770  88.218  1.00 94.53           O  
ATOM    567  CG  ARG A  68     -69.913  -5.777  91.518  1.00 94.53           C  
ATOM    568  CD  ARG A  68     -69.209  -6.098  92.842  1.00 94.53           C  
ATOM    569  NE  ARG A  68     -68.999  -7.547  93.034  1.00 94.53           N  
ATOM    570  NH1 ARG A  68     -66.923  -7.763  92.027  1.00 94.53           N  
ATOM    571  NH2 ARG A  68     -67.871  -9.521  92.945  1.00 94.53           N  
ATOM    572  CZ  ARG A  68     -67.940  -8.252  92.663  1.00 94.53           C  
ATOM    573  N   GLN A  69     -71.324  -7.831  88.619  1.00 94.14           N  
ATOM    574  CA  GLN A  69     -70.670  -8.462  87.465  1.00 94.14           C  
ATOM    575  C   GLN A  69     -71.119  -7.846  86.129  1.00 94.14           C  
ATOM    576  CB  GLN A  69     -70.971  -9.966  87.470  1.00 94.14           C  
ATOM    577  O   GLN A  69     -70.299  -7.634  85.238  1.00 94.14           O  
ATOM    578  CG  GLN A  69     -70.187 -10.719  88.555  1.00 94.14           C  
ATOM    579  CD  GLN A  69     -70.570 -12.195  88.632  1.00 94.14           C  
ATOM    580  NE2 GLN A  69     -69.768 -13.018  89.270  1.00 94.14           N  
ATOM    581  OE1 GLN A  69     -71.583 -12.649  88.131  1.00 94.14           O  
ATOM    582  N   LEU A  70     -72.406  -7.510  85.981  1.00 93.66           N  
ATOM    583  CA  LEU A  70     -72.914  -6.813  84.797  1.00 93.66           C  
ATOM    584  C   LEU A  70     -72.363  -5.381  84.684  1.00 93.66           C  
ATOM    585  CB  LEU A  70     -74.453  -6.824  84.842  1.00 93.66           C  
ATOM    586  O   LEU A  70     -72.057  -4.929  83.581  1.00 93.66           O  
ATOM    587  CG  LEU A  70     -75.126  -6.150  83.633  1.00 93.66           C  
ATOM    588  CD1 LEU A  70     -74.862  -6.897  82.325  1.00 93.66           C  
ATOM    589  CD2 LEU A  70     -76.637  -6.078  83.853  1.00 93.66           C  
ATOM    590  N   GLU A  71     -72.250  -4.659  85.799  1.00 94.84           N  
ATOM    591  CA  GLU A  71     -71.662  -3.315  85.851  1.00 94.84           C  
ATOM    592  C   GLU A  71     -70.151  -3.351  85.529  1.00 94.84           C  
ATOM    593  CB  GLU A  71     -72.007  -2.647  87.205  1.00 94.84           C  
ATOM    594  O   GLU A  71     -69.685  -2.533  84.733  1.00 94.84           O  
ATOM    595  CG  GLU A  71     -73.502  -2.241  87.286  1.00 94.84           C  
ATOM    596  CD  GLU A  71     -73.983  -1.709  88.658  1.00 94.84           C  
ATOM    597  OE1 GLU A  71     -75.220  -1.508  88.822  1.00 94.84           O  
ATOM    598  OE2 GLU A  71     -73.146  -1.472  89.548  1.00 94.84           O  
ATOM    599  N   GLU A  72     -69.419  -4.361  86.016  1.00 93.40           N  
ATOM    600  CA  GLU A  72     -68.011  -4.635  85.683  1.00 93.40           C  
ATOM    601  C   GLU A  72     -67.822  -4.973  84.199  1.00 93.40           C  
ATOM    602  CB  GLU A  72     -67.465  -5.767  86.576  1.00 93.40           C  
ATOM    603  O   GLU A  72     -67.020  -4.329  83.524  1.00 93.40           O  
ATOM    604  CG  GLU A  72     -67.157  -5.233  87.982  1.00 93.40           C  
ATOM    605  CD  GLU A  72     -66.856  -6.303  89.041  1.00 93.40           C  
ATOM    606  OE1 GLU A  72     -66.644  -5.887  90.204  1.00 93.40           O  
ATOM    607  OE2 GLU A  72     -66.897  -7.526  88.766  1.00 93.40           O  
ATOM    608  N   LYS A  73     -68.613  -5.892  83.629  1.00 93.80           N  
ATOM    609  CA  LYS A  73     -68.522  -6.220  82.193  1.00 93.80           C  
ATOM    610  C   LYS A  73     -68.908  -5.052  81.284  1.00 93.80           C  
ATOM    611  CB  LYS A  73     -69.314  -7.507  81.878  1.00 93.80           C  
ATOM    612  O   LYS A  73     -68.317  -4.884  80.220  1.00 93.80           O  
ATOM    613  CG  LYS A  73     -68.707  -8.785  82.493  1.00 93.80           C  
ATOM    614  CD  LYS A  73     -67.303  -9.088  81.950  1.00 93.80           C  
ATOM    615  CE  LYS A  73     -66.608 -10.238  82.682  1.00 93.80           C  
ATOM    616  NZ  LYS A  73     -65.138 -10.060  82.612  1.00 93.80           N  
ATOM    617  N   LYS A  74     -69.819  -4.175  81.718  1.00 94.14           N  
ATOM    618  CA  LYS A  74     -70.100  -2.897  81.036  1.00 94.14           C  
ATOM    619  C   LYS A  74     -68.976  -1.867  81.180  1.00 94.14           C  
ATOM    620  CB  LYS A  74     -71.408  -2.305  81.570  1.00 94.14           C  
ATOM    621  O   LYS A  74     -68.924  -0.933  80.383  1.00 94.14           O  
ATOM    622  CG  LYS A  74     -72.641  -3.032  81.023  1.00 94.14           C  
ATOM    623  CD  LYS A  74     -73.885  -2.500  81.736  1.00 94.14           C  
ATOM    624  CE  LYS A  74     -75.134  -3.184  81.184  1.00 94.14           C  
ATOM    625  NZ  LYS A  74     -76.347  -2.725  81.902  1.00 94.14           N  
ATOM    626  N   ALA A  75     -68.119  -1.961  82.195  1.00 94.17           N  
ATOM    627  CA  ALA A  75     -66.912  -1.141  82.299  1.00 94.17           C  
ATOM    628  C   ALA A  75     -65.790  -1.698  81.406  1.00 94.17           C  
ATOM    629  CB  ALA A  75     -66.508  -1.017  83.772  1.00 94.17           C  
ATOM    630  O   ALA A  75     -65.209  -0.939  80.638  1.00 94.17           O  
ATOM    631  N   GLU A  76     -65.565  -3.017  81.418  1.00 93.20           N  
ATOM    632  CA  GLU A  76     -64.608  -3.689  80.526  1.00 93.20           C  
ATOM    633  C   GLU A  76     -64.894  -3.410  79.044  1.00 93.20           C  
ATOM    634  CB  GLU A  76     -64.629  -5.209  80.747  1.00 93.20           C  
ATOM    635  O   GLU A  76     -63.975  -3.043  78.318  1.00 93.20           O  
ATOM    636  CG  GLU A  76     -63.970  -5.673  82.055  1.00 93.20           C  
ATOM    637  CD  GLU A  76     -64.093  -7.196  82.234  1.00 93.20           C  
ATOM    638  OE1 GLU A  76     -64.098  -7.692  83.383  1.00 93.20           O  
ATOM    639  OE2 GLU A  76     -64.269  -7.942  81.240  1.00 93.20           O  
ATOM    640  N   LEU A  77     -66.156  -3.521  78.602  1.00 93.14           N  
ATOM    641  CA  LEU A  77     -66.538  -3.221  77.216  1.00 93.14           C  
ATOM    642  C   LEU A  77     -66.199  -1.777  76.827  1.00 93.14           C  
ATOM    643  CB  LEU A  77     -68.033  -3.516  76.997  1.00 93.14           C  
ATOM    644  O   LEU A  77     -65.521  -1.571  75.830  1.00 93.14           O  
ATOM    645  CG  LEU A  77     -68.356  -5.013  76.832  1.00 93.14           C  
ATOM    646  CD1 LEU A  77     -69.872  -5.215  76.873  1.00 93.14           C  
ATOM    647  CD2 LEU A  77     -67.843  -5.577  75.504  1.00 93.14           C  
ATOM    648  N   ARG A  78     -66.560  -0.789  77.659  1.00 94.30           N  
ATOM    649  CA  ARG A  78     -66.229   0.626  77.403  1.00 94.30           C  
ATOM    650  C   ARG A  78     -64.722   0.884  77.356  1.00 94.30           C  
ATOM    651  CB  ARG A  78     -66.887   1.528  78.454  1.00 94.30           C  
ATOM    652  O   ARG A  78     -64.276   1.704  76.559  1.00 94.30           O  
ATOM    653  CG  ARG A  78     -68.388   1.698  78.181  1.00 94.30           C  
ATOM    654  CD  ARG A  78     -69.045   2.595  79.235  1.00 94.30           C  
ATOM    655  NE  ARG A  78     -69.149   1.906  80.535  1.00 94.30           N  
ATOM    656  NH1 ARG A  78     -69.458   3.744  81.872  1.00 94.30           N  
ATOM    657  NH2 ARG A  78     -69.401   1.704  82.786  1.00 94.30           N  
ATOM    658  CZ  ARG A  78     -69.336   2.454  81.721  1.00 94.30           C  
ATOM    659  N   ASN A  79     -63.938   0.181  78.173  1.00 94.81           N  
ATOM    660  CA  ASN A  79     -62.481   0.259  78.104  1.00 94.81           C  
ATOM    661  C   ASN A  79     -61.951  -0.351  76.795  1.00 94.81           C  
ATOM    662  CB  ASN A  79     -61.858  -0.416  79.338  1.00 94.81           C  
ATOM    663  O   ASN A  79     -61.042   0.218  76.202  1.00 94.81           O  
ATOM    664  CG  ASN A  79     -62.083   0.331  80.644  1.00 94.81           C  
ATOM    665  ND2 ASN A  79     -61.675  -0.254  81.746  1.00 94.81           N  
ATOM    666  OD1 ASN A  79     -62.596   1.435  80.718  1.00 94.81           O  
ATOM    667  N   LYS A  80     -62.529  -1.459  76.308  1.00 94.87           N  
ATOM    668  CA  LYS A  80     -62.146  -2.057  75.018  1.00 94.87           C  
ATOM    669  C   LYS A  80     -62.561  -1.223  73.812  1.00 94.87           C  
ATOM    670  CB  LYS A  80     -62.637  -3.514  74.903  1.00 94.87           C  
ATOM    671  O   LYS A  80     -61.751  -1.082  72.902  1.00 94.87           O  
ATOM    672  CG  LYS A  80     -61.907  -4.513  75.823  1.00 94.87           C  
ATOM    673  CD  LYS A  80     -60.388  -4.307  75.783  1.00 94.87           C  
ATOM    674  CE  LYS A  80     -59.572  -5.392  76.477  1.00 94.87           C  
ATOM    675  NZ  LYS A  80     -58.180  -4.908  76.621  1.00 94.87           N  
ATOM    676  N   ASP A  81     -63.740  -0.611  73.833  1.00 93.67           N  
ATOM    677  CA  ASP A  81     -64.146   0.354  72.807  1.00 93.67           C  
ATOM    678  C   ASP A  81     -63.150   1.526  72.754  1.00 93.67           C  
ATOM    679  CB  ASP A  81     -65.583   0.836  73.072  1.00 93.67           C  
ATOM    680  O   ASP A  81     -62.662   1.880  71.681  1.00 93.67           O  
ATOM    681  CG  ASP A  81     -66.646  -0.271  72.967  1.00 93.67           C  
ATOM    682  OD1 ASP A  81     -66.460  -1.202  72.150  1.00 93.67           O  
ATOM    683  OD2 ASP A  81     -67.652  -0.173  73.712  1.00 93.67           O  
ATOM    684  N   ARG A  82     -62.736   2.052  73.918  1.00 94.42           N  
ATOM    685  CA  ARG A  82     -61.734   3.124  73.991  1.00 94.42           C  
ATOM    686  C   ARG A  82     -60.335   2.690  73.535  1.00 94.42           C  
ATOM    687  CB  ARG A  82     -61.731   3.727  75.409  1.00 94.42           C  
ATOM    688  O   ARG A  82     -59.664   3.445  72.837  1.00 94.42           O  
ATOM    689  CG  ARG A  82     -60.803   4.944  75.552  1.00 94.42           C  
ATOM    690  CD  ARG A  82     -61.226   6.111  74.649  1.00 94.42           C  
ATOM    691  NE  ARG A  82     -60.137   7.081  74.503  1.00 94.42           N  
ATOM    692  NH1 ARG A  82     -60.931   8.138  72.595  1.00 94.42           N  
ATOM    693  NH2 ARG A  82     -58.895   8.579  73.395  1.00 94.42           N  
ATOM    694  CZ  ARG A  82     -60.017   7.935  73.505  1.00 94.42           C  
ATOM    695  N   GLU A  83     -59.892   1.480  73.882  1.00 94.01           N  
ATOM    696  CA  GLU A  83     -58.631   0.916  73.374  1.00 94.01           C  
ATOM    697  C   GLU A  83     -58.631   0.792  71.839  1.00 94.01           C  
ATOM    698  CB  GLU A  83     -58.367  -0.479  73.973  1.00 94.01           C  
ATOM    699  O   GLU A  83     -57.590   1.021  71.215  1.00 94.01           O  
ATOM    700  CG  GLU A  83     -57.822  -0.511  75.412  1.00 94.01           C  
ATOM    701  CD  GLU A  83     -57.691  -1.960  75.922  1.00 94.01           C  
ATOM    702  OE1 GLU A  83     -57.888  -2.244  77.130  1.00 94.01           O  
ATOM    703  OE2 GLU A  83     -57.431  -2.886  75.117  1.00 94.01           O  
ATOM    704  N   MET A  84     -59.778   0.449  71.232  1.00 93.92           N  
ATOM    705  CA  MET A  84     -59.940   0.393  69.774  1.00 93.92           C  
ATOM    706  C   MET A  84     -59.884   1.787  69.142  1.00 93.92           C  
ATOM    707  CB  MET A  84     -61.235  -0.334  69.372  1.00 93.92           C  
ATOM    708  O   MET A  84     -59.091   1.976  68.221  1.00 93.92           O  
ATOM    709  CG  MET A  84     -61.167  -1.843  69.645  1.00 93.92           C  
ATOM    710  SD  MET A  84     -62.520  -2.829  68.932  1.00 93.92           S  
ATOM    711  CE  MET A  84     -63.960  -2.088  69.754  1.00 93.92           C  
ATOM    712  N   GLU A  85     -60.627   2.772  69.666  1.00 93.91           N  
ATOM    713  CA  GLU A  85     -60.556   4.171  69.201  1.00 93.91           C  
ATOM    714  C   GLU A  85     -59.108   4.688  69.193  1.00 93.91           C  
ATOM    715  CB  GLU A  85     -61.382   5.095  70.117  1.00 93.91           C  
ATOM    716  O   GLU A  85     -58.624   5.214  68.192  1.00 93.91           O  
ATOM    717  CG  GLU A  85     -62.908   4.967  69.981  1.00 93.91           C  
ATOM    718  CD  GLU A  85     -63.669   5.899  70.948  1.00 93.91           C  
ATOM    719  OE1 GLU A  85     -64.905   6.017  70.793  1.00 93.91           O  
ATOM    720  OE2 GLU A  85     -63.029   6.511  71.847  1.00 93.91           O  
ATOM    721  N   GLU A  86     -58.368   4.477  70.284  1.00 94.58           N  
ATOM    722  CA  GLU A  86     -56.977   4.925  70.387  1.00 94.58           C  
ATOM    723  C   GLU A  86     -56.028   4.160  69.451  1.00 94.58           C  
ATOM    724  CB  GLU A  86     -56.503   4.786  71.835  1.00 94.58           C  
ATOM    725  O   GLU A  86     -55.008   4.703  69.018  1.00 94.58           O  
ATOM    726  CG  GLU A  86     -57.206   5.785  72.757  1.00 94.58           C  
ATOM    727  CD  GLU A  86     -56.763   5.685  74.218  1.00 94.58           C  
ATOM    728  OE1 GLU A  86     -57.391   6.427  75.019  1.00 94.58           O  
ATOM    729  OE2 GLU A  86     -55.789   4.945  74.504  1.00 94.58           O  
ATOM    730  N   ALA A  87     -56.329   2.901  69.119  1.00 94.83           N  
ATOM    731  CA  ALA A  87     -55.576   2.145  68.122  1.00 94.83           C  
ATOM    732  C   ALA A  87     -55.833   2.664  66.697  1.00 94.83           C  
ATOM    733  CB  ALA A  87     -55.898   0.654  68.271  1.00 94.83           C  
ATOM    734  O   ALA A  87     -54.885   2.791  65.917  1.00 94.83           O  
ATOM    735  N   GLU A  88     -57.078   3.018  66.373  1.00 93.70           N  
ATOM    736  CA  GLU A  88     -57.446   3.637  65.098  1.00 93.70           C  
ATOM    737  C   GLU A  88     -56.821   5.032  64.941  1.00 93.70           C  
ATOM    738  CB  GLU A  88     -58.976   3.702  64.955  1.00 93.70           C  
ATOM    739  O   GLU A  88     -56.227   5.324  63.898  1.00 93.70           O  
ATOM    740  CG  GLU A  88     -59.599   2.307  64.768  1.00 93.70           C  
ATOM    741  CD  GLU A  88     -61.111   2.339  64.486  1.00 93.70           C  
ATOM    742  OE1 GLU A  88     -61.644   1.251  64.169  1.00 93.70           O  
ATOM    743  OE2 GLU A  88     -61.708   3.440  64.497  1.00 93.70           O  
ATOM    744  N   GLU A  89     -56.857   5.865  65.989  1.00 94.11           N  
ATOM    745  CA  GLU A  89     -56.190   7.174  66.022  1.00 94.11           C  
ATOM    746  C   GLU A  89     -54.677   7.044  65.767  1.00 94.11           C  
ATOM    747  CB  GLU A  89     -56.438   7.881  67.370  1.00 94.11           C  
ATOM    748  O   GLU A  89     -54.138   7.729  64.888  1.00 94.11           O  
ATOM    749  CG  GLU A  89     -57.850   8.482  67.512  1.00 94.11           C  
ATOM    750  CD  GLU A  89     -58.090   9.174  68.873  1.00 94.11           C  
ATOM    751  OE1 GLU A  89     -59.192   9.739  69.060  1.00 94.11           O  
ATOM    752  OE2 GLU A  89     -57.169   9.193  69.723  1.00 94.11           O  
ATOM    753  N   ARG A  90     -53.991   6.125  66.470  1.00 94.75           N  
ATOM    754  CA  ARG A  90     -52.553   5.847  66.269  1.00 94.75           C  
ATOM    755  C   ARG A  90     -52.252   5.423  64.831  1.00 94.75           C  
ATOM    756  CB  ARG A  90     -52.057   4.776  67.258  1.00 94.75           C  
ATOM    757  O   ARG A  90     -51.414   6.045  64.175  1.00 94.75           O  
ATOM    758  CG  ARG A  90     -51.824   5.333  68.673  1.00 94.75           C  
ATOM    759  CD  ARG A  90     -51.250   4.275  69.631  1.00 94.75           C  
ATOM    760  NE  ARG A  90     -52.173   3.143  69.875  1.00 94.75           N  
ATOM    761  NH1 ARG A  90     -53.137   3.870  71.842  1.00 94.75           N  
ATOM    762  NH2 ARG A  90     -53.760   1.923  70.978  1.00 94.75           N  
ATOM    763  CZ  ARG A  90     -53.013   2.988  70.891  1.00 94.75           C  
ATOM    764  N   HIS A  91     -52.975   4.435  64.306  1.00 94.57           N  
ATOM    765  CA  HIS A  91     -52.775   3.943  62.941  1.00 94.57           C  
ATOM    766  C   HIS A  91     -53.031   5.049  61.898  1.00 94.57           C  
ATOM    767  CB  HIS A  91     -53.686   2.722  62.739  1.00 94.57           C  
ATOM    768  O   HIS A  91     -52.298   5.181  60.915  1.00 94.57           O  
ATOM    769  CG  HIS A  91     -53.469   1.918  61.477  1.00 94.57           C  
ATOM    770  CD2 HIS A  91     -52.485   2.058  60.531  1.00 94.57           C  
ATOM    771  ND1 HIS A  91     -54.216   0.823  61.111  1.00 94.57           N  
ATOM    772  CE1 HIS A  91     -53.710   0.329  59.970  1.00 94.57           C  
ATOM    773  NE2 HIS A  91     -52.667   1.065  59.559  1.00 94.57           N  
ATOM    774  N   GLN A  92     -54.015   5.924  62.121  1.00 95.05           N  
ATOM    775  CA  GLN A  92     -54.291   7.027  61.203  1.00 95.05           C  
ATOM    776  C   GLN A  92     -53.227   8.142  61.253  1.00 95.05           C  
ATOM    777  CB  GLN A  92     -55.719   7.532  61.441  1.00 95.05           C  
ATOM    778  O   GLN A  92     -52.989   8.800  60.232  1.00 95.05           O  
ATOM    779  CG  GLN A  92     -56.201   8.345  60.236  1.00 95.05           C  
ATOM    780  CD  GLN A  92     -57.695   8.618  60.297  1.00 95.05           C  
ATOM    781  NE2 GLN A  92     -58.512   7.928  59.537  1.00 95.05           N  
ATOM    782  OE1 GLN A  92     -58.142   9.513  60.982  1.00 95.05           O  
ATOM    783  N   VAL A  93     -52.545   8.337  62.387  1.00 96.15           N  
ATOM    784  CA  VAL A  93     -51.336   9.177  62.478  1.00 96.15           C  
ATOM    785  C   VAL A  93     -50.166   8.525  61.737  1.00 96.15           C  
ATOM    786  CB  VAL A  93     -50.980   9.502  63.945  1.00 96.15           C  
ATOM    787  O   VAL A  93     -49.542   9.188  60.907  1.00 96.15           O  
ATOM    788  CG1 VAL A  93     -49.626  10.214  64.077  1.00 96.15           C  
ATOM    789  CG2 VAL A  93     -52.036  10.439  64.548  1.00 96.15           C  
ATOM    790  N   GLU A  94     -49.912   7.231  61.937  1.00 94.11           N  
ATOM    791  CA  GLU A  94     -48.854   6.495  61.228  1.00 94.11           C  
ATOM    792  C   GLU A  94     -49.030   6.561  59.704  1.00 94.11           C  
ATOM    793  CB  GLU A  94     -48.818   5.034  61.688  1.00 94.11           C  
ATOM    794  O   GLU A  94     -48.095   6.920  58.988  1.00 94.11           O  
ATOM    795  CG  GLU A  94     -48.240   4.890  63.103  1.00 94.11           C  
ATOM    796  CD  GLU A  94     -48.281   3.441  63.609  1.00 94.11           C  
ATOM    797  OE1 GLU A  94     -48.139   3.269  64.839  1.00 94.11           O  
ATOM    798  OE2 GLU A  94     -48.446   2.530  62.766  1.00 94.11           O  
ATOM    799  N   ILE A  95     -50.246   6.341  59.188  1.00 94.86           N  
ATOM    800  CA  ILE A  95     -50.555   6.479  57.753  1.00 94.86           C  
ATOM    801  C   ILE A  95     -50.224   7.890  57.236  1.00 94.86           C  
ATOM    802  CB  ILE A  95     -52.034   6.101  57.487  1.00 94.86           C  
ATOM    803  O   ILE A  95     -49.736   8.033  56.111  1.00 94.86           O  
ATOM    804  CG1 ILE A  95     -52.233   4.576  57.655  1.00 94.86           C  
ATOM    805  CG2 ILE A  95     -52.497   6.527  56.075  1.00 94.86           C  
ATOM    806  CD1 ILE A  95     -53.706   4.151  57.742  1.00 94.86           C  
ATOM    807  N   LYS A  96     -50.469   8.949  58.024  1.00 96.53           N  
ATOM    808  CA  LYS A  96     -50.102  10.329  57.648  1.00 96.53           C  
ATOM    809  C   LYS A  96     -48.580  10.509  57.614  1.00 96.53           C  
ATOM    810  CB  LYS A  96     -50.767  11.350  58.591  1.00 96.53           C  
ATOM    811  O   LYS A  96     -48.076  11.087  56.650  1.00 96.53           O  
ATOM    812  CG  LYS A  96     -52.285  11.481  58.372  1.00 96.53           C  
ATOM    813  CD  LYS A  96     -52.938  12.258  59.530  1.00 96.53           C  
ATOM    814  CE  LYS A  96     -54.465  12.305  59.379  1.00 96.53           C  
ATOM    815  NZ  LYS A  96     -55.133  12.819  60.606  1.00 96.53           N  
ATOM    816  N   VAL A  97     -47.852   9.968  58.594  1.00 96.60           N  
ATOM    817  CA  VAL A  97     -46.377   9.994  58.639  1.00 96.60           C  
ATOM    818  C   VAL A  97     -45.777   9.240  57.449  1.00 96.60           C  
ATOM    819  CB  VAL A  97     -45.851   9.447  59.985  1.00 96.60           C  
ATOM    820  O   VAL A  97     -44.937   9.797  56.742  1.00 96.60           O  
ATOM    821  CG1 VAL A  97     -44.319   9.342  60.010  1.00 96.60           C  
ATOM    822  CG2 VAL A  97     -46.260  10.370  61.141  1.00 96.60           C  
ATOM    823  N   TYR A  98     -46.250   8.027  57.145  1.00 96.01           N  
ATOM    824  CA  TYR A  98     -45.793   7.262  55.980  1.00 96.01           C  
ATOM    825  C   TYR A  98     -46.090   7.982  54.658  1.00 96.01           C  
ATOM    826  CB  TYR A  98     -46.401   5.851  55.989  1.00 96.01           C  
ATOM    827  O   TYR A  98     -45.199   8.091  53.815  1.00 96.01           O  
ATOM    828  CG  TYR A  98     -45.756   4.907  56.987  1.00 96.01           C  
ATOM    829  CD1 TYR A  98     -44.396   4.561  56.842  1.00 96.01           C  
ATOM    830  CD2 TYR A  98     -46.510   4.351  58.039  1.00 96.01           C  
ATOM    831  CE1 TYR A  98     -43.788   3.680  57.757  1.00 96.01           C  
ATOM    832  CE2 TYR A  98     -45.903   3.477  58.961  1.00 96.01           C  
ATOM    833  OH  TYR A  98     -43.966   2.289  59.709  1.00 96.01           O  
ATOM    834  CZ  TYR A  98     -44.542   3.140  58.823  1.00 96.01           C  
ATOM    835  N   LYS A  99     -47.289   8.558  54.487  1.00 95.40           N  
ATOM    836  CA  LYS A  99     -47.617   9.380  53.306  1.00 95.40           C  
ATOM    837  C   LYS A  99     -46.681  10.582  53.160  1.00 95.40           C  
ATOM    838  CB  LYS A  99     -49.084   9.838  53.362  1.00 95.40           C  
ATOM    839  O   LYS A  99     -46.276  10.895  52.042  1.00 95.40           O  
ATOM    840  CG  LYS A  99     -50.042   8.713  52.947  1.00 95.40           C  
ATOM    841  CD  LYS A  99     -51.510   9.118  53.140  1.00 95.40           C  
ATOM    842  CE  LYS A  99     -52.409   7.956  52.700  1.00 95.40           C  
ATOM    843  NZ  LYS A  99     -53.852   8.239  52.907  1.00 95.40           N  
ATOM    844  N   GLN A 100     -46.312  11.241  54.260  1.00 95.76           N  
ATOM    845  CA  GLN A 100     -45.370  12.359  54.222  1.00 95.76           C  
ATOM    846  C   GLN A 100     -43.937  11.898  53.910  1.00 95.76           C  
ATOM    847  CB  GLN A 100     -45.470  13.157  55.532  1.00 95.76           C  
ATOM    848  O   GLN A 100     -43.257  12.544  53.113  1.00 95.76           O  
ATOM    849  CG  GLN A 100     -44.681  14.477  55.485  1.00 95.76           C  
ATOM    850  CD  GLN A 100     -45.134  15.445  54.388  1.00 95.76           C  
ATOM    851  NE2 GLN A 100     -44.292  16.380  54.009  1.00 95.76           N  
ATOM    852  OE1 GLN A 100     -46.233  15.386  53.847  1.00 95.76           O  
ATOM    853  N   LYS A 101     -43.501  10.752  54.450  1.00 96.05           N  
ATOM    854  CA  LYS A 101     -42.189  10.154  54.151  1.00 96.05           C  
ATOM    855  C   LYS A 101     -42.059   9.768  52.674  1.00 96.05           C  
ATOM    856  CB  LYS A 101     -41.943   8.972  55.106  1.00 96.05           C  
ATOM    857  O   LYS A 101     -41.048  10.084  52.057  1.00 96.05           O  
ATOM    858  CG  LYS A 101     -40.489   8.476  55.041  1.00 96.05           C  
ATOM    859  CD  LYS A 101     -40.185   7.447  56.141  1.00 96.05           C  
ATOM    860  CE  LYS A 101     -38.701   7.056  56.080  1.00 96.05           C  
ATOM    861  NZ  LYS A 101     -38.310   6.138  57.181  1.00 96.05           N  
ATOM    862  N   VAL A 102     -43.102   9.179  52.079  1.00 96.36           N  
ATOM    863  CA  VAL A 102     -43.149   8.881  50.634  1.00 96.36           C  
ATOM    864  C   VAL A 102     -43.079  10.163  49.796  1.00 96.36           C  
ATOM    865  CB  VAL A 102     -44.397   8.044  50.281  1.00 96.36           C  
ATOM    866  O   VAL A 102     -42.315  10.214  48.838  1.00 96.36           O  
ATOM    867  CG1 VAL A 102     -44.598   7.873  48.769  1.00 96.36           C  
ATOM    868  CG2 VAL A 102     -44.286   6.636  50.882  1.00 96.36           C  
ATOM    869  N   LYS A 103     -43.812  11.225  50.164  1.00 96.47           N  
ATOM    870  CA  LYS A 103     -43.716  12.524  49.468  1.00 96.47           C  
ATOM    871  C   LYS A 103     -42.310  13.123  49.525  1.00 96.47           C  
ATOM    872  CB  LYS A 103     -44.708  13.534  50.055  1.00 96.47           C  
ATOM    873  O   LYS A 103     -41.850  13.651  48.518  1.00 96.47           O  
ATOM    874  CG  LYS A 103     -46.153  13.290  49.611  1.00 96.47           C  
ATOM    875  CD  LYS A 103     -47.037  14.348  50.276  1.00 96.47           C  
ATOM    876  CE  LYS A 103     -48.497  14.196  49.856  1.00 96.47           C  
ATOM    877  NZ  LYS A 103     -49.308  15.298  50.428  1.00 96.47           N  
ATOM    878  N   HIS A 104     -41.643  13.045  50.678  1.00 95.60           N  
ATOM    879  CA  HIS A 104     -40.281  13.551  50.836  1.00 95.60           C  
ATOM    880  C   HIS A 104     -39.291  12.783  49.951  1.00 95.60           C  
ATOM    881  CB  HIS A 104     -39.888  13.514  52.316  1.00 95.60           C  
ATOM    882  O   HIS A 104     -38.596  13.414  49.163  1.00 95.60           O  
ATOM    883  CG  HIS A 104     -38.534  14.119  52.586  1.00 95.60           C  
ATOM    884  CD2 HIS A 104     -37.476  13.499  53.196  1.00 95.60           C  
ATOM    885  ND1 HIS A 104     -38.126  15.400  52.275  1.00 95.60           N  
ATOM    886  CE1 HIS A 104     -36.857  15.544  52.697  1.00 95.60           C  
ATOM    887  NE2 HIS A 104     -36.439  14.424  53.297  1.00 95.60           N  
ATOM    888  N   LEU A 105     -39.325  11.444  49.981  1.00 96.40           N  
ATOM    889  CA  LEU A 105     -38.485  10.592  49.129  1.00 96.40           C  
ATOM    890  C   LEU A 105     -38.707  10.851  47.630  1.00 96.40           C  
ATOM    891  CB  LEU A 105     -38.775   9.115  49.456  1.00 96.40           C  
ATOM    892  O   LEU A 105     -37.751  10.900  46.864  1.00 96.40           O  
ATOM    893  CG  LEU A 105     -38.222   8.645  50.814  1.00 96.40           C  
ATOM    894  CD1 LEU A 105     -38.815   7.276  51.162  1.00 96.40           C  
ATOM    895  CD2 LEU A 105     -36.700   8.513  50.799  1.00 96.40           C  
ATOM    896  N   LEU A 106     -39.955  11.056  47.192  1.00 95.91           N  
ATOM    897  CA  LEU A 106     -40.249  11.393  45.793  1.00 95.91           C  
ATOM    898  C   LEU A 106     -39.692  12.767  45.388  1.00 95.91           C  
ATOM    899  CB  LEU A 106     -41.768  11.333  45.552  1.00 95.91           C  
ATOM    900  O   LEU A 106     -39.192  12.914  44.275  1.00 95.91           O  
ATOM    901  CG  LEU A 106     -42.357   9.910  45.529  1.00 95.91           C  
ATOM    902  CD1 LEU A 106     -43.885  10.002  45.475  1.00 95.91           C  
ATOM    903  CD2 LEU A 106     -41.889   9.101  44.318  1.00 95.91           C  
ATOM    904  N   TYR A 107     -39.760  13.761  46.277  1.00 96.98           N  
ATOM    905  CA  TYR A 107     -39.188  15.090  46.040  1.00 96.98           C  
ATOM    906  C   TYR A 107     -37.652  15.055  46.011  1.00 96.98           C  
ATOM    907  CB  TYR A 107     -39.716  16.052  47.112  1.00 96.98           C  
ATOM    908  O   TYR A 107     -37.042  15.625  45.111  1.00 96.98           O  
ATOM    909  CG  TYR A 107     -39.177  17.462  46.993  1.00 96.98           C  
ATOM    910  CD1 TYR A 107     -38.145  17.896  47.848  1.00 96.98           C  
ATOM    911  CD2 TYR A 107     -39.686  18.328  46.006  1.00 96.98           C  
ATOM    912  CE1 TYR A 107     -37.633  19.203  47.731  1.00 96.98           C  
ATOM    913  CE2 TYR A 107     -39.164  19.629  45.874  1.00 96.98           C  
ATOM    914  OH  TYR A 107     -37.626  21.319  46.595  1.00 96.98           O  
ATOM    915  CZ  TYR A 107     -38.139  20.068  46.736  1.00 96.98           C  
ATOM    916  N   GLU A 108     -37.035  14.329  46.943  1.00 96.19           N  
ATOM    917  CA  GLU A 108     -35.589  14.105  47.004  1.00 96.19           C  
ATOM    918  C   GLU A 108     -35.082  13.397  45.738  1.00 96.19           C  
ATOM    919  CB  GLU A 108     -35.299  13.304  48.281  1.00 96.19           C  
ATOM    920  O   GLU A 108     -34.209  13.918  45.047  1.00 96.19           O  
ATOM    921  CG  GLU A 108     -33.804  13.172  48.586  1.00 96.19           C  
ATOM    922  CD  GLU A 108     -33.530  12.301  49.824  1.00 96.19           C  
ATOM    923  OE1 GLU A 108     -32.330  12.095  50.106  1.00 96.19           O  
ATOM    924  OE2 GLU A 108     -34.503  11.819  50.454  1.00 96.19           O  
ATOM    925  N   HIS A 109     -35.705  12.283  45.334  1.00 95.80           N  
ATOM    926  CA  HIS A 109     -35.373  11.605  44.077  1.00 95.80           C  
ATOM    927  C   HIS A 109     -35.535  12.511  42.847  1.00 95.80           C  
ATOM    928  CB  HIS A 109     -36.238  10.348  43.907  1.00 95.80           C  
ATOM    929  O   HIS A 109     -34.703  12.457  41.940  1.00 95.80           O  
ATOM    930  CG  HIS A 109     -35.784   9.163  44.721  1.00 95.80           C  
ATOM    931  CD2 HIS A 109     -36.572   8.357  45.497  1.00 95.80           C  
ATOM    932  ND1 HIS A 109     -34.512   8.635  44.755  1.00 95.80           N  
ATOM    933  CE1 HIS A 109     -34.535   7.547  45.542  1.00 95.80           C  
ATOM    934  NE2 HIS A 109     -35.776   7.324  46.002  1.00 95.80           N  
ATOM    935  N   GLN A 110     -36.576  13.349  42.798  1.00 96.59           N  
ATOM    936  CA  GLN A 110     -36.791  14.278  41.686  1.00 96.59           C  
ATOM    937  C   GLN A 110     -35.726  15.385  41.640  1.00 96.59           C  
ATOM    938  CB  GLN A 110     -38.217  14.845  41.775  1.00 96.59           C  
ATOM    939  O   GLN A 110     -35.280  15.747  40.546  1.00 96.59           O  
ATOM    940  CG  GLN A 110     -38.556  15.839  40.654  1.00 96.59           C  
ATOM    941  CD  GLN A 110     -38.391  15.264  39.248  1.00 96.59           C  
ATOM    942  NE2 GLN A 110     -37.830  16.012  38.324  1.00 96.59           N  
ATOM    943  OE1 GLN A 110     -38.761  14.144  38.934  1.00 96.59           O  
ATOM    944  N   ASN A 111     -35.290  15.896  42.793  1.00 95.67           N  
ATOM    945  CA  ASN A 111     -34.206  16.873  42.879  1.00 95.67           C  
ATOM    946  C   ASN A 111     -32.872  16.251  42.459  1.00 95.67           C  
ATOM    947  CB  ASN A 111     -34.147  17.470  44.291  1.00 95.67           C  
ATOM    948  O   ASN A 111     -32.259  16.753  41.518  1.00 95.67           O  
ATOM    949  CG  ASN A 111     -35.200  18.535  44.530  1.00 95.67           C  
ATOM    950  ND2 ASN A 111     -35.179  19.145  45.688  1.00 95.67           N  
ATOM    951  OD1 ASN A 111     -36.022  18.876  43.692  1.00 95.67           O  
ATOM    952  N   ASN A 112     -32.495  15.108  43.037  1.00 95.58           N  
ATOM    953  CA  ASN A 112     -31.246  14.410  42.718  1.00 95.58           C  
ATOM    954  C   ASN A 112     -31.187  14.034  41.222  1.00 95.58           C  
ATOM    955  CB  ASN A 112     -31.116  13.163  43.622  1.00 95.58           C  
ATOM    956  O   ASN A 112     -30.159  14.188  40.568  1.00 95.58           O  
ATOM    957  CG  ASN A 112     -31.076  13.461  45.119  1.00 95.58           C  
ATOM    958  ND2 ASN A 112     -30.957  12.448  45.945  1.00 95.58           N  
ATOM    959  OD1 ASN A 112     -31.187  14.582  45.574  1.00 95.58           O  
ATOM    960  N   LEU A 113     -32.313  13.613  40.626  1.00 95.71           N  
ATOM    961  CA  LEU A 113     -32.411  13.354  39.183  1.00 95.71           C  
ATOM    962  C   LEU A 113     -32.245  14.625  38.330  1.00 95.71           C  
ATOM    963  CB  LEU A 113     -33.768  12.681  38.901  1.00 95.71           C  
ATOM    964  O   LEU A 113     -31.793  14.545  37.186  1.00 95.71           O  
ATOM    965  CG  LEU A 113     -34.014  12.303  37.428  1.00 95.71           C  
ATOM    966  CD1 LEU A 113     -33.015  11.260  36.918  1.00 95.71           C  
ATOM    967  CD2 LEU A 113     -35.424  11.740  37.255  1.00 95.71           C  
ATOM    968  N   THR A 114     -32.650  15.786  38.843  1.00 95.59           N  
ATOM    969  CA  THR A 114     -32.528  17.077  38.149  1.00 95.59           C  
ATOM    970  C   THR A 114     -31.096  17.608  38.235  1.00 95.59           C  
ATOM    971  CB  THR A 114     -33.549  18.088  38.698  1.00 95.59           C  
ATOM    972  O   THR A 114     -30.555  18.050  37.222  1.00 95.59           O  
ATOM    973  CG2 THR A 114     -33.550  19.403  37.920  1.00 95.59           C  
ATOM    974  OG1 THR A 114     -34.851  17.546  38.578  1.00 95.59           O  
ATOM    975  N   GLU A 115     -30.461  17.480  39.400  1.00 95.45           N  
ATOM    976  CA  GLU A 115     -29.055  17.812  39.649  1.00 95.45           C  
ATOM    977  C   GLU A 115     -28.120  16.958  38.781  1.00 95.45           C  
ATOM    978  CB  GLU A 115     -28.809  17.657  41.154  1.00 95.45           C  
ATOM    979  O   GLU A 115     -27.421  17.503  37.928  1.00 95.45           O  
ATOM    980  CG  GLU A 115     -27.426  18.127  41.619  1.00 95.45           C  
ATOM    981  CD  GLU A 115     -27.426  18.373  43.138  1.00 95.45           C  
ATOM    982  OE1 GLU A 115     -26.815  19.380  43.561  1.00 95.45           O  
ATOM    983  OE2 GLU A 115     -28.138  17.626  43.849  1.00 95.45           O  
ATOM    984  N   MET A 116     -28.246  15.626  38.830  1.00 94.69           N  
ATOM    985  CA  MET A 116     -27.487  14.691  37.980  1.00 94.69           C  
ATOM    986  C   MET A 116     -27.621  14.989  36.473  1.00 94.69           C  
ATOM    987  CB  MET A 116     -27.988  13.262  38.252  1.00 94.69           C  
ATOM    988  O   MET A 116     -26.676  14.814  35.700  1.00 94.69           O  
ATOM    989  CG  MET A 116     -27.516  12.714  39.603  1.00 94.69           C  
ATOM    990  SD  MET A 116     -25.791  12.163  39.633  1.00 94.69           S  
ATOM    991  CE  MET A 116     -25.886  10.597  38.732  1.00 94.69           C  
ATOM    992  N   LYS A 117     -28.793  15.460  36.016  1.00 95.88           N  
ATOM    993  CA  LYS A 117     -28.996  15.889  34.617  1.00 95.88           C  
ATOM    994  C   LYS A 117     -28.290  17.208  34.303  1.00 95.88           C  
ATOM    995  CB  LYS A 117     -30.494  16.014  34.309  1.00 95.88           C  
ATOM    996  O   LYS A 117     -27.772  17.365  33.192  1.00 95.88           O  
ATOM    997  CG  LYS A 117     -31.153  14.654  34.058  1.00 95.88           C  
ATOM    998  CD  LYS A 117     -32.672  14.836  33.969  1.00 95.88           C  
ATOM    999  CE  LYS A 117     -33.354  13.477  33.818  1.00 95.88           C  
ATOM   1000  NZ  LYS A 117     -34.829  13.617  33.877  1.00 95.88           N  
ATOM   1001  N   ALA A 118     -28.274  18.153  35.240  1.00 94.87           N  
ATOM   1002  CA  ALA A 118     -27.565  19.419  35.091  1.00 94.87           C  
ATOM   1003  C   ALA A 118     -26.046  19.188  35.053  1.00 94.87           C  
ATOM   1004  CB  ALA A 118     -27.996  20.368  36.217  1.00 94.87           C  
ATOM   1005  O   ALA A 118     -25.390  19.624  34.104  1.00 94.87           O  
ATOM   1006  N   GLU A 119     -25.510  18.418  36.000  1.00 94.63           N  
ATOM   1007  CA  GLU A 119     -24.099  18.025  36.063  1.00 94.63           C  
ATOM   1008  C   GLU A 119     -23.658  17.272  34.806  1.00 94.63           C  
ATOM   1009  CB  GLU A 119     -23.865  17.138  37.285  1.00 94.63           C  
ATOM   1010  O   GLU A 119     -22.713  17.691  34.136  1.00 94.63           O  
ATOM   1011  CG  GLU A 119     -24.032  17.907  38.601  1.00 94.63           C  
ATOM   1012  CD  GLU A 119     -23.691  17.024  39.804  1.00 94.63           C  
ATOM   1013  OE1 GLU A 119     -23.263  17.610  40.818  1.00 94.63           O  
ATOM   1014  OE2 GLU A 119     -23.817  15.786  39.664  1.00 94.63           O  
ATOM   1015  N   GLY A 120     -24.399  16.234  34.398  1.00 93.56           N  
ATOM   1016  CA  GLY A 120     -24.119  15.495  33.163  1.00 93.56           C  
ATOM   1017  C   GLY A 120     -24.111  16.390  31.915  1.00 93.56           C  
ATOM   1018  O   GLY A 120     -23.291  16.205  31.014  1.00 93.56           O  
ATOM   1019  N   THR A 121     -24.960  17.424  31.880  1.00 95.73           N  
ATOM   1020  CA  THR A 121     -24.963  18.427  30.801  1.00 95.73           C  
ATOM   1021  C   THR A 121     -23.725  19.329  30.842  1.00 95.73           C  
ATOM   1022  CB  THR A 121     -26.239  19.283  30.848  1.00 95.73           C  
ATOM   1023  O   THR A 121     -23.192  19.681  29.785  1.00 95.73           O  
ATOM   1024  CG2 THR A 121     -26.327  20.284  29.692  1.00 95.73           C  
ATOM   1025  OG1 THR A 121     -27.379  18.468  30.729  1.00 95.73           O  
ATOM   1026  N   VAL A 122     -23.245  19.709  32.031  1.00 95.54           N  
ATOM   1027  CA  VAL A 122     -22.010  20.494  32.204  1.00 95.54           C  
ATOM   1028  C   VAL A 122     -20.788  19.673  31.793  1.00 95.54           C  
ATOM   1029  CB  VAL A 122     -21.880  21.033  33.646  1.00 95.54           C  
ATOM   1030  O   VAL A 122     -20.010  20.140  30.960  1.00 95.54           O  
ATOM   1031  CG1 VAL A 122     -20.522  21.703  33.900  1.00 95.54           C  
ATOM   1032  CG2 VAL A 122     -22.959  22.092  33.917  1.00 95.54           C  
ATOM   1033  N   VAL A 123     -20.661  18.436  32.281  1.00 94.86           N  
ATOM   1034  CA  VAL A 123     -19.568  17.512  31.927  1.00 94.86           C  
ATOM   1035  C   VAL A 123     -19.525  17.274  30.415  1.00 94.86           C  
ATOM   1036  CB  VAL A 123     -19.703  16.187  32.707  1.00 94.86           C  
ATOM   1037  O   VAL A 123     -18.473  17.437  29.796  1.00 94.86           O  
ATOM   1038  CG1 VAL A 123     -18.670  15.141  32.267  1.00 94.86           C  
ATOM   1039  CG2 VAL A 123     -19.503  16.421  34.210  1.00 94.86           C  
ATOM   1040  N   MET A 124     -20.672  17.004  29.778  1.00 95.32           N  
ATOM   1041  CA  MET A 124     -20.737  16.833  28.322  1.00 95.32           C  
ATOM   1042  C   MET A 124     -20.290  18.095  27.560  1.00 95.32           C  
ATOM   1043  CB  MET A 124     -22.159  16.414  27.918  1.00 95.32           C  
ATOM   1044  O   MET A 124     -19.598  17.987  26.547  1.00 95.32           O  
ATOM   1045  CG  MET A 124     -22.235  16.068  26.423  1.00 95.32           C  
ATOM   1046  SD  MET A 124     -23.866  15.560  25.812  1.00 95.32           S  
ATOM   1047  CE  MET A 124     -24.786  17.112  25.979  1.00 95.32           C  
ATOM   1048  N   LYS A 125     -20.641  19.300  28.033  1.00 96.00           N  
ATOM   1049  CA  LYS A 125     -20.182  20.561  27.419  1.00 96.00           C  
ATOM   1050  C   LYS A 125     -18.680  20.794  27.598  1.00 96.00           C  
ATOM   1051  CB  LYS A 125     -20.970  21.752  27.983  1.00 96.00           C  
ATOM   1052  O   LYS A 125     -18.053  21.327  26.682  1.00 96.00           O  
ATOM   1053  CG  LYS A 125     -22.367  21.869  27.361  1.00 96.00           C  
ATOM   1054  CD  LYS A 125     -23.116  23.048  27.993  1.00 96.00           C  
ATOM   1055  CE  LYS A 125     -24.515  23.180  27.385  1.00 96.00           C  
ATOM   1056  NZ  LYS A 125     -25.271  24.297  28.007  1.00 96.00           N  
ATOM   1057  N   LEU A 126     -18.104  20.402  28.736  1.00 95.14           N  
ATOM   1058  CA  LEU A 126     -16.659  20.476  28.972  1.00 95.14           C  
ATOM   1059  C   LEU A 126     -15.904  19.527  28.031  1.00 95.14           C  
ATOM   1060  CB  LEU A 126     -16.348  20.210  30.457  1.00 95.14           C  
ATOM   1061  O   LEU A 126     -15.037  19.994  27.295  1.00 95.14           O  
ATOM   1062  CG  LEU A 126     -16.792  21.336  31.413  1.00 95.14           C  
ATOM   1063  CD1 LEU A 126     -16.600  20.894  32.862  1.00 95.14           C  
ATOM   1064  CD2 LEU A 126     -15.997  22.630  31.201  1.00 95.14           C  
ATOM   1065  N   ALA A 127     -16.320  18.260  27.937  1.00 94.66           N  
ATOM   1066  CA  ALA A 127     -15.743  17.289  27.003  1.00 94.66           C  
ATOM   1067  C   ALA A 127     -15.861  17.746  25.532  1.00 94.66           C  
ATOM   1068  CB  ALA A 127     -16.435  15.941  27.235  1.00 94.66           C  
ATOM   1069  O   ALA A 127     -14.895  17.693  24.772  1.00 94.66           O  
ATOM   1070  N   GLN A 128     -17.012  18.298  25.121  1.00 94.75           N  
ATOM   1071  CA  GLN A 128     -17.169  18.884  23.781  1.00 94.75           C  
ATOM   1072  C   GLN A 128     -16.233  20.078  23.531  1.00 94.75           C  
ATOM   1073  CB  GLN A 128     -18.617  19.347  23.563  1.00 94.75           C  
ATOM   1074  O   GLN A 128     -15.752  20.256  22.409  1.00 94.75           O  
ATOM   1075  CG  GLN A 128     -19.582  18.192  23.268  1.00 94.75           C  
ATOM   1076  CD  GLN A 128     -21.018  18.670  23.062  1.00 94.75           C  
ATOM   1077  NE2 GLN A 128     -21.957  17.763  22.917  1.00 94.75           N  
ATOM   1078  OE1 GLN A 128     -21.328  19.853  22.995  1.00 94.75           O  
ATOM   1079  N   LYS A 129     -15.980  20.918  24.542  1.00 95.79           N  
ATOM   1080  CA  LYS A 129     -15.032  22.037  24.437  1.00 95.79           C  
ATOM   1081  C   LYS A 129     -13.599  21.522  24.300  1.00 95.79           C  
ATOM   1082  CB  LYS A 129     -15.203  22.972  25.645  1.00 95.79           C  
ATOM   1083  O   LYS A 129     -12.863  22.038  23.464  1.00 95.79           O  
ATOM   1084  CG  LYS A 129     -14.302  24.215  25.562  1.00 95.79           C  
ATOM   1085  CD  LYS A 129     -14.424  25.058  26.838  1.00 95.79           C  
ATOM   1086  CE  LYS A 129     -13.433  26.227  26.795  1.00 95.79           C  
ATOM   1087  NZ  LYS A 129     -13.382  26.947  28.093  1.00 95.79           N  
ATOM   1088  N   GLU A 130     -13.226  20.509  25.074  1.00 94.79           N  
ATOM   1089  CA  GLU A 130     -11.903  19.891  25.021  1.00 94.79           C  
ATOM   1090  C   GLU A 130     -11.636  19.227  23.665  1.00 94.79           C  
ATOM   1091  CB  GLU A 130     -11.767  18.907  26.184  1.00 94.79           C  
ATOM   1092  O   GLU A 130     -10.645  19.559  23.015  1.00 94.79           O  
ATOM   1093  CG  GLU A 130     -10.324  18.401  26.264  1.00 94.79           C  
ATOM   1094  CD  GLU A 130     -10.071  17.476  27.455  1.00 94.79           C  
ATOM   1095  OE1 GLU A 130      -8.933  16.960  27.493  1.00 94.79           O  
ATOM   1096  OE2 GLU A 130     -10.991  17.317  28.287  1.00 94.79           O  
ATOM   1097  N   HIS A 131     -12.561  18.406  23.158  1.00 94.58           N  
ATOM   1098  CA  HIS A 131     -12.428  17.804  21.828  1.00 94.58           C  
ATOM   1099  C   HIS A 131     -12.300  18.850  20.710  1.00 94.58           C  
ATOM   1100  CB  HIS A 131     -13.614  16.876  21.555  1.00 94.58           C  
ATOM   1101  O   HIS A 131     -11.492  18.675  19.802  1.00 94.58           O  
ATOM   1102  CG  HIS A 131     -13.591  15.603  22.360  1.00 94.58           C  
ATOM   1103  CD2 HIS A 131     -14.680  14.988  22.914  1.00 94.58           C  
ATOM   1104  ND1 HIS A 131     -12.495  14.805  22.623  1.00 94.58           N  
ATOM   1105  CE1 HIS A 131     -12.926  13.736  23.315  1.00 94.58           C  
ATOM   1106  NE2 HIS A 131     -14.255  13.798  23.504  1.00 94.58           N  
ATOM   1107  N   ARG A 132     -13.018  19.982  20.785  1.00 95.40           N  
ATOM   1108  CA  ARG A 132     -12.846  21.096  19.827  1.00 95.40           C  
ATOM   1109  C   ARG A 132     -11.458  21.741  19.907  1.00 95.40           C  
ATOM   1110  CB  ARG A 132     -13.920  22.166  20.058  1.00 95.40           C  
ATOM   1111  O   ARG A 132     -10.942  22.198  18.887  1.00 95.40           O  
ATOM   1112  CG  ARG A 132     -15.298  21.744  19.537  1.00 95.40           C  
ATOM   1113  CD  ARG A 132     -16.329  22.786  19.979  1.00 95.40           C  
ATOM   1114  NE  ARG A 132     -17.691  22.417  19.558  1.00 95.40           N  
ATOM   1115  NH1 ARG A 132     -18.775  24.250  20.415  1.00 95.40           N  
ATOM   1116  NH2 ARG A 132     -19.952  22.631  19.430  1.00 95.40           N  
ATOM   1117  CZ  ARG A 132     -18.795  23.099  19.801  1.00 95.40           C  
ATOM   1118  N   ILE A 133     -10.854  21.801  21.095  1.00 95.67           N  
ATOM   1119  CA  ILE A 133      -9.483  22.299  21.279  1.00 95.67           C  
ATOM   1120  C   ILE A 133      -8.485  21.295  20.690  1.00 95.67           C  
ATOM   1121  CB  ILE A 133      -9.209  22.638  22.765  1.00 95.67           C  
ATOM   1122  O   ILE A 133      -7.655  21.695  19.876  1.00 95.67           O  
ATOM   1123  CG1 ILE A 133     -10.060  23.856  23.199  1.00 95.67           C  
ATOM   1124  CG2 ILE A 133      -7.716  22.939  23.000  1.00 95.67           C  
ATOM   1125  CD1 ILE A 133     -10.167  24.024  24.721  1.00 95.67           C  
ATOM   1126  N   GLN A 134      -8.614  20.006  21.017  1.00 94.44           N  
ATOM   1127  CA  GLN A 134      -7.788  18.923  20.466  1.00 94.44           C  
ATOM   1128  C   GLN A 134      -7.857  18.887  18.928  1.00 94.44           C  
ATOM   1129  CB  GLN A 134      -8.251  17.578  21.058  1.00 94.44           C  
ATOM   1130  O   GLN A 134      -6.827  18.884  18.259  1.00 94.44           O  
ATOM   1131  CG  GLN A 134      -7.971  17.416  22.568  1.00 94.44           C  
ATOM   1132  CD  GLN A 134      -8.657  16.189  23.180  1.00 94.44           C  
ATOM   1133  NE2 GLN A 134      -8.398  15.876  24.431  1.00 94.44           N  
ATOM   1134  OE1 GLN A 134      -9.471  15.514  22.558  1.00 94.44           O  
ATOM   1135  N   GLU A 135      -9.057  18.966  18.345  1.00 93.89           N  
ATOM   1136  CA  GLU A 135      -9.247  19.012  16.890  1.00 93.89           C  
ATOM   1137  C   GLU A 135      -8.601  20.260  16.258  1.00 93.89           C  
ATOM   1138  CB  GLU A 135     -10.753  18.971  16.579  1.00 93.89           C  
ATOM   1139  O   GLU A 135      -7.999  20.188  15.186  1.00 93.89           O  
ATOM   1140  CG  GLU A 135     -10.999  18.621  15.106  1.00 93.89           C  
ATOM   1141  CD  GLU A 135     -12.417  18.919  14.610  1.00 93.89           C  
ATOM   1142  OE1 GLU A 135     -12.547  18.951  13.362  1.00 93.89           O  
ATOM   1143  OE2 GLU A 135     -13.329  19.217  15.409  1.00 93.89           O  
ATOM   1144  N   SER A 136      -8.679  21.416  16.927  1.00 95.36           N  
ATOM   1145  CA  SER A 136      -8.022  22.653  16.484  1.00 95.36           C  
ATOM   1146  C   SER A 136      -6.493  22.538  16.489  1.00 95.36           C  
ATOM   1147  CB  SER A 136      -8.481  23.812  17.371  1.00 95.36           C  
ATOM   1148  O   SER A 136      -5.850  23.029  15.556  1.00 95.36           O  
ATOM   1149  OG  SER A 136      -7.938  25.055  16.954  1.00 95.36           O  
ATOM   1150  N   VAL A 137      -5.915  21.863  17.491  1.00 95.37           N  
ATOM   1151  CA  VAL A 137      -4.476  21.559  17.573  1.00 95.37           C  
ATOM   1152  C   VAL A 137      -4.072  20.611  16.442  1.00 95.37           C  
ATOM   1153  CB  VAL A 137      -4.095  21.024  18.970  1.00 95.37           C  
ATOM   1154  O   VAL A 137      -3.288  21.013  15.589  1.00 95.37           O  
ATOM   1155  CG1 VAL A 137      -2.650  20.528  19.041  1.00 95.37           C  
ATOM   1156  CG2 VAL A 137      -4.244  22.134  20.022  1.00 95.37           C  
ATOM   1157  N   LEU A 138      -4.726  19.454  16.300  1.00 94.33           N  
ATOM   1158  CA  LEU A 138      -4.444  18.497  15.218  1.00 94.33           C  
ATOM   1159  C   LEU A 138      -4.562  19.128  13.817  1.00 94.33           C  
ATOM   1160  CB  LEU A 138      -5.408  17.303  15.349  1.00 94.33           C  
ATOM   1161  O   LEU A 138      -3.748  18.866  12.931  1.00 94.33           O  
ATOM   1162  CG  LEU A 138      -5.162  16.410  16.582  1.00 94.33           C  
ATOM   1163  CD1 LEU A 138      -6.309  15.406  16.712  1.00 94.33           C  
ATOM   1164  CD2 LEU A 138      -3.850  15.632  16.475  1.00 94.33           C  
ATOM   1165  N   ARG A 139      -5.537  20.025  13.603  1.00 95.49           N  
ATOM   1166  CA  ARG A 139      -5.668  20.796  12.352  1.00 95.49           C  
ATOM   1167  C   ARG A 139      -4.527  21.803  12.144  1.00 95.49           C  
ATOM   1168  CB  ARG A 139      -7.027  21.518  12.319  1.00 95.49           C  
ATOM   1169  O   ARG A 139      -4.242  22.141  10.995  1.00 95.49           O  
ATOM   1170  CG  ARG A 139      -8.235  20.606  12.024  1.00 95.49           C  
ATOM   1171  CD  ARG A 139      -9.526  21.411  12.248  1.00 95.49           C  
ATOM   1172  NE  ARG A 139     -10.760  20.659  11.935  1.00 95.49           N  
ATOM   1173  NH1 ARG A 139     -11.662  21.979  10.270  1.00 95.49           N  
ATOM   1174  NH2 ARG A 139     -12.828  20.281  11.091  1.00 95.49           N  
ATOM   1175  CZ  ARG A 139     -11.734  20.975  11.100  1.00 95.49           C  
ATOM   1176  N   LYS A 140      -3.908  22.350  13.198  1.00 95.51           N  
ATOM   1177  CA  LYS A 140      -2.691  23.184  13.098  1.00 95.51           C  
ATOM   1178  C   LYS A 140      -1.475  22.320  12.778  1.00 95.51           C  
ATOM   1179  CB  LYS A 140      -2.446  23.990  14.385  1.00 95.51           C  
ATOM   1180  O   LYS A 140      -0.802  22.627  11.800  1.00 95.51           O  
ATOM   1181  CG  LYS A 140      -3.422  25.160  14.568  1.00 95.51           C  
ATOM   1182  CD  LYS A 140      -3.198  25.789  15.947  1.00 95.51           C  
ATOM   1183  CE  LYS A 140      -4.166  26.945  16.205  1.00 95.51           C  
ATOM   1184  NZ  LYS A 140      -3.871  27.581  17.513  1.00 95.51           N  
ATOM   1185  N   ASP A 141      -1.281  21.220  13.491  1.00 94.28           N  
ATOM   1186  CA  ASP A 141      -0.121  20.337  13.329  1.00 94.28           C  
ATOM   1187  C   ASP A 141      -0.100  19.701  11.932  1.00 94.28           C  
ATOM   1188  CB  ASP A 141      -0.129  19.272  14.436  1.00 94.28           C  
ATOM   1189  O   ASP A 141       0.909  19.752  11.234  1.00 94.28           O  
ATOM   1190  CG  ASP A 141      -0.192  19.859  15.854  1.00 94.28           C  
ATOM   1191  OD1 ASP A 141       0.123  21.062  16.019  1.00 94.28           O  
ATOM   1192  OD2 ASP A 141      -0.643  19.112  16.746  1.00 94.28           O  
ATOM   1193  N   MET A 142      -1.256  19.245  11.431  1.00 95.44           N  
ATOM   1194  CA  MET A 142      -1.406  18.775  10.046  1.00 95.44           C  
ATOM   1195  C   MET A 142      -1.040  19.853   9.006  1.00 95.44           C  
ATOM   1196  CB  MET A 142      -2.857  18.306   9.833  1.00 95.44           C  
ATOM   1197  O   MET A 142      -0.578  19.522   7.914  1.00 95.44           O  
ATOM   1198  CG  MET A 142      -3.093  17.706   8.434  1.00 95.44           C  
ATOM   1199  SD  MET A 142      -4.819  17.470   7.922  1.00 95.44           S  
ATOM   1200  CE  MET A 142      -5.430  19.177   7.962  1.00 95.44           C  
ATOM   1201  N   ARG A 143      -1.262  21.144   9.292  1.00 95.04           N  
ATOM   1202  CA  ARG A 143      -0.838  22.233   8.391  1.00 95.04           C  
ATOM   1203  C   ARG A 143       0.663  22.489   8.490  1.00 95.04           C  
ATOM   1204  CB  ARG A 143      -1.631  23.524   8.635  1.00 95.04           C  
ATOM   1205  O   ARG A 143       1.273  22.674   7.446  1.00 95.04           O  
ATOM   1206  CG  ARG A 143      -3.043  23.452   8.038  1.00 95.04           C  
ATOM   1207  CD  ARG A 143      -3.845  24.723   8.343  1.00 95.04           C  
ATOM   1208  NE  ARG A 143      -4.117  24.824   9.789  1.00 95.04           N  
ATOM   1209  NH1 ARG A 143      -6.308  25.506   9.726  1.00 95.04           N  
ATOM   1210  NH2 ARG A 143      -5.351  25.045  11.687  1.00 95.04           N  
ATOM   1211  CZ  ARG A 143      -5.251  25.126  10.389  1.00 95.04           C  
ATOM   1212  N   ALA A 144       1.239  22.457   9.691  1.00 94.71           N  
ATOM   1213  CA  ALA A 144       2.681  22.594   9.893  1.00 94.71           C  
ATOM   1214  C   ALA A 144       3.451  21.478   9.164  1.00 94.71           C  
ATOM   1215  CB  ALA A 144       2.967  22.625  11.400  1.00 94.71           C  
ATOM   1216  O   ALA A 144       4.277  21.776   8.308  1.00 94.71           O  
ATOM   1217  N   LEU A 145       3.065  20.214   9.374  1.00 94.71           N  
ATOM   1218  CA  LEU A 145       3.653  19.049   8.698  1.00 94.71           C  
ATOM   1219  C   LEU A 145       3.541  19.118   7.165  1.00 94.71           C  
ATOM   1220  CB  LEU A 145       2.953  17.779   9.218  1.00 94.71           C  
ATOM   1221  O   LEU A 145       4.440  18.676   6.457  1.00 94.71           O  
ATOM   1222  CG  LEU A 145       3.343  17.387  10.656  1.00 94.71           C  
ATOM   1223  CD1 LEU A 145       2.365  16.332  11.178  1.00 94.71           C  
ATOM   1224  CD2 LEU A 145       4.753  16.800  10.718  1.00 94.71           C  
ATOM   1225  N   LYS A 146       2.456  19.692   6.624  1.00 94.52           N  
ATOM   1226  CA  LYS A 146       2.318  19.910   5.171  1.00 94.52           C  
ATOM   1227  C   LYS A 146       3.264  20.982   4.629  1.00 94.52           C  
ATOM   1228  CB  LYS A 146       0.871  20.262   4.807  1.00 94.52           C  
ATOM   1229  O   LYS A 146       3.664  20.876   3.473  1.00 94.52           O  
ATOM   1230  CG  LYS A 146       0.000  19.006   4.731  1.00 94.52           C  
ATOM   1231  CD  LYS A 146      -1.443  19.377   4.380  1.00 94.52           C  
ATOM   1232  CE  LYS A 146      -2.272  18.092   4.341  1.00 94.52           C  
ATOM   1233  NZ  LYS A 146      -3.638  18.331   3.821  1.00 94.52           N  
ATOM   1234  N   VAL A 147       3.587  22.005   5.421  1.00 95.89           N  
ATOM   1235  CA  VAL A 147       4.580  23.024   5.048  1.00 95.89           C  
ATOM   1236  C   VAL A 147       5.981  22.424   5.115  1.00 95.89           C  
ATOM   1237  CB  VAL A 147       4.443  24.294   5.913  1.00 95.89           C  
ATOM   1238  O   VAL A 147       6.690  22.474   4.118  1.00 95.89           O  
ATOM   1239  CG1 VAL A 147       5.560  25.307   5.646  1.00 95.89           C  
ATOM   1240  CG2 VAL A 147       3.110  25.000   5.614  1.00 95.89           C  
ATOM   1241  N   GLU A 148       6.327  21.758   6.218  1.00 94.66           N  
ATOM   1242  CA  GLU A 148       7.624  21.096   6.418  1.00 94.66           C  
ATOM   1243  C   GLU A 148       7.922  20.058   5.321  1.00 94.66           C  
ATOM   1244  CB  GLU A 148       7.600  20.460   7.815  1.00 94.66           C  
ATOM   1245  O   GLU A 148       8.990  20.084   4.708  1.00 94.66           O  
ATOM   1246  CG  GLU A 148       8.935  19.823   8.229  1.00 94.66           C  
ATOM   1247  CD  GLU A 148       8.909  19.296   9.675  1.00 94.66           C  
ATOM   1248  OE1 GLU A 148      10.011  19.082  10.227  1.00 94.66           O  
ATOM   1249  OE2 GLU A 148       7.795  19.093  10.217  1.00 94.66           O  
ATOM   1250  N   LEU A 149       6.943  19.213   4.970  1.00 94.87           N  
ATOM   1251  CA  LEU A 149       7.062  18.276   3.848  1.00 94.87           C  
ATOM   1252  C   LEU A 149       7.333  19.003   2.520  1.00 94.87           C  
ATOM   1253  CB  LEU A 149       5.775  17.430   3.773  1.00 94.87           C  
ATOM   1254  O   LEU A 149       8.170  18.563   1.733  1.00 94.87           O  
ATOM   1255  CG  LEU A 149       5.761  16.383   2.643  1.00 94.87           C  
ATOM   1256  CD1 LEU A 149       6.833  15.309   2.834  1.00 94.87           C  
ATOM   1257  CD2 LEU A 149       4.395  15.693   2.604  1.00 94.87           C  
ATOM   1258  N   LYS A 150       6.657  20.131   2.265  1.00 94.25           N  
ATOM   1259  CA  LYS A 150       6.834  20.907   1.029  1.00 94.25           C  
ATOM   1260  C   LYS A 150       8.195  21.608   0.977  1.00 94.25           C  
ATOM   1261  CB  LYS A 150       5.659  21.892   0.869  1.00 94.25           C  
ATOM   1262  O   LYS A 150       8.791  21.683  -0.097  1.00 94.25           O  
ATOM   1263  CG  LYS A 150       5.599  22.549  -0.520  1.00 94.25           C  
ATOM   1264  CD  LYS A 150       5.236  21.548  -1.633  1.00 94.25           C  
ATOM   1265  CE  LYS A 150       6.130  21.752  -2.860  1.00 94.25           C  
ATOM   1266  NZ  LYS A 150       6.075  20.577  -3.761  1.00 94.25           N  
ATOM   1267  N   GLU A 151       8.699  22.085   2.111  1.00 95.23           N  
ATOM   1268  CA  GLU A 151      10.049  22.640   2.244  1.00 95.23           C  
ATOM   1269  C   GLU A 151      11.117  21.563   2.006  1.00 95.23           C  
ATOM   1270  CB  GLU A 151      10.212  23.298   3.626  1.00 95.23           C  
ATOM   1271  O   GLU A 151      12.061  21.794   1.246  1.00 95.23           O  
ATOM   1272  CG  GLU A 151       9.404  24.604   3.724  1.00 95.23           C  
ATOM   1273  CD  GLU A 151       9.473  25.286   5.100  1.00 95.23           C  
ATOM   1274  OE1 GLU A 151       8.968  26.430   5.181  1.00 95.23           O  
ATOM   1275  OE2 GLU A 151      10.015  24.682   6.051  1.00 95.23           O  
ATOM   1276  N   GLN A 152      10.931  20.357   2.554  1.00 94.33           N  
ATOM   1277  CA  GLN A 152      11.822  19.218   2.323  1.00 94.33           C  
ATOM   1278  C   GLN A 152      11.817  18.761   0.852  1.00 94.33           C  
ATOM   1279  CB  GLN A 152      11.439  18.077   3.279  1.00 94.33           C  
ATOM   1280  O   GLN A 152      12.883  18.513   0.282  1.00 94.33           O  
ATOM   1281  CG  GLN A 152      12.506  16.971   3.288  1.00 94.33           C  
ATOM   1282  CD  GLN A 152      12.186  15.821   4.239  1.00 94.33           C  
ATOM   1283  NE2 GLN A 152      13.141  14.963   4.522  1.00 94.33           N  
ATOM   1284  OE1 GLN A 152      11.088  15.636   4.728  1.00 94.33           O  
ATOM   1285  N   GLU A 153      10.646  18.702   0.206  1.00 93.03           N  
ATOM   1286  CA  GLU A 153      10.526  18.435  -1.234  1.00 93.03           C  
ATOM   1287  C   GLU A 153      11.319  19.461  -2.060  1.00 93.03           C  
ATOM   1288  CB  GLU A 153       9.053  18.462  -1.679  1.00 93.03           C  
ATOM   1289  O   GLU A 153      12.156  19.072  -2.877  1.00 93.03           O  
ATOM   1290  CG  GLU A 153       8.251  17.193  -1.344  1.00 93.03           C  
ATOM   1291  CD  GLU A 153       6.771  17.310  -1.759  1.00 93.03           C  
ATOM   1292  OE1 GLU A 153       6.006  16.349  -1.534  1.00 93.03           O  
ATOM   1293  OE2 GLU A 153       6.386  18.353  -2.349  1.00 93.03           O  
ATOM   1294  N   LEU A 154      11.118  20.762  -1.815  1.00 94.84           N  
ATOM   1295  CA  LEU A 154      11.815  21.841  -2.527  1.00 94.84           C  
ATOM   1296  C   LEU A 154      13.334  21.803  -2.298  1.00 94.84           C  
ATOM   1297  CB  LEU A 154      11.230  23.195  -2.081  1.00 94.84           C  
ATOM   1298  O   LEU A 154      14.106  21.964  -3.246  1.00 94.84           O  
ATOM   1299  CG  LEU A 154       9.821  23.483  -2.630  1.00 94.84           C  
ATOM   1300  CD1 LEU A 154       9.211  24.677  -1.894  1.00 94.84           C  
ATOM   1301  CD2 LEU A 154       9.839  23.812  -4.125  1.00 94.84           C  
ATOM   1302  N   ALA A 155      13.782  21.533  -1.069  1.00 93.77           N  
ATOM   1303  CA  ALA A 155      15.199  21.354  -0.765  1.00 93.77           C  
ATOM   1304  C   ALA A 155      15.799  20.167  -1.543  1.00 93.77           C  
ATOM   1305  CB  ALA A 155      15.355  21.185   0.751  1.00 93.77           C  
ATOM   1306  O   ALA A 155      16.890  20.282  -2.110  1.00 93.77           O  
ATOM   1307  N   SER A 156      15.071  19.048  -1.638  1.00 92.09           N  
ATOM   1308  CA  SER A 156      15.501  17.876  -2.409  1.00 92.09           C  
ATOM   1309  C   SER A 156      15.591  18.166  -3.916  1.00 92.09           C  
ATOM   1310  CB  SER A 156      14.598  16.674  -2.099  1.00 92.09           C  
ATOM   1311  O   SER A 156      16.561  17.767  -4.566  1.00 92.09           O  
ATOM   1312  OG  SER A 156      13.383  16.683  -2.820  1.00 92.09           O  
ATOM   1313  N   GLU A 157      14.651  18.944  -4.467  1.00 94.30           N  
ATOM   1314  CA  GLU A 157      14.654  19.359  -5.872  1.00 94.30           C  
ATOM   1315  C   GLU A 157      15.876  20.233  -6.198  1.00 94.30           C  
ATOM   1316  CB  GLU A 157      13.334  20.083  -6.193  1.00 94.30           C  
ATOM   1317  O   GLU A 157      16.548  20.014  -7.212  1.00 94.30           O  
ATOM   1318  CG  GLU A 157      13.184  20.319  -7.704  1.00 94.30           C  
ATOM   1319  CD  GLU A 157      11.906  21.073  -8.106  1.00 94.30           C  
ATOM   1320  OE1 GLU A 157      11.855  21.463  -9.296  1.00 94.30           O  
ATOM   1321  OE2 GLU A 157      11.010  21.267  -7.253  1.00 94.30           O  
ATOM   1322  N   VAL A 158      16.234  21.165  -5.306  1.00 94.88           N  
ATOM   1323  CA  VAL A 158      17.449  21.989  -5.433  1.00 94.88           C  
ATOM   1324  C   VAL A 158      18.714  21.124  -5.428  1.00 94.88           C  
ATOM   1325  CB  VAL A 158      17.491  23.075  -4.336  1.00 94.88           C  
ATOM   1326  O   VAL A 158      19.600  21.339  -6.259  1.00 94.88           O  
ATOM   1327  CG1 VAL A 158      18.830  23.827  -4.296  1.00 94.88           C  
ATOM   1328  CG2 VAL A 158      16.400  24.126  -4.580  1.00 94.88           C  
ATOM   1329  N   VAL A 159      18.802  20.109  -4.561  1.00 94.36           N  
ATOM   1330  CA  VAL A 159      19.941  19.170  -4.539  1.00 94.36           C  
ATOM   1331  C   VAL A 159      20.044  18.387  -5.853  1.00 94.36           C  
ATOM   1332  CB  VAL A 159      19.869  18.233  -3.315  1.00 94.36           C  
ATOM   1333  O   VAL A 159      21.125  18.328  -6.444  1.00 94.36           O  
ATOM   1334  CG1 VAL A 159      20.933  17.127  -3.355  1.00 94.36           C  
ATOM   1335  CG2 VAL A 159      20.098  19.025  -2.021  1.00 94.36           C  
ATOM   1336  N   VAL A 160      18.932  17.851  -6.368  1.00 94.58           N  
ATOM   1337  CA  VAL A 160      18.901  17.132  -7.658  1.00 94.58           C  
ATOM   1338  C   VAL A 160      19.286  18.051  -8.822  1.00 94.58           C  
ATOM   1339  CB  VAL A 160      17.518  16.486  -7.889  1.00 94.58           C  
ATOM   1340  O   VAL A 160      20.059  17.649  -9.697  1.00 94.58           O  
ATOM   1341  CG1 VAL A 160      17.371  15.883  -9.296  1.00 94.58           C  
ATOM   1342  CG2 VAL A 160      17.285  15.347  -6.888  1.00 94.58           C  
ATOM   1343  N   LYS A 161      18.806  19.299  -8.833  1.00 95.10           N  
ATOM   1344  CA  LYS A 161      19.160  20.302  -9.848  1.00 95.10           C  
ATOM   1345  C   LYS A 161      20.657  20.629  -9.825  1.00 95.10           C  
ATOM   1346  CB  LYS A 161      18.283  21.543  -9.628  1.00 95.10           C  
ATOM   1347  O   LYS A 161      21.287  20.637 -10.882  1.00 95.10           O  
ATOM   1348  CG  LYS A 161      18.470  22.600 -10.725  1.00 95.10           C  
ATOM   1349  CD  LYS A 161      17.510  23.771 -10.485  1.00 95.10           C  
ATOM   1350  CE  LYS A 161      17.690  24.848 -11.560  1.00 95.10           C  
ATOM   1351  NZ  LYS A 161      16.749  25.975 -11.341  1.00 95.10           N  
ATOM   1352  N   ASN A 162      21.237  20.817  -8.641  1.00 94.58           N  
ATOM   1353  CA  ASN A 162      22.670  21.071  -8.472  1.00 94.58           C  
ATOM   1354  C   ASN A 162      23.529  19.869  -8.902  1.00 94.58           C  
ATOM   1355  CB  ASN A 162      22.932  21.466  -7.007  1.00 94.58           C  
ATOM   1356  O   ASN A 162      24.558  20.054  -9.551  1.00 94.58           O  
ATOM   1357  CG  ASN A 162      22.417  22.854  -6.661  1.00 94.58           C  
ATOM   1358  ND2 ASN A 162      22.277  23.160  -5.393  1.00 94.58           N  
ATOM   1359  OD1 ASN A 162      22.169  23.692  -7.511  1.00 94.58           O  
ATOM   1360  N   LEU A 163      23.099  18.637  -8.606  1.00 94.88           N  
ATOM   1361  CA  LEU A 163      23.773  17.423  -9.083  1.00 94.88           C  
ATOM   1362  C   LEU A 163      23.758  17.322 -10.614  1.00 94.88           C  
ATOM   1363  CB  LEU A 163      23.123  16.181  -8.444  1.00 94.88           C  
ATOM   1364  O   LEU A 163      24.798  17.042 -11.211  1.00 94.88           O  
ATOM   1365  CG  LEU A 163      23.551  15.939  -6.986  1.00 94.88           C  
ATOM   1366  CD1 LEU A 163      22.629  14.904  -6.344  1.00 94.88           C  
ATOM   1367  CD2 LEU A 163      24.988  15.413  -6.904  1.00 94.88           C  
ATOM   1368  N   ARG A 164      22.614  17.599 -11.258  1.00 93.75           N  
ATOM   1369  CA  ARG A 164      22.494  17.622 -12.728  1.00 93.75           C  
ATOM   1370  C   ARG A 164      23.376  18.695 -13.370  1.00 93.75           C  
ATOM   1371  CB  ARG A 164      21.027  17.829 -13.138  1.00 93.75           C  
ATOM   1372  O   ARG A 164      23.995  18.426 -14.399  1.00 93.75           O  
ATOM   1373  CG  ARG A 164      20.170  16.576 -12.915  1.00 93.75           C  
ATOM   1374  CD  ARG A 164      18.708  16.874 -13.270  1.00 93.75           C  
ATOM   1375  NE  ARG A 164      17.859  15.676 -13.131  1.00 93.75           N  
ATOM   1376  NH1 ARG A 164      15.927  16.567 -14.003  1.00 93.75           N  
ATOM   1377  NH2 ARG A 164      15.940  14.455 -13.293  1.00 93.75           N  
ATOM   1378  CZ  ARG A 164      16.586  15.572 -13.476  1.00 93.75           C  
ATOM   1379  N   LEU A 165      23.467  19.881 -12.764  1.00 95.11           N  
ATOM   1380  CA  LEU A 165      24.354  20.946 -13.237  1.00 95.11           C  
ATOM   1381  C   LEU A 165      25.825  20.501 -13.198  1.00 95.11           C  
ATOM   1382  CB  LEU A 165      24.095  22.228 -12.425  1.00 95.11           C  
ATOM   1383  O   LEU A 165      26.483  20.535 -14.235  1.00 95.11           O  
ATOM   1384  CG  LEU A 165      24.871  23.458 -12.940  1.00 95.11           C  
ATOM   1385  CD1 LEU A 165      24.430  23.875 -14.346  1.00 95.11           C  
ATOM   1386  CD2 LEU A 165      24.624  24.636 -11.999  1.00 95.11           C  
ATOM   1387  N   LYS A 166      26.301  19.963 -12.064  1.00 95.39           N  
ATOM   1388  CA  LYS A 166      27.675  19.435 -11.934  1.00 95.39           C  
ATOM   1389  C   LYS A 166      27.998  18.345 -12.959  1.00 95.39           C  
ATOM   1390  CB  LYS A 166      27.918  18.900 -10.518  1.00 95.39           C  
ATOM   1391  O   LYS A 166      29.021  18.434 -13.629  1.00 95.39           O  
ATOM   1392  CG  LYS A 166      28.042  20.031  -9.490  1.00 95.39           C  
ATOM   1393  CD  LYS A 166      28.428  19.449  -8.128  1.00 95.39           C  
ATOM   1394  CE  LYS A 166      28.621  20.582  -7.118  1.00 95.39           C  
ATOM   1395  NZ  LYS A 166      29.170  20.069  -5.840  1.00 95.39           N  
ATOM   1396  N   HIS A 167      27.099  17.378 -13.162  1.00 93.33           N  
ATOM   1397  CA  HIS A 167      27.278  16.352 -14.201  1.00 93.33           C  
ATOM   1398  C   HIS A 167      27.383  16.970 -15.605  1.00 93.33           C  
ATOM   1399  CB  HIS A 167      26.110  15.353 -14.170  1.00 93.33           C  
ATOM   1400  O   HIS A 167      28.162  16.508 -16.435  1.00 93.33           O  
ATOM   1401  CG  HIS A 167      26.203  14.329 -13.068  1.00 93.33           C  
ATOM   1402  CD2 HIS A 167      26.474  12.995 -13.216  1.00 93.33           C  
ATOM   1403  ND1 HIS A 167      26.024  14.556 -11.725  1.00 93.33           N  
ATOM   1404  CE1 HIS A 167      26.197  13.393 -11.077  1.00 93.33           C  
ATOM   1405  NE2 HIS A 167      26.442  12.405 -11.949  1.00 93.33           N  
ATOM   1406  N   THR A 168      26.628  18.037 -15.882  1.00 94.73           N  
ATOM   1407  CA  THR A 168      26.659  18.728 -17.181  1.00 94.73           C  
ATOM   1408  C   THR A 168      27.982  19.477 -17.379  1.00 94.73           C  
ATOM   1409  CB  THR A 168      25.457  19.679 -17.321  1.00 94.73           C  
ATOM   1410  O   THR A 168      28.568  19.421 -18.462  1.00 94.73           O  
ATOM   1411  CG2 THR A 168      25.336  20.270 -18.724  1.00 94.73           C  
ATOM   1412  OG1 THR A 168      24.252  18.985 -17.082  1.00 94.73           O  
ATOM   1413  N   GLU A 169      28.504  20.121 -16.333  1.00 94.87           N  
ATOM   1414  CA  GLU A 169      29.833  20.750 -16.325  1.00 94.87           C  
ATOM   1415  C   GLU A 169      30.968  19.731 -16.503  1.00 94.87           C  
ATOM   1416  CB  GLU A 169      30.065  21.465 -14.990  1.00 94.87           C  
ATOM   1417  O   GLU A 169      31.936  20.009 -17.208  1.00 94.87           O  
ATOM   1418  CG  GLU A 169      29.173  22.689 -14.743  1.00 94.87           C  
ATOM   1419  CD  GLU A 169      29.307  23.203 -13.299  1.00 94.87           C  
ATOM   1420  OE1 GLU A 169      28.554  24.139 -12.955  1.00 94.87           O  
ATOM   1421  OE2 GLU A 169      30.147  22.649 -12.546  1.00 94.87           O  
ATOM   1422  N   GLU A 170      30.870  18.558 -15.875  1.00 95.05           N  
ATOM   1423  CA  GLU A 170      31.852  17.472 -15.986  1.00 95.05           C  
ATOM   1424  C   GLU A 170      31.843  16.841 -17.383  1.00 95.05           C  
ATOM   1425  CB  GLU A 170      31.584  16.422 -14.897  1.00 95.05           C  
ATOM   1426  O   GLU A 170      32.901  16.693 -17.995  1.00 95.05           O  
ATOM   1427  CG  GLU A 170      32.021  16.947 -13.518  1.00 95.05           C  
ATOM   1428  CD  GLU A 170      31.519  16.107 -12.335  1.00 95.05           C  
ATOM   1429  OE1 GLU A 170      31.707  16.599 -11.196  1.00 95.05           O  
ATOM   1430  OE2 GLU A 170      30.945  15.020 -12.564  1.00 95.05           O  
ATOM   1431  N   ILE A 171      30.661  16.566 -17.948  1.00 94.26           N  
ATOM   1432  CA  ILE A 171      30.515  16.115 -19.342  1.00 94.26           C  
ATOM   1433  C   ILE A 171      31.086  17.155 -20.315  1.00 94.26           C  
ATOM   1434  CB  ILE A 171      29.033  15.782 -19.645  1.00 94.26           C  
ATOM   1435  O   ILE A 171      31.757  16.790 -21.279  1.00 94.26           O  
ATOM   1436  CG1 ILE A 171      28.619  14.496 -18.891  1.00 94.26           C  
ATOM   1437  CG2 ILE A 171      28.777  15.602 -21.157  1.00 94.26           C  
ATOM   1438  CD1 ILE A 171      27.101  14.275 -18.832  1.00 94.26           C  
ATOM   1439  N   THR A 172      30.858  18.447 -20.066  1.00 95.40           N  
ATOM   1440  CA  THR A 172      31.394  19.529 -20.909  1.00 95.40           C  
ATOM   1441  C   THR A 172      32.918  19.617 -20.808  1.00 95.40           C  
ATOM   1442  CB  THR A 172      30.738  20.873 -20.568  1.00 95.40           C  
ATOM   1443  O   THR A 172      33.587  19.716 -21.833  1.00 95.40           O  
ATOM   1444  CG2 THR A 172      31.162  21.992 -21.518  1.00 95.40           C  
ATOM   1445  OG1 THR A 172      29.339  20.749 -20.693  1.00 95.40           O  
ATOM   1446  N   ARG A 173      33.488  19.493 -19.600  1.00 96.13           N  
ATOM   1447  CA  ARG A 173      34.944  19.409 -19.393  1.00 96.13           C  
ATOM   1448  C   ARG A 173      35.555  18.226 -20.149  1.00 96.13           C  
ATOM   1449  CB  ARG A 173      35.265  19.359 -17.888  1.00 96.13           C  
ATOM   1450  O   ARG A 173      36.455  18.440 -20.953  1.00 96.13           O  
ATOM   1451  CG  ARG A 173      35.245  20.764 -17.262  1.00 96.13           C  
ATOM   1452  CD  ARG A 173      35.502  20.734 -15.747  1.00 96.13           C  
ATOM   1453  NE  ARG A 173      34.251  20.663 -14.959  1.00 96.13           N  
ATOM   1454  NH1 ARG A 173      35.112  19.739 -13.039  1.00 96.13           N  
ATOM   1455  NH2 ARG A 173      33.000  20.436 -13.055  1.00 96.13           N  
ATOM   1456  CZ  ARG A 173      34.125  20.284 -13.696  1.00 96.13           C  
ATOM   1457  N   MET A 174      34.999  17.021 -19.992  1.00 94.55           N  
ATOM   1458  CA  MET A 174      35.469  15.830 -20.714  1.00 94.55           C  
ATOM   1459  C   MET A 174      35.385  15.992 -22.238  1.00 94.55           C  
ATOM   1460  CB  MET A 174      34.675  14.589 -20.279  1.00 94.55           C  
ATOM   1461  O   MET A 174      36.326  15.627 -22.939  1.00 94.55           O  
ATOM   1462  CG  MET A 174      35.034  14.138 -18.860  1.00 94.55           C  
ATOM   1463  SD  MET A 174      34.283  12.563 -18.360  1.00 94.55           S  
ATOM   1464  CE  MET A 174      32.545  13.046 -18.193  1.00 94.55           C  
ATOM   1465  N   ARG A 175      34.298  16.573 -22.768  1.00 94.30           N  
ATOM   1466  CA  ARG A 175      34.172  16.871 -24.207  1.00 94.30           C  
ATOM   1467  C   ARG A 175      35.277  17.807 -24.693  1.00 94.30           C  
ATOM   1468  CB  ARG A 175      32.793  17.469 -24.518  1.00 94.30           C  
ATOM   1469  O   ARG A 175      35.915  17.493 -25.691  1.00 94.30           O  
ATOM   1470  CG  ARG A 175      31.697  16.398 -24.548  1.00 94.30           C  
ATOM   1471  CD  ARG A 175      30.333  17.076 -24.688  1.00 94.30           C  
ATOM   1472  NE  ARG A 175      29.242  16.087 -24.764  1.00 94.30           N  
ATOM   1473  NH1 ARG A 175      27.513  17.586 -24.925  1.00 94.30           N  
ATOM   1474  NH2 ARG A 175      27.080  15.396 -24.941  1.00 94.30           N  
ATOM   1475  CZ  ARG A 175      27.955  16.360 -24.876  1.00 94.30           C  
ATOM   1476  N   ASN A 176      35.543  18.893 -23.968  1.00 95.00           N  
ATOM   1477  CA  ASN A 176      36.598  19.847 -24.316  1.00 95.00           C  
ATOM   1478  C   ASN A 176      38.000  19.208 -24.254  1.00 95.00           C  
ATOM   1479  CB  ASN A 176      36.509  21.061 -23.374  1.00 95.00           C  
ATOM   1480  O   ASN A 176      38.836  19.476 -25.116  1.00 95.00           O  
ATOM   1481  CG  ASN A 176      35.249  21.899 -23.531  1.00 95.00           C  
ATOM   1482  ND2 ASN A 176      35.055  22.866 -22.665  1.00 95.00           N  
ATOM   1483  OD1 ASN A 176      34.429  21.732 -24.414  1.00 95.00           O  
ATOM   1484  N   ASP A 177      38.264  18.343 -23.268  1.00 94.86           N  
ATOM   1485  CA  ASP A 177      39.535  17.615 -23.159  1.00 94.86           C  
ATOM   1486  C   ASP A 177      39.728  16.593 -24.292  1.00 94.86           C  
ATOM   1487  CB  ASP A 177      39.646  16.918 -21.791  1.00 94.86           C  
ATOM   1488  O   ASP A 177      40.847  16.453 -24.794  1.00 94.86           O  
ATOM   1489  CG  ASP A 177      40.093  17.854 -20.661  1.00 94.86           C  
ATOM   1490  OD1 ASP A 177      41.068  18.621 -20.882  1.00 94.86           O  
ATOM   1491  OD2 ASP A 177      39.522  17.751 -19.557  1.00 94.86           O  
ATOM   1492  N   PHE A 178      38.669  15.900 -24.726  1.00 94.01           N  
ATOM   1493  CA  PHE A 178      38.729  15.019 -25.897  1.00 94.01           C  
ATOM   1494  C   PHE A 178      38.872  15.803 -27.204  1.00 94.01           C  
ATOM   1495  CB  PHE A 178      37.507  14.090 -25.951  1.00 94.01           C  
ATOM   1496  O   PHE A 178      39.673  15.418 -28.050  1.00 94.01           O  
ATOM   1497  CG  PHE A 178      37.545  12.933 -24.969  1.00 94.01           C  
ATOM   1498  CD1 PHE A 178      38.630  12.032 -24.981  1.00 94.01           C  
ATOM   1499  CD2 PHE A 178      36.488  12.730 -24.061  1.00 94.01           C  
ATOM   1500  CE1 PHE A 178      38.668  10.957 -24.078  1.00 94.01           C  
ATOM   1501  CE2 PHE A 178      36.526  11.654 -23.157  1.00 94.01           C  
ATOM   1502  CZ  PHE A 178      37.617  10.768 -23.163  1.00 94.01           C  
ATOM   1503  N   GLU A 179      38.168  16.925 -27.365  1.00 94.10           N  
ATOM   1504  CA  GLU A 179      38.305  17.777 -28.549  1.00 94.10           C  
ATOM   1505  C   GLU A 179      39.725  18.360 -28.661  1.00 94.10           C  
ATOM   1506  CB  GLU A 179      37.232  18.875 -28.520  1.00 94.10           C  
ATOM   1507  O   GLU A 179      40.304  18.366 -29.749  1.00 94.10           O  
ATOM   1508  CG  GLU A 179      37.156  19.582 -29.879  1.00 94.10           C  
ATOM   1509  CD  GLU A 179      36.125  20.713 -29.949  1.00 94.10           C  
ATOM   1510  OE1 GLU A 179      36.059  21.322 -31.043  1.00 94.10           O  
ATOM   1511  OE2 GLU A 179      35.493  21.046 -28.927  1.00 94.10           O  
ATOM   1512  N   ARG A 180      40.341  18.761 -27.537  1.00 95.31           N  
ATOM   1513  CA  ARG A 180      41.761  19.149 -27.500  1.00 95.31           C  
ATOM   1514  C   ARG A 180      42.665  17.999 -27.959  1.00 95.31           C  
ATOM   1515  CB  ARG A 180      42.150  19.666 -26.100  1.00 95.31           C  
ATOM   1516  O   ARG A 180      43.501  18.215 -28.831  1.00 95.31           O  
ATOM   1517  CG  ARG A 180      43.601  20.186 -26.096  1.00 95.31           C  
ATOM   1518  CD  ARG A 180      44.098  20.701 -24.737  1.00 95.31           C  
ATOM   1519  NE  ARG A 180      44.248  19.607 -23.757  1.00 95.31           N  
ATOM   1520  NH1 ARG A 180      42.901  20.406 -22.058  1.00 95.31           N  
ATOM   1521  NH2 ARG A 180      43.569  18.330 -21.983  1.00 95.31           N  
ATOM   1522  CZ  ARG A 180      43.601  19.464 -22.612  1.00 95.31           C  
ATOM   1523  N   GLN A 181      42.481  16.792 -27.419  1.00 94.45           N  
ATOM   1524  CA  GLN A 181      43.279  15.616 -27.800  1.00 94.45           C  
ATOM   1525  C   GLN A 181      43.151  15.274 -29.291  1.00 94.45           C  
ATOM   1526  CB  GLN A 181      42.862  14.402 -26.958  1.00 94.45           C  
ATOM   1527  O   GLN A 181      44.157  14.976 -29.931  1.00 94.45           O  
ATOM   1528  CG  GLN A 181      43.397  14.469 -25.524  1.00 94.45           C  
ATOM   1529  CD  GLN A 181      42.751  13.398 -24.655  1.00 94.45           C  
ATOM   1530  NE2 GLN A 181      41.966  13.781 -23.674  1.00 94.45           N  
ATOM   1531  OE1 GLN A 181      42.908  12.206 -24.860  1.00 94.45           O  
ATOM   1532  N   VAL A 182      41.944  15.354 -29.863  1.00 93.35           N  
ATOM   1533  CA  VAL A 182      41.721  15.143 -31.304  1.00 93.35           C  
ATOM   1534  C   VAL A 182      42.501  16.175 -32.121  1.00 93.35           C  
ATOM   1535  CB  VAL A 182      40.217  15.140 -31.645  1.00 93.35           C  
ATOM   1536  O   VAL A 182      43.319  15.779 -32.950  1.00 93.35           O  
ATOM   1537  CG1 VAL A 182      39.949  15.154 -33.154  1.00 93.35           C  
ATOM   1538  CG2 VAL A 182      39.550  13.878 -31.079  1.00 93.35           C  
ATOM   1539  N   ARG A 183      42.361  17.474 -31.818  1.00 94.18           N  
ATOM   1540  CA  ARG A 183      43.091  18.549 -32.518  1.00 94.18           C  
ATOM   1541  C   ARG A 183      44.616  18.406 -32.404  1.00 94.18           C  
ATOM   1542  CB  ARG A 183      42.654  19.916 -31.970  1.00 94.18           C  
ATOM   1543  O   ARG A 183      45.334  18.665 -33.367  1.00 94.18           O  
ATOM   1544  CG  ARG A 183      41.201  20.301 -32.303  1.00 94.18           C  
ATOM   1545  CD  ARG A 183      40.886  21.617 -31.579  1.00 94.18           C  
ATOM   1546  NE  ARG A 183      39.467  22.017 -31.655  1.00 94.18           N  
ATOM   1547  NH1 ARG A 183      39.727  24.082 -30.691  1.00 94.18           N  
ATOM   1548  NH2 ARG A 183      37.694  23.400 -31.232  1.00 94.18           N  
ATOM   1549  CZ  ARG A 183      38.966  23.153 -31.201  1.00 94.18           C  
ATOM   1550  N   GLU A 184      45.130  17.986 -31.245  1.00 94.58           N  
ATOM   1551  CA  GLU A 184      46.563  17.716 -31.038  1.00 94.58           C  
ATOM   1552  C   GLU A 184      47.061  16.530 -31.885  1.00 94.58           C  
ATOM   1553  CB  GLU A 184      46.842  17.440 -29.549  1.00 94.58           C  
ATOM   1554  O   GLU A 184      48.163  16.577 -32.442  1.00 94.58           O  
ATOM   1555  CG  GLU A 184      46.840  18.708 -28.674  1.00 94.58           C  
ATOM   1556  CD  GLU A 184      46.978  18.406 -27.168  1.00 94.58           C  
ATOM   1557  OE1 GLU A 184      46.734  19.336 -26.362  1.00 94.58           O  
ATOM   1558  OE2 GLU A 184      47.327  17.258 -26.809  1.00 94.58           O  
ATOM   1559  N   ILE A 185      46.251  15.473 -32.014  1.00 93.42           N  
ATOM   1560  CA  ILE A 185      46.548  14.304 -32.853  1.00 93.42           C  
ATOM   1561  C   ILE A 185      46.518  14.683 -34.340  1.00 93.42           C  
ATOM   1562  CB  ILE A 185      45.589  13.141 -32.499  1.00 93.42           C  
ATOM   1563  O   ILE A 185      47.466  14.357 -35.059  1.00 93.42           O  
ATOM   1564  CG1 ILE A 185      45.963  12.565 -31.111  1.00 93.42           C  
ATOM   1565  CG2 ILE A 185      45.635  12.017 -33.551  1.00 93.42           C  
ATOM   1566  CD1 ILE A 185      44.899  11.634 -30.514  1.00 93.42           C  
ATOM   1567  N   GLU A 186      45.487  15.399 -34.789  1.00 92.09           N  
ATOM   1568  CA  GLU A 186      45.351  15.895 -36.165  1.00 92.09           C  
ATOM   1569  C   GLU A 186      46.549  16.771 -36.549  1.00 92.09           C  
ATOM   1570  CB  GLU A 186      44.029  16.666 -36.314  1.00 92.09           C  
ATOM   1571  O   GLU A 186      47.290  16.427 -37.470  1.00 92.09           O  
ATOM   1572  CG  GLU A 186      42.813  15.724 -36.291  1.00 92.09           C  
ATOM   1573  CD  GLU A 186      41.466  16.466 -36.269  1.00 92.09           C  
ATOM   1574  OE1 GLU A 186      40.481  15.857 -36.744  1.00 92.09           O  
ATOM   1575  OE2 GLU A 186      41.414  17.602 -35.739  1.00 92.09           O  
ATOM   1576  N   ALA A 187      46.848  17.815 -35.767  1.00 94.78           N  
ATOM   1577  CA  ALA A 187      47.980  18.709 -36.020  1.00 94.78           C  
ATOM   1578  C   ALA A 187      49.337  17.974 -36.053  1.00 94.78           C  
ATOM   1579  CB  ALA A 187      47.970  19.799 -34.942  1.00 94.78           C  
ATOM   1580  O   ALA A 187      50.229  18.314 -36.838  1.00 94.78           O  
ATOM   1581  N   LYS A 188      49.508  16.934 -35.224  1.00 95.28           N  
ATOM   1582  CA  LYS A 188      50.706  16.080 -35.221  1.00 95.28           C  
ATOM   1583  C   LYS A 188      50.831  15.257 -36.506  1.00 95.28           C  
ATOM   1584  CB  LYS A 188      50.657  15.197 -33.967  1.00 95.28           C  
ATOM   1585  O   LYS A 188      51.949  15.108 -37.011  1.00 95.28           O  
ATOM   1586  CG  LYS A 188      51.837  14.225 -33.815  1.00 95.28           C  
ATOM   1587  CD  LYS A 188      51.639  13.435 -32.515  1.00 95.28           C  
ATOM   1588  CE  LYS A 188      52.773  12.441 -32.255  1.00 95.28           C  
ATOM   1589  NZ  LYS A 188      52.562  11.748 -30.958  1.00 95.28           N  
ATOM   1590  N   TYR A 189      49.731  14.719 -37.029  1.00 92.44           N  
ATOM   1591  CA  TYR A 189      49.741  13.947 -38.273  1.00 92.44           C  
ATOM   1592  C   TYR A 189      49.811  14.831 -39.520  1.00 92.44           C  
ATOM   1593  CB  TYR A 189      48.582  12.944 -38.305  1.00 92.44           C  
ATOM   1594  O   TYR A 189      50.589  14.502 -40.414  1.00 92.44           O  
ATOM   1595  CG  TYR A 189      48.885  11.691 -37.499  1.00 92.44           C  
ATOM   1596  CD1 TYR A 189      49.886  10.802 -37.943  1.00 92.44           C  
ATOM   1597  CD2 TYR A 189      48.176  11.409 -36.317  1.00 92.44           C  
ATOM   1598  CE1 TYR A 189      50.195   9.651 -37.193  1.00 92.44           C  
ATOM   1599  CE2 TYR A 189      48.470  10.253 -35.569  1.00 92.44           C  
ATOM   1600  OH  TYR A 189      49.795   8.271 -35.279  1.00 92.44           O  
ATOM   1601  CZ  TYR A 189      49.487   9.377 -36.004  1.00 92.44           C  
ATOM   1602  N   ASP A 190      49.157  15.991 -39.543  1.00 94.02           N  
ATOM   1603  CA  ASP A 190      49.314  16.988 -40.609  1.00 94.02           C  
ATOM   1604  C   ASP A 190      50.760  17.477 -40.714  1.00 94.02           C  
ATOM   1605  CB  ASP A 190      48.389  18.188 -40.356  1.00 94.02           C  
ATOM   1606  O   ASP A 190      51.330  17.524 -41.807  1.00 94.02           O  
ATOM   1607  CG  ASP A 190      46.949  17.968 -40.823  1.00 94.02           C  
ATOM   1608  OD1 ASP A 190      46.733  17.042 -41.639  1.00 94.02           O  
ATOM   1609  OD2 ASP A 190      46.110  18.796 -40.417  1.00 94.02           O  
ATOM   1610  N   LYS A 191      51.417  17.755 -39.576  1.00 94.98           N  
ATOM   1611  CA  LYS A 191      52.842  18.113 -39.566  1.00 94.98           C  
ATOM   1612  C   LYS A 191      53.715  16.985 -40.124  1.00 94.98           C  
ATOM   1613  CB  LYS A 191      53.271  18.547 -38.156  1.00 94.98           C  
ATOM   1614  O   LYS A 191      54.613  17.263 -40.916  1.00 94.98           O  
ATOM   1615  CG  LYS A 191      54.705  19.100 -38.169  1.00 94.98           C  
ATOM   1616  CD  LYS A 191      55.127  19.643 -36.800  1.00 94.98           C  
ATOM   1617  CE  LYS A 191      56.550  20.206 -36.908  1.00 94.98           C  
ATOM   1618  NZ  LYS A 191      57.016  20.794 -35.627  1.00 94.98           N  
ATOM   1619  N   LYS A 192      53.456  15.722 -39.758  1.00 93.54           N  
ATOM   1620  CA  LYS A 192      54.159  14.561 -40.341  1.00 93.54           C  
ATOM   1621  C   LYS A 192      53.924  14.442 -41.847  1.00 93.54           C  
ATOM   1622  CB  LYS A 192      53.731  13.257 -39.656  1.00 93.54           C  
ATOM   1623  O   LYS A 192      54.881  14.242 -42.586  1.00 93.54           O  
ATOM   1624  CG  LYS A 192      54.420  13.023 -38.307  1.00 93.54           C  
ATOM   1625  CD  LYS A 192      53.968  11.659 -37.768  1.00 93.54           C  
ATOM   1626  CE  LYS A 192      54.777  11.242 -36.540  1.00 93.54           C  
ATOM   1627  NZ  LYS A 192      54.524   9.815 -36.216  1.00 93.54           N  
ATOM   1628  N   MET A 193      52.680  14.595 -42.294  1.00 91.35           N  
ATOM   1629  CA  MET A 193      52.300  14.497 -43.703  1.00 91.35           C  
ATOM   1630  C   MET A 193      52.946  15.608 -44.535  1.00 91.35           C  
ATOM   1631  CB  MET A 193      50.766  14.530 -43.800  1.00 91.35           C  
ATOM   1632  O   MET A 193      53.412  15.354 -45.643  1.00 91.35           O  
ATOM   1633  CG  MET A 193      50.242  14.118 -45.178  1.00 91.35           C  
ATOM   1634  SD  MET A 193      50.656  12.411 -45.637  1.00 91.35           S  
ATOM   1635  CE  MET A 193      49.536  12.160 -47.036  1.00 91.35           C  
ATOM   1636  N   LYS A 194      53.037  16.827 -43.987  1.00 94.83           N  
ATOM   1637  CA  LYS A 194      53.762  17.933 -44.614  1.00 94.83           C  
ATOM   1638  C   LYS A 194      55.264  17.654 -44.705  1.00 94.83           C  
ATOM   1639  CB  LYS A 194      53.439  19.255 -43.902  1.00 94.83           C  
ATOM   1640  O   LYS A 194      55.800  17.738 -45.800  1.00 94.83           O  
ATOM   1641  CG  LYS A 194      54.136  20.398 -44.649  1.00 94.83           C  
ATOM   1642  CD  LYS A 194      53.761  21.788 -44.142  1.00 94.83           C  
ATOM   1643  CE  LYS A 194      54.581  22.766 -44.990  1.00 94.83           C  
ATOM   1644  NZ  LYS A 194      54.326  24.178 -44.622  1.00 94.83           N  
ATOM   1645  N   MET A 195      55.917  17.251 -43.609  1.00 94.33           N  
ATOM   1646  CA  MET A 195      57.353  16.922 -43.633  1.00 94.33           C  
ATOM   1647  C   MET A 195      57.676  15.818 -44.650  1.00 94.33           C  
ATOM   1648  CB  MET A 195      57.846  16.502 -42.238  1.00 94.33           C  
ATOM   1649  O   MET A 195      58.641  15.951 -45.391  1.00 94.33           O  
ATOM   1650  CG  MET A 195      57.887  17.676 -41.249  1.00 94.33           C  
ATOM   1651  SD  MET A 195      58.564  17.324 -39.592  1.00 94.33           S  
ATOM   1652  CE  MET A 195      57.650  15.833 -39.119  1.00 94.33           C  
ATOM   1653  N   LEU A 196      56.843  14.774 -44.742  1.00 93.74           N  
ATOM   1654  CA  LEU A 196      57.027  13.693 -45.715  1.00 93.74           C  
ATOM   1655  C   LEU A 196      56.854  14.173 -47.169  1.00 93.74           C  
ATOM   1656  CB  LEU A 196      56.041  12.562 -45.370  1.00 93.74           C  
ATOM   1657  O   LEU A 196      57.576  13.720 -48.053  1.00 93.74           O  
ATOM   1658  CG  LEU A 196      56.231  11.282 -46.207  1.00 93.74           C  
ATOM   1659  CD1 LEU A 196      57.552  10.576 -45.897  1.00 93.74           C  
ATOM   1660  CD2 LEU A 196      55.091  10.306 -45.907  1.00 93.74           C  
ATOM   1661  N   ARG A 197      55.921  15.099 -47.433  1.00 92.95           N  
ATOM   1662  CA  ARG A 197      55.785  15.738 -48.756  1.00 92.95           C  
ATOM   1663  C   ARG A 197      57.007  16.589 -49.090  1.00 92.95           C  
ATOM   1664  CB  ARG A 197      54.515  16.595 -48.831  1.00 92.95           C  
ATOM   1665  O   ARG A 197      57.556  16.428 -50.173  1.00 92.95           O  
ATOM   1666  CG  ARG A 197      53.238  15.755 -48.946  1.00 92.95           C  
ATOM   1667  CD  ARG A 197      52.027  16.690 -48.865  1.00 92.95           C  
ATOM   1668  NE  ARG A 197      50.753  15.948 -48.907  1.00 92.95           N  
ATOM   1669  NH1 ARG A 197      49.367  17.764 -48.690  1.00 92.95           N  
ATOM   1670  NH2 ARG A 197      48.485  15.720 -48.796  1.00 92.95           N  
ATOM   1671  CZ  ARG A 197      49.546  16.477 -48.800  1.00 92.95           C  
ATOM   1672  N   ASP A 198      57.445  17.434 -48.157  1.00 94.47           N  
ATOM   1673  CA  ASP A 198      58.608  18.310 -48.332  1.00 94.47           C  
ATOM   1674  C   ASP A 198      59.895  17.482 -48.584  1.00 94.47           C  
ATOM   1675  CB  ASP A 198      58.754  19.242 -47.102  1.00 94.47           C  
ATOM   1676  O   ASP A 198      60.700  17.837 -49.445  1.00 94.47           O  
ATOM   1677  CG  ASP A 198      57.610  20.259 -46.867  1.00 94.47           C  
ATOM   1678  OD1 ASP A 198      56.879  20.608 -47.821  1.00 94.47           O  
ATOM   1679  OD2 ASP A 198      57.471  20.744 -45.714  1.00 94.47           O  
ATOM   1680  N   GLU A 199      60.059  16.339 -47.902  1.00 94.12           N  
ATOM   1681  CA  GLU A 199      61.158  15.379 -48.104  1.00 94.12           C  
ATOM   1682  C   GLU A 199      61.116  14.717 -49.494  1.00 94.12           C  
ATOM   1683  CB  GLU A 199      61.103  14.320 -46.983  1.00 94.12           C  
ATOM   1684  O   GLU A 199      62.130  14.680 -50.195  1.00 94.12           O  
ATOM   1685  CG  GLU A 199      62.271  13.318 -47.022  1.00 94.12           C  
ATOM   1686  CD  GLU A 199      62.184  12.219 -45.945  1.00 94.12           C  
ATOM   1687  OE1 GLU A 199      63.033  11.300 -46.008  1.00 94.12           O  
ATOM   1688  OE2 GLU A 199      61.278  12.277 -45.079  1.00 94.12           O  
ATOM   1689  N   LEU A 200      59.946  14.230 -49.924  1.00 92.93           N  
ATOM   1690  CA  LEU A 200      59.771  13.606 -51.241  1.00 92.93           C  
ATOM   1691  C   LEU A 200      59.959  14.609 -52.391  1.00 92.93           C  
ATOM   1692  CB  LEU A 200      58.388  12.933 -51.313  1.00 92.93           C  
ATOM   1693  O   LEU A 200      60.588  14.270 -53.395  1.00 92.93           O  
ATOM   1694  CG  LEU A 200      58.253  11.649 -50.471  1.00 92.93           C  
ATOM   1695  CD1 LEU A 200      56.789  11.203 -50.455  1.00 92.93           C  
ATOM   1696  CD2 LEU A 200      59.088  10.494 -51.032  1.00 92.93           C  
ATOM   1697  N   ASP A 201      59.473  15.844 -52.247  1.00 92.68           N  
ATOM   1698  CA  ASP A 201      59.681  16.907 -53.237  1.00 92.68           C  
ATOM   1699  C   ASP A 201      61.145  17.362 -53.295  1.00 92.68           C  
ATOM   1700  CB  ASP A 201      58.765  18.113 -52.951  1.00 92.68           C  
ATOM   1701  O   ASP A 201      61.653  17.642 -54.384  1.00 92.68           O  
ATOM   1702  CG  ASP A 201      57.397  18.064 -53.647  1.00 92.68           C  
ATOM   1703  OD1 ASP A 201      57.246  17.317 -54.645  1.00 92.68           O  
ATOM   1704  OD2 ASP A 201      56.538  18.887 -53.260  1.00 92.68           O  
ATOM   1705  N   LEU A 202      61.851  17.416 -52.158  1.00 94.20           N  
ATOM   1706  CA  LEU A 202      63.291  17.682 -52.138  1.00 94.20           C  
ATOM   1707  C   LEU A 202      64.055  16.565 -52.855  1.00 94.20           C  
ATOM   1708  CB  LEU A 202      63.772  17.870 -50.688  1.00 94.20           C  
ATOM   1709  O   LEU A 202      64.841  16.850 -53.756  1.00 94.20           O  
ATOM   1710  CG  LEU A 202      65.282  18.157 -50.565  1.00 94.20           C  
ATOM   1711  CD1 LEU A 202      65.686  19.457 -51.267  1.00 94.20           C  
ATOM   1712  CD2 LEU A 202      65.662  18.271 -49.089  1.00 94.20           C  
ATOM   1713  N   ARG A 203      63.770  15.301 -52.522  1.00 93.15           N  
ATOM   1714  CA  ARG A 203      64.379  14.136 -53.172  1.00 93.15           C  
ATOM   1715  C   ARG A 203      64.153  14.146 -54.684  1.00 93.15           C  
ATOM   1716  CB  ARG A 203      63.833  12.869 -52.505  1.00 93.15           C  
ATOM   1717  O   ARG A 203      65.113  14.010 -55.436  1.00 93.15           O  
ATOM   1718  CG  ARG A 203      64.442  11.620 -53.139  1.00 93.15           C  
ATOM   1719  CD  ARG A 203      63.982  10.369 -52.403  1.00 93.15           C  
ATOM   1720  NE  ARG A 203      64.550   9.198 -53.072  1.00 93.15           N  
ATOM   1721  NH1 ARG A 203      64.568   7.745 -51.294  1.00 93.15           N  
ATOM   1722  NH2 ARG A 203      65.462   7.161 -53.273  1.00 93.15           N  
ATOM   1723  CZ  ARG A 203      64.853   8.039 -52.536  1.00 93.15           C  
ATOM   1724  N   ARG A 204      62.920  14.400 -55.133  1.00 93.12           N  
ATOM   1725  CA  ARG A 204      62.582  14.548 -56.557  1.00 93.12           C  
ATOM   1726  C   ARG A 204      63.384  15.667 -57.229  1.00 93.12           C  
ATOM   1727  CB  ARG A 204      61.071  14.795 -56.674  1.00 93.12           C  
ATOM   1728  O   ARG A 204      63.830  15.493 -58.359  1.00 93.12           O  
ATOM   1729  CG  ARG A 204      60.623  14.989 -58.128  1.00 93.12           C  
ATOM   1730  CD  ARG A 204      59.138  15.341 -58.180  1.00 93.12           C  
ATOM   1731  NE  ARG A 204      58.740  15.696 -59.554  1.00 93.12           N  
ATOM   1732  NH1 ARG A 204      56.744  16.689 -59.019  1.00 93.12           N  
ATOM   1733  NH2 ARG A 204      57.408  16.606 -61.155  1.00 93.12           N  
ATOM   1734  CZ  ARG A 204      57.634  16.325 -59.901  1.00 93.12           C  
ATOM   1735  N   LYS A 205      63.560  16.819 -56.570  1.00 94.16           N  
ATOM   1736  CA  LYS A 205      64.365  17.932 -57.106  1.00 94.16           C  
ATOM   1737  C   LYS A 205      65.838  17.551 -57.238  1.00 94.16           C  
ATOM   1738  CB  LYS A 205      64.212  19.184 -56.233  1.00 94.16           C  
ATOM   1739  O   LYS A 205      66.427  17.878 -58.264  1.00 94.16           O  
ATOM   1740  CG  LYS A 205      62.860  19.874 -56.451  1.00 94.16           C  
ATOM   1741  CD  LYS A 205      62.639  20.930 -55.364  1.00 94.16           C  
ATOM   1742  CE  LYS A 205      61.252  21.553 -55.518  1.00 94.16           C  
ATOM   1743  NZ  LYS A 205      60.947  22.461 -54.387  1.00 94.16           N  
ATOM   1744  N   THR A 206      66.405  16.849 -56.258  1.00 93.18           N  
ATOM   1745  CA  THR A 206      67.784  16.340 -56.317  1.00 93.18           C  
ATOM   1746  C   THR A 206      67.951  15.323 -57.447  1.00 93.18           C  
ATOM   1747  CB  THR A 206      68.199  15.722 -54.974  1.00 93.18           C  
ATOM   1748  O   THR A 206      68.827  15.495 -58.287  1.00 93.18           O  
ATOM   1749  CG2 THR A 206      69.676  15.339 -54.928  1.00 93.18           C  
ATOM   1750  OG1 THR A 206      68.003  16.657 -53.938  1.00 93.18           O  
ATOM   1751  N   GLU A 207      67.060  14.331 -57.543  1.00 91.31           N  
ATOM   1752  CA  GLU A 207      67.076  13.319 -58.612  1.00 91.31           C  
ATOM   1753  C   GLU A 207      66.952  13.957 -60.014  1.00 91.31           C  
ATOM   1754  CB  GLU A 207      65.951  12.287 -58.363  1.00 91.31           C  
ATOM   1755  O   GLU A 207      67.617  13.516 -60.953  1.00 91.31           O  
ATOM   1756  CG  GLU A 207      66.236  11.335 -57.176  1.00 91.31           C  
ATOM   1757  CD  GLU A 207      65.061  10.407 -56.787  1.00 91.31           C  
ATOM   1758  OE1 GLU A 207      65.187   9.677 -55.764  1.00 91.31           O  
ATOM   1759  OE2 GLU A 207      64.019  10.424 -57.483  1.00 91.31           O  
ATOM   1760  N   LEU A 208      66.165  15.034 -60.164  1.00 91.44           N  
ATOM   1761  CA  LEU A 208      66.098  15.816 -61.405  1.00 91.44           C  
ATOM   1762  C   LEU A 208      67.415  16.544 -61.717  1.00 91.44           C  
ATOM   1763  CB  LEU A 208      64.916  16.803 -61.362  1.00 91.44           C  
ATOM   1764  O   LEU A 208      67.917  16.385 -62.827  1.00 91.44           O  
ATOM   1765  CG  LEU A 208      63.538  16.154 -61.592  1.00 91.44           C  
ATOM   1766  CD1 LEU A 208      62.431  17.170 -61.294  1.00 91.44           C  
ATOM   1767  CD2 LEU A 208      63.350  15.674 -63.035  1.00 91.44           C  
ATOM   1768  N   HIS A 209      68.005  17.266 -60.756  1.00 91.70           N  
ATOM   1769  CA  HIS A 209      69.287  17.961 -60.964  1.00 91.70           C  
ATOM   1770  C   HIS A 209      70.414  16.975 -61.309  1.00 91.70           C  
ATOM   1771  CB  HIS A 209      69.675  18.787 -59.726  1.00 91.70           C  
ATOM   1772  O   HIS A 209      71.183  17.221 -62.232  1.00 91.70           O  
ATOM   1773  CG  HIS A 209      68.929  20.092 -59.592  1.00 91.70           C  
ATOM   1774  CD2 HIS A 209      69.436  21.353 -59.768  1.00 91.70           C  
ATOM   1775  ND1 HIS A 209      67.608  20.234 -59.253  1.00 91.70           N  
ATOM   1776  CE1 HIS A 209      67.318  21.545 -59.237  1.00 91.70           C  
ATOM   1777  NE2 HIS A 209      68.409  22.273 -59.514  1.00 91.70           N  
ATOM   1778  N   GLU A 210      70.486  15.819 -60.643  1.00 91.38           N  
ATOM   1779  CA  GLU A 210      71.460  14.772 -60.979  1.00 91.38           C  
ATOM   1780  C   GLU A 210      71.271  14.215 -62.399  1.00 91.38           C  
ATOM   1781  CB  GLU A 210      71.323  13.595 -60.010  1.00 91.38           C  
ATOM   1782  O   GLU A 210      72.240  13.840 -63.061  1.00 91.38           O  
ATOM   1783  CG  GLU A 210      71.862  13.846 -58.596  1.00 91.38           C  
ATOM   1784  CD  GLU A 210      71.717  12.591 -57.719  1.00 91.38           C  
ATOM   1785  OE1 GLU A 210      71.804  12.737 -56.480  1.00 91.38           O  
ATOM   1786  OE2 GLU A 210      71.546  11.486 -58.296  1.00 91.38           O  
ATOM   1787  N   VAL A 211      70.028  14.114 -62.881  1.00 91.27           N  
ATOM   1788  CA  VAL A 211      69.729  13.693 -64.259  1.00 91.27           C  
ATOM   1789  C   VAL A 211      70.074  14.785 -65.268  1.00 91.27           C  
ATOM   1790  CB  VAL A 211      68.269  13.214 -64.385  1.00 91.27           C  
ATOM   1791  O   VAL A 211      70.598  14.456 -66.333  1.00 91.27           O  
ATOM   1792  CG1 VAL A 211      67.818  13.020 -65.842  1.00 91.27           C  
ATOM   1793  CG2 VAL A 211      68.093  11.853 -63.694  1.00 91.27           C  
ATOM   1794  N   GLU A 212      69.810  16.049 -64.950  1.00 90.66           N  
ATOM   1795  CA  GLU A 212      70.165  17.198 -65.785  1.00 90.66           C  
ATOM   1796  C   GLU A 212      71.684  17.339 -65.908  1.00 90.66           C  
ATOM   1797  CB  GLU A 212      69.480  18.467 -65.252  1.00 90.66           C  
ATOM   1798  O   GLU A 212      72.189  17.317 -67.026  1.00 90.66           O  
ATOM   1799  CG  GLU A 212      67.980  18.427 -65.600  1.00 90.66           C  
ATOM   1800  CD  GLU A 212      67.135  19.549 -64.977  1.00 90.66           C  
ATOM   1801  OE1 GLU A 212      65.903  19.501 -65.207  1.00 90.66           O  
ATOM   1802  OE2 GLU A 212      67.694  20.425 -64.284  1.00 90.66           O  
ATOM   1803  N   GLU A 213      72.432  17.315 -64.805  1.00 89.71           N  
ATOM   1804  CA  GLU A 213      73.901  17.375 -64.823  1.00 89.71           C  
ATOM   1805  C   GLU A 213      74.530  16.207 -65.590  1.00 89.71           C  
ATOM   1806  CB  GLU A 213      74.434  17.420 -63.380  1.00 89.71           C  
ATOM   1807  O   GLU A 213      75.437  16.392 -66.406  1.00 89.71           O  
ATOM   1808  CG  GLU A 213      74.222  18.794 -62.728  1.00 89.71           C  
ATOM   1809  CD  GLU A 213      74.976  19.869 -63.520  1.00 89.71           C  
ATOM   1810  OE1 GLU A 213      74.337  20.521 -64.382  1.00 89.71           O  
ATOM   1811  OE2 GLU A 213      76.210  19.947 -63.338  1.00 89.71           O  
ATOM   1812  N   ARG A 214      74.000  14.989 -65.422  1.00 91.15           N  
ATOM   1813  CA  ARG A 214      74.470  13.815 -66.174  1.00 91.15           C  
ATOM   1814  C   ARG A 214      74.194  13.943 -67.676  1.00 91.15           C  
ATOM   1815  CB  ARG A 214      73.838  12.565 -65.555  1.00 91.15           C  
ATOM   1816  O   ARG A 214      75.020  13.509 -68.479  1.00 91.15           O  
ATOM   1817  CG  ARG A 214      74.544  11.258 -65.939  1.00 91.15           C  
ATOM   1818  CD  ARG A 214      73.816  10.027 -65.366  1.00 91.15           C  
ATOM   1819  NE  ARG A 214      73.575  10.121 -63.905  1.00 91.15           N  
ATOM   1820  NH1 ARG A 214      71.330  10.624 -63.936  1.00 91.15           N  
ATOM   1821  NH2 ARG A 214      72.387  10.523 -61.988  1.00 91.15           N  
ATOM   1822  CZ  ARG A 214      72.440  10.422 -63.287  1.00 91.15           C  
ATOM   1823  N   LYS A 215      73.066  14.547 -68.069  1.00 91.04           N  
ATOM   1824  CA  LYS A 215      72.748  14.853 -69.475  1.00 91.04           C  
ATOM   1825  C   LYS A 215      73.617  15.987 -70.018  1.00 91.04           C  
ATOM   1826  CB  LYS A 215      71.266  15.211 -69.625  1.00 91.04           C  
ATOM   1827  O   LYS A 215      74.127  15.850 -71.123  1.00 91.04           O  
ATOM   1828  CG  LYS A 215      70.356  13.978 -69.578  1.00 91.04           C  
ATOM   1829  CD  LYS A 215      68.901  14.451 -69.603  1.00 91.04           C  
ATOM   1830  CE  LYS A 215      67.937  13.265 -69.606  1.00 91.04           C  
ATOM   1831  NZ  LYS A 215      66.536  13.747 -69.659  1.00 91.04           N  
ATOM   1832  N   ASN A 216      73.846  17.047 -69.247  1.00 90.76           N  
ATOM   1833  CA  ASN A 216      74.726  18.159 -69.608  1.00 90.76           C  
ATOM   1834  C   ASN A 216      76.159  17.661 -69.857  1.00 90.76           C  
ATOM   1835  CB  ASN A 216      74.669  19.230 -68.500  1.00 90.76           C  
ATOM   1836  O   ASN A 216      76.749  17.976 -70.889  1.00 90.76           O  
ATOM   1837  CG  ASN A 216      73.329  19.944 -68.403  1.00 90.76           C  
ATOM   1838  ND2 ASN A 216      73.039  20.564 -67.280  1.00 90.76           N  
ATOM   1839  OD1 ASN A 216      72.542  19.963 -69.341  1.00 90.76           O  
ATOM   1840  N   GLY A 217      76.681  16.786 -68.989  1.00 90.29           N  
ATOM   1841  CA  GLY A 217      77.976  16.128 -69.189  1.00 90.29           C  
ATOM   1842  C   GLY A 217      78.026  15.247 -70.447  1.00 90.29           C  
ATOM   1843  O   GLY A 217      79.015  15.274 -71.183  1.00 90.29           O  
ATOM   1844  N   GLN A 218      76.951  14.509 -70.755  1.00 89.68           N  
ATOM   1845  CA  GLN A 218      76.846  13.741 -72.005  1.00 89.68           C  
ATOM   1846  C   GLN A 218      76.807  14.646 -73.243  1.00 89.68           C  
ATOM   1847  CB  GLN A 218      75.610  12.827 -71.986  1.00 89.68           C  
ATOM   1848  O   GLN A 218      77.507  14.360 -74.213  1.00 89.68           O  
ATOM   1849  CG  GLN A 218      75.815  11.588 -71.106  1.00 89.68           C  
ATOM   1850  CD  GLN A 218      74.569  10.711 -70.995  1.00 89.68           C  
ATOM   1851  NE2 GLN A 218      74.651   9.612 -70.279  1.00 89.68           N  
ATOM   1852  OE1 GLN A 218      73.507  10.963 -71.541  1.00 89.68           O  
ATOM   1853  N   ILE A 219      76.048  15.746 -73.205  1.00 89.23           N  
ATOM   1854  CA  ILE A 219      75.986  16.745 -74.281  1.00 89.23           C  
ATOM   1855  C   ILE A 219      77.371  17.359 -74.504  1.00 89.23           C  
ATOM   1856  CB  ILE A 219      74.911  17.817 -73.974  1.00 89.23           C  
ATOM   1857  O   ILE A 219      77.840  17.379 -75.637  1.00 89.23           O  
ATOM   1858  CG1 ILE A 219      73.497  17.197 -74.082  1.00 89.23           C  
ATOM   1859  CG2 ILE A 219      75.021  19.023 -74.929  1.00 89.23           C  
ATOM   1860  CD1 ILE A 219      72.398  18.048 -73.433  1.00 89.23           C  
ATOM   1861  N   HIS A 220      78.067  17.776 -73.444  1.00 90.35           N  
ATOM   1862  CA  HIS A 220      79.407  18.352 -73.558  1.00 90.35           C  
ATOM   1863  C   HIS A 220      80.423  17.347 -74.131  1.00 90.35           C  
ATOM   1864  CB  HIS A 220      79.844  18.884 -72.187  1.00 90.35           C  
ATOM   1865  O   HIS A 220      81.228  17.710 -74.989  1.00 90.35           O  
ATOM   1866  CG  HIS A 220      81.033  19.813 -72.247  1.00 90.35           C  
ATOM   1867  CD2 HIS A 220      81.289  20.845 -71.385  1.00 90.35           C  
ATOM   1868  ND1 HIS A 220      82.040  19.819 -73.189  1.00 90.35           N  
ATOM   1869  CE1 HIS A 220      82.878  20.827 -72.900  1.00 90.35           C  
ATOM   1870  NE2 HIS A 220      82.459  21.483 -71.807  1.00 90.35           N  
ATOM   1871  N   THR A 221      80.354  16.077 -73.716  1.00 90.05           N  
ATOM   1872  CA  THR A 221      81.199  15.000 -74.268  1.00 90.05           C  
ATOM   1873  C   THR A 221      80.903  14.756 -75.752  1.00 90.05           C  
ATOM   1874  CB  THR A 221      80.986  13.683 -73.501  1.00 90.05           C  
ATOM   1875  O   THR A 221      81.816  14.548 -76.549  1.00 90.05           O  
ATOM   1876  CG2 THR A 221      81.957  12.582 -73.935  1.00 90.05           C  
ATOM   1877  OG1 THR A 221      81.185  13.853 -72.117  1.00 90.05           O  
ATOM   1878  N   LEU A 222      79.624  14.788 -76.139  1.00 90.36           N  
ATOM   1879  CA  LEU A 222      79.191  14.610 -77.524  1.00 90.36           C  
ATOM   1880  C   LEU A 222      79.615  15.794 -78.405  1.00 90.36           C  
ATOM   1881  CB  LEU A 222      77.668  14.379 -77.528  1.00 90.36           C  
ATOM   1882  O   LEU A 222      80.103  15.576 -79.510  1.00 90.36           O  
ATOM   1883  CG  LEU A 222      77.060  14.098 -78.914  1.00 90.36           C  
ATOM   1884  CD1 LEU A 222      77.610  12.815 -79.543  1.00 90.36           C  
ATOM   1885  CD2 LEU A 222      75.543  13.959 -78.786  1.00 90.36           C  
ATOM   1886  N   MET A 223      79.495  17.028 -77.904  1.00 89.34           N  
ATOM   1887  CA  MET A 223      79.992  18.234 -78.574  1.00 89.34           C  
ATOM   1888  C   MET A 223      81.506  18.176 -78.782  1.00 89.34           C  
ATOM   1889  CB  MET A 223      79.626  19.493 -77.774  1.00 89.34           C  
ATOM   1890  O   MET A 223      81.958  18.402 -79.898  1.00 89.34           O  
ATOM   1891  CG  MET A 223      78.139  19.843 -77.892  1.00 89.34           C  
ATOM   1892  SD  MET A 223      77.636  21.321 -76.966  1.00 89.34           S  
ATOM   1893  CE  MET A 223      78.498  22.612 -77.908  1.00 89.34           C  
ATOM   1894  N   GLN A 224      82.281  17.801 -77.757  1.00 90.12           N  
ATOM   1895  CA  GLN A 224      83.733  17.656 -77.887  1.00 90.12           C  
ATOM   1896  C   GLN A 224      84.101  16.624 -78.965  1.00 90.12           C  
ATOM   1897  CB  GLN A 224      84.345  17.297 -76.524  1.00 90.12           C  
ATOM   1898  O   GLN A 224      84.902  16.924 -79.843  1.00 90.12           O  
ATOM   1899  CG  GLN A 224      85.874  17.190 -76.630  1.00 90.12           C  
ATOM   1900  CD  GLN A 224      86.562  16.779 -75.337  1.00 90.12           C  
ATOM   1901  NE2 GLN A 224      87.777  16.296 -75.432  1.00 90.12           N  
ATOM   1902  OE1 GLN A 224      86.029  16.869 -74.240  1.00 90.12           O  
ATOM   1903  N   ARG A 225      83.464  15.444 -78.961  1.00 88.39           N  
ATOM   1904  CA  ARG A 225      83.693  14.422 -79.999  1.00 88.39           C  
ATOM   1905  C   ARG A 225      83.292  14.881 -81.399  1.00 88.39           C  
ATOM   1906  CB  ARG A 225      82.933  13.141 -79.657  1.00 88.39           C  
ATOM   1907  O   ARG A 225      83.916  14.461 -82.367  1.00 88.39           O  
ATOM   1908  CG  ARG A 225      83.631  12.361 -78.544  1.00 88.39           C  
ATOM   1909  CD  ARG A 225      82.846  11.072 -78.307  1.00 88.39           C  
ATOM   1910  NE  ARG A 225      83.505  10.231 -77.299  1.00 88.39           N  
ATOM   1911  NH1 ARG A 225      82.022   8.486 -77.376  1.00 88.39           N  
ATOM   1912  NH2 ARG A 225      83.780   8.391 -75.996  1.00 88.39           N  
ATOM   1913  CZ  ARG A 225      83.100   9.044 -76.895  1.00 88.39           C  
ATOM   1914  N   HIS A 226      82.257  15.711 -81.526  1.00 89.56           N  
ATOM   1915  CA  HIS A 226      81.900  16.311 -82.810  1.00 89.56           C  
ATOM   1916  C   HIS A 226      82.927  17.351 -83.267  1.00 89.56           C  
ATOM   1917  CB  HIS A 226      80.483  16.899 -82.768  1.00 89.56           C  
ATOM   1918  O   HIS A 226      83.234  17.373 -84.453  1.00 89.56           O  
ATOM   1919  CG  HIS A 226      79.410  15.871 -83.020  1.00 89.56           C  
ATOM   1920  CD2 HIS A 226      78.358  15.565 -82.204  1.00 89.56           C  
ATOM   1921  ND1 HIS A 226      79.278  15.102 -84.154  1.00 89.56           N  
ATOM   1922  CE1 HIS A 226      78.178  14.344 -84.016  1.00 89.56           C  
ATOM   1923  NE2 HIS A 226      77.579  14.588 -82.840  1.00 89.56           N  
ATOM   1924  N   GLU A 227      83.489  18.155 -82.363  1.00 89.07           N  
ATOM   1925  CA  GLU A 227      84.547  19.127 -82.678  1.00 89.07           C  
ATOM   1926  C   GLU A 227      85.860  18.426 -83.080  1.00 89.07           C  
ATOM   1927  CB  GLU A 227      84.759  20.041 -81.457  1.00 89.07           C  
ATOM   1928  O   GLU A 227      86.495  18.804 -84.067  1.00 89.07           O  
ATOM   1929  CG  GLU A 227      85.461  21.366 -81.798  1.00 89.07           C  
ATOM   1930  CD  GLU A 227      84.601  22.326 -82.643  1.00 89.07           C  
ATOM   1931  OE1 GLU A 227      85.197  23.130 -83.396  1.00 89.07           O  
ATOM   1932  OE2 GLU A 227      83.355  22.272 -82.523  1.00 89.07           O  
ATOM   1933  N   GLU A 228      86.227  17.353 -82.371  1.00 88.18           N  
ATOM   1934  CA  GLU A 228      87.342  16.457 -82.708  1.00 88.18           C  
ATOM   1935  C   GLU A 228      87.128  15.830 -84.094  1.00 88.18           C  
ATOM   1936  CB  GLU A 228      87.494  15.369 -81.622  1.00 88.18           C  
ATOM   1937  O   GLU A 228      87.939  16.037 -84.994  1.00 88.18           O  
ATOM   1938  CG  GLU A 228      88.085  15.911 -80.304  1.00 88.18           C  
ATOM   1939  CD  GLU A 228      87.965  14.955 -79.098  1.00 88.18           C  
ATOM   1940  OE1 GLU A 228      88.395  15.370 -77.992  1.00 88.18           O  
ATOM   1941  OE2 GLU A 228      87.400  13.842 -79.229  1.00 88.18           O  
ATOM   1942  N   ALA A 229      85.985  15.174 -84.325  1.00 87.37           N  
ATOM   1943  CA  ALA A 229      85.667  14.568 -85.619  1.00 87.37           C  
ATOM   1944  C   ALA A 229      85.578  15.598 -86.760  1.00 87.37           C  
ATOM   1945  CB  ALA A 229      84.357  13.783 -85.482  1.00 87.37           C  
ATOM   1946  O   ALA A 229      85.979  15.306 -87.884  1.00 87.37           O  
ATOM   1947  N   PHE A 230      85.078  16.810 -86.502  1.00 88.29           N  
ATOM   1948  CA  PHE A 230      85.049  17.892 -87.489  1.00 88.29           C  
ATOM   1949  C   PHE A 230      86.461  18.396 -87.811  1.00 88.29           C  
ATOM   1950  CB  PHE A 230      84.148  19.025 -86.981  1.00 88.29           C  
ATOM   1951  O   PHE A 230      86.763  18.678 -88.971  1.00 88.29           O  
ATOM   1952  CG  PHE A 230      83.891  20.108 -88.009  1.00 88.29           C  
ATOM   1953  CD1 PHE A 230      84.641  21.298 -87.997  1.00 88.29           C  
ATOM   1954  CD2 PHE A 230      82.893  19.920 -88.984  1.00 88.29           C  
ATOM   1955  CE1 PHE A 230      84.396  22.295 -88.960  1.00 88.29           C  
ATOM   1956  CE2 PHE A 230      82.645  20.917 -89.945  1.00 88.29           C  
ATOM   1957  CZ  PHE A 230      83.398  22.104 -89.934  1.00 88.29           C  
ATOM   1958  N   THR A 231      87.346  18.449 -86.813  1.00 87.93           N  
ATOM   1959  CA  THR A 231      88.765  18.781 -86.987  1.00 87.93           C  
ATOM   1960  C   THR A 231      89.496  17.697 -87.779  1.00 87.93           C  
ATOM   1961  CB  THR A 231      89.440  19.030 -85.630  1.00 87.93           C  
ATOM   1962  O   THR A 231      90.201  18.026 -88.730  1.00 87.93           O  
ATOM   1963  CG2 THR A 231      90.903  19.452 -85.771  1.00 87.93           C  
ATOM   1964  OG1 THR A 231      88.781  20.093 -84.981  1.00 87.93           O  
ATOM   1965  N   ASP A 232      89.265  16.419 -87.478  1.00 85.07           N  
ATOM   1966  CA  ASP A 232      89.831  15.287 -88.220  1.00 85.07           C  
ATOM   1967  C   ASP A 232      89.345  15.258 -89.674  1.00 85.07           C  
ATOM   1968  CB  ASP A 232      89.471  13.965 -87.524  1.00 85.07           C  
ATOM   1969  O   ASP A 232      90.150  15.119 -90.592  1.00 85.07           O  
ATOM   1970  CG  ASP A 232      90.241  13.711 -86.224  1.00 85.07           C  
ATOM   1971  OD1 ASP A 232      91.285  14.373 -86.014  1.00 85.07           O  
ATOM   1972  OD2 ASP A 232      89.798  12.802 -85.486  1.00 85.07           O  
ATOM   1973  N   ILE A 233      88.047  15.476 -89.911  1.00 83.13           N  
ATOM   1974  CA  ILE A 233      87.470  15.601 -91.258  1.00 83.13           C  
ATOM   1975  C   ILE A 233      88.085  16.793 -92.005  1.00 83.13           C  
ATOM   1976  CB  ILE A 233      85.927  15.695 -91.159  1.00 83.13           C  
ATOM   1977  O   ILE A 233      88.434  16.677 -93.180  1.00 83.13           O  
ATOM   1978  CG1 ILE A 233      85.341  14.308 -90.804  1.00 83.13           C  
ATOM   1979  CG2 ILE A 233      85.294  16.191 -92.469  1.00 83.13           C  
ATOM   1980  CD1 ILE A 233      83.871  14.347 -90.362  1.00 83.13           C  
ATOM   1981  N   LYS A 234      88.251  17.940 -91.337  1.00 84.14           N  
ATOM   1982  CA  LYS A 234      88.879  19.133 -91.918  1.00 84.14           C  
ATOM   1983  C   LYS A 234      90.349  18.889 -92.264  1.00 84.14           C  
ATOM   1984  CB  LYS A 234      88.696  20.298 -90.940  1.00 84.14           C  
ATOM   1985  O   LYS A 234      90.782  19.317 -93.330  1.00 84.14           O  
ATOM   1986  CG  LYS A 234      89.267  21.620 -91.464  1.00 84.14           C  
ATOM   1987  CD  LYS A 234      89.069  22.695 -90.396  1.00 84.14           C  
ATOM   1988  CE  LYS A 234      89.677  24.018 -90.857  1.00 84.14           C  
ATOM   1989  NZ  LYS A 234      89.590  25.025 -89.773  1.00 84.14           N  
ATOM   1990  N   ASN A 235      91.093  18.188 -91.411  1.00 83.04           N  
ATOM   1991  CA  ASN A 235      92.482  17.803 -91.662  1.00 83.04           C  
ATOM   1992  C   ASN A 235      92.570  16.807 -92.826  1.00 83.04           C  
ATOM   1993  CB  ASN A 235      93.100  17.250 -90.369  1.00 83.04           C  
ATOM   1994  O   ASN A 235      93.313  17.053 -93.767  1.00 83.04           O  
ATOM   1995  CG  ASN A 235      93.315  18.312 -89.302  1.00 83.04           C  
ATOM   1996  ND2 ASN A 235      93.448  17.902 -88.062  1.00 83.04           N  
ATOM   1997  OD1 ASN A 235      93.384  19.508 -89.557  1.00 83.04           O  
ATOM   1998  N   TYR A 236      91.729  15.770 -92.839  1.00 83.13           N  
ATOM   1999  CA  TYR A 236      91.626  14.802 -93.934  1.00 83.13           C  
ATOM   2000  C   TYR A 236      91.340  15.474 -95.285  1.00 83.13           C  
ATOM   2001  CB  TYR A 236      90.532  13.786 -93.573  1.00 83.13           C  
ATOM   2002  O   TYR A 236      92.018  15.188 -96.270  1.00 83.13           O  
ATOM   2003  CG  TYR A 236      90.245  12.744 -94.636  1.00 83.13           C  
ATOM   2004  CD1 TYR A 236      89.077  12.832 -95.419  1.00 83.13           C  
ATOM   2005  CD2 TYR A 236      91.139  11.672 -94.820  1.00 83.13           C  
ATOM   2006  CE1 TYR A 236      88.788  11.833 -96.368  1.00 83.13           C  
ATOM   2007  CE2 TYR A 236      90.860  10.676 -95.776  1.00 83.13           C  
ATOM   2008  OH  TYR A 236      89.409   9.801 -97.477  1.00 83.13           O  
ATOM   2009  CZ  TYR A 236      89.677  10.752 -96.544  1.00 83.13           C  
ATOM   2010  N   TYR A 237      90.398  16.423 -95.343  1.00 80.90           N  
ATOM   2011  CA  TYR A 237      90.136  17.186 -96.568  1.00 80.90           C  
ATOM   2012  C   TYR A 237      91.221  18.227 -96.898  1.00 80.90           C  
ATOM   2013  CB  TYR A 237      88.737  17.816 -96.528  1.00 80.90           C  
ATOM   2014  O   TYR A 237      91.412  18.529 -98.077  1.00 80.90           O  
ATOM   2015  CG  TYR A 237      87.598  16.838 -96.775  1.00 80.90           C  
ATOM   2016  CD1 TYR A 237      87.534  16.112 -97.983  1.00 80.90           C  
ATOM   2017  CD2 TYR A 237      86.579  16.679 -95.816  1.00 80.90           C  
ATOM   2018  CE1 TYR A 237      86.475  15.214 -98.219  1.00 80.90           C  
ATOM   2019  CE2 TYR A 237      85.511  15.791 -96.053  1.00 80.90           C  
ATOM   2020  OH  TYR A 237      84.445  14.179 -97.473  1.00 80.90           O  
ATOM   2021  CZ  TYR A 237      85.465  15.048 -97.250  1.00 80.90           C  
ATOM   2022  N   ASN A 238      91.967  18.752 -95.920  1.00 81.91           N  
ATOM   2023  CA  ASN A 238      93.145  19.598 -96.163  1.00 81.91           C  
ATOM   2024  C   ASN A 238      94.312  18.791 -96.753  1.00 81.91           C  
ATOM   2025  CB  ASN A 238      93.581  20.306 -94.868  1.00 81.91           C  
ATOM   2026  O   ASN A 238      94.908  19.210 -97.742  1.00 81.91           O  
ATOM   2027  CG  ASN A 238      93.127  21.749 -94.746  1.00 81.91           C  
ATOM   2028  ND2 ASN A 238      93.511  22.395 -93.670  1.00 81.91           N  
ATOM   2029  OD1 ASN A 238      92.476  22.349 -95.586  1.00 81.91           O  
ATOM   2030  N   ASP A 239      94.599  17.613 -96.203  1.00 77.77           N  
ATOM   2031  CA  ASP A 239      95.623  16.707 -96.724  1.00 77.77           C  
ATOM   2032  C   ASP A 239      95.226  16.196 -98.110  1.00 77.77           C  
ATOM   2033  CB  ASP A 239      95.843  15.537 -95.751  1.00 77.77           C  
ATOM   2034  O   ASP A 239      96.047  16.190 -99.026  1.00 77.77           O  
ATOM   2035  CG  ASP A 239      96.594  15.927 -94.472  1.00 77.77           C  
ATOM   2036  OD1 ASP A 239      97.243  16.998 -94.463  1.00 77.77           O  
ATOM   2037  OD2 ASP A 239      96.549  15.111 -93.525  1.00 77.77           O  
ATOM   2038  N   ILE A 240      93.945  15.865 -98.317  1.00 77.12           N  
ATOM   2039  CA  ILE A 240      93.414  15.547 -99.645  1.00 77.12           C  
ATOM   2040  C   ILE A 240      93.482  16.747-100.585  1.00 77.12           C  
ATOM   2041  CB  ILE A 240      91.998  14.933 -99.560  1.00 77.12           C  
ATOM   2042  O   ILE A 240      93.807  16.536-101.741  1.00 77.12           O  
ATOM   2043  CG1 ILE A 240      92.156  13.466 -99.111  1.00 77.12           C  
ATOM   2044  CG2 ILE A 240      91.221  14.998-100.891  1.00 77.12           C  
ATOM   2045  CD1 ILE A 240      90.840  12.705 -98.955  1.00 77.12           C  
ATOM   2046  N   THR A 241      93.228  17.992-100.172  1.00 76.28           N  
ATOM   2047  CA  THR A 241      93.359  19.139-101.096  1.00 76.28           C  
ATOM   2048  C   THR A 241      94.812  19.483-101.407  1.00 76.28           C  
ATOM   2049  CB  THR A 241      92.594  20.400-100.672  1.00 76.28           C  
ATOM   2050  O   THR A 241      95.090  19.827-102.551  1.00 76.28           O  
ATOM   2051  CG2 THR A 241      91.104  20.297-100.990  1.00 76.28           C  
ATOM   2052  OG1 THR A 241      92.705  20.661 -99.305  1.00 76.28           O  
ATOM   2053  N   LEU A 242      95.752  19.318-100.471  1.00 77.89           N  
ATOM   2054  CA  LEU A 242      97.193  19.436-100.730  1.00 77.89           C  
ATOM   2055  C   LEU A 242      97.695  18.336-101.672  1.00 77.89           C  
ATOM   2056  CB  LEU A 242      97.955  19.392 -99.391  1.00 77.89           C  
ATOM   2057  O   LEU A 242      98.354  18.624-102.673  1.00 77.89           O  
ATOM   2058  CG  LEU A 242      98.009  20.751 -98.674  1.00 77.89           C  
ATOM   2059  CD1 LEU A 242      98.446  20.568 -97.221  1.00 77.89           C  
ATOM   2060  CD2 LEU A 242      99.016  21.692 -99.349  1.00 77.89           C  
ATOM   2061  N   ASN A 243      97.342  17.081-101.391  1.00 75.41           N  
ATOM   2062  CA  ASN A 243      97.729  15.935-102.207  1.00 75.41           C  
ATOM   2063  C   ASN A 243      97.030  15.979-103.577  1.00 75.41           C  
ATOM   2064  CB  ASN A 243      97.451  14.658-101.396  1.00 75.41           C  
ATOM   2065  O   ASN A 243      97.673  15.774-104.600  1.00 75.41           O  
ATOM   2066  CG  ASN A 243      98.257  13.451-101.836  1.00 75.41           C  
ATOM   2067  ND2 ASN A 243      98.150  12.366-101.106  1.00 75.41           N  
ATOM   2068  OD1 ASN A 243      99.013  13.457-102.790  1.00 75.41           O  
ATOM   2069  N   ASN A 244      95.759  16.393-103.634  1.00 71.82           N  
ATOM   2070  CA  ASN A 244      95.056  16.672-104.885  1.00 71.82           C  
ATOM   2071  C   ASN A 244      95.619  17.893-105.611  1.00 71.82           C  
ATOM   2072  CB  ASN A 244      93.536  16.826-104.702  1.00 71.82           C  
ATOM   2073  O   ASN A 244      95.542  17.909-106.822  1.00 71.82           O  
ATOM   2074  CG  ASN A 244      92.805  15.523-104.423  1.00 71.82           C  
ATOM   2075  ND2 ASN A 244      91.531  15.596-104.120  1.00 71.82           N  
ATOM   2076  OD1 ASN A 244      93.325  14.427-104.538  1.00 71.82           O  
ATOM   2077  N   LEU A 245      96.206  18.903-104.965  1.00 72.92           N  
ATOM   2078  CA  LEU A 245      96.881  19.997-105.679  1.00 72.92           C  
ATOM   2079  C   LEU A 245      98.154  19.504-106.382  1.00 72.92           C  
ATOM   2080  CB  LEU A 245      97.156  21.165-104.711  1.00 72.92           C  
ATOM   2081  O   LEU A 245      98.399  19.872-107.532  1.00 72.92           O  
ATOM   2082  CG  LEU A 245      96.090  22.270-104.835  1.00 72.92           C  
ATOM   2083  CD1 LEU A 245      95.960  23.078-103.546  1.00 72.92           C  
ATOM   2084  CD2 LEU A 245      96.464  23.239-105.963  1.00 72.92           C  
ATOM   2085  N   ALA A 246      98.919  18.620-105.736  1.00 65.67           N  
ATOM   2086  CA  ALA A 246     100.047  17.934-106.366  1.00 65.67           C  
ATOM   2087  C   ALA A 246      99.580  16.982-107.488  1.00 65.67           C  
ATOM   2088  CB  ALA A 246     100.842  17.207-105.274  1.00 65.67           C  
ATOM   2089  O   ALA A 246     100.100  17.030-108.603  1.00 65.67           O  
ATOM   2090  N   LEU A 247      98.550  16.176-107.220  1.00 66.29           N  
ATOM   2091  CA  LEU A 247      97.990  15.196-108.148  1.00 66.29           C  
ATOM   2092  C   LEU A 247      97.218  15.846-109.307  1.00 66.29           C  
ATOM   2093  CB  LEU A 247      97.114  14.222-107.339  1.00 66.29           C  
ATOM   2094  O   LEU A 247      97.259  15.336-110.409  1.00 66.29           O  
ATOM   2095  CG  LEU A 247      96.576  13.013-108.118  1.00 66.29           C  
ATOM   2096  CD1 LEU A 247      97.677  12.026-108.507  1.00 66.29           C  
ATOM   2097  CD2 LEU A 247      95.539  12.270-107.276  1.00 66.29           C  
ATOM   2098  N   ILE A 248      96.554  16.990-109.131  1.00 64.45           N  
ATOM   2099  CA  ILE A 248      95.888  17.739-110.215  1.00 64.45           C  
ATOM   2100  C   ILE A 248      96.925  18.328-111.168  1.00 64.45           C  
ATOM   2101  CB  ILE A 248      94.929  18.824-109.652  1.00 64.45           C  
ATOM   2102  O   ILE A 248      96.648  18.427-112.360  1.00 64.45           O  
ATOM   2103  CG1 ILE A 248      93.630  18.155-109.138  1.00 64.45           C  
ATOM   2104  CG2 ILE A 248      94.554  19.908-110.683  1.00 64.45           C  
ATOM   2105  CD1 ILE A 248      92.786  19.051-108.218  1.00 64.45           C  
ATOM   2106  N   ASN A 249      98.120  18.688-110.692  1.00 62.53           N  
ATOM   2107  CA  ASN A 249      99.194  19.105-111.590  1.00 62.53           C  
ATOM   2108  C   ASN A 249      99.714  17.937-112.449  1.00 62.53           C  
ATOM   2109  CB  ASN A 249     100.291  19.825-110.791  1.00 62.53           C  
ATOM   2110  O   ASN A 249     100.007  18.171-113.615  1.00 62.53           O  
ATOM   2111  CG  ASN A 249      99.910  21.244-110.393  1.00 62.53           C  
ATOM   2112  ND2 ASN A 249     100.578  21.791-109.405  1.00 62.53           N  
ATOM   2113  OD1 ASN A 249      99.046  21.897-110.966  1.00 62.53           O  
ATOM   2114  N   SER A 250      99.744  16.694-111.944  1.00 60.56           N  
ATOM   2115  CA  SER A 250     100.096  15.511-112.756  1.00 60.56           C  
ATOM   2116  C   SER A 250      98.921  14.914-113.548  1.00 60.56           C  
ATOM   2117  CB  SER A 250     100.756  14.438-111.887  1.00 60.56           C  
ATOM   2118  O   SER A 250      99.116  14.358-114.623  1.00 60.56           O  
ATOM   2119  OG  SER A 250      99.874  13.950-110.895  1.00 60.56           O  
ATOM   2120  N   LEU A 251      97.682  15.053-113.070  1.00 55.99           N  
ATOM   2121  CA  LEU A 251      96.474  14.551-113.733  1.00 55.99           C  
ATOM   2122  C   LEU A 251      95.886  15.538-114.738  1.00 55.99           C  
ATOM   2123  CB  LEU A 251      95.401  14.121-112.716  1.00 55.99           C  
ATOM   2124  O   LEU A 251      95.159  15.103-115.621  1.00 55.99           O  
ATOM   2125  CG  LEU A 251      95.703  12.835-111.924  1.00 55.99           C  
ATOM   2126  CD1 LEU A 251      94.495  12.521-111.037  1.00 55.99           C  
ATOM   2127  CD2 LEU A 251      95.934  11.616-112.820  1.00 55.99           C  
ATOM   2128  N   LYS A 252      96.215  16.834-114.705  1.00 55.35           N  
ATOM   2129  CA  LYS A 252      95.935  17.727-115.847  1.00 55.35           C  
ATOM   2130  C   LYS A 252      96.678  17.294-117.114  1.00 55.35           C  
ATOM   2131  CB  LYS A 252      96.266  19.180-115.494  1.00 55.35           C  
ATOM   2132  O   LYS A 252      96.192  17.577-118.198  1.00 55.35           O  
ATOM   2133  CG  LYS A 252      95.093  19.850-114.768  1.00 55.35           C  
ATOM   2134  CD  LYS A 252      95.534  21.220-114.254  1.00 55.35           C  
ATOM   2135  CE  LYS A 252      94.369  21.948-113.585  1.00 55.35           C  
ATOM   2136  NZ  LYS A 252      94.842  23.212-112.974  1.00 55.35           N  
ATOM   2137  N   GLU A 253      97.781  16.561-116.974  1.00 53.00           N  
ATOM   2138  CA  GLU A 253      98.522  15.937-118.077  1.00 53.00           C  
ATOM   2139  C   GLU A 253      97.897  14.595-118.536  1.00 53.00           C  
ATOM   2140  CB  GLU A 253      99.985  15.797-117.611  1.00 53.00           C  
ATOM   2141  O   GLU A 253      98.241  14.088-119.596  1.00 53.00           O  
ATOM   2142  CG  GLU A 253     101.019  15.706-118.743  1.00 53.00           C  
ATOM   2143  CD  GLU A 253     102.470  15.818-118.232  1.00 53.00           C  
ATOM   2144  OE1 GLU A 253     103.341  16.189-119.052  1.00 53.00           O  
ATOM   2145  OE2 GLU A 253     102.713  15.538-117.034  1.00 53.00           O  
ATOM   2146  N   GLN A 254      96.949  14.025-117.770  1.00 50.85           N  
ATOM   2147  CA  GLN A 254      96.315  12.715-118.040  1.00 50.85           C  
ATOM   2148  C   GLN A 254      94.780  12.780-118.233  1.00 50.85           C  
ATOM   2149  CB  GLN A 254      96.693  11.725-116.919  1.00 50.85           C  
ATOM   2150  O   GLN A 254      94.171  11.858-118.776  1.00 50.85           O  
ATOM   2151  CG  GLN A 254      98.214  11.507-116.810  1.00 50.85           C  
ATOM   2152  CD  GLN A 254      98.628  10.474-115.763  1.00 50.85           C  
ATOM   2153  NE2 GLN A 254      99.912  10.320-115.527  1.00 50.85           N  
ATOM   2154  OE1 GLN A 254      97.835   9.786-115.139  1.00 50.85           O  
ATOM   2155  N   MET A 255      94.121  13.872-117.830  1.00 50.18           N  
ATOM   2156  CA  MET A 255      92.671  14.087-117.986  1.00 50.18           C  
ATOM   2157  C   MET A 255      92.244  14.447-119.416  1.00 50.18           C  
ATOM   2158  CB  MET A 255      92.163  15.149-116.996  1.00 50.18           C  
ATOM   2159  O   MET A 255      91.044  14.457-119.699  1.00 50.18           O  
ATOM   2160  CG  MET A 255      91.893  14.570-115.603  1.00 50.18           C  
ATOM   2161  SD  MET A 255      90.940  15.670-114.515  1.00 50.18           S  
ATOM   2162  CE  MET A 255      92.094  17.057-114.354  1.00 50.18           C  
ATOM   2163  N   GLU A 256      93.193  14.680-120.325  1.00 52.18           N  
ATOM   2164  CA  GLU A 256      92.934  14.731-121.769  1.00 52.18           C  
ATOM   2165  C   GLU A 256      92.362  13.378-122.275  1.00 52.18           C  
ATOM   2166  CB  GLU A 256      94.246  15.114-122.494  1.00 52.18           C  
ATOM   2167  O   GLU A 256      91.525  13.359-123.179  1.00 52.18           O  
ATOM   2168  CG  GLU A 256      94.067  16.008-123.739  1.00 52.18           C  
ATOM   2169  CD  GLU A 256      93.890  17.512-123.438  1.00 52.18           C  
ATOM   2170  OE1 GLU A 256      93.036  18.142-124.107  1.00 52.18           O  
ATOM   2171  OE2 GLU A 256      94.596  18.038-122.550  1.00 52.18           O  
ATOM   2172  N   ASP A 257      92.728  12.249-121.640  1.00 46.90           N  
ATOM   2173  CA  ASP A 257      92.389  10.891-122.104  1.00 46.90           C  
ATOM   2174  C   ASP A 257      91.143  10.255-121.453  1.00 46.90           C  
ATOM   2175  CB  ASP A 257      93.615   9.967-121.925  1.00 46.90           C  
ATOM   2176  O   ASP A 257      90.364   9.575-122.131  1.00 46.90           O  
ATOM   2177  CG  ASP A 257      94.493   9.835-123.178  1.00 46.90           C  
ATOM   2178  OD1 ASP A 257      93.948   9.973-124.299  1.00 46.90           O  
ATOM   2179  OD2 ASP A 257      95.682   9.491-123.005  1.00 46.90           O  
ATOM   2180  N   MET A 258      90.906  10.456-120.150  1.00 42.55           N  
ATOM   2181  CA  MET A 258      89.889   9.682-119.399  1.00 42.55           C  
ATOM   2182  C   MET A 258      88.456  10.240-119.435  1.00 42.55           C  
ATOM   2183  CB  MET A 258      90.387   9.386-117.974  1.00 42.55           C  
ATOM   2184  O   MET A 258      87.536   9.644-118.874  1.00 42.55           O  
ATOM   2185  CG  MET A 258      91.369   8.204-117.982  1.00 42.55           C  
ATOM   2186  SD  MET A 258      90.656   6.591-118.453  1.00 42.55           S  
ATOM   2187  CE  MET A 258      89.659   6.232-116.981  1.00 42.55           C  
ATOM   2188  N   ARG A 259      88.217  11.331-120.168  1.00 46.23           N  
ATOM   2189  CA  ARG A 259      86.936  12.064-120.265  1.00 46.23           C  
ATOM   2190  C   ARG A 259      85.799  11.336-121.025  1.00 46.23           C  
ATOM   2191  CB  ARG A 259      87.254  13.466-120.835  1.00 46.23           C  
ATOM   2192  O   ARG A 259      84.949  11.988-121.625  1.00 46.23           O  
ATOM   2193  CG  ARG A 259      86.663  14.588-119.978  1.00 46.23           C  
ATOM   2194  CD  ARG A 259      87.071  15.943-120.565  1.00 46.23           C  
ATOM   2195  NE  ARG A 259      86.619  17.058-119.714  1.00 46.23           N  
ATOM   2196  NH1 ARG A 259      87.245  18.758-121.122  1.00 46.23           N  
ATOM   2197  NH2 ARG A 259      86.306  19.241-119.154  1.00 46.23           N  
ATOM   2198  CZ  ARG A 259      86.724  18.343-120.001  1.00 46.23           C  
ATOM   2199  N   LYS A 260      85.802   9.995-121.074  1.00 47.41           N  
ATOM   2200  CA  LYS A 260      85.038   9.181-122.050  1.00 47.41           C  
ATOM   2201  C   LYS A 260      84.126   8.068-121.482  1.00 47.41           C  
ATOM   2202  CB  LYS A 260      86.021   8.641-123.123  1.00 47.41           C  
ATOM   2203  O   LYS A 260      83.632   7.288-122.296  1.00 47.41           O  
ATOM   2204  CG  LYS A 260      86.429   9.710-124.154  1.00 47.41           C  
ATOM   2205  CD  LYS A 260      87.449   9.161-125.165  1.00 47.41           C  
ATOM   2206  CE  LYS A 260      87.811  10.240-126.197  1.00 47.41           C  
ATOM   2207  NZ  LYS A 260      89.081   9.926-126.900  1.00 47.41           N  
ATOM   2208  N   LYS A 261      83.911   7.914-120.158  1.00 39.79           N  
ATOM   2209  CA  LYS A 261      83.269   6.678-119.615  1.00 39.79           C  
ATOM   2210  C   LYS A 261      82.244   6.735-118.451  1.00 39.79           C  
ATOM   2211  CB  LYS A 261      84.372   5.621-119.340  1.00 39.79           C  
ATOM   2212  O   LYS A 261      81.791   5.659-118.074  1.00 39.79           O  
ATOM   2213  CG  LYS A 261      84.747   4.850-120.619  1.00 39.79           C  
ATOM   2214  CD  LYS A 261      85.666   3.660-120.333  1.00 39.79           C  
ATOM   2215  CE  LYS A 261      85.937   2.912-121.643  1.00 39.79           C  
ATOM   2216  NZ  LYS A 261      86.914   1.814-121.446  1.00 39.79           N  
ATOM   2217  N   GLU A 262      81.833   7.878-117.892  1.00 33.36           N  
ATOM   2218  CA  GLU A 262      81.133   7.881-116.575  1.00 33.36           C  
ATOM   2219  C   GLU A 262      79.578   7.989-116.579  1.00 33.36           C  
ATOM   2220  CB  GLU A 262      81.829   8.922-115.678  1.00 33.36           C  
ATOM   2221  O   GLU A 262      78.929   7.485-115.665  1.00 33.36           O  
ATOM   2222  CG  GLU A 262      81.596   8.702-114.171  1.00 33.36           C  
ATOM   2223  CD  GLU A 262      82.655   9.382-113.280  1.00 33.36           C  
ATOM   2224  OE1 GLU A 262      82.700   9.027-112.081  1.00 33.36           O  
ATOM   2225  OE2 GLU A 262      83.453  10.194-113.806  1.00 33.36           O  
ATOM   2226  N   ASP A 263      78.941   8.536-117.624  1.00 38.13           N  
ATOM   2227  CA  ASP A 263      77.540   9.044-117.606  1.00 38.13           C  
ATOM   2228  C   ASP A 263      76.359   8.033-117.477  1.00 38.13           C  
ATOM   2229  CB  ASP A 263      77.335   9.934-118.857  1.00 38.13           C  
ATOM   2230  O   ASP A 263      75.195   8.403-117.710  1.00 38.13           O  
ATOM   2231  CG  ASP A 263      77.934  11.337-118.757  1.00 38.13           C  
ATOM   2232  OD1 ASP A 263      78.140  11.818-117.626  1.00 38.13           O  
ATOM   2233  OD2 ASP A 263      78.137  11.930-119.840  1.00 38.13           O  
ATOM   2234  N   HIS A 264      76.590   6.755-117.139  1.00 45.02           N  
ATOM   2235  CA  HIS A 264      75.537   5.718-117.192  1.00 45.02           C  
ATOM   2236  C   HIS A 264      74.981   5.231-115.840  1.00 45.02           C  
ATOM   2237  CB  HIS A 264      75.978   4.554-118.097  1.00 45.02           C  
ATOM   2238  O   HIS A 264      73.811   4.861-115.785  1.00 45.02           O  
ATOM   2239  CG  HIS A 264      74.820   3.755-118.662  1.00 45.02           C  
ATOM   2240  CD2 HIS A 264      74.742   2.392-118.781  1.00 45.02           C  
ATOM   2241  ND1 HIS A 264      73.648   4.264-119.180  1.00 45.02           N  
ATOM   2242  CE1 HIS A 264      72.881   3.236-119.581  1.00 45.02           C  
ATOM   2243  NE2 HIS A 264      73.520   2.076-119.383  1.00 45.02           N  
ATOM   2244  N   LEU A 265      75.752   5.258-114.746  1.00 46.10           N  
ATOM   2245  CA  LEU A 265      75.366   4.583-113.489  1.00 46.10           C  
ATOM   2246  C   LEU A 265      74.415   5.377-112.570  1.00 46.10           C  
ATOM   2247  CB  LEU A 265      76.645   4.138-112.749  1.00 46.10           C  
ATOM   2248  O   LEU A 265      73.897   4.829-111.601  1.00 46.10           O  
ATOM   2249  CG  LEU A 265      77.317   2.903-113.379  1.00 46.10           C  
ATOM   2250  CD1 LEU A 265      78.717   2.711-112.797  1.00 46.10           C  
ATOM   2251  CD2 LEU A 265      76.521   1.619-113.121  1.00 46.10           C  
ATOM   2252  N   GLU A 266      74.155   6.653-112.855  1.00 53.57           N  
ATOM   2253  CA  GLU A 266      73.513   7.561-111.890  1.00 53.57           C  
ATOM   2254  C   GLU A 266      71.965   7.564-111.917  1.00 53.57           C  
ATOM   2255  CB  GLU A 266      74.118   8.965-112.079  1.00 53.57           C  
ATOM   2256  O   GLU A 266      71.335   8.190-111.066  1.00 53.57           O  
ATOM   2257  CG  GLU A 266      74.207   9.743-110.756  1.00 53.57           C  
ATOM   2258  CD  GLU A 266      74.949  11.081-110.899  1.00 53.57           C  
ATOM   2259  OE1 GLU A 266      75.492  11.541-109.870  1.00 53.57           O  
ATOM   2260  OE2 GLU A 266      74.919  11.650-112.015  1.00 53.57           O  
ATOM   2261  N   ARG A 267      71.312   6.877-112.872  1.00 51.12           N  
ATOM   2262  CA  ARG A 267      69.855   7.040-113.114  1.00 51.12           C  
ATOM   2263  C   ARG A 267      68.927   5.965-112.532  1.00 51.12           C  
ATOM   2264  CB  ARG A 267      69.568   7.314-114.602  1.00 51.12           C  
ATOM   2265  O   ARG A 267      67.742   6.244-112.393  1.00 51.12           O  
ATOM   2266  CG  ARG A 267      70.174   8.655-115.051  1.00 51.12           C  
ATOM   2267  CD  ARG A 267      69.730   9.044-116.470  1.00 51.12           C  
ATOM   2268  NE  ARG A 267      70.528  10.177-116.991  1.00 51.12           N  
ATOM   2269  NH1 ARG A 267      72.341   8.966-117.739  1.00 51.12           N  
ATOM   2270  NH2 ARG A 267      72.420  11.181-117.794  1.00 51.12           N  
ATOM   2271  CZ  ARG A 267      71.746  10.104-117.513  1.00 51.12           C  
ATOM   2272  N   GLU A 268      69.410   4.780-112.153  1.00 53.83           N  
ATOM   2273  CA  GLU A 268      68.519   3.671-111.740  1.00 53.83           C  
ATOM   2274  C   GLU A 268      68.176   3.633-110.235  1.00 53.83           C  
ATOM   2275  CB  GLU A 268      69.082   2.323-112.225  1.00 53.83           C  
ATOM   2276  O   GLU A 268      67.210   2.985-109.834  1.00 53.83           O  
ATOM   2277  CG  GLU A 268      69.090   2.227-113.761  1.00 53.83           C  
ATOM   2278  CD  GLU A 268      69.393   0.806-114.264  1.00 53.83           C  
ATOM   2279  OE1 GLU A 268      68.755   0.402-115.262  1.00 53.83           O  
ATOM   2280  OE2 GLU A 268      70.262   0.143-113.654  1.00 53.83           O  
ATOM   2281  N   MET A 269      68.908   4.347-109.369  1.00 54.75           N  
ATOM   2282  CA  MET A 269      68.732   4.215-107.908  1.00 54.75           C  
ATOM   2283  C   MET A 269      67.514   4.976-107.331  1.00 54.75           C  
ATOM   2284  CB  MET A 269      70.035   4.607-107.186  1.00 54.75           C  
ATOM   2285  O   MET A 269      67.120   4.743-106.187  1.00 54.75           O  
ATOM   2286  CG  MET A 269      70.229   3.779-105.906  1.00 54.75           C  
ATOM   2287  SD  MET A 269      71.390   4.451-104.682  1.00 54.75           S  
ATOM   2288  CE  MET A 269      72.922   4.539-105.649  1.00 54.75           C  
ATOM   2289  N   ALA A 270      66.911   5.899-108.089  1.00 60.95           N  
ATOM   2290  CA  ALA A 270      65.935   6.856-107.553  1.00 60.95           C  
ATOM   2291  C   ALA A 270      64.494   6.315-107.414  1.00 60.95           C  
ATOM   2292  CB  ALA A 270      65.991   8.122-108.417  1.00 60.95           C  
ATOM   2293  O   ALA A 270      63.787   6.701-106.481  1.00 60.95           O  
ATOM   2294  N   GLU A 271      64.035   5.424-108.302  1.00 58.70           N  
ATOM   2295  CA  GLU A 271      62.615   5.020-108.349  1.00 58.70           C  
ATOM   2296  C   GLU A 271      62.200   4.040-107.237  1.00 58.70           C  
ATOM   2297  CB  GLU A 271      62.254   4.461-109.739  1.00 58.70           C  
ATOM   2298  O   GLU A 271      61.100   4.151-106.686  1.00 58.70           O  
ATOM   2299  CG  GLU A 271      61.692   5.570-110.642  1.00 58.70           C  
ATOM   2300  CD  GLU A 271      61.145   5.038-111.974  1.00 58.70           C  
ATOM   2301  OE1 GLU A 271      60.059   5.520-112.371  1.00 58.70           O  
ATOM   2302  OE2 GLU A 271      61.797   4.152-112.563  1.00 58.70           O  
ATOM   2303  N   VAL A 272      63.084   3.117-106.843  1.00 60.51           N  
ATOM   2304  CA  VAL A 272      62.761   2.040-105.882  1.00 60.51           C  
ATOM   2305  C   VAL A 272      62.488   2.579-104.466  1.00 60.51           C  
ATOM   2306  CB  VAL A 272      63.882   0.976-105.887  1.00 60.51           C  
ATOM   2307  O   VAL A 272      61.649   2.046-103.737  1.00 60.51           O  
ATOM   2308  CG1 VAL A 272      63.609  -0.179-104.915  1.00 60.51           C  
ATOM   2309  CG2 VAL A 272      64.050   0.361-107.285  1.00 60.51           C  
ATOM   2310  N   SER A 273      63.138   3.680-104.076  1.00 65.55           N  
ATOM   2311  CA  SER A 273      63.004   4.274-102.734  1.00 65.55           C  
ATOM   2312  C   SER A 273      61.653   4.982-102.512  1.00 65.55           C  
ATOM   2313  CB  SER A 273      64.183   5.229-102.516  1.00 65.55           C  
ATOM   2314  O   SER A 273      61.158   5.071-101.384  1.00 65.55           O  
ATOM   2315  OG  SER A 273      64.333   5.575-101.152  1.00 65.55           O  
ATOM   2316  N   GLY A 274      61.011   5.461-103.586  1.00 66.04           N  
ATOM   2317  CA  GLY A 274      59.779   6.255-103.504  1.00 66.04           C  
ATOM   2318  C   GLY A 274      58.511   5.448-103.201  1.00 66.04           C  
ATOM   2319  O   GLY A 274      57.607   5.952-102.531  1.00 66.04           O  
ATOM   2320  N   GLN A 275      58.429   4.199-103.670  1.00 63.02           N  
ATOM   2321  CA  GLN A 275      57.202   3.397-103.561  1.00 63.02           C  
ATOM   2322  C   GLN A 275      57.030   2.758-102.172  1.00 63.02           C  
ATOM   2323  CB  GLN A 275      57.150   2.356-104.691  1.00 63.02           C  
ATOM   2324  O   GLN A 275      55.921   2.743-101.636  1.00 63.02           O  
ATOM   2325  CG  GLN A 275      57.093   3.016-106.084  1.00 63.02           C  
ATOM   2326  CD  GLN A 275      56.841   2.025-107.219  1.00 63.02           C  
ATOM   2327  NE2 GLN A 275      56.815   2.473-108.455  1.00 63.02           N  
ATOM   2328  OE1 GLN A 275      56.641   0.840-107.021  1.00 63.02           O  
ATOM   2329  N   ASN A 276      58.124   2.321-101.538  1.00 63.70           N  
ATOM   2330  CA  ASN A 276      58.078   1.602-100.258  1.00 63.70           C  
ATOM   2331  C   ASN A 276      57.563   2.475 -99.086  1.00 63.70           C  
ATOM   2332  CB  ASN A 276      59.481   1.007-100.006  1.00 63.70           C  
ATOM   2333  O   ASN A 276      56.959   1.974 -98.141  1.00 63.70           O  
ATOM   2334  CG  ASN A 276      59.472  -0.247 -99.143  1.00 63.70           C  
ATOM   2335  ND2 ASN A 276      60.630  -0.741 -98.773  1.00 63.70           N  
ATOM   2336  OD1 ASN A 276      58.452  -0.826 -98.823  1.00 63.70           O  
ATOM   2337  N   LYS A 277      57.721   3.807 -99.166  1.00 66.08           N  
ATOM   2338  CA  LYS A 277      57.223   4.751 -98.145  1.00 66.08           C  
ATOM   2339  C   LYS A 277      55.706   4.982 -98.159  1.00 66.08           C  
ATOM   2340  CB  LYS A 277      57.977   6.090 -98.247  1.00 66.08           C  
ATOM   2341  O   LYS A 277      55.183   5.482 -97.171  1.00 66.08           O  
ATOM   2342  CG  LYS A 277      59.303   6.042 -97.476  1.00 66.08           C  
ATOM   2343  CD  LYS A 277      60.048   7.381 -97.561  1.00 66.08           C  
ATOM   2344  CE  LYS A 277      61.290   7.334 -96.664  1.00 66.08           C  
ATOM   2345  NZ  LYS A 277      62.117   8.559 -96.803  1.00 66.08           N  
ATOM   2346  N   ARG A 278      54.980   4.652 -99.236  1.00 66.62           N  
ATOM   2347  CA  ARG A 278      53.544   5.000 -99.361  1.00 66.62           C  
ATOM   2348  C   ARG A 278      52.572   3.983 -98.746  1.00 66.62           C  
ATOM   2349  CB  ARG A 278      53.190   5.307-100.827  1.00 66.62           C  
ATOM   2350  O   ARG A 278      51.389   4.292 -98.641  1.00 66.62           O  
ATOM   2351  CG  ARG A 278      53.815   6.627-101.309  1.00 66.62           C  
ATOM   2352  CD  ARG A 278      53.317   6.971-102.719  1.00 66.62           C  
ATOM   2353  NE  ARG A 278      53.885   8.245-103.203  1.00 66.62           N  
ATOM   2354  NH1 ARG A 278      52.921   8.235-105.289  1.00 66.62           N  
ATOM   2355  NH2 ARG A 278      54.272   9.911-104.711  1.00 66.62           N  
ATOM   2356  CZ  ARG A 278      53.689   8.789-104.392  1.00 66.62           C  
ATOM   2357  N   LEU A 279      53.040   2.796 -98.353  1.00 65.85           N  
ATOM   2358  CA  LEU A 279      52.181   1.687 -97.899  1.00 65.85           C  
ATOM   2359  C   LEU A 279      52.290   1.354 -96.399  1.00 65.85           C  
ATOM   2360  CB  LEU A 279      52.466   0.451 -98.778  1.00 65.85           C  
ATOM   2361  O   LEU A 279      51.449   0.617 -95.888  1.00 65.85           O  
ATOM   2362  CG  LEU A 279      52.033   0.595-100.251  1.00 65.85           C  
ATOM   2363  CD1 LEU A 279      52.528  -0.606-101.056  1.00 65.85           C  
ATOM   2364  CD2 LEU A 279      50.511   0.672-100.407  1.00 65.85           C  
ATOM   2365  N   ALA A 280      53.288   1.885 -95.684  1.00 74.86           N  
ATOM   2366  CA  ALA A 280      53.545   1.527 -94.285  1.00 74.86           C  
ATOM   2367  C   ALA A 280      52.529   2.140 -93.297  1.00 74.86           C  
ATOM   2368  CB  ALA A 280      54.990   1.917 -93.951  1.00 74.86           C  
ATOM   2369  O   ALA A 280      51.934   1.422 -92.491  1.00 74.86           O  
ATOM   2370  N   ASP A 281      52.291   3.453 -93.382  1.00 73.21           N  
ATOM   2371  CA  ASP A 281      51.519   4.195 -92.373  1.00 73.21           C  
ATOM   2372  C   ASP A 281      50.033   3.785 -92.258  1.00 73.21           C  
ATOM   2373  CB  ASP A 281      51.642   5.713 -92.606  1.00 73.21           C  
ATOM   2374  O   ASP A 281      49.541   3.673 -91.129  1.00 73.21           O  
ATOM   2375  CG  ASP A 281      53.064   6.271 -92.480  1.00 73.21           C  
ATOM   2376  OD1 ASP A 281      53.959   5.532 -92.016  1.00 73.21           O  
ATOM   2377  OD2 ASP A 281      53.232   7.446 -92.871  1.00 73.21           O  
ATOM   2378  N   PRO A 282      49.284   3.516 -93.355  1.00 78.97           N  
ATOM   2379  CA  PRO A 282      47.883   3.096 -93.246  1.00 78.97           C  
ATOM   2380  C   PRO A 282      47.724   1.719 -92.586  1.00 78.97           C  
ATOM   2381  CB  PRO A 282      47.333   3.094 -94.679  1.00 78.97           C  
ATOM   2382  O   PRO A 282      46.754   1.485 -91.864  1.00 78.97           O  
ATOM   2383  CG  PRO A 282      48.283   4.017 -95.441  1.00 78.97           C  
ATOM   2384  CD  PRO A 282      49.617   3.739 -94.756  1.00 78.97           C  
ATOM   2385  N   LEU A 283      48.686   0.813 -92.804  1.00 78.34           N  
ATOM   2386  CA  LEU A 283      48.655  -0.545 -92.259  1.00 78.34           C  
ATOM   2387  C   LEU A 283      48.867  -0.560 -90.738  1.00 78.34           C  
ATOM   2388  CB  LEU A 283      49.724  -1.383 -92.986  1.00 78.34           C  
ATOM   2389  O   LEU A 283      48.287  -1.398 -90.046  1.00 78.34           O  
ATOM   2390  CG  LEU A 283      49.708  -2.881 -92.624  1.00 78.34           C  
ATOM   2391  CD1 LEU A 283      48.442  -3.584 -93.120  1.00 78.34           C  
ATOM   2392  CD2 LEU A 283      50.914  -3.581 -93.250  1.00 78.34           C  
ATOM   2393  N   GLN A 284      49.681   0.362 -90.216  1.00 83.58           N  
ATOM   2394  CA  GLN A 284      49.938   0.472 -88.781  1.00 83.58           C  
ATOM   2395  C   GLN A 284      48.698   0.967 -88.020  1.00 83.58           C  
ATOM   2396  CB  GLN A 284      51.177   1.357 -88.564  1.00 83.58           C  
ATOM   2397  O   GLN A 284      48.290   0.329 -87.050  1.00 83.58           O  
ATOM   2398  CG  GLN A 284      51.580   1.482 -87.086  1.00 83.58           C  
ATOM   2399  CD  GLN A 284      51.935   0.160 -86.402  1.00 83.58           C  
ATOM   2400  NE2 GLN A 284      51.903   0.130 -85.092  1.00 83.58           N  
ATOM   2401  OE1 GLN A 284      52.242  -0.859 -87.013  1.00 83.58           O  
ATOM   2402  N   LYS A 285      48.036   2.028 -88.504  1.00 81.55           N  
ATOM   2403  CA  LYS A 285      46.837   2.594 -87.853  1.00 81.55           C  
ATOM   2404  C   LYS A 285      45.694   1.585 -87.728  1.00 81.55           C  
ATOM   2405  CB  LYS A 285      46.365   3.845 -88.605  1.00 81.55           C  
ATOM   2406  O   LYS A 285      45.140   1.414 -86.647  1.00 81.55           O  
ATOM   2407  CG  LYS A 285      47.350   5.003 -88.416  1.00 81.55           C  
ATOM   2408  CD  LYS A 285      46.823   6.270 -89.092  1.00 81.55           C  
ATOM   2409  CE  LYS A 285      47.792   7.417 -88.802  1.00 81.55           C  
ATOM   2410  NZ  LYS A 285      47.305   8.688 -89.385  1.00 81.55           N  
ATOM   2411  N   ALA A 286      45.409   0.835 -88.796  1.00 81.07           N  
ATOM   2412  CA  ALA A 286      44.358  -0.186 -88.781  1.00 81.07           C  
ATOM   2413  C   ALA A 286      44.611  -1.309 -87.748  1.00 81.07           C  
ATOM   2414  CB  ALA A 286      44.237  -0.749 -90.202  1.00 81.07           C  
ATOM   2415  O   ALA A 286      43.668  -1.882 -87.202  1.00 81.07           O  
ATOM   2416  N   ARG A 287      45.881  -1.626 -87.446  1.00 82.74           N  
ATOM   2417  CA  ARG A 287      46.247  -2.607 -86.406  1.00 82.74           C  
ATOM   2418  C   ARG A 287      46.053  -2.059 -84.993  1.00 82.74           C  
ATOM   2419  CB  ARG A 287      47.701  -3.058 -86.598  1.00 82.74           C  
ATOM   2420  O   ARG A 287      45.647  -2.810 -84.106  1.00 82.74           O  
ATOM   2421  CG  ARG A 287      47.871  -3.973 -87.814  1.00 82.74           C  
ATOM   2422  CD  ARG A 287      49.361  -4.243 -88.032  1.00 82.74           C  
ATOM   2423  NE  ARG A 287      49.579  -5.276 -89.060  1.00 82.74           N  
ATOM   2424  NH1 ARG A 287      51.869  -5.280 -88.956  1.00 82.74           N  
ATOM   2425  NH2 ARG A 287      50.825  -6.686 -90.343  1.00 82.74           N  
ATOM   2426  CZ  ARG A 287      50.752  -5.742 -89.447  1.00 82.74           C  
ATOM   2427  N   GLU A 288      46.336  -0.778 -84.785  1.00 86.82           N  
ATOM   2428  CA  GLU A 288      46.157  -0.101 -83.497  1.00 86.82           C  
ATOM   2429  C   GLU A 288      44.667   0.010 -83.139  1.00 86.82           C  
ATOM   2430  CB  GLU A 288      46.879   1.259 -83.528  1.00 86.82           C  
ATOM   2431  O   GLU A 288      44.268  -0.440 -82.063  1.00 86.82           O  
ATOM   2432  CG  GLU A 288      48.406   1.049 -83.509  1.00 86.82           C  
ATOM   2433  CD  GLU A 288      49.244   2.307 -83.792  1.00 86.82           C  
ATOM   2434  OE1 GLU A 288      50.487   2.137 -83.849  1.00 86.82           O  
ATOM   2435  OE2 GLU A 288      48.676   3.404 -83.979  1.00 86.82           O  
ATOM   2436  N   GLU A 289      43.830   0.459 -84.080  1.00 87.16           N  
ATOM   2437  CA  GLU A 289      42.369   0.531 -83.919  1.00 87.16           C  
ATOM   2438  C   GLU A 289      41.748  -0.847 -83.613  1.00 87.16           C  
ATOM   2439  CB  GLU A 289      41.744   1.117 -85.199  1.00 87.16           C  
ATOM   2440  O   GLU A 289      40.929  -0.983 -82.700  1.00 87.16           O  
ATOM   2441  CG  GLU A 289      42.061   2.612 -85.395  1.00 87.16           C  
ATOM   2442  CD  GLU A 289      41.569   3.178 -86.741  1.00 87.16           C  
ATOM   2443  OE1 GLU A 289      41.880   4.361 -87.018  1.00 87.16           O  
ATOM   2444  OE2 GLU A 289      40.906   2.436 -87.503  1.00 87.16           O  
ATOM   2445  N   MET A 290      42.181  -1.905 -84.312  1.00 85.66           N  
ATOM   2446  CA  MET A 290      41.704  -3.272 -84.060  1.00 85.66           C  
ATOM   2447  C   MET A 290      42.084  -3.777 -82.655  1.00 85.66           C  
ATOM   2448  CB  MET A 290      42.241  -4.203 -85.159  1.00 85.66           C  
ATOM   2449  O   MET A 290      41.275  -4.431 -81.992  1.00 85.66           O  
ATOM   2450  CG  MET A 290      41.581  -5.585 -85.108  1.00 85.66           C  
ATOM   2451  SD  MET A 290      42.143  -6.719 -86.408  1.00 85.66           S  
ATOM   2452  CE  MET A 290      40.914  -8.034 -86.209  1.00 85.66           C  
ATOM   2453  N   SER A 291      43.293  -3.454 -82.181  1.00 87.98           N  
ATOM   2454  CA  SER A 291      43.768  -3.792 -80.830  1.00 87.98           C  
ATOM   2455  C   SER A 291      42.973  -3.063 -79.742  1.00 87.98           C  
ATOM   2456  CB  SER A 291      45.254  -3.425 -80.722  1.00 87.98           C  
ATOM   2457  O   SER A 291      42.644  -3.642 -78.703  1.00 87.98           O  
ATOM   2458  OG  SER A 291      45.834  -3.874 -79.504  1.00 87.98           O  
ATOM   2459  N   GLU A 292      42.627  -1.796 -79.973  1.00 89.97           N  
ATOM   2460  CA  GLU A 292      41.841  -1.001 -79.031  1.00 89.97           C  
ATOM   2461  C   GLU A 292      40.390  -1.495 -78.928  1.00 89.97           C  
ATOM   2462  CB  GLU A 292      41.958   0.481 -79.405  1.00 89.97           C  
ATOM   2463  O   GLU A 292      39.892  -1.708 -77.819  1.00 89.97           O  
ATOM   2464  CG  GLU A 292      41.317   1.361 -78.325  1.00 89.97           C  
ATOM   2465  CD  GLU A 292      41.789   2.819 -78.367  1.00 89.97           C  
ATOM   2466  OE1 GLU A 292      41.711   3.444 -77.285  1.00 89.97           O  
ATOM   2467  OE2 GLU A 292      42.221   3.282 -79.442  1.00 89.97           O  
ATOM   2468  N   MET A 293      39.747  -1.805 -80.058  1.00 86.39           N  
ATOM   2469  CA  MET A 293      38.391  -2.371 -80.078  1.00 86.39           C  
ATOM   2470  C   MET A 293      38.309  -3.730 -79.362  1.00 86.39           C  
ATOM   2471  CB  MET A 293      37.898  -2.479 -81.530  1.00 86.39           C  
ATOM   2472  O   MET A 293      37.366  -3.975 -78.607  1.00 86.39           O  
ATOM   2473  CG  MET A 293      37.627  -1.093 -82.127  1.00 86.39           C  
ATOM   2474  SD  MET A 293      36.248  -0.209 -81.349  1.00 86.39           S  
ATOM   2475  CE  MET A 293      36.712   1.489 -81.776  1.00 86.39           C  
ATOM   2476  N   GLN A 294      39.323  -4.593 -79.508  1.00 88.29           N  
ATOM   2477  CA  GLN A 294      39.394  -5.857 -78.759  1.00 88.29           C  
ATOM   2478  C   GLN A 294      39.486  -5.640 -77.238  1.00 88.29           C  
ATOM   2479  CB  GLN A 294      40.583  -6.693 -79.257  1.00 88.29           C  
ATOM   2480  O   GLN A 294      38.828  -6.352 -76.474  1.00 88.29           O  
ATOM   2481  CG  GLN A 294      40.285  -7.366 -80.606  1.00 88.29           C  
ATOM   2482  CD  GLN A 294      41.448  -8.208 -81.126  1.00 88.29           C  
ATOM   2483  NE2 GLN A 294      41.223  -9.024 -82.133  1.00 88.29           N  
ATOM   2484  OE1 GLN A 294      42.569  -8.177 -80.646  1.00 88.29           O  
ATOM   2485  N   LYS A 295      40.246  -4.635 -76.776  1.00 89.99           N  
ATOM   2486  CA  LYS A 295      40.324  -4.283 -75.344  1.00 89.99           C  
ATOM   2487  C   LYS A 295      38.993  -3.751 -74.810  1.00 89.99           C  
ATOM   2488  CB  LYS A 295      41.429  -3.246 -75.104  1.00 89.99           C  
ATOM   2489  O   LYS A 295      38.593  -4.124 -73.707  1.00 89.99           O  
ATOM   2490  CG  LYS A 295      42.840  -3.815 -75.297  1.00 89.99           C  
ATOM   2491  CD  LYS A 295      43.855  -2.667 -75.300  1.00 89.99           C  
ATOM   2492  CE  LYS A 295      45.250  -3.183 -75.658  1.00 89.99           C  
ATOM   2493  NZ  LYS A 295      46.180  -2.056 -75.909  1.00 89.99           N  
ATOM   2494  N   GLN A 296      38.301  -2.907 -75.578  1.00 89.67           N  
ATOM   2495  CA  GLN A 296      36.992  -2.373 -75.191  1.00 89.67           C  
ATOM   2496  C   GLN A 296      35.943  -3.489 -75.065  1.00 89.67           C  
ATOM   2497  CB  GLN A 296      36.540  -1.290 -76.182  1.00 89.67           C  
ATOM   2498  O   GLN A 296      35.231  -3.539 -74.060  1.00 89.67           O  
ATOM   2499  CG  GLN A 296      37.397  -0.012 -76.096  1.00 89.67           C  
ATOM   2500  CD  GLN A 296      36.912   1.096 -77.029  1.00 89.67           C  
ATOM   2501  NE2 GLN A 296      37.698   2.126 -77.253  1.00 89.67           N  
ATOM   2502  OE1 GLN A 296      35.809   1.076 -77.548  1.00 89.67           O  
ATOM   2503  N   LEU A 297      35.908  -4.436 -76.012  1.00 89.53           N  
ATOM   2504  CA  LEU A 297      35.008  -5.594 -75.963  1.00 89.53           C  
ATOM   2505  C   LEU A 297      35.245  -6.452 -74.704  1.00 89.53           C  
ATOM   2506  CB  LEU A 297      35.191  -6.424 -77.248  1.00 89.53           C  
ATOM   2507  O   LEU A 297      34.305  -6.739 -73.964  1.00 89.53           O  
ATOM   2508  CG  LEU A 297      34.030  -7.411 -77.482  1.00 89.53           C  
ATOM   2509  CD1 LEU A 297      32.857  -6.714 -78.177  1.00 89.53           C  
ATOM   2510  CD2 LEU A 297      34.483  -8.574 -78.361  1.00 89.53           C  
ATOM   2511  N   ALA A 298      36.505  -6.790 -74.411  1.00 91.22           N  
ATOM   2512  CA  ALA A 298      36.869  -7.594 -73.242  1.00 91.22           C  
ATOM   2513  C   ALA A 298      36.537  -6.906 -71.900  1.00 91.22           C  
ATOM   2514  CB  ALA A 298      38.366  -7.914 -73.343  1.00 91.22           C  
ATOM   2515  O   ALA A 298      36.231  -7.573 -70.908  1.00 91.22           O  
ATOM   2516  N   ASN A 299      36.580  -5.570 -71.850  1.00 91.82           N  
ATOM   2517  CA  ASN A 299      36.133  -4.811 -70.681  1.00 91.82           C  
ATOM   2518  C   ASN A 299      34.604  -4.841 -70.544  1.00 91.82           C  
ATOM   2519  CB  ASN A 299      36.701  -3.384 -70.745  1.00 91.82           C  
ATOM   2520  O   ASN A 299      34.106  -5.149 -69.463  1.00 91.82           O  
ATOM   2521  CG  ASN A 299      38.197  -3.316 -70.482  1.00 91.82           C  
ATOM   2522  ND2 ASN A 299      38.811  -2.196 -70.782  1.00 91.82           N  
ATOM   2523  OD1 ASN A 299      38.828  -4.233 -69.965  1.00 91.82           O  
ATOM   2524  N   TYR A 300      33.867  -4.634 -71.638  1.00 91.46           N  
ATOM   2525  CA  TYR A 300      32.402  -4.687 -71.645  1.00 91.46           C  
ATOM   2526  C   TYR A 300      31.853  -6.052 -71.186  1.00 91.46           C  
ATOM   2527  CB  TYR A 300      31.910  -4.336 -73.055  1.00 91.46           C  
ATOM   2528  O   TYR A 300      30.905  -6.114 -70.400  1.00 91.46           O  
ATOM   2529  CG  TYR A 300      30.402  -4.329 -73.181  1.00 91.46           C  
ATOM   2530  CD1 TYR A 300      29.727  -5.467 -73.665  1.00 91.46           C  
ATOM   2531  CD2 TYR A 300      29.674  -3.192 -72.783  1.00 91.46           C  
ATOM   2532  CE1 TYR A 300      28.322  -5.469 -73.746  1.00 91.46           C  
ATOM   2533  CE2 TYR A 300      28.270  -3.186 -72.867  1.00 91.46           C  
ATOM   2534  OH  TYR A 300      26.235  -4.337 -73.416  1.00 91.46           O  
ATOM   2535  CZ  TYR A 300      27.593  -4.330 -73.345  1.00 91.46           C  
ATOM   2536  N   GLU A 301      32.469  -7.158 -71.616  1.00 92.04           N  
ATOM   2537  CA  GLU A 301      32.103  -8.504 -71.154  1.00 92.04           C  
ATOM   2538  C   GLU A 301      32.342  -8.695 -69.649  1.00 92.04           C  
ATOM   2539  CB  GLU A 301      32.874  -9.565 -71.951  1.00 92.04           C  
ATOM   2540  O   GLU A 301      31.488  -9.253 -68.949  1.00 92.04           O  
ATOM   2541  CG  GLU A 301      32.374  -9.656 -73.400  1.00 92.04           C  
ATOM   2542  CD  GLU A 301      33.034 -10.797 -74.187  1.00 92.04           C  
ATOM   2543  OE1 GLU A 301      32.403 -11.221 -75.181  1.00 92.04           O  
ATOM   2544  OE2 GLU A 301      34.127 -11.251 -73.780  1.00 92.04           O  
ATOM   2545  N   ARG A 302      33.461  -8.177 -69.122  1.00 93.36           N  
ATOM   2546  CA  ARG A 302      33.766  -8.211 -67.683  1.00 93.36           C  
ATOM   2547  C   ARG A 302      32.746  -7.409 -66.875  1.00 93.36           C  
ATOM   2548  CB  ARG A 302      35.200  -7.710 -67.452  1.00 93.36           C  
ATOM   2549  O   ARG A 302      32.220  -7.919 -65.885  1.00 93.36           O  
ATOM   2550  CG  ARG A 302      35.666  -7.970 -66.009  1.00 93.36           C  
ATOM   2551  CD  ARG A 302      37.050  -7.378 -65.711  1.00 93.36           C  
ATOM   2552  NE  ARG A 302      38.101  -7.918 -66.603  1.00 93.36           N  
ATOM   2553  NH1 ARG A 302      38.333  -6.077 -67.954  1.00 93.36           N  
ATOM   2554  NH2 ARG A 302      39.524  -7.903 -68.388  1.00 93.36           N  
ATOM   2555  CZ  ARG A 302      38.647  -7.300 -67.639  1.00 93.36           C  
ATOM   2556  N   ASP A 303      32.426  -6.195 -67.312  1.00 92.76           N  
ATOM   2557  CA  ASP A 303      31.482  -5.308 -66.625  1.00 92.76           C  
ATOM   2558  C   ASP A 303      30.061  -5.888 -66.627  1.00 92.76           C  
ATOM   2559  CB  ASP A 303      31.512  -3.917 -67.276  1.00 92.76           C  
ATOM   2560  O   ASP A 303      29.369  -5.861 -65.606  1.00 92.76           O  
ATOM   2561  CG  ASP A 303      32.834  -3.171 -67.054  1.00 92.76           C  
ATOM   2562  OD1 ASP A 303      33.585  -3.560 -66.127  1.00 92.76           O  
ATOM   2563  OD2 ASP A 303      33.064  -2.198 -67.802  1.00 92.76           O  
ATOM   2564  N   LYS A 304      29.649  -6.518 -67.735  1.00 93.28           N  
ATOM   2565  CA  LYS A 304      28.383  -7.259 -67.835  1.00 93.28           C  
ATOM   2566  C   LYS A 304      28.305  -8.402 -66.816  1.00 93.28           C  
ATOM   2567  CB  LYS A 304      28.243  -7.752 -69.282  1.00 93.28           C  
ATOM   2568  O   LYS A 304      27.261  -8.580 -66.186  1.00 93.28           O  
ATOM   2569  CG  LYS A 304      26.900  -8.433 -69.577  1.00 93.28           C  
ATOM   2570  CD  LYS A 304      26.880  -8.862 -71.049  1.00 93.28           C  
ATOM   2571  CE  LYS A 304      25.570  -9.562 -71.418  1.00 93.28           C  
ATOM   2572  NZ  LYS A 304      25.607 -10.025 -72.828  1.00 93.28           N  
ATOM   2573  N   GLN A 305      29.397  -9.141 -66.608  1.00 93.30           N  
ATOM   2574  CA  GLN A 305      29.446 -10.218 -65.616  1.00 93.30           C  
ATOM   2575  C   GLN A 305      29.425  -9.683 -64.175  1.00 93.30           C  
ATOM   2576  CB  GLN A 305      30.672 -11.105 -65.895  1.00 93.30           C  
ATOM   2577  O   GLN A 305      28.715 -10.225 -63.324  1.00 93.30           O  
ATOM   2578  CG  GLN A 305      30.672 -12.422 -65.098  1.00 93.30           C  
ATOM   2579  CD  GLN A 305      29.546 -13.389 -65.472  1.00 93.30           C  
ATOM   2580  NE2 GLN A 305      29.461 -14.527 -64.820  1.00 93.30           N  
ATOM   2581  OE1 GLN A 305      28.719 -13.161 -66.337  1.00 93.30           O  
ATOM   2582  N   ILE A 306      30.133  -8.582 -63.898  1.00 93.79           N  
ATOM   2583  CA  ILE A 306      30.080  -7.896 -62.597  1.00 93.79           C  
ATOM   2584  C   ILE A 306      28.651  -7.410 -62.309  1.00 93.79           C  
ATOM   2585  CB  ILE A 306      31.125  -6.754 -62.540  1.00 93.79           C  
ATOM   2586  O   ILE A 306      28.147  -7.638 -61.209  1.00 93.79           O  
ATOM   2587  CG1 ILE A 306      32.556  -7.347 -62.550  1.00 93.79           C  
ATOM   2588  CG2 ILE A 306      30.933  -5.880 -61.282  1.00 93.79           C  
ATOM   2589  CD1 ILE A 306      33.660  -6.313 -62.809  1.00 93.79           C  
ATOM   2590  N   LEU A 307      27.967  -6.819 -63.295  1.00 93.79           N  
ATOM   2591  CA  LEU A 307      26.588  -6.335 -63.173  1.00 93.79           C  
ATOM   2592  C   LEU A 307      25.579  -7.456 -62.865  1.00 93.79           C  
ATOM   2593  CB  LEU A 307      26.223  -5.585 -64.467  1.00 93.79           C  
ATOM   2594  O   LEU A 307      24.634  -7.245 -62.103  1.00 93.79           O  
ATOM   2595  CG  LEU A 307      24.815  -4.961 -64.470  1.00 93.79           C  
ATOM   2596  CD1 LEU A 307      24.642  -3.897 -63.384  1.00 93.79           C  
ATOM   2597  CD2 LEU A 307      24.540  -4.314 -65.827  1.00 93.79           C  
ATOM   2598  N   LEU A 308      25.765  -8.653 -63.428  1.00 94.84           N  
ATOM   2599  CA  LEU A 308      24.943  -9.821 -63.087  1.00 94.84           C  
ATOM   2600  C   LEU A 308      25.167 -10.250 -61.629  1.00 94.84           C  
ATOM   2601  CB  LEU A 308      25.237 -10.966 -64.075  1.00 94.84           C  
ATOM   2602  O   LEU A 308      24.202 -10.436 -60.883  1.00 94.84           O  
ATOM   2603  CG  LEU A 308      24.652 -10.744 -65.484  1.00 94.84           C  
ATOM   2604  CD1 LEU A 308      25.204 -11.791 -66.450  1.00 94.84           C  
ATOM   2605  CD2 LEU A 308      23.123 -10.856 -65.494  1.00 94.84           C  
ATOM   2606  N   CYS A 309      26.426 -10.328 -61.192  1.00 93.80           N  
ATOM   2607  CA  CYS A 309      26.784 -10.671 -59.815  1.00 93.80           C  
ATOM   2608  C   CYS A 309      26.280  -9.641 -58.786  1.00 93.80           C  
ATOM   2609  CB  CYS A 309      28.308 -10.828 -59.742  1.00 93.80           C  
ATOM   2610  O   CYS A 309      25.808 -10.026 -57.713  1.00 93.80           O  
ATOM   2611  SG  CYS A 309      28.798 -12.351 -60.599  1.00 93.80           S  
ATOM   2612  N   THR A 310      26.340  -8.339 -59.087  1.00 94.06           N  
ATOM   2613  CA  THR A 310      25.828  -7.292 -58.186  1.00 94.06           C  
ATOM   2614  C   THR A 310      24.303  -7.285 -58.128  1.00 94.06           C  
ATOM   2615  CB  THR A 310      26.348  -5.891 -58.531  1.00 94.06           C  
ATOM   2616  O   THR A 310      23.761  -7.201 -57.028  1.00 94.06           O  
ATOM   2617  CG2 THR A 310      27.856  -5.763 -58.321  1.00 94.06           C  
ATOM   2618  OG1 THR A 310      26.065  -5.575 -59.867  1.00 94.06           O  
ATOM   2619  N   LYS A 311      23.596  -7.479 -59.253  1.00 95.49           N  
ATOM   2620  CA  LYS A 311      22.129  -7.647 -59.259  1.00 95.49           C  
ATOM   2621  C   LYS A 311      21.673  -8.868 -58.457  1.00 95.49           C  
ATOM   2622  CB  LYS A 311      21.600  -7.724 -60.699  1.00 95.49           C  
ATOM   2623  O   LYS A 311      20.694  -8.775 -57.719  1.00 95.49           O  
ATOM   2624  CG  LYS A 311      21.526  -6.335 -61.347  1.00 95.49           C  
ATOM   2625  CD  LYS A 311      20.951  -6.422 -62.766  1.00 95.49           C  
ATOM   2626  CE  LYS A 311      20.805  -5.009 -63.339  1.00 95.49           C  
ATOM   2627  NZ  LYS A 311      20.146  -5.011 -64.669  1.00 95.49           N  
ATOM   2628  N   ALA A 312      22.390  -9.990 -58.547  1.00 94.45           N  
ATOM   2629  CA  ALA A 312      22.100 -11.173 -57.737  1.00 94.45           C  
ATOM   2630  C   ALA A 312      22.264 -10.889 -56.231  1.00 94.45           C  
ATOM   2631  CB  ALA A 312      22.991 -12.328 -58.211  1.00 94.45           C  
ATOM   2632  O   ALA A 312      21.375 -11.215 -55.446  1.00 94.45           O  
ATOM   2633  N   ARG A 313      23.354 -10.214 -55.830  1.00 94.84           N  
ATOM   2634  CA  ARG A 313      23.575  -9.791 -54.434  1.00 94.84           C  
ATOM   2635  C   ARG A 313      22.519  -8.800 -53.943  1.00 94.84           C  
ATOM   2636  CB  ARG A 313      24.980  -9.192 -54.272  1.00 94.84           C  
ATOM   2637  O   ARG A 313      22.041  -8.956 -52.824  1.00 94.84           O  
ATOM   2638  CG  ARG A 313      26.076 -10.265 -54.296  1.00 94.84           C  
ATOM   2639  CD  ARG A 313      27.454  -9.600 -54.208  1.00 94.84           C  
ATOM   2640  NE  ARG A 313      28.537 -10.600 -54.156  1.00 94.84           N  
ATOM   2641  NH1 ARG A 313      30.307  -9.134 -54.070  1.00 94.84           N  
ATOM   2642  NH2 ARG A 313      30.693 -11.330 -54.045  1.00 94.84           N  
ATOM   2643  CZ  ARG A 313      29.834 -10.351 -54.091  1.00 94.84           C  
ATOM   2644  N   LEU A 314      22.132  -7.822 -54.767  1.00 94.64           N  
ATOM   2645  CA  LEU A 314      21.086  -6.852 -54.433  1.00 94.64           C  
ATOM   2646  C   LEU A 314      19.765  -7.563 -54.117  1.00 94.64           C  
ATOM   2647  CB  LEU A 314      20.939  -5.836 -55.581  1.00 94.64           C  
ATOM   2648  O   LEU A 314      19.207  -7.341 -53.051  1.00 94.64           O  
ATOM   2649  CG  LEU A 314      19.851  -4.767 -55.342  1.00 94.64           C  
ATOM   2650  CD1 LEU A 314      20.159  -3.888 -54.129  1.00 94.64           C  
ATOM   2651  CD2 LEU A 314      19.749  -3.871 -56.576  1.00 94.64           C  
ATOM   2652  N   LYS A 315      19.333  -8.499 -54.972  1.00 96.03           N  
ATOM   2653  CA  LYS A 315      18.099  -9.275 -54.765  1.00 96.03           C  
ATOM   2654  C   LYS A 315      18.104 -10.090 -53.462  1.00 96.03           C  
ATOM   2655  CB  LYS A 315      17.880 -10.166 -55.996  1.00 96.03           C  
ATOM   2656  O   LYS A 315      17.055 -10.257 -52.845  1.00 96.03           O  
ATOM   2657  CG  LYS A 315      16.505 -10.846 -55.969  1.00 96.03           C  
ATOM   2658  CD  LYS A 315      16.265 -11.667 -57.240  1.00 96.03           C  
ATOM   2659  CE  LYS A 315      14.865 -12.285 -57.168  1.00 96.03           C  
ATOM   2660  NZ  LYS A 315      14.559 -13.102 -58.369  1.00 96.03           N  
ATOM   2661  N   VAL A 316      19.266 -10.594 -53.032  1.00 96.79           N  
ATOM   2662  CA  VAL A 316      19.411 -11.267 -51.727  1.00 96.79           C  
ATOM   2663  C   VAL A 316      19.268 -10.260 -50.582  1.00 96.79           C  
ATOM   2664  CB  VAL A 316      20.730 -12.062 -51.637  1.00 96.79           C  
ATOM   2665  O   VAL A 316      18.463 -10.490 -49.685  1.00 96.79           O  
ATOM   2666  CG1 VAL A 316      20.958 -12.669 -50.249  1.00 96.79           C  
ATOM   2667  CG2 VAL A 316      20.730 -13.225 -52.641  1.00 96.79           C  
ATOM   2668  N   ARG A 317      19.959  -9.113 -50.643  1.00 94.90           N  
ATOM   2669  CA  ARG A 317      19.866  -8.062 -49.610  1.00 94.90           C  
ATOM   2670  C   ARG A 317      18.474  -7.432 -49.509  1.00 94.90           C  
ATOM   2671  CB  ARG A 317      20.928  -6.974 -49.846  1.00 94.90           C  
ATOM   2672  O   ARG A 317      18.023  -7.145 -48.409  1.00 94.90           O  
ATOM   2673  CG  ARG A 317      22.388  -7.434 -49.691  1.00 94.90           C  
ATOM   2674  CD  ARG A 317      22.635  -8.169 -48.369  1.00 94.90           C  
ATOM   2675  NE  ARG A 317      24.070  -8.291 -48.046  1.00 94.90           N  
ATOM   2676  NH1 ARG A 317      23.790  -9.129 -45.919  1.00 94.90           N  
ATOM   2677  NH2 ARG A 317      25.831  -8.751 -46.672  1.00 94.90           N  
ATOM   2678  CZ  ARG A 317      24.546  -8.724 -46.889  1.00 94.90           C  
ATOM   2679  N   GLU A 318      17.768  -7.261 -50.624  1.00 95.85           N  
ATOM   2680  CA  GLU A 318      16.367  -6.812 -50.644  1.00 95.85           C  
ATOM   2681  C   GLU A 318      15.424  -7.807 -49.961  1.00 95.85           C  
ATOM   2682  CB  GLU A 318      15.893  -6.648 -52.093  1.00 95.85           C  
ATOM   2683  O   GLU A 318      14.431  -7.392 -49.363  1.00 95.85           O  
ATOM   2684  CG  GLU A 318      16.442  -5.394 -52.786  1.00 95.85           C  
ATOM   2685  CD  GLU A 318      16.019  -5.314 -54.263  1.00 95.85           C  
ATOM   2686  OE1 GLU A 318      16.198  -4.226 -54.850  1.00 95.85           O  
ATOM   2687  OE2 GLU A 318      15.534  -6.335 -54.813  1.00 95.85           O  
ATOM   2688  N   LYS A 319      15.715  -9.112 -50.045  1.00 96.45           N  
ATOM   2689  CA  LYS A 319      14.956 -10.132 -49.321  1.00 96.45           C  
ATOM   2690  C   LYS A 319      15.271 -10.080 -47.826  1.00 96.45           C  
ATOM   2691  CB  LYS A 319      15.198 -11.527 -49.915  1.00 96.45           C  
ATOM   2692  O   LYS A 319      14.347  -9.945 -47.037  1.00 96.45           O  
ATOM   2693  CG  LYS A 319      14.125 -12.475 -49.367  1.00 96.45           C  
ATOM   2694  CD  LYS A 319      14.512 -13.949 -49.447  1.00 96.45           C  
ATOM   2695  CE  LYS A 319      13.434 -14.698 -48.654  1.00 96.45           C  
ATOM   2696  NZ  LYS A 319      13.955 -15.926 -48.026  1.00 96.45           N  
ATOM   2697  N   GLU A 320      16.552 -10.104 -47.456  1.00 96.38           N  
ATOM   2698  CA  GLU A 320      16.993  -9.987 -46.057  1.00 96.38           C  
ATOM   2699  C   GLU A 320      16.411  -8.740 -45.375  1.00 96.38           C  
ATOM   2700  CB  GLU A 320      18.525  -9.905 -45.999  1.00 96.38           C  
ATOM   2701  O   GLU A 320      15.940  -8.828 -44.248  1.00 96.38           O  
ATOM   2702  CG  GLU A 320      19.257 -11.206 -46.372  1.00 96.38           C  
ATOM   2703  CD  GLU A 320      20.776 -10.995 -46.511  1.00 96.38           C  
ATOM   2704  OE1 GLU A 320      21.498 -11.951 -46.867  1.00 96.38           O  
ATOM   2705  OE2 GLU A 320      21.254  -9.851 -46.322  1.00 96.38           O  
ATOM   2706  N   LEU A 321      16.374  -7.593 -46.065  1.00 95.72           N  
ATOM   2707  CA  LEU A 321      15.778  -6.362 -45.543  1.00 95.72           C  
ATOM   2708  C   LEU A 321      14.277  -6.515 -45.251  1.00 95.72           C  
ATOM   2709  CB  LEU A 321      16.040  -5.222 -46.544  1.00 95.72           C  
ATOM   2710  O   LEU A 321      13.816  -6.041 -44.217  1.00 95.72           O  
ATOM   2711  CG  LEU A 321      15.472  -3.854 -46.112  1.00 95.72           C  
ATOM   2712  CD1 LEU A 321      16.127  -3.330 -44.833  1.00 95.72           C  
ATOM   2713  CD2 LEU A 321      15.707  -2.831 -47.224  1.00 95.72           C  
ATOM   2714  N   LYS A 322      13.520  -7.173 -46.138  1.00 96.42           N  
ATOM   2715  CA  LYS A 322      12.082  -7.425 -45.942  1.00 96.42           C  
ATOM   2716  C   LYS A 322      11.825  -8.423 -44.817  1.00 96.42           C  
ATOM   2717  CB  LYS A 322      11.453  -7.937 -47.241  1.00 96.42           C  
ATOM   2718  O   LYS A 322      10.916  -8.204 -44.021  1.00 96.42           O  
ATOM   2719  CG  LYS A 322      11.316  -6.808 -48.263  1.00 96.42           C  
ATOM   2720  CD  LYS A 322      10.818  -7.366 -49.597  1.00 96.42           C  
ATOM   2721  CE  LYS A 322      10.733  -6.209 -50.590  1.00 96.42           C  
ATOM   2722  NZ  LYS A 322      10.264  -6.668 -51.916  1.00 96.42           N  
ATOM   2723  N   ASP A 323      12.637  -9.475 -44.745  1.00 95.98           N  
ATOM   2724  CA  ASP A 323      12.567 -10.481 -43.687  1.00 95.98           C  
ATOM   2725  C   ASP A 323      12.843  -9.803 -42.314  1.00 95.98           C  
ATOM   2726  CB  ASP A 323      13.508 -11.672 -44.029  1.00 95.98           C  
ATOM   2727  O   ASP A 323      12.029  -9.924 -41.399  1.00 95.98           O  
ATOM   2728  CG  ASP A 323      13.151 -12.503 -45.298  1.00 95.98           C  
ATOM   2729  OD1 ASP A 323      12.021 -12.393 -45.828  1.00 95.98           O  
ATOM   2730  OD2 ASP A 323      14.002 -13.302 -45.779  1.00 95.98           O  
ATOM   2731  N   LEU A 324      13.885  -8.959 -42.203  1.00 95.62           N  
ATOM   2732  CA  LEU A 324      14.183  -8.164 -40.994  1.00 95.62           C  
ATOM   2733  C   LEU A 324      13.099  -7.129 -40.646  1.00 95.62           C  
ATOM   2734  CB  LEU A 324      15.536  -7.430 -41.137  1.00 95.62           C  
ATOM   2735  O   LEU A 324      12.816  -6.920 -39.468  1.00 95.62           O  
ATOM   2736  CG  LEU A 324      16.716  -8.144 -40.457  1.00 95.62           C  
ATOM   2737  CD1 LEU A 324      17.152  -9.409 -41.194  1.00 95.62           C  
ATOM   2738  CD2 LEU A 324      17.920  -7.198 -40.393  1.00 95.62           C  
ATOM   2739  N   GLN A 325      12.506  -6.456 -41.637  1.00 95.21           N  
ATOM   2740  CA  GLN A 325      11.413  -5.500 -41.407  1.00 95.21           C  
ATOM   2741  C   GLN A 325      10.191  -6.190 -40.792  1.00 95.21           C  
ATOM   2742  CB  GLN A 325      11.031  -4.803 -42.724  1.00 95.21           C  
ATOM   2743  O   GLN A 325       9.612  -5.676 -39.836  1.00 95.21           O  
ATOM   2744  CG  GLN A 325      11.988  -3.649 -43.053  1.00 95.21           C  
ATOM   2745  CD  GLN A 325      11.767  -3.040 -44.437  1.00 95.21           C  
ATOM   2746  NE2 GLN A 325      12.229  -1.827 -44.652  1.00 95.21           N  
ATOM   2747  OE1 GLN A 325      11.202  -3.609 -45.360  1.00 95.21           O  
ATOM   2748  N   TRP A 326       9.838  -7.377 -41.292  1.00 97.15           N  
ATOM   2749  CA  TRP A 326       8.740  -8.166 -40.741  1.00 97.15           C  
ATOM   2750  C   TRP A 326       9.040  -8.665 -39.321  1.00 97.15           C  
ATOM   2751  CB  TRP A 326       8.434  -9.322 -41.696  1.00 97.15           C  
ATOM   2752  O   TRP A 326       8.192  -8.543 -38.436  1.00 97.15           O  
ATOM   2753  CG  TRP A 326       7.279 -10.165 -41.262  1.00 97.15           C  
ATOM   2754  CD1 TRP A 326       5.978  -9.876 -41.478  1.00 97.15           C  
ATOM   2755  CD2 TRP A 326       7.295 -11.381 -40.454  1.00 97.15           C  
ATOM   2756  CE2 TRP A 326       5.946 -11.790 -40.234  1.00 97.15           C  
ATOM   2757  CE3 TRP A 326       8.309 -12.167 -39.865  1.00 97.15           C  
ATOM   2758  NE1 TRP A 326       5.186 -10.838 -40.883  1.00 97.15           N  
ATOM   2759  CH2 TRP A 326       6.652 -13.694 -38.916  1.00 97.15           C  
ATOM   2760  CZ2 TRP A 326       5.617 -12.929 -39.483  1.00 97.15           C  
ATOM   2761  CZ3 TRP A 326       7.993 -13.310 -39.104  1.00 97.15           C  
ATOM   2762  N   GLU A 327      10.253  -9.169 -39.068  1.00 96.20           N  
ATOM   2763  CA  GLU A 327      10.676  -9.566 -37.718  1.00 96.20           C  
ATOM   2764  C   GLU A 327      10.618  -8.392 -36.730  1.00 96.20           C  
ATOM   2765  CB  GLU A 327      12.100 -10.144 -37.742  1.00 96.20           C  
ATOM   2766  O   GLU A 327      10.110  -8.552 -35.617  1.00 96.20           O  
ATOM   2767  CG  GLU A 327      12.156 -11.557 -38.341  1.00 96.20           C  
ATOM   2768  CD  GLU A 327      13.568 -12.171 -38.328  1.00 96.20           C  
ATOM   2769  OE1 GLU A 327      13.673 -13.353 -38.731  1.00 96.20           O  
ATOM   2770  OE2 GLU A 327      14.524 -11.497 -37.877  1.00 96.20           O  
ATOM   2771  N   HIS A 328      11.088  -7.210 -37.141  1.00 95.29           N  
ATOM   2772  CA  HIS A 328      11.065  -5.997 -36.326  1.00 95.29           C  
ATOM   2773  C   HIS A 328       9.639  -5.596 -35.930  1.00 95.29           C  
ATOM   2774  CB  HIS A 328      11.781  -4.868 -37.077  1.00 95.29           C  
ATOM   2775  O   HIS A 328       9.381  -5.391 -34.745  1.00 95.29           O  
ATOM   2776  CG  HIS A 328      11.804  -3.553 -36.338  1.00 95.29           C  
ATOM   2777  CD2 HIS A 328      11.466  -2.332 -36.854  1.00 95.29           C  
ATOM   2778  ND1 HIS A 328      12.151  -3.351 -35.019  1.00 95.29           N  
ATOM   2779  CE1 HIS A 328      12.020  -2.040 -34.753  1.00 95.29           C  
ATOM   2780  NE2 HIS A 328      11.650  -1.375 -35.854  1.00 95.29           N  
ATOM   2781  N   GLU A 329       8.698  -5.564 -36.877  1.00 95.85           N  
ATOM   2782  CA  GLU A 329       7.311  -5.178 -36.594  1.00 95.85           C  
ATOM   2783  C   GLU A 329       6.588  -6.210 -35.702  1.00 95.85           C  
ATOM   2784  CB  GLU A 329       6.596  -4.911 -37.929  1.00 95.85           C  
ATOM   2785  O   GLU A 329       5.854  -5.844 -34.779  1.00 95.85           O  
ATOM   2786  CG  GLU A 329       5.224  -4.259 -37.704  1.00 95.85           C  
ATOM   2787  CD  GLU A 329       4.600  -3.619 -38.956  1.00 95.85           C  
ATOM   2788  OE1 GLU A 329       3.450  -3.145 -38.808  1.00 95.85           O  
ATOM   2789  OE2 GLU A 329       5.222  -3.639 -40.043  1.00 95.85           O  
ATOM   2790  N   VAL A 330       6.868  -7.509 -35.873  1.00 96.55           N  
ATOM   2791  CA  VAL A 330       6.392  -8.561 -34.950  1.00 96.55           C  
ATOM   2792  C   VAL A 330       6.971  -8.378 -33.538  1.00 96.55           C  
ATOM   2793  CB  VAL A 330       6.718  -9.961 -35.514  1.00 96.55           C  
ATOM   2794  O   VAL A 330       6.268  -8.598 -32.545  1.00 96.55           O  
ATOM   2795  CG1 VAL A 330       6.437 -11.097 -34.513  1.00 96.55           C  
ATOM   2796  CG2 VAL A 330       5.869 -10.257 -36.758  1.00 96.55           C  
ATOM   2797  N   LEU A 331       8.238  -7.970 -33.423  1.00 95.62           N  
ATOM   2798  CA  LEU A 331       8.893  -7.665 -32.148  1.00 95.62           C  
ATOM   2799  C   LEU A 331       8.311  -6.410 -31.477  1.00 95.62           C  
ATOM   2800  CB  LEU A 331      10.418  -7.574 -32.370  1.00 95.62           C  
ATOM   2801  O   LEU A 331       8.049  -6.461 -30.276  1.00 95.62           O  
ATOM   2802  CG  LEU A 331      11.121  -8.924 -32.127  1.00 95.62           C  
ATOM   2803  CD1 LEU A 331      12.356  -9.106 -33.005  1.00 95.62           C  
ATOM   2804  CD2 LEU A 331      11.573  -9.029 -30.667  1.00 95.62           C  
ATOM   2805  N   GLU A 332       8.032  -5.333 -32.216  1.00 96.47           N  
ATOM   2806  CA  GLU A 332       7.390  -4.120 -31.678  1.00 96.47           C  
ATOM   2807  C   GLU A 332       5.972  -4.388 -31.154  1.00 96.47           C  
ATOM   2808  CB  GLU A 332       7.318  -3.010 -32.737  1.00 96.47           C  
ATOM   2809  O   GLU A 332       5.615  -3.948 -30.055  1.00 96.47           O  
ATOM   2810  CG  GLU A 332       8.673  -2.353 -33.031  1.00 96.47           C  
ATOM   2811  CD  GLU A 332       8.483  -0.967 -33.664  1.00 96.47           C  
ATOM   2812  OE1 GLU A 332       9.174  -0.033 -33.194  1.00 96.47           O  
ATOM   2813  OE2 GLU A 332       7.607  -0.841 -34.549  1.00 96.47           O  
ATOM   2814  N   GLN A 333       5.170  -5.168 -31.887  1.00 94.71           N  
ATOM   2815  CA  GLN A 333       3.828  -5.560 -31.444  1.00 94.71           C  
ATOM   2816  C   GLN A 333       3.882  -6.412 -30.164  1.00 94.71           C  
ATOM   2817  CB  GLN A 333       3.107  -6.317 -32.568  1.00 94.71           C  
ATOM   2818  O   GLN A 333       3.127  -6.168 -29.217  1.00 94.71           O  
ATOM   2819  CG  GLN A 333       2.725  -5.404 -33.746  1.00 94.71           C  
ATOM   2820  CD  GLN A 333       2.054  -6.169 -34.884  1.00 94.71           C  
ATOM   2821  NE2 GLN A 333       2.056  -5.638 -36.087  1.00 94.71           N  
ATOM   2822  OE1 GLN A 333       1.492  -7.243 -34.708  1.00 94.71           O  
ATOM   2823  N   ARG A 334       4.812  -7.377 -30.088  1.00 95.49           N  
ATOM   2824  CA  ARG A 334       5.042  -8.178 -28.870  1.00 95.49           C  
ATOM   2825  C   ARG A 334       5.508  -7.318 -27.699  1.00 95.49           C  
ATOM   2826  CB  ARG A 334       6.066  -9.287 -29.141  1.00 95.49           C  
ATOM   2827  O   ARG A 334       4.990  -7.482 -26.597  1.00 95.49           O  
ATOM   2828  CG  ARG A 334       5.466 -10.453 -29.933  1.00 95.49           C  
ATOM   2829  CD  ARG A 334       6.563 -11.485 -30.211  1.00 95.49           C  
ATOM   2830  NE  ARG A 334       6.037 -12.641 -30.959  1.00 95.49           N  
ATOM   2831  NH1 ARG A 334       7.607 -14.187 -30.299  1.00 95.49           N  
ATOM   2832  NH2 ARG A 334       6.004 -14.782 -31.729  1.00 95.49           N  
ATOM   2833  CZ  ARG A 334       6.549 -13.859 -30.988  1.00 95.49           C  
ATOM   2834  N   PHE A 335       6.446  -6.401 -27.931  1.00 95.10           N  
ATOM   2835  CA  PHE A 335       6.955  -5.490 -26.908  1.00 95.10           C  
ATOM   2836  C   PHE A 335       5.836  -4.608 -26.348  1.00 95.10           C  
ATOM   2837  CB  PHE A 335       8.096  -4.651 -27.495  1.00 95.10           C  
ATOM   2838  O   PHE A 335       5.648  -4.563 -25.134  1.00 95.10           O  
ATOM   2839  CG  PHE A 335       8.688  -3.679 -26.496  1.00 95.10           C  
ATOM   2840  CD1 PHE A 335       8.290  -2.329 -26.499  1.00 95.10           C  
ATOM   2841  CD2 PHE A 335       9.608  -4.135 -25.533  1.00 95.10           C  
ATOM   2842  CE1 PHE A 335       8.812  -1.440 -25.544  1.00 95.10           C  
ATOM   2843  CE2 PHE A 335      10.130  -3.245 -24.577  1.00 95.10           C  
ATOM   2844  CZ  PHE A 335       9.731  -1.896 -24.583  1.00 95.10           C  
ATOM   2845  N   THR A 336       5.022  -4.009 -27.221  1.00 96.29           N  
ATOM   2846  CA  THR A 336       3.863  -3.190 -26.837  1.00 96.29           C  
ATOM   2847  C   THR A 336       2.876  -3.983 -25.975  1.00 96.29           C  
ATOM   2848  CB  THR A 336       3.154  -2.649 -28.088  1.00 96.29           C  
ATOM   2849  O   THR A 336       2.421  -3.487 -24.943  1.00 96.29           O  
ATOM   2850  CG2 THR A 336       1.977  -1.733 -27.750  1.00 96.29           C  
ATOM   2851  OG1 THR A 336       4.053  -1.880 -28.849  1.00 96.29           O  
ATOM   2852  N   LYS A 337       2.587  -5.241 -26.338  1.00 95.15           N  
ATOM   2853  CA  LYS A 337       1.702  -6.109 -25.550  1.00 95.15           C  
ATOM   2854  C   LYS A 337       2.275  -6.423 -24.162  1.00 95.15           C  
ATOM   2855  CB  LYS A 337       1.385  -7.381 -26.346  1.00 95.15           C  
ATOM   2856  O   LYS A 337       1.585  -6.230 -23.165  1.00 95.15           O  
ATOM   2857  CG  LYS A 337       0.266  -8.149 -25.637  1.00 95.15           C  
ATOM   2858  CD  LYS A 337      -0.063  -9.471 -26.326  1.00 95.15           C  
ATOM   2859  CE  LYS A 337      -1.219 -10.084 -25.535  1.00 95.15           C  
ATOM   2860  NZ  LYS A 337      -1.355 -11.532 -25.778  1.00 95.15           N  
ATOM   2861  N   VAL A 338       3.542  -6.835 -24.075  1.00 95.57           N  
ATOM   2862  CA  VAL A 338       4.217  -7.093 -22.785  1.00 95.57           C  
ATOM   2863  C   VAL A 338       4.272  -5.821 -21.931  1.00 95.57           C  
ATOM   2864  CB  VAL A 338       5.632  -7.661 -23.026  1.00 95.57           C  
ATOM   2865  O   VAL A 338       4.085  -5.867 -20.714  1.00 95.57           O  
ATOM   2866  CG1 VAL A 338       6.470  -7.762 -21.743  1.00 95.57           C  
ATOM   2867  CG2 VAL A 338       5.546  -9.072 -23.622  1.00 95.57           C  
ATOM   2868  N   GLN A 339       4.475  -4.661 -22.558  1.00 96.17           N  
ATOM   2869  CA  GLN A 339       4.506  -3.372 -21.878  1.00 96.17           C  
ATOM   2870  C   GLN A 339       3.144  -3.019 -21.255  1.00 96.17           C  
ATOM   2871  CB  GLN A 339       5.026  -2.309 -22.860  1.00 96.17           C  
ATOM   2872  O   GLN A 339       3.130  -2.538 -20.116  1.00 96.17           O  
ATOM   2873  CG  GLN A 339       5.363  -0.998 -22.145  1.00 96.17           C  
ATOM   2874  CD  GLN A 339       6.082   0.023 -23.017  1.00 96.17           C  
ATOM   2875  NE2 GLN A 339       6.570   1.098 -22.438  1.00 96.17           N  
ATOM   2876  OE1 GLN A 339       6.221  -0.102 -24.217  1.00 96.17           O  
ATOM   2877  N   GLN A 340       2.035  -3.317 -21.948  1.00 96.27           N  
ATOM   2878  CA  GLN A 340       0.658  -3.195 -21.445  1.00 96.27           C  
ATOM   2879  C   GLN A 340       0.359  -4.189 -20.313  1.00 96.27           C  
ATOM   2880  CB  GLN A 340      -0.350  -3.419 -22.588  1.00 96.27           C  
ATOM   2881  O   GLN A 340      -0.123  -3.772 -19.261  1.00 96.27           O  
ATOM   2882  CG  GLN A 340      -0.389  -2.280 -23.618  1.00 96.27           C  
ATOM   2883  CD  GLN A 340      -1.221  -2.626 -24.854  1.00 96.27           C  
ATOM   2884  NE2 GLN A 340      -1.258  -1.761 -25.842  1.00 96.27           N  
ATOM   2885  OE1 GLN A 340      -1.859  -3.659 -24.970  1.00 96.27           O  
ATOM   2886  N   GLU A 341       0.695  -5.473 -20.485  1.00 95.66           N  
ATOM   2887  CA  GLU A 341       0.514  -6.517 -19.460  1.00 95.66           C  
ATOM   2888  C   GLU A 341       1.231  -6.136 -18.151  1.00 95.66           C  
ATOM   2889  CB  GLU A 341       1.040  -7.868 -19.991  1.00 95.66           C  
ATOM   2890  O   GLU A 341       0.662  -6.239 -17.062  1.00 95.66           O  
ATOM   2891  CG  GLU A 341       0.125  -8.506 -21.058  1.00 95.66           C  
ATOM   2892  CD  GLU A 341       0.715  -9.759 -21.743  1.00 95.66           C  
ATOM   2893  OE1 GLU A 341       0.051 -10.287 -22.675  1.00 95.66           O  
ATOM   2894  OE2 GLU A 341       1.825 -10.193 -21.365  1.00 95.66           O  
ATOM   2895  N   ARG A 342       2.453  -5.597 -18.255  1.00 96.68           N  
ATOM   2896  CA  ARG A 342       3.241  -5.086 -17.124  1.00 96.68           C  
ATOM   2897  C   ARG A 342       2.611  -3.851 -16.464  1.00 96.68           C  
ATOM   2898  CB  ARG A 342       4.688  -4.911 -17.622  1.00 96.68           C  
ATOM   2899  O   ARG A 342       2.623  -3.776 -15.237  1.00 96.68           O  
ATOM   2900  CG  ARG A 342       5.704  -4.239 -16.677  1.00 96.68           C  
ATOM   2901  CD  ARG A 342       5.601  -2.710 -16.545  1.00 96.68           C  
ATOM   2902  NE  ARG A 342       5.361  -2.055 -17.843  1.00 96.68           N  
ATOM   2903  NH1 ARG A 342       5.713   0.129 -17.218  1.00 96.68           N  
ATOM   2904  NH2 ARG A 342       4.740  -0.345 -19.156  1.00 96.68           N  
ATOM   2905  CZ  ARG A 342       5.300  -0.762 -18.068  1.00 96.68           C  
ATOM   2906  N   ASP A 343       2.041  -2.908 -17.220  1.00 94.86           N  
ATOM   2907  CA  ASP A 343       1.310  -1.762 -16.641  1.00 94.86           C  
ATOM   2908  C   ASP A 343       0.021  -2.200 -15.929  1.00 94.86           C  
ATOM   2909  CB  ASP A 343       0.937  -0.724 -17.719  1.00 94.86           C  
ATOM   2910  O   ASP A 343      -0.317  -1.684 -14.861  1.00 94.86           O  
ATOM   2911  CG  ASP A 343       2.067   0.239 -18.077  1.00 94.86           C  
ATOM   2912  OD1 ASP A 343       2.862   0.615 -17.186  1.00 94.86           O  
ATOM   2913  OD2 ASP A 343       2.183   0.614 -19.262  1.00 94.86           O  
ATOM   2914  N   GLU A 344      -0.712  -3.156 -16.500  1.00 95.64           N  
ATOM   2915  CA  GLU A 344      -1.944  -3.675 -15.907  1.00 95.64           C  
ATOM   2916  C   GLU A 344      -1.661  -4.471 -14.626  1.00 95.64           C  
ATOM   2917  CB  GLU A 344      -2.707  -4.509 -16.946  1.00 95.64           C  
ATOM   2918  O   GLU A 344      -2.350  -4.284 -13.620  1.00 95.64           O  
ATOM   2919  CG  GLU A 344      -4.162  -4.698 -16.498  1.00 95.64           C  
ATOM   2920  CD  GLU A 344      -4.974  -5.627 -17.408  1.00 95.64           C  
ATOM   2921  OE1 GLU A 344      -5.977  -6.170 -16.886  1.00 95.64           O  
ATOM   2922  OE2 GLU A 344      -4.576  -5.857 -18.562  1.00 95.64           O  
ATOM   2923  N   LEU A 345      -0.610  -5.298 -14.623  1.00 94.86           N  
ATOM   2924  CA  LEU A 345      -0.164  -6.025 -13.437  1.00 94.86           C  
ATOM   2925  C   LEU A 345       0.265  -5.064 -12.318  1.00 94.86           C  
ATOM   2926  CB  LEU A 345       0.969  -6.988 -13.837  1.00 94.86           C  
ATOM   2927  O   LEU A 345      -0.110  -5.270 -11.165  1.00 94.86           O  
ATOM   2928  CG  LEU A 345       1.311  -8.028 -12.754  1.00 94.86           C  
ATOM   2929  CD1 LEU A 345       0.193  -9.062 -12.587  1.00 94.86           C  
ATOM   2930  CD2 LEU A 345       2.589  -8.772 -13.136  1.00 94.86           C  
ATOM   2931  N   TYR A 346       0.975  -3.980 -12.654  1.00 93.71           N  
ATOM   2932  CA  TYR A 346       1.376  -2.961 -11.680  1.00 93.71           C  
ATOM   2933  C   TYR A 346       0.157  -2.256 -11.061  1.00 93.71           C  
ATOM   2934  CB  TYR A 346       2.347  -1.968 -12.336  1.00 93.71           C  
ATOM   2935  O   TYR A 346       0.066  -2.146  -9.839  1.00 93.71           O  
ATOM   2936  CG  TYR A 346       3.269  -1.281 -11.349  1.00 93.71           C  
ATOM   2937  CD1 TYR A 346       2.887  -0.078 -10.725  1.00 93.71           C  
ATOM   2938  CD2 TYR A 346       4.515  -1.865 -11.048  1.00 93.71           C  
ATOM   2939  CE1 TYR A 346       3.757   0.545  -9.809  1.00 93.71           C  
ATOM   2940  CE2 TYR A 346       5.387  -1.247 -10.132  1.00 93.71           C  
ATOM   2941  OH  TYR A 346       5.844   0.568  -8.626  1.00 93.71           O  
ATOM   2942  CZ  TYR A 346       5.008  -0.036  -9.512  1.00 93.71           C  
ATOM   2943  N   ARG A 347      -0.838  -1.866 -11.877  1.00 94.27           N  
ATOM   2944  CA  ARG A 347      -2.108  -1.298 -11.378  1.00 94.27           C  
ATOM   2945  C   ARG A 347      -2.857  -2.268 -10.459  1.00 94.27           C  
ATOM   2946  CB  ARG A 347      -3.019  -0.879 -12.543  1.00 94.27           C  
ATOM   2947  O   ARG A 347      -3.305  -1.857  -9.390  1.00 94.27           O  
ATOM   2948  CG  ARG A 347      -2.542   0.388 -13.266  1.00 94.27           C  
ATOM   2949  CD  ARG A 347      -3.554   0.757 -14.359  1.00 94.27           C  
ATOM   2950  NE  ARG A 347      -3.106   1.918 -15.157  1.00 94.27           N  
ATOM   2951  NH1 ARG A 347      -2.716   0.838 -17.158  1.00 94.27           N  
ATOM   2952  NH2 ARG A 347      -2.377   3.030 -17.006  1.00 94.27           N  
ATOM   2953  CZ  ARG A 347      -2.740   1.919 -16.429  1.00 94.27           C  
ATOM   2954  N   LYS A 348      -2.973  -3.545 -10.844  1.00 94.84           N  
ATOM   2955  CA  LYS A 348      -3.625  -4.590 -10.029  1.00 94.84           C  
ATOM   2956  C   LYS A 348      -2.903  -4.806  -8.698  1.00 94.84           C  
ATOM   2957  CB  LYS A 348      -3.720  -5.904 -10.824  1.00 94.84           C  
ATOM   2958  O   LYS A 348      -3.562  -4.910  -7.669  1.00 94.84           O  
ATOM   2959  CG  LYS A 348      -4.816  -5.838 -11.899  1.00 94.84           C  
ATOM   2960  CD  LYS A 348      -4.807  -7.082 -12.798  1.00 94.84           C  
ATOM   2961  CE  LYS A 348      -5.877  -6.915 -13.882  1.00 94.84           C  
ATOM   2962  NZ  LYS A 348      -5.763  -7.922 -14.962  1.00 94.84           N  
ATOM   2963  N   PHE A 349      -1.571  -4.810  -8.702  1.00 91.99           N  
ATOM   2964  CA  PHE A 349      -0.756  -4.927  -7.492  1.00 91.99           C  
ATOM   2965  C   PHE A 349      -0.974  -3.748  -6.529  1.00 91.99           C  
ATOM   2966  CB  PHE A 349       0.712  -5.064  -7.912  1.00 91.99           C  
ATOM   2967  O   PHE A 349      -1.234  -3.966  -5.346  1.00 91.99           O  
ATOM   2968  CG  PHE A 349       1.682  -5.206  -6.759  1.00 91.99           C  
ATOM   2969  CD1 PHE A 349       2.510  -4.128  -6.393  1.00 91.99           C  
ATOM   2970  CD2 PHE A 349       1.776  -6.428  -6.067  1.00 91.99           C  
ATOM   2971  CE1 PHE A 349       3.451  -4.283  -5.360  1.00 91.99           C  
ATOM   2972  CE2 PHE A 349       2.711  -6.581  -5.029  1.00 91.99           C  
ATOM   2973  CZ  PHE A 349       3.559  -5.513  -4.687  1.00 91.99           C  
ATOM   2974  N   THR A 350      -0.957  -2.505  -7.027  1.00 94.04           N  
ATOM   2975  CA  THR A 350      -1.253  -1.320  -6.202  1.00 94.04           C  
ATOM   2976  C   THR A 350      -2.669  -1.368  -5.619  1.00 94.04           C  
ATOM   2977  CB  THR A 350      -1.068  -0.022  -7.003  1.00 94.04           C  
ATOM   2978  O   THR A 350      -2.839  -1.105  -4.429  1.00 94.04           O  
ATOM   2979  CG2 THR A 350      -1.198   1.231  -6.138  1.00 94.04           C  
ATOM   2980  OG1 THR A 350       0.215   0.032  -7.580  1.00 94.04           O  
ATOM   2981  N   ALA A 351      -3.672  -1.748  -6.418  1.00 94.53           N  
ATOM   2982  CA  ALA A 351      -5.054  -1.876  -5.953  1.00 94.53           C  
ATOM   2983  C   ALA A 351      -5.204  -2.951  -4.859  1.00 94.53           C  
ATOM   2984  CB  ALA A 351      -5.950  -2.161  -7.165  1.00 94.53           C  
ATOM   2985  O   ALA A 351      -5.816  -2.692  -3.825  1.00 94.53           O  
ATOM   2986  N   ALA A 352      -4.584  -4.123  -5.038  1.00 93.14           N  
ATOM   2987  CA  ALA A 352      -4.614  -5.205  -4.054  1.00 93.14           C  
ATOM   2988  C   ALA A 352      -3.953  -4.808  -2.719  1.00 93.14           C  
ATOM   2989  CB  ALA A 352      -3.943  -6.437  -4.673  1.00 93.14           C  
ATOM   2990  O   ALA A 352      -4.488  -5.113  -1.653  1.00 93.14           O  
ATOM   2991  N   ILE A 353      -2.828  -4.078  -2.755  1.00 92.71           N  
ATOM   2992  CA  ILE A 353      -2.197  -3.536  -1.538  1.00 92.71           C  
ATOM   2993  C   ILE A 353      -3.144  -2.572  -0.819  1.00 92.71           C  
ATOM   2994  CB  ILE A 353      -0.838  -2.871  -1.863  1.00 92.71           C  
ATOM   2995  O   ILE A 353      -3.325  -2.693   0.393  1.00 92.71           O  
ATOM   2996  CG1 ILE A 353       0.188  -3.983  -2.166  1.00 92.71           C  
ATOM   2997  CG2 ILE A 353      -0.337  -1.980  -0.703  1.00 92.71           C  
ATOM   2998  CD1 ILE A 353       1.555  -3.472  -2.631  1.00 92.71           C  
ATOM   2999  N   GLN A 354      -3.764  -1.640  -1.548  1.00 94.68           N  
ATOM   3000  CA  GLN A 354      -4.698  -0.673  -0.966  1.00 94.68           C  
ATOM   3001  C   GLN A 354      -5.915  -1.366  -0.338  1.00 94.68           C  
ATOM   3002  CB  GLN A 354      -5.128   0.341  -2.036  1.00 94.68           C  
ATOM   3003  O   GLN A 354      -6.313  -1.005   0.767  1.00 94.68           O  
ATOM   3004  CG  GLN A 354      -3.991   1.318  -2.376  1.00 94.68           C  
ATOM   3005  CD  GLN A 354      -4.334   2.275  -3.514  1.00 94.68           C  
ATOM   3006  NE2 GLN A 354      -3.473   3.226  -3.804  1.00 94.68           N  
ATOM   3007  OE1 GLN A 354      -5.360   2.209  -4.169  1.00 94.68           O  
ATOM   3008  N   GLU A 355      -6.461  -2.403  -0.978  1.00 94.55           N  
ATOM   3009  CA  GLU A 355      -7.577  -3.187  -0.440  1.00 94.55           C  
ATOM   3010  C   GLU A 355      -7.195  -3.931   0.856  1.00 94.55           C  
ATOM   3011  CB  GLU A 355      -8.060  -4.169  -1.520  1.00 94.55           C  
ATOM   3012  O   GLU A 355      -7.937  -3.892   1.841  1.00 94.55           O  
ATOM   3013  CG  GLU A 355      -9.431  -4.758  -1.164  1.00 94.55           C  
ATOM   3014  CD  GLU A 355      -9.826  -5.949  -2.044  1.00 94.55           C  
ATOM   3015  OE1 GLU A 355     -10.587  -6.794  -1.512  1.00 94.55           O  
ATOM   3016  OE2 GLU A 355      -9.362  -6.056  -3.195  1.00 94.55           O  
ATOM   3017  N   VAL A 356      -6.018  -4.568   0.900  1.00 94.78           N  
ATOM   3018  CA  VAL A 356      -5.513  -5.263   2.101  1.00 94.78           C  
ATOM   3019  C   VAL A 356      -5.219  -4.280   3.238  1.00 94.78           C  
ATOM   3020  CB  VAL A 356      -4.274  -6.115   1.759  1.00 94.78           C  
ATOM   3021  O   VAL A 356      -5.562  -4.556   4.393  1.00 94.78           O  
ATOM   3022  CG1 VAL A 356      -3.583  -6.691   3.005  1.00 94.78           C  
ATOM   3023  CG2 VAL A 356      -4.672  -7.308   0.880  1.00 94.78           C  
ATOM   3024  N   GLN A 357      -4.643  -3.114   2.930  1.00 91.33           N  
ATOM   3025  CA  GLN A 357      -4.428  -2.041   3.903  1.00 91.33           C  
ATOM   3026  C   GLN A 357      -5.756  -1.494   4.436  1.00 91.33           C  
ATOM   3027  CB  GLN A 357      -3.591  -0.913   3.281  1.00 91.33           C  
ATOM   3028  O   GLN A 357      -5.899  -1.330   5.646  1.00 91.33           O  
ATOM   3029  CG  GLN A 357      -2.105  -1.285   3.173  1.00 91.33           C  
ATOM   3030  CD  GLN A 357      -1.257  -0.174   2.558  1.00 91.33           C  
ATOM   3031  NE2 GLN A 357       0.049  -0.242   2.688  1.00 91.33           N  
ATOM   3032  OE1 GLN A 357      -1.731   0.774   1.956  1.00 91.33           O  
ATOM   3033  N   GLN A 358      -6.756  -1.282   3.574  1.00 93.18           N  
ATOM   3034  CA  GLN A 358      -8.081  -0.811   3.979  1.00 93.18           C  
ATOM   3035  C   GLN A 358      -8.798  -1.832   4.875  1.00 93.18           C  
ATOM   3036  CB  GLN A 358      -8.906  -0.486   2.724  1.00 93.18           C  
ATOM   3037  O   GLN A 358      -9.321  -1.460   5.926  1.00 93.18           O  
ATOM   3038  CG  GLN A 358     -10.223   0.229   3.068  1.00 93.18           C  
ATOM   3039  CD  GLN A 358     -11.085   0.495   1.838  1.00 93.18           C  
ATOM   3040  NE2 GLN A 358     -11.876   1.546   1.833  1.00 93.18           N  
ATOM   3041  OE1 GLN A 358     -11.098  -0.240   0.869  1.00 93.18           O  
ATOM   3042  N   LYS A 359      -8.784  -3.122   4.510  1.00 93.47           N  
ATOM   3043  CA  LYS A 359      -9.378  -4.208   5.311  1.00 93.47           C  
ATOM   3044  C   LYS A 359      -8.711  -4.338   6.683  1.00 93.47           C  
ATOM   3045  CB  LYS A 359      -9.307  -5.529   4.524  1.00 93.47           C  
ATOM   3046  O   LYS A 359      -9.406  -4.403   7.697  1.00 93.47           O  
ATOM   3047  CG  LYS A 359     -10.407  -5.603   3.454  1.00 93.47           C  
ATOM   3048  CD  LYS A 359     -10.246  -6.834   2.551  1.00 93.47           C  
ATOM   3049  CE  LYS A 359     -11.494  -6.992   1.676  1.00 93.47           C  
ATOM   3050  NZ  LYS A 359     -11.328  -8.042   0.645  1.00 93.47           N  
ATOM   3051  N   THR A 360      -7.378  -4.316   6.725  1.00 92.53           N  
ATOM   3052  CA  THR A 360      -6.609  -4.356   7.982  1.00 92.53           C  
ATOM   3053  C   THR A 360      -6.871  -3.113   8.834  1.00 92.53           C  
ATOM   3054  CB  THR A 360      -5.106  -4.508   7.707  1.00 92.53           C  
ATOM   3055  O   THR A 360      -7.161  -3.233  10.022  1.00 92.53           O  
ATOM   3056  CG2 THR A 360      -4.303  -4.706   8.993  1.00 92.53           C  
ATOM   3057  OG1 THR A 360      -4.892  -5.632   6.885  1.00 92.53           O  
ATOM   3058  N   GLY A 361      -6.865  -1.923   8.226  1.00 91.88           N  
ATOM   3059  CA  GLY A 361      -7.173  -0.660   8.898  1.00 91.88           C  
ATOM   3060  C   GLY A 361      -8.581  -0.630   9.497  1.00 91.88           C  
ATOM   3061  O   GLY A 361      -8.757  -0.178  10.625  1.00 91.88           O  
ATOM   3062  N   PHE A 362      -9.576  -1.189   8.801  1.00 93.54           N  
ATOM   3063  CA  PHE A 362     -10.936  -1.304   9.330  1.00 93.54           C  
ATOM   3064  C   PHE A 362     -11.016  -2.286  10.510  1.00 93.54           C  
ATOM   3065  CB  PHE A 362     -11.904  -1.677   8.198  1.00 93.54           C  
ATOM   3066  O   PHE A 362     -11.663  -1.976  11.511  1.00 93.54           O  
ATOM   3067  CG  PHE A 362     -13.344  -1.293   8.483  1.00 93.54           C  
ATOM   3068  CD1 PHE A 362     -14.182  -2.145   9.227  1.00 93.54           C  
ATOM   3069  CD2 PHE A 362     -13.843  -0.063   8.011  1.00 93.54           C  
ATOM   3070  CE1 PHE A 362     -15.513  -1.772   9.490  1.00 93.54           C  
ATOM   3071  CE2 PHE A 362     -15.174   0.309   8.272  1.00 93.54           C  
ATOM   3072  CZ  PHE A 362     -16.010  -0.547   9.011  1.00 93.54           C  
ATOM   3073  N   LYS A 363     -10.322  -3.438  10.448  1.00 94.49           N  
ATOM   3074  CA  LYS A 363     -10.242  -4.379  11.585  1.00 94.49           C  
ATOM   3075  C   LYS A 363      -9.576  -3.718  12.800  1.00 94.49           C  
ATOM   3076  CB  LYS A 363      -9.556  -5.701  11.169  1.00 94.49           C  
ATOM   3077  O   LYS A 363     -10.107  -3.828  13.903  1.00 94.49           O  
ATOM   3078  CG  LYS A 363      -9.760  -6.808  12.228  1.00 94.49           C  
ATOM   3079  CD  LYS A 363      -9.223  -8.196  11.817  1.00 94.49           C  
ATOM   3080  CE  LYS A 363      -9.578  -9.240  12.898  1.00 94.49           C  
ATOM   3081  NZ  LYS A 363      -9.114 -10.619  12.583  1.00 94.49           N  
ATOM   3082  N   ASN A 364      -8.492  -2.969  12.593  1.00 93.49           N  
ATOM   3083  CA  ASN A 364      -7.807  -2.224  13.653  1.00 93.49           C  
ATOM   3084  C   ASN A 364      -8.710  -1.150  14.280  1.00 93.49           C  
ATOM   3085  CB  ASN A 364      -6.501  -1.622  13.106  1.00 93.49           C  
ATOM   3086  O   ASN A 364      -8.839  -1.122  15.498  1.00 93.49           O  
ATOM   3087  CG  ASN A 364      -5.425  -2.658  12.827  1.00 93.49           C  
ATOM   3088  ND2 ASN A 364      -4.288  -2.233  12.329  1.00 93.49           N  
ATOM   3089  OD1 ASN A 364      -5.569  -3.847  13.059  1.00 93.49           O  
ATOM   3090  N   LEU A 365      -9.413  -0.344  13.478  1.00 94.42           N  
ATOM   3091  CA  LEU A 365     -10.333   0.689  13.977  1.00 94.42           C  
ATOM   3092  C   LEU A 365     -11.485   0.101  14.816  1.00 94.42           C  
ATOM   3093  CB  LEU A 365     -10.874   1.463  12.760  1.00 94.42           C  
ATOM   3094  O   LEU A 365     -11.913   0.692  15.811  1.00 94.42           O  
ATOM   3095  CG  LEU A 365     -11.794   2.646  13.116  1.00 94.42           C  
ATOM   3096  CD1 LEU A 365     -11.043   3.772  13.825  1.00 94.42           C  
ATOM   3097  CD2 LEU A 365     -12.418   3.215  11.840  1.00 94.42           C  
ATOM   3098  N   VAL A 366     -12.000  -1.072  14.432  1.00 95.03           N  
ATOM   3099  CA  VAL A 366     -13.018  -1.796  15.214  1.00 95.03           C  
ATOM   3100  C   VAL A 366     -12.436  -2.312  16.535  1.00 95.03           C  
ATOM   3101  CB  VAL A 366     -13.647  -2.929  14.378  1.00 95.03           C  
ATOM   3102  O   VAL A 366     -13.104  -2.213  17.566  1.00 95.03           O  
ATOM   3103  CG1 VAL A 366     -14.557  -3.851  15.203  1.00 95.03           C  
ATOM   3104  CG2 VAL A 366     -14.513  -2.345  13.252  1.00 95.03           C  
ATOM   3105  N   LEU A 367     -11.200  -2.822  16.530  1.00 94.73           N  
ATOM   3106  CA  LEU A 367     -10.505  -3.255  17.745  1.00 94.73           C  
ATOM   3107  C   LEU A 367     -10.206  -2.077  18.684  1.00 94.73           C  
ATOM   3108  CB  LEU A 367      -9.230  -4.039  17.382  1.00 94.73           C  
ATOM   3109  O   LEU A 367     -10.516  -2.184  19.867  1.00 94.73           O  
ATOM   3110  CG  LEU A 367      -9.487  -5.433  16.777  1.00 94.73           C  
ATOM   3111  CD1 LEU A 367      -8.178  -6.017  16.245  1.00 94.73           C  
ATOM   3112  CD2 LEU A 367     -10.060  -6.417  17.803  1.00 94.73           C  
ATOM   3113  N   GLU A 368      -9.714  -0.943  18.177  1.00 94.41           N  
ATOM   3114  CA  GLU A 368      -9.507   0.287  18.960  1.00 94.41           C  
ATOM   3115  C   GLU A 368     -10.802   0.766  19.616  1.00 94.41           C  
ATOM   3116  CB  GLU A 368      -8.979   1.423  18.074  1.00 94.41           C  
ATOM   3117  O   GLU A 368     -10.827   1.014  20.820  1.00 94.41           O  
ATOM   3118  CG  GLU A 368      -7.484   1.307  17.761  1.00 94.41           C  
ATOM   3119  CD  GLU A 368      -6.987   2.520  16.958  1.00 94.41           C  
ATOM   3120  OE1 GLU A 368      -5.811   2.895  17.156  1.00 94.41           O  
ATOM   3121  OE2 GLU A 368      -7.780   3.051  16.144  1.00 94.41           O  
ATOM   3122  N   ARG A 369     -11.911   0.833  18.865  1.00 94.66           N  
ATOM   3123  CA  ARG A 369     -13.216   1.215  19.430  1.00 94.66           C  
ATOM   3124  C   ARG A 369     -13.708   0.235  20.490  1.00 94.66           C  
ATOM   3125  CB  ARG A 369     -14.263   1.356  18.322  1.00 94.66           C  
ATOM   3126  O   ARG A 369     -14.277   0.665  21.491  1.00 94.66           O  
ATOM   3127  CG  ARG A 369     -14.108   2.698  17.603  1.00 94.66           C  
ATOM   3128  CD  ARG A 369     -15.271   2.889  16.631  1.00 94.66           C  
ATOM   3129  NE  ARG A 369     -15.278   4.257  16.091  1.00 94.66           N  
ATOM   3130  NH1 ARG A 369     -17.314   4.160  15.037  1.00 94.66           N  
ATOM   3131  NH2 ARG A 369     -16.125   6.052  14.986  1.00 94.66           N  
ATOM   3132  CZ  ARG A 369     -16.236   4.815  15.377  1.00 94.66           C  
ATOM   3133  N   LYS A 370     -13.492  -1.069  20.296  1.00 95.84           N  
ATOM   3134  CA  LYS A 370     -13.835  -2.089  21.297  1.00 95.84           C  
ATOM   3135  C   LYS A 370     -12.974  -1.941  22.555  1.00 95.84           C  
ATOM   3136  CB  LYS A 370     -13.724  -3.482  20.658  1.00 95.84           C  
ATOM   3137  O   LYS A 370     -13.498  -2.075  23.656  1.00 95.84           O  
ATOM   3138  CG  LYS A 370     -14.300  -4.579  21.566  1.00 95.84           C  
ATOM   3139  CD  LYS A 370     -14.270  -5.942  20.863  1.00 95.84           C  
ATOM   3140  CE  LYS A 370     -14.867  -7.017  21.780  1.00 95.84           C  
ATOM   3141  NZ  LYS A 370     -14.817  -8.364  21.156  1.00 95.84           N  
ATOM   3142  N   LEU A 371     -11.690  -1.622  22.397  1.00 94.63           N  
ATOM   3143  CA  LEU A 371     -10.745  -1.411  23.491  1.00 94.63           C  
ATOM   3144  C   LEU A 371     -11.076  -0.127  24.271  1.00 94.63           C  
ATOM   3145  CB  LEU A 371      -9.321  -1.471  22.902  1.00 94.63           C  
ATOM   3146  O   LEU A 371     -11.183  -0.188  25.490  1.00 94.63           O  
ATOM   3147  CG  LEU A 371      -8.210  -1.762  23.929  1.00 94.63           C  
ATOM   3148  CD1 LEU A 371      -7.022  -2.423  23.225  1.00 94.63           C  
ATOM   3149  CD2 LEU A 371      -7.703  -0.495  24.617  1.00 94.63           C  
ATOM   3150  N   GLN A 372     -11.377   0.987  23.592  1.00 95.12           N  
ATOM   3151  CA  GLN A 372     -11.897   2.211  24.221  1.00 95.12           C  
ATOM   3152  C   GLN A 372     -13.200   1.962  24.992  1.00 95.12           C  
ATOM   3153  CB  GLN A 372     -12.153   3.296  23.162  1.00 95.12           C  
ATOM   3154  O   GLN A 372     -13.324   2.386  26.139  1.00 95.12           O  
ATOM   3155  CG  GLN A 372     -10.875   4.009  22.704  1.00 95.12           C  
ATOM   3156  CD  GLN A 372     -11.163   5.147  21.724  1.00 95.12           C  
ATOM   3157  NE2 GLN A 372     -10.286   6.122  21.630  1.00 95.12           N  
ATOM   3158  OE1 GLN A 372     -12.167   5.188  21.025  1.00 95.12           O  
ATOM   3159  N   ALA A 373     -14.164   1.252  24.395  1.00 95.68           N  
ATOM   3160  CA  ALA A 373     -15.439   0.951  25.047  1.00 95.68           C  
ATOM   3161  C   ALA A 373     -15.267   0.074  26.300  1.00 95.68           C  
ATOM   3162  CB  ALA A 373     -16.369   0.293  24.021  1.00 95.68           C  
ATOM   3163  O   ALA A 373     -15.955   0.291  27.296  1.00 95.68           O  
ATOM   3164  N   LEU A 374     -14.339  -0.890  26.268  1.00 95.81           N  
ATOM   3165  CA  LEU A 374     -13.979  -1.694  27.438  1.00 95.81           C  
ATOM   3166  C   LEU A 374     -13.246  -0.859  28.497  1.00 95.81           C  
ATOM   3167  CB  LEU A 374     -13.144  -2.910  26.996  1.00 95.81           C  
ATOM   3168  O   LEU A 374     -13.591  -0.962  29.668  1.00 95.81           O  
ATOM   3169  CG  LEU A 374     -13.963  -4.005  26.285  1.00 95.81           C  
ATOM   3170  CD1 LEU A 374     -13.023  -5.033  25.652  1.00 95.81           C  
ATOM   3171  CD2 LEU A 374     -14.894  -4.752  27.245  1.00 95.81           C  
ATOM   3172  N   SER A 375     -12.309   0.007  28.103  1.00 95.82           N  
ATOM   3173  CA  SER A 375     -11.573   0.879  29.031  1.00 95.82           C  
ATOM   3174  C   SER A 375     -12.512   1.834  29.775  1.00 95.82           C  
ATOM   3175  CB  SER A 375     -10.490   1.655  28.274  1.00 95.82           C  
ATOM   3176  O   SER A 375     -12.481   1.892  31.000  1.00 95.82           O  
ATOM   3177  OG  SER A 375      -9.422   1.987  29.134  1.00 95.82           O  
ATOM   3178  N   ALA A 376     -13.440   2.484  29.065  1.00 95.02           N  
ATOM   3179  CA  ALA A 376     -14.456   3.346  29.675  1.00 95.02           C  
ATOM   3180  C   ALA A 376     -15.443   2.567  30.573  1.00 95.02           C  
ATOM   3181  CB  ALA A 376     -15.193   4.067  28.540  1.00 95.02           C  
ATOM   3182  O   ALA A 376     -15.979   3.106  31.544  1.00 95.02           O  
ATOM   3183  N   ALA A 377     -15.702   1.288  30.270  1.00 96.12           N  
ATOM   3184  CA  ALA A 377     -16.500   0.421  31.135  1.00 96.12           C  
ATOM   3185  C   ALA A 377     -15.750   0.034  32.424  1.00 96.12           C  
ATOM   3186  CB  ALA A 377     -16.959  -0.808  30.340  1.00 96.12           C  
ATOM   3187  O   ALA A 377     -16.390  -0.056  33.474  1.00 96.12           O  
ATOM   3188  N   VAL A 378     -14.425  -0.153  32.353  1.00 94.41           N  
ATOM   3189  CA  VAL A 378     -13.550  -0.370  33.517  1.00 94.41           C  
ATOM   3190  C   VAL A 378     -13.498   0.884  34.386  1.00 94.41           C  
ATOM   3191  CB  VAL A 378     -12.143  -0.853  33.102  1.00 94.41           C  
ATOM   3192  O   VAL A 378     -13.899   0.793  35.541  1.00 94.41           O  
ATOM   3193  CG1 VAL A 378     -11.158  -0.893  34.276  1.00 94.41           C  
ATOM   3194  CG2 VAL A 378     -12.218  -2.278  32.532  1.00 94.41           C  
ATOM   3195  N   GLU A 379     -13.155   2.057  33.837  1.00 93.93           N  
ATOM   3196  CA  GLU A 379     -13.133   3.329  34.588  1.00 93.93           C  
ATOM   3197  C   GLU A 379     -14.465   3.583  35.308  1.00 93.93           C  
ATOM   3198  CB  GLU A 379     -12.897   4.513  33.635  1.00 93.93           C  
ATOM   3199  O   GLU A 379     -14.505   3.871  36.504  1.00 93.93           O  
ATOM   3200  CG  GLU A 379     -11.463   4.631  33.104  1.00 93.93           C  
ATOM   3201  CD  GLU A 379     -11.323   5.833  32.155  1.00 93.93           C  
ATOM   3202  OE1 GLU A 379     -10.297   6.542  32.247  1.00 93.93           O  
ATOM   3203  OE2 GLU A 379     -12.237   6.021  31.314  1.00 93.93           O  
ATOM   3204  N   LYS A 380     -15.594   3.399  34.608  1.00 94.15           N  
ATOM   3205  CA  LYS A 380     -16.923   3.553  35.212  1.00 94.15           C  
ATOM   3206  C   LYS A 380     -17.162   2.570  36.361  1.00 94.15           C  
ATOM   3207  CB  LYS A 380     -17.989   3.420  34.119  1.00 94.15           C  
ATOM   3208  O   LYS A 380     -17.848   2.919  37.322  1.00 94.15           O  
ATOM   3209  CG  LYS A 380     -19.389   3.669  34.693  1.00 94.15           C  
ATOM   3210  CD  LYS A 380     -20.452   3.669  33.598  1.00 94.15           C  
ATOM   3211  CE  LYS A 380     -21.797   3.973  34.258  1.00 94.15           C  
ATOM   3212  NZ  LYS A 380     -22.877   4.080  33.251  1.00 94.15           N  
ATOM   3213  N   LYS A 381     -16.657   1.338  36.264  1.00 93.76           N  
ATOM   3214  CA  LYS A 381     -16.781   0.333  37.329  1.00 93.76           C  
ATOM   3215  C   LYS A 381     -15.877   0.635  38.515  1.00 93.76           C  
ATOM   3216  CB  LYS A 381     -16.517  -1.076  36.764  1.00 93.76           C  
ATOM   3217  O   LYS A 381     -16.311   0.444  39.645  1.00 93.76           O  
ATOM   3218  CG  LYS A 381     -17.762  -1.650  36.073  1.00 93.76           C  
ATOM   3219  CD  LYS A 381     -18.799  -2.079  37.121  1.00 93.76           C  
ATOM   3220  CE  LYS A 381     -20.185  -2.245  36.504  1.00 93.76           C  
ATOM   3221  NZ  LYS A 381     -21.217  -1.984  37.537  1.00 93.76           N  
ATOM   3222  N   GLU A 382     -14.686   1.152  38.260  1.00 91.38           N  
ATOM   3223  CA  GLU A 382     -13.708   1.552  39.266  1.00 91.38           C  
ATOM   3224  C   GLU A 382     -14.204   2.761  40.078  1.00 91.38           C  
ATOM   3225  CB  GLU A 382     -12.396   1.802  38.511  1.00 91.38           C  
ATOM   3226  O   GLU A 382     -14.181   2.729  41.307  1.00 91.38           O  
ATOM   3227  CG  GLU A 382     -11.146   1.768  39.392  1.00 91.38           C  
ATOM   3228  CD  GLU A 382      -9.871   1.648  38.539  1.00 91.38           C  
ATOM   3229  OE1 GLU A 382      -8.872   1.129  39.082  1.00 91.38           O  
ATOM   3230  OE2 GLU A 382      -9.908   2.063  37.357  1.00 91.38           O  
ATOM   3231  N   VAL A 383     -14.800   3.766  39.422  1.00 91.39           N  
ATOM   3232  CA  VAL A 383     -15.494   4.882  40.098  1.00 91.39           C  
ATOM   3233  C   VAL A 383     -16.660   4.379  40.958  1.00 91.39           C  
ATOM   3234  CB  VAL A 383     -15.963   5.945  39.082  1.00 91.39           C  
ATOM   3235  O   VAL A 383     -16.719   4.703  42.142  1.00 91.39           O  
ATOM   3236  CG1 VAL A 383     -16.828   7.039  39.724  1.00 91.39           C  
ATOM   3237  CG2 VAL A 383     -14.760   6.646  38.437  1.00 91.39           C  
ATOM   3238  N   GLN A 384     -17.544   3.534  40.408  1.00 91.52           N  
ATOM   3239  CA  GLN A 384     -18.666   2.951  41.166  1.00 91.52           C  
ATOM   3240  C   GLN A 384     -18.200   2.140  42.384  1.00 91.52           C  
ATOM   3241  CB  GLN A 384     -19.501   2.030  40.255  1.00 91.52           C  
ATOM   3242  O   GLN A 384     -18.858   2.143  43.422  1.00 91.52           O  
ATOM   3243  CG  GLN A 384     -20.424   2.824  39.328  1.00 91.52           C  
ATOM   3244  CD  GLN A 384     -21.333   1.959  38.452  1.00 91.52           C  
ATOM   3245  NE2 GLN A 384     -22.417   2.541  37.984  1.00 91.52           N  
ATOM   3246  OE1 GLN A 384     -21.150   0.772  38.177  1.00 91.52           O  
ATOM   3247  N   PHE A 385     -17.083   1.423  42.260  1.00 86.61           N  
ATOM   3248  CA  PHE A 385     -16.500   0.658  43.355  1.00 86.61           C  
ATOM   3249  C   PHE A 385     -15.964   1.589  44.450  1.00 86.61           C  
ATOM   3250  CB  PHE A 385     -15.425  -0.268  42.773  1.00 86.61           C  
ATOM   3251  O   PHE A 385     -16.314   1.421  45.617  1.00 86.61           O  
ATOM   3252  CG  PHE A 385     -14.808  -1.217  43.774  1.00 86.61           C  
ATOM   3253  CD1 PHE A 385     -13.481  -1.028  44.201  1.00 86.61           C  
ATOM   3254  CD2 PHE A 385     -15.554  -2.307  44.263  1.00 86.61           C  
ATOM   3255  CE1 PHE A 385     -12.899  -1.937  45.100  1.00 86.61           C  
ATOM   3256  CE2 PHE A 385     -14.977  -3.203  45.179  1.00 86.61           C  
ATOM   3257  CZ  PHE A 385     -13.648  -3.017  45.599  1.00 86.61           C  
ATOM   3258  N   ASN A 386     -15.209   2.624  44.073  1.00 86.17           N  
ATOM   3259  CA  ASN A 386     -14.657   3.609  45.004  1.00 86.17           C  
ATOM   3260  C   ASN A 386     -15.743   4.405  45.756  1.00 86.17           C  
ATOM   3261  CB  ASN A 386     -13.689   4.519  44.226  1.00 86.17           C  
ATOM   3262  O   ASN A 386     -15.598   4.623  46.959  1.00 86.17           O  
ATOM   3263  CG  ASN A 386     -12.398   3.808  43.845  1.00 86.17           C  
ATOM   3264  ND2 ASN A 386     -11.784   4.170  42.744  1.00 86.17           N  
ATOM   3265  OD1 ASN A 386     -11.909   2.937  44.544  1.00 86.17           O  
ATOM   3266  N   GLU A 387     -16.854   4.777  45.104  1.00 87.03           N  
ATOM   3267  CA  GLU A 387     -18.012   5.393  45.780  1.00 87.03           C  
ATOM   3268  C   GLU A 387     -18.604   4.476  46.861  1.00 87.03           C  
ATOM   3269  CB  GLU A 387     -19.128   5.724  44.775  1.00 87.03           C  
ATOM   3270  O   GLU A 387     -18.819   4.906  47.996  1.00 87.03           O  
ATOM   3271  CG  GLU A 387     -18.880   7.003  43.968  1.00 87.03           C  
ATOM   3272  CD  GLU A 387     -20.087   7.335  43.073  1.00 87.03           C  
ATOM   3273  OE1 GLU A 387     -20.521   8.507  43.093  1.00 87.03           O  
ATOM   3274  OE2 GLU A 387     -20.572   6.418  42.363  1.00 87.03           O  
ATOM   3275  N   VAL A 388     -18.838   3.200  46.533  1.00 87.41           N  
ATOM   3276  CA  VAL A 388     -19.395   2.221  47.481  1.00 87.41           C  
ATOM   3277  C   VAL A 388     -18.440   1.983  48.650  1.00 87.41           C  
ATOM   3278  CB  VAL A 388     -19.758   0.905  46.762  1.00 87.41           C  
ATOM   3279  O   VAL A 388     -18.894   1.901  49.793  1.00 87.41           O  
ATOM   3280  CG1 VAL A 388     -20.150  -0.223  47.728  1.00 87.41           C  
ATOM   3281  CG2 VAL A 388     -20.956   1.122  45.827  1.00 87.41           C  
ATOM   3282  N   LEU A 389     -17.128   1.918  48.402  1.00 83.43           N  
ATOM   3283  CA  LEU A 389     -16.129   1.797  49.466  1.00 83.43           C  
ATOM   3284  C   LEU A 389     -16.152   2.994  50.420  1.00 83.43           C  
ATOM   3285  CB  LEU A 389     -14.722   1.622  48.869  1.00 83.43           C  
ATOM   3286  O   LEU A 389     -16.223   2.794  51.633  1.00 83.43           O  
ATOM   3287  CG  LEU A 389     -14.447   0.268  48.195  1.00 83.43           C  
ATOM   3288  CD1 LEU A 389     -12.955   0.189  47.874  1.00 83.43           C  
ATOM   3289  CD2 LEU A 389     -14.841  -0.910  49.083  1.00 83.43           C  
ATOM   3290  N   ALA A 390     -16.152   4.218  49.885  1.00 84.26           N  
ATOM   3291  CA  ALA A 390     -16.197   5.437  50.688  1.00 84.26           C  
ATOM   3292  C   ALA A 390     -17.488   5.533  51.522  1.00 84.26           C  
ATOM   3293  CB  ALA A 390     -16.039   6.639  49.748  1.00 84.26           C  
ATOM   3294  O   ALA A 390     -17.440   5.879  52.700  1.00 84.26           O  
ATOM   3295  N   ALA A 391     -18.637   5.173  50.941  1.00 86.48           N  
ATOM   3296  CA  ALA A 391     -19.927   5.216  51.628  1.00 86.48           C  
ATOM   3297  C   ALA A 391     -20.073   4.163  52.744  1.00 86.48           C  
ATOM   3298  CB  ALA A 391     -21.024   5.048  50.570  1.00 86.48           C  
ATOM   3299  O   ALA A 391     -20.855   4.356  53.676  1.00 86.48           O  
ATOM   3300  N   SER A 392     -19.346   3.043  52.658  1.00 81.80           N  
ATOM   3301  CA  SER A 392     -19.549   1.898  53.556  1.00 81.80           C  
ATOM   3302  C   SER A 392     -18.814   2.006  54.900  1.00 81.80           C  
ATOM   3303  CB  SER A 392     -19.186   0.588  52.849  1.00 81.80           C  
ATOM   3304  O   SER A 392     -19.115   1.219  55.795  1.00 81.80           O  
ATOM   3305  OG  SER A 392     -19.964   0.394  51.685  1.00 81.80           O  
ATOM   3306  N   ASN A 393     -17.861   2.941  55.059  1.00 78.90           N  
ATOM   3307  CA  ASN A 393     -17.035   3.114  56.274  1.00 78.90           C  
ATOM   3308  C   ASN A 393     -16.445   1.794  56.826  1.00 78.90           C  
ATOM   3309  CB  ASN A 393     -17.806   3.943  57.324  1.00 78.90           C  
ATOM   3310  O   ASN A 393     -16.332   1.592  58.037  1.00 78.90           O  
ATOM   3311  CG  ASN A 393     -17.803   5.432  57.037  1.00 78.90           C  
ATOM   3312  ND2 ASN A 393     -18.845   6.133  57.412  1.00 78.90           N  
ATOM   3313  OD1 ASN A 393     -16.858   6.003  56.526  1.00 78.90           O  
ATOM   3314  N   LEU A 394     -16.089   0.873  55.928  1.00 79.26           N  
ATOM   3315  CA  LEU A 394     -15.501  -0.418  56.281  1.00 79.26           C  
ATOM   3316  C   LEU A 394     -14.043  -0.230  56.705  1.00 79.26           C  
ATOM   3317  CB  LEU A 394     -15.631  -1.387  55.089  1.00 79.26           C  
ATOM   3318  O   LEU A 394     -13.337   0.601  56.135  1.00 79.26           O  
ATOM   3319  CG  LEU A 394     -17.088  -1.767  54.769  1.00 79.26           C  
ATOM   3320  CD1 LEU A 394     -17.181  -2.459  53.409  1.00 79.26           C  
ATOM   3321  CD2 LEU A 394     -17.688  -2.705  55.818  1.00 79.26           C  
ATOM   3322  N   ASP A 395     -13.580  -1.034  57.667  1.00 83.90           N  
ATOM   3323  CA  ASP A 395     -12.162  -1.077  58.034  1.00 83.90           C  
ATOM   3324  C   ASP A 395     -11.305  -1.377  56.784  1.00 83.90           C  
ATOM   3325  CB  ASP A 395     -11.920  -2.118  59.140  1.00 83.90           C  
ATOM   3326  O   ASP A 395     -11.467  -2.450  56.185  1.00 83.90           O  
ATOM   3327  CG  ASP A 395     -10.430  -2.459  59.300  1.00 83.90           C  
ATOM   3328  OD1 ASP A 395      -9.581  -1.557  59.121  1.00 83.90           O  
ATOM   3329  OD2 ASP A 395     -10.131  -3.654  59.503  1.00 83.90           O  
ATOM   3330  N   PRO A 396     -10.385  -0.473  56.384  1.00 83.46           N  
ATOM   3331  CA  PRO A 396      -9.548  -0.670  55.207  1.00 83.46           C  
ATOM   3332  C   PRO A 396      -8.716  -1.954  55.266  1.00 83.46           C  
ATOM   3333  CB  PRO A 396      -8.648   0.570  55.131  1.00 83.46           C  
ATOM   3334  O   PRO A 396      -8.470  -2.564  54.223  1.00 83.46           O  
ATOM   3335  CG  PRO A 396      -9.461   1.647  55.844  1.00 83.46           C  
ATOM   3336  CD  PRO A 396     -10.159   0.855  56.943  1.00 83.46           C  
ATOM   3337  N   ALA A 397      -8.298  -2.397  56.459  1.00 86.11           N  
ATOM   3338  CA  ALA A 397      -7.510  -3.617  56.611  1.00 86.11           C  
ATOM   3339  C   ALA A 397      -8.356  -4.873  56.338  1.00 86.11           C  
ATOM   3340  CB  ALA A 397      -6.862  -3.624  58.000  1.00 86.11           C  
ATOM   3341  O   ALA A 397      -7.979  -5.700  55.501  1.00 86.11           O  
ATOM   3342  N   ALA A 398      -9.526  -4.990  56.975  1.00 84.73           N  
ATOM   3343  CA  ALA A 398     -10.480  -6.067  56.717  1.00 84.73           C  
ATOM   3344  C   ALA A 398     -10.950  -6.097  55.253  1.00 84.73           C  
ATOM   3345  CB  ALA A 398     -11.667  -5.910  57.673  1.00 84.73           C  
ATOM   3346  O   ALA A 398     -10.993  -7.169  54.645  1.00 84.73           O  
ATOM   3347  N   LEU A 399     -11.252  -4.936  54.662  1.00 85.71           N  
ATOM   3348  CA  LEU A 399     -11.662  -4.839  53.261  1.00 85.71           C  
ATOM   3349  C   LEU A 399     -10.550  -5.309  52.313  1.00 85.71           C  
ATOM   3350  CB  LEU A 399     -12.068  -3.392  52.955  1.00 85.71           C  
ATOM   3351  O   LEU A 399     -10.799  -6.161  51.463  1.00 85.71           O  
ATOM   3352  CG  LEU A 399     -12.644  -3.269  51.529  1.00 85.71           C  
ATOM   3353  CD1 LEU A 399     -14.170  -3.247  51.575  1.00 85.71           C  
ATOM   3354  CD2 LEU A 399     -12.087  -2.022  50.851  1.00 85.71           C  
ATOM   3355  N   THR A 400      -9.320  -4.813  52.485  1.00 86.54           N  
ATOM   3356  CA  THR A 400      -8.174  -5.210  51.648  1.00 86.54           C  
ATOM   3357  C   THR A 400      -7.931  -6.719  51.729  1.00 86.54           C  
ATOM   3358  CB  THR A 400      -6.896  -4.459  52.058  1.00 86.54           C  
ATOM   3359  O   THR A 400      -7.672  -7.360  50.711  1.00 86.54           O  
ATOM   3360  CG2 THR A 400      -5.713  -4.755  51.136  1.00 86.54           C  
ATOM   3361  OG1 THR A 400      -7.095  -3.069  51.989  1.00 86.54           O  
ATOM   3362  N   LEU A 401      -8.071  -7.317  52.919  1.00 89.24           N  
ATOM   3363  CA  LEU A 401      -7.956  -8.764  53.111  1.00 89.24           C  
ATOM   3364  C   LEU A 401      -9.050  -9.548  52.363  1.00 89.24           C  
ATOM   3365  CB  LEU A 401      -7.989  -9.049  54.624  1.00 89.24           C  
ATOM   3366  O   LEU A 401      -8.757 -10.592  51.779  1.00 89.24           O  
ATOM   3367  CG  LEU A 401      -7.802 -10.532  54.994  1.00 89.24           C  
ATOM   3368  CD1 LEU A 401      -6.397 -11.036  54.658  1.00 89.24           C  
ATOM   3369  CD2 LEU A 401      -8.035 -10.724  56.492  1.00 89.24           C  
ATOM   3370  N   VAL A 402     -10.296  -9.063  52.376  1.00 88.68           N  
ATOM   3371  CA  VAL A 402     -11.422  -9.696  51.668  1.00 88.68           C  
ATOM   3372  C   VAL A 402     -11.278  -9.554  50.154  1.00 88.68           C  
ATOM   3373  CB  VAL A 402     -12.778  -9.157  52.168  1.00 88.68           C  
ATOM   3374  O   VAL A 402     -11.400 -10.561  49.459  1.00 88.68           O  
ATOM   3375  CG1 VAL A 402     -13.962  -9.631  51.313  1.00 88.68           C  
ATOM   3376  CG2 VAL A 402     -13.045  -9.644  53.600  1.00 88.68           C  
ATOM   3377  N   SER A 403     -10.964  -8.358  49.643  1.00 87.32           N  
ATOM   3378  CA  SER A 403     -10.719  -8.131  48.212  1.00 87.32           C  
ATOM   3379  C   SER A 403      -9.603  -9.025  47.687  1.00 87.32           C  
ATOM   3380  CB  SER A 403     -10.364  -6.670  47.927  1.00 87.32           C  
ATOM   3381  O   SER A 403      -9.815  -9.728  46.706  1.00 87.32           O  
ATOM   3382  OG  SER A 403     -11.543  -5.892  47.932  1.00 87.32           O  
ATOM   3383  N   ARG A 404      -8.466  -9.094  48.392  1.00 90.91           N  
ATOM   3384  CA  ARG A 404      -7.324  -9.920  47.979  1.00 90.91           C  
ATOM   3385  C   ARG A 404      -7.666 -11.413  47.944  1.00 90.91           C  
ATOM   3386  CB  ARG A 404      -6.143  -9.604  48.898  1.00 90.91           C  
ATOM   3387  O   ARG A 404      -7.342 -12.089  46.979  1.00 90.91           O  
ATOM   3388  CG  ARG A 404      -4.808 -10.036  48.289  1.00 90.91           C  
ATOM   3389  CD  ARG A 404      -3.688  -9.579  49.226  1.00 90.91           C  
ATOM   3390  NE  ARG A 404      -2.379  -9.627  48.559  1.00 90.91           N  
ATOM   3391  NH1 ARG A 404      -1.250  -8.258  50.015  1.00 90.91           N  
ATOM   3392  NH2 ARG A 404      -0.225  -9.007  48.177  1.00 90.91           N  
ATOM   3393  CZ  ARG A 404      -1.294  -8.968  48.920  1.00 90.91           C  
ATOM   3394  N   LYS A 405      -8.416 -11.915  48.936  1.00 92.45           N  
ATOM   3395  CA  LYS A 405      -8.955 -13.289  48.910  1.00 92.45           C  
ATOM   3396  C   LYS A 405      -9.923 -13.531  47.751  1.00 92.45           C  
ATOM   3397  CB  LYS A 405      -9.665 -13.613  50.234  1.00 92.45           C  
ATOM   3398  O   LYS A 405      -9.989 -14.647  47.242  1.00 92.45           O  
ATOM   3399  CG  LYS A 405      -8.771 -14.447  51.153  1.00 92.45           C  
ATOM   3400  CD  LYS A 405      -9.528 -14.803  52.436  1.00 92.45           C  
ATOM   3401  CE  LYS A 405      -8.694 -15.784  53.260  1.00 92.45           C  
ATOM   3402  NZ  LYS A 405      -9.371 -16.126  54.533  1.00 92.45           N  
ATOM   3403  N   LEU A 406     -10.713 -12.527  47.370  1.00 91.95           N  
ATOM   3404  CA  LEU A 406     -11.634 -12.629  46.241  1.00 91.95           C  
ATOM   3405  C   LEU A 406     -10.870 -12.640  44.908  1.00 91.95           C  
ATOM   3406  CB  LEU A 406     -12.660 -11.483  46.311  1.00 91.95           C  
ATOM   3407  O   LEU A 406     -11.207 -13.435  44.036  1.00 91.95           O  
ATOM   3408  CG  LEU A 406     -13.954 -11.804  45.545  1.00 91.95           C  
ATOM   3409  CD1 LEU A 406     -14.870 -12.723  46.362  1.00 91.95           C  
ATOM   3410  CD2 LEU A 406     -14.727 -10.520  45.247  1.00 91.95           C  
ATOM   3411  N   GLU A 407      -9.822 -11.822  44.784  1.00 92.83           N  
ATOM   3412  CA  GLU A 407      -8.864 -11.835  43.673  1.00 92.83           C  
ATOM   3413  C   GLU A 407      -8.159 -13.186  43.554  1.00 92.83           C  
ATOM   3414  CB  GLU A 407      -7.847 -10.690  43.819  1.00 92.83           C  
ATOM   3415  O   GLU A 407      -8.242 -13.789  42.491  1.00 92.83           O  
ATOM   3416  CG  GLU A 407      -8.344  -9.441  43.079  1.00 92.83           C  
ATOM   3417  CD  GLU A 407      -7.515  -8.178  43.355  1.00 92.83           C  
ATOM   3418  OE1 GLU A 407      -7.537  -7.290  42.475  1.00 92.83           O  
ATOM   3419  OE2 GLU A 407      -6.931  -8.068  44.461  1.00 92.83           O  
ATOM   3420  N   ASP A 408      -7.589 -13.733  44.633  1.00 93.61           N  
ATOM   3421  CA  ASP A 408      -6.952 -15.061  44.627  1.00 93.61           C  
ATOM   3422  C   ASP A 408      -7.921 -16.159  44.125  1.00 93.61           C  
ATOM   3423  CB  ASP A 408      -6.474 -15.427  46.048  1.00 93.61           C  
ATOM   3424  O   ASP A 408      -7.547 -17.042  43.347  1.00 93.61           O  
ATOM   3425  CG  ASP A 408      -5.322 -14.586  46.626  1.00 93.61           C  
ATOM   3426  OD1 ASP A 408      -4.474 -14.099  45.848  1.00 93.61           O  
ATOM   3427  OD2 ASP A 408      -5.260 -14.504  47.878  1.00 93.61           O  
ATOM   3428  N   VAL A 409      -9.199 -16.095  44.527  1.00 95.85           N  
ATOM   3429  CA  VAL A 409     -10.249 -17.026  44.073  1.00 95.85           C  
ATOM   3430  C   VAL A 409     -10.644 -16.790  42.609  1.00 95.85           C  
ATOM   3431  CB  VAL A 409     -11.474 -16.958  45.011  1.00 95.85           C  
ATOM   3432  O   VAL A 409     -10.922 -17.757  41.895  1.00 95.85           O  
ATOM   3433  CG1 VAL A 409     -12.708 -17.702  44.471  1.00 95.85           C  
ATOM   3434  CG2 VAL A 409     -11.143 -17.596  46.367  1.00 95.85           C  
ATOM   3435  N   LEU A 410     -10.681 -15.540  42.142  1.00 94.46           N  
ATOM   3436  CA  LEU A 410     -10.961 -15.199  40.743  1.00 94.46           C  
ATOM   3437  C   LEU A 410      -9.803 -15.600  39.822  1.00 94.46           C  
ATOM   3438  CB  LEU A 410     -11.274 -13.695  40.622  1.00 94.46           C  
ATOM   3439  O   LEU A 410     -10.054 -16.200  38.781  1.00 94.46           O  
ATOM   3440  CG  LEU A 410     -12.684 -13.302  41.101  1.00 94.46           C  
ATOM   3441  CD1 LEU A 410     -12.795 -11.781  41.207  1.00 94.46           C  
ATOM   3442  CD2 LEU A 410     -13.773 -13.782  40.132  1.00 94.46           C  
ATOM   3443  N   GLU A 411      -8.558 -15.350  40.222  1.00 94.80           N  
ATOM   3444  CA  GLU A 411      -7.336 -15.757  39.521  1.00 94.80           C  
ATOM   3445  C   GLU A 411      -7.266 -17.289  39.419  1.00 94.80           C  
ATOM   3446  CB  GLU A 411      -6.120 -15.178  40.271  1.00 94.80           C  
ATOM   3447  O   GLU A 411      -7.137 -17.838  38.324  1.00 94.80           O  
ATOM   3448  CG  GLU A 411      -4.827 -15.162  39.439  1.00 94.80           C  
ATOM   3449  CD  GLU A 411      -4.875 -14.132  38.297  1.00 94.80           C  
ATOM   3450  OE1 GLU A 411      -4.658 -14.537  37.129  1.00 94.80           O  
ATOM   3451  OE2 GLU A 411      -5.178 -12.954  38.576  1.00 94.80           O  
ATOM   3452  N   SER A 412      -7.491 -17.999  40.533  1.00 96.03           N  
ATOM   3453  CA  SER A 412      -7.573 -19.467  40.568  1.00 96.03           C  
ATOM   3454  C   SER A 412      -8.661 -20.013  39.633  1.00 96.03           C  
ATOM   3455  CB  SER A 412      -7.833 -19.918  42.009  1.00 96.03           C  
ATOM   3456  O   SER A 412      -8.409 -20.941  38.856  1.00 96.03           O  
ATOM   3457  OG  SER A 412      -8.039 -21.317  42.078  1.00 96.03           O  
ATOM   3458  N   LYS A 413      -9.863 -19.418  39.639  1.00 96.58           N  
ATOM   3459  CA  LYS A 413     -10.946 -19.786  38.711  1.00 96.58           C  
ATOM   3460  C   LYS A 413     -10.585 -19.489  37.257  1.00 96.58           C  
ATOM   3461  CB  LYS A 413     -12.243 -19.064  39.097  1.00 96.58           C  
ATOM   3462  O   LYS A 413     -10.848 -20.331  36.405  1.00 96.58           O  
ATOM   3463  CG  LYS A 413     -12.933 -19.748  40.283  1.00 96.58           C  
ATOM   3464  CD  LYS A 413     -14.164 -18.940  40.718  1.00 96.58           C  
ATOM   3465  CE  LYS A 413     -14.895 -19.606  41.889  1.00 96.58           C  
ATOM   3466  NZ  LYS A 413     -15.450 -20.931  41.512  1.00 96.58           N  
ATOM   3467  N   ASN A 414      -9.975 -18.343  36.967  1.00 94.40           N  
ATOM   3468  CA  ASN A 414      -9.559 -17.958  35.618  1.00 94.40           C  
ATOM   3469  C   ASN A 414      -8.451 -18.869  35.074  1.00 94.40           C  
ATOM   3470  CB  ASN A 414      -9.113 -16.487  35.624  1.00 94.40           C  
ATOM   3471  O   ASN A 414      -8.509 -19.231  33.898  1.00 94.40           O  
ATOM   3472  CG  ASN A 414     -10.267 -15.500  35.666  1.00 94.40           C  
ATOM   3473  ND2 ASN A 414     -10.012 -14.292  36.107  1.00 94.40           N  
ATOM   3474  OD1 ASN A 414     -11.384 -15.774  35.254  1.00 94.40           O  
ATOM   3475  N   SER A 415      -7.488 -19.283  35.908  1.00 95.26           N  
ATOM   3476  CA  SER A 415      -6.507 -20.310  35.532  1.00 95.26           C  
ATOM   3477  C   SER A 415      -7.216 -21.625  35.240  1.00 95.26           C  
ATOM   3478  CB  SER A 415      -5.438 -20.520  36.607  1.00 95.26           C  
ATOM   3479  O   SER A 415      -7.113 -22.125  34.130  1.00 95.26           O  
ATOM   3480  OG  SER A 415      -4.335 -21.218  36.053  1.00 95.26           O  
ATOM   3481  N   THR A 416      -8.065 -22.101  36.158  1.00 95.54           N  
ATOM   3482  CA  THR A 416      -8.811 -23.359  35.977  1.00 95.54           C  
ATOM   3483  C   THR A 416      -9.665 -23.346  34.699  1.00 95.54           C  
ATOM   3484  CB  THR A 416      -9.720 -23.645  37.187  1.00 95.54           C  
ATOM   3485  O   THR A 416      -9.761 -24.356  34.012  1.00 95.54           O  
ATOM   3486  CG2 THR A 416     -10.325 -25.047  37.137  1.00 95.54           C  
ATOM   3487  OG1 THR A 416      -9.044 -23.564  38.422  1.00 95.54           O  
ATOM   3488  N   ILE A 417     -10.264 -22.206  34.333  1.00 92.23           N  
ATOM   3489  CA  ILE A 417     -10.999 -22.045  33.068  1.00 92.23           C  
ATOM   3490  C   ILE A 417     -10.060 -22.159  31.859  1.00 92.23           C  
ATOM   3491  CB  ILE A 417     -11.797 -20.718  33.065  1.00 92.23           C  
ATOM   3492  O   ILE A 417     -10.409 -22.852  30.906  1.00 92.23           O  
ATOM   3493  CG1 ILE A 417     -13.002 -20.826  34.030  1.00 92.23           C  
ATOM   3494  CG2 ILE A 417     -12.304 -20.345  31.656  1.00 92.23           C  
ATOM   3495  CD1 ILE A 417     -13.620 -19.471  34.403  1.00 92.23           C  
ATOM   3496  N   LYS A 418      -8.884 -21.514  31.881  1.00 90.81           N  
ATOM   3497  CA  LYS A 418      -7.875 -21.645  30.813  1.00 90.81           C  
ATOM   3498  C   LYS A 418      -7.370 -23.082  30.691  1.00 90.81           C  
ATOM   3499  CB  LYS A 418      -6.684 -20.713  31.076  1.00 90.81           C  
ATOM   3500  O   LYS A 418      -7.304 -23.597  29.580  1.00 90.81           O  
ATOM   3501  CG  LYS A 418      -6.985 -19.237  30.785  1.00 90.81           C  
ATOM   3502  CD  LYS A 418      -5.803 -18.394  31.280  1.00 90.81           C  
ATOM   3503  CE  LYS A 418      -6.006 -16.907  30.983  1.00 90.81           C  
ATOM   3504  NZ  LYS A 418      -4.959 -16.096  31.657  1.00 90.81           N  
ATOM   3505  N   ASP A 419      -7.074 -23.724  31.816  1.00 91.22           N  
ATOM   3506  CA  ASP A 419      -6.554 -25.090  31.883  1.00 91.22           C  
ATOM   3507  C   ASP A 419      -7.593 -26.092  31.349  1.00 91.22           C  
ATOM   3508  CB  ASP A 419      -6.110 -25.397  33.329  1.00 91.22           C  
ATOM   3509  O   ASP A 419      -7.278 -26.902  30.481  1.00 91.22           O  
ATOM   3510  CG  ASP A 419      -4.993 -24.462  33.833  1.00 91.22           C  
ATOM   3511  OD1 ASP A 419      -4.120 -24.103  33.011  1.00 91.22           O  
ATOM   3512  OD2 ASP A 419      -5.031 -24.072  35.027  1.00 91.22           O  
ATOM   3513  N   LEU A 420      -8.866 -25.964  31.747  1.00 92.12           N  
ATOM   3514  CA  LEU A 420      -9.967 -26.780  31.215  1.00 92.12           C  
ATOM   3515  C   LEU A 420     -10.267 -26.501  29.734  1.00 92.12           C  
ATOM   3516  CB  LEU A 420     -11.238 -26.547  32.051  1.00 92.12           C  
ATOM   3517  O   LEU A 420     -10.608 -27.425  29.000  1.00 92.12           O  
ATOM   3518  CG  LEU A 420     -11.213 -27.172  33.458  1.00 92.12           C  
ATOM   3519  CD1 LEU A 420     -12.446 -26.696  34.232  1.00 92.12           C  
ATOM   3520  CD2 LEU A 420     -11.252 -28.701  33.416  1.00 92.12           C  
ATOM   3521  N   GLN A 421     -10.148 -25.253  29.267  1.00 88.05           N  
ATOM   3522  CA  GLN A 421     -10.269 -24.934  27.838  1.00 88.05           C  
ATOM   3523  C   GLN A 421      -9.124 -25.549  27.026  1.00 88.05           C  
ATOM   3524  CB  GLN A 421     -10.307 -23.413  27.623  1.00 88.05           C  
ATOM   3525  O   GLN A 421      -9.358 -26.047  25.924  1.00 88.05           O  
ATOM   3526  CG  GLN A 421     -11.690 -22.826  27.930  1.00 88.05           C  
ATOM   3527  CD  GLN A 421     -11.748 -21.306  27.792  1.00 88.05           C  
ATOM   3528  NE2 GLN A 421     -12.924 -20.725  27.884  1.00 88.05           N  
ATOM   3529  OE1 GLN A 421     -10.776 -20.597  27.585  1.00 88.05           O  
ATOM   3530  N   TYR A 422      -7.907 -25.547  27.573  1.00 87.01           N  
ATOM   3531  CA  TYR A 422      -6.743 -26.165  26.954  1.00 87.01           C  
ATOM   3532  C   TYR A 422      -6.851 -27.697  26.933  1.00 87.01           C  
ATOM   3533  CB  TYR A 422      -5.474 -25.682  27.663  1.00 87.01           C  
ATOM   3534  O   TYR A 422      -6.650 -28.289  25.874  1.00 87.01           O  
ATOM   3535  CG  TYR A 422      -4.217 -26.251  27.045  1.00 87.01           C  
ATOM   3536  CD1 TYR A 422      -3.638 -27.412  27.589  1.00 87.01           C  
ATOM   3537  CD2 TYR A 422      -3.672 -25.663  25.887  1.00 87.01           C  
ATOM   3538  CE1 TYR A 422      -2.513 -27.991  26.978  1.00 87.01           C  
ATOM   3539  CE2 TYR A 422      -2.539 -26.234  25.275  1.00 87.01           C  
ATOM   3540  OH  TYR A 422      -0.874 -27.965  25.230  1.00 87.01           O  
ATOM   3541  CZ  TYR A 422      -1.960 -27.400  25.822  1.00 87.01           C  
ATOM   3542  N   GLU A 423      -7.252 -28.342  28.035  1.00 88.22           N  
ATOM   3543  CA  GLU A 423      -7.528 -29.785  28.047  1.00 88.22           C  
ATOM   3544  C   GLU A 423      -8.654 -30.154  27.077  1.00 88.22           C  
ATOM   3545  CB  GLU A 423      -7.906 -30.307  29.442  1.00 88.22           C  
ATOM   3546  O   GLU A 423      -8.509 -31.107  26.314  1.00 88.22           O  
ATOM   3547  CG  GLU A 423      -6.698 -30.546  30.363  1.00 88.22           C  
ATOM   3548  CD  GLU A 423      -6.905 -31.731  31.329  1.00 88.22           C  
ATOM   3549  OE1 GLU A 423      -5.878 -32.283  31.786  1.00 88.22           O  
ATOM   3550  OE2 GLU A 423      -8.073 -32.104  31.592  1.00 88.22           O  
ATOM   3551  N   LEU A 424      -9.747 -29.384  27.028  1.00 87.87           N  
ATOM   3552  CA  LEU A 424     -10.826 -29.618  26.067  1.00 87.87           C  
ATOM   3553  C   LEU A 424     -10.305 -29.538  24.625  1.00 87.87           C  
ATOM   3554  CB  LEU A 424     -11.968 -28.619  26.323  1.00 87.87           C  
ATOM   3555  O   LEU A 424     -10.588 -30.424  23.822  1.00 87.87           O  
ATOM   3556  CG  LEU A 424     -13.185 -28.809  25.397  1.00 87.87           C  
ATOM   3557  CD1 LEU A 424     -13.896 -30.142  25.639  1.00 87.87           C  
ATOM   3558  CD2 LEU A 424     -14.191 -27.681  25.634  1.00 87.87           C  
ATOM   3559  N   ALA A 425      -9.495 -28.527  24.300  1.00 85.28           N  
ATOM   3560  CA  ALA A 425      -8.849 -28.409  22.996  1.00 85.28           C  
ATOM   3561  C   ALA A 425      -7.900 -29.586  22.703  1.00 85.28           C  
ATOM   3562  CB  ALA A 425      -8.135 -27.051  22.940  1.00 85.28           C  
ATOM   3563  O   ALA A 425      -7.894 -30.108  21.585  1.00 85.28           O  
ATOM   3564  N   GLN A 426      -7.146 -30.049  23.702  1.00 84.98           N  
ATOM   3565  CA  GLN A 426      -6.239 -31.192  23.602  1.00 84.98           C  
ATOM   3566  C   GLN A 426      -6.995 -32.508  23.367  1.00 84.98           C  
ATOM   3567  CB  GLN A 426      -5.357 -31.222  24.860  1.00 84.98           C  
ATOM   3568  O   GLN A 426      -6.598 -33.285  22.496  1.00 84.98           O  
ATOM   3569  CG  GLN A 426      -4.189 -32.211  24.749  1.00 84.98           C  
ATOM   3570  CD  GLN A 426      -3.237 -32.129  25.940  1.00 84.98           C  
ATOM   3571  NE2 GLN A 426      -2.040 -32.661  25.834  1.00 84.98           N  
ATOM   3572  OE1 GLN A 426      -3.523 -31.592  26.991  1.00 84.98           O  
ATOM   3573  N   VAL A 427      -8.113 -32.732  24.062  1.00 88.25           N  
ATOM   3574  CA  VAL A 427      -8.994 -33.898  23.885  1.00 88.25           C  
ATOM   3575  C   VAL A 427      -9.709 -33.850  22.534  1.00 88.25           C  
ATOM   3576  CB  VAL A 427      -9.991 -34.015  25.058  1.00 88.25           C  
ATOM   3577  O   VAL A 427      -9.703 -34.850  21.820  1.00 88.25           O  
ATOM   3578  CG1 VAL A 427     -11.049 -35.104  24.827  1.00 88.25           C  
ATOM   3579  CG2 VAL A 427      -9.256 -34.379  26.356  1.00 88.25           C  
ATOM   3580  N   CYS A 428     -10.256 -32.701  22.122  1.00 88.02           N  
ATOM   3581  CA  CYS A 428     -10.868 -32.539  20.799  1.00 88.02           C  
ATOM   3582  C   CYS A 428      -9.856 -32.771  19.666  1.00 88.02           C  
ATOM   3583  CB  CYS A 428     -11.495 -31.142  20.686  1.00 88.02           C  
ATOM   3584  O   CYS A 428     -10.175 -33.430  18.676  1.00 88.02           O  
ATOM   3585  SG  CYS A 428     -12.970 -31.029  21.739  1.00 88.02           S  
ATOM   3586  N   LYS A 429      -8.611 -32.296  19.820  1.00 85.50           N  
ATOM   3587  CA  LYS A 429      -7.532 -32.593  18.871  1.00 85.50           C  
ATOM   3588  C   LYS A 429      -7.201 -34.083  18.851  1.00 85.50           C  
ATOM   3589  CB  LYS A 429      -6.297 -31.734  19.171  1.00 85.50           C  
ATOM   3590  O   LYS A 429      -7.177 -34.667  17.774  1.00 85.50           O  
ATOM   3591  CG  LYS A 429      -5.207 -31.993  18.119  1.00 85.50           C  
ATOM   3592  CD  LYS A 429      -3.998 -31.077  18.314  1.00 85.50           C  
ATOM   3593  CE  LYS A 429      -2.978 -31.254  17.185  1.00 85.50           C  
ATOM   3594  NZ  LYS A 429      -2.332 -32.583  17.186  1.00 85.50           N  
ATOM   3595  N   ALA A 430      -6.995 -34.704  20.013  1.00 86.45           N  
ATOM   3596  CA  ALA A 430      -6.701 -36.133  20.108  1.00 86.45           C  
ATOM   3597  C   ALA A 430      -7.821 -36.993  19.496  1.00 86.45           C  
ATOM   3598  CB  ALA A 430      -6.452 -36.487  21.579  1.00 86.45           C  
ATOM   3599  O   ALA A 430      -7.528 -37.967  18.810  1.00 86.45           O  
ATOM   3600  N   HIS A 431      -9.088 -36.608  19.674  1.00 88.18           N  
ATOM   3601  CA  HIS A 431     -10.239 -37.263  19.055  1.00 88.18           C  
ATOM   3602  C   HIS A 431     -10.218 -37.157  17.522  1.00 88.18           C  
ATOM   3603  CB  HIS A 431     -11.524 -36.659  19.637  1.00 88.18           C  
ATOM   3604  O   HIS A 431     -10.339 -38.171  16.836  1.00 88.18           O  
ATOM   3605  CG  HIS A 431     -12.767 -37.323  19.109  1.00 88.18           C  
ATOM   3606  CD2 HIS A 431     -13.656 -36.806  18.204  1.00 88.18           C  
ATOM   3607  ND1 HIS A 431     -13.193 -38.594  19.419  1.00 88.18           N  
ATOM   3608  CE1 HIS A 431     -14.313 -38.837  18.720  1.00 88.18           C  
ATOM   3609  NE2 HIS A 431     -14.638 -37.775  17.972  1.00 88.18           N  
ATOM   3610  N   ASN A 432     -10.006 -35.955  16.978  1.00 87.06           N  
ATOM   3611  CA  ASN A 432      -9.951 -35.734  15.529  1.00 87.06           C  
ATOM   3612  C   ASN A 432      -8.716 -36.410  14.886  1.00 87.06           C  
ATOM   3613  CB  ASN A 432      -9.982 -34.217  15.255  1.00 87.06           C  
ATOM   3614  O   ASN A 432      -8.815 -36.978  13.797  1.00 87.06           O  
ATOM   3615  CG  ASN A 432     -11.255 -33.499  15.697  1.00 87.06           C  
ATOM   3616  ND2 ASN A 432     -11.213 -32.186  15.737  1.00 87.06           N  
ATOM   3617  OD1 ASN A 432     -12.290 -34.072  16.003  1.00 87.06           O  
ATOM   3618  N   ASP A 433      -7.563 -36.404  15.565  1.00 86.79           N  
ATOM   3619  CA  ASP A 433      -6.348 -37.099  15.119  1.00 86.79           C  
ATOM   3620  C   ASP A 433      -6.548 -38.630  15.133  1.00 86.79           C  
ATOM   3621  CB  ASP A 433      -5.134 -36.687  15.986  1.00 86.79           C  
ATOM   3622  O   ASP A 433      -6.172 -39.309  14.171  1.00 86.79           O  
ATOM   3623  CG  ASP A 433      -4.590 -35.264  15.744  1.00 86.79           C  
ATOM   3624  OD1 ASP A 433      -4.915 -34.644  14.707  1.00 86.79           O  
ATOM   3625  OD2 ASP A 433      -3.775 -34.791  16.581  1.00 86.79           O  
ATOM   3626  N   LEU A 434      -7.198 -39.171  16.176  1.00 88.59           N  
ATOM   3627  CA  LEU A 434      -7.567 -40.590  16.296  1.00 88.59           C  
ATOM   3628  C   LEU A 434      -8.541 -41.016  15.188  1.00 88.59           C  
ATOM   3629  CB  LEU A 434      -8.167 -40.842  17.694  1.00 88.59           C  
ATOM   3630  O   LEU A 434      -8.354 -42.067  14.573  1.00 88.59           O  
ATOM   3631  CG  LEU A 434      -8.408 -42.326  18.021  1.00 88.59           C  
ATOM   3632  CD1 LEU A 434      -7.106 -43.049  18.374  1.00 88.59           C  
ATOM   3633  CD2 LEU A 434      -9.358 -42.455  19.212  1.00 88.59           C  
ATOM   3634  N   LEU A 435      -9.545 -40.184  14.888  1.00 87.82           N  
ATOM   3635  CA  LEU A 435     -10.470 -40.407  13.775  1.00 87.82           C  
ATOM   3636  C   LEU A 435      -9.720 -40.529  12.448  1.00 87.82           C  
ATOM   3637  CB  LEU A 435     -11.522 -39.284  13.717  1.00 87.82           C  
ATOM   3638  O   LEU A 435      -9.859 -41.549  11.774  1.00 87.82           O  
ATOM   3639  CG  LEU A 435     -12.722 -39.507  14.650  1.00 87.82           C  
ATOM   3640  CD1 LEU A 435     -13.603 -38.258  14.651  1.00 87.82           C  
ATOM   3641  CD2 LEU A 435     -13.567 -40.696  14.183  1.00 87.82           C  
ATOM   3642  N   ARG A 436      -8.843 -39.571  12.121  1.00 87.40           N  
ATOM   3643  CA  ARG A 436      -8.010 -39.658  10.909  1.00 87.40           C  
ATOM   3644  C   ARG A 436      -7.096 -40.878  10.898  1.00 87.40           C  
ATOM   3645  CB  ARG A 436      -7.168 -38.393  10.730  1.00 87.40           C  
ATOM   3646  O   ARG A 436      -6.870 -41.444   9.830  1.00 87.40           O  
ATOM   3647  CG  ARG A 436      -8.046 -37.225  10.286  1.00 87.40           C  
ATOM   3648  CD  ARG A 436      -7.181 -36.019   9.927  1.00 87.40           C  
ATOM   3649  NE  ARG A 436      -8.058 -34.866   9.676  1.00 87.40           N  
ATOM   3650  NH1 ARG A 436      -6.954 -33.311  10.951  1.00 87.40           N  
ATOM   3651  NH2 ARG A 436      -9.067 -32.938  10.294  1.00 87.40           N  
ATOM   3652  CZ  ARG A 436      -8.012 -33.704  10.290  1.00 87.40           C  
ATOM   3653  N   THR A 437      -6.575 -41.313  12.049  1.00 89.20           N  
ATOM   3654  CA  THR A 437      -5.757 -42.537  12.094  1.00 89.20           C  
ATOM   3655  C   THR A 437      -6.588 -43.788  11.814  1.00 89.20           C  
ATOM   3656  CB  THR A 437      -4.942 -42.744  13.389  1.00 89.20           C  
ATOM   3657  O   THR A 437      -6.111 -44.671  11.099  1.00 89.20           O  
ATOM   3658  CG2 THR A 437      -3.445 -42.734  13.092  1.00 89.20           C  
ATOM   3659  OG1 THR A 437      -5.133 -41.799  14.410  1.00 89.20           O  
ATOM   3660  N   TYR A 438      -7.829 -43.860  12.305  1.00 88.72           N  
ATOM   3661  CA  TYR A 438      -8.744 -44.955  11.977  1.00 88.72           C  
ATOM   3662  C   TYR A 438      -9.215 -44.916  10.521  1.00 88.72           C  
ATOM   3663  CB  TYR A 438      -9.937 -44.989  12.941  1.00 88.72           C  
ATOM   3664  O   TYR A 438      -9.175 -45.957   9.872  1.00 88.72           O  
ATOM   3665  CG  TYR A 438      -9.631 -45.533  14.326  1.00 88.72           C  
ATOM   3666  CD1 TYR A 438      -8.989 -46.781  14.478  1.00 88.72           C  
ATOM   3667  CD2 TYR A 438     -10.049 -44.822  15.466  1.00 88.72           C  
ATOM   3668  CE1 TYR A 438      -8.732 -47.298  15.763  1.00 88.72           C  
ATOM   3669  CE2 TYR A 438      -9.822 -45.351  16.751  1.00 88.72           C  
ATOM   3670  OH  TYR A 438      -8.919 -47.071  18.148  1.00 88.72           O  
ATOM   3671  CZ  TYR A 438      -9.150 -46.579  16.903  1.00 88.72           C  
ATOM   3672  N   GLU A 439      -9.575 -43.754   9.969  1.00 89.13           N  
ATOM   3673  CA  GLU A 439      -9.921 -43.616   8.546  1.00 89.13           C  
ATOM   3674  C   GLU A 439      -8.760 -44.055   7.642  1.00 89.13           C  
ATOM   3675  CB  GLU A 439     -10.293 -42.164   8.211  1.00 89.13           C  
ATOM   3676  O   GLU A 439      -8.935 -44.892   6.753  1.00 89.13           O  
ATOM   3677  CG  GLU A 439     -11.639 -41.720   8.798  1.00 89.13           C  
ATOM   3678  CD  GLU A 439     -12.051 -40.336   8.273  1.00 89.13           C  
ATOM   3679  OE1 GLU A 439     -13.267 -40.149   8.040  1.00 89.13           O  
ATOM   3680  OE2 GLU A 439     -11.148 -39.483   8.096  1.00 89.13           O  
ATOM   3681  N   ALA A 440      -7.545 -43.571   7.924  1.00 89.63           N  
ATOM   3682  CA  ALA A 440      -6.341 -43.980   7.209  1.00 89.63           C  
ATOM   3683  C   ALA A 440      -6.074 -45.489   7.340  1.00 89.63           C  
ATOM   3684  CB  ALA A 440      -5.156 -43.157   7.727  1.00 89.63           C  
ATOM   3685  O   ALA A 440      -5.615 -46.114   6.381  1.00 89.63           O  
ATOM   3686  N   LYS A 441      -6.382 -46.106   8.493  1.00 91.46           N  
ATOM   3687  CA  LYS A 441      -6.234 -47.557   8.660  1.00 91.46           C  
ATOM   3688  C   LYS A 441      -7.318 -48.380   7.975  1.00 91.46           C  
ATOM   3689  CB  LYS A 441      -6.049 -47.965  10.138  1.00 91.46           C  
ATOM   3690  O   LYS A 441      -6.967 -49.415   7.416  1.00 91.46           O  
ATOM   3691  CG  LYS A 441      -4.580 -48.208  10.537  1.00 91.46           C  
ATOM   3692  CD  LYS A 441      -3.871 -49.169   9.563  1.00 91.46           C  
ATOM   3693  CE  LYS A 441      -2.627 -49.838  10.136  1.00 91.46           C  
ATOM   3694  NZ  LYS A 441      -2.037 -50.741   9.115  1.00 91.46           N  
ATOM   3695  N   LEU A 442      -8.573 -47.937   7.962  1.00 89.88           N  
ATOM   3696  CA  LEU A 442      -9.648 -48.579   7.198  1.00 89.88           C  
ATOM   3697  C   LEU A 442      -9.297 -48.599   5.706  1.00 89.88           C  
ATOM   3698  CB  LEU A 442     -10.976 -47.844   7.454  1.00 89.88           C  
ATOM   3699  O   LEU A 442      -9.274 -49.671   5.101  1.00 89.88           O  
ATOM   3700  CG  LEU A 442     -11.585 -48.099   8.846  1.00 89.88           C  
ATOM   3701  CD1 LEU A 442     -12.746 -47.135   9.077  1.00 89.88           C  
ATOM   3702  CD2 LEU A 442     -12.117 -49.527   8.989  1.00 89.88           C  
ATOM   3703  N   LEU A 443      -8.882 -47.451   5.159  1.00 91.14           N  
ATOM   3704  CA  LEU A 443      -8.395 -47.339   3.782  1.00 91.14           C  
ATOM   3705  C   LEU A 443      -7.176 -48.239   3.520  1.00 91.14           C  
ATOM   3706  CB  LEU A 443      -8.068 -45.864   3.486  1.00 91.14           C  
ATOM   3707  O   LEU A 443      -7.137 -48.932   2.506  1.00 91.14           O  
ATOM   3708  CG  LEU A 443      -9.307 -44.960   3.338  1.00 91.14           C  
ATOM   3709  CD1 LEU A 443      -8.866 -43.497   3.295  1.00 91.14           C  
ATOM   3710  CD2 LEU A 443     -10.082 -45.260   2.051  1.00 91.14           C  
ATOM   3711  N   ALA A 444      -6.210 -48.303   4.445  1.00 91.32           N  
ATOM   3712  CA  ALA A 444      -5.041 -49.181   4.317  1.00 91.32           C  
ATOM   3713  C   ALA A 444      -5.372 -50.688   4.376  1.00 91.32           C  
ATOM   3714  CB  ALA A 444      -4.019 -48.805   5.395  1.00 91.32           C  
ATOM   3715  O   ALA A 444      -4.585 -51.496   3.888  1.00 91.32           O  
ATOM   3716  N   PHE A 445      -6.514 -51.072   4.955  1.00 92.27           N  
ATOM   3717  CA  PHE A 445      -7.054 -52.437   4.907  1.00 92.27           C  
ATOM   3718  C   PHE A 445      -8.074 -52.644   3.769  1.00 92.27           C  
ATOM   3719  CB  PHE A 445      -7.604 -52.828   6.291  1.00 92.27           C  
ATOM   3720  O   PHE A 445      -8.687 -53.705   3.685  1.00 92.27           O  
ATOM   3721  CG  PHE A 445      -6.536 -53.099   7.341  1.00 92.27           C  
ATOM   3722  CD1 PHE A 445      -5.632 -54.165   7.165  1.00 92.27           C  
ATOM   3723  CD2 PHE A 445      -6.475 -52.334   8.522  1.00 92.27           C  
ATOM   3724  CE1 PHE A 445      -4.672 -54.455   8.151  1.00 92.27           C  
ATOM   3725  CE2 PHE A 445      -5.516 -52.622   9.511  1.00 92.27           C  
ATOM   3726  CZ  PHE A 445      -4.614 -53.686   9.327  1.00 92.27           C  
ATOM   3727  N   GLY A 446      -8.247 -51.661   2.877  1.00 87.80           N  
ATOM   3728  CA  GLY A 446      -9.148 -51.748   1.726  1.00 87.80           C  
ATOM   3729  C   GLY A 446     -10.635 -51.612   2.064  1.00 87.80           C  
ATOM   3730  O   GLY A 446     -11.470 -51.986   1.245  1.00 87.80           O  
ATOM   3731  N   ILE A 447     -10.979 -51.090   3.246  1.00 85.91           N  
ATOM   3732  CA  ILE A 447     -12.361 -50.849   3.675  1.00 85.91           C  
ATOM   3733  C   ILE A 447     -12.743 -49.401   3.306  1.00 85.91           C  
ATOM   3734  CB  ILE A 447     -12.539 -51.144   5.185  1.00 85.91           C  
ATOM   3735  O   ILE A 447     -12.166 -48.468   3.872  1.00 85.91           O  
ATOM   3736  CG1 ILE A 447     -12.102 -52.593   5.521  1.00 85.91           C  
ATOM   3737  CG2 ILE A 447     -14.012 -50.914   5.582  1.00 85.91           C  
ATOM   3738  CD1 ILE A 447     -12.113 -52.936   7.016  1.00 85.91           C  
ATOM   3739  N   PRO A 448     -13.699 -49.177   2.381  1.00 84.81           N  
ATOM   3740  CA  PRO A 448     -14.184 -47.838   2.048  1.00 84.81           C  
ATOM   3741  C   PRO A 448     -14.855 -47.163   3.247  1.00 84.81           C  
ATOM   3742  CB  PRO A 448     -15.179 -48.015   0.892  1.00 84.81           C  
ATOM   3743  O   PRO A 448     -15.607 -47.804   3.981  1.00 84.81           O  
ATOM   3744  CG  PRO A 448     -14.805 -49.368   0.292  1.00 84.81           C  
ATOM   3745  CD  PRO A 448     -14.336 -50.153   1.512  1.00 84.81           C  
ATOM   3746  N   LEU A 449     -14.637 -45.856   3.414  1.00 80.43           N  
ATOM   3747  CA  LEU A 449     -15.199 -45.086   4.533  1.00 80.43           C  
ATOM   3748  C   LEU A 449     -16.738 -45.032   4.512  1.00 80.43           C  
ATOM   3749  CB  LEU A 449     -14.587 -43.672   4.540  1.00 80.43           C  
ATOM   3750  O   LEU A 449     -17.364 -44.969   5.568  1.00 80.43           O  
ATOM   3751  CG  LEU A 449     -13.054 -43.633   4.705  1.00 80.43           C  
ATOM   3752  CD1 LEU A 449     -12.565 -42.186   4.696  1.00 80.43           C  
ATOM   3753  CD2 LEU A 449     -12.586 -44.298   5.999  1.00 80.43           C  
ATOM   3754  N   ASP A 450     -17.355 -45.154   3.335  1.00 81.93           N  
ATOM   3755  CA  ASP A 450     -18.815 -45.210   3.188  1.00 81.93           C  
ATOM   3756  C   ASP A 450     -19.434 -46.466   3.839  1.00 81.93           C  
ATOM   3757  CB  ASP A 450     -19.176 -45.134   1.695  1.00 81.93           C  
ATOM   3758  O   ASP A 450     -20.594 -46.448   4.252  1.00 81.93           O  
ATOM   3759  CG  ASP A 450     -18.660 -43.860   1.012  1.00 81.93           C  
ATOM   3760  OD1 ASP A 450     -18.735 -42.777   1.638  1.00 81.93           O  
ATOM   3761  OD2 ASP A 450     -18.167 -43.986  -0.130  1.00 81.93           O  
ATOM   3762  N   ASN A 451     -18.658 -47.547   4.009  1.00 76.59           N  
ATOM   3763  CA  ASN A 451     -19.137 -48.802   4.601  1.00 76.59           C  
ATOM   3764  C   ASN A 451     -19.316 -48.729   6.127  1.00 76.59           C  
ATOM   3765  CB  ASN A 451     -18.188 -49.959   4.239  1.00 76.59           C  
ATOM   3766  O   ASN A 451     -19.887 -49.647   6.714  1.00 76.59           O  
ATOM   3767  CG  ASN A 451     -18.194 -50.360   2.776  1.00 76.59           C  
ATOM   3768  ND2 ASN A 451     -17.581 -51.475   2.455  1.00 76.59           N  
ATOM   3769  OD1 ASN A 451     -18.744 -49.724   1.897  1.00 76.59           O  
ATOM   3770  N   VAL A 452     -18.825 -47.673   6.786  1.00 73.91           N  
ATOM   3771  CA  VAL A 452     -18.882 -47.538   8.253  1.00 73.91           C  
ATOM   3772  C   VAL A 452     -20.301 -47.174   8.733  1.00 73.91           C  
ATOM   3773  CB  VAL A 452     -17.795 -46.555   8.750  1.00 73.91           C  
ATOM   3774  O   VAL A 452     -20.629 -47.356   9.901  1.00 73.91           O  
ATOM   3775  CG1 VAL A 452     -17.625 -46.603  10.273  1.00 73.91           C  
ATOM   3776  CG2 VAL A 452     -16.407 -46.881   8.172  1.00 73.91           C  
ATOM   3777  N   GLY A 453     -21.181 -46.710   7.835  1.00 78.59           N  
ATOM   3778  CA  GLY A 453     -22.617 -46.517   8.094  1.00 78.59           C  
ATOM   3779  C   GLY A 453     -22.985 -45.305   8.961  1.00 78.59           C  
ATOM   3780  O   GLY A 453     -24.157 -44.940   9.038  1.00 78.59           O  
ATOM   3781  N   PHE A 454     -22.004 -44.640   9.571  1.00 82.43           N  
ATOM   3782  CA  PHE A 454     -22.156 -43.368  10.271  1.00 82.43           C  
ATOM   3783  C   PHE A 454     -21.019 -42.418   9.894  1.00 82.43           C  
ATOM   3784  CB  PHE A 454     -22.231 -43.592  11.791  1.00 82.43           C  
ATOM   3785  O   PHE A 454     -19.920 -42.851   9.556  1.00 82.43           O  
ATOM   3786  CG  PHE A 454     -20.991 -44.202  12.428  1.00 82.43           C  
ATOM   3787  CD1 PHE A 454     -20.866 -45.601  12.519  1.00 82.43           C  
ATOM   3788  CD2 PHE A 454     -19.972 -43.379  12.948  1.00 82.43           C  
ATOM   3789  CE1 PHE A 454     -19.733 -46.175  13.120  1.00 82.43           C  
ATOM   3790  CE2 PHE A 454     -18.837 -43.955  13.550  1.00 82.43           C  
ATOM   3791  CZ  PHE A 454     -18.714 -45.353  13.631  1.00 82.43           C  
ATOM   3792  N   LYS A 455     -21.278 -41.109   9.981  1.00 79.67           N  
ATOM   3793  CA  LYS A 455     -20.252 -40.077   9.811  1.00 79.67           C  
ATOM   3794  C   LYS A 455     -19.824 -39.579  11.195  1.00 79.67           C  
ATOM   3795  CB  LYS A 455     -20.763 -38.959   8.882  1.00 79.67           C  
ATOM   3796  O   LYS A 455     -20.675 -39.029  11.897  1.00 79.67           O  
ATOM   3797  CG  LYS A 455     -19.683 -38.624   7.845  1.00 79.67           C  
ATOM   3798  CD  LYS A 455     -20.173 -37.618   6.801  1.00 79.67           C  
ATOM   3799  CE  LYS A 455     -19.095 -37.511   5.718  1.00 79.67           C  
ATOM   3800  NZ  LYS A 455     -19.513 -36.636   4.598  1.00 79.67           N  
ATOM   3801  N   PRO A 456     -18.566 -39.789  11.622  1.00 77.14           N  
ATOM   3802  CA  PRO A 456     -18.084 -39.260  12.891  1.00 77.14           C  
ATOM   3803  C   PRO A 456     -18.174 -37.732  12.915  1.00 77.14           C  
ATOM   3804  CB  PRO A 456     -16.641 -39.744  13.033  1.00 77.14           C  
ATOM   3805  O   PRO A 456     -17.892 -37.071  11.914  1.00 77.14           O  
ATOM   3806  CG  PRO A 456     -16.557 -40.949  12.096  1.00 77.14           C  
ATOM   3807  CD  PRO A 456     -17.528 -40.583  10.981  1.00 77.14           C  
ATOM   3808  N   LEU A 457     -18.573 -37.166  14.052  1.00 80.07           N  
ATOM   3809  CA  LEU A 457     -18.647 -35.720  14.223  1.00 80.07           C  
ATOM   3810  C   LEU A 457     -17.273 -35.201  14.668  1.00 80.07           C  
ATOM   3811  CB  LEU A 457     -19.773 -35.401  15.228  1.00 80.07           C  
ATOM   3812  O   LEU A 457     -16.902 -35.399  15.823  1.00 80.07           O  
ATOM   3813  CG  LEU A 457     -20.152 -33.910  15.268  1.00 80.07           C  
ATOM   3814  CD1 LEU A 457     -21.000 -33.517  14.053  1.00 80.07           C  
ATOM   3815  CD2 LEU A 457     -20.971 -33.608  16.523  1.00 80.07           C  
ATOM   3816  N   GLU A 458     -16.524 -34.539  13.778  1.00 76.32           N  
ATOM   3817  CA  GLU A 458     -15.289 -33.847  14.179  1.00 76.32           C  
ATOM   3818  C   GLU A 458     -15.614 -32.810  15.269  1.00 76.32           C  
ATOM   3819  CB  GLU A 458     -14.568 -33.161  12.996  1.00 76.32           C  
ATOM   3820  O   GLU A 458     -16.452 -31.921  15.090  1.00 76.32           O  
ATOM   3821  CG  GLU A 458     -13.766 -34.101  12.068  1.00 76.32           C  
ATOM   3822  CD  GLU A 458     -12.833 -33.331  11.097  1.00 76.32           C  
ATOM   3823  OE1 GLU A 458     -11.706 -33.810  10.795  1.00 76.32           O  
ATOM   3824  OE2 GLU A 458     -13.207 -32.216  10.671  1.00 76.32           O  
ATOM   3825  N   THR A 459     -14.946 -32.916  16.418  1.00 73.73           N  
ATOM   3826  CA  THR A 459     -15.141 -31.980  17.527  1.00 73.73           C  
ATOM   3827  C   THR A 459     -14.456 -30.648  17.238  1.00 73.73           C  
ATOM   3828  CB  THR A 459     -14.663 -32.540  18.874  1.00 73.73           C  
ATOM   3829  O   THR A 459     -13.234 -30.590  17.087  1.00 73.73           O  
ATOM   3830  CG2 THR A 459     -15.731 -33.411  19.529  1.00 73.73           C  
ATOM   3831  OG1 THR A 459     -13.495 -33.326  18.778  1.00 73.73           O  
ATOM   3832  N   ALA A 460     -15.242 -29.570  17.205  1.00 68.46           N  
ATOM   3833  CA  ALA A 460     -14.767 -28.199  17.052  1.00 68.46           C  
ATOM   3834  C   ALA A 460     -14.919 -27.421  18.369  1.00 68.46           C  
ATOM   3835  CB  ALA A 460     -15.528 -27.536  15.897  1.00 68.46           C  
ATOM   3836  O   ALA A 460     -16.010 -27.348  18.937  1.00 68.46           O  
ATOM   3837  N   VAL A 461     -13.833 -26.801  18.835  1.00 67.36           N  
ATOM   3838  CA  VAL A 461     -13.871 -25.878  19.977  1.00 67.36           C  
ATOM   3839  C   VAL A 461     -14.440 -24.543  19.498  1.00 67.36           C  
ATOM   3840  CB  VAL A 461     -12.478 -25.712  20.613  1.00 67.36           C  
ATOM   3841  O   VAL A 461     -13.936 -23.943  18.548  1.00 67.36           O  
ATOM   3842  CG1 VAL A 461     -12.498 -24.726  21.790  1.00 67.36           C  
ATOM   3843  CG2 VAL A 461     -11.955 -27.051  21.144  1.00 67.36           C  
ATOM   3844  N   ILE A 462     -15.509 -24.066  20.140  1.00 66.90           N  
ATOM   3845  CA  ILE A 462     -16.189 -22.827  19.741  1.00 66.90           C  
ATOM   3846  C   ILE A 462     -15.201 -21.652  19.818  1.00 66.90           C  
ATOM   3847  CB  ILE A 462     -17.459 -22.590  20.593  1.00 66.90           C  
ATOM   3848  O   ILE A 462     -14.705 -21.315  20.889  1.00 66.90           O  
ATOM   3849  CG1 ILE A 462     -18.481 -23.733  20.365  1.00 66.90           C  
ATOM   3850  CG2 ILE A 462     -18.098 -21.228  20.253  1.00 66.90           C  
ATOM   3851  CD1 ILE A 462     -19.687 -23.702  21.314  1.00 66.90           C  
ATOM   3852  N   GLY A 463     -14.933 -21.021  18.671  1.00 63.54           N  
ATOM   3853  CA  GLY A 463     -14.011 -19.886  18.555  1.00 63.54           C  
ATOM   3854  C   GLY A 463     -12.532 -20.241  18.348  1.00 63.54           C  
ATOM   3855  O   GLY A 463     -11.715 -19.325  18.303  1.00 63.54           O  
ATOM   3856  N   GLN A 464     -12.168 -21.521  18.193  1.00 64.13           N  
ATOM   3857  CA  GLN A 464     -10.793 -21.939  17.886  1.00 64.13           C  
ATOM   3858  C   GLN A 464     -10.739 -22.951  16.735  1.00 64.13           C  
ATOM   3859  CB  GLN A 464     -10.113 -22.533  19.128  1.00 64.13           C  
ATOM   3860  O   GLN A 464     -11.332 -24.027  16.790  1.00 64.13           O  
ATOM   3861  CG  GLN A 464      -9.815 -21.498  20.224  1.00 64.13           C  
ATOM   3862  CD  GLN A 464      -9.050 -22.103  21.400  1.00 64.13           C  
ATOM   3863  NE2 GLN A 464      -8.640 -21.307  22.362  1.00 64.13           N  
ATOM   3864  OE1 GLN A 464      -8.802 -23.292  21.485  1.00 64.13           O  
ATOM   3865  N   THR A 465      -9.954 -22.641  15.703  1.00 62.30           N  
ATOM   3866  CA  THR A 465      -9.584 -23.603  14.657  1.00 62.30           C  
ATOM   3867  C   THR A 465      -8.386 -24.435  15.112  1.00 62.30           C  
ATOM   3868  CB  THR A 465      -9.260 -22.894  13.334  1.00 62.30           C  
ATOM   3869  O   THR A 465      -7.263 -23.931  15.148  1.00 62.30           O  
ATOM   3870  CG2 THR A 465     -10.516 -22.339  12.666  1.00 62.30           C  
ATOM   3871  OG1 THR A 465      -8.379 -21.817  13.559  1.00 62.30           O  
ATOM   3872  N   LEU A 466      -8.620 -25.708  15.438  1.00 67.11           N  
ATOM   3873  CA  LEU A 466      -7.564 -26.670  15.769  1.00 67.11           C  
ATOM   3874  C   LEU A 466      -6.740 -27.022  14.521  1.00 67.11           C  
ATOM   3875  CB  LEU A 466      -8.191 -27.929  16.400  1.00 67.11           C  
ATOM   3876  O   LEU A 466      -7.278 -27.465  13.505  1.00 67.11           O  
ATOM   3877  CG  LEU A 466      -8.704 -27.725  17.838  1.00 67.11           C  
ATOM   3878  CD1 LEU A 466      -9.550 -28.924  18.266  1.00 67.11           C  
ATOM   3879  CD2 LEU A 466      -7.545 -27.582  18.827  1.00 67.11           C  
ATOM   3880  N   GLY A 467      -5.423 -26.838  14.598  1.00 65.30           N  
ATOM   3881  CA  GLY A 467      -4.495 -27.178  13.522  1.00 65.30           C  
ATOM   3882  C   GLY A 467      -4.246 -28.686  13.409  1.00 65.30           C  
ATOM   3883  O   GLY A 467      -4.218 -29.406  14.405  1.00 65.30           O  
ATOM   3884  N   GLN A 468      -3.997 -29.165  12.188  1.00 68.20           N  
ATOM   3885  CA  GLN A 468      -3.801 -30.597  11.899  1.00 68.20           C  
ATOM   3886  C   GLN A 468      -2.400 -31.135  12.265  1.00 68.20           C  
ATOM   3887  CB  GLN A 468      -4.090 -30.858  10.410  1.00 68.20           C  
ATOM   3888  O   GLN A 468      -2.162 -32.336  12.198  1.00 68.20           O  
ATOM   3889  CG  GLN A 468      -5.468 -30.363   9.929  1.00 68.20           C  
ATOM   3890  CD  GLN A 468      -5.785 -30.818   8.504  1.00 68.20           C  
ATOM   3891  NE2 GLN A 468      -7.026 -30.749   8.075  1.00 68.20           N  
ATOM   3892  OE1 GLN A 468      -4.930 -31.232   7.743  1.00 68.20           O  
ATOM   3893  N   GLY A 469      -1.445 -30.261  12.605  1.00 66.07           N  
ATOM   3894  CA  GLY A 469      -0.065 -30.645  12.929  1.00 66.07           C  
ATOM   3895  C   GLY A 469       0.173 -30.932  14.421  1.00 66.07           C  
ATOM   3896  O   GLY A 469      -0.706 -30.687  15.251  1.00 66.07           O  
ATOM   3897  N   PRO A 470       1.387 -31.370  14.812  1.00 58.67           N  
ATOM   3898  CA  PRO A 470       1.749 -31.578  16.219  1.00 58.67           C  
ATOM   3899  C   PRO A 470       1.539 -30.320  17.077  1.00 58.67           C  
ATOM   3900  CB  PRO A 470       3.218 -32.023  16.204  1.00 58.67           C  
ATOM   3901  O   PRO A 470       0.952 -30.393  18.150  1.00 58.67           O  
ATOM   3902  CG  PRO A 470       3.393 -32.634  14.814  1.00 58.67           C  
ATOM   3903  CD  PRO A 470       2.482 -31.774  13.942  1.00 58.67           C  
ATOM   3904  N   ALA A 471       1.914 -29.150  16.546  1.00 59.67           N  
ATOM   3905  CA  ALA A 471       1.725 -27.838  17.173  1.00 59.67           C  
ATOM   3906  C   ALA A 471       0.300 -27.255  17.019  1.00 59.67           C  
ATOM   3907  CB  ALA A 471       2.801 -26.896  16.616  1.00 59.67           C  
ATOM   3908  O   ALA A 471       0.073 -26.087  17.322  1.00 59.67           O  
ATOM   3909  N   GLY A 472      -0.674 -28.041  16.546  1.00 61.13           N  
ATOM   3910  CA  GLY A 472      -2.020 -27.579  16.184  1.00 61.13           C  
ATOM   3911  C   GLY A 472      -2.893 -27.019  17.316  1.00 61.13           C  
ATOM   3912  O   GLY A 472      -3.978 -26.517  17.040  1.00 61.13           O  
ATOM   3913  N   LEU A 473      -2.429 -27.080  18.568  1.00 59.68           N  
ATOM   3914  CA  LEU A 473      -3.064 -26.418  19.716  1.00 59.68           C  
ATOM   3915  C   LEU A 473      -2.747 -24.916  19.796  1.00 59.68           C  
ATOM   3916  CB  LEU A 473      -2.662 -27.155  21.008  1.00 59.68           C  
ATOM   3917  O   LEU A 473      -3.432 -24.190  20.511  1.00 59.68           O  
ATOM   3918  CG  LEU A 473      -3.368 -28.514  21.137  1.00 59.68           C  
ATOM   3919  CD1 LEU A 473      -2.664 -29.419  22.145  1.00 59.68           C  
ATOM   3920  CD2 LEU A 473      -4.826 -28.355  21.564  1.00 59.68           C  
ATOM   3921  N   VAL A 474      -1.762 -24.421  19.037  1.00 52.33           N  
ATOM   3922  CA  VAL A 474      -1.483 -22.982  18.906  1.00 52.33           C  
ATOM   3923  C   VAL A 474      -2.460 -22.364  17.900  1.00 52.33           C  
ATOM   3924  CB  VAL A 474       0.001 -22.703  18.580  1.00 52.33           C  
ATOM   3925  O   VAL A 474      -2.096 -21.964  16.795  1.00 52.33           O  
ATOM   3926  CG1 VAL A 474       0.321 -21.206  18.716  1.00 52.33           C  
ATOM   3927  CG2 VAL A 474       0.943 -23.442  19.544  1.00 52.33           C  
ATOM   3928  N   GLY A 475      -3.740 -22.329  18.272  1.00 45.37           N  
ATOM   3929  CA  GLY A 475      -4.775 -21.649  17.504  1.00 45.37           C  
ATOM   3930  C   GLY A 475      -4.624 -20.134  17.625  1.00 45.37           C  
ATOM   3931  O   GLY A 475      -4.794 -19.570  18.705  1.00 45.37           O  
ATOM   3932  N   THR A 476      -4.336 -19.455  16.516  1.00 36.63           N  
ATOM   3933  CA  THR A 476      -4.454 -17.993  16.443  1.00 36.63           C  
ATOM   3934  C   THR A 476      -5.923 -17.592  16.623  1.00 36.63           C  
ATOM   3935  CB  THR A 476      -3.973 -17.453  15.088  1.00 36.63           C  
ATOM   3936  O   THR A 476      -6.758 -18.103  15.870  1.00 36.63           O  
ATOM   3937  CG2 THR A 476      -2.453 -17.508  14.948  1.00 36.63           C  
ATOM   3938  OG1 THR A 476      -4.528 -18.211  14.035  1.00 36.63           O  
ATOM   3939  N   PRO A 477      -6.270 -16.682  17.553  1.00 37.94           N  
ATOM   3940  CA  PRO A 477      -7.633 -16.170  17.657  1.00 37.94           C  
ATOM   3941  C   PRO A 477      -7.993 -15.373  16.392  1.00 37.94           C  
ATOM   3942  CB  PRO A 477      -7.656 -15.324  18.935  1.00 37.94           C  
ATOM   3943  O   PRO A 477      -7.237 -14.496  15.969  1.00 37.94           O  
ATOM   3944  CG  PRO A 477      -6.207 -14.859  19.086  1.00 37.94           C  
ATOM   3945  CD  PRO A 477      -5.402 -16.030  18.523  1.00 37.94           C  
ATOM   3946  N   THR A 478      -9.134 -15.707  15.784  1.00 41.11           N  
ATOM   3947  CA  THR A 478      -9.648 -15.124  14.527  1.00 41.11           C  
ATOM   3948  C   THR A 478     -10.172 -13.701  14.684  1.00 41.11           C  
ATOM   3949  CB  THR A 478     -10.770 -15.994  13.957  1.00 41.11           C  
ATOM   3950  O   THR A 478     -10.990 -13.486  15.604  1.00 41.11           O  
ATOM   3951  CG2 THR A 478     -10.271 -17.347  13.445  1.00 41.11           C  
ATOM   3952  OG1 THR A 478     -11.709 -16.203  14.982  1.00 41.11           O  
ATOM   3953  OXT THR A 478      -9.823 -12.848  13.832  1.00 41.11           O  
TER    3954      THR A 478                                                      
ENDMDL                                                                          
END                                                                             
