# Supplementary material for: PICNIC accurately predicts condensate-forming proteins regardless of their structural disorder across organisms
Source: Nat Commun. 2024 Dec 11;15:10668. doi: 10.1038/s41467-024-55089-x (PMC11634905; doi:10.1038/s41467-024-55089-x)
Supplement: Supplementary file 7 — Dataset S6 [file 41467_2024_55089_MOESM7_ESM.zip › Dataset_S6/Positive_predictions/AF-Q8TA86-RP9.pdb]

HEADER                                            01-JUN-22                     
TITLE     ALPHAFOLD MONOMER V2.0 PREDICTION FOR RETINITIS PIGMENTOSA 9 PROTEIN  
TITLE    2 (Q8TA86)                                                             
COMPND    MOL_ID: 1;                                                            
COMPND   2 MOLECULE: RETINITIS PIGMENTOSA 9 PROTEIN;                            
COMPND   3 CHAIN: A                                                             
SOURCE    MOL_ID: 1;                                                            
SOURCE   2 ORGANISM_SCIENTIFIC: HOMO SAPIENS;                                   
SOURCE   3 ORGANISM_TAXID: 9606                                                 
REMARK   1                                                                      
REMARK   1 REFERENCE 1                                                          
REMARK   1  AUTH   JOHN JUMPER, RICHARD EVANS, ALEXANDER PRITZEL, TIM GREEN,    
REMARK   1  AUTH 2 MICHAEL FIGURNOV, OLAF RONNEBERGER, KATHRYN TUNYASUVUNAKOOL, 
REMARK   1  AUTH 3 RUSS BATES, AUGUSTIN ZIDEK, ANNA POTAPENKO, ALEX BRIDGLAND,  
REMARK   1  AUTH 4 CLEMENS MEYER, SIMON A A KOHL, ANDREW J BALLARD,             
REMARK   1  AUTH 5 ANDREW COWIE, BERNARDINO ROMERA-PAREDES, STANISLAV NIKOLOV,  
REMARK   1  AUTH 6 RISHUB JAIN, JONAS ADLER, TREVOR BACK, STIG PETERSEN,        
REMARK   1  AUTH 7 DAVID REIMAN, ELLEN CLANCY, MICHAL ZIELINSKI,                
REMARK   1  AUTH 8 MARTIN STEINEGGER, MICHALINA PACHOLSKA, TAMAS BERGHAMMER,    
REMARK   1  AUTH 9 DAVID SILVER, ORIOL VINYALS, ANDREW W SENIOR,                
REMARK   1  AUTH10 KORAY KAVUKCUOGLU, PUSHMEET KOHLI, DEMIS HASSABIS            
REMARK   1  TITL   HIGHLY ACCURATE PROTEIN STRUCTURE PREDICTION WITH ALPHAFOLD  
REMARK   1  REF    NATURE                        V. 596   583 2021              
REMARK   1  REFN                   ISSN 0028-0836                               
REMARK   1  PMID   34265844                                                     
REMARK   1  DOI    10.1038/s41586-021-03819-2                                   
REMARK   1                                                                      
REMARK   1 DISCLAIMERS                                                          
REMARK   1 ALPHAFOLD DATA, COPYRIGHT (2021) DEEPMIND TECHNOLOGIES LIMITED. THE  
REMARK   1 INFORMATION PROVIDED IS THEORETICAL MODELLING ONLY AND CAUTION SHOULD
REMARK   1 BE EXERCISED IN ITS USE. IT IS PROVIDED "AS-IS" WITHOUT ANY WARRANTY 
REMARK   1 OF ANY KIND, WHETHER EXPRESSED OR IMPLIED. NO WARRANTY IS GIVEN THAT 
REMARK   1 USE OF THE INFORMATION SHALL NOT INFRINGE THE RIGHTS OF ANY THIRD    
REMARK   1 PARTY. THE INFORMATION IS NOT INTENDED TO BE A SUBSTITUTE FOR        
REMARK   1 PROFESSIONAL MEDICAL ADVICE, DIAGNOSIS, OR TREATMENT, AND DOES NOT   
REMARK   1 CONSTITUTE MEDICAL OR OTHER PROFESSIONAL ADVICE. IT IS AVAILABLE FOR 
REMARK   1 ACADEMIC AND COMMERCIAL PURPOSES, UNDER CC-BY 4.0 LICENCE.           
DBREF  XXXX A    1   221  UNP    Q8TA86   RP9_HUMAN        1    221             
SEQRES   1 A  221  MET SER SER ARG PRO GLY ARG GLU ASP VAL GLY ALA ALA          
SEQRES   2 A  221  GLY ALA ARG ARG PRO ARG GLU PRO PRO GLU GLN GLU LEU          
SEQRES   3 A  221  GLN ARG ARG ARG GLU GLN LYS ARG ARG ARG HIS ASP ALA          
SEQRES   4 A  221  GLN GLN LEU GLN GLN LEU LYS HIS LEU GLU SER PHE TYR          
SEQRES   5 A  221  GLU LYS PRO PRO PRO GLY LEU ILE LYS GLU ASP GLU THR          
SEQRES   6 A  221  LYS PRO GLU ASP CYS ILE PRO ASP VAL PRO GLY ASN GLU          
SEQRES   7 A  221  HIS ALA ARG GLU PHE LEU ALA HIS ALA PRO THR LYS GLY          
SEQRES   8 A  221  LEU TRP MET PRO LEU GLY LYS GLU VAL LYS VAL MET GLN          
SEQRES   9 A  221  CYS TRP ARG CYS LYS ARG TYR GLY HIS ARG THR GLY ASP          
SEQRES  10 A  221  LYS GLU CYS PRO PHE PHE ILE LYS GLY ASN GLN LYS LEU          
SEQRES  11 A  221  GLU GLN PHE ARG VAL ALA HIS GLU ASP PRO MET TYR ASP          
SEQRES  12 A  221  ILE ILE ARG ASP ASN LYS ARG HIS GLU LYS ASP VAL ARG          
SEQRES  13 A  221  ILE GLN GLN LEU LYS GLN LEU LEU GLU ASP SER THR SER          
SEQRES  14 A  221  ASP GLU ASP ARG SER SER SER SER SER SER GLU GLY LYS          
SEQRES  15 A  221  GLU LYS HIS LYS LYS LYS LYS LYS LYS GLU LYS HIS LYS          
SEQRES  16 A  221  LYS ARG LYS LYS GLU LYS LYS LYS LYS LYS LYS ARG LYS          
SEQRES  17 A  221  HIS LYS SER SER LYS SER ASN GLU GLY SER ASP SER GLU          
CRYST1    1.000    1.000    1.000  90.00  90.00  90.00 P 1           1          
ORIGX1      1.000000  0.000000  0.000000        0.00000                         
ORIGX2      0.000000  1.000000  0.000000        0.00000                         
ORIGX3      0.000000  0.000000  1.000000        0.00000                         
SCALE1      1.000000  0.000000  0.000000        0.00000                         
SCALE2      0.000000  1.000000  0.000000        0.00000                         
SCALE3      0.000000  0.000000  1.000000        0.00000                         
MODEL        1                                                                  
ATOM      1  N   MET A   1      50.466  29.483 -30.943  1.00 50.83           N  
ATOM      2  CA  MET A   1      51.363  30.273 -30.072  1.00 50.83           C  
ATOM      3  C   MET A   1      51.449  29.585 -28.708  1.00 50.83           C  
ATOM      4  CB  MET A   1      50.830  31.718 -29.939  1.00 50.83           C  
ATOM      5  O   MET A   1      50.739  29.975 -27.797  1.00 50.83           O  
ATOM      6  CG  MET A   1      50.975  32.536 -31.228  1.00 50.83           C  
ATOM      7  SD  MET A   1      52.668  33.109 -31.482  1.00 50.83           S  
ATOM      8  CE  MET A   1      52.665  33.526 -33.243  1.00 50.83           C  
ATOM      9  N   SER A   2      52.244  28.518 -28.565  1.00 62.07           N  
ATOM     10  CA  SER A   2      52.501  27.890 -27.254  1.00 62.07           C  
ATOM     11  C   SER A   2      54.003  27.818 -27.046  1.00 62.07           C  
ATOM     12  CB  SER A   2      51.859  26.506 -27.105  1.00 62.07           C  
ATOM     13  O   SER A   2      54.667  26.880 -27.488  1.00 62.07           O  
ATOM     14  OG  SER A   2      50.474  26.632 -26.866  1.00 62.07           O  
ATOM     15  N   SER A   3      54.530  28.867 -26.426  1.00 57.41           N  
ATOM     16  CA  SER A   3      55.919  28.968 -26.000  1.00 57.41           C  
ATOM     17  C   SER A   3      56.177  27.927 -24.912  1.00 57.41           C  
ATOM     18  CB  SER A   3      56.197  30.386 -25.488  1.00 57.41           C  
ATOM     19  O   SER A   3      55.517  27.924 -23.874  1.00 57.41           O  
ATOM     20  OG  SER A   3      55.846  31.318 -26.497  1.00 57.41           O  
ATOM     21  N   ARG A   4      57.108  27.005 -25.167  1.00 61.94           N  
ATOM     22  CA  ARG A   4      57.572  26.036 -24.169  1.00 61.94           C  
ATOM     23  C   ARG A   4      58.422  26.784 -23.133  1.00 61.94           C  
ATOM     24  CB  ARG A   4      58.390  24.925 -24.845  1.00 61.94           C  
ATOM     25  O   ARG A   4      59.357  27.466 -23.550  1.00 61.94           O  
ATOM     26  CG  ARG A   4      57.532  24.029 -25.748  1.00 61.94           C  
ATOM     27  CD  ARG A   4      58.412  22.970 -26.420  1.00 61.94           C  
ATOM     28  NE  ARG A   4      57.604  22.004 -27.190  1.00 61.94           N  
ATOM     29  NH1 ARG A   4      58.983  20.181 -26.942  1.00 61.94           N  
ATOM     30  NH2 ARG A   4      57.073  19.969 -28.070  1.00 61.94           N  
ATOM     31  CZ  ARG A   4      57.889  20.729 -27.395  1.00 61.94           C  
ATOM     32  N   PRO A   5      58.138  26.678 -21.824  1.00 55.30           N  
ATOM     33  CA  PRO A   5      58.981  27.293 -20.810  1.00 55.30           C  
ATOM     34  C   PRO A   5      60.336  26.580 -20.772  1.00 55.30           C  
ATOM     35  CB  PRO A   5      58.196  27.207 -19.499  1.00 55.30           C  
ATOM     36  O   PRO A   5      60.407  25.348 -20.723  1.00 55.30           O  
ATOM     37  CG  PRO A   5      57.278  26.002 -19.706  1.00 55.30           C  
ATOM     38  CD  PRO A   5      57.022  25.976 -21.212  1.00 55.30           C  
ATOM     39  N   GLY A   6      61.405  27.374 -20.850  1.00 53.51           N  
ATOM     40  CA  GLY A   6      62.781  26.916 -20.728  1.00 53.51           C  
ATOM     41  C   GLY A   6      62.989  26.224 -19.386  1.00 53.51           C  
ATOM     42  O   GLY A   6      62.693  26.784 -18.334  1.00 53.51           O  
ATOM     43  N   ARG A   7      63.479  24.984 -19.430  1.00 54.93           N  
ATOM     44  CA  ARG A   7      64.051  24.325 -18.259  1.00 54.93           C  
ATOM     45  C   ARG A   7      65.435  24.918 -18.051  1.00 54.93           C  
ATOM     46  CB  ARG A   7      64.110  22.801 -18.452  1.00 54.93           C  
ATOM     47  O   ARG A   7      66.350  24.622 -18.813  1.00 54.93           O  
ATOM     48  CG  ARG A   7      62.788  22.126 -18.061  1.00 54.93           C  
ATOM     49  CD  ARG A   7      62.803  20.615 -18.334  1.00 54.93           C  
ATOM     50  NE  ARG A   7      63.841  19.911 -17.554  1.00 54.93           N  
ATOM     51  NH1 ARG A   7      63.726  17.881 -18.620  1.00 54.93           N  
ATOM     52  NH2 ARG A   7      65.292  18.229 -17.064  1.00 54.93           N  
ATOM     53  CZ  ARG A   7      64.275  18.677 -17.743  1.00 54.93           C  
ATOM     54  N   GLU A   8      65.558  25.760 -17.037  1.00 52.10           N  
ATOM     55  CA  GLU A   8      66.842  26.134 -16.464  1.00 52.10           C  
ATOM     56  C   GLU A   8      67.445  24.877 -15.828  1.00 52.10           C  
ATOM     57  CB  GLU A   8      66.659  27.284 -15.461  1.00 52.10           C  
ATOM     58  O   GLU A   8      67.020  24.414 -14.768  1.00 52.10           O  
ATOM     59  CG  GLU A   8      66.106  28.538 -16.158  1.00 52.10           C  
ATOM     60  CD  GLU A   8      66.116  29.759 -15.234  1.00 52.10           C  
ATOM     61  OE1 GLU A   8      66.681  30.791 -15.659  1.00 52.10           O  
ATOM     62  OE2 GLU A   8      65.543  29.649 -14.127  1.00 52.10           O  
ATOM     63  N   ASP A   9      68.385  24.259 -16.541  1.00 48.39           N  
ATOM     64  CA  ASP A   9      69.172  23.128 -16.062  1.00 48.39           C  
ATOM     65  C   ASP A   9      70.248  23.682 -15.116  1.00 48.39           C  
ATOM     66  CB  ASP A   9      69.694  22.298 -17.258  1.00 48.39           C  
ATOM     67  O   ASP A   9      71.416  23.849 -15.465  1.00 48.39           O  
ATOM     68  CG  ASP A   9      69.627  20.789 -16.982  1.00 48.39           C  
ATOM     69  OD1 ASP A   9      70.507  20.274 -16.260  1.00 48.39           O  
ATOM     70  OD2 ASP A   9      68.651  20.153 -17.459  1.00 48.39           O  
ATOM     71  N   VAL A  10      69.830  24.066 -13.904  1.00 49.41           N  
ATOM     72  CA  VAL A  10      70.772  24.303 -12.810  1.00 49.41           C  
ATOM     73  C   VAL A  10      71.297  22.930 -12.427  1.00 49.41           C  
ATOM     74  CB  VAL A  10      70.165  25.070 -11.622  1.00 49.41           C  
ATOM     75  O   VAL A  10      70.678  22.199 -11.652  1.00 49.41           O  
ATOM     76  CG1 VAL A  10      71.248  25.379 -10.575  1.00 49.41           C  
ATOM     77  CG2 VAL A  10      69.564  26.404 -12.079  1.00 49.41           C  
ATOM     78  N   GLY A  11      72.415  22.568 -13.057  1.00 45.45           N  
ATOM     79  CA  GLY A  11      73.182  21.363 -12.801  1.00 45.45           C  
ATOM     80  C   GLY A  11      73.540  21.284 -11.325  1.00 45.45           C  
ATOM     81  O   GLY A  11      74.578  21.779 -10.891  1.00 45.45           O  
ATOM     82  N   ALA A  12      72.663  20.655 -10.546  1.00 49.17           N  
ATOM     83  CA  ALA A  12      72.970  20.202  -9.210  1.00 49.17           C  
ATOM     84  C   ALA A  12      74.109  19.195  -9.361  1.00 49.17           C  
ATOM     85  CB  ALA A  12      71.709  19.618  -8.563  1.00 49.17           C  
ATOM     86  O   ALA A  12      73.903  18.057  -9.791  1.00 49.17           O  
ATOM     87  N   ALA A  13      75.319  19.684  -9.085  1.00 48.60           N  
ATOM     88  CA  ALA A  13      76.551  18.931  -9.001  1.00 48.60           C  
ATOM     89  C   ALA A  13      76.248  17.548  -8.427  1.00 48.60           C  
ATOM     90  CB  ALA A  13      77.516  19.720  -8.110  1.00 48.60           C  
ATOM     91  O   ALA A  13      75.709  17.437  -7.325  1.00 48.60           O  
ATOM     92  N   GLY A  14      76.521  16.518  -9.232  1.00 47.72           N  
ATOM     93  CA  GLY A  14      76.173  15.137  -8.948  1.00 47.72           C  
ATOM     94  C   GLY A  14      76.734  14.714  -7.601  1.00 47.72           C  
ATOM     95  O   GLY A  14      77.879  14.272  -7.508  1.00 47.72           O  
ATOM     96  N   ALA A  15      75.914  14.846  -6.559  1.00 51.26           N  
ATOM     97  CA  ALA A  15      76.155  14.240  -5.272  1.00 51.26           C  
ATOM     98  C   ALA A  15      76.327  12.750  -5.557  1.00 51.26           C  
ATOM     99  CB  ALA A  15      74.977  14.549  -4.338  1.00 51.26           C  
ATOM    100  O   ALA A  15      75.371  12.067  -5.940  1.00 51.26           O  
ATOM    101  N   ARG A  16      77.572  12.263  -5.475  1.00 56.36           N  
ATOM    102  CA  ARG A  16      77.865  10.842  -5.631  1.00 56.36           C  
ATOM    103  C   ARG A  16      76.993  10.123  -4.613  1.00 56.36           C  
ATOM    104  CB  ARG A  16      79.349  10.525  -5.392  1.00 56.36           C  
ATOM    105  O   ARG A  16      77.210  10.262  -3.412  1.00 56.36           O  
ATOM    106  CG  ARG A  16      80.295  11.032  -6.491  1.00 56.36           C  
ATOM    107  CD  ARG A  16      81.638  10.297  -6.353  1.00 56.36           C  
ATOM    108  NE  ARG A  16      82.719  10.944  -7.123  1.00 56.36           N  
ATOM    109  NH1 ARG A  16      83.375   9.180  -8.459  1.00 56.36           N  
ATOM    110  NH2 ARG A  16      84.538  11.079  -8.481  1.00 56.36           N  
ATOM    111  CZ  ARG A  16      83.531  10.397  -8.013  1.00 56.36           C  
ATOM    112  N   ARG A  17      75.973   9.410  -5.096  1.00 60.70           N  
ATOM    113  CA  ARG A  17      75.128   8.571  -4.249  1.00 60.70           C  
ATOM    114  C   ARG A  17      76.064   7.661  -3.445  1.00 60.70           C  
ATOM    115  CB  ARG A  17      74.141   7.757  -5.103  1.00 60.70           C  
ATOM    116  O   ARG A  17      76.928   7.036  -4.070  1.00 60.70           O  
ATOM    117  CG  ARG A  17      72.696   8.224  -4.892  1.00 60.70           C  
ATOM    118  CD  ARG A  17      71.754   7.456  -5.829  1.00 60.70           C  
ATOM    119  NE  ARG A  17      70.349   7.553  -5.382  1.00 60.70           N  
ATOM    120  NH1 ARG A  17      70.028   5.343  -4.814  1.00 60.70           N  
ATOM    121  NH2 ARG A  17      68.422   6.835  -4.408  1.00 60.70           N  
ATOM    122  CZ  ARG A  17      69.609   6.577  -4.881  1.00 60.70           C  
ATOM    123  N   PRO A  18      75.938   7.604  -2.109  1.00 65.52           N  
ATOM    124  CA  PRO A  18      76.700   6.660  -1.309  1.00 65.52           C  
ATOM    125  C   PRO A  18      76.587   5.260  -1.916  1.00 65.52           C  
ATOM    126  CB  PRO A  18      76.117   6.747   0.104  1.00 65.52           C  
ATOM    127  O   PRO A  18      75.512   4.858  -2.369  1.00 65.52           O  
ATOM    128  CG  PRO A  18      75.588   8.180   0.165  1.00 65.52           C  
ATOM    129  CD  PRO A  18      75.089   8.422  -1.257  1.00 65.52           C  
ATOM    130  N   ARG A  19      77.717   4.552  -2.000  1.00 71.73           N  
ATOM    131  CA  ARG A  19      77.752   3.181  -2.508  1.00 71.73           C  
ATOM    132  C   ARG A  19      77.029   2.302  -1.492  1.00 71.73           C  
ATOM    133  CB  ARG A  19      79.208   2.757  -2.764  1.00 71.73           C  
ATOM    134  O   ARG A  19      77.583   1.994  -0.443  1.00 71.73           O  
ATOM    135  CG  ARG A  19      79.303   1.379  -3.435  1.00 71.73           C  
ATOM    136  CD  ARG A  19      80.766   1.041  -3.748  1.00 71.73           C  
ATOM    137  NE  ARG A  19      80.879  -0.263  -4.431  1.00 71.73           N  
ATOM    138  NH1 ARG A  19      82.403   0.309  -6.062  1.00 71.73           N  
ATOM    139  NH2 ARG A  19      81.626  -1.775  -5.960  1.00 71.73           N  
ATOM    140  CZ  ARG A  19      81.632  -0.565  -5.476  1.00 71.73           C  
ATOM    141  N   GLU A  20      75.782   1.965  -1.792  1.00 72.68           N  
ATOM    142  CA  GLU A  20      74.967   1.091  -0.951  1.00 72.68           C  
ATOM    143  C   GLU A  20      75.641  -0.293  -0.848  1.00 72.68           C  
ATOM    144  CB  GLU A  20      73.546   0.953  -1.521  1.00 72.68           C  
ATOM    145  O   GLU A  20      76.237  -0.762  -1.828  1.00 72.68           O  
ATOM    146  CG  GLU A  20      72.775   2.282  -1.627  1.00 72.68           C  
ATOM    147  CD  GLU A  20      71.781   2.527  -0.485  1.00 72.68           C  
ATOM    148  OE1 GLU A  20      71.974   3.526   0.244  1.00 72.68           O  
ATOM    149  OE2 GLU A  20      70.745   1.823  -0.488  1.00 72.68           O  
ATOM    150  N   PRO A  21      75.565  -0.965   0.314  1.00 82.73           N  
ATOM    151  CA  PRO A  21      76.028  -2.336   0.464  1.00 82.73           C  
ATOM    152  C   PRO A  21      75.401  -3.262  -0.597  1.00 82.73           C  
ATOM    153  CB  PRO A  21      75.632  -2.750   1.886  1.00 82.73           C  
ATOM    154  O   PRO A  21      74.205  -3.142  -0.882  1.00 82.73           O  
ATOM    155  CG  PRO A  21      75.570  -1.423   2.639  1.00 82.73           C  
ATOM    156  CD  PRO A  21      75.075  -0.447   1.578  1.00 82.73           C  
ATOM    157  N   PRO A  22      76.157  -4.229  -1.153  1.00 84.24           N  
ATOM    158  CA  PRO A  22      75.671  -5.116  -2.219  1.00 84.24           C  
ATOM    159  C   PRO A  22      74.399  -5.891  -1.828  1.00 84.24           C  
ATOM    160  CB  PRO A  22      76.848  -6.053  -2.524  1.00 84.24           C  
ATOM    161  O   PRO A  22      73.567  -6.205  -2.680  1.00 84.24           O  
ATOM    162  CG  PRO A  22      77.708  -6.012  -1.259  1.00 84.24           C  
ATOM    163  CD  PRO A  22      77.511  -4.585  -0.761  1.00 84.24           C  
ATOM    164  N   GLU A  23      74.204  -6.154  -0.534  1.00 86.06           N  
ATOM    165  CA  GLU A  23      73.002  -6.800   0.001  1.00 86.06           C  
ATOM    166  C   GLU A  23      71.736  -5.940  -0.169  1.00 86.06           C  
ATOM    167  CB  GLU A  23      73.219  -7.133   1.482  1.00 86.06           C  
ATOM    168  O   GLU A  23      70.693  -6.452  -0.588  1.00 86.06           O  
ATOM    169  CG  GLU A  23      74.404  -8.089   1.696  1.00 86.06           C  
ATOM    170  CD  GLU A  23      74.498  -8.584   3.145  1.00 86.06           C  
ATOM    171  OE1 GLU A  23      75.032  -9.700   3.321  1.00 86.06           O  
ATOM    172  OE2 GLU A  23      74.035  -7.846   4.042  1.00 86.06           O  
ATOM    173  N   GLN A  24      71.828  -4.625   0.069  1.00 86.81           N  
ATOM    174  CA  GLN A  24      70.704  -3.695  -0.096  1.00 86.81           C  
ATOM    175  C   GLN A  24      70.311  -3.553  -1.572  1.00 86.81           C  
ATOM    176  CB  GLN A  24      71.051  -2.318   0.496  1.00 86.81           C  
ATOM    177  O   GLN A  24      69.123  -3.529  -1.907  1.00 86.81           O  
ATOM    178  CG  GLN A  24      71.097  -2.331   2.033  1.00 86.81           C  
ATOM    179  CD  GLN A  24      71.389  -0.957   2.631  1.00 86.81           C  
ATOM    180  NE2 GLN A  24      71.364  -0.813   3.936  1.00 86.81           N  
ATOM    181  OE1 GLN A  24      71.671   0.010   1.955  1.00 86.81           O  
ATOM    182  N   GLU A  25      71.290  -3.538  -2.481  1.00 87.99           N  
ATOM    183  CA  GLU A  25      71.028  -3.496  -3.921  1.00 87.99           C  
ATOM    184  C   GLU A  25      70.287  -4.756  -4.403  1.00 87.99           C  
ATOM    185  CB  GLU A  25      72.345  -3.281  -4.680  1.00 87.99           C  
ATOM    186  O   GLU A  25      69.277  -4.660  -5.115  1.00 87.99           O  
ATOM    187  CG  GLU A  25      72.068  -3.022  -6.169  1.00 87.99           C  
ATOM    188  CD  GLU A  25      73.316  -2.693  -6.998  1.00 87.99           C  
ATOM    189  OE1 GLU A  25      73.113  -2.474  -8.215  1.00 87.99           O  
ATOM    190  OE2 GLU A  25      74.435  -2.675  -6.441  1.00 87.99           O  
ATOM    191  N   LEU A  26      70.725  -5.941  -3.960  1.00 90.71           N  
ATOM    192  CA  LEU A  26      70.052  -7.209  -4.255  1.00 90.71           C  
ATOM    193  C   LEU A  26      68.613  -7.232  -3.722  1.00 90.71           C  
ATOM    194  CB  LEU A  26      70.867  -8.374  -3.664  1.00 90.71           C  
ATOM    195  O   LEU A  26      67.702  -7.684  -4.429  1.00 90.71           O  
ATOM    196  CG  LEU A  26      72.155  -8.715  -4.436  1.00 90.71           C  
ATOM    197  CD1 LEU A  26      72.965  -9.737  -3.640  1.00 90.71           C  
ATOM    198  CD2 LEU A  26      71.846  -9.323  -5.810  1.00 90.71           C  
ATOM    199  N   GLN A  27      68.383  -6.718  -2.511  1.00 92.06           N  
ATOM    200  CA  GLN A  27      67.052  -6.638  -1.912  1.00 92.06           C  
ATOM    201  C   GLN A  27      66.118  -5.711  -2.704  1.00 92.06           C  
ATOM    202  CB  GLN A  27      67.187  -6.236  -0.439  1.00 92.06           C  
ATOM    203  O   GLN A  27      65.015  -6.133  -3.071  1.00 92.06           O  
ATOM    204  CG  GLN A  27      65.832  -6.272   0.286  1.00 92.06           C  
ATOM    205  CD  GLN A  27      65.961  -6.240   1.805  1.00 92.06           C  
ATOM    206  NE2 GLN A  27      64.874  -6.021   2.507  1.00 92.06           N  
ATOM    207  OE1 GLN A  27      67.012  -6.445   2.380  1.00 92.06           O  
ATOM    208  N   ARG A  28      66.579  -4.512  -3.092  1.00 91.15           N  
ATOM    209  CA  ARG A  28      65.804  -3.591  -3.949  1.00 91.15           C  
ATOM    210  C   ARG A  28      65.472  -4.211  -5.303  1.00 91.15           C  
ATOM    211  CB  ARG A  28      66.562  -2.271  -4.159  1.00 91.15           C  
ATOM    212  O   ARG A  28      64.357  -4.055  -5.801  1.00 91.15           O  
ATOM    213  CG  ARG A  28      66.618  -1.418  -2.884  1.00 91.15           C  
ATOM    214  CD  ARG A  28      67.232  -0.036  -3.147  1.00 91.15           C  
ATOM    215  NE  ARG A  28      66.227   0.916  -3.674  1.00 91.15           N  
ATOM    216  NH1 ARG A  28      66.948   1.077  -5.851  1.00 91.15           N  
ATOM    217  NH2 ARG A  28      65.179   2.264  -5.174  1.00 91.15           N  
ATOM    218  CZ  ARG A  28      66.125   1.409  -4.894  1.00 91.15           C  
ATOM    219  N   ARG A  29      66.407  -4.953  -5.905  1.00 92.39           N  
ATOM    220  CA  ARG A  29      66.191  -5.618  -7.200  1.00 92.39           C  
ATOM    221  C   ARG A  29      65.140  -6.731  -7.104  1.00 92.39           C  
ATOM    222  CB  ARG A  29      67.548  -6.112  -7.725  1.00 92.39           C  
ATOM    223  O   ARG A  29      64.332  -6.890  -8.021  1.00 92.39           O  
ATOM    224  CG  ARG A  29      67.581  -6.202  -9.255  1.00 92.39           C  
ATOM    225  CD  ARG A  29      68.994  -6.566  -9.731  1.00 92.39           C  
ATOM    226  NE  ARG A  29      69.107  -6.473 -11.201  1.00 92.39           N  
ATOM    227  NH1 ARG A  29      69.260  -8.709 -11.719  1.00 92.39           N  
ATOM    228  NH2 ARG A  29      69.384  -7.188 -13.344  1.00 92.39           N  
ATOM    229  CZ  ARG A  29      69.243  -7.454 -12.076  1.00 92.39           C  
ATOM    230  N   ARG A  30      65.111  -7.475  -5.989  1.00 94.36           N  
ATOM    231  CA  ARG A  30      64.059  -8.466  -5.685  1.00 94.36           C  
ATOM    232  C   ARG A  30      62.698  -7.797  -5.476  1.00 94.36           C  
ATOM    233  CB  ARG A  30      64.452  -9.303  -4.453  1.00 94.36           C  
ATOM    234  O   ARG A  30      61.714  -8.247  -6.057  1.00 94.36           O  
ATOM    235  CG  ARG A  30      65.573 -10.318  -4.729  1.00 94.36           C  
ATOM    236  CD  ARG A  30      65.974 -11.030  -3.427  1.00 94.36           C  
ATOM    237  NE  ARG A  30      66.984 -12.084  -3.650  1.00 94.36           N  
ATOM    238  NH1 ARG A  30      67.155 -12.811  -1.469  1.00 94.36           N  
ATOM    239  NH2 ARG A  30      68.388 -13.781  -3.045  1.00 94.36           N  
ATOM    240  CZ  ARG A  30      67.499 -12.883  -2.725  1.00 94.36           C  
ATOM    241  N   GLU A  31      62.642  -6.707  -4.716  1.00 94.37           N  
ATOM    242  CA  GLU A  31      61.419  -5.916  -4.514  1.00 94.37           C  
ATOM    243  C   GLU A  31      60.870  -5.339  -5.818  1.00 94.37           C  
ATOM    244  CB  GLU A  31      61.699  -4.763  -3.543  1.00 94.37           C  
ATOM    245  O   GLU A  31      59.671  -5.422  -6.074  1.00 94.37           O  
ATOM    246  CG  GLU A  31      61.708  -5.264  -2.101  1.00 94.37           C  
ATOM    247  CD  GLU A  31      62.139  -4.212  -1.086  1.00 94.37           C  
ATOM    248  OE1 GLU A  31      62.441  -4.653   0.044  1.00 94.37           O  
ATOM    249  OE2 GLU A  31      62.126  -3.015  -1.453  1.00 94.37           O  
ATOM    250  N   GLN A  32      61.734  -4.800  -6.679  1.00 94.09           N  
ATOM    251  CA  GLN A  32      61.320  -4.243  -7.963  1.00 94.09           C  
ATOM    252  C   GLN A  32      60.750  -5.316  -8.901  1.00 94.09           C  
ATOM    253  CB  GLN A  32      62.512  -3.513  -8.593  1.00 94.09           C  
ATOM    254  O   GLN A  32      59.779  -5.051  -9.609  1.00 94.09           O  
ATOM    255  CG  GLN A  32      62.075  -2.623  -9.765  1.00 94.09           C  
ATOM    256  CD  GLN A  32      63.243  -1.855 -10.373  1.00 94.09           C  
ATOM    257  NE2 GLN A  32      63.005  -0.697 -10.950  1.00 94.09           N  
ATOM    258  OE1 GLN A  32      64.382  -2.286 -10.371  1.00 94.09           O  
ATOM    259  N   LYS A  33      61.312  -6.535  -8.891  1.00 95.73           N  
ATOM    260  CA  LYS A  33      60.752  -7.679  -9.629  1.00 95.73           C  
ATOM    261  C   LYS A  33      59.371  -8.079  -9.106  1.00 95.73           C  
ATOM    262  CB  LYS A  33      61.706  -8.881  -9.588  1.00 95.73           C  
ATOM    263  O   LYS A  33      58.474  -8.256  -9.923  1.00 95.73           O  
ATOM    264  CG  LYS A  33      62.860  -8.760 -10.594  1.00 95.73           C  
ATOM    265  CD  LYS A  33      63.704 -10.041 -10.557  1.00 95.73           C  
ATOM    266  CE  LYS A  33      64.834 -10.004 -11.592  1.00 95.73           C  
ATOM    267  NZ  LYS A  33      65.496 -11.331 -11.709  1.00 95.73           N  
ATOM    268  N   ARG A  34      59.187  -8.155  -7.779  1.00 94.97           N  
ATOM    269  CA  ARG A  34      57.871  -8.425  -7.167  1.00 94.97           C  
ATOM    270  C   ARG A  34      56.841  -7.375  -7.575  1.00 94.97           C  
ATOM    271  CB  ARG A  34      57.960  -8.519  -5.638  1.00 94.97           C  
ATOM    272  O   ARG A  34      55.826  -7.724  -8.151  1.00 94.97           O  
ATOM    273  CG  ARG A  34      58.665  -9.801  -5.174  1.00 94.97           C  
ATOM    274  CD  ARG A  34      58.485 -10.024  -3.667  1.00 94.97           C  
ATOM    275  NE  ARG A  34      59.095  -8.959  -2.842  1.00 94.97           N  
ATOM    276  NH1 ARG A  34      61.200  -9.854  -2.629  1.00 94.97           N  
ATOM    277  NH2 ARG A  34      60.654  -8.050  -1.457  1.00 94.97           N  
ATOM    278  CZ  ARG A  34      60.310  -8.954  -2.324  1.00 94.97           C  
ATOM    279  N   ARG A  35      57.176  -6.087  -7.443  1.00 94.59           N  
ATOM    280  CA  ARG A  35      56.290  -4.980  -7.846  1.00 94.59           C  
ATOM    281  C   ARG A  35      55.860  -5.050  -9.312  1.00 94.59           C  
ATOM    282  CB  ARG A  35      56.980  -3.636  -7.585  1.00 94.59           C  
ATOM    283  O   ARG A  35      54.721  -4.727  -9.622  1.00 94.59           O  
ATOM    284  CG  ARG A  35      57.068  -3.297  -6.092  1.00 94.59           C  
ATOM    285  CD  ARG A  35      57.851  -1.992  -5.915  1.00 94.59           C  
ATOM    286  NE  ARG A  35      58.016  -1.634  -4.493  1.00 94.59           N  
ATOM    287  NH1 ARG A  35      56.308  -0.097  -4.303  1.00 94.59           N  
ATOM    288  NH2 ARG A  35      57.618  -0.526  -2.549  1.00 94.59           N  
ATOM    289  CZ  ARG A  35      57.313  -0.757  -3.795  1.00 94.59           C  
ATOM    290  N   ARG A  36      56.760  -5.445 -10.222  1.00 94.61           N  
ATOM    291  CA  ARG A  36      56.417  -5.629 -11.644  1.00 94.61           C  
ATOM    292  C   ARG A  36      55.450  -6.791 -11.845  1.00 94.61           C  
ATOM    293  CB  ARG A  36      57.673  -5.852 -12.491  1.00 94.61           C  
ATOM    294  O   ARG A  36      54.500  -6.638 -12.602  1.00 94.61           O  
ATOM    295  CG  ARG A  36      58.463  -4.559 -12.716  1.00 94.61           C  
ATOM    296  CD  ARG A  36      59.689  -4.874 -13.577  1.00 94.61           C  
ATOM    297  NE  ARG A  36      60.530  -3.682 -13.787  1.00 94.61           N  
ATOM    298  NH1 ARG A  36      61.955  -4.606 -15.333  1.00 94.61           N  
ATOM    299  NH2 ARG A  36      62.254  -2.494 -14.685  1.00 94.61           N  
ATOM    300  CZ  ARG A  36      61.573  -3.600 -14.595  1.00 94.61           C  
ATOM    301  N   HIS A  37      55.690  -7.913 -11.171  1.00 94.18           N  
ATOM    302  CA  HIS A  37      54.799  -9.067 -11.214  1.00 94.18           C  
ATOM    303  C   HIS A  37      53.410  -8.719 -10.658  1.00 94.18           C  
ATOM    304  CB  HIS A  37      55.457 -10.219 -10.447  1.00 94.18           C  
ATOM    305  O   HIS A  37      52.408  -8.971 -11.318  1.00 94.18           O  
ATOM    306  CG  HIS A  37      54.630 -11.470 -10.480  1.00 94.18           C  
ATOM    307  CD2 HIS A  37      54.651 -12.433 -11.452  1.00 94.18           C  
ATOM    308  ND1 HIS A  37      53.662 -11.824  -9.567  1.00 94.18           N  
ATOM    309  CE1 HIS A  37      53.120 -12.984  -9.977  1.00 94.18           C  
ATOM    310  NE2 HIS A  37      53.698 -13.394 -11.119  1.00 94.18           N  
ATOM    311  N   ASP A  38      53.346  -8.043  -9.511  1.00 95.75           N  
ATOM    312  CA  ASP A  38      52.086  -7.614  -8.894  1.00 95.75           C  
ATOM    313  C   ASP A  38      51.331  -6.621  -9.788  1.00 95.75           C  
ATOM    314  CB  ASP A  38      52.362  -6.979  -7.520  1.00 95.75           C  
ATOM    315  O   ASP A  38      50.124  -6.738  -9.972  1.00 95.75           O  
ATOM    316  CG  ASP A  38      53.071  -7.910  -6.528  1.00 95.75           C  
ATOM    317  OD1 ASP A  38      52.997  -9.147  -6.706  1.00 95.75           O  
ATOM    318  OD2 ASP A  38      53.754  -7.358  -5.631  1.00 95.75           O  
ATOM    319  N   ALA A  39      52.036  -5.673 -10.416  1.00 94.77           N  
ATOM    320  CA  ALA A  39      51.427  -4.742 -11.363  1.00 94.77           C  
ATOM    321  C   ALA A  39      50.841  -5.457 -12.594  1.00 94.77           C  
ATOM    322  CB  ALA A  39      52.468  -3.691 -11.763  1.00 94.77           C  
ATOM    323  O   ALA A  39      49.769  -5.077 -13.059  1.00 94.77           O  
ATOM    324  N   GLN A  40      51.511  -6.500 -13.099  1.00 94.78           N  
ATOM    325  CA  GLN A  40      51.000  -7.327 -14.196  1.00 94.78           C  
ATOM    326  C   GLN A  40      49.761  -8.125 -13.775  1.00 94.78           C  
ATOM    327  CB  GLN A  40      52.097  -8.279 -14.699  1.00 94.78           C  
ATOM    328  O   GLN A  40      48.777  -8.137 -14.511  1.00 94.78           O  
ATOM    329  CG  GLN A  40      53.160  -7.553 -15.533  1.00 94.78           C  
ATOM    330  CD  GLN A  40      54.308  -8.461 -15.967  1.00 94.78           C  
ATOM    331  NE2 GLN A  40      55.068  -8.066 -16.965  1.00 94.78           N  
ATOM    332  OE1 GLN A  40      54.575  -9.523 -15.432  1.00 94.78           O  
ATOM    333  N   GLN A  41      49.777  -8.729 -12.583  1.00 94.60           N  
ATOM    334  CA  GLN A  41      48.625  -9.443 -12.020  1.00 94.60           C  
ATOM    335  C   GLN A  41      47.421  -8.507 -11.847  1.00 94.60           C  
ATOM    336  CB  GLN A  41      49.023 -10.067 -10.671  1.00 94.60           C  
ATOM    337  O   GLN A  41      46.324  -8.809 -12.308  1.00 94.60           O  
ATOM    338  CG  GLN A  41      49.968 -11.270 -10.818  1.00 94.60           C  
ATOM    339  CD  GLN A  41      49.285 -12.473 -11.458  1.00 94.60           C  
ATOM    340  NE2 GLN A  41      49.942 -13.177 -12.351  1.00 94.60           N  
ATOM    341  OE1 GLN A  41      48.153 -12.805 -11.163  1.00 94.60           O  
ATOM    342  N   LEU A  42      47.631  -7.317 -11.278  1.00 93.02           N  
ATOM    343  CA  LEU A  42      46.581  -6.304 -11.136  1.00 93.02           C  
ATOM    344  C   LEU A  42      46.050  -5.820 -12.489  1.00 93.02           C  
ATOM    345  CB  LEU A  42      47.128  -5.109 -10.339  1.00 93.02           C  
ATOM    346  O   LEU A  42      44.860  -5.546 -12.616  1.00 93.02           O  
ATOM    347  CG  LEU A  42      47.350  -5.383  -8.842  1.00 93.02           C  
ATOM    348  CD1 LEU A  42      48.051  -4.173  -8.221  1.00 93.02           C  
ATOM    349  CD2 LEU A  42      46.033  -5.611  -8.100  1.00 93.02           C  
ATOM    350  N   GLN A  43      46.909  -5.702 -13.503  1.00 92.11           N  
ATOM    351  CA  GLN A  43      46.480  -5.335 -14.850  1.00 92.11           C  
ATOM    352  C   GLN A  43      45.616  -6.433 -15.488  1.00 92.11           C  
ATOM    353  CB  GLN A  43      47.715  -5.005 -15.699  1.00 92.11           C  
ATOM    354  O   GLN A  43      44.623  -6.113 -16.137  1.00 92.11           O  
ATOM    355  CG  GLN A  43      47.331  -4.436 -17.071  1.00 92.11           C  
ATOM    356  CD  GLN A  43      48.539  -4.086 -17.934  1.00 92.11           C  
ATOM    357  NE2 GLN A  43      48.315  -3.637 -19.149  1.00 92.11           N  
ATOM    358  OE1 GLN A  43      49.694  -4.196 -17.553  1.00 92.11           O  
ATOM    359  N   GLN A  44      45.959  -7.707 -15.278  1.00 90.68           N  
ATOM    360  CA  GLN A  44      45.163  -8.847 -15.740  1.00 90.68           C  
ATOM    361  C   GLN A  44      43.803  -8.907 -15.036  1.00 90.68           C  
ATOM    362  CB  GLN A  44      45.945 -10.153 -15.536  1.00 90.68           C  
ATOM    363  O   GLN A  44      42.786  -9.025 -15.714  1.00 90.68           O  
ATOM    364  CG  GLN A  44      47.094 -10.288 -16.545  1.00 90.68           C  
ATOM    365  CD  GLN A  44      47.944 -11.536 -16.322  1.00 90.68           C  
ATOM    366  NE2 GLN A  44      48.729 -11.937 -17.298  1.00 90.68           N  
ATOM    367  OE1 GLN A  44      47.944 -12.178 -15.288  1.00 90.68           O  
ATOM    368  N   LEU A  45      43.763  -8.733 -13.711  1.00 89.57           N  
ATOM    369  CA  LEU A  45      42.507  -8.676 -12.954  1.00 89.57           C  
ATOM    370  C   LEU A  45      41.617  -7.517 -13.419  1.00 89.57           C  
ATOM    371  CB  LEU A  45      42.794  -8.583 -11.444  1.00 89.57           C  
ATOM    372  O   LEU A  45      40.456  -7.738 -13.745  1.00 89.57           O  
ATOM    373  CG  LEU A  45      42.722  -9.940 -10.723  1.00 89.57           C  
ATOM    374  CD1 LEU A  45      43.825 -10.908 -11.157  1.00 89.57           C  
ATOM    375  CD2 LEU A  45      42.846  -9.715  -9.216  1.00 89.57           C  
ATOM    376  N   LYS A  46      42.173  -6.306 -13.559  1.00 88.63           N  
ATOM    377  CA  LYS A  46      41.431  -5.150 -14.093  1.00 88.63           C  
ATOM    378  C   LYS A  46      40.900  -5.390 -15.502  1.00 88.63           C  
ATOM    379  CB  LYS A  46      42.326  -3.908 -14.114  1.00 88.63           C  
ATOM    380  O   LYS A  46      39.845  -4.867 -15.857  1.00 88.63           O  
ATOM    381  CG  LYS A  46      42.444  -3.280 -12.725  1.00 88.63           C  
ATOM    382  CD  LYS A  46      43.337  -2.041 -12.796  1.00 88.63           C  
ATOM    383  CE  LYS A  46      43.394  -1.413 -11.405  1.00 88.63           C  
ATOM    384  NZ  LYS A  46      44.190  -0.164 -11.410  1.00 88.63           N  
ATOM    385  N   HIS A  47      41.634  -6.129 -16.334  1.00 88.62           N  
ATOM    386  CA  HIS A  47      41.164  -6.479 -17.668  1.00 88.62           C  
ATOM    387  C   HIS A  47      39.965  -7.427 -17.602  1.00 88.62           C  
ATOM    388  CB  HIS A  47      42.304  -7.062 -18.506  1.00 88.62           C  
ATOM    389  O   HIS A  47      38.985  -7.169 -18.286  1.00 88.62           O  
ATOM    390  CG  HIS A  47      41.866  -7.404 -19.907  1.00 88.62           C  
ATOM    391  CD2 HIS A  47      41.913  -8.638 -20.496  1.00 88.62           C  
ATOM    392  ND1 HIS A  47      41.279  -6.546 -20.812  1.00 88.62           N  
ATOM    393  CE1 HIS A  47      40.992  -7.248 -21.921  1.00 88.62           C  
ATOM    394  NE2 HIS A  47      41.381  -8.523 -21.782  1.00 88.62           N  
ATOM    395  N   LEU A  48      40.003  -8.451 -16.744  1.00 86.86           N  
ATOM    396  CA  LEU A  48      38.874  -9.366 -16.551  1.00 86.86           C  
ATOM    397  C   LEU A  48      37.632  -8.633 -16.029  1.00 86.86           C  
ATOM    398  CB  LEU A  48      39.281 -10.504 -15.598  1.00 86.86           C  
ATOM    399  O   LEU A  48      36.564  -8.764 -16.618  1.00 86.86           O  
ATOM    400  CG  LEU A  48      40.344 -11.462 -16.159  1.00 86.86           C  
ATOM    401  CD1 LEU A  48      40.753 -12.462 -15.077  1.00 86.86           C  
ATOM    402  CD2 LEU A  48      39.838 -12.246 -17.372  1.00 86.86           C  
ATOM    403  N   GLU A  49      37.794  -7.808 -14.996  1.00 87.43           N  
ATOM    404  CA  GLU A  49      36.726  -6.992 -14.407  1.00 87.43           C  
ATOM    405  C   GLU A  49      36.125  -6.041 -15.457  1.00 87.43           C  
ATOM    406  CB  GLU A  49      37.352  -6.224 -13.230  1.00 87.43           C  
ATOM    407  O   GLU A  49      34.935  -6.054 -15.753  1.00 87.43           O  
ATOM    408  CG  GLU A  49      36.337  -5.623 -12.253  1.00 87.43           C  
ATOM    409  CD  GLU A  49      36.989  -4.726 -11.184  1.00 87.43           C  
ATOM    410  OE1 GLU A  49      36.265  -4.043 -10.429  1.00 87.43           O  
ATOM    411  OE2 GLU A  49      38.243  -4.605 -11.197  1.00 87.43           O  
ATOM    412  N   SER A  50      36.964  -5.264 -16.147  1.00 83.82           N  
ATOM    413  CA  SER A  50      36.470  -4.309 -17.146  1.00 83.82           C  
ATOM    414  C   SER A  50      35.902  -4.942 -18.415  1.00 83.82           C  
ATOM    415  CB  SER A  50      37.542  -3.286 -17.513  1.00 83.82           C  
ATOM    416  O   SER A  50      35.074  -4.297 -19.055  1.00 83.82           O  
ATOM    417  OG  SER A  50      38.678  -3.880 -18.101  1.00 83.82           O  
ATOM    418  N   PHE A  51      36.345  -6.141 -18.797  1.00 85.19           N  
ATOM    419  CA  PHE A  51      35.897  -6.819 -20.013  1.00 85.19           C  
ATOM    420  C   PHE A  51      34.618  -7.635 -19.795  1.00 85.19           C  
ATOM    421  CB  PHE A  51      37.036  -7.693 -20.554  1.00 85.19           C  
ATOM    422  O   PHE A  51      33.766  -7.640 -20.679  1.00 85.19           O  
ATOM    423  CG  PHE A  51      36.723  -8.377 -21.868  1.00 85.19           C  
ATOM    424  CD1 PHE A  51      36.339  -9.729 -21.884  1.00 85.19           C  
ATOM    425  CD2 PHE A  51      36.792  -7.658 -23.075  1.00 85.19           C  
ATOM    426  CE1 PHE A  51      36.038 -10.367 -23.099  1.00 85.19           C  
ATOM    427  CE2 PHE A  51      36.486  -8.293 -24.293  1.00 85.19           C  
ATOM    428  CZ  PHE A  51      36.112  -9.648 -24.305  1.00 85.19           C  
ATOM    429  N   TYR A  52      34.469  -8.298 -18.643  1.00 80.51           N  
ATOM    430  CA  TYR A  52      33.304  -9.146 -18.360  1.00 80.51           C  
ATOM    431  C   TYR A  52      32.233  -8.463 -17.513  1.00 80.51           C  
ATOM    432  CB  TYR A  52      33.753 -10.452 -17.695  1.00 80.51           C  
ATOM    433  O   TYR A  52      31.055  -8.771 -17.672  1.00 80.51           O  
ATOM    434  CG  TYR A  52      34.478 -11.393 -18.635  1.00 80.51           C  
ATOM    435  CD1 TYR A  52      33.744 -12.085 -19.616  1.00 80.51           C  
ATOM    436  CD2 TYR A  52      35.870 -11.579 -18.534  1.00 80.51           C  
ATOM    437  CE1 TYR A  52      34.397 -12.961 -20.502  1.00 80.51           C  
ATOM    438  CE2 TYR A  52      36.530 -12.455 -19.417  1.00 80.51           C  
ATOM    439  OH  TYR A  52      36.423 -13.981 -21.267  1.00 80.51           O  
ATOM    440  CZ  TYR A  52      35.791 -13.145 -20.404  1.00 80.51           C  
ATOM    441  N   GLU A  53      32.610  -7.553 -16.616  1.00 79.99           N  
ATOM    442  CA  GLU A  53      31.659  -6.954 -15.676  1.00 79.99           C  
ATOM    443  C   GLU A  53      30.994  -5.697 -16.242  1.00 79.99           C  
ATOM    444  CB  GLU A  53      32.391  -6.655 -14.369  1.00 79.99           C  
ATOM    445  O   GLU A  53      29.851  -5.376 -15.909  1.00 79.99           O  
ATOM    446  CG  GLU A  53      31.462  -6.716 -13.158  1.00 79.99           C  
ATOM    447  CD  GLU A  53      32.222  -6.459 -11.855  1.00 79.99           C  
ATOM    448  OE1 GLU A  53      31.571  -6.560 -10.796  1.00 79.99           O  
ATOM    449  OE2 GLU A  53      33.421  -6.125 -11.940  1.00 79.99           O  
ATOM    450  N   LYS A  54      31.671  -4.983 -17.152  1.00 79.87           N  
ATOM    451  CA  LYS A  54      31.032  -3.867 -17.851  1.00 79.87           C  
ATOM    452  C   LYS A  54      30.158  -4.404 -18.978  1.00 79.87           C  
ATOM    453  CB  LYS A  54      32.029  -2.838 -18.373  1.00 79.87           C  
ATOM    454  O   LYS A  54      30.658  -5.141 -19.829  1.00 79.87           O  
ATOM    455  CG  LYS A  54      32.689  -2.118 -17.198  1.00 79.87           C  
ATOM    456  CD  LYS A  54      33.700  -1.096 -17.707  1.00 79.87           C  
ATOM    457  CE  LYS A  54      34.528  -0.636 -16.511  1.00 79.87           C  
ATOM    458  NZ  LYS A  54      35.647   0.227 -16.944  1.00 79.87           N  
ATOM    459  N   PRO A  55      28.881  -3.989 -19.046  1.00 73.59           N  
ATOM    460  CA  PRO A  55      28.040  -4.347 -20.171  1.00 73.59           C  
ATOM    461  C   PRO A  55      28.661  -3.827 -21.478  1.00 73.59           C  
ATOM    462  CB  PRO A  55      26.672  -3.728 -19.883  1.00 73.59           C  
ATOM    463  O   PRO A  55      29.318  -2.776 -21.474  1.00 73.59           O  
ATOM    464  CG  PRO A  55      26.999  -2.544 -18.975  1.00 73.59           C  
ATOM    465  CD  PRO A  55      28.196  -3.046 -18.174  1.00 73.59           C  
ATOM    466  N   PRO A  56      28.451  -4.534 -22.601  1.00 76.31           N  
ATOM    467  CA  PRO A  56      28.970  -4.115 -23.891  1.00 76.31           C  
ATOM    468  C   PRO A  56      28.481  -2.698 -24.245  1.00 76.31           C  
ATOM    469  CB  PRO A  56      28.503  -5.169 -24.900  1.00 76.31           C  
ATOM    470  O   PRO A  56      27.336  -2.341 -23.935  1.00 76.31           O  
ATOM    471  CG  PRO A  56      27.299  -5.821 -24.220  1.00 76.31           C  
ATOM    472  CD  PRO A  56      27.644  -5.734 -22.737  1.00 76.31           C  
ATOM    473  N   PRO A  57      29.317  -1.881 -24.916  1.00 74.33           N  
ATOM    474  CA  PRO A  57      28.893  -0.593 -25.449  1.00 74.33           C  
ATOM    475  C   PRO A  57      27.661  -0.789 -26.341  1.00 74.33           C  
ATOM    476  CB  PRO A  57      30.092  -0.046 -26.238  1.00 74.33           C  
ATOM    477  O   PRO A  57      27.720  -1.531 -27.317  1.00 74.33           O  
ATOM    478  CG  PRO A  57      31.289  -0.819 -25.689  1.00 74.33           C  
ATOM    479  CD  PRO A  57      30.696  -2.160 -25.276  1.00 74.33           C  
ATOM    480  N   GLY A  58      26.543  -0.152 -25.992  1.00 71.13           N  
ATOM    481  CA  GLY A  58      25.282  -0.278 -26.730  1.00 71.13           C  
ATOM    482  C   GLY A  58      24.194  -1.097 -26.037  1.00 71.13           C  
ATOM    483  O   GLY A  58      23.078  -1.128 -26.550  1.00 71.13           O  
ATOM    484  N   LEU A  59      24.449  -1.687 -24.860  1.00 71.46           N  
ATOM    485  CA  LEU A  59      23.356  -2.139 -23.997  1.00 71.46           C  
ATOM    486  C   LEU A  59      22.664  -0.898 -23.414  1.00 71.46           C  
ATOM    487  CB  LEU A  59      23.864  -3.139 -22.939  1.00 71.46           C  
ATOM    488  O   LEU A  59      23.033  -0.390 -22.353  1.00 71.46           O  
ATOM    489  CG  LEU A  59      22.736  -3.981 -22.305  1.00 71.46           C  
ATOM    490  CD1 LEU A  59      22.131  -4.977 -23.301  1.00 71.46           C  
ATOM    491  CD2 LEU A  59      23.289  -4.789 -21.129  1.00 71.46           C  
ATOM    492  N   ILE A  60      21.714  -0.352 -24.175  1.00 72.54           N  
ATOM    493  CA  ILE A  60      20.790   0.677 -23.707  1.00 72.54           C  
ATOM    494  C   ILE A  60      20.099   0.071 -22.494  1.00 72.54           C  
ATOM    495  CB  ILE A  60      19.797   1.066 -24.826  1.00 72.54           C  
ATOM    496  O   ILE A  60      19.391  -0.926 -22.615  1.00 72.54           O  
ATOM    497  CG1 ILE A  60      20.544   1.722 -26.016  1.00 72.54           C  
ATOM    498  CG2 ILE A  60      18.704   2.021 -24.315  1.00 72.54           C  
ATOM    499  CD1 ILE A  60      20.220   1.039 -27.348  1.00 72.54           C  
ATOM    500  N   LYS A  61      20.382   0.624 -21.313  1.00 69.99           N  
ATOM    501  CA  LYS A  61      19.621   0.295 -20.114  1.00 69.99           C  
ATOM    502  C   LYS A  61      18.184   0.659 -20.452  1.00 69.99           C  
ATOM    503  CB  LYS A  61      20.129   1.089 -18.903  1.00 69.99           C  
ATOM    504  O   LYS A  61      17.913   1.833 -20.686  1.00 69.99           O  
ATOM    505  CG  LYS A  61      21.572   0.723 -18.531  1.00 69.99           C  
ATOM    506  CD  LYS A  61      22.023   1.541 -17.319  1.00 69.99           C  
ATOM    507  CE  LYS A  61      23.468   1.186 -16.967  1.00 69.99           C  
ATOM    508  NZ  LYS A  61      23.901   1.911 -15.750  1.00 69.99           N  
ATOM    509  N   GLU A  62      17.318  -0.339 -20.575  1.00 69.24           N  
ATOM    510  CA  GLU A  62      15.885  -0.089 -20.638  1.00 69.24           C  
ATOM    511  C   GLU A  62      15.547   0.787 -19.432  1.00 69.24           C  
ATOM    512  CB  GLU A  62      15.101  -1.410 -20.626  1.00 69.24           C  
ATOM    513  O   GLU A  62      16.002   0.498 -18.319  1.00 69.24           O  
ATOM    514  CG  GLU A  62      15.332  -2.220 -21.914  1.00 69.24           C  
ATOM    515  CD  GLU A  62      14.558  -3.549 -21.958  1.00 69.24           C  
ATOM    516  OE1 GLU A  62      14.440  -4.103 -23.076  1.00 69.24           O  
ATOM    517  OE2 GLU A  62      14.116  -4.028 -20.889  1.00 69.24           O  
ATOM    518  N   ASP A  63      14.861   1.905 -19.672  1.00 69.35           N  
ATOM    519  CA  ASP A  63      14.475   2.818 -18.605  1.00 69.35           C  
ATOM    520  C   ASP A  63      13.745   2.001 -17.538  1.00 69.35           C  
ATOM    521  CB  ASP A  63      13.588   3.950 -19.151  1.00 69.35           C  
ATOM    522  O   ASP A  63      12.704   1.400 -17.813  1.00 69.35           O  
ATOM    523  CG  ASP A  63      14.370   4.981 -19.972  1.00 69.35           C  
ATOM    524  OD1 ASP A  63      15.406   5.466 -19.460  1.00 69.35           O  
ATOM    525  OD2 ASP A  63      13.899   5.321 -21.080  1.00 69.35           O  
ATOM    526  N   GLU A  64      14.328   1.915 -16.337  1.00 72.79           N  
ATOM    527  CA  GLU A  64      13.728   1.185 -15.224  1.00 72.79           C  
ATOM    528  C   GLU A  64      12.311   1.731 -15.031  1.00 72.79           C  
ATOM    529  CB  GLU A  64      14.558   1.352 -13.933  1.00 72.79           C  
ATOM    530  O   GLU A  64      12.151   2.892 -14.655  1.00 72.79           O  
ATOM    531  CG  GLU A  64      15.930   0.653 -13.970  1.00 72.79           C  
ATOM    532  CD  GLU A  64      16.745   0.809 -12.666  1.00 72.79           C  
ATOM    533  OE1 GLU A  64      17.859   0.237 -12.603  1.00 72.79           O  
ATOM    534  OE2 GLU A  64      16.290   1.506 -11.727  1.00 72.79           O  
ATOM    535  N   THR A  65      11.291   0.924 -15.344  1.00 71.70           N  
ATOM    536  CA  THR A  65       9.883   1.344 -15.315  1.00 71.70           C  
ATOM    537  C   THR A  65       9.557   1.894 -13.936  1.00 71.70           C  
ATOM    538  CB  THR A  65       8.934   0.180 -15.629  1.00 71.70           C  
ATOM    539  O   THR A  65       9.564   1.148 -12.946  1.00 71.70           O  
ATOM    540  CG2 THR A  65       8.992  -0.239 -17.095  1.00 71.70           C  
ATOM    541  OG1 THR A  65       9.260  -0.940 -14.832  1.00 71.70           O  
ATOM    542  N   LYS A  66       9.315   3.201 -13.855  1.00 81.78           N  
ATOM    543  CA  LYS A  66       9.242   3.897 -12.577  1.00 81.78           C  
ATOM    544  C   LYS A  66       7.834   3.758 -11.991  1.00 81.78           C  
ATOM    545  CB  LYS A  66       9.670   5.355 -12.754  1.00 81.78           C  
ATOM    546  O   LYS A  66       6.859   3.617 -12.733  1.00 81.78           O  
ATOM    547  CG  LYS A  66      11.027   5.555 -13.435  1.00 81.78           C  
ATOM    548  CD  LYS A  66      11.327   7.048 -13.497  1.00 81.78           C  
ATOM    549  CE  LYS A  66      12.596   7.325 -14.288  1.00 81.78           C  
ATOM    550  NZ  LYS A  66      12.661   8.767 -14.601  1.00 81.78           N  
ATOM    551  N   PRO A  67       7.669   3.770 -10.656  1.00 77.02           N  
ATOM    552  CA  PRO A  67       6.356   3.574 -10.037  1.00 77.02           C  
ATOM    553  C   PRO A  67       5.306   4.622 -10.455  1.00 77.02           C  
ATOM    554  CB  PRO A  67       6.627   3.588  -8.528  1.00 77.02           C  
ATOM    555  O   PRO A  67       4.111   4.323 -10.447  1.00 77.02           O  
ATOM    556  CG  PRO A  67       7.934   4.371  -8.387  1.00 77.02           C  
ATOM    557  CD  PRO A  67       8.696   3.984  -9.648  1.00 77.02           C  
ATOM    558  N   GLU A  68       5.723   5.830 -10.832  1.00 80.28           N  
ATOM    559  CA  GLU A  68       4.869   6.915 -11.325  1.00 80.28           C  
ATOM    560  C   GLU A  68       4.279   6.683 -12.725  1.00 80.28           C  
ATOM    561  CB  GLU A  68       5.621   8.261 -11.291  1.00 80.28           C  
ATOM    562  O   GLU A  68       3.291   7.337 -13.067  1.00 80.28           O  
ATOM    563  CG  GLU A  68       6.851   8.369 -12.215  1.00 80.28           C  
ATOM    564  CD  GLU A  68       8.162   7.926 -11.552  1.00 80.28           C  
ATOM    565  OE1 GLU A  68       9.222   8.438 -11.971  1.00 80.28           O  
ATOM    566  OE2 GLU A  68       8.109   7.091 -10.616  1.00 80.28           O  
ATOM    567  N   ASP A  69       4.835   5.765 -13.522  1.00 83.19           N  
ATOM    568  CA  ASP A  69       4.373   5.477 -14.891  1.00 83.19           C  
ATOM    569  C   ASP A  69       3.082   4.656 -14.905  1.00 83.19           C  
ATOM    570  CB  ASP A  69       5.477   4.753 -15.675  1.00 83.19           C  
ATOM    571  O   ASP A  69       2.279   4.727 -15.832  1.00 83.19           O  
ATOM    572  CG  ASP A  69       6.719   5.626 -15.868  1.00 83.19           C  
ATOM    573  OD1 ASP A  69       6.531   6.859 -16.012  1.00 83.19           O  
ATOM    574  OD2 ASP A  69       7.832   5.052 -15.859  1.00 83.19           O  
ATOM    575  N   CYS A  70       2.825   3.930 -13.819  1.00 85.11           N  
ATOM    576  CA  CYS A  70       1.575   3.210 -13.608  1.00 85.11           C  
ATOM    577  C   CYS A  70       0.383   4.141 -13.315  1.00 85.11           C  
ATOM    578  CB  CYS A  70       1.803   2.262 -12.437  1.00 85.11           C  
ATOM    579  O   CYS A  70      -0.758   3.676 -13.262  1.00 85.11           O  
ATOM    580  SG  CYS A  70       2.955   0.927 -12.849  1.00 85.11           S  
ATOM    581  N   ILE A  71       0.622   5.436 -13.074  1.00 84.90           N  
ATOM    582  CA  ILE A  71      -0.427   6.423 -12.817  1.00 84.90           C  
ATOM    583  C   ILE A  71      -0.685   7.229 -14.101  1.00 84.90           C  
ATOM    584  CB  ILE A  71      -0.068   7.319 -11.617  1.00 84.90           C  
ATOM    585  O   ILE A  71       0.198   7.968 -14.535  1.00 84.90           O  
ATOM    586  CG1 ILE A  71       0.079   6.462 -10.337  1.00 84.90           C  
ATOM    587  CG2 ILE A  71      -1.141   8.414 -11.459  1.00 84.90           C  
ATOM    588  CD1 ILE A  71       0.372   7.266  -9.066  1.00 84.90           C  
ATOM    589  N   PRO A  72      -1.898   7.155 -14.684  1.00 84.30           N  
ATOM    590  CA  PRO A  72      -2.241   7.904 -15.889  1.00 84.30           C  
ATOM    591  C   PRO A  72      -2.138   9.420 -15.704  1.00 84.30           C  
ATOM    592  CB  PRO A  72      -3.676   7.500 -16.246  1.00 84.30           C  
ATOM    593  O   PRO A  72      -2.523   9.950 -14.652  1.00 84.30           O  
ATOM    594  CG  PRO A  72      -3.837   6.132 -15.590  1.00 84.30           C  
ATOM    595  CD  PRO A  72      -2.982   6.250 -14.335  1.00 84.30           C  
ATOM    596  N   ASP A  73      -1.713  10.100 -16.771  1.00 85.64           N  
ATOM    597  CA  ASP A  73      -1.570  11.556 -16.847  1.00 85.64           C  
ATOM    598  C   ASP A  73      -2.918  12.251 -17.080  1.00 85.64           C  
ATOM    599  CB  ASP A  73      -0.522  11.929 -17.914  1.00 85.64           C  
ATOM    600  O   ASP A  73      -3.236  12.741 -18.160  1.00 85.64           O  
ATOM    601  CG  ASP A  73       0.139  13.278 -17.622  1.00 85.64           C  
ATOM    602  OD1 ASP A  73       0.204  13.617 -16.417  1.00 85.64           O  
ATOM    603  OD2 ASP A  73       0.701  13.861 -18.569  1.00 85.64           O  
ATOM    604  N   VAL A  74      -3.776  12.199 -16.064  1.00 83.35           N  
ATOM    605  CA  VAL A  74      -5.072  12.885 -16.057  1.00 83.35           C  
ATOM    606  C   VAL A  74      -5.106  13.920 -14.932  1.00 83.35           C  
ATOM    607  CB  VAL A  74      -6.266  11.912 -16.001  1.00 83.35           C  
ATOM    608  O   VAL A  74      -4.547  13.670 -13.854  1.00 83.35           O  
ATOM    609  CG1 VAL A  74      -6.341  11.045 -17.263  1.00 83.35           C  
ATOM    610  CG2 VAL A  74      -6.243  10.979 -14.793  1.00 83.35           C  
ATOM    611  N   PRO A  75      -5.789  15.064 -15.135  1.00 83.78           N  
ATOM    612  CA  PRO A  75      -5.830  16.133 -14.146  1.00 83.78           C  
ATOM    613  C   PRO A  75      -6.343  15.613 -12.797  1.00 83.78           C  
ATOM    614  CB  PRO A  75      -6.719  17.229 -14.746  1.00 83.78           C  
ATOM    615  O   PRO A  75      -7.360  14.918 -12.706  1.00 83.78           O  
ATOM    616  CG  PRO A  75      -7.560  16.493 -15.790  1.00 83.78           C  
ATOM    617  CD  PRO A  75      -6.597  15.423 -16.294  1.00 83.78           C  
ATOM    618  N   GLY A  76      -5.621  15.951 -11.727  1.00 83.20           N  
ATOM    619  CA  GLY A  76      -5.910  15.505 -10.361  1.00 83.20           C  
ATOM    620  C   GLY A  76      -5.162  14.249  -9.893  1.00 83.20           C  
ATOM    621  O   GLY A  76      -5.277  13.917  -8.711  1.00 83.20           O  
ATOM    622  N   ASN A  77      -4.388  13.585 -10.760  1.00 87.55           N  
ATOM    623  CA  ASN A  77      -3.421  12.546 -10.367  1.00 87.55           C  
ATOM    624  C   ASN A  77      -1.989  13.080 -10.178  1.00 87.55           C  
ATOM    625  CB  ASN A  77      -3.407  11.437 -11.422  1.00 87.55           C  
ATOM    626  O   ASN A  77      -1.143  12.359  -9.649  1.00 87.55           O  
ATOM    627  CG  ASN A  77      -4.624  10.542 -11.446  1.00 87.55           C  
ATOM    628  ND2 ASN A  77      -4.675   9.717 -12.459  1.00 87.55           N  
ATOM    629  OD1 ASN A  77      -5.483  10.508 -10.569  1.00 87.55           O  
ATOM    630  N   GLU A  78      -1.723  14.323 -10.583  1.00 88.45           N  
ATOM    631  CA  GLU A  78      -0.400  14.973 -10.581  1.00 88.45           C  
ATOM    632  C   GLU A  78       0.322  14.826  -9.238  1.00 88.45           C  
ATOM    633  CB  GLU A  78      -0.595  16.459 -10.909  1.00 88.45           C  
ATOM    634  O   GLU A  78       1.422  14.286  -9.186  1.00 88.45           O  
ATOM    635  CG  GLU A  78      -1.078  16.677 -12.355  1.00 88.45           C  
ATOM    636  CD  GLU A  78      -1.687  18.067 -12.592  1.00 88.45           C  
ATOM    637  OE1 GLU A  78      -2.267  18.244 -13.684  1.00 88.45           O  
ATOM    638  OE2 GLU A  78      -1.755  18.867 -11.633  1.00 88.45           O  
ATOM    639  N   HIS A  79      -0.354  15.150  -8.131  1.00 86.30           N  
ATOM    640  CA  HIS A  79       0.207  15.020  -6.781  1.00 86.30           C  
ATOM    641  C   HIS A  79       0.723  13.601  -6.479  1.00 86.30           C  
ATOM    642  CB  HIS A  79      -0.885  15.419  -5.771  1.00 86.30           C  
ATOM    643  O   HIS A  79       1.710  13.425  -5.766  1.00 86.30           O  
ATOM    644  CG  HIS A  79      -0.465  15.323  -4.321  1.00 86.30           C  
ATOM    645  CD2 HIS A  79      -0.293  16.361  -3.443  1.00 86.30           C  
ATOM    646  ND1 HIS A  79      -0.146  14.170  -3.640  1.00 86.30           N  
ATOM    647  CE1 HIS A  79       0.219  14.504  -2.395  1.00 86.30           C  
ATOM    648  NE2 HIS A  79       0.124  15.830  -2.212  1.00 86.30           N  
ATOM    649  N   ALA A  80       0.047  12.558  -6.969  1.00 88.30           N  
ATOM    650  CA  ALA A  80       0.478  11.182  -6.741  1.00 88.30           C  
ATOM    651  C   ALA A  80       1.731  10.837  -7.565  1.00 88.30           C  
ATOM    652  CB  ALA A  80      -0.695  10.239  -7.036  1.00 88.30           C  
ATOM    653  O   ALA A  80       2.621  10.154  -7.057  1.00 88.30           O  
ATOM    654  N   ARG A  81       1.822  11.338  -8.803  1.00 89.15           N  
ATOM    655  CA  ARG A  81       3.000  11.156  -9.665  1.00 89.15           C  
ATOM    656  C   ARG A  81       4.203  11.912  -9.128  1.00 89.15           C  
ATOM    657  CB  ARG A  81       2.715  11.592 -11.111  1.00 89.15           C  
ATOM    658  O   ARG A  81       5.250  11.309  -8.937  1.00 89.15           O  
ATOM    659  CG  ARG A  81       1.628  10.731 -11.759  1.00 89.15           C  
ATOM    660  CD  ARG A  81       1.544  10.939 -13.274  1.00 89.15           C  
ATOM    661  NE  ARG A  81       2.529  10.113 -13.995  1.00 89.15           N  
ATOM    662  NH1 ARG A  81       2.058  10.906 -16.094  1.00 89.15           N  
ATOM    663  NH2 ARG A  81       3.579   9.286 -15.831  1.00 89.15           N  
ATOM    664  CZ  ARG A  81       2.710  10.101 -15.301  1.00 89.15           C  
ATOM    665  N   GLU A  82       4.034  13.193  -8.810  1.00 88.42           N  
ATOM    666  CA  GLU A  82       5.092  14.037  -8.248  1.00 88.42           C  
ATOM    667  C   GLU A  82       5.659  13.447  -6.960  1.00 88.42           C  
ATOM    668  CB  GLU A  82       4.532  15.422  -7.921  1.00 88.42           C  
ATOM    669  O   GLU A  82       6.878  13.413  -6.780  1.00 88.42           O  
ATOM    670  CG  GLU A  82       4.252  16.266  -9.167  1.00 88.42           C  
ATOM    671  CD  GLU A  82       3.589  17.605  -8.812  1.00 88.42           C  
ATOM    672  OE1 GLU A  82       3.261  18.342  -9.762  1.00 88.42           O  
ATOM    673  OE2 GLU A  82       3.400  17.878  -7.601  1.00 88.42           O  
ATOM    674  N   PHE A  83       4.785  12.939  -6.084  1.00 87.38           N  
ATOM    675  CA  PHE A  83       5.215  12.300  -4.849  1.00 87.38           C  
ATOM    676  C   PHE A  83       6.054  11.051  -5.119  1.00 87.38           C  
ATOM    677  CB  PHE A  83       4.002  11.960  -3.983  1.00 87.38           C  
ATOM    678  O   PHE A  83       7.085  10.893  -4.479  1.00 87.38           O  
ATOM    679  CG  PHE A  83       4.380  11.374  -2.635  1.00 87.38           C  
ATOM    680  CD1 PHE A  83       4.590   9.989  -2.492  1.00 87.38           C  
ATOM    681  CD2 PHE A  83       4.566  12.224  -1.530  1.00 87.38           C  
ATOM    682  CE1 PHE A  83       4.967   9.455  -1.248  1.00 87.38           C  
ATOM    683  CE2 PHE A  83       4.949  11.692  -0.287  1.00 87.38           C  
ATOM    684  CZ  PHE A  83       5.154  10.309  -0.148  1.00 87.38           C  
ATOM    685  N   LEU A  84       5.642  10.173  -6.041  1.00 86.19           N  
ATOM    686  CA  LEU A  84       6.397   8.956  -6.366  1.00 86.19           C  
ATOM    687  C   LEU A  84       7.714   9.264  -7.089  1.00 86.19           C  
ATOM    688  CB  LEU A  84       5.519   8.000  -7.190  1.00 86.19           C  
ATOM    689  O   LEU A  84       8.726   8.654  -6.756  1.00 86.19           O  
ATOM    690  CG  LEU A  84       4.390   7.332  -6.386  1.00 86.19           C  
ATOM    691  CD1 LEU A  84       3.504   6.527  -7.332  1.00 86.19           C  
ATOM    692  CD2 LEU A  84       4.905   6.381  -5.301  1.00 86.19           C  
ATOM    693  N   ALA A  85       7.724  10.256  -7.979  1.00 86.62           N  
ATOM    694  CA  ALA A  85       8.917  10.684  -8.705  1.00 86.62           C  
ATOM    695  C   ALA A  85       9.994  11.289  -7.782  1.00 86.62           C  
ATOM    696  CB  ALA A  85       8.474  11.689  -9.774  1.00 86.62           C  
ATOM    697  O   ALA A  85      11.188  11.110  -8.016  1.00 86.62           O  
ATOM    698  N   HIS A  86       9.587  11.990  -6.717  1.00 88.11           N  
ATOM    699  CA  HIS A  86      10.507  12.595  -5.742  1.00 88.11           C  
ATOM    700  C   HIS A  86      10.700  11.753  -4.476  1.00 88.11           C  
ATOM    701  CB  HIS A  86      10.023  14.004  -5.379  1.00 88.11           C  
ATOM    702  O   HIS A  86      11.511  12.113  -3.616  1.00 88.11           O  
ATOM    703  CG  HIS A  86      10.076  14.959  -6.538  1.00 88.11           C  
ATOM    704  CD2 HIS A  86      11.093  15.818  -6.850  1.00 88.11           C  
ATOM    705  ND1 HIS A  86       9.101  15.116  -7.491  1.00 88.11           N  
ATOM    706  CE1 HIS A  86       9.518  16.051  -8.361  1.00 88.11           C  
ATOM    707  NE2 HIS A  86      10.728  16.513  -8.005  1.00 88.11           N  
ATOM    708  N   ALA A  87       9.947  10.662  -4.313  1.00 82.94           N  
ATOM    709  CA  ALA A  87      10.009   9.847  -3.111  1.00 82.94           C  
ATOM    710  C   ALA A  87      11.412   9.239  -2.960  1.00 82.94           C  
ATOM    711  CB  ALA A  87       8.941   8.745  -3.131  1.00 82.94           C  
ATOM    712  O   ALA A  87      11.901   8.579  -3.880  1.00 82.94           O  
ATOM    713  N   PRO A  88      12.057   9.378  -1.785  1.00 82.24           N  
ATOM    714  CA  PRO A  88      13.282   8.650  -1.495  1.00 82.24           C  
ATOM    715  C   PRO A  88      13.040   7.137  -1.606  1.00 82.24           C  
ATOM    716  CB  PRO A  88      13.706   9.094  -0.086  1.00 82.24           C  
ATOM    717  O   PRO A  88      12.404   6.535  -0.742  1.00 82.24           O  
ATOM    718  CG  PRO A  88      13.045  10.464   0.071  1.00 82.24           C  
ATOM    719  CD  PRO A  88      11.747  10.315  -0.718  1.00 82.24           C  
ATOM    720  N   THR A  89      13.549   6.512  -2.670  1.00 75.29           N  
ATOM    721  CA  THR A  89      13.418   5.061  -2.900  1.00 75.29           C  
ATOM    722  C   THR A  89      14.282   4.247  -1.939  1.00 75.29           C  
ATOM    723  CB  THR A  89      13.791   4.696  -4.345  1.00 75.29           C  
ATOM    724  O   THR A  89      13.948   3.116  -1.588  1.00 75.29           O  
ATOM    725  CG2 THR A  89      12.798   5.263  -5.355  1.00 75.29           C  
ATOM    726  OG1 THR A  89      15.064   5.213  -4.673  1.00 75.29           O  
ATOM    727  N   LYS A  90      15.390   4.833  -1.473  1.00 75.92           N  
ATOM    728  CA  LYS A  90      16.326   4.237  -0.517  1.00 75.92           C  
ATOM    729  C   LYS A  90      16.186   4.943   0.831  1.00 75.92           C  
ATOM    730  CB  LYS A  90      17.760   4.322  -1.075  1.00 75.92           C  
ATOM    731  O   LYS A  90      16.523   6.118   0.945  1.00 75.92           O  
ATOM    732  CG  LYS A  90      17.932   3.540  -2.390  1.00 75.92           C  
ATOM    733  CD  LYS A  90      19.362   3.644  -2.944  1.00 75.92           C  
ATOM    734  CE  LYS A  90      19.445   2.893  -4.282  1.00 75.92           C  
ATOM    735  NZ  LYS A  90      20.783   3.003  -4.921  1.00 75.92           N  
ATOM    736  N   GLY A  91      15.713   4.237   1.859  1.00 76.58           N  
ATOM    737  CA  GLY A  91      15.637   4.779   3.218  1.00 76.58           C  
ATOM    738  C   GLY A  91      14.422   4.314   4.014  1.00 76.58           C  
ATOM    739  O   GLY A  91      13.900   3.218   3.812  1.00 76.58           O  
ATOM    740  N   LEU A  92      14.001   5.147   4.969  1.00 76.13           N  
ATOM    741  CA  LEU A  92      12.827   4.895   5.800  1.00 76.13           C  
ATOM    742  C   LEU A  92      11.602   4.672   4.902  1.00 76.13           C  
ATOM    743  CB  LEU A  92      12.633   6.099   6.745  1.00 76.13           C  
ATOM    744  O   LEU A  92      11.286   5.530   4.091  1.00 76.13           O  
ATOM    745  CG  LEU A  92      11.572   5.897   7.841  1.00 76.13           C  
ATOM    746  CD1 LEU A  92      11.979   4.791   8.821  1.00 76.13           C  
ATOM    747  CD2 LEU A  92      11.390   7.189   8.635  1.00 76.13           C  
ATOM    748  N   TRP A  93      10.893   3.552   5.087  1.00 72.94           N  
ATOM    749  CA  TRP A  93       9.759   3.120   4.247  1.00 72.94           C  
ATOM    750  C   TRP A  93       8.620   4.160   4.117  1.00 72.94           C  
ATOM    751  CB  TRP A  93       9.266   1.773   4.813  1.00 72.94           C  
ATOM    752  O   TRP A  93       7.785   4.046   3.229  1.00 72.94           O  
ATOM    753  CG  TRP A  93       8.117   1.100   4.121  1.00 72.94           C  
ATOM    754  CD1 TRP A  93       8.012   0.882   2.789  1.00 72.94           C  
ATOM    755  CD2 TRP A  93       6.870   0.601   4.701  1.00 72.94           C  
ATOM    756  CE2 TRP A  93       6.044   0.111   3.646  1.00 72.94           C  
ATOM    757  CE3 TRP A  93       6.339   0.547   6.010  1.00 72.94           C  
ATOM    758  NE1 TRP A  93       6.790   0.303   2.505  1.00 72.94           N  
ATOM    759  CH2 TRP A  93       4.253  -0.422   5.184  1.00 72.94           C  
ATOM    760  CZ2 TRP A  93       4.755  -0.393   3.872  1.00 72.94           C  
ATOM    761  CZ3 TRP A  93       5.046   0.042   6.250  1.00 72.94           C  
ATOM    762  N   MET A  94       8.598   5.193   4.969  1.00 75.23           N  
ATOM    763  CA  MET A  94       7.693   6.346   4.893  1.00 75.23           C  
ATOM    764  C   MET A  94       8.390   7.606   5.445  1.00 75.23           C  
ATOM    765  CB  MET A  94       6.426   6.061   5.715  1.00 75.23           C  
ATOM    766  O   MET A  94       8.231   7.912   6.629  1.00 75.23           O  
ATOM    767  CG  MET A  94       5.542   4.945   5.155  1.00 75.23           C  
ATOM    768  SD  MET A  94       4.041   4.669   6.130  1.00 75.23           S  
ATOM    769  CE  MET A  94       4.762   3.969   7.636  1.00 75.23           C  
ATOM    770  N   PRO A  95       9.166   8.356   4.644  1.00 70.90           N  
ATOM    771  CA  PRO A  95       9.923   9.499   5.159  1.00 70.90           C  
ATOM    772  C   PRO A  95       9.024  10.668   5.593  1.00 70.90           C  
ATOM    773  CB  PRO A  95      10.896   9.875   4.037  1.00 70.90           C  
ATOM    774  O   PRO A  95       9.347  11.360   6.551  1.00 70.90           O  
ATOM    775  CG  PRO A  95      10.235   9.348   2.762  1.00 70.90           C  
ATOM    776  CD  PRO A  95       9.412   8.148   3.225  1.00 70.90           C  
ATOM    777  N   LEU A  96       7.873  10.863   4.936  1.00 72.97           N  
ATOM    778  CA  LEU A  96       6.964  11.995   5.183  1.00 72.97           C  
ATOM    779  C   LEU A  96       5.658  11.602   5.896  1.00 72.97           C  
ATOM    780  CB  LEU A  96       6.699  12.722   3.847  1.00 72.97           C  
ATOM    781  O   LEU A  96       4.746  12.419   6.000  1.00 72.97           O  
ATOM    782  CG  LEU A  96       7.955  13.302   3.167  1.00 72.97           C  
ATOM    783  CD1 LEU A  96       7.563  13.973   1.851  1.00 72.97           C  
ATOM    784  CD2 LEU A  96       8.665  14.337   4.042  1.00 72.97           C  
ATOM    785  N   GLY A  97       5.512  10.338   6.316  1.00 81.03           N  
ATOM    786  CA  GLY A  97       4.262   9.798   6.881  1.00 81.03           C  
ATOM    787  C   GLY A  97       3.063   9.776   5.916  1.00 81.03           C  
ATOM    788  O   GLY A  97       1.991   9.302   6.285  1.00 81.03           O  
ATOM    789  N   LYS A  98       3.240  10.271   4.688  1.00 80.83           N  
ATOM    790  CA  LYS A  98       2.287  10.204   3.581  1.00 80.83           C  
ATOM    791  C   LYS A  98       2.658   9.013   2.699  1.00 80.83           C  
ATOM    792  CB  LYS A  98       2.297  11.530   2.799  1.00 80.83           C  
ATOM    793  O   LYS A  98       3.818   8.873   2.323  1.00 80.83           O  
ATOM    794  CG  LYS A  98       1.826  12.726   3.649  1.00 80.83           C  
ATOM    795  CD  LYS A  98       1.802  14.013   2.813  1.00 80.83           C  
ATOM    796  CE  LYS A  98       1.321  15.207   3.647  1.00 80.83           C  
ATOM    797  NZ  LYS A  98       1.218  16.433   2.812  1.00 80.83           N  
ATOM    798  N   GLU A  99       1.687   8.159   2.393  1.00 80.39           N  
ATOM    799  CA  GLU A  99       1.847   7.011   1.495  1.00 80.39           C  
ATOM    800  C   GLU A  99       0.957   7.227   0.271  1.00 80.39           C  
ATOM    801  CB  GLU A  99       1.497   5.697   2.223  1.00 80.39           C  
ATOM    802  O   GLU A  99      -0.259   7.378   0.403  1.00 80.39           O  
ATOM    803  CG  GLU A  99       1.755   4.447   1.355  1.00 80.39           C  
ATOM    804  CD  GLU A  99       1.240   3.129   1.971  1.00 80.39           C  
ATOM    805  OE1 GLU A  99       1.485   2.059   1.366  1.00 80.39           O  
ATOM    806  OE2 GLU A  99       0.488   3.165   2.975  1.00 80.39           O  
ATOM    807  N   VAL A 100       1.564   7.227  -0.914  1.00 87.34           N  
ATOM    808  CA  VAL A 100       0.849   7.307  -2.188  1.00 87.34           C  
ATOM    809  C   VAL A 100       0.793   5.919  -2.809  1.00 87.34           C  
ATOM    810  CB  VAL A 100       1.497   8.339  -3.119  1.00 87.34           C  
ATOM    811  O   VAL A 100       1.809   5.245  -2.958  1.00 87.34           O  
ATOM    812  CG1 VAL A 100       0.845   8.368  -4.499  1.00 87.34           C  
ATOM    813  CG2 VAL A 100       1.339   9.741  -2.514  1.00 87.34           C  
ATOM    814  N   LYS A 101      -0.414   5.483  -3.169  1.00 87.75           N  
ATOM    815  CA  LYS A 101      -0.671   4.165  -3.755  1.00 87.75           C  
ATOM    816  C   LYS A 101      -0.908   4.272  -5.254  1.00 87.75           C  
ATOM    817  CB  LYS A 101      -1.856   3.493  -3.052  1.00 87.75           C  
ATOM    818  O   LYS A 101      -1.728   5.061  -5.702  1.00 87.75           O  
ATOM    819  CG  LYS A 101      -1.571   3.254  -1.563  1.00 87.75           C  
ATOM    820  CD  LYS A 101      -2.813   2.700  -0.873  1.00 87.75           C  
ATOM    821  CE  LYS A 101      -2.567   2.606   0.636  1.00 87.75           C  
ATOM    822  NZ  LYS A 101      -3.813   2.825   1.414  1.00 87.75           N  
ATOM    823  N   VAL A 102      -0.312   3.367  -6.016  1.00 88.62           N  
ATOM    824  CA  VAL A 102      -0.434   3.271  -7.485  1.00 88.62           C  
ATOM    825  C   VAL A 102      -1.817   2.756  -7.948  1.00 88.62           C  
ATOM    826  CB  VAL A 102       0.752   2.424  -7.995  1.00 88.62           C  
ATOM    827  O   VAL A 102      -2.046   2.456  -9.110  1.00 88.62           O  
ATOM    828  CG1 VAL A 102       0.815   2.271  -9.505  1.00 88.62           C  
ATOM    829  CG2 VAL A 102       2.092   3.061  -7.588  1.00 88.62           C  
ATOM    830  N   MET A 103      -2.790   2.654  -7.042  1.00 88.30           N  
ATOM    831  CA  MET A 103      -4.124   2.140  -7.346  1.00 88.30           C  
ATOM    832  C   MET A 103      -5.166   3.250  -7.460  1.00 88.30           C  
ATOM    833  CB  MET A 103      -4.511   1.061  -6.337  1.00 88.30           C  
ATOM    834  O   MET A 103      -5.065   4.288  -6.803  1.00 88.30           O  
ATOM    835  CG  MET A 103      -4.776   1.585  -4.921  1.00 88.30           C  
ATOM    836  SD  MET A 103      -4.750   0.276  -3.663  1.00 88.30           S  
ATOM    837  CE  MET A 103      -5.879  -0.931  -4.419  1.00 88.30           C  
ATOM    838  N   GLN A 104      -6.198   2.989  -8.261  1.00 89.01           N  
ATOM    839  CA  GLN A 104      -7.319   3.900  -8.447  1.00 89.01           C  
ATOM    840  C   GLN A 104      -8.355   3.747  -7.328  1.00 89.01           C  
ATOM    841  CB  GLN A 104      -7.948   3.661  -9.825  1.00 89.01           C  
ATOM    842  O   GLN A 104      -8.839   2.650  -7.037  1.00 89.01           O  
ATOM    843  CG  GLN A 104      -8.865   4.826 -10.220  1.00 89.01           C  
ATOM    844  CD  GLN A 104      -9.525   4.619 -11.577  1.00 89.01           C  
ATOM    845  NE2 GLN A 104      -9.701   5.661 -12.356  1.00 89.01           N  
ATOM    846  OE1 GLN A 104      -9.959   3.539 -11.933  1.00 89.01           O  
ATOM    847  N   CYS A 105      -8.767   4.866  -6.739  1.00 89.50           N  
ATOM    848  CA  CYS A 105      -9.898   4.894  -5.826  1.00 89.50           C  
ATOM    849  C   CYS A 105     -11.217   4.789  -6.600  1.00 89.50           C  
ATOM    850  CB  CYS A 105      -9.811   6.177  -5.007  1.00 89.50           C  
ATOM    851  O   CYS A 105     -11.507   5.607  -7.475  1.00 89.50           O  
ATOM    852  SG  CYS A 105     -11.228   6.336  -3.878  1.00 89.50           S  
ATOM    853  N   TRP A 106     -12.085   3.843  -6.229  1.00 86.03           N  
ATOM    854  CA  TRP A 106     -13.375   3.663  -6.908  1.00 86.03           C  
ATOM    855  C   TRP A 106     -14.308   4.881  -6.768  1.00 86.03           C  
ATOM    856  CB  TRP A 106     -14.056   2.390  -6.386  1.00 86.03           C  
ATOM    857  O   TRP A 106     -15.109   5.138  -7.669  1.00 86.03           O  
ATOM    858  CG  TRP A 106     -15.421   2.150  -6.956  1.00 86.03           C  
ATOM    859  CD1 TRP A 106     -16.590   2.288  -6.288  1.00 86.03           C  
ATOM    860  CD2 TRP A 106     -15.787   1.786  -8.324  1.00 86.03           C  
ATOM    861  CE2 TRP A 106     -17.211   1.814  -8.430  1.00 86.03           C  
ATOM    862  CE3 TRP A 106     -15.062   1.451  -9.490  1.00 86.03           C  
ATOM    863  NE1 TRP A 106     -17.647   2.078  -7.152  1.00 86.03           N  
ATOM    864  CH2 TRP A 106     -17.129   1.288 -10.790  1.00 86.03           C  
ATOM    865  CZ2 TRP A 106     -17.879   1.588  -9.640  1.00 86.03           C  
ATOM    866  CZ3 TRP A 106     -15.727   1.207 -10.710  1.00 86.03           C  
ATOM    867  N   ARG A 107     -14.192   5.642  -5.667  1.00 85.32           N  
ATOM    868  CA  ARG A 107     -15.121   6.727  -5.292  1.00 85.32           C  
ATOM    869  C   ARG A 107     -14.876   8.023  -6.057  1.00 85.32           C  
ATOM    870  CB  ARG A 107     -15.074   6.984  -3.774  1.00 85.32           C  
ATOM    871  O   ARG A 107     -15.831   8.657  -6.480  1.00 85.32           O  
ATOM    872  CG  ARG A 107     -15.467   5.734  -2.972  1.00 85.32           C  
ATOM    873  CD  ARG A 107     -15.332   5.926  -1.458  1.00 85.32           C  
ATOM    874  NE  ARG A 107     -16.476   6.672  -0.918  1.00 85.32           N  
ATOM    875  NH1 ARG A 107     -15.337   8.173   0.396  1.00 85.32           N  
ATOM    876  NH2 ARG A 107     -17.546   8.274   0.250  1.00 85.32           N  
ATOM    877  CZ  ARG A 107     -16.441   7.692  -0.092  1.00 85.32           C  
ATOM    878  N   CYS A 108     -13.617   8.426  -6.221  1.00 88.42           N  
ATOM    879  CA  CYS A 108     -13.254   9.655  -6.937  1.00 88.42           C  
ATOM    880  C   CYS A 108     -12.534   9.414  -8.264  1.00 88.42           C  
ATOM    881  CB  CYS A 108     -12.440  10.571  -6.013  1.00 88.42           C  
ATOM    882  O   CYS A 108     -12.233  10.385  -8.949  1.00 88.42           O  
ATOM    883  SG  CYS A 108     -10.917   9.717  -5.550  1.00 88.42           S  
ATOM    884  N   LYS A 109     -12.237   8.154  -8.612  1.00 88.46           N  
ATOM    885  CA  LYS A 109     -11.480   7.747  -9.810  1.00 88.46           C  
ATOM    886  C   LYS A 109     -10.054   8.303  -9.898  1.00 88.46           C  
ATOM    887  CB  LYS A 109     -12.291   8.021 -11.092  1.00 88.46           C  
ATOM    888  O   LYS A 109      -9.389   8.090 -10.908  1.00 88.46           O  
ATOM    889  CG  LYS A 109     -13.716   7.453 -11.096  1.00 88.46           C  
ATOM    890  CD  LYS A 109     -13.763   5.946 -10.822  1.00 88.46           C  
ATOM    891  CE  LYS A 109     -15.197   5.469 -11.048  1.00 88.46           C  
ATOM    892  NZ  LYS A 109     -15.436   4.167 -10.403  1.00 88.46           N  
ATOM    893  N   ARG A 110      -9.563   8.954  -8.840  1.00 89.36           N  
ATOM    894  CA  ARG A 110      -8.180   9.430  -8.740  1.00 89.36           C  
ATOM    895  C   ARG A 110      -7.267   8.323  -8.232  1.00 89.36           C  
ATOM    896  CB  ARG A 110      -8.076  10.689  -7.870  1.00 89.36           C  
ATOM    897  O   ARG A 110      -7.686   7.482  -7.430  1.00 89.36           O  
ATOM    898  CG  ARG A 110      -8.893  11.853  -8.444  1.00 89.36           C  
ATOM    899  CD  ARG A 110      -8.711  13.107  -7.588  1.00 89.36           C  
ATOM    900  NE  ARG A 110      -9.579  14.201  -8.061  1.00 89.36           N  
ATOM    901  NH1 ARG A 110      -9.151  15.670  -6.352  1.00 89.36           N  
ATOM    902  NH2 ARG A 110     -10.514  16.274  -8.016  1.00 89.36           N  
ATOM    903  CZ  ARG A 110      -9.747  15.371  -7.474  1.00 89.36           C  
ATOM    904  N   TYR A 111      -6.031   8.348  -8.700  1.00 90.23           N  
ATOM    905  CA  TYR A 111      -4.959   7.487  -8.222  1.00 90.23           C  
ATOM    906  C   TYR A 111      -4.331   8.084  -6.957  1.00 90.23           C  
ATOM    907  CB  TYR A 111      -3.955   7.258  -9.358  1.00 90.23           C  
ATOM    908  O   TYR A 111      -4.627   9.213  -6.562  1.00 90.23           O  
ATOM    909  CG  TYR A 111      -4.465   6.317 -10.438  1.00 90.23           C  
ATOM    910  CD1 TYR A 111      -3.942   5.014 -10.537  1.00 90.23           C  
ATOM    911  CD2 TYR A 111      -5.465   6.733 -11.342  1.00 90.23           C  
ATOM    912  CE1 TYR A 111      -4.410   4.136 -11.531  1.00 90.23           C  
ATOM    913  CE2 TYR A 111      -5.929   5.863 -12.347  1.00 90.23           C  
ATOM    914  OH  TYR A 111      -5.852   3.701 -13.391  1.00 90.23           O  
ATOM    915  CZ  TYR A 111      -5.399   4.559 -12.442  1.00 90.23           C  
ATOM    916  N   GLY A 112      -3.502   7.303  -6.274  1.00 89.21           N  
ATOM    917  CA  GLY A 112      -2.759   7.752  -5.098  1.00 89.21           C  
ATOM    918  C   GLY A 112      -3.289   7.230  -3.765  1.00 89.21           C  
ATOM    919  O   GLY A 112      -2.575   7.311  -2.772  1.00 89.21           O  
ATOM    920  N   HIS A 113      -4.497   6.664  -3.702  1.00 91.01           N  
ATOM    921  CA  HIS A 113      -5.102   6.216  -2.440  1.00 91.01           C  
ATOM    922  C   HIS A 113      -6.092   5.058  -2.632  1.00 91.01           C  
ATOM    923  CB  HIS A 113      -5.764   7.412  -1.739  1.00 91.01           C  
ATOM    924  O   HIS A 113      -6.589   4.806  -3.728  1.00 91.01           O  
ATOM    925  CG  HIS A 113      -6.922   8.009  -2.493  1.00 91.01           C  
ATOM    926  CD2 HIS A 113      -8.253   7.849  -2.222  1.00 91.01           C  
ATOM    927  ND1 HIS A 113      -6.825   8.851  -3.573  1.00 91.01           N  
ATOM    928  CE1 HIS A 113      -8.065   9.188  -3.943  1.00 91.01           C  
ATOM    929  NE2 HIS A 113      -8.984   8.610  -3.145  1.00 91.01           N  
ATOM    930  N   ARG A 114      -6.403   4.339  -1.545  1.00 86.32           N  
ATOM    931  CA  ARG A 114      -7.429   3.285  -1.512  1.00 86.32           C  
ATOM    932  C   ARG A 114      -8.824   3.860  -1.333  1.00 86.32           C  
ATOM    933  CB  ARG A 114      -7.157   2.251  -0.399  1.00 86.32           C  
ATOM    934  O   ARG A 114      -9.035   4.909  -0.724  1.00 86.32           O  
ATOM    935  CG  ARG A 114      -6.101   1.250  -0.848  1.00 86.32           C  
ATOM    936  CD  ARG A 114      -5.674   0.258   0.239  1.00 86.32           C  
ATOM    937  NE  ARG A 114      -4.403  -0.406  -0.124  1.00 86.32           N  
ATOM    938  NH1 ARG A 114      -4.152  -1.667   1.775  1.00 86.32           N  
ATOM    939  NH2 ARG A 114      -2.570  -1.723   0.200  1.00 86.32           N  
ATOM    940  CZ  ARG A 114      -3.717  -1.262   0.614  1.00 86.32           C  
ATOM    941  N   THR A 115      -9.801   3.082  -1.783  1.00 85.13           N  
ATOM    942  CA  THR A 115     -11.207   3.265  -1.426  1.00 85.13           C  
ATOM    943  C   THR A 115     -11.360   3.252   0.099  1.00 85.13           C  
ATOM    944  CB  THR A 115     -12.049   2.147  -2.059  1.00 85.13           C  
ATOM    945  O   THR A 115     -11.139   2.223   0.731  1.00 85.13           O  
ATOM    946  CG2 THR A 115     -13.543   2.351  -1.833  1.00 85.13           C  
ATOM    947  OG1 THR A 115     -11.841   2.131  -3.457  1.00 85.13           O  
ATOM    948  N   GLY A 116     -11.713   4.405   0.676  1.00 82.24           N  
ATOM    949  CA  GLY A 116     -11.880   4.585   2.124  1.00 82.24           C  
ATOM    950  C   GLY A 116     -10.730   5.316   2.830  1.00 82.24           C  
ATOM    951  O   GLY A 116     -10.849   5.599   4.019  1.00 82.24           O  
ATOM    952  N   ASP A 117      -9.651   5.671   2.128  1.00 87.22           N  
ATOM    953  CA  ASP A 117      -8.577   6.489   2.706  1.00 87.22           C  
ATOM    954  C   ASP A 117      -9.048   7.937   2.959  1.00 87.22           C  
ATOM    955  CB  ASP A 117      -7.319   6.449   1.813  1.00 87.22           C  
ATOM    956  O   ASP A 117      -9.930   8.457   2.266  1.00 87.22           O  
ATOM    957  CG  ASP A 117      -6.526   5.125   1.857  1.00 87.22           C  
ATOM    958  OD1 ASP A 117      -6.778   4.269   2.729  1.00 87.22           O  
ATOM    959  OD2 ASP A 117      -5.613   4.924   1.017  1.00 87.22           O  
ATOM    960  N   LYS A 118      -8.426   8.606   3.943  1.00 84.42           N  
ATOM    961  CA  LYS A 118      -8.727  10.005   4.318  1.00 84.42           C  
ATOM    962  C   LYS A 118      -8.437  10.997   3.192  1.00 84.42           C  
ATOM    963  CB  LYS A 118      -7.912  10.432   5.546  1.00 84.42           C  
ATOM    964  O   LYS A 118      -9.099  12.023   3.109  1.00 84.42           O  
ATOM    965  CG  LYS A 118      -8.145   9.565   6.790  1.00 84.42           C  
ATOM    966  CD  LYS A 118      -7.285  10.099   7.945  1.00 84.42           C  
ATOM    967  CE  LYS A 118      -7.098   9.065   9.059  1.00 84.42           C  
ATOM    968  NZ  LYS A 118      -8.367   8.779   9.766  1.00 84.42           N  
ATOM    969  N   GLU A 119      -7.490  10.653   2.321  1.00 85.30           N  
ATOM    970  CA  GLU A 119      -7.097  11.444   1.150  1.00 85.30           C  
ATOM    971  C   GLU A 119      -8.217  11.539   0.099  1.00 85.30           C  
ATOM    972  CB  GLU A 119      -5.846  10.808   0.515  1.00 85.30           C  
ATOM    973  O   GLU A 119      -8.189  12.395  -0.783  1.00 85.30           O  
ATOM    974  CG  GLU A 119      -4.678  10.570   1.489  1.00 85.30           C  
ATOM    975  CD  GLU A 119      -4.307  11.821   2.298  1.00 85.30           C  
ATOM    976  OE1 GLU A 119      -4.189  11.683   3.538  1.00 85.30           O  
ATOM    977  OE2 GLU A 119      -4.201  12.905   1.686  1.00 85.30           O  
ATOM    978  N   CYS A 120      -9.231  10.666   0.170  1.00 88.70           N  
ATOM    979  CA  CYS A 120     -10.355  10.710  -0.754  1.00 88.70           C  
ATOM    980  C   CYS A 120     -11.240  11.940  -0.471  1.00 88.70           C  
ATOM    981  CB  CYS A 120     -11.157   9.408  -0.634  1.00 88.70           C  
ATOM    982  O   CYS A 120     -11.796  12.034   0.627  1.00 88.70           O  
ATOM    983  SG  CYS A 120     -12.422   9.342  -1.939  1.00 88.70           S  
ATOM    984  N   PRO A 121     -11.528  12.813  -1.461  1.00 87.05           N  
ATOM    985  CA  PRO A 121     -12.424  13.963  -1.273  1.00 87.05           C  
ATOM    986  C   PRO A 121     -13.823  13.584  -0.760  1.00 87.05           C  
ATOM    987  CB  PRO A 121     -12.511  14.629  -2.651  1.00 87.05           C  
ATOM    988  O   PRO A 121     -14.486  14.347  -0.060  1.00 87.05           O  
ATOM    989  CG  PRO A 121     -11.185  14.260  -3.313  1.00 87.05           C  
ATOM    990  CD  PRO A 121     -10.917  12.855  -2.783  1.00 87.05           C  
ATOM    991  N   PHE A 122     -14.279  12.367  -1.068  1.00 85.52           N  
ATOM    992  CA  PHE A 122     -15.568  11.854  -0.614  1.00 85.52           C  
ATOM    993  C   PHE A 122     -15.513  11.198   0.773  1.00 85.52           C  
ATOM    994  CB  PHE A 122     -16.145  10.918  -1.686  1.00 85.52           C  
ATOM    995  O   PHE A 122     -16.515  10.633   1.205  1.00 85.52           O  
ATOM    996  CG  PHE A 122     -16.386  11.600  -3.015  1.00 85.52           C  
ATOM    997  CD1 PHE A 122     -17.349  12.623  -3.109  1.00 85.52           C  
ATOM    998  CD2 PHE A 122     -15.654  11.223  -4.156  1.00 85.52           C  
ATOM    999  CE1 PHE A 122     -17.573  13.273  -4.334  1.00 85.52           C  
ATOM   1000  CE2 PHE A 122     -15.880  11.879  -5.379  1.00 85.52           C  
ATOM   1001  CZ  PHE A 122     -16.836  12.902  -5.470  1.00 85.52           C  
ATOM   1002  N   PHE A 123     -14.378  11.180   1.477  1.00 86.05           N  
ATOM   1003  CA  PHE A 123     -14.246  10.517   2.782  1.00 86.05           C  
ATOM   1004  C   PHE A 123     -15.211  11.102   3.825  1.00 86.05           C  
ATOM   1005  CB  PHE A 123     -12.785  10.589   3.247  1.00 86.05           C  
ATOM   1006  O   PHE A 123     -15.981  10.361   4.430  1.00 86.05           O  
ATOM   1007  CG  PHE A 123     -12.543   9.866   4.554  1.00 86.05           C  
ATOM   1008  CD1 PHE A 123     -12.423  10.591   5.754  1.00 86.05           C  
ATOM   1009  CD2 PHE A 123     -12.465   8.462   4.577  1.00 86.05           C  
ATOM   1010  CE1 PHE A 123     -12.251   9.914   6.974  1.00 86.05           C  
ATOM   1011  CE2 PHE A 123     -12.296   7.786   5.797  1.00 86.05           C  
ATOM   1012  CZ  PHE A 123     -12.194   8.510   6.996  1.00 86.05           C  
ATOM   1013  N   ILE A 124     -15.245  12.430   3.959  1.00 85.05           N  
ATOM   1014  CA  ILE A 124     -16.128  13.126   4.911  1.00 85.05           C  
ATOM   1015  C   ILE A 124     -17.545  13.271   4.344  1.00 85.05           C  
ATOM   1016  CB  ILE A 124     -15.524  14.491   5.314  1.00 85.05           C  
ATOM   1017  O   ILE A 124     -18.514  12.981   5.038  1.00 85.05           O  
ATOM   1018  CG1 ILE A 124     -14.112  14.299   5.919  1.00 85.05           C  
ATOM   1019  CG2 ILE A 124     -16.450  15.217   6.308  1.00 85.05           C  
ATOM   1020  CD1 ILE A 124     -13.378  15.607   6.235  1.00 85.05           C  
ATOM   1021  N   LYS A 125     -17.666  13.664   3.067  1.00 83.54           N  
ATOM   1022  CA  LYS A 125     -18.958  13.873   2.380  1.00 83.54           C  
ATOM   1023  C   LYS A 125     -19.727  12.566   2.110  1.00 83.54           C  
ATOM   1024  CB  LYS A 125     -18.700  14.692   1.096  1.00 83.54           C  
ATOM   1025  O   LYS A 125     -20.889  12.589   1.722  1.00 83.54           O  
ATOM   1026  CG  LYS A 125     -19.987  15.199   0.418  1.00 83.54           C  
ATOM   1027  CD  LYS A 125     -19.707  16.125  -0.773  1.00 83.54           C  
ATOM   1028  CE  LYS A 125     -21.041  16.566  -1.396  1.00 83.54           C  
ATOM   1029  NZ  LYS A 125     -20.854  17.485  -2.550  1.00 83.54           N  
ATOM   1030  N   GLY A 126     -19.073  11.419   2.255  1.00 79.75           N  
ATOM   1031  CA  GLY A 126     -19.634  10.109   1.949  1.00 79.75           C  
ATOM   1032  C   GLY A 126     -20.685   9.618   2.937  1.00 79.75           C  
ATOM   1033  O   GLY A 126     -20.745  10.052   4.084  1.00 79.75           O  
ATOM   1034  N   ASN A 127     -21.455   8.610   2.519  1.00 85.03           N  
ATOM   1035  CA  ASN A 127     -22.318   7.872   3.434  1.00 85.03           C  
ATOM   1036  C   ASN A 127     -21.477   6.949   4.335  1.00 85.03           C  
ATOM   1037  CB  ASN A 127     -23.404   7.131   2.636  1.00 85.03           C  
ATOM   1038  O   ASN A 127     -21.210   5.796   3.992  1.00 85.03           O  
ATOM   1039  CG  ASN A 127     -24.465   6.533   3.546  1.00 85.03           C  
ATOM   1040  ND2 ASN A 127     -25.600   6.174   3.002  1.00 85.03           N  
ATOM   1041  OD1 ASN A 127     -24.297   6.390   4.749  1.00 85.03           O  
ATOM   1042  N   GLN A 128     -21.067   7.463   5.498  1.00 85.01           N  
ATOM   1043  CA  GLN A 128     -20.257   6.712   6.461  1.00 85.01           C  
ATOM   1044  C   GLN A 128     -20.937   5.429   6.947  1.00 85.01           C  
ATOM   1045  CB  GLN A 128     -19.928   7.579   7.683  1.00 85.01           C  
ATOM   1046  O   GLN A 128     -20.243   4.464   7.252  1.00 85.01           O  
ATOM   1047  CG  GLN A 128     -19.007   8.763   7.358  1.00 85.01           C  
ATOM   1048  CD  GLN A 128     -18.488   9.458   8.615  1.00 85.01           C  
ATOM   1049  NE2 GLN A 128     -17.805  10.569   8.466  1.00 85.01           N  
ATOM   1050  OE1 GLN A 128     -18.671   9.016   9.739  1.00 85.01           O  
ATOM   1051  N   LYS A 129     -22.277   5.386   6.995  1.00 88.22           N  
ATOM   1052  CA  LYS A 129     -23.004   4.177   7.402  1.00 88.22           C  
ATOM   1053  C   LYS A 129     -22.796   3.064   6.379  1.00 88.22           C  
ATOM   1054  CB  LYS A 129     -24.496   4.464   7.631  1.00 88.22           C  
ATOM   1055  O   LYS A 129     -22.360   1.985   6.758  1.00 88.22           O  
ATOM   1056  CG  LYS A 129     -24.748   5.408   8.817  1.00 88.22           C  
ATOM   1057  CD  LYS A 129     -26.256   5.611   9.031  1.00 88.22           C  
ATOM   1058  CE  LYS A 129     -26.522   6.521  10.238  1.00 88.22           C  
ATOM   1059  NZ  LYS A 129     -27.977   6.750  10.447  1.00 88.22           N  
ATOM   1060  N   LEU A 130     -23.031   3.341   5.093  1.00 86.98           N  
ATOM   1061  CA  LEU A 130     -22.800   2.358   4.023  1.00 86.98           C  
ATOM   1062  C   LEU A 130     -21.342   1.900   3.969  1.00 86.98           C  
ATOM   1063  CB  LEU A 130     -23.220   2.925   2.657  1.00 86.98           C  
ATOM   1064  O   LEU A 130     -21.087   0.713   3.802  1.00 86.98           O  
ATOM   1065  CG  LEU A 130     -24.738   3.008   2.434  1.00 86.98           C  
ATOM   1066  CD1 LEU A 130     -25.004   3.628   1.060  1.00 86.98           C  
ATOM   1067  CD2 LEU A 130     -25.430   1.646   2.478  1.00 86.98           C  
ATOM   1068  N   GLU A 131     -20.391   2.813   4.169  1.00 86.73           N  
ATOM   1069  CA  GLU A 131     -18.973   2.447   4.174  1.00 86.73           C  
ATOM   1070  C   GLU A 131     -18.615   1.539   5.360  1.00 86.73           C  
ATOM   1071  CB  GLU A 131     -18.123   3.726   4.154  1.00 86.73           C  
ATOM   1072  O   GLU A 131     -17.886   0.565   5.195  1.00 86.73           O  
ATOM   1073  CG  GLU A 131     -16.626   3.455   3.940  1.00 86.73           C  
ATOM   1074  CD  GLU A 131     -16.304   2.719   2.628  1.00 86.73           C  
ATOM   1075  OE1 GLU A 131     -15.224   2.097   2.547  1.00 86.73           O  
ATOM   1076  OE2 GLU A 131     -17.099   2.780   1.664  1.00 86.73           O  
ATOM   1077  N   GLN A 132     -19.172   1.796   6.547  1.00 86.73           N  
ATOM   1078  CA  GLN A 132     -18.993   0.917   7.706  1.00 86.73           C  
ATOM   1079  C   GLN A 132     -19.596  -0.471   7.473  1.00 86.73           C  
ATOM   1080  CB  GLN A 132     -19.623   1.556   8.948  1.00 86.73           C  
ATOM   1081  O   GLN A 132     -18.969  -1.462   7.845  1.00 86.73           O  
ATOM   1082  CG  GLN A 132     -18.789   2.726   9.484  1.00 86.73           C  
ATOM   1083  CD  GLN A 132     -19.542   3.538  10.535  1.00 86.73           C  
ATOM   1084  NE2 GLN A 132     -19.132   4.761  10.789  1.00 86.73           N  
ATOM   1085  OE1 GLN A 132     -20.485   3.097  11.171  1.00 86.73           O  
ATOM   1086  N   PHE A 133     -20.770  -0.558   6.838  1.00 91.27           N  
ATOM   1087  CA  PHE A 133     -21.356  -1.844   6.448  1.00 91.27           C  
ATOM   1088  C   PHE A 133     -20.457  -2.589   5.461  1.00 91.27           C  
ATOM   1089  CB  PHE A 133     -22.759  -1.647   5.853  1.00 91.27           C  
ATOM   1090  O   PHE A 133     -20.205  -3.777   5.643  1.00 91.27           O  
ATOM   1091  CG  PHE A 133     -23.825  -1.340   6.884  1.00 91.27           C  
ATOM   1092  CD1 PHE A 133     -24.201  -2.328   7.811  1.00 91.27           C  
ATOM   1093  CD2 PHE A 133     -24.468  -0.090   6.907  1.00 91.27           C  
ATOM   1094  CE1 PHE A 133     -25.181  -2.050   8.779  1.00 91.27           C  
ATOM   1095  CE2 PHE A 133     -25.425   0.203   7.893  1.00 91.27           C  
ATOM   1096  CZ  PHE A 133     -25.782  -0.780   8.832  1.00 91.27           C  
ATOM   1097  N   ARG A 134     -19.917  -1.887   4.462  1.00 88.68           N  
ATOM   1098  CA  ARG A 134     -19.001  -2.465   3.477  1.00 88.68           C  
ATOM   1099  C   ARG A 134     -17.751  -3.044   4.141  1.00 88.68           C  
ATOM   1100  CB  ARG A 134     -18.670  -1.388   2.438  1.00 88.68           C  
ATOM   1101  O   ARG A 134     -17.435  -4.208   3.930  1.00 88.68           O  
ATOM   1102  CG  ARG A 134     -18.006  -2.005   1.211  1.00 88.68           C  
ATOM   1103  CD  ARG A 134     -17.602  -0.927   0.197  1.00 88.68           C  
ATOM   1104  NE  ARG A 134     -16.410  -0.177   0.643  1.00 88.68           N  
ATOM   1105  NH1 ARG A 134     -14.895  -1.757  -0.020  1.00 88.68           N  
ATOM   1106  NH2 ARG A 134     -14.208   0.029   1.133  1.00 88.68           N  
ATOM   1107  CZ  ARG A 134     -15.176  -0.639   0.583  1.00 88.68           C  
ATOM   1108  N   VAL A 135     -17.095  -2.274   5.010  1.00 86.81           N  
ATOM   1109  CA  VAL A 135     -15.922  -2.740   5.771  1.00 86.81           C  
ATOM   1110  C   VAL A 135     -16.270  -3.940   6.655  1.00 86.81           C  
ATOM   1111  CB  VAL A 135     -15.325  -1.590   6.606  1.00 86.81           C  
ATOM   1112  O   VAL A 135     -15.490  -4.881   6.727  1.00 86.81           O  
ATOM   1113  CG1 VAL A 135     -14.212  -2.054   7.557  1.00 86.81           C  
ATOM   1114  CG2 VAL A 135     -14.719  -0.516   5.692  1.00 86.81           C  
ATOM   1115  N   ALA A 136     -17.441  -3.941   7.295  1.00 89.46           N  
ATOM   1116  CA  ALA A 136     -17.861  -5.043   8.156  1.00 89.46           C  
ATOM   1117  C   ALA A 136     -18.100  -6.360   7.401  1.00 89.46           C  
ATOM   1118  CB  ALA A 136     -19.112  -4.611   8.928  1.00 89.46           C  
ATOM   1119  O   ALA A 136     -17.878  -7.425   7.969  1.00 89.46           O  
ATOM   1120  N   HIS A 137     -18.548  -6.290   6.145  1.00 89.32           N  
ATOM   1121  CA  HIS A 137     -18.821  -7.465   5.317  1.00 89.32           C  
ATOM   1122  C   HIS A 137     -17.619  -7.926   4.484  1.00 89.32           C  
ATOM   1123  CB  HIS A 137     -20.032  -7.174   4.422  1.00 89.32           C  
ATOM   1124  O   HIS A 137     -17.496  -9.119   4.217  1.00 89.32           O  
ATOM   1125  CG  HIS A 137     -21.340  -7.402   5.134  1.00 89.32           C  
ATOM   1126  CD2 HIS A 137     -22.162  -6.463   5.696  1.00 89.32           C  
ATOM   1127  ND1 HIS A 137     -21.925  -8.628   5.344  1.00 89.32           N  
ATOM   1128  CE1 HIS A 137     -23.073  -8.433   6.012  1.00 89.32           C  
ATOM   1129  NE2 HIS A 137     -23.260  -7.127   6.256  1.00 89.32           N  
ATOM   1130  N   GLU A 138     -16.745  -7.011   4.063  1.00 87.83           N  
ATOM   1131  CA  GLU A 138     -15.586  -7.341   3.229  1.00 87.83           C  
ATOM   1132  C   GLU A 138     -14.328  -7.706   4.031  1.00 87.83           C  
ATOM   1133  CB  GLU A 138     -15.255  -6.174   2.291  1.00 87.83           C  
ATOM   1134  O   GLU A 138     -13.446  -8.354   3.473  1.00 87.83           O  
ATOM   1135  CG  GLU A 138     -16.285  -5.916   1.177  1.00 87.83           C  
ATOM   1136  CD  GLU A 138     -15.838  -4.748   0.279  1.00 87.83           C  
ATOM   1137  OE1 GLU A 138     -16.684  -4.114  -0.396  1.00 87.83           O  
ATOM   1138  OE2 GLU A 138     -14.640  -4.379   0.301  1.00 87.83           O  
ATOM   1139  N   ASP A 139     -14.209  -7.303   5.304  1.00 88.40           N  
ATOM   1140  CA  ASP A 139     -13.033  -7.589   6.137  1.00 88.40           C  
ATOM   1141  C   ASP A 139     -13.254  -8.828   7.031  1.00 88.40           C  
ATOM   1142  CB  ASP A 139     -12.635  -6.348   6.959  1.00 88.40           C  
ATOM   1143  O   ASP A 139     -13.936  -8.734   8.058  1.00 88.40           O  
ATOM   1144  CG  ASP A 139     -11.362  -6.545   7.797  1.00 88.40           C  
ATOM   1145  OD1 ASP A 139     -10.737  -7.632   7.715  1.00 88.40           O  
ATOM   1146  OD2 ASP A 139     -11.007  -5.615   8.556  1.00 88.40           O  
ATOM   1147  N   PRO A 140     -12.604  -9.979   6.745  1.00 90.49           N  
ATOM   1148  CA  PRO A 140     -12.691 -11.176   7.587  1.00 90.49           C  
ATOM   1149  C   PRO A 140     -12.188 -10.969   9.024  1.00 90.49           C  
ATOM   1150  CB  PRO A 140     -11.845 -12.239   6.873  1.00 90.49           C  
ATOM   1151  O   PRO A 140     -12.418 -11.812   9.891  1.00 90.49           O  
ATOM   1152  CG  PRO A 140     -11.804 -11.772   5.422  1.00 90.49           C  
ATOM   1153  CD  PRO A 140     -11.777 -10.259   5.580  1.00 90.49           C  
ATOM   1154  N   MET A 141     -11.454  -9.886   9.295  1.00 92.54           N  
ATOM   1155  CA  MET A 141     -10.953  -9.541  10.626  1.00 92.54           C  
ATOM   1156  C   MET A 141     -11.903  -8.645  11.420  1.00 92.54           C  
ATOM   1157  CB  MET A 141      -9.557  -8.913  10.517  1.00 92.54           C  
ATOM   1158  O   MET A 141     -11.687  -8.482  12.626  1.00 92.54           O  
ATOM   1159  CG  MET A 141      -8.515  -9.841   9.879  1.00 92.54           C  
ATOM   1160  SD  MET A 141      -8.017 -11.291  10.868  1.00 92.54           S  
ATOM   1161  CE  MET A 141      -9.288 -12.502  10.391  1.00 92.54           C  
ATOM   1162  N   TYR A 142     -12.961  -8.109  10.803  1.00 90.69           N  
ATOM   1163  CA  TYR A 142     -13.866  -7.168  11.456  1.00 90.69           C  
ATOM   1164  C   TYR A 142     -14.522  -7.763  12.704  1.00 90.69           C  
ATOM   1165  CB  TYR A 142     -14.936  -6.699  10.468  1.00 90.69           C  
ATOM   1166  O   TYR A 142     -14.475  -7.154  13.776  1.00 90.69           O  
ATOM   1167  CG  TYR A 142     -15.861  -5.670  11.080  1.00 90.69           C  
ATOM   1168  CD1 TYR A 142     -17.098  -6.064  11.625  1.00 90.69           C  
ATOM   1169  CD2 TYR A 142     -15.476  -4.317  11.097  1.00 90.69           C  
ATOM   1170  CE1 TYR A 142     -17.949  -5.099  12.196  1.00 90.69           C  
ATOM   1171  CE2 TYR A 142     -16.330  -3.347  11.654  1.00 90.69           C  
ATOM   1172  OH  TYR A 142     -18.402  -2.813  12.742  1.00 90.69           O  
ATOM   1173  CZ  TYR A 142     -17.567  -3.743  12.208  1.00 90.69           C  
ATOM   1174  N   ASP A 143     -15.065  -8.978  12.603  1.00 90.72           N  
ATOM   1175  CA  ASP A 143     -15.731  -9.647  13.724  1.00 90.72           C  
ATOM   1176  C   ASP A 143     -14.772  -9.887  14.898  1.00 90.72           C  
ATOM   1177  CB  ASP A 143     -16.345 -10.970  13.250  1.00 90.72           C  
ATOM   1178  O   ASP A 143     -15.108  -9.599  16.045  1.00 90.72           O  
ATOM   1179  CG  ASP A 143     -17.577 -10.783  12.359  1.00 90.72           C  
ATOM   1180  OD1 ASP A 143     -18.349  -9.819  12.605  1.00 90.72           O  
ATOM   1181  OD2 ASP A 143     -17.793 -11.660  11.507  1.00 90.72           O  
ATOM   1182  N   ILE A 144     -13.531 -10.297  14.618  1.00 93.24           N  
ATOM   1183  CA  ILE A 144     -12.506 -10.520  15.649  1.00 93.24           C  
ATOM   1184  C   ILE A 144     -12.154  -9.209  16.360  1.00 93.24           C  
ATOM   1185  CB  ILE A 144     -11.241 -11.162  15.033  1.00 93.24           C  
ATOM   1186  O   ILE A 144     -12.008  -9.171  17.585  1.00 93.24           O  
ATOM   1187  CG1 ILE A 144     -11.586 -12.515  14.371  1.00 93.24           C  
ATOM   1188  CG2 ILE A 144     -10.138 -11.328  16.100  1.00 93.24           C  
ATOM   1189  CD1 ILE A 144     -10.384 -13.221  13.732  1.00 93.24           C  
ATOM   1190  N   ILE A 145     -11.987  -8.120  15.607  1.00 92.58           N  
ATOM   1191  CA  ILE A 145     -11.694  -6.798  16.171  1.00 92.58           C  
ATOM   1192  C   ILE A 145     -12.879  -6.315  17.012  1.00 92.58           C  
ATOM   1193  CB  ILE A 145     -11.338  -5.806  15.041  1.00 92.58           C  
ATOM   1194  O   ILE A 145     -12.685  -5.797  18.116  1.00 92.58           O  
ATOM   1195  CG1 ILE A 145     -10.005  -6.218  14.372  1.00 92.58           C  
ATOM   1196  CG2 ILE A 145     -11.226  -4.368  15.588  1.00 92.58           C  
ATOM   1197  CD1 ILE A 145      -9.750  -5.513  13.034  1.00 92.58           C  
ATOM   1198  N   ARG A 146     -14.105  -6.518  16.521  1.00 92.39           N  
ATOM   1199  CA  ARG A 146     -15.341  -6.163  17.219  1.00 92.39           C  
ATOM   1200  C   ARG A 146     -15.465  -6.913  18.542  1.00 92.39           C  
ATOM   1201  CB  ARG A 146     -16.527  -6.442  16.286  1.00 92.39           C  
ATOM   1202  O   ARG A 146     -15.735  -6.278  19.562  1.00 92.39           O  
ATOM   1203  CG  ARG A 146     -17.850  -5.929  16.869  1.00 92.39           C  
ATOM   1204  CD  ARG A 146     -19.025  -6.271  15.947  1.00 92.39           C  
ATOM   1205  NE  ARG A 146     -19.306  -7.719  15.949  1.00 92.39           N  
ATOM   1206  NH1 ARG A 146     -20.117  -7.907  13.792  1.00 92.39           N  
ATOM   1207  NH2 ARG A 146     -19.703  -9.723  14.974  1.00 92.39           N  
ATOM   1208  CZ  ARG A 146     -19.727  -8.429  14.917  1.00 92.39           C  
ATOM   1209  N   ASP A 147     -15.221  -8.217  18.543  1.00 95.01           N  
ATOM   1210  CA  ASP A 147     -15.293  -9.055  19.740  1.00 95.01           C  
ATOM   1211  C   ASP A 147     -14.199  -8.684  20.743  1.00 95.01           C  
ATOM   1212  CB  ASP A 147     -15.209 -10.534  19.345  1.00 95.01           C  
ATOM   1213  O   ASP A 147     -14.480  -8.515  21.927  1.00 95.01           O  
ATOM   1214  CG  ASP A 147     -16.453 -11.031  18.596  1.00 95.01           C  
ATOM   1215  OD1 ASP A 147     -17.470 -10.287  18.550  1.00 95.01           O  
ATOM   1216  OD2 ASP A 147     -16.374 -12.175  18.103  1.00 95.01           O  
ATOM   1217  N   ASN A 148     -12.969  -8.432  20.281  1.00 95.07           N  
ATOM   1218  CA  ASN A 148     -11.893  -7.937  21.144  1.00 95.07           C  
ATOM   1219  C   ASN A 148     -12.255  -6.602  21.805  1.00 95.07           C  
ATOM   1220  CB  ASN A 148     -10.601  -7.789  20.330  1.00 95.07           C  
ATOM   1221  O   ASN A 148     -12.030  -6.435  23.001  1.00 95.07           O  
ATOM   1222  CG  ASN A 148      -9.939  -9.113  20.007  1.00 95.07           C  
ATOM   1223  ND2 ASN A 148      -9.231  -9.180  18.907  1.00 95.07           N  
ATOM   1224  OD1 ASN A 148      -9.984 -10.085  20.744  1.00 95.07           O  
ATOM   1225  N   LYS A 149     -12.857  -5.671  21.055  1.00 95.45           N  
ATOM   1226  CA  LYS A 149     -13.304  -4.378  21.589  1.00 95.45           C  
ATOM   1227  C   LYS A 149     -14.435  -4.540  22.608  1.00 95.45           C  
ATOM   1228  CB  LYS A 149     -13.699  -3.472  20.414  1.00 95.45           C  
ATOM   1229  O   LYS A 149     -14.488  -3.777  23.569  1.00 95.45           O  
ATOM   1230  CG  LYS A 149     -13.971  -2.023  20.846  1.00 95.45           C  
ATOM   1231  CD  LYS A 149     -14.211  -1.139  19.614  1.00 95.45           C  
ATOM   1232  CE  LYS A 149     -14.372   0.333  20.013  1.00 95.45           C  
ATOM   1233  NZ  LYS A 149     -14.497   1.211  18.819  1.00 95.45           N  
ATOM   1234  N   ARG A 150     -15.338  -5.510  22.421  1.00 95.95           N  
ATOM   1235  CA  ARG A 150     -16.368  -5.857  23.419  1.00 95.95           C  
ATOM   1236  C   ARG A 150     -15.727  -6.425  24.683  1.00 95.95           C  
ATOM   1237  CB  ARG A 150     -17.399  -6.836  22.836  1.00 95.95           C  
ATOM   1238  O   ARG A 150     -15.921  -5.866  25.753  1.00 95.95           O  
ATOM   1239  CG  ARG A 150     -18.327  -6.173  21.809  1.00 95.95           C  
ATOM   1240  CD  ARG A 150     -19.300  -7.211  21.239  1.00 95.95           C  
ATOM   1241  NE  ARG A 150     -20.144  -6.640  20.169  1.00 95.95           N  
ATOM   1242  NH1 ARG A 150     -21.918  -8.090  20.379  1.00 95.95           N  
ATOM   1243  NH2 ARG A 150     -21.961  -6.534  18.790  1.00 95.95           N  
ATOM   1244  CZ  ARG A 150     -21.330  -7.089  19.788  1.00 95.95           C  
ATOM   1245  N   HIS A 151     -14.859  -7.424  24.542  1.00 96.23           N  
ATOM   1246  CA  HIS A 151     -14.137  -8.016  25.666  1.00 96.23           C  
ATOM   1247  C   HIS A 151     -13.287  -7.001  26.446  1.00 96.23           C  
ATOM   1248  CB  HIS A 151     -13.250  -9.152  25.144  1.00 96.23           C  
ATOM   1249  O   HIS A 151     -13.234  -7.062  27.670  1.00 96.23           O  
ATOM   1250  CG  HIS A 151     -14.018 -10.382  24.738  1.00 96.23           C  
ATOM   1251  CD2 HIS A 151     -13.946 -11.042  23.540  1.00 96.23           C  
ATOM   1252  ND1 HIS A 151     -14.901 -11.077  25.532  1.00 96.23           N  
ATOM   1253  CE1 HIS A 151     -15.348 -12.129  24.828  1.00 96.23           C  
ATOM   1254  NE2 HIS A 151     -14.771 -12.166  23.620  1.00 96.23           N  
ATOM   1255  N   GLU A 152     -12.628  -6.058  25.769  1.00 97.01           N  
ATOM   1256  CA  GLU A 152     -11.861  -4.989  26.419  1.00 97.01           C  
ATOM   1257  C   GLU A 152     -12.764  -4.050  27.230  1.00 97.01           C  
ATOM   1258  CB  GLU A 152     -11.078  -4.220  25.348  1.00 97.01           C  
ATOM   1259  O   GLU A 152     -12.434  -3.711  28.369  1.00 97.01           O  
ATOM   1260  CG  GLU A 152     -10.157  -3.147  25.949  1.00 97.01           C  
ATOM   1261  CD  GLU A 152      -9.319  -2.415  24.890  1.00 97.01           C  
ATOM   1262  OE1 GLU A 152      -8.384  -1.698  25.309  1.00 97.01           O  
ATOM   1263  OE2 GLU A 152      -9.617  -2.557  23.681  1.00 97.01           O  
ATOM   1264  N   LYS A 153     -13.929  -3.677  26.682  1.00 97.01           N  
ATOM   1265  CA  LYS A 153     -14.937  -2.898  27.413  1.00 97.01           C  
ATOM   1266  C   LYS A 153     -15.449  -3.655  28.633  1.00 97.01           C  
ATOM   1267  CB  LYS A 153     -16.111  -2.534  26.501  1.00 97.01           C  
ATOM   1268  O   LYS A 153     -15.502  -3.064  29.704  1.00 97.01           O  
ATOM   1269  CG  LYS A 153     -15.761  -1.446  25.480  1.00 97.01           C  
ATOM   1270  CD  LYS A 153     -16.959  -1.279  24.542  1.00 97.01           C  
ATOM   1271  CE  LYS A 153     -16.721  -0.166  23.524  1.00 97.01           C  
ATOM   1272  NZ  LYS A 153     -17.985   0.139  22.808  1.00 97.01           N  
ATOM   1273  N   ASP A 154     -15.756  -4.942  28.502  1.00 96.66           N  
ATOM   1274  CA  ASP A 154     -16.255  -5.760  29.613  1.00 96.66           C  
ATOM   1275  C   ASP A 154     -15.221  -5.876  30.738  1.00 96.66           C  
ATOM   1276  CB  ASP A 154     -16.638  -7.160  29.114  1.00 96.66           C  
ATOM   1277  O   ASP A 154     -15.557  -5.733  31.913  1.00 96.66           O  
ATOM   1278  CG  ASP A 154     -17.792  -7.163  28.109  1.00 96.66           C  
ATOM   1279  OD1 ASP A 154     -18.623  -6.229  28.160  1.00 96.66           O  
ATOM   1280  OD2 ASP A 154     -17.816  -8.116  27.297  1.00 96.66           O  
ATOM   1281  N   VAL A 155     -13.942  -6.064  30.392  1.00 96.54           N  
ATOM   1282  CA  VAL A 155     -12.840  -6.073  31.368  1.00 96.54           C  
ATOM   1283  C   VAL A 155     -12.690  -4.710  32.045  1.00 96.54           C  
ATOM   1284  CB  VAL A 155     -11.525  -6.513  30.698  1.00 96.54           C  
ATOM   1285  O   VAL A 155     -12.522  -4.656  33.262  1.00 96.54           O  
ATOM   1286  CG1 VAL A 155     -10.297  -6.318  31.601  1.00 96.54           C  
ATOM   1287  CG2 VAL A 155     -11.577  -8.006  30.343  1.00 96.54           C  
ATOM   1288  N   ARG A 156     -12.788  -3.605  31.295  1.00 96.05           N  
ATOM   1289  CA  ARG A 156     -12.738  -2.250  31.864  1.00 96.05           C  
ATOM   1290  C   ARG A 156     -13.921  -1.978  32.793  1.00 96.05           C  
ATOM   1291  CB  ARG A 156     -12.655  -1.228  30.723  1.00 96.05           C  
ATOM   1292  O   ARG A 156     -13.736  -1.384  33.849  1.00 96.05           O  
ATOM   1293  CG  ARG A 156     -12.453   0.200  31.249  1.00 96.05           C  
ATOM   1294  CD  ARG A 156     -12.214   1.160  30.082  1.00 96.05           C  
ATOM   1295  NE  ARG A 156     -11.943   2.528  30.562  1.00 96.05           N  
ATOM   1296  NH1 ARG A 156     -10.863   3.309  28.688  1.00 96.05           N  
ATOM   1297  NH2 ARG A 156     -11.132   4.653  30.448  1.00 96.05           N  
ATOM   1298  CZ  ARG A 156     -11.318   3.486  29.899  1.00 96.05           C  
ATOM   1299  N   ILE A 157     -15.118  -2.439  32.432  1.00 94.91           N  
ATOM   1300  CA  ILE A 157     -16.315  -2.336  33.274  1.00 94.91           C  
ATOM   1301  C   ILE A 157     -16.131  -3.153  34.558  1.00 94.91           C  
ATOM   1302  CB  ILE A 157     -17.580  -2.751  32.485  1.00 94.91           C  
ATOM   1303  O   ILE A 157     -16.445  -2.649  35.627  1.00 94.91           O  
ATOM   1304  CG1 ILE A 157     -17.902  -1.704  31.393  1.00 94.91           C  
ATOM   1305  CG2 ILE A 157     -18.798  -2.903  33.419  1.00 94.91           C  
ATOM   1306  CD1 ILE A 157     -18.861  -2.221  30.312  1.00 94.91           C  
ATOM   1307  N   GLN A 158     -15.585  -4.371  34.489  1.00 95.45           N  
ATOM   1308  CA  GLN A 158     -15.287  -5.177  35.683  1.00 95.45           C  
ATOM   1309  C   GLN A 158     -14.285  -4.487  36.616  1.00 95.45           C  
ATOM   1310  CB  GLN A 158     -14.749  -6.555  35.272  1.00 95.45           C  
ATOM   1311  O   GLN A 158     -14.484  -4.494  37.825  1.00 95.45           O  
ATOM   1312  CG  GLN A 158     -15.852  -7.471  34.731  1.00 95.45           C  
ATOM   1313  CD  GLN A 158     -15.317  -8.780  34.156  1.00 95.45           C  
ATOM   1314  NE2 GLN A 158     -16.148  -9.519  33.453  1.00 95.45           N  
ATOM   1315  OE1 GLN A 158     -14.171  -9.181  34.312  1.00 95.45           O  
ATOM   1316  N   GLN A 159     -13.241  -3.857  36.068  1.00 94.87           N  
ATOM   1317  CA  GLN A 159     -12.273  -3.088  36.858  1.00 94.87           C  
ATOM   1318  C   GLN A 159     -12.911  -1.870  37.532  1.00 94.87           C  
ATOM   1319  CB  GLN A 159     -11.128  -2.618  35.953  1.00 94.87           C  
ATOM   1320  O   GLN A 159     -12.641  -1.611  38.698  1.00 94.87           O  
ATOM   1321  CG  GLN A 159     -10.200  -3.767  35.549  1.00 94.87           C  
ATOM   1322  CD  GLN A 159      -9.154  -3.342  34.524  1.00 94.87           C  
ATOM   1323  NE2 GLN A 159      -8.124  -4.135  34.329  1.00 94.87           N  
ATOM   1324  OE1 GLN A 159      -9.218  -2.319  33.864  1.00 94.87           O  
ATOM   1325  N   LEU A 160     -13.765  -1.136  36.811  1.00 95.47           N  
ATOM   1326  CA  LEU A 160     -14.483   0.013  37.366  1.00 95.47           C  
ATOM   1327  C   LEU A 160     -15.468  -0.411  38.458  1.00 95.47           C  
ATOM   1328  CB  LEU A 160     -15.212   0.763  36.239  1.00 95.47           C  
ATOM   1329  O   LEU A 160     -15.528   0.242  39.490  1.00 95.47           O  
ATOM   1330  CG  LEU A 160     -14.278   1.579  35.329  1.00 95.47           C  
ATOM   1331  CD1 LEU A 160     -15.038   2.014  34.074  1.00 95.47           C  
ATOM   1332  CD2 LEU A 160     -13.747   2.833  36.025  1.00 95.47           C  
ATOM   1333  N   LYS A 161     -16.198  -1.516  38.254  1.00 94.03           N  
ATOM   1334  CA  LYS A 161     -17.084  -2.095  39.274  1.00 94.03           C  
ATOM   1335  C   LYS A 161     -16.315  -2.475  40.536  1.00 94.03           C  
ATOM   1336  CB  LYS A 161     -17.830  -3.315  38.722  1.00 94.03           C  
ATOM   1337  O   LYS A 161     -16.721  -2.075  41.614  1.00 94.03           O  
ATOM   1338  CG  LYS A 161     -18.972  -2.910  37.784  1.00 94.03           C  
ATOM   1339  CD  LYS A 161     -19.718  -4.159  37.311  1.00 94.03           C  
ATOM   1340  CE  LYS A 161     -20.937  -3.748  36.484  1.00 94.03           C  
ATOM   1341  NZ  LYS A 161     -21.829  -4.906  36.237  1.00 94.03           N  
ATOM   1342  N   GLN A 162     -15.175  -3.151  40.389  1.00 93.52           N  
ATOM   1343  CA  GLN A 162     -14.326  -3.504  41.524  1.00 93.52           C  
ATOM   1344  C   GLN A 162     -13.811  -2.259  42.268  1.00 93.52           C  
ATOM   1345  CB  GLN A 162     -13.175  -4.388  41.021  1.00 93.52           C  
ATOM   1346  O   GLN A 162     -13.840  -2.227  43.489  1.00 93.52           O  
ATOM   1347  CG  GLN A 162     -12.362  -4.916  42.204  1.00 93.52           C  
ATOM   1348  CD  GLN A 162     -11.243  -5.879  41.835  1.00 93.52           C  
ATOM   1349  NE2 GLN A 162     -10.601  -6.415  42.847  1.00 93.52           N  
ATOM   1350  OE1 GLN A 162     -10.903  -6.165  40.688  1.00 93.52           O  
ATOM   1351  N   LEU A 163     -13.391  -1.211  41.549  1.00 92.43           N  
ATOM   1352  CA  LEU A 163     -12.930   0.033  42.175  1.00 92.43           C  
ATOM   1353  C   LEU A 163     -14.051   0.765  42.932  1.00 92.43           C  
ATOM   1354  CB  LEU A 163     -12.320   0.931  41.084  1.00 92.43           C  
ATOM   1355  O   LEU A 163     -13.800   1.356  43.981  1.00 92.43           O  
ATOM   1356  CG  LEU A 163     -11.698   2.236  41.619  1.00 92.43           C  
ATOM   1357  CD1 LEU A 163     -10.507   1.967  42.541  1.00 92.43           C  
ATOM   1358  CD2 LEU A 163     -11.212   3.082  40.440  1.00 92.43           C  
ATOM   1359  N   LEU A 164     -15.272   0.736  42.391  1.00 90.55           N  
ATOM   1360  CA  LEU A 164     -16.465   1.280  43.043  1.00 90.55           C  
ATOM   1361  C   LEU A 164     -16.798   0.502  44.322  1.00 90.55           C  
ATOM   1362  CB  LEU A 164     -17.644   1.255  42.051  1.00 90.55           C  
ATOM   1363  O   LEU A 164     -17.041   1.125  45.347  1.00 90.55           O  
ATOM   1364  CG  LEU A 164     -17.606   2.397  41.021  1.00 90.55           C  
ATOM   1365  CD1 LEU A 164     -18.403   2.027  39.767  1.00 90.55           C  
ATOM   1366  CD2 LEU A 164     -18.218   3.675  41.598  1.00 90.55           C  
ATOM   1367  N   GLU A 165     -16.755  -0.832  44.272  1.00 90.94           N  
ATOM   1368  CA  GLU A 165     -16.972  -1.705  45.434  1.00 90.94           C  
ATOM   1369  C   GLU A 165     -15.907  -1.470  46.523  1.00 90.94           C  
ATOM   1370  CB  GLU A 165     -16.989  -3.178  44.968  1.00 90.94           C  
ATOM   1371  O   GLU A 165     -16.254  -1.283  47.690  1.00 90.94           O  
ATOM   1372  CG  GLU A 165     -18.266  -3.551  44.184  1.00 90.94           C  
ATOM   1373  CD  GLU A 165     -18.173  -4.872  43.387  1.00 90.94           C  
ATOM   1374  OE1 GLU A 165     -19.033  -5.078  42.492  1.00 90.94           O  
ATOM   1375  OE2 GLU A 165     -17.240  -5.679  43.611  1.00 90.94           O  
ATOM   1376  N   ASP A 166     -14.629  -1.380  46.138  1.00 83.14           N  
ATOM   1377  CA  ASP A 166     -13.513  -1.139  47.062  1.00 83.14           C  
ATOM   1378  C   ASP A 166     -13.589   0.262  47.715  1.00 83.14           C  
ATOM   1379  CB  ASP A 166     -12.165  -1.333  46.327  1.00 83.14           C  
ATOM   1380  O   ASP A 166     -13.220   0.407  48.875  1.00 83.14           O  
ATOM   1381  CG  ASP A 166     -11.802  -2.782  45.925  1.00 83.14           C  
ATOM   1382  OD1 ASP A 166     -12.334  -3.750  46.512  1.00 83.14           O  
ATOM   1383  OD2 ASP A 166     -10.910  -2.946  45.050  1.00 83.14           O  
ATOM   1384  N   SER A 167     -14.109   1.286  47.016  1.00 74.31           N  
ATOM   1385  CA  SER A 167     -14.232   2.663  47.546  1.00 74.31           C  
ATOM   1386  C   SER A 167     -15.423   2.855  48.496  1.00 74.31           C  
ATOM   1387  CB  SER A 167     -14.357   3.684  46.408  1.00 74.31           C  
ATOM   1388  O   SER A 167     -15.453   3.822  49.251  1.00 74.31           O  
ATOM   1389  OG  SER A 167     -13.263   3.624  45.510  1.00 74.31           O  
ATOM   1390  N   THR A 168     -16.418   1.964  48.458  1.00 66.94           N  
ATOM   1391  CA  THR A 168     -17.551   1.962  49.405  1.00 66.94           C  
ATOM   1392  C   THR A 168     -17.318   1.075  50.629  1.00 66.94           C  
ATOM   1393  CB  THR A 168     -18.862   1.553  48.716  1.00 66.94           C  
ATOM   1394  O   THR A 168     -18.127   1.096  51.548  1.00 66.94           O  
ATOM   1395  CG2 THR A 168     -19.310   2.602  47.695  1.00 66.94           C  
ATOM   1396  OG1 THR A 168     -18.751   0.325  48.023  1.00 66.94           O  
ATOM   1397  N   SER A 169     -16.236   0.287  50.644  1.00 56.55           N  
ATOM   1398  CA  SER A 169     -15.943  -0.701  51.691  1.00 56.55           C  
ATOM   1399  C   SER A 169     -14.922  -0.214  52.733  1.00 56.55           C  
ATOM   1400  CB  SER A 169     -15.529  -2.032  51.052  1.00 56.55           C  
ATOM   1401  O   SER A 169     -14.318  -1.039  53.422  1.00 56.55           O  
ATOM   1402  OG  SER A 169     -15.510  -3.058  52.028  1.00 56.55           O  
ATOM   1403  N   ASP A 170     -14.733   1.101  52.869  1.00 49.80           N  
ATOM   1404  CA  ASP A 170     -13.978   1.717  53.973  1.00 49.80           C  
ATOM   1405  C   ASP A 170     -14.877   2.060  55.177  1.00 49.80           C  
ATOM   1406  CB  ASP A 170     -13.097   2.884  53.472  1.00 49.80           C  
ATOM   1407  O   ASP A 170     -14.622   3.005  55.912  1.00 49.80           O  
ATOM   1408  CG  ASP A 170     -11.697   2.440  53.015  1.00 49.80           C  
ATOM   1409  OD1 ASP A 170     -11.072   1.573  53.680  1.00 49.80           O  
ATOM   1410  OD2 ASP A 170     -11.207   3.009  52.013  1.00 49.80           O  
ATOM   1411  N   GLU A 171     -15.892   1.233  55.428  1.00 46.45           N  
ATOM   1412  CA  GLU A 171     -16.468   1.071  56.761  1.00 46.45           C  
ATOM   1413  C   GLU A 171     -16.277  -0.407  57.155  1.00 46.45           C  
ATOM   1414  CB  GLU A 171     -17.927   1.558  56.804  1.00 46.45           C  
ATOM   1415  O   GLU A 171     -16.683  -1.321  56.439  1.00 46.45           O  
ATOM   1416  CG  GLU A 171     -18.093   3.069  56.525  1.00 46.45           C  
ATOM   1417  CD  GLU A 171     -17.459   4.002  57.578  1.00 46.45           C  
ATOM   1418  OE1 GLU A 171     -17.046   5.123  57.198  1.00 46.45           O  
ATOM   1419  OE2 GLU A 171     -17.460   3.631  58.774  1.00 46.45           O  
ATOM   1420  N   ASP A 172     -15.585  -0.620  58.276  1.00 47.54           N  
ATOM   1421  CA  ASP A 172     -15.339  -1.893  58.971  1.00 47.54           C  
ATOM   1422  C   ASP A 172     -14.264  -2.858  58.435  1.00 47.54           C  
ATOM   1423  CB  ASP A 172     -16.659  -2.560  59.379  1.00 47.54           C  
ATOM   1424  O   ASP A 172     -14.478  -4.047  58.180  1.00 47.54           O  
ATOM   1425  CG  ASP A 172     -17.489  -1.647  60.284  1.00 47.54           C  
ATOM   1426  OD1 ASP A 172     -16.858  -0.969  61.130  1.00 47.54           O  
ATOM   1427  OD2 ASP A 172     -18.732  -1.713  60.185  1.00 47.54           O  
ATOM   1428  N   ARG A 173     -13.003  -2.406  58.477  1.00 43.29           N  
ATOM   1429  CA  ARG A 173     -11.858  -3.313  58.678  1.00 43.29           C  
ATOM   1430  C   ARG A 173     -11.794  -3.795  60.132  1.00 43.29           C  
ATOM   1431  CB  ARG A 173     -10.542  -2.651  58.247  1.00 43.29           C  
ATOM   1432  O   ARG A 173     -10.978  -3.319  60.915  1.00 43.29           O  
ATOM   1433  CG  ARG A 173     -10.344  -2.681  56.731  1.00 43.29           C  
ATOM   1434  CD  ARG A 173      -8.950  -2.132  56.420  1.00 43.29           C  
ATOM   1435  NE  ARG A 173      -8.593  -2.346  55.010  1.00 43.29           N  
ATOM   1436  NH1 ARG A 173      -6.314  -2.418  55.283  1.00 43.29           N  
ATOM   1437  NH2 ARG A 173      -7.203  -2.630  53.241  1.00 43.29           N  
ATOM   1438  CZ  ARG A 173      -7.375  -2.470  54.522  1.00 43.29           C  
ATOM   1439  N   SER A 174     -12.584  -4.814  60.462  1.00 40.59           N  
ATOM   1440  CA  SER A 174     -12.276  -5.713  61.578  1.00 40.59           C  
ATOM   1441  C   SER A 174     -11.482  -6.916  61.070  1.00 40.59           C  
ATOM   1442  CB  SER A 174     -13.528  -6.116  62.352  1.00 40.59           C  
ATOM   1443  O   SER A 174     -11.897  -7.678  60.200  1.00 40.59           O  
ATOM   1444  OG  SER A 174     -13.878  -5.059  63.220  1.00 40.59           O  
ATOM   1445  N   SER A 175     -10.282  -7.052  61.615  1.00 34.17           N  
ATOM   1446  CA  SER A 175      -9.315  -8.122  61.403  1.00 34.17           C  
ATOM   1447  C   SER A 175      -9.887  -9.531  61.612  1.00 34.17           C  
ATOM   1448  CB  SER A 175      -8.208  -7.891  62.443  1.00 34.17           C  
ATOM   1449  O   SER A 175     -10.333  -9.845  62.709  1.00 34.17           O  
ATOM   1450  OG  SER A 175      -8.775  -7.632  63.718  1.00 34.17           O  
ATOM   1451  N   SER A 176      -9.729 -10.434  60.638  1.00 35.61           N  
ATOM   1452  CA  SER A 176      -9.302 -11.815  60.915  1.00 35.61           C  
ATOM   1453  C   SER A 176      -8.772 -12.529  59.663  1.00 35.61           C  
ATOM   1454  CB  SER A 176     -10.356 -12.679  61.625  1.00 35.61           C  
ATOM   1455  O   SER A 176      -9.300 -12.461  58.557  1.00 35.61           O  
ATOM   1456  OG  SER A 176     -11.546 -12.751  60.886  1.00 35.61           O  
ATOM   1457  N   SER A 177      -7.637 -13.180  59.878  1.00 33.48           N  
ATOM   1458  CA  SER A 177      -6.897 -14.073  58.993  1.00 33.48           C  
ATOM   1459  C   SER A 177      -7.632 -15.408  58.797  1.00 33.48           C  
ATOM   1460  CB  SER A 177      -5.577 -14.318  59.742  1.00 33.48           C  
ATOM   1461  O   SER A 177      -8.150 -15.933  59.775  1.00 33.48           O  
ATOM   1462  OG  SER A 177      -4.827 -15.403  59.241  1.00 33.48           O  
ATOM   1463  N   SER A 178      -7.596 -16.005  57.591  1.00 37.12           N  
ATOM   1464  CA  SER A 178      -7.042 -17.363  57.365  1.00 37.12           C  
ATOM   1465  C   SER A 178      -7.380 -17.954  55.972  1.00 37.12           C  
ATOM   1466  CB  SER A 178      -7.443 -18.387  58.442  1.00 37.12           C  
ATOM   1467  O   SER A 178      -8.502 -18.323  55.661  1.00 37.12           O  
ATOM   1468  OG  SER A 178      -6.657 -19.557  58.312  1.00 37.12           O  
ATOM   1469  N   SER A 179      -6.333 -18.078  55.148  1.00 48.10           N  
ATOM   1470  CA  SER A 179      -5.940 -19.263  54.351  1.00 48.10           C  
ATOM   1471  C   SER A 179      -6.773 -19.903  53.206  1.00 48.10           C  
ATOM   1472  CB  SER A 179      -5.303 -20.317  55.275  1.00 48.10           C  
ATOM   1473  O   SER A 179      -6.597 -21.090  52.965  1.00 48.10           O  
ATOM   1474  OG  SER A 179      -6.251 -21.016  56.037  1.00 48.10           O  
ATOM   1475  N   GLU A 180      -7.454 -19.159  52.318  1.00 43.93           N  
ATOM   1476  CA  GLU A 180      -7.911 -19.724  51.006  1.00 43.93           C  
ATOM   1477  C   GLU A 180      -7.256 -19.116  49.734  1.00 43.93           C  
ATOM   1478  CB  GLU A 180      -9.442 -19.778  50.922  1.00 43.93           C  
ATOM   1479  O   GLU A 180      -7.541 -19.492  48.594  1.00 43.93           O  
ATOM   1480  CG  GLU A 180     -10.048 -20.862  51.839  1.00 43.93           C  
ATOM   1481  CD  GLU A 180     -11.103 -21.684  51.085  1.00 43.93           C  
ATOM   1482  OE1 GLU A 180     -10.922 -22.919  51.003  1.00 43.93           O  
ATOM   1483  OE2 GLU A 180     -11.997 -21.051  50.477  1.00 43.93           O  
ATOM   1484  N   GLY A 181      -6.279 -18.212  49.879  1.00 49.71           N  
ATOM   1485  CA  GLY A 181      -5.651 -17.516  48.737  1.00 49.71           C  
ATOM   1486  C   GLY A 181      -4.642 -18.329  47.902  1.00 49.71           C  
ATOM   1487  O   GLY A 181      -4.280 -17.931  46.788  1.00 49.71           O  
ATOM   1488  N   LYS A 182      -4.158 -19.476  48.400  1.00 57.34           N  
ATOM   1489  CA  LYS A 182      -3.043 -20.210  47.761  1.00 57.34           C  
ATOM   1490  C   LYS A 182      -3.466 -20.979  46.498  1.00 57.34           C  
ATOM   1491  CB  LYS A 182      -2.331 -21.110  48.794  1.00 57.34           C  
ATOM   1492  O   LYS A 182      -2.674 -21.086  45.559  1.00 57.34           O  
ATOM   1493  CG  LYS A 182      -1.550 -20.299  49.851  1.00 57.34           C  
ATOM   1494  CD  LYS A 182      -0.788 -21.198  50.846  1.00 57.34           C  
ATOM   1495  CE  LYS A 182      -0.015 -20.352  51.877  1.00 57.34           C  
ATOM   1496  NZ  LYS A 182       0.630 -21.176  52.939  1.00 57.34           N  
ATOM   1497  N   GLU A 183      -4.699 -21.477  46.435  1.00 61.14           N  
ATOM   1498  CA  GLU A 183      -5.214 -22.315  45.334  1.00 61.14           C  
ATOM   1499  C   GLU A 183      -5.515 -21.467  44.079  1.00 61.14           C  
ATOM   1500  CB  GLU A 183      -6.432 -23.103  45.871  1.00 61.14           C  
ATOM   1501  O   GLU A 183      -4.971 -21.712  42.991  1.00 61.14           O  
ATOM   1502  CG  GLU A 183      -6.395 -24.625  45.624  1.00 61.14           C  
ATOM   1503  CD  GLU A 183      -6.995 -25.054  44.281  1.00 61.14           C  
ATOM   1504  OE1 GLU A 183      -6.370 -25.914  43.619  1.00 61.14           O  
ATOM   1505  OE2 GLU A 183      -7.986 -24.427  43.843  1.00 61.14           O  
ATOM   1506  N   LYS A 184      -6.236 -20.344  44.252  1.00 68.21           N  
ATOM   1507  CA  LYS A 184      -6.513 -19.369  43.177  1.00 68.21           C  
ATOM   1508  C   LYS A 184      -5.231 -18.776  42.579  1.00 68.21           C  
ATOM   1509  CB  LYS A 184      -7.461 -18.258  43.681  1.00 68.21           C  
ATOM   1510  O   LYS A 184      -5.120 -18.665  41.352  1.00 68.21           O  
ATOM   1511  CG  LYS A 184      -8.932 -18.711  43.777  1.00 68.21           C  
ATOM   1512  CD  LYS A 184      -9.866 -17.574  44.245  1.00 68.21           C  
ATOM   1513  CE  LYS A 184     -11.331 -18.047  44.335  1.00 68.21           C  
ATOM   1514  NZ  LYS A 184     -12.237 -17.034  44.951  1.00 68.21           N  
ATOM   1515  N   HIS A 185      -4.228 -18.449  43.402  1.00 69.82           N  
ATOM   1516  CA  HIS A 185      -2.961 -17.902  42.904  1.00 69.82           C  
ATOM   1517  C   HIS A 185      -2.153 -18.936  42.095  1.00 69.82           C  
ATOM   1518  CB  HIS A 185      -2.151 -17.296  44.059  1.00 69.82           C  
ATOM   1519  O   HIS A 185      -1.643 -18.615  41.015  1.00 69.82           O  
ATOM   1520  CG  HIS A 185      -1.017 -16.434  43.560  1.00 69.82           C  
ATOM   1521  CD2 HIS A 185       0.323 -16.681  43.687  1.00 69.82           C  
ATOM   1522  ND1 HIS A 185      -1.143 -15.249  42.869  1.00 69.82           N  
ATOM   1523  CE1 HIS A 185       0.092 -14.801  42.579  1.00 69.82           C  
ATOM   1524  NE2 HIS A 185       1.018 -15.664  43.025  1.00 69.82           N  
ATOM   1525  N   LYS A 186      -2.116 -20.208  42.530  1.00 75.62           N  
ATOM   1526  CA  LYS A 186      -1.499 -21.307  41.760  1.00 75.62           C  
ATOM   1527  C   LYS A 186      -2.184 -21.504  40.401  1.00 75.62           C  
ATOM   1528  CB  LYS A 186      -1.524 -22.610  42.582  1.00 75.62           C  
ATOM   1529  O   LYS A 186      -1.496 -21.618  39.379  1.00 75.62           O  
ATOM   1530  CG  LYS A 186      -0.455 -22.660  43.691  1.00 75.62           C  
ATOM   1531  CD  LYS A 186      -0.603 -23.948  44.521  1.00 75.62           C  
ATOM   1532  CE  LYS A 186       0.428 -24.036  45.657  1.00 75.62           C  
ATOM   1533  NZ  LYS A 186       0.285 -25.300  46.436  1.00 75.62           N  
ATOM   1534  N   LYS A 187      -3.523 -21.468  40.349  1.00 77.08           N  
ATOM   1535  CA  LYS A 187      -4.300 -21.603  39.101  1.00 77.08           C  
ATOM   1536  C   LYS A 187      -4.044 -20.440  38.131  1.00 77.08           C  
ATOM   1537  CB  LYS A 187      -5.787 -21.775  39.470  1.00 77.08           C  
ATOM   1538  O   LYS A 187      -3.823 -20.674  36.936  1.00 77.08           O  
ATOM   1539  CG  LYS A 187      -6.661 -22.336  38.330  1.00 77.08           C  
ATOM   1540  CD  LYS A 187      -8.058 -22.694  38.874  1.00 77.08           C  
ATOM   1541  CE  LYS A 187      -8.978 -23.369  37.843  1.00 77.08           C  
ATOM   1542  NZ  LYS A 187     -10.243 -23.840  38.478  1.00 77.08           N  
ATOM   1543  N   LYS A 188      -3.969 -19.200  38.635  1.00 78.35           N  
ATOM   1544  CA  LYS A 188      -3.634 -18.000  37.839  1.00 78.35           C  
ATOM   1545  C   LYS A 188      -2.214 -18.087  37.259  1.00 78.35           C  
ATOM   1546  CB  LYS A 188      -3.873 -16.738  38.698  1.00 78.35           C  
ATOM   1547  O   LYS A 188      -2.042 -17.918  36.049  1.00 78.35           O  
ATOM   1548  CG  LYS A 188      -3.917 -15.425  37.887  1.00 78.35           C  
ATOM   1549  CD  LYS A 188      -4.324 -14.228  38.774  1.00 78.35           C  
ATOM   1550  CE  LYS A 188      -4.397 -12.901  37.991  1.00 78.35           C  
ATOM   1551  NZ  LYS A 188      -4.825 -11.750  38.842  1.00 78.35           N  
ATOM   1552  N   LYS A 189      -1.225 -18.482  38.072  1.00 79.06           N  
ATOM   1553  CA  LYS A 189       0.181 -18.651  37.652  1.00 79.06           C  
ATOM   1554  C   LYS A 189       0.353 -19.760  36.597  1.00 79.06           C  
ATOM   1555  CB  LYS A 189       1.037 -18.863  38.920  1.00 79.06           C  
ATOM   1556  O   LYS A 189       1.115 -19.598  35.641  1.00 79.06           O  
ATOM   1557  CG  LYS A 189       2.527 -18.514  38.741  1.00 79.06           C  
ATOM   1558  CD  LYS A 189       3.260 -18.526  40.098  1.00 79.06           C  
ATOM   1559  CE  LYS A 189       4.719 -18.052  39.972  1.00 79.06           C  
ATOM   1560  NZ  LYS A 189       5.386 -17.924  41.299  1.00 79.06           N  
ATOM   1561  N   LYS A 190      -0.411 -20.861  36.691  1.00 82.25           N  
ATOM   1562  CA  LYS A 190      -0.423 -21.947  35.684  1.00 82.25           C  
ATOM   1563  C   LYS A 190      -1.002 -21.484  34.336  1.00 82.25           C  
ATOM   1564  CB  LYS A 190      -1.155 -23.178  36.266  1.00 82.25           C  
ATOM   1565  O   LYS A 190      -0.423 -21.784  33.288  1.00 82.25           O  
ATOM   1566  CG  LYS A 190      -0.933 -24.483  35.470  1.00 82.25           C  
ATOM   1567  CD  LYS A 190      -1.577 -25.695  36.178  1.00 82.25           C  
ATOM   1568  CE  LYS A 190      -1.347 -27.023  35.427  1.00 82.25           C  
ATOM   1569  NZ  LYS A 190      -1.960 -28.192  36.125  1.00 82.25           N  
ATOM   1570  N   LYS A 191      -2.093 -20.702  34.346  1.00 82.82           N  
ATOM   1571  CA  LYS A 191      -2.733 -20.154  33.130  1.00 82.82           C  
ATOM   1572  C   LYS A 191      -1.826 -19.152  32.403  1.00 82.82           C  
ATOM   1573  CB  LYS A 191      -4.101 -19.548  33.513  1.00 82.82           C  
ATOM   1574  O   LYS A 191      -1.745 -19.168  31.172  1.00 82.82           O  
ATOM   1575  CG  LYS A 191      -5.034 -19.285  32.311  1.00 82.82           C  
ATOM   1576  CD  LYS A 191      -6.439 -18.841  32.775  1.00 82.82           C  
ATOM   1577  CE  LYS A 191      -7.428 -18.660  31.605  1.00 82.82           C  
ATOM   1578  NZ  LYS A 191      -8.804 -18.298  32.061  1.00 82.82           N  
ATOM   1579  N   GLU A 192      -1.094 -18.328  33.147  1.00 80.93           N  
ATOM   1580  CA  GLU A 192      -0.154 -17.354  32.584  1.00 80.93           C  
ATOM   1581  C   GLU A 192       1.073 -18.027  31.940  1.00 80.93           C  
ATOM   1582  CB  GLU A 192       0.265 -16.377  33.685  1.00 80.93           C  
ATOM   1583  O   GLU A 192       1.425 -17.727  30.792  1.00 80.93           O  
ATOM   1584  CG  GLU A 192       0.606 -15.014  33.075  1.00 80.93           C  
ATOM   1585  CD  GLU A 192       1.520 -14.186  33.980  1.00 80.93           C  
ATOM   1586  OE1 GLU A 192       2.257 -13.368  33.392  1.00 80.93           O  
ATOM   1587  OE2 GLU A 192       1.526 -14.451  35.202  1.00 80.93           O  
ATOM   1588  N   LYS A 193       1.655 -19.036  32.611  1.00 86.44           N  
ATOM   1589  CA  LYS A 193       2.769 -19.843  32.074  1.00 86.44           C  
ATOM   1590  C   LYS A 193       2.394 -20.525  30.750  1.00 86.44           C  
ATOM   1591  CB  LYS A 193       3.227 -20.843  33.158  1.00 86.44           C  
ATOM   1592  O   LYS A 193       3.210 -20.572  29.825  1.00 86.44           O  
ATOM   1593  CG  LYS A 193       4.575 -21.527  32.848  1.00 86.44           C  
ATOM   1594  CD  LYS A 193       5.047 -22.407  34.024  1.00 86.44           C  
ATOM   1595  CE  LYS A 193       6.417 -23.058  33.748  1.00 86.44           C  
ATOM   1596  NZ  LYS A 193       6.912 -23.871  34.898  1.00 86.44           N  
ATOM   1597  N   HIS A 194       1.149 -20.991  30.614  1.00 84.90           N  
ATOM   1598  CA  HIS A 194       0.643 -21.585  29.371  1.00 84.90           C  
ATOM   1599  C   HIS A 194       0.494 -20.553  28.234  1.00 84.90           C  
ATOM   1600  CB  HIS A 194      -0.676 -22.316  29.660  1.00 84.90           C  
ATOM   1601  O   HIS A 194       0.907 -20.815  27.100  1.00 84.90           O  
ATOM   1602  CG  HIS A 194      -1.101 -23.200  28.515  1.00 84.90           C  
ATOM   1603  CD2 HIS A 194      -0.667 -24.476  28.274  1.00 84.90           C  
ATOM   1604  ND1 HIS A 194      -1.980 -22.874  27.506  1.00 84.90           N  
ATOM   1605  CE1 HIS A 194      -2.073 -23.931  26.681  1.00 84.90           C  
ATOM   1606  NE2 HIS A 194      -1.266 -24.915  27.093  1.00 84.90           N  
ATOM   1607  N   LYS A 195      -0.018 -19.345  28.527  1.00 85.27           N  
ATOM   1608  CA  LYS A 195      -0.099 -18.244  27.545  1.00 85.27           C  
ATOM   1609  C   LYS A 195       1.290 -17.819  27.048  1.00 85.27           C  
ATOM   1610  CB  LYS A 195      -0.860 -17.037  28.130  1.00 85.27           C  
ATOM   1611  O   LYS A 195       1.476 -17.671  25.836  1.00 85.27           O  
ATOM   1612  CG  LYS A 195      -2.391 -17.211  28.141  1.00 85.27           C  
ATOM   1613  CD  LYS A 195      -3.082 -15.912  28.604  1.00 85.27           C  
ATOM   1614  CE  LYS A 195      -4.617 -15.991  28.511  1.00 85.27           C  
ATOM   1615  NZ  LYS A 195      -5.270 -14.687  28.831  1.00 85.27           N  
ATOM   1616  N   LYS A 196       2.276 -17.694  27.947  1.00 83.87           N  
ATOM   1617  CA  LYS A 196       3.664 -17.337  27.594  1.00 83.87           C  
ATOM   1618  C   LYS A 196       4.292 -18.386  26.663  1.00 83.87           C  
ATOM   1619  CB  LYS A 196       4.475 -17.075  28.881  1.00 83.87           C  
ATOM   1620  O   LYS A 196       4.797 -18.019  25.603  1.00 83.87           O  
ATOM   1621  CG  LYS A 196       5.772 -16.277  28.635  1.00 83.87           C  
ATOM   1622  CD  LYS A 196       6.457 -15.879  29.959  1.00 83.87           C  
ATOM   1623  CE  LYS A 196       7.725 -15.034  29.725  1.00 83.87           C  
ATOM   1624  NZ  LYS A 196       8.356 -14.580  30.998  1.00 83.87           N  
ATOM   1625  N   ARG A 197       4.126 -19.685  26.963  1.00 85.68           N  
ATOM   1626  CA  ARG A 197       4.578 -20.797  26.096  1.00 85.68           C  
ATOM   1627  C   ARG A 197       3.924 -20.794  24.706  1.00 85.68           C  
ATOM   1628  CB  ARG A 197       4.349 -22.149  26.801  1.00 85.68           C  
ATOM   1629  O   ARG A 197       4.608 -21.039  23.712  1.00 85.68           O  
ATOM   1630  CG  ARG A 197       5.443 -22.472  27.833  1.00 85.68           C  
ATOM   1631  CD  ARG A 197       5.241 -23.873  28.434  1.00 85.68           C  
ATOM   1632  NE  ARG A 197       6.456 -24.348  29.132  1.00 85.68           N  
ATOM   1633  NH1 ARG A 197       6.130 -26.622  28.893  1.00 85.68           N  
ATOM   1634  NH2 ARG A 197       7.984 -25.883  29.864  1.00 85.68           N  
ATOM   1635  CZ  ARG A 197       6.845 -25.607  29.292  1.00 85.68           C  
ATOM   1636  N   LYS A 198       2.624 -20.479  24.595  1.00 86.49           N  
ATOM   1637  CA  LYS A 198       1.922 -20.395  23.294  1.00 86.49           C  
ATOM   1638  C   LYS A 198       2.427 -19.217  22.443  1.00 86.49           C  
ATOM   1639  CB  LYS A 198       0.394 -20.367  23.524  1.00 86.49           C  
ATOM   1640  O   LYS A 198       2.633 -19.381  21.238  1.00 86.49           O  
ATOM   1641  CG  LYS A 198      -0.429 -20.642  22.246  1.00 86.49           C  
ATOM   1642  CD  LYS A 198      -1.944 -20.758  22.530  1.00 86.49           C  
ATOM   1643  CE  LYS A 198      -2.747 -21.092  21.255  1.00 86.49           C  
ATOM   1644  NZ  LYS A 198      -4.208 -21.290  21.502  1.00 86.49           N  
ATOM   1645  N   LYS A 199       2.687 -18.054  23.060  1.00 84.40           N  
ATOM   1646  CA  LYS A 199       3.263 -16.869  22.387  1.00 84.40           C  
ATOM   1647  C   LYS A 199       4.695 -17.134  21.908  1.00 84.40           C  
ATOM   1648  CB  LYS A 199       3.168 -15.648  23.329  1.00 84.40           C  
ATOM   1649  O   LYS A 199       5.048 -16.753  20.792  1.00 84.40           O  
ATOM   1650  CG  LYS A 199       3.434 -14.296  22.632  1.00 84.40           C  
ATOM   1651  CD  LYS A 199       3.164 -13.100  23.574  1.00 84.40           C  
ATOM   1652  CE  LYS A 199       3.348 -11.738  22.873  1.00 84.40           C  
ATOM   1653  NZ  LYS A 199       3.001 -10.577  23.749  1.00 84.40           N  
ATOM   1654  N   GLU A 200       5.489 -17.849  22.702  1.00 83.81           N  
ATOM   1655  CA  GLU A 200       6.859 -18.228  22.347  1.00 83.81           C  
ATOM   1656  C   GLU A 200       6.908 -19.257  21.202  1.00 83.81           C  
ATOM   1657  CB  GLU A 200       7.577 -18.743  23.598  1.00 83.81           C  
ATOM   1658  O   GLU A 200       7.663 -19.067  20.249  1.00 83.81           O  
ATOM   1659  CG  GLU A 200       9.061 -18.367  23.577  1.00 83.81           C  
ATOM   1660  CD  GLU A 200       9.849 -19.226  24.567  1.00 83.81           C  
ATOM   1661  OE1 GLU A 200      10.930 -19.695  24.147  1.00 83.81           O  
ATOM   1662  OE2 GLU A 200       9.304 -19.490  25.664  1.00 83.81           O  
ATOM   1663  N   LYS A 201       6.026 -20.277  21.204  1.00 85.12           N  
ATOM   1664  CA  LYS A 201       5.865 -21.209  20.066  1.00 85.12           C  
ATOM   1665  C   LYS A 201       5.496 -20.475  18.768  1.00 85.12           C  
ATOM   1666  CB  LYS A 201       4.840 -22.326  20.381  1.00 85.12           C  
ATOM   1667  O   LYS A 201       6.062 -20.786  17.721  1.00 85.12           O  
ATOM   1668  CG  LYS A 201       5.487 -23.627  20.900  1.00 85.12           C  
ATOM   1669  CD  LYS A 201       4.468 -24.781  21.038  1.00 85.12           C  
ATOM   1670  CE  LYS A 201       5.160 -26.106  21.424  1.00 85.12           C  
ATOM   1671  NZ  LYS A 201       4.225 -27.268  21.502  1.00 85.12           N  
ATOM   1672  N   LYS A 202       4.602 -19.472  18.820  1.00 82.90           N  
ATOM   1673  CA  LYS A 202       4.277 -18.622  17.653  1.00 82.90           C  
ATOM   1674  C   LYS A 202       5.489 -17.805  17.176  1.00 82.90           C  
ATOM   1675  CB  LYS A 202       3.054 -17.713  17.930  1.00 82.90           C  
ATOM   1676  O   LYS A 202       5.727 -17.749  15.972  1.00 82.90           O  
ATOM   1677  CG  LYS A 202       1.722 -18.310  17.426  1.00 82.90           C  
ATOM   1678  CD  LYS A 202       0.551 -17.303  17.502  1.00 82.90           C  
ATOM   1679  CE  LYS A 202      -0.723 -17.859  16.830  1.00 82.90           C  
ATOM   1680  NZ  LYS A 202      -1.838 -16.869  16.734  1.00 82.90           N  
ATOM   1681  N   LYS A 203       6.283 -17.219  18.085  1.00 81.91           N  
ATOM   1682  CA  LYS A 203       7.520 -16.494  17.726  1.00 81.91           C  
ATOM   1683  C   LYS A 203       8.585 -17.417  17.114  1.00 81.91           C  
ATOM   1684  CB  LYS A 203       8.093 -15.721  18.931  1.00 81.91           C  
ATOM   1685  O   LYS A 203       9.178 -17.043  16.106  1.00 81.91           O  
ATOM   1686  CG  LYS A 203       7.373 -14.386  19.212  1.00 81.91           C  
ATOM   1687  CD  LYS A 203       8.140 -13.562  20.267  1.00 81.91           C  
ATOM   1688  CE  LYS A 203       7.543 -12.156  20.462  1.00 81.91           C  
ATOM   1689  NZ  LYS A 203       8.410 -11.287  21.312  1.00 81.91           N  
ATOM   1690  N   LYS A 204       8.788 -18.628  17.653  1.00 79.59           N  
ATOM   1691  CA  LYS A 204       9.718 -19.623  17.082  1.00 79.59           C  
ATOM   1692  C   LYS A 204       9.293 -20.079  15.682  1.00 79.59           C  
ATOM   1693  CB  LYS A 204       9.926 -20.823  18.031  1.00 79.59           C  
ATOM   1694  O   LYS A 204      10.146 -20.134  14.804  1.00 79.59           O  
ATOM   1695  CG  LYS A 204      10.917 -20.509  19.169  1.00 79.59           C  
ATOM   1696  CD  LYS A 204      11.269 -21.746  20.021  1.00 79.59           C  
ATOM   1697  CE  LYS A 204      12.304 -21.365  21.098  1.00 79.59           C  
ATOM   1698  NZ  LYS A 204      12.732 -22.505  21.954  1.00 79.59           N  
ATOM   1699  N   LYS A 205       7.995 -20.322  15.434  1.00 78.09           N  
ATOM   1700  CA  LYS A 205       7.497 -20.627  14.075  1.00 78.09           C  
ATOM   1701  C   LYS A 205       7.776 -19.482  13.092  1.00 78.09           C  
ATOM   1702  CB  LYS A 205       6.003 -21.004  14.079  1.00 78.09           C  
ATOM   1703  O   LYS A 205       8.308 -19.734  12.020  1.00 78.09           O  
ATOM   1704  CG  LYS A 205       5.744 -22.448  14.552  1.00 78.09           C  
ATOM   1705  CD  LYS A 205       4.297 -22.884  14.251  1.00 78.09           C  
ATOM   1706  CE  LYS A 205       4.068 -24.368  14.587  1.00 78.09           C  
ATOM   1707  NZ  LYS A 205       2.791 -24.888  14.019  1.00 78.09           N  
ATOM   1708  N   LYS A 206       7.520 -18.224  13.480  1.00 77.17           N  
ATOM   1709  CA  LYS A 206       7.833 -17.056  12.632  1.00 77.17           C  
ATOM   1710  C   LYS A 206       9.332 -16.908  12.338  1.00 77.17           C  
ATOM   1711  CB  LYS A 206       7.274 -15.762  13.245  1.00 77.17           C  
ATOM   1712  O   LYS A 206       9.687 -16.563  11.219  1.00 77.17           O  
ATOM   1713  CG  LYS A 206       5.743 -15.665  13.134  1.00 77.17           C  
ATOM   1714  CD  LYS A 206       5.252 -14.253  13.497  1.00 77.17           C  
ATOM   1715  CE  LYS A 206       3.741 -14.119  13.248  1.00 77.17           C  
ATOM   1716  NZ  LYS A 206       3.298 -12.697  13.203  1.00 77.17           N  
ATOM   1717  N   ARG A 207      10.211 -17.193  13.308  1.00 72.61           N  
ATOM   1718  CA  ARG A 207      11.670 -17.177  13.092  1.00 72.61           C  
ATOM   1719  C   ARG A 207      12.132 -18.277  12.135  1.00 72.61           C  
ATOM   1720  CB  ARG A 207      12.437 -17.241  14.420  1.00 72.61           C  
ATOM   1721  O   ARG A 207      12.925 -17.971  11.259  1.00 72.61           O  
ATOM   1722  CG  ARG A 207      12.459 -15.882  15.137  1.00 72.61           C  
ATOM   1723  CD  ARG A 207      13.351 -15.954  16.385  1.00 72.61           C  
ATOM   1724  NE  ARG A 207      13.621 -14.618  16.955  1.00 72.61           N  
ATOM   1725  NH1 ARG A 207      15.106 -15.281  18.588  1.00 72.61           N  
ATOM   1726  NH2 ARG A 207      14.692 -13.114  18.299  1.00 72.61           N  
ATOM   1727  CZ  ARG A 207      14.464 -14.347  17.943  1.00 72.61           C  
ATOM   1728  N   LYS A 208      11.587 -19.498  12.236  1.00 71.42           N  
ATOM   1729  CA  LYS A 208      11.910 -20.589  11.298  1.00 71.42           C  
ATOM   1730  C   LYS A 208      11.547 -20.247   9.851  1.00 71.42           C  
ATOM   1731  CB  LYS A 208      11.243 -21.909  11.716  1.00 71.42           C  
ATOM   1732  O   LYS A 208      12.334 -20.540   8.964  1.00 71.42           O  
ATOM   1733  CG  LYS A 208      11.914 -22.553  12.939  1.00 71.42           C  
ATOM   1734  CD  LYS A 208      11.420 -23.996  13.127  1.00 71.42           C  
ATOM   1735  CE  LYS A 208      12.188 -24.699  14.255  1.00 71.42           C  
ATOM   1736  NZ  LYS A 208      12.057 -26.179  14.170  1.00 71.42           N  
ATOM   1737  N   HIS A 209      10.410 -19.584   9.620  1.00 59.92           N  
ATOM   1738  CA  HIS A 209      10.036 -19.108   8.280  1.00 59.92           C  
ATOM   1739  C   HIS A 209      10.883 -17.924   7.790  1.00 59.92           C  
ATOM   1740  CB  HIS A 209       8.548 -18.737   8.250  1.00 59.92           C  
ATOM   1741  O   HIS A 209      10.989 -17.717   6.589  1.00 59.92           O  
ATOM   1742  CG  HIS A 209       7.642 -19.936   8.331  1.00 59.92           C  
ATOM   1743  CD2 HIS A 209       6.778 -20.241   9.344  1.00 59.92           C  
ATOM   1744  ND1 HIS A 209       7.508 -20.919   7.378  1.00 59.92           N  
ATOM   1745  CE1 HIS A 209       6.590 -21.798   7.814  1.00 59.92           C  
ATOM   1746  NE2 HIS A 209       6.127 -21.435   9.027  1.00 59.92           N  
ATOM   1747  N   LYS A 210      11.484 -17.141   8.698  1.00 61.49           N  
ATOM   1748  CA  LYS A 210      12.369 -16.031   8.322  1.00 61.49           C  
ATOM   1749  C   LYS A 210      13.799 -16.501   8.030  1.00 61.49           C  
ATOM   1750  CB  LYS A 210      12.270 -14.898   9.360  1.00 61.49           C  
ATOM   1751  O   LYS A 210      14.408 -15.955   7.126  1.00 61.49           O  
ATOM   1752  CG  LYS A 210      12.897 -13.587   8.846  1.00 61.49           C  
ATOM   1753  CD  LYS A 210      12.544 -12.383   9.737  1.00 61.49           C  
ATOM   1754  CE  LYS A 210      13.313 -11.115   9.314  1.00 61.49           C  
ATOM   1755  NZ  LYS A 210      12.553 -10.209   8.409  1.00 61.49           N  
ATOM   1756  N   SER A 211      14.302 -17.528   8.722  1.00 56.19           N  
ATOM   1757  CA  SER A 211      15.637 -18.097   8.465  1.00 56.19           C  
ATOM   1758  C   SER A 211      15.691 -19.025   7.248  1.00 56.19           C  
ATOM   1759  CB  SER A 211      16.150 -18.839   9.704  1.00 56.19           C  
ATOM   1760  O   SER A 211      16.741 -19.171   6.648  1.00 56.19           O  
ATOM   1761  OG  SER A 211      15.342 -19.969  10.003  1.00 56.19           O  
ATOM   1762  N   SER A 212      14.570 -19.640   6.854  1.00 55.68           N  
ATOM   1763  CA  SER A 212      14.491 -20.418   5.601  1.00 55.68           C  
ATOM   1764  C   SER A 212      14.368 -19.540   4.351  1.00 55.68           C  
ATOM   1765  CB  SER A 212      13.381 -21.482   5.651  1.00 55.68           C  
ATOM   1766  O   SER A 212      14.381 -20.059   3.245  1.00 55.68           O  
ATOM   1767  OG  SER A 212      12.244 -21.060   6.387  1.00 55.68           O  
ATOM   1768  N   LYS A 213      14.268 -18.214   4.515  1.00 54.35           N  
ATOM   1769  CA  LYS A 213      14.183 -17.245   3.414  1.00 54.35           C  
ATOM   1770  C   LYS A 213      15.446 -16.386   3.267  1.00 54.35           C  
ATOM   1771  CB  LYS A 213      12.890 -16.420   3.577  1.00 54.35           C  
ATOM   1772  O   LYS A 213      15.435 -15.458   2.476  1.00 54.35           O  
ATOM   1773  CG  LYS A 213      12.191 -16.162   2.232  1.00 54.35           C  
ATOM   1774  CD  LYS A 213      10.843 -15.454   2.443  1.00 54.35           C  
ATOM   1775  CE  LYS A 213      10.133 -15.140   1.117  1.00 54.35           C  
ATOM   1776  NZ  LYS A 213       9.624 -16.352   0.427  1.00 54.35           N  
ATOM   1777  N   SER A 214      16.495 -16.658   4.048  1.00 48.88           N  
ATOM   1778  CA  SER A 214      17.742 -15.877   4.066  1.00 48.88           C  
ATOM   1779  C   SER A 214      18.995 -16.711   3.771  1.00 48.88           C  
ATOM   1780  CB  SER A 214      17.867 -15.102   5.386  1.00 48.88           C  
ATOM   1781  O   SER A 214      20.076 -16.309   4.172  1.00 48.88           O  
ATOM   1782  OG  SER A 214      17.979 -15.984   6.491  1.00 48.88           O  
ATOM   1783  N   ASN A 215      18.851 -17.865   3.110  1.00 45.12           N  
ATOM   1784  CA  ASN A 215      19.977 -18.693   2.652  1.00 45.12           C  
ATOM   1785  C   ASN A 215      20.123 -18.713   1.120  1.00 45.12           C  
ATOM   1786  CB  ASN A 215      19.900 -20.099   3.286  1.00 45.12           C  
ATOM   1787  O   ASN A 215      20.794 -19.586   0.589  1.00 45.12           O  
ATOM   1788  CG  ASN A 215      20.778 -20.253   4.515  1.00 45.12           C  
ATOM   1789  ND2 ASN A 215      21.080 -21.471   4.893  1.00 45.12           N  
ATOM   1790  OD1 ASN A 215      21.177 -19.319   5.185  1.00 45.12           O  
ATOM   1791  N   GLU A 216      19.530 -17.747   0.419  1.00 48.53           N  
ATOM   1792  CA  GLU A 216      19.879 -17.462  -0.973  1.00 48.53           C  
ATOM   1793  C   GLU A 216      20.272 -15.988  -1.058  1.00 48.53           C  
ATOM   1794  CB  GLU A 216      18.735 -17.821  -1.931  1.00 48.53           C  
ATOM   1795  O   GLU A 216      19.463 -15.115  -0.745  1.00 48.53           O  
ATOM   1796  CG  GLU A 216      18.496 -19.338  -1.967  1.00 48.53           C  
ATOM   1797  CD  GLU A 216      17.975 -19.794  -3.331  1.00 48.53           C  
ATOM   1798  OE1 GLU A 216      18.639 -20.665  -3.932  1.00 48.53           O  
ATOM   1799  OE2 GLU A 216      16.894 -19.299  -3.724  1.00 48.53           O  
ATOM   1800  N   GLY A 217      21.538 -15.726  -1.389  1.00 38.16           N  
ATOM   1801  CA  GLY A 217      22.090 -14.376  -1.527  1.00 38.16           C  
ATOM   1802  C   GLY A 217      23.245 -14.058  -0.575  1.00 38.16           C  
ATOM   1803  O   GLY A 217      23.220 -13.047   0.121  1.00 38.16           O  
ATOM   1804  N   SER A 218      24.253 -14.923  -0.498  1.00 37.64           N  
ATOM   1805  CA  SER A 218      25.604 -14.537  -0.074  1.00 37.64           C  
ATOM   1806  C   SER A 218      26.586 -15.217  -1.011  1.00 37.64           C  
ATOM   1807  CB  SER A 218      25.892 -14.910   1.386  1.00 37.64           C  
ATOM   1808  O   SER A 218      26.985 -16.343  -0.746  1.00 37.64           O  
ATOM   1809  OG  SER A 218      25.182 -14.031   2.236  1.00 37.64           O  
ATOM   1810  N   ASP A 219      26.872 -14.550  -2.127  1.00 41.97           N  
ATOM   1811  CA  ASP A 219      28.139 -14.635  -2.858  1.00 41.97           C  
ATOM   1812  C   ASP A 219      28.176 -13.479  -3.869  1.00 41.97           C  
ATOM   1813  CB  ASP A 219      28.326 -15.980  -3.579  1.00 41.97           C  
ATOM   1814  O   ASP A 219      27.408 -13.480  -4.830  1.00 41.97           O  
ATOM   1815  CG  ASP A 219      29.814 -16.208  -3.838  1.00 41.97           C  
ATOM   1816  OD1 ASP A 219      30.235 -16.038  -5.000  1.00 41.97           O  
ATOM   1817  OD2 ASP A 219      30.508 -16.538  -2.851  1.00 41.97           O  
ATOM   1818  N   SER A 220      28.942 -12.435  -3.557  1.00 48.15           N  
ATOM   1819  CA  SER A 220      29.594 -11.479  -4.470  1.00 48.15           C  
ATOM   1820  C   SER A 220      30.254 -10.427  -3.574  1.00 48.15           C  
ATOM   1821  CB  SER A 220      28.658 -10.783  -5.469  1.00 48.15           C  
ATOM   1822  O   SER A 220      29.553  -9.622  -2.952  1.00 48.15           O  
ATOM   1823  OG  SER A 220      28.250 -11.689  -6.478  1.00 48.15           O  
ATOM   1824  N   GLU A 221      31.575 -10.554  -3.416  1.00 48.24           N  
ATOM   1825  CA  GLU A 221      32.460  -9.531  -2.838  1.00 48.24           C  
ATOM   1826  C   GLU A 221      32.442  -8.232  -3.649  1.00 48.24           C  
ATOM   1827  CB  GLU A 221      33.910 -10.052  -2.754  1.00 48.24           C  
ATOM   1828  O   GLU A 221      32.272  -8.316  -4.885  1.00 48.24           O  
ATOM   1829  CG  GLU A 221      34.158 -11.075  -1.634  1.00 48.24           C  
ATOM   1830  CD  GLU A 221      35.645 -11.111  -1.213  1.00 48.24           C  
ATOM   1831  OE1 GLU A 221      35.960 -10.578  -0.119  1.00 48.24           O  
ATOM   1832  OE2 GLU A 221      36.469 -11.710  -1.945  1.00 48.24           O  
ATOM   1833  OXT GLU A 221      32.588  -7.179  -2.987  1.00 48.24           O  
TER    1834      GLU A 221                                                      
ENDMDL                                                                          
END                                                                             
