# Supplementary material for: PICNIC accurately predicts condensate-forming proteins regardless of their structural disorder across organisms
Source: Nat Commun. 2024 Dec 11;15:10668. doi: 10.1038/s41467-024-55089-x (PMC11634905; doi:10.1038/s41467-024-55089-x)
Supplement: Supplementary file 7 — Dataset S6 [file 41467_2024_55089_MOESM7_ESM.zip › Dataset_S6/Positive_predictions/AF-Q9BYD6-F1-model_v4.pdb]

HEADER                                            01-JUN-22                     
TITLE     ALPHAFOLD MONOMER V2.0 PREDICTION FOR 39S RIBOSOMAL PROTEIN L1,       
TITLE    2 MITOCHONDRIAL (Q9BYD6)                                               
COMPND    MOL_ID: 1;                                                            
COMPND   2 MOLECULE: 39S RIBOSOMAL PROTEIN L1, MITOCHONDRIAL;                   
COMPND   3 CHAIN: A                                                             
SOURCE    MOL_ID: 1;                                                            
SOURCE   2 ORGANISM_SCIENTIFIC: HOMO SAPIENS;                                   
SOURCE   3 ORGANISM_TAXID: 9606                                                 
REMARK   1                                                                      
REMARK   1 REFERENCE 1                                                          
REMARK   1  AUTH   JOHN JUMPER, RICHARD EVANS, ALEXANDER PRITZEL, TIM GREEN,    
REMARK   1  AUTH 2 MICHAEL FIGURNOV, OLAF RONNEBERGER, KATHRYN TUNYASUVUNAKOOL, 
REMARK   1  AUTH 3 RUSS BATES, AUGUSTIN ZIDEK, ANNA POTAPENKO, ALEX BRIDGLAND,  
REMARK   1  AUTH 4 CLEMENS MEYER, SIMON A A KOHL, ANDREW J BALLARD,             
REMARK   1  AUTH 5 ANDREW COWIE, BERNARDINO ROMERA-PAREDES, STANISLAV NIKOLOV,  
REMARK   1  AUTH 6 RISHUB JAIN, JONAS ADLER, TREVOR BACK, STIG PETERSEN,        
REMARK   1  AUTH 7 DAVID REIMAN, ELLEN CLANCY, MICHAL ZIELINSKI,                
REMARK   1  AUTH 8 MARTIN STEINEGGER, MICHALINA PACHOLSKA, TAMAS BERGHAMMER,    
REMARK   1  AUTH 9 DAVID SILVER, ORIOL VINYALS, ANDREW W SENIOR,                
REMARK   1  AUTH10 KORAY KAVUKCUOGLU, PUSHMEET KOHLI, DEMIS HASSABIS            
REMARK   1  TITL   HIGHLY ACCURATE PROTEIN STRUCTURE PREDICTION WITH ALPHAFOLD  
REMARK   1  REF    NATURE                        V. 596   583 2021              
REMARK   1  REFN                   ISSN 0028-0836                               
REMARK   1  PMID   34265844                                                     
REMARK   1  DOI    10.1038/s41586-021-03819-2                                   
REMARK   1                                                                      
REMARK   1 DISCLAIMERS                                                          
REMARK   1 ALPHAFOLD DATA, COPYRIGHT (2021) DEEPMIND TECHNOLOGIES LIMITED. THE  
REMARK   1 INFORMATION PROVIDED IS THEORETICAL MODELLING ONLY AND CAUTION SHOULD
REMARK   1 BE EXERCISED IN ITS USE. IT IS PROVIDED "AS-IS" WITHOUT ANY WARRANTY 
REMARK   1 OF ANY KIND, WHETHER EXPRESSED OR IMPLIED. NO WARRANTY IS GIVEN THAT 
REMARK   1 USE OF THE INFORMATION SHALL NOT INFRINGE THE RIGHTS OF ANY THIRD    
REMARK   1 PARTY. THE INFORMATION IS NOT INTENDED TO BE A SUBSTITUTE FOR        
REMARK   1 PROFESSIONAL MEDICAL ADVICE, DIAGNOSIS, OR TREATMENT, AND DOES NOT   
REMARK   1 CONSTITUTE MEDICAL OR OTHER PROFESSIONAL ADVICE. IT IS AVAILABLE FOR 
REMARK   1 ACADEMIC AND COMMERCIAL PURPOSES, UNDER CC-BY 4.0 LICENCE.           
DBREF  XXXX A    1   325  UNP    Q9BYD6   RM01_HUMAN       1    325             
SEQRES   1 A  325  MET ALA ALA ALA VAL ARG CYS MET GLY ARG ALA LEU ILE          
SEQRES   2 A  325  HIS HIS GLN ARG HIS SER LEU SER LYS MET VAL TYR GLN          
SEQRES   3 A  325  THR SER LEU CYS SER CYS SER VAL ASN ILE ARG VAL PRO          
SEQRES   4 A  325  ASN ARG HIS PHE ALA ALA ALA THR LYS SER ALA LYS LYS          
SEQRES   5 A  325  THR LYS LYS GLY ALA LYS GLU LYS THR PRO ASP GLU LYS          
SEQRES   6 A  325  LYS ASP GLU ILE GLU LYS ILE LYS ALA TYR PRO TYR MET          
SEQRES   7 A  325  GLU GLY GLU PRO GLU ASP ASP VAL TYR LEU LYS ARG LEU          
SEQRES   8 A  325  TYR PRO ARG GLN ILE TYR GLU VAL GLU LYS ALA VAL HIS          
SEQRES   9 A  325  LEU LEU LYS LYS PHE GLN ILE LEU ASP PHE THR SER PRO          
SEQRES  10 A  325  LYS GLN SER VAL TYR LEU ASP LEU THR LEU ASP MET ALA          
SEQRES  11 A  325  LEU GLY LYS LYS LYS ASN VAL GLU PRO PHE THR SER VAL          
SEQRES  12 A  325  LEU SER LEU PRO TYR PRO PHE ALA SER GLU ILE ASN LYS          
SEQRES  13 A  325  VAL ALA VAL PHE THR GLU ASN ALA SER GLU VAL LYS ILE          
SEQRES  14 A  325  ALA GLU GLU ASN GLY ALA ALA PHE ALA GLY GLY THR SER          
SEQRES  15 A  325  LEU ILE GLN LYS ILE TRP ASP ASP GLU ILE VAL ALA ASP          
SEQRES  16 A  325  PHE TYR VAL ALA VAL PRO GLU ILE MET PRO GLU LEU ASN          
SEQRES  17 A  325  ARG LEU ARG LYS LYS LEU ASN LYS LYS TYR PRO LYS LEU          
SEQRES  18 A  325  SER ARG ASN SER ILE GLY ARG ASP ILE PRO LYS MET LEU          
SEQRES  19 A  325  GLU LEU PHE LYS ASN GLY HIS GLU ILE LYS VAL ASP GLU          
SEQRES  20 A  325  GLU ARG GLU ASN PHE LEU GLN THR LYS ILE ALA THR LEU          
SEQRES  21 A  325  ASP MET SER SER ASP GLN ILE ALA ALA ASN LEU GLN ALA          
SEQRES  22 A  325  VAL ILE ASN GLU VAL CYS ARG HIS ARG PRO LEU ASN LEU          
SEQRES  23 A  325  GLY PRO PHE VAL VAL ARG ALA PHE LEU ARG SER SER THR          
SEQRES  24 A  325  SER GLU GLY LEU LEU LEU LYS ILE ASP PRO LEU LEU PRO          
SEQRES  25 A  325  LYS GLU VAL LYS ASN GLU GLU SER GLU LYS GLU ASP ALA          
CRYST1    1.000    1.000    1.000  90.00  90.00  90.00 P 1           1          
ORIGX1      1.000000  0.000000  0.000000        0.00000                         
ORIGX2      0.000000  1.000000  0.000000        0.00000                         
ORIGX3      0.000000  0.000000  1.000000        0.00000                         
SCALE1      1.000000  0.000000  0.000000        0.00000                         
SCALE2      0.000000  1.000000  0.000000        0.00000                         
SCALE3      0.000000  0.000000  1.000000        0.00000                         
MODEL        1                                                                  
ATOM      1  N   MET A   1      12.665  76.124  29.126  1.00 32.35           N  
ATOM      2  CA  MET A   1      12.949  75.190  30.236  1.00 32.35           C  
ATOM      3  C   MET A   1      13.987  74.182  29.760  1.00 32.35           C  
ATOM      4  CB  MET A   1      11.659  74.490  30.701  1.00 32.35           C  
ATOM      5  O   MET A   1      13.703  73.487  28.796  1.00 32.35           O  
ATOM      6  CG  MET A   1      10.811  75.397  31.604  1.00 32.35           C  
ATOM      7  SD  MET A   1      11.021  75.066  33.370  1.00 32.35           S  
ATOM      8  CE  MET A   1       9.441  74.236  33.718  1.00 32.35           C  
ATOM      9  N   ALA A   2      15.186  74.250  30.358  1.00 33.40           N  
ATOM     10  CA  ALA A   2      16.224  73.218  30.564  1.00 33.40           C  
ATOM     11  C   ALA A   2      16.171  71.947  29.679  1.00 33.40           C  
ATOM     12  CB  ALA A   2      16.099  72.867  32.053  1.00 33.40           C  
ATOM     13  O   ALA A   2      15.166  71.253  29.657  1.00 33.40           O  
ATOM     14  N   ALA A   3      17.187  71.602  28.881  1.00 34.37           N  
ATOM     15  CA  ALA A   3      18.518  71.045  29.221  1.00 34.37           C  
ATOM     16  C   ALA A   3      18.613  69.685  28.484  1.00 34.37           C  
ATOM     17  CB  ALA A   3      18.741  70.882  30.732  1.00 34.37           C  
ATOM     18  O   ALA A   3      17.746  68.835  28.624  1.00 34.37           O  
ATOM     19  N   ALA A   4      19.466  69.506  27.474  1.00 32.11           N  
ATOM     20  CA  ALA A   4      20.892  69.192  27.585  1.00 32.11           C  
ATOM     21  C   ALA A   4      21.191  67.892  28.359  1.00 32.11           C  
ATOM     22  CB  ALA A   4      21.704  70.402  28.071  1.00 32.11           C  
ATOM     23  O   ALA A   4      21.674  67.953  29.477  1.00 32.11           O  
ATOM     24  N   VAL A   5      20.992  66.726  27.726  1.00 40.07           N  
ATOM     25  CA  VAL A   5      21.808  65.517  27.967  1.00 40.07           C  
ATOM     26  C   VAL A   5      21.923  64.741  26.648  1.00 40.07           C  
ATOM     27  CB  VAL A   5      21.271  64.593  29.093  1.00 40.07           C  
ATOM     28  O   VAL A   5      21.047  63.968  26.271  1.00 40.07           O  
ATOM     29  CG1 VAL A   5      22.280  63.465  29.367  1.00 40.07           C  
ATOM     30  CG2 VAL A   5      21.038  65.284  30.441  1.00 40.07           C  
ATOM     31  N   ARG A   6      23.001  64.966  25.894  1.00 31.77           N  
ATOM     32  CA  ARG A   6      23.451  64.059  24.826  1.00 31.77           C  
ATOM     33  C   ARG A   6      24.944  63.874  25.001  1.00 31.77           C  
ATOM     34  CB  ARG A   6      23.126  64.580  23.413  1.00 31.77           C  
ATOM     35  O   ARG A   6      25.725  64.687  24.525  1.00 31.77           O  
ATOM     36  CG  ARG A   6      21.689  64.280  22.971  1.00 31.77           C  
ATOM     37  CD  ARG A   6      21.522  64.660  21.494  1.00 31.77           C  
ATOM     38  NE  ARG A   6      20.114  64.571  21.065  1.00 31.77           N  
ATOM     39  NH1 ARG A   6      20.298  65.833  19.155  1.00 31.77           N  
ATOM     40  NH2 ARG A   6      18.297  65.077  19.788  1.00 31.77           N  
ATOM     41  CZ  ARG A   6      19.579  65.155  20.007  1.00 31.77           C  
ATOM     42  N   CYS A   7      25.315  62.815  25.705  1.00 32.74           N  
ATOM     43  CA  CYS A   7      26.699  62.412  25.857  1.00 32.74           C  
ATOM     44  C   CYS A   7      26.814  60.891  25.731  1.00 32.74           C  
ATOM     45  CB  CYS A   7      27.260  62.959  27.183  1.00 32.74           C  
ATOM     46  O   CYS A   7      26.028  60.161  26.326  1.00 32.74           O  
ATOM     47  SG  CYS A   7      28.557  64.173  26.810  1.00 32.74           S  
ATOM     48  N   MET A   8      27.859  60.489  24.997  1.00 36.04           N  
ATOM     49  CA  MET A   8      28.465  59.153  24.873  1.00 36.04           C  
ATOM     50  C   MET A   8      27.674  58.148  24.010  1.00 36.04           C  
ATOM     51  CB  MET A   8      28.820  58.607  26.270  1.00 36.04           C  
ATOM     52  O   MET A   8      26.572  57.755  24.348  1.00 36.04           O  
ATOM     53  CG  MET A   8      29.448  59.650  27.211  1.00 36.04           C  
ATOM     54  SD  MET A   8      30.897  60.530  26.565  1.00 36.04           S  
ATOM     55  CE  MET A   8      32.180  59.463  27.266  1.00 36.04           C  
ATOM     56  N   GLY A   9      28.122  57.671  22.845  1.00 30.93           N  
ATOM     57  CA  GLY A   9      29.473  57.567  22.303  1.00 30.93           C  
ATOM     58  C   GLY A   9      30.083  56.203  22.628  1.00 30.93           C  
ATOM     59  O   GLY A   9      30.574  56.027  23.734  1.00 30.93           O  
ATOM     60  N   ARG A  10      30.085  55.276  21.656  1.00 35.69           N  
ATOM     61  CA  ARG A  10      31.268  54.547  21.141  1.00 35.69           C  
ATOM     62  C   ARG A  10      30.862  53.319  20.324  1.00 35.69           C  
ATOM     63  CB  ARG A  10      32.282  54.129  22.227  1.00 35.69           C  
ATOM     64  O   ARG A  10      30.224  52.394  20.808  1.00 35.69           O  
ATOM     65  CG  ARG A  10      33.324  55.247  22.421  1.00 35.69           C  
ATOM     66  CD  ARG A  10      34.255  54.963  23.598  1.00 35.69           C  
ATOM     67  NE  ARG A  10      35.225  56.062  23.781  1.00 35.69           N  
ATOM     68  NH1 ARG A  10      36.498  55.065  25.411  1.00 35.69           N  
ATOM     69  NH2 ARG A  10      37.021  57.115  24.710  1.00 35.69           N  
ATOM     70  CZ  ARG A  10      36.239  56.075  24.629  1.00 35.69           C  
ATOM     71  N   ALA A  11      31.293  53.347  19.068  1.00 31.86           N  
ATOM     72  CA  ALA A  11      31.385  52.211  18.176  1.00 31.86           C  
ATOM     73  C   ALA A  11      32.678  51.440  18.478  1.00 31.86           C  
ATOM     74  CB  ALA A  11      31.391  52.762  16.742  1.00 31.86           C  
ATOM     75  O   ALA A  11      33.744  52.049  18.544  1.00 31.86           O  
ATOM     76  N   LEU A  12      32.586  50.119  18.611  1.00 39.57           N  
ATOM     77  CA  LEU A  12      33.715  49.199  18.488  1.00 39.57           C  
ATOM     78  C   LEU A  12      33.252  48.002  17.653  1.00 39.57           C  
ATOM     79  CB  LEU A  12      34.264  48.786  19.870  1.00 39.57           C  
ATOM     80  O   LEU A  12      32.696  47.037  18.164  1.00 39.57           O  
ATOM     81  CG  LEU A  12      35.106  49.859  20.590  1.00 39.57           C  
ATOM     82  CD1 LEU A  12      35.495  49.358  21.981  1.00 39.57           C  
ATOM     83  CD2 LEU A  12      36.399  50.200  19.841  1.00 39.57           C  
ATOM     84  N   ILE A  13      33.462  48.107  16.341  1.00 34.68           N  
ATOM     85  CA  ILE A  13      33.482  46.967  15.426  1.00 34.68           C  
ATOM     86  C   ILE A  13      34.926  46.474  15.455  1.00 34.68           C  
ATOM     87  CB  ILE A  13      33.027  47.380  14.004  1.00 34.68           C  
ATOM     88  O   ILE A  13      35.787  47.059  14.802  1.00 34.68           O  
ATOM     89  CG1 ILE A  13      31.562  47.873  14.024  1.00 34.68           C  
ATOM     90  CG2 ILE A  13      33.188  46.212  13.008  1.00 34.68           C  
ATOM     91  CD1 ILE A  13      31.094  48.489  12.699  1.00 34.68           C  
ATOM     92  N   HIS A  14      35.202  45.436  16.242  1.00 34.55           N  
ATOM     93  CA  HIS A  14      36.473  44.729  16.159  1.00 34.55           C  
ATOM     94  C   HIS A  14      36.264  43.400  15.441  1.00 34.55           C  
ATOM     95  CB  HIS A  14      37.182  44.623  17.519  1.00 34.55           C  
ATOM     96  O   HIS A  14      35.664  42.462  15.958  1.00 34.55           O  
ATOM     97  CG  HIS A  14      38.482  45.393  17.514  1.00 34.55           C  
ATOM     98  CD2 HIS A  14      38.750  46.556  18.184  1.00 34.55           C  
ATOM     99  ND1 HIS A  14      39.598  45.095  16.760  1.00 34.55           N  
ATOM    100  CE1 HIS A  14      40.512  46.057  16.973  1.00 34.55           C  
ATOM    101  NE2 HIS A  14      40.037  46.971  17.832  1.00 34.55           N  
ATOM    102  N   HIS A  15      36.781  43.363  14.214  1.00 30.87           N  
ATOM    103  CA  HIS A  15      37.173  42.157  13.504  1.00 30.87           C  
ATOM    104  C   HIS A  15      37.954  41.223  14.435  1.00 30.87           C  
ATOM    105  CB  HIS A  15      38.117  42.572  12.358  1.00 30.87           C  
ATOM    106  O   HIS A  15      39.025  41.601  14.912  1.00 30.87           O  
ATOM    107  CG  HIS A  15      37.458  42.797  11.030  1.00 30.87           C  
ATOM    108  CD2 HIS A  15      37.369  43.974  10.337  1.00 30.87           C  
ATOM    109  ND1 HIS A  15      36.971  41.802  10.212  1.00 30.87           N  
ATOM    110  CE1 HIS A  15      36.592  42.366   9.055  1.00 30.87           C  
ATOM    111  NE2 HIS A  15      36.819  43.687   9.085  1.00 30.87           N  
ATOM    112  N   GLN A  16      37.488  39.986  14.598  1.00 37.25           N  
ATOM    113  CA  GLN A  16      38.343  38.887  15.029  1.00 37.25           C  
ATOM    114  C   GLN A  16      38.418  37.868  13.896  1.00 37.25           C  
ATOM    115  CB  GLN A  16      37.920  38.330  16.396  1.00 37.25           C  
ATOM    116  O   GLN A  16      37.437  37.243  13.501  1.00 37.25           O  
ATOM    117  CG  GLN A  16      39.138  38.300  17.338  1.00 37.25           C  
ATOM    118  CD  GLN A  16      38.798  37.860  18.757  1.00 37.25           C  
ATOM    119  NE2 GLN A  16      39.779  37.715  19.620  1.00 37.25           N  
ATOM    120  OE1 GLN A  16      37.658  37.650  19.123  1.00 37.25           O  
ATOM    121  N   ARG A  17      39.608  37.834  13.295  1.00 35.14           N  
ATOM    122  CA  ARG A  17      40.005  36.962  12.197  1.00 35.14           C  
ATOM    123  C   ARG A  17      40.046  35.511  12.665  1.00 35.14           C  
ATOM    124  CB  ARG A  17      41.397  37.388  11.699  1.00 35.14           C  
ATOM    125  O   ARG A  17      40.470  35.222  13.779  1.00 35.14           O  
ATOM    126  CG  ARG A  17      41.399  38.727  10.946  1.00 35.14           C  
ATOM    127  CD  ARG A  17      42.838  39.107  10.570  1.00 35.14           C  
ATOM    128  NE  ARG A  17      42.885  40.259   9.648  1.00 35.14           N  
ATOM    129  NH1 ARG A  17      45.174  40.430   9.507  1.00 35.14           N  
ATOM    130  NH2 ARG A  17      43.892  41.781   8.284  1.00 35.14           N  
ATOM    131  CZ  ARG A  17      43.979  40.816   9.155  1.00 35.14           C  
ATOM    132  N   HIS A  18      39.675  34.631  11.744  1.00 32.52           N  
ATOM    133  CA  HIS A  18      39.912  33.197  11.772  1.00 32.52           C  
ATOM    134  C   HIS A  18      41.368  32.869  12.137  1.00 32.52           C  
ATOM    135  CB  HIS A  18      39.595  32.659  10.364  1.00 32.52           C  
ATOM    136  O   HIS A  18      42.289  33.275  11.427  1.00 32.52           O  
ATOM    137  CG  HIS A  18      38.157  32.855   9.952  1.00 32.52           C  
ATOM    138  CD2 HIS A  18      37.653  33.811   9.109  1.00 32.52           C  
ATOM    139  ND1 HIS A  18      37.097  32.085  10.368  1.00 32.52           N  
ATOM    140  CE1 HIS A  18      35.982  32.568   9.799  1.00 32.52           C  
ATOM    141  NE2 HIS A  18      36.271  33.628   9.030  1.00 32.52           N  
ATOM    142  N   SER A  19      41.568  32.089  13.199  1.00 34.23           N  
ATOM    143  CA  SER A  19      42.764  31.272  13.379  1.00 34.23           C  
ATOM    144  C   SER A  19      42.363  29.803  13.251  1.00 34.23           C  
ATOM    145  CB  SER A  19      43.505  31.587  14.685  1.00 34.23           C  
ATOM    146  O   SER A  19      41.528  29.281  13.984  1.00 34.23           O  
ATOM    147  OG  SER A  19      42.691  31.372  15.817  1.00 34.23           O  
ATOM    148  N   LEU A  20      42.930  29.154  12.237  1.00 32.99           N  
ATOM    149  CA  LEU A  20      42.896  27.714  12.038  1.00 32.99           C  
ATOM    150  C   LEU A  20      43.918  27.093  12.997  1.00 32.99           C  
ATOM    151  CB  LEU A  20      43.280  27.425  10.569  1.00 32.99           C  
ATOM    152  O   LEU A  20      45.120  27.250  12.784  1.00 32.99           O  
ATOM    153  CG  LEU A  20      42.222  27.826   9.525  1.00 32.99           C  
ATOM    154  CD1 LEU A  20      42.864  27.960   8.144  1.00 32.99           C  
ATOM    155  CD2 LEU A  20      41.114  26.775   9.441  1.00 32.99           C  
ATOM    156  N   SER A  21      43.471  26.387  14.032  1.00 35.63           N  
ATOM    157  CA  SER A  21      44.327  25.474  14.793  1.00 35.63           C  
ATOM    158  C   SER A  21      44.066  24.040  14.333  1.00 35.63           C  
ATOM    159  CB  SER A  21      44.187  25.662  16.308  1.00 35.63           C  
ATOM    160  O   SER A  21      42.989  23.476  14.505  1.00 35.63           O  
ATOM    161  OG  SER A  21      42.834  25.679  16.706  1.00 35.63           O  
ATOM    162  N   LYS A  22      45.087  23.457  13.699  1.00 28.87           N  
ATOM    163  CA  LYS A  22      45.199  22.022  13.434  1.00 28.87           C  
ATOM    164  C   LYS A  22      45.324  21.306  14.778  1.00 28.87           C  
ATOM    165  CB  LYS A  22      46.468  21.755  12.598  1.00 28.87           C  
ATOM    166  O   LYS A  22      46.300  21.538  15.485  1.00 28.87           O  
ATOM    167  CG  LYS A  22      46.398  22.242  11.142  1.00 28.87           C  
ATOM    168  CD  LYS A  22      47.770  22.077  10.464  1.00 28.87           C  
ATOM    169  CE  LYS A  22      47.697  22.439   8.974  1.00 28.87           C  
ATOM    170  NZ  LYS A  22      49.030  22.352   8.321  1.00 28.87           N  
ATOM    171  N   MET A  23      44.399  20.410  15.106  1.00 32.72           N  
ATOM    172  CA  MET A  23      44.649  19.397  16.127  1.00 32.72           C  
ATOM    173  C   MET A  23      44.213  18.039  15.590  1.00 32.72           C  
ATOM    174  CB  MET A  23      44.026  19.772  17.482  1.00 32.72           C  
ATOM    175  O   MET A  23      43.036  17.766  15.382  1.00 32.72           O  
ATOM    176  CG  MET A  23      44.941  19.303  18.621  1.00 32.72           C  
ATOM    177  SD  MET A  23      44.327  19.707  20.277  1.00 32.72           S  
ATOM    178  CE  MET A  23      45.834  19.463  21.255  1.00 32.72           C  
ATOM    179  N   VAL A  24      45.227  17.235  15.289  1.00 27.15           N  
ATOM    180  CA  VAL A  24      45.138  15.826  14.929  1.00 27.15           C  
ATOM    181  C   VAL A  24      44.992  15.051  16.232  1.00 27.15           C  
ATOM    182  CB  VAL A  24      46.432  15.415  14.186  1.00 27.15           C  
ATOM    183  O   VAL A  24      45.911  15.071  17.043  1.00 27.15           O  
ATOM    184  CG1 VAL A  24      46.535  13.907  13.936  1.00 27.15           C  
ATOM    185  CG2 VAL A  24      46.533  16.131  12.830  1.00 27.15           C  
ATOM    186  N   TYR A  25      43.871  14.357  16.412  1.00 35.61           N  
ATOM    187  CA  TYR A  25      43.812  13.163  17.249  1.00 35.61           C  
ATOM    188  C   TYR A  25      42.973  12.103  16.543  1.00 35.61           C  
ATOM    189  CB  TYR A  25      43.318  13.450  18.674  1.00 35.61           C  
ATOM    190  O   TYR A  25      41.817  12.319  16.186  1.00 35.61           O  
ATOM    191  CG  TYR A  25      44.438  13.899  19.595  1.00 35.61           C  
ATOM    192  CD1 TYR A  25      45.378  12.959  20.066  1.00 35.61           C  
ATOM    193  CD2 TYR A  25      44.565  15.255  19.946  1.00 35.61           C  
ATOM    194  CE1 TYR A  25      46.459  13.379  20.865  1.00 35.61           C  
ATOM    195  CE2 TYR A  25      45.635  15.673  20.758  1.00 35.61           C  
ATOM    196  OH  TYR A  25      47.638  15.146  21.975  1.00 35.61           O  
ATOM    197  CZ  TYR A  25      46.594  14.739  21.206  1.00 35.61           C  
ATOM    198  N   GLN A  26      43.619  10.962  16.320  1.00 29.09           N  
ATOM    199  CA  GLN A  26      43.000   9.687  16.000  1.00 29.09           C  
ATOM    200  C   GLN A  26      42.080   9.277  17.155  1.00 29.09           C  
ATOM    201  CB  GLN A  26      44.119   8.628  15.903  1.00 29.09           C  
ATOM    202  O   GLN A  26      42.561   9.189  18.277  1.00 29.09           O  
ATOM    203  CG  GLN A  26      45.066   8.760  14.702  1.00 29.09           C  
ATOM    204  CD  GLN A  26      46.330   7.920  14.890  1.00 29.09           C  
ATOM    205  NE2 GLN A  26      46.688   7.066  13.957  1.00 29.09           N  
ATOM    206  OE1 GLN A  26      47.032   8.030  15.877  1.00 29.09           O  
ATOM    207  N   THR A  27      40.817   8.956  16.871  1.00 33.49           N  
ATOM    208  CA  THR A  27      40.073   7.848  17.502  1.00 33.49           C  
ATOM    209  C   THR A  27      38.753   7.591  16.757  1.00 33.49           C  
ATOM    210  CB  THR A  27      39.770   8.018  19.011  1.00 33.49           C  
ATOM    211  O   THR A  27      37.971   8.498  16.506  1.00 33.49           O  
ATOM    212  CG2 THR A  27      40.860   7.466  19.942  1.00 33.49           C  
ATOM    213  OG1 THR A  27      39.535   9.355  19.370  1.00 33.49           O  
ATOM    214  N   SER A  28      38.562   6.322  16.371  1.00 32.75           N  
ATOM    215  CA  SER A  28      37.317   5.596  16.050  1.00 32.75           C  
ATOM    216  C   SER A  28      36.026   6.416  15.855  1.00 32.75           C  
ATOM    217  CB  SER A  28      37.121   4.580  17.185  1.00 32.75           C  
ATOM    218  O   SER A  28      35.354   6.758  16.826  1.00 32.75           O  
ATOM    219  OG  SER A  28      35.897   3.895  17.070  1.00 32.75           O  
ATOM    220  N   LEU A  29      35.591   6.607  14.603  1.00 30.68           N  
ATOM    221  CA  LEU A  29      34.269   7.161  14.289  1.00 30.68           C  
ATOM    222  C   LEU A  29      33.283   6.048  13.917  1.00 30.68           C  
ATOM    223  CB  LEU A  29      34.378   8.267  13.227  1.00 30.68           C  
ATOM    224  O   LEU A  29      33.168   5.630  12.768  1.00 30.68           O  
ATOM    225  CG  LEU A  29      34.998   9.570  13.769  1.00 30.68           C  
ATOM    226  CD1 LEU A  29      35.288  10.515  12.603  1.00 30.68           C  
ATOM    227  CD2 LEU A  29      34.069  10.303  14.744  1.00 30.68           C  
ATOM    228  N   CYS A  30      32.560   5.598  14.939  1.00 34.48           N  
ATOM    229  CA  CYS A  30      31.260   4.963  14.803  1.00 34.48           C  
ATOM    230  C   CYS A  30      30.207   6.041  14.468  1.00 34.48           C  
ATOM    231  CB  CYS A  30      30.958   4.235  16.123  1.00 34.48           C  
ATOM    232  O   CYS A  30      30.201   7.113  15.069  1.00 34.48           O  
ATOM    233  SG  CYS A  30      29.522   3.144  15.941  1.00 34.48           S  
ATOM    234  N   SER A  31      29.341   5.730  13.498  1.00 37.01           N  
ATOM    235  CA  SER A  31      28.070   6.388  13.146  1.00 37.01           C  
ATOM    236  C   SER A  31      28.041   7.927  13.123  1.00 37.01           C  
ATOM    237  CB  SER A  31      26.931   5.817  14.004  1.00 37.01           C  
ATOM    238  O   SER A  31      27.558   8.576  14.049  1.00 37.01           O  
ATOM    239  OG  SER A  31      27.179   6.017  15.377  1.00 37.01           O  
ATOM    240  N   CYS A  32      28.426   8.515  11.988  1.00 35.87           N  
ATOM    241  CA  CYS A  32      28.038   9.881  11.639  1.00 35.87           C  
ATOM    242  C   CYS A  32      26.564   9.901  11.204  1.00 35.87           C  
ATOM    243  CB  CYS A  32      28.962  10.427  10.537  1.00 35.87           C  
ATOM    244  O   CYS A  32      26.259   9.883  10.012  1.00 35.87           O  
ATOM    245  SG  CYS A  32      30.660  10.595  11.155  1.00 35.87           S  
ATOM    246  N   SER A  33      25.630   9.978  12.154  1.00 42.10           N  
ATOM    247  CA  SER A  33      24.355  10.633  11.868  1.00 42.10           C  
ATOM    248  C   SER A  33      24.669  12.113  11.652  1.00 42.10           C  
ATOM    249  CB  SER A  33      23.317  10.383  12.971  1.00 42.10           C  
ATOM    250  O   SER A  33      24.785  12.907  12.586  1.00 42.10           O  
ATOM    251  OG  SER A  33      23.839  10.652  14.257  1.00 42.10           O  
ATOM    252  N   VAL A  34      24.908  12.488  10.394  1.00 41.15           N  
ATOM    253  CA  VAL A  34      25.040  13.894  10.020  1.00 41.15           C  
ATOM    254  C   VAL A  34      23.657  14.507  10.193  1.00 41.15           C  
ATOM    255  CB  VAL A  34      25.620  14.087   8.603  1.00 41.15           C  
ATOM    256  O   VAL A  34      22.831  14.510   9.285  1.00 41.15           O  
ATOM    257  CG1 VAL A  34      25.811  15.578   8.287  1.00 41.15           C  
ATOM    258  CG2 VAL A  34      26.995  13.415   8.476  1.00 41.15           C  
ATOM    259  N   ASN A  35      23.389  15.010  11.397  1.00 39.70           N  
ATOM    260  CA  ASN A  35      22.356  16.002  11.622  1.00 39.70           C  
ATOM    261  C   ASN A  35      22.745  17.208  10.768  1.00 39.70           C  
ATOM    262  CB  ASN A  35      22.273  16.347  13.122  1.00 39.70           C  
ATOM    263  O   ASN A  35      23.520  18.066  11.202  1.00 39.70           O  
ATOM    264  CG  ASN A  35      21.422  15.371  13.908  1.00 39.70           C  
ATOM    265  ND2 ASN A  35      21.815  15.030  15.112  1.00 39.70           N  
ATOM    266  OD1 ASN A  35      20.372  14.937  13.476  1.00 39.70           O  
ATOM    267  N   ILE A  36      22.251  17.249   9.530  1.00 42.69           N  
ATOM    268  CA  ILE A  36      22.292  18.441   8.695  1.00 42.69           C  
ATOM    269  C   ILE A  36      21.487  19.481   9.468  1.00 42.69           C  
ATOM    270  CB  ILE A  36      21.747  18.168   7.270  1.00 42.69           C  
ATOM    271  O   ILE A  36      20.259  19.528   9.401  1.00 42.69           O  
ATOM    272  CG1 ILE A  36      22.626  17.118   6.549  1.00 42.69           C  
ATOM    273  CG2 ILE A  36      21.693  19.478   6.457  1.00 42.69           C  
ATOM    274  CD1 ILE A  36      22.071  16.647   5.199  1.00 42.69           C  
ATOM    275  N   ARG A  37      22.184  20.295  10.267  1.00 37.18           N  
ATOM    276  CA  ARG A  37      21.651  21.554  10.772  1.00 37.18           C  
ATOM    277  C   ARG A  37      21.359  22.383   9.536  1.00 37.18           C  
ATOM    278  CB  ARG A  37      22.645  22.267  11.709  1.00 37.18           C  
ATOM    279  O   ARG A  37      22.243  23.063   9.021  1.00 37.18           O  
ATOM    280  CG  ARG A  37      22.428  21.924  13.188  1.00 37.18           C  
ATOM    281  CD  ARG A  37      23.362  22.784  14.052  1.00 37.18           C  
ATOM    282  NE  ARG A  37      23.090  22.623  15.493  1.00 37.18           N  
ATOM    283  NH1 ARG A  37      24.638  24.140  16.254  1.00 37.18           N  
ATOM    284  NH2 ARG A  37      23.358  23.047  17.717  1.00 37.18           N  
ATOM    285  CZ  ARG A  37      23.693  23.268  16.477  1.00 37.18           C  
ATOM    286  N   VAL A  38      20.125  22.297   9.048  1.00 42.50           N  
ATOM    287  CA  VAL A  38      19.591  23.276   8.112  1.00 42.50           C  
ATOM    288  C   VAL A  38      19.805  24.618   8.806  1.00 42.50           C  
ATOM    289  CB  VAL A  38      18.102  23.035   7.807  1.00 42.50           C  
ATOM    290  O   VAL A  38      19.311  24.796   9.924  1.00 42.50           O  
ATOM    291  CG1 VAL A  38      17.618  24.015   6.731  1.00 42.50           C  
ATOM    292  CG2 VAL A  38      17.862  21.607   7.300  1.00 42.50           C  
ATOM    293  N   PRO A  39      20.621  25.528   8.249  1.00 39.10           N  
ATOM    294  CA  PRO A  39      20.841  26.808   8.882  1.00 39.10           C  
ATOM    295  C   PRO A  39      19.496  27.524   8.867  1.00 39.10           C  
ATOM    296  CB  PRO A  39      21.944  27.496   8.071  1.00 39.10           C  
ATOM    297  O   PRO A  39      19.071  28.040   7.833  1.00 39.10           O  
ATOM    298  CG  PRO A  39      21.857  26.838   6.694  1.00 39.10           C  
ATOM    299  CD  PRO A  39      21.337  25.433   6.988  1.00 39.10           C  
ATOM    300  N   ASN A  40      18.820  27.539  10.018  1.00 42.67           N  
ATOM    301  CA  ASN A  40      17.746  28.474  10.290  1.00 42.67           C  
ATOM    302  C   ASN A  40      18.385  29.852  10.175  1.00 42.67           C  
ATOM    303  CB  ASN A  40      17.129  28.216  11.681  1.00 42.67           C  
ATOM    304  O   ASN A  40      18.974  30.371  11.124  1.00 42.67           O  
ATOM    305  CG  ASN A  40      16.076  27.121  11.681  1.00 42.67           C  
ATOM    306  ND2 ASN A  40      15.714  26.617  12.837  1.00 42.67           N  
ATOM    307  OD1 ASN A  40      15.541  26.730  10.661  1.00 42.67           O  
ATOM    308  N   ARG A  41      18.341  30.423   8.969  1.00 42.81           N  
ATOM    309  CA  ARG A  41      18.604  31.835   8.757  1.00 42.81           C  
ATOM    310  C   ARG A  41      17.520  32.556   9.540  1.00 42.81           C  
ATOM    311  CB  ARG A  41      18.585  32.197   7.261  1.00 42.81           C  
ATOM    312  O   ARG A  41      16.436  32.812   9.027  1.00 42.81           O  
ATOM    313  CG  ARG A  41      19.843  31.730   6.512  1.00 42.81           C  
ATOM    314  CD  ARG A  41      19.816  32.272   5.075  1.00 42.81           C  
ATOM    315  NE  ARG A  41      21.047  31.943   4.330  1.00 42.81           N  
ATOM    316  NH1 ARG A  41      20.627  33.237   2.478  1.00 42.81           N  
ATOM    317  NH2 ARG A  41      22.502  32.037   2.575  1.00 42.81           N  
ATOM    318  CZ  ARG A  41      21.386  32.406   3.138  1.00 42.81           C  
ATOM    319  N   HIS A  42      17.803  32.842  10.805  1.00 41.25           N  
ATOM    320  CA  HIS A  42      17.096  33.869  11.532  1.00 41.25           C  
ATOM    321  C   HIS A  42      17.354  35.141  10.735  1.00 41.25           C  
ATOM    322  CB  HIS A  42      17.604  33.947  12.981  1.00 41.25           C  
ATOM    323  O   HIS A  42      18.444  35.709  10.797  1.00 41.25           O  
ATOM    324  CG  HIS A  42      17.288  32.709  13.783  1.00 41.25           C  
ATOM    325  CD2 HIS A  42      18.177  31.764  14.223  1.00 41.25           C  
ATOM    326  ND1 HIS A  42      16.036  32.304  14.192  1.00 41.25           N  
ATOM    327  CE1 HIS A  42      16.170  31.148  14.862  1.00 41.25           C  
ATOM    328  NE2 HIS A  42      17.457  30.776  14.902  1.00 41.25           N  
ATOM    329  N   PHE A  43      16.390  35.539   9.903  1.00 52.96           N  
ATOM    330  CA  PHE A  43      16.337  36.910   9.429  1.00 52.96           C  
ATOM    331  C   PHE A  43      16.405  37.751  10.697  1.00 52.96           C  
ATOM    332  CB  PHE A  43      15.047  37.161   8.636  1.00 52.96           C  
ATOM    333  O   PHE A  43      15.494  37.688  11.522  1.00 52.96           O  
ATOM    334  CG  PHE A  43      15.027  36.504   7.269  1.00 52.96           C  
ATOM    335  CD1 PHE A  43      15.649  37.140   6.178  1.00 52.96           C  
ATOM    336  CD2 PHE A  43      14.389  35.263   7.081  1.00 52.96           C  
ATOM    337  CE1 PHE A  43      15.631  36.541   4.906  1.00 52.96           C  
ATOM    338  CE2 PHE A  43      14.369  34.665   5.809  1.00 52.96           C  
ATOM    339  CZ  PHE A  43      14.989  35.304   4.720  1.00 52.96           C  
ATOM    340  N   ALA A  44      17.536  38.425  10.914  1.00 43.36           N  
ATOM    341  CA  ALA A  44      17.680  39.341  12.025  1.00 43.36           C  
ATOM    342  C   ALA A  44      16.537  40.340  11.873  1.00 43.36           C  
ATOM    343  CB  ALA A  44      19.069  39.991  11.973  1.00 43.36           C  
ATOM    344  O   ALA A  44      16.518  41.114  10.915  1.00 43.36           O  
ATOM    345  N   ALA A  45      15.532  40.241  12.746  1.00 44.50           N  
ATOM    346  CA  ALA A  45      14.425  41.173  12.767  1.00 44.50           C  
ATOM    347  C   ALA A  45      15.054  42.554  12.923  1.00 44.50           C  
ATOM    348  CB  ALA A  45      13.474  40.809  13.914  1.00 44.50           C  
ATOM    349  O   ALA A  45      15.673  42.838  13.949  1.00 44.50           O  
ATOM    350  N   ALA A  46      14.992  43.357  11.860  1.00 47.38           N  
ATOM    351  CA  ALA A  46      15.601  44.669  11.824  1.00 47.38           C  
ATOM    352  C   ALA A  46      14.999  45.490  12.966  1.00 47.38           C  
ATOM    353  CB  ALA A  46      15.375  45.290  10.440  1.00 47.38           C  
ATOM    354  O   ALA A  46      13.859  45.956  12.897  1.00 47.38           O  
ATOM    355  N   THR A  47      15.760  45.636  14.049  1.00 40.18           N  
ATOM    356  CA  THR A  47      15.461  46.592  15.099  1.00 40.18           C  
ATOM    357  C   THR A  47      15.464  47.954  14.423  1.00 40.18           C  
ATOM    358  CB  THR A  47      16.469  46.497  16.258  1.00 40.18           C  
ATOM    359  O   THR A  47      16.479  48.407  13.891  1.00 40.18           O  
ATOM    360  CG2 THR A  47      16.174  45.285  17.140  1.00 40.18           C  
ATOM    361  OG1 THR A  47      17.788  46.338  15.789  1.00 40.18           O  
ATOM    362  N   LYS A  48      14.279  48.569  14.349  1.00 35.34           N  
ATOM    363  CA  LYS A  48      14.065  49.898  13.776  1.00 35.34           C  
ATOM    364  C   LYS A  48      14.927  50.900  14.543  1.00 35.34           C  
ATOM    365  CB  LYS A  48      12.573  50.275  13.852  1.00 35.34           C  
ATOM    366  O   LYS A  48      14.496  51.463  15.542  1.00 35.34           O  
ATOM    367  CG  LYS A  48      11.676  49.482  12.889  1.00 35.34           C  
ATOM    368  CD  LYS A  48      10.211  49.926  13.049  1.00 35.34           C  
ATOM    369  CE  LYS A  48       9.301  49.181  12.062  1.00 35.34           C  
ATOM    370  NZ  LYS A  48       7.870  49.544  12.244  1.00 35.34           N  
ATOM    371  N   SER A  49      16.156  51.104  14.088  1.00 35.17           N  
ATOM    372  CA  SER A  49      17.031  52.162  14.569  1.00 35.17           C  
ATOM    373  C   SER A  49      16.999  53.321  13.580  1.00 35.17           C  
ATOM    374  CB  SER A  49      18.435  51.660  14.910  1.00 35.17           C  
ATOM    375  O   SER A  49      16.893  53.165  12.363  1.00 35.17           O  
ATOM    376  OG  SER A  49      19.052  51.064  13.795  1.00 35.17           O  
ATOM    377  N   ALA A  50      16.961  54.513  14.157  1.00 35.70           N  
ATOM    378  CA  ALA A  50      16.580  55.747  13.510  1.00 35.70           C  
ATOM    379  C   ALA A  50      17.536  56.160  12.379  1.00 35.70           C  
ATOM    380  CB  ALA A  50      16.499  56.810  14.611  1.00 35.70           C  
ATOM    381  O   ALA A  50      18.723  56.390  12.591  1.00 35.70           O  
ATOM    382  N   LYS A  51      16.954  56.332  11.189  1.00 30.97           N  
ATOM    383  CA  LYS A  51      17.212  57.397  10.207  1.00 30.97           C  
ATOM    384  C   LYS A  51      18.608  58.049  10.296  1.00 30.97           C  
ATOM    385  CB  LYS A  51      16.051  58.417  10.339  1.00 30.97           C  
ATOM    386  O   LYS A  51      18.748  59.160  10.802  1.00 30.97           O  
ATOM    387  CG  LYS A  51      15.677  59.135   9.032  1.00 30.97           C  
ATOM    388  CD  LYS A  51      14.457  60.053   9.254  1.00 30.97           C  
ATOM    389  CE  LYS A  51      13.856  60.539   7.925  1.00 30.97           C  
ATOM    390  NZ  LYS A  51      12.660  61.401   8.132  1.00 30.97           N  
ATOM    391  N   LYS A  52      19.618  57.416   9.691  1.00 29.85           N  
ATOM    392  CA  LYS A  52      20.745  58.131   9.076  1.00 29.85           C  
ATOM    393  C   LYS A  52      21.068  57.548   7.703  1.00 29.85           C  
ATOM    394  CB  LYS A  52      21.983  58.221   9.986  1.00 29.85           C  
ATOM    395  O   LYS A  52      21.272  56.357   7.520  1.00 29.85           O  
ATOM    396  CG  LYS A  52      21.873  59.410  10.959  1.00 29.85           C  
ATOM    397  CD  LYS A  52      23.199  59.707  11.666  1.00 29.85           C  
ATOM    398  CE  LYS A  52      23.031  60.939  12.565  1.00 29.85           C  
ATOM    399  NZ  LYS A  52      24.281  61.254  13.301  1.00 29.85           N  
ATOM    400  N   THR A  53      21.060  58.464   6.752  1.00 29.04           N  
ATOM    401  CA  THR A  53      21.405  58.382   5.340  1.00 29.04           C  
ATOM    402  C   THR A  53      22.734  57.670   5.071  1.00 29.04           C  
ATOM    403  CB  THR A  53      21.527  59.847   4.844  1.00 29.04           C  
ATOM    404  O   THR A  53      23.779  58.138   5.512  1.00 29.04           O  
ATOM    405  CG2 THR A  53      20.181  60.410   4.396  1.00 29.04           C  
ATOM    406  OG1 THR A  53      21.954  60.719   5.881  1.00 29.04           O  
ATOM    407  N   LYS A  54      22.710  56.617   4.242  1.00 31.39           N  
ATOM    408  CA  LYS A  54      23.684  56.408   3.157  1.00 31.39           C  
ATOM    409  C   LYS A  54      23.167  55.387   2.130  1.00 31.39           C  
ATOM    410  CB  LYS A  54      25.092  56.041   3.677  1.00 31.39           C  
ATOM    411  O   LYS A  54      22.764  54.280   2.448  1.00 31.39           O  
ATOM    412  CG  LYS A  54      26.068  57.224   3.490  1.00 31.39           C  
ATOM    413  CD  LYS A  54      27.449  56.944   4.098  1.00 31.39           C  
ATOM    414  CE  LYS A  54      28.333  58.199   4.014  1.00 31.39           C  
ATOM    415  NZ  LYS A  54      29.714  57.934   4.493  1.00 31.39           N  
ATOM    416  N   LYS A  55      23.165  55.874   0.893  1.00 27.86           N  
ATOM    417  CA  LYS A  55      22.933  55.267  -0.422  1.00 27.86           C  
ATOM    418  C   LYS A  55      23.545  53.854  -0.549  1.00 27.86           C  
ATOM    419  CB  LYS A  55      23.638  56.284  -1.360  1.00 27.86           C  
ATOM    420  O   LYS A  55      24.739  53.714  -0.314  1.00 27.86           O  
ATOM    421  CG  LYS A  55      23.164  56.434  -2.809  1.00 27.86           C  
ATOM    422  CD  LYS A  55      23.952  57.602  -3.449  1.00 27.86           C  
ATOM    423  CE  LYS A  55      23.468  57.932  -4.868  1.00 27.86           C  
ATOM    424  NZ  LYS A  55      24.235  59.053  -5.479  1.00 27.86           N  
ATOM    425  N   GLY A  56      22.760  52.867  -1.004  1.00 28.75           N  
ATOM    426  CA  GLY A  56      23.280  51.629  -1.614  1.00 28.75           C  
ATOM    427  C   GLY A  56      22.837  50.296  -0.999  1.00 28.75           C  
ATOM    428  O   GLY A  56      23.634  49.649  -0.340  1.00 28.75           O  
ATOM    429  N   ALA A  57      21.595  49.880  -1.261  1.00 37.41           N  
ATOM    430  CA  ALA A  57      21.168  48.508  -1.590  1.00 37.41           C  
ATOM    431  C   ALA A  57      19.635  48.531  -1.666  1.00 37.41           C  
ATOM    432  CB  ALA A  57      21.636  47.457  -0.572  1.00 37.41           C  
ATOM    433  O   ALA A  57      18.954  48.689  -0.656  1.00 37.41           O  
ATOM    434  N   LYS A  58      19.088  48.478  -2.882  1.00 37.48           N  
ATOM    435  CA  LYS A  58      17.644  48.473  -3.127  1.00 37.48           C  
ATOM    436  C   LYS A  58      17.114  47.098  -2.703  1.00 37.48           C  
ATOM    437  CB  LYS A  58      17.407  48.817  -4.615  1.00 37.48           C  
ATOM    438  O   LYS A  58      17.227  46.134  -3.452  1.00 37.48           O  
ATOM    439  CG  LYS A  58      16.001  49.355  -4.923  1.00 37.48           C  
ATOM    440  CD  LYS A  58      15.812  49.554  -6.440  1.00 37.48           C  
ATOM    441  CE  LYS A  58      14.450  50.203  -6.735  1.00 37.48           C  
ATOM    442  NZ  LYS A  58      14.031  50.037  -8.152  1.00 37.48           N  
ATOM    443  N   GLU A  59      16.640  46.980  -1.469  1.00 43.72           N  
ATOM    444  CA  GLU A  59      15.976  45.767  -0.999  1.00 43.72           C  
ATOM    445  C   GLU A  59      14.611  45.675  -1.702  1.00 43.72           C  
ATOM    446  CB  GLU A  59      15.896  45.790   0.538  1.00 43.72           C  
ATOM    447  O   GLU A  59      13.774  46.562  -1.542  1.00 43.72           O  
ATOM    448  CG  GLU A  59      15.670  44.388   1.120  1.00 43.72           C  
ATOM    449  CD  GLU A  59      15.729  44.336   2.658  1.00 43.72           C  
ATOM    450  OE1 GLU A  59      15.743  43.190   3.164  1.00 43.72           O  
ATOM    451  OE2 GLU A  59      15.737  45.408   3.304  1.00 43.72           O  
ATOM    452  N   LYS A  60      14.429  44.658  -2.558  1.00 40.63           N  
ATOM    453  CA  LYS A  60      13.219  44.496  -3.382  1.00 40.63           C  
ATOM    454  C   LYS A  60      11.982  44.334  -2.502  1.00 40.63           C  
ATOM    455  CB  LYS A  60      13.349  43.319  -4.362  1.00 40.63           C  
ATOM    456  O   LYS A  60      12.007  43.565  -1.530  1.00 40.63           O  
ATOM    457  CG  LYS A  60      14.487  43.527  -5.371  1.00 40.63           C  
ATOM    458  CD  LYS A  60      14.509  42.402  -6.411  1.00 40.63           C  
ATOM    459  CE  LYS A  60      15.807  42.477  -7.225  1.00 40.63           C  
ATOM    460  NZ  LYS A  60      15.902  41.343  -8.166  1.00 40.63           N  
ATOM    461  N   THR A  61      10.917  45.051  -2.842  1.00 38.40           N  
ATOM    462  CA  THR A  61       9.638  45.016  -2.122  1.00 38.40           C  
ATOM    463  C   THR A  61       8.973  43.633  -2.238  1.00 38.40           C  
ATOM    464  CB  THR A  61       8.697  46.130  -2.618  1.00 38.40           C  
ATOM    465  O   THR A  61       9.320  42.851  -3.124  1.00 38.40           O  
ATOM    466  CG2 THR A  61       9.164  47.507  -2.145  1.00 38.40           C  
ATOM    467  OG1 THR A  61       8.677  46.136  -4.020  1.00 38.40           O  
ATOM    468  N   PRO A  62       8.042  43.275  -1.331  1.00 61.14           N  
ATOM    469  CA  PRO A  62       7.381  41.965  -1.336  1.00 61.14           C  
ATOM    470  C   PRO A  62       6.712  41.623  -2.672  1.00 61.14           C  
ATOM    471  CB  PRO A  62       6.341  42.026  -0.212  1.00 61.14           C  
ATOM    472  O   PRO A  62       6.741  40.463  -3.075  1.00 61.14           O  
ATOM    473  CG  PRO A  62       6.894  43.088   0.733  1.00 61.14           C  
ATOM    474  CD  PRO A  62       7.573  44.072  -0.211  1.00 61.14           C  
ATOM    475  N   ASP A  63       6.167  42.629  -3.358  1.00 51.85           N  
ATOM    476  CA  ASP A  63       5.522  42.471  -4.662  1.00 51.85           C  
ATOM    477  C   ASP A  63       6.554  42.242  -5.777  1.00 51.85           C  
ATOM    478  CB  ASP A  63       4.598  43.668  -4.922  1.00 51.85           C  
ATOM    479  O   ASP A  63       6.433  41.263  -6.502  1.00 51.85           O  
ATOM    480  CG  ASP A  63       3.520  43.797  -3.835  1.00 51.85           C  
ATOM    481  OD1 ASP A  63       2.994  42.748  -3.379  1.00 51.85           O  
ATOM    482  OD2 ASP A  63       3.322  44.941  -3.370  1.00 51.85           O  
ATOM    483  N   GLU A  64       7.666  42.994  -5.810  1.00 49.23           N  
ATOM    484  CA  GLU A  64       8.780  42.723  -6.741  1.00 49.23           C  
ATOM    485  C   GLU A  64       9.366  41.309  -6.542  1.00 49.23           C  
ATOM    486  CB  GLU A  64       9.912  43.758  -6.557  1.00 49.23           C  
ATOM    487  O   GLU A  64       9.753  40.645  -7.506  1.00 49.23           O  
ATOM    488  CG  GLU A  64       9.644  45.165  -7.129  1.00 49.23           C  
ATOM    489  CD  GLU A  64      10.824  46.148  -6.905  1.00 49.23           C  
ATOM    490  OE1 GLU A  64      10.807  47.270  -7.470  1.00 49.23           O  
ATOM    491  OE2 GLU A  64      11.783  45.806  -6.167  1.00 49.23           O  
ATOM    492  N   LYS A  65       9.417  40.810  -5.295  1.00 47.01           N  
ATOM    493  CA  LYS A  65       9.844  39.429  -5.004  1.00 47.01           C  
ATOM    494  C   LYS A  65       8.839  38.394  -5.518  1.00 47.01           C  
ATOM    495  CB  LYS A  65      10.102  39.228  -3.501  1.00 47.01           C  
ATOM    496  O   LYS A  65       9.275  37.362  -6.023  1.00 47.01           O  
ATOM    497  CG  LYS A  65      11.385  39.922  -3.022  1.00 47.01           C  
ATOM    498  CD  LYS A  65      11.599  39.698  -1.517  1.00 47.01           C  
ATOM    499  CE  LYS A  65      12.867  40.432  -1.063  1.00 47.01           C  
ATOM    500  NZ  LYS A  65      13.014  40.444   0.415  1.00 47.01           N  
ATOM    501  N   LYS A  66       7.527  38.636  -5.396  1.00 53.63           N  
ATOM    502  CA  LYS A  66       6.489  37.758  -5.967  1.00 53.63           C  
ATOM    503  C   LYS A  66       6.561  37.744  -7.492  1.00 53.63           C  
ATOM    504  CB  LYS A  66       5.089  38.196  -5.530  1.00 53.63           C  
ATOM    505  O   LYS A  66       6.609  36.657  -8.058  1.00 53.63           O  
ATOM    506  CG  LYS A  66       4.757  37.820  -4.081  1.00 53.63           C  
ATOM    507  CD  LYS A  66       3.375  38.396  -3.767  1.00 53.63           C  
ATOM    508  CE  LYS A  66       2.927  38.113  -2.335  1.00 53.63           C  
ATOM    509  NZ  LYS A  66       1.641  38.810  -2.095  1.00 53.63           N  
ATOM    510  N   ASP A  67       6.697  38.908  -8.121  1.00 58.40           N  
ATOM    511  CA  ASP A  67       6.821  39.039  -9.576  1.00 58.40           C  
ATOM    512  C   ASP A  67       8.047  38.292 -10.109  1.00 58.40           C  
ATOM    513  CB  ASP A  67       6.968  40.519  -9.963  1.00 58.40           C  
ATOM    514  O   ASP A  67       7.990  37.643 -11.151  1.00 58.40           O  
ATOM    515  CG  ASP A  67       5.748  41.391  -9.668  1.00 58.40           C  
ATOM    516  OD1 ASP A  67       4.639  40.836  -9.538  1.00 58.40           O  
ATOM    517  OD2 ASP A  67       5.961  42.624  -9.644  1.00 58.40           O  
ATOM    518  N   GLU A  68       9.176  38.349  -9.397  1.00 60.06           N  
ATOM    519  CA  GLU A  68      10.368  37.579  -9.758  1.00 60.06           C  
ATOM    520  C   GLU A  68      10.155  36.077  -9.598  1.00 60.06           C  
ATOM    521  CB  GLU A  68      11.583  38.051  -8.950  1.00 60.06           C  
ATOM    522  O   GLU A  68      10.567  35.322 -10.476  1.00 60.06           O  
ATOM    523  CG  GLU A  68      12.071  39.362  -9.562  1.00 60.06           C  
ATOM    524  CD  GLU A  68      13.274  39.990  -8.868  1.00 60.06           C  
ATOM    525  OE1 GLU A  68      13.616  41.114  -9.295  1.00 60.06           O  
ATOM    526  OE2 GLU A  68      13.972  39.392  -8.008  1.00 60.06           O  
ATOM    527  N   ILE A  69       9.479  35.637  -8.531  1.00 59.67           N  
ATOM    528  CA  ILE A  69       9.116  34.226  -8.322  1.00 59.67           C  
ATOM    529  C   ILE A  69       8.152  33.736  -9.415  1.00 59.67           C  
ATOM    530  CB  ILE A  69       8.532  34.025  -6.903  1.00 59.67           C  
ATOM    531  O   ILE A  69       8.283  32.603  -9.879  1.00 59.67           O  
ATOM    532  CG1 ILE A  69       9.619  34.239  -5.823  1.00 59.67           C  
ATOM    533  CG2 ILE A  69       7.930  32.614  -6.732  1.00 59.67           C  
ATOM    534  CD1 ILE A  69       9.043  34.502  -4.423  1.00 59.67           C  
ATOM    535  N   GLU A  70       7.205  34.562  -9.851  1.00 63.05           N  
ATOM    536  CA  GLU A  70       6.261  34.233 -10.923  1.00 63.05           C  
ATOM    537  C   GLU A  70       6.942  34.202 -12.294  1.00 63.05           C  
ATOM    538  CB  GLU A  70       5.082  35.212 -10.902  1.00 63.05           C  
ATOM    539  O   GLU A  70       6.794  33.217 -13.019  1.00 63.05           O  
ATOM    540  CG  GLU A  70       4.164  34.916  -9.706  1.00 63.05           C  
ATOM    541  CD  GLU A  70       2.949  35.849  -9.618  1.00 63.05           C  
ATOM    542  OE1 GLU A  70       2.269  35.760  -8.568  1.00 63.05           O  
ATOM    543  OE2 GLU A  70       2.694  36.583 -10.596  1.00 63.05           O  
ATOM    544  N   LYS A  71       7.796  35.186 -12.607  1.00 60.06           N  
ATOM    545  CA  LYS A  71       8.656  35.168 -13.808  1.00 60.06           C  
ATOM    546  C   LYS A  71       9.568  33.944 -13.830  1.00 60.06           C  
ATOM    547  CB  LYS A  71       9.496  36.452 -13.865  1.00 60.06           C  
ATOM    548  O   LYS A  71       9.796  33.350 -14.877  1.00 60.06           O  
ATOM    549  CG  LYS A  71       8.648  37.669 -14.258  1.00 60.06           C  
ATOM    550  CD  LYS A  71       9.431  38.970 -14.049  1.00 60.06           C  
ATOM    551  CE  LYS A  71       8.489  40.152 -14.291  1.00 60.06           C  
ATOM    552  NZ  LYS A  71       9.138  41.448 -13.982  1.00 60.06           N  
ATOM    553  N   ILE A  72      10.046  33.520 -12.661  1.00 58.27           N  
ATOM    554  CA  ILE A  72      10.804  32.283 -12.477  1.00 58.27           C  
ATOM    555  C   ILE A  72       9.954  31.043 -12.831  1.00 58.27           C  
ATOM    556  CB  ILE A  72      11.391  32.284 -11.036  1.00 58.27           C  
ATOM    557  O   ILE A  72      10.461  30.105 -13.452  1.00 58.27           O  
ATOM    558  CG1 ILE A  72      12.700  33.105 -10.982  1.00 58.27           C  
ATOM    559  CG2 ILE A  72      11.546  30.932 -10.307  1.00 58.27           C  
ATOM    560  CD1 ILE A  72      13.148  33.457  -9.554  1.00 58.27           C  
ATOM    561  N   LYS A  73       8.672  31.004 -12.471  1.00 60.75           N  
ATOM    562  CA  LYS A  73       7.788  29.871 -12.796  1.00 60.75           C  
ATOM    563  C   LYS A  73       7.373  29.820 -14.271  1.00 60.75           C  
ATOM    564  CB  LYS A  73       6.548  29.917 -11.898  1.00 60.75           C  
ATOM    565  O   LYS A  73       6.946  28.765 -14.719  1.00 60.75           O  
ATOM    566  CG  LYS A  73       6.872  29.554 -10.443  1.00 60.75           C  
ATOM    567  CD  LYS A  73       5.619  29.764  -9.590  1.00 60.75           C  
ATOM    568  CE  LYS A  73       5.889  29.449  -8.119  1.00 60.75           C  
ATOM    569  NZ  LYS A  73       4.653  29.643  -7.322  1.00 60.75           N  
ATOM    570  N   ALA A  74       7.507  30.923 -15.004  1.00 66.79           N  
ATOM    571  CA  ALA A  74       6.955  31.085 -16.346  1.00 66.79           C  
ATOM    572  C   ALA A  74       7.917  30.763 -17.506  1.00 66.79           C  
ATOM    573  CB  ALA A  74       6.398  32.511 -16.444  1.00 66.79           C  
ATOM    574  O   ALA A  74       7.551  30.996 -18.656  1.00 66.79           O  
ATOM    575  N   TYR A  75       9.133  30.258 -17.257  1.00 68.18           N  
ATOM    576  CA  TYR A  75       9.979  29.821 -18.374  1.00 68.18           C  
ATOM    577  C   TYR A  75       9.314  28.629 -19.079  1.00 68.18           C  
ATOM    578  CB  TYR A  75      11.404  29.468 -17.934  1.00 68.18           C  
ATOM    579  O   TYR A  75       9.001  27.648 -18.398  1.00 68.18           O  
ATOM    580  CG  TYR A  75      12.240  30.677 -17.566  1.00 68.18           C  
ATOM    581  CD1 TYR A  75      12.904  31.412 -18.565  1.00 68.18           C  
ATOM    582  CD2 TYR A  75      12.317  31.088 -16.225  1.00 68.18           C  
ATOM    583  CE1 TYR A  75      13.656  32.553 -18.222  1.00 68.18           C  
ATOM    584  CE2 TYR A  75      13.071  32.223 -15.873  1.00 68.18           C  
ATOM    585  OH  TYR A  75      14.465  34.051 -16.524  1.00 68.18           O  
ATOM    586  CZ  TYR A  75      13.742  32.955 -16.872  1.00 68.18           C  
ATOM    587  N   PRO A  76       9.094  28.688 -20.407  1.00 79.92           N  
ATOM    588  CA  PRO A  76       8.677  27.512 -21.156  1.00 79.92           C  
ATOM    589  C   PRO A  76       9.741  26.424 -20.995  1.00 79.92           C  
ATOM    590  CB  PRO A  76       8.508  27.974 -22.607  1.00 79.92           C  
ATOM    591  O   PRO A  76      10.940  26.718 -20.973  1.00 79.92           O  
ATOM    592  CG  PRO A  76       9.443  29.178 -22.712  1.00 79.92           C  
ATOM    593  CD  PRO A  76       9.399  29.787 -21.312  1.00 79.92           C  
ATOM    594  N   TYR A  77       9.299  25.177 -20.836  1.00 84.10           N  
ATOM    595  CA  TYR A  77      10.216  24.045 -20.822  1.00 84.10           C  
ATOM    596  C   TYR A  77      10.960  23.956 -22.154  1.00 84.10           C  
ATOM    597  CB  TYR A  77       9.461  22.743 -20.523  1.00 84.10           C  
ATOM    598  O   TYR A  77      10.391  24.255 -23.204  1.00 84.10           O  
ATOM    599  CG  TYR A  77       8.979  22.604 -19.090  1.00 84.10           C  
ATOM    600  CD1 TYR A  77       9.909  22.682 -18.039  1.00 84.10           C  
ATOM    601  CD2 TYR A  77       7.618  22.380 -18.803  1.00 84.10           C  
ATOM    602  CE1 TYR A  77       9.495  22.541 -16.705  1.00 84.10           C  
ATOM    603  CE2 TYR A  77       7.193  22.241 -17.465  1.00 84.10           C  
ATOM    604  OH  TYR A  77       7.742  22.177 -15.123  1.00 84.10           O  
ATOM    605  CZ  TYR A  77       8.133  22.322 -16.417  1.00 84.10           C  
ATOM    606  N   MET A  78      12.223  23.539 -22.101  1.00 82.92           N  
ATOM    607  CA  MET A  78      12.970  23.188 -23.302  1.00 82.92           C  
ATOM    608  C   MET A  78      12.317  21.974 -23.970  1.00 82.92           C  
ATOM    609  CB  MET A  78      14.449  22.937 -22.970  1.00 82.92           C  
ATOM    610  O   MET A  78      11.838  21.061 -23.293  1.00 82.92           O  
ATOM    611  CG  MET A  78      15.122  24.228 -22.481  1.00 82.92           C  
ATOM    612  SD  MET A  78      16.924  24.161 -22.270  1.00 82.92           S  
ATOM    613  CE  MET A  78      17.444  23.994 -24.005  1.00 82.92           C  
ATOM    614  N   GLU A  79      12.271  21.990 -25.299  1.00 81.14           N  
ATOM    615  CA  GLU A  79      11.786  20.867 -26.095  1.00 81.14           C  
ATOM    616  C   GLU A  79      12.879  19.792 -26.170  1.00 81.14           C  
ATOM    617  CB  GLU A  79      11.358  21.348 -27.495  1.00 81.14           C  
ATOM    618  O   GLU A  79      14.028  20.099 -26.480  1.00 81.14           O  
ATOM    619  CG  GLU A  79      10.146  22.299 -27.441  1.00 81.14           C  
ATOM    620  CD  GLU A  79       9.705  22.836 -28.816  1.00 81.14           C  
ATOM    621  OE1 GLU A  79       8.747  23.643 -28.825  1.00 81.14           O  
ATOM    622  OE2 GLU A  79      10.309  22.448 -29.841  1.00 81.14           O  
ATOM    623  N   GLY A  80      12.521  18.537 -25.884  1.00 81.17           N  
ATOM    624  CA  GLY A  80      13.436  17.393 -25.951  1.00 81.17           C  
ATOM    625  C   GLY A  80      14.021  16.939 -24.610  1.00 81.17           C  
ATOM    626  O   GLY A  80      13.735  17.485 -23.542  1.00 81.17           O  
ATOM    627  N   GLU A  81      14.813  15.869 -24.676  1.00 82.16           N  
ATOM    628  CA  GLU A  81      15.612  15.378 -23.553  1.00 82.16           C  
ATOM    629  C   GLU A  81      16.888  16.224 -23.408  1.00 82.16           C  
ATOM    630  CB  GLU A  81      15.936  13.881 -23.730  1.00 82.16           C  
ATOM    631  O   GLU A  81      17.375  16.768 -24.399  1.00 82.16           O  
ATOM    632  CG  GLU A  81      14.668  13.015 -23.616  1.00 82.16           C  
ATOM    633  CD  GLU A  81      14.924  11.497 -23.643  1.00 82.16           C  
ATOM    634  OE1 GLU A  81      13.948  10.759 -23.370  1.00 82.16           O  
ATOM    635  OE2 GLU A  81      16.071  11.071 -23.898  1.00 82.16           O  
ATOM    636  N   PRO A  82      17.430  16.375 -22.189  1.00 85.28           N  
ATOM    637  CA  PRO A  82      18.692  17.080 -21.993  1.00 85.28           C  
ATOM    638  C   PRO A  82      19.828  16.381 -22.753  1.00 85.28           C  
ATOM    639  CB  PRO A  82      18.918  17.085 -20.479  1.00 85.28           C  
ATOM    640  O   PRO A  82      19.991  15.169 -22.636  1.00 85.28           O  
ATOM    641  CG  PRO A  82      18.137  15.863 -19.994  1.00 85.28           C  
ATOM    642  CD  PRO A  82      16.953  15.797 -20.946  1.00 85.28           C  
ATOM    643  N   GLU A  83      20.610  17.155 -23.511  1.00 83.78           N  
ATOM    644  CA  GLU A  83      21.763  16.645 -24.273  1.00 83.78           C  
ATOM    645  C   GLU A  83      22.906  16.187 -23.353  1.00 83.78           C  
ATOM    646  CB  GLU A  83      22.285  17.734 -25.232  1.00 83.78           C  
ATOM    647  O   GLU A  83      23.567  15.188 -23.629  1.00 83.78           O  
ATOM    648  CG  GLU A  83      21.277  18.121 -26.330  1.00 83.78           C  
ATOM    649  CD  GLU A  83      21.807  19.181 -27.318  1.00 83.78           C  
ATOM    650  OE1 GLU A  83      21.087  19.455 -28.306  1.00 83.78           O  
ATOM    651  OE2 GLU A  83      22.905  19.740 -27.092  1.00 83.78           O  
ATOM    652  N   ASP A  84      23.107  16.903 -22.244  1.00 87.09           N  
ATOM    653  CA  ASP A  84      24.154  16.637 -21.260  1.00 87.09           C  
ATOM    654  C   ASP A  84      23.625  15.856 -20.047  1.00 87.09           C  
ATOM    655  CB  ASP A  84      24.772  17.960 -20.775  1.00 87.09           C  
ATOM    656  O   ASP A  84      22.499  16.061 -19.587  1.00 87.09           O  
ATOM    657  CG  ASP A  84      25.619  18.701 -21.816  1.00 87.09           C  
ATOM    658  OD1 ASP A  84      26.323  18.026 -22.597  1.00 87.09           O  
ATOM    659  OD2 ASP A  84      25.641  19.952 -21.731  1.00 87.09           O  
ATOM    660  N   ASP A  85      24.504  15.066 -19.421  1.00 84.33           N  
ATOM    661  CA  ASP A  85      24.233  14.387 -18.142  1.00 84.33           C  
ATOM    662  C   ASP A  85      23.921  15.375 -17.000  1.00 84.33           C  
ATOM    663  CB  ASP A  85      25.467  13.564 -17.731  1.00 84.33           C  
ATOM    664  O   ASP A  85      23.211  15.051 -16.043  1.00 84.33           O  
ATOM    665  CG  ASP A  85      25.758  12.349 -18.617  1.00 84.33           C  
ATOM    666  OD1 ASP A  85      24.795  11.757 -19.147  1.00 84.33           O  
ATOM    667  OD2 ASP A  85      26.951  11.974 -18.677  1.00 84.33           O  
ATOM    668  N   VAL A  86      24.463  16.597 -17.085  1.00 87.91           N  
ATOM    669  CA  VAL A  86      24.294  17.656 -16.086  1.00 87.91           C  
ATOM    670  C   VAL A  86      23.480  18.791 -16.686  1.00 87.91           C  
ATOM    671  CB  VAL A  86      25.642  18.163 -15.541  1.00 87.91           C  
ATOM    672  O   VAL A  86      23.986  19.622 -17.432  1.00 87.91           O  
ATOM    673  CG1 VAL A  86      25.423  19.216 -14.440  1.00 87.91           C  
ATOM    674  CG2 VAL A  86      26.463  17.021 -14.926  1.00 87.91           C  
ATOM    675  N   TYR A  87      22.217  18.876 -16.285  1.00 88.48           N  
ATOM    676  CA  TYR A  87      21.295  19.896 -16.767  1.00 88.48           C  
ATOM    677  C   TYR A  87      20.530  20.560 -15.622  1.00 88.48           C  
ATOM    678  CB  TYR A  87      20.360  19.275 -17.809  1.00 88.48           C  
ATOM    679  O   TYR A  87      20.379  20.039 -14.512  1.00 88.48           O  
ATOM    680  CG  TYR A  87      19.505  18.152 -17.263  1.00 88.48           C  
ATOM    681  CD1 TYR A  87      20.007  16.837 -17.254  1.00 88.48           C  
ATOM    682  CD2 TYR A  87      18.217  18.418 -16.759  1.00 88.48           C  
ATOM    683  CE1 TYR A  87      19.227  15.785 -16.749  1.00 88.48           C  
ATOM    684  CE2 TYR A  87      17.424  17.365 -16.267  1.00 88.48           C  
ATOM    685  OH  TYR A  87      17.145  15.032 -15.818  1.00 88.48           O  
ATOM    686  CZ  TYR A  87      17.927  16.047 -16.266  1.00 88.48           C  
ATOM    687  N   LEU A  88      20.007  21.756 -15.891  1.00 88.38           N  
ATOM    688  CA  LEU A  88      19.193  22.485 -14.927  1.00 88.38           C  
ATOM    689  C   LEU A  88      17.780  21.894 -14.899  1.00 88.38           C  
ATOM    690  CB  LEU A  88      19.192  23.984 -15.275  1.00 88.38           C  
ATOM    691  O   LEU A  88      16.954  22.207 -15.751  1.00 88.38           O  
ATOM    692  CG  LEU A  88      20.570  24.663 -15.177  1.00 88.38           C  
ATOM    693  CD1 LEU A  88      20.479  26.076 -15.750  1.00 88.38           C  
ATOM    694  CD2 LEU A  88      21.060  24.768 -13.730  1.00 88.38           C  
ATOM    695  N   LYS A  89      17.471  21.105 -13.864  1.00 86.12           N  
ATOM    696  CA  LYS A  89      16.171  20.430 -13.659  1.00 86.12           C  
ATOM    697  C   LYS A  89      14.929  21.317 -13.849  1.00 86.12           C  
ATOM    698  CB  LYS A  89      16.187  19.795 -12.255  1.00 86.12           C  
ATOM    699  O   LYS A  89      13.875  20.815 -14.205  1.00 86.12           O  
ATOM    700  CG  LYS A  89      14.956  18.923 -11.945  1.00 86.12           C  
ATOM    701  CD  LYS A  89      15.144  18.172 -10.617  1.00 86.12           C  
ATOM    702  CE  LYS A  89      13.971  17.221 -10.341  1.00 86.12           C  
ATOM    703  NZ  LYS A  89      14.258  16.321  -9.190  1.00 86.12           N  
ATOM    704  N   ARG A  90      15.022  22.631 -13.606  1.00 85.14           N  
ATOM    705  CA  ARG A  90      13.895  23.569 -13.776  1.00 85.14           C  
ATOM    706  C   ARG A  90      13.582  23.910 -15.242  1.00 85.14           C  
ATOM    707  CB  ARG A  90      14.144  24.811 -12.907  1.00 85.14           C  
ATOM    708  O   ARG A  90      12.479  24.371 -15.505  1.00 85.14           O  
ATOM    709  CG  ARG A  90      13.050  25.879 -13.057  1.00 85.14           C  
ATOM    710  CD  ARG A  90      13.140  26.903 -11.930  1.00 85.14           C  
ATOM    711  NE  ARG A  90      12.644  28.211 -12.376  1.00 85.14           N  
ATOM    712  NH1 ARG A  90      14.272  29.490 -11.379  1.00 85.14           N  
ATOM    713  NH2 ARG A  90      13.058  30.328 -13.016  1.00 85.14           N  
ATOM    714  CZ  ARG A  90      13.314  29.331 -12.248  1.00 85.14           C  
ATOM    715  N   LEU A  91      14.524  23.705 -16.162  1.00 87.10           N  
ATOM    716  CA  LEU A  91      14.343  23.991 -17.590  1.00 87.10           C  
ATOM    717  C   LEU A  91      13.686  22.839 -18.358  1.00 87.10           C  
ATOM    718  CB  LEU A  91      15.698  24.349 -18.227  1.00 87.10           C  
ATOM    719  O   LEU A  91      13.229  23.053 -19.473  1.00 87.10           O  
ATOM    720  CG  LEU A  91      16.387  25.595 -17.649  1.00 87.10           C  
ATOM    721  CD1 LEU A  91      17.680  25.864 -18.416  1.00 87.10           C  
ATOM    722  CD2 LEU A  91      15.512  26.849 -17.735  1.00 87.10           C  
ATOM    723  N   TYR A  92      13.596  21.651 -17.760  1.00 88.08           N  
ATOM    724  CA  TYR A  92      13.072  20.451 -18.405  1.00 88.08           C  
ATOM    725  C   TYR A  92      11.820  19.942 -17.684  1.00 88.08           C  
ATOM    726  CB  TYR A  92      14.170  19.384 -18.467  1.00 88.08           C  
ATOM    727  O   TYR A  92      11.707  20.098 -16.459  1.00 88.08           O  
ATOM    728  CG  TYR A  92      15.311  19.775 -19.383  1.00 88.08           C  
ATOM    729  CD1 TYR A  92      15.274  19.420 -20.745  1.00 88.08           C  
ATOM    730  CD2 TYR A  92      16.388  20.535 -18.884  1.00 88.08           C  
ATOM    731  CE1 TYR A  92      16.325  19.800 -21.598  1.00 88.08           C  
ATOM    732  CE2 TYR A  92      17.439  20.921 -19.738  1.00 88.08           C  
ATOM    733  OH  TYR A  92      18.429  20.883 -21.930  1.00 88.08           O  
ATOM    734  CZ  TYR A  92      17.412  20.542 -21.098  1.00 88.08           C  
ATOM    735  N   PRO A  93      10.872  19.326 -18.410  1.00 87.52           N  
ATOM    736  CA  PRO A  93       9.733  18.686 -17.778  1.00 87.52           C  
ATOM    737  C   PRO A  93      10.208  17.487 -16.950  1.00 87.52           C  
ATOM    738  CB  PRO A  93       8.804  18.285 -18.924  1.00 87.52           C  
ATOM    739  O   PRO A  93      11.260  16.892 -17.196  1.00 87.52           O  
ATOM    740  CG  PRO A  93       9.773  18.013 -20.074  1.00 87.52           C  
ATOM    741  CD  PRO A  93      10.897  19.021 -19.839  1.00 87.52           C  
ATOM    742  N   ARG A  94       9.418  17.103 -15.946  1.00 87.74           N  
ATOM    743  CA  ARG A  94       9.738  15.914 -15.153  1.00 87.74           C  
ATOM    744  C   ARG A  94       9.604  14.667 -16.025  1.00 87.74           C  
ATOM    745  CB  ARG A  94       8.851  15.849 -13.910  1.00 87.74           C  
ATOM    746  O   ARG A  94       8.537  14.423 -16.578  1.00 87.74           O  
ATOM    747  CG  ARG A  94       9.365  14.782 -12.934  1.00 87.74           C  
ATOM    748  CD  ARG A  94       8.548  14.859 -11.648  1.00 87.74           C  
ATOM    749  NE  ARG A  94       9.158  14.083 -10.553  1.00 87.74           N  
ATOM    750  NH1 ARG A  94       7.623  14.695  -8.976  1.00 87.74           N  
ATOM    751  NH2 ARG A  94       9.229  13.287  -8.412  1.00 87.74           N  
ATOM    752  CZ  ARG A  94       8.687  14.029  -9.324  1.00 87.74           C  
ATOM    753  N   GLN A  95      10.667  13.871 -16.086  1.00 90.95           N  
ATOM    754  CA  GLN A  95      10.671  12.614 -16.829  1.00 90.95           C  
ATOM    755  C   GLN A  95       9.686  11.606 -16.220  1.00 90.95           C  
ATOM    756  CB  GLN A  95      12.097  12.048 -16.899  1.00 90.95           C  
ATOM    757  O   GLN A  95       9.557  11.503 -14.995  1.00 90.95           O  
ATOM    758  CG  GLN A  95      13.041  12.949 -17.721  1.00 90.95           C  
ATOM    759  CD  GLN A  95      14.444  12.369 -17.909  1.00 90.95           C  
ATOM    760  NE2 GLN A  95      15.266  12.977 -18.733  1.00 90.95           N  
ATOM    761  OE1 GLN A  95      14.835  11.374 -17.321  1.00 90.95           O  
ATOM    762  N   ILE A  96       8.993  10.878 -17.097  1.00 94.00           N  
ATOM    763  CA  ILE A  96       8.067   9.795 -16.760  1.00 94.00           C  
ATOM    764  C   ILE A  96       8.747   8.483 -17.145  1.00 94.00           C  
ATOM    765  CB  ILE A  96       6.713   9.963 -17.489  1.00 94.00           C  
ATOM    766  O   ILE A  96       9.141   8.303 -18.296  1.00 94.00           O  
ATOM    767  CG1 ILE A  96       6.042  11.311 -17.141  1.00 94.00           C  
ATOM    768  CG2 ILE A  96       5.772   8.799 -17.123  1.00 94.00           C  
ATOM    769  CD1 ILE A  96       4.820  11.648 -18.006  1.00 94.00           C  
ATOM    770  N   TYR A  97       8.866   7.563 -16.195  1.00 95.38           N  
ATOM    771  CA  TYR A  97       9.572   6.301 -16.379  1.00 95.38           C  
ATOM    772  C   TYR A  97       8.616   5.112 -16.421  1.00 95.38           C  
ATOM    773  CB  TYR A  97      10.623   6.128 -15.278  1.00 95.38           C  
ATOM    774  O   TYR A  97       7.592   5.066 -15.737  1.00 95.38           O  
ATOM    775  CG  TYR A  97      11.646   7.245 -15.223  1.00 95.38           C  
ATOM    776  CD1 TYR A  97      12.718   7.285 -16.138  1.00 95.38           C  
ATOM    777  CD2 TYR A  97      11.495   8.268 -14.270  1.00 95.38           C  
ATOM    778  CE1 TYR A  97      13.654   8.337 -16.083  1.00 95.38           C  
ATOM    779  CE2 TYR A  97      12.443   9.301 -14.193  1.00 95.38           C  
ATOM    780  OH  TYR A  97      14.424  10.338 -14.970  1.00 95.38           O  
ATOM    781  CZ  TYR A  97      13.532   9.327 -15.083  1.00 95.38           C  
ATOM    782  N   GLU A  98       8.994   4.103 -17.197  1.00 95.91           N  
ATOM    783  CA  GLU A  98       8.456   2.750 -17.057  1.00 95.91           C  
ATOM    784  C   GLU A  98       8.963   2.121 -15.754  1.00 95.91           C  
ATOM    785  CB  GLU A  98       8.876   1.908 -18.267  1.00 95.91           C  
ATOM    786  O   GLU A  98      10.036   2.480 -15.261  1.00 95.91           O  
ATOM    787  CG  GLU A  98       8.153   2.384 -19.539  1.00 95.91           C  
ATOM    788  CD  GLU A  98       8.781   1.864 -20.836  1.00 95.91           C  
ATOM    789  OE1 GLU A  98       8.086   1.936 -21.868  1.00 95.91           O  
ATOM    790  OE2 GLU A  98      10.003   1.576 -20.834  1.00 95.91           O  
ATOM    791  N   VAL A  99       8.213   1.167 -15.197  1.00 95.74           N  
ATOM    792  CA  VAL A  99       8.536   0.564 -13.891  1.00 95.74           C  
ATOM    793  C   VAL A  99       9.921  -0.075 -13.883  1.00 95.74           C  
ATOM    794  CB  VAL A  99       7.460  -0.452 -13.468  1.00 95.74           C  
ATOM    795  O   VAL A  99      10.703   0.186 -12.972  1.00 95.74           O  
ATOM    796  CG1 VAL A  99       7.814  -1.185 -12.167  1.00 95.74           C  
ATOM    797  CG2 VAL A  99       6.144   0.291 -13.231  1.00 95.74           C  
ATOM    798  N   GLU A 100      10.265  -0.845 -14.913  1.00 95.30           N  
ATOM    799  CA  GLU A 100      11.569  -1.510 -15.017  1.00 95.30           C  
ATOM    800  C   GLU A 100      12.727  -0.504 -15.022  1.00 95.30           C  
ATOM    801  CB  GLU A 100      11.613  -2.332 -16.308  1.00 95.30           C  
ATOM    802  O   GLU A 100      13.692  -0.641 -14.262  1.00 95.30           O  
ATOM    803  CG  GLU A 100      10.595  -3.482 -16.317  1.00 95.30           C  
ATOM    804  CD  GLU A 100      10.597  -4.245 -17.649  1.00 95.30           C  
ATOM    805  OE1 GLU A 100       9.696  -5.093 -17.808  1.00 95.30           O  
ATOM    806  OE2 GLU A 100      11.463  -3.934 -18.500  1.00 95.30           O  
ATOM    807  N   LYS A 101      12.598   0.563 -15.824  1.00 95.80           N  
ATOM    808  CA  LYS A 101      13.585   1.650 -15.899  1.00 95.80           C  
ATOM    809  C   LYS A 101      13.704   2.380 -14.565  1.00 95.80           C  
ATOM    810  CB  LYS A 101      13.228   2.632 -17.027  1.00 95.80           C  
ATOM    811  O   LYS A 101      14.820   2.636 -14.117  1.00 95.80           O  
ATOM    812  CG  LYS A 101      13.381   1.998 -18.418  1.00 95.80           C  
ATOM    813  CD  LYS A 101      13.000   2.991 -19.525  1.00 95.80           C  
ATOM    814  CE  LYS A 101      13.122   2.309 -20.894  1.00 95.80           C  
ATOM    815  NZ  LYS A 101      12.197   2.904 -21.885  1.00 95.80           N  
ATOM    816  N   ALA A 102      12.581   2.670 -13.908  1.00 96.83           N  
ATOM    817  CA  ALA A 102      12.569   3.325 -12.605  1.00 96.83           C  
ATOM    818  C   ALA A 102      13.279   2.475 -11.541  1.00 96.83           C  
ATOM    819  CB  ALA A 102      11.121   3.630 -12.211  1.00 96.83           C  
ATOM    820  O   ALA A 102      14.146   2.981 -10.832  1.00 96.83           O  
ATOM    821  N   VAL A 103      12.985   1.174 -11.462  1.00 96.64           N  
ATOM    822  CA  VAL A 103      13.645   0.256 -10.517  1.00 96.64           C  
ATOM    823  C   VAL A 103      15.151   0.180 -10.779  1.00 96.64           C  
ATOM    824  CB  VAL A 103      13.004  -1.143 -10.583  1.00 96.64           C  
ATOM    825  O   VAL A 103      15.946   0.240  -9.839  1.00 96.64           O  
ATOM    826  CG1 VAL A 103      13.782  -2.165  -9.745  1.00 96.64           C  
ATOM    827  CG2 VAL A 103      11.572  -1.114 -10.034  1.00 96.64           C  
ATOM    828  N   HIS A 104      15.560   0.101 -12.045  1.00 96.33           N  
ATOM    829  CA  HIS A 104      16.973   0.099 -12.414  1.00 96.33           C  
ATOM    830  C   HIS A 104      17.687   1.403 -12.016  1.00 96.33           C  
ATOM    831  CB  HIS A 104      17.065  -0.174 -13.914  1.00 96.33           C  
ATOM    832  O   HIS A 104      18.795   1.353 -11.477  1.00 96.33           O  
ATOM    833  CG  HIS A 104      18.467  -0.105 -14.446  1.00 96.33           C  
ATOM    834  CD2 HIS A 104      19.461  -1.034 -14.292  1.00 96.33           C  
ATOM    835  ND1 HIS A 104      18.931   0.860 -15.301  1.00 96.33           N  
ATOM    836  CE1 HIS A 104      20.141   0.471 -15.720  1.00 96.33           C  
ATOM    837  NE2 HIS A 104      20.541  -0.636 -15.087  1.00 96.33           N  
ATOM    838  N   LEU A 105      17.050   2.564 -12.208  1.00 95.79           N  
ATOM    839  CA  LEU A 105      17.582   3.851 -11.750  1.00 95.79           C  
ATOM    840  C   LEU A 105      17.707   3.911 -10.226  1.00 95.79           C  
ATOM    841  CB  LEU A 105      16.701   5.004 -12.259  1.00 95.79           C  
ATOM    842  O   LEU A 105      18.749   4.325  -9.731  1.00 95.79           O  
ATOM    843  CG  LEU A 105      16.833   5.303 -13.761  1.00 95.79           C  
ATOM    844  CD1 LEU A 105      15.812   6.370 -14.148  1.00 95.79           C  
ATOM    845  CD2 LEU A 105      18.230   5.806 -14.134  1.00 95.79           C  
ATOM    846  N   LEU A 106      16.713   3.429  -9.475  1.00 96.49           N  
ATOM    847  CA  LEU A 106      16.797   3.383  -8.011  1.00 96.49           C  
ATOM    848  C   LEU A 106      17.964   2.517  -7.518  1.00 96.49           C  
ATOM    849  CB  LEU A 106      15.476   2.871  -7.418  1.00 96.49           C  
ATOM    850  O   LEU A 106      18.654   2.900  -6.572  1.00 96.49           O  
ATOM    851  CG  LEU A 106      14.275   3.810  -7.596  1.00 96.49           C  
ATOM    852  CD1 LEU A 106      13.043   3.179  -6.961  1.00 96.49           C  
ATOM    853  CD2 LEU A 106      14.488   5.168  -6.940  1.00 96.49           C  
ATOM    854  N   LYS A 107      18.225   1.380  -8.175  1.00 95.43           N  
ATOM    855  CA  LYS A 107      19.400   0.542  -7.883  1.00 95.43           C  
ATOM    856  C   LYS A 107      20.710   1.260  -8.221  1.00 95.43           C  
ATOM    857  CB  LYS A 107      19.292  -0.803  -8.619  1.00 95.43           C  
ATOM    858  O   LYS A 107      21.657   1.192  -7.445  1.00 95.43           O  
ATOM    859  CG  LYS A 107      18.199  -1.691  -8.007  1.00 95.43           C  
ATOM    860  CD  LYS A 107      18.101  -3.052  -8.710  1.00 95.43           C  
ATOM    861  CE  LYS A 107      17.045  -3.885  -7.973  1.00 95.43           C  
ATOM    862  NZ  LYS A 107      16.898  -5.258  -8.506  1.00 95.43           N  
ATOM    863  N   LYS A 108      20.764   2.005  -9.329  1.00 94.73           N  
ATOM    864  CA  LYS A 108      21.928   2.839  -9.673  1.00 94.73           C  
ATOM    865  C   LYS A 108      22.165   3.954  -8.654  1.00 94.73           C  
ATOM    866  CB  LYS A 108      21.770   3.432 -11.076  1.00 94.73           C  
ATOM    867  O   LYS A 108      23.297   4.120  -8.212  1.00 94.73           O  
ATOM    868  CG  LYS A 108      22.050   2.399 -12.171  1.00 94.73           C  
ATOM    869  CD  LYS A 108      21.861   3.055 -13.543  1.00 94.73           C  
ATOM    870  CE  LYS A 108      22.502   2.191 -14.627  1.00 94.73           C  
ATOM    871  NZ  LYS A 108      22.392   2.834 -15.963  1.00 94.73           N  
ATOM    872  N   PHE A 109      21.119   4.674  -8.247  1.00 94.81           N  
ATOM    873  CA  PHE A 109      21.214   5.710  -7.214  1.00 94.81           C  
ATOM    874  C   PHE A 109      21.738   5.133  -5.905  1.00 94.81           C  
ATOM    875  CB  PHE A 109      19.848   6.362  -6.978  1.00 94.81           C  
ATOM    876  O   PHE A 109      22.627   5.712  -5.297  1.00 94.81           O  
ATOM    877  CG  PHE A 109      19.215   7.071  -8.160  1.00 94.81           C  
ATOM    878  CD1 PHE A 109      19.983   7.590  -9.224  1.00 94.81           C  
ATOM    879  CD2 PHE A 109      17.824   7.257  -8.158  1.00 94.81           C  
ATOM    880  CE1 PHE A 109      19.356   8.274 -10.279  1.00 94.81           C  
ATOM    881  CE2 PHE A 109      17.200   7.959  -9.199  1.00 94.81           C  
ATOM    882  CZ  PHE A 109      17.964   8.465 -10.265  1.00 94.81           C  
ATOM    883  N   GLN A 110      21.274   3.943  -5.514  1.00 94.59           N  
ATOM    884  CA  GLN A 110      21.778   3.270  -4.320  1.00 94.59           C  
ATOM    885  C   GLN A 110      23.302   3.068  -4.349  1.00 94.59           C  
ATOM    886  CB  GLN A 110      21.012   1.953  -4.128  1.00 94.59           C  
ATOM    887  O   GLN A 110      23.956   3.316  -3.334  1.00 94.59           O  
ATOM    888  CG  GLN A 110      21.496   1.107  -2.933  1.00 94.59           C  
ATOM    889  CD  GLN A 110      22.674   0.197  -3.272  1.00 94.59           C  
ATOM    890  NE2 GLN A 110      23.671   0.084  -2.431  1.00 94.59           N  
ATOM    891  OE1 GLN A 110      22.707  -0.466  -4.290  1.00 94.59           O  
ATOM    892  N   ILE A 111      23.850   2.645  -5.494  1.00 94.48           N  
ATOM    893  CA  ILE A 111      25.292   2.436  -5.695  1.00 94.48           C  
ATOM    894  C   ILE A 111      26.048   3.770  -5.656  1.00 94.48           C  
ATOM    895  CB  ILE A 111      25.549   1.676  -7.022  1.00 94.48           C  
ATOM    896  O   ILE A 111      27.066   3.869  -4.976  1.00 94.48           O  
ATOM    897  CG1 ILE A 111      24.927   0.261  -6.978  1.00 94.48           C  
ATOM    898  CG2 ILE A 111      27.058   1.571  -7.326  1.00 94.48           C  
ATOM    899  CD1 ILE A 111      24.834  -0.420  -8.350  1.00 94.48           C  
ATOM    900  N   LEU A 112      25.545   4.791  -6.357  1.00 93.96           N  
ATOM    901  CA  LEU A 112      26.185   6.110  -6.454  1.00 93.96           C  
ATOM    902  C   LEU A 112      26.165   6.880  -5.128  1.00 93.96           C  
ATOM    903  CB  LEU A 112      25.482   6.928  -7.552  1.00 93.96           C  
ATOM    904  O   LEU A 112      27.138   7.552  -4.792  1.00 93.96           O  
ATOM    905  CG  LEU A 112      25.681   6.394  -8.982  1.00 93.96           C  
ATOM    906  CD1 LEU A 112      24.810   7.195  -9.950  1.00 93.96           C  
ATOM    907  CD2 LEU A 112      27.137   6.493  -9.443  1.00 93.96           C  
ATOM    908  N   ASP A 113      25.087   6.740  -4.359  1.00 93.45           N  
ATOM    909  CA  ASP A 113      24.917   7.394  -3.061  1.00 93.45           C  
ATOM    910  C   ASP A 113      25.580   6.609  -1.914  1.00 93.45           C  
ATOM    911  CB  ASP A 113      23.419   7.608  -2.775  1.00 93.45           C  
ATOM    912  O   ASP A 113      25.546   7.052  -0.766  1.00 93.45           O  
ATOM    913  CG  ASP A 113      22.696   8.558  -3.739  1.00 93.45           C  
ATOM    914  OD1 ASP A 113      23.371   9.380  -4.397  1.00 93.45           O  
ATOM    915  OD2 ASP A 113      21.444   8.483  -3.749  1.00 93.45           O  
ATOM    916  N   PHE A 114      26.160   5.432  -2.192  1.00 94.31           N  
ATOM    917  CA  PHE A 114      26.751   4.526  -1.195  1.00 94.31           C  
ATOM    918  C   PHE A 114      25.789   4.187  -0.042  1.00 94.31           C  
ATOM    919  CB  PHE A 114      28.107   5.063  -0.715  1.00 94.31           C  
ATOM    920  O   PHE A 114      26.164   4.137   1.132  1.00 94.31           O  
ATOM    921  CG  PHE A 114      29.126   5.224  -1.822  1.00 94.31           C  
ATOM    922  CD1 PHE A 114      29.950   4.141  -2.177  1.00 94.31           C  
ATOM    923  CD2 PHE A 114      29.233   6.443  -2.514  1.00 94.31           C  
ATOM    924  CE1 PHE A 114      30.887   4.279  -3.216  1.00 94.31           C  
ATOM    925  CE2 PHE A 114      30.164   6.580  -3.557  1.00 94.31           C  
ATOM    926  CZ  PHE A 114      30.994   5.500  -3.906  1.00 94.31           C  
ATOM    927  N   THR A 115      24.519   3.956  -0.374  1.00 94.94           N  
ATOM    928  CA  THR A 115      23.462   3.674   0.611  1.00 94.94           C  
ATOM    929  C   THR A 115      23.259   2.171   0.796  1.00 94.94           C  
ATOM    930  CB  THR A 115      22.160   4.409   0.264  1.00 94.94           C  
ATOM    931  O   THR A 115      23.764   1.361   0.023  1.00 94.94           O  
ATOM    932  CG2 THR A 115      22.348   5.919   0.380  1.00 94.94           C  
ATOM    933  OG1 THR A 115      21.742   4.127  -1.043  1.00 94.94           O  
ATOM    934  N   SER A 116      22.540   1.756   1.844  1.00 93.88           N  
ATOM    935  CA  SER A 116      22.329   0.326   2.114  1.00 93.88           C  
ATOM    936  C   SER A 116      21.575  -0.363   0.962  1.00 93.88           C  
ATOM    937  CB  SER A 116      21.563   0.126   3.423  1.00 93.88           C  
ATOM    938  O   SER A 116      20.525   0.139   0.551  1.00 93.88           O  
ATOM    939  OG  SER A 116      21.350  -1.254   3.669  1.00 93.88           O  
ATOM    940  N   PRO A 117      22.031  -1.534   0.472  1.00 92.35           N  
ATOM    941  CA  PRO A 117      21.331  -2.274  -0.580  1.00 92.35           C  
ATOM    942  C   PRO A 117      19.965  -2.801  -0.116  1.00 92.35           C  
ATOM    943  CB  PRO A 117      22.282  -3.408  -0.976  1.00 92.35           C  
ATOM    944  O   PRO A 117      19.044  -2.903  -0.916  1.00 92.35           O  
ATOM    945  CG  PRO A 117      23.116  -3.642   0.284  1.00 92.35           C  
ATOM    946  CD  PRO A 117      23.240  -2.241   0.877  1.00 92.35           C  
ATOM    947  N   LYS A 118      19.784  -3.048   1.190  1.00 92.54           N  
ATOM    948  CA  LYS A 118      18.507  -3.490   1.786  1.00 92.54           C  
ATOM    949  C   LYS A 118      17.548  -2.337   2.098  1.00 92.54           C  
ATOM    950  CB  LYS A 118      18.760  -4.358   3.026  1.00 92.54           C  
ATOM    951  O   LYS A 118      16.663  -2.459   2.946  1.00 92.54           O  
ATOM    952  CG  LYS A 118      19.554  -5.622   2.688  1.00 92.54           C  
ATOM    953  CD  LYS A 118      19.520  -6.603   3.863  1.00 92.54           C  
ATOM    954  CE  LYS A 118      20.153  -7.923   3.419  1.00 92.54           C  
ATOM    955  NZ  LYS A 118      20.066  -8.950   4.485  1.00 92.54           N  
ATOM    956  N   GLN A 119      17.748  -1.173   1.484  1.00 93.87           N  
ATOM    957  CA  GLN A 119      16.883  -0.030   1.742  1.00 93.87           C  
ATOM    958  C   GLN A 119      15.462  -0.267   1.231  1.00 93.87           C  
ATOM    959  CB  GLN A 119      17.481   1.268   1.208  1.00 93.87           C  
ATOM    960  O   GLN A 119      15.222  -1.012   0.282  1.00 93.87           O  
ATOM    961  CG  GLN A 119      17.589   1.306  -0.317  1.00 93.87           C  
ATOM    962  CD  GLN A 119      18.063   2.678  -0.758  1.00 93.87           C  
ATOM    963  NE2 GLN A 119      19.104   2.789  -1.539  1.00 93.87           N  
ATOM    964  OE1 GLN A 119      17.484   3.683  -0.384  1.00 93.87           O  
ATOM    965  N   SER A 120      14.510   0.394   1.878  1.00 95.69           N  
ATOM    966  CA  SER A 120      13.091   0.249   1.566  1.00 95.69           C  
ATOM    967  C   SER A 120      12.721   1.005   0.292  1.00 95.69           C  
ATOM    968  CB  SER A 120      12.263   0.747   2.749  1.00 95.69           C  
ATOM    969  O   SER A 120      13.145   2.147   0.105  1.00 95.69           O  
ATOM    970  OG  SER A 120      12.563  -0.033   3.899  1.00 95.69           O  
ATOM    971  N   VAL A 121      11.896   0.380  -0.544  1.00 96.87           N  
ATOM    972  CA  VAL A 121      11.266   0.991  -1.717  1.00 96.87           C  
ATOM    973  C   VAL A 121       9.845   1.384  -1.351  1.00 96.87           C  
ATOM    974  CB  VAL A 121      11.260   0.041  -2.926  1.00 96.87           C  
ATOM    975  O   VAL A 121       9.071   0.559  -0.859  1.00 96.87           O  
ATOM    976  CG1 VAL A 121      10.677   0.725  -4.170  1.00 96.87           C  
ATOM    977  CG2 VAL A 121      12.678  -0.415  -3.264  1.00 96.87           C  
ATOM    978  N   TYR A 122       9.509   2.642  -1.597  1.00 97.39           N  
ATOM    979  CA  TYR A 122       8.205   3.219  -1.325  1.00 97.39           C  
ATOM    980  C   TYR A 122       7.479   3.543  -2.626  1.00 97.39           C  
ATOM    981  CB  TYR A 122       8.343   4.457  -0.438  1.00 97.39           C  
ATOM    982  O   TYR A 122       8.076   4.045  -3.583  1.00 97.39           O  
ATOM    983  CG  TYR A 122       8.929   4.185   0.934  1.00 97.39           C  
ATOM    984  CD1 TYR A 122       8.072   3.878   2.007  1.00 97.39           C  
ATOM    985  CD2 TYR A 122      10.323   4.246   1.139  1.00 97.39           C  
ATOM    986  CE1 TYR A 122       8.606   3.632   3.286  1.00 97.39           C  
ATOM    987  CE2 TYR A 122      10.860   4.015   2.419  1.00 97.39           C  
ATOM    988  OH  TYR A 122      10.505   3.458   4.730  1.00 97.39           O  
ATOM    989  CZ  TYR A 122      10.000   3.696   3.493  1.00 97.39           C  
ATOM    990  N   LEU A 123       6.181   3.265  -2.615  1.00 97.40           N  
ATOM    991  CA  LEU A 123       5.212   3.698  -3.600  1.00 97.40           C  
ATOM    992  C   LEU A 123       4.369   4.811  -2.981  1.00 97.40           C  
ATOM    993  CB  LEU A 123       4.361   2.494  -4.023  1.00 97.40           C  
ATOM    994  O   LEU A 123       3.711   4.617  -1.957  1.00 97.40           O  
ATOM    995  CG  LEU A 123       3.321   2.817  -5.108  1.00 97.40           C  
ATOM    996  CD1 LEU A 123       3.977   3.159  -6.447  1.00 97.40           C  
ATOM    997  CD2 LEU A 123       2.410   1.608  -5.304  1.00 97.40           C  
ATOM    998  N   ASP A 124       4.397   5.958  -3.636  1.00 96.03           N  
ATOM    999  CA  ASP A 124       3.704   7.169  -3.232  1.00 96.03           C  
ATOM   1000  C   ASP A 124       2.640   7.475  -4.301  1.00 96.03           C  
ATOM   1001  CB  ASP A 124       4.756   8.281  -3.087  1.00 96.03           C  
ATOM   1002  O   ASP A 124       2.962   7.851  -5.432  1.00 96.03           O  
ATOM   1003  CG  ASP A 124       5.702   8.198  -1.877  1.00 96.03           C  
ATOM   1004  OD1 ASP A 124       5.530   7.365  -0.963  1.00 96.03           O  
ATOM   1005  OD2 ASP A 124       6.661   9.005  -1.842  1.00 96.03           O  
ATOM   1006  N   LEU A 125       1.365   7.283  -3.968  1.00 95.70           N  
ATOM   1007  CA  LEU A 125       0.224   7.485  -4.861  1.00 95.70           C  
ATOM   1008  C   LEU A 125      -0.548   8.751  -4.481  1.00 95.70           C  
ATOM   1009  CB  LEU A 125      -0.709   6.259  -4.861  1.00 95.70           C  
ATOM   1010  O   LEU A 125      -0.826   9.004  -3.311  1.00 95.70           O  
ATOM   1011  CG  LEU A 125      -0.062   4.914  -5.233  1.00 95.70           C  
ATOM   1012  CD1 LEU A 125      -1.120   3.811  -5.225  1.00 95.70           C  
ATOM   1013  CD2 LEU A 125       0.582   4.955  -6.618  1.00 95.70           C  
ATOM   1014  N   THR A 126      -0.941   9.531  -5.485  1.00 93.24           N  
ATOM   1015  CA  THR A 126      -1.974  10.568  -5.348  1.00 93.24           C  
ATOM   1016  C   THR A 126      -3.273  10.024  -5.930  1.00 93.24           C  
ATOM   1017  CB  THR A 126      -1.587  11.862  -6.079  1.00 93.24           C  
ATOM   1018  O   THR A 126      -3.294   9.664  -7.112  1.00 93.24           O  
ATOM   1019  CG2 THR A 126      -2.542  13.007  -5.754  1.00 93.24           C  
ATOM   1020  OG1 THR A 126      -0.287  12.300  -5.727  1.00 93.24           O  
ATOM   1021  N   LEU A 127      -4.332   9.964  -5.123  1.00 92.02           N  
ATOM   1022  CA  LEU A 127      -5.623   9.407  -5.524  1.00 92.02           C  
ATOM   1023  C   LEU A 127      -6.658  10.509  -5.758  1.00 92.02           C  
ATOM   1024  CB  LEU A 127      -6.115   8.400  -4.468  1.00 92.02           C  
ATOM   1025  O   LEU A 127      -6.735  11.471  -4.992  1.00 92.02           O  
ATOM   1026  CG  LEU A 127      -5.108   7.290  -4.117  1.00 92.02           C  
ATOM   1027  CD1 LEU A 127      -5.687   6.393  -3.026  1.00 92.02           C  
ATOM   1028  CD2 LEU A 127      -4.747   6.423  -5.323  1.00 92.02           C  
ATOM   1029  N   ASP A 128      -7.484  10.342  -6.788  1.00 88.63           N  
ATOM   1030  CA  ASP A 128      -8.672  11.168  -6.981  1.00 88.63           C  
ATOM   1031  C   ASP A 128      -9.868  10.524  -6.276  1.00 88.63           C  
ATOM   1032  CB  ASP A 128      -8.959  11.444  -8.462  1.00 88.63           C  
ATOM   1033  O   ASP A 128     -10.510   9.599  -6.781  1.00 88.63           O  
ATOM   1034  CG  ASP A 128     -10.134  12.416  -8.627  1.00 88.63           C  
ATOM   1035  OD1 ASP A 128     -10.510  13.059  -7.615  1.00 88.63           O  
ATOM   1036  OD2 ASP A 128     -10.651  12.514  -9.761  1.00 88.63           O  
ATOM   1037  N   MET A 129     -10.159  11.017  -5.074  1.00 85.63           N  
ATOM   1038  CA  MET A 129     -11.301  10.561  -4.277  1.00 85.63           C  
ATOM   1039  C   MET A 129     -12.611  11.249  -4.691  1.00 85.63           C  
ATOM   1040  CB  MET A 129     -11.016  10.748  -2.779  1.00 85.63           C  
ATOM   1041  O   MET A 129     -13.672  10.913  -4.153  1.00 85.63           O  
ATOM   1042  CG  MET A 129      -9.717  10.068  -2.324  1.00 85.63           C  
ATOM   1043  SD  MET A 129      -9.632   8.263  -2.464  1.00 85.63           S  
ATOM   1044  CE  MET A 129     -10.548   7.797  -0.978  1.00 85.63           C  
ATOM   1045  N   ALA A 130     -12.572  12.206  -5.627  1.00 81.24           N  
ATOM   1046  CA  ALA A 130     -13.774  12.878  -6.091  1.00 81.24           C  
ATOM   1047  C   ALA A 130     -14.638  11.919  -6.923  1.00 81.24           C  
ATOM   1048  CB  ALA A 130     -13.413  14.157  -6.852  1.00 81.24           C  
ATOM   1049  O   ALA A 130     -14.185  11.243  -7.854  1.00 81.24           O  
ATOM   1050  N   LEU A 131     -15.931  11.885  -6.602  1.00 70.98           N  
ATOM   1051  CA  LEU A 131     -16.934  11.148  -7.370  1.00 70.98           C  
ATOM   1052  C   LEU A 131     -17.824  12.111  -8.165  1.00 70.98           C  
ATOM   1053  CB  LEU A 131     -17.711  10.206  -6.438  1.00 70.98           C  
ATOM   1054  O   LEU A 131     -19.051  12.022  -8.135  1.00 70.98           O  
ATOM   1055  CG  LEU A 131     -18.530   9.137  -7.180  1.00 70.98           C  
ATOM   1056  CD1 LEU A 131     -17.615   8.184  -7.904  1.00 70.98           C  
ATOM   1057  CD2 LEU A 131     -19.391   8.282  -6.249  1.00 70.98           C  
ATOM   1058  N   GLY A 132     -17.227  13.086  -8.854  1.00 69.52           N  
ATOM   1059  CA  GLY A 132     -17.988  14.120  -9.562  1.00 69.52           C  
ATOM   1060  C   GLY A 132     -19.055  14.772  -8.664  1.00 69.52           C  
ATOM   1061  O   GLY A 132     -18.752  15.243  -7.576  1.00 69.52           O  
ATOM   1062  N   LYS A 133     -20.325  14.782  -9.102  1.00 66.30           N  
ATOM   1063  CA  LYS A 133     -21.472  15.318  -8.328  1.00 66.30           C  
ATOM   1064  C   LYS A 133     -22.043  14.347  -7.273  1.00 66.30           C  
ATOM   1065  CB  LYS A 133     -22.590  15.789  -9.280  1.00 66.30           C  
ATOM   1066  O   LYS A 133     -23.001  14.699  -6.588  1.00 66.30           O  
ATOM   1067  CG  LYS A 133     -22.178  16.949 -10.201  1.00 66.30           C  
ATOM   1068  CD  LYS A 133     -23.360  17.385 -11.083  1.00 66.30           C  
ATOM   1069  CE  LYS A 133     -22.938  18.530 -12.015  1.00 66.30           C  
ATOM   1070  NZ  LYS A 133     -24.046  18.953 -12.912  1.00 66.30           N  
ATOM   1071  N   LYS A 134     -21.534  13.115  -7.181  1.00 68.03           N  
ATOM   1072  CA  LYS A 134     -21.962  12.093  -6.207  1.00 68.03           C  
ATOM   1073  C   LYS A 134     -21.013  12.086  -4.996  1.00 68.03           C  
ATOM   1074  CB  LYS A 134     -22.062  10.720  -6.900  1.00 68.03           C  
ATOM   1075  O   LYS A 134     -19.975  12.736  -5.015  1.00 68.03           O  
ATOM   1076  CG  LYS A 134     -23.172  10.637  -7.964  1.00 68.03           C  
ATOM   1077  CD  LYS A 134     -23.193   9.247  -8.625  1.00 68.03           C  
ATOM   1078  CE  LYS A 134     -24.316   9.146  -9.670  1.00 68.03           C  
ATOM   1079  NZ  LYS A 134     -24.315   7.828 -10.361  1.00 68.03           N  
ATOM   1080  N   LYS A 135     -21.398  11.377  -3.923  1.00 73.71           N  
ATOM   1081  CA  LYS A 135     -20.610  11.246  -2.677  1.00 73.71           C  
ATOM   1082  C   LYS A 135     -19.168  10.822  -2.981  1.00 73.71           C  
ATOM   1083  CB  LYS A 135     -21.228  10.185  -1.747  1.00 73.71           C  
ATOM   1084  O   LYS A 135     -18.986   9.845  -3.693  1.00 73.71           O  
ATOM   1085  CG  LYS A 135     -22.602  10.558  -1.171  1.00 73.71           C  
ATOM   1086  CD  LYS A 135     -23.066   9.460  -0.201  1.00 73.71           C  
ATOM   1087  CE  LYS A 135     -24.406   9.817   0.454  1.00 73.71           C  
ATOM   1088  NZ  LYS A 135     -24.798   8.788   1.452  1.00 73.71           N  
ATOM   1089  N   ASN A 136     -18.181  11.517  -2.418  1.00 80.07           N  
ATOM   1090  CA  ASN A 136     -16.764  11.166  -2.559  1.00 80.07           C  
ATOM   1091  C   ASN A 136     -16.478   9.737  -2.080  1.00 80.07           C  
ATOM   1092  CB  ASN A 136     -15.907  12.185  -1.787  1.00 80.07           C  
ATOM   1093  O   ASN A 136     -17.190   9.209  -1.221  1.00 80.07           O  
ATOM   1094  CG  ASN A 136     -15.951  13.570  -2.402  1.00 80.07           C  
ATOM   1095  ND2 ASN A 136     -15.715  14.596  -1.619  1.00 80.07           N  
ATOM   1096  OD1 ASN A 136     -16.210  13.755  -3.579  1.00 80.07           O  
ATOM   1097  N   VAL A 137     -15.422   9.132  -2.625  1.00 81.44           N  
ATOM   1098  CA  VAL A 137     -14.885   7.878  -2.089  1.00 81.44           C  
ATOM   1099  C   VAL A 137     -14.384   8.168  -0.676  1.00 81.44           C  
ATOM   1100  CB  VAL A 137     -13.769   7.303  -2.987  1.00 81.44           C  
ATOM   1101  O   VAL A 137     -13.632   9.119  -0.465  1.00 81.44           O  
ATOM   1102  CG1 VAL A 137     -13.260   5.950  -2.473  1.00 81.44           C  
ATOM   1103  CG2 VAL A 137     -14.270   7.078  -4.422  1.00 81.44           C  
ATOM   1104  N   GLU A 138     -14.831   7.382   0.300  1.00 85.77           N  
ATOM   1105  CA  GLU A 138     -14.341   7.511   1.669  1.00 85.77           C  
ATOM   1106  C   GLU A 138     -12.888   7.016   1.760  1.00 85.77           C  
ATOM   1107  CB  GLU A 138     -15.247   6.765   2.663  1.00 85.77           C  
ATOM   1108  O   GLU A 138     -12.504   6.063   1.072  1.00 85.77           O  
ATOM   1109  CG  GLU A 138     -16.592   7.484   2.868  1.00 85.77           C  
ATOM   1110  CD  GLU A 138     -17.493   6.829   3.931  1.00 85.77           C  
ATOM   1111  OE1 GLU A 138     -18.650   7.295   4.064  1.00 85.77           O  
ATOM   1112  OE2 GLU A 138     -17.044   5.876   4.612  1.00 85.77           O  
ATOM   1113  N   PRO A 139     -12.062   7.627   2.620  1.00 87.57           N  
ATOM   1114  CA  PRO A 139     -10.710   7.159   2.875  1.00 87.57           C  
ATOM   1115  C   PRO A 139     -10.755   5.735   3.408  1.00 87.57           C  
ATOM   1116  CB  PRO A 139     -10.142   8.100   3.928  1.00 87.57           C  
ATOM   1117  O   PRO A 139     -11.392   5.422   4.419  1.00 87.57           O  
ATOM   1118  CG  PRO A 139     -11.408   8.444   4.714  1.00 87.57           C  
ATOM   1119  CD  PRO A 139     -12.420   8.643   3.591  1.00 87.57           C  
ATOM   1120  N   PHE A 140     -10.026   4.853   2.751  1.00 90.18           N  
ATOM   1121  CA  PHE A 140      -9.965   3.468   3.164  1.00 90.18           C  
ATOM   1122  C   PHE A 140      -8.606   3.135   3.759  1.00 90.18           C  
ATOM   1123  CB  PHE A 140     -10.389   2.548   2.021  1.00 90.18           C  
ATOM   1124  O   PHE A 140      -7.595   3.838   3.657  1.00 90.18           O  
ATOM   1125  CG  PHE A 140      -9.517   2.700   0.807  1.00 90.18           C  
ATOM   1126  CD1 PHE A 140      -9.870   3.644  -0.166  1.00 90.18           C  
ATOM   1127  CD2 PHE A 140      -8.345   1.935   0.667  1.00 90.18           C  
ATOM   1128  CE1 PHE A 140      -9.056   3.809  -1.289  1.00 90.18           C  
ATOM   1129  CE2 PHE A 140      -7.528   2.108  -0.462  1.00 90.18           C  
ATOM   1130  CZ  PHE A 140      -7.889   3.042  -1.447  1.00 90.18           C  
ATOM   1131  N   THR A 141      -8.619   2.012   4.446  1.00 91.62           N  
ATOM   1132  CA  THR A 141      -7.432   1.294   4.854  1.00 91.62           C  
ATOM   1133  C   THR A 141      -7.694  -0.137   4.442  1.00 91.62           C  
ATOM   1134  CB  THR A 141      -7.255   1.379   6.363  1.00 91.62           C  
ATOM   1135  O   THR A 141      -8.783  -0.636   4.729  1.00 91.62           O  
ATOM   1136  CG2 THR A 141      -5.941   0.793   6.839  1.00 91.62           C  
ATOM   1137  OG1 THR A 141      -7.364   2.702   6.860  1.00 91.62           O  
ATOM   1138  N   SER A 142      -6.743  -0.765   3.773  1.00 92.91           N  
ATOM   1139  CA  SER A 142      -6.837  -2.168   3.386  1.00 92.91           C  
ATOM   1140  C   SER A 142      -5.589  -2.906   3.833  1.00 92.91           C  
ATOM   1141  CB  SER A 142      -7.083  -2.333   1.884  1.00 92.91           C  
ATOM   1142  O   SER A 142      -4.539  -2.298   4.051  1.00 92.91           O  
ATOM   1143  OG  SER A 142      -7.425  -3.684   1.674  1.00 92.91           O  
ATOM   1144  N   VAL A 143      -5.725  -4.214   4.000  1.00 94.42           N  
ATOM   1145  CA  VAL A 143      -4.614  -5.118   4.267  1.00 94.42           C  
ATOM   1146  C   VAL A 143      -4.579  -6.126   3.135  1.00 94.42           C  
ATOM   1147  CB  VAL A 143      -4.727  -5.778   5.651  1.00 94.42           C  
ATOM   1148  O   VAL A 143      -5.560  -6.826   2.895  1.00 94.42           O  
ATOM   1149  CG1 VAL A 143      -3.566  -6.748   5.897  1.00 94.42           C  
ATOM   1150  CG2 VAL A 143      -4.682  -4.694   6.738  1.00 94.42           C  
ATOM   1151  N   LEU A 144      -3.445  -6.185   2.443  1.00 94.22           N  
ATOM   1152  CA  LEU A 144      -3.220  -7.111   1.343  1.00 94.22           C  
ATOM   1153  C   LEU A 144      -2.037  -8.024   1.638  1.00 94.22           C  
ATOM   1154  CB  LEU A 144      -3.085  -6.377  -0.004  1.00 94.22           C  
ATOM   1155  O   LEU A 144      -1.078  -7.629   2.296  1.00 94.22           O  
ATOM   1156  CG  LEU A 144      -1.816  -5.520  -0.210  1.00 94.22           C  
ATOM   1157  CD1 LEU A 144      -1.536  -5.376  -1.706  1.00 94.22           C  
ATOM   1158  CD2 LEU A 144      -1.940  -4.104   0.352  1.00 94.22           C  
ATOM   1159  N   SER A 145      -2.083  -9.241   1.108  1.00 94.04           N  
ATOM   1160  CA  SER A 145      -0.912 -10.110   1.064  1.00 94.04           C  
ATOM   1161  C   SER A 145      -0.093  -9.770  -0.179  1.00 94.04           C  
ATOM   1162  CB  SER A 145      -1.339 -11.575   1.077  1.00 94.04           C  
ATOM   1163  O   SER A 145      -0.622  -9.761  -1.293  1.00 94.04           O  
ATOM   1164  OG  SER A 145      -0.202 -12.394   1.228  1.00 94.04           O  
ATOM   1165  N   LEU A 146       1.185  -9.444   0.011  1.00 95.29           N  
ATOM   1166  CA  LEU A 146       2.092  -9.181  -1.102  1.00 95.29           C  
ATOM   1167  C   LEU A 146       2.597 -10.508  -1.690  1.00 95.29           C  
ATOM   1168  CB  LEU A 146       3.260  -8.294  -0.647  1.00 95.29           C  
ATOM   1169  O   LEU A 146       2.999 -11.377  -0.916  1.00 95.29           O  
ATOM   1170  CG  LEU A 146       2.843  -6.859  -0.284  1.00 95.29           C  
ATOM   1171  CD1 LEU A 146       4.056  -6.121   0.269  1.00 95.29           C  
ATOM   1172  CD2 LEU A 146       2.327  -6.067  -1.489  1.00 95.29           C  
ATOM   1173  N   PRO A 147       2.650 -10.657  -3.029  1.00 95.51           N  
ATOM   1174  CA  PRO A 147       3.186 -11.858  -3.675  1.00 95.51           C  
ATOM   1175  C   PRO A 147       4.615 -12.197  -3.238  1.00 95.51           C  
ATOM   1176  CB  PRO A 147       3.143 -11.563  -5.178  1.00 95.51           C  
ATOM   1177  O   PRO A 147       4.959 -13.368  -3.095  1.00 95.51           O  
ATOM   1178  CG  PRO A 147       2.021 -10.540  -5.319  1.00 95.51           C  
ATOM   1179  CD  PRO A 147       2.115  -9.739  -4.026  1.00 95.51           C  
ATOM   1180  N   TYR A 148       5.435 -11.170  -2.998  1.00 96.07           N  
ATOM   1181  CA  TYR A 148       6.803 -11.311  -2.514  1.00 96.07           C  
ATOM   1182  C   TYR A 148       6.981 -10.531  -1.205  1.00 96.07           C  
ATOM   1183  CB  TYR A 148       7.775 -10.872  -3.614  1.00 96.07           C  
ATOM   1184  O   TYR A 148       7.303  -9.339  -1.233  1.00 96.07           O  
ATOM   1185  CG  TYR A 148       7.599 -11.643  -4.905  1.00 96.07           C  
ATOM   1186  CD1 TYR A 148       8.051 -12.974  -4.993  1.00 96.07           C  
ATOM   1187  CD2 TYR A 148       6.954 -11.041  -6.002  1.00 96.07           C  
ATOM   1188  CE1 TYR A 148       7.884 -13.700  -6.188  1.00 96.07           C  
ATOM   1189  CE2 TYR A 148       6.785 -11.769  -7.195  1.00 96.07           C  
ATOM   1190  OH  TYR A 148       7.083 -13.771  -8.456  1.00 96.07           O  
ATOM   1191  CZ  TYR A 148       7.252 -13.092  -7.293  1.00 96.07           C  
ATOM   1192  N   PRO A 149       6.765 -11.166  -0.042  1.00 93.61           N  
ATOM   1193  CA  PRO A 149       6.965 -10.524   1.251  1.00 93.61           C  
ATOM   1194  C   PRO A 149       8.411 -10.045   1.428  1.00 93.61           C  
ATOM   1195  CB  PRO A 149       6.579 -11.572   2.302  1.00 93.61           C  
ATOM   1196  O   PRO A 149       9.359 -10.751   1.096  1.00 93.61           O  
ATOM   1197  CG  PRO A 149       5.641 -12.511   1.545  1.00 93.61           C  
ATOM   1198  CD  PRO A 149       6.216 -12.502   0.133  1.00 93.61           C  
ATOM   1199  N   PHE A 150       8.576  -8.844   1.982  1.00 92.77           N  
ATOM   1200  CA  PHE A 150       9.886  -8.257   2.306  1.00 92.77           C  
ATOM   1201  C   PHE A 150      10.055  -7.979   3.807  1.00 92.77           C  
ATOM   1202  CB  PHE A 150      10.059  -6.967   1.490  1.00 92.77           C  
ATOM   1203  O   PHE A 150      11.121  -7.543   4.246  1.00 92.77           O  
ATOM   1204  CG  PHE A 150       9.045  -5.892   1.838  1.00 92.77           C  
ATOM   1205  CD1 PHE A 150       7.926  -5.684   1.014  1.00 92.77           C  
ATOM   1206  CD2 PHE A 150       9.162  -5.168   3.040  1.00 92.77           C  
ATOM   1207  CE1 PHE A 150       6.950  -4.741   1.381  1.00 92.77           C  
ATOM   1208  CE2 PHE A 150       8.142  -4.289   3.441  1.00 92.77           C  
ATOM   1209  CZ  PHE A 150       7.046  -4.057   2.599  1.00 92.77           C  
ATOM   1210  N   ALA A 151       8.983  -8.117   4.591  1.00 83.34           N  
ATOM   1211  CA  ALA A 151       9.023  -7.911   6.029  1.00 83.34           C  
ATOM   1212  C   ALA A 151       9.733  -9.097   6.688  1.00 83.34           C  
ATOM   1213  CB  ALA A 151       7.598  -7.713   6.558  1.00 83.34           C  
ATOM   1214  O   ALA A 151       9.395 -10.248   6.427  1.00 83.34           O  
ATOM   1215  N   SER A 152      10.722  -8.808   7.535  1.00 80.46           N  
ATOM   1216  CA  SER A 152      11.438  -9.843   8.288  1.00 80.46           C  
ATOM   1217  C   SER A 152      10.639 -10.348   9.489  1.00 80.46           C  
ATOM   1218  CB  SER A 152      12.769  -9.301   8.811  1.00 80.46           C  
ATOM   1219  O   SER A 152      10.828 -11.480   9.919  1.00 80.46           O  
ATOM   1220  OG  SER A 152      13.540  -8.707   7.781  1.00 80.46           O  
ATOM   1221  N   GLU A 153       9.786  -9.494  10.056  1.00 87.35           N  
ATOM   1222  CA  GLU A 153       9.009  -9.783  11.257  1.00 87.35           C  
ATOM   1223  C   GLU A 153       7.559 -10.075  10.882  1.00 87.35           C  
ATOM   1224  CB  GLU A 153       9.115  -8.629  12.268  1.00 87.35           C  
ATOM   1225  O   GLU A 153       6.953  -9.356  10.088  1.00 87.35           O  
ATOM   1226  CG  GLU A 153      10.545  -8.493  12.820  1.00 87.35           C  
ATOM   1227  CD  GLU A 153      10.723  -7.342  13.825  1.00 87.35           C  
ATOM   1228  OE1 GLU A 153      11.901  -7.023  14.109  1.00 87.35           O  
ATOM   1229  OE2 GLU A 153       9.711  -6.785  14.305  1.00 87.35           O  
ATOM   1230  N   ILE A 154       7.018 -11.145  11.463  1.00 91.32           N  
ATOM   1231  CA  ILE A 154       5.603 -11.497  11.352  1.00 91.32           C  
ATOM   1232  C   ILE A 154       4.818 -10.548  12.256  1.00 91.32           C  
ATOM   1233  CB  ILE A 154       5.374 -12.976  11.736  1.00 91.32           C  
ATOM   1234  O   ILE A 154       5.205 -10.324  13.407  1.00 91.32           O  
ATOM   1235  CG1 ILE A 154       6.209 -13.920  10.836  1.00 91.32           C  
ATOM   1236  CG2 ILE A 154       3.880 -13.340  11.640  1.00 91.32           C  
ATOM   1237  CD1 ILE A 154       6.255 -15.370  11.333  1.00 91.32           C  
ATOM   1238  N   ASN A 155       3.700 -10.023  11.761  1.00 94.50           N  
ATOM   1239  CA  ASN A 155       2.889  -9.089  12.528  1.00 94.50           C  
ATOM   1240  C   ASN A 155       2.270  -9.772  13.754  1.00 94.50           C  
ATOM   1241  CB  ASN A 155       1.783  -8.509  11.649  1.00 94.50           C  
ATOM   1242  O   ASN A 155       1.723 -10.880  13.668  1.00 94.50           O  
ATOM   1243  CG  ASN A 155       2.274  -7.812  10.397  1.00 94.50           C  
ATOM   1244  ND2 ASN A 155       1.556  -7.993   9.315  1.00 94.50           N  
ATOM   1245  OD1 ASN A 155       3.229  -7.055  10.401  1.00 94.50           O  
ATOM   1246  N   LYS A 156       2.271  -9.080  14.895  1.00 95.44           N  
ATOM   1247  CA  LYS A 156       1.579  -9.546  16.101  1.00 95.44           C  
ATOM   1248  C   LYS A 156       0.089  -9.268  15.963  1.00 95.44           C  
ATOM   1249  CB  LYS A 156       2.166  -8.872  17.344  1.00 95.44           C  
ATOM   1250  O   LYS A 156      -0.336  -8.111  15.960  1.00 95.44           O  
ATOM   1251  CG  LYS A 156       3.615  -9.314  17.576  1.00 95.44           C  
ATOM   1252  CD  LYS A 156       4.204  -8.562  18.769  1.00 95.44           C  
ATOM   1253  CE  LYS A 156       5.672  -8.961  18.927  1.00 95.44           C  
ATOM   1254  NZ  LYS A 156       6.330  -8.151  19.977  1.00 95.44           N  
ATOM   1255  N   VAL A 157      -0.705 -10.332  15.882  1.00 96.71           N  
ATOM   1256  CA  VAL A 157      -2.166 -10.246  15.763  1.00 96.71           C  
ATOM   1257  C   VAL A 157      -2.826 -10.636  17.083  1.00 96.71           C  
ATOM   1258  CB  VAL A 157      -2.701 -11.088  14.588  1.00 96.71           C  
ATOM   1259  O   VAL A 157      -2.550 -11.713  17.617  1.00 96.71           O  
ATOM   1260  CG1 VAL A 157      -4.180 -10.761  14.347  1.00 96.71           C  
ATOM   1261  CG2 VAL A 157      -1.936 -10.821  13.283  1.00 96.71           C  
ATOM   1262  N   ALA A 158      -3.696  -9.765  17.595  1.00 97.28           N  
ATOM   1263  CA  ALA A 158      -4.569 -10.044  18.733  1.00 97.28           C  
ATOM   1264  C   ALA A 158      -5.988 -10.375  18.248  1.00 97.28           C  
ATOM   1265  CB  ALA A 158      -4.554  -8.848  19.690  1.00 97.28           C  
ATOM   1266  O   ALA A 158      -6.551  -9.635  17.437  1.00 97.28           O  
ATOM   1267  N   VAL A 159      -6.564 -11.465  18.753  1.00 97.61           N  
ATOM   1268  CA  VAL A 159      -7.897 -11.950  18.377  1.00 97.61           C  
ATOM   1269  C   VAL A 159      -8.862 -11.805  19.551  1.00 97.61           C  
ATOM   1270  CB  VAL A 159      -7.854 -13.403  17.869  1.00 97.61           C  
ATOM   1271  O   VAL A 159      -8.631 -12.342  20.634  1.00 97.61           O  
ATOM   1272  CG1 VAL A 159      -9.226 -13.839  17.347  1.00 97.61           C  
ATOM   1273  CG2 VAL A 159      -6.870 -13.561  16.708  1.00 97.61           C  
ATOM   1274  N   PHE A 160      -9.964 -11.100  19.320  1.00 97.23           N  
ATOM   1275  CA  PHE A 160     -11.030 -10.893  20.290  1.00 97.23           C  
ATOM   1276  C   PHE A 160     -12.187 -11.860  20.046  1.00 97.23           C  
ATOM   1277  CB  PHE A 160     -11.496  -9.439  20.240  1.00 97.23           C  
ATOM   1278  O   PHE A 160     -12.831 -11.799  18.993  1.00 97.23           O  
ATOM   1279  CG  PHE A 160     -10.435  -8.443  20.626  1.00 97.23           C  
ATOM   1280  CD1 PHE A 160     -10.032  -8.345  21.970  1.00 97.23           C  
ATOM   1281  CD2 PHE A 160      -9.903  -7.574  19.659  1.00 97.23           C  
ATOM   1282  CE1 PHE A 160      -9.117  -7.354  22.354  1.00 97.23           C  
ATOM   1283  CE2 PHE A 160      -9.004  -6.573  20.051  1.00 97.23           C  
ATOM   1284  CZ  PHE A 160      -8.616  -6.459  21.394  1.00 97.23           C  
ATOM   1285  N   THR A 161     -12.456 -12.720  21.029  1.00 95.98           N  
ATOM   1286  CA  THR A 161     -13.554 -13.703  21.018  1.00 95.98           C  
ATOM   1287  C   THR A 161     -14.052 -13.979  22.434  1.00 95.98           C  
ATOM   1288  CB  THR A 161     -13.131 -15.041  20.384  1.00 95.98           C  
ATOM   1289  O   THR A 161     -13.264 -13.987  23.379  1.00 95.98           O  
ATOM   1290  CG2 THR A 161     -12.810 -14.878  18.913  1.00 95.98           C  
ATOM   1291  OG1 THR A 161     -11.963 -15.546  20.979  1.00 95.98           O  
ATOM   1292  N   GLU A 162     -15.358 -14.203  22.590  1.00 93.66           N  
ATOM   1293  CA  GLU A 162     -15.954 -14.659  23.859  1.00 93.66           C  
ATOM   1294  C   GLU A 162     -15.935 -16.193  23.971  1.00 93.66           C  
ATOM   1295  CB  GLU A 162     -17.392 -14.124  23.982  1.00 93.66           C  
ATOM   1296  O   GLU A 162     -15.844 -16.751  25.065  1.00 93.66           O  
ATOM   1297  CG  GLU A 162     -17.424 -12.603  24.213  1.00 93.66           C  
ATOM   1298  CD  GLU A 162     -18.843 -12.012  24.274  1.00 93.66           C  
ATOM   1299  OE1 GLU A 162     -18.944 -10.773  24.120  1.00 93.66           O  
ATOM   1300  OE2 GLU A 162     -19.810 -12.791  24.435  1.00 93.66           O  
ATOM   1301  N   ASN A 163     -15.967 -16.888  22.831  1.00 94.55           N  
ATOM   1302  CA  ASN A 163     -16.060 -18.340  22.766  1.00 94.55           C  
ATOM   1303  C   ASN A 163     -14.708 -19.010  23.051  1.00 94.55           C  
ATOM   1304  CB  ASN A 163     -16.614 -18.728  21.384  1.00 94.55           C  
ATOM   1305  O   ASN A 163     -13.760 -18.889  22.277  1.00 94.55           O  
ATOM   1306  CG  ASN A 163     -18.017 -18.191  21.159  1.00 94.55           C  
ATOM   1307  ND2 ASN A 163     -18.251 -17.519  20.055  1.00 94.55           N  
ATOM   1308  OD1 ASN A 163     -18.880 -18.381  22.002  1.00 94.55           O  
ATOM   1309  N   ALA A 164     -14.632 -19.822  24.108  1.00 93.34           N  
ATOM   1310  CA  ALA A 164     -13.404 -20.538  24.473  1.00 93.34           C  
ATOM   1311  C   ALA A 164     -12.891 -21.498  23.377  1.00 93.34           C  
ATOM   1312  CB  ALA A 164     -13.655 -21.286  25.787  1.00 93.34           C  
ATOM   1313  O   ALA A 164     -11.687 -21.727  23.274  1.00 93.34           O  
ATOM   1314  N   SER A 165     -13.778 -22.057  22.546  1.00 94.65           N  
ATOM   1315  CA  SER A 165     -13.383 -22.886  21.396  1.00 94.65           C  
ATOM   1316  C   SER A 165     -12.651 -22.074  20.325  1.00 94.65           C  
ATOM   1317  CB  SER A 165     -14.608 -23.546  20.755  1.00 94.65           C  
ATOM   1318  O   SER A 165     -11.656 -22.534  19.775  1.00 94.65           O  
ATOM   1319  OG  SER A 165     -15.340 -24.281  21.719  1.00 94.65           O  
ATOM   1320  N   GLU A 166     -13.114 -20.853  20.056  1.00 94.80           N  
ATOM   1321  CA  GLU A 166     -12.511 -19.948  19.074  1.00 94.80           C  
ATOM   1322  C   GLU A 166     -11.158 -19.409  19.545  1.00 94.80           C  
ATOM   1323  CB  GLU A 166     -13.469 -18.784  18.815  1.00 94.80           C  
ATOM   1324  O   GLU A 166     -10.243 -19.262  18.736  1.00 94.80           O  
ATOM   1325  CG  GLU A 166     -14.717 -19.196  18.022  1.00 94.80           C  
ATOM   1326  CD  GLU A 166     -15.669 -18.018  17.753  1.00 94.80           C  
ATOM   1327  OE1 GLU A 166     -16.556 -18.186  16.893  1.00 94.80           O  
ATOM   1328  OE2 GLU A 166     -15.562 -16.979  18.446  1.00 94.80           O  
ATOM   1329  N   VAL A 167     -11.000 -19.195  20.857  1.00 95.58           N  
ATOM   1330  CA  VAL A 167      -9.711 -18.844  21.474  1.00 95.58           C  
ATOM   1331  C   VAL A 167      -8.663 -19.921  21.186  1.00 95.58           C  
ATOM   1332  CB  VAL A 167      -9.860 -18.625  22.993  1.00 95.58           C  
ATOM   1333  O   VAL A 167      -7.576 -19.593  20.719  1.00 95.58           O  
ATOM   1334  CG1 VAL A 167      -8.521 -18.366  23.693  1.00 95.58           C  
ATOM   1335  CG2 VAL A 167     -10.755 -17.419  23.303  1.00 95.58           C  
ATOM   1336  N   LYS A 168      -9.000 -21.204  21.381  1.00 96.08           N  
ATOM   1337  CA  LYS A 168      -8.081 -22.317  21.082  1.00 96.08           C  
ATOM   1338  C   LYS A 168      -7.693 -22.354  19.607  1.00 96.08           C  
ATOM   1339  CB  LYS A 168      -8.700 -23.659  21.479  1.00 96.08           C  
ATOM   1340  O   LYS A 168      -6.515 -22.471  19.294  1.00 96.08           O  
ATOM   1341  CG  LYS A 168      -8.837 -23.798  22.997  1.00 96.08           C  
ATOM   1342  CD  LYS A 168      -9.483 -25.146  23.315  1.00 96.08           C  
ATOM   1343  CE  LYS A 168      -9.665 -25.277  24.826  1.00 96.08           C  
ATOM   1344  NZ  LYS A 168     -10.215 -26.609  25.164  1.00 96.08           N  
ATOM   1345  N   ILE A 169      -8.663 -22.173  18.708  1.00 96.14           N  
ATOM   1346  CA  ILE A 169      -8.406 -22.101  17.262  1.00 96.14           C  
ATOM   1347  C   ILE A 169      -7.462 -20.933  16.946  1.00 96.14           C  
ATOM   1348  CB  ILE A 169      -9.738 -21.984  16.483  1.00 96.14           C  
ATOM   1349  O   ILE A 169      -6.545 -21.085  16.141  1.00 96.14           O  
ATOM   1350  CG1 ILE A 169     -10.569 -23.278  16.644  1.00 96.14           C  
ATOM   1351  CG2 ILE A 169      -9.500 -21.702  14.986  1.00 96.14           C  
ATOM   1352  CD1 ILE A 169     -12.023 -23.145  16.174  1.00 96.14           C  
ATOM   1353  N   ALA A 170      -7.652 -19.770  17.571  1.00 96.31           N  
ATOM   1354  CA  ALA A 170      -6.777 -18.621  17.372  1.00 96.31           C  
ATOM   1355  C   ALA A 170      -5.337 -18.904  17.839  1.00 96.31           C  
ATOM   1356  CB  ALA A 170      -7.380 -17.409  18.092  1.00 96.31           C  
ATOM   1357  O   ALA A 170      -4.389 -18.590  17.117  1.00 96.31           O  
ATOM   1358  N   GLU A 171      -5.171 -19.517  19.012  1.00 95.53           N  
ATOM   1359  CA  GLU A 171      -3.867 -19.898  19.573  1.00 95.53           C  
ATOM   1360  C   GLU A 171      -3.154 -20.955  18.717  1.00 95.53           C  
ATOM   1361  CB  GLU A 171      -4.049 -20.415  21.011  1.00 95.53           C  
ATOM   1362  O   GLU A 171      -1.977 -20.791  18.395  1.00 95.53           O  
ATOM   1363  CG  GLU A 171      -4.419 -19.292  21.993  1.00 95.53           C  
ATOM   1364  CD  GLU A 171      -4.683 -19.783  23.428  1.00 95.53           C  
ATOM   1365  OE1 GLU A 171      -4.823 -18.904  24.309  1.00 95.53           O  
ATOM   1366  OE2 GLU A 171      -4.753 -21.014  23.656  1.00 95.53           O  
ATOM   1367  N   GLU A 172      -3.871 -21.990  18.270  1.00 95.97           N  
ATOM   1368  CA  GLU A 172      -3.356 -23.026  17.360  1.00 95.97           C  
ATOM   1369  C   GLU A 172      -2.902 -22.434  16.023  1.00 95.97           C  
ATOM   1370  CB  GLU A 172      -4.455 -24.066  17.095  1.00 95.97           C  
ATOM   1371  O   GLU A 172      -1.850 -22.793  15.492  1.00 95.97           O  
ATOM   1372  CG  GLU A 172      -4.689 -25.004  18.290  1.00 95.97           C  
ATOM   1373  CD  GLU A 172      -5.923 -25.908  18.116  1.00 95.97           C  
ATOM   1374  OE1 GLU A 172      -6.258 -26.616  19.096  1.00 95.97           O  
ATOM   1375  OE2 GLU A 172      -6.532 -25.904  17.020  1.00 95.97           O  
ATOM   1376  N   ASN A 173      -3.650 -21.456  15.509  1.00 95.17           N  
ATOM   1377  CA  ASN A 173      -3.284 -20.707  14.314  1.00 95.17           C  
ATOM   1378  C   ASN A 173      -2.254 -19.610  14.601  1.00 95.17           C  
ATOM   1379  CB  ASN A 173      -4.546 -20.177  13.619  1.00 95.17           C  
ATOM   1380  O   ASN A 173      -2.027 -18.772  13.736  1.00 95.17           O  
ATOM   1381  CG  ASN A 173      -5.277 -21.290  12.907  1.00 95.17           C  
ATOM   1382  ND2 ASN A 173      -6.318 -21.828  13.483  1.00 95.17           N  
ATOM   1383  OD1 ASN A 173      -4.903 -21.709  11.831  1.00 95.17           O  
ATOM   1384  N   GLY A 174      -1.610 -19.582  15.772  1.00 93.48           N  
ATOM   1385  CA  GLY A 174      -0.506 -18.694  16.139  1.00 93.48           C  
ATOM   1386  C   GLY A 174      -0.881 -17.218  16.289  1.00 93.48           C  
ATOM   1387  O   GLY A 174      -0.090 -16.353  15.902  1.00 93.48           O  
ATOM   1388  N   ALA A 175      -2.081 -16.916  16.784  1.00 95.27           N  
ATOM   1389  CA  ALA A 175      -2.390 -15.591  17.313  1.00 95.27           C  
ATOM   1390  C   ALA A 175      -1.421 -15.255  18.459  1.00 95.27           C  
ATOM   1391  CB  ALA A 175      -3.843 -15.558  17.797  1.00 95.27           C  
ATOM   1392  O   ALA A 175      -1.152 -16.093  19.316  1.00 95.27           O  
ATOM   1393  N   ALA A 176      -0.903 -14.025  18.493  1.00 95.51           N  
ATOM   1394  CA  ALA A 176      -0.011 -13.601  19.574  1.00 95.51           C  
ATOM   1395  C   ALA A 176      -0.768 -13.491  20.905  1.00 95.51           C  
ATOM   1396  CB  ALA A 176       0.635 -12.265  19.182  1.00 95.51           C  
ATOM   1397  O   ALA A 176      -0.222 -13.787  21.965  1.00 95.51           O  
ATOM   1398  N   PHE A 177      -2.032 -13.068  20.829  1.00 96.04           N  
ATOM   1399  CA  PHE A 177      -2.940 -12.954  21.962  1.00 96.04           C  
ATOM   1400  C   PHE A 177      -4.349 -13.342  21.515  1.00 96.04           C  
ATOM   1401  CB  PHE A 177      -2.918 -11.515  22.504  1.00 96.04           C  
ATOM   1402  O   PHE A 177      -4.809 -12.875  20.473  1.00 96.04           O  
ATOM   1403  CG  PHE A 177      -1.529 -10.960  22.764  1.00 96.04           C  
ATOM   1404  CD1 PHE A 177      -0.812 -11.366  23.903  1.00 96.04           C  
ATOM   1405  CD2 PHE A 177      -0.928 -10.085  21.836  1.00 96.04           C  
ATOM   1406  CE1 PHE A 177       0.497 -10.900  24.118  1.00 96.04           C  
ATOM   1407  CE2 PHE A 177       0.383  -9.620  22.049  1.00 96.04           C  
ATOM   1408  CZ  PHE A 177       1.095 -10.028  23.191  1.00 96.04           C  
ATOM   1409  N   ALA A 178      -5.047 -14.146  22.309  1.00 96.13           N  
ATOM   1410  CA  ALA A 178      -6.443 -14.496  22.082  1.00 96.13           C  
ATOM   1411  C   ALA A 178      -7.222 -14.383  23.398  1.00 96.13           C  
ATOM   1412  CB  ALA A 178      -6.514 -15.895  21.467  1.00 96.13           C  
ATOM   1413  O   ALA A 178      -6.714 -14.736  24.462  1.00 96.13           O  
ATOM   1414  N   GLY A 179      -8.438 -13.842  23.348  1.00 95.46           N  
ATOM   1415  CA  GLY A 179      -9.292 -13.753  24.531  1.00 95.46           C  
ATOM   1416  C   GLY A 179     -10.447 -12.770  24.395  1.00 95.46           C  
ATOM   1417  O   GLY A 179     -10.624 -12.133  23.358  1.00 95.46           O  
ATOM   1418  N   GLY A 180     -11.221 -12.650  25.474  1.00 93.98           N  
ATOM   1419  CA  GLY A 180     -12.400 -11.789  25.548  1.00 93.98           C  
ATOM   1420  C   GLY A 180     -12.182 -10.538  26.402  1.00 93.98           C  
ATOM   1421  O   GLY A 180     -11.200  -9.810  26.237  1.00 93.98           O  
ATOM   1422  N   THR A 181     -13.070 -10.320  27.374  1.00 93.52           N  
ATOM   1423  CA  THR A 181     -13.016  -9.215  28.355  1.00 93.52           C  
ATOM   1424  C   THR A 181     -11.664  -9.054  29.055  1.00 93.52           C  
ATOM   1425  CB  THR A 181     -14.062  -9.421  29.462  1.00 93.52           C  
ATOM   1426  O   THR A 181     -11.194  -7.930  29.238  1.00 93.52           O  
ATOM   1427  CG2 THR A 181     -15.490  -9.278  28.975  1.00 93.52           C  
ATOM   1428  OG1 THR A 181     -13.967 -10.718  30.002  1.00 93.52           O  
ATOM   1429  N   SER A 182     -11.006 -10.161  29.413  1.00 93.38           N  
ATOM   1430  CA  SER A 182      -9.694 -10.148  30.071  1.00 93.38           C  
ATOM   1431  C   SER A 182      -8.610  -9.530  29.185  1.00 93.38           C  
ATOM   1432  CB  SER A 182      -9.300 -11.572  30.478  1.00 93.38           C  
ATOM   1433  O   SER A 182      -7.796  -8.742  29.663  1.00 93.38           O  
ATOM   1434  OG  SER A 182      -9.263 -12.429  29.348  1.00 93.38           O  
ATOM   1435  N   LEU A 183      -8.622  -9.830  27.884  1.00 95.21           N  
ATOM   1436  CA  LEU A 183      -7.687  -9.258  26.917  1.00 95.21           C  
ATOM   1437  C   LEU A 183      -7.977  -7.770  26.681  1.00 95.21           C  
ATOM   1438  CB  LEU A 183      -7.760 -10.083  25.617  1.00 95.21           C  
ATOM   1439  O   LEU A 183      -7.049  -6.965  26.590  1.00 95.21           O  
ATOM   1440  CG  LEU A 183      -6.751  -9.646  24.541  1.00 95.21           C  
ATOM   1441  CD1 LEU A 183      -5.307  -9.820  25.010  1.00 95.21           C  
ATOM   1442  CD2 LEU A 183      -6.941 -10.468  23.269  1.00 95.21           C  
ATOM   1443  N   ILE A 184      -9.259  -7.394  26.640  1.00 95.11           N  
ATOM   1444  CA  ILE A 184      -9.693  -5.997  26.511  1.00 95.11           C  
ATOM   1445  C   ILE A 184      -9.131  -5.145  27.656  1.00 95.11           C  
ATOM   1446  CB  ILE A 184     -11.237  -5.917  26.427  1.00 95.11           C  
ATOM   1447  O   ILE A 184      -8.630  -4.049  27.403  1.00 95.11           O  
ATOM   1448  CG1 ILE A 184     -11.716  -6.550  25.101  1.00 95.11           C  
ATOM   1449  CG2 ILE A 184     -11.748  -4.468  26.547  1.00 95.11           C  
ATOM   1450  CD1 ILE A 184     -13.239  -6.682  24.965  1.00 95.11           C  
ATOM   1451  N   GLN A 185      -9.177  -5.651  28.892  1.00 95.17           N  
ATOM   1452  CA  GLN A 185      -8.642  -4.950  30.060  1.00 95.17           C  
ATOM   1453  C   GLN A 185      -7.115  -4.801  29.993  1.00 95.17           C  
ATOM   1454  CB  GLN A 185      -9.108  -5.663  31.334  1.00 95.17           C  
ATOM   1455  O   GLN A 185      -6.612  -3.693  30.137  1.00 95.17           O  
ATOM   1456  CG  GLN A 185      -8.723  -4.857  32.581  1.00 95.17           C  
ATOM   1457  CD  GLN A 185      -9.317  -5.410  33.870  1.00 95.17           C  
ATOM   1458  NE2 GLN A 185      -8.983  -4.807  34.987  1.00 95.17           N  
ATOM   1459  OE1 GLN A 185     -10.088  -6.358  33.903  1.00 95.17           O  
ATOM   1460  N   LYS A 186      -6.376  -5.861  29.651  1.00 95.68           N  
ATOM   1461  CA  LYS A 186      -4.908  -5.787  29.506  1.00 95.68           C  
ATOM   1462  C   LYS A 186      -4.454  -4.778  28.449  1.00 95.68           C  
ATOM   1463  CB  LYS A 186      -4.359  -7.169  29.159  1.00 95.68           C  
ATOM   1464  O   LYS A 186      -3.473  -4.067  28.640  1.00 95.68           O  
ATOM   1465  CG  LYS A 186      -4.516  -8.154  30.320  1.00 95.68           C  
ATOM   1466  CD  LYS A 186      -3.836  -9.471  29.956  1.00 95.68           C  
ATOM   1467  CE  LYS A 186      -3.981 -10.451  31.115  1.00 95.68           C  
ATOM   1468  NZ  LYS A 186      -3.290 -11.725  30.808  1.00 95.68           N  
ATOM   1469  N   ILE A 187      -5.178  -4.680  27.332  1.00 95.30           N  
ATOM   1470  CA  ILE A 187      -4.904  -3.670  26.296  1.00 95.30           C  
ATOM   1471  C   ILE A 187      -5.303  -2.274  26.793  1.00 95.30           C  
ATOM   1472  CB  ILE A 187      -5.619  -4.048  24.982  1.00 95.30           C  
ATOM   1473  O   ILE A 187      -4.626  -1.287  26.500  1.00 95.30           O  
ATOM   1474  CG1 ILE A 187      -5.027  -5.367  24.433  1.00 95.30           C  
ATOM   1475  CG2 ILE A 187      -5.475  -2.939  23.918  1.00 95.30           C  
ATOM   1476  CD1 ILE A 187      -5.894  -6.000  23.350  1.00 95.30           C  
ATOM   1477  N   TRP A 188      -6.381  -2.163  27.574  1.00 93.38           N  
ATOM   1478  CA  TRP A 188      -6.765  -0.912  28.230  1.00 93.38           C  
ATOM   1479  C   TRP A 188      -5.720  -0.423  29.240  1.00 93.38           C  
ATOM   1480  CB  TRP A 188      -8.128  -1.059  28.905  1.00 93.38           C  
ATOM   1481  O   TRP A 188      -5.529   0.788  29.348  1.00 93.38           O  
ATOM   1482  CG  TRP A 188      -8.618   0.220  29.494  1.00 93.38           C  
ATOM   1483  CD1 TRP A 188      -8.337   0.668  30.738  1.00 93.38           C  
ATOM   1484  CD2 TRP A 188      -9.367   1.283  28.845  1.00 93.38           C  
ATOM   1485  CE2 TRP A 188      -9.518   2.360  29.766  1.00 93.38           C  
ATOM   1486  CE3 TRP A 188      -9.908   1.452  27.555  1.00 93.38           C  
ATOM   1487  NE1 TRP A 188      -8.873   1.928  30.907  1.00 93.38           N  
ATOM   1488  CH2 TRP A 188     -10.706   3.686  28.129  1.00 93.38           C  
ATOM   1489  CZ2 TRP A 188     -10.190   3.543  29.427  1.00 93.38           C  
ATOM   1490  CZ3 TRP A 188     -10.548   2.650  27.193  1.00 93.38           C  
ATOM   1491  N   ASP A 189      -4.987  -1.335  29.868  1.00 94.68           N  
ATOM   1492  CA  ASP A 189      -3.915  -1.035  30.822  1.00 94.68           C  
ATOM   1493  C   ASP A 189      -2.520  -0.935  30.159  1.00 94.68           C  
ATOM   1494  CB  ASP A 189      -3.995  -2.048  31.983  1.00 94.68           C  
ATOM   1495  O   ASP A 189      -1.523  -0.734  30.844  1.00 94.68           O  
ATOM   1496  CG  ASP A 189      -5.316  -1.955  32.777  1.00 94.68           C  
ATOM   1497  OD1 ASP A 189      -5.909  -0.848  32.830  1.00 94.68           O  
ATOM   1498  OD2 ASP A 189      -5.766  -2.989  33.325  1.00 94.68           O  
ATOM   1499  N   ASP A 190      -2.440  -1.022  28.820  1.00 93.12           N  
ATOM   1500  CA  ASP A 190      -1.190  -0.997  28.026  1.00 93.12           C  
ATOM   1501  C   ASP A 190      -0.206  -2.143  28.335  1.00 93.12           C  
ATOM   1502  CB  ASP A 190      -0.502   0.392  28.034  1.00 93.12           C  
ATOM   1503  O   ASP A 190       0.968  -2.078  27.970  1.00 93.12           O  
ATOM   1504  CG  ASP A 190      -1.298   1.445  27.279  1.00 93.12           C  
ATOM   1505  OD1 ASP A 190      -1.671   1.197  26.109  1.00 93.12           O  
ATOM   1506  OD2 ASP A 190      -1.719   2.464  27.872  1.00 93.12           O  
ATOM   1507  N   GLU A 191      -0.673  -3.237  28.941  1.00 94.59           N  
ATOM   1508  CA  GLU A 191       0.153  -4.431  29.170  1.00 94.59           C  
ATOM   1509  C   GLU A 191       0.467  -5.169  27.862  1.00 94.59           C  
ATOM   1510  CB  GLU A 191      -0.574  -5.414  30.094  1.00 94.59           C  
ATOM   1511  O   GLU A 191       1.504  -5.819  27.725  1.00 94.59           O  
ATOM   1512  CG  GLU A 191      -0.882  -4.869  31.494  1.00 94.59           C  
ATOM   1513  CD  GLU A 191      -1.469  -5.953  32.417  1.00 94.59           C  
ATOM   1514  OE1 GLU A 191      -1.577  -5.681  33.631  1.00 94.59           O  
ATOM   1515  OE2 GLU A 191      -1.782  -7.070  31.925  1.00 94.59           O  
ATOM   1516  N   ILE A 192      -0.456  -5.092  26.900  1.00 93.66           N  
ATOM   1517  CA  ILE A 192      -0.387  -5.803  25.626  1.00 93.66           C  
ATOM   1518  C   ILE A 192      -0.507  -4.808  24.477  1.00 93.66           C  
ATOM   1519  CB  ILE A 192      -1.456  -6.917  25.561  1.00 93.66           C  
ATOM   1520  O   ILE A 192      -1.473  -4.050  24.386  1.00 93.66           O  
ATOM   1521  CG1 ILE A 192      -1.166  -7.993  26.634  1.00 93.66           C  
ATOM   1522  CG2 ILE A 192      -1.481  -7.544  24.155  1.00 93.66           C  
ATOM   1523  CD1 ILE A 192      -2.232  -9.088  26.743  1.00 93.66           C  
ATOM   1524  N   VAL A 193       0.447  -4.881  23.547  1.00 93.34           N  
ATOM   1525  CA  VAL A 193       0.446  -4.113  22.301  1.00 93.34           C  
ATOM   1526  C   VAL A 193       0.566  -5.075  21.125  1.00 93.34           C  
ATOM   1527  CB  VAL A 193       1.570  -3.057  22.283  1.00 93.34           C  
ATOM   1528  O   VAL A 193       1.533  -5.831  21.023  1.00 93.34           O  
ATOM   1529  CG1 VAL A 193       1.508  -2.210  21.003  1.00 93.34           C  
ATOM   1530  CG2 VAL A 193       1.465  -2.103  23.481  1.00 93.34           C  
ATOM   1531  N   ALA A 194      -0.418  -5.025  20.232  1.00 94.64           N  
ATOM   1532  CA  ALA A 194      -0.419  -5.751  18.968  1.00 94.64           C  
ATOM   1533  C   ALA A 194      -0.374  -4.788  17.768  1.00 94.64           C  
ATOM   1534  CB  ALA A 194      -1.629  -6.692  18.945  1.00 94.64           C  
ATOM   1535  O   ALA A 194      -0.725  -3.599  17.866  1.00 94.64           O  
ATOM   1536  N   ASP A 195       0.055  -5.319  16.626  1.00 94.13           N  
ATOM   1537  CA  ASP A 195       0.105  -4.597  15.357  1.00 94.13           C  
ATOM   1538  C   ASP A 195      -1.288  -4.540  14.739  1.00 94.13           C  
ATOM   1539  CB  ASP A 195       1.121  -5.256  14.414  1.00 94.13           C  
ATOM   1540  O   ASP A 195      -1.787  -3.449  14.443  1.00 94.13           O  
ATOM   1541  CG  ASP A 195       2.513  -5.266  15.042  1.00 94.13           C  
ATOM   1542  OD1 ASP A 195       2.907  -4.193  15.559  1.00 94.13           O  
ATOM   1543  OD2 ASP A 195       3.111  -6.364  15.079  1.00 94.13           O  
ATOM   1544  N   PHE A 196      -1.943  -5.704  14.671  1.00 95.65           N  
ATOM   1545  CA  PHE A 196      -3.303  -5.867  14.170  1.00 95.65           C  
ATOM   1546  C   PHE A 196      -4.236  -6.451  15.224  1.00 95.65           C  
ATOM   1547  CB  PHE A 196      -3.313  -6.721  12.899  1.00 95.65           C  
ATOM   1548  O   PHE A 196      -3.850  -7.258  16.071  1.00 95.65           O  
ATOM   1549  CG  PHE A 196      -2.592  -6.060  11.749  1.00 95.65           C  
ATOM   1550  CD1 PHE A 196      -3.227  -5.053  10.998  1.00 95.65           C  
ATOM   1551  CD2 PHE A 196      -1.260  -6.403  11.473  1.00 95.65           C  
ATOM   1552  CE1 PHE A 196      -2.532  -4.399   9.966  1.00 95.65           C  
ATOM   1553  CE2 PHE A 196      -0.558  -5.725  10.464  1.00 95.65           C  
ATOM   1554  CZ  PHE A 196      -1.195  -4.739   9.701  1.00 95.65           C  
ATOM   1555  N   TYR A 197      -5.499  -6.053  15.115  1.00 96.14           N  
ATOM   1556  CA  TYR A 197      -6.583  -6.497  15.974  1.00 96.14           C  
ATOM   1557  C   TYR A 197      -7.683  -7.088  15.100  1.00 96.14           C  
ATOM   1558  CB  TYR A 197      -7.091  -5.314  16.802  1.00 96.14           C  
ATOM   1559  O   TYR A 197      -8.166  -6.426  14.177  1.00 96.14           O  
ATOM   1560  CG  TYR A 197      -6.050  -4.718  17.730  1.00 96.14           C  
ATOM   1561  CD1 TYR A 197      -5.818  -5.268  19.006  1.00 96.14           C  
ATOM   1562  CD2 TYR A 197      -5.256  -3.649  17.272  1.00 96.14           C  
ATOM   1563  CE1 TYR A 197      -4.803  -4.739  19.826  1.00 96.14           C  
ATOM   1564  CE2 TYR A 197      -4.220  -3.143  18.076  1.00 96.14           C  
ATOM   1565  OH  TYR A 197      -2.973  -3.218  20.120  1.00 96.14           O  
ATOM   1566  CZ  TYR A 197      -3.997  -3.684  19.359  1.00 96.14           C  
ATOM   1567  N   VAL A 198      -8.072  -8.318  15.408  1.00 96.61           N  
ATOM   1568  CA  VAL A 198      -9.126  -9.075  14.731  1.00 96.61           C  
ATOM   1569  C   VAL A 198     -10.217  -9.381  15.747  1.00 96.61           C  
ATOM   1570  CB  VAL A 198      -8.549 -10.359  14.108  1.00 96.61           C  
ATOM   1571  O   VAL A 198      -9.913  -9.673  16.901  1.00 96.61           O  
ATOM   1572  CG1 VAL A 198      -9.636 -11.231  13.478  1.00 96.61           C  
ATOM   1573  CG2 VAL A 198      -7.532 -10.020  13.010  1.00 96.61           C  
ATOM   1574  N   ALA A 199     -11.482  -9.296  15.350  1.00 96.66           N  
ATOM   1575  CA  ALA A 199     -12.604  -9.532  16.251  1.00 96.66           C  
ATOM   1576  C   ALA A 199     -13.706 -10.367  15.596  1.00 96.66           C  
ATOM   1577  CB  ALA A 199     -13.134  -8.180  16.744  1.00 96.66           C  
ATOM   1578  O   ALA A 199     -14.032 -10.184  14.421  1.00 96.66           O  
ATOM   1579  N   VAL A 200     -14.333 -11.235  16.386  1.00 96.22           N  
ATOM   1580  CA  VAL A 200     -15.609 -11.854  16.015  1.00 96.22           C  
ATOM   1581  C   VAL A 200     -16.744 -10.846  16.258  1.00 96.22           C  
ATOM   1582  CB  VAL A 200     -15.784 -13.203  16.739  1.00 96.22           C  
ATOM   1583  O   VAL A 200     -16.676 -10.067  17.209  1.00 96.22           O  
ATOM   1584  CG1 VAL A 200     -17.171 -13.838  16.593  1.00 96.22           C  
ATOM   1585  CG2 VAL A 200     -14.786 -14.202  16.138  1.00 96.22           C  
ATOM   1586  N   PRO A 201     -17.797 -10.796  15.417  1.00 95.27           N  
ATOM   1587  CA  PRO A 201     -18.877  -9.818  15.574  1.00 95.27           C  
ATOM   1588  C   PRO A 201     -19.549  -9.809  16.957  1.00 95.27           C  
ATOM   1589  CB  PRO A 201     -19.892 -10.170  14.485  1.00 95.27           C  
ATOM   1590  O   PRO A 201     -20.036  -8.765  17.380  1.00 95.27           O  
ATOM   1591  CG  PRO A 201     -19.039 -10.800  13.388  1.00 95.27           C  
ATOM   1592  CD  PRO A 201     -17.949 -11.527  14.166  1.00 95.27           C  
ATOM   1593  N   GLU A 202     -19.564 -10.948  17.652  1.00 94.69           N  
ATOM   1594  CA  GLU A 202     -20.227 -11.145  18.949  1.00 94.69           C  
ATOM   1595  C   GLU A 202     -19.614 -10.286  20.065  1.00 94.69           C  
ATOM   1596  CB  GLU A 202     -20.202 -12.646  19.303  1.00 94.69           C  
ATOM   1597  O   GLU A 202     -20.360  -9.655  20.803  1.00 94.69           O  
ATOM   1598  CG  GLU A 202     -21.034 -13.452  18.287  1.00 94.69           C  
ATOM   1599  CD  GLU A 202     -21.006 -14.978  18.469  1.00 94.69           C  
ATOM   1600  OE1 GLU A 202     -21.674 -15.621  17.624  1.00 94.69           O  
ATOM   1601  OE2 GLU A 202     -20.303 -15.483  19.373  1.00 94.69           O  
ATOM   1602  N   ILE A 203     -18.282 -10.139  20.103  1.00 95.25           N  
ATOM   1603  CA  ILE A 203     -17.566  -9.374  21.144  1.00 95.25           C  
ATOM   1604  C   ILE A 203     -17.506  -7.857  20.875  1.00 95.25           C  
ATOM   1605  CB  ILE A 203     -16.168  -9.988  21.364  1.00 95.25           C  
ATOM   1606  O   ILE A 203     -17.057  -7.059  21.703  1.00 95.25           O  
ATOM   1607  CG1 ILE A 203     -15.510  -9.429  22.640  1.00 95.25           C  
ATOM   1608  CG2 ILE A 203     -15.258  -9.792  20.141  1.00 95.25           C  
ATOM   1609  CD1 ILE A 203     -14.365 -10.281  23.174  1.00 95.25           C  
ATOM   1610  N   MET A 204     -17.957  -7.406  19.700  1.00 94.24           N  
ATOM   1611  CA  MET A 204     -17.917  -5.989  19.314  1.00 94.24           C  
ATOM   1612  C   MET A 204     -18.570  -5.027  20.330  1.00 94.24           C  
ATOM   1613  CB  MET A 204     -18.548  -5.802  17.928  1.00 94.24           C  
ATOM   1614  O   MET A 204     -18.005  -3.946  20.545  1.00 94.24           O  
ATOM   1615  CG  MET A 204     -17.657  -6.356  16.811  1.00 94.24           C  
ATOM   1616  SD  MET A 204     -16.084  -5.478  16.559  1.00 94.24           S  
ATOM   1617  CE  MET A 204     -16.687  -3.847  16.053  1.00 94.24           C  
ATOM   1618  N   PRO A 205     -19.707  -5.363  20.982  1.00 94.57           N  
ATOM   1619  CA  PRO A 205     -20.314  -4.520  22.009  1.00 94.57           C  
ATOM   1620  C   PRO A 205     -19.364  -4.209  23.169  1.00 94.57           C  
ATOM   1621  CB  PRO A 205     -21.562  -5.271  22.491  1.00 94.57           C  
ATOM   1622  O   PRO A 205     -19.275  -3.050  23.586  1.00 94.57           O  
ATOM   1623  CG  PRO A 205     -21.931  -6.142  21.295  1.00 94.57           C  
ATOM   1624  CD  PRO A 205     -20.556  -6.528  20.769  1.00 94.57           C  
ATOM   1625  N   GLU A 206     -18.615  -5.204  23.644  1.00 93.75           N  
ATOM   1626  CA  GLU A 206     -17.637  -5.056  24.725  1.00 93.75           C  
ATOM   1627  C   GLU A 206     -16.380  -4.312  24.255  1.00 93.75           C  
ATOM   1628  CB  GLU A 206     -17.239  -6.435  25.261  1.00 93.75           C  
ATOM   1629  O   GLU A 206     -15.856  -3.430  24.949  1.00 93.75           O  
ATOM   1630  CG  GLU A 206     -18.431  -7.294  25.712  1.00 93.75           C  
ATOM   1631  CD  GLU A 206     -17.952  -8.495  26.539  1.00 93.75           C  
ATOM   1632  OE1 GLU A 206     -18.669  -8.826  27.510  1.00 93.75           O  
ATOM   1633  OE2 GLU A 206     -16.783  -8.906  26.339  1.00 93.75           O  
ATOM   1634  N   LEU A 207     -15.943  -4.602  23.024  1.00 94.77           N  
ATOM   1635  CA  LEU A 207     -14.755  -4.014  22.406  1.00 94.77           C  
ATOM   1636  C   LEU A 207     -14.877  -2.499  22.180  1.00 94.77           C  
ATOM   1637  CB  LEU A 207     -14.487  -4.759  21.086  1.00 94.77           C  
ATOM   1638  O   LEU A 207     -13.867  -1.801  22.060  1.00 94.77           O  
ATOM   1639  CG  LEU A 207     -13.082  -4.516  20.514  1.00 94.77           C  
ATOM   1640  CD1 LEU A 207     -12.009  -5.183  21.366  1.00 94.77           C  
ATOM   1641  CD2 LEU A 207     -12.975  -5.063  19.099  1.00 94.77           C  
ATOM   1642  N   ASN A 208     -16.096  -1.952  22.160  1.00 94.23           N  
ATOM   1643  CA  ASN A 208     -16.347  -0.515  22.001  1.00 94.23           C  
ATOM   1644  C   ASN A 208     -15.577   0.360  23.000  1.00 94.23           C  
ATOM   1645  CB  ASN A 208     -17.850  -0.254  22.148  1.00 94.23           C  
ATOM   1646  O   ASN A 208     -15.228   1.497  22.666  1.00 94.23           O  
ATOM   1647  CG  ASN A 208     -18.626  -0.652  20.913  1.00 94.23           C  
ATOM   1648  ND2 ASN A 208     -19.805  -1.189  21.088  1.00 94.23           N  
ATOM   1649  OD1 ASN A 208     -18.209  -0.413  19.791  1.00 94.23           O  
ATOM   1650  N   ARG A 209     -15.257  -0.162  24.192  1.00 92.38           N  
ATOM   1651  CA  ARG A 209     -14.426   0.541  25.184  1.00 92.38           C  
ATOM   1652  C   ARG A 209     -13.061   0.923  24.601  1.00 92.38           C  
ATOM   1653  CB  ARG A 209     -14.273  -0.329  26.443  1.00 92.38           C  
ATOM   1654  O   ARG A 209     -12.622   2.056  24.769  1.00 92.38           O  
ATOM   1655  CG  ARG A 209     -15.621  -0.583  27.140  1.00 92.38           C  
ATOM   1656  CD  ARG A 209     -15.429  -1.438  28.397  1.00 92.38           C  
ATOM   1657  NE  ARG A 209     -16.721  -1.767  29.030  1.00 92.38           N  
ATOM   1658  NH1 ARG A 209     -15.877  -2.814  30.893  1.00 92.38           N  
ATOM   1659  NH2 ARG A 209     -18.082  -2.728  30.585  1.00 92.38           N  
ATOM   1660  CZ  ARG A 209     -16.886  -2.428  30.163  1.00 92.38           C  
ATOM   1661  N   LEU A 210     -12.445   0.041  23.813  1.00 94.53           N  
ATOM   1662  CA  LEU A 210     -11.133   0.259  23.195  1.00 94.53           C  
ATOM   1663  C   LEU A 210     -11.149   1.190  21.976  1.00 94.53           C  
ATOM   1664  CB  LEU A 210     -10.505  -1.102  22.838  1.00 94.53           C  
ATOM   1665  O   LEU A 210     -10.082   1.558  21.483  1.00 94.53           O  
ATOM   1666  CG  LEU A 210      -9.971  -1.885  24.047  1.00 94.53           C  
ATOM   1667  CD1 LEU A 210      -9.478  -3.254  23.591  1.00 94.53           C  
ATOM   1668  CD2 LEU A 210      -8.780  -1.190  24.705  1.00 94.53           C  
ATOM   1669  N   ARG A 211     -12.318   1.632  21.494  1.00 93.77           N  
ATOM   1670  CA  ARG A 211     -12.431   2.442  20.268  1.00 93.77           C  
ATOM   1671  C   ARG A 211     -11.597   3.724  20.312  1.00 93.77           C  
ATOM   1672  CB  ARG A 211     -13.914   2.732  20.009  1.00 93.77           C  
ATOM   1673  O   ARG A 211     -10.916   4.041  19.340  1.00 93.77           O  
ATOM   1674  CG  ARG A 211     -14.139   3.472  18.684  1.00 93.77           C  
ATOM   1675  CD  ARG A 211     -15.640   3.605  18.425  1.00 93.77           C  
ATOM   1676  NE  ARG A 211     -15.911   4.367  17.190  1.00 93.77           N  
ATOM   1677  NH1 ARG A 211     -17.946   3.414  16.706  1.00 93.77           N  
ATOM   1678  NH2 ARG A 211     -17.128   5.005  15.374  1.00 93.77           N  
ATOM   1679  CZ  ARG A 211     -16.989   4.257  16.434  1.00 93.77           C  
ATOM   1680  N   LYS A 212     -11.621   4.449  21.438  1.00 93.26           N  
ATOM   1681  CA  LYS A 212     -10.820   5.677  21.614  1.00 93.26           C  
ATOM   1682  C   LYS A 212      -9.323   5.383  21.704  1.00 93.26           C  
ATOM   1683  CB  LYS A 212     -11.273   6.455  22.860  1.00 93.26           C  
ATOM   1684  O   LYS A 212      -8.530   6.174  21.208  1.00 93.26           O  
ATOM   1685  CG  LYS A 212     -12.651   7.110  22.684  1.00 93.26           C  
ATOM   1686  CD  LYS A 212     -12.996   7.959  23.917  1.00 93.26           C  
ATOM   1687  CE  LYS A 212     -14.362   8.638  23.750  1.00 93.26           C  
ATOM   1688  NZ  LYS A 212     -14.717   9.446  24.946  1.00 93.26           N  
ATOM   1689  N   LYS A 213      -8.956   4.252  22.314  1.00 93.61           N  
ATOM   1690  CA  LYS A 213      -7.565   3.865  22.556  1.00 93.61           C  
ATOM   1691  C   LYS A 213      -6.876   3.369  21.286  1.00 93.61           C  
ATOM   1692  CB  LYS A 213      -7.520   2.834  23.696  1.00 93.61           C  
ATOM   1693  O   LYS A 213      -5.827   3.881  20.914  1.00 93.61           O  
ATOM   1694  CG  LYS A 213      -6.068   2.624  24.131  1.00 93.61           C  
ATOM   1695  CD  LYS A 213      -5.947   1.874  25.460  1.00 93.61           C  
ATOM   1696  CE  LYS A 213      -4.501   2.071  25.907  1.00 93.61           C  
ATOM   1697  NZ  LYS A 213      -4.194   1.409  27.176  1.00 93.61           N  
ATOM   1698  N   LEU A 214      -7.498   2.423  20.583  1.00 93.47           N  
ATOM   1699  CA  LEU A 214      -6.955   1.871  19.341  1.00 93.47           C  
ATOM   1700  C   LEU A 214      -7.067   2.857  18.171  1.00 93.47           C  
ATOM   1701  CB  LEU A 214      -7.651   0.535  19.026  1.00 93.47           C  
ATOM   1702  O   LEU A 214      -6.219   2.848  17.280  1.00 93.47           O  
ATOM   1703  CG  LEU A 214      -7.399  -0.583  20.055  1.00 93.47           C  
ATOM   1704  CD1 LEU A 214      -8.114  -1.857  19.602  1.00 93.47           C  
ATOM   1705  CD2 LEU A 214      -5.911  -0.885  20.218  1.00 93.47           C  
ATOM   1706  N   ASN A 215      -8.086   3.723  18.167  1.00 92.44           N  
ATOM   1707  CA  ASN A 215      -8.312   4.759  17.159  1.00 92.44           C  
ATOM   1708  C   ASN A 215      -8.207   4.203  15.719  1.00 92.44           C  
ATOM   1709  CB  ASN A 215      -7.419   5.976  17.494  1.00 92.44           C  
ATOM   1710  O   ASN A 215      -9.073   3.447  15.276  1.00 92.44           O  
ATOM   1711  CG  ASN A 215      -7.767   7.227  16.708  1.00 92.44           C  
ATOM   1712  ND2 ASN A 215      -7.054   8.305  16.929  1.00 92.44           N  
ATOM   1713  OD1 ASN A 215      -8.658   7.252  15.880  1.00 92.44           O  
ATOM   1714  N   LYS A 216      -7.119   4.509  14.997  1.00 89.77           N  
ATOM   1715  CA  LYS A 216      -6.872   4.030  13.628  1.00 89.77           C  
ATOM   1716  C   LYS A 216      -6.597   2.527  13.545  1.00 89.77           C  
ATOM   1717  CB  LYS A 216      -5.718   4.821  12.982  1.00 89.77           C  
ATOM   1718  O   LYS A 216      -6.725   2.004  12.448  1.00 89.77           O  
ATOM   1719  CG  LYS A 216      -6.098   6.281  12.678  1.00 89.77           C  
ATOM   1720  CD  LYS A 216      -4.906   7.103  12.148  1.00 89.77           C  
ATOM   1721  CE  LYS A 216      -5.370   8.532  11.800  1.00 89.77           C  
ATOM   1722  NZ  LYS A 216      -4.259   9.489  11.518  1.00 89.77           N  
ATOM   1723  N   LYS A 217      -6.243   1.850  14.642  1.00 91.71           N  
ATOM   1724  CA  LYS A 217      -6.009   0.394  14.715  1.00 91.71           C  
ATOM   1725  C   LYS A 217      -7.252  -0.415  15.112  1.00 91.71           C  
ATOM   1726  CB  LYS A 217      -4.855   0.092  15.688  1.00 91.71           C  
ATOM   1727  O   LYS A 217      -7.188  -1.637  15.151  1.00 91.71           O  
ATOM   1728  CG  LYS A 217      -3.487   0.632  15.237  1.00 91.71           C  
ATOM   1729  CD  LYS A 217      -2.385   0.020  16.120  1.00 91.71           C  
ATOM   1730  CE  LYS A 217      -0.971   0.349  15.626  1.00 91.71           C  
ATOM   1731  NZ  LYS A 217       0.030  -0.545  16.272  1.00 91.71           N  
ATOM   1732  N   TYR A 218      -8.370   0.244  15.429  1.00 94.77           N  
ATOM   1733  CA  TYR A 218      -9.598  -0.448  15.830  1.00 94.77           C  
ATOM   1734  C   TYR A 218     -10.106  -1.378  14.706  1.00 94.77           C  
ATOM   1735  CB  TYR A 218     -10.659   0.590  16.220  1.00 94.77           C  
ATOM   1736  O   TYR A 218     -10.063  -0.961  13.541  1.00 94.77           O  
ATOM   1737  CG  TYR A 218     -11.944  -0.016  16.748  1.00 94.77           C  
ATOM   1738  CD1 TYR A 218     -13.063  -0.142  15.904  1.00 94.77           C  
ATOM   1739  CD2 TYR A 218     -12.012  -0.485  18.075  1.00 94.77           C  
ATOM   1740  CE1 TYR A 218     -14.243  -0.740  16.380  1.00 94.77           C  
ATOM   1741  CE2 TYR A 218     -13.196  -1.076  18.556  1.00 94.77           C  
ATOM   1742  OH  TYR A 218     -15.465  -1.776  18.147  1.00 94.77           O  
ATOM   1743  CZ  TYR A 218     -14.313  -1.214  17.705  1.00 94.77           C  
ATOM   1744  N   PRO A 219     -10.602  -2.594  15.019  1.00 94.85           N  
ATOM   1745  CA  PRO A 219     -11.138  -3.505  14.010  1.00 94.85           C  
ATOM   1746  C   PRO A 219     -12.279  -2.885  13.194  1.00 94.85           C  
ATOM   1747  CB  PRO A 219     -11.589  -4.764  14.758  1.00 94.85           C  
ATOM   1748  O   PRO A 219     -13.141  -2.186  13.727  1.00 94.85           O  
ATOM   1749  CG  PRO A 219     -10.687  -4.759  15.984  1.00 94.85           C  
ATOM   1750  CD  PRO A 219     -10.557  -3.272  16.310  1.00 94.85           C  
ATOM   1751  N   LYS A 220     -12.294  -3.123  11.880  1.00 93.65           N  
ATOM   1752  CA  LYS A 220     -13.305  -2.596  10.956  1.00 93.65           C  
ATOM   1753  C   LYS A 220     -13.703  -3.663   9.948  1.00 93.65           C  
ATOM   1754  CB  LYS A 220     -12.792  -1.356  10.202  1.00 93.65           C  
ATOM   1755  O   LYS A 220     -12.848  -4.356   9.403  1.00 93.65           O  
ATOM   1756  CG  LYS A 220     -12.552  -0.134  11.099  1.00 93.65           C  
ATOM   1757  CD  LYS A 220     -12.180   1.084  10.244  1.00 93.65           C  
ATOM   1758  CE  LYS A 220     -11.856   2.291  11.130  1.00 93.65           C  
ATOM   1759  NZ  LYS A 220     -11.591   3.501  10.308  1.00 93.65           N  
ATOM   1760  N   LEU A 221     -14.991  -3.694   9.613  1.00 91.79           N  
ATOM   1761  CA  LEU A 221     -15.511  -4.581   8.574  1.00 91.79           C  
ATOM   1762  C   LEU A 221     -14.903  -4.256   7.201  1.00 91.79           C  
ATOM   1763  CB  LEU A 221     -17.046  -4.486   8.569  1.00 91.79           C  
ATOM   1764  O   LEU A 221     -14.548  -5.164   6.466  1.00 91.79           O  
ATOM   1765  CG  LEU A 221     -17.729  -5.508   7.638  1.00 91.79           C  
ATOM   1766  CD1 LEU A 221     -17.479  -6.949   8.086  1.00 91.79           C  
ATOM   1767  CD2 LEU A 221     -19.237  -5.257   7.642  1.00 91.79           C  
ATOM   1768  N   SER A 222     -14.677  -2.971   6.897  1.00 87.03           N  
ATOM   1769  CA  SER A 222     -14.045  -2.540   5.639  1.00 87.03           C  
ATOM   1770  C   SER A 222     -12.596  -3.004   5.467  1.00 87.03           C  
ATOM   1771  CB  SER A 222     -14.090  -1.015   5.517  1.00 87.03           C  
ATOM   1772  O   SER A 222     -12.098  -3.021   4.349  1.00 87.03           O  
ATOM   1773  OG  SER A 222     -13.415  -0.370   6.590  1.00 87.03           O  
ATOM   1774  N   ARG A 223     -11.923  -3.374   6.564  1.00 90.21           N  
ATOM   1775  CA  ARG A 223     -10.560  -3.926   6.570  1.00 90.21           C  
ATOM   1776  C   ARG A 223     -10.536  -5.450   6.582  1.00 90.21           C  
ATOM   1777  CB  ARG A 223      -9.795  -3.405   7.792  1.00 90.21           C  
ATOM   1778  O   ARG A 223      -9.457  -6.020   6.662  1.00 90.21           O  
ATOM   1779  CG  ARG A 223      -9.520  -1.912   7.688  1.00 90.21           C  
ATOM   1780  CD  ARG A 223      -8.786  -1.473   8.943  1.00 90.21           C  
ATOM   1781  NE  ARG A 223      -8.605  -0.020   8.952  1.00 90.21           N  
ATOM   1782  NH1 ARG A 223      -7.281  -0.003  10.789  1.00 90.21           N  
ATOM   1783  NH2 ARG A 223      -7.676   1.910   9.714  1.00 90.21           N  
ATOM   1784  CZ  ARG A 223      -7.859   0.626   9.816  1.00 90.21           C  
ATOM   1785  N   ASN A 224     -11.699  -6.102   6.594  1.00 92.08           N  
ATOM   1786  CA  ASN A 224     -11.836  -7.541   6.821  1.00 92.08           C  
ATOM   1787  C   ASN A 224     -11.249  -8.024   8.165  1.00 92.08           C  
ATOM   1788  CB  ASN A 224     -11.309  -8.315   5.597  1.00 92.08           C  
ATOM   1789  O   ASN A 224     -10.914  -9.196   8.293  1.00 92.08           O  
ATOM   1790  CG  ASN A 224     -11.955  -7.864   4.302  1.00 92.08           C  
ATOM   1791  ND2 ASN A 224     -11.180  -7.629   3.269  1.00 92.08           N  
ATOM   1792  OD1 ASN A 224     -13.159  -7.706   4.208  1.00 92.08           O  
ATOM   1793  N   SER A 225     -11.138  -7.151   9.180  1.00 94.52           N  
ATOM   1794  CA  SER A 225     -10.705  -7.545  10.536  1.00 94.52           C  
ATOM   1795  C   SER A 225     -11.854  -7.912  11.474  1.00 94.52           C  
ATOM   1796  CB  SER A 225      -9.793  -6.498  11.175  1.00 94.52           C  
ATOM   1797  O   SER A 225     -11.627  -8.208  12.646  1.00 94.52           O  
ATOM   1798  OG  SER A 225     -10.376  -5.218  11.310  1.00 94.52           O  
ATOM   1799  N   ILE A 226     -13.089  -7.885  10.968  1.00 96.04           N  
ATOM   1800  CA  ILE A 226     -14.272  -8.379  11.667  1.00 96.04           C  
ATOM   1801  C   ILE A 226     -14.854  -9.521  10.841  1.00 96.04           C  
ATOM   1802  CB  ILE A 226     -15.299  -7.260  11.932  1.00 96.04           C  
ATOM   1803  O   ILE A 226     -15.271  -9.304   9.703  1.00 96.04           O  
ATOM   1804  CG1 ILE A 226     -14.669  -6.116  12.759  1.00 96.04           C  
ATOM   1805  CG2 ILE A 226     -16.526  -7.850  12.656  1.00 96.04           C  
ATOM   1806  CD1 ILE A 226     -15.598  -4.911  12.936  1.00 96.04           C  
ATOM   1807  N   GLY A 227     -14.902 -10.722  11.408  1.00 95.17           N  
ATOM   1808  CA  GLY A 227     -15.348 -11.915  10.695  1.00 95.17           C  
ATOM   1809  C   GLY A 227     -15.506 -13.118  11.616  1.00 95.17           C  
ATOM   1810  O   GLY A 227     -15.125 -13.073  12.779  1.00 95.17           O  
ATOM   1811  N   ARG A 228     -16.105 -14.193  11.098  1.00 94.47           N  
ATOM   1812  CA  ARG A 228     -16.278 -15.463  11.831  1.00 94.47           C  
ATOM   1813  C   ARG A 228     -15.154 -16.466  11.560  1.00 94.47           C  
ATOM   1814  CB  ARG A 228     -17.646 -16.076  11.499  1.00 94.47           C  
ATOM   1815  O   ARG A 228     -14.892 -17.335  12.375  1.00 94.47           O  
ATOM   1816  CG  ARG A 228     -18.817 -15.212  11.992  1.00 94.47           C  
ATOM   1817  CD  ARG A 228     -20.145 -15.892  11.643  1.00 94.47           C  
ATOM   1818  NE  ARG A 228     -21.299 -15.123  12.145  1.00 94.47           N  
ATOM   1819  NH1 ARG A 228     -22.936 -16.313  11.062  1.00 94.47           N  
ATOM   1820  NH2 ARG A 228     -23.505 -14.645  12.431  1.00 94.47           N  
ATOM   1821  CZ  ARG A 228     -22.569 -15.360  11.874  1.00 94.47           C  
ATOM   1822  N   ASP A 229     -14.490 -16.342  10.415  1.00 95.35           N  
ATOM   1823  CA  ASP A 229     -13.409 -17.234   9.995  1.00 95.35           C  
ATOM   1824  C   ASP A 229     -12.061 -16.732  10.535  1.00 95.35           C  
ATOM   1825  CB  ASP A 229     -13.460 -17.366   8.469  1.00 95.35           C  
ATOM   1826  O   ASP A 229     -11.356 -15.946   9.895  1.00 95.35           O  
ATOM   1827  CG  ASP A 229     -12.495 -18.412   7.907  1.00 95.35           C  
ATOM   1828  OD1 ASP A 229     -11.683 -18.963   8.682  1.00 95.35           O  
ATOM   1829  OD2 ASP A 229     -12.570 -18.605   6.673  1.00 95.35           O  
ATOM   1830  N   ILE A 230     -11.747 -17.130  11.770  1.00 95.36           N  
ATOM   1831  CA  ILE A 230     -10.531 -16.718  12.484  1.00 95.36           C  
ATOM   1832  C   ILE A 230      -9.249 -17.194  11.782  1.00 95.36           C  
ATOM   1833  CB  ILE A 230     -10.586 -17.145  13.966  1.00 95.36           C  
ATOM   1834  O   ILE A 230      -8.365 -16.351  11.608  1.00 95.36           O  
ATOM   1835  CG1 ILE A 230     -11.769 -16.453  14.672  1.00 95.36           C  
ATOM   1836  CG2 ILE A 230      -9.264 -16.833  14.690  1.00 95.36           C  
ATOM   1837  CD1 ILE A 230     -12.094 -17.103  16.012  1.00 95.36           C  
ATOM   1838  N   PRO A 231      -9.120 -18.467  11.345  1.00 95.79           N  
ATOM   1839  CA  PRO A 231      -7.921 -18.934  10.644  1.00 95.79           C  
ATOM   1840  C   PRO A 231      -7.595 -18.087   9.413  1.00 95.79           C  
ATOM   1841  CB  PRO A 231      -8.196 -20.393  10.263  1.00 95.79           C  
ATOM   1842  O   PRO A 231      -6.485 -17.567   9.293  1.00 95.79           O  
ATOM   1843  CG  PRO A 231      -9.205 -20.847  11.311  1.00 95.79           C  
ATOM   1844  CD  PRO A 231     -10.028 -19.590  11.562  1.00 95.79           C  
ATOM   1845  N   LYS A 232      -8.592 -17.834   8.557  1.00 95.11           N  
ATOM   1846  CA  LYS A 232      -8.404 -17.037   7.340  1.00 95.11           C  
ATOM   1847  C   LYS A 232      -8.007 -15.593   7.639  1.00 95.11           C  
ATOM   1848  CB  LYS A 232      -9.702 -17.101   6.542  1.00 95.11           C  
ATOM   1849  O   LYS A 232      -7.149 -15.031   6.961  1.00 95.11           O  
ATOM   1850  CG  LYS A 232      -9.573 -16.432   5.173  1.00 95.11           C  
ATOM   1851  CD  LYS A 232     -10.909 -16.554   4.444  1.00 95.11           C  
ATOM   1852  CE  LYS A 232     -10.787 -15.923   3.060  1.00 95.11           C  
ATOM   1853  NZ  LYS A 232     -12.052 -16.097   2.313  1.00 95.11           N  
ATOM   1854  N   MET A 233      -8.617 -14.972   8.650  1.00 95.54           N  
ATOM   1855  CA  MET A 233      -8.216 -13.626   9.068  1.00 95.54           C  
ATOM   1856  C   MET A 233      -6.776 -13.624   9.597  1.00 95.54           C  
ATOM   1857  CB  MET A 233      -9.186 -13.068  10.117  1.00 95.54           C  
ATOM   1858  O   MET A 233      -5.992 -12.754   9.224  1.00 95.54           O  
ATOM   1859  CG  MET A 233     -10.557 -12.724   9.520  1.00 95.54           C  
ATOM   1860  SD  MET A 233     -11.715 -11.921  10.668  1.00 95.54           S  
ATOM   1861  CE  MET A 233     -11.974 -13.233  11.895  1.00 95.54           C  
ATOM   1862  N   LEU A 234      -6.393 -14.602  10.419  1.00 95.67           N  
ATOM   1863  CA  LEU A 234      -5.034 -14.705  10.953  1.00 95.67           C  
ATOM   1864  C   LEU A 234      -3.984 -14.862   9.850  1.00 95.67           C  
ATOM   1865  CB  LEU A 234      -4.955 -15.871  11.951  1.00 95.67           C  
ATOM   1866  O   LEU A 234      -2.971 -14.165   9.892  1.00 95.67           O  
ATOM   1867  CG  LEU A 234      -5.530 -15.541  13.335  1.00 95.67           C  
ATOM   1868  CD1 LEU A 234      -5.526 -16.797  14.199  1.00 95.67           C  
ATOM   1869  CD2 LEU A 234      -4.682 -14.475  14.035  1.00 95.67           C  
ATOM   1870  N   GLU A 235      -4.229 -15.708   8.852  1.00 93.82           N  
ATOM   1871  CA  GLU A 235      -3.342 -15.854   7.690  1.00 93.82           C  
ATOM   1872  C   GLU A 235      -3.122 -14.518   6.968  1.00 93.82           C  
ATOM   1873  CB  GLU A 235      -3.945 -16.865   6.708  1.00 93.82           C  
ATOM   1874  O   GLU A 235      -1.982 -14.152   6.661  1.00 93.82           O  
ATOM   1875  CG  GLU A 235      -3.841 -18.311   7.212  1.00 93.82           C  
ATOM   1876  CD  GLU A 235      -4.539 -19.310   6.276  1.00 93.82           C  
ATOM   1877  OE1 GLU A 235      -4.549 -20.507   6.631  1.00 93.82           O  
ATOM   1878  OE2 GLU A 235      -5.038 -18.884   5.206  1.00 93.82           O  
ATOM   1879  N   LEU A 236      -4.201 -13.756   6.762  1.00 93.91           N  
ATOM   1880  CA  LEU A 236      -4.143 -12.452   6.107  1.00 93.91           C  
ATOM   1881  C   LEU A 236      -3.407 -11.404   6.945  1.00 93.91           C  
ATOM   1882  CB  LEU A 236      -5.562 -11.970   5.766  1.00 93.91           C  
ATOM   1883  O   LEU A 236      -2.587 -10.681   6.394  1.00 93.91           O  
ATOM   1884  CG  LEU A 236      -6.263 -12.770   4.655  1.00 93.91           C  
ATOM   1885  CD1 LEU A 236      -7.697 -12.255   4.501  1.00 93.91           C  
ATOM   1886  CD2 LEU A 236      -5.559 -12.635   3.302  1.00 93.91           C  
ATOM   1887  N   PHE A 237      -3.668 -11.296   8.251  1.00 95.28           N  
ATOM   1888  CA  PHE A 237      -3.083 -10.231   9.080  1.00 95.28           C  
ATOM   1889  C   PHE A 237      -1.648 -10.516   9.531  1.00 95.28           C  
ATOM   1890  CB  PHE A 237      -3.997  -9.912  10.271  1.00 95.28           C  
ATOM   1891  O   PHE A 237      -0.879  -9.573   9.721  1.00 95.28           O  
ATOM   1892  CG  PHE A 237      -5.203  -9.083   9.877  1.00 95.28           C  
ATOM   1893  CD1 PHE A 237      -5.051  -7.715   9.591  1.00 95.28           C  
ATOM   1894  CD2 PHE A 237      -6.470  -9.676   9.754  1.00 95.28           C  
ATOM   1895  CE1 PHE A 237      -6.157  -6.960   9.162  1.00 95.28           C  
ATOM   1896  CE2 PHE A 237      -7.557  -8.943   9.260  1.00 95.28           C  
ATOM   1897  CZ  PHE A 237      -7.394  -7.586   8.950  1.00 95.28           C  
ATOM   1898  N   LYS A 238      -1.245 -11.784   9.659  1.00 93.15           N  
ATOM   1899  CA  LYS A 238       0.127 -12.152  10.051  1.00 93.15           C  
ATOM   1900  C   LYS A 238       1.180 -11.711   9.043  1.00 93.15           C  
ATOM   1901  CB  LYS A 238       0.212 -13.665  10.201  1.00 93.15           C  
ATOM   1902  O   LYS A 238       2.194 -11.143   9.433  1.00 93.15           O  
ATOM   1903  CG  LYS A 238      -0.325 -14.119  11.556  1.00 93.15           C  
ATOM   1904  CD  LYS A 238      -0.284 -15.640  11.532  1.00 93.15           C  
ATOM   1905  CE  LYS A 238      -0.601 -16.190  12.908  1.00 93.15           C  
ATOM   1906  NZ  LYS A 238       0.074 -17.490  13.055  1.00 93.15           N  
ATOM   1907  N   ASN A 239       0.910 -11.958   7.762  1.00 91.37           N  
ATOM   1908  CA  ASN A 239       1.786 -11.591   6.644  1.00 91.37           C  
ATOM   1909  C   ASN A 239       1.235 -10.395   5.851  1.00 91.37           C  
ATOM   1910  CB  ASN A 239       1.991 -12.831   5.761  1.00 91.37           C  
ATOM   1911  O   ASN A 239       1.723 -10.074   4.767  1.00 91.37           O  
ATOM   1912  CG  ASN A 239       2.678 -13.972   6.488  1.00 91.37           C  
ATOM   1913  ND2 ASN A 239       2.438 -15.191   6.069  1.00 91.37           N  
ATOM   1914  OD1 ASN A 239       3.430 -13.802   7.432  1.00 91.37           O  
ATOM   1915  N   GLY A 240       0.173  -9.778   6.365  1.00 92.76           N  
ATOM   1916  CA  GLY A 240      -0.540  -8.696   5.717  1.00 92.76           C  
ATOM   1917  C   GLY A 240       0.256  -7.408   5.728  1.00 92.76           C  
ATOM   1918  O   GLY A 240       0.872  -7.032   6.725  1.00 92.76           O  
ATOM   1919  N   HIS A 241       0.197  -6.703   4.612  1.00 94.72           N  
ATOM   1920  CA  HIS A 241       0.745  -5.373   4.459  1.00 94.72           C  
ATOM   1921  C   HIS A 241      -0.392  -4.353   4.482  1.00 94.72           C  
ATOM   1922  CB  HIS A 241       1.548  -5.343   3.165  1.00 94.72           C  
ATOM   1923  O   HIS A 241      -1.336  -4.460   3.702  1.00 94.72           O  
ATOM   1924  CG  HIS A 241       2.263  -4.042   3.029  1.00 94.72           C  
ATOM   1925  CD2 HIS A 241       1.959  -3.074   2.126  1.00 94.72           C  
ATOM   1926  ND1 HIS A 241       3.282  -3.600   3.874  1.00 94.72           N  
ATOM   1927  CE1 HIS A 241       3.577  -2.368   3.454  1.00 94.72           C  
ATOM   1928  NE2 HIS A 241       2.809  -2.039   2.407  1.00 94.72           N  
ATOM   1929  N   GLU A 242      -0.330  -3.376   5.386  1.00 93.84           N  
ATOM   1930  CA  GLU A 242      -1.368  -2.350   5.515  1.00 93.84           C  
ATOM   1931  C   GLU A 242      -1.102  -1.181   4.559  1.00 93.84           C  
ATOM   1932  CB  GLU A 242      -1.515  -1.899   6.982  1.00 93.84           C  
ATOM   1933  O   GLU A 242      -0.017  -0.593   4.529  1.00 93.84           O  
ATOM   1934  CG  GLU A 242      -2.723  -0.971   7.231  1.00 93.84           C  
ATOM   1935  CD  GLU A 242      -2.910  -0.556   8.709  1.00 93.84           C  
ATOM   1936  OE1 GLU A 242      -4.047  -0.163   9.080  1.00 93.84           O  
ATOM   1937  OE2 GLU A 242      -1.924  -0.563   9.475  1.00 93.84           O  
ATOM   1938  N   ILE A 243      -2.126  -0.809   3.794  1.00 94.58           N  
ATOM   1939  CA  ILE A 243      -2.152   0.398   2.971  1.00 94.58           C  
ATOM   1940  C   ILE A 243      -3.241   1.332   3.485  1.00 94.58           C  
ATOM   1941  CB  ILE A 243      -2.308   0.080   1.470  1.00 94.58           C  
ATOM   1942  O   ILE A 243      -4.363   0.918   3.784  1.00 94.58           O  
ATOM   1943  CG1 ILE A 243      -3.555  -0.772   1.150  1.00 94.58           C  
ATOM   1944  CG2 ILE A 243      -1.017  -0.570   0.949  1.00 94.58           C  
ATOM   1945  CD1 ILE A 243      -3.918  -0.757  -0.338  1.00 94.58           C  
ATOM   1946  N   LYS A 244      -2.917   2.619   3.595  1.00 92.95           N  
ATOM   1947  CA  LYS A 244      -3.821   3.625   4.142  1.00 92.95           C  
ATOM   1948  C   LYS A 244      -3.762   4.900   3.320  1.00 92.95           C  
ATOM   1949  CB  LYS A 244      -3.463   3.857   5.616  1.00 92.95           C  
ATOM   1950  O   LYS A 244      -2.679   5.397   3.024  1.00 92.95           O  
ATOM   1951  CG  LYS A 244      -4.372   4.915   6.242  1.00 92.95           C  
ATOM   1952  CD  LYS A 244      -4.233   4.925   7.766  1.00 92.95           C  
ATOM   1953  CE  LYS A 244      -4.919   6.176   8.312  1.00 92.95           C  
ATOM   1954  NZ  LYS A 244      -4.061   7.357   8.085  1.00 92.95           N  
ATOM   1955  N   VAL A 245      -4.938   5.435   3.011  1.00 92.96           N  
ATOM   1956  CA  VAL A 245      -5.074   6.764   2.416  1.00 92.96           C  
ATOM   1957  C   VAL A 245      -5.065   7.811   3.530  1.00 92.96           C  
ATOM   1958  CB  VAL A 245      -6.338   6.858   1.542  1.00 92.96           C  
ATOM   1959  O   VAL A 245      -5.801   7.697   4.517  1.00 92.96           O  
ATOM   1960  CG1 VAL A 245      -6.411   8.211   0.825  1.00 92.96           C  
ATOM   1961  CG2 VAL A 245      -6.351   5.756   0.474  1.00 92.96           C  
ATOM   1962  N   ASP A 246      -4.219   8.825   3.380  1.00 90.50           N  
ATOM   1963  CA  ASP A 246      -4.147   9.973   4.275  1.00 90.50           C  
ATOM   1964  C   ASP A 246      -4.918  11.157   3.676  1.00 90.50           C  
ATOM   1965  CB  ASP A 246      -2.678  10.329   4.570  1.00 90.50           C  
ATOM   1966  O   ASP A 246      -4.431  11.856   2.787  1.00 90.50           O  
ATOM   1967  CG  ASP A 246      -1.958   9.324   5.478  1.00 90.50           C  
ATOM   1968  OD1 ASP A 246      -2.639   8.631   6.285  1.00 90.50           O  
ATOM   1969  OD2 ASP A 246      -0.708   9.341   5.473  1.00 90.50           O  
ATOM   1970  N   GLU A 247      -6.121  11.413   4.198  1.00 84.55           N  
ATOM   1971  CA  GLU A 247      -6.963  12.547   3.774  1.00 84.55           C  
ATOM   1972  C   GLU A 247      -6.301  13.902   4.023  1.00 84.55           C  
ATOM   1973  CB  GLU A 247      -8.269  12.560   4.567  1.00 84.55           C  
ATOM   1974  O   GLU A 247      -6.369  14.796   3.186  1.00 84.55           O  
ATOM   1975  CG  GLU A 247      -9.127  11.338   4.299  1.00 84.55           C  
ATOM   1976  CD  GLU A 247     -10.469  11.503   5.007  1.00 84.55           C  
ATOM   1977  OE1 GLU A 247     -11.507  11.415   4.325  1.00 84.55           O  
ATOM   1978  OE2 GLU A 247     -10.457  11.644   6.250  1.00 84.55           O  
ATOM   1979  N   GLU A 248      -5.616  14.045   5.162  1.00 85.90           N  
ATOM   1980  CA  GLU A 248      -4.945  15.287   5.569  1.00 85.90           C  
ATOM   1981  C   GLU A 248      -3.834  15.707   4.592  1.00 85.90           C  
ATOM   1982  CB  GLU A 248      -4.337  15.101   6.971  1.00 85.90           C  
ATOM   1983  O   GLU A 248      -3.437  16.870   4.570  1.00 85.90           O  
ATOM   1984  CG  GLU A 248      -5.378  14.899   8.089  1.00 85.90           C  
ATOM   1985  CD  GLU A 248      -4.742  14.574   9.456  1.00 85.90           C  
ATOM   1986  OE1 GLU A 248      -5.496  14.171  10.372  1.00 85.90           O  
ATOM   1987  OE2 GLU A 248      -3.496  14.627   9.581  1.00 85.90           O  
ATOM   1988  N   ARG A 249      -3.327  14.769   3.782  1.00 86.05           N  
ATOM   1989  CA  ARG A 249      -2.262  14.985   2.797  1.00 86.05           C  
ATOM   1990  C   ARG A 249      -2.787  14.935   1.362  1.00 86.05           C  
ATOM   1991  CB  ARG A 249      -1.116  13.988   3.026  1.00 86.05           C  
ATOM   1992  O   ARG A 249      -2.125  14.370   0.506  1.00 86.05           O  
ATOM   1993  CG  ARG A 249      -0.373  14.199   4.347  1.00 86.05           C  
ATOM   1994  CD  ARG A 249       0.825  13.246   4.368  1.00 86.05           C  
ATOM   1995  NE  ARG A 249       1.660  13.448   5.563  1.00 86.05           N  
ATOM   1996  NH1 ARG A 249       3.424  12.156   4.867  1.00 86.05           N  
ATOM   1997  NH2 ARG A 249       3.492  13.141   6.873  1.00 86.05           N  
ATOM   1998  CZ  ARG A 249       2.851  12.917   5.760  1.00 86.05           C  
ATOM   1999  N   GLU A 250      -3.964  15.496   1.094  1.00 84.97           N  
ATOM   2000  CA  GLU A 250      -4.538  15.538  -0.265  1.00 84.97           C  
ATOM   2001  C   GLU A 250      -4.770  14.134  -0.864  1.00 84.97           C  
ATOM   2002  CB  GLU A 250      -3.702  16.433  -1.212  1.00 84.97           C  
ATOM   2003  O   GLU A 250      -4.447  13.875  -2.022  1.00 84.97           O  
ATOM   2004  CG  GLU A 250      -3.416  17.853  -0.699  1.00 84.97           C  
ATOM   2005  CD  GLU A 250      -2.540  18.680  -1.663  1.00 84.97           C  
ATOM   2006  OE1 GLU A 250      -2.411  19.899  -1.408  1.00 84.97           O  
ATOM   2007  OE2 GLU A 250      -1.973  18.116  -2.632  1.00 84.97           O  
ATOM   2008  N   ASN A 251      -5.327  13.207  -0.073  1.00 87.99           N  
ATOM   2009  CA  ASN A 251      -5.592  11.818  -0.486  1.00 87.99           C  
ATOM   2010  C   ASN A 251      -4.331  11.069  -0.947  1.00 87.99           C  
ATOM   2011  CB  ASN A 251      -6.717  11.771  -1.528  1.00 87.99           C  
ATOM   2012  O   ASN A 251      -4.330  10.321  -1.932  1.00 87.99           O  
ATOM   2013  CG  ASN A 251      -7.947  12.531  -1.096  1.00 87.99           C  
ATOM   2014  ND2 ASN A 251      -8.533  13.292  -1.990  1.00 87.99           N  
ATOM   2015  OD1 ASN A 251      -8.398  12.447   0.032  1.00 87.99           O  
ATOM   2016  N   PHE A 252      -3.237  11.291  -0.226  1.00 93.25           N  
ATOM   2017  CA  PHE A 252      -1.956  10.662  -0.492  1.00 93.25           C  
ATOM   2018  C   PHE A 252      -1.880   9.290   0.177  1.00 93.25           C  
ATOM   2019  CB  PHE A 252      -0.855  11.610  -0.031  1.00 93.25           C  
ATOM   2020  O   PHE A 252      -2.222   9.133   1.349  1.00 93.25           O  
ATOM   2021  CG  PHE A 252       0.557  11.161  -0.304  1.00 93.25           C  
ATOM   2022  CD1 PHE A 252       1.397  10.781   0.756  1.00 93.25           C  
ATOM   2023  CD2 PHE A 252       1.053  11.216  -1.617  1.00 93.25           C  
ATOM   2024  CE1 PHE A 252       2.750  10.508   0.503  1.00 93.25           C  
ATOM   2025  CE2 PHE A 252       2.397  10.903  -1.874  1.00 93.25           C  
ATOM   2026  CZ  PHE A 252       3.247  10.557  -0.809  1.00 93.25           C  
ATOM   2027  N   LEU A 253      -1.409   8.293  -0.565  1.00 95.21           N  
ATOM   2028  CA  LEU A 253      -1.116   6.961  -0.050  1.00 95.21           C  
ATOM   2029  C   LEU A 253       0.377   6.717  -0.205  1.00 95.21           C  
ATOM   2030  CB  LEU A 253      -2.007   5.936  -0.768  1.00 95.21           C  
ATOM   2031  O   LEU A 253       0.886   6.627  -1.316  1.00 95.21           O  
ATOM   2032  CG  LEU A 253      -1.841   4.471  -0.312  1.00 95.21           C  
ATOM   2033  CD1 LEU A 253      -3.075   3.689  -0.761  1.00 95.21           C  
ATOM   2034  CD2 LEU A 253      -0.617   3.758  -0.899  1.00 95.21           C  
ATOM   2035  N   GLN A 254       1.067   6.582   0.918  1.00 95.28           N  
ATOM   2036  CA  GLN A 254       2.472   6.206   0.963  1.00 95.28           C  
ATOM   2037  C   GLN A 254       2.590   4.816   1.559  1.00 95.28           C  
ATOM   2038  CB  GLN A 254       3.241   7.254   1.763  1.00 95.28           C  
ATOM   2039  O   GLN A 254       2.111   4.562   2.665  1.00 95.28           O  
ATOM   2040  CG  GLN A 254       4.645   6.812   2.179  1.00 95.28           C  
ATOM   2041  CD  GLN A 254       5.410   7.899   2.918  1.00 95.28           C  
ATOM   2042  NE2 GLN A 254       6.595   7.581   3.379  1.00 95.28           N  
ATOM   2043  OE1 GLN A 254       4.983   9.012   3.180  1.00 95.28           O  
ATOM   2044  N   THR A 255       3.263   3.919   0.851  1.00 95.84           N  
ATOM   2045  CA  THR A 255       3.425   2.549   1.321  1.00 95.84           C  
ATOM   2046  C   THR A 255       4.755   1.949   0.897  1.00 95.84           C  
ATOM   2047  CB  THR A 255       2.231   1.709   0.875  1.00 95.84           C  
ATOM   2048  O   THR A 255       5.281   2.256  -0.169  1.00 95.84           O  
ATOM   2049  CG2 THR A 255       2.202   1.372  -0.612  1.00 95.84           C  
ATOM   2050  OG1 THR A 255       2.279   0.523   1.609  1.00 95.84           O  
ATOM   2051  N   LYS A 256       5.335   1.102   1.747  1.00 95.83           N  
ATOM   2052  CA  LYS A 256       6.537   0.337   1.406  1.00 95.83           C  
ATOM   2053  C   LYS A 256       6.119  -0.890   0.601  1.00 95.83           C  
ATOM   2054  CB  LYS A 256       7.291  -0.038   2.686  1.00 95.83           C  
ATOM   2055  O   LYS A 256       5.248  -1.618   1.047  1.00 95.83           O  
ATOM   2056  CG  LYS A 256       8.582  -0.797   2.359  1.00 95.83           C  
ATOM   2057  CD  LYS A 256       9.336  -1.176   3.634  1.00 95.83           C  
ATOM   2058  CE  LYS A 256      10.464  -2.143   3.251  1.00 95.83           C  
ATOM   2059  NZ  LYS A 256      11.214  -2.612   4.440  1.00 95.83           N  
ATOM   2060  N   ILE A 257       6.746  -1.140  -0.541  1.00 96.24           N  
ATOM   2061  CA  ILE A 257       6.362  -2.259  -1.422  1.00 96.24           C  
ATOM   2062  C   ILE A 257       7.423  -3.353  -1.525  1.00 96.24           C  
ATOM   2063  CB  ILE A 257       5.976  -1.736  -2.817  1.00 96.24           C  
ATOM   2064  O   ILE A 257       7.111  -4.481  -1.897  1.00 96.24           O  
ATOM   2065  CG1 ILE A 257       7.147  -1.011  -3.516  1.00 96.24           C  
ATOM   2066  CG2 ILE A 257       4.753  -0.814  -2.708  1.00 96.24           C  
ATOM   2067  CD1 ILE A 257       6.923  -0.904  -5.020  1.00 96.24           C  
ATOM   2068  N   ALA A 258       8.680  -3.020  -1.231  1.00 96.83           N  
ATOM   2069  CA  ALA A 258       9.814  -3.914  -1.403  1.00 96.83           C  
ATOM   2070  C   ALA A 258      11.057  -3.383  -0.674  1.00 96.83           C  
ATOM   2071  CB  ALA A 258      10.087  -4.043  -2.910  1.00 96.83           C  
ATOM   2072  O   ALA A 258      11.055  -2.295  -0.081  1.00 96.83           O  
ATOM   2073  N   THR A 259      12.142  -4.138  -0.768  1.00 96.28           N  
ATOM   2074  CA  THR A 259      13.510  -3.689  -0.501  1.00 96.28           C  
ATOM   2075  C   THR A 259      14.322  -3.710  -1.803  1.00 96.28           C  
ATOM   2076  CB  THR A 259      14.148  -4.535   0.608  1.00 96.28           C  
ATOM   2077  O   THR A 259      14.004  -4.459  -2.726  1.00 96.28           O  
ATOM   2078  CG2 THR A 259      13.496  -4.273   1.967  1.00 96.28           C  
ATOM   2079  OG1 THR A 259      13.970  -5.899   0.351  1.00 96.28           O  
ATOM   2080  N   LEU A 260      15.329  -2.839  -1.939  1.00 95.21           N  
ATOM   2081  CA  LEU A 260      16.080  -2.694  -3.200  1.00 95.21           C  
ATOM   2082  C   LEU A 260      16.931  -3.918  -3.572  1.00 95.21           C  
ATOM   2083  CB  LEU A 260      16.981  -1.445  -3.167  1.00 95.21           C  
ATOM   2084  O   LEU A 260      17.308  -4.051  -4.735  1.00 95.21           O  
ATOM   2085  CG  LEU A 260      16.321  -0.106  -3.520  1.00 95.21           C  
ATOM   2086  CD1 LEU A 260      17.412   0.958  -3.606  1.00 95.21           C  
ATOM   2087  CD2 LEU A 260      15.637  -0.084  -4.890  1.00 95.21           C  
ATOM   2088  N   ASP A 261      17.214  -4.807  -2.623  1.00 94.81           N  
ATOM   2089  CA  ASP A 261      17.904  -6.080  -2.847  1.00 94.81           C  
ATOM   2090  C   ASP A 261      17.030  -7.120  -3.568  1.00 94.81           C  
ATOM   2091  CB  ASP A 261      18.468  -6.619  -1.516  1.00 94.81           C  
ATOM   2092  O   ASP A 261      17.556  -8.097  -4.098  1.00 94.81           O  
ATOM   2093  CG  ASP A 261      17.428  -6.914  -0.426  1.00 94.81           C  
ATOM   2094  OD1 ASP A 261      16.395  -6.210  -0.394  1.00 94.81           O  
ATOM   2095  OD2 ASP A 261      17.727  -7.746   0.460  1.00 94.81           O  
ATOM   2096  N   MET A 262      15.716  -6.895  -3.655  1.00 96.29           N  
ATOM   2097  CA  MET A 262      14.806  -7.742  -4.424  1.00 96.29           C  
ATOM   2098  C   MET A 262      15.038  -7.604  -5.938  1.00 96.29           C  
ATOM   2099  CB  MET A 262      13.348  -7.436  -4.051  1.00 96.29           C  
ATOM   2100  O   MET A 262      15.517  -6.582  -6.452  1.00 96.29           O  
ATOM   2101  CG  MET A 262      13.063  -7.707  -2.567  1.00 96.29           C  
ATOM   2102  SD  MET A 262      11.375  -7.308  -2.043  1.00 96.29           S  
ATOM   2103  CE  MET A 262      10.487  -8.722  -2.734  1.00 96.29           C  
ATOM   2104  N   SER A 263      14.678  -8.645  -6.690  1.00 96.60           N  
ATOM   2105  CA  SER A 263      14.723  -8.598  -8.158  1.00 96.60           C  
ATOM   2106  C   SER A 263      13.724  -7.575  -8.713  1.00 96.60           C  
ATOM   2107  CB  SER A 263      14.484  -9.977  -8.771  1.00 96.60           C  
ATOM   2108  O   SER A 263      12.741  -7.220  -8.060  1.00 96.60           O  
ATOM   2109  OG  SER A 263      13.174 -10.382  -8.483  1.00 96.60           O  
ATOM   2110  N   SER A 264      13.986  -7.070  -9.920  1.00 95.71           N  
ATOM   2111  CA  SER A 264      13.124  -6.055 -10.538  1.00 95.71           C  
ATOM   2112  C   SER A 264      11.696  -6.569 -10.753  1.00 95.71           C  
ATOM   2113  CB  SER A 264      13.732  -5.580 -11.859  1.00 95.71           C  
ATOM   2114  O   SER A 264      10.745  -5.839 -10.479  1.00 95.71           O  
ATOM   2115  OG  SER A 264      15.067  -5.125 -11.652  1.00 95.71           O  
ATOM   2116  N   ASP A 265      11.557  -7.842 -11.123  1.00 96.62           N  
ATOM   2117  CA  ASP A 265      10.267  -8.500 -11.355  1.00 96.62           C  
ATOM   2118  C   ASP A 265       9.454  -8.619 -10.063  1.00 96.62           C  
ATOM   2119  CB  ASP A 265      10.500  -9.897 -11.954  1.00 96.62           C  
ATOM   2120  O   ASP A 265       8.258  -8.334 -10.044  1.00 96.62           O  
ATOM   2121  CG  ASP A 265      11.404  -9.883 -13.191  1.00 96.62           C  
ATOM   2122  OD1 ASP A 265      11.446  -8.835 -13.870  1.00 96.62           O  
ATOM   2123  OD2 ASP A 265      12.139 -10.877 -13.364  1.00 96.62           O  
ATOM   2124  N   GLN A 266      10.108  -8.961  -8.947  1.00 97.32           N  
ATOM   2125  CA  GLN A 266       9.443  -9.036  -7.644  1.00 97.32           C  
ATOM   2126  C   GLN A 266       8.929  -7.666  -7.184  1.00 97.32           C  
ATOM   2127  CB  GLN A 266      10.407  -9.589  -6.595  1.00 97.32           C  
ATOM   2128  O   GLN A 266       7.813  -7.562  -6.671  1.00 97.32           O  
ATOM   2129  CG  GLN A 266      10.720 -11.081  -6.766  1.00 97.32           C  
ATOM   2130  CD  GLN A 266      11.900 -11.526  -5.907  1.00 97.32           C  
ATOM   2131  NE2 GLN A 266      11.999 -12.793  -5.583  1.00 97.32           N  
ATOM   2132  OE1 GLN A 266      12.796 -10.759  -5.577  1.00 97.32           O  
ATOM   2133  N   ILE A 267       9.721  -6.606  -7.389  1.00 97.02           N  
ATOM   2134  CA  ILE A 267       9.312  -5.232  -7.062  1.00 97.02           C  
ATOM   2135  C   ILE A 267       8.112  -4.825  -7.926  1.00 97.02           C  
ATOM   2136  CB  ILE A 267      10.491  -4.240  -7.219  1.00 97.02           C  
ATOM   2137  O   ILE A 267       7.142  -4.275  -7.401  1.00 97.02           O  
ATOM   2138  CG1 ILE A 267      11.633  -4.584  -6.235  1.00 97.02           C  
ATOM   2139  CG2 ILE A 267      10.009  -2.794  -6.970  1.00 97.02           C  
ATOM   2140  CD1 ILE A 267      12.952  -3.842  -6.479  1.00 97.02           C  
ATOM   2141  N   ALA A 268       8.155  -5.117  -9.229  1.00 96.03           N  
ATOM   2142  CA  ALA A 268       7.070  -4.814 -10.157  1.00 96.03           C  
ATOM   2143  C   ALA A 268       5.776  -5.568  -9.804  1.00 96.03           C  
ATOM   2144  CB  ALA A 268       7.548  -5.128 -11.579  1.00 96.03           C  
ATOM   2145  O   ALA A 268       4.704  -4.963  -9.775  1.00 96.03           O  
ATOM   2146  N   ALA A 269       5.869  -6.851  -9.451  1.00 96.48           N  
ATOM   2147  CA  ALA A 269       4.719  -7.655  -9.043  1.00 96.48           C  
ATOM   2148  C   ALA A 269       4.074  -7.145  -7.743  1.00 96.48           C  
ATOM   2149  CB  ALA A 269       5.192  -9.099  -8.893  1.00 96.48           C  
ATOM   2150  O   ALA A 269       2.849  -7.021  -7.666  1.00 96.48           O  
ATOM   2151  N   ASN A 270       4.877  -6.785  -6.736  1.00 97.22           N  
ATOM   2152  CA  ASN A 270       4.363  -6.181  -5.503  1.00 97.22           C  
ATOM   2153  C   ASN A 270       3.708  -4.820  -5.764  1.00 97.22           C  
ATOM   2154  CB  ASN A 270       5.504  -6.016  -4.493  1.00 97.22           C  
ATOM   2155  O   ASN A 270       2.642  -4.530  -5.220  1.00 97.22           O  
ATOM   2156  CG  ASN A 270       5.903  -7.297  -3.796  1.00 97.22           C  
ATOM   2157  ND2 ASN A 270       6.864  -7.184  -2.918  1.00 97.22           N  
ATOM   2158  OD1 ASN A 270       5.333  -8.365  -3.970  1.00 97.22           O  
ATOM   2159  N   LEU A 271       4.327  -3.993  -6.611  1.00 96.28           N  
ATOM   2160  CA  LEU A 271       3.774  -2.709  -7.033  1.00 96.28           C  
ATOM   2161  C   LEU A 271       2.402  -2.893  -7.691  1.00 96.28           C  
ATOM   2162  CB  LEU A 271       4.802  -2.038  -7.959  1.00 96.28           C  
ATOM   2163  O   LEU A 271       1.450  -2.202  -7.328  1.00 96.28           O  
ATOM   2164  CG  LEU A 271       4.396  -0.643  -8.453  1.00 96.28           C  
ATOM   2165  CD1 LEU A 271       5.645   0.184  -8.739  1.00 96.28           C  
ATOM   2166  CD2 LEU A 271       3.612  -0.702  -9.759  1.00 96.28           C  
ATOM   2167  N   GLN A 272       2.284  -3.850  -8.613  1.00 95.10           N  
ATOM   2168  CA  GLN A 272       1.028  -4.154  -9.292  1.00 95.10           C  
ATOM   2169  C   GLN A 272      -0.036  -4.671  -8.313  1.00 95.10           C  
ATOM   2170  CB  GLN A 272       1.308  -5.163 -10.413  1.00 95.10           C  
ATOM   2171  O   GLN A 272      -1.190  -4.256  -8.395  1.00 95.10           O  
ATOM   2172  CG  GLN A 272       0.097  -5.319 -11.343  1.00 95.10           C  
ATOM   2173  CD  GLN A 272       0.342  -6.305 -12.478  1.00 95.10           C  
ATOM   2174  NE2 GLN A 272      -0.605  -6.466 -13.374  1.00 95.10           N  
ATOM   2175  OE1 GLN A 272       1.364  -6.957 -12.583  1.00 95.10           O  
ATOM   2176  N   ALA A 273       0.339  -5.519  -7.350  1.00 95.28           N  
ATOM   2177  CA  ALA A 273      -0.577  -6.003  -6.317  1.00 95.28           C  
ATOM   2178  C   ALA A 273      -1.167  -4.855  -5.479  1.00 95.28           C  
ATOM   2179  CB  ALA A 273       0.158  -7.025  -5.442  1.00 95.28           C  
ATOM   2180  O   ALA A 273      -2.376  -4.822  -5.248  1.00 95.28           O  
ATOM   2181  N   VAL A 274      -0.338  -3.880  -5.087  1.00 96.03           N  
ATOM   2182  CA  VAL A 274      -0.789  -2.692  -4.345  1.00 96.03           C  
ATOM   2183  C   VAL A 274      -1.718  -1.822  -5.190  1.00 96.03           C  
ATOM   2184  CB  VAL A 274       0.412  -1.874  -3.839  1.00 96.03           C  
ATOM   2185  O   VAL A 274      -2.765  -1.408  -4.698  1.00 96.03           O  
ATOM   2186  CG1 VAL A 274      -0.004  -0.534  -3.219  1.00 96.03           C  
ATOM   2187  CG2 VAL A 274       1.169  -2.653  -2.759  1.00 96.03           C  
ATOM   2188  N   ILE A 275      -1.375  -1.554  -6.453  1.00 94.26           N  
ATOM   2189  CA  ILE A 275      -2.221  -0.737  -7.339  1.00 94.26           C  
ATOM   2190  C   ILE A 275      -3.568  -1.418  -7.584  1.00 94.26           C  
ATOM   2191  CB  ILE A 275      -1.487  -0.409  -8.656  1.00 94.26           C  
ATOM   2192  O   ILE A 275      -4.603  -0.764  -7.482  1.00 94.26           O  
ATOM   2193  CG1 ILE A 275      -0.324   0.554  -8.330  1.00 94.26           C  
ATOM   2194  CG2 ILE A 275      -2.440   0.219  -9.694  1.00 94.26           C  
ATOM   2195  CD1 ILE A 275       0.554   0.888  -9.533  1.00 94.26           C  
ATOM   2196  N   ASN A 276      -3.571  -2.730  -7.829  1.00 92.78           N  
ATOM   2197  CA  ASN A 276      -4.798  -3.503  -7.991  1.00 92.78           C  
ATOM   2198  C   ASN A 276      -5.683  -3.419  -6.744  1.00 92.78           C  
ATOM   2199  CB  ASN A 276      -4.437  -4.964  -8.296  1.00 92.78           C  
ATOM   2200  O   ASN A 276      -6.888  -3.221  -6.872  1.00 92.78           O  
ATOM   2201  CG  ASN A 276      -3.902  -5.175  -9.699  1.00 92.78           C  
ATOM   2202  ND2 ASN A 276      -3.293  -6.310  -9.949  1.00 92.78           N  
ATOM   2203  OD1 ASN A 276      -4.066  -4.376 -10.599  1.00 92.78           O  
ATOM   2204  N   GLU A 277      -5.100  -3.536  -5.549  1.00 92.93           N  
ATOM   2205  CA  GLU A 277      -5.847  -3.407  -4.297  1.00 92.93           C  
ATOM   2206  C   GLU A 277      -6.444  -2.007  -4.134  1.00 92.93           C  
ATOM   2207  CB  GLU A 277      -4.941  -3.773  -3.113  1.00 92.93           C  
ATOM   2208  O   GLU A 277      -7.632  -1.869  -3.859  1.00 92.93           O  
ATOM   2209  CG  GLU A 277      -5.693  -3.756  -1.775  1.00 92.93           C  
ATOM   2210  CD  GLU A 277      -6.833  -4.781  -1.689  1.00 92.93           C  
ATOM   2211  OE1 GLU A 277      -7.680  -4.608  -0.788  1.00 92.93           O  
ATOM   2212  OE2 GLU A 277      -6.870  -5.730  -2.514  1.00 92.93           O  
ATOM   2213  N   VAL A 278      -5.657  -0.961  -4.386  1.00 93.09           N  
ATOM   2214  CA  VAL A 278      -6.131   0.429  -4.360  1.00 93.09           C  
ATOM   2215  C   VAL A 278      -7.294   0.616  -5.341  1.00 93.09           C  
ATOM   2216  CB  VAL A 278      -4.948   1.374  -4.642  1.00 93.09           C  
ATOM   2217  O   VAL A 278      -8.347   1.124  -4.960  1.00 93.09           O  
ATOM   2218  CG1 VAL A 278      -5.344   2.828  -4.902  1.00 93.09           C  
ATOM   2219  CG2 VAL A 278      -3.994   1.390  -3.442  1.00 93.09           C  
ATOM   2220  N   CYS A 279      -7.158   0.138  -6.578  1.00 90.59           N  
ATOM   2221  CA  CYS A 279      -8.199   0.226  -7.599  1.00 90.59           C  
ATOM   2222  C   CYS A 279      -9.473  -0.568  -7.267  1.00 90.59           C  
ATOM   2223  CB  CYS A 279      -7.607  -0.200  -8.948  1.00 90.59           C  
ATOM   2224  O   CYS A 279     -10.530  -0.205  -7.769  1.00 90.59           O  
ATOM   2225  SG  CYS A 279      -6.489   1.089  -9.577  1.00 90.59           S  
ATOM   2226  N   ARG A 280      -9.443  -1.587  -6.395  1.00 88.92           N  
ATOM   2227  CA  ARG A 280     -10.669  -2.295  -5.962  1.00 88.92           C  
ATOM   2228  C   ARG A 280     -11.619  -1.411  -5.158  1.00 88.92           C  
ATOM   2229  CB  ARG A 280     -10.313  -3.538  -5.135  1.00 88.92           C  
ATOM   2230  O   ARG A 280     -12.821  -1.666  -5.150  1.00 88.92           O  
ATOM   2231  CG  ARG A 280      -9.791  -4.685  -6.002  1.00 88.92           C  
ATOM   2232  CD  ARG A 280      -9.195  -5.778  -5.112  1.00 88.92           C  
ATOM   2233  NE  ARG A 280      -8.628  -6.869  -5.922  1.00 88.92           N  
ATOM   2234  NH1 ARG A 280      -7.079  -7.639  -4.390  1.00 88.92           N  
ATOM   2235  NH2 ARG A 280      -7.286  -8.644  -6.357  1.00 88.92           N  
ATOM   2236  CZ  ARG A 280      -7.674  -7.699  -5.545  1.00 88.92           C  
ATOM   2237  N   HIS A 281     -11.112  -0.368  -4.502  1.00 88.22           N  
ATOM   2238  CA  HIS A 281     -11.932   0.524  -3.680  1.00 88.22           C  
ATOM   2239  C   HIS A 281     -12.775   1.519  -4.488  1.00 88.22           C  
ATOM   2240  CB  HIS A 281     -11.039   1.249  -2.672  1.00 88.22           C  
ATOM   2241  O   HIS A 281     -13.708   2.105  -3.935  1.00 88.22           O  
ATOM   2242  CG  HIS A 281     -10.473   0.317  -1.637  1.00 88.22           C  
ATOM   2243  CD2 HIS A 281      -9.215  -0.215  -1.615  1.00 88.22           C  
ATOM   2244  ND1 HIS A 281     -11.144  -0.173  -0.540  1.00 88.22           N  
ATOM   2245  CE1 HIS A 281     -10.303  -0.975   0.134  1.00 88.22           C  
ATOM   2246  NE2 HIS A 281      -9.109  -1.005  -0.468  1.00 88.22           N  
ATOM   2247  N   ARG A 282     -12.490   1.707  -5.785  1.00 84.09           N  
ATOM   2248  CA  ARG A 282     -13.276   2.569  -6.677  1.00 84.09           C  
ATOM   2249  C   ARG A 282     -13.634   1.810  -7.956  1.00 84.09           C  
ATOM   2250  CB  ARG A 282     -12.495   3.854  -6.986  1.00 84.09           C  
ATOM   2251  O   ARG A 282     -12.729   1.365  -8.652  1.00 84.09           O  
ATOM   2252  CG  ARG A 282     -13.334   4.859  -7.798  1.00 84.09           C  
ATOM   2253  CD  ARG A 282     -12.503   6.117  -8.045  1.00 84.09           C  
ATOM   2254  NE  ARG A 282     -13.237   7.214  -8.709  1.00 84.09           N  
ATOM   2255  NH1 ARG A 282     -11.744   7.629 -10.411  1.00 84.09           N  
ATOM   2256  NH2 ARG A 282     -13.175   9.204  -9.821  1.00 84.09           N  
ATOM   2257  CZ  ARG A 282     -12.728   7.997  -9.648  1.00 84.09           C  
ATOM   2258  N   PRO A 283     -14.923   1.695  -8.321  1.00 77.22           N  
ATOM   2259  CA  PRO A 283     -15.283   1.027  -9.565  1.00 77.22           C  
ATOM   2260  C   PRO A 283     -14.670   1.741 -10.779  1.00 77.22           C  
ATOM   2261  CB  PRO A 283     -16.811   0.960  -9.594  1.00 77.22           C  
ATOM   2262  O   PRO A 283     -14.666   2.973 -10.842  1.00 77.22           O  
ATOM   2263  CG  PRO A 283     -17.288   1.953  -8.537  1.00 77.22           C  
ATOM   2264  CD  PRO A 283     -16.096   2.156  -7.598  1.00 77.22           C  
ATOM   2265  N   LEU A 284     -14.173   0.953 -11.740  1.00 74.07           N  
ATOM   2266  CA  LEU A 284     -13.392   1.421 -12.898  1.00 74.07           C  
ATOM   2267  C   LEU A 284     -14.161   2.428 -13.775  1.00 74.07           C  
ATOM   2268  CB  LEU A 284     -12.934   0.197 -13.719  1.00 74.07           C  
ATOM   2269  O   LEU A 284     -13.591   3.423 -14.217  1.00 74.07           O  
ATOM   2270  CG  LEU A 284     -12.010  -0.790 -12.973  1.00 74.07           C  
ATOM   2271  CD1 LEU A 284     -11.738  -2.023 -13.834  1.00 74.07           C  
ATOM   2272  CD2 LEU A 284     -10.664  -0.165 -12.596  1.00 74.07           C  
ATOM   2273  N   ASN A 285     -15.485   2.260 -13.872  1.00 76.24           N  
ATOM   2274  CA  ASN A 285     -16.399   3.096 -14.663  1.00 76.24           C  
ATOM   2275  C   ASN A 285     -16.406   4.594 -14.279  1.00 76.24           C  
ATOM   2276  CB  ASN A 285     -17.834   2.542 -14.506  1.00 76.24           C  
ATOM   2277  O   ASN A 285     -17.047   5.404 -14.947  1.00 76.24           O  
ATOM   2278  CG  ASN A 285     -18.012   1.071 -14.849  1.00 76.24           C  
ATOM   2279  ND2 ASN A 285     -19.184   0.524 -14.634  1.00 76.24           N  
ATOM   2280  OD1 ASN A 285     -17.117   0.361 -15.244  1.00 76.24           O  
ATOM   2281  N   LEU A 286     -15.775   4.976 -13.164  1.00 73.57           N  
ATOM   2282  CA  LEU A 286     -15.751   6.347 -12.643  1.00 73.57           C  
ATOM   2283  C   LEU A 286     -14.534   7.160 -13.100  1.00 73.57           C  
ATOM   2284  CB  LEU A 286     -15.828   6.284 -11.120  1.00 73.57           C  
ATOM   2285  O   LEU A 286     -14.365   8.302 -12.665  1.00 73.57           O  
ATOM   2286  CG  LEU A 286     -17.128   5.660 -10.601  1.00 73.57           C  
ATOM   2287  CD1 LEU A 286     -16.877   5.375  -9.126  1.00 73.57           C  
ATOM   2288  CD2 LEU A 286     -18.346   6.557 -10.865  1.00 73.57           C  
ATOM   2289  N   GLY A 287     -13.695   6.588 -13.963  1.00 74.80           N  
ATOM   2290  CA  GLY A 287     -12.506   7.239 -14.498  1.00 74.80           C  
ATOM   2291  C   GLY A 287     -11.237   6.967 -13.678  1.00 74.80           C  
ATOM   2292  O   GLY A 287     -11.227   6.103 -12.793  1.00 74.80           O  
ATOM   2293  N   PRO A 288     -10.140   7.695 -13.964  1.00 77.80           N  
ATOM   2294  CA  PRO A 288      -8.827   7.404 -13.399  1.00 77.80           C  
ATOM   2295  C   PRO A 288      -8.847   7.599 -11.885  1.00 77.80           C  
ATOM   2296  CB  PRO A 288      -7.853   8.357 -14.099  1.00 77.80           C  
ATOM   2297  O   PRO A 288      -9.221   8.662 -11.393  1.00 77.80           O  
ATOM   2298  CG  PRO A 288      -8.734   9.541 -14.497  1.00 77.80           C  
ATOM   2299  CD  PRO A 288     -10.077   8.881 -14.809  1.00 77.80           C  
ATOM   2300  N   PHE A 289      -8.494   6.551 -11.138  1.00 87.41           N  
ATOM   2301  CA  PHE A 289      -8.444   6.615  -9.678  1.00 87.41           C  
ATOM   2302  C   PHE A 289      -7.075   7.069  -9.161  1.00 87.41           C  
ATOM   2303  CB  PHE A 289      -8.838   5.252  -9.089  1.00 87.41           C  
ATOM   2304  O   PHE A 289      -6.978   7.880  -8.244  1.00 87.41           O  
ATOM   2305  CG  PHE A 289      -8.933   5.262  -7.576  1.00 87.41           C  
ATOM   2306  CD1 PHE A 289      -8.403   4.205  -6.813  1.00 87.41           C  
ATOM   2307  CD2 PHE A 289      -9.523   6.360  -6.920  1.00 87.41           C  
ATOM   2308  CE1 PHE A 289      -8.450   4.270  -5.409  1.00 87.41           C  
ATOM   2309  CE2 PHE A 289      -9.568   6.421  -5.528  1.00 87.41           C  
ATOM   2310  CZ  PHE A 289      -9.011   5.387  -4.776  1.00 87.41           C  
ATOM   2311  N   VAL A 290      -6.008   6.569  -9.783  1.00 91.03           N  
ATOM   2312  CA  VAL A 290      -4.629   6.950  -9.478  1.00 91.03           C  
ATOM   2313  C   VAL A 290      -4.234   8.101 -10.401  1.00 91.03           C  
ATOM   2314  CB  VAL A 290      -3.682   5.743  -9.626  1.00 91.03           C  
ATOM   2315  O   VAL A 290      -4.118   7.914 -11.608  1.00 91.03           O  
ATOM   2316  CG1 VAL A 290      -2.249   6.120  -9.234  1.00 91.03           C  
ATOM   2317  CG2 VAL A 290      -4.123   4.563  -8.745  1.00 91.03           C  
ATOM   2318  N   VAL A 291      -4.024   9.291  -9.837  1.00 90.52           N  
ATOM   2319  CA  VAL A 291      -3.641  10.501 -10.590  1.00 90.52           C  
ATOM   2320  C   VAL A 291      -2.141  10.523 -10.854  1.00 90.52           C  
ATOM   2321  CB  VAL A 291      -4.033  11.782  -9.826  1.00 90.52           C  
ATOM   2322  O   VAL A 291      -1.694  10.916 -11.928  1.00 90.52           O  
ATOM   2323  CG1 VAL A 291      -3.781  13.058 -10.641  1.00 90.52           C  
ATOM   2324  CG2 VAL A 291      -5.514  11.783  -9.457  1.00 90.52           C  
ATOM   2325  N   ARG A 292      -1.344  10.139  -9.850  1.00 92.78           N  
ATOM   2326  CA  ARG A 292       0.124  10.097  -9.919  1.00 92.78           C  
ATOM   2327  C   ARG A 292       0.653   8.928  -9.115  1.00 92.78           C  
ATOM   2328  CB  ARG A 292       0.755  11.401  -9.421  1.00 92.78           C  
ATOM   2329  O   ARG A 292       0.156   8.673  -8.021  1.00 92.78           O  
ATOM   2330  CG  ARG A 292       0.370  12.610 -10.288  1.00 92.78           C  
ATOM   2331  CD  ARG A 292       1.003  13.903  -9.779  1.00 92.78           C  
ATOM   2332  NE  ARG A 292       0.600  14.167  -8.385  1.00 92.78           N  
ATOM   2333  NH1 ARG A 292       1.340  16.326  -8.197  1.00 92.78           N  
ATOM   2334  NH2 ARG A 292       0.342  15.314  -6.460  1.00 92.78           N  
ATOM   2335  CZ  ARG A 292       0.763  15.271  -7.690  1.00 92.78           C  
ATOM   2336  N   ALA A 293       1.702   8.295  -9.625  1.00 95.89           N  
ATOM   2337  CA  ALA A 293       2.457   7.276  -8.916  1.00 95.89           C  
ATOM   2338  C   ALA A 293       3.943   7.640  -8.918  1.00 95.89           C  
ATOM   2339  CB  ALA A 293       2.182   5.915  -9.565  1.00 95.89           C  
ATOM   2340  O   ALA A 293       4.533   7.873  -9.974  1.00 95.89           O  
ATOM   2341  N   PHE A 294       4.544   7.690  -7.735  1.00 96.52           N  
ATOM   2342  CA  PHE A 294       5.971   7.892  -7.552  1.00 96.52           C  
ATOM   2343  C   PHE A 294       6.602   6.656  -6.940  1.00 96.52           C  
ATOM   2344  CB  PHE A 294       6.246   9.127  -6.691  1.00 96.52           C  
ATOM   2345  O   PHE A 294       6.111   6.123  -5.946  1.00 96.52           O  
ATOM   2346  CG  PHE A 294       5.902  10.416  -7.378  1.00 96.52           C  
ATOM   2347  CD1 PHE A 294       6.758  10.905  -8.370  1.00 96.52           C  
ATOM   2348  CD2 PHE A 294       4.694  11.076  -7.092  1.00 96.52           C  
ATOM   2349  CE1 PHE A 294       6.371  12.027  -9.108  1.00 96.52           C  
ATOM   2350  CE2 PHE A 294       4.345  12.242  -7.793  1.00 96.52           C  
ATOM   2351  CZ  PHE A 294       5.186  12.718  -8.809  1.00 96.52           C  
ATOM   2352  N   LEU A 295       7.725   6.244  -7.514  1.00 97.51           N  
ATOM   2353  CA  LEU A 295       8.578   5.215  -6.947  1.00 97.51           C  
ATOM   2354  C   LEU A 295       9.822   5.870  -6.367  1.00 97.51           C  
ATOM   2355  CB  LEU A 295       8.927   4.202  -8.038  1.00 97.51           C  
ATOM   2356  O   LEU A 295      10.494   6.641  -7.053  1.00 97.51           O  
ATOM   2357  CG  LEU A 295       9.464   2.878  -7.479  1.00 97.51           C  
ATOM   2358  CD1 LEU A 295       8.386   2.094  -6.741  1.00 97.51           C  
ATOM   2359  CD2 LEU A 295       9.995   2.020  -8.625  1.00 97.51           C  
ATOM   2360  N   ARG A 296      10.146   5.568  -5.115  1.00 96.37           N  
ATOM   2361  CA  ARG A 296      11.348   6.102  -4.471  1.00 96.37           C  
ATOM   2362  C   ARG A 296      11.999   5.075  -3.569  1.00 96.37           C  
ATOM   2363  CB  ARG A 296      11.012   7.396  -3.718  1.00 96.37           C  
ATOM   2364  O   ARG A 296      11.327   4.199  -3.025  1.00 96.37           O  
ATOM   2365  CG  ARG A 296      10.119   7.173  -2.502  1.00 96.37           C  
ATOM   2366  CD  ARG A 296       9.902   8.502  -1.783  1.00 96.37           C  
ATOM   2367  NE  ARG A 296       9.078   8.289  -0.598  1.00 96.37           N  
ATOM   2368  NH1 ARG A 296      10.729   7.430   0.769  1.00 96.37           N  
ATOM   2369  NH2 ARG A 296       8.601   7.403   1.407  1.00 96.37           N  
ATOM   2370  CZ  ARG A 296       9.479   7.726   0.518  1.00 96.37           C  
ATOM   2371  N   SER A 297      13.295   5.216  -3.350  1.00 95.81           N  
ATOM   2372  CA  SER A 297      13.961   4.539  -2.249  1.00 95.81           C  
ATOM   2373  C   SER A 297      13.872   5.379  -0.967  1.00 95.81           C  
ATOM   2374  CB  SER A 297      15.384   4.163  -2.660  1.00 95.81           C  
ATOM   2375  O   SER A 297      13.227   6.433  -0.916  1.00 95.81           O  
ATOM   2376  OG  SER A 297      16.277   5.232  -2.459  1.00 95.81           O  
ATOM   2377  N   SER A 298      14.486   4.899   0.112  1.00 93.78           N  
ATOM   2378  CA  SER A 298      14.554   5.655   1.363  1.00 93.78           C  
ATOM   2379  C   SER A 298      15.450   6.892   1.256  1.00 93.78           C  
ATOM   2380  CB  SER A 298      15.069   4.754   2.480  1.00 93.78           C  
ATOM   2381  O   SER A 298      15.297   7.803   2.067  1.00 93.78           O  
ATOM   2382  OG  SER A 298      14.848   5.383   3.725  1.00 93.78           O  
ATOM   2383  N   THR A 299      16.391   6.900   0.311  1.00 93.00           N  
ATOM   2384  CA  THR A 299      17.422   7.939   0.166  1.00 93.00           C  
ATOM   2385  C   THR A 299      17.351   8.687  -1.161  1.00 93.00           C  
ATOM   2386  CB  THR A 299      18.820   7.326   0.323  1.00 93.00           C  
ATOM   2387  O   THR A 299      17.889   9.785  -1.250  1.00 93.00           O  
ATOM   2388  CG2 THR A 299      18.996   6.699   1.711  1.00 93.00           C  
ATOM   2389  OG1 THR A 299      19.019   6.321  -0.649  1.00 93.00           O  
ATOM   2390  N   SER A 300      16.693   8.126  -2.179  1.00 90.90           N  
ATOM   2391  CA  SER A 300      16.610   8.724  -3.510  1.00 90.90           C  
ATOM   2392  C   SER A 300      15.520   9.788  -3.617  1.00 90.90           C  
ATOM   2393  CB  SER A 300      16.380   7.645  -4.576  1.00 90.90           C  
ATOM   2394  O   SER A 300      14.586   9.864  -2.813  1.00 90.90           O  
ATOM   2395  OG  SER A 300      15.026   7.220  -4.604  1.00 90.90           O  
ATOM   2396  N   GLU A 301      15.568  10.550  -4.709  1.00 89.71           N  
ATOM   2397  CA  GLU A 301      14.390  11.272  -5.177  1.00 89.71           C  
ATOM   2398  C   GLU A 301      13.293  10.319  -5.684  1.00 89.71           C  
ATOM   2399  CB  GLU A 301      14.769  12.337  -6.214  1.00 89.71           C  
ATOM   2400  O   GLU A 301      13.539   9.149  -5.991  1.00 89.71           O  
ATOM   2401  CG  GLU A 301      15.385  11.805  -7.520  1.00 89.71           C  
ATOM   2402  CD  GLU A 301      15.533  12.924  -8.569  1.00 89.71           C  
ATOM   2403  OE1 GLU A 301      15.646  12.600  -9.765  1.00 89.71           O  
ATOM   2404  OE2 GLU A 301      15.400  14.129  -8.222  1.00 89.71           O  
ATOM   2405  N   GLY A 302      12.060  10.828  -5.760  1.00 94.20           N  
ATOM   2406  CA  GLY A 302      10.942  10.093  -6.344  1.00 94.20           C  
ATOM   2407  C   GLY A 302      10.933  10.170  -7.865  1.00 94.20           C  
ATOM   2408  O   GLY A 302      10.984  11.259  -8.440  1.00 94.20           O  
ATOM   2409  N   LEU A 303      10.799   9.021  -8.511  1.00 96.25           N  
ATOM   2410  CA  LEU A 303      10.668   8.872  -9.956  1.00 96.25           C  
ATOM   2411  C   LEU A 303       9.187   8.794 -10.325  1.00 96.25           C  
ATOM   2412  CB  LEU A 303      11.440   7.616 -10.393  1.00 96.25           C  
ATOM   2413  O   LEU A 303       8.444   8.018  -9.726  1.00 96.25           O  
ATOM   2414  CG  LEU A 303      12.944   7.649 -10.056  1.00 96.25           C  
ATOM   2415  CD1 LEU A 303      13.595   6.364 -10.555  1.00 96.25           C  
ATOM   2416  CD2 LEU A 303      13.643   8.840 -10.715  1.00 96.25           C  
ATOM   2417  N   LEU A 304       8.742   9.622 -11.275  1.00 96.25           N  
ATOM   2418  CA  LEU A 304       7.357   9.599 -11.752  1.00 96.25           C  
ATOM   2419  C   LEU A 304       7.158   8.372 -12.640  1.00 96.25           C  
ATOM   2420  CB  LEU A 304       7.052  10.896 -12.523  1.00 96.25           C  
ATOM   2421  O   LEU A 304       7.887   8.206 -13.616  1.00 96.25           O  
ATOM   2422  CG  LEU A 304       5.606  11.040 -13.040  1.00 96.25           C  
ATOM   2423  CD1 LEU A 304       4.520  10.847 -11.980  1.00 96.25           C  
ATOM   2424  CD2 LEU A 304       5.432  12.452 -13.603  1.00 96.25           C  
ATOM   2425  N   LEU A 305       6.183   7.532 -12.313  1.00 96.46           N  
ATOM   2426  CA  LEU A 305       5.859   6.352 -13.103  1.00 96.46           C  
ATOM   2427  C   LEU A 305       4.799   6.656 -14.159  1.00 96.46           C  
ATOM   2428  CB  LEU A 305       5.391   5.211 -12.191  1.00 96.46           C  
ATOM   2429  O   LEU A 305       3.881   7.448 -13.932  1.00 96.46           O  
ATOM   2430  CG  LEU A 305       6.432   4.703 -11.181  1.00 96.46           C  
ATOM   2431  CD1 LEU A 305       5.808   3.528 -10.428  1.00 96.46           C  
ATOM   2432  CD2 LEU A 305       7.724   4.238 -11.856  1.00 96.46           C  
ATOM   2433  N   LYS A 306       4.891   5.959 -15.292  1.00 94.04           N  
ATOM   2434  CA  LYS A 306       3.799   5.868 -16.262  1.00 94.04           C  
ATOM   2435  C   LYS A 306       2.676   5.008 -15.675  1.00 94.04           C  
ATOM   2436  CB  LYS A 306       4.336   5.307 -17.586  1.00 94.04           C  
ATOM   2437  O   LYS A 306       2.900   3.848 -15.343  1.00 94.04           O  
ATOM   2438  CG  LYS A 306       3.326   5.540 -18.716  1.00 94.04           C  
ATOM   2439  CD  LYS A 306       3.892   5.059 -20.055  1.00 94.04           C  
ATOM   2440  CE  LYS A 306       2.875   5.337 -21.168  1.00 94.04           C  
ATOM   2441  NZ  LYS A 306       3.412   4.949 -22.496  1.00 94.04           N  
ATOM   2442  N   ILE A 307       1.481   5.582 -15.540  1.00 89.34           N  
ATOM   2443  CA  ILE A 307       0.356   4.971 -14.809  1.00 89.34           C  
ATOM   2444  C   ILE A 307      -0.472   4.051 -15.707  1.00 89.34           C  
ATOM   2445  CB  ILE A 307      -0.526   6.066 -14.176  1.00 89.34           C  
ATOM   2446  O   ILE A 307      -0.890   2.991 -15.256  1.00 89.34           O  
ATOM   2447  CG1 ILE A 307       0.311   6.973 -13.253  1.00 89.34           C  
ATOM   2448  CG2 ILE A 307      -1.706   5.468 -13.390  1.00 89.34           C  
ATOM   2449  CD1 ILE A 307      -0.459   8.219 -12.833  1.00 89.34           C  
ATOM   2450  N   ASP A 308      -0.656   4.414 -16.979  1.00 87.10           N  
ATOM   2451  CA  ASP A 308      -1.490   3.678 -17.940  1.00 87.10           C  
ATOM   2452  C   ASP A 308      -1.254   2.155 -17.973  1.00 87.10           C  
ATOM   2453  CB  ASP A 308      -1.317   4.243 -19.363  1.00 87.10           C  
ATOM   2454  O   ASP A 308      -2.237   1.415 -17.959  1.00 87.10           O  
ATOM   2455  CG  ASP A 308      -1.331   5.767 -19.435  1.00 87.10           C  
ATOM   2456  OD1 ASP A 308      -2.102   6.384 -18.670  1.00 87.10           O  
ATOM   2457  OD2 ASP A 308      -0.477   6.291 -20.188  1.00 87.10           O  
ATOM   2458  N   PRO A 309      -0.003   1.637 -17.982  1.00 86.88           N  
ATOM   2459  CA  PRO A 309       0.224   0.190 -18.003  1.00 86.88           C  
ATOM   2460  C   PRO A 309      -0.060  -0.510 -16.664  1.00 86.88           C  
ATOM   2461  CB  PRO A 309       1.688   0.024 -18.421  1.00 86.88           C  
ATOM   2462  O   PRO A 309      -0.118  -1.736 -16.632  1.00 86.88           O  
ATOM   2463  CG  PRO A 309       2.358   1.289 -17.895  1.00 86.88           C  
ATOM   2464  CD  PRO A 309       1.273   2.342 -18.085  1.00 86.88           C  
ATOM   2465  N   LEU A 310      -0.198   0.239 -15.568  1.00 83.43           N  
ATOM   2466  CA  LEU A 310      -0.353  -0.295 -14.212  1.00 83.43           C  
ATOM   2467  C   LEU A 310      -1.807  -0.412 -13.772  1.00 83.43           C  
ATOM   2468  CB  LEU A 310       0.409   0.606 -13.226  1.00 83.43           C  
ATOM   2469  O   LEU A 310      -2.098  -1.127 -12.815  1.00 83.43           O  
ATOM   2470  CG  LEU A 310       1.903   0.758 -13.532  1.00 83.43           C  
ATOM   2471  CD1 LEU A 310       2.533   1.778 -12.583  1.00 83.43           C  
ATOM   2472  CD2 LEU A 310       2.619  -0.587 -13.419  1.00 83.43           C  
ATOM   2473  N   LEU A 311      -2.710   0.308 -14.436  1.00 84.36           N  
ATOM   2474  CA  LEU A 311      -4.124   0.258 -14.107  1.00 84.36           C  
ATOM   2475  C   LEU A 311      -4.733  -1.072 -14.571  1.00 84.36           C  
ATOM   2476  CB  LEU A 311      -4.860   1.463 -14.711  1.00 84.36           C  
ATOM   2477  O   LEU A 311      -4.393  -1.562 -15.654  1.00 84.36           O  
ATOM   2478  CG  LEU A 311      -4.409   2.816 -14.136  1.00 84.36           C  
ATOM   2479  CD1 LEU A 311      -5.148   3.950 -14.846  1.00 84.36           C  
ATOM   2480  CD2 LEU A 311      -4.675   2.945 -12.632  1.00 84.36           C  
ATOM   2481  N   PRO A 312      -5.671  -1.646 -13.795  1.00 80.08           N  
ATOM   2482  CA  PRO A 312      -6.493  -2.743 -14.275  1.00 80.08           C  
ATOM   2483  C   PRO A 312      -7.181  -2.321 -15.572  1.00 80.08           C  
ATOM   2484  CB  PRO A 312      -7.503  -3.041 -13.161  1.00 80.08           C  
ATOM   2485  O   PRO A 312      -7.900  -1.321 -15.607  1.00 80.08           O  
ATOM   2486  CG  PRO A 312      -6.854  -2.454 -11.911  1.00 80.08           C  
ATOM   2487  CD  PRO A 312      -6.055  -1.271 -12.445  1.00 80.08           C  
ATOM   2488  N   LYS A 313      -6.949  -3.072 -16.648  1.00 74.88           N  
ATOM   2489  CA  LYS A 313      -7.700  -2.877 -17.884  1.00 74.88           C  
ATOM   2490  C   LYS A 313      -9.122  -3.348 -17.624  1.00 74.88           C  
ATOM   2491  CB  LYS A 313      -7.044  -3.618 -19.058  1.00 74.88           C  
ATOM   2492  O   LYS A 313      -9.317  -4.456 -17.124  1.00 74.88           O  
ATOM   2493  CG  LYS A 313      -5.651  -3.047 -19.372  1.00 74.88           C  
ATOM   2494  CD  LYS A 313      -5.017  -3.768 -20.567  1.00 74.88           C  
ATOM   2495  CE  LYS A 313      -3.614  -3.206 -20.824  1.00 74.88           C  
ATOM   2496  NZ  LYS A 313      -2.955  -3.906 -21.955  1.00 74.88           N  
ATOM   2497  N   GLU A 314     -10.106  -2.526 -17.972  1.00 63.97           N  
ATOM   2498  CA  GLU A 314     -11.450  -3.048 -18.181  1.00 63.97           C  
ATOM   2499  C   GLU A 314     -11.312  -4.167 -19.212  1.00 63.97           C  
ATOM   2500  CB  GLU A 314     -12.413  -1.946 -18.653  1.00 63.97           C  
ATOM   2501  O   GLU A 314     -10.728  -3.961 -20.282  1.00 63.97           O  
ATOM   2502  CG  GLU A 314     -12.679  -0.925 -17.532  1.00 63.97           C  
ATOM   2503  CD  GLU A 314     -13.637   0.211 -17.927  1.00 63.97           C  
ATOM   2504  OE1 GLU A 314     -13.904   1.051 -17.036  1.00 63.97           O  
ATOM   2505  OE2 GLU A 314     -14.061   0.258 -19.104  1.00 63.97           O  
ATOM   2506  N   VAL A 315     -11.773  -5.371 -18.866  1.00 57.83           N  
ATOM   2507  CA  VAL A 315     -12.006  -6.403 -19.868  1.00 57.83           C  
ATOM   2508  C   VAL A 315     -13.074  -5.801 -20.766  1.00 57.83           C  
ATOM   2509  CB  VAL A 315     -12.448  -7.745 -19.248  1.00 57.83           C  
ATOM   2510  O   VAL A 315     -14.258  -5.819 -20.442  1.00 57.83           O  
ATOM   2511  CG1 VAL A 315     -12.678  -8.808 -20.330  1.00 57.83           C  
ATOM   2512  CG2 VAL A 315     -11.379  -8.280 -18.284  1.00 57.83           C  
ATOM   2513  N   LYS A 316     -12.646  -5.162 -21.855  1.00 45.98           N  
ATOM   2514  CA  LYS A 316     -13.531  -4.925 -22.978  1.00 45.98           C  
ATOM   2515  C   LYS A 316     -13.942  -6.324 -23.394  1.00 45.98           C  
ATOM   2516  CB  LYS A 316     -12.815  -4.176 -24.109  1.00 45.98           C  
ATOM   2517  O   LYS A 316     -13.107  -7.084 -23.874  1.00 45.98           O  
ATOM   2518  CG  LYS A 316     -12.502  -2.721 -23.732  1.00 45.98           C  
ATOM   2519  CD  LYS A 316     -11.946  -1.996 -24.960  1.00 45.98           C  
ATOM   2520  CE  LYS A 316     -11.682  -0.522 -24.653  1.00 45.98           C  
ATOM   2521  NZ  LYS A 316     -11.303   0.192 -25.896  1.00 45.98           N  
ATOM   2522  N   ASN A 317     -15.178  -6.696 -23.089  1.00 39.56           N  
ATOM   2523  CA  ASN A 317     -15.771  -7.891 -23.649  1.00 39.56           C  
ATOM   2524  C   ASN A 317     -15.763  -7.680 -25.166  1.00 39.56           C  
ATOM   2525  CB  ASN A 317     -17.195  -8.081 -23.091  1.00 39.56           C  
ATOM   2526  O   ASN A 317     -16.674  -7.069 -25.711  1.00 39.56           O  
ATOM   2527  CG  ASN A 317     -17.256  -8.512 -21.636  1.00 39.56           C  
ATOM   2528  ND2 ASN A 317     -18.427  -8.464 -21.045  1.00 39.56           N  
ATOM   2529  OD1 ASN A 317     -16.287  -8.902 -21.009  1.00 39.56           O  
ATOM   2530  N   GLU A 318     -14.731  -8.169 -25.851  1.00 39.96           N  
ATOM   2531  CA  GLU A 318     -14.691  -8.239 -27.317  1.00 39.96           C  
ATOM   2532  C   GLU A 318     -15.760  -9.209 -27.868  1.00 39.96           C  
ATOM   2533  CB  GLU A 318     -13.269  -8.588 -27.805  1.00 39.96           C  
ATOM   2534  O   GLU A 318     -15.837  -9.442 -29.068  1.00 39.96           O  
ATOM   2535  CG  GLU A 318     -12.262  -7.441 -27.592  1.00 39.96           C  
ATOM   2536  CD  GLU A 318     -10.863  -7.720 -28.179  1.00 39.96           C  
ATOM   2537  OE1 GLU A 318     -10.050  -6.763 -28.199  1.00 39.96           O  
ATOM   2538  OE2 GLU A 318     -10.582  -8.880 -28.560  1.00 39.96           O  
ATOM   2539  N   GLU A 319     -16.638  -9.748 -27.015  1.00 44.02           N  
ATOM   2540  CA  GLU A 319     -17.822 -10.501 -27.427  1.00 44.02           C  
ATOM   2541  C   GLU A 319     -19.004  -9.614 -27.854  1.00 44.02           C  
ATOM   2542  CB  GLU A 319     -18.211 -11.515 -26.339  1.00 44.02           C  
ATOM   2543  O   GLU A 319     -19.896 -10.122 -28.522  1.00 44.02           O  
ATOM   2544  CG  GLU A 319     -17.158 -12.635 -26.247  1.00 44.02           C  
ATOM   2545  CD  GLU A 319     -17.525 -13.765 -25.272  1.00 44.02           C  
ATOM   2546  OE1 GLU A 319     -16.837 -14.811 -25.337  1.00 44.02           O  
ATOM   2547  OE2 GLU A 319     -18.439 -13.571 -24.439  1.00 44.02           O  
ATOM   2548  N   SER A 320     -19.014  -8.298 -27.589  1.00 41.45           N  
ATOM   2549  CA  SER A 320     -20.101  -7.429 -28.085  1.00 41.45           C  
ATOM   2550  C   SER A 320     -19.858  -6.799 -29.464  1.00 41.45           C  
ATOM   2551  CB  SER A 320     -20.532  -6.395 -27.042  1.00 41.45           C  
ATOM   2552  O   SER A 320     -20.676  -6.000 -29.898  1.00 41.45           O  
ATOM   2553  OG  SER A 320     -19.527  -5.428 -26.816  1.00 41.45           O  
ATOM   2554  N   GLU A 321     -18.775  -7.137 -30.174  1.00 41.27           N  
ATOM   2555  CA  GLU A 321     -18.570  -6.706 -31.575  1.00 41.27           C  
ATOM   2556  C   GLU A 321     -18.701  -7.858 -32.591  1.00 41.27           C  
ATOM   2557  CB  GLU A 321     -17.270  -5.890 -31.738  1.00 41.27           C  
ATOM   2558  O   GLU A 321     -18.358  -7.694 -33.759  1.00 41.27           O  
ATOM   2559  CG  GLU A 321     -17.378  -4.486 -31.111  1.00 41.27           C  
ATOM   2560  CD  GLU A 321     -16.187  -3.557 -31.430  1.00 41.27           C  
ATOM   2561  OE1 GLU A 321     -16.219  -2.395 -30.954  1.00 41.27           O  
ATOM   2562  OE2 GLU A 321     -15.231  -3.991 -32.114  1.00 41.27           O  
ATOM   2563  N   LYS A 322     -19.226  -9.027 -32.187  1.00 41.93           N  
ATOM   2564  CA  LYS A 322     -19.509 -10.141 -33.117  1.00 41.93           C  
ATOM   2565  C   LYS A 322     -20.980 -10.529 -33.272  1.00 41.93           C  
ATOM   2566  CB  LYS A 322     -18.609 -11.350 -32.821  1.00 41.93           C  
ATOM   2567  O   LYS A 322     -21.247 -11.493 -33.979  1.00 41.93           O  
ATOM   2568  CG  LYS A 322     -17.168 -11.084 -33.271  1.00 41.93           C  
ATOM   2569  CD  LYS A 322     -16.370 -12.387 -33.224  1.00 41.93           C  
ATOM   2570  CE  LYS A 322     -14.926 -12.102 -33.632  1.00 41.93           C  
ATOM   2571  NZ  LYS A 322     -14.106 -13.330 -33.531  1.00 41.93           N  
ATOM   2572  N   GLU A 323     -21.924  -9.789 -32.690  1.00 43.44           N  
ATOM   2573  CA  GLU A 323     -23.358 -10.008 -32.966  1.00 43.44           C  
ATOM   2574  C   GLU A 323     -24.017  -8.943 -33.855  1.00 43.44           C  
ATOM   2575  CB  GLU A 323     -24.145 -10.315 -31.678  1.00 43.44           C  
ATOM   2576  O   GLU A 323     -25.145  -9.154 -34.280  1.00 43.44           O  
ATOM   2577  CG  GLU A 323     -24.016 -11.807 -31.318  1.00 43.44           C  
ATOM   2578  CD  GLU A 323     -24.956 -12.266 -30.189  1.00 43.44           C  
ATOM   2579  OE1 GLU A 323     -25.228 -13.490 -30.132  1.00 43.44           O  
ATOM   2580  OE2 GLU A 323     -25.387 -11.421 -29.371  1.00 43.44           O  
ATOM   2581  N   ASP A 324     -23.304  -7.885 -34.255  1.00 43.21           N  
ATOM   2582  CA  ASP A 324     -23.838  -6.859 -35.164  1.00 43.21           C  
ATOM   2583  C   ASP A 324     -22.915  -6.613 -36.381  1.00 43.21           C  
ATOM   2584  CB  ASP A 324     -24.155  -5.567 -34.382  1.00 43.21           C  
ATOM   2585  O   ASP A 324     -22.406  -5.507 -36.566  1.00 43.21           O  
ATOM   2586  CG  ASP A 324     -25.333  -5.659 -33.399  1.00 43.21           C  
ATOM   2587  OD1 ASP A 324     -26.360  -6.283 -33.744  1.00 43.21           O  
ATOM   2588  OD2 ASP A 324     -25.250  -4.985 -32.346  1.00 43.21           O  
ATOM   2589  N   ALA A 325     -22.673  -7.641 -37.211  1.00 48.01           N  
ATOM   2590  CA  ALA A 325     -22.224  -7.519 -38.615  1.00 48.01           C  
ATOM   2591  C   ALA A 325     -22.377  -8.846 -39.378  1.00 48.01           C  
ATOM   2592  CB  ALA A 325     -20.763  -7.047 -38.683  1.00 48.01           C  
ATOM   2593  O   ALA A 325     -22.756  -8.796 -40.570  1.00 48.01           O  
ATOM   2594  OXT ALA A 325     -22.068  -9.888 -38.765  1.00 48.01           O  
TER    2595      ALA A 325                                                      
ENDMDL                                                                          
END                                                                             
