# Supplementary material for: PICNIC accurately predicts condensate-forming proteins regardless of their structural disorder across organisms
Source: Nat Commun. 2024 Dec 11;15:10668. doi: 10.1038/s41467-024-55089-x (PMC11634905; doi:10.1038/s41467-024-55089-x)
Supplement: Supplementary file 7 — Dataset S6 [file 41467_2024_55089_MOESM7_ESM.zip › Dataset_S6/Positive_predictions/AF-Q6UX04-F1-model_v4.pdb]

HEADER                                            01-JUN-22                     
TITLE     ALPHAFOLD MONOMER V2.0 PREDICTION FOR SPLICEOSOME-ASSOCIATED PROTEIN  
TITLE    2 CWC27 HOMOLOG (Q6UX04)                                               
COMPND    MOL_ID: 1;                                                            
COMPND   2 MOLECULE: SPLICEOSOME-ASSOCIATED PROTEIN CWC27 HOMOLOG;              
COMPND   3 CHAIN: A                                                             
SOURCE    MOL_ID: 1;                                                            
SOURCE   2 ORGANISM_SCIENTIFIC: HOMO SAPIENS;                                   
SOURCE   3 ORGANISM_TAXID: 9606                                                 
REMARK   1                                                                      
REMARK   1 REFERENCE 1                                                          
REMARK   1  AUTH   JOHN JUMPER, RICHARD EVANS, ALEXANDER PRITZEL, TIM GREEN,    
REMARK   1  AUTH 2 MICHAEL FIGURNOV, OLAF RONNEBERGER, KATHRYN TUNYASUVUNAKOOL, 
REMARK   1  AUTH 3 RUSS BATES, AUGUSTIN ZIDEK, ANNA POTAPENKO, ALEX BRIDGLAND,  
REMARK   1  AUTH 4 CLEMENS MEYER, SIMON A A KOHL, ANDREW J BALLARD,             
REMARK   1  AUTH 5 ANDREW COWIE, BERNARDINO ROMERA-PAREDES, STANISLAV NIKOLOV,  
REMARK   1  AUTH 6 RISHUB JAIN, JONAS ADLER, TREVOR BACK, STIG PETERSEN,        
REMARK   1  AUTH 7 DAVID REIMAN, ELLEN CLANCY, MICHAL ZIELINSKI,                
REMARK   1  AUTH 8 MARTIN STEINEGGER, MICHALINA PACHOLSKA, TAMAS BERGHAMMER,    
REMARK   1  AUTH 9 DAVID SILVER, ORIOL VINYALS, ANDREW W SENIOR,                
REMARK   1  AUTH10 KORAY KAVUKCUOGLU, PUSHMEET KOHLI, DEMIS HASSABIS            
REMARK   1  TITL   HIGHLY ACCURATE PROTEIN STRUCTURE PREDICTION WITH ALPHAFOLD  
REMARK   1  REF    NATURE                        V. 596   583 2021              
REMARK   1  REFN                   ISSN 0028-0836                               
REMARK   1  PMID   34265844                                                     
REMARK   1  DOI    10.1038/s41586-021-03819-2                                   
REMARK   1                                                                      
REMARK   1 DISCLAIMERS                                                          
REMARK   1 ALPHAFOLD DATA, COPYRIGHT (2021) DEEPMIND TECHNOLOGIES LIMITED. THE  
REMARK   1 INFORMATION PROVIDED IS THEORETICAL MODELLING ONLY AND CAUTION SHOULD
REMARK   1 BE EXERCISED IN ITS USE. IT IS PROVIDED "AS-IS" WITHOUT ANY WARRANTY 
REMARK   1 OF ANY KIND, WHETHER EXPRESSED OR IMPLIED. NO WARRANTY IS GIVEN THAT 
REMARK   1 USE OF THE INFORMATION SHALL NOT INFRINGE THE RIGHTS OF ANY THIRD    
REMARK   1 PARTY. THE INFORMATION IS NOT INTENDED TO BE A SUBSTITUTE FOR        
REMARK   1 PROFESSIONAL MEDICAL ADVICE, DIAGNOSIS, OR TREATMENT, AND DOES NOT   
REMARK   1 CONSTITUTE MEDICAL OR OTHER PROFESSIONAL ADVICE. IT IS AVAILABLE FOR 
REMARK   1 ACADEMIC AND COMMERCIAL PURPOSES, UNDER CC-BY 4.0 LICENCE.           
DBREF  XXXX A    1   472  UNP    Q6UX04   CWC27_HUMAN      1    472             
SEQRES   1 A  472  MET SER ASN ILE TYR ILE GLN GLU PRO PRO THR ASN GLY          
SEQRES   2 A  472  LYS VAL LEU LEU LYS THR THR ALA GLY ASP ILE ASP ILE          
SEQRES   3 A  472  GLU LEU TRP SER LYS GLU ALA PRO LYS ALA CYS ARG ASN          
SEQRES   4 A  472  PHE ILE GLN LEU CYS LEU GLU ALA TYR TYR ASP ASN THR          
SEQRES   5 A  472  ILE PHE HIS ARG VAL VAL PRO GLY PHE ILE VAL GLN GLY          
SEQRES   6 A  472  GLY ASP PRO THR GLY THR GLY SER GLY GLY GLU SER ILE          
SEQRES   7 A  472  TYR GLY ALA PRO PHE LYS ASP GLU PHE HIS SER ARG LEU          
SEQRES   8 A  472  ARG PHE ASN ARG ARG GLY LEU VAL ALA MET ALA ASN ALA          
SEQRES   9 A  472  GLY SER HIS ASP ASN GLY SER GLN PHE PHE PHE THR LEU          
SEQRES  10 A  472  GLY ARG ALA ASP GLU LEU ASN ASN LYS HIS THR ILE PHE          
SEQRES  11 A  472  GLY LYS VAL THR GLY ASP THR VAL TYR ASN MET LEU ARG          
SEQRES  12 A  472  LEU SER GLU VAL ASP ILE ASP ASP ASP GLU ARG PRO HIS          
SEQRES  13 A  472  ASN PRO HIS LYS ILE LYS SER CYS GLU VAL LEU PHE ASN          
SEQRES  14 A  472  PRO PHE ASP ASP ILE ILE PRO ARG GLU ILE LYS ARG LEU          
SEQRES  15 A  472  LYS LYS GLU LYS PRO GLU GLU GLU VAL LYS LYS LEU LYS          
SEQRES  16 A  472  PRO LYS GLY THR LYS ASN PHE SER LEU LEU SER PHE GLY          
SEQRES  17 A  472  GLU GLU ALA GLU GLU GLU GLU GLU GLU VAL ASN ARG VAL          
SEQRES  18 A  472  SER GLN SER MET LYS GLY LYS SER LYS SER SER HIS ASP          
SEQRES  19 A  472  LEU LEU LYS ASP ASP PRO HIS LEU SER SER VAL PRO VAL          
SEQRES  20 A  472  VAL GLU SER GLU LYS GLY ASP ALA PRO ASP LEU VAL ASP          
SEQRES  21 A  472  ASP GLY GLU ASP GLU SER ALA GLU HIS ASP GLU TYR ILE          
SEQRES  22 A  472  ASP GLY ASP GLU LYS ASN LEU MET ARG GLU ARG ILE ALA          
SEQRES  23 A  472  LYS LYS LEU LYS LYS ASP THR SER ALA ASN VAL LYS SER          
SEQRES  24 A  472  ALA GLY GLU GLY GLU VAL GLU LYS LYS SER VAL SER ARG          
SEQRES  25 A  472  SER GLU GLU LEU ARG LYS GLU ALA ARG GLN LEU LYS ARG          
SEQRES  26 A  472  GLU LEU LEU ALA ALA LYS GLN LYS LYS VAL GLU ASN ALA          
SEQRES  27 A  472  ALA LYS GLN ALA GLU LYS ARG SER GLU GLU GLU GLU ALA          
SEQRES  28 A  472  PRO PRO ASP GLY ALA VAL ALA GLU TYR ARG ARG GLU LYS          
SEQRES  29 A  472  GLN LYS TYR GLU ALA LEU ARG LYS GLN GLN SER LYS LYS          
SEQRES  30 A  472  GLY THR SER ARG GLU ASP GLN THR LEU ALA LEU LEU ASN          
SEQRES  31 A  472  GLN PHE LYS SER LYS LEU THR GLN ALA ILE ALA GLU THR          
SEQRES  32 A  472  PRO GLU ASN ASP ILE PRO GLU THR GLU VAL GLU ASP ASP          
SEQRES  33 A  472  GLU GLY TRP MET SER HIS VAL LEU GLN PHE GLU ASP LYS          
SEQRES  34 A  472  SER ARG LYS VAL LYS ASP ALA SER MET GLN ASP SER ASP          
SEQRES  35 A  472  THR PHE GLU ILE TYR ASP PRO ARG ASN PRO VAL ASN LYS          
SEQRES  36 A  472  ARG ARG ARG GLU GLU SER LYS LYS LEU MET ARG GLU LYS          
SEQRES  37 A  472  LYS GLU ARG ARG                                              
CRYST1    1.000    1.000    1.000  90.00  90.00  90.00 P 1           1          
ORIGX1      1.000000  0.000000  0.000000        0.00000                         
ORIGX2      0.000000  1.000000  0.000000        0.00000                         
ORIGX3      0.000000  0.000000  1.000000        0.00000                         
SCALE1      1.000000  0.000000  0.000000        0.00000                         
SCALE2      0.000000  1.000000  0.000000        0.00000                         
SCALE3      0.000000  0.000000  1.000000        0.00000                         
MODEL        1                                                                  
ATOM      1  N   MET A   1       2.929 -33.562 -11.583  1.00 34.50           N  
ATOM      2  CA  MET A   1       4.122 -32.767 -11.231  1.00 34.50           C  
ATOM      3  C   MET A   1       4.191 -31.558 -12.156  1.00 34.50           C  
ATOM      4  CB  MET A   1       5.417 -33.593 -11.352  1.00 34.50           C  
ATOM      5  O   MET A   1       4.814 -31.636 -13.205  1.00 34.50           O  
ATOM      6  CG  MET A   1       5.487 -34.819 -10.437  1.00 34.50           C  
ATOM      7  SD  MET A   1       7.184 -35.434 -10.303  1.00 34.50           S  
ATOM      8  CE  MET A   1       6.935 -37.228 -10.340  1.00 34.50           C  
ATOM      9  N   SER A   2       3.500 -30.463 -11.840  1.00 44.29           N  
ATOM     10  CA  SER A   2       3.766 -29.195 -12.522  1.00 44.29           C  
ATOM     11  C   SER A   2       4.976 -28.575 -11.837  1.00 44.29           C  
ATOM     12  CB  SER A   2       2.541 -28.272 -12.491  1.00 44.29           C  
ATOM     13  O   SER A   2       4.831 -27.889 -10.826  1.00 44.29           O  
ATOM     14  OG  SER A   2       2.065 -28.144 -11.168  1.00 44.29           O  
ATOM     15  N   ASN A   3       6.172 -28.860 -12.353  1.00 43.05           N  
ATOM     16  CA  ASN A   3       7.317 -27.994 -12.107  1.00 43.05           C  
ATOM     17  C   ASN A   3       6.929 -26.641 -12.697  1.00 43.05           C  
ATOM     18  CB  ASN A   3       8.585 -28.578 -12.760  1.00 43.05           C  
ATOM     19  O   ASN A   3       7.032 -26.426 -13.903  1.00 43.05           O  
ATOM     20  CG  ASN A   3       9.162 -29.755 -11.995  1.00 43.05           C  
ATOM     21  ND2 ASN A   3       9.917 -30.604 -12.650  1.00 43.05           N  
ATOM     22  OD1 ASN A   3       8.943 -29.935 -10.812  1.00 43.05           O  
ATOM     23  N   ILE A   4       6.370 -25.768 -11.861  1.00 55.94           N  
ATOM     24  CA  ILE A   4       6.213 -24.358 -12.178  1.00 55.94           C  
ATOM     25  C   ILE A   4       7.648 -23.878 -12.320  1.00 55.94           C  
ATOM     26  CB  ILE A   4       5.428 -23.633 -11.060  1.00 55.94           C  
ATOM     27  O   ILE A   4       8.322 -23.617 -11.329  1.00 55.94           O  
ATOM     28  CG1 ILE A   4       3.973 -24.157 -10.993  1.00 55.94           C  
ATOM     29  CG2 ILE A   4       5.427 -22.108 -11.280  1.00 55.94           C  
ATOM     30  CD1 ILE A   4       3.348 -23.997  -9.603  1.00 55.94           C  
ATOM     31  N   TYR A   5       8.164 -23.895 -13.548  1.00 52.19           N  
ATOM     32  CA  TYR A   5       9.430 -23.262 -13.856  1.00 52.19           C  
ATOM     33  C   TYR A   5       9.292 -21.830 -13.355  1.00 52.19           C  
ATOM     34  CB  TYR A   5       9.710 -23.324 -15.364  1.00 52.19           C  
ATOM     35  O   TYR A   5       8.478 -21.066 -13.877  1.00 52.19           O  
ATOM     36  CG  TYR A   5      10.033 -24.714 -15.882  1.00 52.19           C  
ATOM     37  CD1 TYR A   5      11.352 -25.202 -15.798  1.00 52.19           C  
ATOM     38  CD2 TYR A   5       9.024 -25.518 -16.448  1.00 52.19           C  
ATOM     39  CE1 TYR A   5      11.667 -26.486 -16.283  1.00 52.19           C  
ATOM     40  CE2 TYR A   5       9.334 -26.805 -16.930  1.00 52.19           C  
ATOM     41  OH  TYR A   5      10.948 -28.531 -17.319  1.00 52.19           O  
ATOM     42  CZ  TYR A   5      10.655 -27.289 -16.852  1.00 52.19           C  
ATOM     43  N   ILE A   6      10.027 -21.492 -12.297  1.00 63.82           N  
ATOM     44  CA  ILE A   6      10.161 -20.115 -11.846  1.00 63.82           C  
ATOM     45  C   ILE A   6      10.926 -19.423 -12.977  1.00 63.82           C  
ATOM     46  CB  ILE A   6      10.847 -20.050 -10.459  1.00 63.82           C  
ATOM     47  O   ILE A   6      12.146 -19.495 -13.058  1.00 63.82           O  
ATOM     48  CG1 ILE A   6       9.963 -20.734  -9.385  1.00 63.82           C  
ATOM     49  CG2 ILE A   6      11.121 -18.587 -10.066  1.00 63.82           C  
ATOM     50  CD1 ILE A   6      10.670 -20.968  -8.043  1.00 63.82           C  
ATOM     51  N   GLN A   7      10.183 -18.856 -13.932  1.00 75.54           N  
ATOM     52  CA  GLN A   7      10.735 -18.099 -15.062  1.00 75.54           C  
ATOM     53  C   GLN A   7      11.341 -16.771 -14.593  1.00 75.54           C  
ATOM     54  CB  GLN A   7       9.636 -17.831 -16.107  1.00 75.54           C  
ATOM     55  O   GLN A   7      12.092 -16.129 -15.326  1.00 75.54           O  
ATOM     56  CG  GLN A   7       9.150 -19.111 -16.805  1.00 75.54           C  
ATOM     57  CD  GLN A   7       8.154 -18.860 -17.938  1.00 75.54           C  
ATOM     58  NE2 GLN A   7       7.783 -19.893 -18.662  1.00 75.54           N  
ATOM     59  OE1 GLN A   7       7.690 -17.763 -18.214  1.00 75.54           O  
ATOM     60  N   GLU A   8      10.999 -16.360 -13.374  1.00 83.94           N  
ATOM     61  CA  GLU A   8      11.404 -15.095 -12.798  1.00 83.94           C  
ATOM     62  C   GLU A   8      12.845 -15.140 -12.278  1.00 83.94           C  
ATOM     63  CB  GLU A   8      10.442 -14.701 -11.680  1.00 83.94           C  
ATOM     64  O   GLU A   8      13.283 -16.148 -11.716  1.00 83.94           O  
ATOM     65  CG  GLU A   8       9.083 -14.308 -12.269  1.00 83.94           C  
ATOM     66  CD  GLU A   8       8.007 -14.178 -11.199  1.00 83.94           C  
ATOM     67  OE1 GLU A   8       6.823 -14.086 -11.575  1.00 83.94           O  
ATOM     68  OE2 GLU A   8       8.299 -14.317  -9.986  1.00 83.94           O  
ATOM     69  N   PRO A   9      13.590 -14.039 -12.442  1.00 88.28           N  
ATOM     70  CA  PRO A   9      14.914 -13.905 -11.860  1.00 88.28           C  
ATOM     71  C   PRO A   9      14.879 -13.955 -10.326  1.00 88.28           C  
ATOM     72  CB  PRO A   9      15.454 -12.566 -12.357  1.00 88.28           C  
ATOM     73  O   PRO A   9      13.854 -13.624  -9.717  1.00 88.28           O  
ATOM     74  CG  PRO A   9      14.233 -11.783 -12.832  1.00 88.28           C  
ATOM     75  CD  PRO A   9      13.163 -12.820 -13.105  1.00 88.28           C  
ATOM     76  N   PRO A  10      16.010 -14.312  -9.687  1.00 89.80           N  
ATOM     77  CA  PRO A  10      16.142 -14.209  -8.242  1.00 89.80           C  
ATOM     78  C   PRO A  10      15.962 -12.753  -7.802  1.00 89.80           C  
ATOM     79  CB  PRO A  10      17.535 -14.748  -7.909  1.00 89.80           C  
ATOM     80  O   PRO A  10      16.510 -11.829  -8.411  1.00 89.80           O  
ATOM     81  CG  PRO A  10      18.331 -14.474  -9.185  1.00 89.80           C  
ATOM     82  CD  PRO A  10      17.291 -14.664 -10.288  1.00 89.80           C  
ATOM     83  N   THR A  11      15.189 -12.566  -6.742  1.00 91.32           N  
ATOM     84  CA  THR A  11      14.978 -11.277  -6.086  1.00 91.32           C  
ATOM     85  C   THR A  11      16.195 -10.916  -5.235  1.00 91.32           C  
ATOM     86  CB  THR A  11      13.678 -11.310  -5.265  1.00 91.32           C  
ATOM     87  O   THR A  11      16.914 -11.780  -4.732  1.00 91.32           O  
ATOM     88  CG2 THR A  11      12.475 -11.238  -6.206  1.00 91.32           C  
ATOM     89  OG1 THR A  11      13.578 -12.539  -4.575  1.00 91.32           O  
ATOM     90  N   ASN A  12      16.474  -9.622  -5.129  1.00 90.94           N  
ATOM     91  CA  ASN A  12      17.529  -9.061  -4.301  1.00 90.94           C  
ATOM     92  C   ASN A  12      16.984  -7.794  -3.640  1.00 90.94           C  
ATOM     93  CB  ASN A  12      18.781  -8.803  -5.166  1.00 90.94           C  
ATOM     94  O   ASN A  12      16.841  -6.771  -4.305  1.00 90.94           O  
ATOM     95  CG  ASN A  12      19.996  -8.470  -4.318  1.00 90.94           C  
ATOM     96  ND2 ASN A  12      21.072  -7.997  -4.897  1.00 90.94           N  
ATOM     97  OD1 ASN A  12      20.014  -8.656  -3.124  1.00 90.94           O  
ATOM     98  N   GLY A  13      16.648  -7.886  -2.359  1.00 91.73           N  
ATOM     99  CA  GLY A  13      15.989  -6.836  -1.582  1.00 91.73           C  
ATOM    100  C   GLY A  13      14.620  -7.269  -1.057  1.00 91.73           C  
ATOM    101  O   GLY A  13      13.863  -7.930  -1.771  1.00 91.73           O  
ATOM    102  N   LYS A  14      14.311  -6.900   0.188  1.00 94.53           N  
ATOM    103  CA  LYS A  14      13.013  -7.153   0.826  1.00 94.53           C  
ATOM    104  C   LYS A  14      12.573  -5.931   1.630  1.00 94.53           C  
ATOM    105  CB  LYS A  14      13.060  -8.435   1.686  1.00 94.53           C  
ATOM    106  O   LYS A  14      13.358  -5.398   2.413  1.00 94.53           O  
ATOM    107  CG  LYS A  14      11.643  -8.856   2.110  1.00 94.53           C  
ATOM    108  CD  LYS A  14      11.581 -10.121   2.983  1.00 94.53           C  
ATOM    109  CE  LYS A  14      10.097 -10.318   3.340  1.00 94.53           C  
ATOM    110  NZ  LYS A  14       9.819 -11.374   4.342  1.00 94.53           N  
ATOM    111  N   VAL A  15      11.325  -5.517   1.448  1.00 94.95           N  
ATOM    112  CA  VAL A  15      10.695  -4.379   2.129  1.00 94.95           C  
ATOM    113  C   VAL A  15       9.348  -4.820   2.690  1.00 94.95           C  
ATOM    114  CB  VAL A  15      10.529  -3.180   1.173  1.00 94.95           C  
ATOM    115  O   VAL A  15       8.604  -5.528   2.019  1.00 94.95           O  
ATOM    116  CG1 VAL A  15       9.885  -1.975   1.868  1.00 94.95           C  
ATOM    117  CG2 VAL A  15      11.887  -2.728   0.619  1.00 94.95           C  
ATOM    118  N   LEU A  16       9.045  -4.402   3.912  1.00 94.80           N  
ATOM    119  CA  LEU A  16       7.777  -4.616   4.594  1.00 94.80           C  
ATOM    120  C   LEU A  16       6.999  -3.298   4.614  1.00 94.80           C  
ATOM    121  CB  LEU A  16       8.092  -5.120   6.010  1.00 94.80           C  
ATOM    122  O   LEU A  16       7.468  -2.301   5.162  1.00 94.80           O  
ATOM    123  CG  LEU A  16       6.862  -5.361   6.898  1.00 94.80           C  
ATOM    124  CD1 LEU A  16       6.131  -6.635   6.499  1.00 94.80           C  
ATOM    125  CD2 LEU A  16       7.294  -5.527   8.353  1.00 94.80           C  
ATOM    126  N   LEU A  17       5.801  -3.294   4.038  1.00 94.74           N  
ATOM    127  CA  LEU A  17       4.866  -2.176   4.130  1.00 94.74           C  
ATOM    128  C   LEU A  17       3.809  -2.488   5.185  1.00 94.74           C  
ATOM    129  CB  LEU A  17       4.207  -1.908   2.768  1.00 94.74           C  
ATOM    130  O   LEU A  17       3.010  -3.410   5.012  1.00 94.74           O  
ATOM    131  CG  LEU A  17       5.158  -1.579   1.609  1.00 94.74           C  
ATOM    132  CD1 LEU A  17       4.307  -1.279   0.376  1.00 94.74           C  
ATOM    133  CD2 LEU A  17       6.020  -0.355   1.890  1.00 94.74           C  
ATOM    134  N   LYS A  18       3.759  -1.701   6.259  1.00 94.43           N  
ATOM    135  CA  LYS A  18       2.705  -1.809   7.270  1.00 94.43           C  
ATOM    136  C   LYS A  18       1.518  -0.982   6.812  1.00 94.43           C  
ATOM    137  CB  LYS A  18       3.241  -1.363   8.638  1.00 94.43           C  
ATOM    138  O   LYS A  18       1.547   0.242   6.906  1.00 94.43           O  
ATOM    139  CG  LYS A  18       4.291  -2.357   9.148  1.00 94.43           C  
ATOM    140  CD  LYS A  18       4.802  -1.991  10.543  1.00 94.43           C  
ATOM    141  CE  LYS A  18       5.733  -3.116  11.002  1.00 94.43           C  
ATOM    142  NZ  LYS A  18       6.494  -2.767  12.220  1.00 94.43           N  
ATOM    143  N   THR A  19       0.471  -1.615   6.292  1.00 93.72           N  
ATOM    144  CA  THR A  19      -0.731  -0.906   5.823  1.00 93.72           C  
ATOM    145  C   THR A  19      -1.893  -1.063   6.799  1.00 93.72           C  
ATOM    146  CB  THR A  19      -1.136  -1.287   4.389  1.00 93.72           C  
ATOM    147  O   THR A  19      -1.886  -1.908   7.692  1.00 93.72           O  
ATOM    148  CG2 THR A  19       0.041  -1.349   3.417  1.00 93.72           C  
ATOM    149  OG1 THR A  19      -1.826  -2.510   4.358  1.00 93.72           O  
ATOM    150  N   THR A  20      -2.929  -0.243   6.642  1.00 92.34           N  
ATOM    151  CA  THR A  20      -4.179  -0.386   7.415  1.00 92.34           C  
ATOM    152  C   THR A  20      -4.914  -1.707   7.171  1.00 92.34           C  
ATOM    153  CB  THR A  20      -5.142   0.775   7.153  1.00 92.34           C  
ATOM    154  O   THR A  20      -5.573  -2.186   8.089  1.00 92.34           O  
ATOM    155  CG2 THR A  20      -4.656   2.060   7.814  1.00 92.34           C  
ATOM    156  OG1 THR A  20      -5.253   1.028   5.774  1.00 92.34           O  
ATOM    157  N   ALA A  21      -4.767  -2.322   5.992  1.00 89.18           N  
ATOM    158  CA  ALA A  21      -5.350  -3.631   5.679  1.00 89.18           C  
ATOM    159  C   ALA A  21      -4.501  -4.820   6.179  1.00 89.18           C  
ATOM    160  CB  ALA A  21      -5.572  -3.701   4.166  1.00 89.18           C  
ATOM    161  O   ALA A  21      -4.961  -5.965   6.165  1.00 89.18           O  
ATOM    162  N   GLY A  22      -3.270  -4.554   6.626  1.00 92.31           N  
ATOM    163  CA  GLY A  22      -2.305  -5.543   7.094  1.00 92.31           C  
ATOM    164  C   GLY A  22      -0.910  -5.324   6.516  1.00 92.31           C  
ATOM    165  O   GLY A  22      -0.656  -4.393   5.749  1.00 92.31           O  
ATOM    166  N   ASP A  23       0.003  -6.210   6.880  1.00 94.89           N  
ATOM    167  CA  ASP A  23       1.400  -6.113   6.476  1.00 94.89           C  
ATOM    168  C   ASP A  23       1.614  -6.724   5.084  1.00 94.89           C  
ATOM    169  CB  ASP A  23       2.266  -6.776   7.550  1.00 94.89           C  
ATOM    170  O   ASP A  23       1.061  -7.785   4.776  1.00 94.89           O  
ATOM    171  CG  ASP A  23       2.235  -6.051   8.906  1.00 94.89           C  
ATOM    172  OD1 ASP A  23       1.720  -4.910   8.973  1.00 94.89           O  
ATOM    173  OD2 ASP A  23       2.707  -6.665   9.887  1.00 94.89           O  
ATOM    174  N   ILE A  24       2.396  -6.051   4.236  1.00 95.41           N  
ATOM    175  CA  ILE A  24       2.696  -6.461   2.859  1.00 95.41           C  
ATOM    176  C   ILE A  24       4.202  -6.626   2.683  1.00 95.41           C  
ATOM    177  CB  ILE A  24       2.049  -5.530   1.811  1.00 95.41           C  
ATOM    178  O   ILE A  24       4.952  -5.654   2.715  1.00 95.41           O  
ATOM    179  CG1 ILE A  24       0.520  -5.468   2.033  1.00 95.41           C  
ATOM    180  CG2 ILE A  24       2.363  -6.036   0.387  1.00 95.41           C  
ATOM    181  CD1 ILE A  24      -0.228  -4.541   1.072  1.00 95.41           C  
ATOM    182  N   ASP A  25       4.632  -7.867   2.460  1.00 95.44           N  
ATOM    183  CA  ASP A  25       6.026  -8.222   2.209  1.00 95.44           C  
ATOM    184  C   ASP A  25       6.318  -8.133   0.710  1.00 95.44           C  
ATOM    185  CB  ASP A  25       6.298  -9.661   2.698  1.00 95.44           C  
ATOM    186  O   ASP A  25       5.757  -8.895  -0.077  1.00 95.44           O  
ATOM    187  CG  ASP A  25       6.897  -9.783   4.096  1.00 95.44           C  
ATOM    188  OD1 ASP A  25       7.425  -8.782   4.608  1.00 95.44           O  
ATOM    189  OD2 ASP A  25       7.094 -10.940   4.542  1.00 95.44           O  
ATOM    190  N   ILE A  26       7.232  -7.251   0.313  1.00 95.94           N  
ATOM    191  CA  ILE A  26       7.642  -7.047  -1.077  1.00 95.94           C  
ATOM    192  C   ILE A  26       9.096  -7.483  -1.257  1.00 95.94           C  
ATOM    193  CB  ILE A  26       7.420  -5.585  -1.525  1.00 95.94           C  
ATOM    194  O   ILE A  26      10.011  -6.946  -0.636  1.00 95.94           O  
ATOM    195  CG1 ILE A  26       5.948  -5.167  -1.313  1.00 95.94           C  
ATOM    196  CG2 ILE A  26       7.823  -5.428  -3.007  1.00 95.94           C  
ATOM    197  CD1 ILE A  26       5.670  -3.697  -1.630  1.00 95.94           C  
ATOM    198  N   GLU A  27       9.327  -8.430  -2.160  1.00 95.25           N  
ATOM    199  CA  GLU A  27      10.650  -8.767  -2.675  1.00 95.25           C  
ATOM    200  C   GLU A  27      10.951  -7.987  -3.955  1.00 95.25           C  
ATOM    201  CB  GLU A  27      10.747 -10.258  -2.977  1.00 95.25           C  
ATOM    202  O   GLU A  27      10.138  -7.947  -4.878  1.00 95.25           O  
ATOM    203  CG  GLU A  27      10.914 -11.138  -1.741  1.00 95.25           C  
ATOM    204  CD  GLU A  27      10.955 -12.622  -2.134  1.00 95.25           C  
ATOM    205  OE1 GLU A  27      10.530 -13.443  -1.300  1.00 95.25           O  
ATOM    206  OE2 GLU A  27      11.318 -12.963  -3.292  1.00 95.25           O  
ATOM    207  N   LEU A  28      12.148  -7.414  -4.039  1.00 95.73           N  
ATOM    208  CA  LEU A  28      12.551  -6.514  -5.117  1.00 95.73           C  
ATOM    209  C   LEU A  28      13.464  -7.214  -6.132  1.00 95.73           C  
ATOM    210  CB  LEU A  28      13.217  -5.270  -4.504  1.00 95.73           C  
ATOM    211  O   LEU A  28      14.302  -8.042  -5.778  1.00 95.73           O  
ATOM    212  CG  LEU A  28      12.338  -4.487  -3.507  1.00 95.73           C  
ATOM    213  CD1 LEU A  28      13.165  -3.357  -2.901  1.00 95.73           C  
ATOM    214  CD2 LEU A  28      11.110  -3.857  -4.160  1.00 95.73           C  
ATOM    215  N   TRP A  29      13.357  -6.850  -7.407  1.00 95.23           N  
ATOM    216  CA  TRP A  29      14.246  -7.292  -8.485  1.00 95.23           C  
ATOM    217  C   TRP A  29      15.323  -6.251  -8.785  1.00 95.23           C  
ATOM    218  CB  TRP A  29      13.451  -7.678  -9.733  1.00 95.23           C  
ATOM    219  O   TRP A  29      15.428  -5.731  -9.896  1.00 95.23           O  
ATOM    220  CG  TRP A  29      12.698  -8.957  -9.623  1.00 95.23           C  
ATOM    221  CD1 TRP A  29      13.247 -10.188  -9.516  1.00 95.23           C  
ATOM    222  CD2 TRP A  29      11.259  -9.156  -9.661  1.00 95.23           C  
ATOM    223  CE2 TRP A  29      11.003 -10.558  -9.595  1.00 95.23           C  
ATOM    224  CE3 TRP A  29      10.150  -8.296  -9.792  1.00 95.23           C  
ATOM    225  NE1 TRP A  29      12.250 -11.140  -9.512  1.00 95.23           N  
ATOM    226  CH2 TRP A  29       8.630 -10.202  -9.816  1.00 95.23           C  
ATOM    227  CZ2 TRP A  29       9.710 -11.082  -9.669  1.00 95.23           C  
ATOM    228  CZ3 TRP A  29       8.846  -8.816  -9.863  1.00 95.23           C  
ATOM    229  N   SER A  30      16.196  -6.005  -7.811  1.00 91.51           N  
ATOM    230  CA  SER A  30      17.216  -4.947  -7.904  1.00 91.51           C  
ATOM    231  C   SER A  30      18.235  -5.124  -9.034  1.00 91.51           C  
ATOM    232  CB  SER A  30      17.937  -4.828  -6.564  1.00 91.51           C  
ATOM    233  O   SER A  30      18.890  -4.161  -9.416  1.00 91.51           O  
ATOM    234  OG  SER A  30      16.980  -4.506  -5.586  1.00 91.51           O  
ATOM    235  N   LYS A  31      18.382  -6.337  -9.588  1.00 91.23           N  
ATOM    236  CA  LYS A  31      19.241  -6.595 -10.758  1.00 91.23           C  
ATOM    237  C   LYS A  31      18.588  -6.209 -12.084  1.00 91.23           C  
ATOM    238  CB  LYS A  31      19.656  -8.073 -10.812  1.00 91.23           C  
ATOM    239  O   LYS A  31      19.299  -5.837 -13.008  1.00 91.23           O  
ATOM    240  CG  LYS A  31      20.616  -8.441  -9.676  1.00 91.23           C  
ATOM    241  CD  LYS A  31      21.101  -9.889  -9.817  1.00 91.23           C  
ATOM    242  CE  LYS A  31      22.096 -10.191  -8.691  1.00 91.23           C  
ATOM    243  NZ  LYS A  31      22.608 -11.581  -8.759  1.00 91.23           N  
ATOM    244  N   GLU A  32      17.270  -6.351 -12.177  1.00 91.85           N  
ATOM    245  CA  GLU A  32      16.527  -6.154 -13.426  1.00 91.85           C  
ATOM    246  C   GLU A  32      15.999  -4.723 -13.540  1.00 91.85           C  
ATOM    247  CB  GLU A  32      15.366  -7.157 -13.506  1.00 91.85           C  
ATOM    248  O   GLU A  32      16.014  -4.156 -14.627  1.00 91.85           O  
ATOM    249  CG  GLU A  32      15.765  -8.631 -13.312  1.00 91.85           C  
ATOM    250  CD  GLU A  32      16.657  -9.229 -14.417  1.00 91.85           C  
ATOM    251  OE1 GLU A  32      16.868 -10.473 -14.429  1.00 91.85           O  
ATOM    252  OE2 GLU A  32      17.052  -8.525 -15.359  1.00 91.85           O  
ATOM    253  N   ALA A  33      15.588  -4.134 -12.411  1.00 92.87           N  
ATOM    254  CA  ALA A  33      15.110  -2.758 -12.327  1.00 92.87           C  
ATOM    255  C   ALA A  33      15.882  -1.962 -11.248  1.00 92.87           C  
ATOM    256  CB  ALA A  33      13.592  -2.787 -12.115  1.00 92.87           C  
ATOM    257  O   ALA A  33      15.310  -1.609 -10.207  1.00 92.87           O  
ATOM    258  N   PRO A  34      17.199  -1.724 -11.423  1.00 92.84           N  
ATOM    259  CA  PRO A  34      18.033  -1.086 -10.407  1.00 92.84           C  
ATOM    260  C   PRO A  34      17.598   0.345 -10.078  1.00 92.84           C  
ATOM    261  CB  PRO A  34      19.459  -1.116 -10.971  1.00 92.84           C  
ATOM    262  O   PRO A  34      17.685   0.737  -8.914  1.00 92.84           O  
ATOM    263  CG  PRO A  34      19.247  -1.168 -12.484  1.00 92.84           C  
ATOM    264  CD  PRO A  34      17.985  -2.017 -12.614  1.00 92.84           C  
ATOM    265  N   LYS A  35      17.116   1.128 -11.056  1.00 91.75           N  
ATOM    266  CA  LYS A  35      16.696   2.517 -10.802  1.00 91.75           C  
ATOM    267  C   LYS A  35      15.385   2.566 -10.037  1.00 91.75           C  
ATOM    268  CB  LYS A  35      16.558   3.299 -12.108  1.00 91.75           C  
ATOM    269  O   LYS A  35      15.291   3.292  -9.051  1.00 91.75           O  
ATOM    270  CG  LYS A  35      17.917   3.546 -12.764  1.00 91.75           C  
ATOM    271  CD  LYS A  35      17.698   4.330 -14.056  1.00 91.75           C  
ATOM    272  CE  LYS A  35      19.037   4.532 -14.755  1.00 91.75           C  
ATOM    273  NZ  LYS A  35      18.843   5.292 -16.007  1.00 91.75           N  
ATOM    274  N   ALA A  36      14.411   1.754 -10.446  1.00 92.65           N  
ATOM    275  CA  ALA A  36      13.130   1.666  -9.751  1.00 92.65           C  
ATOM    276  C   ALA A  36      13.304   1.142  -8.317  1.00 92.65           C  
ATOM    277  CB  ALA A  36      12.179   0.785 -10.565  1.00 92.65           C  
ATOM    278  O   ALA A  36      12.772   1.733  -7.381  1.00 92.65           O  
ATOM    279  N   CYS A  37      14.116   0.094  -8.120  1.00 93.55           N  
ATOM    280  CA  CYS A  37      14.384  -0.449  -6.786  1.00 93.55           C  
ATOM    281  C   CYS A  37      15.137   0.551  -5.900  1.00 93.55           C  
ATOM    282  CB  CYS A  37      15.160  -1.769  -6.894  1.00 93.55           C  
ATOM    283  O   CYS A  37      14.773   0.715  -4.738  1.00 93.55           O  
ATOM    284  SG  CYS A  37      14.135  -3.037  -7.689  1.00 93.55           S  
ATOM    285  N   ARG A  38      16.151   1.251  -6.434  1.00 92.19           N  
ATOM    286  CA  ARG A  38      16.878   2.287  -5.683  1.00 92.19           C  
ATOM    287  C   ARG A  38      15.954   3.440  -5.284  1.00 92.19           C  
ATOM    288  CB  ARG A  38      18.103   2.761  -6.486  1.00 92.19           C  
ATOM    289  O   ARG A  38      15.987   3.843  -4.127  1.00 92.19           O  
ATOM    290  CG  ARG A  38      18.916   3.817  -5.718  1.00 92.19           C  
ATOM    291  CD  ARG A  38      20.169   4.284  -6.473  1.00 92.19           C  
ATOM    292  NE  ARG A  38      21.336   3.399  -6.256  1.00 92.19           N  
ATOM    293  NH1 ARG A  38      22.988   4.953  -6.652  1.00 92.19           N  
ATOM    294  NH2 ARG A  38      23.552   2.918  -5.947  1.00 92.19           N  
ATOM    295  CZ  ARG A  38      22.613   3.756  -6.292  1.00 92.19           C  
ATOM    296  N   ASN A  39      15.114   3.919  -6.205  1.00 92.34           N  
ATOM    297  CA  ASN A  39      14.098   4.937  -5.925  1.00 92.34           C  
ATOM    298  C   ASN A  39      13.147   4.481  -4.812  1.00 92.34           C  
ATOM    299  CB  ASN A  39      13.360   5.265  -7.236  1.00 92.34           C  
ATOM    300  O   ASN A  39      12.982   5.180  -3.820  1.00 92.34           O  
ATOM    301  CG  ASN A  39      12.311   6.354  -7.077  1.00 92.34           C  
ATOM    302  ND2 ASN A  39      11.066   6.058  -7.357  1.00 92.34           N  
ATOM    303  OD1 ASN A  39      12.609   7.488  -6.752  1.00 92.34           O  
ATOM    304  N   PHE A  40      12.591   3.274  -4.928  1.00 93.54           N  
ATOM    305  CA  PHE A  40      11.648   2.742  -3.948  1.00 93.54           C  
ATOM    306  C   PHE A  40      12.267   2.569  -2.552  1.00 93.54           C  
ATOM    307  CB  PHE A  40      11.076   1.425  -4.481  1.00 93.54           C  
ATOM    308  O   PHE A  40      11.685   3.026  -1.573  1.00 93.54           O  
ATOM    309  CG  PHE A  40       9.991   0.852  -3.597  1.00 93.54           C  
ATOM    310  CD1 PHE A  40      10.273  -0.221  -2.730  1.00 93.54           C  
ATOM    311  CD2 PHE A  40       8.699   1.410  -3.627  1.00 93.54           C  
ATOM    312  CE1 PHE A  40       9.261  -0.737  -1.902  1.00 93.54           C  
ATOM    313  CE2 PHE A  40       7.694   0.904  -2.788  1.00 93.54           C  
ATOM    314  CZ  PHE A  40       7.975  -0.171  -1.927  1.00 93.54           C  
ATOM    315  N   ILE A  41      13.455   1.958  -2.449  1.00 92.83           N  
ATOM    316  CA  ILE A  41      14.138   1.736  -1.163  1.00 92.83           C  
ATOM    317  C   ILE A  41      14.490   3.063  -0.494  1.00 92.83           C  
ATOM    318  CB  ILE A  41      15.406   0.874  -1.355  1.00 92.83           C  
ATOM    319  O   ILE A  41      14.279   3.213   0.706  1.00 92.83           O  
ATOM    320  CG1 ILE A  41      15.017  -0.572  -1.736  1.00 92.83           C  
ATOM    321  CG2 ILE A  41      16.269   0.851  -0.074  1.00 92.83           C  
ATOM    322  CD1 ILE A  41      16.172  -1.329  -2.399  1.00 92.83           C  
ATOM    323  N   GLN A  42      15.005   4.028  -1.255  1.00 90.92           N  
ATOM    324  CA  GLN A  42      15.367   5.326  -0.701  1.00 90.92           C  
ATOM    325  C   GLN A  42      14.133   6.087  -0.192  1.00 90.92           C  
ATOM    326  CB  GLN A  42      16.174   6.090  -1.750  1.00 90.92           C  
ATOM    327  O   GLN A  42      14.168   6.586   0.928  1.00 90.92           O  
ATOM    328  CG  GLN A  42      16.530   7.492  -1.243  1.00 90.92           C  
ATOM    329  CD  GLN A  42      17.574   8.223  -2.072  1.00 90.92           C  
ATOM    330  NE2 GLN A  42      17.855   9.446  -1.694  1.00 90.92           N  
ATOM    331  OE1 GLN A  42      18.169   7.725  -3.020  1.00 90.92           O  
ATOM    332  N   LEU A  43      13.022   6.088  -0.937  1.00 91.41           N  
ATOM    333  CA  LEU A  43      11.759   6.678  -0.473  1.00 91.41           C  
ATOM    334  C   LEU A  43      11.206   5.967   0.776  1.00 91.41           C  
ATOM    335  CB  LEU A  43      10.738   6.655  -1.626  1.00 91.41           C  
ATOM    336  O   LEU A  43      10.642   6.618   1.653  1.00 91.41           O  
ATOM    337  CG  LEU A  43      11.073   7.601  -2.796  1.00 91.41           C  
ATOM    338  CD1 LEU A  43      10.101   7.356  -3.951  1.00 91.41           C  
ATOM    339  CD2 LEU A  43      11.007   9.081  -2.430  1.00 91.41           C  
ATOM    340  N   CYS A  44      11.409   4.651   0.904  1.00 91.15           N  
ATOM    341  CA  CYS A  44      11.063   3.915   2.125  1.00 91.15           C  
ATOM    342  C   CYS A  44      11.936   4.327   3.322  1.00 91.15           C  
ATOM    343  CB  CYS A  44      11.180   2.401   1.890  1.00 91.15           C  
ATOM    344  O   CYS A  44      11.415   4.471   4.422  1.00 91.15           O  
ATOM    345  SG  CYS A  44       9.942   1.815   0.701  1.00 91.15           S  
ATOM    346  N   LEU A  45      13.245   4.525   3.125  1.00 89.38           N  
ATOM    347  CA  LEU A  45      14.166   4.969   4.183  1.00 89.38           C  
ATOM    348  C   LEU A  45      13.907   6.415   4.621  1.00 89.38           C  
ATOM    349  CB  LEU A  45      15.621   4.842   3.696  1.00 89.38           C  
ATOM    350  O   LEU A  45      14.100   6.749   5.786  1.00 89.38           O  
ATOM    351  CG  LEU A  45      16.142   3.402   3.569  1.00 89.38           C  
ATOM    352  CD1 LEU A  45      17.524   3.418   2.913  1.00 89.38           C  
ATOM    353  CD2 LEU A  45      16.264   2.705   4.926  1.00 89.38           C  
ATOM    354  N   GLU A  46      13.466   7.264   3.695  1.00 88.03           N  
ATOM    355  CA  GLU A  46      13.100   8.658   3.957  1.00 88.03           C  
ATOM    356  C   GLU A  46      11.687   8.805   4.553  1.00 88.03           C  
ATOM    357  CB  GLU A  46      13.274   9.482   2.667  1.00 88.03           C  
ATOM    358  O   GLU A  46      11.238   9.930   4.766  1.00 88.03           O  
ATOM    359  CG  GLU A  46      14.751   9.620   2.250  1.00 88.03           C  
ATOM    360  CD  GLU A  46      14.976  10.329   0.900  1.00 88.03           C  
ATOM    361  OE1 GLU A  46      16.140  10.287   0.416  1.00 88.03           O  
ATOM    362  OE2 GLU A  46      14.037  10.929   0.337  1.00 88.03           O  
ATOM    363  N   ALA A  47      10.986   7.693   4.829  1.00 87.43           N  
ATOM    364  CA  ALA A  47       9.605   7.688   5.321  1.00 87.43           C  
ATOM    365  C   ALA A  47       8.632   8.464   4.404  1.00 87.43           C  
ATOM    366  CB  ALA A  47       9.603   8.136   6.791  1.00 87.43           C  
ATOM    367  O   ALA A  47       7.616   8.993   4.846  1.00 87.43           O  
ATOM    368  N   TYR A  48       8.928   8.529   3.101  1.00 88.68           N  
ATOM    369  CA  TYR A  48       8.132   9.275   2.119  1.00 88.68           C  
ATOM    370  C   TYR A  48       6.735   8.677   1.918  1.00 88.68           C  
ATOM    371  CB  TYR A  48       8.893   9.274   0.791  1.00 88.68           C  
ATOM    372  O   TYR A  48       5.778   9.387   1.621  1.00 88.68           O  
ATOM    373  CG  TYR A  48       8.266  10.125  -0.292  1.00 88.68           C  
ATOM    374  CD1 TYR A  48       7.385   9.556  -1.234  1.00 88.68           C  
ATOM    375  CD2 TYR A  48       8.609  11.486  -0.381  1.00 88.68           C  
ATOM    376  CE1 TYR A  48       6.874  10.347  -2.280  1.00 88.68           C  
ATOM    377  CE2 TYR A  48       8.092  12.282  -1.420  1.00 88.68           C  
ATOM    378  OH  TYR A  48       6.725  12.484  -3.374  1.00 88.68           O  
ATOM    379  CZ  TYR A  48       7.236  11.707  -2.381  1.00 88.68           C  
ATOM    380  N   TYR A  49       6.619   7.357   2.079  1.00 91.48           N  
ATOM    381  CA  TYR A  49       5.354   6.636   1.963  1.00 91.48           C  
ATOM    382  C   TYR A  49       4.559   6.574   3.276  1.00 91.48           C  
ATOM    383  CB  TYR A  49       5.601   5.241   1.388  1.00 91.48           C  
ATOM    384  O   TYR A  49       3.464   6.003   3.284  1.00 91.48           O  
ATOM    385  CG  TYR A  49       6.178   5.216  -0.012  1.00 91.48           C  
ATOM    386  CD1 TYR A  49       5.499   5.849  -1.073  1.00 91.48           C  
ATOM    387  CD2 TYR A  49       7.387   4.537  -0.252  1.00 91.48           C  
ATOM    388  CE1 TYR A  49       6.033   5.804  -2.375  1.00 91.48           C  
ATOM    389  CE2 TYR A  49       7.920   4.484  -1.551  1.00 91.48           C  
ATOM    390  OH  TYR A  49       7.771   5.066  -3.858  1.00 91.48           O  
ATOM    391  CZ  TYR A  49       7.242   5.118  -2.612  1.00 91.48           C  
ATOM    392  N   ASP A  50       5.053   7.159   4.367  1.00 89.64           N  
ATOM    393  CA  ASP A  50       4.334   7.165   5.639  1.00 89.64           C  
ATOM    394  C   ASP A  50       3.053   8.000   5.523  1.00 89.64           C  
ATOM    395  CB  ASP A  50       5.224   7.653   6.792  1.00 89.64           C  
ATOM    396  O   ASP A  50       3.036   9.104   4.985  1.00 89.64           O  
ATOM    397  CG  ASP A  50       6.313   6.652   7.212  1.00 89.64           C  
ATOM    398  OD1 ASP A  50       6.548   5.646   6.494  1.00 89.64           O  
ATOM    399  OD2 ASP A  50       6.893   6.874   8.298  1.00 89.64           O  
ATOM    400  N   ASN A  51       1.949   7.443   6.015  1.00 88.77           N  
ATOM    401  CA  ASN A  51       0.589   7.977   5.902  1.00 88.77           C  
ATOM    402  C   ASN A  51       0.072   8.216   4.471  1.00 88.77           C  
ATOM    403  CB  ASN A  51       0.425   9.183   6.839  1.00 88.77           C  
ATOM    404  O   ASN A  51      -0.962   8.861   4.301  1.00 88.77           O  
ATOM    405  CG  ASN A  51       0.530   8.782   8.294  1.00 88.77           C  
ATOM    406  ND2 ASN A  51       1.343   9.472   9.059  1.00 88.77           N  
ATOM    407  OD1 ASN A  51      -0.160   7.876   8.759  1.00 88.77           O  
ATOM    408  N   THR A  52       0.709   7.648   3.445  1.00 91.55           N  
ATOM    409  CA  THR A  52       0.234   7.789   2.059  1.00 91.55           C  
ATOM    410  C   THR A  52      -0.966   6.892   1.763  1.00 91.55           C  
ATOM    411  CB  THR A  52       1.344   7.580   1.026  1.00 91.55           C  
ATOM    412  O   THR A  52      -1.063   5.773   2.275  1.00 91.55           O  
ATOM    413  CG2 THR A  52       2.467   8.587   1.246  1.00 91.55           C  
ATOM    414  OG1 THR A  52       1.882   6.279   1.077  1.00 91.55           O  
ATOM    415  N   ILE A  53      -1.895   7.384   0.936  1.00 92.74           N  
ATOM    416  CA  ILE A  53      -3.148   6.695   0.600  1.00 92.74           C  
ATOM    417  C   ILE A  53      -3.083   5.955  -0.743  1.00 92.74           C  
ATOM    418  CB  ILE A  53      -4.362   7.649   0.657  1.00 92.74           C  
ATOM    419  O   ILE A  53      -2.403   6.375  -1.684  1.00 92.74           O  
ATOM    420  CG1 ILE A  53      -4.284   8.814  -0.354  1.00 92.74           C  
ATOM    421  CG2 ILE A  53      -4.585   8.146   2.097  1.00 92.74           C  
ATOM    422  CD1 ILE A  53      -5.624   9.547  -0.508  1.00 92.74           C  
ATOM    423  N   PHE A  54      -3.858   4.876  -0.856  1.00 93.45           N  
ATOM    424  CA  PHE A  54      -4.200   4.268  -2.142  1.00 93.45           C  
ATOM    425  C   PHE A  54      -5.376   5.031  -2.758  1.00 93.45           C  
ATOM    426  CB  PHE A  54      -4.503   2.775  -1.962  1.00 93.45           C  
ATOM    427  O   PHE A  54      -6.528   4.804  -2.401  1.00 93.45           O  
ATOM    428  CG  PHE A  54      -3.313   1.979  -1.467  1.00 93.45           C  
ATOM    429  CD1 PHE A  54      -2.237   1.711  -2.331  1.00 93.45           C  
ATOM    430  CD2 PHE A  54      -3.257   1.536  -0.135  1.00 93.45           C  
ATOM    431  CE1 PHE A  54      -1.106   1.024  -1.859  1.00 93.45           C  
ATOM    432  CE2 PHE A  54      -2.132   0.843   0.341  1.00 93.45           C  
ATOM    433  CZ  PHE A  54      -1.052   0.590  -0.522  1.00 93.45           C  
ATOM    434  N   HIS A  55      -5.075   5.976  -3.647  1.00 90.18           N  
ATOM    435  CA  HIS A  55      -6.073   6.878  -4.227  1.00 90.18           C  
ATOM    436  C   HIS A  55      -6.872   6.246  -5.371  1.00 90.18           C  
ATOM    437  CB  HIS A  55      -5.383   8.171  -4.687  1.00 90.18           C  
ATOM    438  O   HIS A  55      -7.930   6.763  -5.709  1.00 90.18           O  
ATOM    439  CG  HIS A  55      -4.304   7.936  -5.714  1.00 90.18           C  
ATOM    440  CD2 HIS A  55      -4.470   7.823  -7.068  1.00 90.18           C  
ATOM    441  ND1 HIS A  55      -2.968   7.743  -5.447  1.00 90.18           N  
ATOM    442  CE1 HIS A  55      -2.342   7.520  -6.615  1.00 90.18           C  
ATOM    443  NE2 HIS A  55      -3.220   7.540  -7.628  1.00 90.18           N  
ATOM    444  N   ARG A  56      -6.388   5.153  -5.976  1.00 92.28           N  
ATOM    445  CA  ARG A  56      -7.070   4.479  -7.085  1.00 92.28           C  
ATOM    446  C   ARG A  56      -7.087   2.971  -6.887  1.00 92.28           C  
ATOM    447  CB  ARG A  56      -6.437   4.918  -8.409  1.00 92.28           C  
ATOM    448  O   ARG A  56      -6.041   2.342  -6.710  1.00 92.28           O  
ATOM    449  CG  ARG A  56      -7.050   4.208  -9.618  1.00 92.28           C  
ATOM    450  CD  ARG A  56      -6.313   4.620 -10.886  1.00 92.28           C  
ATOM    451  NE  ARG A  56      -6.983   4.032 -12.044  1.00 92.28           N  
ATOM    452  NH1 ARG A  56      -5.175   3.492 -13.338  1.00 92.28           N  
ATOM    453  NH2 ARG A  56      -7.293   3.048 -14.016  1.00 92.28           N  
ATOM    454  CZ  ARG A  56      -6.466   3.524 -13.133  1.00 92.28           C  
ATOM    455  N   VAL A  57      -8.277   2.387  -6.953  1.00 92.96           N  
ATOM    456  CA  VAL A  57      -8.514   0.956  -6.752  1.00 92.96           C  
ATOM    457  C   VAL A  57      -9.429   0.467  -7.869  1.00 92.96           C  
ATOM    458  CB  VAL A  57      -9.134   0.702  -5.361  1.00 92.96           C  
ATOM    459  O   VAL A  57     -10.529   0.971  -8.038  1.00 92.96           O  
ATOM    460  CG1 VAL A  57      -9.455  -0.781  -5.127  1.00 92.96           C  
ATOM    461  CG2 VAL A  57      -8.194   1.143  -4.229  1.00 92.96           C  
ATOM    462  N   VAL A  58      -8.986  -0.536  -8.624  1.00 92.11           N  
ATOM    463  CA  VAL A  58      -9.803  -1.222  -9.632  1.00 92.11           C  
ATOM    464  C   VAL A  58      -9.882  -2.703  -9.256  1.00 92.11           C  
ATOM    465  CB  VAL A  58      -9.262  -1.023 -11.057  1.00 92.11           C  
ATOM    466  O   VAL A  58      -8.881  -3.420  -9.403  1.00 92.11           O  
ATOM    467  CG1 VAL A  58     -10.218  -1.665 -12.075  1.00 92.11           C  
ATOM    468  CG2 VAL A  58      -9.122   0.460 -11.410  1.00 92.11           C  
ATOM    469  N   PRO A  59     -11.039  -3.197  -8.772  1.00 89.44           N  
ATOM    470  CA  PRO A  59     -11.191  -4.569  -8.303  1.00 89.44           C  
ATOM    471  C   PRO A  59     -10.788  -5.583  -9.373  1.00 89.44           C  
ATOM    472  CB  PRO A  59     -12.662  -4.724  -7.901  1.00 89.44           C  
ATOM    473  O   PRO A  59     -11.214  -5.516 -10.523  1.00 89.44           O  
ATOM    474  CG  PRO A  59     -13.063  -3.302  -7.534  1.00 89.44           C  
ATOM    475  CD  PRO A  59     -12.271  -2.461  -8.534  1.00 89.44           C  
ATOM    476  N   GLY A  60      -9.932  -6.535  -9.002  1.00 88.34           N  
ATOM    477  CA  GLY A  60      -9.426  -7.565  -9.913  1.00 88.34           C  
ATOM    478  C   GLY A  60      -8.372  -7.106 -10.931  1.00 88.34           C  
ATOM    479  O   GLY A  60      -7.766  -7.969 -11.569  1.00 88.34           O  
ATOM    480  N   PHE A  61      -8.083  -5.803 -11.041  1.00 91.55           N  
ATOM    481  CA  PHE A  61      -7.074  -5.275 -11.960  1.00 91.55           C  
ATOM    482  C   PHE A  61      -5.852  -4.716 -11.221  1.00 91.55           C  
ATOM    483  CB  PHE A  61      -7.723  -4.297 -12.953  1.00 91.55           C  
ATOM    484  O   PHE A  61      -4.836  -5.417 -11.128  1.00 91.55           O  
ATOM    485  CG  PHE A  61      -6.835  -3.873 -14.109  1.00 91.55           C  
ATOM    486  CD1 PHE A  61      -6.696  -2.510 -14.436  1.00 91.55           C  
ATOM    487  CD2 PHE A  61      -6.194  -4.843 -14.905  1.00 91.55           C  
ATOM    488  CE1 PHE A  61      -5.895  -2.120 -15.523  1.00 91.55           C  
ATOM    489  CE2 PHE A  61      -5.407  -4.453 -16.002  1.00 91.55           C  
ATOM    490  CZ  PHE A  61      -5.250  -3.091 -16.308  1.00 91.55           C  
ATOM    491  N   ILE A  62      -5.941  -3.502 -10.667  1.00 93.51           N  
ATOM    492  CA  ILE A  62      -4.807  -2.790 -10.058  1.00 93.51           C  
ATOM    493  C   ILE A  62      -5.212  -1.965  -8.833  1.00 93.51           C  
ATOM    494  CB  ILE A  62      -4.059  -1.897 -11.081  1.00 93.51           C  
ATOM    495  O   ILE A  62      -6.329  -1.468  -8.744  1.00 93.51           O  
ATOM    496  CG1 ILE A  62      -4.973  -0.797 -11.666  1.00 93.51           C  
ATOM    497  CG2 ILE A  62      -3.399  -2.754 -12.178  1.00 93.51           C  
ATOM    498  CD1 ILE A  62      -4.286   0.125 -12.677  1.00 93.51           C  
ATOM    499  N   VAL A  63      -4.270  -1.785  -7.909  1.00 94.30           N  
ATOM    500  CA  VAL A  63      -4.367  -0.854  -6.773  1.00 94.30           C  
ATOM    501  C   VAL A  63      -3.173   0.081  -6.837  1.00 94.30           C  
ATOM    502  CB  VAL A  63      -4.377  -1.609  -5.429  1.00 94.30           C  
ATOM    503  O   VAL A  63      -2.044  -0.395  -6.749  1.00 94.30           O  
ATOM    504  CG1 VAL A  63      -4.368  -0.647  -4.236  1.00 94.30           C  
ATOM    505  CG2 VAL A  63      -5.598  -2.521  -5.333  1.00 94.30           C  
ATOM    506  N   GLN A  64      -3.403   1.379  -7.001  1.00 93.42           N  
ATOM    507  CA  GLN A  64      -2.366   2.394  -7.181  1.00 93.42           C  
ATOM    508  C   GLN A  64      -2.241   3.280  -5.936  1.00 93.42           C  
ATOM    509  CB  GLN A  64      -2.658   3.169  -8.472  1.00 93.42           C  
ATOM    510  O   GLN A  64      -3.228   3.675  -5.313  1.00 93.42           O  
ATOM    511  CG  GLN A  64      -1.687   4.320  -8.794  1.00 93.42           C  
ATOM    512  CD  GLN A  64      -2.029   5.018 -10.115  1.00 93.42           C  
ATOM    513  NE2 GLN A  64      -1.402   6.126 -10.438  1.00 93.42           N  
ATOM    514  OE1 GLN A  64      -2.842   4.560 -10.911  1.00 93.42           O  
ATOM    515  N   GLY A  65      -0.997   3.581  -5.573  1.00 92.96           N  
ATOM    516  CA  GLY A  65      -0.634   4.406  -4.426  1.00 92.96           C  
ATOM    517  C   GLY A  65       0.757   5.015  -4.590  1.00 92.96           C  
ATOM    518  O   GLY A  65       1.330   5.013  -5.679  1.00 92.96           O  
ATOM    519  N   GLY A  66       1.299   5.556  -3.500  1.00 90.08           N  
ATOM    520  CA  GLY A  66       2.630   6.174  -3.496  1.00 90.08           C  
ATOM    521  C   GLY A  66       2.661   7.652  -3.904  1.00 90.08           C  
ATOM    522  O   GLY A  66       3.739   8.185  -4.165  1.00 90.08           O  
ATOM    523  N   ASP A  67       1.502   8.313  -3.946  1.00 90.04           N  
ATOM    524  CA  ASP A  67       1.393   9.775  -4.019  1.00 90.04           C  
ATOM    525  C   ASP A  67       1.145  10.335  -2.604  1.00 90.04           C  
ATOM    526  CB  ASP A  67       0.259  10.173  -4.978  1.00 90.04           C  
ATOM    527  O   ASP A  67       0.078  10.070  -2.039  1.00 90.04           O  
ATOM    528  CG  ASP A  67       0.067  11.693  -5.091  1.00 90.04           C  
ATOM    529  OD1 ASP A  67       0.819  12.477  -4.465  1.00 90.04           O  
ATOM    530  OD2 ASP A  67      -0.899  12.106  -5.764  1.00 90.04           O  
ATOM    531  N   PRO A  68       2.076  11.116  -2.022  1.00 85.30           N  
ATOM    532  CA  PRO A  68       1.871  11.737  -0.714  1.00 85.30           C  
ATOM    533  C   PRO A  68       0.738  12.754  -0.670  1.00 85.30           C  
ATOM    534  CB  PRO A  68       3.184  12.421  -0.344  1.00 85.30           C  
ATOM    535  O   PRO A  68       0.170  12.983   0.391  1.00 85.30           O  
ATOM    536  CG  PRO A  68       4.208  11.747  -1.235  1.00 85.30           C  
ATOM    537  CD  PRO A  68       3.427  11.369  -2.490  1.00 85.30           C  
ATOM    538  N   THR A  69       0.400  13.363  -1.806  1.00 85.21           N  
ATOM    539  CA  THR A  69      -0.696  14.336  -1.886  1.00 85.21           C  
ATOM    540  C   THR A  69      -2.064  13.665  -1.992  1.00 85.21           C  
ATOM    541  CB  THR A  69      -0.503  15.311  -3.057  1.00 85.21           C  
ATOM    542  O   THR A  69      -3.083  14.323  -1.810  1.00 85.21           O  
ATOM    543  CG2 THR A  69       0.871  15.982  -3.057  1.00 85.21           C  
ATOM    544  OG1 THR A  69      -0.688  14.679  -4.306  1.00 85.21           O  
ATOM    545  N   GLY A  70      -2.110  12.368  -2.325  1.00 83.19           N  
ATOM    546  CA  GLY A  70      -3.356  11.635  -2.551  1.00 83.19           C  
ATOM    547  C   GLY A  70      -4.163  12.099  -3.771  1.00 83.19           C  
ATOM    548  O   GLY A  70      -5.279  11.629  -3.981  1.00 83.19           O  
ATOM    549  N   THR A  71      -3.627  13.009  -4.589  1.00 82.42           N  
ATOM    550  CA  THR A  71      -4.342  13.582  -5.740  1.00 82.42           C  
ATOM    551  C   THR A  71      -4.289  12.688  -6.978  1.00 82.42           C  
ATOM    552  CB  THR A  71      -3.817  14.980  -6.096  1.00 82.42           C  
ATOM    553  O   THR A  71      -5.123  12.828  -7.871  1.00 82.42           O  
ATOM    554  CG2 THR A  71      -4.006  15.987  -4.962  1.00 82.42           C  
ATOM    555  OG1 THR A  71      -2.456  14.935  -6.465  1.00 82.42           O  
ATOM    556  N   GLY A  72      -3.323  11.771  -7.039  1.00 79.30           N  
ATOM    557  CA  GLY A  72      -3.019  10.922  -8.189  1.00 79.30           C  
ATOM    558  C   GLY A  72      -2.114  11.591  -9.225  1.00 79.30           C  
ATOM    559  O   GLY A  72      -1.625  10.920 -10.129  1.00 79.30           O  
ATOM    560  N   SER A  73      -1.838  12.891  -9.087  1.00 79.03           N  
ATOM    561  CA  SER A  73      -0.903  13.636  -9.948  1.00 79.03           C  
ATOM    562  C   SER A  73       0.394  14.015  -9.230  1.00 79.03           C  
ATOM    563  CB  SER A  73      -1.581  14.896 -10.488  1.00 79.03           C  
ATOM    564  O   SER A  73       1.299  14.559  -9.857  1.00 79.03           O  
ATOM    565  OG  SER A  73      -2.734  14.548 -11.228  1.00 79.03           O  
ATOM    566  N   GLY A  74       0.486  13.761  -7.922  1.00 80.25           N  
ATOM    567  CA  GLY A  74       1.666  14.063  -7.121  1.00 80.25           C  
ATOM    568  C   GLY A  74       2.628  12.882  -7.019  1.00 80.25           C  
ATOM    569  O   GLY A  74       2.267  11.723  -7.232  1.00 80.25           O  
ATOM    570  N   GLY A  75       3.878  13.183  -6.685  1.00 83.16           N  
ATOM    571  CA  GLY A  75       4.915  12.180  -6.480  1.00 83.16           C  
ATOM    572  C   GLY A  75       6.225  12.579  -7.135  1.00 83.16           C  
ATOM    573  O   GLY A  75       6.293  12.802  -8.341  1.00 83.16           O  
ATOM    574  N   GLU A  76       7.283  12.638  -6.340  1.00 85.60           N  
ATOM    575  CA  GLU A  76       8.618  12.992  -6.809  1.00 85.60           C  
ATOM    576  C   GLU A  76       9.526  11.766  -6.776  1.00 85.60           C  
ATOM    577  CB  GLU A  76       9.200  14.155  -5.995  1.00 85.60           C  
ATOM    578  O   GLU A  76       9.449  10.926  -5.880  1.00 85.60           O  
ATOM    579  CG  GLU A  76       8.406  15.458  -6.200  1.00 85.60           C  
ATOM    580  CD  GLU A  76       9.050  16.674  -5.514  1.00 85.60           C  
ATOM    581  OE1 GLU A  76       8.601  17.803  -5.810  1.00 85.60           O  
ATOM    582  OE2 GLU A  76       9.989  16.480  -4.706  1.00 85.60           O  
ATOM    583  N   SER A  77      10.406  11.648  -7.767  1.00 87.24           N  
ATOM    584  CA  SER A  77      11.470  10.649  -7.719  1.00 87.24           C  
ATOM    585  C   SER A  77      12.646  11.170  -6.888  1.00 87.24           C  
ATOM    586  CB  SER A  77      11.910  10.260  -9.133  1.00 87.24           C  
ATOM    587  O   SER A  77      12.907  12.375  -6.821  1.00 87.24           O  
ATOM    588  OG  SER A  77      12.806  11.229  -9.640  1.00 87.24           O  
ATOM    589  N   ILE A  78      13.466  10.260  -6.361  1.00 85.14           N  
ATOM    590  CA  ILE A  78      14.723  10.620  -5.679  1.00 85.14           C  
ATOM    591  C   ILE A  78      15.694  11.385  -6.587  1.00 85.14           C  
ATOM    592  CB  ILE A  78      15.421   9.364  -5.124  1.00 85.14           C  
ATOM    593  O   ILE A  78      16.590  12.092  -6.123  1.00 85.14           O  
ATOM    594  CG1 ILE A  78      15.869   8.386  -6.244  1.00 85.14           C  
ATOM    595  CG2 ILE A  78      14.482   8.711  -4.102  1.00 85.14           C  
ATOM    596  CD1 ILE A  78      16.843   7.293  -5.801  1.00 85.14           C  
ATOM    597  N   TYR A  79      15.545  11.247  -7.904  1.00 85.75           N  
ATOM    598  CA  TYR A  79      16.413  11.886  -8.884  1.00 85.75           C  
ATOM    599  C   TYR A  79      16.024  13.350  -9.134  1.00 85.75           C  
ATOM    600  CB  TYR A  79      16.419  11.045 -10.168  1.00 85.75           C  
ATOM    601  O   TYR A  79      16.779  14.060  -9.791  1.00 85.75           O  
ATOM    602  CG  TYR A  79      16.790   9.585  -9.950  1.00 85.75           C  
ATOM    603  CD1 TYR A  79      18.091   9.245  -9.528  1.00 85.75           C  
ATOM    604  CD2 TYR A  79      15.829   8.573 -10.137  1.00 85.75           C  
ATOM    605  CE1 TYR A  79      18.433   7.898  -9.302  1.00 85.75           C  
ATOM    606  CE2 TYR A  79      16.170   7.221  -9.930  1.00 85.75           C  
ATOM    607  OH  TYR A  79      17.814   5.583  -9.317  1.00 85.75           O  
ATOM    608  CZ  TYR A  79      17.473   6.884  -9.511  1.00 85.75           C  
ATOM    609  N   GLY A  80      14.872  13.805  -8.621  1.00 80.96           N  
ATOM    610  CA  GLY A  80      14.303  15.132  -8.886  1.00 80.96           C  
ATOM    611  C   GLY A  80      13.710  15.287 -10.292  1.00 80.96           C  
ATOM    612  O   GLY A  80      13.108  16.309 -10.596  1.00 80.96           O  
ATOM    613  N   ALA A  81      13.864  14.278 -11.149  1.00 84.53           N  
ATOM    614  CA  ALA A  81      13.276  14.205 -12.478  1.00 84.53           C  
ATOM    615  C   ALA A  81      12.688  12.805 -12.702  1.00 84.53           C  
ATOM    616  CB  ALA A  81      14.347  14.537 -13.524  1.00 84.53           C  
ATOM    617  O   ALA A  81      13.218  11.832 -12.145  1.00 84.53           O  
ATOM    618  N   PRO A  82      11.635  12.663 -13.521  1.00 87.04           N  
ATOM    619  CA  PRO A  82      11.115  11.350 -13.872  1.00 87.04           C  
ATOM    620  C   PRO A  82      12.209  10.465 -14.478  1.00 87.04           C  
ATOM    621  CB  PRO A  82       9.954  11.594 -14.833  1.00 87.04           C  
ATOM    622  O   PRO A  82      13.058  10.934 -15.244  1.00 87.04           O  
ATOM    623  CG  PRO A  82       9.535  13.035 -14.549  1.00 87.04           C  
ATOM    624  CD  PRO A  82      10.840  13.711 -14.144  1.00 87.04           C  
ATOM    625  N   PHE A  83      12.240   9.187 -14.095  1.00 89.12           N  
ATOM    626  CA  PHE A  83      13.276   8.260 -14.556  1.00 89.12           C  
ATOM    627  C   PHE A  83      12.762   7.277 -15.612  1.00 89.12           C  
ATOM    628  CB  PHE A  83      13.982   7.578 -13.378  1.00 89.12           C  
ATOM    629  O   PHE A  83      11.584   6.932 -15.683  1.00 89.12           O  
ATOM    630  CG  PHE A  83      13.115   6.620 -12.592  1.00 89.12           C  
ATOM    631  CD1 PHE A  83      12.367   7.091 -11.500  1.00 89.12           C  
ATOM    632  CD2 PHE A  83      13.030   5.265 -12.966  1.00 89.12           C  
ATOM    633  CE1 PHE A  83      11.547   6.210 -10.780  1.00 89.12           C  
ATOM    634  CE2 PHE A  83      12.204   4.386 -12.247  1.00 89.12           C  
ATOM    635  CZ  PHE A  83      11.471   4.856 -11.145  1.00 89.12           C  
ATOM    636  N   LYS A  84      13.698   6.797 -16.438  1.00 90.53           N  
ATOM    637  CA  LYS A  84      13.431   5.912 -17.578  1.00 90.53           C  
ATOM    638  C   LYS A  84      12.833   4.566 -17.153  1.00 90.53           C  
ATOM    639  CB  LYS A  84      14.731   5.715 -18.373  1.00 90.53           C  
ATOM    640  O   LYS A  84      13.306   3.976 -16.187  1.00 90.53           O  
ATOM    641  CG  LYS A  84      14.453   5.065 -19.731  1.00 90.53           C  
ATOM    642  CD  LYS A  84      15.723   4.813 -20.539  1.00 90.53           C  
ATOM    643  CE  LYS A  84      15.285   4.146 -21.845  1.00 90.53           C  
ATOM    644  NZ  LYS A  84      16.434   3.877 -22.739  1.00 90.53           N  
ATOM    645  N   ASP A  85      11.890   4.063 -17.949  1.00 91.36           N  
ATOM    646  CA  ASP A  85      11.339   2.715 -17.781  1.00 91.36           C  
ATOM    647  C   ASP A  85      12.395   1.623 -18.015  1.00 91.36           C  
ATOM    648  CB  ASP A  85      10.155   2.454 -18.720  1.00 91.36           C  
ATOM    649  O   ASP A  85      13.197   1.695 -18.955  1.00 91.36           O  
ATOM    650  CG  ASP A  85       9.071   3.516 -18.644  1.00 91.36           C  
ATOM    651  OD1 ASP A  85       8.545   3.744 -17.540  1.00 91.36           O  
ATOM    652  OD2 ASP A  85       8.864   4.179 -19.684  1.00 91.36           O  
ATOM    653  N   GLU A  86      12.357   0.586 -17.181  1.00 91.04           N  
ATOM    654  CA  GLU A  86      13.237  -0.580 -17.236  1.00 91.04           C  
ATOM    655  C   GLU A  86      12.384  -1.830 -17.507  1.00 91.04           C  
ATOM    656  CB  GLU A  86      14.091  -0.680 -15.949  1.00 91.04           C  
ATOM    657  O   GLU A  86      11.698  -2.352 -16.630  1.00 91.04           O  
ATOM    658  CG  GLU A  86      15.046   0.523 -15.803  1.00 91.04           C  
ATOM    659  CD  GLU A  86      15.957   0.507 -14.559  1.00 91.04           C  
ATOM    660  OE1 GLU A  86      17.094   1.027 -14.670  1.00 91.04           O  
ATOM    661  OE2 GLU A  86      15.532   0.084 -13.458  1.00 91.04           O  
ATOM    662  N   PHE A  87      12.395  -2.315 -18.751  1.00 90.30           N  
ATOM    663  CA  PHE A  87      11.635  -3.504 -19.146  1.00 90.30           C  
ATOM    664  C   PHE A  87      12.532  -4.734 -19.207  1.00 90.30           C  
ATOM    665  CB  PHE A  87      10.924  -3.284 -20.486  1.00 90.30           C  
ATOM    666  O   PHE A  87      13.591  -4.705 -19.836  1.00 90.30           O  
ATOM    667  CG  PHE A  87      10.078  -2.030 -20.547  1.00 90.30           C  
ATOM    668  CD1 PHE A  87       9.079  -1.800 -19.583  1.00 90.30           C  
ATOM    669  CD2 PHE A  87      10.314  -1.074 -21.553  1.00 90.30           C  
ATOM    670  CE1 PHE A  87       8.326  -0.618 -19.627  1.00 90.30           C  
ATOM    671  CE2 PHE A  87       9.547   0.103 -21.602  1.00 90.30           C  
ATOM    672  CZ  PHE A  87       8.548   0.328 -20.641  1.00 90.30           C  
ATOM    673  N   HIS A  88      12.063  -5.844 -18.634  1.00 87.76           N  
ATOM    674  CA  HIS A  88      12.739  -7.133 -18.735  1.00 87.76           C  
ATOM    675  C   HIS A  88      11.835  -8.210 -19.322  1.00 87.76           C  
ATOM    676  CB  HIS A  88      13.265  -7.573 -17.372  1.00 87.76           C  
ATOM    677  O   HIS A  88      10.731  -8.431 -18.841  1.00 87.76           O  
ATOM    678  CG  HIS A  88      14.176  -8.759 -17.513  1.00 87.76           C  
ATOM    679  CD2 HIS A  88      14.394  -9.704 -16.564  1.00 87.76           C  
ATOM    680  ND1 HIS A  88      15.118  -8.908 -18.527  1.00 87.76           N  
ATOM    681  CE1 HIS A  88      15.970  -9.838 -18.094  1.00 87.76           C  
ATOM    682  NE2 HIS A  88      15.561 -10.345 -16.921  1.00 87.76           N  
ATOM    683  N   SER A  89      12.336  -8.962 -20.304  1.00 86.60           N  
ATOM    684  CA  SER A  89      11.562  -9.986 -21.034  1.00 86.60           C  
ATOM    685  C   SER A  89      10.990 -11.099 -20.131  1.00 86.60           C  
ATOM    686  CB  SER A  89      12.474 -10.572 -22.118  1.00 86.60           C  
ATOM    687  O   SER A  89       9.943 -11.689 -20.422  1.00 86.60           O  
ATOM    688  OG  SER A  89      11.806 -11.539 -22.899  1.00 86.60           O  
ATOM    689  N   ARG A  90      11.660 -11.378 -19.001  1.00 88.73           N  
ATOM    690  CA  ARG A  90      11.222 -12.382 -18.013  1.00 88.73           C  
ATOM    691  C   ARG A  90      10.164 -11.872 -17.036  1.00 88.73           C  
ATOM    692  CB  ARG A  90      12.424 -12.925 -17.229  1.00 88.73           C  
ATOM    693  O   ARG A  90       9.476 -12.691 -16.434  1.00 88.73           O  
ATOM    694  CG  ARG A  90      13.411 -13.680 -18.126  1.00 88.73           C  
ATOM    695  CD  ARG A  90      14.465 -14.412 -17.290  1.00 88.73           C  
ATOM    696  NE  ARG A  90      15.386 -13.491 -16.591  1.00 88.73           N  
ATOM    697  NH1 ARG A  90      16.660 -15.126 -15.630  1.00 88.73           N  
ATOM    698  NH2 ARG A  90      17.282 -13.004 -15.393  1.00 88.73           N  
ATOM    699  CZ  ARG A  90      16.433 -13.865 -15.878  1.00 88.73           C  
ATOM    700  N   LEU A  91      10.037 -10.556 -16.866  1.00 90.19           N  
ATOM    701  CA  LEU A  91       9.060  -9.948 -15.969  1.00 90.19           C  
ATOM    702  C   LEU A  91       7.818  -9.587 -16.781  1.00 90.19           C  
ATOM    703  CB  LEU A  91       9.674  -8.730 -15.254  1.00 90.19           C  
ATOM    704  O   LEU A  91       7.852  -8.710 -17.638  1.00 90.19           O  
ATOM    705  CG  LEU A  91      10.887  -9.047 -14.360  1.00 90.19           C  
ATOM    706  CD1 LEU A  91      11.421  -7.766 -13.727  1.00 90.19           C  
ATOM    707  CD2 LEU A  91      10.549 -10.028 -13.235  1.00 90.19           C  
ATOM    708  N   ARG A  92       6.718 -10.297 -16.530  1.00 90.93           N  
ATOM    709  CA  ARG A  92       5.425 -10.052 -17.177  1.00 90.93           C  
ATOM    710  C   ARG A  92       4.302 -10.111 -16.157  1.00 90.93           C  
ATOM    711  CB  ARG A  92       5.171 -11.052 -18.315  1.00 90.93           C  
ATOM    712  O   ARG A  92       4.365 -10.906 -15.219  1.00 90.93           O  
ATOM    713  CG  ARG A  92       6.196 -10.960 -19.456  1.00 90.93           C  
ATOM    714  CD  ARG A  92       5.647 -11.546 -20.766  1.00 90.93           C  
ATOM    715  NE  ARG A  92       5.205 -12.950 -20.639  1.00 90.93           N  
ATOM    716  NH1 ARG A  92       7.267 -13.943 -20.890  1.00 90.93           N  
ATOM    717  NH2 ARG A  92       5.450 -15.208 -20.586  1.00 90.93           N  
ATOM    718  CZ  ARG A  92       5.975 -14.021 -20.717  1.00 90.93           C  
ATOM    719  N   PHE A  93       3.247  -9.342 -16.394  1.00 91.09           N  
ATOM    720  CA  PHE A  93       2.043  -9.259 -15.568  1.00 91.09           C  
ATOM    721  C   PHE A  93       1.124 -10.485 -15.709  1.00 91.09           C  
ATOM    722  CB  PHE A  93       1.324  -7.947 -15.876  1.00 91.09           C  
ATOM    723  O   PHE A  93      -0.062 -10.377 -16.012  1.00 91.09           O  
ATOM    724  CG  PHE A  93       2.086  -6.705 -15.472  1.00 91.09           C  
ATOM    725  CD1 PHE A  93       2.223  -6.378 -14.112  1.00 91.09           C  
ATOM    726  CD2 PHE A  93       2.625  -5.855 -16.452  1.00 91.09           C  
ATOM    727  CE1 PHE A  93       2.825  -5.166 -13.735  1.00 91.09           C  
ATOM    728  CE2 PHE A  93       3.273  -4.667 -16.075  1.00 91.09           C  
ATOM    729  CZ  PHE A  93       3.345  -4.310 -14.721  1.00 91.09           C  
ATOM    730  N   ASN A  94       1.669 -11.683 -15.485  1.00 88.96           N  
ATOM    731  CA  ASN A  94       0.953 -12.947 -15.678  1.00 88.96           C  
ATOM    732  C   ASN A  94       0.133 -13.379 -14.448  1.00 88.96           C  
ATOM    733  CB  ASN A  94       1.967 -14.043 -16.037  1.00 88.96           C  
ATOM    734  O   ASN A  94      -0.675 -14.304 -14.549  1.00 88.96           O  
ATOM    735  CG  ASN A  94       2.754 -13.802 -17.314  1.00 88.96           C  
ATOM    736  ND2 ASN A  94       3.953 -14.331 -17.377  1.00 88.96           N  
ATOM    737  OD1 ASN A  94       2.336 -13.181 -18.275  1.00 88.96           O  
ATOM    738  N   ARG A  95       0.378 -12.780 -13.275  1.00 88.88           N  
ATOM    739  CA  ARG A  95      -0.227 -13.175 -11.995  1.00 88.88           C  
ATOM    740  C   ARG A  95      -0.447 -11.975 -11.079  1.00 88.88           C  
ATOM    741  CB  ARG A  95       0.641 -14.244 -11.300  1.00 88.88           C  
ATOM    742  O   ARG A  95       0.185 -10.941 -11.256  1.00 88.88           O  
ATOM    743  CG  ARG A  95       1.994 -13.719 -10.785  1.00 88.88           C  
ATOM    744  CD  ARG A  95       2.705 -14.803  -9.970  1.00 88.88           C  
ATOM    745  NE  ARG A  95       3.847 -14.235  -9.242  1.00 88.88           N  
ATOM    746  NH1 ARG A  95       5.483 -15.754  -9.813  1.00 88.88           N  
ATOM    747  NH2 ARG A  95       6.003 -13.939  -8.661  1.00 88.88           N  
ATOM    748  CZ  ARG A  95       5.093 -14.658  -9.236  1.00 88.88           C  
ATOM    749  N   ARG A  96      -1.271 -12.189 -10.052  1.00 91.23           N  
ATOM    750  CA  ARG A  96      -1.468 -11.252  -8.944  1.00 91.23           C  
ATOM    751  C   ARG A  96      -0.215 -11.115  -8.074  1.00 91.23           C  
ATOM    752  CB  ARG A  96      -2.703 -11.668  -8.127  1.00 91.23           C  
ATOM    753  O   ARG A  96       0.583 -12.050  -7.985  1.00 91.23           O  
ATOM    754  CG  ARG A  96      -2.474 -12.816  -7.129  1.00 91.23           C  
ATOM    755  CD  ARG A  96      -3.770 -13.192  -6.395  1.00 91.23           C  
ATOM    756  NE  ARG A  96      -4.519 -14.275  -7.066  1.00 91.23           N  
ATOM    757  NH1 ARG A  96      -6.356 -14.217  -5.688  1.00 91.23           N  
ATOM    758  NH2 ARG A  96      -6.229 -15.772  -7.281  1.00 91.23           N  
ATOM    759  CZ  ARG A  96      -5.693 -14.747  -6.678  1.00 91.23           C  
ATOM    760  N   GLY A  97      -0.100  -9.991  -7.378  1.00 92.70           N  
ATOM    761  CA  GLY A  97       0.979  -9.717  -6.433  1.00 92.70           C  
ATOM    762  C   GLY A  97       2.270  -9.250  -7.095  1.00 92.70           C  
ATOM    763  O   GLY A  97       3.333  -9.436  -6.521  1.00 92.70           O  
ATOM    764  N   LEU A  98       2.223  -8.681  -8.300  1.00 94.36           N  
ATOM    765  CA  LEU A  98       3.370  -7.979  -8.883  1.00 94.36           C  
ATOM    766  C   LEU A  98       3.258  -6.484  -8.591  1.00 94.36           C  
ATOM    767  CB  LEU A  98       3.487  -8.267 -10.388  1.00 94.36           C  
ATOM    768  O   LEU A  98       2.154  -5.934  -8.636  1.00 94.36           O  
ATOM    769  CG  LEU A  98       3.621  -9.763 -10.718  1.00 94.36           C  
ATOM    770  CD1 LEU A  98       3.446  -9.965 -12.217  1.00 94.36           C  
ATOM    771  CD2 LEU A  98       4.986 -10.307 -10.306  1.00 94.36           C  
ATOM    772  N   VAL A  99       4.401  -5.864  -8.312  1.00 95.46           N  
ATOM    773  CA  VAL A  99       4.559  -4.444  -7.994  1.00 95.46           C  
ATOM    774  C   VAL A  99       5.298  -3.766  -9.138  1.00 95.46           C  
ATOM    775  CB  VAL A  99       5.319  -4.213  -6.672  1.00 95.46           C  
ATOM    776  O   VAL A  99       6.383  -4.204  -9.546  1.00 95.46           O  
ATOM    777  CG1 VAL A  99       5.100  -2.776  -6.189  1.00 95.46           C  
ATOM    778  CG2 VAL A  99       4.866  -5.169  -5.563  1.00 95.46           C  
ATOM    779  N   ALA A 100       4.704  -2.702  -9.662  1.00 95.25           N  
ATOM    780  CA  ALA A 100       5.256  -1.946 -10.773  1.00 95.25           C  
ATOM    781  C   ALA A 100       5.086  -0.440 -10.579  1.00 95.25           C  
ATOM    782  CB  ALA A 100       4.602  -2.440 -12.061  1.00 95.25           C  
ATOM    783  O   ALA A 100       4.231   0.006  -9.817  1.00 95.25           O  
ATOM    784  N   MET A 101       5.924   0.335 -11.264  1.00 94.38           N  
ATOM    785  CA  MET A 101       5.852   1.796 -11.258  1.00 94.38           C  
ATOM    786  C   MET A 101       4.669   2.275 -12.099  1.00 94.38           C  
ATOM    787  CB  MET A 101       7.153   2.410 -11.790  1.00 94.38           C  
ATOM    788  O   MET A 101       4.480   1.814 -13.230  1.00 94.38           O  
ATOM    789  CG  MET A 101       8.388   2.078 -10.941  1.00 94.38           C  
ATOM    790  SD  MET A 101       8.305   2.509  -9.177  1.00 94.38           S  
ATOM    791  CE  MET A 101       8.026   4.301  -9.251  1.00 94.38           C  
ATOM    792  N   ALA A 102       3.896   3.215 -11.560  1.00 92.65           N  
ATOM    793  CA  ALA A 102       2.892   3.935 -12.327  1.00 92.65           C  
ATOM    794  C   ALA A 102       3.583   5.036 -13.146  1.00 92.65           C  
ATOM    795  CB  ALA A 102       1.822   4.488 -11.380  1.00 92.65           C  
ATOM    796  O   ALA A 102       4.443   5.752 -12.635  1.00 92.65           O  
ATOM    797  N   ASN A 103       3.207   5.153 -14.416  1.00 88.86           N  
ATOM    798  CA  ASN A 103       3.649   6.217 -15.310  1.00 88.86           C  
ATOM    799  C   ASN A 103       2.440   6.726 -16.114  1.00 88.86           C  
ATOM    800  CB  ASN A 103       4.854   5.739 -16.160  1.00 88.86           C  
ATOM    801  O   ASN A 103       1.512   5.966 -16.399  1.00 88.86           O  
ATOM    802  CG  ASN A 103       4.618   4.542 -17.072  1.00 88.86           C  
ATOM    803  ND2 ASN A 103       5.655   3.909 -17.567  1.00 88.86           N  
ATOM    804  OD1 ASN A 103       3.510   4.130 -17.351  1.00 88.86           O  
ATOM    805  N   ALA A 104       2.423   8.020 -16.446  1.00 82.78           N  
ATOM    806  CA  ALA A 104       1.389   8.617 -17.301  1.00 82.78           C  
ATOM    807  C   ALA A 104       1.752   8.537 -18.797  1.00 82.78           C  
ATOM    808  CB  ALA A 104       1.174  10.064 -16.846  1.00 82.78           C  
ATOM    809  O   ALA A 104       0.896   8.651 -19.674  1.00 82.78           O  
ATOM    810  N   GLY A 105       3.032   8.317 -19.096  1.00 81.99           N  
ATOM    811  CA  GLY A 105       3.569   8.212 -20.444  1.00 81.99           C  
ATOM    812  C   GLY A 105       4.930   7.524 -20.456  1.00 81.99           C  
ATOM    813  O   GLY A 105       5.385   6.977 -19.452  1.00 81.99           O  
ATOM    814  N   SER A 106       5.595   7.542 -21.612  1.00 80.51           N  
ATOM    815  CA  SER A 106       6.931   6.959 -21.743  1.00 80.51           C  
ATOM    816  C   SER A 106       7.934   7.685 -20.846  1.00 80.51           C  
ATOM    817  CB  SER A 106       7.409   7.013 -23.197  1.00 80.51           C  
ATOM    818  O   SER A 106       8.149   8.882 -21.007  1.00 80.51           O  
ATOM    819  OG  SER A 106       6.492   6.342 -24.043  1.00 80.51           O  
ATOM    820  N   HIS A 107       8.602   6.932 -19.971  1.00 82.53           N  
ATOM    821  CA  HIS A 107       9.710   7.384 -19.124  1.00 82.53           C  
ATOM    822  C   HIS A 107       9.341   8.408 -18.041  1.00 82.53           C  
ATOM    823  CB  HIS A 107      10.900   7.806 -20.005  1.00 82.53           C  
ATOM    824  O   HIS A 107      10.212   9.145 -17.581  1.00 82.53           O  
ATOM    825  CG  HIS A 107      11.305   6.770 -21.026  1.00 82.53           C  
ATOM    826  CD2 HIS A 107      11.911   7.006 -22.227  1.00 82.53           C  
ATOM    827  ND1 HIS A 107      11.109   5.411 -20.930  1.00 82.53           N  
ATOM    828  CE1 HIS A 107      11.622   4.844 -22.030  1.00 82.53           C  
ATOM    829  NE2 HIS A 107      12.156   5.769 -22.843  1.00 82.53           N  
ATOM    830  N   ASP A 108       8.080   8.411 -17.606  1.00 88.62           N  
ATOM    831  CA  ASP A 108       7.558   9.316 -16.579  1.00 88.62           C  
ATOM    832  C   ASP A 108       7.352   8.607 -15.226  1.00 88.62           C  
ATOM    833  CB  ASP A 108       6.301  10.017 -17.108  1.00 88.62           C  
ATOM    834  O   ASP A 108       6.254   8.580 -14.674  1.00 88.62           O  
ATOM    835  CG  ASP A 108       5.873  11.187 -16.218  1.00 88.62           C  
ATOM    836  OD1 ASP A 108       6.776  11.842 -15.647  1.00 88.62           O  
ATOM    837  OD2 ASP A 108       4.649  11.437 -16.187  1.00 88.62           O  
ATOM    838  N   ASN A 109       8.393   7.935 -14.718  1.00 88.27           N  
ATOM    839  CA  ASN A 109       8.306   7.267 -13.415  1.00 88.27           C  
ATOM    840  C   ASN A 109       8.671   8.233 -12.280  1.00 88.27           C  
ATOM    841  CB  ASN A 109       9.189   6.017 -13.357  1.00 88.27           C  
ATOM    842  O   ASN A 109       9.789   8.760 -12.243  1.00 88.27           O  
ATOM    843  CG  ASN A 109       8.839   4.985 -14.399  1.00 88.27           C  
ATOM    844  ND2 ASN A 109       9.729   4.750 -15.323  1.00 88.27           N  
ATOM    845  OD1 ASN A 109       7.790   4.367 -14.392  1.00 88.27           O  
ATOM    846  N   GLY A 110       7.748   8.402 -11.333  1.00 88.65           N  
ATOM    847  CA  GLY A 110       7.930   9.165 -10.093  1.00 88.65           C  
ATOM    848  C   GLY A 110       8.061   8.261  -8.861  1.00 88.65           C  
ATOM    849  O   GLY A 110       8.839   7.306  -8.852  1.00 88.65           O  
ATOM    850  N   SER A 111       7.289   8.553  -7.815  1.00 91.04           N  
ATOM    851  CA  SER A 111       7.135   7.705  -6.619  1.00 91.04           C  
ATOM    852  C   SER A 111       5.946   6.744  -6.702  1.00 91.04           C  
ATOM    853  CB  SER A 111       6.938   8.595  -5.393  1.00 91.04           C  
ATOM    854  O   SER A 111       5.860   5.792  -5.933  1.00 91.04           O  
ATOM    855  OG  SER A 111       5.773   9.379  -5.567  1.00 91.04           O  
ATOM    856  N   GLN A 112       5.006   6.986  -7.613  1.00 93.83           N  
ATOM    857  CA  GLN A 112       3.772   6.216  -7.664  1.00 93.83           C  
ATOM    858  C   GLN A 112       4.017   4.775  -8.122  1.00 93.83           C  
ATOM    859  CB  GLN A 112       2.750   6.892  -8.571  1.00 93.83           C  
ATOM    860  O   GLN A 112       4.736   4.510  -9.089  1.00 93.83           O  
ATOM    861  CG  GLN A 112       2.300   8.283  -8.098  1.00 93.83           C  
ATOM    862  CD  GLN A 112       1.168   8.805  -8.977  1.00 93.83           C  
ATOM    863  NE2 GLN A 112       0.838  10.068  -8.920  1.00 93.83           N  
ATOM    864  OE1 GLN A 112       0.538   8.065  -9.717  1.00 93.83           O  
ATOM    865  N   PHE A 113       3.362   3.832  -7.458  1.00 95.09           N  
ATOM    866  CA  PHE A 113       3.431   2.412  -7.777  1.00 95.09           C  
ATOM    867  C   PHE A 113       2.046   1.779  -7.691  1.00 95.09           C  
ATOM    868  CB  PHE A 113       4.450   1.715  -6.863  1.00 95.09           C  
ATOM    869  O   PHE A 113       1.119   2.327  -7.093  1.00 95.09           O  
ATOM    870  CG  PHE A 113       4.077   1.701  -5.393  1.00 95.09           C  
ATOM    871  CD1 PHE A 113       4.507   2.738  -4.543  1.00 95.09           C  
ATOM    872  CD2 PHE A 113       3.291   0.654  -4.874  1.00 95.09           C  
ATOM    873  CE1 PHE A 113       4.159   2.725  -3.182  1.00 95.09           C  
ATOM    874  CE2 PHE A 113       2.942   0.646  -3.513  1.00 95.09           C  
ATOM    875  CZ  PHE A 113       3.380   1.677  -2.666  1.00 95.09           C  
ATOM    876  N   PHE A 114       1.901   0.600  -8.284  1.00 95.15           N  
ATOM    877  CA  PHE A 114       0.674  -0.172  -8.195  1.00 95.15           C  
ATOM    878  C   PHE A 114       0.930  -1.655  -7.942  1.00 95.15           C  
ATOM    879  CB  PHE A 114      -0.201   0.071  -9.433  1.00 95.15           C  
ATOM    880  O   PHE A 114       1.940  -2.227  -8.363  1.00 95.15           O  
ATOM    881  CG  PHE A 114       0.391  -0.432 -10.734  1.00 95.15           C  
ATOM    882  CD1 PHE A 114       1.195   0.417 -11.514  1.00 95.15           C  
ATOM    883  CD2 PHE A 114       0.123  -1.742 -11.175  1.00 95.15           C  
ATOM    884  CE1 PHE A 114       1.708  -0.032 -12.742  1.00 95.15           C  
ATOM    885  CE2 PHE A 114       0.645  -2.193 -12.401  1.00 95.15           C  
ATOM    886  CZ  PHE A 114       1.427  -1.333 -13.190  1.00 95.15           C  
ATOM    887  N   PHE A 115      -0.030  -2.280  -7.266  1.00 94.99           N  
ATOM    888  CA  PHE A 115      -0.152  -3.722  -7.124  1.00 94.99           C  
ATOM    889  C   PHE A 115      -1.088  -4.268  -8.188  1.00 94.99           C  
ATOM    890  CB  PHE A 115      -0.690  -4.087  -5.739  1.00 94.99           C  
ATOM    891  O   PHE A 115      -2.144  -3.702  -8.456  1.00 94.99           O  
ATOM    892  CG  PHE A 115       0.208  -3.645  -4.611  1.00 94.99           C  
ATOM    893  CD1 PHE A 115       1.419  -4.321  -4.389  1.00 94.99           C  
ATOM    894  CD2 PHE A 115      -0.158  -2.563  -3.792  1.00 94.99           C  
ATOM    895  CE1 PHE A 115       2.282  -3.902  -3.364  1.00 94.99           C  
ATOM    896  CE2 PHE A 115       0.692  -2.165  -2.749  1.00 94.99           C  
ATOM    897  CZ  PHE A 115       1.917  -2.820  -2.546  1.00 94.99           C  
ATOM    898  N   THR A 116      -0.736  -5.414  -8.750  1.00 94.34           N  
ATOM    899  CA  THR A 116      -1.626  -6.166  -9.640  1.00 94.34           C  
ATOM    900  C   THR A 116      -2.453  -7.177  -8.855  1.00 94.34           C  
ATOM    901  CB  THR A 116      -0.846  -6.847 -10.763  1.00 94.34           C  
ATOM    902  O   THR A 116      -1.913  -8.017  -8.132  1.00 94.34           O  
ATOM    903  CG2 THR A 116      -0.305  -5.810 -11.743  1.00 94.34           C  
ATOM    904  OG1 THR A 116       0.260  -7.539 -10.230  1.00 94.34           O  
ATOM    905  N   LEU A 117      -3.775  -7.126  -9.009  1.00 92.35           N  
ATOM    906  CA  LEU A 117      -4.714  -8.068  -8.384  1.00 92.35           C  
ATOM    907  C   LEU A 117      -4.990  -9.287  -9.272  1.00 92.35           C  
ATOM    908  CB  LEU A 117      -6.039  -7.345  -8.105  1.00 92.35           C  
ATOM    909  O   LEU A 117      -5.383 -10.351  -8.787  1.00 92.35           O  
ATOM    910  CG  LEU A 117      -5.960  -6.088  -7.228  1.00 92.35           C  
ATOM    911  CD1 LEU A 117      -7.363  -5.545  -7.022  1.00 92.35           C  
ATOM    912  CD2 LEU A 117      -5.343  -6.383  -5.880  1.00 92.35           C  
ATOM    913  N   GLY A 118      -4.764  -9.135 -10.575  1.00 89.97           N  
ATOM    914  CA  GLY A 118      -5.034 -10.135 -11.596  1.00 89.97           C  
ATOM    915  C   GLY A 118      -3.956 -10.170 -12.672  1.00 89.97           C  
ATOM    916  O   GLY A 118      -2.885  -9.579 -12.542  1.00 89.97           O  
ATOM    917  N   ARG A 119      -4.237 -10.910 -13.744  1.00 91.00           N  
ATOM    918  CA  ARG A 119      -3.394 -10.931 -14.941  1.00 91.00           C  
ATOM    919  C   ARG A 119      -3.673  -9.668 -15.756  1.00 91.00           C  
ATOM    920  CB  ARG A 119      -3.676 -12.223 -15.715  1.00 91.00           C  
ATOM    921  O   ARG A 119      -4.819  -9.430 -16.116  1.00 91.00           O  
ATOM    922  CG  ARG A 119      -2.855 -12.305 -17.002  1.00 91.00           C  
ATOM    923  CD  ARG A 119      -3.052 -13.667 -17.660  1.00 91.00           C  
ATOM    924  NE  ARG A 119      -2.357 -13.705 -18.948  1.00 91.00           N  
ATOM    925  NH1 ARG A 119      -3.102 -15.751 -19.695  1.00 91.00           N  
ATOM    926  NH2 ARG A 119      -1.852 -14.492 -21.001  1.00 91.00           N  
ATOM    927  CZ  ARG A 119      -2.441 -14.644 -19.862  1.00 91.00           C  
ATOM    928  N   ALA A 120      -2.633  -8.898 -16.058  1.00 89.85           N  
ATOM    929  CA  ALA A 120      -2.734  -7.593 -16.709  1.00 89.85           C  
ATOM    930  C   ALA A 120      -1.779  -7.511 -17.909  1.00 89.85           C  
ATOM    931  CB  ALA A 120      -2.511  -6.497 -15.658  1.00 89.85           C  
ATOM    932  O   ALA A 120      -0.837  -6.720 -17.933  1.00 89.85           O  
ATOM    933  N   ASP A 121      -2.009  -8.356 -18.920  1.00 89.55           N  
ATOM    934  CA  ASP A 121      -1.108  -8.478 -20.076  1.00 89.55           C  
ATOM    935  C   ASP A 121      -0.938  -7.162 -20.860  1.00 89.55           C  
ATOM    936  CB  ASP A 121      -1.609  -9.560 -21.044  1.00 89.55           C  
ATOM    937  O   ASP A 121       0.085  -6.956 -21.514  1.00 89.55           O  
ATOM    938  CG  ASP A 121      -1.505 -11.001 -20.542  1.00 89.55           C  
ATOM    939  OD1 ASP A 121      -0.805 -11.306 -19.554  1.00 89.55           O  
ATOM    940  OD2 ASP A 121      -2.115 -11.886 -21.179  1.00 89.55           O  
ATOM    941  N   GLU A 122      -1.921  -6.268 -20.771  1.00 89.39           N  
ATOM    942  CA  GLU A 122      -1.979  -4.967 -21.446  1.00 89.39           C  
ATOM    943  C   GLU A 122      -0.943  -3.958 -20.936  1.00 89.39           C  
ATOM    944  CB  GLU A 122      -3.369  -4.369 -21.208  1.00 89.39           C  
ATOM    945  O   GLU A 122      -0.612  -2.999 -21.643  1.00 89.39           O  
ATOM    946  CG  GLU A 122      -4.502  -5.261 -21.736  1.00 89.39           C  
ATOM    947  CD  GLU A 122      -5.890  -4.706 -21.405  1.00 89.39           C  
ATOM    948  OE1 GLU A 122      -6.860  -5.422 -21.732  1.00 89.39           O  
ATOM    949  OE2 GLU A 122      -5.955  -3.593 -20.840  1.00 89.39           O  
ATOM    950  N   LEU A 123      -0.443  -4.175 -19.715  1.00 89.92           N  
ATOM    951  CA  LEU A 123       0.548  -3.335 -19.041  1.00 89.92           C  
ATOM    952  C   LEU A 123       1.990  -3.787 -19.336  1.00 89.92           C  
ATOM    953  CB  LEU A 123       0.234  -3.339 -17.530  1.00 89.92           C  
ATOM    954  O   LEU A 123       2.947  -3.077 -19.013  1.00 89.92           O  
ATOM    955  CG  LEU A 123      -1.168  -2.823 -17.141  1.00 89.92           C  
ATOM    956  CD1 LEU A 123      -1.297  -2.796 -15.619  1.00 89.92           C  
ATOM    957  CD2 LEU A 123      -1.482  -1.422 -17.669  1.00 89.92           C  
ATOM    958  N   ASN A 124       2.166  -4.955 -19.970  1.00 88.05           N  
ATOM    959  CA  ASN A 124       3.484  -5.476 -20.330  1.00 88.05           C  
ATOM    960  C   ASN A 124       4.218  -4.499 -21.264  1.00 88.05           C  
ATOM    961  CB  ASN A 124       3.347  -6.854 -21.001  1.00 88.05           C  
ATOM    962  O   ASN A 124       3.638  -3.994 -22.223  1.00 88.05           O  
ATOM    963  CG  ASN A 124       2.939  -7.973 -20.060  1.00 88.05           C  
ATOM    964  ND2 ASN A 124       2.197  -8.938 -20.545  1.00 88.05           N  
ATOM    965  OD1 ASN A 124       3.337  -8.044 -18.910  1.00 88.05           O  
ATOM    966  N   ASN A 125       5.510  -4.271 -21.007  1.00 85.90           N  
ATOM    967  CA  ASN A 125       6.368  -3.326 -21.741  1.00 85.90           C  
ATOM    968  C   ASN A 125       5.907  -1.853 -21.704  1.00 85.90           C  
ATOM    969  CB  ASN A 125       6.604  -3.813 -23.184  1.00 85.90           C  
ATOM    970  O   ASN A 125       6.393  -1.052 -22.501  1.00 85.90           O  
ATOM    971  CG  ASN A 125       7.082  -5.244 -23.285  1.00 85.90           C  
ATOM    972  ND2 ASN A 125       6.594  -5.981 -24.255  1.00 85.90           N  
ATOM    973  OD1 ASN A 125       7.896  -5.727 -22.517  1.00 85.90           O  
ATOM    974  N   LYS A 126       4.977  -1.496 -20.808  1.00 89.78           N  
ATOM    975  CA  LYS A 126       4.573  -0.103 -20.548  1.00 89.78           C  
ATOM    976  C   LYS A 126       5.026   0.368 -19.175  1.00 89.78           C  
ATOM    977  CB  LYS A 126       3.056   0.051 -20.668  1.00 89.78           C  
ATOM    978  O   LYS A 126       5.531   1.475 -19.053  1.00 89.78           O  
ATOM    979  CG  LYS A 126       2.537  -0.229 -22.082  1.00 89.78           C  
ATOM    980  CD  LYS A 126       1.019  -0.051 -22.072  1.00 89.78           C  
ATOM    981  CE  LYS A 126       0.404  -0.415 -23.422  1.00 89.78           C  
ATOM    982  NZ  LYS A 126      -1.050  -0.645 -23.255  1.00 89.78           N  
ATOM    983  N   HIS A 127       4.908  -0.502 -18.174  1.00 91.90           N  
ATOM    984  CA  HIS A 127       5.285  -0.214 -16.792  1.00 91.90           C  
ATOM    985  C   HIS A 127       6.501  -1.031 -16.351  1.00 91.90           C  
ATOM    986  CB  HIS A 127       4.085  -0.466 -15.879  1.00 91.90           C  
ATOM    987  O   HIS A 127       6.675  -2.187 -16.747  1.00 91.90           O  
ATOM    988  CG  HIS A 127       2.921   0.423 -16.216  1.00 91.90           C  
ATOM    989  CD2 HIS A 127       1.868   0.109 -17.026  1.00 91.90           C  
ATOM    990  ND1 HIS A 127       2.772   1.739 -15.857  1.00 91.90           N  
ATOM    991  CE1 HIS A 127       1.653   2.206 -16.441  1.00 91.90           C  
ATOM    992  NE2 HIS A 127       1.064   1.238 -17.164  1.00 91.90           N  
ATOM    993  N   THR A 128       7.328  -0.428 -15.499  1.00 93.38           N  
ATOM    994  CA  THR A 128       8.516  -1.072 -14.925  1.00 93.38           C  
ATOM    995  C   THR A 128       8.109  -1.963 -13.758  1.00 93.38           C  
ATOM    996  CB  THR A 128       9.528  -0.017 -14.461  1.00 93.38           C  
ATOM    997  O   THR A 128       7.730  -1.462 -12.700  1.00 93.38           O  
ATOM    998  CG2 THR A 128      10.780  -0.628 -13.830  1.00 93.38           C  
ATOM    999  OG1 THR A 128       9.924   0.757 -15.568  1.00 93.38           O  
ATOM   1000  N   ILE A 129       8.197  -3.282 -13.933  1.00 95.04           N  
ATOM   1001  CA  ILE A 129       8.011  -4.249 -12.845  1.00 95.04           C  
ATOM   1002  C   ILE A 129       9.298  -4.295 -12.026  1.00 95.04           C  
ATOM   1003  CB  ILE A 129       7.648  -5.650 -13.382  1.00 95.04           C  
ATOM   1004  O   ILE A 129      10.351  -4.647 -12.553  1.00 95.04           O  
ATOM   1005  CG1 ILE A 129       6.336  -5.620 -14.191  1.00 95.04           C  
ATOM   1006  CG2 ILE A 129       7.515  -6.640 -12.209  1.00 95.04           C  
ATOM   1007  CD1 ILE A 129       6.051  -6.917 -14.960  1.00 95.04           C  
ATOM   1008  N   PHE A 130       9.209  -3.982 -10.736  1.00 94.84           N  
ATOM   1009  CA  PHE A 130      10.384  -3.921  -9.864  1.00 94.84           C  
ATOM   1010  C   PHE A 130      10.270  -4.807  -8.623  1.00 94.84           C  
ATOM   1011  CB  PHE A 130      10.669  -2.460  -9.511  1.00 94.84           C  
ATOM   1012  O   PHE A 130      11.288  -5.074  -7.990  1.00 94.84           O  
ATOM   1013  CG  PHE A 130       9.679  -1.863  -8.537  1.00 94.84           C  
ATOM   1014  CD1 PHE A 130       8.535  -1.192  -9.002  1.00 94.84           C  
ATOM   1015  CD2 PHE A 130       9.901  -1.991  -7.155  1.00 94.84           C  
ATOM   1016  CE1 PHE A 130       7.627  -0.638  -8.083  1.00 94.84           C  
ATOM   1017  CE2 PHE A 130       8.987  -1.449  -6.236  1.00 94.84           C  
ATOM   1018  CZ  PHE A 130       7.855  -0.761  -6.702  1.00 94.84           C  
ATOM   1019  N   GLY A 131       9.084  -5.326  -8.288  1.00 95.16           N  
ATOM   1020  CA  GLY A 131       8.935  -6.224  -7.145  1.00 95.16           C  
ATOM   1021  C   GLY A 131       7.757  -7.185  -7.236  1.00 95.16           C  
ATOM   1022  O   GLY A 131       6.893  -7.080  -8.106  1.00 95.16           O  
ATOM   1023  N   LYS A 132       7.717  -8.139  -6.309  1.00 94.10           N  
ATOM   1024  CA  LYS A 132       6.600  -9.062  -6.095  1.00 94.10           C  
ATOM   1025  C   LYS A 132       6.251  -9.125  -4.615  1.00 94.10           C  
ATOM   1026  CB  LYS A 132       6.909 -10.459  -6.662  1.00 94.10           C  
ATOM   1027  O   LYS A 132       7.125  -9.026  -3.764  1.00 94.10           O  
ATOM   1028  CG  LYS A 132       8.042 -11.152  -5.896  1.00 94.10           C  
ATOM   1029  CD  LYS A 132       8.429 -12.535  -6.428  1.00 94.10           C  
ATOM   1030  CE  LYS A 132       9.326 -13.087  -5.325  1.00 94.10           C  
ATOM   1031  NZ  LYS A 132      10.195 -14.212  -5.711  1.00 94.10           N  
ATOM   1032  N   VAL A 133       4.982  -9.348  -4.326  1.00 94.92           N  
ATOM   1033  CA  VAL A 133       4.477  -9.612  -2.984  1.00 94.92           C  
ATOM   1034  C   VAL A 133       4.734 -11.082  -2.642  1.00 94.92           C  
ATOM   1035  CB  VAL A 133       2.990  -9.232  -2.877  1.00 94.92           C  
ATOM   1036  O   VAL A 133       4.409 -11.969  -3.438  1.00 94.92           O  
ATOM   1037  CG1 VAL A 133       2.462  -9.449  -1.459  1.00 94.92           C  
ATOM   1038  CG2 VAL A 133       2.763  -7.757  -3.245  1.00 94.92           C  
ATOM   1039  N   THR A 134       5.320 -11.344  -1.475  1.00 90.78           N  
ATOM   1040  CA  THR A 134       5.691 -12.691  -1.020  1.00 90.78           C  
ATOM   1041  C   THR A 134       4.805 -13.171   0.133  1.00 90.78           C  
ATOM   1042  CB  THR A 134       7.188 -12.773  -0.659  1.00 90.78           C  
ATOM   1043  O   THR A 134       4.457 -12.423   1.046  1.00 90.78           O  
ATOM   1044  CG2 THR A 134       7.597 -14.126  -0.068  1.00 90.78           C  
ATOM   1045  OG1 THR A 134       7.967 -12.657  -1.825  1.00 90.78           O  
ATOM   1046  N   GLY A 135       4.496 -14.472   0.122  1.00 86.12           N  
ATOM   1047  CA  GLY A 135       3.874 -15.182   1.242  1.00 86.12           C  
ATOM   1048  C   GLY A 135       2.380 -14.909   1.404  1.00 86.12           C  
ATOM   1049  O   GLY A 135       1.680 -14.580   0.446  1.00 86.12           O  
ATOM   1050  N   ASP A 136       1.898 -15.037   2.640  1.00 86.48           N  
ATOM   1051  CA  ASP A 136       0.482 -14.859   2.993  1.00 86.48           C  
ATOM   1052  C   ASP A 136       0.034 -13.389   2.938  1.00 86.48           C  
ATOM   1053  CB  ASP A 136       0.223 -15.475   4.377  1.00 86.48           C  
ATOM   1054  O   ASP A 136      -1.155 -13.076   2.997  1.00 86.48           O  
ATOM   1055  CG  ASP A 136       0.481 -16.987   4.416  1.00 86.48           C  
ATOM   1056  OD1 ASP A 136       0.339 -17.638   3.354  1.00 86.48           O  
ATOM   1057  OD2 ASP A 136       0.825 -17.482   5.509  1.00 86.48           O  
ATOM   1058  N   THR A 137       0.972 -12.463   2.743  1.00 88.30           N  
ATOM   1059  CA  THR A 137       0.668 -11.036   2.620  1.00 88.30           C  
ATOM   1060  C   THR A 137      -0.086 -10.679   1.332  1.00 88.30           C  
ATOM   1061  CB  THR A 137       1.929 -10.192   2.754  1.00 88.30           C  
ATOM   1062  O   THR A 137      -0.717  -9.625   1.247  1.00 88.30           O  
ATOM   1063  CG2 THR A 137       2.731 -10.479   4.023  1.00 88.30           C  
ATOM   1064  OG1 THR A 137       2.776 -10.315   1.635  1.00 88.30           O  
ATOM   1065  N   VAL A 138      -0.137 -11.595   0.356  1.00 89.41           N  
ATOM   1066  CA  VAL A 138      -0.979 -11.468  -0.847  1.00 89.41           C  
ATOM   1067  C   VAL A 138      -2.467 -11.346  -0.488  1.00 89.41           C  
ATOM   1068  CB  VAL A 138      -0.740 -12.661  -1.797  1.00 89.41           C  
ATOM   1069  O   VAL A 138      -3.205 -10.651  -1.185  1.00 89.41           O  
ATOM   1070  CG1 VAL A 138      -1.615 -12.610  -3.060  1.00 89.41           C  
ATOM   1071  CG2 VAL A 138       0.718 -12.710  -2.276  1.00 89.41           C  
ATOM   1072  N   TYR A 139      -2.922 -11.965   0.609  1.00 91.77           N  
ATOM   1073  CA  TYR A 139      -4.307 -11.825   1.073  1.00 91.77           C  
ATOM   1074  C   TYR A 139      -4.591 -10.428   1.636  1.00 91.77           C  
ATOM   1075  CB  TYR A 139      -4.625 -12.895   2.125  1.00 91.77           C  
ATOM   1076  O   TYR A 139      -5.685  -9.907   1.437  1.00 91.77           O  
ATOM   1077  CG  TYR A 139      -4.481 -14.323   1.633  1.00 91.77           C  
ATOM   1078  CD1 TYR A 139      -5.376 -14.834   0.672  1.00 91.77           C  
ATOM   1079  CD2 TYR A 139      -3.459 -15.145   2.143  1.00 91.77           C  
ATOM   1080  CE1 TYR A 139      -5.233 -16.159   0.213  1.00 91.77           C  
ATOM   1081  CE2 TYR A 139      -3.297 -16.459   1.675  1.00 91.77           C  
ATOM   1082  OH  TYR A 139      -4.040 -18.243   0.264  1.00 91.77           O  
ATOM   1083  CZ  TYR A 139      -4.188 -16.968   0.709  1.00 91.77           C  
ATOM   1084  N   ASN A 140      -3.607  -9.792   2.280  1.00 91.45           N  
ATOM   1085  CA  ASN A 140      -3.738  -8.412   2.760  1.00 91.45           C  
ATOM   1086  C   ASN A 140      -3.835  -7.435   1.585  1.00 91.45           C  
ATOM   1087  CB  ASN A 140      -2.559  -8.061   3.682  1.00 91.45           C  
ATOM   1088  O   ASN A 140      -4.627  -6.500   1.622  1.00 91.45           O  
ATOM   1089  CG  ASN A 140      -2.502  -8.915   4.934  1.00 91.45           C  
ATOM   1090  ND2 ASN A 140      -1.350  -9.011   5.552  1.00 91.45           N  
ATOM   1091  OD1 ASN A 140      -3.474  -9.512   5.374  1.00 91.45           O  
ATOM   1092  N   MET A 141      -3.097  -7.700   0.504  1.00 88.20           N  
ATOM   1093  CA  MET A 141      -3.240  -6.950  -0.741  1.00 88.20           C  
ATOM   1094  C   MET A 141      -4.640  -7.121  -1.360  1.00 88.20           C  
ATOM   1095  CB  MET A 141      -2.079  -7.321  -1.678  1.00 88.20           C  
ATOM   1096  O   MET A 141      -5.198  -6.148  -1.855  1.00 88.20           O  
ATOM   1097  CG  MET A 141      -2.261  -6.798  -3.103  1.00 88.20           C  
ATOM   1098  SD  MET A 141      -3.334  -7.881  -4.075  1.00 88.20           S  
ATOM   1099  CE  MET A 141      -2.151  -8.983  -4.846  1.00 88.20           C  
ATOM   1100  N   LEU A 142      -5.247  -8.313  -1.296  1.00 90.40           N  
ATOM   1101  CA  LEU A 142      -6.617  -8.504  -1.789  1.00 90.40           C  
ATOM   1102  C   LEU A 142      -7.631  -7.690  -0.970  1.00 90.40           C  
ATOM   1103  CB  LEU A 142      -6.955 -10.004  -1.808  1.00 90.40           C  
ATOM   1104  O   LEU A 142      -8.511  -7.062  -1.552  1.00 90.40           O  
ATOM   1105  CG  LEU A 142      -8.334 -10.330  -2.418  1.00 90.40           C  
ATOM   1106  CD1 LEU A 142      -8.434  -9.909  -3.887  1.00 90.40           C  
ATOM   1107  CD2 LEU A 142      -8.556 -11.844  -2.352  1.00 90.40           C  
ATOM   1108  N   ARG A 143      -7.448  -7.619   0.354  1.00 90.03           N  
ATOM   1109  CA  ARG A 143      -8.272  -6.782   1.241  1.00 90.03           C  
ATOM   1110  C   ARG A 143      -8.200  -5.296   0.903  1.00 90.03           C  
ATOM   1111  CB  ARG A 143      -7.869  -6.984   2.702  1.00 90.03           C  
ATOM   1112  O   ARG A 143      -9.199  -4.614   1.067  1.00 90.03           O  
ATOM   1113  CG  ARG A 143      -8.252  -8.371   3.214  1.00 90.03           C  
ATOM   1114  CD  ARG A 143      -7.746  -8.500   4.647  1.00 90.03           C  
ATOM   1115  NE  ARG A 143      -8.073  -9.818   5.204  1.00 90.03           N  
ATOM   1116  NH1 ARG A 143      -6.850  -9.577   7.122  1.00 90.03           N  
ATOM   1117  NH2 ARG A 143      -7.983 -11.473   6.758  1.00 90.03           N  
ATOM   1118  CZ  ARG A 143      -7.636 -10.282   6.356  1.00 90.03           C  
ATOM   1119  N   LEU A 144      -7.074  -4.805   0.367  1.00 87.34           N  
ATOM   1120  CA  LEU A 144      -6.982  -3.415  -0.107  1.00 87.34           C  
ATOM   1121  C   LEU A 144      -7.995  -3.096  -1.219  1.00 87.34           C  
ATOM   1122  CB  LEU A 144      -5.571  -3.082  -0.633  1.00 87.34           C  
ATOM   1123  O   LEU A 144      -8.316  -1.929  -1.418  1.00 87.34           O  
ATOM   1124  CG  LEU A 144      -4.435  -3.045   0.399  1.00 87.34           C  
ATOM   1125  CD1 LEU A 144      -3.101  -2.877  -0.331  1.00 87.34           C  
ATOM   1126  CD2 LEU A 144      -4.572  -1.851   1.340  1.00 87.34           C  
ATOM   1127  N   SER A 145      -8.464  -4.110  -1.953  1.00 86.74           N  
ATOM   1128  CA  SER A 145      -9.448  -3.953  -3.030  1.00 86.74           C  
ATOM   1129  C   SER A 145     -10.902  -4.157  -2.598  1.00 86.74           C  
ATOM   1130  CB  SER A 145      -9.084  -4.858  -4.206  1.00 86.74           C  
ATOM   1131  O   SER A 145     -11.804  -3.880  -3.379  1.00 86.74           O  
ATOM   1132  OG  SER A 145      -9.318  -6.237  -3.971  1.00 86.74           O  
ATOM   1133  N   GLU A 146     -11.135  -4.629  -1.370  1.00 87.83           N  
ATOM   1134  CA  GLU A 146     -12.464  -4.893  -0.796  1.00 87.83           C  
ATOM   1135  C   GLU A 146     -13.032  -3.634  -0.111  1.00 87.83           C  
ATOM   1136  CB  GLU A 146     -12.401  -6.103   0.162  1.00 87.83           C  
ATOM   1137  O   GLU A 146     -13.546  -3.694   1.004  1.00 87.83           O  
ATOM   1138  CG  GLU A 146     -12.035  -7.432  -0.524  1.00 87.83           C  
ATOM   1139  CD  GLU A 146     -11.874  -8.621   0.449  1.00 87.83           C  
ATOM   1140  OE1 GLU A 146     -11.705  -9.759  -0.053  1.00 87.83           O  
ATOM   1141  OE2 GLU A 146     -11.852  -8.426   1.688  1.00 87.83           O  
ATOM   1142  N   VAL A 147     -12.896  -2.476  -0.760  1.00 86.66           N  
ATOM   1143  CA  VAL A 147     -13.389  -1.179  -0.270  1.00 86.66           C  
ATOM   1144  C   VAL A 147     -14.430  -0.648  -1.246  1.00 86.66           C  
ATOM   1145  CB  VAL A 147     -12.237  -0.171  -0.090  1.00 86.66           C  
ATOM   1146  O   VAL A 147     -14.312  -0.897  -2.441  1.00 86.66           O  
ATOM   1147  CG1 VAL A 147     -12.710   1.153   0.527  1.00 86.66           C  
ATOM   1148  CG2 VAL A 147     -11.151  -0.727   0.837  1.00 86.66           C  
ATOM   1149  N   ASP A 148     -15.425   0.088  -0.749  1.00 88.43           N  
ATOM   1150  CA  ASP A 148     -16.411   0.772  -1.589  1.00 88.43           C  
ATOM   1151  C   ASP A 148     -15.736   1.867  -2.432  1.00 88.43           C  
ATOM   1152  CB  ASP A 148     -17.543   1.351  -0.729  1.00 88.43           C  
ATOM   1153  O   ASP A 148     -14.991   2.706  -1.910  1.00 88.43           O  
ATOM   1154  CG  ASP A 148     -18.303   0.282   0.064  1.00 88.43           C  
ATOM   1155  OD1 ASP A 148     -18.559  -0.806  -0.499  1.00 88.43           O  
ATOM   1156  OD2 ASP A 148     -18.606   0.556   1.248  1.00 88.43           O  
ATOM   1157  N   ILE A 149     -15.986   1.831  -3.740  1.00 89.35           N  
ATOM   1158  CA  ILE A 149     -15.302   2.636  -4.759  1.00 89.35           C  
ATOM   1159  C   ILE A 149     -16.316   3.551  -5.431  1.00 89.35           C  
ATOM   1160  CB  ILE A 149     -14.582   1.752  -5.806  1.00 89.35           C  
ATOM   1161  O   ILE A 149     -17.428   3.122  -5.734  1.00 89.35           O  
ATOM   1162  CG1 ILE A 149     -13.812   0.619  -5.106  1.00 89.35           C  
ATOM   1163  CG2 ILE A 149     -13.635   2.582  -6.686  1.00 89.35           C  
ATOM   1164  CD1 ILE A 149     -13.015  -0.294  -6.018  1.00 89.35           C  
ATOM   1165  N   ASP A 150     -15.900   4.787  -5.664  1.00 87.12           N  
ATOM   1166  CA  ASP A 150     -16.645   5.807  -6.390  1.00 87.12           C  
ATOM   1167  C   ASP A 150     -16.535   5.630  -7.921  1.00 87.12           C  
ATOM   1168  CB  ASP A 150     -16.109   7.172  -5.922  1.00 87.12           C  
ATOM   1169  O   ASP A 150     -15.724   4.841  -8.419  1.00 87.12           O  
ATOM   1170  CG  ASP A 150     -17.091   8.331  -6.106  1.00 87.12           C  
ATOM   1171  OD1 ASP A 150     -18.211   8.093  -6.606  1.00 87.12           O  
ATOM   1172  OD2 ASP A 150     -16.711   9.450  -5.699  1.00 87.12           O  
ATOM   1173  N   ASP A 151     -17.307   6.411  -8.679  1.00 85.11           N  
ATOM   1174  CA  ASP A 151     -17.303   6.403 -10.151  1.00 85.11           C  
ATOM   1175  C   ASP A 151     -15.920   6.763 -10.739  1.00 85.11           C  
ATOM   1176  CB  ASP A 151     -18.379   7.374 -10.676  1.00 85.11           C  
ATOM   1177  O   ASP A 151     -15.538   6.261 -11.798  1.00 85.11           O  
ATOM   1178  CG  ASP A 151     -19.829   6.880 -10.533  1.00 85.11           C  
ATOM   1179  OD1 ASP A 151     -20.047   5.647 -10.462  1.00 85.11           O  
ATOM   1180  OD2 ASP A 151     -20.743   7.735 -10.615  1.00 85.11           O  
ATOM   1181  N   ASP A 152     -15.130   7.569 -10.019  1.00 84.20           N  
ATOM   1182  CA  ASP A 152     -13.763   7.972 -10.385  1.00 84.20           C  
ATOM   1183  C   ASP A 152     -12.682   6.934  -9.995  1.00 84.20           C  
ATOM   1184  CB  ASP A 152     -13.457   9.359  -9.789  1.00 84.20           C  
ATOM   1185  O   ASP A 152     -11.492   7.256  -9.924  1.00 84.20           O  
ATOM   1186  CG  ASP A 152     -14.194  10.518 -10.467  1.00 84.20           C  
ATOM   1187  OD1 ASP A 152     -14.380  10.470 -11.705  1.00 84.20           O  
ATOM   1188  OD2 ASP A 152     -14.444  11.518  -9.757  1.00 84.20           O  
ATOM   1189  N   GLU A 153     -13.069   5.688  -9.696  1.00 88.50           N  
ATOM   1190  CA  GLU A 153     -12.176   4.612  -9.223  1.00 88.50           C  
ATOM   1191  C   GLU A 153     -11.457   4.946  -7.894  1.00 88.50           C  
ATOM   1192  CB  GLU A 153     -11.192   4.155 -10.323  1.00 88.50           C  
ATOM   1193  O   GLU A 153     -10.434   4.341  -7.544  1.00 88.50           O  
ATOM   1194  CG  GLU A 153     -11.844   3.749 -11.659  1.00 88.50           C  
ATOM   1195  CD  GLU A 153     -10.814   3.333 -12.729  1.00 88.50           C  
ATOM   1196  OE1 GLU A 153     -11.186   2.659 -13.715  1.00 88.50           O  
ATOM   1197  OE2 GLU A 153      -9.598   3.628 -12.595  1.00 88.50           O  
ATOM   1198  N   ARG A 154     -11.988   5.919  -7.139  1.00 87.73           N  
ATOM   1199  CA  ARG A 154     -11.462   6.360  -5.842  1.00 87.73           C  
ATOM   1200  C   ARG A 154     -12.187   5.651  -4.695  1.00 87.73           C  
ATOM   1201  CB  ARG A 154     -11.587   7.882  -5.685  1.00 87.73           C  
ATOM   1202  O   ARG A 154     -13.411   5.697  -4.646  1.00 87.73           O  
ATOM   1203  CG  ARG A 154     -10.688   8.644  -6.666  1.00 87.73           C  
ATOM   1204  CD  ARG A 154     -10.602  10.121  -6.275  1.00 87.73           C  
ATOM   1205  NE  ARG A 154      -9.533  10.800  -7.027  1.00 87.73           N  
ATOM   1206  NH1 ARG A 154      -9.360  12.654  -5.692  1.00 87.73           N  
ATOM   1207  NH2 ARG A 154      -7.956  12.389  -7.410  1.00 87.73           N  
ATOM   1208  CZ  ARG A 154      -8.957  11.943  -6.708  1.00 87.73           C  
ATOM   1209  N   PRO A 155     -11.482   5.017  -3.746  1.00 88.67           N  
ATOM   1210  CA  PRO A 155     -12.131   4.415  -2.584  1.00 88.67           C  
ATOM   1211  C   PRO A 155     -12.647   5.492  -1.614  1.00 88.67           C  
ATOM   1212  CB  PRO A 155     -11.064   3.516  -1.956  1.00 88.67           C  
ATOM   1213  O   PRO A 155     -11.921   6.437  -1.308  1.00 88.67           O  
ATOM   1214  CG  PRO A 155      -9.754   4.197  -2.348  1.00 88.67           C  
ATOM   1215  CD  PRO A 155     -10.043   4.811  -3.713  1.00 88.67           C  
ATOM   1216  N   HIS A 156     -13.859   5.323  -1.071  1.00 87.68           N  
ATOM   1217  CA  HIS A 156     -14.423   6.252  -0.075  1.00 87.68           C  
ATOM   1218  C   HIS A 156     -13.606   6.285   1.221  1.00 87.68           C  
ATOM   1219  CB  HIS A 156     -15.867   5.857   0.264  1.00 87.68           C  
ATOM   1220  O   HIS A 156     -13.332   7.351   1.767  1.00 87.68           O  
ATOM   1221  CG  HIS A 156     -16.865   6.197  -0.807  1.00 87.68           C  
ATOM   1222  CD2 HIS A 156     -17.739   5.332  -1.407  1.00 87.68           C  
ATOM   1223  ND1 HIS A 156     -17.100   7.446  -1.340  1.00 87.68           N  
ATOM   1224  CE1 HIS A 156     -18.078   7.331  -2.254  1.00 87.68           C  
ATOM   1225  NE2 HIS A 156     -18.516   6.065  -2.304  1.00 87.68           N  
ATOM   1226  N   ASN A 157     -13.192   5.107   1.694  1.00 87.76           N  
ATOM   1227  CA  ASN A 157     -12.316   4.945   2.850  1.00 87.76           C  
ATOM   1228  C   ASN A 157     -10.953   4.419   2.379  1.00 87.76           C  
ATOM   1229  CB  ASN A 157     -12.999   4.027   3.878  1.00 87.76           C  
ATOM   1230  O   ASN A 157     -10.702   3.213   2.463  1.00 87.76           O  
ATOM   1231  CG  ASN A 157     -14.143   4.704   4.609  1.00 87.76           C  
ATOM   1232  ND2 ASN A 157     -15.075   3.942   5.129  1.00 87.76           N  
ATOM   1233  OD1 ASN A 157     -14.207   5.906   4.771  1.00 87.76           O  
ATOM   1234  N   PRO A 158     -10.068   5.283   1.850  1.00 86.80           N  
ATOM   1235  CA  PRO A 158      -8.793   4.841   1.312  1.00 86.80           C  
ATOM   1236  C   PRO A 158      -7.931   4.204   2.401  1.00 86.80           C  
ATOM   1237  CB  PRO A 158      -8.123   6.086   0.726  1.00 86.80           C  
ATOM   1238  O   PRO A 158      -7.687   4.774   3.468  1.00 86.80           O  
ATOM   1239  CG  PRO A 158      -8.767   7.241   1.487  1.00 86.80           C  
ATOM   1240  CD  PRO A 158     -10.181   6.733   1.758  1.00 86.80           C  
ATOM   1241  N   HIS A 159      -7.393   3.025   2.101  1.00 91.09           N  
ATOM   1242  CA  HIS A 159      -6.346   2.445   2.923  1.00 91.09           C  
ATOM   1243  C   HIS A 159      -5.079   3.295   2.838  1.00 91.09           C  
ATOM   1244  CB  HIS A 159      -6.083   1.000   2.502  1.00 91.09           C  
ATOM   1245  O   HIS A 159      -4.682   3.747   1.762  1.00 91.09           O  
ATOM   1246  CG  HIS A 159      -7.173   0.069   2.943  1.00 91.09           C  
ATOM   1247  CD2 HIS A 159      -7.991  -0.674   2.139  1.00 91.09           C  
ATOM   1248  ND1 HIS A 159      -7.536  -0.183   4.245  1.00 91.09           N  
ATOM   1249  CE1 HIS A 159      -8.554  -1.058   4.228  1.00 91.09           C  
ATOM   1250  NE2 HIS A 159      -8.833  -1.413   2.970  1.00 91.09           N  
ATOM   1251  N   LYS A 160      -4.417   3.464   3.982  1.00 92.16           N  
ATOM   1252  CA  LYS A 160      -3.111   4.122   4.070  1.00 92.16           C  
ATOM   1253  C   LYS A 160      -1.983   3.172   4.444  1.00 92.16           C  
ATOM   1254  CB  LYS A 160      -3.178   5.380   4.950  1.00 92.16           C  
ATOM   1255  O   LYS A 160      -2.203   2.171   5.143  1.00 92.16           O  
ATOM   1256  CG  LYS A 160      -3.538   5.114   6.419  1.00 92.16           C  
ATOM   1257  CD  LYS A 160      -3.562   6.439   7.189  1.00 92.16           C  
ATOM   1258  CE  LYS A 160      -3.923   6.253   8.667  1.00 92.16           C  
ATOM   1259  NZ  LYS A 160      -3.780   7.541   9.394  1.00 92.16           N  
ATOM   1260  N   ILE A 161      -0.783   3.515   3.993  1.00 93.55           N  
ATOM   1261  CA  ILE A 161       0.492   2.949   4.433  1.00 93.55           C  
ATOM   1262  C   ILE A 161       0.869   3.670   5.730  1.00 93.55           C  
ATOM   1263  CB  ILE A 161       1.562   3.119   3.330  1.00 93.55           C  
ATOM   1264  O   ILE A 161       0.932   4.889   5.759  1.00 93.55           O  
ATOM   1265  CG1 ILE A 161       1.084   2.490   1.998  1.00 93.55           C  
ATOM   1266  CG2 ILE A 161       2.896   2.505   3.798  1.00 93.55           C  
ATOM   1267  CD1 ILE A 161       2.053   2.661   0.825  1.00 93.55           C  
ATOM   1268  N   LYS A 162       1.049   2.939   6.830  1.00 92.59           N  
ATOM   1269  CA  LYS A 162       1.416   3.511   8.134  1.00 92.59           C  
ATOM   1270  C   LYS A 162       2.911   3.781   8.210  1.00 92.59           C  
ATOM   1271  CB  LYS A 162       1.007   2.579   9.282  1.00 92.59           C  
ATOM   1272  O   LYS A 162       3.303   4.873   8.591  1.00 92.59           O  
ATOM   1273  CG  LYS A 162      -0.509   2.399   9.406  1.00 92.59           C  
ATOM   1274  CD  LYS A 162      -0.807   1.473  10.589  1.00 92.59           C  
ATOM   1275  CE  LYS A 162      -2.316   1.326  10.787  1.00 92.59           C  
ATOM   1276  NZ  LYS A 162      -2.618   0.398  11.904  1.00 92.59           N  
ATOM   1277  N   SER A 163       3.711   2.777   7.864  1.00 91.53           N  
ATOM   1278  CA  SER A 163       5.165   2.876   7.844  1.00 91.53           C  
ATOM   1279  C   SER A 163       5.788   1.856   6.896  1.00 91.53           C  
ATOM   1280  CB  SER A 163       5.751   2.731   9.253  1.00 91.53           C  
ATOM   1281  O   SER A 163       5.169   0.839   6.552  1.00 91.53           O  
ATOM   1282  OG  SER A 163       5.486   1.457   9.822  1.00 91.53           O  
ATOM   1283  N   CYS A 164       7.027   2.127   6.489  1.00 91.10           N  
ATOM   1284  CA  CYS A 164       7.834   1.238   5.656  1.00 91.10           C  
ATOM   1285  C   CYS A 164       9.076   0.762   6.416  1.00 91.10           C  
ATOM   1286  CB  CYS A 164       8.221   1.967   4.365  1.00 91.10           C  
ATOM   1287  O   CYS A 164       9.823   1.566   6.964  1.00 91.10           O  
ATOM   1288  SG  CYS A 164       6.727   2.526   3.509  1.00 91.10           S  
ATOM   1289  N   GLU A 165       9.334  -0.545   6.412  1.00 92.31           N  
ATOM   1290  CA  GLU A 165      10.520  -1.148   7.025  1.00 92.31           C  
ATOM   1291  C   GLU A 165      11.339  -1.885   5.962  1.00 92.31           C  
ATOM   1292  CB  GLU A 165      10.120  -2.072   8.188  1.00 92.31           C  
ATOM   1293  O   GLU A 165      10.876  -2.829   5.319  1.00 92.31           O  
ATOM   1294  CG  GLU A 165       9.671  -1.262   9.414  1.00 92.31           C  
ATOM   1295  CD  GLU A 165       9.169  -2.113  10.590  1.00 92.31           C  
ATOM   1296  OE1 GLU A 165       8.713  -1.508  11.588  1.00 92.31           O  
ATOM   1297  OE2 GLU A 165       9.090  -3.358  10.505  1.00 92.31           O  
ATOM   1298  N   VAL A 166      12.586  -1.463   5.758  1.00 90.86           N  
ATOM   1299  CA  VAL A 166      13.499  -2.127   4.819  1.00 90.86           C  
ATOM   1300  C   VAL A 166      14.184  -3.291   5.537  1.00 90.86           C  
ATOM   1301  CB  VAL A 166      14.498  -1.129   4.203  1.00 90.86           C  
ATOM   1302  O   VAL A 166      15.099  -3.089   6.328  1.00 90.86           O  
ATOM   1303  CG1 VAL A 166      15.392  -1.828   3.169  1.00 90.86           C  
ATOM   1304  CG2 VAL A 166      13.765   0.019   3.490  1.00 90.86           C  
ATOM   1305  N   LEU A 167      13.738  -4.519   5.260  1.00 90.32           N  
ATOM   1306  CA  LEU A 167      14.264  -5.748   5.872  1.00 90.32           C  
ATOM   1307  C   LEU A 167      15.638  -6.133   5.313  1.00 90.32           C  
ATOM   1308  CB  LEU A 167      13.272  -6.896   5.609  1.00 90.32           C  
ATOM   1309  O   LEU A 167      16.525  -6.557   6.048  1.00 90.32           O  
ATOM   1310  CG  LEU A 167      11.969  -6.818   6.423  1.00 90.32           C  
ATOM   1311  CD1 LEU A 167      10.916  -7.698   5.753  1.00 90.32           C  
ATOM   1312  CD2 LEU A 167      12.179  -7.339   7.844  1.00 90.32           C  
ATOM   1313  N   PHE A 168      15.804  -6.024   3.995  1.00 90.09           N  
ATOM   1314  CA  PHE A 168      17.054  -6.345   3.318  1.00 90.09           C  
ATOM   1315  C   PHE A 168      17.315  -5.320   2.222  1.00 90.09           C  
ATOM   1316  CB  PHE A 168      16.997  -7.784   2.784  1.00 90.09           C  
ATOM   1317  O   PHE A 168      16.594  -5.280   1.221  1.00 90.09           O  
ATOM   1318  CG  PHE A 168      18.258  -8.219   2.063  1.00 90.09           C  
ATOM   1319  CD1 PHE A 168      18.204  -8.595   0.711  1.00 90.09           C  
ATOM   1320  CD2 PHE A 168      19.489  -8.253   2.745  1.00 90.09           C  
ATOM   1321  CE1 PHE A 168      19.374  -8.984   0.040  1.00 90.09           C  
ATOM   1322  CE2 PHE A 168      20.663  -8.629   2.068  1.00 90.09           C  
ATOM   1323  CZ  PHE A 168      20.608  -8.985   0.711  1.00 90.09           C  
ATOM   1324  N   ASN A 169      18.341  -4.493   2.424  1.00 87.91           N  
ATOM   1325  CA  ASN A 169      18.766  -3.481   1.469  1.00 87.91           C  
ATOM   1326  C   ASN A 169      19.914  -4.029   0.590  1.00 87.91           C  
ATOM   1327  CB  ASN A 169      19.168  -2.201   2.221  1.00 87.91           C  
ATOM   1328  O   ASN A 169      20.970  -4.352   1.123  1.00 87.91           O  
ATOM   1329  CG  ASN A 169      19.489  -1.062   1.267  1.00 87.91           C  
ATOM   1330  ND2 ASN A 169      19.941   0.054   1.776  1.00 87.91           N  
ATOM   1331  OD1 ASN A 169      19.347  -1.171   0.056  1.00 87.91           O  
ATOM   1332  N   PRO A 170      19.735  -4.144  -0.737  1.00 82.78           N  
ATOM   1333  CA  PRO A 170      20.777  -4.568  -1.672  1.00 82.78           C  
ATOM   1334  C   PRO A 170      21.742  -3.444  -2.095  1.00 82.78           C  
ATOM   1335  CB  PRO A 170      19.997  -5.116  -2.869  1.00 82.78           C  
ATOM   1336  O   PRO A 170      22.660  -3.715  -2.870  1.00 82.78           O  
ATOM   1337  CG  PRO A 170      18.754  -4.235  -2.892  1.00 82.78           C  
ATOM   1338  CD  PRO A 170      18.469  -3.989  -1.423  1.00 82.78           C  
ATOM   1339  N   PHE A 171      21.515  -2.196  -1.668  1.00 83.97           N  
ATOM   1340  CA  PHE A 171      22.326  -1.033  -2.032  1.00 83.97           C  
ATOM   1341  C   PHE A 171      22.886  -0.337  -0.785  1.00 83.97           C  
ATOM   1342  CB  PHE A 171      21.477  -0.042  -2.842  1.00 83.97           C  
ATOM   1343  O   PHE A 171      22.151   0.331  -0.058  1.00 83.97           O  
ATOM   1344  CG  PHE A 171      20.849  -0.570  -4.116  1.00 83.97           C  
ATOM   1345  CD1 PHE A 171      21.651  -0.883  -5.229  1.00 83.97           C  
ATOM   1346  CD2 PHE A 171      19.453  -0.724  -4.197  1.00 83.97           C  
ATOM   1347  CE1 PHE A 171      21.056  -1.337  -6.420  1.00 83.97           C  
ATOM   1348  CE2 PHE A 171      18.859  -1.190  -5.383  1.00 83.97           C  
ATOM   1349  CZ  PHE A 171      19.660  -1.487  -6.498  1.00 83.97           C  
ATOM   1350  N   ASP A 172      24.201  -0.415  -0.595  1.00 74.93           N  
ATOM   1351  CA  ASP A 172      24.877   0.165   0.576  1.00 74.93           C  
ATOM   1352  C   ASP A 172      25.122   1.685   0.443  1.00 74.93           C  
ATOM   1353  CB  ASP A 172      26.185  -0.605   0.829  1.00 74.93           C  
ATOM   1354  O   ASP A 172      25.357   2.371   1.433  1.00 74.93           O  
ATOM   1355  CG  ASP A 172      25.984  -2.115   1.043  1.00 74.93           C  
ATOM   1356  OD1 ASP A 172      24.884  -2.515   1.485  1.00 74.93           O  
ATOM   1357  OD2 ASP A 172      26.931  -2.871   0.727  1.00 74.93           O  
ATOM   1358  N   ASP A 173      25.018   2.236  -0.772  1.00 74.97           N  
ATOM   1359  CA  ASP A 173      25.352   3.640  -1.078  1.00 74.97           C  
ATOM   1360  C   ASP A 173      24.204   4.642  -0.831  1.00 74.97           C  
ATOM   1361  CB  ASP A 173      25.778   3.774  -2.550  1.00 74.97           C  
ATOM   1362  O   ASP A 173      24.329   5.825  -1.162  1.00 74.97           O  
ATOM   1363  CG  ASP A 173      26.897   2.848  -3.015  1.00 74.97           C  
ATOM   1364  OD1 ASP A 173      27.823   2.566  -2.229  1.00 74.97           O  
ATOM   1365  OD2 ASP A 173      26.797   2.463  -4.206  1.00 74.97           O  
ATOM   1366  N   ILE A 174      23.038   4.190  -0.359  1.00 73.35           N  
ATOM   1367  CA  ILE A 174      21.858   5.056  -0.232  1.00 73.35           C  
ATOM   1368  C   ILE A 174      21.983   5.894   1.043  1.00 73.35           C  
ATOM   1369  CB  ILE A 174      20.534   4.260  -0.303  1.00 73.35           C  
ATOM   1370  O   ILE A 174      21.789   5.394   2.147  1.00 73.35           O  
ATOM   1371  CG1 ILE A 174      20.428   3.499  -1.648  1.00 73.35           C  
ATOM   1372  CG2 ILE A 174      19.341   5.224  -0.143  1.00 73.35           C  
ATOM   1373  CD1 ILE A 174      19.175   2.621  -1.785  1.00 73.35           C  
ATOM   1374  N   ILE A 175      22.274   7.185   0.879  1.00 71.59           N  
ATOM   1375  CA  ILE A 175      22.226   8.178   1.957  1.00 71.59           C  
ATOM   1376  C   ILE A 175      20.817   8.793   1.957  1.00 71.59           C  
ATOM   1377  CB  ILE A 175      23.332   9.245   1.786  1.00 71.59           C  
ATOM   1378  O   ILE A 175      20.465   9.439   0.964  1.00 71.59           O  
ATOM   1379  CG1 ILE A 175      24.731   8.583   1.749  1.00 71.59           C  
ATOM   1380  CG2 ILE A 175      23.251  10.275   2.932  1.00 71.59           C  
ATOM   1381  CD1 ILE A 175      25.869   9.545   1.388  1.00 71.59           C  
ATOM   1382  N   PRO A 176      20.012   8.611   3.024  1.00 66.71           N  
ATOM   1383  CA  PRO A 176      18.708   9.257   3.140  1.00 66.71           C  
ATOM   1384  C   PRO A 176      18.854  10.777   3.030  1.00 66.71           C  
ATOM   1385  CB  PRO A 176      18.147   8.837   4.506  1.00 66.71           C  
ATOM   1386  O   PRO A 176      19.691  11.374   3.713  1.00 66.71           O  
ATOM   1387  CG  PRO A 176      18.892   7.540   4.819  1.00 66.71           C  
ATOM   1388  CD  PRO A 176      20.262   7.774   4.189  1.00 66.71           C  
ATOM   1389  N   ARG A 177      18.060  11.423   2.174  1.00 65.04           N  
ATOM   1390  CA  ARG A 177      17.962  12.884   2.172  1.00 65.04           C  
ATOM   1391  C   ARG A 177      17.196  13.317   3.415  1.00 65.04           C  
ATOM   1392  CB  ARG A 177      17.279  13.386   0.892  1.00 65.04           C  
ATOM   1393  O   ARG A 177      16.142  12.769   3.725  1.00 65.04           O  
ATOM   1394  CG  ARG A 177      18.132  13.103  -0.351  1.00 65.04           C  
ATOM   1395  CD  ARG A 177      17.416  13.606  -1.604  1.00 65.04           C  
ATOM   1396  NE  ARG A 177      18.286  13.506  -2.789  1.00 65.04           N  
ATOM   1397  NH1 ARG A 177      16.807  14.428  -4.280  1.00 65.04           N  
ATOM   1398  NH2 ARG A 177      18.739  13.593  -5.015  1.00 65.04           N  
ATOM   1399  CZ  ARG A 177      17.945  13.851  -4.016  1.00 65.04           C  
ATOM   1400  N   GLU A 178      17.690  14.338   4.108  1.00 56.83           N  
ATOM   1401  CA  GLU A 178      16.890  15.036   5.112  1.00 56.83           C  
ATOM   1402  C   GLU A 178      15.754  15.769   4.390  1.00 56.83           C  
ATOM   1403  CB  GLU A 178      17.746  16.018   5.929  1.00 56.83           C  
ATOM   1404  O   GLU A 178      15.910  16.906   3.935  1.00 56.83           O  
ATOM   1405  CG  GLU A 178      18.760  15.329   6.856  1.00 56.83           C  
ATOM   1406  CD  GLU A 178      19.592  16.333   7.677  1.00 56.83           C  
ATOM   1407  OE1 GLU A 178      20.523  15.873   8.375  1.00 56.83           O  
ATOM   1408  OE2 GLU A 178      19.306  17.554   7.613  1.00 56.83           O  
ATOM   1409  N   ILE A 179      14.600  15.115   4.245  1.00 56.79           N  
ATOM   1410  CA  ILE A 179      13.381  15.803   3.839  1.00 56.79           C  
ATOM   1411  C   ILE A 179      13.075  16.785   4.968  1.00 56.79           C  
ATOM   1412  CB  ILE A 179      12.215  14.833   3.541  1.00 56.79           C  
ATOM   1413  O   ILE A 179      12.645  16.405   6.060  1.00 56.79           O  
ATOM   1414  CG1 ILE A 179      12.617  13.809   2.453  1.00 56.79           C  
ATOM   1415  CG2 ILE A 179      10.980  15.647   3.098  1.00 56.79           C  
ATOM   1416  CD1 ILE A 179      11.526  12.776   2.148  1.00 56.79           C  
ATOM   1417  N   LYS A 180      13.330  18.075   4.720  1.00 45.78           N  
ATOM   1418  CA  LYS A 180      12.784  19.148   5.545  1.00 45.78           C  
ATOM   1419  C   LYS A 180      11.274  18.969   5.511  1.00 45.78           C  
ATOM   1420  CB  LYS A 180      13.164  20.537   4.999  1.00 45.78           C  
ATOM   1421  O   LYS A 180      10.632  19.388   4.553  1.00 45.78           O  
ATOM   1422  CG  LYS A 180      14.601  20.962   5.323  1.00 45.78           C  
ATOM   1423  CD  LYS A 180      14.867  22.352   4.728  1.00 45.78           C  
ATOM   1424  CE  LYS A 180      16.295  22.813   5.033  1.00 45.78           C  
ATOM   1425  NZ  LYS A 180      16.586  24.113   4.379  1.00 45.78           N  
ATOM   1426  N   ARG A 181      10.701  18.376   6.562  1.00 45.94           N  
ATOM   1427  CA  ARG A 181       9.296  18.616   6.898  1.00 45.94           C  
ATOM   1428  C   ARG A 181       9.127  20.125   6.787  1.00 45.94           C  
ATOM   1429  CB  ARG A 181       8.969  18.125   8.319  1.00 45.94           C  
ATOM   1430  O   ARG A 181       9.891  20.846   7.437  1.00 45.94           O  
ATOM   1431  CG  ARG A 181       9.093  16.600   8.466  1.00 45.94           C  
ATOM   1432  CD  ARG A 181       8.672  16.159   9.875  1.00 45.94           C  
ATOM   1433  NE  ARG A 181       8.825  14.703  10.057  1.00 45.94           N  
ATOM   1434  NH1 ARG A 181       7.740  14.516  12.081  1.00 45.94           N  
ATOM   1435  NH2 ARG A 181       8.543  12.690  11.086  1.00 45.94           N  
ATOM   1436  CZ  ARG A 181       8.375  13.982  11.073  1.00 45.94           C  
ATOM   1437  N   LEU A 182       8.247  20.588   5.900  1.00 45.01           N  
ATOM   1438  CA  LEU A 182       7.893  21.998   5.783  1.00 45.01           C  
ATOM   1439  C   LEU A 182       7.477  22.440   7.184  1.00 45.01           C  
ATOM   1440  CB  LEU A 182       6.756  22.158   4.753  1.00 45.01           C  
ATOM   1441  O   LEU A 182       6.376  22.155   7.646  1.00 45.01           O  
ATOM   1442  CG  LEU A 182       7.248  22.166   3.291  1.00 45.01           C  
ATOM   1443  CD1 LEU A 182       6.230  21.498   2.370  1.00 45.01           C  
ATOM   1444  CD2 LEU A 182       7.478  23.598   2.800  1.00 45.01           C  
ATOM   1445  N   LYS A 183       8.414  23.041   7.921  1.00 35.03           N  
ATOM   1446  CA  LYS A 183       8.131  23.666   9.200  1.00 35.03           C  
ATOM   1447  C   LYS A 183       7.223  24.822   8.830  1.00 35.03           C  
ATOM   1448  CB  LYS A 183       9.424  24.134   9.893  1.00 35.03           C  
ATOM   1449  O   LYS A 183       7.723  25.809   8.302  1.00 35.03           O  
ATOM   1450  CG  LYS A 183      10.248  22.971  10.465  1.00 35.03           C  
ATOM   1451  CD  LYS A 183      11.490  23.492  11.201  1.00 35.03           C  
ATOM   1452  CE  LYS A 183      12.276  22.317  11.795  1.00 35.03           C  
ATOM   1453  NZ  LYS A 183      13.495  22.770  12.510  1.00 35.03           N  
ATOM   1454  N   LYS A 184       5.914  24.636   9.037  1.00 37.61           N  
ATOM   1455  CA  LYS A 184       4.894  25.690   9.056  1.00 37.61           C  
ATOM   1456  C   LYS A 184       5.554  26.920   9.682  1.00 37.61           C  
ATOM   1457  CB  LYS A 184       3.664  25.194   9.867  1.00 37.61           C  
ATOM   1458  O   LYS A 184       5.942  26.886  10.854  1.00 37.61           O  
ATOM   1459  CG  LYS A 184       2.370  25.043   9.038  1.00 37.61           C  
ATOM   1460  CD  LYS A 184       1.281  24.228   9.778  1.00 37.61           C  
ATOM   1461  CE  LYS A 184      -0.064  24.202   9.017  1.00 37.61           C  
ATOM   1462  NZ  LYS A 184      -0.987  23.098   9.437  1.00 37.61           N  
ATOM   1463  N   GLU A 185       5.815  27.929   8.856  1.00 35.03           N  
ATOM   1464  CA  GLU A 185       6.394  29.187   9.300  1.00 35.03           C  
ATOM   1465  C   GLU A 185       5.449  29.749  10.361  1.00 35.03           C  
ATOM   1466  CB  GLU A 185       6.603  30.146   8.115  1.00 35.03           C  
ATOM   1467  O   GLU A 185       4.247  29.890  10.133  1.00 35.03           O  
ATOM   1468  CG  GLU A 185       7.724  29.648   7.183  1.00 35.03           C  
ATOM   1469  CD  GLU A 185       8.032  30.600   6.014  1.00 35.03           C  
ATOM   1470  OE1 GLU A 185       9.185  30.536   5.525  1.00 35.03           O  
ATOM   1471  OE2 GLU A 185       7.120  31.345   5.599  1.00 35.03           O  
ATOM   1472  N   LYS A 186       5.974  29.954  11.571  1.00 33.31           N  
ATOM   1473  CA  LYS A 186       5.215  30.566  12.660  1.00 33.31           C  
ATOM   1474  C   LYS A 186       4.752  31.944  12.176  1.00 33.31           C  
ATOM   1475  CB  LYS A 186       6.092  30.713  13.908  1.00 33.31           C  
ATOM   1476  O   LYS A 186       5.614  32.713  11.753  1.00 33.31           O  
ATOM   1477  CG  LYS A 186       6.343  29.376  14.614  1.00 33.31           C  
ATOM   1478  CD  LYS A 186       7.183  29.615  15.874  1.00 33.31           C  
ATOM   1479  CE  LYS A 186       7.295  28.324  16.687  1.00 33.31           C  
ATOM   1480  NZ  LYS A 186       8.008  28.562  17.965  1.00 33.31           N  
ATOM   1481  N   PRO A 187       3.450  32.266  12.229  1.00 40.57           N  
ATOM   1482  CA  PRO A 187       2.975  33.558  11.769  1.00 40.57           C  
ATOM   1483  C   PRO A 187       3.502  34.639  12.713  1.00 40.57           C  
ATOM   1484  CB  PRO A 187       1.450  33.454  11.725  1.00 40.57           C  
ATOM   1485  O   PRO A 187       3.341  34.551  13.933  1.00 40.57           O  
ATOM   1486  CG  PRO A 187       1.131  32.381  12.767  1.00 40.57           C  
ATOM   1487  CD  PRO A 187       2.353  31.465  12.746  1.00 40.57           C  
ATOM   1488  N   GLU A 188       4.184  35.621  12.130  1.00 36.43           N  
ATOM   1489  CA  GLU A 188       4.675  36.802  12.824  1.00 36.43           C  
ATOM   1490  C   GLU A 188       3.509  37.595  13.429  1.00 36.43           C  
ATOM   1491  CB  GLU A 188       5.544  37.664  11.892  1.00 36.43           C  
ATOM   1492  O   GLU A 188       2.400  37.670  12.897  1.00 36.43           O  
ATOM   1493  CG  GLU A 188       6.852  36.947  11.507  1.00 36.43           C  
ATOM   1494  CD  GLU A 188       7.809  37.814  10.670  1.00 36.43           C  
ATOM   1495  OE1 GLU A 188       9.034  37.560  10.755  1.00 36.43           O  
ATOM   1496  OE2 GLU A 188       7.328  38.720   9.954  1.00 36.43           O  
ATOM   1497  N   GLU A 189       3.782  38.138  14.608  1.00 34.10           N  
ATOM   1498  CA  GLU A 189       2.860  38.835  15.488  1.00 34.10           C  
ATOM   1499  C   GLU A 189       2.255  40.087  14.825  1.00 34.10           C  
ATOM   1500  CB  GLU A 189       3.652  39.253  16.747  1.00 34.10           C  
ATOM   1501  O   GLU A 189       2.889  41.137  14.786  1.00 34.10           O  
ATOM   1502  CG  GLU A 189       4.259  38.098  17.563  1.00 34.10           C  
ATOM   1503  CD  GLU A 189       5.104  38.599  18.751  1.00 34.10           C  
ATOM   1504  OE1 GLU A 189       5.034  37.959  19.826  1.00 34.10           O  
ATOM   1505  OE2 GLU A 189       5.810  39.622  18.603  1.00 34.10           O  
ATOM   1506  N   GLU A 190       0.983  40.041  14.415  1.00 38.77           N  
ATOM   1507  CA  GLU A 190       0.198  41.257  14.165  1.00 38.77           C  
ATOM   1508  C   GLU A 190      -1.054  41.347  15.057  1.00 38.77           C  
ATOM   1509  CB  GLU A 190      -0.078  41.525  12.676  1.00 38.77           C  
ATOM   1510  O   GLU A 190      -2.105  40.756  14.832  1.00 38.77           O  
ATOM   1511  CG  GLU A 190       1.167  42.076  11.943  1.00 38.77           C  
ATOM   1512  CD  GLU A 190       0.834  42.835  10.644  1.00 38.77           C  
ATOM   1513  OE1 GLU A 190       1.709  43.600  10.178  1.00 38.77           O  
ATOM   1514  OE2 GLU A 190      -0.322  42.735  10.166  1.00 38.77           O  
ATOM   1515  N   VAL A 191      -0.887  42.157  16.106  1.00 36.15           N  
ATOM   1516  CA  VAL A 191      -1.839  43.119  16.686  1.00 36.15           C  
ATOM   1517  C   VAL A 191      -3.264  42.633  17.013  1.00 36.15           C  
ATOM   1518  CB  VAL A 191      -1.837  44.438  15.885  1.00 36.15           C  
ATOM   1519  O   VAL A 191      -4.219  42.729  16.243  1.00 36.15           O  
ATOM   1520  CG1 VAL A 191      -2.532  45.557  16.678  1.00 36.15           C  
ATOM   1521  CG2 VAL A 191      -0.407  44.932  15.601  1.00 36.15           C  
ATOM   1522  N   LYS A 192      -3.404  42.301  18.302  1.00 31.93           N  
ATOM   1523  CA  LYS A 192      -4.599  42.340  19.164  1.00 31.93           C  
ATOM   1524  C   LYS A 192      -5.714  43.281  18.662  1.00 31.93           C  
ATOM   1525  CB  LYS A 192      -4.138  42.815  20.564  1.00 31.93           C  
ATOM   1526  O   LYS A 192      -5.669  44.488  18.903  1.00 31.93           O  
ATOM   1527  CG  LYS A 192      -3.120  41.883  21.243  1.00 31.93           C  
ATOM   1528  CD  LYS A 192      -2.560  42.487  22.539  1.00 31.93           C  
ATOM   1529  CE  LYS A 192      -1.533  41.514  23.135  1.00 31.93           C  
ATOM   1530  NZ  LYS A 192      -0.848  42.066  24.331  1.00 31.93           N  
ATOM   1531  N   LYS A 193      -6.786  42.720  18.094  1.00 31.63           N  
ATOM   1532  CA  LYS A 193      -8.102  43.376  18.025  1.00 31.63           C  
ATOM   1533  C   LYS A 193      -9.053  42.717  19.020  1.00 31.63           C  
ATOM   1534  CB  LYS A 193      -8.656  43.407  16.592  1.00 31.63           C  
ATOM   1535  O   LYS A 193      -9.360  41.535  18.929  1.00 31.63           O  
ATOM   1536  CG  LYS A 193      -7.910  44.448  15.739  1.00 31.63           C  
ATOM   1537  CD  LYS A 193      -8.524  44.575  14.339  1.00 31.63           C  
ATOM   1538  CE  LYS A 193      -7.728  45.595  13.516  1.00 31.63           C  
ATOM   1539  NZ  LYS A 193      -8.192  45.655  12.107  1.00 31.63           N  
ATOM   1540  N   LEU A 194      -9.482  43.519  19.989  1.00 37.85           N  
ATOM   1541  CA  LEU A 194     -10.455  43.188  21.025  1.00 37.85           C  
ATOM   1542  C   LEU A 194     -11.789  42.801  20.364  1.00 37.85           C  
ATOM   1543  CB  LEU A 194     -10.622  44.442  21.914  1.00 37.85           C  
ATOM   1544  O   LEU A 194     -12.427  43.651  19.743  1.00 37.85           O  
ATOM   1545  CG  LEU A 194      -9.350  44.887  22.666  1.00 37.85           C  
ATOM   1546  CD1 LEU A 194      -9.498  46.324  23.164  1.00 37.85           C  
ATOM   1547  CD2 LEU A 194      -9.070  43.982  23.865  1.00 37.85           C  
ATOM   1548  N   LYS A 195     -12.213  41.538  20.483  1.00 37.91           N  
ATOM   1549  CA  LYS A 195     -13.573  41.131  20.101  1.00 37.91           C  
ATOM   1550  C   LYS A 195     -14.542  41.386  21.270  1.00 37.91           C  
ATOM   1551  CB  LYS A 195     -13.622  39.689  19.568  1.00 37.91           C  
ATOM   1552  O   LYS A 195     -14.178  41.134  22.421  1.00 37.91           O  
ATOM   1553  CG  LYS A 195     -12.893  39.550  18.214  1.00 37.91           C  
ATOM   1554  CD  LYS A 195     -13.533  38.463  17.333  1.00 37.91           C  
ATOM   1555  CE  LYS A 195     -12.794  38.292  15.996  1.00 37.91           C  
ATOM   1556  NZ  LYS A 195     -13.401  37.220  15.157  1.00 37.91           N  
ATOM   1557  N   PRO A 196     -15.737  41.945  21.008  1.00 41.04           N  
ATOM   1558  CA  PRO A 196     -16.665  42.375  22.048  1.00 41.04           C  
ATOM   1559  C   PRO A 196     -17.301  41.174  22.757  1.00 41.04           C  
ATOM   1560  CB  PRO A 196     -17.691  43.261  21.335  1.00 41.04           C  
ATOM   1561  O   PRO A 196     -17.581  40.149  22.141  1.00 41.04           O  
ATOM   1562  CG  PRO A 196     -17.722  42.689  19.918  1.00 41.04           C  
ATOM   1563  CD  PRO A 196     -16.284  42.233  19.690  1.00 41.04           C  
ATOM   1564  N   LYS A 197     -17.526  41.317  24.067  1.00 41.79           N  
ATOM   1565  CA  LYS A 197     -18.179  40.318  24.923  1.00 41.79           C  
ATOM   1566  C   LYS A 197     -19.595  40.062  24.402  1.00 41.79           C  
ATOM   1567  CB  LYS A 197     -18.211  40.828  26.376  1.00 41.79           C  
ATOM   1568  O   LYS A 197     -20.420  40.970  24.435  1.00 41.79           O  
ATOM   1569  CG  LYS A 197     -16.809  40.938  26.999  1.00 41.79           C  
ATOM   1570  CD  LYS A 197     -16.880  41.528  28.414  1.00 41.79           C  
ATOM   1571  CE  LYS A 197     -15.481  41.560  29.040  1.00 41.79           C  
ATOM   1572  NZ  LYS A 197     -15.511  42.144  30.404  1.00 41.79           N  
ATOM   1573  N   GLY A 198     -19.851  38.850  23.913  1.00 45.49           N  
ATOM   1574  CA  GLY A 198     -21.171  38.424  23.457  1.00 45.49           C  
ATOM   1575  C   GLY A 198     -22.157  38.416  24.620  1.00 45.49           C  
ATOM   1576  O   GLY A 198     -22.086  37.561  25.501  1.00 45.49           O  
ATOM   1577  N   THR A 199     -23.057  39.390  24.649  1.00 44.59           N  
ATOM   1578  CA  THR A 199     -24.250  39.353  25.490  1.00 44.59           C  
ATOM   1579  C   THR A 199     -25.194  38.297  24.918  1.00 44.59           C  
ATOM   1580  CB  THR A 199     -24.918  40.739  25.582  1.00 44.59           C  
ATOM   1581  O   THR A 199     -25.613  38.379  23.764  1.00 44.59           O  
ATOM   1582  CG2 THR A 199     -24.568  41.430  26.898  1.00 44.59           C  
ATOM   1583  OG1 THR A 199     -24.494  41.615  24.555  1.00 44.59           O  
ATOM   1584  N   LYS A 200     -25.455  37.254  25.713  1.00 59.30           N  
ATOM   1585  CA  LYS A 200     -26.375  36.156  25.399  1.00 59.30           C  
ATOM   1586  C   LYS A 200     -27.804  36.700  25.403  1.00 59.30           C  
ATOM   1587  CB  LYS A 200     -26.230  35.033  26.442  1.00 59.30           C  
ATOM   1588  O   LYS A 200     -28.455  36.735  26.438  1.00 59.30           O  
ATOM   1589  CG  LYS A 200     -24.844  34.372  26.502  1.00 59.30           C  
ATOM   1590  CD  LYS A 200     -24.874  33.296  27.596  1.00 59.30           C  
ATOM   1591  CE  LYS A 200     -23.541  32.557  27.736  1.00 59.30           C  
ATOM   1592  NZ  LYS A 200     -23.682  31.434  28.700  1.00 59.30           N  
ATOM   1593  N   ASN A 201     -28.270  37.184  24.260  1.00 59.06           N  
ATOM   1594  CA  ASN A 201     -29.628  37.694  24.126  1.00 59.06           C  
ATOM   1595  C   ASN A 201     -30.533  36.548  23.647  1.00 59.06           C  
ATOM   1596  CB  ASN A 201     -29.627  38.905  23.174  1.00 59.06           C  
ATOM   1597  O   ASN A 201     -30.713  36.376  22.442  1.00 59.06           O  
ATOM   1598  CG  ASN A 201     -28.763  40.077  23.613  1.00 59.06           C  
ATOM   1599  ND2 ASN A 201     -28.624  41.060  22.755  1.00 59.06           N  
ATOM   1600  OD1 ASN A 201     -28.209  40.158  24.696  1.00 59.06           O  
ATOM   1601  N   PHE A 202     -31.100  35.767  24.573  1.00 71.03           N  
ATOM   1602  CA  PHE A 202     -32.050  34.690  24.243  1.00 71.03           C  
ATOM   1603  C   PHE A 202     -33.352  35.208  23.603  1.00 71.03           C  
ATOM   1604  CB  PHE A 202     -32.319  33.831  25.487  1.00 71.03           C  
ATOM   1605  O   PHE A 202     -34.021  34.461  22.898  1.00 71.03           O  
ATOM   1606  CG  PHE A 202     -31.174  32.893  25.826  1.00 71.03           C  
ATOM   1607  CD1 PHE A 202     -31.044  31.673  25.134  1.00 71.03           C  
ATOM   1608  CD2 PHE A 202     -30.260  33.214  26.847  1.00 71.03           C  
ATOM   1609  CE1 PHE A 202     -30.010  30.778  25.461  1.00 71.03           C  
ATOM   1610  CE2 PHE A 202     -29.231  32.315  27.182  1.00 71.03           C  
ATOM   1611  CZ  PHE A 202     -29.107  31.097  26.490  1.00 71.03           C  
ATOM   1612  N   SER A 203     -33.644  36.510  23.712  1.00 72.34           N  
ATOM   1613  CA  SER A 203     -34.818  37.171  23.116  1.00 72.34           C  
ATOM   1614  C   SER A 203     -34.968  37.015  21.591  1.00 72.34           C  
ATOM   1615  CB  SER A 203     -34.773  38.660  23.491  1.00 72.34           C  
ATOM   1616  O   SER A 203     -36.063  37.247  21.081  1.00 72.34           O  
ATOM   1617  OG  SER A 203     -35.799  39.411  22.872  1.00 72.34           O  
ATOM   1618  N   LEU A 204     -33.916  36.650  20.844  1.00 77.66           N  
ATOM   1619  CA  LEU A 204     -34.035  36.429  19.393  1.00 77.66           C  
ATOM   1620  C   LEU A 204     -34.618  35.049  19.038  1.00 77.66           C  
ATOM   1621  CB  LEU A 204     -32.667  36.632  18.714  1.00 77.66           C  
ATOM   1622  O   LEU A 204     -35.052  34.837  17.907  1.00 77.66           O  
ATOM   1623  CG  LEU A 204     -32.816  37.144  17.266  1.00 77.66           C  
ATOM   1624  CD1 LEU A 204     -32.946  38.671  17.246  1.00 77.66           C  
ATOM   1625  CD2 LEU A 204     -31.606  36.759  16.416  1.00 77.66           C  
ATOM   1626  N   LEU A 205     -34.603  34.102  19.975  1.00 81.30           N  
ATOM   1627  CA  LEU A 205     -35.103  32.751  19.754  1.00 81.30           C  
ATOM   1628  C   LEU A 205     -36.550  32.668  20.235  1.00 81.30           C  
ATOM   1629  CB  LEU A 205     -34.175  31.737  20.449  1.00 81.30           C  
ATOM   1630  O   LEU A 205     -36.878  33.131  21.321  1.00 81.30           O  
ATOM   1631  CG  LEU A 205     -32.727  31.744  19.914  1.00 81.30           C  
ATOM   1632  CD1 LEU A 205     -31.863  30.790  20.736  1.00 81.30           C  
ATOM   1633  CD2 LEU A 205     -32.647  31.317  18.444  1.00 81.30           C  
ATOM   1634  N   SER A 206     -37.418  32.035  19.445  1.00 76.81           N  
ATOM   1635  CA  SER A 206     -38.844  31.856  19.769  1.00 76.81           C  
ATOM   1636  C   SER A 206     -39.098  31.075  21.068  1.00 76.81           C  
ATOM   1637  CB  SER A 206     -39.543  31.138  18.611  1.00 76.81           C  
ATOM   1638  O   SER A 206     -40.205  31.121  21.583  1.00 76.81           O  
ATOM   1639  OG  SER A 206     -39.201  31.747  17.375  1.00 76.81           O  
ATOM   1640  N   PHE A 207     -38.076  30.389  21.588  1.00 84.29           N  
ATOM   1641  CA  PHE A 207     -38.076  29.647  22.855  1.00 84.29           C  
ATOM   1642  C   PHE A 207     -37.240  30.340  23.942  1.00 84.29           C  
ATOM   1643  CB  PHE A 207     -37.559  28.227  22.589  1.00 84.29           C  
ATOM   1644  O   PHE A 207     -36.955  29.750  24.974  1.00 84.29           O  
ATOM   1645  CG  PHE A 207     -38.341  27.489  21.525  1.00 84.29           C  
ATOM   1646  CD1 PHE A 207     -39.597  26.944  21.846  1.00 84.29           C  
ATOM   1647  CD2 PHE A 207     -37.836  27.370  20.215  1.00 84.29           C  
ATOM   1648  CE1 PHE A 207     -40.347  26.284  20.860  1.00 84.29           C  
ATOM   1649  CE2 PHE A 207     -38.588  26.708  19.228  1.00 84.29           C  
ATOM   1650  CZ  PHE A 207     -39.845  26.166  19.551  1.00 84.29           C  
ATOM   1651  N   GLY A 208     -36.781  31.569  23.696  1.00 83.21           N  
ATOM   1652  CA  GLY A 208     -35.879  32.283  24.593  1.00 83.21           C  
ATOM   1653  C   GLY A 208     -36.496  32.611  25.946  1.00 83.21           C  
ATOM   1654  O   GLY A 208     -35.798  32.517  26.944  1.00 83.21           O  
ATOM   1655  N   GLU A 209     -37.789  32.944  25.978  1.00 83.19           N  
ATOM   1656  CA  GLU A 209     -38.526  33.205  27.224  1.00 83.19           C  
ATOM   1657  C   GLU A 209     -38.664  31.926  28.065  1.00 83.19           C  
ATOM   1658  CB  GLU A 209     -39.887  33.831  26.863  1.00 83.19           C  
ATOM   1659  O   GLU A 209     -38.370  31.946  29.254  1.00 83.19           O  
ATOM   1660  CG  GLU A 209     -40.694  34.333  28.075  1.00 83.19           C  
ATOM   1661  CD  GLU A 209     -42.012  35.036  27.680  1.00 83.19           C  
ATOM   1662  OE1 GLU A 209     -42.887  35.202  28.560  1.00 83.19           O  
ATOM   1663  OE2 GLU A 209     -42.145  35.458  26.504  1.00 83.19           O  
ATOM   1664  N   GLU A 210     -38.992  30.793  27.433  1.00 82.09           N  
ATOM   1665  CA  GLU A 210     -39.076  29.482  28.097  1.00 82.09           C  
ATOM   1666  C   GLU A 210     -37.700  29.008  28.594  1.00 82.09           C  
ATOM   1667  CB  GLU A 210     -39.707  28.482  27.108  1.00 82.09           C  
ATOM   1668  O   GLU A 210     -37.579  28.501  29.704  1.00 82.09           O  
ATOM   1669  CG  GLU A 210     -40.016  27.095  27.702  1.00 82.09           C  
ATOM   1670  CD  GLU A 210     -40.712  26.144  26.703  1.00 82.09           C  
ATOM   1671  OE1 GLU A 210     -41.058  25.009  27.105  1.00 82.09           O  
ATOM   1672  OE2 GLU A 210     -40.910  26.533  25.523  1.00 82.09           O  
ATOM   1673  N   ALA A 211     -36.640  29.231  27.810  1.00 81.36           N  
ATOM   1674  CA  ALA A 211     -35.274  28.884  28.195  1.00 81.36           C  
ATOM   1675  C   ALA A 211     -34.715  29.788  29.311  1.00 81.36           C  
ATOM   1676  CB  ALA A 211     -34.389  28.934  26.944  1.00 81.36           C  
ATOM   1677  O   ALA A 211     -33.948  29.313  30.146  1.00 81.36           O  
ATOM   1678  N   GLU A 212     -35.078  31.076  29.340  1.00 82.02           N  
ATOM   1679  CA  GLU A 212     -34.705  31.998  30.422  1.00 82.02           C  
ATOM   1680  C   GLU A 212     -35.444  31.639  31.719  1.00 82.02           C  
ATOM   1681  CB  GLU A 212     -34.939  33.456  29.969  1.00 82.02           C  
ATOM   1682  O   GLU A 212     -34.826  31.607  32.783  1.00 82.02           O  
ATOM   1683  CG  GLU A 212     -34.415  34.514  30.960  1.00 82.02           C  
ATOM   1684  CD  GLU A 212     -34.395  35.954  30.394  1.00 82.02           C  
ATOM   1685  OE1 GLU A 212     -33.692  36.811  30.986  1.00 82.02           O  
ATOM   1686  OE2 GLU A 212     -35.011  36.219  29.333  1.00 82.02           O  
ATOM   1687  N   GLU A 213     -36.725  31.265  31.631  1.00 81.33           N  
ATOM   1688  CA  GLU A 213     -37.495  30.760  32.772  1.00 81.33           C  
ATOM   1689  C   GLU A 213     -36.931  29.423  33.292  1.00 81.33           C  
ATOM   1690  CB  GLU A 213     -38.986  30.679  32.387  1.00 81.33           C  
ATOM   1691  O   GLU A 213     -36.734  29.269  34.501  1.00 81.33           O  
ATOM   1692  CG  GLU A 213     -39.892  30.454  33.611  1.00 81.33           C  
ATOM   1693  CD  GLU A 213     -41.400  30.600  33.321  1.00 81.33           C  
ATOM   1694  OE1 GLU A 213     -42.153  30.808  34.306  1.00 81.33           O  
ATOM   1695  OE2 GLU A 213     -41.814  30.522  32.142  1.00 81.33           O  
ATOM   1696  N   GLU A 214     -36.564  28.495  32.400  1.00 82.12           N  
ATOM   1697  CA  GLU A 214     -35.945  27.217  32.773  1.00 82.12           C  
ATOM   1698  C   GLU A 214     -34.549  27.413  33.395  1.00 82.12           C  
ATOM   1699  CB  GLU A 214     -35.915  26.261  31.560  1.00 82.12           C  
ATOM   1700  O   GLU A 214     -34.251  26.795  34.423  1.00 82.12           O  
ATOM   1701  CG  GLU A 214     -35.528  24.827  31.968  1.00 82.12           C  
ATOM   1702  CD  GLU A 214     -35.584  23.801  30.817  1.00 82.12           C  
ATOM   1703  OE1 GLU A 214     -35.928  22.628  31.107  1.00 82.12           O  
ATOM   1704  OE2 GLU A 214     -35.172  24.137  29.683  1.00 82.12           O  
ATOM   1705  N   GLU A 215     -33.706  28.308  32.850  1.00 79.53           N  
ATOM   1706  CA  GLU A 215     -32.405  28.668  33.444  1.00 79.53           C  
ATOM   1707  C   GLU A 215     -32.564  29.329  34.826  1.00 79.53           C  
ATOM   1708  CB  GLU A 215     -31.535  29.569  32.539  1.00 79.53           C  
ATOM   1709  O   GLU A 215     -31.784  29.060  35.751  1.00 79.53           O  
ATOM   1710  CG  GLU A 215     -30.581  28.781  31.612  1.00 79.53           C  
ATOM   1711  CD  GLU A 215     -29.358  29.590  31.110  1.00 79.53           C  
ATOM   1712  OE1 GLU A 215     -28.412  28.963  30.567  1.00 79.53           O  
ATOM   1713  OE2 GLU A 215     -29.273  30.821  31.332  1.00 79.53           O  
ATOM   1714  N   GLU A 216     -33.573  30.183  35.009  1.00 81.76           N  
ATOM   1715  CA  GLU A 216     -33.896  30.750  36.316  1.00 81.76           C  
ATOM   1716  C   GLU A 216     -34.368  29.679  37.303  1.00 81.76           C  
ATOM   1717  CB  GLU A 216     -34.958  31.848  36.211  1.00 81.76           C  
ATOM   1718  O   GLU A 216     -33.958  29.702  38.469  1.00 81.76           O  
ATOM   1719  CG  GLU A 216     -34.384  33.195  35.748  1.00 81.76           C  
ATOM   1720  CD  GLU A 216     -35.356  34.360  35.995  1.00 81.76           C  
ATOM   1721  OE1 GLU A 216     -35.027  35.484  35.562  1.00 81.76           O  
ATOM   1722  OE2 GLU A 216     -36.302  34.193  36.816  1.00 81.76           O  
ATOM   1723  N   GLU A 217     -35.177  28.718  36.863  1.00 76.28           N  
ATOM   1724  CA  GLU A 217     -35.675  27.628  37.699  1.00 76.28           C  
ATOM   1725  C   GLU A 217     -34.534  26.704  38.153  1.00 76.28           C  
ATOM   1726  CB  GLU A 217     -36.807  26.893  36.966  1.00 76.28           C  
ATOM   1727  O   GLU A 217     -34.378  26.460  39.356  1.00 76.28           O  
ATOM   1728  CG  GLU A 217     -37.548  25.908  37.887  1.00 76.28           C  
ATOM   1729  CD  GLU A 217     -39.073  26.091  37.854  1.00 76.28           C  
ATOM   1730  OE1 GLU A 217     -39.650  26.197  38.965  1.00 76.28           O  
ATOM   1731  OE2 GLU A 217     -39.648  26.100  36.750  1.00 76.28           O  
ATOM   1732  N   VAL A 218     -33.633  26.288  37.253  1.00 77.76           N  
ATOM   1733  CA  VAL A 218     -32.439  25.506  37.642  1.00 77.76           C  
ATOM   1734  C   VAL A 218     -31.481  26.307  38.527  1.00 77.76           C  
ATOM   1735  CB  VAL A 218     -31.676  24.904  36.446  1.00 77.76           C  
ATOM   1736  O   VAL A 218     -30.848  25.744  39.430  1.00 77.76           O  
ATOM   1737  CG1 VAL A 218     -32.527  23.880  35.696  1.00 77.76           C  
ATOM   1738  CG2 VAL A 218     -31.162  25.951  35.469  1.00 77.76           C  
ATOM   1739  N   ASN A 219     -31.398  27.629  38.353  1.00 79.83           N  
ATOM   1740  CA  ASN A 219     -30.624  28.492  39.243  1.00 79.83           C  
ATOM   1741  C   ASN A 219     -31.259  28.599  40.639  1.00 79.83           C  
ATOM   1742  CB  ASN A 219     -30.386  29.854  38.577  1.00 79.83           C  
ATOM   1743  O   ASN A 219     -30.549  28.508  41.643  1.00 79.83           O  
ATOM   1744  CG  ASN A 219     -29.232  29.818  37.585  1.00 79.83           C  
ATOM   1745  ND2 ASN A 219     -29.256  30.664  36.586  1.00 79.83           N  
ATOM   1746  OD1 ASN A 219     -28.262  29.089  37.742  1.00 79.83           O  
ATOM   1747  N   ARG A 220     -32.587  28.702  40.747  1.00 78.13           N  
ATOM   1748  CA  ARG A 220     -33.304  28.696  42.038  1.00 78.13           C  
ATOM   1749  C   ARG A 220     -33.172  27.345  42.751  1.00 78.13           C  
ATOM   1750  CB  ARG A 220     -34.779  29.062  41.796  1.00 78.13           C  
ATOM   1751  O   ARG A 220     -32.903  27.301  43.959  1.00 78.13           O  
ATOM   1752  CG  ARG A 220     -34.980  30.536  41.391  1.00 78.13           C  
ATOM   1753  CD  ARG A 220     -36.413  30.756  40.889  1.00 78.13           C  
ATOM   1754  NE  ARG A 220     -36.588  32.063  40.219  1.00 78.13           N  
ATOM   1755  NH1 ARG A 220     -38.882  32.097  40.259  1.00 78.13           N  
ATOM   1756  NH2 ARG A 220     -37.786  33.657  39.102  1.00 78.13           N  
ATOM   1757  CZ  ARG A 220     -37.743  32.608  39.874  1.00 78.13           C  
ATOM   1758  N   VAL A 221     -33.270  26.234  42.018  1.00 72.98           N  
ATOM   1759  CA  VAL A 221     -33.064  24.878  42.558  1.00 72.98           C  
ATOM   1760  C   VAL A 221     -31.614  24.687  43.011  1.00 72.98           C  
ATOM   1761  CB  VAL A 221     -33.487  23.804  41.535  1.00 72.98           C  
ATOM   1762  O   VAL A 221     -31.364  24.204  44.114  1.00 72.98           O  
ATOM   1763  CG1 VAL A 221     -33.155  22.384  42.019  1.00 72.98           C  
ATOM   1764  CG2 VAL A 221     -35.001  23.849  41.298  1.00 72.98           C  
ATOM   1765  N   SER A 222     -30.631  25.127  42.224  1.00 74.40           N  
ATOM   1766  CA  SER A 222     -29.219  25.002  42.607  1.00 74.40           C  
ATOM   1767  C   SER A 222     -28.832  25.888  43.800  1.00 74.40           C  
ATOM   1768  CB  SER A 222     -28.302  25.254  41.411  1.00 74.40           C  
ATOM   1769  O   SER A 222     -28.017  25.468  44.627  1.00 74.40           O  
ATOM   1770  OG  SER A 222     -28.427  26.570  40.944  1.00 74.40           O  
ATOM   1771  N   GLN A 223     -29.440  27.071  43.949  1.00 74.59           N  
ATOM   1772  CA  GLN A 223     -29.230  27.941  45.111  1.00 74.59           C  
ATOM   1773  C   GLN A 223     -29.862  27.380  46.390  1.00 74.59           C  
ATOM   1774  CB  GLN A 223     -29.761  29.352  44.830  1.00 74.59           C  
ATOM   1775  O   GLN A 223     -29.205  27.368  47.432  1.00 74.59           O  
ATOM   1776  CG  GLN A 223     -28.836  30.145  43.894  1.00 74.59           C  
ATOM   1777  CD  GLN A 223     -29.315  31.576  43.668  1.00 74.59           C  
ATOM   1778  NE2 GLN A 223     -28.670  32.321  42.799  1.00 74.59           N  
ATOM   1779  OE1 GLN A 223     -30.234  32.075  44.294  1.00 74.59           O  
ATOM   1780  N   SER A 224     -31.097  26.871  46.323  1.00 72.88           N  
ATOM   1781  CA  SER A 224     -31.779  26.274  47.485  1.00 72.88           C  
ATOM   1782  C   SER A 224     -31.145  24.951  47.948  1.00 72.88           C  
ATOM   1783  CB  SER A 224     -33.271  26.087  47.189  1.00 72.88           C  
ATOM   1784  O   SER A 224     -31.232  24.595  49.125  1.00 72.88           O  
ATOM   1785  OG  SER A 224     -33.463  25.261  46.065  1.00 72.88           O  
ATOM   1786  N   MET A 225     -30.443  24.255  47.048  1.00 62.18           N  
ATOM   1787  CA  MET A 225     -29.848  22.932  47.282  1.00 62.18           C  
ATOM   1788  C   MET A 225     -28.327  22.961  47.499  1.00 62.18           C  
ATOM   1789  CB  MET A 225     -30.246  22.004  46.127  1.00 62.18           C  
ATOM   1790  O   MET A 225     -27.680  21.911  47.556  1.00 62.18           O  
ATOM   1791  CG  MET A 225     -31.766  21.794  46.072  1.00 62.18           C  
ATOM   1792  SD  MET A 225     -32.381  20.599  47.284  1.00 62.18           S  
ATOM   1793  CE  MET A 225     -31.972  19.100  46.363  1.00 62.18           C  
ATOM   1794  N   LYS A 226     -27.729  24.150  47.652  1.00 62.24           N  
ATOM   1795  CA  LYS A 226     -26.288  24.319  47.885  1.00 62.24           C  
ATOM   1796  C   LYS A 226     -25.878  23.660  49.211  1.00 62.24           C  
ATOM   1797  CB  LYS A 226     -25.950  25.819  47.797  1.00 62.24           C  
ATOM   1798  O   LYS A 226     -26.025  24.239  50.281  1.00 62.24           O  
ATOM   1799  CG  LYS A 226     -24.449  26.079  47.592  1.00 62.24           C  
ATOM   1800  CD  LYS A 226     -24.209  27.569  47.303  1.00 62.24           C  
ATOM   1801  CE  LYS A 226     -22.739  27.842  46.963  1.00 62.24           C  
ATOM   1802  NZ  LYS A 226     -22.527  29.269  46.614  1.00 62.24           N  
ATOM   1803  N   GLY A 227     -25.364  22.431  49.124  1.00 62.33           N  
ATOM   1804  CA  GLY A 227     -24.863  21.647  50.260  1.00 62.33           C  
ATOM   1805  C   GLY A 227     -25.630  20.359  50.584  1.00 62.33           C  
ATOM   1806  O   GLY A 227     -25.256  19.689  51.541  1.00 62.33           O  
ATOM   1807  N   LYS A 228     -26.664  19.982  49.816  1.00 60.46           N  
ATOM   1808  CA  LYS A 228     -27.393  18.710  49.994  1.00 60.46           C  
ATOM   1809  C   LYS A 228     -27.227  17.833  48.749  1.00 60.46           C  
ATOM   1810  CB  LYS A 228     -28.861  18.983  50.357  1.00 60.46           C  
ATOM   1811  O   LYS A 228     -27.343  18.307  47.621  1.00 60.46           O  
ATOM   1812  CG  LYS A 228     -28.983  19.684  51.724  1.00 60.46           C  
ATOM   1813  CD  LYS A 228     -30.416  20.163  51.970  1.00 60.46           C  
ATOM   1814  CE  LYS A 228     -30.492  20.957  53.278  1.00 60.46           C  
ATOM   1815  NZ  LYS A 228     -31.804  21.636  53.405  1.00 60.46           N  
ATOM   1816  N   SER A 229     -26.843  16.580  48.966  1.00 62.89           N  
ATOM   1817  CA  SER A 229     -26.407  15.620  47.947  1.00 62.89           C  
ATOM   1818  C   SER A 229     -27.493  15.328  46.908  1.00 62.89           C  
ATOM   1819  CB  SER A 229     -26.007  14.306  48.628  1.00 62.89           C  
ATOM   1820  O   SER A 229     -28.656  15.139  47.243  1.00 62.89           O  
ATOM   1821  OG  SER A 229     -25.322  14.556  49.842  1.00 62.89           O  
ATOM   1822  N   LYS A 230     -27.094  15.254  45.635  1.00 57.11           N  
ATOM   1823  CA  LYS A 230     -27.973  15.056  44.475  1.00 57.11           C  
ATOM   1824  C   LYS A 230     -28.340  13.573  44.310  1.00 57.11           C  
ATOM   1825  CB  LYS A 230     -27.260  15.589  43.214  1.00 57.11           C  
ATOM   1826  O   LYS A 230     -27.598  12.834  43.672  1.00 57.11           O  
ATOM   1827  CG  LYS A 230     -26.927  17.090  43.257  1.00 57.11           C  
ATOM   1828  CD  LYS A 230     -26.098  17.490  42.027  1.00 57.11           C  
ATOM   1829  CE  LYS A 230     -25.780  18.990  42.053  1.00 57.11           C  
ATOM   1830  NZ  LYS A 230     -25.019  19.413  40.849  1.00 57.11           N  
ATOM   1831  N   SER A 231     -29.470  13.140  44.858  1.00 63.69           N  
ATOM   1832  CA  SER A 231     -30.150  11.907  44.438  1.00 63.69           C  
ATOM   1833  C   SER A 231     -31.606  12.247  44.147  1.00 63.69           C  
ATOM   1834  CB  SER A 231     -30.046  10.810  45.502  1.00 63.69           C  
ATOM   1835  O   SER A 231     -32.262  12.859  44.988  1.00 63.69           O  
ATOM   1836  OG  SER A 231     -30.686   9.639  45.030  1.00 63.69           O  
ATOM   1837  N   SER A 232     -32.113  11.866  42.970  1.00 60.02           N  
ATOM   1838  CA  SER A 232     -33.518  12.068  42.563  1.00 60.02           C  
ATOM   1839  C   SER A 232     -34.516  11.512  43.581  1.00 60.02           C  
ATOM   1840  CB  SER A 232     -33.765  11.393  41.209  1.00 60.02           C  
ATOM   1841  O   SER A 232     -35.630  12.011  43.701  1.00 60.02           O  
ATOM   1842  OG  SER A 232     -33.317  10.048  41.245  1.00 60.02           O  
ATOM   1843  N   HIS A 233     -34.066  10.534  44.364  1.00 60.24           N  
ATOM   1844  CA  HIS A 233     -34.804   9.861  45.421  1.00 60.24           C  
ATOM   1845  C   HIS A 233     -35.070  10.724  46.675  1.00 60.24           C  
ATOM   1846  CB  HIS A 233     -33.998   8.599  45.763  1.00 60.24           C  
ATOM   1847  O   HIS A 233     -35.889  10.334  47.498  1.00 60.24           O  
ATOM   1848  CG  HIS A 233     -34.861   7.417  46.082  1.00 60.24           C  
ATOM   1849  CD2 HIS A 233     -34.875   6.221  45.418  1.00 60.24           C  
ATOM   1850  ND1 HIS A 233     -35.771   7.332  47.106  1.00 60.24           N  
ATOM   1851  CE1 HIS A 233     -36.291   6.094  47.085  1.00 60.24           C  
ATOM   1852  NE2 HIS A 233     -35.778   5.382  46.068  1.00 60.24           N  
ATOM   1853  N   ASP A 234     -34.387  11.869  46.832  1.00 63.00           N  
ATOM   1854  CA  ASP A 234     -34.625  12.865  47.904  1.00 63.00           C  
ATOM   1855  C   ASP A 234     -35.325  14.137  47.370  1.00 63.00           C  
ATOM   1856  CB  ASP A 234     -33.276  13.192  48.580  1.00 63.00           C  
ATOM   1857  O   ASP A 234     -35.787  14.984  48.135  1.00 63.00           O  
ATOM   1858  CG  ASP A 234     -33.360  13.976  49.908  1.00 63.00           C  
ATOM   1859  OD1 ASP A 234     -34.387  13.906  50.621  1.00 63.00           O  
ATOM   1860  OD2 ASP A 234     -32.348  14.635  50.251  1.00 63.00           O  
ATOM   1861  N   LEU A 235     -35.413  14.285  46.039  1.00 57.63           N  
ATOM   1862  CA  LEU A 235     -36.058  15.433  45.388  1.00 57.63           C  
ATOM   1863  C   LEU A 235     -37.586  15.332  45.428  1.00 57.63           C  
ATOM   1864  CB  LEU A 235     -35.575  15.562  43.930  1.00 57.63           C  
ATOM   1865  O   LEU A 235     -38.268  16.344  45.555  1.00 57.63           O  
ATOM   1866  CG  LEU A 235     -34.068  15.796  43.751  1.00 57.63           C  
ATOM   1867  CD1 LEU A 235     -33.716  15.951  42.271  1.00 57.63           C  
ATOM   1868  CD2 LEU A 235     -33.589  17.057  44.458  1.00 57.63           C  
ATOM   1869  N   LEU A 236     -38.117  14.113  45.342  1.00 62.05           N  
ATOM   1870  CA  LEU A 236     -39.549  13.828  45.358  1.00 62.05           C  
ATOM   1871  C   LEU A 236     -39.972  13.463  46.783  1.00 62.05           C  
ATOM   1872  CB  LEU A 236     -39.841  12.719  44.331  1.00 62.05           C  
ATOM   1873  O   LEU A 236     -40.205  12.300  47.096  1.00 62.05           O  
ATOM   1874  CG  LEU A 236     -39.665  13.172  42.870  1.00 62.05           C  
ATOM   1875  CD1 LEU A 236     -39.475  11.955  41.967  1.00 62.05           C  
ATOM   1876  CD2 LEU A 236     -40.877  13.965  42.376  1.00 62.05           C  
ATOM   1877  N   LYS A 237     -40.040  14.459  47.673  1.00 59.23           N  
ATOM   1878  CA  LYS A 237     -40.449  14.239  49.075  1.00 59.23           C  
ATOM   1879  C   LYS A 237     -41.903  13.792  49.243  1.00 59.23           C  
ATOM   1880  CB  LYS A 237     -40.165  15.479  49.930  1.00 59.23           C  
ATOM   1881  O   LYS A 237     -42.266  13.369  50.336  1.00 59.23           O  
ATOM   1882  CG  LYS A 237     -38.655  15.673  50.049  1.00 59.23           C  
ATOM   1883  CD  LYS A 237     -38.298  16.679  51.137  1.00 59.23           C  
ATOM   1884  CE  LYS A 237     -36.773  16.731  51.143  1.00 59.23           C  
ATOM   1885  NZ  LYS A 237     -36.258  17.207  52.439  1.00 59.23           N  
ATOM   1886  N   ASP A 238     -42.690  13.843  48.173  1.00 52.02           N  
ATOM   1887  CA  ASP A 238     -44.126  13.579  48.206  1.00 52.02           C  
ATOM   1888  C   ASP A 238     -44.537  12.278  47.491  1.00 52.02           C  
ATOM   1889  CB  ASP A 238     -44.881  14.819  47.694  1.00 52.02           C  
ATOM   1890  O   ASP A 238     -45.724  12.096  47.233  1.00 52.02           O  
ATOM   1891  CG  ASP A 238     -44.626  16.077  48.538  1.00 52.02           C  
ATOM   1892  OD1 ASP A 238     -44.475  15.956  49.776  1.00 52.02           O  
ATOM   1893  OD2 ASP A 238     -44.579  17.172  47.937  1.00 52.02           O  
ATOM   1894  N   ASP A 239     -43.608  11.358  47.186  1.00 67.66           N  
ATOM   1895  CA  ASP A 239     -43.960  10.029  46.653  1.00 67.66           C  
ATOM   1896  C   ASP A 239     -43.907   8.937  47.752  1.00 67.66           C  
ATOM   1897  CB  ASP A 239     -43.111   9.674  45.424  1.00 67.66           C  
ATOM   1898  O   ASP A 239     -42.819   8.514  48.158  1.00 67.66           O  
ATOM   1899  CG  ASP A 239     -43.723   8.517  44.616  1.00 67.66           C  
ATOM   1900  OD1 ASP A 239     -44.627   7.826  45.148  1.00 67.66           O  
ATOM   1901  OD2 ASP A 239     -43.269   8.319  43.468  1.00 67.66           O  
ATOM   1902  N   PRO A 240     -45.061   8.435  48.246  1.00 69.76           N  
ATOM   1903  CA  PRO A 240     -45.134   7.413  49.297  1.00 69.76           C  
ATOM   1904  C   PRO A 240     -44.506   6.065  48.919  1.00 69.76           C  
ATOM   1905  CB  PRO A 240     -46.629   7.225  49.591  1.00 69.76           C  
ATOM   1906  O   PRO A 240     -44.294   5.228  49.798  1.00 69.76           O  
ATOM   1907  CG  PRO A 240     -47.279   8.502  49.073  1.00 69.76           C  
ATOM   1908  CD  PRO A 240     -46.403   8.857  47.883  1.00 69.76           C  
ATOM   1909  N   HIS A 241     -44.227   5.828  47.633  1.00 69.96           N  
ATOM   1910  CA  HIS A 241     -43.590   4.600  47.155  1.00 69.96           C  
ATOM   1911  C   HIS A 241     -42.055   4.611  47.274  1.00 69.96           C  
ATOM   1912  CB  HIS A 241     -44.059   4.313  45.719  1.00 69.96           C  
ATOM   1913  O   HIS A 241     -41.420   3.576  47.057  1.00 69.96           O  
ATOM   1914  CG  HIS A 241     -44.943   3.097  45.645  1.00 69.96           C  
ATOM   1915  CD2 HIS A 241     -46.308   3.063  45.729  1.00 69.96           C  
ATOM   1916  ND1 HIS A 241     -44.509   1.799  45.522  1.00 69.96           N  
ATOM   1917  CE1 HIS A 241     -45.588   1.000  45.519  1.00 69.96           C  
ATOM   1918  NE2 HIS A 241     -46.710   1.723  45.648  1.00 69.96           N  
ATOM   1919  N   LEU A 242     -41.449   5.751  47.628  1.00 56.71           N  
ATOM   1920  CA  LEU A 242     -40.000   5.944  47.644  1.00 56.71           C  
ATOM   1921  C   LEU A 242     -39.488   6.130  49.081  1.00 56.71           C  
ATOM   1922  CB  LEU A 242     -39.659   7.118  46.702  1.00 56.71           C  
ATOM   1923  O   LEU A 242     -39.457   7.230  49.625  1.00 56.71           O  
ATOM   1924  CG  LEU A 242     -39.961   6.859  45.210  1.00 56.71           C  
ATOM   1925  CD1 LEU A 242     -39.609   8.099  44.388  1.00 56.71           C  
ATOM   1926  CD2 LEU A 242     -39.156   5.693  44.623  1.00 56.71           C  
ATOM   1927  N   SER A 243     -39.045   5.042  49.720  1.00 58.42           N  
ATOM   1928  CA  SER A 243     -38.493   5.105  51.080  1.00 58.42           C  
ATOM   1929  C   SER A 243     -37.070   5.672  51.091  1.00 58.42           C  
ATOM   1930  CB  SER A 243     -38.526   3.734  51.762  1.00 58.42           C  
ATOM   1931  O   SER A 243     -36.166   5.112  50.474  1.00 58.42           O  
ATOM   1932  OG  SER A 243     -37.683   2.814  51.096  1.00 58.42           O  
ATOM   1933  N   SER A 244     -36.842   6.726  51.871  1.00 59.59           N  
ATOM   1934  CA  SER A 244     -35.538   7.371  52.075  1.00 59.59           C  
ATOM   1935  C   SER A 244     -34.655   6.691  53.141  1.00 59.59           C  
ATOM   1936  CB  SER A 244     -35.787   8.845  52.416  1.00 59.59           C  
ATOM   1937  O   SER A 244     -33.754   7.329  53.686  1.00 59.59           O  
ATOM   1938  OG  SER A 244     -36.471   8.932  53.654  1.00 59.59           O  
ATOM   1939  N   VAL A 245     -34.920   5.427  53.497  1.00 65.01           N  
ATOM   1940  CA  VAL A 245     -34.225   4.720  54.590  1.00 65.01           C  
ATOM   1941  C   VAL A 245     -33.200   3.732  54.013  1.00 65.01           C  
ATOM   1942  CB  VAL A 245     -35.209   4.013  55.545  1.00 65.01           C  
ATOM   1943  O   VAL A 245     -33.594   2.786  53.331  1.00 65.01           O  
ATOM   1944  CG1 VAL A 245     -34.468   3.397  56.740  1.00 65.01           C  
ATOM   1945  CG2 VAL A 245     -36.250   4.995  56.104  1.00 65.01           C  
ATOM   1946  N   PRO A 246     -31.888   3.907  54.259  1.00 53.32           N  
ATOM   1947  CA  PRO A 246     -30.877   2.941  53.837  1.00 53.32           C  
ATOM   1948  C   PRO A 246     -31.004   1.624  54.626  1.00 53.32           C  
ATOM   1949  CB  PRO A 246     -29.532   3.645  54.049  1.00 53.32           C  
ATOM   1950  O   PRO A 246     -31.134   1.630  55.844  1.00 53.32           O  
ATOM   1951  CG  PRO A 246     -29.815   4.648  55.168  1.00 53.32           C  
ATOM   1952  CD  PRO A 246     -31.277   5.030  54.954  1.00 53.32           C  
ATOM   1953  N   VAL A 247     -30.918   0.483  53.929  1.00 62.80           N  
ATOM   1954  CA  VAL A 247     -31.116  -0.889  54.463  1.00 62.80           C  
ATOM   1955  C   VAL A 247     -30.054  -1.334  55.487  1.00 62.80           C  
ATOM   1956  CB  VAL A 247     -31.240  -1.869  53.264  1.00 62.80           C  
ATOM   1957  O   VAL A 247     -30.184  -2.394  56.093  1.00 62.80           O  
ATOM   1958  CG1 VAL A 247     -31.128  -3.373  53.558  1.00 62.80           C  
ATOM   1959  CG2 VAL A 247     -32.599  -1.662  52.579  1.00 62.80           C  
ATOM   1960  N   VAL A 248     -29.002  -0.548  55.723  1.00 50.62           N  
ATOM   1961  CA  VAL A 248     -27.889  -0.956  56.588  1.00 50.62           C  
ATOM   1962  C   VAL A 248     -27.566   0.148  57.587  1.00 50.62           C  
ATOM   1963  CB  VAL A 248     -26.667  -1.387  55.751  1.00 50.62           C  
ATOM   1964  O   VAL A 248     -26.900   1.128  57.257  1.00 50.62           O  
ATOM   1965  CG1 VAL A 248     -25.581  -1.997  56.646  1.00 50.62           C  
ATOM   1966  CG2 VAL A 248     -27.036  -2.445  54.695  1.00 50.62           C  
ATOM   1967  N   GLU A 249     -28.022  -0.035  58.825  1.00 41.06           N  
ATOM   1968  CA  GLU A 249     -27.522   0.710  59.976  1.00 41.06           C  
ATOM   1969  C   GLU A 249     -26.102   0.226  60.294  1.00 41.06           C  
ATOM   1970  CB  GLU A 249     -28.454   0.568  61.190  1.00 41.06           C  
ATOM   1971  O   GLU A 249     -25.856  -0.918  60.678  1.00 41.06           O  
ATOM   1972  CG  GLU A 249     -29.794   1.295  60.980  1.00 41.06           C  
ATOM   1973  CD  GLU A 249     -30.690   1.298  62.232  1.00 41.06           C  
ATOM   1974  OE1 GLU A 249     -31.632   2.122  62.258  1.00 41.06           O  
ATOM   1975  OE2 GLU A 249     -30.443   0.483  63.150  1.00 41.06           O  
ATOM   1976  N   SER A 250     -25.134   1.107  60.077  1.00 33.88           N  
ATOM   1977  CA  SER A 250     -23.750   0.925  60.483  1.00 33.88           C  
ATOM   1978  C   SER A 250     -23.633   1.045  62.002  1.00 33.88           C  
ATOM   1979  CB  SER A 250     -22.917   2.030  59.809  1.00 33.88           C  
ATOM   1980  O   SER A 250     -23.797   2.156  62.477  1.00 33.88           O  
ATOM   1981  OG  SER A 250     -23.490   3.308  60.042  1.00 33.88           O  
ATOM   1982  N   GLU A 251     -23.297  -0.030  62.731  1.00 32.30           N  
ATOM   1983  CA  GLU A 251     -22.334  -0.051  63.857  1.00 32.30           C  
ATOM   1984  C   GLU A 251     -21.948  -1.499  64.261  1.00 32.30           C  
ATOM   1985  CB  GLU A 251     -22.791   0.708  65.133  1.00 32.30           C  
ATOM   1986  O   GLU A 251     -22.779  -2.282  64.698  1.00 32.30           O  
ATOM   1987  CG  GLU A 251     -22.739   2.253  65.037  1.00 32.30           C  
ATOM   1988  CD  GLU A 251     -22.251   3.025  66.269  1.00 32.30           C  
ATOM   1989  OE1 GLU A 251     -22.117   4.262  66.162  1.00 32.30           O  
ATOM   1990  OE2 GLU A 251     -21.816   2.408  67.276  1.00 32.30           O  
ATOM   1991  N   LYS A 252     -20.637  -1.788  64.174  1.00 30.02           N  
ATOM   1992  CA  LYS A 252     -19.803  -2.675  65.025  1.00 30.02           C  
ATOM   1993  C   LYS A 252     -20.188  -4.161  65.241  1.00 30.02           C  
ATOM   1994  CB  LYS A 252     -19.625  -1.996  66.398  1.00 30.02           C  
ATOM   1995  O   LYS A 252     -21.058  -4.478  66.038  1.00 30.02           O  
ATOM   1996  CG  LYS A 252     -18.915  -0.633  66.332  1.00 30.02           C  
ATOM   1997  CD  LYS A 252     -18.921   0.034  67.711  1.00 30.02           C  
ATOM   1998  CE  LYS A 252     -18.360   1.457  67.615  1.00 30.02           C  
ATOM   1999  NZ  LYS A 252     -19.257   2.415  68.303  1.00 30.02           N  
ATOM   2000  N   GLY A 253     -19.304  -5.049  64.758  1.00 25.94           N  
ATOM   2001  CA  GLY A 253     -18.880  -6.250  65.502  1.00 25.94           C  
ATOM   2002  C   GLY A 253     -19.181  -7.615  64.871  1.00 25.94           C  
ATOM   2003  O   GLY A 253     -20.316  -8.064  64.882  1.00 25.94           O  
ATOM   2004  N   ASP A 254     -18.105  -8.275  64.431  1.00 28.43           N  
ATOM   2005  CA  ASP A 254     -17.904  -9.721  64.229  1.00 28.43           C  
ATOM   2006  C   ASP A 254     -18.651 -10.481  63.110  1.00 28.43           C  
ATOM   2007  CB  ASP A 254     -17.879 -10.448  65.583  1.00 28.43           C  
ATOM   2008  O   ASP A 254     -19.822 -10.844  63.184  1.00 28.43           O  
ATOM   2009  CG  ASP A 254     -16.735  -9.929  66.467  1.00 28.43           C  
ATOM   2010  OD1 ASP A 254     -15.626  -9.720  65.919  1.00 28.43           O  
ATOM   2011  OD2 ASP A 254     -16.971  -9.707  67.675  1.00 28.43           O  
ATOM   2012  N   ALA A 255     -17.858 -10.819  62.085  1.00 24.48           N  
ATOM   2013  CA  ALA A 255     -18.102 -11.846  61.073  1.00 24.48           C  
ATOM   2014  C   ALA A 255     -18.070 -13.265  61.694  1.00 24.48           C  
ATOM   2015  CB  ALA A 255     -17.018 -11.655  59.999  1.00 24.48           C  
ATOM   2016  O   ALA A 255     -17.380 -13.476  62.697  1.00 24.48           O  
ATOM   2017  N   PRO A 256     -18.749 -14.264  61.090  1.00 31.06           N  
ATOM   2018  CA  PRO A 256     -18.135 -14.973  59.963  1.00 31.06           C  
ATOM   2019  C   PRO A 256     -19.093 -15.385  58.823  1.00 31.06           C  
ATOM   2020  CB  PRO A 256     -17.501 -16.212  60.602  1.00 31.06           C  
ATOM   2021  O   PRO A 256     -20.192 -15.883  59.037  1.00 31.06           O  
ATOM   2022  CG  PRO A 256     -18.450 -16.560  61.749  1.00 31.06           C  
ATOM   2023  CD  PRO A 256     -19.316 -15.312  61.934  1.00 31.06           C  
ATOM   2024  N   ASP A 257     -18.570 -15.213  57.608  1.00 27.98           N  
ATOM   2025  CA  ASP A 257     -18.550 -16.137  56.466  1.00 27.98           C  
ATOM   2026  C   ASP A 257     -19.816 -16.881  55.962  1.00 27.98           C  
ATOM   2027  CB  ASP A 257     -17.346 -17.097  56.627  1.00 27.98           C  
ATOM   2028  O   ASP A 257     -20.205 -17.930  56.467  1.00 27.98           O  
ATOM   2029  CG  ASP A 257     -16.012 -16.563  56.075  1.00 27.98           C  
ATOM   2030  OD1 ASP A 257     -15.984 -15.428  55.546  1.00 27.98           O  
ATOM   2031  OD2 ASP A 257     -15.019 -17.321  56.150  1.00 27.98           O  
ATOM   2032  N   LEU A 258     -20.238 -16.424  54.769  1.00 27.43           N  
ATOM   2033  CA  LEU A 258     -20.203 -17.142  53.473  1.00 27.43           C  
ATOM   2034  C   LEU A 258     -21.459 -17.849  52.906  1.00 27.43           C  
ATOM   2035  CB  LEU A 258     -18.953 -18.049  53.339  1.00 27.43           C  
ATOM   2036  O   LEU A 258     -21.995 -18.788  53.484  1.00 27.43           O  
ATOM   2037  CG  LEU A 258     -17.610 -17.321  53.152  1.00 27.43           C  
ATOM   2038  CD1 LEU A 258     -16.458 -18.326  53.238  1.00 27.43           C  
ATOM   2039  CD2 LEU A 258     -17.471 -16.580  51.820  1.00 27.43           C  
ATOM   2040  N   VAL A 259     -21.696 -17.460  51.636  1.00 28.74           N  
ATOM   2041  CA  VAL A 259     -22.274 -18.127  50.436  1.00 28.74           C  
ATOM   2042  C   VAL A 259     -23.781 -18.432  50.420  1.00 28.74           C  
ATOM   2043  CB  VAL A 259     -21.409 -19.299  49.929  1.00 28.74           C  
ATOM   2044  O   VAL A 259     -24.262 -19.173  51.267  1.00 28.74           O  
ATOM   2045  CG1 VAL A 259     -20.003 -18.808  49.542  1.00 28.74           C  
ATOM   2046  CG2 VAL A 259     -21.263 -20.478  50.900  1.00 28.74           C  
ATOM   2047  N   ASP A 260     -24.621 -17.805  49.583  1.00 28.45           N  
ATOM   2048  CA  ASP A 260     -24.650 -17.581  48.109  1.00 28.45           C  
ATOM   2049  C   ASP A 260     -25.394 -18.687  47.328  1.00 28.45           C  
ATOM   2050  CB  ASP A 260     -23.317 -17.176  47.451  1.00 28.45           C  
ATOM   2051  O   ASP A 260     -25.251 -19.869  47.644  1.00 28.45           O  
ATOM   2052  CG  ASP A 260     -23.463 -16.654  46.014  1.00 28.45           C  
ATOM   2053  OD1 ASP A 260     -24.474 -15.953  45.780  1.00 28.45           O  
ATOM   2054  OD2 ASP A 260     -22.476 -16.823  45.261  1.00 28.45           O  
ATOM   2055  N   ASP A 261     -26.150 -18.226  46.321  1.00 25.92           N  
ATOM   2056  CA  ASP A 261     -27.042 -18.891  45.350  1.00 25.92           C  
ATOM   2057  C   ASP A 261     -28.359 -19.480  45.916  1.00 25.92           C  
ATOM   2058  CB  ASP A 261     -26.239 -19.880  44.492  1.00 25.92           C  
ATOM   2059  O   ASP A 261     -28.352 -20.320  46.811  1.00 25.92           O  
ATOM   2060  CG  ASP A 261     -25.098 -19.215  43.708  1.00 25.92           C  
ATOM   2061  OD1 ASP A 261     -25.342 -18.121  43.153  1.00 25.92           O  
ATOM   2062  OD2 ASP A 261     -24.022 -19.857  43.595  1.00 25.92           O  
ATOM   2063  N   GLY A 262     -29.567 -19.110  45.474  1.00 22.38           N  
ATOM   2064  CA  GLY A 262     -30.000 -18.569  44.180  1.00 22.38           C  
ATOM   2065  C   GLY A 262     -31.061 -19.505  43.573  1.00 22.38           C  
ATOM   2066  O   GLY A 262     -30.932 -20.717  43.719  1.00 22.38           O  
ATOM   2067  N   GLU A 263     -32.056 -18.923  42.889  1.00 26.70           N  
ATOM   2068  CA  GLU A 263     -33.086 -19.564  42.035  1.00 26.70           C  
ATOM   2069  C   GLU A 263     -34.263 -20.243  42.771  1.00 26.70           C  
ATOM   2070  CB  GLU A 263     -32.443 -20.549  41.029  1.00 26.70           C  
ATOM   2071  O   GLU A 263     -34.095 -20.930  43.772  1.00 26.70           O  
ATOM   2072  CG  GLU A 263     -31.247 -19.991  40.232  1.00 26.70           C  
ATOM   2073  CD  GLU A 263     -30.555 -21.038  39.335  1.00 26.70           C  
ATOM   2074  OE1 GLU A 263     -29.498 -20.690  38.753  1.00 26.70           O  
ATOM   2075  OE2 GLU A 263     -31.032 -22.195  39.232  1.00 26.70           O  
ATOM   2076  N   ASP A 264     -35.511 -20.195  42.323  1.00 24.25           N  
ATOM   2077  CA  ASP A 264     -36.279 -19.317  41.440  1.00 24.25           C  
ATOM   2078  C   ASP A 264     -37.750 -19.736  41.637  1.00 24.25           C  
ATOM   2079  CB  ASP A 264     -35.923 -19.474  39.939  1.00 24.25           C  
ATOM   2080  O   ASP A 264     -38.043 -20.864  42.037  1.00 24.25           O  
ATOM   2081  CG  ASP A 264     -35.192 -18.263  39.350  1.00 24.25           C  
ATOM   2082  OD1 ASP A 264     -35.528 -17.129  39.766  1.00 24.25           O  
ATOM   2083  OD2 ASP A 264     -34.310 -18.473  38.491  1.00 24.25           O  
ATOM   2084  N   GLU A 265     -38.643 -18.810  41.309  1.00 32.45           N  
ATOM   2085  CA  GLU A 265     -39.979 -18.998  40.725  1.00 32.45           C  
ATOM   2086  C   GLU A 265     -41.104 -18.270  41.464  1.00 32.45           C  
ATOM   2087  CB  GLU A 265     -40.370 -20.396  40.205  1.00 32.45           C  
ATOM   2088  O   GLU A 265     -41.686 -18.694  42.463  1.00 32.45           O  
ATOM   2089  CG  GLU A 265     -39.493 -20.830  39.007  1.00 32.45           C  
ATOM   2090  CD  GLU A 265     -40.181 -21.777  38.007  1.00 32.45           C  
ATOM   2091  OE1 GLU A 265     -39.567 -22.040  36.946  1.00 32.45           O  
ATOM   2092  OE2 GLU A 265     -41.314 -22.242  38.274  1.00 32.45           O  
ATOM   2093  N   SER A 266     -41.397 -17.121  40.864  1.00 22.97           N  
ATOM   2094  CA  SER A 266     -42.602 -16.327  40.954  1.00 22.97           C  
ATOM   2095  C   SER A 266     -43.809 -17.110  40.437  1.00 22.97           C  
ATOM   2096  CB  SER A 266     -42.373 -15.105  40.050  1.00 22.97           C  
ATOM   2097  O   SER A 266     -43.894 -17.403  39.245  1.00 22.97           O  
ATOM   2098  OG  SER A 266     -41.915 -15.517  38.768  1.00 22.97           O  
ATOM   2099  N   ALA A 267     -44.778 -17.362  41.310  1.00 33.92           N  
ATOM   2100  CA  ALA A 267     -46.142 -17.695  40.926  1.00 33.92           C  
ATOM   2101  C   ALA A 267     -47.099 -16.856  41.781  1.00 33.92           C  
ATOM   2102  CB  ALA A 267     -46.371 -19.204  41.041  1.00 33.92           C  
ATOM   2103  O   ALA A 267     -47.249 -17.074  42.978  1.00 33.92           O  
ATOM   2104  N   GLU A 268     -47.609 -15.813  41.134  1.00 26.01           N  
ATOM   2105  CA  GLU A 268     -48.996 -15.352  41.151  1.00 26.01           C  
ATOM   2106  C   GLU A 268     -49.820 -15.481  42.449  1.00 26.01           C  
ATOM   2107  CB  GLU A 268     -49.729 -16.006  39.963  1.00 26.01           C  
ATOM   2108  O   GLU A 268     -50.185 -16.562  42.895  1.00 26.01           O  
ATOM   2109  CG  GLU A 268     -49.088 -15.617  38.615  1.00 26.01           C  
ATOM   2110  CD  GLU A 268     -49.799 -16.206  37.386  1.00 26.01           C  
ATOM   2111  OE1 GLU A 268     -49.323 -15.905  36.268  1.00 26.01           O  
ATOM   2112  OE2 GLU A 268     -50.794 -16.945  37.553  1.00 26.01           O  
ATOM   2113  N   HIS A 269     -50.285 -14.303  42.872  1.00 25.50           N  
ATOM   2114  CA  HIS A 269     -51.646 -14.043  43.342  1.00 25.50           C  
ATOM   2115  C   HIS A 269     -51.973 -14.278  44.831  1.00 25.50           C  
ATOM   2116  CB  HIS A 269     -52.671 -14.651  42.367  1.00 25.50           C  
ATOM   2117  O   HIS A 269     -52.210 -15.381  45.307  1.00 25.50           O  
ATOM   2118  CG  HIS A 269     -53.942 -13.866  42.169  1.00 25.50           C  
ATOM   2119  CD2 HIS A 269     -55.168 -14.408  41.903  1.00 25.50           C  
ATOM   2120  ND1 HIS A 269     -54.083 -12.496  42.081  1.00 25.50           N  
ATOM   2121  CE1 HIS A 269     -55.370 -12.233  41.801  1.00 25.50           C  
ATOM   2122  NE2 HIS A 269     -56.061 -13.370  41.634  1.00 25.50           N  
ATOM   2123  N   ASP A 270     -52.115 -13.121  45.475  1.00 25.74           N  
ATOM   2124  CA  ASP A 270     -53.216 -12.717  46.347  1.00 25.74           C  
ATOM   2125  C   ASP A 270     -53.212 -12.983  47.862  1.00 25.74           C  
ATOM   2126  CB  ASP A 270     -54.612 -12.910  45.694  1.00 25.74           C  
ATOM   2127  O   ASP A 270     -52.998 -14.076  48.374  1.00 25.74           O  
ATOM   2128  CG  ASP A 270     -55.294 -11.604  45.243  1.00 25.74           C  
ATOM   2129  OD1 ASP A 270     -54.756 -10.513  45.557  1.00 25.74           O  
ATOM   2130  OD2 ASP A 270     -56.309 -11.694  44.526  1.00 25.74           O  
ATOM   2131  N   GLU A 271     -53.548 -11.869  48.520  1.00 31.17           N  
ATOM   2132  CA  GLU A 271     -54.211 -11.677  49.809  1.00 31.17           C  
ATOM   2133  C   GLU A 271     -53.477 -12.033  51.120  1.00 31.17           C  
ATOM   2134  CB  GLU A 271     -55.679 -12.127  49.731  1.00 31.17           C  
ATOM   2135  O   GLU A 271     -53.402 -13.165  51.587  1.00 31.17           O  
ATOM   2136  CG  GLU A 271     -56.432 -11.301  48.662  1.00 31.17           C  
ATOM   2137  CD  GLU A 271     -57.945 -11.550  48.595  1.00 31.17           C  
ATOM   2138  OE1 GLU A 271     -58.610 -10.891  47.765  1.00 31.17           O  
ATOM   2139  OE2 GLU A 271     -58.459 -12.330  49.431  1.00 31.17           O  
ATOM   2140  N   TYR A 272     -52.996 -10.953  51.757  1.00 31.91           N  
ATOM   2141  CA  TYR A 272     -52.979 -10.672  53.199  1.00 31.91           C  
ATOM   2142  C   TYR A 272     -52.958 -11.877  54.159  1.00 31.91           C  
ATOM   2143  CB  TYR A 272     -54.156  -9.731  53.521  1.00 31.91           C  
ATOM   2144  O   TYR A 272     -53.955 -12.189  54.808  1.00 31.91           O  
ATOM   2145  CG  TYR A 272     -54.130  -8.408  52.777  1.00 31.91           C  
ATOM   2146  CD1 TYR A 272     -53.344  -7.344  53.262  1.00 31.91           C  
ATOM   2147  CD2 TYR A 272     -54.891  -8.242  51.603  1.00 31.91           C  
ATOM   2148  CE1 TYR A 272     -53.315  -6.115  52.574  1.00 31.91           C  
ATOM   2149  CE2 TYR A 272     -54.859  -7.018  50.909  1.00 31.91           C  
ATOM   2150  OH  TYR A 272     -54.054  -4.767  50.729  1.00 31.91           O  
ATOM   2151  CZ  TYR A 272     -54.075  -5.952  51.394  1.00 31.91           C  
ATOM   2152  N   ILE A 273     -51.779 -12.471  54.364  1.00 37.73           N  
ATOM   2153  CA  ILE A 273     -51.515 -13.258  55.576  1.00 37.73           C  
ATOM   2154  C   ILE A 273     -50.872 -12.341  56.618  1.00 37.73           C  
ATOM   2155  CB  ILE A 273     -50.730 -14.552  55.292  1.00 37.73           C  
ATOM   2156  O   ILE A 273     -49.760 -11.839  56.436  1.00 37.73           O  
ATOM   2157  CG1 ILE A 273     -51.570 -15.450  54.351  1.00 37.73           C  
ATOM   2158  CG2 ILE A 273     -50.413 -15.285  56.613  1.00 37.73           C  
ATOM   2159  CD1 ILE A 273     -50.900 -16.773  53.962  1.00 37.73           C  
ATOM   2160  N   ASP A 274     -51.626 -12.133  57.693  1.00 44.15           N  
ATOM   2161  CA  ASP A 274     -51.315 -11.336  58.874  1.00 44.15           C  
ATOM   2162  C   ASP A 274     -49.940 -11.693  59.481  1.00 44.15           C  
ATOM   2163  CB  ASP A 274     -52.479 -11.551  59.856  1.00 44.15           C  
ATOM   2164  O   ASP A 274     -49.560 -12.864  59.612  1.00 44.15           O  
ATOM   2165  CG  ASP A 274     -52.489 -10.584  61.037  1.00 44.15           C  
ATOM   2166  OD1 ASP A 274     -51.752  -9.574  60.957  1.00 44.15           O  
ATOM   2167  OD2 ASP A 274     -53.239 -10.877  61.992  1.00 44.15           O  
ATOM   2168  N   GLY A 275     -49.154 -10.665  59.815  1.00 51.17           N  
ATOM   2169  CA  GLY A 275     -47.717 -10.760  60.113  1.00 51.17           C  
ATOM   2170  C   GLY A 275     -47.366 -11.604  61.344  1.00 51.17           C  
ATOM   2171  O   GLY A 275     -46.230 -12.082  61.470  1.00 51.17           O  
ATOM   2172  N   ASP A 276     -48.339 -11.852  62.217  1.00 58.90           N  
ATOM   2173  CA  ASP A 276     -48.147 -12.579  63.469  1.00 58.90           C  
ATOM   2174  C   ASP A 276     -47.962 -14.094  63.263  1.00 58.90           C  
ATOM   2175  CB  ASP A 276     -49.303 -12.235  64.424  1.00 58.90           C  
ATOM   2176  O   ASP A 276     -47.128 -14.715  63.936  1.00 58.90           O  
ATOM   2177  CG  ASP A 276     -49.191 -10.819  65.017  1.00 58.90           C  
ATOM   2178  OD1 ASP A 276     -48.067 -10.259  64.987  1.00 58.90           O  
ATOM   2179  OD2 ASP A 276     -50.195 -10.355  65.595  1.00 58.90           O  
ATOM   2180  N   GLU A 277     -48.619 -14.711  62.270  1.00 61.20           N  
ATOM   2181  CA  GLU A 277     -48.426 -16.143  61.984  1.00 61.20           C  
ATOM   2182  C   GLU A 277     -47.031 -16.443  61.419  1.00 61.20           C  
ATOM   2183  CB  GLU A 277     -49.487 -16.685  61.016  1.00 61.20           C  
ATOM   2184  O   GLU A 277     -46.415 -17.465  61.756  1.00 61.20           O  
ATOM   2185  CG  GLU A 277     -50.809 -17.034  61.713  1.00 61.20           C  
ATOM   2186  CD  GLU A 277     -51.623 -18.054  60.901  1.00 61.20           C  
ATOM   2187  OE1 GLU A 277     -52.192 -18.969  61.545  1.00 61.20           O  
ATOM   2188  OE2 GLU A 277     -51.572 -17.995  59.654  1.00 61.20           O  
ATOM   2189  N   LYS A 278     -46.487 -15.526  60.609  1.00 67.91           N  
ATOM   2190  CA  LYS A 278     -45.155 -15.665  60.001  1.00 67.91           C  
ATOM   2191  C   LYS A 278     -44.059 -15.630  61.070  1.00 67.91           C  
ATOM   2192  CB  LYS A 278     -44.988 -14.580  58.920  1.00 67.91           C  
ATOM   2193  O   LYS A 278     -43.116 -16.426  61.013  1.00 67.91           O  
ATOM   2194  CG  LYS A 278     -44.090 -15.035  57.757  1.00 67.91           C  
ATOM   2195  CD  LYS A 278     -44.081 -13.972  56.646  1.00 67.91           C  
ATOM   2196  CE  LYS A 278     -43.350 -14.463  55.388  1.00 67.91           C  
ATOM   2197  NZ  LYS A 278     -43.464 -13.479  54.279  1.00 67.91           N  
ATOM   2198  N   ASN A 279     -44.224 -14.790  62.095  1.00 67.79           N  
ATOM   2199  CA  ASN A 279     -43.326 -14.725  63.249  1.00 67.79           C  
ATOM   2200  C   ASN A 279     -43.397 -15.997  64.112  1.00 67.79           C  
ATOM   2201  CB  ASN A 279     -43.631 -13.439  64.039  1.00 67.79           C  
ATOM   2202  O   ASN A 279     -42.352 -16.562  64.451  1.00 67.79           O  
ATOM   2203  CG  ASN A 279     -43.084 -12.193  63.358  1.00 67.79           C  
ATOM   2204  ND2 ASN A 279     -43.611 -11.037  63.680  1.00 67.79           N  
ATOM   2205  OD1 ASN A 279     -42.153 -12.249  62.564  1.00 67.79           O  
ATOM   2206  N   LEU A 280     -44.596 -16.531  64.371  1.00 73.94           N  
ATOM   2207  CA  LEU A 280     -44.786 -17.795  65.103  1.00 73.94           C  
ATOM   2208  C   LEU A 280     -44.237 -19.019  64.347  1.00 73.94           C  
ATOM   2209  CB  LEU A 280     -46.288 -17.978  65.383  1.00 73.94           C  
ATOM   2210  O   LEU A 280     -43.777 -19.991  64.960  1.00 73.94           O  
ATOM   2211  CG  LEU A 280     -46.853 -17.030  66.458  1.00 73.94           C  
ATOM   2212  CD1 LEU A 280     -48.379 -17.073  66.417  1.00 73.94           C  
ATOM   2213  CD2 LEU A 280     -46.401 -17.450  67.861  1.00 73.94           C  
ATOM   2214  N   MET A 281     -44.272 -19.009  63.010  1.00 69.43           N  
ATOM   2215  CA  MET A 281     -43.651 -20.049  62.184  1.00 69.43           C  
ATOM   2216  C   MET A 281     -42.119 -19.978  62.266  1.00 69.43           C  
ATOM   2217  CB  MET A 281     -44.151 -19.935  60.737  1.00 69.43           C  
ATOM   2218  O   MET A 281     -41.469 -21.004  62.484  1.00 69.43           O  
ATOM   2219  CG  MET A 281     -43.897 -21.228  59.956  1.00 69.43           C  
ATOM   2220  SD  MET A 281     -44.295 -21.082  58.196  1.00 69.43           S  
ATOM   2221  CE  MET A 281     -45.146 -22.653  57.890  1.00 69.43           C  
ATOM   2222  N   ARG A 282     -41.545 -18.768  62.188  1.00 75.44           N  
ATOM   2223  CA  ARG A 282     -40.098 -18.526  62.325  1.00 75.44           C  
ATOM   2224  C   ARG A 282     -39.573 -18.952  63.698  1.00 75.44           C  
ATOM   2225  CB  ARG A 282     -39.798 -17.038  62.041  1.00 75.44           C  
ATOM   2226  O   ARG A 282     -38.541 -19.618  63.780  1.00 75.44           O  
ATOM   2227  CG  ARG A 282     -38.645 -16.855  61.044  1.00 75.44           C  
ATOM   2228  CD  ARG A 282     -38.406 -15.363  60.776  1.00 75.44           C  
ATOM   2229  NE  ARG A 282     -37.370 -15.147  59.744  1.00 75.44           N  
ATOM   2230  NH1 ARG A 282     -36.887 -12.954  60.246  1.00 75.44           N  
ATOM   2231  NH2 ARG A 282     -35.822 -13.956  58.565  1.00 75.44           N  
ATOM   2232  CZ  ARG A 282     -36.700 -14.025  59.526  1.00 75.44           C  
ATOM   2233  N   GLU A 283     -40.311 -18.655  64.767  1.00 73.06           N  
ATOM   2234  CA  GLU A 283     -39.940 -19.040  66.133  1.00 73.06           C  
ATOM   2235  C   GLU A 283     -39.994 -20.565  66.344  1.00 73.06           C  
ATOM   2236  CB  GLU A 283     -40.852 -18.325  67.145  1.00 73.06           C  
ATOM   2237  O   GLU A 283     -39.112 -21.144  66.989  1.00 73.06           O  
ATOM   2238  CG  GLU A 283     -40.048 -17.733  68.314  1.00 73.06           C  
ATOM   2239  CD  GLU A 283     -40.903 -17.546  69.573  1.00 73.06           C  
ATOM   2240  OE1 GLU A 283     -40.342 -17.751  70.678  1.00 73.06           O  
ATOM   2241  OE2 GLU A 283     -42.139 -17.452  69.455  1.00 73.06           O  
ATOM   2242  N   ARG A 284     -40.985 -21.250  65.747  1.00 75.56           N  
ATOM   2243  CA  ARG A 284     -41.063 -22.724  65.747  1.00 75.56           C  
ATOM   2244  C   ARG A 284     -39.896 -23.362  64.996  1.00 75.56           C  
ATOM   2245  CB  ARG A 284     -42.407 -23.199  65.160  1.00 75.56           C  
ATOM   2246  O   ARG A 284     -39.353 -24.361  65.471  1.00 75.56           O  
ATOM   2247  CG  ARG A 284     -43.517 -23.225  66.221  1.00 75.56           C  
ATOM   2248  CD  ARG A 284     -44.830 -23.813  65.679  1.00 75.56           C  
ATOM   2249  NE  ARG A 284     -45.575 -22.851  64.844  1.00 75.56           N  
ATOM   2250  NH1 ARG A 284     -47.259 -24.263  64.142  1.00 75.56           N  
ATOM   2251  NH2 ARG A 284     -47.325 -22.112  63.576  1.00 75.56           N  
ATOM   2252  CZ  ARG A 284     -46.708 -23.079  64.193  1.00 75.56           C  
ATOM   2253  N   ILE A 285     -39.493 -22.795  63.859  1.00 73.61           N  
ATOM   2254  CA  ILE A 285     -38.345 -23.277  63.076  1.00 73.61           C  
ATOM   2255  C   ILE A 285     -37.041 -23.076  63.864  1.00 73.61           C  
ATOM   2256  CB  ILE A 285     -38.333 -22.609  61.680  1.00 73.61           C  
ATOM   2257  O   ILE A 285     -36.245 -24.008  63.974  1.00 73.61           O  
ATOM   2258  CG1 ILE A 285     -39.547 -23.078  60.843  1.00 73.61           C  
ATOM   2259  CG2 ILE A 285     -37.034 -22.936  60.924  1.00 73.61           C  
ATOM   2260  CD1 ILE A 285     -39.846 -22.177  59.638  1.00 73.61           C  
ATOM   2261  N   ALA A 286     -36.865 -21.923  64.517  1.00 73.99           N  
ATOM   2262  CA  ALA A 286     -35.700 -21.645  65.359  1.00 73.99           C  
ATOM   2263  C   ALA A 286     -35.605 -22.580  66.582  1.00 73.99           C  
ATOM   2264  CB  ALA A 286     -35.755 -20.172  65.779  1.00 73.99           C  
ATOM   2265  O   ALA A 286     -34.518 -23.055  66.914  1.00 73.99           O  
ATOM   2266  N   LYS A 287     -36.736 -22.903  67.231  1.00 68.96           N  
ATOM   2267  CA  LYS A 287     -36.782 -23.871  68.345  1.00 68.96           C  
ATOM   2268  C   LYS A 287     -36.489 -25.305  67.888  1.00 68.96           C  
ATOM   2269  CB  LYS A 287     -38.129 -23.767  69.092  1.00 68.96           C  
ATOM   2270  O   LYS A 287     -35.886 -26.059  68.647  1.00 68.96           O  
ATOM   2271  CG  LYS A 287     -38.174 -22.521  69.998  1.00 68.96           C  
ATOM   2272  CD  LYS A 287     -39.551 -22.258  70.639  1.00 68.96           C  
ATOM   2273  CE  LYS A 287     -39.474 -20.937  71.431  1.00 68.96           C  
ATOM   2274  NZ  LYS A 287     -40.786 -20.279  71.678  1.00 68.96           N  
ATOM   2275  N   LYS A 288     -36.855 -25.675  66.653  1.00 67.68           N  
ATOM   2276  CA  LYS A 288     -36.495 -26.976  66.060  1.00 67.68           C  
ATOM   2277  C   LYS A 288     -35.009 -27.060  65.696  1.00 67.68           C  
ATOM   2278  CB  LYS A 288     -37.392 -27.291  64.854  1.00 67.68           C  
ATOM   2279  O   LYS A 288     -34.393 -28.077  65.978  1.00 67.68           O  
ATOM   2280  CG  LYS A 288     -38.793 -27.755  65.285  1.00 67.68           C  
ATOM   2281  CD  LYS A 288     -39.637 -28.125  64.058  1.00 67.68           C  
ATOM   2282  CE  LYS A 288     -41.007 -28.670  64.478  1.00 67.68           C  
ATOM   2283  NZ  LYS A 288     -41.795 -29.118  63.300  1.00 67.68           N  
ATOM   2284  N   LEU A 289     -34.419 -25.990  65.159  1.00 57.89           N  
ATOM   2285  CA  LEU A 289     -32.993 -25.943  64.800  1.00 57.89           C  
ATOM   2286  C   LEU A 289     -32.055 -25.941  66.018  1.00 57.89           C  
ATOM   2287  CB  LEU A 289     -32.750 -24.708  63.913  1.00 57.89           C  
ATOM   2288  O   LEU A 289     -30.956 -26.477  65.938  1.00 57.89           O  
ATOM   2289  CG  LEU A 289     -33.121 -24.960  62.440  1.00 57.89           C  
ATOM   2290  CD1 LEU A 289     -33.471 -23.647  61.748  1.00 57.89           C  
ATOM   2291  CD2 LEU A 289     -31.958 -25.601  61.680  1.00 57.89           C  
ATOM   2292  N   LYS A 290     -32.476 -25.378  67.159  1.00 49.79           N  
ATOM   2293  CA  LYS A 290     -31.646 -25.323  68.378  1.00 49.79           C  
ATOM   2294  C   LYS A 290     -31.636 -26.611  69.209  1.00 49.79           C  
ATOM   2295  CB  LYS A 290     -32.039 -24.106  69.232  1.00 49.79           C  
ATOM   2296  O   LYS A 290     -30.847 -26.699  70.147  1.00 49.79           O  
ATOM   2297  CG  LYS A 290     -31.522 -22.799  68.612  1.00 49.79           C  
ATOM   2298  CD  LYS A 290     -31.788 -21.600  69.533  1.00 49.79           C  
ATOM   2299  CE  LYS A 290     -31.187 -20.333  68.911  1.00 49.79           C  
ATOM   2300  NZ  LYS A 290     -31.335 -19.146  69.793  1.00 49.79           N  
ATOM   2301  N   LYS A 291     -32.487 -27.599  68.911  1.00 40.98           N  
ATOM   2302  CA  LYS A 291     -32.593 -28.810  69.744  1.00 40.98           C  
ATOM   2303  C   LYS A 291     -31.519 -29.870  69.454  1.00 40.98           C  
ATOM   2304  CB  LYS A 291     -34.035 -29.344  69.715  1.00 40.98           C  
ATOM   2305  O   LYS A 291     -31.283 -30.711  70.314  1.00 40.98           O  
ATOM   2306  CG  LYS A 291     -34.252 -30.398  70.813  1.00 40.98           C  
ATOM   2307  CD  LYS A 291     -35.725 -30.755  71.012  1.00 40.98           C  
ATOM   2308  CE  LYS A 291     -35.793 -31.875  72.056  1.00 40.98           C  
ATOM   2309  NZ  LYS A 291     -37.187 -32.299  72.326  1.00 40.98           N  
ATOM   2310  N   ASP A 292     -30.787 -29.776  68.343  1.00 39.33           N  
ATOM   2311  CA  ASP A 292     -29.883 -30.855  67.911  1.00 39.33           C  
ATOM   2312  C   ASP A 292     -28.384 -30.526  68.019  1.00 39.33           C  
ATOM   2313  CB  ASP A 292     -30.323 -31.391  66.540  1.00 39.33           C  
ATOM   2314  O   ASP A 292     -27.559 -31.074  67.292  1.00 39.33           O  
ATOM   2315  CG  ASP A 292     -31.686 -32.099  66.581  1.00 39.33           C  
ATOM   2316  OD1 ASP A 292     -32.127 -32.515  67.679  1.00 39.33           O  
ATOM   2317  OD2 ASP A 292     -32.292 -32.225  65.496  1.00 39.33           O  
ATOM   2318  N   THR A 293     -27.995 -29.678  68.975  1.00 37.89           N  
ATOM   2319  CA  THR A 293     -26.580 -29.477  69.340  1.00 37.89           C  
ATOM   2320  C   THR A 293     -26.410 -29.255  70.844  1.00 37.89           C  
ATOM   2321  CB  THR A 293     -25.896 -28.353  68.531  1.00 37.89           C  
ATOM   2322  O   THR A 293     -25.987 -28.187  71.274  1.00 37.89           O  
ATOM   2323  CG2 THR A 293     -25.612 -28.717  67.075  1.00 37.89           C  
ATOM   2324  OG1 THR A 293     -26.678 -27.182  68.545  1.00 37.89           O  
ATOM   2325  N   SER A 294     -26.775 -30.235  71.677  1.00 32.83           N  
ATOM   2326  CA  SER A 294     -26.116 -30.491  72.977  1.00 32.83           C  
ATOM   2327  C   SER A 294     -26.688 -31.716  73.713  1.00 32.83           C  
ATOM   2328  CB  SER A 294     -26.104 -29.287  73.946  1.00 32.83           C  
ATOM   2329  O   SER A 294     -27.846 -31.753  74.101  1.00 32.83           O  
ATOM   2330  OG  SER A 294     -27.191 -28.410  73.767  1.00 32.83           O  
ATOM   2331  N   ALA A 295     -25.793 -32.677  73.958  1.00 32.10           N  
ATOM   2332  CA  ALA A 295     -25.701 -33.536  75.142  1.00 32.10           C  
ATOM   2333  C   ALA A 295     -26.835 -34.531  75.521  1.00 32.10           C  
ATOM   2334  CB  ALA A 295     -25.278 -32.650  76.322  1.00 32.10           C  
ATOM   2335  O   ALA A 295     -27.836 -34.193  76.138  1.00 32.10           O  
ATOM   2336  N   ASN A 296     -26.461 -35.811  75.372  1.00 26.72           N  
ATOM   2337  CA  ASN A 296     -26.411 -36.832  76.434  1.00 26.72           C  
ATOM   2338  C   ASN A 296     -27.686 -37.624  76.824  1.00 26.72           C  
ATOM   2339  CB  ASN A 296     -25.654 -36.266  77.654  1.00 26.72           C  
ATOM   2340  O   ASN A 296     -28.513 -37.185  77.614  1.00 26.72           O  
ATOM   2341  CG  ASN A 296     -25.046 -37.348  78.524  1.00 26.72           C  
ATOM   2342  ND2 ASN A 296     -25.105 -37.214  79.826  1.00 26.72           N  
ATOM   2343  OD1 ASN A 296     -24.472 -38.307  78.041  1.00 26.72           O  
ATOM   2344  N   VAL A 297     -27.710 -38.873  76.334  1.00 27.58           N  
ATOM   2345  CA  VAL A 297     -28.042 -40.146  77.016  1.00 27.58           C  
ATOM   2346  C   VAL A 297     -29.192 -40.135  78.034  1.00 27.58           C  
ATOM   2347  CB  VAL A 297     -26.768 -40.753  77.661  1.00 27.58           C  
ATOM   2348  O   VAL A 297     -29.017 -39.736  79.182  1.00 27.58           O  
ATOM   2349  CG1 VAL A 297     -27.007 -42.156  78.243  1.00 27.58           C  
ATOM   2350  CG2 VAL A 297     -25.633 -40.906  76.633  1.00 27.58           C  
ATOM   2351  N   LYS A 298     -30.310 -40.766  77.644  1.00 27.19           N  
ATOM   2352  CA  LYS A 298     -31.044 -41.781  78.431  1.00 27.19           C  
ATOM   2353  C   LYS A 298     -32.111 -42.439  77.550  1.00 27.19           C  
ATOM   2354  CB  LYS A 298     -31.657 -41.190  79.719  1.00 27.19           C  
ATOM   2355  O   LYS A 298     -33.221 -41.941  77.405  1.00 27.19           O  
ATOM   2356  CG  LYS A 298     -30.797 -41.538  80.948  1.00 27.19           C  
ATOM   2357  CD  LYS A 298     -31.200 -40.701  82.164  1.00 27.19           C  
ATOM   2358  CE  LYS A 298     -30.175 -40.891  83.285  1.00 27.19           C  
ATOM   2359  NZ  LYS A 298     -30.584 -40.173  84.517  1.00 27.19           N  
ATOM   2360  N   SER A 299     -31.738 -43.565  76.954  1.00 27.06           N  
ATOM   2361  CA  SER A 299     -32.642 -44.529  76.333  1.00 27.06           C  
ATOM   2362  C   SER A 299     -32.935 -45.648  77.335  1.00 27.06           C  
ATOM   2363  CB  SER A 299     -32.000 -45.099  75.060  1.00 27.06           C  
ATOM   2364  O   SER A 299     -32.023 -46.366  77.738  1.00 27.06           O  
ATOM   2365  OG  SER A 299     -30.701 -45.587  75.348  1.00 27.06           O  
ATOM   2366  N   ALA A 300     -34.201 -45.795  77.712  1.00 24.86           N  
ATOM   2367  CA  ALA A 300     -34.786 -47.023  78.234  1.00 24.86           C  
ATOM   2368  C   ALA A 300     -36.133 -47.168  77.521  1.00 24.86           C  
ATOM   2369  CB  ALA A 300     -34.934 -46.940  79.759  1.00 24.86           C  
ATOM   2370  O   ALA A 300     -36.960 -46.260  77.590  1.00 24.86           O  
ATOM   2371  N   GLY A 301     -36.310 -48.246  76.764  1.00 26.39           N  
ATOM   2372  CA  GLY A 301     -37.492 -48.439  75.927  1.00 26.39           C  
ATOM   2373  C   GLY A 301     -37.188 -49.349  74.752  1.00 26.39           C  
ATOM   2374  O   GLY A 301     -37.028 -48.889  73.627  1.00 26.39           O  
ATOM   2375  N   GLU A 302     -37.039 -50.629  75.070  1.00 25.41           N  
ATOM   2376  CA  GLU A 302     -36.958 -51.747  74.138  1.00 25.41           C  
ATOM   2377  C   GLU A 302     -38.274 -51.877  73.358  1.00 25.41           C  
ATOM   2378  CB  GLU A 302     -36.688 -53.027  74.948  1.00 25.41           C  
ATOM   2379  O   GLU A 302     -39.361 -51.726  73.915  1.00 25.41           O  
ATOM   2380  CG  GLU A 302     -35.329 -52.983  75.674  1.00 25.41           C  
ATOM   2381  CD  GLU A 302     -35.123 -54.130  76.675  1.00 25.41           C  
ATOM   2382  OE1 GLU A 302     -33.940 -54.447  76.929  1.00 25.41           O  
ATOM   2383  OE2 GLU A 302     -36.130 -54.623  77.228  1.00 25.41           O  
ATOM   2384  N   GLY A 303     -38.167 -52.146  72.060  1.00 28.39           N  
ATOM   2385  CA  GLY A 303     -39.304 -52.298  71.159  1.00 28.39           C  
ATOM   2386  C   GLY A 303     -38.817 -52.474  69.729  1.00 28.39           C  
ATOM   2387  O   GLY A 303     -38.746 -51.519  68.962  1.00 28.39           O  
ATOM   2388  N   GLU A 304     -38.404 -53.697  69.408  1.00 26.53           N  
ATOM   2389  CA  GLU A 304     -38.020 -54.140  68.071  1.00 26.53           C  
ATOM   2390  C   GLU A 304     -39.178 -53.997  67.074  1.00 26.53           C  
ATOM   2391  CB  GLU A 304     -37.679 -55.645  68.126  1.00 26.53           C  
ATOM   2392  O   GLU A 304     -40.167 -54.693  67.251  1.00 26.53           O  
ATOM   2393  CG  GLU A 304     -36.521 -56.055  69.038  1.00 26.53           C  
ATOM   2394  CD  GLU A 304     -36.165 -57.536  68.816  1.00 26.53           C  
ATOM   2395  OE1 GLU A 304     -34.953 -57.810  68.654  1.00 26.53           O  
ATOM   2396  OE2 GLU A 304     -37.095 -58.369  68.753  1.00 26.53           O  
ATOM   2397  N   VAL A 305     -39.034 -53.201  66.001  1.00 30.62           N  
ATOM   2398  CA  VAL A 305     -39.573 -53.506  64.655  1.00 30.62           C  
ATOM   2399  C   VAL A 305     -38.726 -52.786  63.579  1.00 30.62           C  
ATOM   2400  CB  VAL A 305     -41.083 -53.181  64.451  1.00 30.62           C  
ATOM   2401  O   VAL A 305     -38.619 -51.565  63.551  1.00 30.62           O  
ATOM   2402  CG1 VAL A 305     -41.564 -53.660  63.074  1.00 30.62           C  
ATOM   2403  CG2 VAL A 305     -42.074 -53.849  65.414  1.00 30.62           C  
ATOM   2404  N   GLU A 306     -38.124 -53.599  62.707  1.00 31.40           N  
ATOM   2405  CA  GLU A 306     -37.706 -53.362  61.309  1.00 31.40           C  
ATOM   2406  C   GLU A 306     -36.640 -52.305  60.944  1.00 31.40           C  
ATOM   2407  CB  GLU A 306     -38.917 -53.368  60.372  1.00 31.40           C  
ATOM   2408  O   GLU A 306     -36.878 -51.186  60.497  1.00 31.40           O  
ATOM   2409  CG  GLU A 306     -39.541 -54.778  60.379  1.00 31.40           C  
ATOM   2410  CD  GLU A 306     -40.762 -54.928  59.470  1.00 31.40           C  
ATOM   2411  OE1 GLU A 306     -41.238 -56.080  59.378  1.00 31.40           O  
ATOM   2412  OE2 GLU A 306     -41.164 -53.926  58.841  1.00 31.40           O  
ATOM   2413  N   LYS A 307     -35.397 -52.800  60.943  1.00 35.20           N  
ATOM   2414  CA  LYS A 307     -34.281 -52.333  60.112  1.00 35.20           C  
ATOM   2415  C   LYS A 307     -34.559 -52.656  58.632  1.00 35.20           C  
ATOM   2416  CB  LYS A 307     -33.008 -53.100  60.544  1.00 35.20           C  
ATOM   2417  O   LYS A 307     -34.546 -53.839  58.301  1.00 35.20           O  
ATOM   2418  CG  LYS A 307     -32.560 -52.881  61.997  1.00 35.20           C  
ATOM   2419  CD  LYS A 307     -31.488 -53.909  62.400  1.00 35.20           C  
ATOM   2420  CE  LYS A 307     -31.062 -53.672  63.855  1.00 35.20           C  
ATOM   2421  NZ  LYS A 307     -30.207 -54.767  64.381  1.00 35.20           N  
ATOM   2422  N   LYS A 308     -34.704 -51.654  57.748  1.00 41.83           N  
ATOM   2423  CA  LYS A 308     -34.184 -51.630  56.348  1.00 41.83           C  
ATOM   2424  C   LYS A 308     -34.779 -50.478  55.517  1.00 41.83           C  
ATOM   2425  CB  LYS A 308     -34.455 -52.954  55.580  1.00 41.83           C  
ATOM   2426  O   LYS A 308     -35.859 -50.619  54.962  1.00 41.83           O  
ATOM   2427  CG  LYS A 308     -33.260 -53.927  55.599  1.00 41.83           C  
ATOM   2428  CD  LYS A 308     -33.710 -55.319  55.141  1.00 41.83           C  
ATOM   2429  CE  LYS A 308     -32.543 -56.310  55.161  1.00 41.83           C  
ATOM   2430  NZ  LYS A 308     -32.988 -57.661  54.738  1.00 41.83           N  
ATOM   2431  N   SER A 309     -34.010 -49.398  55.344  1.00 45.23           N  
ATOM   2432  CA  SER A 309     -33.983 -48.579  54.101  1.00 45.23           C  
ATOM   2433  C   SER A 309     -32.913 -47.466  54.082  1.00 45.23           C  
ATOM   2434  CB  SER A 309     -35.349 -47.962  53.746  1.00 45.23           C  
ATOM   2435  O   SER A 309     -32.902 -46.645  53.170  1.00 45.23           O  
ATOM   2436  OG  SER A 309     -35.798 -47.139  54.796  1.00 45.23           O  
ATOM   2437  N   VAL A 310     -31.957 -47.441  55.022  1.00 51.21           N  
ATOM   2438  CA  VAL A 310     -30.923 -46.383  55.096  1.00 51.21           C  
ATOM   2439  C   VAL A 310     -29.749 -46.584  54.112  1.00 51.21           C  
ATOM   2440  CB  VAL A 310     -30.465 -46.162  56.563  1.00 51.21           C  
ATOM   2441  O   VAL A 310     -28.873 -45.736  54.023  1.00 51.21           O  
ATOM   2442  CG1 VAL A 310     -29.523 -44.968  56.762  1.00 51.21           C  
ATOM   2443  CG2 VAL A 310     -31.677 -45.900  57.476  1.00 51.21           C  
ATOM   2444  N   SER A 311     -29.698 -47.651  53.304  1.00 66.55           N  
ATOM   2445  CA  SER A 311     -28.488 -47.914  52.501  1.00 66.55           C  
ATOM   2446  C   SER A 311     -28.306 -46.964  51.307  1.00 66.55           C  
ATOM   2447  CB  SER A 311     -28.391 -49.385  52.094  1.00 66.55           C  
ATOM   2448  O   SER A 311     -27.234 -46.395  51.142  1.00 66.55           O  
ATOM   2449  OG  SER A 311     -29.482 -49.778  51.283  1.00 66.55           O  
ATOM   2450  N   ARG A 312     -29.343 -46.700  50.497  1.00 80.14           N  
ATOM   2451  CA  ARG A 312     -29.128 -46.095  49.165  1.00 80.14           C  
ATOM   2452  C   ARG A 312     -28.889 -44.580  49.157  1.00 80.14           C  
ATOM   2453  CB  ARG A 312     -30.261 -46.526  48.222  1.00 80.14           C  
ATOM   2454  O   ARG A 312     -28.076 -44.095  48.378  1.00 80.14           O  
ATOM   2455  CG  ARG A 312     -29.921 -46.219  46.755  1.00 80.14           C  
ATOM   2456  CD  ARG A 312     -30.848 -46.995  45.812  1.00 80.14           C  
ATOM   2457  NE  ARG A 312     -30.541 -46.717  44.394  1.00 80.14           N  
ATOM   2458  NH1 ARG A 312     -29.574 -48.730  43.824  1.00 80.14           N  
ATOM   2459  NH2 ARG A 312     -29.828 -47.147  42.277  1.00 80.14           N  
ATOM   2460  CZ  ARG A 312     -29.986 -47.533  43.512  1.00 80.14           C  
ATOM   2461  N   SER A 313     -29.587 -43.804  49.987  1.00 78.66           N  
ATOM   2462  CA  SER A 313     -29.449 -42.334  49.996  1.00 78.66           C  
ATOM   2463  C   SER A 313     -28.155 -41.865  50.672  1.00 78.66           C  
ATOM   2464  CB  SER A 313     -30.671 -41.695  50.660  1.00 78.66           C  
ATOM   2465  O   SER A 313     -27.554 -40.875  50.245  1.00 78.66           O  
ATOM   2466  OG  SER A 313     -30.839 -42.220  51.961  1.00 78.66           O  
ATOM   2467  N   GLU A 314     -27.687 -42.588  51.693  1.00 81.68           N  
ATOM   2468  CA  GLU A 314     -26.390 -42.333  52.323  1.00 81.68           C  
ATOM   2469  C   GLU A 314     -25.216 -42.766  51.439  1.00 81.68           C  
ATOM   2470  CB  GLU A 314     -26.291 -43.029  53.682  1.00 81.68           C  
ATOM   2471  O   GLU A 314     -24.205 -42.061  51.398  1.00 81.68           O  
ATOM   2472  CG  GLU A 314     -27.225 -42.419  54.737  1.00 81.68           C  
ATOM   2473  CD  GLU A 314     -26.831 -42.836  56.163  1.00 81.68           C  
ATOM   2474  OE1 GLU A 314     -27.240 -42.107  57.092  1.00 81.68           O  
ATOM   2475  OE2 GLU A 314     -26.048 -43.806  56.313  1.00 81.68           O  
ATOM   2476  N   GLU A 315     -25.351 -43.872  50.697  1.00 86.09           N  
ATOM   2477  CA  GLU A 315     -24.384 -44.296  49.674  1.00 86.09           C  
ATOM   2478  C   GLU A 315     -24.215 -43.217  48.594  1.00 86.09           C  
ATOM   2479  CB  GLU A 315     -24.818 -45.639  49.062  1.00 86.09           C  
ATOM   2480  O   GLU A 315     -23.097 -42.749  48.377  1.00 86.09           O  
ATOM   2481  CG  GLU A 315     -24.444 -46.832  49.963  1.00 86.09           C  
ATOM   2482  CD  GLU A 315     -25.202 -48.135  49.629  1.00 86.09           C  
ATOM   2483  OE1 GLU A 315     -25.078 -49.087  50.436  1.00 86.09           O  
ATOM   2484  OE2 GLU A 315     -25.937 -48.185  48.613  1.00 86.09           O  
ATOM   2485  N   LEU A 316     -25.315 -42.710  48.024  1.00 85.86           N  
ATOM   2486  CA  LEU A 316     -25.279 -41.641  47.014  1.00 85.86           C  
ATOM   2487  C   LEU A 316     -24.615 -40.353  47.533  1.00 85.86           C  
ATOM   2488  CB  LEU A 316     -26.715 -41.343  46.547  1.00 85.86           C  
ATOM   2489  O   LEU A 316     -23.847 -39.704  46.821  1.00 85.86           O  
ATOM   2490  CG  LEU A 316     -27.336 -42.434  45.656  1.00 85.86           C  
ATOM   2491  CD1 LEU A 316     -28.830 -42.151  45.478  1.00 85.86           C  
ATOM   2492  CD2 LEU A 316     -26.692 -42.486  44.271  1.00 85.86           C  
ATOM   2493  N   ARG A 317     -24.860 -39.973  48.797  1.00 84.65           N  
ATOM   2494  CA  ARG A 317     -24.195 -38.809  49.414  1.00 84.65           C  
ATOM   2495  C   ARG A 317     -22.696 -39.030  49.619  1.00 84.65           C  
ATOM   2496  CB  ARG A 317     -24.877 -38.437  50.740  1.00 84.65           C  
ATOM   2497  O   ARG A 317     -21.929 -38.072  49.496  1.00 84.65           O  
ATOM   2498  CG  ARG A 317     -25.938 -37.347  50.540  1.00 84.65           C  
ATOM   2499  CD  ARG A 317     -26.616 -37.020  51.876  1.00 84.65           C  
ATOM   2500  NE  ARG A 317     -27.494 -35.836  51.772  1.00 84.65           N  
ATOM   2501  NH1 ARG A 317     -28.663 -36.153  53.727  1.00 84.65           N  
ATOM   2502  NH2 ARG A 317     -29.106 -34.375  52.457  1.00 84.65           N  
ATOM   2503  CZ  ARG A 317     -28.413 -35.462  52.649  1.00 84.65           C  
ATOM   2504  N   LYS A 318     -22.266 -40.252  49.944  1.00 88.06           N  
ATOM   2505  CA  LYS A 318     -20.841 -40.599  50.074  1.00 88.06           C  
ATOM   2506  C   LYS A 318     -20.148 -40.591  48.710  1.00 88.06           C  
ATOM   2507  CB  LYS A 318     -20.686 -41.948  50.795  1.00 88.06           C  
ATOM   2508  O   LYS A 318     -19.088 -39.977  48.601  1.00 88.06           O  
ATOM   2509  CG  LYS A 318     -20.977 -41.837  52.302  1.00 88.06           C  
ATOM   2510  CD  LYS A 318     -21.013 -43.225  52.957  1.00 88.06           C  
ATOM   2511  CE  LYS A 318     -21.401 -43.114  54.438  1.00 88.06           C  
ATOM   2512  NZ  LYS A 318     -21.691 -44.442  55.036  1.00 88.06           N  
ATOM   2513  N   GLU A 319     -20.779 -41.143  47.674  1.00 87.79           N  
ATOM   2514  CA  GLU A 319     -20.278 -41.101  46.291  1.00 87.79           C  
ATOM   2515  C   GLU A 319     -20.141 -39.662  45.773  1.00 87.79           C  
ATOM   2516  CB  GLU A 319     -21.212 -41.890  45.363  1.00 87.79           C  
ATOM   2517  O   GLU A 319     -19.089 -39.281  45.259  1.00 87.79           O  
ATOM   2518  CG  GLU A 319     -21.094 -43.408  45.556  1.00 87.79           C  
ATOM   2519  CD  GLU A 319     -21.979 -44.201  44.579  1.00 87.79           C  
ATOM   2520  OE1 GLU A 319     -21.761 -45.428  44.485  1.00 87.79           O  
ATOM   2521  OE2 GLU A 319     -22.861 -43.584  43.937  1.00 87.79           O  
ATOM   2522  N   ALA A 320     -21.151 -38.813  45.996  1.00 89.38           N  
ATOM   2523  CA  ALA A 320     -21.100 -37.405  45.598  1.00 89.38           C  
ATOM   2524  C   ALA A 320     -19.957 -36.638  46.291  1.00 89.38           C  
ATOM   2525  CB  ALA A 320     -22.463 -36.770  45.897  1.00 89.38           C  
ATOM   2526  O   ALA A 320     -19.260 -35.832  45.666  1.00 89.38           O  
ATOM   2527  N   ARG A 321     -19.717 -36.905  47.583  1.00 90.45           N  
ATOM   2528  CA  ARG A 321     -18.587 -36.321  48.328  1.00 90.45           C  
ATOM   2529  C   ARG A 321     -17.239 -36.824  47.807  1.00 90.45           C  
ATOM   2530  CB  ARG A 321     -18.739 -36.609  49.829  1.00 90.45           C  
ATOM   2531  O   ARG A 321     -16.296 -36.036  47.722  1.00 90.45           O  
ATOM   2532  CG  ARG A 321     -19.832 -35.747  50.479  1.00 90.45           C  
ATOM   2533  CD  ARG A 321     -20.046 -36.181  51.934  1.00 90.45           C  
ATOM   2534  NE  ARG A 321     -21.110 -35.396  52.591  1.00 90.45           N  
ATOM   2535  NH1 ARG A 321     -20.868 -36.266  54.705  1.00 90.45           N  
ATOM   2536  NH2 ARG A 321     -22.431 -34.724  54.325  1.00 90.45           N  
ATOM   2537  CZ  ARG A 321     -21.463 -35.466  53.864  1.00 90.45           C  
ATOM   2538  N   GLN A 322     -17.147 -38.099  47.433  1.00 92.61           N  
ATOM   2539  CA  GLN A 322     -15.934 -38.689  46.873  1.00 92.61           C  
ATOM   2540  C   GLN A 322     -15.595 -38.098  45.496  1.00 92.61           C  
ATOM   2541  CB  GLN A 322     -16.089 -40.214  46.853  1.00 92.61           C  
ATOM   2542  O   GLN A 322     -14.467 -37.641  45.305  1.00 92.61           O  
ATOM   2543  CG  GLN A 322     -14.793 -40.914  46.422  1.00 92.61           C  
ATOM   2544  CD  GLN A 322     -14.838 -42.425  46.623  1.00 92.61           C  
ATOM   2545  NE2 GLN A 322     -13.835 -43.133  46.160  1.00 92.61           N  
ATOM   2546  OE1 GLN A 322     -15.739 -42.986  47.223  1.00 92.61           O  
ATOM   2547  N   LEU A 323     -16.578 -37.978  44.595  1.00 89.17           N  
ATOM   2548  CA  LEU A 323     -16.406 -37.345  43.279  1.00 89.17           C  
ATOM   2549  C   LEU A 323     -15.965 -35.879  43.389  1.00 89.17           C  
ATOM   2550  CB  LEU A 323     -17.725 -37.442  42.489  1.00 89.17           C  
ATOM   2551  O   LEU A 323     -15.078 -35.436  42.658  1.00 89.17           O  
ATOM   2552  CG  LEU A 323     -17.990 -38.823  41.864  1.00 89.17           C  
ATOM   2553  CD1 LEU A 323     -19.411 -38.855  41.300  1.00 89.17           C  
ATOM   2554  CD2 LEU A 323     -17.018 -39.122  40.719  1.00 89.17           C  
ATOM   2555  N   LYS A 324     -16.522 -35.120  44.344  1.00 89.56           N  
ATOM   2556  CA  LYS A 324     -16.111 -33.726  44.585  1.00 89.56           C  
ATOM   2557  C   LYS A 324     -14.653 -33.637  45.059  1.00 89.56           C  
ATOM   2558  CB  LYS A 324     -17.112 -33.062  45.550  1.00 89.56           C  
ATOM   2559  O   LYS A 324     -13.925 -32.740  44.630  1.00 89.56           O  
ATOM   2560  CG  LYS A 324     -17.058 -31.523  45.506  1.00 89.56           C  
ATOM   2561  CD  LYS A 324     -18.216 -30.890  46.304  1.00 89.56           C  
ATOM   2562  CE  LYS A 324     -18.221 -29.357  46.154  1.00 89.56           C  
ATOM   2563  NZ  LYS A 324     -19.393 -28.709  46.809  1.00 89.56           N  
ATOM   2564  N   ARG A 325     -14.199 -34.585  45.892  1.00 89.94           N  
ATOM   2565  CA  ARG A 325     -12.798 -34.670  46.345  1.00 89.94           C  
ATOM   2566  C   ARG A 325     -11.848 -35.050  45.207  1.00 89.94           C  
ATOM   2567  CB  ARG A 325     -12.686 -35.640  47.536  1.00 89.94           C  
ATOM   2568  O   ARG A 325     -10.783 -34.448  45.090  1.00 89.94           O  
ATOM   2569  CG  ARG A 325     -11.350 -35.453  48.273  1.00 89.94           C  
ATOM   2570  CD  ARG A 325     -11.239 -36.305  49.547  1.00 89.94           C  
ATOM   2571  NE  ARG A 325     -10.518 -37.576  49.327  1.00 89.94           N  
ATOM   2572  NH1 ARG A 325      -9.806 -37.891  51.494  1.00 89.94           N  
ATOM   2573  NH2 ARG A 325      -9.181 -39.331  49.914  1.00 89.94           N  
ATOM   2574  CZ  ARG A 325      -9.842 -38.256  50.241  1.00 89.94           C  
ATOM   2575  N   GLU A 326     -12.233 -35.997  44.355  1.00 90.17           N  
ATOM   2576  CA  GLU A 326     -11.445 -36.394  43.180  1.00 90.17           C  
ATOM   2577  C   GLU A 326     -11.331 -35.269  42.148  1.00 90.17           C  
ATOM   2578  CB  GLU A 326     -12.043 -37.649  42.533  1.00 90.17           C  
ATOM   2579  O   GLU A 326     -10.238 -35.020  41.639  1.00 90.17           O  
ATOM   2580  CG  GLU A 326     -11.699 -38.902  43.349  1.00 90.17           C  
ATOM   2581  CD  GLU A 326     -12.251 -40.197  42.738  1.00 90.17           C  
ATOM   2582  OE1 GLU A 326     -12.007 -41.249  43.374  1.00 90.17           O  
ATOM   2583  OE2 GLU A 326     -12.900 -40.122  41.673  1.00 90.17           O  
ATOM   2584  N   LEU A 327     -12.410 -34.520  41.897  1.00 89.54           N  
ATOM   2585  CA  LEU A 327     -12.387 -33.357  41.004  1.00 89.54           C  
ATOM   2586  C   LEU A 327     -11.456 -32.249  41.506  1.00 89.54           C  
ATOM   2587  CB  LEU A 327     -13.815 -32.812  40.830  1.00 89.54           C  
ATOM   2588  O   LEU A 327     -10.710 -31.666  40.714  1.00 89.54           O  
ATOM   2589  CG  LEU A 327     -14.630 -33.546  39.752  1.00 89.54           C  
ATOM   2590  CD1 LEU A 327     -16.090 -33.101  39.835  1.00 89.54           C  
ATOM   2591  CD2 LEU A 327     -14.118 -33.218  38.343  1.00 89.54           C  
ATOM   2592  N   LEU A 328     -11.465 -31.964  42.812  1.00 88.43           N  
ATOM   2593  CA  LEU A 328     -10.549 -30.991  43.409  1.00 88.43           C  
ATOM   2594  C   LEU A 328      -9.092 -31.463  43.329  1.00 88.43           C  
ATOM   2595  CB  LEU A 328     -10.972 -30.693  44.858  1.00 88.43           C  
ATOM   2596  O   LEU A 328      -8.226 -30.684  42.928  1.00 88.43           O  
ATOM   2597  CG  LEU A 328     -12.214 -29.790  44.976  1.00 88.43           C  
ATOM   2598  CD1 LEU A 328     -12.641 -29.703  46.441  1.00 88.43           C  
ATOM   2599  CD2 LEU A 328     -11.945 -28.366  44.475  1.00 88.43           C  
ATOM   2600  N   ALA A 329      -8.825 -32.740  43.614  1.00 89.04           N  
ATOM   2601  CA  ALA A 329      -7.489 -33.318  43.488  1.00 89.04           C  
ATOM   2602  C   ALA A 329      -6.990 -33.320  42.030  1.00 89.04           C  
ATOM   2603  CB  ALA A 329      -7.514 -34.730  44.082  1.00 89.04           C  
ATOM   2604  O   ALA A 329      -5.829 -33.008  41.772  1.00 89.04           O  
ATOM   2605  N   ALA A 330      -7.859 -33.614  41.057  1.00 86.70           N  
ATOM   2606  CA  ALA A 330      -7.530 -33.557  39.633  1.00 86.70           C  
ATOM   2607  C   ALA A 330      -7.249 -32.121  39.162  1.00 86.70           C  
ATOM   2608  CB  ALA A 330      -8.671 -34.199  38.836  1.00 86.70           C  
ATOM   2609  O   ALA A 330      -6.315 -31.905  38.387  1.00 86.70           O  
ATOM   2610  N   LYS A 331      -8.004 -31.126  39.654  1.00 85.69           N  
ATOM   2611  CA  LYS A 331      -7.717 -29.703  39.406  1.00 85.69           C  
ATOM   2612  C   LYS A 331      -6.361 -29.295  39.983  1.00 85.69           C  
ATOM   2613  CB  LYS A 331      -8.838 -28.801  39.959  1.00 85.69           C  
ATOM   2614  O   LYS A 331      -5.578 -28.681  39.265  1.00 85.69           O  
ATOM   2615  CG  LYS A 331      -9.870 -28.423  38.884  1.00 85.69           C  
ATOM   2616  CD  LYS A 331     -10.903 -27.427  39.437  1.00 85.69           C  
ATOM   2617  CE  LYS A 331     -11.823 -26.904  38.322  1.00 85.69           C  
ATOM   2618  NZ  LYS A 331     -12.836 -25.939  38.831  1.00 85.69           N  
ATOM   2619  N   GLN A 332      -6.056 -29.671  41.225  1.00 80.40           N  
ATOM   2620  CA  GLN A 332      -4.763 -29.362  41.848  1.00 80.40           C  
ATOM   2621  C   GLN A 332      -3.597 -30.034  41.110  1.00 80.40           C  
ATOM   2622  CB  GLN A 332      -4.783 -29.750  43.330  1.00 80.40           C  
ATOM   2623  O   GLN A 332      -2.633 -29.354  40.775  1.00 80.40           O  
ATOM   2624  CG  GLN A 332      -5.616 -28.764  44.166  1.00 80.40           C  
ATOM   2625  CD  GLN A 332      -5.664 -29.140  45.644  1.00 80.40           C  
ATOM   2626  NE2 GLN A 332      -6.232 -28.305  46.486  1.00 80.40           N  
ATOM   2627  OE1 GLN A 332      -5.215 -30.187  46.074  1.00 80.40           O  
ATOM   2628  N   LYS A 333      -3.722 -31.314  40.731  1.00 83.17           N  
ATOM   2629  CA  LYS A 333      -2.712 -32.011  39.913  1.00 83.17           C  
ATOM   2630  C   LYS A 333      -2.519 -31.375  38.535  1.00 83.17           C  
ATOM   2631  CB  LYS A 333      -3.074 -33.493  39.753  1.00 83.17           C  
ATOM   2632  O   LYS A 333      -1.397 -31.340  38.044  1.00 83.17           O  
ATOM   2633  CG  LYS A 333      -2.787 -34.301  41.025  1.00 83.17           C  
ATOM   2634  CD  LYS A 333      -3.108 -35.783  40.798  1.00 83.17           C  
ATOM   2635  CE  LYS A 333      -2.756 -36.587  42.053  1.00 83.17           C  
ATOM   2636  NZ  LYS A 333      -2.969 -38.043  41.852  1.00 83.17           N  
ATOM   2637  N   LYS A 334      -3.579 -30.857  37.900  1.00 79.99           N  
ATOM   2638  CA  LYS A 334      -3.454 -30.107  36.637  1.00 79.99           C  
ATOM   2639  C   LYS A 334      -2.670 -28.808  36.821  1.00 79.99           C  
ATOM   2640  CB  LYS A 334      -4.827 -29.817  36.011  1.00 79.99           C  
ATOM   2641  O   LYS A 334      -1.833 -28.507  35.979  1.00 79.99           O  
ATOM   2642  CG  LYS A 334      -5.371 -31.010  35.213  1.00 79.99           C  
ATOM   2643  CD  LYS A 334      -6.659 -30.616  34.476  1.00 79.99           C  
ATOM   2644  CE  LYS A 334      -7.165 -31.788  33.627  1.00 79.99           C  
ATOM   2645  NZ  LYS A 334      -8.331 -31.405  32.788  1.00 79.99           N  
ATOM   2646  N   VAL A 335      -2.912 -28.071  37.907  1.00 79.11           N  
ATOM   2647  CA  VAL A 335      -2.165 -26.842  38.224  1.00 79.11           C  
ATOM   2648  C   VAL A 335      -0.705 -27.159  38.551  1.00 79.11           C  
ATOM   2649  CB  VAL A 335      -2.843 -26.056  39.364  1.00 79.11           C  
ATOM   2650  O   VAL A 335       0.182 -26.494  38.030  1.00 79.11           O  
ATOM   2651  CG1 VAL A 335      -2.033 -24.826  39.789  1.00 79.11           C  
ATOM   2652  CG2 VAL A 335      -4.226 -25.550  38.926  1.00 79.11           C  
ATOM   2653  N   GLU A 336      -0.437 -28.205  39.333  1.00 76.41           N  
ATOM   2654  CA  GLU A 336       0.929 -28.618  39.680  1.00 76.41           C  
ATOM   2655  C   GLU A 336       1.700 -29.144  38.457  1.00 76.41           C  
ATOM   2656  CB  GLU A 336       0.868 -29.674  40.794  1.00 76.41           C  
ATOM   2657  O   GLU A 336       2.856 -28.783  38.255  1.00 76.41           O  
ATOM   2658  CG  GLU A 336       2.208 -29.811  41.533  1.00 76.41           C  
ATOM   2659  CD  GLU A 336       2.267 -31.057  42.430  1.00 76.41           C  
ATOM   2660  OE1 GLU A 336       3.403 -31.558  42.630  1.00 76.41           O  
ATOM   2661  OE2 GLU A 336       1.196 -31.578  42.814  1.00 76.41           O  
ATOM   2662  N   ASN A 337       1.060 -29.932  37.584  1.00 73.50           N  
ATOM   2663  CA  ASN A 337       1.672 -30.375  36.327  1.00 73.50           C  
ATOM   2664  C   ASN A 337       1.917 -29.208  35.363  1.00 73.50           C  
ATOM   2665  CB  ASN A 337       0.798 -31.448  35.656  1.00 73.50           C  
ATOM   2666  O   ASN A 337       2.935 -29.203  34.676  1.00 73.50           O  
ATOM   2667  CG  ASN A 337       0.928 -32.827  36.280  1.00 73.50           C  
ATOM   2668  ND2 ASN A 337       0.115 -33.764  35.851  1.00 73.50           N  
ATOM   2669  OD1 ASN A 337       1.777 -33.117  37.104  1.00 73.50           O  
ATOM   2670  N   ALA A 338       1.018 -28.219  35.315  1.00 73.50           N  
ATOM   2671  CA  ALA A 338       1.224 -27.005  34.530  1.00 73.50           C  
ATOM   2672  C   ALA A 338       2.377 -26.159  35.092  1.00 73.50           C  
ATOM   2673  CB  ALA A 338      -0.088 -26.215  34.470  1.00 73.50           C  
ATOM   2674  O   ALA A 338       3.179 -25.651  34.315  1.00 73.50           O  
ATOM   2675  N   ALA A 339       2.507 -26.065  36.420  1.00 71.63           N  
ATOM   2676  CA  ALA A 339       3.626 -25.392  37.075  1.00 71.63           C  
ATOM   2677  C   ALA A 339       4.958 -26.113  36.813  1.00 71.63           C  
ATOM   2678  CB  ALA A 339       3.322 -25.253  38.571  1.00 71.63           C  
ATOM   2679  O   ALA A 339       5.908 -25.465  36.398  1.00 71.63           O  
ATOM   2680  N   LYS A 340       5.013 -27.449  36.926  1.00 67.32           N  
ATOM   2681  CA  LYS A 340       6.214 -28.240  36.588  1.00 67.32           C  
ATOM   2682  C   LYS A 340       6.581 -28.153  35.106  1.00 67.32           C  
ATOM   2683  CB  LYS A 340       6.032 -29.709  37.005  1.00 67.32           C  
ATOM   2684  O   LYS A 340       7.758 -28.112  34.770  1.00 67.32           O  
ATOM   2685  CG  LYS A 340       6.145 -29.878  38.524  1.00 67.32           C  
ATOM   2686  CD  LYS A 340       5.911 -31.330  38.962  1.00 67.32           C  
ATOM   2687  CE  LYS A 340       5.925 -31.351  40.494  1.00 67.32           C  
ATOM   2688  NZ  LYS A 340       5.366 -32.596  41.066  1.00 67.32           N  
ATOM   2689  N   GLN A 341       5.595 -28.112  34.205  1.00 60.32           N  
ATOM   2690  CA  GLN A 341       5.852 -27.873  32.780  1.00 60.32           C  
ATOM   2691  C   GLN A 341       6.327 -26.442  32.506  1.00 60.32           C  
ATOM   2692  CB  GLN A 341       4.609 -28.176  31.930  1.00 60.32           C  
ATOM   2693  O   GLN A 341       7.116 -26.250  31.587  1.00 60.32           O  
ATOM   2694  CG  GLN A 341       4.430 -29.678  31.675  1.00 60.32           C  
ATOM   2695  CD  GLN A 341       3.266 -29.992  30.737  1.00 60.32           C  
ATOM   2696  NE2 GLN A 341       2.937 -31.252  30.557  1.00 60.32           N  
ATOM   2697  OE1 GLN A 341       2.640 -29.141  30.126  1.00 60.32           O  
ATOM   2698  N   ALA A 342       5.867 -25.453  33.277  1.00 61.47           N  
ATOM   2699  CA  ALA A 342       6.338 -24.077  33.176  1.00 61.47           C  
ATOM   2700  C   ALA A 342       7.761 -23.916  33.734  1.00 61.47           C  
ATOM   2701  CB  ALA A 342       5.328 -23.148  33.860  1.00 61.47           C  
ATOM   2702  O   ALA A 342       8.575 -23.292  33.065  1.00 61.47           O  
ATOM   2703  N   GLU A 343       8.087 -24.539  34.875  1.00 56.98           N  
ATOM   2704  CA  GLU A 343       9.450 -24.554  35.433  1.00 56.98           C  
ATOM   2705  C   GLU A 343      10.436 -25.254  34.495  1.00 56.98           C  
ATOM   2706  CB  GLU A 343       9.493 -25.211  36.822  1.00 56.98           C  
ATOM   2707  O   GLU A 343      11.472 -24.687  34.156  1.00 56.98           O  
ATOM   2708  CG  GLU A 343       9.290 -24.181  37.942  1.00 56.98           C  
ATOM   2709  CD  GLU A 343       9.537 -24.768  39.341  1.00 56.98           C  
ATOM   2710  OE1 GLU A 343       9.826 -23.963  40.256  1.00 56.98           O  
ATOM   2711  OE2 GLU A 343       9.331 -25.994  39.514  1.00 56.98           O  
ATOM   2712  N   LYS A 344      10.070 -26.430  33.965  1.00 53.23           N  
ATOM   2713  CA  LYS A 344      10.918 -27.152  33.006  1.00 53.23           C  
ATOM   2714  C   LYS A 344      11.144 -26.364  31.708  1.00 53.23           C  
ATOM   2715  CB  LYS A 344      10.327 -28.546  32.755  1.00 53.23           C  
ATOM   2716  O   LYS A 344      12.196 -26.481  31.097  1.00 53.23           O  
ATOM   2717  CG  LYS A 344      11.390 -29.465  32.148  1.00 53.23           C  
ATOM   2718  CD  LYS A 344      10.875 -30.884  31.913  1.00 53.23           C  
ATOM   2719  CE  LYS A 344      12.076 -31.675  31.390  1.00 53.23           C  
ATOM   2720  NZ  LYS A 344      11.715 -33.042  30.958  1.00 53.23           N  
ATOM   2721  N   ARG A 345      10.173 -25.542  31.291  1.00 52.75           N  
ATOM   2722  CA  ARG A 345      10.321 -24.629  30.143  1.00 52.75           C  
ATOM   2723  C   ARG A 345      11.145 -23.385  30.469  1.00 52.75           C  
ATOM   2724  CB  ARG A 345       8.945 -24.226  29.601  1.00 52.75           C  
ATOM   2725  O   ARG A 345      11.757 -22.839  29.563  1.00 52.75           O  
ATOM   2726  CG  ARG A 345       8.316 -25.342  28.761  1.00 52.75           C  
ATOM   2727  CD  ARG A 345       6.906 -24.918  28.346  1.00 52.75           C  
ATOM   2728  NE  ARG A 345       6.267 -25.935  27.491  1.00 52.75           N  
ATOM   2729  NH1 ARG A 345       4.607 -24.599  26.645  1.00 52.75           N  
ATOM   2730  NH2 ARG A 345       4.758 -26.726  25.982  1.00 52.75           N  
ATOM   2731  CZ  ARG A 345       5.216 -25.751  26.715  1.00 52.75           C  
ATOM   2732  N   SER A 346      11.163 -22.930  31.723  1.00 52.02           N  
ATOM   2733  CA  SER A 346      11.985 -21.786  32.135  1.00 52.02           C  
ATOM   2734  C   SER A 346      13.447 -22.143  32.402  1.00 52.02           C  
ATOM   2735  CB  SER A 346      11.379 -21.067  33.341  1.00 52.02           C  
ATOM   2736  O   SER A 346      14.290 -21.263  32.288  1.00 52.02           O  
ATOM   2737  OG  SER A 346      11.159 -21.916  34.446  1.00 52.02           O  
ATOM   2738  N   GLU A 347      13.760 -23.402  32.723  1.00 46.30           N  
ATOM   2739  CA  GLU A 347      15.149 -23.856  32.902  1.00 46.30           C  
ATOM   2740  C   GLU A 347      15.881 -24.118  31.571  1.00 46.30           C  
ATOM   2741  CB  GLU A 347      15.184 -25.099  33.811  1.00 46.30           C  
ATOM   2742  O   GLU A 347      17.107 -24.073  31.543  1.00 46.30           O  
ATOM   2743  CG  GLU A 347      14.875 -24.757  35.281  1.00 46.30           C  
ATOM   2744  CD  GLU A 347      14.952 -25.971  36.227  1.00 46.30           C  
ATOM   2745  OE1 GLU A 347      15.002 -25.737  37.456  1.00 46.30           O  
ATOM   2746  OE2 GLU A 347      14.938 -27.128  35.741  1.00 46.30           O  
ATOM   2747  N   GLU A 348      15.162 -24.344  30.463  1.00 43.26           N  
ATOM   2748  CA  GLU A 348      15.764 -24.649  29.149  1.00 43.26           C  
ATOM   2749  C   GLU A 348      15.863 -23.445  28.185  1.00 43.26           C  
ATOM   2750  CB  GLU A 348      15.065 -25.869  28.507  1.00 43.26           C  
ATOM   2751  O   GLU A 348      16.420 -23.588  27.099  1.00 43.26           O  
ATOM   2752  CG  GLU A 348      15.480 -27.203  29.166  1.00 43.26           C  
ATOM   2753  CD  GLU A 348      14.812 -28.458  28.557  1.00 43.26           C  
ATOM   2754  OE1 GLU A 348      15.113 -29.584  29.032  1.00 43.26           O  
ATOM   2755  OE2 GLU A 348      13.953 -28.336  27.651  1.00 43.26           O  
ATOM   2756  N   GLU A 349      15.402 -22.244  28.554  1.00 41.42           N  
ATOM   2757  CA  GLU A 349      15.594 -21.039  27.727  1.00 41.42           C  
ATOM   2758  C   GLU A 349      16.741 -20.162  28.253  1.00 41.42           C  
ATOM   2759  CB  GLU A 349      14.285 -20.253  27.514  1.00 41.42           C  
ATOM   2760  O   GLU A 349      16.528 -19.143  28.917  1.00 41.42           O  
ATOM   2761  CG  GLU A 349      13.353 -20.900  26.471  1.00 41.42           C  
ATOM   2762  CD  GLU A 349      12.231 -19.962  25.965  1.00 41.42           C  
ATOM   2763  OE1 GLU A 349      11.406 -20.443  25.153  1.00 41.42           O  
ATOM   2764  OE2 GLU A 349      12.169 -18.759  26.357  1.00 41.42           O  
ATOM   2765  N   GLU A 350      17.976 -20.532  27.896  1.00 38.90           N  
ATOM   2766  CA  GLU A 350      19.067 -19.557  27.803  1.00 38.90           C  
ATOM   2767  C   GLU A 350      18.687 -18.439  26.816  1.00 38.90           C  
ATOM   2768  CB  GLU A 350      20.407 -20.195  27.394  1.00 38.90           C  
ATOM   2769  O   GLU A 350      18.116 -18.664  25.748  1.00 38.90           O  
ATOM   2770  CG  GLU A 350      21.260 -20.644  28.592  1.00 38.90           C  
ATOM   2771  CD  GLU A 350      22.739 -20.861  28.215  1.00 38.90           C  
ATOM   2772  OE1 GLU A 350      23.595 -20.671  29.110  1.00 38.90           O  
ATOM   2773  OE2 GLU A 350      23.016 -21.190  27.039  1.00 38.90           O  
ATOM   2774  N   ALA A 351      18.978 -17.206  27.223  1.00 45.84           N  
ATOM   2775  CA  ALA A 351      18.485 -15.975  26.626  1.00 45.84           C  
ATOM   2776  C   ALA A 351      18.962 -15.749  25.173  1.00 45.84           C  
ATOM   2777  CB  ALA A 351      18.952 -14.833  27.540  1.00 45.84           C  
ATOM   2778  O   ALA A 351      20.167 -15.622  24.948  1.00 45.84           O  
ATOM   2779  N   PRO A 352      18.053 -15.579  24.192  1.00 46.34           N  
ATOM   2780  CA  PRO A 352      18.424 -15.055  22.883  1.00 46.34           C  
ATOM   2781  C   PRO A 352      18.561 -13.517  22.937  1.00 46.34           C  
ATOM   2782  CB  PRO A 352      17.335 -15.542  21.929  1.00 46.34           C  
ATOM   2783  O   PRO A 352      17.782 -12.855  23.629  1.00 46.34           O  
ATOM   2784  CG  PRO A 352      16.096 -15.628  22.821  1.00 46.34           C  
ATOM   2785  CD  PRO A 352      16.641 -15.933  24.219  1.00 46.34           C  
ATOM   2786  N   PRO A 353      19.528 -12.918  22.214  1.00 61.05           N  
ATOM   2787  CA  PRO A 353      19.943 -11.525  22.385  1.00 61.05           C  
ATOM   2788  C   PRO A 353      19.088 -10.546  21.565  1.00 61.05           C  
ATOM   2789  CB  PRO A 353      21.421 -11.524  21.978  1.00 61.05           C  
ATOM   2790  O   PRO A 353      19.609  -9.562  21.046  1.00 61.05           O  
ATOM   2791  CG  PRO A 353      21.416 -12.497  20.801  1.00 61.05           C  
ATOM   2792  CD  PRO A 353      20.405 -13.559  21.241  1.00 61.05           C  
ATOM   2793  N   ASP A 354      17.789 -10.808  21.415  1.00 69.53           N  
ATOM   2794  CA  ASP A 354      16.910  -9.883  20.704  1.00 69.53           C  
ATOM   2795  C   ASP A 354      16.386  -8.822  21.682  1.00 69.53           C  
ATOM   2796  CB  ASP A 354      15.816 -10.639  19.938  1.00 69.53           C  
ATOM   2797  O   ASP A 354      15.584  -9.110  22.581  1.00 69.53           O  
ATOM   2798  CG  ASP A 354      15.182  -9.772  18.844  1.00 69.53           C  
ATOM   2799  OD1 ASP A 354      15.765  -8.712  18.525  1.00 69.53           O  
ATOM   2800  OD2 ASP A 354      14.103 -10.176  18.364  1.00 69.53           O  
ATOM   2801  N   GLY A 355      16.902  -7.595  21.552  1.00 84.25           N  
ATOM   2802  CA  GLY A 355      16.652  -6.488  22.482  1.00 84.25           C  
ATOM   2803  C   GLY A 355      15.162  -6.225  22.706  1.00 84.25           C  
ATOM   2804  O   GLY A 355      14.744  -6.025  23.847  1.00 84.25           O  
ATOM   2805  N   ALA A 356      14.351  -6.363  21.653  1.00 81.60           N  
ATOM   2806  CA  ALA A 356      12.902  -6.181  21.705  1.00 81.60           C  
ATOM   2807  C   ALA A 356      12.196  -7.225  22.591  1.00 81.60           C  
ATOM   2808  CB  ALA A 356      12.378  -6.232  20.265  1.00 81.60           C  
ATOM   2809  O   ALA A 356      11.291  -6.894  23.358  1.00 81.60           O  
ATOM   2810  N   VAL A 357      12.627  -8.493  22.555  1.00 84.02           N  
ATOM   2811  CA  VAL A 357      12.043  -9.555  23.394  1.00 84.02           C  
ATOM   2812  C   VAL A 357      12.398  -9.332  24.865  1.00 84.02           C  
ATOM   2813  CB  VAL A 357      12.491 -10.954  22.924  1.00 84.02           C  
ATOM   2814  O   VAL A 357      11.565  -9.550  25.751  1.00 84.02           O  
ATOM   2815  CG1 VAL A 357      11.875 -12.068  23.788  1.00 84.02           C  
ATOM   2816  CG2 VAL A 357      12.068 -11.211  21.473  1.00 84.02           C  
ATOM   2817  N   ALA A 358      13.617  -8.864  25.142  1.00 86.46           N  
ATOM   2818  CA  ALA A 358      14.041  -8.509  26.492  1.00 86.46           C  
ATOM   2819  C   ALA A 358      13.280  -7.285  27.033  1.00 86.46           C  
ATOM   2820  CB  ALA A 358      15.558  -8.292  26.491  1.00 86.46           C  
ATOM   2821  O   ALA A 358      12.867  -7.295  28.195  1.00 86.46           O  
ATOM   2822  N   GLU A 359      13.054  -6.259  26.208  1.00 90.49           N  
ATOM   2823  CA  GLU A 359      12.228  -5.093  26.550  1.00 90.49           C  
ATOM   2824  C   GLU A 359      10.782  -5.492  26.847  1.00 90.49           C  
ATOM   2825  CB  GLU A 359      12.283  -4.051  25.427  1.00 90.49           C  
ATOM   2826  O   GLU A 359      10.280  -5.182  27.928  1.00 90.49           O  
ATOM   2827  CG  GLU A 359      13.617  -3.295  25.466  1.00 90.49           C  
ATOM   2828  CD  GLU A 359      13.754  -2.238  24.363  1.00 90.49           C  
ATOM   2829  OE1 GLU A 359      14.802  -1.555  24.399  1.00 90.49           O  
ATOM   2830  OE2 GLU A 359      12.831  -2.117  23.530  1.00 90.49           O  
ATOM   2831  N   TYR A 360      10.160  -6.291  25.978  1.00 91.92           N  
ATOM   2832  CA  TYR A 360       8.812  -6.813  26.199  1.00 91.92           C  
ATOM   2833  C   TYR A 360       8.704  -7.622  27.501  1.00 91.92           C  
ATOM   2834  CB  TYR A 360       8.412  -7.679  25.000  1.00 91.92           C  
ATOM   2835  O   TYR A 360       7.772  -7.437  28.287  1.00 91.92           O  
ATOM   2836  CG  TYR A 360       7.082  -8.377  25.202  1.00 91.92           C  
ATOM   2837  CD1 TYR A 360       7.039  -9.738  25.566  1.00 91.92           C  
ATOM   2838  CD2 TYR A 360       5.889  -7.642  25.081  1.00 91.92           C  
ATOM   2839  CE1 TYR A 360       5.800 -10.364  25.807  1.00 91.92           C  
ATOM   2840  CE2 TYR A 360       4.648  -8.264  25.312  1.00 91.92           C  
ATOM   2841  OH  TYR A 360       3.408 -10.228  25.918  1.00 91.92           O  
ATOM   2842  CZ  TYR A 360       4.604  -9.626  25.679  1.00 91.92           C  
ATOM   2843  N   ARG A 361       9.670  -8.513  27.779  1.00 91.22           N  
ATOM   2844  CA  ARG A 361       9.697  -9.301  29.026  1.00 91.22           C  
ATOM   2845  C   ARG A 361       9.832  -8.393  30.257  1.00 91.22           C  
ATOM   2846  CB  ARG A 361      10.809 -10.372  28.971  1.00 91.22           C  
ATOM   2847  O   ARG A 361       9.128  -8.622  31.243  1.00 91.22           O  
ATOM   2848  CG  ARG A 361      10.466 -11.585  28.076  1.00 91.22           C  
ATOM   2849  CD  ARG A 361      11.642 -12.584  27.986  1.00 91.22           C  
ATOM   2850  NE  ARG A 361      11.336 -13.778  27.151  1.00 91.22           N  
ATOM   2851  NH1 ARG A 361      13.140 -15.107  27.722  1.00 91.22           N  
ATOM   2852  NH2 ARG A 361      11.600 -15.929  26.363  1.00 91.22           N  
ATOM   2853  CZ  ARG A 361      12.023 -14.920  27.080  1.00 91.22           C  
ATOM   2854  N   ARG A 362      10.675  -7.354  30.205  1.00 91.90           N  
ATOM   2855  CA  ARG A 362      10.826  -6.361  31.289  1.00 91.90           C  
ATOM   2856  C   ARG A 362       9.551  -5.547  31.503  1.00 91.90           C  
ATOM   2857  CB  ARG A 362      11.994  -5.413  30.977  1.00 91.90           C  
ATOM   2858  O   ARG A 362       9.132  -5.353  32.643  1.00 91.90           O  
ATOM   2859  CG  ARG A 362      13.367  -6.061  31.188  1.00 91.90           C  
ATOM   2860  CD  ARG A 362      14.453  -5.097  30.701  1.00 91.90           C  
ATOM   2861  NE  ARG A 362      15.803  -5.679  30.840  1.00 91.90           N  
ATOM   2862  NH1 ARG A 362      16.649  -5.004  28.803  1.00 91.90           N  
ATOM   2863  NH2 ARG A 362      17.927  -6.182  30.196  1.00 91.90           N  
ATOM   2864  CZ  ARG A 362      16.779  -5.616  29.948  1.00 91.90           C  
ATOM   2865  N   GLU A 363       8.910  -5.106  30.427  1.00 92.04           N  
ATOM   2866  CA  GLU A 363       7.666  -4.342  30.487  1.00 92.04           C  
ATOM   2867  C   GLU A 363       6.511  -5.185  31.041  1.00 92.04           C  
ATOM   2868  CB  GLU A 363       7.370  -3.784  29.093  1.00 92.04           C  
ATOM   2869  O   GLU A 363       5.804  -4.762  31.959  1.00 92.04           O  
ATOM   2870  CG  GLU A 363       6.150  -2.867  29.140  1.00 92.04           C  
ATOM   2871  CD  GLU A 363       6.031  -1.992  27.893  1.00 92.04           C  
ATOM   2872  OE1 GLU A 363       5.595  -0.836  28.081  1.00 92.04           O  
ATOM   2873  OE2 GLU A 363       6.360  -2.499  26.802  1.00 92.04           O  
ATOM   2874  N   LYS A 364       6.387  -6.438  30.592  1.00 94.39           N  
ATOM   2875  CA  LYS A 364       5.431  -7.399  31.151  1.00 94.39           C  
ATOM   2876  C   LYS A 364       5.635  -7.589  32.657  1.00 94.39           C  
ATOM   2877  CB  LYS A 364       5.554  -8.718  30.380  1.00 94.39           C  
ATOM   2878  O   LYS A 364       4.667  -7.518  33.413  1.00 94.39           O  
ATOM   2879  CG  LYS A 364       4.484  -9.720  30.824  1.00 94.39           C  
ATOM   2880  CD  LYS A 364       4.658 -11.045  30.082  1.00 94.39           C  
ATOM   2881  CE  LYS A 364       3.636 -12.039  30.630  1.00 94.39           C  
ATOM   2882  NZ  LYS A 364       3.809 -13.374  30.018  1.00 94.39           N  
ATOM   2883  N   GLN A 365       6.878  -7.776  33.108  1.00 92.59           N  
ATOM   2884  CA  GLN A 365       7.196  -7.903  34.537  1.00 92.59           C  
ATOM   2885  C   GLN A 365       6.829  -6.636  35.330  1.00 92.59           C  
ATOM   2886  CB  GLN A 365       8.686  -8.227  34.713  1.00 92.59           C  
ATOM   2887  O   GLN A 365       6.282  -6.742  36.431  1.00 92.59           O  
ATOM   2888  CG  GLN A 365       9.023  -9.682  34.349  1.00 92.59           C  
ATOM   2889  CD  GLN A 365      10.522  -9.970  34.407  1.00 92.59           C  
ATOM   2890  NE2 GLN A 365      10.939 -11.180  34.103  1.00 92.59           N  
ATOM   2891  OE1 GLN A 365      11.349  -9.138  34.740  1.00 92.59           O  
ATOM   2892  N   LYS A 366       7.055  -5.442  34.764  1.00 95.30           N  
ATOM   2893  CA  LYS A 366       6.659  -4.153  35.358  1.00 95.30           C  
ATOM   2894  C   LYS A 366       5.143  -4.071  35.570  1.00 95.30           C  
ATOM   2895  CB  LYS A 366       7.186  -3.017  34.461  1.00 95.30           C  
ATOM   2896  O   LYS A 366       4.703  -3.746  36.672  1.00 95.30           O  
ATOM   2897  CG  LYS A 366       6.876  -1.601  34.971  1.00 95.30           C  
ATOM   2898  CD  LYS A 366       7.289  -0.576  33.903  1.00 95.30           C  
ATOM   2899  CE  LYS A 366       6.932   0.858  34.310  1.00 95.30           C  
ATOM   2900  NZ  LYS A 366       7.170   1.804  33.187  1.00 95.30           N  
ATOM   2901  N   TYR A 367       4.339  -4.410  34.560  1.00 92.89           N  
ATOM   2902  CA  TYR A 367       2.875  -4.395  34.678  1.00 92.89           C  
ATOM   2903  C   TYR A 367       2.335  -5.508  35.582  1.00 92.89           C  
ATOM   2904  CB  TYR A 367       2.231  -4.459  33.289  1.00 92.89           C  
ATOM   2905  O   TYR A 367       1.365  -5.289  36.308  1.00 92.89           O  
ATOM   2906  CG  TYR A 367       2.313  -3.150  32.530  1.00 92.89           C  
ATOM   2907  CD1 TYR A 367       1.536  -2.050  32.949  1.00 92.89           C  
ATOM   2908  CD2 TYR A 367       3.148  -3.027  31.404  1.00 92.89           C  
ATOM   2909  CE1 TYR A 367       1.601  -0.829  32.250  1.00 92.89           C  
ATOM   2910  CE2 TYR A 367       3.224  -1.803  30.715  1.00 92.89           C  
ATOM   2911  OH  TYR A 367       2.544   0.470  30.459  1.00 92.89           O  
ATOM   2912  CZ  TYR A 367       2.455  -0.704  31.133  1.00 92.89           C  
ATOM   2913  N   GLU A 368       2.968  -6.683  35.612  1.00 92.67           N  
ATOM   2914  CA  GLU A 368       2.621  -7.742  36.566  1.00 92.67           C  
ATOM   2915  C   GLU A 368       2.883  -7.320  38.019  1.00 92.67           C  
ATOM   2916  CB  GLU A 368       3.390  -9.032  36.250  1.00 92.67           C  
ATOM   2917  O   GLU A 368       2.066  -7.617  38.896  1.00 92.67           O  
ATOM   2918  CG  GLU A 368       2.796  -9.798  35.057  1.00 92.67           C  
ATOM   2919  CD  GLU A 368       3.533 -11.115  34.759  1.00 92.67           C  
ATOM   2920  OE1 GLU A 368       3.133 -11.787  33.777  1.00 92.67           O  
ATOM   2921  OE2 GLU A 368       4.441 -11.482  35.538  1.00 92.67           O  
ATOM   2922  N   ALA A 369       3.978  -6.599  38.286  1.00 92.89           N  
ATOM   2923  CA  ALA A 369       4.254  -6.017  39.598  1.00 92.89           C  
ATOM   2924  C   ALA A 369       3.220  -4.938  39.967  1.00 92.89           C  
ATOM   2925  CB  ALA A 369       5.688  -5.476  39.609  1.00 92.89           C  
ATOM   2926  O   ALA A 369       2.667  -4.968  41.068  1.00 92.89           O  
ATOM   2927  N   LEU A 370       2.873  -4.056  39.023  1.00 89.87           N  
ATOM   2928  CA  LEU A 370       1.861  -3.013  39.220  1.00 89.87           C  
ATOM   2929  C   LEU A 370       0.469  -3.608  39.499  1.00 89.87           C  
ATOM   2930  CB  LEU A 370       1.854  -2.104  37.973  1.00 89.87           C  
ATOM   2931  O   LEU A 370      -0.248  -3.162  40.394  1.00 89.87           O  
ATOM   2932  CG  LEU A 370       1.562  -0.629  38.290  1.00 89.87           C  
ATOM   2933  CD1 LEU A 370       2.748   0.033  39.000  1.00 89.87           C  
ATOM   2934  CD2 LEU A 370       1.312   0.130  36.986  1.00 89.87           C  
ATOM   2935  N   ARG A 371       0.111  -4.694  38.802  1.00 85.23           N  
ATOM   2936  CA  ARG A 371      -1.140  -5.434  39.019  1.00 85.23           C  
ATOM   2937  C   ARG A 371      -1.201  -6.100  40.396  1.00 85.23           C  
ATOM   2938  CB  ARG A 371      -1.299  -6.464  37.892  1.00 85.23           C  
ATOM   2939  O   ARG A 371      -2.292  -6.279  40.930  1.00 85.23           O  
ATOM   2940  CG  ARG A 371      -2.681  -7.130  37.909  1.00 85.23           C  
ATOM   2941  CD  ARG A 371      -2.781  -8.189  36.812  1.00 85.23           C  
ATOM   2942  NE  ARG A 371      -4.097  -8.854  36.844  1.00 85.23           N  
ATOM   2943  NH1 ARG A 371      -3.535 -10.687  35.581  1.00 85.23           N  
ATOM   2944  NH2 ARG A 371      -5.633 -10.447  36.307  1.00 85.23           N  
ATOM   2945  CZ  ARG A 371      -4.413  -9.991  36.249  1.00 85.23           C  
ATOM   2946  N   LYS A 372      -0.059  -6.497  40.969  1.00 82.54           N  
ATOM   2947  CA  LYS A 372       0.008  -7.037  42.339  1.00 82.54           C  
ATOM   2948  C   LYS A 372      -0.160  -5.944  43.398  1.00 82.54           C  
ATOM   2949  CB  LYS A 372       1.324  -7.799  42.560  1.00 82.54           C  
ATOM   2950  O   LYS A 372      -0.682  -6.246  44.465  1.00 82.54           O  
ATOM   2951  CG  LYS A 372       1.375  -9.146  41.824  1.00 82.54           C  
ATOM   2952  CD  LYS A 372       2.782  -9.752  41.930  1.00 82.54           C  
ATOM   2953  CE  LYS A 372       2.894 -11.042  41.108  1.00 82.54           C  
ATOM   2954  NZ  LYS A 372       4.280 -11.579  41.113  1.00 82.54           N  
ATOM   2955  N   GLN A 373       0.251  -4.708  43.102  1.00 82.65           N  
ATOM   2956  CA  GLN A 373       0.062  -3.558  43.991  1.00 82.65           C  
ATOM   2957  C   GLN A 373      -1.405  -3.099  44.047  1.00 82.65           C  
ATOM   2958  CB  GLN A 373       0.993  -2.427  43.529  1.00 82.65           C  
ATOM   2959  O   GLN A 373      -1.860  -2.613  45.079  1.00 82.65           O  
ATOM   2960  CG  GLN A 373       1.066  -1.271  44.538  1.00 82.65           C  
ATOM   2961  CD  GLN A 373       1.997  -0.151  44.085  1.00 82.65           C  
ATOM   2962  NE2 GLN A 373       2.211   0.853  44.906  1.00 82.65           N  
ATOM   2963  OE1 GLN A 373       2.546  -0.148  42.996  1.00 82.65           O  
ATOM   2964  N   GLN A 374      -2.163  -3.277  42.962  1.00 78.16           N  
ATOM   2965  CA  GLN A 374      -3.591  -2.960  42.932  1.00 78.16           C  
ATOM   2966  C   GLN A 374      -4.408  -3.955  43.776  1.00 78.16           C  
ATOM   2967  CB  GLN A 374      -4.087  -2.914  41.481  1.00 78.16           C  
ATOM   2968  O   GLN A 374      -4.310  -5.176  43.612  1.00 78.16           O  
ATOM   2969  CG  GLN A 374      -3.515  -1.709  40.714  1.00 78.16           C  
ATOM   2970  CD  GLN A 374      -3.985  -1.648  39.263  1.00 78.16           C  
ATOM   2971  NE2 GLN A 374      -3.722  -0.562  38.570  1.00 78.16           N  
ATOM   2972  OE1 GLN A 374      -4.588  -2.566  38.726  1.00 78.16           O  
ATOM   2973  N   SER A 375      -5.269  -3.441  44.659  1.00 73.92           N  
ATOM   2974  CA  SER A 375      -6.205  -4.262  45.433  1.00 73.92           C  
ATOM   2975  C   SER A 375      -7.176  -4.972  44.482  1.00 73.92           C  
ATOM   2976  CB  SER A 375      -6.945  -3.405  46.476  1.00 73.92           C  
ATOM   2977  O   SER A 375      -7.782  -4.360  43.610  1.00 73.92           O  
ATOM   2978  OG  SER A 375      -7.567  -2.292  45.867  1.00 73.92           O  
ATOM   2979  N   LYS A 376      -7.323  -6.300  44.574  1.00 70.03           N  
ATOM   2980  CA  LYS A 376      -8.119  -7.054  43.583  1.00 70.03           C  
ATOM   2981  C   LYS A 376      -9.626  -6.819  43.719  1.00 70.03           C  
ATOM   2982  CB  LYS A 376      -7.757  -8.547  43.608  1.00 70.03           C  
ATOM   2983  O   LYS A 376     -10.310  -6.900  42.700  1.00 70.03           O  
ATOM   2984  CG  LYS A 376      -6.355  -8.776  43.022  1.00 70.03           C  
ATOM   2985  CD  LYS A 376      -5.967 -10.258  43.064  1.00 70.03           C  
ATOM   2986  CE  LYS A 376      -4.544 -10.427  42.521  1.00 70.03           C  
ATOM   2987  NZ  LYS A 376      -4.060 -11.820  42.690  1.00 70.03           N  
ATOM   2988  N   LYS A 377     -10.117  -6.528  44.929  1.00 74.80           N  
ATOM   2989  CA  LYS A 377     -11.532  -6.325  45.288  1.00 74.80           C  
ATOM   2990  C   LYS A 377     -11.648  -5.448  46.545  1.00 74.80           C  
ATOM   2991  CB  LYS A 377     -12.205  -7.688  45.562  1.00 74.80           C  
ATOM   2992  O   LYS A 377     -10.712  -5.436  47.344  1.00 74.80           O  
ATOM   2993  CG  LYS A 377     -12.301  -8.598  44.325  1.00 74.80           C  
ATOM   2994  CD  LYS A 377     -13.129  -9.855  44.610  1.00 74.80           C  
ATOM   2995  CE  LYS A 377     -13.268 -10.705  43.340  1.00 74.80           C  
ATOM   2996  NZ  LYS A 377     -14.188 -11.852  43.559  1.00 74.80           N  
ATOM   2997  N   GLY A 378     -12.796  -4.791  46.720  1.00 79.63           N  
ATOM   2998  CA  GLY A 378     -13.175  -4.043  47.927  1.00 79.63           C  
ATOM   2999  C   GLY A 378     -13.427  -2.553  47.680  1.00 79.63           C  
ATOM   3000  O   GLY A 378     -13.027  -2.019  46.649  1.00 79.63           O  
ATOM   3001  N   THR A 379     -14.038  -1.885  48.660  1.00 79.59           N  
ATOM   3002  CA  THR A 379     -14.409  -0.455  48.624  1.00 79.59           C  
ATOM   3003  C   THR A 379     -13.227   0.456  48.282  1.00 79.59           C  
ATOM   3004  CB  THR A 379     -14.982  -0.054  49.994  1.00 79.59           C  
ATOM   3005  O   THR A 379     -13.359   1.371  47.484  1.00 79.59           O  
ATOM   3006  CG2 THR A 379     -15.695   1.292  49.990  1.00 79.59           C  
ATOM   3007  OG1 THR A 379     -15.909  -1.032  50.413  1.00 79.59           O  
ATOM   3008  N   SER A 380     -12.017   0.134  48.756  1.00 79.91           N  
ATOM   3009  CA  SER A 380     -10.814   0.917  48.438  1.00 79.91           C  
ATOM   3010  C   SER A 380     -10.443   0.921  46.949  1.00 79.91           C  
ATOM   3011  CB  SER A 380      -9.627   0.410  49.259  1.00 79.91           C  
ATOM   3012  O   SER A 380      -9.830   1.876  46.476  1.00 79.91           O  
ATOM   3013  OG  SER A 380      -9.320  -0.947  48.962  1.00 79.91           O  
ATOM   3014  N   ARG A 381     -10.801  -0.128  46.191  1.00 81.21           N  
ATOM   3015  CA  ARG A 381     -10.652  -0.151  44.726  1.00 81.21           C  
ATOM   3016  C   ARG A 381     -11.680   0.770  44.084  1.00 81.21           C  
ATOM   3017  CB  ARG A 381     -10.823  -1.584  44.195  1.00 81.21           C  
ATOM   3018  O   ARG A 381     -11.325   1.502  43.168  1.00 81.21           O  
ATOM   3019  CG  ARG A 381     -10.775  -1.696  42.662  1.00 81.21           C  
ATOM   3020  CD  ARG A 381      -9.353  -1.784  42.092  1.00 81.21           C  
ATOM   3021  NE  ARG A 381      -9.108  -3.147  41.592  1.00 81.21           N  
ATOM   3022  NH1 ARG A 381     -10.134  -2.964  39.561  1.00 81.21           N  
ATOM   3023  NH2 ARG A 381      -9.671  -4.991  40.384  1.00 81.21           N  
ATOM   3024  CZ  ARG A 381      -9.619  -3.694  40.510  1.00 81.21           C  
ATOM   3025  N   GLU A 382     -12.927   0.703  44.539  1.00 85.64           N  
ATOM   3026  CA  GLU A 382     -14.023   1.522  44.018  1.00 85.64           C  
ATOM   3027  C   GLU A 382     -13.704   3.007  44.210  1.00 85.64           C  
ATOM   3028  CB  GLU A 382     -15.349   1.128  44.679  1.00 85.64           C  
ATOM   3029  O   GLU A 382     -13.721   3.759  43.237  1.00 85.64           O  
ATOM   3030  CG  GLU A 382     -15.743  -0.303  44.276  1.00 85.64           C  
ATOM   3031  CD  GLU A 382     -16.977  -0.841  45.010  1.00 85.64           C  
ATOM   3032  OE1 GLU A 382     -17.356  -1.986  44.673  1.00 85.64           O  
ATOM   3033  OE2 GLU A 382     -17.468  -0.168  45.941  1.00 85.64           O  
ATOM   3034  N   ASP A 383     -13.242   3.394  45.399  1.00 89.66           N  
ATOM   3035  CA  ASP A 383     -12.807   4.759  45.703  1.00 89.66           C  
ATOM   3036  C   ASP A 383     -11.660   5.223  44.794  1.00 89.66           C  
ATOM   3037  CB  ASP A 383     -12.361   4.842  47.169  1.00 89.66           C  
ATOM   3038  O   ASP A 383     -11.692   6.333  44.262  1.00 89.66           O  
ATOM   3039  CG  ASP A 383     -13.490   4.602  48.174  1.00 89.66           C  
ATOM   3040  OD1 ASP A 383     -14.651   4.912  47.834  1.00 89.66           O  
ATOM   3041  OD2 ASP A 383     -13.152   4.136  49.287  1.00 89.66           O  
ATOM   3042  N   GLN A 384     -10.663   4.364  44.545  1.00 88.00           N  
ATOM   3043  CA  GLN A 384      -9.583   4.661  43.595  1.00 88.00           C  
ATOM   3044  C   GLN A 384     -10.113   4.831  42.166  1.00 88.00           C  
ATOM   3045  CB  GLN A 384      -8.521   3.553  43.622  1.00 88.00           C  
ATOM   3046  O   GLN A 384      -9.712   5.763  41.469  1.00 88.00           O  
ATOM   3047  CG  GLN A 384      -7.632   3.621  44.867  1.00 88.00           C  
ATOM   3048  CD  GLN A 384      -6.686   2.428  44.987  1.00 88.00           C  
ATOM   3049  NE2 GLN A 384      -6.025   2.282  46.113  1.00 88.00           N  
ATOM   3050  OE1 GLN A 384      -6.491   1.621  44.087  1.00 88.00           O  
ATOM   3051  N   THR A 385     -11.020   3.956  41.721  1.00 88.01           N  
ATOM   3052  CA  THR A 385     -11.611   4.043  40.377  1.00 88.01           C  
ATOM   3053  C   THR A 385     -12.488   5.280  40.211  1.00 88.01           C  
ATOM   3054  CB  THR A 385     -12.407   2.790  39.990  1.00 88.01           C  
ATOM   3055  O   THR A 385     -12.434   5.920  39.163  1.00 88.01           O  
ATOM   3056  CG2 THR A 385     -11.509   1.562  39.824  1.00 88.01           C  
ATOM   3057  OG1 THR A 385     -13.416   2.440  40.903  1.00 88.01           O  
ATOM   3058  N   LEU A 386     -13.234   5.671  41.245  1.00 92.12           N  
ATOM   3059  CA  LEU A 386     -14.041   6.886  41.253  1.00 92.12           C  
ATOM   3060  C   LEU A 386     -13.159   8.135  41.286  1.00 92.12           C  
ATOM   3061  CB  LEU A 386     -15.003   6.852  42.452  1.00 92.12           C  
ATOM   3062  O   LEU A 386     -13.447   9.094  40.577  1.00 92.12           O  
ATOM   3063  CG  LEU A 386     -16.139   5.819  42.331  1.00 92.12           C  
ATOM   3064  CD1 LEU A 386     -16.919   5.772  43.644  1.00 92.12           C  
ATOM   3065  CD2 LEU A 386     -17.113   6.163  41.200  1.00 92.12           C  
ATOM   3066  N   ALA A 387     -12.054   8.121  42.037  1.00 93.90           N  
ATOM   3067  CA  ALA A 387     -11.080   9.210  42.033  1.00 93.90           C  
ATOM   3068  C   ALA A 387     -10.441   9.403  40.646  1.00 93.90           C  
ATOM   3069  CB  ALA A 387     -10.029   8.942  43.117  1.00 93.90           C  
ATOM   3070  O   ALA A 387     -10.388  10.530  40.154  1.00 93.90           O  
ATOM   3071  N   LEU A 388     -10.031   8.315  39.982  1.00 92.98           N  
ATOM   3072  CA  LEU A 388      -9.526   8.333  38.600  1.00 92.98           C  
ATOM   3073  C   LEU A 388     -10.581   8.852  37.612  1.00 92.98           C  
ATOM   3074  CB  LEU A 388      -9.096   6.904  38.216  1.00 92.98           C  
ATOM   3075  O   LEU A 388     -10.279   9.680  36.756  1.00 92.98           O  
ATOM   3076  CG  LEU A 388      -7.712   6.516  38.763  1.00 92.98           C  
ATOM   3077  CD1 LEU A 388      -7.592   4.998  38.901  1.00 92.98           C  
ATOM   3078  CD2 LEU A 388      -6.603   6.988  37.820  1.00 92.98           C  
ATOM   3079  N   LEU A 389     -11.831   8.407  37.749  1.00 93.37           N  
ATOM   3080  CA  LEU A 389     -12.940   8.854  36.907  1.00 93.37           C  
ATOM   3081  C   LEU A 389     -13.248  10.340  37.123  1.00 93.37           C  
ATOM   3082  CB  LEU A 389     -14.132   7.926  37.187  1.00 93.37           C  
ATOM   3083  O   LEU A 389     -13.503  11.057  36.158  1.00 93.37           O  
ATOM   3084  CG  LEU A 389     -15.375   8.168  36.312  1.00 93.37           C  
ATOM   3085  CD1 LEU A 389     -16.200   6.883  36.230  1.00 93.37           C  
ATOM   3086  CD2 LEU A 389     -16.297   9.238  36.898  1.00 93.37           C  
ATOM   3087  N   ASN A 390     -13.179  10.826  38.361  1.00 93.59           N  
ATOM   3088  CA  ASN A 390     -13.351  12.242  38.675  1.00 93.59           C  
ATOM   3089  C   ASN A 390     -12.216  13.092  38.090  1.00 93.59           C  
ATOM   3090  CB  ASN A 390     -13.475  12.415  40.197  1.00 93.59           C  
ATOM   3091  O   ASN A 390     -12.491  14.147  37.522  1.00 93.59           O  
ATOM   3092  CG  ASN A 390     -14.806  11.925  40.741  1.00 93.59           C  
ATOM   3093  ND2 ASN A 390     -14.859  11.587  42.008  1.00 93.59           N  
ATOM   3094  OD1 ASN A 390     -15.818  11.872  40.058  1.00 93.59           O  
ATOM   3095  N   GLN A 391     -10.966  12.620  38.153  1.00 94.90           N  
ATOM   3096  CA  GLN A 391      -9.832  13.275  37.490  1.00 94.90           C  
ATOM   3097  C   GLN A 391     -10.039  13.339  35.972  1.00 94.90           C  
ATOM   3098  CB  GLN A 391      -8.526  12.538  37.810  1.00 94.90           C  
ATOM   3099  O   GLN A 391      -9.896  14.406  35.376  1.00 94.90           O  
ATOM   3100  CG  GLN A 391      -8.051  12.791  39.246  1.00 94.90           C  
ATOM   3101  CD  GLN A 391      -6.812  11.979  39.610  1.00 94.90           C  
ATOM   3102  NE2 GLN A 391      -6.304  12.132  40.812  1.00 94.90           N  
ATOM   3103  OE1 GLN A 391      -6.269  11.198  38.847  1.00 94.90           O  
ATOM   3104  N   PHE A 392     -10.460  12.235  35.353  1.00 91.96           N  
ATOM   3105  CA  PHE A 392     -10.756  12.198  33.922  1.00 91.96           C  
ATOM   3106  C   PHE A 392     -11.897  13.147  33.541  1.00 91.96           C  
ATOM   3107  CB  PHE A 392     -11.069  10.759  33.509  1.00 91.96           C  
ATOM   3108  O   PHE A 392     -11.745  13.945  32.623  1.00 91.96           O  
ATOM   3109  CG  PHE A 392     -11.356  10.627  32.029  1.00 91.96           C  
ATOM   3110  CD1 PHE A 392     -12.670  10.404  31.578  1.00 91.96           C  
ATOM   3111  CD2 PHE A 392     -10.308  10.758  31.099  1.00 91.96           C  
ATOM   3112  CE1 PHE A 392     -12.926  10.288  30.202  1.00 91.96           C  
ATOM   3113  CE2 PHE A 392     -10.572  10.672  29.722  1.00 91.96           C  
ATOM   3114  CZ  PHE A 392     -11.882  10.437  29.273  1.00 91.96           C  
ATOM   3115  N   LYS A 393     -13.006  13.139  34.292  1.00 90.47           N  
ATOM   3116  CA  LYS A 393     -14.113  14.083  34.089  1.00 90.47           C  
ATOM   3117  C   LYS A 393     -13.652  15.531  34.210  1.00 90.47           C  
ATOM   3118  CB  LYS A 393     -15.254  13.812  35.076  1.00 90.47           C  
ATOM   3119  O   LYS A 393     -14.018  16.332  33.362  1.00 90.47           O  
ATOM   3120  CG  LYS A 393     -16.120  12.626  34.637  1.00 90.47           C  
ATOM   3121  CD  LYS A 393     -17.300  12.463  35.600  1.00 90.47           C  
ATOM   3122  CE  LYS A 393     -18.220  11.345  35.104  1.00 90.47           C  
ATOM   3123  NZ  LYS A 393     -19.277  11.035  36.098  1.00 90.47           N  
ATOM   3124  N   SER A 394     -12.826  15.858  35.207  1.00 91.51           N  
ATOM   3125  CA  SER A 394     -12.286  17.215  35.349  1.00 91.51           C  
ATOM   3126  C   SER A 394     -11.408  17.622  34.159  1.00 91.51           C  
ATOM   3127  CB  SER A 394     -11.563  17.401  36.686  1.00 91.51           C  
ATOM   3128  O   SER A 394     -11.550  18.741  33.667  1.00 91.51           O  
ATOM   3129  OG  SER A 394     -10.393  16.620  36.831  1.00 91.51           O  
ATOM   3130  N   LYS A 395     -10.590  16.697  33.630  1.00 90.05           N  
ATOM   3131  CA  LYS A 395      -9.775  16.919  32.427  1.00 90.05           C  
ATOM   3132  C   LYS A 395     -10.646  17.134  31.184  1.00 90.05           C  
ATOM   3133  CB  LYS A 395      -8.775  15.759  32.243  1.00 90.05           C  
ATOM   3134  O   LYS A 395     -10.413  18.087  30.453  1.00 90.05           O  
ATOM   3135  CG  LYS A 395      -7.725  16.112  31.177  1.00 90.05           C  
ATOM   3136  CD  LYS A 395      -6.675  15.015  30.928  1.00 90.05           C  
ATOM   3137  CE  LYS A 395      -5.659  15.593  29.926  1.00 90.05           C  
ATOM   3138  NZ  LYS A 395      -4.636  14.631  29.446  1.00 90.05           N  
ATOM   3139  N   LEU A 396     -11.688  16.318  30.990  1.00 84.33           N  
ATOM   3140  CA  LEU A 396     -12.656  16.500  29.900  1.00 84.33           C  
ATOM   3141  C   LEU A 396     -13.360  17.856  29.989  1.00 84.33           C  
ATOM   3142  CB  LEU A 396     -13.722  15.389  29.916  1.00 84.33           C  
ATOM   3143  O   LEU A 396     -13.437  18.574  29.001  1.00 84.33           O  
ATOM   3144  CG  LEU A 396     -13.284  13.994  29.443  1.00 84.33           C  
ATOM   3145  CD1 LEU A 396     -14.521  13.095  29.427  1.00 84.33           C  
ATOM   3146  CD2 LEU A 396     -12.683  14.014  28.044  1.00 84.33           C  
ATOM   3147  N   THR A 397     -13.841  18.242  31.173  1.00 86.18           N  
ATOM   3148  CA  THR A 397     -14.521  19.535  31.340  1.00 86.18           C  
ATOM   3149  C   THR A 397     -13.597  20.724  31.092  1.00 86.18           C  
ATOM   3150  CB  THR A 397     -15.169  19.682  32.722  1.00 86.18           C  
ATOM   3151  O   THR A 397     -14.060  21.740  30.589  1.00 86.18           O  
ATOM   3152  CG2 THR A 397     -16.362  18.740  32.892  1.00 86.18           C  
ATOM   3153  OG1 THR A 397     -14.273  19.417  33.780  1.00 86.18           O  
ATOM   3154  N   GLN A 398     -12.304  20.605  31.414  1.00 87.09           N  
ATOM   3155  CA  GLN A 398     -11.309  21.631  31.095  1.00 87.09           C  
ATOM   3156  C   GLN A 398     -11.053  21.705  29.587  1.00 87.09           C  
ATOM   3157  CB  GLN A 398     -10.009  21.362  31.868  1.00 87.09           C  
ATOM   3158  O   GLN A 398     -11.138  22.792  29.029  1.00 87.09           O  
ATOM   3159  CG  GLN A 398     -10.145  21.747  33.347  1.00 87.09           C  
ATOM   3160  CD  GLN A 398      -8.948  21.331  34.198  1.00 87.09           C  
ATOM   3161  NE2 GLN A 398      -8.940  21.682  35.465  1.00 87.09           N  
ATOM   3162  OE1 GLN A 398      -8.009  20.672  33.788  1.00 87.09           O  
ATOM   3163  N   ALA A 399     -10.850  20.567  28.915  1.00 83.09           N  
ATOM   3164  CA  ALA A 399     -10.640  20.521  27.466  1.00 83.09           C  
ATOM   3165  C   ALA A 399     -11.846  21.067  26.674  1.00 83.09           C  
ATOM   3166  CB  ALA A 399     -10.325  19.071  27.075  1.00 83.09           C  
ATOM   3167  O   ALA A 399     -11.679  21.813  25.711  1.00 83.09           O  
ATOM   3168  N   ILE A 400     -13.072  20.746  27.106  1.00 80.65           N  
ATOM   3169  CA  ILE A 400     -14.303  21.290  26.511  1.00 80.65           C  
ATOM   3170  C   ILE A 400     -14.421  22.800  26.784  1.00 80.65           C  
ATOM   3171  CB  ILE A 400     -15.539  20.503  27.009  1.00 80.65           C  
ATOM   3172  O   ILE A 400     -14.833  23.546  25.908  1.00 80.65           O  
ATOM   3173  CG1 ILE A 400     -15.494  19.033  26.524  1.00 80.65           C  
ATOM   3174  CG2 ILE A 400     -16.847  21.157  26.520  1.00 80.65           C  
ATOM   3175  CD1 ILE A 400     -16.470  18.109  27.264  1.00 80.65           C  
ATOM   3176  N   ALA A 401     -14.035  23.286  27.970  1.00 79.07           N  
ATOM   3177  CA  ALA A 401     -14.077  24.720  28.277  1.00 79.07           C  
ATOM   3178  C   ALA A 401     -13.006  25.543  27.533  1.00 79.07           C  
ATOM   3179  CB  ALA A 401     -13.950  24.902  29.794  1.00 79.07           C  
ATOM   3180  O   ALA A 401     -13.231  26.716  27.240  1.00 79.07           O  
ATOM   3181  N   GLU A 402     -11.842  24.955  27.250  1.00 78.97           N  
ATOM   3182  CA  GLU A 402     -10.756  25.598  26.499  1.00 78.97           C  
ATOM   3183  C   GLU A 402     -11.013  25.635  24.986  1.00 78.97           C  
ATOM   3184  CB  GLU A 402      -9.422  24.896  26.807  1.00 78.97           C  
ATOM   3185  O   GLU A 402     -10.414  26.455  24.291  1.00 78.97           O  
ATOM   3186  CG  GLU A 402      -8.908  25.257  28.211  1.00 78.97           C  
ATOM   3187  CD  GLU A 402      -7.587  24.568  28.594  1.00 78.97           C  
ATOM   3188  OE1 GLU A 402      -7.134  24.820  29.738  1.00 78.97           O  
ATOM   3189  OE2 GLU A 402      -7.026  23.818  27.767  1.00 78.97           O  
ATOM   3190  N   THR A 403     -11.922  24.800  24.474  1.00 69.37           N  
ATOM   3191  CA  THR A 403     -12.286  24.766  23.053  1.00 69.37           C  
ATOM   3192  C   THR A 403     -13.502  25.663  22.777  1.00 69.37           C  
ATOM   3193  CB  THR A 403     -12.486  23.331  22.541  1.00 69.37           C  
ATOM   3194  O   THR A 403     -14.620  25.337  23.169  1.00 69.37           O  
ATOM   3195  CG2 THR A 403     -11.130  22.651  22.340  1.00 69.37           C  
ATOM   3196  OG1 THR A 403     -13.200  22.517  23.437  1.00 69.37           O  
ATOM   3197  N   PRO A 404     -13.333  26.834  22.130  1.00 59.68           N  
ATOM   3198  CA  PRO A 404     -14.462  27.690  21.782  1.00 59.68           C  
ATOM   3199  C   PRO A 404     -15.334  27.019  20.711  1.00 59.68           C  
ATOM   3200  CB  PRO A 404     -13.843  29.013  21.317  1.00 59.68           C  
ATOM   3201  O   PRO A 404     -14.839  26.649  19.652  1.00 59.68           O  
ATOM   3202  CG  PRO A 404     -12.462  28.608  20.801  1.00 59.68           C  
ATOM   3203  CD  PRO A 404     -12.080  27.433  21.694  1.00 59.68           C  
ATOM   3204  N   GLU A 405     -16.642  26.927  20.972  1.00 59.70           N  
ATOM   3205  CA  GLU A 405     -17.655  26.206  20.172  1.00 59.70           C  
ATOM   3206  C   GLU A 405     -17.766  26.600  18.682  1.00 59.70           C  
ATOM   3207  CB  GLU A 405     -19.043  26.406  20.828  1.00 59.70           C  
ATOM   3208  O   GLU A 405     -18.521  25.963  17.955  1.00 59.70           O  
ATOM   3209  CG  GLU A 405     -19.232  25.675  22.169  1.00 59.70           C  
ATOM   3210  CD  GLU A 405     -20.659  25.833  22.733  1.00 59.70           C  
ATOM   3211  OE1 GLU A 405     -21.122  24.900  23.428  1.00 59.70           O  
ATOM   3212  OE2 GLU A 405     -21.267  26.910  22.516  1.00 59.70           O  
ATOM   3213  N   ASN A 406     -17.061  27.632  18.205  1.00 51.63           N  
ATOM   3214  CA  ASN A 406     -17.337  28.251  16.902  1.00 51.63           C  
ATOM   3215  C   ASN A 406     -16.150  28.441  15.952  1.00 51.63           C  
ATOM   3216  CB  ASN A 406     -18.151  29.540  17.125  1.00 51.63           C  
ATOM   3217  O   ASN A 406     -16.301  29.138  14.955  1.00 51.63           O  
ATOM   3218  CG  ASN A 406     -19.648  29.299  17.056  1.00 51.63           C  
ATOM   3219  ND2 ASN A 406     -20.428  30.184  17.626  1.00 51.63           N  
ATOM   3220  OD1 ASN A 406     -20.168  28.368  16.476  1.00 51.63           O  
ATOM   3221  N   ASP A 407     -15.018  27.787  16.179  1.00 46.11           N  
ATOM   3222  CA  ASP A 407     -14.046  27.583  15.107  1.00 46.11           C  
ATOM   3223  C   ASP A 407     -13.705  26.100  15.101  1.00 46.11           C  
ATOM   3224  CB  ASP A 407     -12.814  28.491  15.285  1.00 46.11           C  
ATOM   3225  O   ASP A 407     -13.210  25.594  16.099  1.00 46.11           O  
ATOM   3226  CG  ASP A 407     -13.065  29.950  14.862  1.00 46.11           C  
ATOM   3227  OD1 ASP A 407     -13.570  30.166  13.738  1.00 46.11           O  
ATOM   3228  OD2 ASP A 407     -12.679  30.870  15.626  1.00 46.11           O  
ATOM   3229  N   ILE A 408     -14.007  25.408  14.000  1.00 52.35           N  
ATOM   3230  CA  ILE A 408     -13.412  24.118  13.654  1.00 52.35           C  
ATOM   3231  C   ILE A 408     -11.995  24.475  13.205  1.00 52.35           C  
ATOM   3232  CB  ILE A 408     -14.210  23.447  12.500  1.00 52.35           C  
ATOM   3233  O   ILE A 408     -11.833  24.926  12.067  1.00 52.35           O  
ATOM   3234  CG1 ILE A 408     -15.689  23.198  12.873  1.00 52.35           C  
ATOM   3235  CG2 ILE A 408     -13.539  22.128  12.065  1.00 52.35           C  
ATOM   3236  CD1 ILE A 408     -16.582  22.925  11.654  1.00 52.35           C  
ATOM   3237  N   PRO A 409     -10.946  24.370  14.037  1.00 46.31           N  
ATOM   3238  CA  PRO A 409      -9.618  24.584  13.529  1.00 46.31           C  
ATOM   3239  C   PRO A 409      -9.268  23.248  12.883  1.00 46.31           C  
ATOM   3240  CB  PRO A 409      -8.759  24.983  14.745  1.00 46.31           C  
ATOM   3241  O   PRO A 409      -8.958  22.282  13.577  1.00 46.31           O  
ATOM   3242  CG  PRO A 409      -9.719  24.918  15.941  1.00 46.31           C  
ATOM   3243  CD  PRO A 409     -10.802  23.972  15.428  1.00 46.31           C  
ATOM   3244  N   GLU A 410      -9.263  23.184  11.553  1.00 53.21           N  
ATOM   3245  CA  GLU A 410      -8.540  22.149  10.792  1.00 53.21           C  
ATOM   3246  C   GLU A 410      -7.017  22.280  11.014  1.00 53.21           C  
ATOM   3247  CB  GLU A 410      -8.874  22.232   9.294  1.00 53.21           C  
ATOM   3248  O   GLU A 410      -6.203  22.231  10.094  1.00 53.21           O  
ATOM   3249  CG  GLU A 410     -10.297  21.797   8.931  1.00 53.21           C  
ATOM   3250  CD  GLU A 410     -10.485  21.732   7.404  1.00 53.21           C  
ATOM   3251  OE1 GLU A 410     -11.345  20.937   6.964  1.00 53.21           O  
ATOM   3252  OE2 GLU A 410      -9.786  22.485   6.686  1.00 53.21           O  
ATOM   3253  N   THR A 411      -6.588  22.540  12.249  1.00 44.18           N  
ATOM   3254  CA  THR A 411      -5.195  22.801  12.567  1.00 44.18           C  
ATOM   3255  C   THR A 411      -4.592  21.532  13.134  1.00 44.18           C  
ATOM   3256  CB  THR A 411      -4.990  24.047  13.431  1.00 44.18           C  
ATOM   3257  O   THR A 411      -4.683  21.240  14.320  1.00 44.18           O  
ATOM   3258  CG2 THR A 411      -3.610  24.646  13.154  1.00 44.18           C  
ATOM   3259  OG1 THR A 411      -5.910  25.047  13.065  1.00 44.18           O  
ATOM   3260  N   GLU A 412      -3.994  20.802  12.199  1.00 55.22           N  
ATOM   3261  CA  GLU A 412      -3.104  19.643  12.280  1.00 55.22           C  
ATOM   3262  C   GLU A 412      -1.965  19.796  13.310  1.00 55.22           C  
ATOM   3263  CB  GLU A 412      -2.459  19.484  10.894  1.00 55.22           C  
ATOM   3264  O   GLU A 412      -0.782  19.867  12.963  1.00 55.22           O  
ATOM   3265  CG  GLU A 412      -3.388  19.432   9.673  1.00 55.22           C  
ATOM   3266  CD  GLU A 412      -2.576  19.672   8.390  1.00 55.22           C  
ATOM   3267  OE1 GLU A 412      -2.835  18.968   7.396  1.00 55.22           O  
ATOM   3268  OE2 GLU A 412      -1.706  20.594   8.410  1.00 55.22           O  
ATOM   3269  N   VAL A 413      -2.294  19.867  14.591  1.00 47.52           N  
ATOM   3270  CA  VAL A 413      -1.328  19.598  15.652  1.00 47.52           C  
ATOM   3271  C   VAL A 413      -1.771  18.286  16.272  1.00 47.52           C  
ATOM   3272  CB  VAL A 413      -1.176  20.756  16.660  1.00 47.52           C  
ATOM   3273  O   VAL A 413      -2.847  18.211  16.857  1.00 47.52           O  
ATOM   3274  CG1 VAL A 413       0.243  20.721  17.243  1.00 47.52           C  
ATOM   3275  CG2 VAL A 413      -1.371  22.145  16.026  1.00 47.52           C  
ATOM   3276  N   GLU A 414      -0.978  17.238  16.043  1.00 51.39           N  
ATOM   3277  CA  GLU A 414      -1.146  15.886  16.592  1.00 51.39           C  
ATOM   3278  C   GLU A 414      -0.938  15.881  18.115  1.00 51.39           C  
ATOM   3279  CB  GLU A 414      -0.161  14.902  15.923  1.00 51.39           C  
ATOM   3280  O   GLU A 414      -0.097  15.159  18.644  1.00 51.39           O  
ATOM   3281  CG  GLU A 414      -0.356  14.666  14.420  1.00 51.39           C  
ATOM   3282  CD  GLU A 414       0.657  13.643  13.860  1.00 51.39           C  
ATOM   3283  OE1 GLU A 414       0.308  12.953  12.873  1.00 51.39           O  
ATOM   3284  OE2 GLU A 414       1.805  13.579  14.364  1.00 51.39           O  
ATOM   3285  N   ASP A 415      -1.678  16.708  18.843  1.00 55.17           N  
ATOM   3286  CA  ASP A 415      -1.856  16.482  20.261  1.00 55.17           C  
ATOM   3287  C   ASP A 415      -2.980  15.449  20.381  1.00 55.17           C  
ATOM   3288  CB  ASP A 415      -2.091  17.804  21.013  1.00 55.17           C  
ATOM   3289  O   ASP A 415      -4.151  15.738  20.115  1.00 55.17           O  
ATOM   3290  CG  ASP A 415      -0.810  18.649  21.178  1.00 55.17           C  
ATOM   3291  OD1 ASP A 415       0.308  18.083  21.150  1.00 55.17           O  
ATOM   3292  OD2 ASP A 415      -0.945  19.876  21.386  1.00 55.17           O  
ATOM   3293  N   ASP A 416      -2.623  14.228  20.795  1.00 68.44           N  
ATOM   3294  CA  ASP A 416      -3.513  13.079  21.069  1.00 68.44           C  
ATOM   3295  C   ASP A 416      -4.669  13.394  22.056  1.00 68.44           C  
ATOM   3296  CB  ASP A 416      -2.669  11.921  21.644  1.00 68.44           C  
ATOM   3297  O   ASP A 416      -5.452  12.522  22.435  1.00 68.44           O  
ATOM   3298  CG  ASP A 416      -1.749  11.209  20.646  1.00 68.44           C  
ATOM   3299  OD1 ASP A 416      -2.140  11.086  19.465  1.00 68.44           O  
ATOM   3300  OD2 ASP A 416      -0.710  10.689  21.116  1.00 68.44           O  
ATOM   3301  N   GLU A 417      -4.783  14.640  22.510  1.00 70.19           N  
ATOM   3302  CA  GLU A 417      -5.797  15.163  23.412  1.00 70.19           C  
ATOM   3303  C   GLU A 417      -7.018  15.754  22.685  1.00 70.19           C  
ATOM   3304  CB  GLU A 417      -5.130  16.176  24.363  1.00 70.19           C  
ATOM   3305  O   GLU A 417      -8.061  15.922  23.315  1.00 70.19           O  
ATOM   3306  CG  GLU A 417      -4.017  15.498  25.190  1.00 70.19           C  
ATOM   3307  CD  GLU A 417      -3.615  16.249  26.466  1.00 70.19           C  
ATOM   3308  OE1 GLU A 417      -3.136  15.564  27.409  1.00 70.19           O  
ATOM   3309  OE2 GLU A 417      -3.927  17.444  26.614  1.00 70.19           O  
ATOM   3310  N   GLY A 418      -6.946  15.997  21.368  1.00 69.81           N  
ATOM   3311  CA  GLY A 418      -8.030  16.627  20.597  1.00 69.81           C  
ATOM   3312  C   GLY A 418      -9.366  15.869  20.623  1.00 69.81           C  
ATOM   3313  O   GLY A 418     -10.429  16.479  20.625  1.00 69.81           O  
ATOM   3314  N   TRP A 419      -9.354  14.536  20.746  1.00 79.65           N  
ATOM   3315  CA  TRP A 419     -10.591  13.743  20.842  1.00 79.65           C  
ATOM   3316  C   TRP A 419     -11.400  14.007  22.124  1.00 79.65           C  
ATOM   3317  CB  TRP A 419     -10.292  12.255  20.667  1.00 79.65           C  
ATOM   3318  O   TRP A 419     -12.587  13.691  22.163  1.00 79.65           O  
ATOM   3319  CG  TRP A 419      -9.700  11.610  21.872  1.00 79.65           C  
ATOM   3320  CD1 TRP A 419      -8.390  11.601  22.185  1.00 79.65           C  
ATOM   3321  CD2 TRP A 419     -10.380  10.916  22.960  1.00 79.65           C  
ATOM   3322  CE2 TRP A 419      -9.398  10.506  23.911  1.00 79.65           C  
ATOM   3323  CE3 TRP A 419     -11.727  10.601  23.240  1.00 79.65           C  
ATOM   3324  NE1 TRP A 419      -8.204  10.965  23.392  1.00 79.65           N  
ATOM   3325  CH2 TRP A 419     -11.086   9.479  25.313  1.00 79.65           C  
ATOM   3326  CZ2 TRP A 419      -9.737   9.797  25.074  1.00 79.65           C  
ATOM   3327  CZ3 TRP A 419     -12.078   9.885  24.400  1.00 79.65           C  
ATOM   3328  N   MET A 420     -10.788  14.591  23.163  1.00 72.38           N  
ATOM   3329  CA  MET A 420     -11.467  14.898  24.427  1.00 72.38           C  
ATOM   3330  C   MET A 420     -12.428  16.090  24.331  1.00 72.38           C  
ATOM   3331  CB  MET A 420     -10.434  15.157  25.534  1.00 72.38           C  
ATOM   3332  O   MET A 420     -13.328  16.191  25.165  1.00 72.38           O  
ATOM   3333  CG  MET A 420      -9.723  13.869  25.973  1.00 72.38           C  
ATOM   3334  SD  MET A 420      -8.684  14.019  27.463  1.00 72.38           S  
ATOM   3335  CE  MET A 420      -7.487  15.217  26.821  1.00 72.38           C  
ATOM   3336  N   SER A 421     -12.254  16.982  23.352  1.00 74.66           N  
ATOM   3337  CA  SER A 421     -13.099  18.170  23.163  1.00 74.66           C  
ATOM   3338  C   SER A 421     -14.190  17.996  22.105  1.00 74.66           C  
ATOM   3339  CB  SER A 421     -12.235  19.372  22.797  1.00 74.66           C  
ATOM   3340  O   SER A 421     -15.102  18.818  22.030  1.00 74.66           O  
ATOM   3341  OG  SER A 421     -11.454  19.070  21.660  1.00 74.66           O  
ATOM   3342  N   HIS A 422     -14.144  16.933  21.295  1.00 76.32           N  
ATOM   3343  CA  HIS A 422     -15.147  16.703  20.259  1.00 76.32           C  
ATOM   3344  C   HIS A 422     -16.535  16.437  20.865  1.00 76.32           C  
ATOM   3345  CB  HIS A 422     -14.707  15.571  19.321  1.00 76.32           C  
ATOM   3346  O   HIS A 422     -16.794  15.388  21.458  1.00 76.32           O  
ATOM   3347  CG  HIS A 422     -13.794  16.039  18.214  1.00 76.32           C  
ATOM   3348  CD2 HIS A 422     -12.436  15.905  18.148  1.00 76.32           C  
ATOM   3349  ND1 HIS A 422     -14.178  16.693  17.064  1.00 76.32           N  
ATOM   3350  CE1 HIS A 422     -13.077  16.928  16.329  1.00 76.32           C  
ATOM   3351  NE2 HIS A 422     -11.991  16.444  16.943  1.00 76.32           N  
ATOM   3352  N   VAL A 423     -17.458  17.379  20.661  1.00 76.00           N  
ATOM   3353  CA  VAL A 423     -18.879  17.211  20.982  1.00 76.00           C  
ATOM   3354  C   VAL A 423     -19.580  16.551  19.794  1.00 76.00           C  
ATOM   3355  CB  VAL A 423     -19.530  18.552  21.375  1.00 76.00           C  
ATOM   3356  O   VAL A 423     -19.572  17.077  18.683  1.00 76.00           O  
ATOM   3357  CG1 VAL A 423     -21.012  18.363  21.732  1.00 76.00           C  
ATOM   3358  CG2 VAL A 423     -18.831  19.167  22.596  1.00 76.00           C  
ATOM   3359  N   LEU A 424     -20.190  15.385  20.022  1.00 70.92           N  
ATOM   3360  CA  LEU A 424     -20.910  14.634  18.992  1.00 70.92           C  
ATOM   3361  C   LEU A 424     -22.225  15.350  18.636  1.00 70.92           C  
ATOM   3362  CB  LEU A 424     -21.136  13.195  19.503  1.00 70.92           C  
ATOM   3363  O   LEU A 424     -23.190  15.305  19.401  1.00 70.92           O  
ATOM   3364  CG  LEU A 424     -21.546  12.198  18.403  1.00 70.92           C  
ATOM   3365  CD1 LEU A 424     -20.336  11.749  17.579  1.00 70.92           C  
ATOM   3366  CD2 LEU A 424     -22.141  10.942  19.035  1.00 70.92           C  
ATOM   3367  N   GLN A 425     -22.269  16.005  17.476  1.00 73.72           N  
ATOM   3368  CA  GLN A 425     -23.487  16.604  16.931  1.00 73.72           C  
ATOM   3369  C   GLN A 425     -24.137  15.634  15.936  1.00 73.72           C  
ATOM   3370  CB  GLN A 425     -23.184  17.972  16.297  1.00 73.72           C  
ATOM   3371  O   GLN A 425     -23.494  15.167  15.000  1.00 73.72           O  
ATOM   3372  CG  GLN A 425     -22.683  19.003  17.327  1.00 73.72           C  
ATOM   3373  CD  GLN A 425     -22.485  20.398  16.734  1.00 73.72           C  
ATOM   3374  NE2 GLN A 425     -21.951  21.334  17.488  1.00 73.72           N  
ATOM   3375  OE1 GLN A 425     -22.824  20.683  15.600  1.00 73.72           O  
ATOM   3376  N   PHE A 426     -25.414  15.309  16.144  1.00 70.74           N  
ATOM   3377  CA  PHE A 426     -26.203  14.513  15.201  1.00 70.74           C  
ATOM   3378  C   PHE A 426     -27.014  15.451  14.301  1.00 70.74           C  
ATOM   3379  CB  PHE A 426     -27.131  13.552  15.961  1.00 70.74           C  
ATOM   3380  O   PHE A 426     -27.833  16.213  14.816  1.00 70.74           O  
ATOM   3381  CG  PHE A 426     -26.435  12.459  16.753  1.00 70.74           C  
ATOM   3382  CD1 PHE A 426     -26.033  11.274  16.110  1.00 70.74           C  
ATOM   3383  CD2 PHE A 426     -26.222  12.608  18.137  1.00 70.74           C  
ATOM   3384  CE1 PHE A 426     -25.443  10.233  16.849  1.00 70.74           C  
ATOM   3385  CE2 PHE A 426     -25.640  11.564  18.877  1.00 70.74           C  
ATOM   3386  CZ  PHE A 426     -25.262  10.372  18.235  1.00 70.74           C  
ATOM   3387  N   GLU A 427     -26.828  15.371  12.980  1.00 68.24           N  
ATOM   3388  CA  GLU A 427     -27.596  16.170  12.009  1.00 68.24           C  
ATOM   3389  C   GLU A 427     -29.072  15.734  11.934  1.00 68.24           C  
ATOM   3390  CB  GLU A 427     -26.930  16.100  10.623  1.00 68.24           C  
ATOM   3391  O   GLU A 427     -29.964  16.571  11.830  1.00 68.24           O  
ATOM   3392  CG  GLU A 427     -25.561  16.804  10.602  1.00 68.24           C  
ATOM   3393  CD  GLU A 427     -24.916  16.844   9.205  1.00 68.24           C  
ATOM   3394  OE1 GLU A 427     -24.050  17.722   9.001  1.00 68.24           O  
ATOM   3395  OE2 GLU A 427     -25.274  15.987   8.365  1.00 68.24           O  
ATOM   3396  N   ASP A 428     -29.353  14.438  12.103  1.00 61.07           N  
ATOM   3397  CA  ASP A 428     -30.695  13.874  11.937  1.00 61.07           C  
ATOM   3398  C   ASP A 428     -31.230  13.237  13.227  1.00 61.07           C  
ATOM   3399  CB  ASP A 428     -30.693  12.862  10.780  1.00 61.07           C  
ATOM   3400  O   ASP A 428     -31.076  12.041  13.484  1.00 61.07           O  
ATOM   3401  CG  ASP A 428     -30.844  13.483   9.391  1.00 61.07           C  
ATOM   3402  OD1 ASP A 428     -31.491  14.548   9.295  1.00 61.07           O  
ATOM   3403  OD2 ASP A 428     -30.461  12.771   8.435  1.00 61.07           O  
ATOM   3404  N   LYS A 429     -31.974  14.017  14.020  1.00 61.32           N  
ATOM   3405  CA  LYS A 429     -32.744  13.508  15.178  1.00 61.32           C  
ATOM   3406  C   LYS A 429     -33.953  12.636  14.786  1.00 61.32           C  
ATOM   3407  CB  LYS A 429     -33.163  14.673  16.095  1.00 61.32           C  
ATOM   3408  O   LYS A 429     -34.712  12.212  15.654  1.00 61.32           O  
ATOM   3409  CG  LYS A 429     -31.971  15.301  16.835  1.00 61.32           C  
ATOM   3410  CD  LYS A 429     -32.434  16.463  17.726  1.00 61.32           C  
ATOM   3411  CE  LYS A 429     -31.230  17.098  18.434  1.00 61.32           C  
ATOM   3412  NZ  LYS A 429     -31.613  18.301  19.218  1.00 61.32           N  
ATOM   3413  N   SER A 430     -34.166  12.368  13.496  1.00 61.64           N  
ATOM   3414  CA  SER A 430     -35.327  11.623  12.991  1.00 61.64           C  
ATOM   3415  C   SER A 430     -35.122  10.106  12.931  1.00 61.64           C  
ATOM   3416  CB  SER A 430     -35.728  12.167  11.619  1.00 61.64           C  
ATOM   3417  O   SER A 430     -36.111   9.368  12.890  1.00 61.64           O  
ATOM   3418  OG  SER A 430     -34.680  11.917  10.707  1.00 61.64           O  
ATOM   3419  N   ARG A 431     -33.879   9.599  12.996  1.00 56.41           N  
ATOM   3420  CA  ARG A 431     -33.644   8.157  13.166  1.00 56.41           C  
ATOM   3421  C   ARG A 431     -33.915   7.785  14.616  1.00 56.41           C  
ATOM   3422  CB  ARG A 431     -32.248   7.718  12.699  1.00 56.41           C  
ATOM   3423  O   ARG A 431     -33.008   7.728  15.442  1.00 56.41           O  
ATOM   3424  CG  ARG A 431     -32.094   7.825  11.177  1.00 56.41           C  
ATOM   3425  CD  ARG A 431     -30.779   7.185  10.717  1.00 56.41           C  
ATOM   3426  NE  ARG A 431     -30.349   7.743   9.423  1.00 56.41           N  
ATOM   3427  NH1 ARG A 431     -28.915   6.071   8.756  1.00 56.41           N  
ATOM   3428  NH2 ARG A 431     -29.103   7.936   7.539  1.00 56.41           N  
ATOM   3429  CZ  ARG A 431     -29.464   7.243   8.580  1.00 56.41           C  
ATOM   3430  N   LYS A 432     -35.188   7.511  14.917  1.00 61.62           N  
ATOM   3431  CA  LYS A 432     -35.556   6.684  16.069  1.00 61.62           C  
ATOM   3432  C   LYS A 432     -34.627   5.477  16.044  1.00 61.62           C  
ATOM   3433  CB  LYS A 432     -37.021   6.233  15.978  1.00 61.62           C  
ATOM   3434  O   LYS A 432     -34.532   4.804  15.019  1.00 61.62           O  
ATOM   3435  CG  LYS A 432     -37.994   7.407  16.154  1.00 61.62           C  
ATOM   3436  CD  LYS A 432     -39.444   6.924  16.039  1.00 61.62           C  
ATOM   3437  CE  LYS A 432     -40.397   8.115  16.174  1.00 61.62           C  
ATOM   3438  NZ  LYS A 432     -41.812   7.682  16.094  1.00 61.62           N  
ATOM   3439  N   VAL A 433     -33.887   5.287  17.132  1.00 63.24           N  
ATOM   3440  CA  VAL A 433     -33.044   4.116  17.371  1.00 63.24           C  
ATOM   3441  C   VAL A 433     -33.810   2.894  16.868  1.00 63.24           C  
ATOM   3442  CB  VAL A 433     -32.756   4.018  18.883  1.00 63.24           C  
ATOM   3443  O   VAL A 433     -34.924   2.658  17.331  1.00 63.24           O  
ATOM   3444  CG1 VAL A 433     -31.941   2.773  19.242  1.00 63.24           C  
ATOM   3445  CG2 VAL A 433     -31.980   5.255  19.366  1.00 63.24           C  
ATOM   3446  N   LYS A 434     -33.272   2.199  15.854  1.00 59.73           N  
ATOM   3447  CA  LYS A 434     -33.894   0.989  15.307  1.00 59.73           C  
ATOM   3448  C   LYS A 434     -33.906  -0.043  16.429  1.00 59.73           C  
ATOM   3449  CB  LYS A 434     -33.154   0.468  14.059  1.00 59.73           C  
ATOM   3450  O   LYS A 434     -32.874  -0.630  16.747  1.00 59.73           O  
ATOM   3451  CG  LYS A 434     -33.430   1.276  12.777  1.00 59.73           C  
ATOM   3452  CD  LYS A 434     -32.810   0.573  11.553  1.00 59.73           C  
ATOM   3453  CE  LYS A 434     -33.218   1.235  10.227  1.00 59.73           C  
ATOM   3454  NZ  LYS A 434     -32.857   0.393   9.049  1.00 59.73           N  
ATOM   3455  N   ASP A 435     -35.042  -0.160  17.100  1.00 64.55           N  
ATOM   3456  CA  ASP A 435     -35.235  -1.099  18.190  1.00 64.55           C  
ATOM   3457  C   ASP A 435     -35.119  -2.514  17.618  1.00 64.55           C  
ATOM   3458  CB  ASP A 435     -36.592  -0.819  18.851  1.00 64.55           C  
ATOM   3459  O   ASP A 435     -35.815  -2.865  16.667  1.00 64.55           O  
ATOM   3460  CG  ASP A 435     -36.819  -1.610  20.141  1.00 64.55           C  
ATOM   3461  OD1 ASP A 435     -36.241  -2.714  20.286  1.00 64.55           O  
ATOM   3462  OD2 ASP A 435     -37.616  -1.143  20.975  1.00 64.55           O  
ATOM   3463  N   ALA A 436     -34.235  -3.331  18.190  1.00 68.00           N  
ATOM   3464  CA  ALA A 436     -34.039  -4.714  17.764  1.00 68.00           C  
ATOM   3465  C   ALA A 436     -35.312  -5.574  17.906  1.00 68.00           C  
ATOM   3466  CB  ALA A 436     -32.874  -5.296  18.574  1.00 68.00           C  
ATOM   3467  O   ALA A 436     -35.379  -6.662  17.334  1.00 68.00           O  
ATOM   3468  N   SER A 437     -36.308  -5.110  18.668  1.00 73.39           N  
ATOM   3469  CA  SER A 437     -37.611  -5.763  18.798  1.00 73.39           C  
ATOM   3470  C   SER A 437     -38.599  -5.426  17.673  1.00 73.39           C  
ATOM   3471  CB  SER A 437     -38.218  -5.435  20.163  1.00 73.39           C  
ATOM   3472  O   SER A 437     -39.573  -6.160  17.490  1.00 73.39           O  
ATOM   3473  OG  SER A 437     -38.596  -4.080  20.256  1.00 73.39           O  
ATOM   3474  N   MET A 438     -38.366  -4.362  16.896  1.00 71.45           N  
ATOM   3475  CA  MET A 438     -39.227  -3.992  15.773  1.00 71.45           C  
ATOM   3476  C   MET A 438     -38.781  -4.713  14.496  1.00 71.45           C  
ATOM   3477  CB  MET A 438     -39.295  -2.466  15.603  1.00 71.45           C  
ATOM   3478  O   MET A 438     -37.619  -4.670  14.102  1.00 71.45           O  
ATOM   3479  CG  MET A 438     -40.026  -1.810  16.786  1.00 71.45           C  
ATOM   3480  SD  MET A 438     -40.463  -0.058  16.568  1.00 71.45           S  
ATOM   3481  CE  MET A 438     -41.872  -0.221  15.441  1.00 71.45           C  
ATOM   3482  N   GLN A 439     -39.717  -5.414  13.853  1.00 67.51           N  
ATOM   3483  CA  GLN A 439     -39.477  -6.082  12.574  1.00 67.51           C  
ATOM   3484  C   GLN A 439     -39.536  -5.045  11.446  1.00 67.51           C  
ATOM   3485  CB  GLN A 439     -40.500  -7.214  12.371  1.00 67.51           C  
ATOM   3486  O   GLN A 439     -40.619  -4.602  11.065  1.00 67.51           O  
ATOM   3487  CG  GLN A 439     -40.270  -8.384  13.340  1.00 67.51           C  
ATOM   3488  CD  GLN A 439     -41.274  -9.523  13.170  1.00 67.51           C  
ATOM   3489  NE2 GLN A 439     -40.993 -10.682  13.724  1.00 67.51           N  
ATOM   3490  OE1 GLN A 439     -42.327  -9.417  12.561  1.00 67.51           O  
ATOM   3491  N   ASP A 440     -38.371  -4.664  10.928  1.00 72.35           N  
ATOM   3492  CA  ASP A 440     -38.223  -3.728   9.814  1.00 72.35           C  
ATOM   3493  C   ASP A 440     -38.220  -4.469   8.464  1.00 72.35           C  
ATOM   3494  CB  ASP A 440     -36.932  -2.900   9.991  1.00 72.35           C  
ATOM   3495  O   ASP A 440     -37.974  -5.674   8.385  1.00 72.35           O  
ATOM   3496  CG  ASP A 440     -37.040  -1.703  10.950  1.00 72.35           C  
ATOM   3497  OD1 ASP A 440     -38.174  -1.328  11.320  1.00 72.35           O  
ATOM   3498  OD2 ASP A 440     -35.968  -1.097  11.203  1.00 72.35           O  
ATOM   3499  N   SER A 441     -38.420  -3.734   7.362  1.00 76.16           N  
ATOM   3500  CA  SER A 441     -38.283  -4.268   5.993  1.00 76.16           C  
ATOM   3501  C   SER A 441     -36.894  -4.841   5.695  1.00 76.16           C  
ATOM   3502  CB  SER A 441     -38.579  -3.167   4.970  1.00 76.16           C  
ATOM   3503  O   SER A 441     -36.755  -5.685   4.812  1.00 76.16           O  
ATOM   3504  OG  SER A 441     -37.756  -2.030   5.178  1.00 76.16           O  
ATOM   3505  N   ASP A 442     -35.884  -4.394   6.444  1.00 75.49           N  
ATOM   3506  CA  ASP A 442     -34.489  -4.822   6.318  1.00 75.49           C  
ATOM   3507  C   ASP A 442     -34.154  -6.000   7.255  1.00 75.49           C  
ATOM   3508  CB  ASP A 442     -33.550  -3.634   6.595  1.00 75.49           C  
ATOM   3509  O   ASP A 442     -33.024  -6.496   7.260  1.00 75.49           O  
ATOM   3510  CG  ASP A 442     -33.804  -2.376   5.755  1.00 75.49           C  
ATOM   3511  OD1 ASP A 442     -34.439  -2.479   4.680  1.00 75.49           O  
ATOM   3512  OD2 ASP A 442     -33.378  -1.298   6.246  1.00 75.49           O  
ATOM   3513  N   THR A 443     -35.101  -6.457   8.085  1.00 74.95           N  
ATOM   3514  CA  THR A 443     -34.896  -7.596   8.985  1.00 74.95           C  
ATOM   3515  C   THR A 443     -34.944  -8.902   8.187  1.00 74.95           C  
ATOM   3516  CB  THR A 443     -35.913  -7.600  10.141  1.00 74.95           C  
ATOM   3517  O   THR A 443     -36.002  -9.486   7.960  1.00 74.95           O  
ATOM   3518  CG2 THR A 443     -35.598  -8.686  11.172  1.00 74.95           C  
ATOM   3519  OG1 THR A 443     -35.888  -6.380  10.851  1.00 74.95           O  
ATOM   3520  N   PHE A 444     -33.779  -9.398   7.766  1.00 74.57           N  
ATOM   3521  CA  PHE A 444     -33.657 -10.701   7.108  1.00 74.57           C  
ATOM   3522  C   PHE A 444     -33.540 -11.844   8.128  1.00 74.57           C  
ATOM   3523  CB  PHE A 444     -32.475 -10.697   6.128  1.00 74.57           C  
ATOM   3524  O   PHE A 444     -32.613 -11.887   8.938  1.00 74.57           O  
ATOM   3525  CG  PHE A 444     -32.693  -9.817   4.911  1.00 74.57           C  
ATOM   3526  CD1 PHE A 444     -33.403 -10.312   3.800  1.00 74.57           C  
ATOM   3527  CD2 PHE A 444     -32.215  -8.494   4.896  1.00 74.57           C  
ATOM   3528  CE1 PHE A 444     -33.637  -9.488   2.684  1.00 74.57           C  
ATOM   3529  CE2 PHE A 444     -32.455  -7.667   3.785  1.00 74.57           C  
ATOM   3530  CZ  PHE A 444     -33.166  -8.163   2.679  1.00 74.57           C  
ATOM   3531  N   GLU A 445     -34.432 -12.834   8.046  1.00 74.27           N  
ATOM   3532  CA  GLU A 445     -34.264 -14.103   8.763  1.00 74.27           C  
ATOM   3533  C   GLU A 445     -33.149 -14.934   8.102  1.00 74.27           C  
ATOM   3534  CB  GLU A 445     -35.572 -14.915   8.808  1.00 74.27           C  
ATOM   3535  O   GLU A 445     -33.333 -15.534   7.040  1.00 74.27           O  
ATOM   3536  CG  GLU A 445     -36.678 -14.321   9.694  1.00 74.27           C  
ATOM   3537  CD  GLU A 445     -37.884 -15.272   9.873  1.00 74.27           C  
ATOM   3538  OE1 GLU A 445     -38.790 -14.936  10.660  1.00 74.27           O  
ATOM   3539  OE2 GLU A 445     -37.905 -16.390   9.285  1.00 74.27           O  
ATOM   3540  N   ILE A 446     -31.975 -15.003   8.732  1.00 74.93           N  
ATOM   3541  CA  ILE A 446     -30.867 -15.840   8.253  1.00 74.93           C  
ATOM   3542  C   ILE A 446     -31.155 -17.315   8.588  1.00 74.93           C  
ATOM   3543  CB  ILE A 446     -29.507 -15.342   8.798  1.00 74.93           C  
ATOM   3544  O   ILE A 446     -30.987 -17.772   9.722  1.00 74.93           O  
ATOM   3545  CG1 ILE A 446     -29.246 -13.880   8.355  1.00 74.93           C  
ATOM   3546  CG2 ILE A 446     -28.368 -16.262   8.307  1.00 74.93           C  
ATOM   3547  CD1 ILE A 446     -27.989 -13.248   8.969  1.00 74.93           C  
ATOM   3548  N   TYR A 447     -31.556 -18.098   7.583  1.00 68.54           N  
ATOM   3549  CA  TYR A 447     -31.745 -19.548   7.713  1.00 68.54           C  
ATOM   3550  C   TYR A 447     -30.433 -20.314   7.527  1.00 68.54           C  
ATOM   3551  CB  TYR A 447     -32.812 -20.069   6.737  1.00 68.54           C  
ATOM   3552  O   TYR A 447     -30.128 -20.785   6.433  1.00 68.54           O  
ATOM   3553  CG  TYR A 447     -34.223 -19.834   7.208  1.00 68.54           C  
ATOM   3554  CD1 TYR A 447     -34.930 -20.834   7.913  1.00 68.54           C  
ATOM   3555  CD2 TYR A 447     -34.804 -18.581   6.972  1.00 68.54           C  
ATOM   3556  CE1 TYR A 447     -36.232 -20.564   8.385  1.00 68.54           C  
ATOM   3557  CE2 TYR A 447     -36.081 -18.303   7.459  1.00 68.54           C  
ATOM   3558  OH  TYR A 447     -37.983 -18.910   8.656  1.00 68.54           O  
ATOM   3559  CZ  TYR A 447     -36.786 -19.280   8.167  1.00 68.54           C  
ATOM   3560  N   ASP A 448     -29.687 -20.535   8.610  1.00 78.51           N  
ATOM   3561  CA  ASP A 448     -28.587 -21.507   8.593  1.00 78.51           C  
ATOM   3562  C   ASP A 448     -29.116 -22.939   8.847  1.00 78.51           C  
ATOM   3563  CB  ASP A 448     -27.476 -21.119   9.577  1.00 78.51           C  
ATOM   3564  O   ASP A 448     -29.613 -23.231   9.943  1.00 78.51           O  
ATOM   3565  CG  ASP A 448     -26.265 -22.069   9.514  1.00 78.51           C  
ATOM   3566  OD1 ASP A 448     -26.309 -23.081   8.770  1.00 78.51           O  
ATOM   3567  OD2 ASP A 448     -25.317 -21.852  10.289  1.00 78.51           O  
ATOM   3568  N   PRO A 449     -29.013 -23.880   7.887  1.00 71.69           N  
ATOM   3569  CA  PRO A 449     -29.438 -25.267   8.075  1.00 71.69           C  
ATOM   3570  C   PRO A 449     -28.647 -26.036   9.146  1.00 71.69           C  
ATOM   3571  CB  PRO A 449     -29.276 -25.917   6.696  1.00 71.69           C  
ATOM   3572  O   PRO A 449     -29.105 -27.104   9.558  1.00 71.69           O  
ATOM   3573  CG  PRO A 449     -28.174 -25.094   6.032  1.00 71.69           C  
ATOM   3574  CD  PRO A 449     -28.443 -23.692   6.560  1.00 71.69           C  
ATOM   3575  N   ARG A 450     -27.477 -25.545   9.577  1.00 78.37           N  
ATOM   3576  CA  ARG A 450     -26.654 -26.161  10.631  1.00 78.37           C  
ATOM   3577  C   ARG A 450     -27.023 -25.684  12.032  1.00 78.37           C  
ATOM   3578  CB  ARG A 450     -25.170 -25.875  10.365  1.00 78.37           C  
ATOM   3579  O   ARG A 450     -26.660 -26.351  12.999  1.00 78.37           O  
ATOM   3580  CG  ARG A 450     -24.692 -26.480   9.041  1.00 78.37           C  
ATOM   3581  CD  ARG A 450     -23.213 -26.156   8.835  1.00 78.37           C  
ATOM   3582  NE  ARG A 450     -22.708 -26.726   7.572  1.00 78.37           N  
ATOM   3583  NH1 ARG A 450     -20.583 -25.875   7.722  1.00 78.37           N  
ATOM   3584  NH2 ARG A 450     -21.161 -27.081   5.936  1.00 78.37           N  
ATOM   3585  CZ  ARG A 450     -21.491 -26.560   7.086  1.00 78.37           C  
ATOM   3586  N   ASN A 451     -27.756 -24.577  12.154  1.00 78.88           N  
ATOM   3587  CA  ASN A 451     -28.155 -24.055  13.453  1.00 78.88           C  
ATOM   3588  C   ASN A 451     -29.152 -25.029  14.130  1.00 78.88           C  
ATOM   3589  CB  ASN A 451     -28.690 -22.623  13.283  1.00 78.88           C  
ATOM   3590  O   ASN A 451     -30.215 -25.312  13.562  1.00 78.88           O  
ATOM   3591  CG  ASN A 451     -28.998 -21.934  14.603  1.00 78.88           C  
ATOM   3592  ND2 ASN A 451     -29.160 -20.635  14.597  1.00 78.88           N  
ATOM   3593  OD1 ASN A 451     -29.131 -22.559  15.645  1.00 78.88           O  
ATOM   3594  N   PRO A 452     -28.856 -25.556  15.336  1.00 77.16           N  
ATOM   3595  CA  PRO A 452     -29.728 -26.501  16.036  1.00 77.16           C  
ATOM   3596  C   PRO A 452     -31.132 -25.947  16.330  1.00 77.16           C  
ATOM   3597  CB  PRO A 452     -28.977 -26.874  17.322  1.00 77.16           C  
ATOM   3598  O   PRO A 452     -32.080 -26.731  16.403  1.00 77.16           O  
ATOM   3599  CG  PRO A 452     -28.009 -25.713  17.543  1.00 77.16           C  
ATOM   3600  CD  PRO A 452     -27.657 -25.297  16.123  1.00 77.16           C  
ATOM   3601  N   VAL A 453     -31.304 -24.622  16.424  1.00 77.49           N  
ATOM   3602  CA  VAL A 453     -32.625 -23.982  16.577  1.00 77.49           C  
ATOM   3603  C   VAL A 453     -33.503 -24.238  15.344  1.00 77.49           C  
ATOM   3604  CB  VAL A 453     -32.467 -22.470  16.847  1.00 77.49           C  
ATOM   3605  O   VAL A 453     -34.665 -24.631  15.467  1.00 77.49           O  
ATOM   3606  CG1 VAL A 453     -33.823 -21.782  17.028  1.00 77.49           C  
ATOM   3607  CG2 VAL A 453     -31.641 -22.224  18.119  1.00 77.49           C  
ATOM   3608  N   ASN A 454     -32.919 -24.158  14.144  1.00 73.00           N  
ATOM   3609  CA  ASN A 454     -33.617 -24.428  12.884  1.00 73.00           C  
ATOM   3610  C   ASN A 454     -33.974 -25.914  12.718  1.00 73.00           C  
ATOM   3611  CB  ASN A 454     -32.761 -23.892  11.716  1.00 73.00           C  
ATOM   3612  O   ASN A 454     -34.931 -26.250  12.013  1.00 73.00           O  
ATOM   3613  CG  ASN A 454     -32.705 -22.373  11.699  1.00 73.00           C  
ATOM   3614  ND2 ASN A 454     -31.736 -21.776  11.055  1.00 73.00           N  
ATOM   3615  OD1 ASN A 454     -33.551 -21.705  12.257  1.00 73.00           O  
ATOM   3616  N   LYS A 455     -33.253 -26.821  13.396  1.00 73.98           N  
ATOM   3617  CA  LYS A 455     -33.573 -28.255  13.412  1.00 73.98           C  
ATOM   3618  C   LYS A 455     -34.894 -28.533  14.136  1.00 73.98           C  
ATOM   3619  CB  LYS A 455     -32.400 -29.053  14.002  1.00 73.98           C  
ATOM   3620  O   LYS A 455     -35.699 -29.282  13.588  1.00 73.98           O  
ATOM   3621  CG  LYS A 455     -32.580 -30.565  13.803  1.00 73.98           C  
ATOM   3622  CD  LYS A 455     -31.396 -31.337  14.396  1.00 73.98           C  
ATOM   3623  CE  LYS A 455     -31.681 -32.838  14.300  1.00 73.98           C  
ATOM   3624  NZ  LYS A 455     -30.644 -33.650  14.977  1.00 73.98           N  
ATOM   3625  N   ARG A 456     -35.156 -27.889  15.286  1.00 74.96           N  
ATOM   3626  CA  ARG A 456     -36.429 -28.042  16.025  1.00 74.96           C  
ATOM   3627  C   ARG A 456     -37.619 -27.618  15.171  1.00 74.96           C  
ATOM   3628  CB  ARG A 456     -36.428 -27.243  17.338  1.00 74.96           C  
ATOM   3629  O   ARG A 456     -38.518 -28.418  14.935  1.00 74.96           O  
ATOM   3630  CG  ARG A 456     -35.481 -27.825  18.394  1.00 74.96           C  
ATOM   3631  CD  ARG A 456     -35.666 -27.071  19.716  1.00 74.96           C  
ATOM   3632  NE  ARG A 456     -34.653 -27.458  20.717  1.00 74.96           N  
ATOM   3633  NH1 ARG A 456     -35.184 -25.859  22.283  1.00 74.96           N  
ATOM   3634  NH2 ARG A 456     -33.485 -27.247  22.666  1.00 74.96           N  
ATOM   3635  CZ  ARG A 456     -34.447 -26.856  21.878  1.00 74.96           C  
ATOM   3636  N   ARG A 457     -37.546 -26.426  14.576  1.00 77.07           N  
ATOM   3637  CA  ARG A 457     -38.598 -25.900  13.693  1.00 77.07           C  
ATOM   3638  C   ARG A 457     -38.846 -26.792  12.465  1.00 77.07           C  
ATOM   3639  CB  ARG A 457     -38.200 -24.464  13.331  1.00 77.07           C  
ATOM   3640  O   ARG A 457     -39.982 -26.969  12.022  1.00 77.07           O  
ATOM   3641  CG  ARG A 457     -39.319 -23.726  12.597  1.00 77.07           C  
ATOM   3642  CD  ARG A 457     -38.929 -22.262  12.379  1.00 77.07           C  
ATOM   3643  NE  ARG A 457     -39.645 -21.721  11.218  1.00 77.07           N  
ATOM   3644  NH1 ARG A 457     -38.827 -19.567  11.281  1.00 77.07           N  
ATOM   3645  NH2 ARG A 457     -40.127 -20.242   9.595  1.00 77.07           N  
ATOM   3646  CZ  ARG A 457     -39.525 -20.511  10.714  1.00 77.07           C  
ATOM   3647  N   ARG A 458     -37.792 -27.411  11.914  1.00 76.19           N  
ATOM   3648  CA  ARG A 458     -37.903 -28.363  10.793  1.00 76.19           C  
ATOM   3649  C   ARG A 458     -38.520 -29.700  11.224  1.00 76.19           C  
ATOM   3650  CB  ARG A 458     -36.517 -28.525  10.146  1.00 76.19           C  
ATOM   3651  O   ARG A 458     -39.270 -30.296  10.451  1.00 76.19           O  
ATOM   3652  CG  ARG A 458     -36.581 -29.179   8.759  1.00 76.19           C  
ATOM   3653  CD  ARG A 458     -35.182 -29.387   8.153  1.00 76.19           C  
ATOM   3654  NE  ARG A 458     -34.594 -28.152   7.595  1.00 76.19           N  
ATOM   3655  NH1 ARG A 458     -32.527 -29.010   7.050  1.00 76.19           N  
ATOM   3656  NH2 ARG A 458     -33.021 -26.910   6.502  1.00 76.19           N  
ATOM   3657  CZ  ARG A 458     -33.390 -28.030   7.054  1.00 76.19           C  
ATOM   3658  N   GLU A 459     -38.205 -30.189  12.419  1.00 80.54           N  
ATOM   3659  CA  GLU A 459     -38.802 -31.406  12.984  1.00 80.54           C  
ATOM   3660  C   GLU A 459     -40.282 -31.205  13.332  1.00 80.54           C  
ATOM   3661  CB  GLU A 459     -37.982 -31.891  14.192  1.00 80.54           C  
ATOM   3662  O   GLU A 459     -41.099 -32.063  12.997  1.00 80.54           O  
ATOM   3663  CG  GLU A 459     -36.668 -32.540  13.720  1.00 80.54           C  
ATOM   3664  CD  GLU A 459     -35.753 -33.037  14.850  1.00 80.54           C  
ATOM   3665  OE1 GLU A 459     -34.672 -33.570  14.491  1.00 80.54           O  
ATOM   3666  OE2 GLU A 459     -36.100 -32.885  16.038  1.00 80.54           O  
ATOM   3667  N   GLU A 460     -40.649 -30.044  13.876  1.00 81.35           N  
ATOM   3668  CA  GLU A 460     -42.039 -29.643  14.123  1.00 81.35           C  
ATOM   3669  C   GLU A 460     -42.848 -29.564  12.825  1.00 81.35           C  
ATOM   3670  CB  GLU A 460     -42.061 -28.283  14.826  1.00 81.35           C  
ATOM   3671  O   GLU A 460     -43.900 -30.192  12.716  1.00 81.35           O  
ATOM   3672  CG  GLU A 460     -41.624 -28.393  16.293  1.00 81.35           C  
ATOM   3673  CD  GLU A 460     -41.397 -27.025  16.949  1.00 81.35           C  
ATOM   3674  OE1 GLU A 460     -41.049 -27.039  18.149  1.00 81.35           O  
ATOM   3675  OE2 GLU A 460     -41.501 -26.001  16.235  1.00 81.35           O  
ATOM   3676  N   SER A 461     -42.324 -28.891  11.793  1.00 82.53           N  
ATOM   3677  CA  SER A 461     -42.974 -28.826  10.475  1.00 82.53           C  
ATOM   3678  C   SER A 461     -43.166 -30.219   9.852  1.00 82.53           C  
ATOM   3679  CB  SER A 461     -42.147 -27.927   9.553  1.00 82.53           C  
ATOM   3680  O   SER A 461     -44.228 -30.526   9.303  1.00 82.53           O  
ATOM   3681  OG  SER A 461     -42.747 -27.823   8.278  1.00 82.53           O  
ATOM   3682  N   LYS A 462     -42.176 -31.116   9.993  1.00 85.80           N  
ATOM   3683  CA  LYS A 462     -42.293 -32.517   9.552  1.00 85.80           C  
ATOM   3684  C   LYS A 462     -43.342 -33.296  10.346  1.00 85.80           C  
ATOM   3685  CB  LYS A 462     -40.939 -33.229   9.656  1.00 85.80           C  
ATOM   3686  O   LYS A 462     -44.058 -34.095   9.743  1.00 85.80           O  
ATOM   3687  CG  LYS A 462     -40.001 -32.883   8.494  1.00 85.80           C  
ATOM   3688  CD  LYS A 462     -38.658 -33.589   8.707  1.00 85.80           C  
ATOM   3689  CE  LYS A 462     -37.700 -33.277   7.556  1.00 85.80           C  
ATOM   3690  NZ  LYS A 462     -36.411 -33.995   7.728  1.00 85.80           N  
ATOM   3691  N   LYS A 463     -43.437 -33.089  11.663  1.00 88.51           N  
ATOM   3692  CA  LYS A 463     -44.457 -33.713  12.518  1.00 88.51           C  
ATOM   3693  C   LYS A 463     -45.859 -33.271  12.092  1.00 88.51           C  
ATOM   3694  CB  LYS A 463     -44.160 -33.377  13.990  1.00 88.51           C  
ATOM   3695  O   LYS A 463     -46.709 -34.123  11.860  1.00 88.51           O  
ATOM   3696  CG  LYS A 463     -45.085 -34.129  14.959  1.00 88.51           C  
ATOM   3697  CD  LYS A 463     -44.816 -33.710  16.411  1.00 88.51           C  
ATOM   3698  CE  LYS A 463     -45.823 -34.394  17.345  1.00 88.51           C  
ATOM   3699  NZ  LYS A 463     -45.747 -33.859  18.729  1.00 88.51           N  
ATOM   3700  N   LEU A 464     -46.047 -31.973  11.860  1.00 86.63           N  
ATOM   3701  CA  LEU A 464     -47.318 -31.385  11.429  1.00 86.63           C  
ATOM   3702  C   LEU A 464     -47.753 -31.898  10.042  1.00 86.63           C  
ATOM   3703  CB  LEU A 464     -47.150 -29.851  11.480  1.00 86.63           C  
ATOM   3704  O   LEU A 464     -48.924 -32.194   9.813  1.00 86.63           O  
ATOM   3705  CG  LEU A 464     -48.393 -29.099  11.998  1.00 86.63           C  
ATOM   3706  CD1 LEU A 464     -47.973 -28.029  13.007  1.00 86.63           C  
ATOM   3707  CD2 LEU A 464     -49.147 -28.419  10.856  1.00 86.63           C  
ATOM   3708  N   MET A 465     -46.800 -32.086   9.120  1.00 84.83           N  
ATOM   3709  CA  MET A 465     -47.065 -32.713   7.817  1.00 84.83           C  
ATOM   3710  C   MET A 465     -47.404 -34.205   7.918  1.00 84.83           C  
ATOM   3711  CB  MET A 465     -45.868 -32.505   6.876  1.00 84.83           C  
ATOM   3712  O   MET A 465     -48.236 -34.682   7.145  1.00 84.83           O  
ATOM   3713  CG  MET A 465     -45.896 -31.115   6.232  1.00 84.83           C  
ATOM   3714  SD  MET A 465     -47.258 -30.846   5.052  1.00 84.83           S  
ATOM   3715  CE  MET A 465     -46.659 -31.788   3.622  1.00 84.83           C  
ATOM   3716  N   ARG A 466     -46.788 -34.950   8.847  1.00 89.23           N  
ATOM   3717  CA  ARG A 466     -47.141 -36.358   9.108  1.00 89.23           C  
ATOM   3718  C   ARG A 466     -48.549 -36.476   9.679  1.00 89.23           C  
ATOM   3719  CB  ARG A 466     -46.127 -37.024  10.048  1.00 89.23           C  
ATOM   3720  O   ARG A 466     -49.341 -37.226   9.130  1.00 89.23           O  
ATOM   3721  CG  ARG A 466     -44.826 -37.391   9.330  1.00 89.23           C  
ATOM   3722  CD  ARG A 466     -43.856 -38.009  10.339  1.00 89.23           C  
ATOM   3723  NE  ARG A 466     -42.588 -38.414   9.702  1.00 89.23           N  
ATOM   3724  NH1 ARG A 466     -41.645 -39.354  11.570  1.00 89.23           N  
ATOM   3725  NH2 ARG A 466     -40.527 -39.390   9.640  1.00 89.23           N  
ATOM   3726  CZ  ARG A 466     -41.596 -39.046  10.305  1.00 89.23           C  
ATOM   3727  N   GLU A 467     -48.885 -35.663  10.671  1.00 90.64           N  
ATOM   3728  CA  GLU A 467     -50.213 -35.637  11.295  1.00 90.64           C  
ATOM   3729  C   GLU A 467     -51.313 -35.244  10.292  1.00 90.64           C  
ATOM   3730  CB  GLU A 467     -50.134 -34.653  12.465  1.00 90.64           C  
ATOM   3731  O   GLU A 467     -52.373 -35.865  10.226  1.00 90.64           O  
ATOM   3732  CG  GLU A 467     -51.361 -34.703  13.379  1.00 90.64           C  
ATOM   3733  CD  GLU A 467     -51.228 -33.754  14.580  1.00 90.64           C  
ATOM   3734  OE1 GLU A 467     -52.204 -33.695  15.358  1.00 90.64           O  
ATOM   3735  OE2 GLU A 467     -50.179 -33.075  14.700  1.00 90.64           O  
ATOM   3736  N   LYS A 468     -51.040 -34.271   9.410  1.00 90.12           N  
ATOM   3737  CA  LYS A 468     -51.954 -33.910   8.312  1.00 90.12           C  
ATOM   3738  C   LYS A 468     -52.121 -35.036   7.285  1.00 90.12           C  
ATOM   3739  CB  LYS A 468     -51.462 -32.612   7.657  1.00 90.12           C  
ATOM   3740  O   LYS A 468     -53.182 -35.135   6.672  1.00 90.12           O  
ATOM   3741  CG  LYS A 468     -52.496 -32.020   6.687  1.00 90.12           C  
ATOM   3742  CD  LYS A 468     -52.020 -30.661   6.162  1.00 90.12           C  
ATOM   3743  CE  LYS A 468     -53.086 -30.032   5.258  1.00 90.12           C  
ATOM   3744  NZ  LYS A 468     -52.688 -28.667   4.825  1.00 90.12           N  
ATOM   3745  N   LYS A 469     -51.083 -35.852   7.074  1.00 88.84           N  
ATOM   3746  CA  LYS A 469     -51.134 -37.028   6.197  1.00 88.84           C  
ATOM   3747  C   LYS A 469     -51.872 -38.198   6.851  1.00 88.84           C  
ATOM   3748  CB  LYS A 469     -49.713 -37.410   5.754  1.00 88.84           C  
ATOM   3749  O   LYS A 469     -52.526 -38.926   6.130  1.00 88.84           O  
ATOM   3750  CG  LYS A 469     -49.735 -38.453   4.628  1.00 88.84           C  
ATOM   3751  CD  LYS A 469     -48.321 -38.836   4.182  1.00 88.84           C  
ATOM   3752  CE  LYS A 469     -48.441 -39.902   3.089  1.00 88.84           C  
ATOM   3753  NZ  LYS A 469     -47.119 -40.410   2.652  1.00 88.84           N  
ATOM   3754  N   GLU A 470     -51.791 -38.353   8.170  1.00 85.70           N  
ATOM   3755  CA  GLU A 470     -52.544 -39.360   8.936  1.00 85.70           C  
ATOM   3756  C   GLU A 470     -54.034 -39.012   9.071  1.00 85.70           C  
ATOM   3757  CB  GLU A 470     -51.913 -39.509  10.332  1.00 85.70           C  
ATOM   3758  O   GLU A 470     -54.867 -39.903   9.187  1.00 85.70           O  
ATOM   3759  CG  GLU A 470     -50.584 -40.282  10.288  1.00 85.70           C  
ATOM   3760  CD  GLU A 470     -49.820 -40.287  11.624  1.00 85.70           C  
ATOM   3761  OE1 GLU A 470     -48.698 -40.850  11.628  1.00 85.70           O  
ATOM   3762  OE2 GLU A 470     -50.302 -39.681  12.606  1.00 85.70           O  
ATOM   3763  N   ARG A 471     -54.386 -37.719   9.029  1.00 82.29           N  
ATOM   3764  CA  ARG A 471     -55.782 -37.245   9.015  1.00 82.29           C  
ATOM   3765  C   ARG A 471     -56.497 -37.381   7.663  1.00 82.29           C  
ATOM   3766  CB  ARG A 471     -55.830 -35.784   9.492  1.00 82.29           C  
ATOM   3767  O   ARG A 471     -57.709 -37.174   7.627  1.00 82.29           O  
ATOM   3768  CG  ARG A 471     -55.994 -35.677  11.012  1.00 82.29           C  
ATOM   3769  CD  ARG A 471     -56.086 -34.201  11.430  1.00 82.29           C  
ATOM   3770  NE  ARG A 471     -57.135 -33.981  12.446  1.00 82.29           N  
ATOM   3771  NH1 ARG A 471     -57.185 -31.687  12.348  1.00 82.29           N  
ATOM   3772  NH2 ARG A 471     -58.602 -32.760  13.693  1.00 82.29           N  
ATOM   3773  CZ  ARG A 471     -57.635 -32.816  12.822  1.00 82.29           C  
ATOM   3774  N   ARG A 472     -55.770 -37.626   6.572  1.00 71.44           N  
ATOM   3775  CA  ARG A 472     -56.322 -37.867   5.228  1.00 71.44           C  
ATOM   3776  C   ARG A 472     -56.402 -39.358   4.972  1.00 71.44           C  
ATOM   3777  CB  ARG A 472     -55.434 -37.241   4.148  1.00 71.44           C  
ATOM   3778  O   ARG A 472     -57.401 -39.759   4.342  1.00 71.44           O  
ATOM   3779  CG  ARG A 472     -55.742 -35.768   3.898  1.00 71.44           C  
ATOM   3780  CD  ARG A 472     -54.893 -35.302   2.710  1.00 71.44           C  
ATOM   3781  NE  ARG A 472     -55.331 -33.993   2.196  1.00 71.44           N  
ATOM   3782  NH1 ARG A 472     -53.967 -33.950   0.355  1.00 71.44           N  
ATOM   3783  NH2 ARG A 472     -55.422 -32.293   0.689  1.00 71.44           N  
ATOM   3784  CZ  ARG A 472     -54.905 -33.420   1.088  1.00 71.44           C  
ATOM   3785  OXT ARG A 472     -55.385 -40.000   5.301  1.00 71.44           O  
TER    3786      ARG A 472                                                      
ENDMDL                                                                          
END                                                                             
