# Supplementary material for: PICNIC accurately predicts condensate-forming proteins regardless of their structural disorder across organisms
Source: Nat Commun. 2024 Dec 11;15:10668. doi: 10.1038/s41467-024-55089-x (PMC11634905; doi:10.1038/s41467-024-55089-x)
Supplement: Supplementary file 7 — Dataset S6 [file 41467_2024_55089_MOESM7_ESM.zip › Dataset_S6/Positive_predictions/AF-Q9NQ39-F1-model_v4.pdb]

HEADER                                            01-JUN-22                     
TITLE     ALPHAFOLD MONOMER V2.0 PREDICTION FOR PUTATIVE 40S RIBOSOMAL PROTEIN  
TITLE    2 S10-LIKE (Q9NQ39)                                                    
COMPND    MOL_ID: 1;                                                            
COMPND   2 MOLECULE: PUTATIVE 40S RIBOSOMAL PROTEIN S10-LIKE;                   
COMPND   3 CHAIN: A                                                             
SOURCE    MOL_ID: 1;                                                            
SOURCE   2 ORGANISM_SCIENTIFIC: HOMO SAPIENS;                                   
SOURCE   3 ORGANISM_TAXID: 9606                                                 
REMARK   1                                                                      
REMARK   1 REFERENCE 1                                                          
REMARK   1  AUTH   JOHN JUMPER, RICHARD EVANS, ALEXANDER PRITZEL, TIM GREEN,    
REMARK   1  AUTH 2 MICHAEL FIGURNOV, OLAF RONNEBERGER, KATHRYN TUNYASUVUNAKOOL, 
REMARK   1  AUTH 3 RUSS BATES, AUGUSTIN ZIDEK, ANNA POTAPENKO, ALEX BRIDGLAND,  
REMARK   1  AUTH 4 CLEMENS MEYER, SIMON A A KOHL, ANDREW J BALLARD,             
REMARK   1  AUTH 5 ANDREW COWIE, BERNARDINO ROMERA-PAREDES, STANISLAV NIKOLOV,  
REMARK   1  AUTH 6 RISHUB JAIN, JONAS ADLER, TREVOR BACK, STIG PETERSEN,        
REMARK   1  AUTH 7 DAVID REIMAN, ELLEN CLANCY, MICHAL ZIELINSKI,                
REMARK   1  AUTH 8 MARTIN STEINEGGER, MICHALINA PACHOLSKA, TAMAS BERGHAMMER,    
REMARK   1  AUTH 9 DAVID SILVER, ORIOL VINYALS, ANDREW W SENIOR,                
REMARK   1  AUTH10 KORAY KAVUKCUOGLU, PUSHMEET KOHLI, DEMIS HASSABIS            
REMARK   1  TITL   HIGHLY ACCURATE PROTEIN STRUCTURE PREDICTION WITH ALPHAFOLD  
REMARK   1  REF    NATURE                        V. 596   583 2021              
REMARK   1  REFN                   ISSN 0028-0836                               
REMARK   1  PMID   34265844                                                     
REMARK   1  DOI    10.1038/s41586-021-03819-2                                   
REMARK   1                                                                      
REMARK   1 DISCLAIMERS                                                          
REMARK   1 ALPHAFOLD DATA, COPYRIGHT (2021) DEEPMIND TECHNOLOGIES LIMITED. THE  
REMARK   1 INFORMATION PROVIDED IS THEORETICAL MODELLING ONLY AND CAUTION SHOULD
REMARK   1 BE EXERCISED IN ITS USE. IT IS PROVIDED "AS-IS" WITHOUT ANY WARRANTY 
REMARK   1 OF ANY KIND, WHETHER EXPRESSED OR IMPLIED. NO WARRANTY IS GIVEN THAT 
REMARK   1 USE OF THE INFORMATION SHALL NOT INFRINGE THE RIGHTS OF ANY THIRD    
REMARK   1 PARTY. THE INFORMATION IS NOT INTENDED TO BE A SUBSTITUTE FOR        
REMARK   1 PROFESSIONAL MEDICAL ADVICE, DIAGNOSIS, OR TREATMENT, AND DOES NOT   
REMARK   1 CONSTITUTE MEDICAL OR OTHER PROFESSIONAL ADVICE. IT IS AVAILABLE FOR 
REMARK   1 ACADEMIC AND COMMERCIAL PURPOSES, UNDER CC-BY 4.0 LICENCE.           
DBREF  XXXX A    1   176  UNP    Q9NQ39   RS10L_HUMAN      1    176             
SEQRES   1 A  176  MET LEU MET PRO LYS LYS ASN ARG ILE ALA ILE HIS GLU          
SEQRES   2 A  176  LEU LEU PHE LYS GLU GLY VAL MET VAL ALA LYS LYS ASP          
SEQRES   3 A  176  VAL HIS MET PRO LYS HIS PRO GLU LEU ALA ASP LYS ASN          
SEQRES   4 A  176  VAL PRO ASN LEU HIS VAL MET LYS ALA MET GLN SER LEU          
SEQRES   5 A  176  LYS SER ARG GLY CYS VAL LYS GLU GLN PHE ALA TRP ARG          
SEQRES   6 A  176  HIS PHE TYR TRP TYR LEU THR ASN GLU GLY SER GLN TYR          
SEQRES   7 A  176  LEU ARG ASP TYR LEU HIS LEU PRO PRO GLU ILE VAL PRO          
SEQRES   8 A  176  ALA THR LEU HIS LEU PRO PRO GLU ILE VAL PRO ALA THR          
SEQRES   9 A  176  LEU HIS ARG SER ARG PRO GLU THR GLY ARG PRO ARG PRO          
SEQRES  10 A  176  LYS GLY LEU GLU GLY LYS ARG PRO ALA ARG LEU THR ARG          
SEQRES  11 A  176  ARG GLU ALA ASP ARG ASP THR TYR ARG ARG CYS SER VAL          
SEQRES  12 A  176  PRO PRO GLY ALA ASP LYS LYS ALA GLU ALA GLY ALA GLY          
SEQRES  13 A  176  SER ALA THR GLU PHE GLN PHE ARG GLY ARG CYS GLY ARG          
SEQRES  14 A  176  GLY ARG GLY GLN PRO PRO GLN                                  
CRYST1    1.000    1.000    1.000  90.00  90.00  90.00 P 1           1          
ORIGX1      1.000000  0.000000  0.000000        0.00000                         
ORIGX2      0.000000  1.000000  0.000000        0.00000                         
ORIGX3      0.000000  0.000000  1.000000        0.00000                         
SCALE1      1.000000  0.000000  0.000000        0.00000                         
SCALE2      0.000000  1.000000  0.000000        0.00000                         
SCALE3      0.000000  0.000000  1.000000        0.00000                         
MODEL        1                                                                  
ATOM      1  N   MET A   1       1.276  -6.548 -14.005  1.00 85.88           N  
ATOM      2  CA  MET A   1       2.277  -5.461 -14.096  1.00 85.88           C  
ATOM      3  C   MET A   1       3.562  -5.934 -13.441  1.00 85.88           C  
ATOM      4  CB  MET A   1       1.779  -4.174 -13.417  1.00 85.88           C  
ATOM      5  O   MET A   1       3.523  -6.299 -12.269  1.00 85.88           O  
ATOM      6  CG  MET A   1       2.795  -3.036 -13.554  1.00 85.88           C  
ATOM      7  SD  MET A   1       2.326  -1.531 -12.681  1.00 85.88           S  
ATOM      8  CE  MET A   1       3.643  -0.475 -13.326  1.00 85.88           C  
ATOM      9  N   LEU A   2       4.670  -5.949 -14.181  1.00 88.63           N  
ATOM     10  CA  LEU A   2       5.988  -6.205 -13.605  1.00 88.63           C  
ATOM     11  C   LEU A   2       6.430  -4.959 -12.825  1.00 88.63           C  
ATOM     12  CB  LEU A   2       6.960  -6.583 -14.738  1.00 88.63           C  
ATOM     13  O   LEU A   2       6.405  -3.858 -13.362  1.00 88.63           O  
ATOM     14  CG  LEU A   2       8.373  -6.977 -14.267  1.00 88.63           C  
ATOM     15  CD1 LEU A   2       8.358  -8.233 -13.390  1.00 88.63           C  
ATOM     16  CD2 LEU A   2       9.258  -7.247 -15.481  1.00 88.63           C  
ATOM     17  N   MET A   3       6.784  -5.126 -11.553  1.00 90.71           N  
ATOM     18  CA  MET A   3       7.264  -4.044 -10.689  1.00 90.71           C  
ATOM     19  C   MET A   3       8.599  -4.464 -10.072  1.00 90.71           C  
ATOM     20  CB  MET A   3       6.257  -3.721  -9.574  1.00 90.71           C  
ATOM     21  O   MET A   3       8.687  -5.606  -9.609  1.00 90.71           O  
ATOM     22  CG  MET A   3       4.993  -3.034 -10.096  1.00 90.71           C  
ATOM     23  SD  MET A   3       3.829  -2.552  -8.789  1.00 90.71           S  
ATOM     24  CE  MET A   3       3.048  -4.137  -8.391  1.00 90.71           C  
ATOM     25  N   PRO A   4       9.607  -3.573 -10.007  1.00 93.77           N  
ATOM     26  CA  PRO A   4      10.864  -3.871  -9.332  1.00 93.77           C  
ATOM     27  C   PRO A   4      10.627  -4.304  -7.883  1.00 93.77           C  
ATOM     28  CB  PRO A   4      11.698  -2.586  -9.404  1.00 93.77           C  
ATOM     29  O   PRO A   4       9.830  -3.689  -7.166  1.00 93.77           O  
ATOM     30  CG  PRO A   4      11.126  -1.849 -10.612  1.00 93.77           C  
ATOM     31  CD  PRO A   4       9.651  -2.239 -10.590  1.00 93.77           C  
ATOM     32  N   LYS A   5      11.354  -5.335  -7.430  1.00 92.42           N  
ATOM     33  CA  LYS A   5      11.247  -5.851  -6.054  1.00 92.42           C  
ATOM     34  C   LYS A   5      11.503  -4.746  -5.021  1.00 92.42           C  
ATOM     35  CB  LYS A   5      12.191  -7.057  -5.870  1.00 92.42           C  
ATOM     36  O   LYS A   5      10.759  -4.648  -4.052  1.00 92.42           O  
ATOM     37  CG  LYS A   5      11.939  -7.806  -4.547  1.00 92.42           C  
ATOM     38  CD  LYS A   5      12.883  -9.010  -4.350  1.00 92.42           C  
ATOM     39  CE  LYS A   5      12.582  -9.725  -3.018  1.00 92.42           C  
ATOM     40  NZ  LYS A   5      13.502 -10.863  -2.735  1.00 92.42           N  
ATOM     41  N   LYS A   6      12.478  -3.866  -5.290  1.00 92.46           N  
ATOM     42  CA  LYS A   6      12.815  -2.699  -4.455  1.00 92.46           C  
ATOM     43  C   LYS A   6      11.606  -1.784  -4.226  1.00 92.46           C  
ATOM     44  CB  LYS A   6      13.983  -1.913  -5.083  1.00 92.46           C  
ATOM     45  O   LYS A   6      11.266  -1.495  -3.086  1.00 92.46           O  
ATOM     46  CG  LYS A   6      15.297  -2.716  -5.143  1.00 92.46           C  
ATOM     47  CD  LYS A   6      16.451  -1.862  -5.699  1.00 92.46           C  
ATOM     48  CE  LYS A   6      17.765  -2.661  -5.730  1.00 92.46           C  
ATOM     49  NZ  LYS A   6      18.911  -1.844  -6.216  1.00 92.46           N  
ATOM     50  N   ASN A   7      10.907  -1.396  -5.294  1.00 92.74           N  
ATOM     51  CA  ASN A   7       9.740  -0.512  -5.203  1.00 92.74           C  
ATOM     52  C   ASN A   7       8.577  -1.198  -4.486  1.00 92.74           C  
ATOM     53  CB  ASN A   7       9.290  -0.053  -6.605  1.00 92.74           C  
ATOM     54  O   ASN A   7       7.869  -0.557  -3.718  1.00 92.74           O  
ATOM     55  CG  ASN A   7      10.340   0.743  -7.360  1.00 92.74           C  
ATOM     56  ND2 ASN A   7       9.942   1.685  -8.182  1.00 92.74           N  
ATOM     57  OD1 ASN A   7      11.524   0.484  -7.279  1.00 92.74           O  
ATOM     58  N   ARG A   8       8.384  -2.504  -4.714  1.00 93.20           N  
ATOM     59  CA  ARG A   8       7.348  -3.268  -4.016  1.00 93.20           C  
ATOM     60  C   ARG A   8       7.606  -3.276  -2.511  1.00 93.20           C  
ATOM     61  CB  ARG A   8       7.246  -4.680  -4.604  1.00 93.20           C  
ATOM     62  O   ARG A   8       6.709  -2.900  -1.768  1.00 93.20           O  
ATOM     63  CG  ARG A   8       6.029  -5.427  -4.035  1.00 93.20           C  
ATOM     64  CD  ARG A   8       5.914  -6.845  -4.595  1.00 93.20           C  
ATOM     65  NE  ARG A   8       5.703  -6.860  -6.055  1.00 93.20           N  
ATOM     66  NH1 ARG A   8       5.868  -9.133  -6.313  1.00 93.20           N  
ATOM     67  NH2 ARG A   8       5.560  -7.840  -8.107  1.00 93.20           N  
ATOM     68  CZ  ARG A   8       5.709  -7.940  -6.816  1.00 93.20           C  
ATOM     69  N   ILE A   9       8.816  -3.642  -2.089  1.00 93.77           N  
ATOM     70  CA  ILE A   9       9.213  -3.656  -0.673  1.00 93.77           C  
ATOM     71  C   ILE A   9       9.029  -2.266  -0.056  1.00 93.77           C  
ATOM     72  CB  ILE A   9      10.658  -4.184  -0.527  1.00 93.77           C  
ATOM     73  O   ILE A   9       8.358  -2.149   0.958  1.00 93.77           O  
ATOM     74  CG1 ILE A   9      10.708  -5.685  -0.890  1.00 93.77           C  
ATOM     75  CG2 ILE A   9      11.176  -3.976   0.904  1.00 93.77           C  
ATOM     76  CD1 ILE A   9      12.134  -6.228  -1.045  1.00 93.77           C  
ATOM     77  N   ALA A  10       9.490  -1.209  -0.728  1.00 93.53           N  
ATOM     78  CA  ALA A  10       9.338   0.166  -0.255  1.00 93.53           C  
ATOM     79  C   ALA A  10       7.880   0.583   0.014  1.00 93.53           C  
ATOM     80  CB  ALA A  10       9.956   1.079  -1.313  1.00 93.53           C  
ATOM     81  O   ALA A  10       7.611   1.258   1.003  1.00 93.53           O  
ATOM     82  N   ILE A  11       6.946   0.180  -0.855  1.00 94.80           N  
ATOM     83  CA  ILE A  11       5.511   0.445  -0.670  1.00 94.80           C  
ATOM     84  C   ILE A  11       4.969  -0.330   0.538  1.00 94.80           C  
ATOM     85  CB  ILE A  11       4.732   0.092  -1.961  1.00 94.80           C  
ATOM     86  O   ILE A  11       4.172   0.204   1.301  1.00 94.80           O  
ATOM     87  CG1 ILE A  11       5.126   1.030  -3.124  1.00 94.80           C  
ATOM     88  CG2 ILE A  11       3.208   0.176  -1.739  1.00 94.80           C  
ATOM     89  CD1 ILE A  11       4.769   0.471  -4.511  1.00 94.80           C  
ATOM     90  N   HIS A  12       5.398  -1.583   0.712  1.00 94.59           N  
ATOM     91  CA  HIS A  12       4.944  -2.443   1.809  1.00 94.59           C  
ATOM     92  C   HIS A  12       5.480  -1.947   3.160  1.00 94.59           C  
ATOM     93  CB  HIS A  12       5.351  -3.903   1.530  1.00 94.59           C  
ATOM     94  O   HIS A  12       4.730  -1.914   4.128  1.00 94.59           O  
ATOM     95  CG  HIS A  12       4.577  -4.549   0.400  1.00 94.59           C  
ATOM     96  CD2 HIS A  12       3.923  -5.753   0.401  1.00 94.59           C  
ATOM     97  ND1 HIS A  12       4.421  -4.027  -0.858  1.00 94.59           N  
ATOM     98  CE1 HIS A  12       3.676  -4.865  -1.587  1.00 94.59           C  
ATOM     99  NE2 HIS A  12       3.358  -5.949  -0.870  1.00 94.59           N  
ATOM    100  N   GLU A  13       6.739  -1.508   3.210  1.00 92.93           N  
ATOM    101  CA  GLU A  13       7.355  -0.893   4.392  1.00 92.93           C  
ATOM    102  C   GLU A  13       6.615   0.373   4.827  1.00 92.93           C  
ATOM    103  CB  GLU A  13       8.804  -0.500   4.077  1.00 92.93           C  
ATOM    104  O   GLU A  13       6.293   0.514   6.003  1.00 92.93           O  
ATOM    105  CG  GLU A  13       9.779  -1.680   3.990  1.00 92.93           C  
ATOM    106  CD  GLU A  13      11.161  -1.252   3.457  1.00 92.93           C  
ATOM    107  OE1 GLU A  13      12.065  -2.111   3.470  1.00 92.93           O  
ATOM    108  OE2 GLU A  13      11.314  -0.106   2.943  1.00 92.93           O  
ATOM    109  N   LEU A  14       6.325   1.285   3.890  1.00 92.71           N  
ATOM    110  CA  LEU A  14       5.628   2.533   4.207  1.00 92.71           C  
ATOM    111  C   LEU A  14       4.201   2.261   4.700  1.00 92.71           C  
ATOM    112  CB  LEU A  14       5.651   3.453   2.976  1.00 92.71           C  
ATOM    113  O   LEU A  14       3.803   2.776   5.742  1.00 92.71           O  
ATOM    114  CG  LEU A  14       5.021   4.835   3.244  1.00 92.71           C  
ATOM    115  CD1 LEU A  14       5.841   5.670   4.226  1.00 92.71           C  
ATOM    116  CD2 LEU A  14       4.924   5.620   1.941  1.00 92.71           C  
ATOM    117  N   LEU A  15       3.472   1.379   4.007  1.00 93.65           N  
ATOM    118  CA  LEU A  15       2.132   0.959   4.415  1.00 93.65           C  
ATOM    119  C   LEU A  15       2.132   0.306   5.802  1.00 93.65           C  
ATOM    120  CB  LEU A  15       1.579  -0.007   3.353  1.00 93.65           C  
ATOM    121  O   LEU A  15       1.197   0.514   6.569  1.00 93.65           O  
ATOM    122  CG  LEU A  15       0.171  -0.552   3.659  1.00 93.65           C  
ATOM    123  CD1 LEU A  15      -0.912   0.527   3.625  1.00 93.65           C  
ATOM    124  CD2 LEU A  15      -0.187  -1.612   2.619  1.00 93.65           C  
ATOM    125  N   PHE A  16       3.155  -0.487   6.129  1.00 93.34           N  
ATOM    126  CA  PHE A  16       3.266  -1.124   7.438  1.00 93.34           C  
ATOM    127  C   PHE A  16       3.658  -0.137   8.540  1.00 93.34           C  
ATOM    128  CB  PHE A  16       4.268  -2.276   7.363  1.00 93.34           C  
ATOM    129  O   PHE A  16       3.158  -0.248   9.653  1.00 93.34           O  
ATOM    130  CG  PHE A  16       4.294  -3.110   8.624  1.00 93.34           C  
ATOM    131  CD1 PHE A  16       5.379  -3.025   9.512  1.00 93.34           C  
ATOM    132  CD2 PHE A  16       3.222  -3.978   8.905  1.00 93.34           C  
ATOM    133  CE1 PHE A  16       5.409  -3.844  10.652  1.00 93.34           C  
ATOM    134  CE2 PHE A  16       3.247  -4.785  10.054  1.00 93.34           C  
ATOM    135  CZ  PHE A  16       4.352  -4.727  10.918  1.00 93.34           C  
ATOM    136  N   LYS A  17       4.521   0.838   8.238  1.00 92.18           N  
ATOM    137  CA  LYS A  17       4.938   1.869   9.192  1.00 92.18           C  
ATOM    138  C   LYS A  17       3.767   2.771   9.582  1.00 92.18           C  
ATOM    139  CB  LYS A  17       6.108   2.659   8.589  1.00 92.18           C  
ATOM    140  O   LYS A  17       3.474   2.904  10.766  1.00 92.18           O  
ATOM    141  CG  LYS A  17       6.623   3.722   9.564  1.00 92.18           C  
ATOM    142  CD  LYS A  17       7.739   4.550   8.928  1.00 92.18           C  
ATOM    143  CE  LYS A  17       8.067   5.697   9.884  1.00 92.18           C  
ATOM    144  NZ  LYS A  17       8.954   6.694   9.247  1.00 92.18           N  
ATOM    145  N   GLU A  18       3.090   3.352   8.596  1.00 91.96           N  
ATOM    146  CA  GLU A  18       2.016   4.323   8.838  1.00 91.96           C  
ATOM    147  C   GLU A  18       0.662   3.646   9.097  1.00 91.96           C  
ATOM    148  CB  GLU A  18       1.925   5.294   7.647  1.00 91.96           C  
ATOM    149  O   GLU A  18      -0.201   4.206   9.765  1.00 91.96           O  
ATOM    150  CG  GLU A  18       3.219   6.091   7.375  1.00 91.96           C  
ATOM    151  CD  GLU A  18       3.738   6.888   8.585  1.00 91.96           C  
ATOM    152  OE1 GLU A  18       4.986   7.020   8.701  1.00 91.96           O  
ATOM    153  OE2 GLU A  18       2.903   7.320   9.410  1.00 91.96           O  
ATOM    154  N   GLY A  19       0.439   2.437   8.572  1.00 93.25           N  
ATOM    155  CA  GLY A  19      -0.858   1.745   8.615  1.00 93.25           C  
ATOM    156  C   GLY A  19      -1.914   2.327   7.663  1.00 93.25           C  
ATOM    157  O   GLY A  19      -2.967   1.717   7.453  1.00 93.25           O  
ATOM    158  N   VAL A  20      -1.634   3.480   7.053  1.00 93.27           N  
ATOM    159  CA  VAL A  20      -2.485   4.179   6.088  1.00 93.27           C  
ATOM    160  C   VAL A  20      -1.627   4.625   4.913  1.00 93.27           C  
ATOM    161  CB  VAL A  20      -3.206   5.380   6.736  1.00 93.27           C  
ATOM    162  O   VAL A  20      -0.471   4.986   5.088  1.00 93.27           O  
ATOM    163  CG1 VAL A  20      -4.133   6.126   5.762  1.00 93.27           C  
ATOM    164  CG2 VAL A  20      -4.070   4.914   7.915  1.00 93.27           C  
ATOM    165  N   MET A  21      -2.197   4.592   3.712  1.00 93.86           N  
ATOM    166  CA  MET A  21      -1.565   5.117   2.502  1.00 93.86           C  
ATOM    167  C   MET A  21      -2.578   5.918   1.698  1.00 93.86           C  
ATOM    168  CB  MET A  21      -1.015   3.967   1.647  1.00 93.86           C  
ATOM    169  O   MET A  21      -3.743   5.520   1.580  1.00 93.86           O  
ATOM    170  CG  MET A  21       0.317   3.419   2.163  1.00 93.86           C  
ATOM    171  SD  MET A  21       1.716   4.555   2.103  1.00 93.86           S  
ATOM    172  CE  MET A  21       1.901   4.897   0.334  1.00 93.86           C  
ATOM    173  N   VAL A  22      -2.126   7.005   1.081  1.00 94.71           N  
ATOM    174  CA  VAL A  22      -2.950   7.825   0.187  1.00 94.71           C  
ATOM    175  C   VAL A  22      -2.312   7.852  -1.190  1.00 94.71           C  
ATOM    176  CB  VAL A  22      -3.156   9.240   0.761  1.00 94.71           C  
ATOM    177  O   VAL A  22      -1.102   7.927  -1.305  1.00 94.71           O  
ATOM    178  CG1 VAL A  22      -4.092  10.085  -0.122  1.00 94.71           C  
ATOM    179  CG2 VAL A  22      -3.783   9.162   2.159  1.00 94.71           C  
ATOM    180  N   ALA A  23      -3.093   7.818  -2.268  1.00 94.83           N  
ATOM    181  CA  ALA A  23      -2.578   8.143  -3.599  1.00 94.83           C  
ATOM    182  C   ALA A  23      -3.595   8.911  -4.427  1.00 94.83           C  
ATOM    183  CB  ALA A  23      -2.122   6.888  -4.345  1.00 94.83           C  
ATOM    184  O   ALA A  23      -4.780   8.588  -4.467  1.00 94.83           O  
ATOM    185  N   LYS A  24      -3.121   9.905  -5.176  1.00 94.58           N  
ATOM    186  CA  LYS A  24      -3.936  10.562  -6.198  1.00 94.58           C  
ATOM    187  C   LYS A  24      -4.191   9.583  -7.348  1.00 94.58           C  
ATOM    188  CB  LYS A  24      -3.218  11.840  -6.647  1.00 94.58           C  
ATOM    189  O   LYS A  24      -3.278   8.882  -7.780  1.00 94.58           O  
ATOM    190  CG  LYS A  24      -4.097  12.736  -7.532  1.00 94.58           C  
ATOM    191  CD  LYS A  24      -3.315  14.003  -7.899  1.00 94.58           C  
ATOM    192  CE  LYS A  24      -4.138  14.954  -8.770  1.00 94.58           C  
ATOM    193  NZ  LYS A  24      -3.329  16.136  -9.166  1.00 94.58           N  
ATOM    194  N   LYS A  25      -5.407   9.559  -7.896  1.00 94.63           N  
ATOM    195  CA  LYS A  25      -5.760   8.845  -9.134  1.00 94.63           C  
ATOM    196  C   LYS A  25      -5.186   9.593 -10.336  1.00 94.63           C  
ATOM    197  CB  LYS A  25      -7.282   8.634  -9.204  1.00 94.63           C  
ATOM    198  O   LYS A  25      -5.901  10.273 -11.077  1.00 94.63           O  
ATOM    199  CG  LYS A  25      -7.715   7.752 -10.392  1.00 94.63           C  
ATOM    200  CD  LYS A  25      -9.240   7.578 -10.421  1.00 94.63           C  
ATOM    201  CE  LYS A  25      -9.676   6.750 -11.637  1.00 94.63           C  
ATOM    202  NZ  LYS A  25     -11.157   6.640 -11.729  1.00 94.63           N  
ATOM    203  N   ASP A  26      -3.876   9.483 -10.479  1.00 92.88           N  
ATOM    204  CA  ASP A  26      -3.094  10.004 -11.589  1.00 92.88           C  
ATOM    205  C   ASP A  26      -2.020   8.979 -11.958  1.00 92.88           C  
ATOM    206  CB  ASP A  26      -2.483  11.354 -11.202  1.00 92.88           C  
ATOM    207  O   ASP A  26      -1.096   8.708 -11.191  1.00 92.88           O  
ATOM    208  CG  ASP A  26      -1.842  12.055 -12.398  1.00 92.88           C  
ATOM    209  OD1 ASP A  26      -1.678  11.397 -13.454  1.00 92.88           O  
ATOM    210  OD2 ASP A  26      -1.574  13.262 -12.221  1.00 92.88           O  
ATOM    211  N   VAL A  27      -2.172   8.364 -13.126  1.00 89.86           N  
ATOM    212  CA  VAL A  27      -1.277   7.295 -13.588  1.00 89.86           C  
ATOM    213  C   VAL A  27       0.031   7.831 -14.167  1.00 89.86           C  
ATOM    214  CB  VAL A  27      -1.986   6.377 -14.599  1.00 89.86           C  
ATOM    215  O   VAL A  27       0.991   7.070 -14.262  1.00 89.86           O  
ATOM    216  CG1 VAL A  27      -3.164   5.648 -13.936  1.00 89.86           C  
ATOM    217  CG2 VAL A  27      -2.497   7.125 -15.834  1.00 89.86           C  
ATOM    218  N   HIS A  28       0.082   9.117 -14.527  1.00 90.40           N  
ATOM    219  CA  HIS A  28       1.243   9.741 -15.168  1.00 90.40           C  
ATOM    220  C   HIS A  28       2.165  10.446 -14.173  1.00 90.40           C  
ATOM    221  CB  HIS A  28       0.760  10.703 -16.258  1.00 90.40           C  
ATOM    222  O   HIS A  28       3.247  10.890 -14.548  1.00 90.40           O  
ATOM    223  CG  HIS A  28      -0.004   9.994 -17.343  1.00 90.40           C  
ATOM    224  CD2 HIS A  28      -1.344  10.093 -17.596  1.00 90.40           C  
ATOM    225  ND1 HIS A  28       0.516   9.088 -18.239  1.00 90.40           N  
ATOM    226  CE1 HIS A  28      -0.489   8.654 -19.018  1.00 90.40           C  
ATOM    227  NE2 HIS A  28      -1.646   9.224 -18.649  1.00 90.40           N  
ATOM    228  N   MET A  29       1.768  10.530 -12.901  1.00 88.06           N  
ATOM    229  CA  MET A  29       2.587  11.143 -11.866  1.00 88.06           C  
ATOM    230  C   MET A  29       3.891  10.337 -11.665  1.00 88.06           C  
ATOM    231  CB  MET A  29       1.760  11.277 -10.588  1.00 88.06           C  
ATOM    232  O   MET A  29       3.835   9.177 -11.233  1.00 88.06           O  
ATOM    233  CG  MET A  29       2.523  12.042  -9.507  1.00 88.06           C  
ATOM    234  SD  MET A  29       1.626  12.188  -7.940  1.00 88.06           S  
ATOM    235  CE  MET A  29       0.343  13.361  -8.433  1.00 88.06           C  
ATOM    236  N   PRO A  30       5.069  10.933 -11.945  1.00 87.46           N  
ATOM    237  CA  PRO A  30       6.336  10.203 -11.990  1.00 87.46           C  
ATOM    238  C   PRO A  30       6.823   9.769 -10.607  1.00 87.46           C  
ATOM    239  CB  PRO A  30       7.330  11.162 -12.654  1.00 87.46           C  
ATOM    240  O   PRO A  30       7.547   8.782 -10.498  1.00 87.46           O  
ATOM    241  CG  PRO A  30       6.780  12.547 -12.319  1.00 87.46           C  
ATOM    242  CD  PRO A  30       5.272  12.320 -12.351  1.00 87.46           C  
ATOM    243  N   LYS A  31       6.426  10.486  -9.550  1.00 88.67           N  
ATOM    244  CA  LYS A  31       6.805  10.201  -8.165  1.00 88.67           C  
ATOM    245  C   LYS A  31       5.604  10.347  -7.247  1.00 88.67           C  
ATOM    246  CB  LYS A  31       7.932  11.133  -7.699  1.00 88.67           C  
ATOM    247  O   LYS A  31       4.851  11.308  -7.361  1.00 88.67           O  
ATOM    248  CG  LYS A  31       9.207  10.994  -8.542  1.00 88.67           C  
ATOM    249  CD  LYS A  31      10.347  11.802  -7.915  1.00 88.67           C  
ATOM    250  CE  LYS A  31      11.566  11.823  -8.842  1.00 88.67           C  
ATOM    251  NZ  LYS A  31      12.760  12.339  -8.130  1.00 88.67           N  
ATOM    252  N   HIS A  32       5.444   9.397  -6.339  1.00 88.73           N  
ATOM    253  CA  HIS A  32       4.458   9.491  -5.275  1.00 88.73           C  
ATOM    254  C   HIS A  32       4.974  10.421  -4.150  1.00 88.73           C  
ATOM    255  CB  HIS A  32       4.164   8.065  -4.796  1.00 88.73           C  
ATOM    256  O   HIS A  32       6.127  10.249  -3.756  1.00 88.73           O  
ATOM    257  CG  HIS A  32       3.115   8.068  -3.736  1.00 88.73           C  
ATOM    258  CD2 HIS A  32       3.344   8.062  -2.389  1.00 88.73           C  
ATOM    259  ND1 HIS A  32       1.791   8.378  -3.941  1.00 88.73           N  
ATOM    260  CE1 HIS A  32       1.266   8.660  -2.742  1.00 88.73           C  
ATOM    261  NE2 HIS A  32       2.171   8.476  -1.778  1.00 88.73           N  
ATOM    262  N   PRO A  33       4.179  11.380  -3.626  1.00 88.11           N  
ATOM    263  CA  PRO A  33       4.637  12.364  -2.635  1.00 88.11           C  
ATOM    264  C   PRO A  33       5.267  11.753  -1.375  1.00 88.11           C  
ATOM    265  CB  PRO A  33       3.417  13.237  -2.303  1.00 88.11           C  
ATOM    266  O   PRO A  33       6.311  12.228  -0.948  1.00 88.11           O  
ATOM    267  CG  PRO A  33       2.222  12.455  -2.845  1.00 88.11           C  
ATOM    268  CD  PRO A  33       2.820  11.699  -4.024  1.00 88.11           C  
ATOM    269  N   GLU A  34       4.709  10.671  -0.826  1.00 84.33           N  
ATOM    270  CA  GLU A  34       5.244  10.023   0.389  1.00 84.33           C  
ATOM    271  C   GLU A  34       6.466   9.122   0.112  1.00 84.33           C  
ATOM    272  CB  GLU A  34       4.136   9.197   1.065  1.00 84.33           C  
ATOM    273  O   GLU A  34       7.186   8.731   1.025  1.00 84.33           O  
ATOM    274  CG  GLU A  34       2.879  10.011   1.430  1.00 84.33           C  
ATOM    275  CD  GLU A  34       1.709   9.147   1.937  1.00 84.33           C  
ATOM    276  OE1 GLU A  34       0.659   9.749   2.261  1.00 84.33           O  
ATOM    277  OE2 GLU A  34       1.823   7.901   1.920  1.00 84.33           O  
ATOM    278  N   LEU A  35       6.723   8.780  -1.157  1.00 82.26           N  
ATOM    279  CA  LEU A  35       7.826   7.908  -1.593  1.00 82.26           C  
ATOM    280  C   LEU A  35       8.782   8.634  -2.551  1.00 82.26           C  
ATOM    281  CB  LEU A  35       7.271   6.606  -2.205  1.00 82.26           C  
ATOM    282  O   LEU A  35       9.460   7.991  -3.365  1.00 82.26           O  
ATOM    283  CG  LEU A  35       6.563   5.663  -1.222  1.00 82.26           C  
ATOM    284  CD1 LEU A  35       5.837   4.566  -2.004  1.00 82.26           C  
ATOM    285  CD2 LEU A  35       7.569   4.982  -0.289  1.00 82.26           C  
ATOM    286  N   ALA A  36       8.824   9.967  -2.478  1.00 75.08           N  
ATOM    287  CA  ALA A  36       9.612  10.799  -3.380  1.00 75.08           C  
ATOM    288  C   ALA A  36      11.108  10.446  -3.321  1.00 75.08           C  
ATOM    289  CB  ALA A  36       9.345  12.268  -3.037  1.00 75.08           C  
ATOM    290  O   ALA A  36      11.752  10.362  -4.370  1.00 75.08           O  
ATOM    291  N   ASP A  37      11.616  10.123  -2.128  1.00 78.83           N  
ATOM    292  CA  ASP A  37      13.021   9.772  -1.879  1.00 78.83           C  
ATOM    293  C   ASP A  37      13.452   8.505  -2.628  1.00 78.83           C  
ATOM    294  CB  ASP A  37      13.224   9.543  -0.372  1.00 78.83           C  
ATOM    295  O   ASP A  37      14.539   8.428  -3.199  1.00 78.83           O  
ATOM    296  CG  ASP A  37      12.766  10.722   0.486  1.00 78.83           C  
ATOM    297  OD1 ASP A  37      12.887  11.867   0.000  1.00 78.83           O  
ATOM    298  OD2 ASP A  37      12.239  10.437   1.580  1.00 78.83           O  
ATOM    299  N   LYS A  38      12.567   7.501  -2.674  1.00 82.08           N  
ATOM    300  CA  LYS A  38      12.829   6.197  -3.303  1.00 82.08           C  
ATOM    301  C   LYS A  38      12.510   6.187  -4.806  1.00 82.08           C  
ATOM    302  CB  LYS A  38      12.113   5.079  -2.515  1.00 82.08           C  
ATOM    303  O   LYS A  38      12.632   5.139  -5.441  1.00 82.08           O  
ATOM    304  CG  LYS A  38      12.645   4.894  -1.075  1.00 82.08           C  
ATOM    305  CD  LYS A  38      11.940   3.726  -0.355  1.00 82.08           C  
ATOM    306  CE  LYS A  38      12.425   3.500   1.092  1.00 82.08           C  
ATOM    307  NZ  LYS A  38      11.718   2.384   1.802  1.00 82.08           N  
ATOM    308  N   ASN A  39      12.100   7.324  -5.384  1.00 85.48           N  
ATOM    309  CA  ASN A  39      11.706   7.468  -6.792  1.00 85.48           C  
ATOM    310  C   ASN A  39      10.637   6.448  -7.235  1.00 85.48           C  
ATOM    311  CB  ASN A  39      12.956   7.471  -7.695  1.00 85.48           C  
ATOM    312  O   ASN A  39      10.709   5.891  -8.332  1.00 85.48           O  
ATOM    313  CG  ASN A  39      13.880   8.635  -7.410  1.00 85.48           C  
ATOM    314  ND2 ASN A  39      15.134   8.383  -7.126  1.00 85.48           N  
ATOM    315  OD1 ASN A  39      13.483   9.789  -7.469  1.00 85.48           O  
ATOM    316  N   VAL A  40       9.648   6.165  -6.378  1.00 89.56           N  
ATOM    317  CA  VAL A  40       8.578   5.213  -6.711  1.00 89.56           C  
ATOM    318  C   VAL A  40       7.483   5.914  -7.528  1.00 89.56           C  
ATOM    319  CB  VAL A  40       8.001   4.521  -5.465  1.00 89.56           C  
ATOM    320  O   VAL A  40       6.892   6.881  -7.037  1.00 89.56           O  
ATOM    321  CG1 VAL A  40       6.917   3.503  -5.844  1.00 89.56           C  
ATOM    322  CG2 VAL A  40       9.096   3.756  -4.708  1.00 89.56           C  
ATOM    323  N   PRO A  41       7.151   5.421  -8.739  1.00 92.39           N  
ATOM    324  CA  PRO A  41       6.043   5.959  -9.522  1.00 92.39           C  
ATOM    325  C   PRO A  41       4.695   5.741  -8.842  1.00 92.39           C  
ATOM    326  CB  PRO A  41       6.099   5.264 -10.887  1.00 92.39           C  
ATOM    327  O   PRO A  41       4.437   4.670  -8.283  1.00 92.39           O  
ATOM    328  CG  PRO A  41       7.546   4.792 -10.988  1.00 92.39           C  
ATOM    329  CD  PRO A  41       7.887   4.454  -9.541  1.00 92.39           C  
ATOM    330  N   ASN A  42       3.784   6.707  -8.973  1.00 93.72           N  
ATOM    331  CA  ASN A  42       2.449   6.606  -8.379  1.00 93.72           C  
ATOM    332  C   ASN A  42       1.653   5.406  -8.930  1.00 93.72           C  
ATOM    333  CB  ASN A  42       1.726   7.934  -8.623  1.00 93.72           C  
ATOM    334  O   ASN A  42       0.925   4.737  -8.197  1.00 93.72           O  
ATOM    335  CG  ASN A  42       0.435   8.009  -7.836  1.00 93.72           C  
ATOM    336  ND2 ASN A  42      -0.670   8.221  -8.498  1.00 93.72           N  
ATOM    337  OD1 ASN A  42       0.419   7.880  -6.621  1.00 93.72           O  
ATOM    338  N   LEU A  43       1.871   5.055 -10.202  1.00 93.39           N  
ATOM    339  CA  LEU A  43       1.294   3.860 -10.821  1.00 93.39           C  
ATOM    340  C   LEU A  43       1.652   2.571 -10.061  1.00 93.39           C  
ATOM    341  CB  LEU A  43       1.780   3.794 -12.280  1.00 93.39           C  
ATOM    342  O   LEU A  43       0.799   1.693  -9.915  1.00 93.39           O  
ATOM    343  CG  LEU A  43       1.219   2.602 -13.080  1.00 93.39           C  
ATOM    344  CD1 LEU A  43      -0.300   2.677 -13.245  1.00 93.39           C  
ATOM    345  CD2 LEU A  43       1.857   2.566 -14.467  1.00 93.39           C  
ATOM    346  N   HIS A  44       2.889   2.452  -9.561  1.00 93.93           N  
ATOM    347  CA  HIS A  44       3.321   1.270  -8.808  1.00 93.93           C  
ATOM    348  C   HIS A  44       2.568   1.169  -7.483  1.00 93.93           C  
ATOM    349  CB  HIS A  44       4.838   1.288  -8.548  1.00 93.93           C  
ATOM    350  O   HIS A  44       2.125   0.080  -7.129  1.00 93.93           O  
ATOM    351  CG  HIS A  44       5.706   1.045  -9.757  1.00 93.93           C  
ATOM    352  CD2 HIS A  44       5.327   1.105 -11.067  1.00 93.93           C  
ATOM    353  ND1 HIS A  44       7.047   0.733  -9.747  1.00 93.93           N  
ATOM    354  CE1 HIS A  44       7.461   0.618 -11.020  1.00 93.93           C  
ATOM    355  NE2 HIS A  44       6.437   0.811 -11.858  1.00 93.93           N  
ATOM    356  N   VAL A  45       2.362   2.298  -6.796  1.00 94.65           N  
ATOM    357  CA  VAL A  45       1.560   2.359  -5.565  1.00 94.65           C  
ATOM    358  C   VAL A  45       0.135   1.903  -5.859  1.00 94.65           C  
ATOM    359  CB  VAL A  45       1.574   3.768  -4.938  1.00 94.65           C  
ATOM    360  O   VAL A  45      -0.329   0.929  -5.276  1.00 94.65           O  
ATOM    361  CG1 VAL A  45       0.836   3.775  -3.595  1.00 94.65           C  
ATOM    362  CG2 VAL A  45       3.007   4.264  -4.706  1.00 94.65           C  
ATOM    363  N   MET A  46      -0.528   2.509  -6.848  1.00 94.76           N  
ATOM    364  CA  MET A  46      -1.905   2.158  -7.212  1.00 94.76           C  
ATOM    365  C   MET A  46      -2.066   0.669  -7.553  1.00 94.76           C  
ATOM    366  CB  MET A  46      -2.354   3.006  -8.408  1.00 94.76           C  
ATOM    367  O   MET A  46      -3.020   0.030  -7.112  1.00 94.76           O  
ATOM    368  CG  MET A  46      -2.540   4.487  -8.055  1.00 94.76           C  
ATOM    369  SD  MET A  46      -2.981   5.550  -9.463  1.00 94.76           S  
ATOM    370  CE  MET A  46      -4.475   4.725 -10.064  1.00 94.76           C  
ATOM    371  N   LYS A  47      -1.135   0.092  -8.322  1.00 94.96           N  
ATOM    372  CA  LYS A  47      -1.198  -1.324  -8.714  1.00 94.96           C  
ATOM    373  C   LYS A  47      -0.823  -2.281  -7.585  1.00 94.96           C  
ATOM    374  CB  LYS A  47      -0.356  -1.552  -9.982  1.00 94.96           C  
ATOM    375  O   LYS A  47      -1.444  -3.339  -7.479  1.00 94.96           O  
ATOM    376  CG  LYS A  47      -0.939  -0.857 -11.229  1.00 94.96           C  
ATOM    377  CD  LYS A  47      -2.346  -1.358 -11.569  1.00 94.96           C  
ATOM    378  CE  LYS A  47      -2.893  -0.711 -12.839  1.00 94.96           C  
ATOM    379  NZ  LYS A  47      -4.287  -1.172 -13.058  1.00 94.96           N  
ATOM    380  N   ALA A  48       0.127  -1.920  -6.725  1.00 94.67           N  
ATOM    381  CA  ALA A  48       0.435  -2.690  -5.523  1.00 94.67           C  
ATOM    382  C   ALA A  48      -0.766  -2.712  -4.566  1.00 94.67           C  
ATOM    383  CB  ALA A  48       1.687  -2.106  -4.861  1.00 94.67           C  
ATOM    384  O   ALA A  48      -1.196  -3.788  -4.148  1.00 94.67           O  
ATOM    385  N   MET A  49      -1.381  -1.559  -4.308  1.00 95.54           N  
ATOM    386  CA  MET A  49      -2.541  -1.456  -3.421  1.00 95.54           C  
ATOM    387  C   MET A  49      -3.779  -2.154  -3.989  1.00 95.54           C  
ATOM    388  CB  MET A  49      -2.825   0.017  -3.114  1.00 95.54           C  
ATOM    389  O   MET A  49      -4.476  -2.848  -3.253  1.00 95.54           O  
ATOM    390  CG  MET A  49      -1.673   0.693  -2.356  1.00 95.54           C  
ATOM    391  SD  MET A  49      -1.097  -0.170  -0.877  1.00 95.54           S  
ATOM    392  CE  MET A  49      -2.516   0.144   0.187  1.00 95.54           C  
ATOM    393  N   GLN A  50      -3.999  -2.087  -5.307  1.00 95.36           N  
ATOM    394  CA  GLN A  50      -5.039  -2.875  -5.977  1.00 95.36           C  
ATOM    395  C   GLN A  50      -4.852  -4.383  -5.723  1.00 95.36           C  
ATOM    396  CB  GLN A  50      -5.028  -2.547  -7.483  1.00 95.36           C  
ATOM    397  O   GLN A  50      -5.825  -5.093  -5.463  1.00 95.36           O  
ATOM    398  CG  GLN A  50      -6.179  -3.235  -8.232  1.00 95.36           C  
ATOM    399  CD  GLN A  50      -6.257  -2.922  -9.731  1.00 95.36           C  
ATOM    400  NE2 GLN A  50      -7.324  -3.360 -10.363  1.00 95.36           N  
ATOM    401  OE1 GLN A  50      -5.397  -2.319 -10.373  1.00 95.36           O  
ATOM    402  N   SER A  51      -3.606  -4.873  -5.757  1.00 95.01           N  
ATOM    403  CA  SER A  51      -3.311  -6.283  -5.475  1.00 95.01           C  
ATOM    404  C   SER A  51      -3.548  -6.658  -4.007  1.00 95.01           C  
ATOM    405  CB  SER A  51      -1.902  -6.656  -5.951  1.00 95.01           C  
ATOM    406  O   SER A  51      -4.111  -7.717  -3.741  1.00 95.01           O  
ATOM    407  OG  SER A  51      -0.864  -6.220  -5.096  1.00 95.01           O  
ATOM    408  N   LEU A  52      -3.213  -5.781  -3.056  1.00 95.39           N  
ATOM    409  CA  LEU A  52      -3.460  -6.018  -1.628  1.00 95.39           C  
ATOM    410  C   LEU A  52      -4.953  -5.968  -1.281  1.00 95.39           C  
ATOM    411  CB  LEU A  52      -2.663  -5.000  -0.796  1.00 95.39           C  
ATOM    412  O   LEU A  52      -5.428  -6.792  -0.504  1.00 95.39           O  
ATOM    413  CG  LEU A  52      -1.136  -5.192  -0.840  1.00 95.39           C  
ATOM    414  CD1 LEU A  52      -0.464  -4.079  -0.041  1.00 95.39           C  
ATOM    415  CD2 LEU A  52      -0.695  -6.534  -0.252  1.00 95.39           C  
ATOM    416  N   LYS A  53      -5.715  -5.070  -1.914  1.00 95.91           N  
ATOM    417  CA  LYS A  53      -7.178  -5.016  -1.790  1.00 95.91           C  
ATOM    418  C   LYS A  53      -7.839  -6.302  -2.274  1.00 95.91           C  
ATOM    419  CB  LYS A  53      -7.699  -3.797  -2.557  1.00 95.91           C  
ATOM    420  O   LYS A  53      -8.736  -6.805  -1.608  1.00 95.91           O  
ATOM    421  CG  LYS A  53      -9.236  -3.739  -2.596  1.00 95.91           C  
ATOM    422  CD  LYS A  53      -9.667  -2.445  -3.278  1.00 95.91           C  
ATOM    423  CE  LYS A  53     -11.178  -2.354  -3.500  1.00 95.91           C  
ATOM    424  NZ  LYS A  53     -11.549  -1.004  -4.003  1.00 95.91           N  
ATOM    425  N   SER A  54      -7.383  -6.860  -3.400  1.00 96.24           N  
ATOM    426  CA  SER A  54      -7.938  -8.120  -3.927  1.00 96.24           C  
ATOM    427  C   SER A  54      -7.753  -9.314  -2.984  1.00 96.24           C  
ATOM    428  CB  SER A  54      -7.361  -8.434  -5.311  1.00 96.24           C  
ATOM    429  O   SER A  54      -8.490 -10.285  -3.081  1.00 96.24           O  
ATOM    430  OG  SER A  54      -5.998  -8.824  -5.284  1.00 96.24           O  
ATOM    431  N   ARG A  55      -6.793  -9.222  -2.055  1.00 94.25           N  
ATOM    432  CA  ARG A  55      -6.499 -10.238  -1.038  1.00 94.25           C  
ATOM    433  C   ARG A  55      -7.167  -9.963   0.310  1.00 94.25           C  
ATOM    434  CB  ARG A  55      -4.979 -10.340  -0.860  1.00 94.25           C  
ATOM    435  O   ARG A  55      -6.951 -10.724   1.237  1.00 94.25           O  
ATOM    436  CG  ARG A  55      -4.267 -10.786  -2.140  1.00 94.25           C  
ATOM    437  CD  ARG A  55      -2.761 -10.739  -1.905  1.00 94.25           C  
ATOM    438  NE  ARG A  55      -2.030 -11.025  -3.152  1.00 94.25           N  
ATOM    439  NH1 ARG A  55      -0.179 -11.934  -2.169  1.00 94.25           N  
ATOM    440  NH2 ARG A  55      -0.282 -11.803  -4.388  1.00 94.25           N  
ATOM    441  CZ  ARG A  55      -0.837 -11.579  -3.231  1.00 94.25           C  
ATOM    442  N   GLY A  56      -7.903  -8.859   0.451  1.00 95.94           N  
ATOM    443  CA  GLY A  56      -8.497  -8.452   1.729  1.00 95.94           C  
ATOM    444  C   GLY A  56      -7.530  -7.779   2.712  1.00 95.94           C  
ATOM    445  O   GLY A  56      -7.965  -7.308   3.755  1.00 95.94           O  
ATOM    446  N   CYS A  57      -6.243  -7.624   2.374  1.00 95.52           N  
ATOM    447  CA  CYS A  57      -5.246  -7.035   3.277  1.00 95.52           C  
ATOM    448  C   CYS A  57      -5.511  -5.551   3.588  1.00 95.52           C  
ATOM    449  CB  CYS A  57      -3.855  -7.176   2.640  1.00 95.52           C  
ATOM    450  O   CYS A  57      -5.102  -5.038   4.631  1.00 95.52           O  
ATOM    451  SG  CYS A  57      -3.440  -8.913   2.317  1.00 95.52           S  
ATOM    452  N   VAL A  58      -6.182  -4.838   2.686  1.00 97.10           N  
ATOM    453  CA  VAL A  58      -6.376  -3.389   2.768  1.00 97.10           C  
ATOM    454  C   VAL A  58      -7.821  -3.035   2.440  1.00 97.10           C  
ATOM    455  CB  VAL A  58      -5.404  -2.683   1.810  1.00 97.10           C  
ATOM    456  O   VAL A  58      -8.381  -3.525   1.457  1.00 97.10           O  
ATOM    457  CG1 VAL A  58      -5.654  -1.182   1.743  1.00 97.10           C  
ATOM    458  CG2 VAL A  58      -3.937  -2.879   2.221  1.00 97.10           C  
ATOM    459  N   LYS A  59      -8.400  -2.114   3.216  1.00 96.07           N  
ATOM    460  CA  LYS A  59      -9.677  -1.464   2.897  1.00 96.07           C  
ATOM    461  C   LYS A  59      -9.425  -0.179   2.124  1.00 96.07           C  
ATOM    462  CB  LYS A  59     -10.476  -1.192   4.177  1.00 96.07           C  
ATOM    463  O   LYS A  59      -8.654   0.666   2.558  1.00 96.07           O  
ATOM    464  CG  LYS A  59     -11.038  -2.495   4.757  1.00 96.07           C  
ATOM    465  CD  LYS A  59     -11.832  -2.235   6.042  1.00 96.07           C  
ATOM    466  CE  LYS A  59     -12.345  -3.566   6.603  1.00 96.07           C  
ATOM    467  NZ  LYS A  59     -13.154  -3.375   7.833  1.00 96.07           N  
ATOM    468  N   GLU A  60     -10.092  -0.027   0.988  1.00 96.63           N  
ATOM    469  CA  GLU A  60      -9.985   1.160   0.138  1.00 96.63           C  
ATOM    470  C   GLU A  60     -11.213   2.052   0.293  1.00 96.63           C  
ATOM    471  CB  GLU A  60      -9.795   0.719  -1.314  1.00 96.63           C  
ATOM    472  O   GLU A  60     -12.347   1.569   0.312  1.00 96.63           O  
ATOM    473  CG  GLU A  60      -9.639   1.856  -2.338  1.00 96.63           C  
ATOM    474  CD  GLU A  60      -9.503   1.265  -3.746  1.00 96.63           C  
ATOM    475  OE1 GLU A  60     -10.387   1.519  -4.590  1.00 96.63           O  
ATOM    476  OE2 GLU A  60      -8.655   0.369  -3.941  1.00 96.63           O  
ATOM    477  N   GLN A  61     -10.976   3.355   0.342  1.00 97.07           N  
ATOM    478  CA  GLN A  61     -11.957   4.416   0.183  1.00 97.07           C  
ATOM    479  C   GLN A  61     -11.498   5.317  -0.963  1.00 97.07           C  
ATOM    480  CB  GLN A  61     -12.102   5.198   1.497  1.00 97.07           C  
ATOM    481  O   GLN A  61     -10.313   5.618  -1.089  1.00 97.07           O  
ATOM    482  CG  GLN A  61     -12.692   4.370   2.644  1.00 97.07           C  
ATOM    483  CD  GLN A  61     -14.129   3.963   2.360  1.00 97.07           C  
ATOM    484  NE2 GLN A  61     -14.389   2.732   1.984  1.00 97.07           N  
ATOM    485  OE1 GLN A  61     -15.043   4.763   2.412  1.00 97.07           O  
ATOM    486  N   PHE A  62     -12.421   5.742  -1.821  1.00 97.25           N  
ATOM    487  CA  PHE A  62     -12.101   6.612  -2.948  1.00 97.25           C  
ATOM    488  C   PHE A  62     -12.961   7.868  -2.895  1.00 97.25           C  
ATOM    489  CB  PHE A  62     -12.250   5.848  -4.268  1.00 97.25           C  
ATOM    490  O   PHE A  62     -14.182   7.792  -3.020  1.00 97.25           O  
ATOM    491  CG  PHE A  62     -11.915   6.696  -5.479  1.00 97.25           C  
ATOM    492  CD1 PHE A  62     -12.930   7.132  -6.349  1.00 97.25           C  
ATOM    493  CD2 PHE A  62     -10.587   7.094  -5.707  1.00 97.25           C  
ATOM    494  CE1 PHE A  62     -12.615   7.945  -7.453  1.00 97.25           C  
ATOM    495  CE2 PHE A  62     -10.271   7.917  -6.798  1.00 97.25           C  
ATOM    496  CZ  PHE A  62     -11.285   8.332  -7.681  1.00 97.25           C  
ATOM    497  N   ALA A  63     -12.318   9.021  -2.726  1.00 96.56           N  
ATOM    498  CA  ALA A  63     -12.984  10.314  -2.644  1.00 96.56           C  
ATOM    499  C   ALA A  63     -12.163  11.375  -3.373  1.00 96.56           C  
ATOM    500  CB  ALA A  63     -13.209  10.682  -1.174  1.00 96.56           C  
ATOM    501  O   ALA A  63     -10.941  11.399  -3.285  1.00 96.56           O  
ATOM    502  N   TRP A  64     -12.840  12.245  -4.124  1.00 96.54           N  
ATOM    503  CA  TRP A  64     -12.243  13.438  -4.747  1.00 96.54           C  
ATOM    504  C   TRP A  64     -10.981  13.164  -5.584  1.00 96.54           C  
ATOM    505  CB  TRP A  64     -12.033  14.521  -3.680  1.00 96.54           C  
ATOM    506  O   TRP A  64     -10.060  13.969  -5.621  1.00 96.54           O  
ATOM    507  CG  TRP A  64     -13.231  14.909  -2.866  1.00 96.54           C  
ATOM    508  CD1 TRP A  64     -14.527  14.579  -3.092  1.00 96.54           C  
ATOM    509  CD2 TRP A  64     -13.246  15.778  -1.694  1.00 96.54           C  
ATOM    510  CE2 TRP A  64     -14.593  15.909  -1.247  1.00 96.54           C  
ATOM    511  CE3 TRP A  64     -12.257  16.491  -0.984  1.00 96.54           C  
ATOM    512  NE1 TRP A  64     -15.327  15.138  -2.119  1.00 96.54           N  
ATOM    513  CH2 TRP A  64     -13.942  17.407   0.531  1.00 96.54           C  
ATOM    514  CZ2 TRP A  64     -14.949  16.705  -0.151  1.00 96.54           C  
ATOM    515  CZ3 TRP A  64     -12.603  17.300   0.115  1.00 96.54           C  
ATOM    516  N   ARG A  65     -10.949  12.030  -6.300  1.00 95.41           N  
ATOM    517  CA  ARG A  65      -9.784  11.539  -7.069  1.00 95.41           C  
ATOM    518  C   ARG A  65      -8.588  11.096  -6.222  1.00 95.41           C  
ATOM    519  CB  ARG A  65      -9.341  12.519  -8.172  1.00 95.41           C  
ATOM    520  O   ARG A  65      -7.503  10.935  -6.772  1.00 95.41           O  
ATOM    521  CG  ARG A  65     -10.451  12.980  -9.124  1.00 95.41           C  
ATOM    522  CD  ARG A  65      -9.906  14.023 -10.109  1.00 95.41           C  
ATOM    523  NE  ARG A  65      -8.780  13.501 -10.916  1.00 95.41           N  
ATOM    524  NH1 ARG A  65      -8.120  15.485 -11.862  1.00 95.41           N  
ATOM    525  NH2 ARG A  65      -7.001  13.606 -12.327  1.00 95.41           N  
ATOM    526  CZ  ARG A  65      -7.977  14.200 -11.697  1.00 95.41           C  
ATOM    527  N   HIS A  66      -8.779  10.827  -4.942  1.00 96.22           N  
ATOM    528  CA  HIS A  66      -7.785  10.236  -4.058  1.00 96.22           C  
ATOM    529  C   HIS A  66      -8.246   8.859  -3.585  1.00 96.22           C  
ATOM    530  CB  HIS A  66      -7.490  11.194  -2.900  1.00 96.22           C  
ATOM    531  O   HIS A  66      -9.408   8.655  -3.230  1.00 96.22           O  
ATOM    532  CG  HIS A  66      -6.726  12.408  -3.360  1.00 96.22           C  
ATOM    533  CD2 HIS A  66      -7.234  13.523  -3.968  1.00 96.22           C  
ATOM    534  ND1 HIS A  66      -5.369  12.591  -3.253  1.00 96.22           N  
ATOM    535  CE1 HIS A  66      -5.069  13.786  -3.787  1.00 96.22           C  
ATOM    536  NE2 HIS A  66      -6.168  14.374  -4.280  1.00 96.22           N  
ATOM    537  N   PHE A  67      -7.321   7.909  -3.621  1.00 97.09           N  
ATOM    538  CA  PHE A  67      -7.434   6.626  -2.954  1.00 97.09           C  
ATOM    539  C   PHE A  67      -6.887   6.764  -1.544  1.00 97.09           C  
ATOM    540  CB  PHE A  67      -6.641   5.560  -3.708  1.00 97.09           C  
ATOM    541  O   PHE A  67      -5.778   7.260  -1.357  1.00 97.09           O  
ATOM    542  CG  PHE A  67      -7.129   5.298  -5.112  1.00 97.09           C  
ATOM    543  CD1 PHE A  67      -8.296   4.541  -5.313  1.00 97.09           C  
ATOM    544  CD2 PHE A  67      -6.424   5.810  -6.215  1.00 97.09           C  
ATOM    545  CE1 PHE A  67      -8.766   4.302  -6.614  1.00 97.09           C  
ATOM    546  CE2 PHE A  67      -6.893   5.566  -7.516  1.00 97.09           C  
ATOM    547  CZ  PHE A  67      -8.064   4.814  -7.719  1.00 97.09           C  
ATOM    548  N   TYR A  68      -7.664   6.291  -0.587  1.00 96.93           N  
ATOM    549  CA  TYR A  68      -7.308   6.159   0.810  1.00 96.93           C  
ATOM    550  C   TYR A  68      -7.340   4.679   1.142  1.00 96.93           C  
ATOM    551  CB  TYR A  68      -8.304   6.935   1.672  1.00 96.93           C  
ATOM    552  O   TYR A  68      -8.330   3.994   0.875  1.00 96.93           O  
ATOM    553  CG  TYR A  68      -8.331   8.418   1.389  1.00 96.93           C  
ATOM    554  CD1 TYR A  68      -7.474   9.271   2.105  1.00 96.93           C  
ATOM    555  CD2 TYR A  68      -9.194   8.939   0.405  1.00 96.93           C  
ATOM    556  CE1 TYR A  68      -7.467  10.651   1.836  1.00 96.93           C  
ATOM    557  CE2 TYR A  68      -9.192  10.320   0.135  1.00 96.93           C  
ATOM    558  OH  TYR A  68      -8.326  12.506   0.581  1.00 96.93           O  
ATOM    559  CZ  TYR A  68      -8.329  11.176   0.850  1.00 96.93           C  
ATOM    560  N   TRP A  69      -6.256   4.178   1.706  1.00 97.25           N  
ATOM    561  CA  TRP A  69      -6.111   2.778   2.046  1.00 97.25           C  
ATOM    562  C   TRP A  69      -5.806   2.628   3.521  1.00 97.25           C  
ATOM    563  CB  TRP A  69      -5.007   2.179   1.193  1.00 97.25           C  
ATOM    564  O   TRP A  69      -4.875   3.245   4.025  1.00 97.25           O  
ATOM    565  CG  TRP A  69      -5.336   2.016  -0.260  1.00 97.25           C  
ATOM    566  CD1 TRP A  69      -6.271   1.209  -0.813  1.00 97.25           C  
ATOM    567  CD2 TRP A  69      -4.715   2.714  -1.368  1.00 97.25           C  
ATOM    568  CE2 TRP A  69      -5.305   2.265  -2.586  1.00 97.25           C  
ATOM    569  CE3 TRP A  69      -3.687   3.669  -1.450  1.00 97.25           C  
ATOM    570  NE1 TRP A  69      -6.267   1.358  -2.191  1.00 97.25           N  
ATOM    571  CH2 TRP A  69      -3.815   3.655  -3.887  1.00 97.25           C  
ATOM    572  CZ2 TRP A  69      -4.872   2.729  -3.837  1.00 97.25           C  
ATOM    573  CZ3 TRP A  69      -3.229   4.120  -2.694  1.00 97.25           C  
ATOM    574  N   TYR A  70      -6.568   1.763   4.179  1.00 95.27           N  
ATOM    575  CA  TYR A  70      -6.383   1.397   5.576  1.00 95.27           C  
ATOM    576  C   TYR A  70      -5.922  -0.052   5.656  1.00 95.27           C  
ATOM    577  CB  TYR A  70      -7.691   1.607   6.344  1.00 95.27           C  
ATOM    578  O   TYR A  70      -6.562  -0.945   5.084  1.00 95.27           O  
ATOM    579  CG  TYR A  70      -8.215   3.026   6.263  1.00 95.27           C  
ATOM    580  CD1 TYR A  70      -7.686   4.012   7.115  1.00 95.27           C  
ATOM    581  CD2 TYR A  70      -9.201   3.365   5.315  1.00 95.27           C  
ATOM    582  CE1 TYR A  70      -8.137   5.342   7.024  1.00 95.27           C  
ATOM    583  CE2 TYR A  70      -9.663   4.692   5.229  1.00 95.27           C  
ATOM    584  OH  TYR A  70      -9.582   6.958   5.989  1.00 95.27           O  
ATOM    585  CZ  TYR A  70      -9.132   5.681   6.083  1.00 95.27           C  
ATOM    586  N   LEU A  71      -4.822  -0.287   6.363  1.00 95.12           N  
ATOM    587  CA  LEU A  71      -4.328  -1.630   6.621  1.00 95.12           C  
ATOM    588  C   LEU A  71      -5.280  -2.365   7.577  1.00 95.12           C  
ATOM    589  CB  LEU A  71      -2.892  -1.522   7.160  1.00 95.12           C  
ATOM    590  O   LEU A  71      -5.708  -1.823   8.594  1.00 95.12           O  
ATOM    591  CG  LEU A  71      -2.156  -2.864   7.289  1.00 95.12           C  
ATOM    592  CD1 LEU A  71      -1.983  -3.551   5.931  1.00 95.12           C  
ATOM    593  CD2 LEU A  71      -0.772  -2.625   7.890  1.00 95.12           C  
ATOM    594  N   THR A  72      -5.639  -3.600   7.235  1.00 94.56           N  
ATOM    595  CA  THR A  72      -6.467  -4.466   8.092  1.00 94.56           C  
ATOM    596  C   THR A  72      -5.600  -5.366   8.975  1.00 94.56           C  
ATOM    597  CB  THR A  72      -7.419  -5.333   7.261  1.00 94.56           C  
ATOM    598  O   THR A  72      -4.403  -5.505   8.733  1.00 94.56           O  
ATOM    599  CG2 THR A  72      -8.320  -4.524   6.331  1.00 94.56           C  
ATOM    600  OG1 THR A  72      -6.676  -6.243   6.499  1.00 94.56           O  
ATOM    601  N   ASN A  73      -6.206  -6.033   9.964  1.00 92.70           N  
ATOM    602  CA  ASN A  73      -5.506  -6.998  10.822  1.00 92.70           C  
ATOM    603  C   ASN A  73      -4.964  -8.209  10.039  1.00 92.70           C  
ATOM    604  CB  ASN A  73      -6.455  -7.463  11.942  1.00 92.70           C  
ATOM    605  O   ASN A  73      -3.871  -8.684  10.319  1.00 92.70           O  
ATOM    606  CG  ASN A  73      -6.873  -6.356  12.895  1.00 92.70           C  
ATOM    607  ND2 ASN A  73      -7.915  -6.570  13.661  1.00 92.70           N  
ATOM    608  OD1 ASN A  73      -6.297  -5.286  12.955  1.00 92.70           O  
ATOM    609  N   GLU A  74      -5.689  -8.689   9.026  1.00 93.69           N  
ATOM    610  CA  GLU A  74      -5.193  -9.750   8.134  1.00 93.69           C  
ATOM    611  C   GLU A  74      -4.036  -9.237   7.267  1.00 93.69           C  
ATOM    612  CB  GLU A  74      -6.331 -10.228   7.223  1.00 93.69           C  
ATOM    613  O   GLU A  74      -3.031  -9.915   7.054  1.00 93.69           O  
ATOM    614  CG  GLU A  74      -7.472 -10.904   7.999  1.00 93.69           C  
ATOM    615  CD  GLU A  74      -8.630 -11.349   7.092  1.00 93.69           C  
ATOM    616  OE1 GLU A  74      -9.589 -11.926   7.649  1.00 93.69           O  
ATOM    617  OE2 GLU A  74      -8.591 -11.050   5.876  1.00 93.69           O  
ATOM    618  N   GLY A  75      -4.141  -7.989   6.801  1.00 94.16           N  
ATOM    619  CA  GLY A  75      -3.080  -7.338   6.044  1.00 94.16           C  
ATOM    620  C   GLY A  75      -1.804  -7.116   6.845  1.00 94.16           C  
ATOM    621  O   GLY A  75      -0.718  -7.251   6.286  1.00 94.16           O  
ATOM    622  N   SER A  76      -1.907  -6.803   8.137  1.00 92.63           N  
ATOM    623  CA  SER A  76      -0.730  -6.625   8.990  1.00 92.63           C  
ATOM    624  C   SER A  76       0.030  -7.939   9.186  1.00 92.63           C  
ATOM    625  CB  SER A  76      -1.107  -5.973  10.324  1.00 92.63           C  
ATOM    626  O   SER A  76       1.257  -7.926   9.131  1.00 92.63           O  
ATOM    627  OG  SER A  76      -1.852  -6.847  11.140  1.00 92.63           O  
ATOM    628  N   GLN A  77      -0.670  -9.072   9.314  1.00 93.00           N  
ATOM    629  CA  GLN A  77      -0.053 -10.405   9.326  1.00 93.00           C  
ATOM    630  C   GLN A  77       0.636 -10.712   7.990  1.00 93.00           C  
ATOM    631  CB  GLN A  77      -1.110 -11.468   9.653  1.00 93.00           C  
ATOM    632  O   GLN A  77       1.829 -11.001   7.970  1.00 93.00           O  
ATOM    633  CG  GLN A  77      -1.629 -11.353  11.095  1.00 93.00           C  
ATOM    634  CD  GLN A  77      -2.755 -12.338  11.396  1.00 93.00           C  
ATOM    635  NE2 GLN A  77      -3.201 -12.422  12.629  1.00 93.00           N  
ATOM    636  OE1 GLN A  77      -3.270 -13.044  10.551  1.00 93.00           O  
ATOM    637  N   TYR A  78      -0.065 -10.520   6.867  1.00 94.68           N  
ATOM    638  CA  TYR A  78       0.504 -10.746   5.533  1.00 94.68           C  
ATOM    639  C   TYR A  78       1.782  -9.923   5.279  1.00 94.68           C  
ATOM    640  CB  TYR A  78      -0.564 -10.421   4.477  1.00 94.68           C  
ATOM    641  O   TYR A  78       2.754 -10.421   4.706  1.00 94.68           O  
ATOM    642  CG  TYR A  78      -0.038 -10.488   3.055  1.00 94.68           C  
ATOM    643  CD1 TYR A  78       0.434  -9.318   2.428  1.00 94.68           C  
ATOM    644  CD2 TYR A  78       0.078 -11.732   2.407  1.00 94.68           C  
ATOM    645  CE1 TYR A  78       1.063  -9.396   1.173  1.00 94.68           C  
ATOM    646  CE2 TYR A  78       0.688 -11.815   1.141  1.00 94.68           C  
ATOM    647  OH  TYR A  78       1.870 -10.711  -0.646  1.00 94.68           O  
ATOM    648  CZ  TYR A  78       1.206 -10.647   0.539  1.00 94.68           C  
ATOM    649  N   LEU A  79       1.800  -8.652   5.695  1.00 93.85           N  
ATOM    650  CA  LEU A  79       2.978  -7.796   5.541  1.00 93.85           C  
ATOM    651  C   LEU A  79       4.143  -8.229   6.438  1.00 93.85           C  
ATOM    652  CB  LEU A  79       2.610  -6.325   5.796  1.00 93.85           C  
ATOM    653  O   LEU A  79       5.288  -8.106   6.004  1.00 93.85           O  
ATOM    654  CG  LEU A  79       1.737  -5.675   4.708  1.00 93.85           C  
ATOM    655  CD1 LEU A  79       1.470  -4.217   5.074  1.00 93.85           C  
ATOM    656  CD2 LEU A  79       2.399  -5.691   3.332  1.00 93.85           C  
ATOM    657  N   ARG A  80       3.879  -8.759   7.640  1.00 92.15           N  
ATOM    658  CA  ARG A  80       4.922  -9.311   8.524  1.00 92.15           C  
ATOM    659  C   ARG A  80       5.601 -10.516   7.894  1.00 92.15           C  
ATOM    660  CB  ARG A  80       4.331  -9.710   9.881  1.00 92.15           C  
ATOM    661  O   ARG A  80       6.828 -10.537   7.827  1.00 92.15           O  
ATOM    662  CG  ARG A  80       4.030  -8.491  10.752  1.00 92.15           C  
ATOM    663  CD  ARG A  80       3.163  -8.924  11.933  1.00 92.15           C  
ATOM    664  NE  ARG A  80       2.894  -7.792  12.832  1.00 92.15           N  
ATOM    665  NH1 ARG A  80       2.106  -8.996  14.623  1.00 92.15           N  
ATOM    666  NH2 ARG A  80       2.501  -6.814  14.826  1.00 92.15           N  
ATOM    667  CZ  ARG A  80       2.483  -7.873  14.080  1.00 92.15           C  
ATOM    668  N   ASP A  81       4.816 -11.446   7.359  1.00 93.12           N  
ATOM    669  CA  ASP A  81       5.339 -12.644   6.698  1.00 93.12           C  
ATOM    670  C   ASP A  81       6.152 -12.282   5.448  1.00 93.12           C  
ATOM    671  CB  ASP A  81       4.177 -13.573   6.313  1.00 93.12           C  
ATOM    672  O   ASP A  81       7.213 -12.854   5.197  1.00 93.12           O  
ATOM    673  CG  ASP A  81       3.375 -14.091   7.511  1.00 93.12           C  
ATOM    674  OD1 ASP A  81       3.936 -14.126   8.629  1.00 93.12           O  
ATOM    675  OD2 ASP A  81       2.201 -14.451   7.276  1.00 93.12           O  
ATOM    676  N   TYR A  82       5.683 -11.290   4.682  1.00 93.27           N  
ATOM    677  CA  TYR A  82       6.342 -10.842   3.454  1.00 93.27           C  
ATOM    678  C   TYR A  82       7.630 -10.040   3.699  1.00 93.27           C  
ATOM    679  CB  TYR A  82       5.343 -10.024   2.624  1.00 93.27           C  
ATOM    680  O   TYR A  82       8.581 -10.161   2.925  1.00 93.27           O  
ATOM    681  CG  TYR A  82       5.900  -9.584   1.283  1.00 93.27           C  
ATOM    682  CD1 TYR A  82       6.498  -8.317   1.149  1.00 93.27           C  
ATOM    683  CD2 TYR A  82       5.886 -10.475   0.193  1.00 93.27           C  
ATOM    684  CE1 TYR A  82       7.098  -7.943  -0.066  1.00 93.27           C  
ATOM    685  CE2 TYR A  82       6.476 -10.105  -1.032  1.00 93.27           C  
ATOM    686  OH  TYR A  82       7.717  -8.480  -2.309  1.00 93.27           O  
ATOM    687  CZ  TYR A  82       7.095  -8.842  -1.154  1.00 93.27           C  
ATOM    688  N   LEU A  83       7.657  -9.185   4.727  1.00 92.97           N  
ATOM    689  CA  LEU A  83       8.823  -8.360   5.073  1.00 92.97           C  
ATOM    690  C   LEU A  83       9.780  -9.055   6.054  1.00 92.97           C  
ATOM    691  CB  LEU A  83       8.357  -6.994   5.616  1.00 92.97           C  
ATOM    692  O   LEU A  83      10.860  -8.528   6.302  1.00 92.97           O  
ATOM    693  CG  LEU A  83       7.627  -6.090   4.608  1.00 92.97           C  
ATOM    694  CD1 LEU A  83       7.111  -4.833   5.309  1.00 92.97           C  
ATOM    695  CD2 LEU A  83       8.547  -5.645   3.464  1.00 92.97           C  
ATOM    696  N   HIS A  84       9.402 -10.220   6.589  1.00 91.65           N  
ATOM    697  CA  HIS A  84      10.130 -10.944   7.637  1.00 91.65           C  
ATOM    698  C   HIS A  84      10.365 -10.090   8.892  1.00 91.65           C  
ATOM    699  CB  HIS A  84      11.408 -11.579   7.068  1.00 91.65           C  
ATOM    700  O   HIS A  84      11.447 -10.097   9.479  1.00 91.65           O  
ATOM    701  CG  HIS A  84      11.174 -12.386   5.817  1.00 91.65           C  
ATOM    702  CD2 HIS A  84      11.761 -12.187   4.598  1.00 91.65           C  
ATOM    703  ND1 HIS A  84      10.293 -13.430   5.676  1.00 91.65           N  
ATOM    704  CE1 HIS A  84      10.353 -13.853   4.405  1.00 91.65           C  
ATOM    705  NE2 HIS A  84      11.246 -13.133   3.702  1.00 91.65           N  
ATOM    706  N   LEU A  85       9.346  -9.323   9.289  1.00 89.92           N  
ATOM    707  CA  LEU A  85       9.411  -8.462  10.470  1.00 89.92           C  
ATOM    708  C   LEU A  85       8.967  -9.222  11.729  1.00 89.92           C  
ATOM    709  CB  LEU A  85       8.569  -7.193  10.257  1.00 89.92           C  
ATOM    710  O   LEU A  85       8.015 -10.004  11.661  1.00 89.92           O  
ATOM    711  CG  LEU A  85       9.125  -6.252   9.174  1.00 89.92           C  
ATOM    712  CD1 LEU A  85       8.120  -5.135   8.902  1.00 89.92           C  
ATOM    713  CD2 LEU A  85      10.451  -5.595   9.562  1.00 89.92           C  
ATOM    714  N   PRO A  86       9.594  -8.970  12.894  1.00 88.18           N  
ATOM    715  CA  PRO A  86       9.145  -9.535  14.160  1.00 88.18           C  
ATOM    716  C   PRO A  86       7.731  -9.044  14.533  1.00 88.18           C  
ATOM    717  CB  PRO A  86      10.201  -9.126  15.195  1.00 88.18           C  
ATOM    718  O   PRO A  86       7.335  -7.932  14.165  1.00 88.18           O  
ATOM    719  CG  PRO A  86      10.798  -7.850  14.609  1.00 88.18           C  
ATOM    720  CD  PRO A  86      10.751  -8.111  13.106  1.00 88.18           C  
ATOM    721  N   PRO A  87       6.965  -9.836  15.311  1.00 81.70           N  
ATOM    722  CA  PRO A  87       5.586  -9.508  15.687  1.00 81.70           C  
ATOM    723  C   PRO A  87       5.467  -8.282  16.607  1.00 81.70           C  
ATOM    724  CB  PRO A  87       5.051 -10.773  16.367  1.00 81.70           C  
ATOM    725  O   PRO A  87       4.364  -7.758  16.774  1.00 81.70           O  
ATOM    726  CG  PRO A  87       6.305 -11.416  16.959  1.00 81.70           C  
ATOM    727  CD  PRO A  87       7.365 -11.106  15.906  1.00 81.70           C  
ATOM    728  N   GLU A  88       6.583  -7.824  17.178  1.00 81.63           N  
ATOM    729  CA  GLU A  88       6.680  -6.631  18.025  1.00 81.63           C  
ATOM    730  C   GLU A  88       6.429  -5.334  17.253  1.00 81.63           C  
ATOM    731  CB  GLU A  88       8.090  -6.559  18.625  1.00 81.63           C  
ATOM    732  O   GLU A  88       5.931  -4.362  17.817  1.00 81.63           O  
ATOM    733  CG  GLU A  88       8.402  -7.748  19.544  1.00 81.63           C  
ATOM    734  CD  GLU A  88       9.808  -7.672  20.158  1.00 81.63           C  
ATOM    735  OE1 GLU A  88      10.119  -8.591  20.945  1.00 81.63           O  
ATOM    736  OE2 GLU A  88      10.561  -6.736  19.808  1.00 81.63           O  
ATOM    737  N   ILE A  89       6.746  -5.307  15.955  1.00 83.57           N  
ATOM    738  CA  ILE A  89       6.580  -4.098  15.154  1.00 83.57           C  
ATOM    739  C   ILE A  89       5.116  -4.012  14.737  1.00 83.57           C  
ATOM    740  CB  ILE A  89       7.577  -4.008  13.986  1.00 83.57           C  
ATOM    741  O   ILE A  89       4.532  -4.919  14.131  1.00 83.57           O  
ATOM    742  CG1 ILE A  89       9.028  -4.196  14.489  1.00 83.57           C  
ATOM    743  CG2 ILE A  89       7.452  -2.624  13.312  1.00 83.57           C  
ATOM    744  CD1 ILE A  89      10.022  -4.451  13.357  1.00 83.57           C  
ATOM    745  N   VAL A  90       4.504  -2.905  15.120  1.00 80.63           N  
ATOM    746  CA  VAL A  90       3.081  -2.636  14.974  1.00 80.63           C  
ATOM    747  C   VAL A  90       2.933  -1.309  14.218  1.00 80.63           C  
ATOM    748  CB  VAL A  90       2.445  -2.615  16.377  1.00 80.63           C  
ATOM    749  O   VAL A  90       3.710  -0.388  14.492  1.00 80.63           O  
ATOM    750  CG1 VAL A  90       0.985  -2.222  16.334  1.00 80.63           C  
ATOM    751  CG2 VAL A  90       2.476  -3.986  17.061  1.00 80.63           C  
ATOM    752  N   PRO A  91       1.971  -1.191  13.279  1.00 83.79           N  
ATOM    753  CA  PRO A  91       1.724   0.057  12.557  1.00 83.79           C  
ATOM    754  C   PRO A  91       1.395   1.218  13.498  1.00 83.79           C  
ATOM    755  CB  PRO A  91       0.539  -0.229  11.621  1.00 83.79           C  
ATOM    756  O   PRO A  91       0.765   1.014  14.541  1.00 83.79           O  
ATOM    757  CG  PRO A  91      -0.179  -1.391  12.300  1.00 83.79           C  
ATOM    758  CD  PRO A  91       0.988  -2.188  12.875  1.00 83.79           C  
ATOM    759  N   ALA A  92       1.739   2.441  13.077  1.00 81.89           N  
ATOM    760  CA  ALA A  92       1.453   3.695  13.784  1.00 81.89           C  
ATOM    761  C   ALA A  92       0.003   3.789  14.296  1.00 81.89           C  
ATOM    762  CB  ALA A  92       1.774   4.862  12.845  1.00 81.89           C  
ATOM    763  O   ALA A  92      -0.228   4.254  15.406  1.00 81.89           O  
ATOM    764  N   THR A  93      -0.972   3.276  13.537  1.00 78.28           N  
ATOM    765  CA  THR A  93      -2.406   3.324  13.882  1.00 78.28           C  
ATOM    766  C   THR A  93      -2.801   2.583  15.160  1.00 78.28           C  
ATOM    767  CB  THR A  93      -3.256   2.730  12.750  1.00 78.28           C  
ATOM    768  O   THR A  93      -3.876   2.844  15.693  1.00 78.28           O  
ATOM    769  CG2 THR A  93      -3.177   3.553  11.471  1.00 78.28           C  
ATOM    770  OG1 THR A  93      -2.832   1.417  12.438  1.00 78.28           O  
ATOM    771  N   LEU A  94      -2.002   1.615  15.613  1.00 73.21           N  
ATOM    772  CA  LEU A  94      -2.276   0.844  16.832  1.00 73.21           C  
ATOM    773  C   LEU A  94      -1.476   1.349  18.038  1.00 73.21           C  
ATOM    774  CB  LEU A  94      -1.974  -0.633  16.561  1.00 73.21           C  
ATOM    775  O   LEU A  94      -1.783   0.963  19.166  1.00 73.21           O  
ATOM    776  CG  LEU A  94      -2.927  -1.379  15.619  1.00 73.21           C  
ATOM    777  CD1 LEU A  94      -2.419  -2.802  15.377  1.00 73.21           C  
ATOM    778  CD2 LEU A  94      -4.340  -1.474  16.186  1.00 73.21           C  
ATOM    779  N   HIS A  95      -0.479   2.214  17.824  1.00 72.03           N  
ATOM    780  CA  HIS A  95       0.149   2.931  18.927  1.00 72.03           C  
ATOM    781  C   HIS A  95      -0.885   3.896  19.491  1.00 72.03           C  
ATOM    782  CB  HIS A  95       1.430   3.643  18.477  1.00 72.03           C  
ATOM    783  O   HIS A  95      -1.376   4.779  18.790  1.00 72.03           O  
ATOM    784  CG  HIS A  95       2.528   2.672  18.125  1.00 72.03           C  
ATOM    785  CD2 HIS A  95       2.763   2.157  16.889  1.00 72.03           C  
ATOM    786  ND1 HIS A  95       3.391   2.056  19.030  1.00 72.03           N  
ATOM    787  CE1 HIS A  95       4.137   1.204  18.309  1.00 72.03           C  
ATOM    788  NE2 HIS A  95       3.784   1.249  17.013  1.00 72.03           N  
ATOM    789  N   LEU A  96      -1.256   3.688  20.753  1.00 61.98           N  
ATOM    790  CA  LEU A  96      -2.174   4.565  21.464  1.00 61.98           C  
ATOM    791  C   LEU A  96      -1.574   5.984  21.443  1.00 61.98           C  
ATOM    792  CB  LEU A  96      -2.358   4.022  22.900  1.00 61.98           C  
ATOM    793  O   LEU A  96      -0.474   6.160  21.974  1.00 61.98           O  
ATOM    794  CG  LEU A  96      -3.769   4.249  23.464  1.00 61.98           C  
ATOM    795  CD1 LEU A  96      -4.759   3.238  22.874  1.00 61.98           C  
ATOM    796  CD2 LEU A  96      -3.770   4.072  24.982  1.00 61.98           C  
ATOM    797  N   PRO A  97      -2.228   6.994  20.835  1.00 58.50           N  
ATOM    798  CA  PRO A  97      -1.707   8.351  20.871  1.00 58.50           C  
ATOM    799  C   PRO A  97      -1.615   8.791  22.337  1.00 58.50           C  
ATOM    800  CB  PRO A  97      -2.685   9.215  20.065  1.00 58.50           C  
ATOM    801  O   PRO A  97      -2.641   8.768  23.025  1.00 58.50           O  
ATOM    802  CG  PRO A  97      -3.404   8.201  19.176  1.00 58.50           C  
ATOM    803  CD  PRO A  97      -3.438   6.939  20.035  1.00 58.50           C  
ATOM    804  N   PRO A  98      -0.436   9.201  22.838  1.00 59.44           N  
ATOM    805  CA  PRO A  98      -0.279   9.556  24.246  1.00 59.44           C  
ATOM    806  C   PRO A  98      -1.156  10.745  24.669  1.00 59.44           C  
ATOM    807  CB  PRO A  98       1.220   9.819  24.438  1.00 59.44           C  
ATOM    808  O   PRO A  98      -1.428  10.900  25.853  1.00 59.44           O  
ATOM    809  CG  PRO A  98       1.733  10.134  23.033  1.00 59.44           C  
ATOM    810  CD  PRO A  98       0.836   9.287  22.137  1.00 59.44           C  
ATOM    811  N   GLU A  99      -1.656  11.558  23.731  1.00 58.39           N  
ATOM    812  CA  GLU A  99      -2.416  12.775  24.049  1.00 58.39           C  
ATOM    813  C   GLU A  99      -3.945  12.633  24.007  1.00 58.39           C  
ATOM    814  CB  GLU A  99      -1.930  13.943  23.189  1.00 58.39           C  
ATOM    815  O   GLU A  99      -4.654  13.585  24.321  1.00 58.39           O  
ATOM    816  CG  GLU A  99      -0.446  14.260  23.455  1.00 58.39           C  
ATOM    817  CD  GLU A  99      -0.160  15.766  23.567  1.00 58.39           C  
ATOM    818  OE1 GLU A  99       0.815  16.103  24.273  1.00 58.39           O  
ATOM    819  OE2 GLU A  99      -0.906  16.564  22.956  1.00 58.39           O  
ATOM    820  N   ILE A 100      -4.486  11.446  23.706  1.00 53.71           N  
ATOM    821  CA  ILE A 100      -5.919  11.165  23.925  1.00 53.71           C  
ATOM    822  C   ILE A 100      -6.082  10.307  25.185  1.00 53.71           C  
ATOM    823  CB  ILE A 100      -6.672  10.664  22.669  1.00 53.71           C  
ATOM    824  O   ILE A 100      -6.904   9.398  25.263  1.00 53.71           O  
ATOM    825  CG1 ILE A 100      -6.237  11.420  21.389  1.00 53.71           C  
ATOM    826  CG2 ILE A 100      -8.197  10.857  22.862  1.00 53.71           C  
ATOM    827  CD1 ILE A 100      -6.806  10.827  20.095  1.00 53.71           C  
ATOM    828  N   VAL A 101      -5.317  10.627  26.227  1.00 50.75           N  
ATOM    829  CA  VAL A 101      -5.904  10.612  27.564  1.00 50.75           C  
ATOM    830  C   VAL A 101      -6.793  11.853  27.628  1.00 50.75           C  
ATOM    831  CB  VAL A 101      -4.850  10.574  28.688  1.00 50.75           C  
ATOM    832  O   VAL A 101      -6.275  12.969  27.623  1.00 50.75           O  
ATOM    833  CG1 VAL A 101      -4.254   9.164  28.771  1.00 50.75           C  
ATOM    834  CG2 VAL A 101      -3.692  11.573  28.551  1.00 50.75           C  
ATOM    835  N   PRO A 102      -8.133  11.737  27.623  1.00 45.93           N  
ATOM    836  CA  PRO A 102      -8.949  12.914  27.840  1.00 45.93           C  
ATOM    837  C   PRO A 102      -8.537  13.486  29.197  1.00 45.93           C  
ATOM    838  CB  PRO A 102     -10.402  12.435  27.780  1.00 45.93           C  
ATOM    839  O   PRO A 102      -8.654  12.818  30.228  1.00 45.93           O  
ATOM    840  CG  PRO A 102     -10.312  10.958  28.162  1.00 45.93           C  
ATOM    841  CD  PRO A 102      -8.945  10.531  27.628  1.00 45.93           C  
ATOM    842  N   ALA A 103      -8.081  14.738  29.203  1.00 49.40           N  
ATOM    843  CA  ALA A 103      -7.762  15.522  30.395  1.00 49.40           C  
ATOM    844  C   ALA A 103      -8.972  15.731  31.342  1.00 49.40           C  
ATOM    845  CB  ALA A 103      -7.141  16.844  29.921  1.00 49.40           C  
ATOM    846  O   ALA A 103      -8.976  16.627  32.183  1.00 49.40           O  
ATOM    847  N   THR A 104     -10.022  14.914  31.236  1.00 49.08           N  
ATOM    848  CA  THR A 104     -11.260  15.003  32.005  1.00 49.08           C  
ATOM    849  C   THR A 104     -11.519  13.822  32.939  1.00 49.08           C  
ATOM    850  CB  THR A 104     -12.465  15.258  31.088  1.00 49.08           C  
ATOM    851  O   THR A 104     -12.564  13.833  33.581  1.00 49.08           O  
ATOM    852  CG2 THR A 104     -12.327  16.578  30.329  1.00 49.08           C  
ATOM    853  OG1 THR A 104     -12.602  14.228  30.138  1.00 49.08           O  
ATOM    854  N   LEU A 105     -10.617  12.839  33.094  1.00 47.72           N  
ATOM    855  CA  LEU A 105     -10.821  11.769  34.097  1.00 47.72           C  
ATOM    856  C   LEU A 105      -9.821  11.701  35.259  1.00 47.72           C  
ATOM    857  CB  LEU A 105     -11.112  10.420  33.416  1.00 47.72           C  
ATOM    858  O   LEU A 105     -10.103  11.019  36.240  1.00 47.72           O  
ATOM    859  CG  LEU A 105     -12.626  10.206  33.193  1.00 47.72           C  
ATOM    860  CD1 LEU A 105     -12.854   9.017  32.263  1.00 47.72           C  
ATOM    861  CD2 LEU A 105     -13.386   9.925  34.497  1.00 47.72           C  
ATOM    862  N   HIS A 106      -8.768  12.521  35.271  1.00 43.99           N  
ATOM    863  CA  HIS A 106      -7.956  12.748  36.476  1.00 43.99           C  
ATOM    864  C   HIS A 106      -8.104  14.179  36.995  1.00 43.99           C  
ATOM    865  CB  HIS A 106      -6.508  12.294  36.270  1.00 43.99           C  
ATOM    866  O   HIS A 106      -7.139  14.909  37.188  1.00 43.99           O  
ATOM    867  CG  HIS A 106      -6.407  10.810  36.038  1.00 43.99           C  
ATOM    868  CD2 HIS A 106      -6.068  10.197  34.863  1.00 43.99           C  
ATOM    869  ND1 HIS A 106      -6.668   9.814  36.955  1.00 43.99           N  
ATOM    870  CE1 HIS A 106      -6.489   8.632  36.344  1.00 43.99           C  
ATOM    871  NE2 HIS A 106      -6.130   8.818  35.067  1.00 43.99           N  
ATOM    872  N   ARG A 107      -9.346  14.591  37.267  1.00 41.31           N  
ATOM    873  CA  ARG A 107      -9.596  15.645  38.255  1.00 41.31           C  
ATOM    874  C   ARG A 107     -10.436  15.071  39.381  1.00 41.31           C  
ATOM    875  CB  ARG A 107     -10.113  16.943  37.608  1.00 41.31           C  
ATOM    876  O   ARG A 107     -11.588  15.445  39.583  1.00 41.31           O  
ATOM    877  CG  ARG A 107      -9.745  18.157  38.480  1.00 41.31           C  
ATOM    878  CD  ARG A 107     -10.203  19.469  37.832  1.00 41.31           C  
ATOM    879  NE  ARG A 107      -9.592  20.642  38.497  1.00 41.31           N  
ATOM    880  NH1 ARG A 107     -11.433  22.013  38.591  1.00 41.31           N  
ATOM    881  NH2 ARG A 107      -9.454  22.771  39.292  1.00 41.31           N  
ATOM    882  CZ  ARG A 107     -10.162  21.796  38.793  1.00 41.31           C  
ATOM    883  N   SER A 108      -9.817  14.172  40.143  1.00 38.25           N  
ATOM    884  CA  SER A 108     -10.114  14.018  41.564  1.00 38.25           C  
ATOM    885  C   SER A 108      -9.891  15.384  42.215  1.00 38.25           C  
ATOM    886  CB  SER A 108      -9.204  12.943  42.174  1.00 38.25           C  
ATOM    887  O   SER A 108      -8.784  15.749  42.604  1.00 38.25           O  
ATOM    888  OG  SER A 108      -7.855  13.203  41.839  1.00 38.25           O  
ATOM    889  N   ARG A 109     -10.938  16.209  42.208  1.00 43.71           N  
ATOM    890  CA  ARG A 109     -10.968  17.498  42.887  1.00 43.71           C  
ATOM    891  C   ARG A 109     -10.720  17.223  44.375  1.00 43.71           C  
ATOM    892  CB  ARG A 109     -12.337  18.138  42.621  1.00 43.71           C  
ATOM    893  O   ARG A 109     -11.531  16.514  44.967  1.00 43.71           O  
ATOM    894  CG  ARG A 109     -12.513  19.497  43.309  1.00 43.71           C  
ATOM    895  CD  ARG A 109     -13.862  20.095  42.898  1.00 43.71           C  
ATOM    896  NE  ARG A 109     -14.040  21.450  43.450  1.00 43.71           N  
ATOM    897  NH1 ARG A 109     -15.575  22.218  41.922  1.00 43.71           N  
ATOM    898  NH2 ARG A 109     -14.865  23.568  43.551  1.00 43.71           N  
ATOM    899  CZ  ARG A 109     -14.824  22.401  42.974  1.00 43.71           C  
ATOM    900  N   PRO A 110      -9.640  17.748  44.978  1.00 40.58           N  
ATOM    901  CA  PRO A 110      -9.409  17.565  46.397  1.00 40.58           C  
ATOM    902  C   PRO A 110     -10.469  18.370  47.150  1.00 40.58           C  
ATOM    903  CB  PRO A 110      -7.970  18.027  46.647  1.00 40.58           C  
ATOM    904  O   PRO A 110     -10.589  19.587  46.980  1.00 40.58           O  
ATOM    905  CG  PRO A 110      -7.724  19.061  45.549  1.00 40.58           C  
ATOM    906  CD  PRO A 110      -8.609  18.594  44.393  1.00 40.58           C  
ATOM    907  N   GLU A 111     -11.274  17.683  47.957  1.00 40.22           N  
ATOM    908  CA  GLU A 111     -12.106  18.304  48.983  1.00 40.22           C  
ATOM    909  C   GLU A 111     -11.196  18.813  50.104  1.00 40.22           C  
ATOM    910  CB  GLU A 111     -13.171  17.334  49.525  1.00 40.22           C  
ATOM    911  O   GLU A 111     -11.063  18.210  51.165  1.00 40.22           O  
ATOM    912  CG  GLU A 111     -14.387  17.152  48.601  1.00 40.22           C  
ATOM    913  CD  GLU A 111     -15.717  17.282  49.370  1.00 40.22           C  
ATOM    914  OE1 GLU A 111     -16.609  18.002  48.857  1.00 40.22           O  
ATOM    915  OE2 GLU A 111     -15.838  16.698  50.469  1.00 40.22           O  
ATOM    916  N   THR A 112     -10.528  19.942  49.878  1.00 44.28           N  
ATOM    917  CA  THR A 112      -9.963  20.711  50.984  1.00 44.28           C  
ATOM    918  C   THR A 112     -11.090  21.543  51.570  1.00 44.28           C  
ATOM    919  CB  THR A 112      -8.743  21.542  50.590  1.00 44.28           C  
ATOM    920  O   THR A 112     -11.440  22.618  51.078  1.00 44.28           O  
ATOM    921  CG2 THR A 112      -7.978  21.998  51.834  1.00 44.28           C  
ATOM    922  OG1 THR A 112      -7.859  20.757  49.825  1.00 44.28           O  
ATOM    923  N   GLY A 113     -11.704  20.975  52.605  1.00 38.15           N  
ATOM    924  CA  GLY A 113     -12.713  21.624  53.416  1.00 38.15           C  
ATOM    925  C   GLY A 113     -12.212  22.941  54.007  1.00 38.15           C  
ATOM    926  O   GLY A 113     -11.155  23.014  54.632  1.00 38.15           O  
ATOM    927  N   ARG A 114     -13.030  23.982  53.861  1.00 43.63           N  
ATOM    928  CA  ARG A 114     -13.131  25.066  54.842  1.00 43.63           C  
ATOM    929  C   ARG A 114     -14.607  25.282  55.183  1.00 43.63           C  
ATOM    930  CB  ARG A 114     -12.409  26.341  54.388  1.00 43.63           C  
ATOM    931  O   ARG A 114     -15.462  25.095  54.315  1.00 43.63           O  
ATOM    932  CG  ARG A 114     -10.890  26.221  54.598  1.00 43.63           C  
ATOM    933  CD  ARG A 114     -10.222  27.593  54.481  1.00 43.63           C  
ATOM    934  NE  ARG A 114      -8.768  27.511  54.718  1.00 43.63           N  
ATOM    935  NH1 ARG A 114      -8.368  29.762  54.977  1.00 43.63           N  
ATOM    936  NH2 ARG A 114      -6.675  28.321  55.111  1.00 43.63           N  
ATOM    937  CZ  ARG A 114      -7.949  28.527  54.934  1.00 43.63           C  
ATOM    938  N   PRO A 115     -14.921  25.547  56.461  1.00 42.13           N  
ATOM    939  CA  PRO A 115     -16.108  24.984  57.085  1.00 42.13           C  
ATOM    940  C   PRO A 115     -17.322  25.898  56.906  1.00 42.13           C  
ATOM    941  CB  PRO A 115     -15.712  24.768  58.548  1.00 42.13           C  
ATOM    942  O   PRO A 115     -17.250  27.106  57.114  1.00 42.13           O  
ATOM    943  CG  PRO A 115     -14.735  25.912  58.822  1.00 42.13           C  
ATOM    944  CD  PRO A 115     -14.069  26.168  57.471  1.00 42.13           C  
ATOM    945  N   ARG A 116     -18.457  25.305  56.523  1.00 38.95           N  
ATOM    946  CA  ARG A 116     -19.757  25.989  56.472  1.00 38.95           C  
ATOM    947  C   ARG A 116     -20.344  26.082  57.889  1.00 38.95           C  
ATOM    948  CB  ARG A 116     -20.698  25.273  55.487  1.00 38.95           C  
ATOM    949  O   ARG A 116     -20.201  25.117  58.643  1.00 38.95           O  
ATOM    950  CG  ARG A 116     -21.147  26.215  54.363  1.00 38.95           C  
ATOM    951  CD  ARG A 116     -21.999  25.468  53.340  1.00 38.95           C  
ATOM    952  NE  ARG A 116     -22.489  26.391  52.298  1.00 38.95           N  
ATOM    953  NH1 ARG A 116     -22.709  24.866  50.599  1.00 38.95           N  
ATOM    954  NH2 ARG A 116     -23.187  27.017  50.227  1.00 38.95           N  
ATOM    955  CZ  ARG A 116     -22.794  26.087  51.052  1.00 38.95           C  
ATOM    956  N   PRO A 117     -20.979  27.210  58.259  1.00 43.53           N  
ATOM    957  CA  PRO A 117     -21.316  27.494  59.641  1.00 43.53           C  
ATOM    958  C   PRO A 117     -22.415  26.561  60.137  1.00 43.53           C  
ATOM    959  CB  PRO A 117     -21.699  28.973  59.704  1.00 43.53           C  
ATOM    960  O   PRO A 117     -23.370  26.224  59.436  1.00 43.53           O  
ATOM    961  CG  PRO A 117     -22.233  29.247  58.303  1.00 43.53           C  
ATOM    962  CD  PRO A 117     -21.420  28.308  57.413  1.00 43.53           C  
ATOM    963  N   LYS A 118     -22.210  26.136  61.376  1.00 36.54           N  
ATOM    964  CA  LYS A 118     -23.064  25.267  62.167  1.00 36.54           C  
ATOM    965  C   LYS A 118     -24.299  26.076  62.564  1.00 36.54           C  
ATOM    966  CB  LYS A 118     -22.193  24.813  63.359  1.00 36.54           C  
ATOM    967  O   LYS A 118     -24.184  27.024  63.331  1.00 36.54           O  
ATOM    968  CG  LYS A 118     -22.523  23.427  63.928  1.00 36.54           C  
ATOM    969  CD  LYS A 118     -21.268  22.865  64.620  1.00 36.54           C  
ATOM    970  CE  LYS A 118     -21.512  21.465  65.188  1.00 36.54           C  
ATOM    971  NZ  LYS A 118     -20.262  20.872  65.732  1.00 36.54           N  
ATOM    972  N   GLY A 119     -25.455  25.733  62.010  1.00 33.95           N  
ATOM    973  CA  GLY A 119     -26.710  26.393  62.343  1.00 33.95           C  
ATOM    974  C   GLY A 119     -27.908  25.619  61.817  1.00 33.95           C  
ATOM    975  O   GLY A 119     -28.163  25.633  60.618  1.00 33.95           O  
ATOM    976  N   LEU A 120     -28.620  25.004  62.763  1.00 42.95           N  
ATOM    977  CA  LEU A 120     -29.963  24.422  62.691  1.00 42.95           C  
ATOM    978  C   LEU A 120     -30.076  22.998  62.122  1.00 42.95           C  
ATOM    979  CB  LEU A 120     -30.977  25.461  62.191  1.00 42.95           C  
ATOM    980  O   LEU A 120     -30.211  22.731  60.930  1.00 42.95           O  
ATOM    981  CG  LEU A 120     -31.144  26.589  63.237  1.00 42.95           C  
ATOM    982  CD1 LEU A 120     -31.383  27.936  62.567  1.00 42.95           C  
ATOM    983  CD2 LEU A 120     -32.297  26.282  64.192  1.00 42.95           C  
ATOM    984  N   GLU A 121     -30.005  22.090  63.096  1.00 32.94           N  
ATOM    985  CA  GLU A 121     -30.627  20.773  63.180  1.00 32.94           C  
ATOM    986  C   GLU A 121     -31.894  20.593  62.331  1.00 32.94           C  
ATOM    987  CB  GLU A 121     -31.068  20.584  64.641  1.00 32.94           C  
ATOM    988  O   GLU A 121     -32.764  21.458  62.290  1.00 32.94           O  
ATOM    989  CG  GLU A 121     -29.912  20.534  65.646  1.00 32.94           C  
ATOM    990  CD  GLU A 121     -30.463  20.427  67.070  1.00 32.94           C  
ATOM    991  OE1 GLU A 121     -30.229  19.367  67.690  1.00 32.94           O  
ATOM    992  OE2 GLU A 121     -31.111  21.406  67.495  1.00 32.94           O  
ATOM    993  N   GLY A 122     -32.046  19.401  61.744  1.00 37.78           N  
ATOM    994  CA  GLY A 122     -33.349  18.957  61.246  1.00 37.78           C  
ATOM    995  C   GLY A 122     -33.310  18.033  60.034  1.00 37.78           C  
ATOM    996  O   GLY A 122     -33.644  18.443  58.933  1.00 37.78           O  
ATOM    997  N   LYS A 123     -32.903  16.779  60.261  1.00 37.91           N  
ATOM    998  CA  LYS A 123     -33.302  15.542  59.553  1.00 37.91           C  
ATOM    999  C   LYS A 123     -33.498  15.574  58.015  1.00 37.91           C  
ATOM   1000  CB  LYS A 123     -34.542  14.961  60.259  1.00 37.91           C  
ATOM   1001  O   LYS A 123     -34.528  15.952  57.474  1.00 37.91           O  
ATOM   1002  CG  LYS A 123     -34.220  14.496  61.694  1.00 37.91           C  
ATOM   1003  CD  LYS A 123     -35.438  13.855  62.373  1.00 37.91           C  
ATOM   1004  CE  LYS A 123     -35.055  13.310  63.757  1.00 37.91           C  
ATOM   1005  NZ  LYS A 123     -36.210  12.674  64.445  1.00 37.91           N  
ATOM   1006  N   ARG A 124     -32.515  14.965  57.339  1.00 26.92           N  
ATOM   1007  CA  ARG A 124     -32.621  14.183  56.082  1.00 26.92           C  
ATOM   1008  C   ARG A 124     -33.876  13.268  56.069  1.00 26.92           C  
ATOM   1009  CB  ARG A 124     -31.321  13.345  56.008  1.00 26.92           C  
ATOM   1010  O   ARG A 124     -34.227  12.764  57.134  1.00 26.92           O  
ATOM   1011  CG  ARG A 124     -30.286  13.901  55.022  1.00 26.92           C  
ATOM   1012  CD  ARG A 124     -28.997  13.072  55.136  1.00 26.92           C  
ATOM   1013  NE  ARG A 124     -28.010  13.403  54.088  1.00 26.92           N  
ATOM   1014  NH1 ARG A 124     -26.402  11.887  54.735  1.00 26.92           N  
ATOM   1015  NH2 ARG A 124     -26.062  13.133  52.925  1.00 26.92           N  
ATOM   1016  CZ  ARG A 124     -26.836  12.811  53.923  1.00 26.92           C  
ATOM   1017  N   PRO A 125     -34.476  12.975  54.891  1.00 39.13           N  
ATOM   1018  CA  PRO A 125     -33.789  12.171  53.874  1.00 39.13           C  
ATOM   1019  C   PRO A 125     -33.763  12.727  52.438  1.00 39.13           C  
ATOM   1020  CB  PRO A 125     -34.459  10.789  53.913  1.00 39.13           C  
ATOM   1021  O   PRO A 125     -34.648  13.427  51.968  1.00 39.13           O  
ATOM   1022  CG  PRO A 125     -35.812  11.015  54.588  1.00 39.13           C  
ATOM   1023  CD  PRO A 125     -35.861  12.518  54.854  1.00 39.13           C  
ATOM   1024  N   ALA A 126     -32.664  12.353  51.776  1.00 38.15           N  
ATOM   1025  CA  ALA A 126     -32.470  12.059  50.356  1.00 38.15           C  
ATOM   1026  C   ALA A 126     -33.135  12.952  49.288  1.00 38.15           C  
ATOM   1027  CB  ALA A 126     -32.763  10.571  50.155  1.00 38.15           C  
ATOM   1028  O   ALA A 126     -34.212  12.685  48.769  1.00 38.15           O  
ATOM   1029  N   ARG A 127     -32.342  13.928  48.830  1.00 33.91           N  
ATOM   1030  CA  ARG A 127     -32.432  14.555  47.507  1.00 33.91           C  
ATOM   1031  C   ARG A 127     -32.264  13.509  46.392  1.00 33.91           C  
ATOM   1032  CB  ARG A 127     -31.308  15.600  47.363  1.00 33.91           C  
ATOM   1033  O   ARG A 127     -31.147  13.264  45.946  1.00 33.91           O  
ATOM   1034  CG  ARG A 127     -31.442  16.852  48.229  1.00 33.91           C  
ATOM   1035  CD  ARG A 127     -30.178  17.703  48.045  1.00 33.91           C  
ATOM   1036  NE  ARG A 127     -30.216  18.919  48.877  1.00 33.91           N  
ATOM   1037  NH1 ARG A 127     -28.119  19.705  48.352  1.00 33.91           N  
ATOM   1038  NH2 ARG A 127     -29.401  20.830  49.797  1.00 33.91           N  
ATOM   1039  CZ  ARG A 127     -29.245  19.806  49.005  1.00 33.91           C  
ATOM   1040  N   LEU A 128     -33.365  12.983  45.884  1.00 41.01           N  
ATOM   1041  CA  LEU A 128     -33.520  12.678  44.462  1.00 41.01           C  
ATOM   1042  C   LEU A 128     -34.547  13.700  43.955  1.00 41.01           C  
ATOM   1043  CB  LEU A 128     -33.968  11.211  44.284  1.00 41.01           C  
ATOM   1044  O   LEU A 128     -35.573  13.836  44.603  1.00 41.01           O  
ATOM   1045  CG  LEU A 128     -32.924  10.161  44.723  1.00 41.01           C  
ATOM   1046  CD1 LEU A 128     -33.527   8.758  44.674  1.00 41.01           C  
ATOM   1047  CD2 LEU A 128     -31.682  10.175  43.828  1.00 41.01           C  
ATOM   1048  N   THR A 129     -34.250  14.432  42.868  1.00 45.18           N  
ATOM   1049  CA  THR A 129     -35.070  15.483  42.181  1.00 45.18           C  
ATOM   1050  C   THR A 129     -34.744  16.979  42.381  1.00 45.18           C  
ATOM   1051  CB  THR A 129     -36.600  15.262  42.171  1.00 45.18           C  
ATOM   1052  O   THR A 129     -35.467  17.829  41.877  1.00 45.18           O  
ATOM   1053  CG2 THR A 129     -37.004  13.881  41.658  1.00 45.18           C  
ATOM   1054  OG1 THR A 129     -37.145  15.490  43.445  1.00 45.18           O  
ATOM   1055  N   ARG A 130     -33.591  17.388  42.944  1.00 48.88           N  
ATOM   1056  CA  ARG A 130     -33.214  18.832  42.902  1.00 48.88           C  
ATOM   1057  C   ARG A 130     -32.728  19.327  41.521  1.00 48.88           C  
ATOM   1058  CB  ARG A 130     -32.291  19.234  44.071  1.00 48.88           C  
ATOM   1059  O   ARG A 130     -32.601  20.527  41.324  1.00 48.88           O  
ATOM   1060  CG  ARG A 130     -32.215  20.769  44.232  1.00 48.88           C  
ATOM   1061  CD  ARG A 130     -31.536  21.221  45.524  1.00 48.88           C  
ATOM   1062  NE  ARG A 130     -31.472  22.695  45.573  1.00 48.88           N  
ATOM   1063  NH1 ARG A 130     -30.841  22.948  47.761  1.00 48.88           N  
ATOM   1064  NH2 ARG A 130     -31.215  24.755  46.512  1.00 48.88           N  
ATOM   1065  CZ  ARG A 130     -31.173  23.457  46.608  1.00 48.88           C  
ATOM   1066  N   ARG A 131     -32.463  18.440  40.554  1.00 46.25           N  
ATOM   1067  CA  ARG A 131     -31.996  18.848  39.210  1.00 46.25           C  
ATOM   1068  C   ARG A 131     -33.136  19.208  38.244  1.00 46.25           C  
ATOM   1069  CB  ARG A 131     -31.030  17.792  38.640  1.00 46.25           C  
ATOM   1070  O   ARG A 131     -32.866  19.722  37.166  1.00 46.25           O  
ATOM   1071  CG  ARG A 131     -30.116  18.371  37.543  1.00 46.25           C  
ATOM   1072  CD  ARG A 131     -29.155  17.315  36.994  1.00 46.25           C  
ATOM   1073  NE  ARG A 131     -28.317  17.877  35.916  1.00 46.25           N  
ATOM   1074  NH1 ARG A 131     -27.444  15.898  35.141  1.00 46.25           N  
ATOM   1075  NH2 ARG A 131     -26.839  17.819  34.183  1.00 46.25           N  
ATOM   1076  CZ  ARG A 131     -27.541  17.198  35.089  1.00 46.25           C  
ATOM   1077  N   GLU A 132     -34.387  18.948  38.612  1.00 51.43           N  
ATOM   1078  CA  GLU A 132     -35.536  19.160  37.722  1.00 51.43           C  
ATOM   1079  C   GLU A 132     -36.104  20.587  37.826  1.00 51.43           C  
ATOM   1080  CB  GLU A 132     -36.554  18.042  37.999  1.00 51.43           C  
ATOM   1081  O   GLU A 132     -36.503  21.165  36.820  1.00 51.43           O  
ATOM   1082  CG  GLU A 132     -37.310  17.595  36.736  1.00 51.43           C  
ATOM   1083  CD  GLU A 132     -37.862  16.162  36.844  1.00 51.43           C  
ATOM   1084  OE1 GLU A 132     -38.209  15.616  35.773  1.00 51.43           O  
ATOM   1085  OE2 GLU A 132     -37.827  15.590  37.959  1.00 51.43           O  
ATOM   1086  N   ALA A 133     -35.981  21.220  38.999  1.00 56.56           N  
ATOM   1087  CA  ALA A 133     -36.540  22.547  39.266  1.00 56.56           C  
ATOM   1088  C   ALA A 133     -35.942  23.691  38.415  1.00 56.56           C  
ATOM   1089  CB  ALA A 133     -36.376  22.825  40.766  1.00 56.56           C  
ATOM   1090  O   ALA A 133     -36.642  24.656  38.122  1.00 56.56           O  
ATOM   1091  N   ASP A 134     -34.678  23.595  37.981  1.00 59.80           N  
ATOM   1092  CA  ASP A 134     -34.040  24.653  37.173  1.00 59.80           C  
ATOM   1093  C   ASP A 134     -34.509  24.670  35.708  1.00 59.80           C  
ATOM   1094  CB  ASP A 134     -32.502  24.534  37.228  1.00 59.80           C  
ATOM   1095  O   ASP A 134     -34.335  25.675  35.021  1.00 59.80           O  
ATOM   1096  CG  ASP A 134     -31.839  25.285  38.390  1.00 59.80           C  
ATOM   1097  OD1 ASP A 134     -32.458  26.216  38.949  1.00 59.80           O  
ATOM   1098  OD2 ASP A 134     -30.692  24.902  38.720  1.00 59.80           O  
ATOM   1099  N   ARG A 135     -35.104  23.579  35.200  1.00 59.57           N  
ATOM   1100  CA  ARG A 135     -35.654  23.550  33.831  1.00 59.57           C  
ATOM   1101  C   ARG A 135     -37.069  24.122  33.754  1.00 59.57           C  
ATOM   1102  CB  ARG A 135     -35.599  22.130  33.252  1.00 59.57           C  
ATOM   1103  O   ARG A 135     -37.455  24.628  32.702  1.00 59.57           O  
ATOM   1104  CG  ARG A 135     -34.192  21.775  32.751  1.00 59.57           C  
ATOM   1105  CD  ARG A 135     -34.220  20.392  32.094  1.00 59.57           C  
ATOM   1106  NE  ARG A 135     -32.913  20.030  31.509  1.00 59.57           N  
ATOM   1107  NH1 ARG A 135     -33.410  17.830  31.083  1.00 59.57           N  
ATOM   1108  NH2 ARG A 135     -31.416  18.643  30.493  1.00 59.57           N  
ATOM   1109  CZ  ARG A 135     -32.586  18.841  31.035  1.00 59.57           C  
ATOM   1110  N   ASP A 136     -37.821  24.081  34.852  1.00 62.74           N  
ATOM   1111  CA  ASP A 136     -39.221  24.516  34.876  1.00 62.74           C  
ATOM   1112  C   ASP A 136     -39.392  26.041  34.862  1.00 62.74           C  
ATOM   1113  CB  ASP A 136     -39.930  23.898  36.088  1.00 62.74           C  
ATOM   1114  O   ASP A 136     -40.437  26.537  34.433  1.00 62.74           O  
ATOM   1115  CG  ASP A 136     -40.176  22.396  35.924  1.00 62.74           C  
ATOM   1116  OD1 ASP A 136     -40.433  21.970  34.771  1.00 62.74           O  
ATOM   1117  OD2 ASP A 136     -40.162  21.712  36.968  1.00 62.74           O  
ATOM   1118  N   THR A 137     -38.368  26.804  35.254  1.00 68.33           N  
ATOM   1119  CA  THR A 137     -38.389  28.277  35.205  1.00 68.33           C  
ATOM   1120  C   THR A 137     -38.480  28.809  33.774  1.00 68.33           C  
ATOM   1121  CB  THR A 137     -37.160  28.874  35.902  1.00 68.33           C  
ATOM   1122  O   THR A 137     -39.221  29.758  33.535  1.00 68.33           O  
ATOM   1123  CG2 THR A 137     -37.204  28.664  37.414  1.00 68.33           C  
ATOM   1124  OG1 THR A 137     -36.002  28.244  35.411  1.00 68.33           O  
ATOM   1125  N   TYR A 138     -37.831  28.155  32.803  1.00 50.60           N  
ATOM   1126  CA  TYR A 138     -37.964  28.498  31.378  1.00 50.60           C  
ATOM   1127  C   TYR A 138     -39.318  28.098  30.791  1.00 50.60           C  
ATOM   1128  CB  TYR A 138     -36.850  27.824  30.571  1.00 50.60           C  
ATOM   1129  O   TYR A 138     -39.779  28.698  29.823  1.00 50.60           O  
ATOM   1130  CG  TYR A 138     -35.510  28.501  30.727  1.00 50.60           C  
ATOM   1131  CD1 TYR A 138     -35.210  29.633  29.944  1.00 50.60           C  
ATOM   1132  CD2 TYR A 138     -34.579  28.024  31.670  1.00 50.60           C  
ATOM   1133  CE1 TYR A 138     -33.972  30.284  30.094  1.00 50.60           C  
ATOM   1134  CE2 TYR A 138     -33.341  28.674  31.823  1.00 50.60           C  
ATOM   1135  OH  TYR A 138     -31.846  30.440  31.183  1.00 50.60           O  
ATOM   1136  CZ  TYR A 138     -33.037  29.805  31.034  1.00 50.60           C  
ATOM   1137  N   ARG A 139     -39.964  27.073  31.358  1.00 61.21           N  
ATOM   1138  CA  ARG A 139     -41.258  26.597  30.862  1.00 61.21           C  
ATOM   1139  C   ARG A 139     -42.407  27.483  31.329  1.00 61.21           C  
ATOM   1140  CB  ARG A 139     -41.451  25.131  31.265  1.00 61.21           C  
ATOM   1141  O   ARG A 139     -43.412  27.586  30.632  1.00 61.21           O  
ATOM   1142  CG  ARG A 139     -42.422  24.432  30.306  1.00 61.21           C  
ATOM   1143  CD  ARG A 139     -42.536  22.953  30.676  1.00 61.21           C  
ATOM   1144  NE  ARG A 139     -43.143  22.171  29.582  1.00 61.21           N  
ATOM   1145  NH1 ARG A 139     -42.491  20.109  30.350  1.00 61.21           N  
ATOM   1146  NH2 ARG A 139     -43.595  20.270  28.413  1.00 61.21           N  
ATOM   1147  CZ  ARG A 139     -43.073  20.858  29.453  1.00 61.21           C  
ATOM   1148  N   ARG A 140     -42.267  28.134  32.487  1.00 47.04           N  
ATOM   1149  CA  ARG A 140     -43.324  28.951  33.090  1.00 47.04           C  
ATOM   1150  C   ARG A 140     -43.157  30.446  32.793  1.00 47.04           C  
ATOM   1151  CB  ARG A 140     -43.497  28.575  34.574  1.00 47.04           C  
ATOM   1152  O   ARG A 140     -43.268  31.279  33.684  1.00 47.04           O  
ATOM   1153  CG  ARG A 140     -44.974  28.704  34.979  1.00 47.04           C  
ATOM   1154  CD  ARG A 140     -45.205  28.531  36.484  1.00 47.04           C  
ATOM   1155  NE  ARG A 140     -44.949  27.154  36.962  1.00 47.04           N  
ATOM   1156  NH1 ARG A 140     -46.376  27.204  38.765  1.00 47.04           N  
ATOM   1157  NH2 ARG A 140     -45.176  25.368  38.365  1.00 47.04           N  
ATOM   1158  CZ  ARG A 140     -45.499  26.584  38.022  1.00 47.04           C  
ATOM   1159  N   CYS A 141     -42.970  30.798  31.523  1.00 42.74           N  
ATOM   1160  CA  CYS A 141     -43.273  32.144  31.031  1.00 42.74           C  
ATOM   1161  C   CYS A 141     -44.773  32.249  30.706  1.00 42.74           C  
ATOM   1162  CB  CYS A 141     -42.371  32.511  29.843  1.00 42.74           C  
ATOM   1163  O   CYS A 141     -45.169  32.373  29.553  1.00 42.74           O  
ATOM   1164  SG  CYS A 141     -40.678  32.836  30.413  1.00 42.74           S  
ATOM   1165  N   SER A 142     -45.617  32.194  31.736  1.00 47.77           N  
ATOM   1166  CA  SER A 142     -46.988  32.704  31.670  1.00 47.77           C  
ATOM   1167  C   SER A 142     -47.151  33.715  32.802  1.00 47.77           C  
ATOM   1168  CB  SER A 142     -48.039  31.585  31.687  1.00 47.77           C  
ATOM   1169  O   SER A 142     -47.443  33.345  33.933  1.00 47.77           O  
ATOM   1170  OG  SER A 142     -48.029  30.891  32.917  1.00 47.77           O  
ATOM   1171  N   VAL A 143     -46.824  34.964  32.467  1.00 43.08           N  
ATOM   1172  CA  VAL A 143     -47.277  36.235  33.054  1.00 43.08           C  
ATOM   1173  C   VAL A 143     -47.596  36.218  34.565  1.00 43.08           C  
ATOM   1174  CB  VAL A 143     -48.488  36.761  32.248  1.00 43.08           C  
ATOM   1175  O   VAL A 143     -48.649  35.720  34.962  1.00 43.08           O  
ATOM   1176  CG1 VAL A 143     -48.755  38.236  32.565  1.00 43.08           C  
ATOM   1177  CG2 VAL A 143     -48.261  36.657  30.727  1.00 43.08           C  
ATOM   1178  N   PRO A 144     -46.757  36.832  35.424  1.00 43.16           N  
ATOM   1179  CA  PRO A 144     -47.190  37.193  36.766  1.00 43.16           C  
ATOM   1180  C   PRO A 144     -48.244  38.317  36.690  1.00 43.16           C  
ATOM   1181  CB  PRO A 144     -45.934  37.624  37.525  1.00 43.16           C  
ATOM   1182  O   PRO A 144     -48.058  39.269  35.927  1.00 43.16           O  
ATOM   1183  CG  PRO A 144     -44.883  37.918  36.451  1.00 43.16           C  
ATOM   1184  CD  PRO A 144     -45.457  37.408  35.128  1.00 43.16           C  
ATOM   1185  N   PRO A 145     -49.339  38.243  37.466  1.00 39.00           N  
ATOM   1186  CA  PRO A 145     -50.348  39.291  37.505  1.00 39.00           C  
ATOM   1187  C   PRO A 145     -49.807  40.507  38.274  1.00 39.00           C  
ATOM   1188  CB  PRO A 145     -51.563  38.644  38.183  1.00 39.00           C  
ATOM   1189  O   PRO A 145     -49.311  40.368  39.389  1.00 39.00           O  
ATOM   1190  CG  PRO A 145     -50.943  37.611  39.127  1.00 39.00           C  
ATOM   1191  CD  PRO A 145     -49.657  37.188  38.418  1.00 39.00           C  
ATOM   1192  N   GLY A 146     -49.927  41.702  37.689  1.00 40.50           N  
ATOM   1193  CA  GLY A 146     -49.962  42.956  38.453  1.00 40.50           C  
ATOM   1194  C   GLY A 146     -48.634  43.605  38.859  1.00 40.50           C  
ATOM   1195  O   GLY A 146     -48.558  44.171  39.944  1.00 40.50           O  
ATOM   1196  N   ALA A 147     -47.599  43.594  38.014  1.00 50.08           N  
ATOM   1197  CA  ALA A 147     -46.456  44.494  38.204  1.00 50.08           C  
ATOM   1198  C   ALA A 147     -46.587  45.740  37.314  1.00 50.08           C  
ATOM   1199  CB  ALA A 147     -45.140  43.727  38.050  1.00 50.08           C  
ATOM   1200  O   ALA A 147     -45.884  45.889  36.315  1.00 50.08           O  
ATOM   1201  N   ASP A 148     -47.474  46.650  37.713  1.00 41.87           N  
ATOM   1202  CA  ASP A 148     -47.425  48.056  37.321  1.00 41.87           C  
ATOM   1203  C   ASP A 148     -46.092  48.663  37.792  1.00 41.87           C  
ATOM   1204  CB  ASP A 148     -48.609  48.817  37.943  1.00 41.87           C  
ATOM   1205  O   ASP A 148     -45.959  49.166  38.909  1.00 41.87           O  
ATOM   1206  CG  ASP A 148     -49.933  48.476  37.267  1.00 41.87           C  
ATOM   1207  OD1 ASP A 148     -50.023  48.747  36.051  1.00 41.87           O  
ATOM   1208  OD2 ASP A 148     -50.816  47.942  37.970  1.00 41.87           O  
ATOM   1209  N   LYS A 149     -45.063  48.612  36.946  1.00 53.51           N  
ATOM   1210  CA  LYS A 149     -43.902  49.501  37.055  1.00 53.51           C  
ATOM   1211  C   LYS A 149     -43.741  50.250  35.746  1.00 53.51           C  
ATOM   1212  CB  LYS A 149     -42.636  48.778  37.537  1.00 53.51           C  
ATOM   1213  O   LYS A 149     -43.122  49.775  34.802  1.00 53.51           O  
ATOM   1214  CG  LYS A 149     -42.609  48.744  39.075  1.00 53.51           C  
ATOM   1215  CD  LYS A 149     -41.278  48.206  39.607  1.00 53.51           C  
ATOM   1216  CE  LYS A 149     -41.278  48.287  41.137  1.00 53.51           C  
ATOM   1217  NZ  LYS A 149     -40.015  47.761  41.710  1.00 53.51           N  
ATOM   1218  N   LYS A 150     -44.391  51.415  35.756  1.00 40.52           N  
ATOM   1219  CA  LYS A 150     -44.232  52.589  34.898  1.00 40.52           C  
ATOM   1220  C   LYS A 150     -43.075  52.506  33.903  1.00 40.52           C  
ATOM   1221  CB  LYS A 150     -44.054  53.823  35.794  1.00 40.52           C  
ATOM   1222  O   LYS A 150     -41.903  52.517  34.269  1.00 40.52           O  
ATOM   1223  CG  LYS A 150     -45.394  54.279  36.388  1.00 40.52           C  
ATOM   1224  CD  LYS A 150     -45.192  55.501  37.291  1.00 40.52           C  
ATOM   1225  CE  LYS A 150     -46.551  56.084  37.692  1.00 40.52           C  
ATOM   1226  NZ  LYS A 150     -46.389  57.304  38.521  1.00 40.52           N  
ATOM   1227  N   ALA A 151     -43.492  52.505  32.645  1.00 40.24           N  
ATOM   1228  CA  ALA A 151     -42.724  52.890  31.485  1.00 40.24           C  
ATOM   1229  C   ALA A 151     -42.370  54.385  31.530  1.00 40.24           C  
ATOM   1230  CB  ALA A 151     -43.611  52.593  30.268  1.00 40.24           C  
ATOM   1231  O   ALA A 151     -43.241  55.210  31.777  1.00 40.24           O  
ATOM   1232  N   GLU A 152     -41.105  54.692  31.267  1.00 41.26           N  
ATOM   1233  CA  GLU A 152     -40.550  55.933  30.702  1.00 41.26           C  
ATOM   1234  C   GLU A 152     -39.026  55.729  30.689  1.00 41.26           C  
ATOM   1235  CB  GLU A 152     -40.850  57.185  31.556  1.00 41.26           C  
ATOM   1236  O   GLU A 152     -38.472  55.201  31.645  1.00 41.26           O  
ATOM   1237  CG  GLU A 152     -41.929  58.097  30.947  1.00 41.26           C  
ATOM   1238  CD  GLU A 152     -41.855  59.518  31.525  1.00 41.26           C  
ATOM   1239  OE1 GLU A 152     -42.046  60.467  30.733  1.00 41.26           O  
ATOM   1240  OE2 GLU A 152     -41.611  59.643  32.748  1.00 41.26           O  
ATOM   1241  N   ALA A 153     -38.226  56.096  29.702  1.00 40.20           N  
ATOM   1242  CA  ALA A 153     -38.404  56.564  28.342  1.00 40.20           C  
ATOM   1243  C   ALA A 153     -36.990  56.448  27.738  1.00 40.20           C  
ATOM   1244  CB  ALA A 153     -38.872  58.025  28.343  1.00 40.20           C  
ATOM   1245  O   ALA A 153     -36.014  56.866  28.358  1.00 40.20           O  
ATOM   1246  N   GLY A 154     -36.855  55.854  26.556  1.00 38.41           N  
ATOM   1247  CA  GLY A 154     -35.580  55.747  25.849  1.00 38.41           C  
ATOM   1248  C   GLY A 154     -35.844  55.434  24.385  1.00 38.41           C  
ATOM   1249  O   GLY A 154     -36.340  54.359  24.063  1.00 38.41           O  
ATOM   1250  N   ALA A 155     -35.604  56.422  23.526  1.00 37.09           N  
ATOM   1251  CA  ALA A 155     -36.028  56.469  22.131  1.00 37.09           C  
ATOM   1252  C   ALA A 155     -35.499  55.295  21.284  1.00 37.09           C  
ATOM   1253  CB  ALA A 155     -35.559  57.816  21.565  1.00 37.09           C  
ATOM   1254  O   ALA A 155     -34.301  55.024  21.276  1.00 37.09           O  
ATOM   1255  N   GLY A 156     -36.393  54.654  20.520  1.00 40.03           N  
ATOM   1256  CA  GLY A 156     -36.020  53.707  19.458  1.00 40.03           C  
ATOM   1257  C   GLY A 156     -36.738  52.355  19.460  1.00 40.03           C  
ATOM   1258  O   GLY A 156     -36.337  51.459  18.723  1.00 40.03           O  
ATOM   1259  N   SER A 157     -37.798  52.184  20.253  1.00 46.15           N  
ATOM   1260  CA  SER A 157     -38.670  51.005  20.222  1.00 46.15           C  
ATOM   1261  C   SER A 157     -39.502  50.929  18.928  1.00 46.15           C  
ATOM   1262  CB  SER A 157     -39.567  51.007  21.467  1.00 46.15           C  
ATOM   1263  O   SER A 157     -40.660  51.343  18.898  1.00 46.15           O  
ATOM   1264  OG  SER A 157     -40.311  52.209  21.527  1.00 46.15           O  
ATOM   1265  N   ALA A 158     -38.908  50.394  17.864  1.00 47.88           N  
ATOM   1266  CA  ALA A 158     -39.594  49.827  16.701  1.00 47.88           C  
ATOM   1267  C   ALA A 158     -38.750  48.618  16.234  1.00 47.88           C  
ATOM   1268  CB  ALA A 158     -39.749  50.917  15.629  1.00 47.88           C  
ATOM   1269  O   ALA A 158     -37.656  48.798  15.714  1.00 47.88           O  
ATOM   1270  N   THR A 159     -39.059  47.366  16.603  1.00 50.02           N  
ATOM   1271  CA  THR A 159     -40.159  46.544  16.046  1.00 50.02           C  
ATOM   1272  C   THR A 159     -40.041  46.584  14.518  1.00 50.02           C  
ATOM   1273  CB  THR A 159     -41.551  47.013  16.530  1.00 50.02           C  
ATOM   1274  O   THR A 159     -40.441  47.565  13.918  1.00 50.02           O  
ATOM   1275  CG2 THR A 159     -42.652  45.980  16.324  1.00 50.02           C  
ATOM   1276  OG1 THR A 159     -41.546  47.276  17.914  1.00 50.02           O  
ATOM   1277  N   GLU A 160     -39.360  45.697  13.798  1.00 42.75           N  
ATOM   1278  CA  GLU A 160     -39.433  44.239  13.723  1.00 42.75           C  
ATOM   1279  C   GLU A 160     -38.271  43.797  12.808  1.00 42.75           C  
ATOM   1280  CB  GLU A 160     -40.731  43.864  12.963  1.00 42.75           C  
ATOM   1281  O   GLU A 160     -38.215  44.226  11.657  1.00 42.75           O  
ATOM   1282  CG  GLU A 160     -41.881  43.333  13.817  1.00 42.75           C  
ATOM   1283  CD  GLU A 160     -43.139  43.075  12.965  1.00 42.75           C  
ATOM   1284  OE1 GLU A 160     -43.772  42.017  13.186  1.00 42.75           O  
ATOM   1285  OE2 GLU A 160     -43.418  43.868  12.041  1.00 42.75           O  
ATOM   1286  N   PHE A 161     -37.375  42.905  13.240  1.00 42.52           N  
ATOM   1287  CA  PHE A 161     -36.555  42.140  12.288  1.00 42.52           C  
ATOM   1288  C   PHE A 161     -37.153  40.736  12.189  1.00 42.52           C  
ATOM   1289  CB  PHE A 161     -35.051  42.218  12.600  1.00 42.52           C  
ATOM   1290  O   PHE A 161     -36.884  39.842  12.992  1.00 42.52           O  
ATOM   1291  CG  PHE A 161     -34.215  42.531  11.364  1.00 42.52           C  
ATOM   1292  CD1 PHE A 161     -33.619  41.499  10.613  1.00 42.52           C  
ATOM   1293  CD2 PHE A 161     -34.059  43.868  10.948  1.00 42.52           C  
ATOM   1294  CE1 PHE A 161     -32.859  41.805   9.467  1.00 42.52           C  
ATOM   1295  CE2 PHE A 161     -33.299  44.174   9.805  1.00 42.52           C  
ATOM   1296  CZ  PHE A 161     -32.695  43.143   9.065  1.00 42.52           C  
ATOM   1297  N   GLN A 162     -38.077  40.584  11.243  1.00 43.53           N  
ATOM   1298  CA  GLN A 162     -38.878  39.383  11.036  1.00 43.53           C  
ATOM   1299  C   GLN A 162     -38.036  38.304  10.327  1.00 43.53           C  
ATOM   1300  CB  GLN A 162     -40.153  39.807  10.269  1.00 43.53           C  
ATOM   1301  O   GLN A 162     -37.964  38.258   9.100  1.00 43.53           O  
ATOM   1302  CG  GLN A 162     -41.289  38.777  10.329  1.00 43.53           C  
ATOM   1303  CD  GLN A 162     -42.525  39.233   9.548  1.00 43.53           C  
ATOM   1304  NE2 GLN A 162     -43.498  39.844  10.189  1.00 43.53           N  
ATOM   1305  OE1 GLN A 162     -42.651  38.996   8.349  1.00 43.53           O  
ATOM   1306  N   PHE A 163     -37.397  37.402  11.080  1.00 47.20           N  
ATOM   1307  CA  PHE A 163     -36.737  36.226  10.500  1.00 47.20           C  
ATOM   1308  C   PHE A 163     -37.786  35.140  10.203  1.00 47.20           C  
ATOM   1309  CB  PHE A 163     -35.573  35.750  11.387  1.00 47.20           C  
ATOM   1310  O   PHE A 163     -38.133  34.320  11.056  1.00 47.20           O  
ATOM   1311  CG  PHE A 163     -34.594  34.825  10.675  1.00 47.20           C  
ATOM   1312  CD1 PHE A 163     -34.611  33.436  10.911  1.00 47.20           C  
ATOM   1313  CD2 PHE A 163     -33.644  35.364   9.783  1.00 47.20           C  
ATOM   1314  CE1 PHE A 163     -33.685  32.596  10.263  1.00 47.20           C  
ATOM   1315  CE2 PHE A 163     -32.721  34.524   9.134  1.00 47.20           C  
ATOM   1316  CZ  PHE A 163     -32.739  33.139   9.375  1.00 47.20           C  
ATOM   1317  N   ARG A 164     -38.324  35.144   8.973  1.00 57.46           N  
ATOM   1318  CA  ARG A 164     -39.204  34.091   8.426  1.00 57.46           C  
ATOM   1319  C   ARG A 164     -38.418  32.794   8.189  1.00 57.46           C  
ATOM   1320  CB  ARG A 164     -39.905  34.560   7.135  1.00 57.46           C  
ATOM   1321  O   ARG A 164     -38.176  32.389   7.060  1.00 57.46           O  
ATOM   1322  CG  ARG A 164     -41.037  35.570   7.359  1.00 57.46           C  
ATOM   1323  CD  ARG A 164     -41.753  35.817   6.025  1.00 57.46           C  
ATOM   1324  NE  ARG A 164     -42.842  36.801   6.161  1.00 57.46           N  
ATOM   1325  NH1 ARG A 164     -43.738  36.562   4.052  1.00 57.46           N  
ATOM   1326  NH2 ARG A 164     -44.650  37.995   5.507  1.00 57.46           N  
ATOM   1327  CZ  ARG A 164     -43.737  37.107   5.240  1.00 57.46           C  
ATOM   1328  N   GLY A 165     -38.047  32.125   9.273  1.00 45.35           N  
ATOM   1329  CA  GLY A 165     -37.431  30.798   9.276  1.00 45.35           C  
ATOM   1330  C   GLY A 165     -38.362  29.733   9.849  1.00 45.35           C  
ATOM   1331  O   GLY A 165     -37.923  28.899  10.633  1.00 45.35           O  
ATOM   1332  N   ARG A 166     -39.664  29.764   9.523  1.00 41.21           N  
ATOM   1333  CA  ARG A 166     -40.627  28.733   9.955  1.00 41.21           C  
ATOM   1334  C   ARG A 166     -40.415  27.448   9.149  1.00 41.21           C  
ATOM   1335  CB  ARG A 166     -42.073  29.270   9.913  1.00 41.21           C  
ATOM   1336  O   ARG A 166     -41.212  27.100   8.283  1.00 41.21           O  
ATOM   1337  CG  ARG A 166     -43.066  28.319  10.611  1.00 41.21           C  
ATOM   1338  CD  ARG A 166     -44.485  28.902  10.610  1.00 41.21           C  
ATOM   1339  NE  ARG A 166     -45.427  28.049  11.367  1.00 41.21           N  
ATOM   1340  NH1 ARG A 166     -46.481  27.011   9.604  1.00 41.21           N  
ATOM   1341  NH2 ARG A 166     -47.140  26.589  11.693  1.00 41.21           N  
ATOM   1342  CZ  ARG A 166     -46.336  27.220  10.884  1.00 41.21           C  
ATOM   1343  N   CYS A 167     -39.345  26.724   9.460  1.00 35.61           N  
ATOM   1344  CA  CYS A 167     -39.170  25.331   9.064  1.00 35.61           C  
ATOM   1345  C   CYS A 167     -39.835  24.455  10.135  1.00 35.61           C  
ATOM   1346  CB  CYS A 167     -37.681  25.044   8.832  1.00 35.61           C  
ATOM   1347  O   CYS A 167     -39.210  23.998  11.084  1.00 35.61           O  
ATOM   1348  SG  CYS A 167     -37.532  23.745   7.572  1.00 35.61           S  
ATOM   1349  N   GLY A 168     -41.155  24.319  10.038  1.00 39.27           N  
ATOM   1350  CA  GLY A 168     -41.957  23.622  11.038  1.00 39.27           C  
ATOM   1351  C   GLY A 168     -43.368  23.397  10.530  1.00 39.27           C  
ATOM   1352  O   GLY A 168     -44.293  24.121  10.894  1.00 39.27           O  
ATOM   1353  N   ARG A 169     -43.490  22.415   9.630  1.00 43.89           N  
ATOM   1354  CA  ARG A 169     -44.729  21.724   9.231  1.00 43.89           C  
ATOM   1355  C   ARG A 169     -45.640  21.603  10.471  1.00 43.89           C  
ATOM   1356  CB  ARG A 169     -44.317  20.320   8.731  1.00 43.89           C  
ATOM   1357  O   ARG A 169     -45.205  21.084  11.485  1.00 43.89           O  
ATOM   1358  CG  ARG A 169     -43.341  20.311   7.533  1.00 43.89           C  
ATOM   1359  CD  ARG A 169     -42.864  18.881   7.236  1.00 43.89           C  
ATOM   1360  NE  ARG A 169     -41.979  18.820   6.052  1.00 43.89           N  
ATOM   1361  NH1 ARG A 169     -41.639  16.544   6.042  1.00 43.89           N  
ATOM   1362  NH2 ARG A 169     -40.728  17.796   4.441  1.00 43.89           N  
ATOM   1363  CZ  ARG A 169     -41.454  17.726   5.521  1.00 43.89           C  
ATOM   1364  N   GLY A 170     -46.859  22.129  10.520  1.00 37.48           N  
ATOM   1365  CA  GLY A 170     -47.899  21.987   9.509  1.00 37.48           C  
ATOM   1366  C   GLY A 170     -48.863  20.861   9.898  1.00 37.48           C  
ATOM   1367  O   GLY A 170     -48.903  19.854   9.210  1.00 37.48           O  
ATOM   1368  N   ARG A 171     -49.586  21.039  11.012  1.00 47.18           N  
ATOM   1369  CA  ARG A 171     -50.910  20.479  11.377  1.00 47.18           C  
ATOM   1370  C   ARG A 171     -51.439  21.459  12.449  1.00 47.18           C  
ATOM   1371  CB  ARG A 171     -50.782  19.048  11.978  1.00 47.18           C  
ATOM   1372  O   ARG A 171     -50.844  21.502  13.515  1.00 47.18           O  
ATOM   1373  CG  ARG A 171     -50.649  17.895  10.961  1.00 47.18           C  
ATOM   1374  CD  ARG A 171     -50.765  16.513  11.627  1.00 47.18           C  
ATOM   1375  NE  ARG A 171     -50.723  15.415  10.633  1.00 47.18           N  
ATOM   1376  NH1 ARG A 171     -51.061  13.661  12.082  1.00 47.18           N  
ATOM   1377  NH2 ARG A 171     -50.898  13.259   9.897  1.00 47.18           N  
ATOM   1378  CZ  ARG A 171     -50.891  14.123  10.874  1.00 47.18           C  
ATOM   1379  N   GLY A 172     -52.352  22.418  12.246  1.00 38.69           N  
ATOM   1380  CA  GLY A 172     -53.522  22.506  11.359  1.00 38.69           C  
ATOM   1381  C   GLY A 172     -54.565  21.498  11.843  1.00 38.69           C  
ATOM   1382  O   GLY A 172     -54.267  20.316  11.742  1.00 38.69           O  
ATOM   1383  N   GLN A 173     -55.745  21.815  12.388  1.00 39.80           N  
ATOM   1384  CA  GLN A 173     -56.594  23.022  12.532  1.00 39.80           C  
ATOM   1385  C   GLN A 173     -57.813  22.583  13.430  1.00 39.80           C  
ATOM   1386  CB  GLN A 173     -57.041  23.377  11.097  1.00 39.80           C  
ATOM   1387  O   GLN A 173     -57.786  21.438  13.882  1.00 39.80           O  
ATOM   1388  CG  GLN A 173     -57.416  24.842  10.854  1.00 39.80           C  
ATOM   1389  CD  GLN A 173     -57.997  25.042   9.455  1.00 39.80           C  
ATOM   1390  NE2 GLN A 173     -58.961  25.916   9.266  1.00 39.80           N  
ATOM   1391  OE1 GLN A 173     -57.566  24.424   8.500  1.00 39.80           O  
ATOM   1392  N   PRO A 174     -58.965  23.290  13.506  1.00 46.64           N  
ATOM   1393  CA  PRO A 174     -59.371  24.507  14.240  1.00 46.64           C  
ATOM   1394  C   PRO A 174     -60.294  24.242  15.471  1.00 46.64           C  
ATOM   1395  CB  PRO A 174     -60.211  25.280  13.201  1.00 46.64           C  
ATOM   1396  O   PRO A 174     -60.614  23.091  15.756  1.00 46.64           O  
ATOM   1397  CG  PRO A 174     -60.668  24.236  12.179  1.00 46.64           C  
ATOM   1398  CD  PRO A 174     -60.095  22.916  12.681  1.00 46.64           C  
ATOM   1399  N   PRO A 175     -60.762  25.305  16.167  1.00 44.67           N  
ATOM   1400  CA  PRO A 175     -61.726  25.224  17.268  1.00 44.67           C  
ATOM   1401  C   PRO A 175     -63.200  25.323  16.819  1.00 44.67           C  
ATOM   1402  CB  PRO A 175     -61.365  26.418  18.158  1.00 44.67           C  
ATOM   1403  O   PRO A 175     -63.510  26.068  15.886  1.00 44.67           O  
ATOM   1404  CG  PRO A 175     -60.962  27.493  17.149  1.00 44.67           C  
ATOM   1405  CD  PRO A 175     -60.338  26.697  16.006  1.00 44.67           C  
ATOM   1406  N   GLN A 176     -64.080  24.643  17.560  1.00 46.55           N  
ATOM   1407  CA  GLN A 176     -65.381  25.116  18.063  1.00 46.55           C  
ATOM   1408  C   GLN A 176     -65.651  24.425  19.401  1.00 46.55           C  
ATOM   1409  CB  GLN A 176     -66.547  24.878  17.085  1.00 46.55           C  
ATOM   1410  O   GLN A 176     -65.275  23.236  19.518  1.00 46.55           O  
ATOM   1411  CG  GLN A 176     -66.842  26.143  16.264  1.00 46.55           C  
ATOM   1412  CD  GLN A 176     -68.136  26.078  15.452  1.00 46.55           C  
ATOM   1413  NE2 GLN A 176     -68.405  27.076  14.637  1.00 46.55           N  
ATOM   1414  OE1 GLN A 176     -68.937  25.163  15.511  1.00 46.55           O  
ATOM   1415  OXT GLN A 176     -66.137  25.147  20.292  1.00 46.55           O  
TER    1416      GLN A 176                                                      
ENDMDL                                                                          
END                                                                             
