# Supplementary material for: PICNIC accurately predicts condensate-forming proteins regardless of their structural disorder across organisms
Source: Nat Commun. 2024 Dec 11;15:10668. doi: 10.1038/s41467-024-55089-x (PMC11634905; doi:10.1038/s41467-024-55089-x)
Supplement: Supplementary file 7 — Dataset S6 [file 41467_2024_55089_MOESM7_ESM.zip › Dataset_S6/Positive_predictions/AF-A2RUC4-F1-model_v4.pdb]

HEADER                                            01-JUN-22                     
TITLE     ALPHAFOLD MONOMER V2.0 PREDICTION FOR TRNA WYBUTOSINE-SYNTHESIZING    
TITLE    2 PROTEIN 5 (A2RUC4)                                                   
COMPND    MOL_ID: 1;                                                            
COMPND   2 MOLECULE: TRNA WYBUTOSINE-SYNTHESIZING PROTEIN 5;                    
COMPND   3 CHAIN: A                                                             
SOURCE    MOL_ID: 1;                                                            
SOURCE   2 ORGANISM_SCIENTIFIC: HOMO SAPIENS;                                   
SOURCE   3 ORGANISM_TAXID: 9606                                                 
REMARK   1                                                                      
REMARK   1 REFERENCE 1                                                          
REMARK   1  AUTH   JOHN JUMPER, RICHARD EVANS, ALEXANDER PRITZEL, TIM GREEN,    
REMARK   1  AUTH 2 MICHAEL FIGURNOV, OLAF RONNEBERGER, KATHRYN TUNYASUVUNAKOOL, 
REMARK   1  AUTH 3 RUSS BATES, AUGUSTIN ZIDEK, ANNA POTAPENKO, ALEX BRIDGLAND,  
REMARK   1  AUTH 4 CLEMENS MEYER, SIMON A A KOHL, ANDREW J BALLARD,             
REMARK   1  AUTH 5 ANDREW COWIE, BERNARDINO ROMERA-PAREDES, STANISLAV NIKOLOV,  
REMARK   1  AUTH 6 RISHUB JAIN, JONAS ADLER, TREVOR BACK, STIG PETERSEN,        
REMARK   1  AUTH 7 DAVID REIMAN, ELLEN CLANCY, MICHAL ZIELINSKI,                
REMARK   1  AUTH 8 MARTIN STEINEGGER, MICHALINA PACHOLSKA, TAMAS BERGHAMMER,    
REMARK   1  AUTH 9 DAVID SILVER, ORIOL VINYALS, ANDREW W SENIOR,                
REMARK   1  AUTH10 KORAY KAVUKCUOGLU, PUSHMEET KOHLI, DEMIS HASSABIS            
REMARK   1  TITL   HIGHLY ACCURATE PROTEIN STRUCTURE PREDICTION WITH ALPHAFOLD  
REMARK   1  REF    NATURE                        V. 596   583 2021              
REMARK   1  REFN                   ISSN 0028-0836                               
REMARK   1  PMID   34265844                                                     
REMARK   1  DOI    10.1038/s41586-021-03819-2                                   
REMARK   1                                                                      
REMARK   1 DISCLAIMERS                                                          
REMARK   1 ALPHAFOLD DATA, COPYRIGHT (2021) DEEPMIND TECHNOLOGIES LIMITED. THE  
REMARK   1 INFORMATION PROVIDED IS THEORETICAL MODELLING ONLY AND CAUTION SHOULD
REMARK   1 BE EXERCISED IN ITS USE. IT IS PROVIDED "AS-IS" WITHOUT ANY WARRANTY 
REMARK   1 OF ANY KIND, WHETHER EXPRESSED OR IMPLIED. NO WARRANTY IS GIVEN THAT 
REMARK   1 USE OF THE INFORMATION SHALL NOT INFRINGE THE RIGHTS OF ANY THIRD    
REMARK   1 PARTY. THE INFORMATION IS NOT INTENDED TO BE A SUBSTITUTE FOR        
REMARK   1 PROFESSIONAL MEDICAL ADVICE, DIAGNOSIS, OR TREATMENT, AND DOES NOT   
REMARK   1 CONSTITUTE MEDICAL OR OTHER PROFESSIONAL ADVICE. IT IS AVAILABLE FOR 
REMARK   1 ACADEMIC AND COMMERCIAL PURPOSES, UNDER CC-BY 4.0 LICENCE.           
DBREF  XXXX A    1   315  UNP    A2RUC4   TYW5_HUMAN       1    315             
SEQRES   1 A  315  MET ALA GLY GLN HIS LEU PRO VAL PRO ARG LEU GLU GLY          
SEQRES   2 A  315  VAL SER ARG GLU GLN PHE MET GLN HIS LEU TYR PRO GLN          
SEQRES   3 A  315  ARG LYS PRO LEU VAL LEU GLU GLY ILE ASP LEU GLY PRO          
SEQRES   4 A  315  CYS THR SER LYS TRP THR VAL ASP TYR LEU SER GLN VAL          
SEQRES   5 A  315  GLY GLY LYS LYS GLU VAL LYS ILE HIS VAL ALA ALA VAL          
SEQRES   6 A  315  ALA GLN MET ASP PHE ILE SER LYS ASN PHE VAL TYR ARG          
SEQRES   7 A  315  THR LEU PRO PHE ASP GLN LEU VAL GLN ARG ALA ALA GLU          
SEQRES   8 A  315  GLU LYS HIS LYS GLU PHE PHE VAL SER GLU ASP GLU LYS          
SEQRES   9 A  315  TYR TYR LEU ARG SER LEU GLY GLU ASP PRO ARG LYS ASP          
SEQRES  10 A  315  VAL ALA ASP ILE ARG LYS GLN PHE PRO LEU LEU LYS GLY          
SEQRES  11 A  315  ASP ILE LYS PHE PRO GLU PHE PHE LYS GLU GLU GLN PHE          
SEQRES  12 A  315  PHE SER SER VAL PHE ARG ILE SER SER PRO GLY LEU GLN          
SEQRES  13 A  315  LEU TRP THR HIS TYR ASP VAL MET ASP ASN LEU LEU ILE          
SEQRES  14 A  315  GLN VAL THR GLY LYS LYS ARG VAL VAL LEU PHE SER PRO          
SEQRES  15 A  315  ARG ASP ALA GLN TYR LEU TYR LEU LYS GLY THR LYS SER          
SEQRES  16 A  315  GLU VAL LEU ASN ILE ASP ASN PRO ASP LEU ALA LYS TYR          
SEQRES  17 A  315  PRO LEU PHE SER LYS ALA ARG ARG TYR GLU CYS SER LEU          
SEQRES  18 A  315  GLU ALA GLY ASP VAL LEU PHE ILE PRO ALA LEU TRP PHE          
SEQRES  19 A  315  HIS ASN VAL ILE SER GLU GLU PHE GLY VAL GLY VAL ASN          
SEQRES  20 A  315  ILE PHE TRP LYS HIS LEU PRO SER GLU CYS TYR ASP LYS          
SEQRES  21 A  315  THR ASP THR TYR GLY ASN LYS ASP PRO THR ALA ALA SER          
SEQRES  22 A  315  ARG ALA ALA GLN ILE LEU ASP ARG ALA LEU LYS THR LEU          
SEQRES  23 A  315  ALA GLU LEU PRO GLU GLU TYR ARG ASP PHE TYR ALA ARG          
SEQRES  24 A  315  ARG MET VAL LEU HIS ILE GLN ASP LYS ALA TYR SER LYS          
SEQRES  25 A  315  ASN SER GLU                                                  
CRYST1    1.000    1.000    1.000  90.00  90.00  90.00 P 1           1          
ORIGX1      1.000000  0.000000  0.000000        0.00000                         
ORIGX2      0.000000  1.000000  0.000000        0.00000                         
ORIGX3      0.000000  0.000000  1.000000        0.00000                         
SCALE1      1.000000  0.000000  0.000000        0.00000                         
SCALE2      0.000000  1.000000  0.000000        0.00000                         
SCALE3      0.000000  0.000000  1.000000        0.00000                         
MODEL        1                                                                  
ATOM      1  N   MET A   1      17.728  19.925   3.560  1.00 40.75           N  
ATOM      2  CA  MET A   1      16.356  20.469   3.520  1.00 40.75           C  
ATOM      3  C   MET A   1      15.441  19.326   3.122  1.00 40.75           C  
ATOM      4  CB  MET A   1      16.243  21.655   2.542  1.00 40.75           C  
ATOM      5  O   MET A   1      15.490  18.916   1.970  1.00 40.75           O  
ATOM      6  CG  MET A   1      16.917  22.914   3.103  1.00 40.75           C  
ATOM      7  SD  MET A   1      16.480  24.449   2.243  1.00 40.75           S  
ATOM      8  CE  MET A   1      17.688  24.486   0.892  1.00 40.75           C  
ATOM      9  N   ALA A   2      14.757  18.712   4.091  1.00 51.75           N  
ATOM     10  CA  ALA A   2      13.802  17.637   3.818  1.00 51.75           C  
ATOM     11  C   ALA A   2      12.669  18.191   2.936  1.00 51.75           C  
ATOM     12  CB  ALA A   2      13.296  17.079   5.156  1.00 51.75           C  
ATOM     13  O   ALA A   2      12.341  19.372   3.060  1.00 51.75           O  
ATOM     14  N   GLY A   3      12.146  17.388   2.004  1.00 58.71           N  
ATOM     15  CA  GLY A   3      11.073  17.807   1.095  1.00 58.71           C  
ATOM     16  C   GLY A   3       9.878  18.405   1.848  1.00 58.71           C  
ATOM     17  O   GLY A   3       9.718  18.188   3.046  1.00 58.71           O  
ATOM     18  N   GLN A   4       9.038  19.181   1.165  1.00 69.81           N  
ATOM     19  CA  GLN A   4       7.853  19.779   1.781  1.00 69.81           C  
ATOM     20  C   GLN A   4       6.952  18.673   2.363  1.00 69.81           C  
ATOM     21  CB  GLN A   4       7.138  20.634   0.722  1.00 69.81           C  
ATOM     22  O   GLN A   4       6.480  17.810   1.619  1.00 69.81           O  
ATOM     23  CG  GLN A   4       6.058  21.557   1.305  1.00 69.81           C  
ATOM     24  CD  GLN A   4       5.416  22.443   0.238  1.00 69.81           C  
ATOM     25  NE2 GLN A   4       4.724  23.491   0.627  1.00 69.81           N  
ATOM     26  OE1 GLN A   4       5.521  22.225  -0.959  1.00 69.81           O  
ATOM     27  N   HIS A   5       6.755  18.686   3.685  1.00 84.28           N  
ATOM     28  CA  HIS A   5       5.792  17.830   4.377  1.00 84.28           C  
ATOM     29  C   HIS A   5       4.429  18.521   4.328  1.00 84.28           C  
ATOM     30  CB  HIS A   5       6.225  17.566   5.830  1.00 84.28           C  
ATOM     31  O   HIS A   5       4.269  19.635   4.828  1.00 84.28           O  
ATOM     32  CG  HIS A   5       7.489  16.757   6.027  1.00 84.28           C  
ATOM     33  CD2 HIS A   5       8.373  16.318   5.077  1.00 84.28           C  
ATOM     34  ND1 HIS A   5       7.942  16.278   7.235  1.00 84.28           N  
ATOM     35  CE1 HIS A   5       9.068  15.579   7.017  1.00 84.28           C  
ATOM     36  NE2 HIS A   5       9.379  15.576   5.709  1.00 84.28           N  
ATOM     37  N   LEU A   6       3.462  17.879   3.689  1.00 94.81           N  
ATOM     38  CA  LEU A   6       2.099  18.359   3.533  1.00 94.81           C  
ATOM     39  C   LEU A   6       1.169  17.453   4.347  1.00 94.81           C  
ATOM     40  CB  LEU A   6       1.734  18.367   2.037  1.00 94.81           C  
ATOM     41  O   LEU A   6       1.275  16.234   4.236  1.00 94.81           O  
ATOM     42  CG  LEU A   6       2.582  19.335   1.189  1.00 94.81           C  
ATOM     43  CD1 LEU A   6       2.274  19.149  -0.296  1.00 94.81           C  
ATOM     44  CD2 LEU A   6       2.301  20.796   1.551  1.00 94.81           C  
ATOM     45  N   PRO A   7       0.250  17.990   5.157  1.00 97.08           N  
ATOM     46  CA  PRO A   7      -0.745  17.151   5.810  1.00 97.08           C  
ATOM     47  C   PRO A   7      -1.715  16.579   4.767  1.00 97.08           C  
ATOM     48  CB  PRO A   7      -1.431  18.064   6.827  1.00 97.08           C  
ATOM     49  O   PRO A   7      -2.133  17.286   3.844  1.00 97.08           O  
ATOM     50  CG  PRO A   7      -1.307  19.453   6.197  1.00 97.08           C  
ATOM     51  CD  PRO A   7       0.031  19.397   5.460  1.00 97.08           C  
ATOM     52  N   VAL A   8      -2.104  15.312   4.916  1.00 98.26           N  
ATOM     53  CA  VAL A   8      -3.277  14.782   4.203  1.00 98.26           C  
ATOM     54  C   VAL A   8      -4.527  15.440   4.804  1.00 98.26           C  
ATOM     55  CB  VAL A   8      -3.386  13.249   4.289  1.00 98.26           C  
ATOM     56  O   VAL A   8      -4.659  15.448   6.031  1.00 98.26           O  
ATOM     57  CG1 VAL A   8      -4.600  12.706   3.529  1.00 98.26           C  
ATOM     58  CG2 VAL A   8      -2.155  12.556   3.696  1.00 98.26           C  
ATOM     59  N   PRO A   9      -5.447  15.995   3.991  1.00 97.90           N  
ATOM     60  CA  PRO A   9      -6.695  16.549   4.503  1.00 97.90           C  
ATOM     61  C   PRO A   9      -7.490  15.511   5.304  1.00 97.90           C  
ATOM     62  CB  PRO A   9      -7.467  17.048   3.277  1.00 97.90           C  
ATOM     63  O   PRO A   9      -7.473  14.322   4.981  1.00 97.90           O  
ATOM     64  CG  PRO A   9      -6.368  17.311   2.249  1.00 97.90           C  
ATOM     65  CD  PRO A   9      -5.347  16.218   2.556  1.00 97.90           C  
ATOM     66  N   ARG A  10      -8.205  15.977   6.327  1.00 98.54           N  
ATOM     67  CA  ARG A  10      -9.096  15.165   7.163  1.00 98.54           C  
ATOM     68  C   ARG A  10     -10.485  15.789   7.147  1.00 98.54           C  
ATOM     69  CB  ARG A  10      -8.567  15.049   8.602  1.00 98.54           C  
ATOM     70  O   ARG A  10     -10.586  17.013   7.241  1.00 98.54           O  
ATOM     71  CG  ARG A  10      -7.087  14.632   8.695  1.00 98.54           C  
ATOM     72  CD  ARG A  10      -6.659  14.409  10.148  1.00 98.54           C  
ATOM     73  NE  ARG A  10      -7.360  13.273  10.772  1.00 98.54           N  
ATOM     74  NH1 ARG A  10      -5.841  11.593  10.424  1.00 98.54           N  
ATOM     75  NH2 ARG A  10      -7.698  11.220  11.603  1.00 98.54           N  
ATOM     76  CZ  ARG A  10      -6.960  12.028  10.922  1.00 98.54           C  
ATOM     77  N   LEU A  11     -11.523  14.980   6.954  1.00 98.08           N  
ATOM     78  CA  LEU A  11     -12.912  15.432   6.908  1.00 98.08           C  
ATOM     79  C   LEU A  11     -13.815  14.454   7.665  1.00 98.08           C  
ATOM     80  CB  LEU A  11     -13.386  15.565   5.448  1.00 98.08           C  
ATOM     81  O   LEU A  11     -13.806  13.255   7.388  1.00 98.08           O  
ATOM     82  CG  LEU A  11     -12.694  16.644   4.596  1.00 98.08           C  
ATOM     83  CD1 LEU A  11     -13.209  16.561   3.156  1.00 98.08           C  
ATOM     84  CD2 LEU A  11     -12.968  18.064   5.092  1.00 98.08           C  
ATOM     85  N   GLU A  12     -14.642  14.989   8.556  1.00 97.14           N  
ATOM     86  CA  GLU A  12     -15.617  14.231   9.340  1.00 97.14           C  
ATOM     87  C   GLU A  12     -17.006  14.258   8.686  1.00 97.14           C  
ATOM     88  CB  GLU A  12     -15.640  14.785  10.772  1.00 97.14           C  
ATOM     89  O   GLU A  12     -17.416  15.266   8.104  1.00 97.14           O  
ATOM     90  CG  GLU A  12     -16.449  13.899  11.733  1.00 97.14           C  
ATOM     91  CD  GLU A  12     -16.469  14.420  13.179  1.00 97.14           C  
ATOM     92  OE1 GLU A  12     -17.000  13.674  14.033  1.00 97.14           O  
ATOM     93  OE2 GLU A  12     -16.023  15.566  13.418  1.00 97.14           O  
ATOM     94  N   GLY A  13     -17.746  13.148   8.778  1.00 92.90           N  
ATOM     95  CA  GLY A  13     -19.164  13.104   8.396  1.00 92.90           C  
ATOM     96  C   GLY A  13     -19.424  13.257   6.893  1.00 92.90           C  
ATOM     97  O   GLY A  13     -20.498  13.699   6.486  1.00 92.90           O  
ATOM     98  N   VAL A  14     -18.443  12.905   6.058  1.00 96.05           N  
ATOM     99  CA  VAL A  14     -18.538  13.025   4.598  1.00 96.05           C  
ATOM    100  C   VAL A  14     -19.620  12.090   4.054  1.00 96.05           C  
ATOM    101  CB  VAL A  14     -17.181  12.736   3.937  1.00 96.05           C  
ATOM    102  O   VAL A  14     -19.508  10.866   4.148  1.00 96.05           O  
ATOM    103  CG1 VAL A  14     -17.251  12.800   2.408  1.00 96.05           C  
ATOM    104  CG2 VAL A  14     -16.124  13.752   4.381  1.00 96.05           C  
ATOM    105  N   SER A  15     -20.648  12.664   3.421  1.00 95.49           N  
ATOM    106  CA  SER A  15     -21.695  11.871   2.767  1.00 95.49           C  
ATOM    107  C   SER A  15     -21.181  11.188   1.500  1.00 95.49           C  
ATOM    108  CB  SER A  15     -22.968  12.690   2.482  1.00 95.49           C  
ATOM    109  O   SER A  15     -20.199  11.608   0.877  1.00 95.49           O  
ATOM    110  OG  SER A  15     -22.998  13.253   1.177  1.00 95.49           O  
ATOM    111  N   ARG A  16     -21.903  10.156   1.051  1.00 95.62           N  
ATOM    112  CA  ARG A  16     -21.624   9.506  -0.231  1.00 95.62           C  
ATOM    113  C   ARG A  16     -21.675  10.486  -1.403  1.00 95.62           C  
ATOM    114  CB  ARG A  16     -22.586   8.328  -0.419  1.00 95.62           C  
ATOM    115  O   ARG A  16     -20.789  10.429  -2.256  1.00 95.62           O  
ATOM    116  CG  ARG A  16     -22.343   7.614  -1.751  1.00 95.62           C  
ATOM    117  CD  ARG A  16     -23.262   6.402  -1.871  1.00 95.62           C  
ATOM    118  NE  ARG A  16     -22.931   5.641  -3.082  1.00 95.62           N  
ATOM    119  NH1 ARG A  16     -24.497   6.553  -4.489  1.00 95.62           N  
ATOM    120  NH2 ARG A  16     -23.007   5.068  -5.267  1.00 95.62           N  
ATOM    121  CZ  ARG A  16     -23.484   5.757  -4.271  1.00 95.62           C  
ATOM    122  N   GLU A  17     -22.671  11.376  -1.466  1.00 96.65           N  
ATOM    123  CA  GLU A  17     -22.729  12.374  -2.541  1.00 96.65           C  
ATOM    124  C   GLU A  17     -21.543  13.334  -2.476  1.00 96.65           C  
ATOM    125  CB  GLU A  17     -24.015  13.216  -2.542  1.00 96.65           C  
ATOM    126  O   GLU A  17     -20.908  13.581  -3.501  1.00 96.65           O  
ATOM    127  CG  GLU A  17     -25.320  12.427  -2.720  1.00 96.65           C  
ATOM    128  CD  GLU A  17     -25.956  11.962  -1.405  1.00 96.65           C  
ATOM    129  OE1 GLU A  17     -26.924  11.180  -1.512  1.00 96.65           O  
ATOM    130  OE2 GLU A  17     -25.432  12.336  -0.326  1.00 96.65           O  
ATOM    131  N   GLN A  18     -21.208  13.837  -1.283  1.00 96.91           N  
ATOM    132  CA  GLN A  18     -20.086  14.755  -1.103  1.00 96.91           C  
ATOM    133  C   GLN A  18     -18.772  14.112  -1.551  1.00 96.91           C  
ATOM    134  CB  GLN A  18     -20.019  15.196   0.363  1.00 96.91           C  
ATOM    135  O   GLN A  18     -18.019  14.723  -2.316  1.00 96.91           O  
ATOM    136  CG  GLN A  18     -18.945  16.273   0.593  1.00 96.91           C  
ATOM    137  CD  GLN A  18     -18.844  16.675   2.059  1.00 96.91           C  
ATOM    138  NE2 GLN A  18     -18.044  17.662   2.393  1.00 96.91           N  
ATOM    139  OE1 GLN A  18     -19.458  16.095   2.934  1.00 96.91           O  
ATOM    140  N   PHE A  19     -18.528  12.866  -1.134  1.00 97.70           N  
ATOM    141  CA  PHE A  19     -17.355  12.113  -1.552  1.00 97.70           C  
ATOM    142  C   PHE A  19     -17.319  11.948  -3.072  1.00 97.70           C  
ATOM    143  CB  PHE A  19     -17.293  10.760  -0.833  1.00 97.70           C  
ATOM    144  O   PHE A  19     -16.360  12.377  -3.710  1.00 97.70           O  
ATOM    145  CG  PHE A  19     -16.042   9.976  -1.175  1.00 97.70           C  
ATOM    146  CD1 PHE A  19     -16.090   8.976  -2.160  1.00 97.70           C  
ATOM    147  CD2 PHE A  19     -14.822  10.268  -0.536  1.00 97.70           C  
ATOM    148  CE1 PHE A  19     -14.931   8.260  -2.501  1.00 97.70           C  
ATOM    149  CE2 PHE A  19     -13.659   9.554  -0.880  1.00 97.70           C  
ATOM    150  CZ  PHE A  19     -13.714   8.548  -1.860  1.00 97.70           C  
ATOM    151  N   MET A  20     -18.372  11.395  -3.674  1.00 96.85           N  
ATOM    152  CA  MET A  20     -18.364  11.037  -5.093  1.00 96.85           C  
ATOM    153  C   MET A  20     -18.370  12.242  -6.041  1.00 96.85           C  
ATOM    154  CB  MET A  20     -19.546  10.106  -5.397  1.00 96.85           C  
ATOM    155  O   MET A  20     -17.783  12.155  -7.119  1.00 96.85           O  
ATOM    156  CG  MET A  20     -19.384   8.723  -4.748  1.00 96.85           C  
ATOM    157  SD  MET A  20     -17.871   7.811  -5.184  1.00 96.85           S  
ATOM    158  CE  MET A  20     -18.071   7.610  -6.970  1.00 96.85           C  
ATOM    159  N   GLN A  21     -19.016  13.351  -5.671  1.00 96.85           N  
ATOM    160  CA  GLN A  21     -19.144  14.526  -6.541  1.00 96.85           C  
ATOM    161  C   GLN A  21     -17.987  15.514  -6.392  1.00 96.85           C  
ATOM    162  CB  GLN A  21     -20.473  15.245  -6.274  1.00 96.85           C  
ATOM    163  O   GLN A  21     -17.584  16.121  -7.382  1.00 96.85           O  
ATOM    164  CG  GLN A  21     -21.694  14.391  -6.651  1.00 96.85           C  
ATOM    165  CD  GLN A  21     -23.014  15.113  -6.398  1.00 96.85           C  
ATOM    166  NE2 GLN A  21     -24.134  14.450  -6.584  1.00 96.85           N  
ATOM    167  OE1 GLN A  21     -23.082  16.273  -6.035  1.00 96.85           O  
ATOM    168  N   HIS A  22     -17.442  15.681  -5.182  1.00 97.01           N  
ATOM    169  CA  HIS A  22     -16.501  16.769  -4.905  1.00 97.01           C  
ATOM    170  C   HIS A  22     -15.096  16.294  -4.555  1.00 97.01           C  
ATOM    171  CB  HIS A  22     -17.059  17.667  -3.796  1.00 97.01           C  
ATOM    172  O   HIS A  22     -14.141  16.978  -4.909  1.00 97.01           O  
ATOM    173  CG  HIS A  22     -18.417  18.230  -4.123  1.00 97.01           C  
ATOM    174  CD2 HIS A  22     -18.701  19.186  -5.060  1.00 97.01           C  
ATOM    175  ND1 HIS A  22     -19.612  17.835  -3.570  1.00 97.01           N  
ATOM    176  CE1 HIS A  22     -20.595  18.539  -4.158  1.00 97.01           C  
ATOM    177  NE2 HIS A  22     -20.083  19.382  -5.068  1.00 97.01           N  
ATOM    178  N   LEU A  23     -14.943  15.157  -3.872  1.00 97.55           N  
ATOM    179  CA  LEU A  23     -13.653  14.725  -3.318  1.00 97.55           C  
ATOM    180  C   LEU A  23     -12.988  13.669  -4.205  1.00 97.55           C  
ATOM    181  CB  LEU A  23     -13.861  14.237  -1.871  1.00 97.55           C  
ATOM    182  O   LEU A  23     -11.842  13.828  -4.626  1.00 97.55           O  
ATOM    183  CG  LEU A  23     -14.506  15.291  -0.943  1.00 97.55           C  
ATOM    184  CD1 LEU A  23     -14.870  14.685   0.406  1.00 97.55           C  
ATOM    185  CD2 LEU A  23     -13.576  16.480  -0.700  1.00 97.55           C  
ATOM    186  N   TYR A  24     -13.736  12.632  -4.573  1.00 97.49           N  
ATOM    187  CA  TYR A  24     -13.279  11.540  -5.423  1.00 97.49           C  
ATOM    188  C   TYR A  24     -12.725  12.011  -6.781  1.00 97.49           C  
ATOM    189  CB  TYR A  24     -14.409  10.514  -5.580  1.00 97.49           C  
ATOM    190  O   TYR A  24     -11.650  11.537  -7.159  1.00 97.49           O  
ATOM    191  CG  TYR A  24     -13.996   9.292  -6.364  1.00 97.49           C  
ATOM    192  CD1 TYR A  24     -14.555   9.015  -7.627  1.00 97.49           C  
ATOM    193  CD2 TYR A  24     -13.041   8.427  -5.808  1.00 97.49           C  
ATOM    194  CE1 TYR A  24     -14.161   7.859  -8.332  1.00 97.49           C  
ATOM    195  CE2 TYR A  24     -12.650   7.276  -6.506  1.00 97.49           C  
ATOM    196  OH  TYR A  24     -12.843   5.861  -8.435  1.00 97.49           O  
ATOM    197  CZ  TYR A  24     -13.211   6.983  -7.768  1.00 97.49           C  
ATOM    198  N   PRO A  25     -13.341  12.978  -7.501  1.00 96.98           N  
ATOM    199  CA  PRO A  25     -12.804  13.458  -8.778  1.00 96.98           C  
ATOM    200  C   PRO A  25     -11.464  14.196  -8.665  1.00 96.98           C  
ATOM    201  CB  PRO A  25     -13.882  14.376  -9.366  1.00 96.98           C  
ATOM    202  O   PRO A  25     -10.754  14.306  -9.662  1.00 96.98           O  
ATOM    203  CG  PRO A  25     -15.163  13.893  -8.696  1.00 96.98           C  
ATOM    204  CD  PRO A  25     -14.663  13.561  -7.296  1.00 96.98           C  
ATOM    205  N   GLN A  26     -11.088  14.680  -7.474  1.00 96.39           N  
ATOM    206  CA  GLN A  26      -9.805  15.363  -7.266  1.00 96.39           C  
ATOM    207  C   GLN A  26      -8.620  14.396  -7.257  1.00 96.39           C  
ATOM    208  CB  GLN A  26      -9.804  16.156  -5.954  1.00 96.39           C  
ATOM    209  O   GLN A  26      -7.489  14.826  -7.473  1.00 96.39           O  
ATOM    210  CG  GLN A  26     -10.927  17.195  -5.874  1.00 96.39           C  
ATOM    211  CD  GLN A  26     -10.853  18.023  -4.594  1.00 96.39           C  
ATOM    212  NE2 GLN A  26     -11.967  18.472  -4.069  1.00 96.39           N  
ATOM    213  OE1 GLN A  26      -9.793  18.297  -4.054  1.00 96.39           O  
ATOM    214  N   ARG A  27      -8.865  13.097  -7.012  1.00 97.14           N  
ATOM    215  CA  ARG A  27      -7.837  12.040  -7.007  1.00 97.14           C  
ATOM    216  C   ARG A  27      -6.666  12.336  -6.059  1.00 97.14           C  
ATOM    217  CB  ARG A  27      -7.370  11.751  -8.451  1.00 97.14           C  
ATOM    218  O   ARG A  27      -5.520  12.009  -6.370  1.00 97.14           O  
ATOM    219  CG  ARG A  27      -8.506  11.474  -9.452  1.00 97.14           C  
ATOM    220  CD  ARG A  27      -9.380  10.282  -9.053  1.00 97.14           C  
ATOM    221  NE  ARG A  27      -8.590   9.048  -9.046  1.00 97.14           N  
ATOM    222  NH1 ARG A  27     -10.065   7.635  -7.968  1.00 97.14           N  
ATOM    223  NH2 ARG A  27      -8.069   6.923  -8.600  1.00 97.14           N  
ATOM    224  CZ  ARG A  27      -8.928   7.884  -8.541  1.00 97.14           C  
ATOM    225  N   LYS A  28      -6.964  12.934  -4.902  1.00 97.61           N  
ATOM    226  CA  LYS A  28      -6.011  13.209  -3.816  1.00 97.61           C  
ATOM    227  C   LYS A  28      -6.336  12.336  -2.593  1.00 97.61           C  
ATOM    228  CB  LYS A  28      -6.001  14.715  -3.473  1.00 97.61           C  
ATOM    229  O   LYS A  28      -7.515  12.038  -2.388  1.00 97.61           O  
ATOM    230  CG  LYS A  28      -5.415  15.546  -4.631  1.00 97.61           C  
ATOM    231  CD  LYS A  28      -5.282  17.058  -4.358  1.00 97.61           C  
ATOM    232  CE  LYS A  28      -4.633  17.705  -5.601  1.00 97.61           C  
ATOM    233  NZ  LYS A  28      -4.286  19.148  -5.458  1.00 97.61           N  
ATOM    234  N   PRO A  29      -5.332  11.910  -1.804  1.00 98.53           N  
ATOM    235  CA  PRO A  29      -5.564  11.198  -0.559  1.00 98.53           C  
ATOM    236  C   PRO A  29      -6.372  12.038   0.422  1.00 98.53           C  
ATOM    237  CB  PRO A  29      -4.190  10.839   0.013  1.00 98.53           C  
ATOM    238  O   PRO A  29      -6.245  13.264   0.450  1.00 98.53           O  
ATOM    239  CG  PRO A  29      -3.281  10.877  -1.207  1.00 98.53           C  
ATOM    240  CD  PRO A  29      -3.908  11.969  -2.068  1.00 98.53           C  
ATOM    241  N   LEU A  30      -7.189  11.366   1.224  1.00 98.48           N  
ATOM    242  CA  LEU A  30      -8.090  12.001   2.176  1.00 98.48           C  
ATOM    243  C   LEU A  30      -8.355  11.053   3.343  1.00 98.48           C  
ATOM    244  CB  LEU A  30      -9.392  12.339   1.427  1.00 98.48           C  
ATOM    245  O   LEU A  30      -8.677   9.887   3.111  1.00 98.48           O  
ATOM    246  CG  LEU A  30     -10.506  12.908   2.318  1.00 98.48           C  
ATOM    247  CD1 LEU A  30     -10.182  14.303   2.835  1.00 98.48           C  
ATOM    248  CD2 LEU A  30     -11.792  13.008   1.514  1.00 98.48           C  
ATOM    249  N   VAL A  31      -8.268  11.553   4.574  1.00 98.78           N  
ATOM    250  CA  VAL A  31      -8.757  10.828   5.752  1.00 98.78           C  
ATOM    251  C   VAL A  31     -10.222  11.184   5.986  1.00 98.78           C  
ATOM    252  CB  VAL A  31      -7.913  11.094   7.007  1.00 98.78           C  
ATOM    253  O   VAL A  31     -10.589  12.358   6.021  1.00 98.78           O  
ATOM    254  CG1 VAL A  31      -8.364  10.165   8.139  1.00 98.78           C  
ATOM    255  CG2 VAL A  31      -6.419  10.846   6.751  1.00 98.78           C  
ATOM    256  N   LEU A  32     -11.051  10.156   6.113  1.00 98.48           N  
ATOM    257  CA  LEU A  32     -12.477  10.233   6.384  1.00 98.48           C  
ATOM    258  C   LEU A  32     -12.721   9.779   7.823  1.00 98.48           C  
ATOM    259  CB  LEU A  32     -13.234   9.338   5.392  1.00 98.48           C  
ATOM    260  O   LEU A  32     -12.385   8.649   8.183  1.00 98.48           O  
ATOM    261  CG  LEU A  32     -13.034   9.689   3.909  1.00 98.48           C  
ATOM    262  CD1 LEU A  32     -13.590   8.560   3.043  1.00 98.48           C  
ATOM    263  CD2 LEU A  32     -13.776  10.972   3.548  1.00 98.48           C  
ATOM    264  N   GLU A  33     -13.319  10.658   8.614  1.00 98.12           N  
ATOM    265  CA  GLU A  33     -13.610  10.451  10.032  1.00 98.12           C  
ATOM    266  C   GLU A  33     -15.125  10.305  10.245  1.00 98.12           C  
ATOM    267  CB  GLU A  33     -13.025  11.611  10.858  1.00 98.12           C  
ATOM    268  O   GLU A  33     -15.940  10.830   9.478  1.00 98.12           O  
ATOM    269  CG  GLU A  33     -11.491  11.681  10.762  1.00 98.12           C  
ATOM    270  CD  GLU A  33     -10.899  12.953  11.383  1.00 98.12           C  
ATOM    271  OE1 GLU A  33      -9.801  12.861  11.980  1.00 98.12           O  
ATOM    272  OE2 GLU A  33     -11.426  14.052  11.115  1.00 98.12           O  
ATOM    273  N   GLY A  34     -15.520   9.570  11.287  1.00 96.20           N  
ATOM    274  CA  GLY A  34     -16.932   9.412  11.658  1.00 96.20           C  
ATOM    275  C   GLY A  34     -17.758   8.520  10.721  1.00 96.20           C  
ATOM    276  O   GLY A  34     -18.986   8.593  10.729  1.00 96.20           O  
ATOM    277  N   ILE A  35     -17.117   7.676   9.906  1.00 95.97           N  
ATOM    278  CA  ILE A  35     -17.815   6.676   9.085  1.00 95.97           C  
ATOM    279  C   ILE A  35     -18.275   5.508   9.974  1.00 95.97           C  
ATOM    280  CB  ILE A  35     -16.922   6.206   7.912  1.00 95.97           C  
ATOM    281  O   ILE A  35     -17.498   4.994  10.775  1.00 95.97           O  
ATOM    282  CG1 ILE A  35     -16.412   7.366   7.020  1.00 95.97           C  
ATOM    283  CG2 ILE A  35     -17.666   5.173   7.045  1.00 95.97           C  
ATOM    284  CD1 ILE A  35     -17.503   8.183   6.309  1.00 95.97           C  
ATOM    285  N   ASP A  36     -19.525   5.052   9.823  1.00 96.36           N  
ATOM    286  CA  ASP A  36     -20.010   3.846  10.512  1.00 96.36           C  
ATOM    287  C   ASP A  36     -19.338   2.591   9.937  1.00 96.36           C  
ATOM    288  CB  ASP A  36     -21.547   3.733  10.461  1.00 96.36           C  
ATOM    289  O   ASP A  36     -19.679   2.110   8.854  1.00 96.36           O  
ATOM    290  CG  ASP A  36     -22.085   2.440  11.112  1.00 96.36           C  
ATOM    291  OD1 ASP A  36     -21.359   1.775  11.884  1.00 96.36           O  
ATOM    292  OD2 ASP A  36     -23.244   2.048  10.824  1.00 96.36           O  
ATOM    293  N   LEU A  37     -18.385   2.052  10.694  1.00 97.29           N  
ATOM    294  CA  LEU A  37     -17.635   0.843  10.362  1.00 97.29           C  
ATOM    295  C   LEU A  37     -18.209  -0.417  11.026  1.00 97.29           C  
ATOM    296  CB  LEU A  37     -16.160   1.071  10.728  1.00 97.29           C  
ATOM    297  O   LEU A  37     -17.626  -1.492  10.895  1.00 97.29           O  
ATOM    298  CG  LEU A  37     -15.480   2.190   9.919  1.00 97.29           C  
ATOM    299  CD1 LEU A  37     -14.107   2.452  10.526  1.00 97.29           C  
ATOM    300  CD2 LEU A  37     -15.344   1.814   8.442  1.00 97.29           C  
ATOM    301  N   GLY A  38     -19.354  -0.323  11.711  1.00 97.00           N  
ATOM    302  CA  GLY A  38     -19.857  -1.388  12.575  1.00 97.00           C  
ATOM    303  C   GLY A  38     -19.077  -1.499  13.895  1.00 97.00           C  
ATOM    304  O   GLY A  38     -18.280  -0.624  14.233  1.00 97.00           O  
ATOM    305  N   PRO A  39     -19.303  -2.562  14.686  1.00 97.65           N  
ATOM    306  CA  PRO A  39     -18.680  -2.707  16.001  1.00 97.65           C  
ATOM    307  C   PRO A  39     -17.208  -3.163  15.963  1.00 97.65           C  
ATOM    308  CB  PRO A  39     -19.593  -3.690  16.738  1.00 97.65           C  
ATOM    309  O   PRO A  39     -16.650  -3.458  17.016  1.00 97.65           O  
ATOM    310  CG  PRO A  39     -20.047  -4.617  15.614  1.00 97.65           C  
ATOM    311  CD  PRO A  39     -20.281  -3.624  14.474  1.00 97.65           C  
ATOM    312  N   CYS A  40     -16.557  -3.266  14.800  1.00 97.78           N  
ATOM    313  CA  CYS A  40     -15.188  -3.782  14.691  1.00 97.78           C  
ATOM    314  C   CYS A  40     -14.175  -2.976  15.518  1.00 97.78           C  
ATOM    315  CB  CYS A  40     -14.777  -3.874  13.213  1.00 97.78           C  
ATOM    316  O   CYS A  40     -13.348  -3.578  16.197  1.00 97.78           O  
ATOM    317  SG  CYS A  40     -14.764  -2.241  12.416  1.00 97.78           S  
ATOM    318  N   THR A  41     -14.275  -1.645  15.538  1.00 97.00           N  
ATOM    319  CA  THR A  41     -13.346  -0.757  16.262  1.00 97.00           C  
ATOM    320  C   THR A  41     -13.399  -0.938  17.779  1.00 97.00           C  
ATOM    321  CB  THR A  41     -13.629   0.714  15.932  1.00 97.00           C  
ATOM    322  O   THR A  41     -12.402  -0.705  18.455  1.00 97.00           O  
ATOM    323  CG2 THR A  41     -13.326   1.050  14.474  1.00 97.00           C  
ATOM    324  OG1 THR A  41     -14.995   0.996  16.146  1.00 97.00           O  
ATOM    325  N   SER A  42     -14.531  -1.397  18.324  1.00 96.52           N  
ATOM    326  CA  SER A  42     -14.686  -1.696  19.753  1.00 96.52           C  
ATOM    327  C   SER A  42     -14.553  -3.185  20.084  1.00 96.52           C  
ATOM    328  CB  SER A  42     -16.017  -1.135  20.256  1.00 96.52           C  
ATOM    329  O   SER A  42     -14.153  -3.525  21.196  1.00 96.52           O  
ATOM    330  OG  SER A  42     -17.116  -1.687  19.551  1.00 96.52           O  
ATOM    331  N   LYS A  43     -14.868  -4.089  19.144  1.00 97.16           N  
ATOM    332  CA  LYS A  43     -14.844  -5.544  19.370  1.00 97.16           C  
ATOM    333  C   LYS A  43     -13.515  -6.210  19.046  1.00 97.16           C  
ATOM    334  CB  LYS A  43     -15.966  -6.242  18.586  1.00 97.16           C  
ATOM    335  O   LYS A  43     -13.202  -7.208  19.684  1.00 97.16           O  
ATOM    336  CG  LYS A  43     -17.353  -5.960  19.183  1.00 97.16           C  
ATOM    337  CD  LYS A  43     -18.455  -6.737  18.449  1.00 97.16           C  
ATOM    338  CE  LYS A  43     -18.427  -8.227  18.802  1.00 97.16           C  
ATOM    339  NZ  LYS A  43     -19.286  -9.012  17.885  1.00 97.16           N  
ATOM    340  N   TRP A  44     -12.758  -5.743  18.052  1.00 97.64           N  
ATOM    341  CA  TRP A  44     -11.579  -6.454  17.535  1.00 97.64           C  
ATOM    342  C   TRP A  44     -10.337  -6.282  18.421  1.00 97.64           C  
ATOM    343  CB  TRP A  44     -11.334  -6.100  16.062  1.00 97.64           C  
ATOM    344  O   TRP A  44      -9.300  -5.783  17.995  1.00 97.64           O  
ATOM    345  CG  TRP A  44     -12.321  -6.627  15.058  1.00 97.64           C  
ATOM    346  CD1 TRP A  44     -13.497  -7.250  15.309  1.00 97.64           C  
ATOM    347  CD2 TRP A  44     -12.197  -6.598  13.606  1.00 97.64           C  
ATOM    348  CE2 TRP A  44     -13.363  -7.190  13.036  1.00 97.64           C  
ATOM    349  CE3 TRP A  44     -11.215  -6.116  12.717  1.00 97.64           C  
ATOM    350  NE1 TRP A  44     -14.111  -7.594  14.122  1.00 97.64           N  
ATOM    351  CH2 TRP A  44     -12.576  -6.739  10.793  1.00 97.64           C  
ATOM    352  CZ2 TRP A  44     -13.563  -7.256  11.650  1.00 97.64           C  
ATOM    353  CZ3 TRP A  44     -11.400  -6.181  11.324  1.00 97.64           C  
ATOM    354  N   THR A  45     -10.437  -6.729  19.670  1.00 96.95           N  
ATOM    355  CA  THR A  45      -9.300  -6.864  20.583  1.00 96.95           C  
ATOM    356  C   THR A  45      -8.454  -8.089  20.229  1.00 96.95           C  
ATOM    357  CB  THR A  45      -9.765  -6.945  22.047  1.00 96.95           C  
ATOM    358  O   THR A  45      -8.904  -8.983  19.505  1.00 96.95           O  
ATOM    359  CG2 THR A  45     -10.673  -5.780  22.440  1.00 96.95           C  
ATOM    360  OG1 THR A  45     -10.471  -8.142  22.288  1.00 96.95           O  
ATOM    361  N   VAL A  46      -7.234  -8.156  20.774  1.00 97.59           N  
ATOM    362  CA  VAL A  46      -6.342  -9.325  20.655  1.00 97.59           C  
ATOM    363  C   VAL A  46      -7.075 -10.607  21.067  1.00 97.59           C  
ATOM    364  CB  VAL A  46      -5.073  -9.119  21.513  1.00 97.59           C  
ATOM    365  O   VAL A  46      -7.089 -11.575  20.306  1.00 97.59           O  
ATOM    366  CG1 VAL A  46      -4.122 -10.323  21.538  1.00 97.59           C  
ATOM    367  CG2 VAL A  46      -4.271  -7.916  21.002  1.00 97.59           C  
ATOM    368  N   ASP A  47      -7.755 -10.592  22.215  1.00 97.88           N  
ATOM    369  CA  ASP A  47      -8.484 -11.752  22.740  1.00 97.88           C  
ATOM    370  C   ASP A  47      -9.662 -12.153  21.846  1.00 97.88           C  
ATOM    371  CB  ASP A  47      -8.994 -11.451  24.158  1.00 97.88           C  
ATOM    372  O   ASP A  47      -9.806 -13.327  21.495  1.00 97.88           O  
ATOM    373  CG  ASP A  47      -7.876 -11.300  25.190  1.00 97.88           C  
ATOM    374  OD1 ASP A  47      -6.775 -11.836  24.943  1.00 97.88           O  
ATOM    375  OD2 ASP A  47      -8.147 -10.632  26.210  1.00 97.88           O  
ATOM    376  N   TYR A  48     -10.480 -11.183  21.425  1.00 97.98           N  
ATOM    377  CA  TYR A  48     -11.644 -11.451  20.581  1.00 97.98           C  
ATOM    378  C   TYR A  48     -11.236 -12.023  19.223  1.00 97.98           C  
ATOM    379  CB  TYR A  48     -12.446 -10.163  20.385  1.00 97.98           C  
ATOM    380  O   TYR A  48     -11.777 -13.039  18.785  1.00 97.98           O  
ATOM    381  CG  TYR A  48     -13.656 -10.341  19.486  1.00 97.98           C  
ATOM    382  CD1 TYR A  48     -13.596  -9.972  18.127  1.00 97.98           C  
ATOM    383  CD2 TYR A  48     -14.835 -10.902  20.010  1.00 97.98           C  
ATOM    384  CE1 TYR A  48     -14.726 -10.123  17.302  1.00 97.98           C  
ATOM    385  CE2 TYR A  48     -15.964 -11.067  19.185  1.00 97.98           C  
ATOM    386  OH  TYR A  48     -17.031 -10.774  17.065  1.00 97.98           O  
ATOM    387  CZ  TYR A  48     -15.916 -10.662  17.834  1.00 97.98           C  
ATOM    388  N   LEU A  49     -10.256 -11.403  18.559  1.00 98.01           N  
ATOM    389  CA  LEU A  49      -9.753 -11.883  17.274  1.00 98.01           C  
ATOM    390  C   LEU A  49      -9.131 -13.274  17.407  1.00 98.01           C  
ATOM    391  CB  LEU A  49      -8.729 -10.885  16.719  1.00 98.01           C  
ATOM    392  O   LEU A  49      -9.394 -14.130  16.562  1.00 98.01           O  
ATOM    393  CG  LEU A  49      -9.320  -9.581  16.162  1.00 98.01           C  
ATOM    394  CD1 LEU A  49      -8.162  -8.687  15.720  1.00 98.01           C  
ATOM    395  CD2 LEU A  49     -10.228  -9.828  14.953  1.00 98.01           C  
ATOM    396  N   SER A  50      -8.368 -13.524  18.474  1.00 96.99           N  
ATOM    397  CA  SER A  50      -7.780 -14.842  18.731  1.00 96.99           C  
ATOM    398  C   SER A  50      -8.862 -15.910  18.888  1.00 96.99           C  
ATOM    399  CB  SER A  50      -6.889 -14.821  19.977  1.00 96.99           C  
ATOM    400  O   SER A  50      -8.804 -16.957  18.248  1.00 96.99           O  
ATOM    401  OG  SER A  50      -5.849 -13.880  19.829  1.00 96.99           O  
ATOM    402  N   GLN A  51      -9.906 -15.623  19.670  1.00 96.91           N  
ATOM    403  CA  GLN A  51     -11.021 -16.543  19.873  1.00 96.91           C  
ATOM    404  C   GLN A  51     -11.813 -16.799  18.582  1.00 96.91           C  
ATOM    405  CB  GLN A  51     -11.923 -15.969  20.976  1.00 96.91           C  
ATOM    406  O   GLN A  51     -12.145 -17.944  18.277  1.00 96.91           O  
ATOM    407  CG  GLN A  51     -13.068 -16.924  21.340  1.00 96.91           C  
ATOM    408  CD  GLN A  51     -14.008 -16.363  22.400  1.00 96.91           C  
ATOM    409  NE2 GLN A  51     -15.003 -17.120  22.808  1.00 96.91           N  
ATOM    410  OE1 GLN A  51     -13.900 -15.249  22.879  1.00 96.91           O  
ATOM    411  N   VAL A  52     -12.136 -15.744  17.829  1.00 95.40           N  
ATOM    412  CA  VAL A  52     -13.039 -15.826  16.671  1.00 95.40           C  
ATOM    413  C   VAL A  52     -12.342 -16.348  15.415  1.00 95.40           C  
ATOM    414  CB  VAL A  52     -13.711 -14.463  16.419  1.00 95.40           C  
ATOM    415  O   VAL A  52     -12.933 -17.125  14.665  1.00 95.40           O  
ATOM    416  CG1 VAL A  52     -14.557 -14.484  15.145  1.00 95.40           C  
ATOM    417  CG2 VAL A  52     -14.663 -14.119  17.570  1.00 95.40           C  
ATOM    418  N   GLY A  53     -11.098 -15.939  15.161  1.00 91.95           N  
ATOM    419  CA  GLY A  53     -10.321 -16.451  14.031  1.00 91.95           C  
ATOM    420  C   GLY A  53      -9.739 -17.845  14.288  1.00 91.95           C  
ATOM    421  O   GLY A  53      -9.561 -18.619  13.343  1.00 91.95           O  
ATOM    422  N   GLY A  54      -9.511 -18.190  15.560  1.00 93.37           N  
ATOM    423  CA  GLY A  54      -9.138 -19.525  16.013  1.00 93.37           C  
ATOM    424  C   GLY A  54      -7.881 -20.076  15.338  1.00 93.37           C  
ATOM    425  O   GLY A  54      -6.955 -19.350  14.984  1.00 93.37           O  
ATOM    426  N   LYS A  55      -7.864 -21.393  15.115  1.00 96.41           N  
ATOM    427  CA  LYS A  55      -6.688 -22.118  14.606  1.00 96.41           C  
ATOM    428  C   LYS A  55      -6.554 -22.129  13.082  1.00 96.41           C  
ATOM    429  CB  LYS A  55      -6.638 -23.535  15.192  1.00 96.41           C  
ATOM    430  O   LYS A  55      -5.837 -22.970  12.544  1.00 96.41           O  
ATOM    431  CG  LYS A  55      -6.513 -23.505  16.717  1.00 96.41           C  
ATOM    432  CD  LYS A  55      -6.300 -24.920  17.255  1.00 96.41           C  
ATOM    433  CE  LYS A  55      -6.140 -24.828  18.772  1.00 96.41           C  
ATOM    434  NZ  LYS A  55      -5.845 -26.152  19.368  1.00 96.41           N  
ATOM    435  N   LYS A  56      -7.261 -21.248  12.366  1.00 94.62           N  
ATOM    436  CA  LYS A  56      -7.127 -21.157  10.907  1.00 94.62           C  
ATOM    437  C   LYS A  56      -5.675 -20.837  10.558  1.00 94.62           C  
ATOM    438  CB  LYS A  56      -8.088 -20.100  10.344  1.00 94.62           C  
ATOM    439  O   LYS A  56      -5.129 -19.860  11.061  1.00 94.62           O  
ATOM    440  CG  LYS A  56      -7.970 -20.042   8.814  1.00 94.62           C  
ATOM    441  CD  LYS A  56      -8.987 -19.091   8.182  1.00 94.62           C  
ATOM    442  CE  LYS A  56      -8.852 -19.207   6.660  1.00 94.62           C  
ATOM    443  NZ  LYS A  56      -9.959 -18.521   5.971  1.00 94.62           N  
ATOM    444  N   GLU A  57      -5.062 -21.632   9.691  1.00 96.58           N  
ATOM    445  CA  GLU A  57      -3.699 -21.364   9.243  1.00 96.58           C  
ATOM    446  C   GLU A  57      -3.650 -20.122   8.353  1.00 96.58           C  
ATOM    447  CB  GLU A  57      -3.116 -22.569   8.504  1.00 96.58           C  
ATOM    448  O   GLU A  57      -4.411 -19.982   7.391  1.00 96.58           O  
ATOM    449  CG  GLU A  57      -2.834 -23.748   9.444  1.00 96.58           C  
ATOM    450  CD  GLU A  57      -1.907 -24.780   8.784  1.00 96.58           C  
ATOM    451  OE1 GLU A  57      -1.032 -25.309   9.503  1.00 96.58           O  
ATOM    452  OE2 GLU A  57      -2.045 -24.999   7.559  1.00 96.58           O  
ATOM    453  N   VAL A  58      -2.721 -19.220   8.659  1.00 96.77           N  
ATOM    454  CA  VAL A  58      -2.477 -18.008   7.882  1.00 96.77           C  
ATOM    455  C   VAL A  58      -1.001 -17.858   7.561  1.00 96.77           C  
ATOM    456  CB  VAL A  58      -3.032 -16.751   8.572  1.00 96.77           C  
ATOM    457  O   VAL A  58      -0.128 -18.095   8.396  1.00 96.77           O  
ATOM    458  CG1 VAL A  58      -4.564 -16.768   8.569  1.00 96.77           C  
ATOM    459  CG2 VAL A  58      -2.544 -16.561  10.011  1.00 96.77           C  
ATOM    460  N   LYS A  59      -0.719 -17.443   6.324  1.00 97.08           N  
ATOM    461  CA  LYS A  59       0.638 -17.158   5.862  1.00 97.08           C  
ATOM    462  C   LYS A  59       0.999 -15.709   6.170  1.00 97.08           C  
ATOM    463  CB  LYS A  59       0.774 -17.507   4.380  1.00 97.08           C  
ATOM    464  O   LYS A  59       0.298 -14.786   5.759  1.00 97.08           O  
ATOM    465  CG  LYS A  59       2.242 -17.474   3.933  1.00 97.08           C  
ATOM    466  CD  LYS A  59       2.341 -17.920   2.473  1.00 97.08           C  
ATOM    467  CE  LYS A  59       3.804 -17.957   2.036  1.00 97.08           C  
ATOM    468  NZ  LYS A  59       3.934 -18.468   0.652  1.00 97.08           N  
ATOM    469  N   ILE A  60       2.117 -15.522   6.852  1.00 97.68           N  
ATOM    470  CA  ILE A  60       2.546 -14.242   7.415  1.00 97.68           C  
ATOM    471  C   ILE A  60       3.967 -13.918   6.981  1.00 97.68           C  
ATOM    472  CB  ILE A  60       2.403 -14.255   8.950  1.00 97.68           C  
ATOM    473  O   ILE A  60       4.744 -14.812   6.637  1.00 97.68           O  
ATOM    474  CG1 ILE A  60       3.330 -15.302   9.608  1.00 97.68           C  
ATOM    475  CG2 ILE A  60       0.923 -14.480   9.291  1.00 97.68           C  
ATOM    476  CD1 ILE A  60       3.194 -15.383  11.125  1.00 97.68           C  
ATOM    477  N   HIS A  61       4.299 -12.634   7.004  1.00 98.14           N  
ATOM    478  CA  HIS A  61       5.673 -12.171   6.900  1.00 98.14           C  
ATOM    479  C   HIS A  61       6.241 -12.091   8.313  1.00 98.14           C  
ATOM    480  CB  HIS A  61       5.776 -10.811   6.198  1.00 98.14           C  
ATOM    481  O   HIS A  61       5.575 -11.577   9.211  1.00 98.14           O  
ATOM    482  CG  HIS A  61       4.937 -10.649   4.952  1.00 98.14           C  
ATOM    483  CD2 HIS A  61       5.392 -10.370   3.694  1.00 98.14           C  
ATOM    484  ND1 HIS A  61       3.564 -10.681   4.882  1.00 98.14           N  
ATOM    485  CE1 HIS A  61       3.207 -10.469   3.606  1.00 98.14           C  
ATOM    486  NE2 HIS A  61       4.288 -10.266   2.839  1.00 98.14           N  
ATOM    487  N   VAL A  62       7.459 -12.589   8.483  1.00 98.02           N  
ATOM    488  CA  VAL A  62       8.228 -12.516   9.723  1.00 98.02           C  
ATOM    489  C   VAL A  62       9.515 -11.768   9.410  1.00 98.02           C  
ATOM    490  CB  VAL A  62       8.517 -13.915  10.292  1.00 98.02           C  
ATOM    491  O   VAL A  62      10.310 -12.223   8.581  1.00 98.02           O  
ATOM    492  CG1 VAL A  62       9.151 -13.788  11.674  1.00 98.02           C  
ATOM    493  CG2 VAL A  62       7.247 -14.768  10.406  1.00 98.02           C  
ATOM    494  N   ALA A  63       9.689 -10.598  10.013  1.00 96.91           N  
ATOM    495  CA  ALA A  63      10.820  -9.710   9.778  1.00 96.91           C  
ATOM    496  C   ALA A  63      11.669  -9.591  11.046  1.00 96.91           C  
ATOM    497  CB  ALA A  63      10.286  -8.353   9.306  1.00 96.91           C  
ATOM    498  O   ALA A  63      11.146  -9.285  12.109  1.00 96.91           O  
ATOM    499  N   ALA A  64      12.984  -9.783  10.931  1.00 94.07           N  
ATOM    500  CA  ALA A  64      13.910  -9.586  12.054  1.00 94.07           C  
ATOM    501  C   ALA A  64      14.166  -8.098  12.366  1.00 94.07           C  
ATOM    502  CB  ALA A  64      15.217 -10.306  11.717  1.00 94.07           C  
ATOM    503  O   ALA A  64      14.773  -7.763  13.376  1.00 94.07           O  
ATOM    504  N   VAL A  65      13.744  -7.199  11.472  1.00 93.65           N  
ATOM    505  CA  VAL A  65      13.921  -5.750  11.591  1.00 93.65           C  
ATOM    506  C   VAL A  65      12.617  -5.028  11.266  1.00 93.65           C  
ATOM    507  CB  VAL A  65      15.073  -5.231  10.705  1.00 93.65           C  
ATOM    508  O   VAL A  65      11.792  -5.524  10.501  1.00 93.65           O  
ATOM    509  CG1 VAL A  65      16.425  -5.815  11.133  1.00 93.65           C  
ATOM    510  CG2 VAL A  65      14.871  -5.516   9.210  1.00 93.65           C  
ATOM    511  N   ALA A  66      12.450  -3.829  11.824  1.00 92.56           N  
ATOM    512  CA  ALA A  66      11.261  -2.998  11.641  1.00 92.56           C  
ATOM    513  C   ALA A  66      10.993  -2.609  10.180  1.00 92.56           C  
ATOM    514  CB  ALA A  66      11.440  -1.755  12.520  1.00 92.56           C  
ATOM    515  O   ALA A  66       9.850  -2.646   9.729  1.00 92.56           O  
ATOM    516  N   GLN A  67      12.041  -2.244   9.440  1.00 94.14           N  
ATOM    517  CA  GLN A  67      11.932  -1.783   8.058  1.00 94.14           C  
ATOM    518  C   GLN A  67      11.965  -2.966   7.093  1.00 94.14           C  
ATOM    519  CB  GLN A  67      13.031  -0.753   7.760  1.00 94.14           C  
ATOM    520  O   GLN A  67      13.032  -3.493   6.774  1.00 94.14           O  
ATOM    521  CG  GLN A  67      12.822   0.530   8.576  1.00 94.14           C  
ATOM    522  CD  GLN A  67      13.833   1.624   8.252  1.00 94.14           C  
ATOM    523  NE2 GLN A  67      13.438   2.873   8.370  1.00 94.14           N  
ATOM    524  OE1 GLN A  67      14.979   1.384   7.901  1.00 94.14           O  
ATOM    525  N   MET A  68      10.795  -3.382   6.611  1.00 94.56           N  
ATOM    526  CA  MET A  68      10.705  -4.438   5.609  1.00 94.56           C  
ATOM    527  C   MET A  68      11.147  -3.930   4.238  1.00 94.56           C  
ATOM    528  CB  MET A  68       9.286  -4.997   5.507  1.00 94.56           C  
ATOM    529  O   MET A  68      10.671  -2.907   3.746  1.00 94.56           O  
ATOM    530  CG  MET A  68       8.830  -5.693   6.788  1.00 94.56           C  
ATOM    531  SD  MET A  68       7.162  -6.396   6.652  1.00 94.56           S  
ATOM    532  CE  MET A  68       7.473  -7.826   5.597  1.00 94.56           C  
ATOM    533  N   ASP A  69      11.982  -4.717   3.574  1.00 92.53           N  
ATOM    534  CA  ASP A  69      12.423  -4.508   2.206  1.00 92.53           C  
ATOM    535  C   ASP A  69      12.035  -5.716   1.352  1.00 92.53           C  
ATOM    536  CB  ASP A  69      13.931  -4.250   2.175  1.00 92.53           C  
ATOM    537  O   ASP A  69      12.551  -6.823   1.508  1.00 92.53           O  
ATOM    538  CG  ASP A  69      14.447  -4.071   0.744  1.00 92.53           C  
ATOM    539  OD1 ASP A  69      13.624  -3.968  -0.193  1.00 92.53           O  
ATOM    540  OD2 ASP A  69      15.676  -4.161   0.546  1.00 92.53           O  
ATOM    541  N   PHE A  70      11.119  -5.502   0.411  1.00 89.70           N  
ATOM    542  CA  PHE A  70      10.690  -6.542  -0.522  1.00 89.70           C  
ATOM    543  C   PHE A  70      11.685  -6.780  -1.663  1.00 89.70           C  
ATOM    544  CB  PHE A  70       9.321  -6.142  -1.059  1.00 89.70           C  
ATOM    545  O   PHE A  70      11.638  -7.835  -2.296  1.00 89.70           O  
ATOM    546  CG  PHE A  70       8.544  -7.236  -1.761  1.00 89.70           C  
ATOM    547  CD1 PHE A  70       8.798  -7.566  -3.104  1.00 89.70           C  
ATOM    548  CD2 PHE A  70       7.548  -7.932  -1.059  1.00 89.70           C  
ATOM    549  CE1 PHE A  70       8.029  -8.552  -3.748  1.00 89.70           C  
ATOM    550  CE2 PHE A  70       6.784  -8.924  -1.692  1.00 89.70           C  
ATOM    551  CZ  PHE A  70       7.018  -9.227  -3.043  1.00 89.70           C  
ATOM    552  N   ILE A  71      12.569  -5.823  -1.952  1.00 88.69           N  
ATOM    553  CA  ILE A  71      13.577  -5.944  -3.005  1.00 88.69           C  
ATOM    554  C   ILE A  71      14.673  -6.910  -2.555  1.00 88.69           C  
ATOM    555  CB  ILE A  71      14.134  -4.558  -3.407  1.00 88.69           C  
ATOM    556  O   ILE A  71      14.961  -7.862  -3.282  1.00 88.69           O  
ATOM    557  CG1 ILE A  71      12.994  -3.675  -3.974  1.00 88.69           C  
ATOM    558  CG2 ILE A  71      15.278  -4.738  -4.424  1.00 88.69           C  
ATOM    559  CD1 ILE A  71      13.403  -2.225  -4.246  1.00 88.69           C  
ATOM    560  N   SER A  72      15.245  -6.709  -1.362  1.00 91.46           N  
ATOM    561  CA  SER A  72      16.204  -7.656  -0.768  1.00 91.46           C  
ATOM    562  C   SER A  72      15.540  -8.855  -0.083  1.00 91.46           C  
ATOM    563  CB  SER A  72      17.145  -6.955   0.214  1.00 91.46           C  
ATOM    564  O   SER A  72      16.200  -9.872   0.123  1.00 91.46           O  
ATOM    565  OG  SER A  72      16.434  -6.481   1.333  1.00 91.46           O  
ATOM    566  N   LYS A  73      14.234  -8.768   0.218  1.00 91.32           N  
ATOM    567  CA  LYS A  73      13.455  -9.770   0.966  1.00 91.32           C  
ATOM    568  C   LYS A  73      14.067 -10.063   2.337  1.00 91.32           C  
ATOM    569  CB  LYS A  73      13.227 -11.049   0.146  1.00 91.32           C  
ATOM    570  O   LYS A  73      14.292 -11.217   2.689  1.00 91.32           O  
ATOM    571  CG  LYS A  73      12.493 -10.808  -1.174  1.00 91.32           C  
ATOM    572  CD  LYS A  73      12.316 -12.151  -1.883  1.00 91.32           C  
ATOM    573  CE  LYS A  73      11.613 -11.934  -3.220  1.00 91.32           C  
ATOM    574  NZ  LYS A  73      11.542 -13.203  -3.984  1.00 91.32           N  
ATOM    575  N   ASN A  74      14.283  -9.022   3.138  1.00 93.86           N  
ATOM    576  CA  ASN A  74      14.799  -9.129   4.513  1.00 93.86           C  
ATOM    577  C   ASN A  74      13.786  -9.708   5.535  1.00 93.86           C  
ATOM    578  CB  ASN A  74      15.360  -7.764   4.944  1.00 93.86           C  
ATOM    579  O   ASN A  74      13.897  -9.483   6.739  1.00 93.86           O  
ATOM    580  CG  ASN A  74      14.281  -6.732   5.226  1.00 93.86           C  
ATOM    581  ND2 ASN A  74      14.656  -5.624   5.817  1.00 93.86           N  
ATOM    582  OD1 ASN A  74      13.114  -6.895   4.899  1.00 93.86           O  
ATOM    583  N   PHE A  75      12.791 -10.452   5.056  1.00 96.18           N  
ATOM    584  CA  PHE A  75      11.760 -11.126   5.832  1.00 96.18           C  
ATOM    585  C   PHE A  75      11.511 -12.514   5.238  1.00 96.18           C  
ATOM    586  CB  PHE A  75      10.475 -10.282   5.844  1.00 96.18           C  
ATOM    587  O   PHE A  75      11.752 -12.769   4.055  1.00 96.18           O  
ATOM    588  CG  PHE A  75       9.895 -10.021   4.468  1.00 96.18           C  
ATOM    589  CD1 PHE A  75      10.177  -8.812   3.808  1.00 96.18           C  
ATOM    590  CD2 PHE A  75       9.106 -10.998   3.833  1.00 96.18           C  
ATOM    591  CE1 PHE A  75       9.664  -8.576   2.523  1.00 96.18           C  
ATOM    592  CE2 PHE A  75       8.640 -10.782   2.527  1.00 96.18           C  
ATOM    593  CZ  PHE A  75       8.911  -9.569   1.874  1.00 96.18           C  
ATOM    594  N   VAL A  76      10.969 -13.414   6.049  1.00 97.01           N  
ATOM    595  CA  VAL A  76      10.607 -14.770   5.631  1.00 97.01           C  
ATOM    596  C   VAL A  76       9.101 -14.971   5.697  1.00 97.01           C  
ATOM    597  CB  VAL A  76      11.375 -15.834   6.432  1.00 97.01           C  
ATOM    598  O   VAL A  76       8.405 -14.307   6.458  1.00 97.01           O  
ATOM    599  CG1 VAL A  76      12.885 -15.716   6.202  1.00 97.01           C  
ATOM    600  CG2 VAL A  76      11.087 -15.795   7.936  1.00 97.01           C  
ATOM    601  N   TYR A  77       8.581 -15.905   4.903  1.00 97.17           N  
ATOM    602  CA  TYR A  77       7.192 -16.333   5.038  1.00 97.17           C  
ATOM    603  C   TYR A  77       7.092 -17.523   5.986  1.00 97.17           C  
ATOM    604  CB  TYR A  77       6.570 -16.659   3.684  1.00 97.17           C  
ATOM    605  O   TYR A  77       7.846 -18.492   5.847  1.00 97.17           O  
ATOM    606  CG  TYR A  77       6.430 -15.463   2.767  1.00 97.17           C  
ATOM    607  CD1 TYR A  77       5.347 -14.577   2.927  1.00 97.17           C  
ATOM    608  CD2 TYR A  77       7.395 -15.224   1.769  1.00 97.17           C  
ATOM    609  CE1 TYR A  77       5.215 -13.470   2.068  1.00 97.17           C  
ATOM    610  CE2 TYR A  77       7.278 -14.101   0.927  1.00 97.17           C  
ATOM    611  OH  TYR A  77       6.070 -12.140   0.260  1.00 97.17           O  
ATOM    612  CZ  TYR A  77       6.181 -13.224   1.073  1.00 97.17           C  
ATOM    613  N   ARG A  78       6.137 -17.475   6.910  1.00 97.55           N  
ATOM    614  CA  ARG A  78       5.788 -18.583   7.809  1.00 97.55           C  
ATOM    615  C   ARG A  78       4.282 -18.777   7.834  1.00 97.55           C  
ATOM    616  CB  ARG A  78       6.354 -18.325   9.220  1.00 97.55           C  
ATOM    617  O   ARG A  78       3.542 -17.924   7.350  1.00 97.55           O  
ATOM    618  CG  ARG A  78       7.890 -18.310   9.273  1.00 97.55           C  
ATOM    619  CD  ARG A  78       8.497 -19.687   8.969  1.00 97.55           C  
ATOM    620  NE  ARG A  78       9.968 -19.647   9.017  1.00 97.55           N  
ATOM    621  NH1 ARG A  78      10.383 -19.266   6.783  1.00 97.55           N  
ATOM    622  NH2 ARG A  78      12.082 -19.475   8.209  1.00 97.55           N  
ATOM    623  CZ  ARG A  78      10.795 -19.465   8.004  1.00 97.55           C  
ATOM    624  N   THR A  79       3.854 -19.907   8.371  1.00 97.56           N  
ATOM    625  CA  THR A  79       2.447 -20.193   8.635  1.00 97.56           C  
ATOM    626  C   THR A  79       2.275 -20.300  10.139  1.00 97.56           C  
ATOM    627  CB  THR A  79       1.988 -21.472   7.927  1.00 97.56           C  
ATOM    628  O   THR A  79       3.080 -20.961  10.793  1.00 97.56           O  
ATOM    629  CG2 THR A  79       0.505 -21.756   8.135  1.00 97.56           C  
ATOM    630  OG1 THR A  79       2.171 -21.347   6.531  1.00 97.56           O  
ATOM    631  N   LEU A  80       1.250 -19.645  10.673  1.00 97.36           N  
ATOM    632  CA  LEU A  80       0.818 -19.796  12.058  1.00 97.36           C  
ATOM    633  C   LEU A  80      -0.700 -19.995  12.104  1.00 97.36           C  
ATOM    634  CB  LEU A  80       1.213 -18.564  12.899  1.00 97.36           C  
ATOM    635  O   LEU A  80      -1.404 -19.482  11.227  1.00 97.36           O  
ATOM    636  CG  LEU A  80       2.682 -18.494  13.352  1.00 97.36           C  
ATOM    637  CD1 LEU A  80       2.882 -17.236  14.202  1.00 97.36           C  
ATOM    638  CD2 LEU A  80       3.067 -19.692  14.224  1.00 97.36           C  
ATOM    639  N   PRO A  81      -1.217 -20.685  13.131  1.00 97.79           N  
ATOM    640  CA  PRO A  81      -2.597 -20.513  13.563  1.00 97.79           C  
ATOM    641  C   PRO A  81      -2.914 -19.024  13.795  1.00 97.79           C  
ATOM    642  CB  PRO A  81      -2.693 -21.332  14.854  1.00 97.79           C  
ATOM    643  O   PRO A  81      -2.083 -18.282  14.324  1.00 97.79           O  
ATOM    644  CG  PRO A  81      -1.622 -22.404  14.691  1.00 97.79           C  
ATOM    645  CD  PRO A  81      -0.514 -21.606  14.015  1.00 97.79           C  
ATOM    646  N   PHE A  82      -4.089 -18.568  13.357  1.00 97.96           N  
ATOM    647  CA  PHE A  82      -4.468 -17.154  13.410  1.00 97.96           C  
ATOM    648  C   PHE A  82      -4.489 -16.598  14.841  1.00 97.96           C  
ATOM    649  CB  PHE A  82      -5.820 -16.966  12.711  1.00 97.96           C  
ATOM    650  O   PHE A  82      -4.020 -15.486  15.060  1.00 97.96           O  
ATOM    651  CG  PHE A  82      -6.309 -15.533  12.713  1.00 97.96           C  
ATOM    652  CD1 PHE A  82      -7.124 -15.069  13.760  1.00 97.96           C  
ATOM    653  CD2 PHE A  82      -5.919 -14.649  11.691  1.00 97.96           C  
ATOM    654  CE1 PHE A  82      -7.585 -13.743  13.756  1.00 97.96           C  
ATOM    655  CE2 PHE A  82      -6.363 -13.315  11.699  1.00 97.96           C  
ATOM    656  CZ  PHE A  82      -7.195 -12.864  12.737  1.00 97.96           C  
ATOM    657  N   ASP A  83      -4.964 -17.375  15.812  1.00 97.67           N  
ATOM    658  CA  ASP A  83      -4.912 -17.035  17.237  1.00 97.67           C  
ATOM    659  C   ASP A  83      -3.487 -16.727  17.727  1.00 97.67           C  
ATOM    660  CB  ASP A  83      -5.606 -18.143  18.065  1.00 97.67           C  
ATOM    661  O   ASP A  83      -3.241 -15.675  18.315  1.00 97.67           O  
ATOM    662  CG  ASP A  83      -5.064 -19.579  17.917  1.00 97.67           C  
ATOM    663  OD1 ASP A  83      -4.142 -19.811  17.104  1.00 97.67           O  
ATOM    664  OD2 ASP A  83      -5.607 -20.491  18.582  1.00 97.67           O  
ATOM    665  N   GLN A  84      -2.522 -17.586  17.400  1.00 97.65           N  
ATOM    666  CA  GLN A  84      -1.116 -17.375  17.743  1.00 97.65           C  
ATOM    667  C   GLN A  84      -0.523 -16.167  17.025  1.00 97.65           C  
ATOM    668  CB  GLN A  84      -0.281 -18.606  17.387  1.00 97.65           C  
ATOM    669  O   GLN A  84       0.241 -15.420  17.630  1.00 97.65           O  
ATOM    670  CG  GLN A  84      -0.662 -19.829  18.224  1.00 97.65           C  
ATOM    671  CD  GLN A  84       0.241 -21.018  17.933  1.00 97.65           C  
ATOM    672  NE2 GLN A  84      -0.205 -22.217  18.228  1.00 97.65           N  
ATOM    673  OE1 GLN A  84       1.358 -20.908  17.454  1.00 97.65           O  
ATOM    674  N   LEU A  85      -0.868 -15.955  15.750  1.00 98.04           N  
ATOM    675  CA  LEU A  85      -0.450 -14.754  15.031  1.00 98.04           C  
ATOM    676  C   LEU A  85      -0.920 -13.497  15.764  1.00 98.04           C  
ATOM    677  CB  LEU A  85      -0.993 -14.772  13.592  1.00 98.04           C  
ATOM    678  O   LEU A  85      -0.127 -12.582  15.927  1.00 98.04           O  
ATOM    679  CG  LEU A  85      -0.942 -13.388  12.910  1.00 98.04           C  
ATOM    680  CD1 LEU A  85       0.493 -12.921  12.652  1.00 98.04           C  
ATOM    681  CD2 LEU A  85      -1.766 -13.406  11.634  1.00 98.04           C  
ATOM    682  N   VAL A  86      -2.197 -13.415  16.144  1.00 98.00           N  
ATOM    683  CA  VAL A  86      -2.757 -12.202  16.756  1.00 98.00           C  
ATOM    684  C   VAL A  86      -2.063 -11.900  18.082  1.00 98.00           C  
ATOM    685  CB  VAL A  86      -4.277 -12.343  16.935  1.00 98.00           C  
ATOM    686  O   VAL A  86      -1.668 -10.757  18.303  1.00 98.00           O  
ATOM    687  CG1 VAL A  86      -4.883 -11.185  17.730  1.00 98.00           C  
ATOM    688  CG2 VAL A  86      -4.992 -12.344  15.581  1.00 98.00           C  
ATOM    689  N   GLN A  87      -1.852 -12.922  18.916  1.00 97.56           N  
ATOM    690  CA  GLN A  87      -1.126 -12.785  20.181  1.00 97.56           C  
ATOM    691  C   GLN A  87       0.316 -12.326  19.953  1.00 97.56           C  
ATOM    692  CB  GLN A  87      -1.160 -14.116  20.943  1.00 97.56           C  
ATOM    693  O   GLN A  87       0.704 -11.267  20.440  1.00 97.56           O  
ATOM    694  CG  GLN A  87      -2.569 -14.429  21.459  1.00 97.56           C  
ATOM    695  CD  GLN A  87      -2.670 -15.774  22.169  1.00 97.56           C  
ATOM    696  NE2 GLN A  87      -3.824 -16.089  22.714  1.00 97.56           N  
ATOM    697  OE1 GLN A  87      -1.748 -16.571  22.253  1.00 97.56           O  
ATOM    698  N   ARG A  88       1.084 -13.056  19.134  1.00 97.57           N  
ATOM    699  CA  ARG A  88       2.490 -12.723  18.863  1.00 97.57           C  
ATOM    700  C   ARG A  88       2.635 -11.382  18.153  1.00 97.57           C  
ATOM    701  CB  ARG A  88       3.160 -13.827  18.038  1.00 97.57           C  
ATOM    702  O   ARG A  88       3.557 -10.635  18.422  1.00 97.57           O  
ATOM    703  CG  ARG A  88       3.279 -15.159  18.789  1.00 97.57           C  
ATOM    704  CD  ARG A  88       4.027 -16.172  17.915  1.00 97.57           C  
ATOM    705  NE  ARG A  88       3.872 -17.547  18.424  1.00 97.57           N  
ATOM    706  NH1 ARG A  88       5.771 -18.457  17.509  1.00 97.57           N  
ATOM    707  NH2 ARG A  88       4.409 -19.722  18.758  1.00 97.57           N  
ATOM    708  CZ  ARG A  88       4.685 -18.568  18.219  1.00 97.57           C  
ATOM    709  N   ALA A  89       1.722 -11.016  17.257  1.00 97.76           N  
ATOM    710  CA  ALA A  89       1.787  -9.720  16.593  1.00 97.76           C  
ATOM    711  C   ALA A  89       1.594  -8.552  17.573  1.00 97.76           C  
ATOM    712  CB  ALA A  89       0.779  -9.673  15.443  1.00 97.76           C  
ATOM    713  O   ALA A  89       2.151  -7.486  17.325  1.00 97.76           O  
ATOM    714  N   ALA A  90       0.838  -8.742  18.658  1.00 97.55           N  
ATOM    715  CA  ALA A  90       0.613  -7.723  19.681  1.00 97.55           C  
ATOM    716  C   ALA A  90       1.760  -7.599  20.702  1.00 97.55           C  
ATOM    717  CB  ALA A  90      -0.728  -8.023  20.357  1.00 97.55           C  
ATOM    718  O   ALA A  90       1.838  -6.595  21.407  1.00 97.55           O  
ATOM    719  N   GLU A  91       2.649  -8.591  20.774  1.00 96.69           N  
ATOM    720  CA  GLU A  91       3.820  -8.597  21.653  1.00 96.69           C  
ATOM    721  C   GLU A  91       4.993  -7.802  21.046  1.00 96.69           C  
ATOM    722  CB  GLU A  91       4.228 -10.053  21.965  1.00 96.69           C  
ATOM    723  O   GLU A  91       5.201  -7.775  19.831  1.00 96.69           O  
ATOM    724  CG  GLU A  91       3.210 -10.780  22.866  1.00 96.69           C  
ATOM    725  CD  GLU A  91       3.479 -12.288  23.069  1.00 96.69           C  
ATOM    726  OE1 GLU A  91       2.689 -12.914  23.815  1.00 96.69           O  
ATOM    727  OE2 GLU A  91       4.471 -12.835  22.531  1.00 96.69           O  
ATOM    728  N   GLU A  92       5.798  -7.163  21.900  1.00 93.75           N  
ATOM    729  CA  GLU A  92       7.070  -6.547  21.484  1.00 93.75           C  
ATOM    730  C   GLU A  92       8.236  -7.540  21.503  1.00 93.75           C  
ATOM    731  CB  GLU A  92       7.422  -5.356  22.383  1.00 93.75           C  
ATOM    732  O   GLU A  92       9.119  -7.462  20.650  1.00 93.75           O  
ATOM    733  CG  GLU A  92       6.476  -4.163  22.194  1.00 93.75           C  
ATOM    734  CD  GLU A  92       6.954  -2.902  22.934  1.00 93.75           C  
ATOM    735  OE1 GLU A  92       6.306  -1.852  22.731  1.00 93.75           O  
ATOM    736  OE2 GLU A  92       7.964  -2.977  23.671  1.00 93.75           O  
ATOM    737  N   LYS A  93       8.221  -8.469  22.470  1.00 95.46           N  
ATOM    738  CA  LYS A  93       9.207  -9.539  22.638  1.00 95.46           C  
ATOM    739  C   LYS A  93       8.517 -10.890  22.730  1.00 95.46           C  
ATOM    740  CB  LYS A  93      10.067  -9.324  23.889  1.00 95.46           C  
ATOM    741  O   LYS A  93       7.647 -11.077  23.580  1.00 95.46           O  
ATOM    742  CG  LYS A  93      11.043  -8.157  23.719  1.00 95.46           C  
ATOM    743  CD  LYS A  93      12.167  -8.256  24.752  1.00 95.46           C  
ATOM    744  CE  LYS A  93      13.243  -7.235  24.390  1.00 95.46           C  
ATOM    745  NZ  LYS A  93      14.590  -7.764  24.694  1.00 95.46           N  
ATOM    746  N   HIS A  94       8.975 -11.841  21.925  1.00 95.70           N  
ATOM    747  CA  HIS A  94       8.348 -13.154  21.780  1.00 95.70           C  
ATOM    748  C   HIS A  94       9.102 -14.218  22.566  1.00 95.70           C  
ATOM    749  CB  HIS A  94       8.284 -13.540  20.298  1.00 95.70           C  
ATOM    750  O   HIS A  94      10.319 -14.354  22.447  1.00 95.70           O  
ATOM    751  CG  HIS A  94       7.723 -12.439  19.453  1.00 95.70           C  
ATOM    752  CD2 HIS A  94       8.463 -11.613  18.669  1.00 95.70           C  
ATOM    753  ND1 HIS A  94       6.440 -11.921  19.578  1.00 95.70           N  
ATOM    754  CE1 HIS A  94       6.456 -10.753  18.920  1.00 95.70           C  
ATOM    755  NE2 HIS A  94       7.644 -10.570  18.334  1.00 95.70           N  
ATOM    756  N   LYS A  95       8.374 -15.051  23.314  1.00 94.48           N  
ATOM    757  CA  LYS A  95       8.946 -16.268  23.925  1.00 94.48           C  
ATOM    758  C   LYS A  95       9.200 -17.363  22.891  1.00 94.48           C  
ATOM    759  CB  LYS A  95       8.014 -16.801  25.016  1.00 94.48           C  
ATOM    760  O   LYS A  95      10.160 -18.117  23.006  1.00 94.48           O  
ATOM    761  CG  LYS A  95       7.917 -15.842  26.205  1.00 94.48           C  
ATOM    762  CD  LYS A  95       6.959 -16.419  27.248  1.00 94.48           C  
ATOM    763  CE  LYS A  95       6.812 -15.427  28.400  1.00 94.48           C  
ATOM    764  NZ  LYS A  95       5.758 -15.867  29.343  1.00 94.48           N  
ATOM    765  N   GLU A  96       8.326 -17.445  21.892  1.00 94.21           N  
ATOM    766  CA  GLU A  96       8.439 -18.350  20.755  1.00 94.21           C  
ATOM    767  C   GLU A  96       8.556 -17.535  19.467  1.00 94.21           C  
ATOM    768  CB  GLU A  96       7.215 -19.264  20.667  1.00 94.21           C  
ATOM    769  O   GLU A  96       7.638 -16.799  19.102  1.00 94.21           O  
ATOM    770  CG  GLU A  96       7.119 -20.322  21.772  1.00 94.21           C  
ATOM    771  CD  GLU A  96       5.876 -21.195  21.549  1.00 94.21           C  
ATOM    772  OE1 GLU A  96       5.118 -21.402  22.520  1.00 94.21           O  
ATOM    773  OE2 GLU A  96       5.663 -21.608  20.380  1.00 94.21           O  
ATOM    774  N   PHE A  97       9.666 -17.704  18.755  1.00 96.33           N  
ATOM    775  CA  PHE A  97       9.991 -16.945  17.550  1.00 96.33           C  
ATOM    776  C   PHE A  97      10.619 -17.836  16.475  1.00 96.33           C  
ATOM    777  CB  PHE A  97      10.919 -15.784  17.926  1.00 96.33           C  
ATOM    778  O   PHE A  97      11.077 -18.947  16.748  1.00 96.33           O  
ATOM    779  CG  PHE A  97      12.194 -16.179  18.645  1.00 96.33           C  
ATOM    780  CD1 PHE A  97      12.270 -16.100  20.048  1.00 96.33           C  
ATOM    781  CD2 PHE A  97      13.314 -16.606  17.909  1.00 96.33           C  
ATOM    782  CE1 PHE A  97      13.463 -16.435  20.708  1.00 96.33           C  
ATOM    783  CE2 PHE A  97      14.510 -16.938  18.568  1.00 96.33           C  
ATOM    784  CZ  PHE A  97      14.584 -16.852  19.969  1.00 96.33           C  
ATOM    785  N   PHE A  98      10.653 -17.345  15.238  1.00 96.87           N  
ATOM    786  CA  PHE A  98      11.262 -18.029  14.100  1.00 96.87           C  
ATOM    787  C   PHE A  98      12.700 -17.590  13.817  1.00 96.87           C  
ATOM    788  CB  PHE A  98      10.411 -17.771  12.856  1.00 96.87           C  
ATOM    789  O   PHE A  98      13.490 -18.396  13.323  1.00 96.87           O  
ATOM    790  CG  PHE A  98       9.015 -18.347  12.917  1.00 96.87           C  
ATOM    791  CD1 PHE A  98       8.825 -19.728  12.726  1.00 96.87           C  
ATOM    792  CD2 PHE A  98       7.908 -17.510  13.144  1.00 96.87           C  
ATOM    793  CE1 PHE A  98       7.527 -20.266  12.720  1.00 96.87           C  
ATOM    794  CE2 PHE A  98       6.610 -18.048  13.125  1.00 96.87           C  
ATOM    795  CZ  PHE A  98       6.420 -19.422  12.902  1.00 96.87           C  
ATOM    796  N   VAL A  99      13.019 -16.317  14.050  1.00 95.04           N  
ATOM    797  CA  VAL A  99      14.297 -15.683  13.705  1.00 95.04           C  
ATOM    798  C   VAL A  99      14.943 -15.042  14.930  1.00 95.04           C  
ATOM    799  CB  VAL A  99      14.123 -14.642  12.575  1.00 95.04           C  
ATOM    800  O   VAL A  99      16.111 -15.315  15.199  1.00 95.04           O  
ATOM    801  CG1 VAL A  99      15.495 -14.134  12.110  1.00 95.04           C  
ATOM    802  CG2 VAL A  99      13.402 -15.220  11.346  1.00 95.04           C  
ATOM    803  N   SER A 100      14.206 -14.217  15.678  1.00 95.75           N  
ATOM    804  CA  SER A 100      14.722 -13.503  16.856  1.00 95.75           C  
ATOM    805  C   SER A 100      13.609 -13.121  17.830  1.00 95.75           C  
ATOM    806  CB  SER A 100      15.462 -12.229  16.424  1.00 95.75           C  
ATOM    807  O   SER A 100      12.462 -12.968  17.417  1.00 95.75           O  
ATOM    808  OG  SER A 100      14.637 -11.379  15.644  1.00 95.75           O  
ATOM    809  N   GLU A 101      13.954 -12.879  19.098  1.00 96.41           N  
ATOM    810  CA  GLU A 101      12.990 -12.460  20.129  1.00 96.41           C  
ATOM    811  C   GLU A 101      12.262 -11.145  19.800  1.00 96.41           C  
ATOM    812  CB  GLU A 101      13.674 -12.384  21.507  1.00 96.41           C  
ATOM    813  O   GLU A 101      11.119 -10.979  20.209  1.00 96.41           O  
ATOM    814  CG  GLU A 101      14.755 -11.291  21.647  1.00 96.41           C  
ATOM    815  CD  GLU A 101      15.297 -11.175  23.084  1.00 96.41           C  
ATOM    816  OE1 GLU A 101      15.575 -10.039  23.550  1.00 96.41           O  
ATOM    817  OE2 GLU A 101      15.409 -12.221  23.761  1.00 96.41           O  
ATOM    818  N   ASP A 102      12.883 -10.253  19.021  1.00 96.03           N  
ATOM    819  CA  ASP A 102      12.318  -8.958  18.608  1.00 96.03           C  
ATOM    820  C   ASP A 102      11.705  -8.986  17.190  1.00 96.03           C  
ATOM    821  CB  ASP A 102      13.397  -7.867  18.705  1.00 96.03           C  
ATOM    822  O   ASP A 102      11.516  -7.938  16.560  1.00 96.03           O  
ATOM    823  CG  ASP A 102      14.130  -7.819  20.049  1.00 96.03           C  
ATOM    824  OD1 ASP A 102      13.527  -7.385  21.059  1.00 96.03           O  
ATOM    825  OD2 ASP A 102      15.328  -8.179  20.040  1.00 96.03           O  
ATOM    826  N   GLU A 103      11.453 -10.176  16.623  1.00 97.45           N  
ATOM    827  CA  GLU A 103      10.877 -10.274  15.279  1.00 97.45           C  
ATOM    828  C   GLU A 103       9.492  -9.620  15.191  1.00 97.45           C  
ATOM    829  CB  GLU A 103      10.890 -11.713  14.741  1.00 97.45           C  
ATOM    830  O   GLU A 103       8.783  -9.436  16.174  1.00 97.45           O  
ATOM    831  CG  GLU A 103       9.866 -12.670  15.377  1.00 97.45           C  
ATOM    832  CD  GLU A 103      10.048 -14.109  14.876  1.00 97.45           C  
ATOM    833  OE1 GLU A 103       9.171 -14.965  15.101  1.00 97.45           O  
ATOM    834  OE2 GLU A 103      11.080 -14.428  14.243  1.00 97.45           O  
ATOM    835  N   LYS A 104       9.090  -9.228  13.988  1.00 98.02           N  
ATOM    836  CA  LYS A 104       7.823  -8.543  13.748  1.00 98.02           C  
ATOM    837  C   LYS A 104       6.998  -9.290  12.726  1.00 98.02           C  
ATOM    838  CB  LYS A 104       8.075  -7.091  13.347  1.00 98.02           C  
ATOM    839  O   LYS A 104       7.522  -9.813  11.739  1.00 98.02           O  
ATOM    840  CG  LYS A 104       8.746  -6.306  14.478  1.00 98.02           C  
ATOM    841  CD  LYS A 104       8.749  -4.809  14.158  1.00 98.02           C  
ATOM    842  CE  LYS A 104       9.553  -4.020  15.199  1.00 98.02           C  
ATOM    843  NZ  LYS A 104       8.932  -4.099  16.545  1.00 98.02           N  
ATOM    844  N   TYR A 105       5.693  -9.290  12.949  1.00 98.16           N  
ATOM    845  CA  TYR A 105       4.743 -10.038  12.150  1.00 98.16           C  
ATOM    846  C   TYR A 105       3.902  -9.111  11.282  1.00 98.16           C  
ATOM    847  CB  TYR A 105       3.884 -10.904  13.066  1.00 98.16           C  
ATOM    848  O   TYR A 105       3.464  -8.040  11.710  1.00 98.16           O  
ATOM    849  CG  TYR A 105       4.691 -11.913  13.856  1.00 98.16           C  
ATOM    850  CD1 TYR A 105       5.051 -13.136  13.263  1.00 98.16           C  
ATOM    851  CD2 TYR A 105       5.096 -11.628  15.174  1.00 98.16           C  
ATOM    852  CE1 TYR A 105       5.709 -14.123  14.020  1.00 98.16           C  
ATOM    853  CE2 TYR A 105       5.802 -12.594  15.912  1.00 98.16           C  
ATOM    854  OH  TYR A 105       6.593 -14.844  16.125  1.00 98.16           O  
ATOM    855  CZ  TYR A 105       6.062 -13.861  15.359  1.00 98.16           C  
ATOM    856  N   TYR A 106       3.645  -9.555  10.054  1.00 98.36           N  
ATOM    857  CA  TYR A 106       2.711  -8.899   9.152  1.00 98.36           C  
ATOM    858  C   TYR A 106       1.827  -9.894   8.418  1.00 98.36           C  
ATOM    859  CB  TYR A 106       3.460  -8.038   8.144  1.00 98.36           C  
ATOM    860  O   TYR A 106       2.294 -10.706   7.608  1.00 98.36           O  
ATOM    861  CG  TYR A 106       2.554  -7.206   7.265  1.00 98.36           C  
ATOM    862  CD1 TYR A 106       2.537  -7.415   5.874  1.00 98.36           C  
ATOM    863  CD2 TYR A 106       1.720  -6.237   7.847  1.00 98.36           C  
ATOM    864  CE1 TYR A 106       1.680  -6.655   5.061  1.00 98.36           C  
ATOM    865  CE2 TYR A 106       0.872  -5.461   7.042  1.00 98.36           C  
ATOM    866  OH  TYR A 106       0.097  -4.872   4.869  1.00 98.36           O  
ATOM    867  CZ  TYR A 106       0.860  -5.672   5.650  1.00 98.36           C  
ATOM    868  N   LEU A 107       0.524  -9.773   8.633  1.00 98.18           N  
ATOM    869  CA  LEU A 107      -0.485 -10.447   7.838  1.00 98.18           C  
ATOM    870  C   LEU A 107      -0.945  -9.546   6.695  1.00 98.18           C  
ATOM    871  CB  LEU A 107      -1.645 -10.881   8.739  1.00 98.18           C  
ATOM    872  O   LEU A 107      -1.370  -8.410   6.893  1.00 98.18           O  
ATOM    873  CG  LEU A 107      -2.777 -11.634   8.015  1.00 98.18           C  
ATOM    874  CD1 LEU A 107      -2.320 -12.984   7.458  1.00 98.18           C  
ATOM    875  CD2 LEU A 107      -3.951 -11.883   8.959  1.00 98.18           C  
ATOM    876  N   ARG A 108      -0.938 -10.122   5.496  1.00 97.10           N  
ATOM    877  CA  ARG A 108      -1.741  -9.688   4.355  1.00 97.10           C  
ATOM    878  C   ARG A 108      -2.581 -10.887   3.949  1.00 97.10           C  
ATOM    879  CB  ARG A 108      -0.808  -9.224   3.222  1.00 97.10           C  
ATOM    880  O   ARG A 108      -2.019 -11.830   3.391  1.00 97.10           O  
ATOM    881  CG  ARG A 108      -1.571  -8.908   1.925  1.00 97.10           C  
ATOM    882  CD  ARG A 108      -0.619  -8.470   0.803  1.00 97.10           C  
ATOM    883  NE  ARG A 108      -1.338  -7.952  -0.385  1.00 97.10           N  
ATOM    884  NH1 ARG A 108      -1.697  -9.941  -1.454  1.00 97.10           N  
ATOM    885  NH2 ARG A 108      -2.284  -8.036  -2.463  1.00 97.10           N  
ATOM    886  CZ  ARG A 108      -1.772  -8.643  -1.427  1.00 97.10           C  
ATOM    887  N   SER A 109      -3.884 -10.875   4.226  1.00 96.16           N  
ATOM    888  CA  SER A 109      -4.732 -11.995   3.814  1.00 96.16           C  
ATOM    889  C   SER A 109      -4.751 -12.142   2.287  1.00 96.16           C  
ATOM    890  CB  SER A 109      -6.135 -11.931   4.430  1.00 96.16           C  
ATOM    891  O   SER A 109      -4.635 -11.173   1.535  1.00 96.16           O  
ATOM    892  OG  SER A 109      -6.993 -11.022   3.770  1.00 96.16           O  
ATOM    893  N   LEU A 110      -4.836 -13.384   1.826  1.00 94.19           N  
ATOM    894  CA  LEU A 110      -4.939 -13.763   0.412  1.00 94.19           C  
ATOM    895  C   LEU A 110      -6.265 -14.490   0.193  1.00 94.19           C  
ATOM    896  CB  LEU A 110      -3.762 -14.684   0.050  1.00 94.19           C  
ATOM    897  O   LEU A 110      -6.837 -14.935   1.173  1.00 94.19           O  
ATOM    898  CG  LEU A 110      -2.366 -14.105   0.321  1.00 94.19           C  
ATOM    899  CD1 LEU A 110      -1.294 -15.124  -0.065  1.00 94.19           C  
ATOM    900  CD2 LEU A 110      -2.128 -12.829  -0.482  1.00 94.19           C  
ATOM    901  N   GLY A 111      -6.751 -14.672  -1.034  1.00 93.52           N  
ATOM    902  CA  GLY A 111      -7.902 -15.564  -1.252  1.00 93.52           C  
ATOM    903  C   GLY A 111      -7.647 -16.998  -0.755  1.00 93.52           C  
ATOM    904  O   GLY A 111      -6.495 -17.378  -0.537  1.00 93.52           O  
ATOM    905  N   GLU A 112      -8.713 -17.784  -0.570  1.00 92.02           N  
ATOM    906  CA  GLU A 112      -8.620 -19.182  -0.102  1.00 92.02           C  
ATOM    907  C   GLU A 112      -7.719 -20.033  -1.017  1.00 92.02           C  
ATOM    908  CB  GLU A 112     -10.022 -19.810   0.000  1.00 92.02           C  
ATOM    909  O   GLU A 112      -6.793 -20.677  -0.527  1.00 92.02           O  
ATOM    910  CG  GLU A 112     -10.916 -19.214   1.104  1.00 92.02           C  
ATOM    911  CD  GLU A 112     -10.397 -19.440   2.535  1.00 92.02           C  
ATOM    912  OE1 GLU A 112     -10.686 -18.589   3.409  1.00 92.02           O  
ATOM    913  OE2 GLU A 112      -9.681 -20.425   2.801  1.00 92.02           O  
ATOM    914  N   ASP A 113      -7.895 -19.962  -2.345  1.00 92.30           N  
ATOM    915  CA  ASP A 113      -6.835 -20.299  -3.304  1.00 92.30           C  
ATOM    916  C   ASP A 113      -6.266 -19.005  -3.905  1.00 92.30           C  
ATOM    917  CB  ASP A 113      -7.332 -21.267  -4.399  1.00 92.30           C  
ATOM    918  O   ASP A 113      -6.860 -18.449  -4.830  1.00 92.30           O  
ATOM    919  CG  ASP A 113      -6.208 -21.770  -5.335  1.00 92.30           C  
ATOM    920  OD1 ASP A 113      -5.097 -21.186  -5.387  1.00 92.30           O  
ATOM    921  OD2 ASP A 113      -6.391 -22.792  -6.044  1.00 92.30           O  
ATOM    922  N   PRO A 114      -5.080 -18.527  -3.483  1.00 90.77           N  
ATOM    923  CA  PRO A 114      -4.498 -17.291  -4.004  1.00 90.77           C  
ATOM    924  C   PRO A 114      -4.246 -17.288  -5.518  1.00 90.77           C  
ATOM    925  CB  PRO A 114      -3.184 -17.109  -3.240  1.00 90.77           C  
ATOM    926  O   PRO A 114      -3.922 -16.241  -6.070  1.00 90.77           O  
ATOM    927  CG  PRO A 114      -3.396 -17.888  -1.944  1.00 90.77           C  
ATOM    928  CD  PRO A 114      -4.293 -19.041  -2.375  1.00 90.77           C  
ATOM    929  N   ARG A 115      -4.339 -18.434  -6.207  1.00 91.46           N  
ATOM    930  CA  ARG A 115      -4.210 -18.527  -7.673  1.00 91.46           C  
ATOM    931  C   ARG A 115      -5.519 -18.239  -8.409  1.00 91.46           C  
ATOM    932  CB  ARG A 115      -3.718 -19.926  -8.067  1.00 91.46           C  
ATOM    933  O   ARG A 115      -5.482 -18.058  -9.622  1.00 91.46           O  
ATOM    934  CG  ARG A 115      -2.383 -20.318  -7.412  1.00 91.46           C  
ATOM    935  CD  ARG A 115      -2.078 -21.799  -7.640  1.00 91.46           C  
ATOM    936  NE  ARG A 115      -3.081 -22.638  -6.964  1.00 91.46           N  
ATOM    937  NH1 ARG A 115      -2.178 -24.700  -7.413  1.00 91.46           N  
ATOM    938  NH2 ARG A 115      -4.138 -24.515  -6.325  1.00 91.46           N  
ATOM    939  CZ  ARG A 115      -3.120 -23.950  -6.902  1.00 91.46           C  
ATOM    940  N   LYS A 116      -6.659 -18.259  -7.712  1.00 93.14           N  
ATOM    941  CA  LYS A 116      -8.004 -18.137  -8.307  1.00 93.14           C  
ATOM    942  C   LYS A 116      -8.899 -17.134  -7.586  1.00 93.14           C  
ATOM    943  CB  LYS A 116      -8.689 -19.507  -8.300  1.00 93.14           C  
ATOM    944  O   LYS A 116      -9.705 -16.473  -8.230  1.00 93.14           O  
ATOM    945  CG  LYS A 116      -7.928 -20.554  -9.123  1.00 93.14           C  
ATOM    946  CD  LYS A 116      -8.691 -21.876  -9.084  1.00 93.14           C  
ATOM    947  CE  LYS A 116      -7.902 -22.957  -9.820  1.00 93.14           C  
ATOM    948  NZ  LYS A 116      -8.598 -24.258  -9.707  1.00 93.14           N  
ATOM    949  N   ASP A 117      -8.723 -17.001  -6.279  1.00 95.40           N  
ATOM    950  CA  ASP A 117      -9.562 -16.191  -5.416  1.00 95.40           C  
ATOM    951  C   ASP A 117      -8.851 -14.899  -5.015  1.00 95.40           C  
ATOM    952  CB  ASP A 117      -9.978 -17.001  -4.183  1.00 95.40           C  
ATOM    953  O   ASP A 117      -7.701 -14.892  -4.567  1.00 95.40           O  
ATOM    954  CG  ASP A 117     -10.730 -18.280  -4.549  1.00 95.40           C  
ATOM    955  OD1 ASP A 117     -11.663 -18.191  -5.380  1.00 95.40           O  
ATOM    956  OD2 ASP A 117     -10.367 -19.329  -3.974  1.00 95.40           O  
ATOM    957  N   VAL A 118      -9.578 -13.792  -5.134  1.00 96.62           N  
ATOM    958  CA  VAL A 118      -9.222 -12.526  -4.489  1.00 96.62           C  
ATOM    959  C   VAL A 118      -9.445 -12.627  -2.978  1.00 96.62           C  
ATOM    960  CB  VAL A 118     -10.011 -11.346  -5.085  1.00 96.62           C  
ATOM    961  O   VAL A 118     -10.279 -13.406  -2.508  1.00 96.62           O  
ATOM    962  CG1 VAL A 118      -9.643 -11.121  -6.554  1.00 96.62           C  
ATOM    963  CG2 VAL A 118     -11.532 -11.517  -4.972  1.00 96.62           C  
ATOM    964  N   ALA A 119      -8.719 -11.826  -2.199  1.00 97.41           N  
ATOM    965  CA  ALA A 119      -8.944 -11.747  -0.759  1.00 97.41           C  
ATOM    966  C   ALA A 119     -10.331 -11.155  -0.450  1.00 97.41           C  
ATOM    967  CB  ALA A 119      -7.827 -10.920  -0.123  1.00 97.41           C  
ATOM    968  O   ALA A 119     -10.711 -10.113  -0.985  1.00 97.41           O  
ATOM    969  N   ASP A 120     -11.079 -11.793   0.444  1.00 97.27           N  
ATOM    970  CA  ASP A 120     -12.333 -11.258   0.973  1.00 97.27           C  
ATOM    971  C   ASP A 120     -12.455 -11.663   2.442  1.00 97.27           C  
ATOM    972  CB  ASP A 120     -13.536 -11.719   0.128  1.00 97.27           C  
ATOM    973  O   ASP A 120     -12.755 -12.819   2.751  1.00 97.27           O  
ATOM    974  CG  ASP A 120     -14.867 -11.050   0.521  1.00 97.27           C  
ATOM    975  OD1 ASP A 120     -15.019 -10.582   1.671  1.00 97.27           O  
ATOM    976  OD2 ASP A 120     -15.793 -11.031  -0.324  1.00 97.27           O  
ATOM    977  N   ILE A 121     -12.229 -10.717   3.358  1.00 96.28           N  
ATOM    978  CA  ILE A 121     -12.300 -10.950   4.803  1.00 96.28           C  
ATOM    979  C   ILE A 121     -13.629 -11.594   5.215  1.00 96.28           C  
ATOM    980  CB  ILE A 121     -12.042  -9.631   5.568  1.00 96.28           C  
ATOM    981  O   ILE A 121     -13.640 -12.447   6.096  1.00 96.28           O  
ATOM    982  CG1 ILE A 121     -11.792  -9.922   7.063  1.00 96.28           C  
ATOM    983  CG2 ILE A 121     -13.184  -8.614   5.383  1.00 96.28           C  
ATOM    984  CD1 ILE A 121     -11.412  -8.678   7.870  1.00 96.28           C  
ATOM    985  N   ARG A 122     -14.736 -11.279   4.527  1.00 94.81           N  
ATOM    986  CA  ARG A 122     -16.073 -11.815   4.826  1.00 94.81           C  
ATOM    987  C   ARG A 122     -16.190 -13.299   4.474  1.00 94.81           C  
ATOM    988  CB  ARG A 122     -17.137 -11.022   4.049  1.00 94.81           C  
ATOM    989  O   ARG A 122     -17.023 -13.989   5.054  1.00 94.81           O  
ATOM    990  CG  ARG A 122     -17.070  -9.495   4.254  1.00 94.81           C  
ATOM    991  CD  ARG A 122     -17.980  -8.743   3.274  1.00 94.81           C  
ATOM    992  NE  ARG A 122     -17.540  -8.938   1.878  1.00 94.81           N  
ATOM    993  NH1 ARG A 122     -19.052  -7.552   0.804  1.00 94.81           N  
ATOM    994  NH2 ARG A 122     -17.574  -8.732  -0.372  1.00 94.81           N  
ATOM    995  CZ  ARG A 122     -18.059  -8.401   0.786  1.00 94.81           C  
ATOM    996  N   LYS A 123     -15.387 -13.781   3.519  1.00 94.99           N  
ATOM    997  CA  LYS A 123     -15.295 -15.204   3.147  1.00 94.99           C  
ATOM    998  C   LYS A 123     -14.282 -15.936   4.017  1.00 94.99           C  
ATOM    999  CB  LYS A 123     -14.910 -15.360   1.668  1.00 94.99           C  
ATOM   1000  O   LYS A 123     -14.540 -17.050   4.454  1.00 94.99           O  
ATOM   1001  CG  LYS A 123     -15.954 -14.770   0.713  1.00 94.99           C  
ATOM   1002  CD  LYS A 123     -15.534 -15.013  -0.741  1.00 94.99           C  
ATOM   1003  CE  LYS A 123     -16.483 -14.280  -1.691  1.00 94.99           C  
ATOM   1004  NZ  LYS A 123     -16.020 -14.389  -3.095  1.00 94.99           N  
ATOM   1005  N   GLN A 124     -13.148 -15.294   4.279  1.00 94.48           N  
ATOM   1006  CA  GLN A 124     -12.043 -15.903   5.010  1.00 94.48           C  
ATOM   1007  C   GLN A 124     -12.292 -15.989   6.516  1.00 94.48           C  
ATOM   1008  CB  GLN A 124     -10.780 -15.087   4.761  1.00 94.48           C  
ATOM   1009  O   GLN A 124     -11.837 -16.934   7.156  1.00 94.48           O  
ATOM   1010  CG  GLN A 124     -10.355 -15.078   3.293  1.00 94.48           C  
ATOM   1011  CD  GLN A 124      -9.062 -14.311   3.175  1.00 94.48           C  
ATOM   1012  NE2 GLN A 124      -7.984 -14.979   3.492  1.00 94.48           N  
ATOM   1013  OE1 GLN A 124      -8.998 -13.128   2.858  1.00 94.48           O  
ATOM   1014  N   PHE A 125     -12.992 -15.006   7.073  1.00 95.45           N  
ATOM   1015  CA  PHE A 125     -13.327 -14.896   8.487  1.00 95.45           C  
ATOM   1016  C   PHE A 125     -14.831 -14.610   8.616  1.00 95.45           C  
ATOM   1017  CB  PHE A 125     -12.450 -13.820   9.142  1.00 95.45           C  
ATOM   1018  O   PHE A 125     -15.230 -13.510   9.000  1.00 95.45           O  
ATOM   1019  CG  PHE A 125     -10.966 -14.118   9.081  1.00 95.45           C  
ATOM   1020  CD1 PHE A 125     -10.358 -14.877  10.098  1.00 95.45           C  
ATOM   1021  CD2 PHE A 125     -10.196 -13.658   7.996  1.00 95.45           C  
ATOM   1022  CE1 PHE A 125      -8.987 -15.175  10.029  1.00 95.45           C  
ATOM   1023  CE2 PHE A 125      -8.828 -13.974   7.915  1.00 95.45           C  
ATOM   1024  CZ  PHE A 125      -8.223 -14.725   8.938  1.00 95.45           C  
ATOM   1025  N   PRO A 126     -15.700 -15.583   8.277  1.00 95.14           N  
ATOM   1026  CA  PRO A 126     -17.147 -15.368   8.206  1.00 95.14           C  
ATOM   1027  C   PRO A 126     -17.760 -14.934   9.543  1.00 95.14           C  
ATOM   1028  CB  PRO A 126     -17.727 -16.698   7.711  1.00 95.14           C  
ATOM   1029  O   PRO A 126     -18.749 -14.206   9.547  1.00 95.14           O  
ATOM   1030  CG  PRO A 126     -16.677 -17.734   8.111  1.00 95.14           C  
ATOM   1031  CD  PRO A 126     -15.371 -16.964   7.953  1.00 95.14           C  
ATOM   1032  N   LEU A 127     -17.150 -15.314  10.670  1.00 95.38           N  
ATOM   1033  CA  LEU A 127     -17.575 -14.885  12.004  1.00 95.38           C  
ATOM   1034  C   LEU A 127     -17.296 -13.396  12.284  1.00 95.38           C  
ATOM   1035  CB  LEU A 127     -16.891 -15.771  13.055  1.00 95.38           C  
ATOM   1036  O   LEU A 127     -17.984 -12.804  13.105  1.00 95.38           O  
ATOM   1037  CG  LEU A 127     -17.231 -17.270  13.001  1.00 95.38           C  
ATOM   1038  CD1 LEU A 127     -16.454 -18.011  14.087  1.00 95.38           C  
ATOM   1039  CD2 LEU A 127     -18.723 -17.534  13.211  1.00 95.38           C  
ATOM   1040  N   LEU A 128     -16.347 -12.779  11.570  1.00 95.19           N  
ATOM   1041  CA  LEU A 128     -16.058 -11.341  11.653  1.00 95.19           C  
ATOM   1042  C   LEU A 128     -16.911 -10.511  10.682  1.00 95.19           C  
ATOM   1043  CB  LEU A 128     -14.558 -11.091  11.395  1.00 95.19           C  
ATOM   1044  O   LEU A 128     -16.951  -9.288  10.791  1.00 95.19           O  
ATOM   1045  CG  LEU A 128     -13.584 -11.774  12.372  1.00 95.19           C  
ATOM   1046  CD1 LEU A 128     -12.142 -11.433  11.989  1.00 95.19           C  
ATOM   1047  CD2 LEU A 128     -13.790 -11.321  13.816  1.00 95.19           C  
ATOM   1048  N   LYS A 129     -17.613 -11.148   9.730  1.00 94.29           N  
ATOM   1049  CA  LYS A 129     -18.398 -10.460   8.689  1.00 94.29           C  
ATOM   1050  C   LYS A 129     -19.426  -9.487   9.272  1.00 94.29           C  
ATOM   1051  CB  LYS A 129     -19.090 -11.509   7.801  1.00 94.29           C  
ATOM   1052  O   LYS A 129     -19.631  -8.426   8.700  1.00 94.29           O  
ATOM   1053  CG  LYS A 129     -19.972 -10.880   6.710  1.00 94.29           C  
ATOM   1054  CD  LYS A 129     -20.690 -11.947   5.880  1.00 94.29           C  
ATOM   1055  CE  LYS A 129     -21.613 -11.243   4.878  1.00 94.29           C  
ATOM   1056  NZ  LYS A 129     -22.443 -12.212   4.121  1.00 94.29           N  
ATOM   1057  N   GLY A 130     -20.089  -9.865  10.366  1.00 94.91           N  
ATOM   1058  CA  GLY A 130     -21.110  -9.033  11.013  1.00 94.91           C  
ATOM   1059  C   GLY A 130     -20.545  -7.861  11.817  1.00 94.91           C  
ATOM   1060  O   GLY A 130     -21.301  -6.967  12.184  1.00 94.91           O  
ATOM   1061  N   ASP A 131     -19.237  -7.855  12.084  1.00 97.52           N  
ATOM   1062  CA  ASP A 131     -18.606  -6.824  12.903  1.00 97.52           C  
ATOM   1063  C   ASP A 131     -18.146  -5.613  12.091  1.00 97.52           C  
ATOM   1064  CB  ASP A 131     -17.402  -7.399  13.656  1.00 97.52           C  
ATOM   1065  O   ASP A 131     -17.961  -4.544  12.662  1.00 97.52           O  
ATOM   1066  CG  ASP A 131     -17.732  -8.501  14.659  1.00 97.52           C  
ATOM   1067  OD1 ASP A 131     -18.842  -8.518  15.242  1.00 97.52           O  
ATOM   1068  OD2 ASP A 131     -16.809  -9.297  14.934  1.00 97.52           O  
ATOM   1069  N   ILE A 132     -17.939  -5.764  10.780  1.00 97.38           N  
ATOM   1070  CA  ILE A 132     -17.396  -4.706   9.928  1.00 97.38           C  
ATOM   1071  C   ILE A 132     -18.376  -4.305   8.825  1.00 97.38           C  
ATOM   1072  CB  ILE A 132     -15.988  -5.070   9.411  1.00 97.38           C  
ATOM   1073  O   ILE A 132     -18.883  -5.145   8.080  1.00 97.38           O  
ATOM   1074  CG1 ILE A 132     -15.358  -3.840   8.720  1.00 97.38           C  
ATOM   1075  CG2 ILE A 132     -15.988  -6.311   8.494  1.00 97.38           C  
ATOM   1076  CD1 ILE A 132     -13.856  -3.981   8.452  1.00 97.38           C  
ATOM   1077  N   LYS A 133     -18.597  -2.997   8.689  1.00 96.76           N  
ATOM   1078  CA  LYS A 133     -19.300  -2.374   7.566  1.00 96.76           C  
ATOM   1079  C   LYS A 133     -18.295  -1.668   6.666  1.00 96.76           C  
ATOM   1080  CB  LYS A 133     -20.360  -1.391   8.068  1.00 96.76           C  
ATOM   1081  O   LYS A 133     -17.392  -0.982   7.138  1.00 96.76           O  
ATOM   1082  CG  LYS A 133     -21.467  -2.069   8.887  1.00 96.76           C  
ATOM   1083  CD  LYS A 133     -22.470  -0.991   9.295  1.00 96.76           C  
ATOM   1084  CE  LYS A 133     -23.549  -1.514  10.237  1.00 96.76           C  
ATOM   1085  NZ  LYS A 133     -24.382  -0.372  10.678  1.00 96.76           N  
ATOM   1086  N   PHE A 134     -18.429  -1.870   5.360  1.00 96.12           N  
ATOM   1087  CA  PHE A 134     -17.575  -1.215   4.373  1.00 96.12           C  
ATOM   1088  C   PHE A 134     -18.193   0.132   3.981  1.00 96.12           C  
ATOM   1089  CB  PHE A 134     -17.388  -2.129   3.155  1.00 96.12           C  
ATOM   1090  O   PHE A 134     -19.401   0.174   3.759  1.00 96.12           O  
ATOM   1091  CG  PHE A 134     -16.576  -3.402   3.369  1.00 96.12           C  
ATOM   1092  CD1 PHE A 134     -15.961  -3.709   4.604  1.00 96.12           C  
ATOM   1093  CD2 PHE A 134     -16.409  -4.282   2.283  1.00 96.12           C  
ATOM   1094  CE1 PHE A 134     -15.206  -4.883   4.750  1.00 96.12           C  
ATOM   1095  CE2 PHE A 134     -15.656  -5.460   2.431  1.00 96.12           C  
ATOM   1096  CZ  PHE A 134     -15.058  -5.760   3.665  1.00 96.12           C  
ATOM   1097  N   PRO A 135     -17.404   1.214   3.850  1.00 95.11           N  
ATOM   1098  CA  PRO A 135     -17.925   2.482   3.352  1.00 95.11           C  
ATOM   1099  C   PRO A 135     -18.517   2.330   1.939  1.00 95.11           C  
ATOM   1100  CB  PRO A 135     -16.744   3.458   3.395  1.00 95.11           C  
ATOM   1101  O   PRO A 135     -17.814   1.967   0.995  1.00 95.11           O  
ATOM   1102  CG  PRO A 135     -15.787   2.848   4.420  1.00 95.11           C  
ATOM   1103  CD  PRO A 135     -16.020   1.351   4.279  1.00 95.11           C  
ATOM   1104  N   GLU A 136     -19.808   2.627   1.780  1.00 92.49           N  
ATOM   1105  CA  GLU A 136     -20.579   2.391   0.544  1.00 92.49           C  
ATOM   1106  C   GLU A 136     -20.443   3.532  -0.486  1.00 92.49           C  
ATOM   1107  CB  GLU A 136     -22.050   2.077   0.872  1.00 92.49           C  
ATOM   1108  O   GLU A 136     -21.417   4.010  -1.071  1.00 92.49           O  
ATOM   1109  CG  GLU A 136     -22.225   0.824   1.745  1.00 92.49           C  
ATOM   1110  CD  GLU A 136     -23.699   0.416   1.910  1.00 92.49           C  
ATOM   1111  OE1 GLU A 136     -23.939  -0.782   2.188  1.00 92.49           O  
ATOM   1112  OE2 GLU A 136     -24.580   1.295   1.765  1.00 92.49           O  
ATOM   1113  N   PHE A 137     -19.223   4.018  -0.726  1.00 95.10           N  
ATOM   1114  CA  PHE A 137     -18.995   5.083  -1.711  1.00 95.10           C  
ATOM   1115  C   PHE A 137     -19.160   4.583  -3.150  1.00 95.10           C  
ATOM   1116  CB  PHE A 137     -17.612   5.708  -1.492  1.00 95.10           C  
ATOM   1117  O   PHE A 137     -19.835   5.204  -3.978  1.00 95.10           O  
ATOM   1118  CG  PHE A 137     -17.454   6.372  -0.138  1.00 95.10           C  
ATOM   1119  CD1 PHE A 137     -18.369   7.360   0.271  1.00 95.10           C  
ATOM   1120  CD2 PHE A 137     -16.406   5.997   0.721  1.00 95.10           C  
ATOM   1121  CE1 PHE A 137     -18.254   7.959   1.537  1.00 95.10           C  
ATOM   1122  CE2 PHE A 137     -16.288   6.596   1.987  1.00 95.10           C  
ATOM   1123  CZ  PHE A 137     -17.213   7.573   2.396  1.00 95.10           C  
ATOM   1124  N   PHE A 138     -18.573   3.425  -3.428  1.00 95.45           N  
ATOM   1125  CA  PHE A 138     -18.488   2.833  -4.757  1.00 95.45           C  
ATOM   1126  C   PHE A 138     -19.606   1.825  -4.999  1.00 95.45           C  
ATOM   1127  CB  PHE A 138     -17.107   2.202  -4.914  1.00 95.45           C  
ATOM   1128  O   PHE A 138     -20.290   1.389  -4.076  1.00 95.45           O  
ATOM   1129  CG  PHE A 138     -15.985   3.173  -4.628  1.00 95.45           C  
ATOM   1130  CD1 PHE A 138     -15.802   4.287  -5.462  1.00 95.45           C  
ATOM   1131  CD2 PHE A 138     -15.192   3.026  -3.475  1.00 95.45           C  
ATOM   1132  CE1 PHE A 138     -14.827   5.242  -5.143  1.00 95.45           C  
ATOM   1133  CE2 PHE A 138     -14.179   3.955  -3.187  1.00 95.45           C  
ATOM   1134  CZ  PHE A 138     -13.992   5.065  -4.025  1.00 95.45           C  
ATOM   1135  N   LYS A 139     -19.814   1.469  -6.266  1.00 94.57           N  
ATOM   1136  CA  LYS A 139     -20.800   0.450  -6.626  1.00 94.57           C  
ATOM   1137  C   LYS A 139     -20.227  -0.952  -6.402  1.00 94.57           C  
ATOM   1138  CB  LYS A 139     -21.243   0.637  -8.072  1.00 94.57           C  
ATOM   1139  O   LYS A 139     -19.027  -1.154  -6.583  1.00 94.57           O  
ATOM   1140  CG  LYS A 139     -21.687   2.060  -8.444  1.00 94.57           C  
ATOM   1141  CD  LYS A 139     -22.099   2.010  -9.911  1.00 94.57           C  
ATOM   1142  CE  LYS A 139     -22.547   3.334 -10.508  1.00 94.57           C  
ATOM   1143  NZ  LYS A 139     -22.851   3.099 -11.938  1.00 94.57           N  
ATOM   1144  N   GLU A 140     -21.078  -1.922  -6.076  1.00 94.16           N  
ATOM   1145  CA  GLU A 140     -20.655  -3.302  -5.782  1.00 94.16           C  
ATOM   1146  C   GLU A 140     -19.878  -3.936  -6.950  1.00 94.16           C  
ATOM   1147  CB  GLU A 140     -21.891  -4.145  -5.418  1.00 94.16           C  
ATOM   1148  O   GLU A 140     -18.905  -4.649  -6.728  1.00 94.16           O  
ATOM   1149  CG  GLU A 140     -21.578  -5.571  -4.914  1.00 94.16           C  
ATOM   1150  CD  GLU A 140     -20.818  -5.640  -3.571  1.00 94.16           C  
ATOM   1151  OE1 GLU A 140     -20.341  -6.747  -3.211  1.00 94.16           O  
ATOM   1152  OE2 GLU A 140     -20.732  -4.604  -2.879  1.00 94.16           O  
ATOM   1153  N   GLU A 141     -20.209  -3.623  -8.210  1.00 95.47           N  
ATOM   1154  CA  GLU A 141     -19.476  -4.139  -9.376  1.00 95.47           C  
ATOM   1155  C   GLU A 141     -18.021  -3.647  -9.479  1.00 95.47           C  
ATOM   1156  CB  GLU A 141     -20.237  -3.833 -10.680  1.00 95.47           C  
ATOM   1157  O   GLU A 141     -17.209  -4.235 -10.201  1.00 95.47           O  
ATOM   1158  CG  GLU A 141     -20.341  -2.345 -11.076  1.00 95.47           C  
ATOM   1159  CD  GLU A 141     -21.597  -1.632 -10.559  1.00 95.47           C  
ATOM   1160  OE1 GLU A 141     -21.983  -0.623 -11.199  1.00 95.47           O  
ATOM   1161  OE2 GLU A 141     -22.146  -2.058  -9.519  1.00 95.47           O  
ATOM   1162  N   GLN A 142     -17.679  -2.568  -8.769  1.00 96.63           N  
ATOM   1163  CA  GLN A 142     -16.315  -2.053  -8.690  1.00 96.63           C  
ATOM   1164  C   GLN A 142     -15.493  -2.772  -7.618  1.00 96.63           C  
ATOM   1165  CB  GLN A 142     -16.322  -0.539  -8.431  1.00 96.63           C  
ATOM   1166  O   GLN A 142     -14.273  -2.603  -7.601  1.00 96.63           O  
ATOM   1167  CG  GLN A 142     -17.015   0.257  -9.542  1.00 96.63           C  
ATOM   1168  CD  GLN A 142     -16.989   1.745  -9.228  1.00 96.63           C  
ATOM   1169  NE2 GLN A 142     -15.865   2.400  -9.431  1.00 96.63           N  
ATOM   1170  OE1 GLN A 142     -17.966   2.331  -8.778  1.00 96.63           O  
ATOM   1171  N   PHE A 143     -16.119  -3.558  -6.736  1.00 97.20           N  
ATOM   1172  CA  PHE A 143     -15.430  -4.238  -5.646  1.00 97.20           C  
ATOM   1173  C   PHE A 143     -14.336  -5.178  -6.178  1.00 97.20           C  
ATOM   1174  CB  PHE A 143     -16.434  -4.965  -4.746  1.00 97.20           C  
ATOM   1175  O   PHE A 143     -14.571  -6.109  -6.951  1.00 97.20           O  
ATOM   1176  CG  PHE A 143     -15.782  -5.726  -3.608  1.00 97.20           C  
ATOM   1177  CD1 PHE A 143     -15.582  -7.113  -3.728  1.00 97.20           C  
ATOM   1178  CD2 PHE A 143     -15.363  -5.058  -2.443  1.00 97.20           C  
ATOM   1179  CE1 PHE A 143     -14.975  -7.837  -2.687  1.00 97.20           C  
ATOM   1180  CE2 PHE A 143     -14.766  -5.787  -1.398  1.00 97.20           C  
ATOM   1181  CZ  PHE A 143     -14.571  -7.174  -1.517  1.00 97.20           C  
ATOM   1182  N   PHE A 144     -13.116  -4.857  -5.761  1.00 97.51           N  
ATOM   1183  CA  PHE A 144     -11.867  -5.598  -5.836  1.00 97.51           C  
ATOM   1184  C   PHE A 144     -11.799  -6.833  -4.942  1.00 97.51           C  
ATOM   1185  CB  PHE A 144     -11.283  -5.717  -7.228  1.00 97.51           C  
ATOM   1186  O   PHE A 144     -12.002  -7.990  -5.308  1.00 97.51           O  
ATOM   1187  CG  PHE A 144      -9.978  -6.493  -7.281  1.00 97.51           C  
ATOM   1188  CD1 PHE A 144      -8.902  -6.230  -6.403  1.00 97.51           C  
ATOM   1189  CD2 PHE A 144      -9.864  -7.518  -8.231  1.00 97.51           C  
ATOM   1190  CE1 PHE A 144      -7.738  -7.017  -6.461  1.00 97.51           C  
ATOM   1191  CE2 PHE A 144      -8.692  -8.280  -8.311  1.00 97.51           C  
ATOM   1192  CZ  PHE A 144      -7.639  -8.043  -7.415  1.00 97.51           C  
ATOM   1193  N   SER A 145     -11.369  -6.502  -3.735  1.00 97.87           N  
ATOM   1194  CA  SER A 145     -10.970  -7.393  -2.669  1.00 97.87           C  
ATOM   1195  C   SER A 145     -11.063  -6.618  -1.360  1.00 97.87           C  
ATOM   1196  CB  SER A 145      -9.537  -7.898  -2.903  1.00 97.87           C  
ATOM   1197  O   SER A 145     -11.013  -5.387  -1.341  1.00 97.87           O  
ATOM   1198  OG  SER A 145      -8.591  -6.854  -2.984  1.00 97.87           O  
ATOM   1199  N   SER A 146     -11.162  -7.343  -0.255  1.00 98.08           N  
ATOM   1200  CA  SER A 146     -10.992  -6.784   1.084  1.00 98.08           C  
ATOM   1201  C   SER A 146      -9.913  -7.589   1.791  1.00 98.08           C  
ATOM   1202  CB  SER A 146     -12.309  -6.756   1.856  1.00 98.08           C  
ATOM   1203  O   SER A 146     -10.092  -8.782   2.049  1.00 98.08           O  
ATOM   1204  OG  SER A 146     -12.805  -8.068   1.941  1.00 98.08           O  
ATOM   1205  N   VAL A 147      -8.781  -6.944   2.047  1.00 98.13           N  
ATOM   1206  CA  VAL A 147      -7.552  -7.562   2.533  1.00 98.13           C  
ATOM   1207  C   VAL A 147      -7.402  -7.269   4.016  1.00 98.13           C  
ATOM   1208  CB  VAL A 147      -6.339  -7.040   1.747  1.00 98.13           C  
ATOM   1209  O   VAL A 147      -7.276  -6.111   4.417  1.00 98.13           O  
ATOM   1210  CG1 VAL A 147      -5.053  -7.715   2.217  1.00 98.13           C  
ATOM   1211  CG2 VAL A 147      -6.448  -7.300   0.240  1.00 98.13           C  
ATOM   1212  N   PHE A 148      -7.372  -8.324   4.823  1.00 97.89           N  
ATOM   1213  CA  PHE A 148      -7.164  -8.215   6.258  1.00 97.89           C  
ATOM   1214  C   PHE A 148      -5.678  -7.999   6.559  1.00 97.89           C  
ATOM   1215  CB  PHE A 148      -7.725  -9.463   6.951  1.00 97.89           C  
ATOM   1216  O   PHE A 148      -4.821  -8.736   6.051  1.00 97.89           O  
ATOM   1217  CG  PHE A 148      -7.951  -9.382   8.449  1.00 97.89           C  
ATOM   1218  CD1 PHE A 148      -8.209 -10.573   9.152  1.00 97.89           C  
ATOM   1219  CD2 PHE A 148      -8.025  -8.152   9.134  1.00 97.89           C  
ATOM   1220  CE1 PHE A 148      -8.547 -10.540  10.513  1.00 97.89           C  
ATOM   1221  CE2 PHE A 148      -8.362  -8.124  10.492  1.00 97.89           C  
ATOM   1222  CZ  PHE A 148      -8.612  -9.313  11.191  1.00 97.89           C  
ATOM   1223  N   ARG A 149      -5.373  -6.972   7.357  1.00 98.39           N  
ATOM   1224  CA  ARG A 149      -4.019  -6.580   7.747  1.00 98.39           C  
ATOM   1225  C   ARG A 149      -3.868  -6.633   9.260  1.00 98.39           C  
ATOM   1226  CB  ARG A 149      -3.676  -5.169   7.243  1.00 98.39           C  
ATOM   1227  O   ARG A 149      -4.652  -6.016   9.976  1.00 98.39           O  
ATOM   1228  CG  ARG A 149      -3.907  -4.908   5.750  1.00 98.39           C  
ATOM   1229  CD  ARG A 149      -3.086  -5.801   4.813  1.00 98.39           C  
ATOM   1230  NE  ARG A 149      -3.155  -5.258   3.440  1.00 98.39           N  
ATOM   1231  NH1 ARG A 149      -1.086  -5.833   2.610  1.00 98.39           N  
ATOM   1232  NH2 ARG A 149      -2.516  -4.734   1.322  1.00 98.39           N  
ATOM   1233  CZ  ARG A 149      -2.260  -5.296   2.470  1.00 98.39           C  
ATOM   1234  N   ILE A 150      -2.822  -7.312   9.717  1.00 98.43           N  
ATOM   1235  CA  ILE A 150      -2.393  -7.317  11.120  1.00 98.43           C  
ATOM   1236  C   ILE A 150      -0.895  -7.047  11.137  1.00 98.43           C  
ATOM   1237  CB  ILE A 150      -2.765  -8.630  11.844  1.00 98.43           C  
ATOM   1238  O   ILE A 150      -0.164  -7.647  10.349  1.00 98.43           O  
ATOM   1239  CG1 ILE A 150      -4.292  -8.850  11.749  1.00 98.43           C  
ATOM   1240  CG2 ILE A 150      -2.290  -8.585  13.306  1.00 98.43           C  
ATOM   1241  CD1 ILE A 150      -4.807 -10.080  12.493  1.00 98.43           C  
ATOM   1242  N   SER A 151      -0.446  -6.128  11.980  1.00 98.19           N  
ATOM   1243  CA  SER A 151       0.939  -5.659  12.007  1.00 98.19           C  
ATOM   1244  C   SER A 151       1.434  -5.474  13.432  1.00 98.19           C  
ATOM   1245  CB  SER A 151       1.060  -4.336  11.243  1.00 98.19           C  
ATOM   1246  O   SER A 151       0.743  -4.866  14.250  1.00 98.19           O  
ATOM   1247  OG  SER A 151       0.062  -3.418  11.646  1.00 98.19           O  
ATOM   1248  N   SER A 152       2.654  -5.939  13.700  1.00 98.34           N  
ATOM   1249  CA  SER A 152       3.341  -5.647  14.958  1.00 98.34           C  
ATOM   1250  C   SER A 152       3.680  -4.160  15.118  1.00 98.34           C  
ATOM   1251  CB  SER A 152       4.623  -6.472  15.089  1.00 98.34           C  
ATOM   1252  O   SER A 152       3.927  -3.485  14.109  1.00 98.34           O  
ATOM   1253  OG  SER A 152       4.326  -7.847  15.180  1.00 98.34           O  
ATOM   1254  N   PRO A 153       3.773  -3.662  16.368  1.00 97.61           N  
ATOM   1255  CA  PRO A 153       4.252  -2.312  16.649  1.00 97.61           C  
ATOM   1256  C   PRO A 153       5.637  -2.062  16.042  1.00 97.61           C  
ATOM   1257  CB  PRO A 153       4.304  -2.175  18.176  1.00 97.61           C  
ATOM   1258  O   PRO A 153       6.509  -2.936  16.034  1.00 97.61           O  
ATOM   1259  CG  PRO A 153       3.479  -3.338  18.723  1.00 97.61           C  
ATOM   1260  CD  PRO A 153       3.487  -4.378  17.608  1.00 97.61           C  
ATOM   1261  N   GLY A 154       5.855  -0.861  15.524  1.00 96.28           N  
ATOM   1262  CA  GLY A 154       7.079  -0.407  14.868  1.00 96.28           C  
ATOM   1263  C   GLY A 154       7.331  -0.965  13.463  1.00 96.28           C  
ATOM   1264  O   GLY A 154       8.328  -0.592  12.851  1.00 96.28           O  
ATOM   1265  N   LEU A 155       6.494  -1.861  12.926  1.00 96.97           N  
ATOM   1266  CA  LEU A 155       6.721  -2.423  11.592  1.00 96.97           C  
ATOM   1267  C   LEU A 155       6.443  -1.385  10.491  1.00 96.97           C  
ATOM   1268  CB  LEU A 155       5.859  -3.678  11.403  1.00 96.97           C  
ATOM   1269  O   LEU A 155       5.360  -0.800  10.437  1.00 96.97           O  
ATOM   1270  CG  LEU A 155       6.216  -4.417  10.102  1.00 96.97           C  
ATOM   1271  CD1 LEU A 155       7.398  -5.366  10.294  1.00 96.97           C  
ATOM   1272  CD2 LEU A 155       5.014  -5.213   9.632  1.00 96.97           C  
ATOM   1273  N   GLN A 156       7.391  -1.232   9.567  1.00 97.19           N  
ATOM   1274  CA  GLN A 156       7.288  -0.380   8.387  1.00 97.19           C  
ATOM   1275  C   GLN A 156       7.236  -1.222   7.105  1.00 97.19           C  
ATOM   1276  CB  GLN A 156       8.462   0.609   8.377  1.00 97.19           C  
ATOM   1277  O   GLN A 156       8.132  -2.023   6.828  1.00 97.19           O  
ATOM   1278  CG  GLN A 156       8.415   1.552   7.167  1.00 97.19           C  
ATOM   1279  CD  GLN A 156       9.699   2.353   6.993  1.00 97.19           C  
ATOM   1280  NE2 GLN A 156      10.289   2.260   5.821  1.00 97.19           N  
ATOM   1281  OE1 GLN A 156      10.228   2.996   7.887  1.00 97.19           O  
ATOM   1282  N   LEU A 157       6.220  -0.978   6.276  1.00 96.53           N  
ATOM   1283  CA  LEU A 157       6.126  -1.521   4.920  1.00 96.53           C  
ATOM   1284  C   LEU A 157       6.877  -0.632   3.923  1.00 96.53           C  
ATOM   1285  CB  LEU A 157       4.652  -1.677   4.514  1.00 96.53           C  
ATOM   1286  O   LEU A 157       6.850   0.593   4.026  1.00 96.53           O  
ATOM   1287  CG  LEU A 157       3.836  -2.596   5.438  1.00 96.53           C  
ATOM   1288  CD1 LEU A 157       2.386  -2.620   4.961  1.00 96.53           C  
ATOM   1289  CD2 LEU A 157       4.369  -4.032   5.461  1.00 96.53           C  
ATOM   1290  N   TRP A 158       7.514  -1.247   2.924  1.00 96.19           N  
ATOM   1291  CA  TRP A 158       8.207  -0.524   1.854  1.00 96.19           C  
ATOM   1292  C   TRP A 158       7.249   0.389   1.075  1.00 96.19           C  
ATOM   1293  CB  TRP A 158       8.902  -1.511   0.899  1.00 96.19           C  
ATOM   1294  O   TRP A 158       6.067   0.080   0.893  1.00 96.19           O  
ATOM   1295  CG  TRP A 158       7.962  -2.444   0.198  1.00 96.19           C  
ATOM   1296  CD1 TRP A 158       7.294  -2.170  -0.944  1.00 96.19           C  
ATOM   1297  CD2 TRP A 158       7.430  -3.708   0.681  1.00 96.19           C  
ATOM   1298  CE2 TRP A 158       6.404  -4.135  -0.216  1.00 96.19           C  
ATOM   1299  CE3 TRP A 158       7.680  -4.510   1.815  1.00 96.19           C  
ATOM   1300  NE1 TRP A 158       6.321  -3.128  -1.158  1.00 96.19           N  
ATOM   1301  CH2 TRP A 158       5.923  -6.071   1.152  1.00 96.19           C  
ATOM   1302  CZ2 TRP A 158       5.656  -5.301   0.006  1.00 96.19           C  
ATOM   1303  CZ3 TRP A 158       6.940  -5.684   2.043  1.00 96.19           C  
ATOM   1304  N   THR A 159       7.781   1.483   0.534  1.00 97.83           N  
ATOM   1305  CA  THR A 159       7.011   2.390  -0.322  1.00 97.83           C  
ATOM   1306  C   THR A 159       6.624   1.688  -1.627  1.00 97.83           C  
ATOM   1307  CB  THR A 159       7.799   3.670  -0.617  1.00 97.83           C  
ATOM   1308  O   THR A 159       7.489   1.191  -2.356  1.00 97.83           O  
ATOM   1309  CG2 THR A 159       6.953   4.737  -1.305  1.00 97.83           C  
ATOM   1310  OG1 THR A 159       8.331   4.214   0.572  1.00 97.83           O  
ATOM   1311  N   HIS A 160       5.330   1.642  -1.932  1.00 97.50           N  
ATOM   1312  CA  HIS A 160       4.770   1.045  -3.151  1.00 97.50           C  
ATOM   1313  C   HIS A 160       3.481   1.755  -3.558  1.00 97.50           C  
ATOM   1314  CB  HIS A 160       4.503  -0.452  -2.937  1.00 97.50           C  
ATOM   1315  O   HIS A 160       2.972   2.567  -2.796  1.00 97.50           O  
ATOM   1316  CG  HIS A 160       3.497  -0.775  -1.856  1.00 97.50           C  
ATOM   1317  CD2 HIS A 160       2.248  -1.318  -2.029  1.00 97.50           C  
ATOM   1318  ND1 HIS A 160       3.681  -0.611  -0.500  1.00 97.50           N  
ATOM   1319  CE1 HIS A 160       2.570  -1.029   0.123  1.00 97.50           C  
ATOM   1320  NE2 HIS A 160       1.708  -1.548  -0.760  1.00 97.50           N  
ATOM   1321  N   TYR A 161       2.956   1.448  -4.741  1.00 97.73           N  
ATOM   1322  CA  TYR A 161       1.624   1.880  -5.161  1.00 97.73           C  
ATOM   1323  C   TYR A 161       0.710   0.680  -5.402  1.00 97.73           C  
ATOM   1324  CB  TYR A 161       1.711   2.768  -6.407  1.00 97.73           C  
ATOM   1325  O   TYR A 161       1.181  -0.418  -5.712  1.00 97.73           O  
ATOM   1326  CG  TYR A 161       2.179   2.056  -7.665  1.00 97.73           C  
ATOM   1327  CD1 TYR A 161       3.554   1.971  -7.941  1.00 97.73           C  
ATOM   1328  CD2 TYR A 161       1.251   1.488  -8.560  1.00 97.73           C  
ATOM   1329  CE1 TYR A 161       4.010   1.404  -9.143  1.00 97.73           C  
ATOM   1330  CE2 TYR A 161       1.704   0.870  -9.743  1.00 97.73           C  
ATOM   1331  OH  TYR A 161       3.510   0.301 -11.206  1.00 97.73           O  
ATOM   1332  CZ  TYR A 161       3.080   0.848 -10.044  1.00 97.73           C  
ATOM   1333  N   ASP A 162      -0.594   0.926  -5.301  1.00 97.36           N  
ATOM   1334  CA  ASP A 162      -1.641  -0.010  -5.701  1.00 97.36           C  
ATOM   1335  C   ASP A 162      -2.267   0.447  -7.025  1.00 97.36           C  
ATOM   1336  CB  ASP A 162      -2.710  -0.124  -4.607  1.00 97.36           C  
ATOM   1337  O   ASP A 162      -2.400   1.641  -7.294  1.00 97.36           O  
ATOM   1338  CG  ASP A 162      -2.192  -0.726  -3.296  1.00 97.36           C  
ATOM   1339  OD1 ASP A 162      -1.484  -1.757  -3.353  1.00 97.36           O  
ATOM   1340  OD2 ASP A 162      -2.587  -0.190  -2.232  1.00 97.36           O  
ATOM   1341  N   VAL A 163      -2.675  -0.500  -7.869  1.00 97.18           N  
ATOM   1342  CA  VAL A 163      -3.242  -0.211  -9.202  1.00 97.18           C  
ATOM   1343  C   VAL A 163      -4.728   0.186  -9.132  1.00 97.18           C  
ATOM   1344  CB  VAL A 163      -2.993  -1.421 -10.128  1.00 97.18           C  
ATOM   1345  O   VAL A 163      -5.312   0.695 -10.092  1.00 97.18           O  
ATOM   1346  CG1 VAL A 163      -3.470  -1.160 -11.558  1.00 97.18           C  
ATOM   1347  CG2 VAL A 163      -1.492  -1.737 -10.218  1.00 97.18           C  
ATOM   1348  N   MET A 164      -5.357  -0.039  -7.982  1.00 97.81           N  
ATOM   1349  CA  MET A 164      -6.769   0.217  -7.711  1.00 97.81           C  
ATOM   1350  C   MET A 164      -6.932   1.247  -6.596  1.00 97.81           C  
ATOM   1351  CB  MET A 164      -7.453  -1.108  -7.356  1.00 97.81           C  
ATOM   1352  O   MET A 164      -6.001   1.502  -5.836  1.00 97.81           O  
ATOM   1353  CG  MET A 164      -7.560  -2.017  -8.582  1.00 97.81           C  
ATOM   1354  SD  MET A 164      -8.535  -3.503  -8.264  1.00 97.81           S  
ATOM   1355  CE  MET A 164      -8.051  -4.508  -9.689  1.00 97.81           C  
ATOM   1356  N   ASP A 165      -8.128   1.825  -6.499  1.00 98.20           N  
ATOM   1357  CA  ASP A 165      -8.482   2.686  -5.373  1.00 98.20           C  
ATOM   1358  C   ASP A 165      -8.524   1.861  -4.092  1.00 98.20           C  
ATOM   1359  CB  ASP A 165      -9.841   3.353  -5.635  1.00 98.20           C  
ATOM   1360  O   ASP A 165      -9.028   0.740  -4.100  1.00 98.20           O  
ATOM   1361  CG  ASP A 165      -9.748   4.471  -6.665  1.00 98.20           C  
ATOM   1362  OD1 ASP A 165      -8.638   4.971  -6.927  1.00 98.20           O  
ATOM   1363  OD2 ASP A 165     -10.776   4.915  -7.218  1.00 98.20           O  
ATOM   1364  N   ASN A 166      -8.005   2.406  -2.998  1.00 98.33           N  
ATOM   1365  CA  ASN A 166      -7.861   1.701  -1.732  1.00 98.33           C  
ATOM   1366  C   ASN A 166      -8.493   2.527  -0.605  1.00 98.33           C  
ATOM   1367  CB  ASN A 166      -6.361   1.404  -1.556  1.00 98.33           C  
ATOM   1368  O   ASN A 166      -8.131   3.682  -0.391  1.00 98.33           O  
ATOM   1369  CG  ASN A 166      -5.965   0.704  -0.271  1.00 98.33           C  
ATOM   1370  ND2 ASN A 166      -4.690   0.418  -0.118  1.00 98.33           N  
ATOM   1371  OD1 ASN A 166      -6.762   0.384   0.601  1.00 98.33           O  
ATOM   1372  N   LEU A 167      -9.447   1.935   0.110  1.00 98.43           N  
ATOM   1373  CA  LEU A 167      -9.913   2.431   1.401  1.00 98.43           C  
ATOM   1374  C   LEU A 167      -9.200   1.638   2.496  1.00 98.43           C  
ATOM   1375  CB  LEU A 167     -11.443   2.306   1.511  1.00 98.43           C  
ATOM   1376  O   LEU A 167      -9.520   0.469   2.722  1.00 98.43           O  
ATOM   1377  CG  LEU A 167     -12.250   3.148   0.509  1.00 98.43           C  
ATOM   1378  CD1 LEU A 167     -13.738   2.854   0.695  1.00 98.43           C  
ATOM   1379  CD2 LEU A 167     -12.044   4.650   0.705  1.00 98.43           C  
ATOM   1380  N   LEU A 168      -8.232   2.261   3.165  1.00 98.72           N  
ATOM   1381  CA  LEU A 168      -7.571   1.698   4.337  1.00 98.72           C  
ATOM   1382  C   LEU A 168      -8.367   2.070   5.588  1.00 98.72           C  
ATOM   1383  CB  LEU A 168      -6.111   2.186   4.392  1.00 98.72           C  
ATOM   1384  O   LEU A 168      -8.302   3.204   6.051  1.00 98.72           O  
ATOM   1385  CG  LEU A 168      -5.370   1.840   5.701  1.00 98.72           C  
ATOM   1386  CD1 LEU A 168      -5.337   0.338   6.014  1.00 98.72           C  
ATOM   1387  CD2 LEU A 168      -3.925   2.333   5.619  1.00 98.72           C  
ATOM   1388  N   ILE A 169      -9.084   1.097   6.140  1.00 98.58           N  
ATOM   1389  CA  ILE A 169      -9.777   1.211   7.422  1.00 98.58           C  
ATOM   1390  C   ILE A 169      -8.794   0.862   8.537  1.00 98.58           C  
ATOM   1391  CB  ILE A 169     -11.012   0.287   7.460  1.00 98.58           C  
ATOM   1392  O   ILE A 169      -8.252  -0.251   8.561  1.00 98.58           O  
ATOM   1393  CG1 ILE A 169     -11.993   0.604   6.308  1.00 98.58           C  
ATOM   1394  CG2 ILE A 169     -11.713   0.439   8.820  1.00 98.58           C  
ATOM   1395  CD1 ILE A 169     -13.093  -0.447   6.140  1.00 98.58           C  
ATOM   1396  N   GLN A 170      -8.591   1.785   9.471  1.00 98.66           N  
ATOM   1397  CA  GLN A 170      -7.820   1.552  10.683  1.00 98.66           C  
ATOM   1398  C   GLN A 170      -8.768   1.126  11.810  1.00 98.66           C  
ATOM   1399  CB  GLN A 170      -7.001   2.818  10.978  1.00 98.66           C  
ATOM   1400  O   GLN A 170      -9.590   1.906  12.276  1.00 98.66           O  
ATOM   1401  CG  GLN A 170      -6.081   2.684  12.195  1.00 98.66           C  
ATOM   1402  CD  GLN A 170      -5.085   1.535  12.099  1.00 98.66           C  
ATOM   1403  NE2 GLN A 170      -4.583   1.111  13.221  1.00 98.66           N  
ATOM   1404  OE1 GLN A 170      -4.761   0.977  11.054  1.00 98.66           O  
ATOM   1405  N   VAL A 171      -8.693  -0.142  12.223  1.00 98.42           N  
ATOM   1406  CA  VAL A 171      -9.638  -0.720  13.196  1.00 98.42           C  
ATOM   1407  C   VAL A 171      -9.091  -0.656  14.618  1.00 98.42           C  
ATOM   1408  CB  VAL A 171     -10.029  -2.165  12.828  1.00 98.42           C  
ATOM   1409  O   VAL A 171      -9.813  -0.286  15.536  1.00 98.42           O  
ATOM   1410  CG1 VAL A 171     -11.077  -2.696  13.809  1.00 98.42           C  
ATOM   1411  CG2 VAL A 171     -10.628  -2.250  11.416  1.00 98.42           C  
ATOM   1412  N   THR A 172      -7.815  -0.999  14.798  1.00 97.88           N  
ATOM   1413  CA  THR A 172      -7.154  -1.043  16.110  1.00 97.88           C  
ATOM   1414  C   THR A 172      -5.737  -0.516  15.989  1.00 97.88           C  
ATOM   1415  CB  THR A 172      -7.082  -2.474  16.663  1.00 97.88           C  
ATOM   1416  O   THR A 172      -5.039  -0.879  15.040  1.00 97.88           O  
ATOM   1417  CG2 THR A 172      -6.589  -2.545  18.107  1.00 97.88           C  
ATOM   1418  OG1 THR A 172      -8.346  -3.088  16.602  1.00 97.88           O  
ATOM   1419  N   GLY A 173      -5.315   0.285  16.965  1.00 97.59           N  
ATOM   1420  CA  GLY A 173      -3.980   0.875  17.052  1.00 97.59           C  
ATOM   1421  C   GLY A 173      -3.804   2.113  16.178  1.00 97.59           C  
ATOM   1422  O   GLY A 173      -4.764   2.607  15.576  1.00 97.59           O  
ATOM   1423  N   LYS A 174      -2.557   2.572  16.060  1.00 98.42           N  
ATOM   1424  CA  LYS A 174      -2.171   3.750  15.275  1.00 98.42           C  
ATOM   1425  C   LYS A 174      -1.231   3.414  14.125  1.00 98.42           C  
ATOM   1426  CB  LYS A 174      -1.566   4.819  16.193  1.00 98.42           C  
ATOM   1427  O   LYS A 174      -0.347   2.559  14.247  1.00 98.42           O  
ATOM   1428  CG  LYS A 174      -2.595   5.287  17.229  1.00 98.42           C  
ATOM   1429  CD  LYS A 174      -2.054   6.465  18.035  1.00 98.42           C  
ATOM   1430  CE  LYS A 174      -3.027   6.752  19.178  1.00 98.42           C  
ATOM   1431  NZ  LYS A 174      -3.054   8.192  19.512  1.00 98.42           N  
ATOM   1432  N   LYS A 175      -1.417   4.094  12.992  1.00 98.41           N  
ATOM   1433  CA  LYS A 175      -0.536   3.987  11.821  1.00 98.41           C  
ATOM   1434  C   LYS A 175      -0.150   5.356  11.300  1.00 98.41           C  
ATOM   1435  CB  LYS A 175      -1.190   3.184  10.688  1.00 98.41           C  
ATOM   1436  O   LYS A 175      -1.017   6.164  11.005  1.00 98.41           O  
ATOM   1437  CG  LYS A 175      -1.319   1.699  11.032  1.00 98.41           C  
ATOM   1438  CD  LYS A 175      -1.800   0.903   9.818  1.00 98.41           C  
ATOM   1439  CE  LYS A 175      -1.927  -0.573  10.211  1.00 98.41           C  
ATOM   1440  NZ  LYS A 175      -3.300  -1.069   9.969  1.00 98.41           N  
ATOM   1441  N   ARG A 176       1.134   5.561  11.047  1.00 98.23           N  
ATOM   1442  CA  ARG A 176       1.628   6.685  10.256  1.00 98.23           C  
ATOM   1443  C   ARG A 176       1.687   6.279   8.788  1.00 98.23           C  
ATOM   1444  CB  ARG A 176       2.967   7.125  10.846  1.00 98.23           C  
ATOM   1445  O   ARG A 176       2.262   5.244   8.445  1.00 98.23           O  
ATOM   1446  CG  ARG A 176       3.617   8.276  10.081  1.00 98.23           C  
ATOM   1447  CD  ARG A 176       4.921   8.655  10.785  1.00 98.23           C  
ATOM   1448  NE  ARG A 176       5.643   9.654   9.989  1.00 98.23           N  
ATOM   1449  NH1 ARG A 176       7.786   8.984  10.291  1.00 98.23           N  
ATOM   1450  NH2 ARG A 176       7.332  10.557   8.779  1.00 98.23           N  
ATOM   1451  CZ  ARG A 176       6.916   9.732   9.691  1.00 98.23           C  
ATOM   1452  N   VAL A 177       1.089   7.086   7.919  1.00 98.64           N  
ATOM   1453  CA  VAL A 177       1.072   6.862   6.471  1.00 98.64           C  
ATOM   1454  C   VAL A 177       1.695   8.056   5.764  1.00 98.64           C  
ATOM   1455  CB  VAL A 177      -0.342   6.566   5.936  1.00 98.64           C  
ATOM   1456  O   VAL A 177       1.210   9.181   5.881  1.00 98.64           O  
ATOM   1457  CG1 VAL A 177      -0.259   6.154   4.459  1.00 98.64           C  
ATOM   1458  CG2 VAL A 177      -1.022   5.431   6.714  1.00 98.64           C  
ATOM   1459  N   VAL A 178       2.752   7.790   4.996  1.00 98.15           N  
ATOM   1460  CA  VAL A 178       3.404   8.769   4.121  1.00 98.15           C  
ATOM   1461  C   VAL A 178       3.091   8.418   2.675  1.00 98.15           C  
ATOM   1462  CB  VAL A 178       4.923   8.848   4.352  1.00 98.15           C  
ATOM   1463  O   VAL A 178       3.348   7.302   2.231  1.00 98.15           O  
ATOM   1464  CG1 VAL A 178       5.531   9.977   3.505  1.00 98.15           C  
ATOM   1465  CG2 VAL A 178       5.259   9.114   5.824  1.00 98.15           C  
ATOM   1466  N   LEU A 179       2.544   9.373   1.938  1.00 98.49           N  
ATOM   1467  CA  LEU A 179       2.080   9.251   0.565  1.00 98.49           C  
ATOM   1468  C   LEU A 179       2.890  10.153  -0.369  1.00 98.49           C  
ATOM   1469  CB  LEU A 179       0.584   9.596   0.505  1.00 98.49           C  
ATOM   1470  O   LEU A 179       3.300  11.253   0.005  1.00 98.49           O  
ATOM   1471  CG  LEU A 179      -0.325   8.572   1.208  1.00 98.49           C  
ATOM   1472  CD1 LEU A 179      -1.291   9.289   2.150  1.00 98.49           C  
ATOM   1473  CD2 LEU A 179      -1.142   7.775   0.193  1.00 98.49           C  
ATOM   1474  N   PHE A 180       3.059   9.707  -1.611  1.00 97.82           N  
ATOM   1475  CA  PHE A 180       3.670  10.484  -2.686  1.00 97.82           C  
ATOM   1476  C   PHE A 180       2.792  10.419  -3.931  1.00 97.82           C  
ATOM   1477  CB  PHE A 180       5.086   9.996  -3.010  1.00 97.82           C  
ATOM   1478  O   PHE A 180       2.214   9.373  -4.249  1.00 97.82           O  
ATOM   1479  CG  PHE A 180       6.020   9.851  -1.828  1.00 97.82           C  
ATOM   1480  CD1 PHE A 180       6.938  10.876  -1.551  1.00 97.82           C  
ATOM   1481  CD2 PHE A 180       6.002   8.691  -1.030  1.00 97.82           C  
ATOM   1482  CE1 PHE A 180       7.862  10.728  -0.505  1.00 97.82           C  
ATOM   1483  CE2 PHE A 180       6.889   8.568   0.055  1.00 97.82           C  
ATOM   1484  CZ  PHE A 180       7.823   9.586   0.315  1.00 97.82           C  
ATOM   1485  N   SER A 181       2.719  11.537  -4.651  1.00 96.61           N  
ATOM   1486  CA  SER A 181       1.948  11.608  -5.889  1.00 96.61           C  
ATOM   1487  C   SER A 181       2.494  10.622  -6.934  1.00 96.61           C  
ATOM   1488  CB  SER A 181       1.962  13.035  -6.448  1.00 96.61           C  
ATOM   1489  O   SER A 181       3.715  10.459  -7.040  1.00 96.61           O  
ATOM   1490  OG  SER A 181       1.445  13.020  -7.763  1.00 96.61           O  
ATOM   1491  N   PRO A 182       1.636  10.034  -7.794  1.00 96.44           N  
ATOM   1492  CA  PRO A 182       2.076   9.328  -8.997  1.00 96.44           C  
ATOM   1493  C   PRO A 182       3.077  10.133  -9.847  1.00 96.44           C  
ATOM   1494  CB  PRO A 182       0.798   9.049  -9.794  1.00 96.44           C  
ATOM   1495  O   PRO A 182       3.939   9.559 -10.512  1.00 96.44           O  
ATOM   1496  CG  PRO A 182      -0.316   9.065  -8.751  1.00 96.44           C  
ATOM   1497  CD  PRO A 182       0.183  10.045  -7.698  1.00 96.44           C  
ATOM   1498  N   ARG A 183       2.997  11.473  -9.818  1.00 94.05           N  
ATOM   1499  CA  ARG A 183       3.896  12.375 -10.559  1.00 94.05           C  
ATOM   1500  C   ARG A 183       5.320  12.403 -10.009  1.00 94.05           C  
ATOM   1501  CB  ARG A 183       3.324  13.796 -10.553  1.00 94.05           C  
ATOM   1502  O   ARG A 183       6.248  12.729 -10.749  1.00 94.05           O  
ATOM   1503  CG  ARG A 183       1.945  13.866 -11.216  1.00 94.05           C  
ATOM   1504  CD  ARG A 183       1.536  15.330 -11.324  1.00 94.05           C  
ATOM   1505  NE  ARG A 183       0.193  15.480 -11.906  1.00 94.05           N  
ATOM   1506  NH1 ARG A 183       0.329  17.737 -12.121  1.00 94.05           N  
ATOM   1507  NH2 ARG A 183      -1.459  16.704 -12.917  1.00 94.05           N  
ATOM   1508  CZ  ARG A 183      -0.311  16.628 -12.311  1.00 94.05           C  
ATOM   1509  N   ASP A 184       5.500  12.010  -8.753  1.00 95.24           N  
ATOM   1510  CA  ASP A 184       6.809  11.916  -8.114  1.00 95.24           C  
ATOM   1511  C   ASP A 184       7.512  10.581  -8.399  1.00 95.24           C  
ATOM   1512  CB  ASP A 184       6.691  12.211  -6.609  1.00 95.24           C  
ATOM   1513  O   ASP A 184       8.637  10.391  -7.947  1.00 95.24           O  
ATOM   1514  CG  ASP A 184       6.425  13.689  -6.300  1.00 95.24           C  
ATOM   1515  OD1 ASP A 184       6.810  14.554  -7.119  1.00 95.24           O  
ATOM   1516  OD2 ASP A 184       5.930  13.961  -5.186  1.00 95.24           O  
ATOM   1517  N   ALA A 185       6.925   9.676  -9.199  1.00 96.03           N  
ATOM   1518  CA  ALA A 185       7.497   8.362  -9.526  1.00 96.03           C  
ATOM   1519  C   ALA A 185       8.987   8.412  -9.927  1.00 96.03           C  
ATOM   1520  CB  ALA A 185       6.669   7.748 -10.663  1.00 96.03           C  
ATOM   1521  O   ALA A 185       9.782   7.584  -9.483  1.00 96.03           O  
ATOM   1522  N   GLN A 186       9.389   9.417 -10.715  1.00 93.85           N  
ATOM   1523  CA  GLN A 186      10.779   9.603 -11.163  1.00 93.85           C  
ATOM   1524  C   GLN A 186      11.764   9.978 -10.038  1.00 93.85           C  
ATOM   1525  CB  GLN A 186      10.820  10.641 -12.297  1.00 93.85           C  
ATOM   1526  O   GLN A 186      12.974   9.857 -10.209  1.00 93.85           O  
ATOM   1527  CG  GLN A 186      10.384  12.049 -11.855  1.00 93.85           C  
ATOM   1528  CD  GLN A 186      10.474  13.092 -12.964  1.00 93.85           C  
ATOM   1529  NE2 GLN A 186      10.044  14.304 -12.704  1.00 93.85           N  
ATOM   1530  OE1 GLN A 186      10.919  12.858 -14.078  1.00 93.85           O  
ATOM   1531  N   TYR A 187      11.265  10.438  -8.892  1.00 96.81           N  
ATOM   1532  CA  TYR A 187      12.054  10.799  -7.714  1.00 96.81           C  
ATOM   1533  C   TYR A 187      12.111   9.672  -6.676  1.00 96.81           C  
ATOM   1534  CB  TYR A 187      11.463  12.073  -7.096  1.00 96.81           C  
ATOM   1535  O   TYR A 187      12.887   9.759  -5.728  1.00 96.81           O  
ATOM   1536  CG  TYR A 187      11.278  13.248  -8.041  1.00 96.81           C  
ATOM   1537  CD1 TYR A 187      12.253  13.571  -9.008  1.00 96.81           C  
ATOM   1538  CD2 TYR A 187      10.104  14.016  -7.954  1.00 96.81           C  
ATOM   1539  CE1 TYR A 187      12.053  14.660  -9.878  1.00 96.81           C  
ATOM   1540  CE2 TYR A 187       9.897  15.103  -8.818  1.00 96.81           C  
ATOM   1541  OH  TYR A 187      10.683  16.487 -10.607  1.00 96.81           O  
ATOM   1542  CZ  TYR A 187      10.877  15.433  -9.774  1.00 96.81           C  
ATOM   1543  N   LEU A 188      11.312   8.614  -6.848  1.00 97.23           N  
ATOM   1544  CA  LEU A 188      11.163   7.530  -5.876  1.00 97.23           C  
ATOM   1545  C   LEU A 188      12.080   6.330  -6.130  1.00 97.23           C  
ATOM   1546  CB  LEU A 188       9.688   7.097  -5.808  1.00 97.23           C  
ATOM   1547  O   LEU A 188      12.008   5.380  -5.361  1.00 97.23           O  
ATOM   1548  CG  LEU A 188       8.722   8.183  -5.309  1.00 97.23           C  
ATOM   1549  CD1 LEU A 188       7.302   7.635  -5.349  1.00 97.23           C  
ATOM   1550  CD2 LEU A 188       9.015   8.649  -3.886  1.00 97.23           C  
ATOM   1551  N   TYR A 189      12.936   6.350  -7.158  1.00 97.02           N  
ATOM   1552  CA  TYR A 189      13.898   5.270  -7.444  1.00 97.02           C  
ATOM   1553  C   TYR A 189      13.227   3.891  -7.464  1.00 97.02           C  
ATOM   1554  CB  TYR A 189      15.075   5.339  -6.461  1.00 97.02           C  
ATOM   1555  O   TYR A 189      13.397   3.076  -6.558  1.00 97.02           O  
ATOM   1556  CG  TYR A 189      15.871   6.614  -6.595  1.00 97.02           C  
ATOM   1557  CD1 TYR A 189      16.985   6.639  -7.452  1.00 97.02           C  
ATOM   1558  CD2 TYR A 189      15.482   7.774  -5.899  1.00 97.02           C  
ATOM   1559  CE1 TYR A 189      17.723   7.822  -7.609  1.00 97.02           C  
ATOM   1560  CE2 TYR A 189      16.198   8.970  -6.081  1.00 97.02           C  
ATOM   1561  OH  TYR A 189      18.049  10.116  -7.106  1.00 97.02           O  
ATOM   1562  CZ  TYR A 189      17.320   8.988  -6.933  1.00 97.02           C  
ATOM   1563  N   LEU A 190      12.361   3.677  -8.455  1.00 96.18           N  
ATOM   1564  CA  LEU A 190      11.495   2.505  -8.497  1.00 96.18           C  
ATOM   1565  C   LEU A 190      12.193   1.287  -9.110  1.00 96.18           C  
ATOM   1566  CB  LEU A 190      10.189   2.825  -9.242  1.00 96.18           C  
ATOM   1567  O   LEU A 190      12.752   1.360 -10.202  1.00 96.18           O  
ATOM   1568  CG  LEU A 190       9.379   3.987  -8.645  1.00 96.18           C  
ATOM   1569  CD1 LEU A 190       8.172   4.263  -9.535  1.00 96.18           C  
ATOM   1570  CD2 LEU A 190       8.895   3.692  -7.223  1.00 96.18           C  
ATOM   1571  N   LYS A 191      12.033   0.132  -8.459  1.00 93.47           N  
ATOM   1572  CA  LYS A 191      12.307  -1.196  -9.010  1.00 93.47           C  
ATOM   1573  C   LYS A 191      11.008  -1.996  -9.069  1.00 93.47           C  
ATOM   1574  CB  LYS A 191      13.399  -1.868  -8.176  1.00 93.47           C  
ATOM   1575  O   LYS A 191      10.523  -2.516  -8.062  1.00 93.47           O  
ATOM   1576  CG  LYS A 191      13.878  -3.172  -8.829  1.00 93.47           C  
ATOM   1577  CD  LYS A 191      15.059  -3.723  -8.033  1.00 93.47           C  
ATOM   1578  CE  LYS A 191      15.633  -4.987  -8.676  1.00 93.47           C  
ATOM   1579  NZ  LYS A 191      16.853  -5.421  -7.953  1.00 93.47           N  
ATOM   1580  N   GLY A 192      10.425  -2.090 -10.263  1.00 91.64           N  
ATOM   1581  CA  GLY A 192       9.054  -2.578 -10.418  1.00 91.64           C  
ATOM   1582  C   GLY A 192       8.071  -1.623  -9.734  1.00 91.64           C  
ATOM   1583  O   GLY A 192       8.122  -0.419  -9.957  1.00 91.64           O  
ATOM   1584  N   THR A 193       7.202  -2.140  -8.865  1.00 92.70           N  
ATOM   1585  CA  THR A 193       6.156  -1.349  -8.188  1.00 92.70           C  
ATOM   1586  C   THR A 193       6.594  -0.713  -6.859  1.00 92.70           C  
ATOM   1587  CB  THR A 193       4.874  -2.178  -8.006  1.00 92.70           C  
ATOM   1588  O   THR A 193       5.756  -0.322  -6.047  1.00 92.70           O  
ATOM   1589  CG2 THR A 193       4.340  -2.720  -9.331  1.00 92.70           C  
ATOM   1590  OG1 THR A 193       5.098  -3.317  -7.191  1.00 92.70           O  
ATOM   1591  N   LYS A 194       7.904  -0.671  -6.578  1.00 94.47           N  
ATOM   1592  CA  LYS A 194       8.455  -0.436  -5.230  1.00 94.47           C  
ATOM   1593  C   LYS A 194       9.615   0.538  -5.275  1.00 94.47           C  
ATOM   1594  CB  LYS A 194       8.944  -1.758  -4.619  1.00 94.47           C  
ATOM   1595  O   LYS A 194      10.407   0.478  -6.207  1.00 94.47           O  
ATOM   1596  CG  LYS A 194       7.843  -2.818  -4.664  1.00 94.47           C  
ATOM   1597  CD  LYS A 194       8.333  -4.170  -4.175  1.00 94.47           C  
ATOM   1598  CE  LYS A 194       7.250  -5.191  -4.525  1.00 94.47           C  
ATOM   1599  NZ  LYS A 194       6.054  -5.013  -3.672  1.00 94.47           N  
ATOM   1600  N   SER A 195       9.737   1.381  -4.258  1.00 96.65           N  
ATOM   1601  CA  SER A 195      10.885   2.274  -4.092  1.00 96.65           C  
ATOM   1602  C   SER A 195      12.085   1.543  -3.494  1.00 96.65           C  
ATOM   1603  CB  SER A 195      10.500   3.424  -3.171  1.00 96.65           C  
ATOM   1604  O   SER A 195      11.936   0.743  -2.572  1.00 96.65           O  
ATOM   1605  OG  SER A 195      11.539   4.366  -3.056  1.00 96.65           O  
ATOM   1606  N   GLU A 196      13.280   1.874  -3.974  1.00 95.92           N  
ATOM   1607  CA  GLU A 196      14.554   1.491  -3.357  1.00 95.92           C  
ATOM   1608  C   GLU A 196      14.902   2.339  -2.115  1.00 95.92           C  
ATOM   1609  CB  GLU A 196      15.670   1.595  -4.409  1.00 95.92           C  
ATOM   1610  O   GLU A 196      15.858   2.033  -1.394  1.00 95.92           O  
ATOM   1611  CG  GLU A 196      15.517   0.588  -5.554  1.00 95.92           C  
ATOM   1612  CD  GLU A 196      16.711   0.661  -6.511  1.00 95.92           C  
ATOM   1613  OE1 GLU A 196      17.732  -0.001  -6.201  1.00 95.92           O  
ATOM   1614  OE2 GLU A 196      16.597   1.338  -7.554  1.00 95.92           O  
ATOM   1615  N   VAL A 197      14.146   3.411  -1.847  1.00 95.63           N  
ATOM   1616  CA  VAL A 197      14.333   4.285  -0.683  1.00 95.63           C  
ATOM   1617  C   VAL A 197      13.573   3.712   0.514  1.00 95.63           C  
ATOM   1618  CB  VAL A 197      13.915   5.741  -0.975  1.00 95.63           C  
ATOM   1619  O   VAL A 197      12.371   3.924   0.670  1.00 95.63           O  
ATOM   1620  CG1 VAL A 197      14.369   6.641   0.182  1.00 95.63           C  
ATOM   1621  CG2 VAL A 197      14.547   6.267  -2.271  1.00 95.63           C  
ATOM   1622  N   LEU A 198      14.286   2.972   1.366  1.00 92.27           N  
ATOM   1623  CA  LEU A 198      13.699   2.304   2.535  1.00 92.27           C  
ATOM   1624  C   LEU A 198      13.469   3.260   3.708  1.00 92.27           C  
ATOM   1625  CB  LEU A 198      14.594   1.131   2.970  1.00 92.27           C  
ATOM   1626  O   LEU A 198      12.369   3.321   4.255  1.00 92.27           O  
ATOM   1627  CG  LEU A 198      14.801   0.043   1.904  1.00 92.27           C  
ATOM   1628  CD1 LEU A 198      15.761  -1.004   2.464  1.00 92.27           C  
ATOM   1629  CD2 LEU A 198      13.486  -0.625   1.498  1.00 92.27           C  
ATOM   1630  N   ASN A 199      14.495   4.022   4.091  1.00 93.65           N  
ATOM   1631  CA  ASN A 199      14.377   5.018   5.148  1.00 93.65           C  
ATOM   1632  C   ASN A 199      13.883   6.334   4.546  1.00 93.65           C  
ATOM   1633  CB  ASN A 199      15.704   5.140   5.915  1.00 93.65           C  
ATOM   1634  O   ASN A 199      14.673   7.171   4.116  1.00 93.65           O  
ATOM   1635  CG  ASN A 199      15.536   5.974   7.173  1.00 93.65           C  
ATOM   1636  ND2 ASN A 199      16.449   5.873   8.108  1.00 93.65           N  
ATOM   1637  OD1 ASN A 199      14.562   6.683   7.365  1.00 93.65           O  
ATOM   1638  N   ILE A 200      12.563   6.496   4.469  1.00 93.85           N  
ATOM   1639  CA  ILE A 200      11.977   7.721   3.928  1.00 93.85           C  
ATOM   1640  C   ILE A 200      12.240   8.919   4.845  1.00 93.85           C  
ATOM   1641  CB  ILE A 200      10.479   7.547   3.614  1.00 93.85           C  
ATOM   1642  O   ILE A 200      12.418  10.021   4.340  1.00 93.85           O  
ATOM   1643  CG1 ILE A 200       9.654   7.185   4.868  1.00 93.85           C  
ATOM   1644  CG2 ILE A 200      10.308   6.495   2.498  1.00 93.85           C  
ATOM   1645  CD1 ILE A 200       8.151   7.283   4.623  1.00 93.85           C  
ATOM   1646  N   ASP A 201      12.337   8.735   6.160  1.00 93.61           N  
ATOM   1647  CA  ASP A 201      12.551   9.836   7.107  1.00 93.61           C  
ATOM   1648  C   ASP A 201      13.977  10.388   7.040  1.00 93.61           C  
ATOM   1649  CB  ASP A 201      12.194   9.370   8.523  1.00 93.61           C  
ATOM   1650  O   ASP A 201      14.176  11.601   7.089  1.00 93.61           O  
ATOM   1651  CG  ASP A 201      10.692   9.137   8.673  1.00 93.61           C  
ATOM   1652  OD1 ASP A 201       9.905   9.905   8.075  1.00 93.61           O  
ATOM   1653  OD2 ASP A 201      10.301   8.210   9.407  1.00 93.61           O  
ATOM   1654  N   ASN A 202      14.957   9.510   6.822  1.00 94.00           N  
ATOM   1655  CA  ASN A 202      16.354   9.864   6.597  1.00 94.00           C  
ATOM   1656  C   ASN A 202      16.907   9.139   5.352  1.00 94.00           C  
ATOM   1657  CB  ASN A 202      17.150   9.576   7.876  1.00 94.00           C  
ATOM   1658  O   ASN A 202      17.603   8.126   5.482  1.00 94.00           O  
ATOM   1659  CG  ASN A 202      18.571  10.096   7.767  1.00 94.00           C  
ATOM   1660  ND2 ASN A 202      19.512   9.462   8.426  1.00 94.00           N  
ATOM   1661  OD1 ASN A 202      18.856  11.086   7.114  1.00 94.00           O  
ATOM   1662  N   PRO A 203      16.570   9.616   4.141  1.00 94.57           N  
ATOM   1663  CA  PRO A 203      16.978   8.979   2.896  1.00 94.57           C  
ATOM   1664  C   PRO A 203      18.474   9.178   2.647  1.00 94.57           C  
ATOM   1665  CB  PRO A 203      16.116   9.636   1.816  1.00 94.57           C  
ATOM   1666  O   PRO A 203      19.010  10.267   2.855  1.00 94.57           O  
ATOM   1667  CG  PRO A 203      15.891  11.045   2.374  1.00 94.57           C  
ATOM   1668  CD  PRO A 203      15.793  10.815   3.875  1.00 94.57           C  
ATOM   1669  N   ASP A 204      19.142   8.151   2.122  1.00 96.17           N  
ATOM   1670  CA  ASP A 204      20.513   8.277   1.625  1.00 96.17           C  
ATOM   1671  C   ASP A 204      20.517   9.147   0.358  1.00 96.17           C  
ATOM   1672  CB  ASP A 204      21.116   6.881   1.393  1.00 96.17           C  
ATOM   1673  O   ASP A 204      20.315   8.658  -0.751  1.00 96.17           O  
ATOM   1674  CG  ASP A 204      22.570   6.921   0.903  1.00 96.17           C  
ATOM   1675  OD1 ASP A 204      23.051   8.018   0.526  1.00 96.17           O  
ATOM   1676  OD2 ASP A 204      23.175   5.831   0.855  1.00 96.17           O  
ATOM   1677  N   LEU A 205      20.710  10.458   0.523  1.00 95.92           N  
ATOM   1678  CA  LEU A 205      20.730  11.419  -0.583  1.00 95.92           C  
ATOM   1679  C   LEU A 205      22.014  11.353  -1.422  1.00 95.92           C  
ATOM   1680  CB  LEU A 205      20.507  12.846  -0.049  1.00 95.92           C  
ATOM   1681  O   LEU A 205      22.038  11.930  -2.508  1.00 95.92           O  
ATOM   1682  CG  LEU A 205      19.139  13.101   0.607  1.00 95.92           C  
ATOM   1683  CD1 LEU A 205      19.060  14.564   1.052  1.00 95.92           C  
ATOM   1684  CD2 LEU A 205      17.966  12.830  -0.341  1.00 95.92           C  
ATOM   1685  N   ALA A 206      23.060  10.654  -0.966  1.00 97.33           N  
ATOM   1686  CA  ALA A 206      24.207  10.351  -1.818  1.00 97.33           C  
ATOM   1687  C   ALA A 206      23.826   9.288  -2.857  1.00 97.33           C  
ATOM   1688  CB  ALA A 206      25.400   9.931  -0.950  1.00 97.33           C  
ATOM   1689  O   ALA A 206      24.164   9.425  -4.033  1.00 97.33           O  
ATOM   1690  N   LYS A 207      23.056   8.271  -2.449  1.00 97.02           N  
ATOM   1691  CA  LYS A 207      22.540   7.234  -3.352  1.00 97.02           C  
ATOM   1692  C   LYS A 207      21.291   7.671  -4.129  1.00 97.02           C  
ATOM   1693  CB  LYS A 207      22.298   5.968  -2.522  1.00 97.02           C  
ATOM   1694  O   LYS A 207      21.131   7.315  -5.295  1.00 97.02           O  
ATOM   1695  CG  LYS A 207      22.082   4.751  -3.424  1.00 97.02           C  
ATOM   1696  CD  LYS A 207      21.885   3.487  -2.588  1.00 97.02           C  
ATOM   1697  CE  LYS A 207      21.595   2.322  -3.538  1.00 97.02           C  
ATOM   1698  NZ  LYS A 207      20.994   1.176  -2.823  1.00 97.02           N  
ATOM   1699  N   TYR A 208      20.419   8.458  -3.502  1.00 97.08           N  
ATOM   1700  CA  TYR A 208      19.099   8.843  -4.011  1.00 97.08           C  
ATOM   1701  C   TYR A 208      18.891  10.374  -4.039  1.00 97.08           C  
ATOM   1702  CB  TYR A 208      18.020   8.126  -3.187  1.00 97.08           C  
ATOM   1703  O   TYR A 208      17.939  10.889  -3.442  1.00 97.08           O  
ATOM   1704  CG  TYR A 208      18.201   6.629  -3.028  1.00 97.08           C  
ATOM   1705  CD1 TYR A 208      18.278   5.779  -4.150  1.00 97.08           C  
ATOM   1706  CD2 TYR A 208      18.257   6.085  -1.732  1.00 97.08           C  
ATOM   1707  CE1 TYR A 208      18.385   4.384  -3.976  1.00 97.08           C  
ATOM   1708  CE2 TYR A 208      18.328   4.694  -1.553  1.00 97.08           C  
ATOM   1709  OH  TYR A 208      18.434   2.498  -2.479  1.00 97.08           O  
ATOM   1710  CZ  TYR A 208      18.387   3.842  -2.674  1.00 97.08           C  
ATOM   1711  N   PRO A 209      19.750  11.147  -4.732  1.00 96.71           N  
ATOM   1712  CA  PRO A 209      19.762  12.615  -4.657  1.00 96.71           C  
ATOM   1713  C   PRO A 209      18.437  13.298  -5.039  1.00 96.71           C  
ATOM   1714  CB  PRO A 209      20.903  13.044  -5.592  1.00 96.71           C  
ATOM   1715  O   PRO A 209      18.081  14.343  -4.487  1.00 96.71           O  
ATOM   1716  CG  PRO A 209      21.092  11.858  -6.539  1.00 96.71           C  
ATOM   1717  CD  PRO A 209      20.806  10.679  -5.620  1.00 96.71           C  
ATOM   1718  N   LEU A 210      17.674  12.715  -5.967  1.00 96.45           N  
ATOM   1719  CA  LEU A 210      16.406  13.264  -6.449  1.00 96.45           C  
ATOM   1720  C   LEU A 210      15.240  13.028  -5.489  1.00 96.45           C  
ATOM   1721  CB  LEU A 210      16.067  12.696  -7.838  1.00 96.45           C  
ATOM   1722  O   LEU A 210      14.219  13.689  -5.643  1.00 96.45           O  
ATOM   1723  CG  LEU A 210      17.097  12.984  -8.942  1.00 96.45           C  
ATOM   1724  CD1 LEU A 210      16.638  12.329 -10.244  1.00 96.45           C  
ATOM   1725  CD2 LEU A 210      17.251  14.487  -9.204  1.00 96.45           C  
ATOM   1726  N   PHE A 211      15.377  12.156  -4.487  1.00 96.63           N  
ATOM   1727  CA  PHE A 211      14.284  11.843  -3.563  1.00 96.63           C  
ATOM   1728  C   PHE A 211      13.855  13.064  -2.741  1.00 96.63           C  
ATOM   1729  CB  PHE A 211      14.716  10.687  -2.662  1.00 96.63           C  
ATOM   1730  O   PHE A 211      12.687  13.209  -2.393  1.00 96.63           O  
ATOM   1731  CG  PHE A 211      13.617  10.201  -1.743  1.00 96.63           C  
ATOM   1732  CD1 PHE A 211      13.668  10.495  -0.374  1.00 96.63           C  
ATOM   1733  CD2 PHE A 211      12.565   9.417  -2.246  1.00 96.63           C  
ATOM   1734  CE1 PHE A 211      12.706   9.958   0.500  1.00 96.63           C  
ATOM   1735  CE2 PHE A 211      11.575   8.923  -1.379  1.00 96.63           C  
ATOM   1736  CZ  PHE A 211      11.640   9.200  -0.006  1.00 96.63           C  
ATOM   1737  N   SER A 212      14.778  14.003  -2.517  1.00 94.48           N  
ATOM   1738  CA  SER A 212      14.493  15.310  -1.913  1.00 94.48           C  
ATOM   1739  C   SER A 212      13.472  16.157  -2.693  1.00 94.48           C  
ATOM   1740  CB  SER A 212      15.804  16.091  -1.766  1.00 94.48           C  
ATOM   1741  O   SER A 212      12.885  17.072  -2.119  1.00 94.48           O  
ATOM   1742  OG  SER A 212      16.411  16.327  -3.029  1.00 94.48           O  
ATOM   1743  N   LYS A 213      13.240  15.857  -3.981  1.00 95.28           N  
ATOM   1744  CA  LYS A 213      12.257  16.538  -4.838  1.00 95.28           C  
ATOM   1745  C   LYS A 213      10.844  15.961  -4.725  1.00 95.28           C  
ATOM   1746  CB  LYS A 213      12.705  16.500  -6.308  1.00 95.28           C  
ATOM   1747  O   LYS A 213       9.912  16.627  -5.167  1.00 95.28           O  
ATOM   1748  CG  LYS A 213      14.079  17.141  -6.547  1.00 95.28           C  
ATOM   1749  CD  LYS A 213      14.415  17.117  -8.041  1.00 95.28           C  
ATOM   1750  CE  LYS A 213      15.769  17.795  -8.273  1.00 95.28           C  
ATOM   1751  NZ  LYS A 213      16.126  17.816  -9.712  1.00 95.28           N  
ATOM   1752  N   ALA A 214      10.684  14.758  -4.167  1.00 95.45           N  
ATOM   1753  CA  ALA A 214       9.375  14.142  -3.970  1.00 95.45           C  
ATOM   1754  C   ALA A 214       8.615  14.855  -2.840  1.00 95.45           C  
ATOM   1755  CB  ALA A 214       9.556  12.645  -3.688  1.00 95.45           C  
ATOM   1756  O   ALA A 214       9.169  15.088  -1.760  1.00 95.45           O  
ATOM   1757  N   ARG A 215       7.347  15.199  -3.076  1.00 94.98           N  
ATOM   1758  CA  ARG A 215       6.490  15.844  -2.076  1.00 94.98           C  
ATOM   1759  C   ARG A 215       5.873  14.781  -1.182  1.00 94.98           C  
ATOM   1760  CB  ARG A 215       5.391  16.670  -2.746  1.00 94.98           C  
ATOM   1761  O   ARG A 215       5.332  13.790  -1.668  1.00 94.98           O  
ATOM   1762  CG  ARG A 215       5.954  17.786  -3.632  1.00 94.98           C  
ATOM   1763  CD  ARG A 215       4.785  18.549  -4.251  1.00 94.98           C  
ATOM   1764  NE  ARG A 215       5.227  19.391  -5.374  1.00 94.98           N  
ATOM   1765  NH1 ARG A 215       3.125  19.968  -6.094  1.00 94.98           N  
ATOM   1766  NH2 ARG A 215       4.919  20.731  -7.185  1.00 94.98           N  
ATOM   1767  CZ  ARG A 215       4.423  20.023  -6.209  1.00 94.98           C  
ATOM   1768  N   ARG A 216       5.942  15.000   0.129  1.00 95.56           N  
ATOM   1769  CA  ARG A 216       5.423  14.058   1.122  1.00 95.56           C  
ATOM   1770  C   ARG A 216       4.079  14.534   1.618  1.00 95.56           C  
ATOM   1771  CB  ARG A 216       6.400  13.925   2.289  1.00 95.56           C  
ATOM   1772  O   ARG A 216       3.986  15.644   2.129  1.00 95.56           O  
ATOM   1773  CG  ARG A 216       7.664  13.218   1.821  1.00 95.56           C  
ATOM   1774  CD  ARG A 216       8.662  13.135   2.962  1.00 95.56           C  
ATOM   1775  NE  ARG A 216       9.977  12.740   2.453  1.00 95.56           N  
ATOM   1776  NH1 ARG A 216      10.912  12.358   4.512  1.00 95.56           N  
ATOM   1777  NH2 ARG A 216      12.118  12.086   2.663  1.00 95.56           N  
ATOM   1778  CZ  ARG A 216      10.989  12.400   3.213  1.00 95.56           C  
ATOM   1779  N   TYR A 217       3.076  13.680   1.502  1.00 97.77           N  
ATOM   1780  CA  TYR A 217       1.783  13.863   2.140  1.00 97.77           C  
ATOM   1781  C   TYR A 217       1.702  12.919   3.331  1.00 97.77           C  
ATOM   1782  CB  TYR A 217       0.661  13.631   1.133  1.00 97.77           C  
ATOM   1783  O   TYR A 217       1.947  11.730   3.170  1.00 97.77           O  
ATOM   1784  CG  TYR A 217       0.644  14.641   0.012  1.00 97.77           C  
ATOM   1785  CD1 TYR A 217      -0.192  15.770   0.098  1.00 97.77           C  
ATOM   1786  CD2 TYR A 217       1.478  14.456  -1.108  1.00 97.77           C  
ATOM   1787  CE1 TYR A 217      -0.204  16.712  -0.946  1.00 97.77           C  
ATOM   1788  CE2 TYR A 217       1.470  15.397  -2.153  1.00 97.77           C  
ATOM   1789  OH  TYR A 217       0.637  17.446  -3.070  1.00 97.77           O  
ATOM   1790  CZ  TYR A 217       0.629  16.525  -2.072  1.00 97.77           C  
ATOM   1791  N   GLU A 218       1.394  13.411   4.522  1.00 97.92           N  
ATOM   1792  CA  GLU A 218       1.496  12.610   5.741  1.00 97.92           C  
ATOM   1793  C   GLU A 218       0.241  12.704   6.610  1.00 97.92           C  
ATOM   1794  CB  GLU A 218       2.782  13.000   6.481  1.00 97.92           C  
ATOM   1795  O   GLU A 218      -0.382  13.763   6.721  1.00 97.92           O  
ATOM   1796  CG  GLU A 218       3.080  12.032   7.628  1.00 97.92           C  
ATOM   1797  CD  GLU A 218       4.474  12.238   8.224  1.00 97.92           C  
ATOM   1798  OE1 GLU A 218       4.607  12.058   9.446  1.00 97.92           O  
ATOM   1799  OE2 GLU A 218       5.461  12.459   7.487  1.00 97.92           O  
ATOM   1800  N   CYS A 219      -0.133  11.580   7.221  1.00 98.34           N  
ATOM   1801  CA  CYS A 219      -1.160  11.511   8.256  1.00 98.34           C  
ATOM   1802  C   CYS A 219      -0.875  10.391   9.258  1.00 98.34           C  
ATOM   1803  CB  CYS A 219      -2.549  11.334   7.623  1.00 98.34           C  
ATOM   1804  O   CYS A 219      -0.240   9.388   8.923  1.00 98.34           O  
ATOM   1805  SG  CYS A 219      -2.633   9.867   6.550  1.00 98.34           S  
ATOM   1806  N   SER A 220      -1.412  10.552  10.464  1.00 98.34           N  
ATOM   1807  CA  SER A 220      -1.577   9.471  11.434  1.00 98.34           C  
ATOM   1808  C   SER A 220      -3.034   9.016  11.414  1.00 98.34           C  
ATOM   1809  CB  SER A 220      -1.148   9.910  12.837  1.00 98.34           C  
ATOM   1810  O   SER A 220      -3.940   9.847  11.419  1.00 98.34           O  
ATOM   1811  OG  SER A 220       0.211  10.305  12.815  1.00 98.34           O  
ATOM   1812  N   LEU A 221      -3.252   7.709  11.340  1.00 98.66           N  
ATOM   1813  CA  LEU A 221      -4.556   7.066  11.399  1.00 98.66           C  
ATOM   1814  C   LEU A 221      -4.751   6.464  12.784  1.00 98.66           C  
ATOM   1815  CB  LEU A 221      -4.688   5.976  10.322  1.00 98.66           C  
ATOM   1816  O   LEU A 221      -3.892   5.709  13.250  1.00 98.66           O  
ATOM   1817  CG  LEU A 221      -4.416   6.431   8.881  1.00 98.66           C  
ATOM   1818  CD1 LEU A 221      -4.623   5.242   7.937  1.00 98.66           C  
ATOM   1819  CD2 LEU A 221      -5.326   7.576   8.437  1.00 98.66           C  
ATOM   1820  N   GLU A 222      -5.889   6.753  13.395  1.00 98.16           N  
ATOM   1821  CA  GLU A 222      -6.346   6.160  14.648  1.00 98.16           C  
ATOM   1822  C   GLU A 222      -7.520   5.201  14.399  1.00 98.16           C  
ATOM   1823  CB  GLU A 222      -6.692   7.263  15.665  1.00 98.16           C  
ATOM   1824  O   GLU A 222      -8.023   5.067  13.281  1.00 98.16           O  
ATOM   1825  CG  GLU A 222      -5.521   8.237  15.892  1.00 98.16           C  
ATOM   1826  CD  GLU A 222      -5.653   9.082  17.168  1.00 98.16           C  
ATOM   1827  OE1 GLU A 222      -4.587   9.518  17.675  1.00 98.16           O  
ATOM   1828  OE2 GLU A 222      -6.764   9.198  17.722  1.00 98.16           O  
ATOM   1829  N   ALA A 223      -7.942   4.476  15.436  1.00 97.89           N  
ATOM   1830  CA  ALA A 223      -9.071   3.558  15.334  1.00 97.89           C  
ATOM   1831  C   ALA A 223     -10.355   4.305  14.926  1.00 97.89           C  
ATOM   1832  CB  ALA A 223      -9.234   2.827  16.670  1.00 97.89           C  
ATOM   1833  O   ALA A 223     -10.797   5.216  15.621  1.00 97.89           O  
ATOM   1834  N   GLY A 224     -10.969   3.884  13.819  1.00 97.96           N  
ATOM   1835  CA  GLY A 224     -12.148   4.526  13.228  1.00 97.96           C  
ATOM   1836  C   GLY A 224     -11.857   5.322  11.956  1.00 97.96           C  
ATOM   1837  O   GLY A 224     -12.779   5.562  11.176  1.00 97.96           O  
ATOM   1838  N   ASP A 225     -10.595   5.667  11.697  1.00 98.52           N  
ATOM   1839  CA  ASP A 225     -10.222   6.412  10.499  1.00 98.52           C  
ATOM   1840  C   ASP A 225     -10.294   5.545   9.239  1.00 98.52           C  
ATOM   1841  CB  ASP A 225      -8.809   6.996  10.624  1.00 98.52           C  
ATOM   1842  O   ASP A 225      -9.889   4.374   9.220  1.00 98.52           O  
ATOM   1843  CG  ASP A 225      -8.685   8.143  11.622  1.00 98.52           C  
ATOM   1844  OD1 ASP A 225      -9.714   8.718  12.022  1.00 98.52           O  
ATOM   1845  OD2 ASP A 225      -7.520   8.518  11.894  1.00 98.52           O  
ATOM   1846  N   VAL A 226     -10.729   6.161   8.138  1.00 98.60           N  
ATOM   1847  CA  VAL A 226     -10.651   5.574   6.799  1.00 98.60           C  
ATOM   1848  C   VAL A 226      -9.813   6.467   5.897  1.00 98.60           C  
ATOM   1849  CB  VAL A 226     -12.043   5.322   6.199  1.00 98.60           C  
ATOM   1850  O   VAL A 226     -10.222   7.564   5.532  1.00 98.60           O  
ATOM   1851  CG1 VAL A 226     -11.916   4.578   4.860  1.00 98.60           C  
ATOM   1852  CG2 VAL A 226     -12.929   4.500   7.137  1.00 98.60           C  
ATOM   1853  N   LEU A 227      -8.649   5.986   5.473  1.00 98.82           N  
ATOM   1854  CA  LEU A 227      -7.824   6.676   4.488  1.00 98.82           C  
ATOM   1855  C   LEU A 227      -8.210   6.235   3.075  1.00 98.82           C  
ATOM   1856  CB  LEU A 227      -6.346   6.435   4.817  1.00 98.82           C  
ATOM   1857  O   LEU A 227      -8.042   5.071   2.709  1.00 98.82           O  
ATOM   1858  CG  LEU A 227      -5.361   7.015   3.787  1.00 98.82           C  
ATOM   1859  CD1 LEU A 227      -5.366   8.541   3.727  1.00 98.82           C  
ATOM   1860  CD2 LEU A 227      -3.944   6.565   4.125  1.00 98.82           C  
ATOM   1861  N   PHE A 228      -8.669   7.179   2.258  1.00 98.75           N  
ATOM   1862  CA  PHE A 228      -8.782   6.994   0.818  1.00 98.75           C  
ATOM   1863  C   PHE A 228      -7.425   7.233   0.151  1.00 98.75           C  
ATOM   1864  CB  PHE A 228      -9.873   7.911   0.251  1.00 98.75           C  
ATOM   1865  O   PHE A 228      -6.861   8.324   0.237  1.00 98.75           O  
ATOM   1866  CG  PHE A 228      -9.962   7.902  -1.266  1.00 98.75           C  
ATOM   1867  CD1 PHE A 228      -9.783   9.096  -1.991  1.00 98.75           C  
ATOM   1868  CD2 PHE A 228     -10.201   6.700  -1.961  1.00 98.75           C  
ATOM   1869  CE1 PHE A 228      -9.852   9.091  -3.394  1.00 98.75           C  
ATOM   1870  CE2 PHE A 228     -10.256   6.694  -3.365  1.00 98.75           C  
ATOM   1871  CZ  PHE A 228     -10.070   7.886  -4.083  1.00 98.75           C  
ATOM   1872  N   ILE A 229      -6.924   6.213  -0.541  1.00 98.73           N  
ATOM   1873  CA  ILE A 229      -5.717   6.253  -1.363  1.00 98.73           C  
ATOM   1874  C   ILE A 229      -6.157   6.029  -2.817  1.00 98.73           C  
ATOM   1875  CB  ILE A 229      -4.677   5.206  -0.905  1.00 98.73           C  
ATOM   1876  O   ILE A 229      -6.549   4.913  -3.176  1.00 98.73           O  
ATOM   1877  CG1 ILE A 229      -4.410   5.281   0.614  1.00 98.73           C  
ATOM   1878  CG2 ILE A 229      -3.383   5.377  -1.724  1.00 98.73           C  
ATOM   1879  CD1 ILE A 229      -3.439   4.214   1.135  1.00 98.73           C  
ATOM   1880  N   PRO A 230      -6.133   7.068  -3.668  1.00 98.46           N  
ATOM   1881  CA  PRO A 230      -6.436   6.905  -5.080  1.00 98.46           C  
ATOM   1882  C   PRO A 230      -5.414   5.980  -5.752  1.00 98.46           C  
ATOM   1883  CB  PRO A 230      -6.429   8.313  -5.690  1.00 98.46           C  
ATOM   1884  O   PRO A 230      -4.232   5.995  -5.406  1.00 98.46           O  
ATOM   1885  CG  PRO A 230      -6.375   9.272  -4.501  1.00 98.46           C  
ATOM   1886  CD  PRO A 230      -5.836   8.450  -3.343  1.00 98.46           C  
ATOM   1887  N   ALA A 231      -5.853   5.227  -6.759  1.00 98.05           N  
ATOM   1888  CA  ALA A 231      -4.990   4.373  -7.568  1.00 98.05           C  
ATOM   1889  C   ALA A 231      -3.694   5.089  -7.995  1.00 98.05           C  
ATOM   1890  CB  ALA A 231      -5.774   3.904  -8.799  1.00 98.05           C  
ATOM   1891  O   ALA A 231      -3.715   6.263  -8.379  1.00 98.05           O  
ATOM   1892  N   LEU A 232      -2.591   4.339  -7.981  1.00 97.73           N  
ATOM   1893  CA  LEU A 232      -1.225   4.736  -8.336  1.00 97.73           C  
ATOM   1894  C   LEU A 232      -0.515   5.659  -7.336  1.00 97.73           C  
ATOM   1895  CB  LEU A 232      -1.164   5.285  -9.776  1.00 97.73           C  
ATOM   1896  O   LEU A 232       0.669   5.938  -7.527  1.00 97.73           O  
ATOM   1897  CG  LEU A 232      -1.882   4.431 -10.837  1.00 97.73           C  
ATOM   1898  CD1 LEU A 232      -1.829   5.149 -12.184  1.00 97.73           C  
ATOM   1899  CD2 LEU A 232      -1.244   3.049 -10.983  1.00 97.73           C  
ATOM   1900  N   TRP A 233      -1.180   6.118  -6.271  1.00 98.31           N  
ATOM   1901  CA  TRP A 233      -0.489   6.847  -5.209  1.00 98.31           C  
ATOM   1902  C   TRP A 233       0.469   5.924  -4.463  1.00 98.31           C  
ATOM   1903  CB  TRP A 233      -1.472   7.525  -4.256  1.00 98.31           C  
ATOM   1904  O   TRP A 233       0.098   4.845  -3.984  1.00 98.31           O  
ATOM   1905  CG  TRP A 233      -1.971   8.845  -4.746  1.00 98.31           C  
ATOM   1906  CD1 TRP A 233      -2.856   9.047  -5.747  1.00 98.31           C  
ATOM   1907  CD2 TRP A 233      -1.572  10.170  -4.291  1.00 98.31           C  
ATOM   1908  CE2 TRP A 233      -2.261  11.143  -5.072  1.00 98.31           C  
ATOM   1909  CE3 TRP A 233      -0.684  10.643  -3.304  1.00 98.31           C  
ATOM   1910  NE1 TRP A 233      -3.064  10.405  -5.913  1.00 98.31           N  
ATOM   1911  CH2 TRP A 233      -1.206  12.961  -3.871  1.00 98.31           C  
ATOM   1912  CZ2 TRP A 233      -2.082  12.521  -4.880  1.00 98.31           C  
ATOM   1913  CZ3 TRP A 233      -0.513  12.022  -3.085  1.00 98.31           C  
ATOM   1914  N   PHE A 234       1.716   6.373  -4.349  1.00 98.55           N  
ATOM   1915  CA  PHE A 234       2.706   5.664  -3.561  1.00 98.55           C  
ATOM   1916  C   PHE A 234       2.422   5.900  -2.087  1.00 98.55           C  
ATOM   1917  CB  PHE A 234       4.121   6.110  -3.907  1.00 98.55           C  
ATOM   1918  O   PHE A 234       2.090   7.017  -1.696  1.00 98.55           O  
ATOM   1919  CG  PHE A 234       4.503   5.905  -5.353  1.00 98.55           C  
ATOM   1920  CD1 PHE A 234       5.162   4.727  -5.746  1.00 98.55           C  
ATOM   1921  CD2 PHE A 234       4.220   6.905  -6.302  1.00 98.55           C  
ATOM   1922  CE1 PHE A 234       5.518   4.544  -7.092  1.00 98.55           C  
ATOM   1923  CE2 PHE A 234       4.571   6.711  -7.647  1.00 98.55           C  
ATOM   1924  CZ  PHE A 234       5.195   5.521  -8.047  1.00 98.55           C  
ATOM   1925  N   HIS A 235       2.587   4.874  -1.269  1.00 98.45           N  
ATOM   1926  CA  HIS A 235       2.388   4.954   0.165  1.00 98.45           C  
ATOM   1927  C   HIS A 235       3.389   4.069   0.911  1.00 98.45           C  
ATOM   1928  CB  HIS A 235       0.930   4.628   0.509  1.00 98.45           C  
ATOM   1929  O   HIS A 235       3.788   2.998   0.448  1.00 98.45           O  
ATOM   1930  CG  HIS A 235       0.468   3.292   0.002  1.00 98.45           C  
ATOM   1931  CD2 HIS A 235       0.383   2.147   0.740  1.00 98.45           C  
ATOM   1932  ND1 HIS A 235       0.071   2.988  -1.283  1.00 98.45           N  
ATOM   1933  CE1 HIS A 235      -0.236   1.680  -1.310  1.00 98.45           C  
ATOM   1934  NE2 HIS A 235      -0.072   1.131  -0.094  1.00 98.45           N  
ATOM   1935  N   ASN A 236       3.800   4.552   2.075  1.00 97.81           N  
ATOM   1936  CA  ASN A 236       4.636   3.890   3.063  1.00 97.81           C  
ATOM   1937  C   ASN A 236       3.874   3.918   4.389  1.00 97.81           C  
ATOM   1938  CB  ASN A 236       5.962   4.647   3.148  1.00 97.81           C  
ATOM   1939  O   ASN A 236       3.319   4.954   4.758  1.00 97.81           O  
ATOM   1940  CG  ASN A 236       6.971   3.969   4.054  1.00 97.81           C  
ATOM   1941  ND2 ASN A 236       8.108   3.590   3.523  1.00 97.81           N  
ATOM   1942  OD1 ASN A 236       6.766   3.794   5.239  1.00 97.81           O  
ATOM   1943  N   VAL A 237       3.798   2.775   5.064  1.00 97.93           N  
ATOM   1944  CA  VAL A 237       2.954   2.602   6.250  1.00 97.93           C  
ATOM   1945  C   VAL A 237       3.814   2.099   7.392  1.00 97.93           C  
ATOM   1946  CB  VAL A 237       1.784   1.640   5.974  1.00 97.93           C  
ATOM   1947  O   VAL A 237       4.413   1.028   7.282  1.00 97.93           O  
ATOM   1948  CG1 VAL A 237       0.885   1.482   7.205  1.00 97.93           C  
ATOM   1949  CG2 VAL A 237       0.906   2.123   4.813  1.00 97.93           C  
ATOM   1950  N   ILE A 238       3.823   2.849   8.488  1.00 97.66           N  
ATOM   1951  CA  ILE A 238       4.475   2.502   9.747  1.00 97.66           C  
ATOM   1952  C   ILE A 238       3.371   2.244  10.768  1.00 97.66           C  
ATOM   1953  CB  ILE A 238       5.426   3.629  10.204  1.00 97.66           C  
ATOM   1954  O   ILE A 238       2.509   3.093  10.985  1.00 97.66           O  
ATOM   1955  CG1 ILE A 238       6.497   3.967   9.141  1.00 97.66           C  
ATOM   1956  CG2 ILE A 238       6.109   3.229  11.525  1.00 97.66           C  
ATOM   1957  CD1 ILE A 238       7.120   5.357   9.310  1.00 97.66           C  
ATOM   1958  N   SER A 239       3.372   1.066  11.382  1.00 97.83           N  
ATOM   1959  CA  SER A 239       2.443   0.749  12.471  1.00 97.83           C  
ATOM   1960  C   SER A 239       3.074   1.198  13.775  1.00 97.83           C  
ATOM   1961  CB  SER A 239       2.107  -0.741  12.480  1.00 97.83           C  
ATOM   1962  O   SER A 239       4.061   0.612  14.194  1.00 97.83           O  
ATOM   1963  OG  SER A 239       1.689  -1.093  11.171  1.00 97.83           O  
ATOM   1964  N   GLU A 240       2.569   2.267  14.378  1.00 97.63           N  
ATOM   1965  CA  GLU A 240       3.135   2.823  15.616  1.00 97.63           C  
ATOM   1966  C   GLU A 240       2.786   1.936  16.817  1.00 97.63           C  
ATOM   1967  CB  GLU A 240       2.623   4.258  15.811  1.00 97.63           C  
ATOM   1968  O   GLU A 240       3.593   1.760  17.724  1.00 97.63           O  
ATOM   1969  CG  GLU A 240       3.091   5.185  14.675  1.00 97.63           C  
ATOM   1970  CD  GLU A 240       2.586   6.628  14.822  1.00 97.63           C  
ATOM   1971  OE1 GLU A 240       3.332   7.538  14.393  1.00 97.63           O  
ATOM   1972  OE2 GLU A 240       1.432   6.811  15.269  1.00 97.63           O  
ATOM   1973  N   GLU A 241       1.622   1.292  16.758  1.00 97.83           N  
ATOM   1974  CA  GLU A 241       1.120   0.336  17.743  1.00 97.83           C  
ATOM   1975  C   GLU A 241       0.782  -1.000  17.060  1.00 97.83           C  
ATOM   1976  CB  GLU A 241      -0.124   0.929  18.424  1.00 97.83           C  
ATOM   1977  O   GLU A 241       0.856  -1.130  15.831  1.00 97.83           O  
ATOM   1978  CG  GLU A 241       0.144   2.236  19.198  1.00 97.83           C  
ATOM   1979  CD  GLU A 241      -1.147   2.908  19.697  1.00 97.83           C  
ATOM   1980  OE1 GLU A 241      -1.056   4.020  20.264  1.00 97.83           O  
ATOM   1981  OE2 GLU A 241      -2.239   2.346  19.447  1.00 97.83           O  
ATOM   1982  N   PHE A 242       0.366  -1.999  17.847  1.00 98.03           N  
ATOM   1983  CA  PHE A 242      -0.260  -3.200  17.300  1.00 98.03           C  
ATOM   1984  C   PHE A 242      -1.472  -2.789  16.464  1.00 98.03           C  
ATOM   1985  CB  PHE A 242      -0.678  -4.166  18.410  1.00 98.03           C  
ATOM   1986  O   PHE A 242      -2.409  -2.161  16.957  1.00 98.03           O  
ATOM   1987  CG  PHE A 242      -1.593  -5.272  17.908  1.00 98.03           C  
ATOM   1988  CD1 PHE A 242      -2.959  -5.268  18.249  1.00 98.03           C  
ATOM   1989  CD2 PHE A 242      -1.097  -6.267  17.045  1.00 98.03           C  
ATOM   1990  CE1 PHE A 242      -3.819  -6.264  17.753  1.00 98.03           C  
ATOM   1991  CE2 PHE A 242      -1.953  -7.274  16.568  1.00 98.03           C  
ATOM   1992  CZ  PHE A 242      -3.313  -7.274  16.918  1.00 98.03           C  
ATOM   1993  N   GLY A 243      -1.418  -3.119  15.178  1.00 96.43           N  
ATOM   1994  CA  GLY A 243      -2.315  -2.557  14.187  1.00 96.43           C  
ATOM   1995  C   GLY A 243      -3.213  -3.610  13.565  1.00 96.43           C  
ATOM   1996  O   GLY A 243      -2.719  -4.528  12.913  1.00 96.43           O  
ATOM   1997  N   VAL A 244      -4.526  -3.413  13.644  1.00 98.44           N  
ATOM   1998  CA  VAL A 244      -5.508  -4.155  12.842  1.00 98.44           C  
ATOM   1999  C   VAL A 244      -6.125  -3.199  11.831  1.00 98.44           C  
ATOM   2000  CB  VAL A 244      -6.574  -4.844  13.709  1.00 98.44           C  
ATOM   2001  O   VAL A 244      -6.560  -2.103  12.178  1.00 98.44           O  
ATOM   2002  CG1 VAL A 244      -7.491  -5.692  12.830  1.00 98.44           C  
ATOM   2003  CG2 VAL A 244      -5.936  -5.786  14.738  1.00 98.44           C  
ATOM   2004  N   GLY A 245      -6.140  -3.585  10.558  1.00 98.16           N  
ATOM   2005  CA  GLY A 245      -6.766  -2.788   9.508  1.00 98.16           C  
ATOM   2006  C   GLY A 245      -7.306  -3.627   8.361  1.00 98.16           C  
ATOM   2007  O   GLY A 245      -6.959  -4.798   8.200  1.00 98.16           O  
ATOM   2008  N   VAL A 246      -8.153  -3.014   7.544  1.00 98.49           N  
ATOM   2009  CA  VAL A 246      -8.735  -3.645   6.356  1.00 98.49           C  
ATOM   2010  C   VAL A 246      -8.544  -2.711   5.174  1.00 98.49           C  
ATOM   2011  CB  VAL A 246     -10.218  -4.010   6.575  1.00 98.49           C  
ATOM   2012  O   VAL A 246      -9.022  -1.583   5.196  1.00 98.49           O  
ATOM   2013  CG1 VAL A 246     -10.801  -4.721   5.345  1.00 98.49           C  
ATOM   2014  CG2 VAL A 246     -10.369  -4.955   7.777  1.00 98.49           C  
ATOM   2015  N   ASN A 247      -7.843  -3.173   4.141  1.00 98.54           N  
ATOM   2016  CA  ASN A 247      -7.807  -2.471   2.859  1.00 98.54           C  
ATOM   2017  C   ASN A 247      -8.941  -2.984   1.984  1.00 98.54           C  
ATOM   2018  CB  ASN A 247      -6.470  -2.688   2.145  1.00 98.54           C  
ATOM   2019  O   ASN A 247      -9.013  -4.188   1.738  1.00 98.54           O  
ATOM   2020  CG  ASN A 247      -5.314  -2.015   2.834  1.00 98.54           C  
ATOM   2021  ND2 ASN A 247      -5.157  -0.729   2.649  1.00 98.54           N  
ATOM   2022  OD1 ASN A 247      -4.512  -2.665   3.488  1.00 98.54           O  
ATOM   2023  N   ILE A 248      -9.782  -2.091   1.479  1.00 98.28           N  
ATOM   2024  CA  ILE A 248     -10.821  -2.426   0.509  1.00 98.28           C  
ATOM   2025  C   ILE A 248     -10.433  -1.815  -0.828  1.00 98.28           C  
ATOM   2026  CB  ILE A 248     -12.215  -1.964   0.961  1.00 98.28           C  
ATOM   2027  O   ILE A 248     -10.312  -0.596  -0.946  1.00 98.28           O  
ATOM   2028  CG1 ILE A 248     -12.522  -2.370   2.419  1.00 98.28           C  
ATOM   2029  CG2 ILE A 248     -13.244  -2.597   0.007  1.00 98.28           C  
ATOM   2030  CD1 ILE A 248     -13.760  -1.653   2.950  1.00 98.28           C  
ATOM   2031  N   PHE A 249     -10.238  -2.670  -1.823  1.00 98.33           N  
ATOM   2032  CA  PHE A 249      -9.810  -2.267  -3.152  1.00 98.33           C  
ATOM   2033  C   PHE A 249     -10.994  -2.134  -4.099  1.00 98.33           C  
ATOM   2034  CB  PHE A 249      -8.760  -3.242  -3.679  1.00 98.33           C  
ATOM   2035  O   PHE A 249     -11.878  -2.990  -4.109  1.00 98.33           O  
ATOM   2036  CG  PHE A 249      -7.463  -3.148  -2.910  1.00 98.33           C  
ATOM   2037  CD1 PHE A 249      -6.560  -2.120  -3.219  1.00 98.33           C  
ATOM   2038  CD2 PHE A 249      -7.183  -4.034  -1.851  1.00 98.33           C  
ATOM   2039  CE1 PHE A 249      -5.370  -2.000  -2.492  1.00 98.33           C  
ATOM   2040  CE2 PHE A 249      -5.983  -3.910  -1.126  1.00 98.33           C  
ATOM   2041  CZ  PHE A 249      -5.069  -2.893  -1.453  1.00 98.33           C  
ATOM   2042  N   TRP A 250     -10.973  -1.099  -4.932  1.00 98.02           N  
ATOM   2043  CA  TRP A 250     -12.030  -0.780  -5.884  1.00 98.02           C  
ATOM   2044  C   TRP A 250     -11.448  -0.457  -7.257  1.00 98.02           C  
ATOM   2045  CB  TRP A 250     -12.873   0.385  -5.358  1.00 98.02           C  
ATOM   2046  O   TRP A 250     -10.510   0.330  -7.406  1.00 98.02           O  
ATOM   2047  CG  TRP A 250     -13.468   0.171  -4.004  1.00 98.02           C  
ATOM   2048  CD1 TRP A 250     -12.876   0.483  -2.829  1.00 98.02           C  
ATOM   2049  CD2 TRP A 250     -14.765  -0.403  -3.660  1.00 98.02           C  
ATOM   2050  CE2 TRP A 250     -14.913  -0.360  -2.241  1.00 98.02           C  
ATOM   2051  CE3 TRP A 250     -15.841  -0.930  -4.404  1.00 98.02           C  
ATOM   2052  NE1 TRP A 250     -13.727   0.177  -1.788  1.00 98.02           N  
ATOM   2053  CH2 TRP A 250     -17.144  -1.288  -2.368  1.00 98.02           C  
ATOM   2054  CZ2 TRP A 250     -16.085  -0.782  -1.596  1.00 98.02           C  
ATOM   2055  CZ3 TRP A 250     -17.017  -1.368  -3.766  1.00 98.02           C  
ATOM   2056  N   LYS A 251     -12.032  -1.049  -8.296  1.00 97.79           N  
ATOM   2057  CA  LYS A 251     -11.693  -0.744  -9.684  1.00 97.79           C  
ATOM   2058  C   LYS A 251     -12.160   0.671 -10.020  1.00 97.79           C  
ATOM   2059  CB  LYS A 251     -12.340  -1.771 -10.614  1.00 97.79           C  
ATOM   2060  O   LYS A 251     -13.359   0.954 -10.037  1.00 97.79           O  
ATOM   2061  CG  LYS A 251     -11.747  -3.173 -10.434  1.00 97.79           C  
ATOM   2062  CD  LYS A 251     -12.567  -4.150 -11.271  1.00 97.79           C  
ATOM   2063  CE  LYS A 251     -12.083  -5.587 -11.101  1.00 97.79           C  
ATOM   2064  NZ  LYS A 251     -13.111  -6.509 -11.634  1.00 97.79           N  
ATOM   2065  N   HIS A 252     -11.200   1.544 -10.308  1.00 96.80           N  
ATOM   2066  CA  HIS A 252     -11.464   2.884 -10.831  1.00 96.80           C  
ATOM   2067  C   HIS A 252     -11.776   2.843 -12.333  1.00 96.80           C  
ATOM   2068  CB  HIS A 252     -10.245   3.775 -10.559  1.00 96.80           C  
ATOM   2069  O   HIS A 252     -12.692   3.512 -12.806  1.00 96.80           O  
ATOM   2070  CG  HIS A 252     -10.394   5.146 -11.165  1.00 96.80           C  
ATOM   2071  CD2 HIS A 252      -9.594   5.713 -12.119  1.00 96.80           C  
ATOM   2072  ND1 HIS A 252     -11.422   6.025 -10.928  1.00 96.80           N  
ATOM   2073  CE1 HIS A 252     -11.252   7.094 -11.720  1.00 96.80           C  
ATOM   2074  NE2 HIS A 252     -10.136   6.958 -12.454  1.00 96.80           N  
ATOM   2075  N   LEU A 253     -11.009   2.047 -13.082  1.00 97.49           N  
ATOM   2076  CA  LEU A 253     -11.198   1.853 -14.517  1.00 97.49           C  
ATOM   2077  C   LEU A 253     -12.255   0.765 -14.793  1.00 97.49           C  
ATOM   2078  CB  LEU A 253      -9.840   1.515 -15.166  1.00 97.49           C  
ATOM   2079  O   LEU A 253     -12.573  -0.031 -13.904  1.00 97.49           O  
ATOM   2080  CG  LEU A 253      -8.745   2.583 -14.993  1.00 97.49           C  
ATOM   2081  CD1 LEU A 253      -7.448   2.081 -15.632  1.00 97.49           C  
ATOM   2082  CD2 LEU A 253      -9.124   3.914 -15.644  1.00 97.49           C  
ATOM   2083  N   PRO A 254     -12.771   0.672 -16.030  1.00 97.18           N  
ATOM   2084  CA  PRO A 254     -13.568  -0.472 -16.462  1.00 97.18           C  
ATOM   2085  C   PRO A 254     -12.854  -1.816 -16.232  1.00 97.18           C  
ATOM   2086  CB  PRO A 254     -13.854  -0.212 -17.940  1.00 97.18           C  
ATOM   2087  O   PRO A 254     -11.624  -1.907 -16.280  1.00 97.18           O  
ATOM   2088  CG  PRO A 254     -13.812   1.307 -18.059  1.00 97.18           C  
ATOM   2089  CD  PRO A 254     -12.692   1.669 -17.090  1.00 97.18           C  
ATOM   2090  N   SER A 255     -13.615  -2.886 -15.978  1.00 96.01           N  
ATOM   2091  CA  SER A 255     -13.050  -4.192 -15.587  1.00 96.01           C  
ATOM   2092  C   SER A 255     -12.124  -4.805 -16.645  1.00 96.01           C  
ATOM   2093  CB  SER A 255     -14.164  -5.189 -15.254  1.00 96.01           C  
ATOM   2094  O   SER A 255     -11.190  -5.522 -16.297  1.00 96.01           O  
ATOM   2095  OG  SER A 255     -14.586  -5.030 -13.909  1.00 96.01           O  
ATOM   2096  N   GLU A 256     -12.346  -4.516 -17.923  1.00 96.38           N  
ATOM   2097  CA  GLU A 256     -11.519  -4.937 -19.057  1.00 96.38           C  
ATOM   2098  C   GLU A 256     -10.127  -4.289 -19.085  1.00 96.38           C  
ATOM   2099  CB  GLU A 256     -12.269  -4.675 -20.379  1.00 96.38           C  
ATOM   2100  O   GLU A 256      -9.218  -4.794 -19.750  1.00 96.38           O  
ATOM   2101  CG  GLU A 256     -12.543  -3.195 -20.724  1.00 96.38           C  
ATOM   2102  CD  GLU A 256     -13.853  -2.626 -20.151  1.00 96.38           C  
ATOM   2103  OE1 GLU A 256     -14.365  -1.668 -20.762  1.00 96.38           O  
ATOM   2104  OE2 GLU A 256     -14.317  -3.111 -19.090  1.00 96.38           O  
ATOM   2105  N   CYS A 257      -9.930  -3.193 -18.348  1.00 97.96           N  
ATOM   2106  CA  CYS A 257      -8.619  -2.577 -18.191  1.00 97.96           C  
ATOM   2107  C   CYS A 257      -7.704  -3.386 -17.265  1.00 97.96           C  
ATOM   2108  CB  CYS A 257      -8.774  -1.136 -17.691  1.00 97.96           C  
ATOM   2109  O   CYS A 257      -6.495  -3.180 -17.318  1.00 97.96           O  
ATOM   2110  SG  CYS A 257      -9.663  -0.128 -18.914  1.00 97.96           S  
ATOM   2111  N   TYR A 258      -8.236  -4.312 -16.463  1.00 97.44           N  
ATOM   2112  CA  TYR A 258      -7.474  -5.119 -15.509  1.00 97.44           C  
ATOM   2113  C   TYR A 258      -7.275  -6.558 -16.006  1.00 97.44           C  
ATOM   2114  CB  TYR A 258      -8.161  -5.079 -14.138  1.00 97.44           C  
ATOM   2115  O   TYR A 258      -8.095  -7.106 -16.746  1.00 97.44           O  
ATOM   2116  CG  TYR A 258      -8.305  -3.683 -13.557  1.00 97.44           C  
ATOM   2117  CD1 TYR A 258      -7.250  -3.105 -12.822  1.00 97.44           C  
ATOM   2118  CD2 TYR A 258      -9.496  -2.958 -13.749  1.00 97.44           C  
ATOM   2119  CE1 TYR A 258      -7.401  -1.820 -12.263  1.00 97.44           C  
ATOM   2120  CE2 TYR A 258      -9.640  -1.674 -13.193  1.00 97.44           C  
ATOM   2121  OH  TYR A 258      -8.718   0.151 -11.915  1.00 97.44           O  
ATOM   2122  CZ  TYR A 258      -8.593  -1.095 -12.450  1.00 97.44           C  
ATOM   2123  N   ASP A 259      -6.173  -7.190 -15.598  1.00 95.81           N  
ATOM   2124  CA  ASP A 259      -5.926  -8.605 -15.884  1.00 95.81           C  
ATOM   2125  C   ASP A 259      -6.878  -9.481 -15.050  1.00 95.81           C  
ATOM   2126  CB  ASP A 259      -4.443  -8.929 -15.635  1.00 95.81           C  
ATOM   2127  O   ASP A 259      -6.846  -9.473 -13.822  1.00 95.81           O  
ATOM   2128  CG  ASP A 259      -4.039 -10.369 -15.987  1.00 95.81           C  
ATOM   2129  OD1 ASP A 259      -4.904 -11.275 -16.013  1.00 95.81           O  
ATOM   2130  OD2 ASP A 259      -2.826 -10.619 -16.166  1.00 95.81           O  
ATOM   2131  N   LYS A 260      -7.717 -10.276 -15.724  1.00 93.38           N  
ATOM   2132  CA  LYS A 260      -8.720 -11.152 -15.090  1.00 93.38           C  
ATOM   2133  C   LYS A 260      -8.116 -12.251 -14.210  1.00 93.38           C  
ATOM   2134  CB  LYS A 260      -9.603 -11.796 -16.169  1.00 93.38           C  
ATOM   2135  O   LYS A 260      -8.833 -12.849 -13.418  1.00 93.38           O  
ATOM   2136  CG  LYS A 260     -10.391 -10.765 -16.989  1.00 93.38           C  
ATOM   2137  CD  LYS A 260     -11.287 -11.471 -18.014  1.00 93.38           C  
ATOM   2138  CE  LYS A 260     -12.039 -10.425 -18.845  1.00 93.38           C  
ATOM   2139  NZ  LYS A 260     -12.938 -11.058 -19.843  1.00 93.38           N  
ATOM   2140  N   THR A 261      -6.829 -12.544 -14.378  1.00 94.09           N  
ATOM   2141  CA  THR A 261      -6.092 -13.548 -13.598  1.00 94.09           C  
ATOM   2142  C   THR A 261      -5.356 -12.949 -12.402  1.00 94.09           C  
ATOM   2143  CB  THR A 261      -5.094 -14.316 -14.477  1.00 94.09           C  
ATOM   2144  O   THR A 261      -4.711 -13.678 -11.652  1.00 94.09           O  
ATOM   2145  CG2 THR A 261      -5.745 -14.911 -15.728  1.00 94.09           C  
ATOM   2146  OG1 THR A 261      -4.022 -13.487 -14.890  1.00 94.09           O  
ATOM   2147  N   ASP A 262      -5.392 -11.625 -12.229  1.00 95.56           N  
ATOM   2148  CA  ASP A 262      -4.714 -10.955 -11.127  1.00 95.56           C  
ATOM   2149  C   ASP A 262      -5.546 -10.989  -9.846  1.00 95.56           C  
ATOM   2150  CB  ASP A 262      -4.339  -9.526 -11.513  1.00 95.56           C  
ATOM   2151  O   ASP A 262      -6.289 -10.067  -9.528  1.00 95.56           O  
ATOM   2152  CG  ASP A 262      -3.493  -8.866 -10.423  1.00 95.56           C  
ATOM   2153  OD1 ASP A 262      -2.936  -9.574  -9.546  1.00 95.56           O  
ATOM   2154  OD2 ASP A 262      -3.356  -7.633 -10.464  1.00 95.56           O  
ATOM   2155  N   THR A 263      -5.393 -12.060  -9.079  1.00 95.65           N  
ATOM   2156  CA  THR A 263      -6.028 -12.213  -7.763  1.00 95.65           C  
ATOM   2157  C   THR A 263      -5.427 -11.305  -6.688  1.00 95.65           C  
ATOM   2158  CB  THR A 263      -5.888 -13.660  -7.293  1.00 95.65           C  
ATOM   2159  O   THR A 263      -6.044 -11.090  -5.645  1.00 95.65           O  
ATOM   2160  CG2 THR A 263      -6.679 -14.616  -8.178  1.00 95.65           C  
ATOM   2161  OG1 THR A 263      -4.531 -14.035  -7.372  1.00 95.65           O  
ATOM   2162  N   TYR A 264      -4.221 -10.773  -6.916  1.00 93.84           N  
ATOM   2163  CA  TYR A 264      -3.505  -9.943  -5.949  1.00 93.84           C  
ATOM   2164  C   TYR A 264      -3.805  -8.453  -6.114  1.00 93.84           C  
ATOM   2165  CB  TYR A 264      -1.994 -10.203  -6.040  1.00 93.84           C  
ATOM   2166  O   TYR A 264      -3.651  -7.731  -5.129  1.00 93.84           O  
ATOM   2167  CG  TYR A 264      -1.544 -11.513  -5.420  1.00 93.84           C  
ATOM   2168  CD1 TYR A 264      -0.869 -11.521  -4.183  1.00 93.84           C  
ATOM   2169  CD2 TYR A 264      -1.797 -12.726  -6.084  1.00 93.84           C  
ATOM   2170  CE1 TYR A 264      -0.495 -12.742  -3.590  1.00 93.84           C  
ATOM   2171  CE2 TYR A 264      -1.424 -13.948  -5.499  1.00 93.84           C  
ATOM   2172  OH  TYR A 264      -0.420 -15.139  -3.681  1.00 93.84           O  
ATOM   2173  CZ  TYR A 264      -0.782 -13.958  -4.245  1.00 93.84           C  
ATOM   2174  N   GLY A 265      -4.206  -8.019  -7.313  1.00 93.92           N  
ATOM   2175  CA  GLY A 265      -4.441  -6.614  -7.661  1.00 93.92           C  
ATOM   2176  C   GLY A 265      -3.153  -5.817  -7.884  1.00 93.92           C  
ATOM   2177  O   GLY A 265      -3.153  -4.598  -7.737  1.00 93.92           O  
ATOM   2178  N   ASN A 266      -2.048  -6.508  -8.177  1.00 92.32           N  
ATOM   2179  CA  ASN A 266      -0.707  -5.927  -8.274  1.00 92.32           C  
ATOM   2180  C   ASN A 266      -0.216  -5.756  -9.720  1.00 92.32           C  
ATOM   2181  CB  ASN A 266       0.275  -6.821  -7.498  1.00 92.32           C  
ATOM   2182  O   ASN A 266       0.879  -5.231  -9.921  1.00 92.32           O  
ATOM   2183  CG  ASN A 266       0.104  -6.808  -5.992  1.00 92.32           C  
ATOM   2184  ND2 ASN A 266       0.682  -7.774  -5.318  1.00 92.32           N  
ATOM   2185  OD1 ASN A 266      -0.487  -5.953  -5.368  1.00 92.32           O  
ATOM   2186  N   LYS A 267      -0.945  -6.265 -10.717  1.00 95.52           N  
ATOM   2187  CA  LYS A 267      -0.587  -6.109 -12.127  1.00 95.52           C  
ATOM   2188  C   LYS A 267      -1.109  -4.777 -12.640  1.00 95.52           C  
ATOM   2189  CB  LYS A 267      -1.145  -7.251 -12.984  1.00 95.52           C  
ATOM   2190  O   LYS A 267      -2.260  -4.416 -12.400  1.00 95.52           O  
ATOM   2191  CG  LYS A 267      -0.582  -8.633 -12.622  1.00 95.52           C  
ATOM   2192  CD  LYS A 267      -1.076  -9.641 -13.666  1.00 95.52           C  
ATOM   2193  CE  LYS A 267      -0.800 -11.099 -13.293  1.00 95.52           C  
ATOM   2194  NZ  LYS A 267      -1.561 -11.998 -14.199  1.00 95.52           N  
ATOM   2195  N   ASP A 268      -0.269  -4.089 -13.403  1.00 96.65           N  
ATOM   2196  CA  ASP A 268      -0.656  -2.864 -14.093  1.00 96.65           C  
ATOM   2197  C   ASP A 268      -1.867  -3.079 -15.015  1.00 96.65           C  
ATOM   2198  CB  ASP A 268       0.531  -2.334 -14.906  1.00 96.65           C  
ATOM   2199  O   ASP A 268      -2.120  -4.204 -15.470  1.00 96.65           O  
ATOM   2200  CG  ASP A 268       1.653  -1.830 -14.008  1.00 96.65           C  
ATOM   2201  OD1 ASP A 268       1.322  -1.101 -13.052  1.00 96.65           O  
ATOM   2202  OD2 ASP A 268       2.812  -2.193 -14.308  1.00 96.65           O  
ATOM   2203  N   PRO A 269      -2.604  -2.007 -15.364  1.00 97.72           N  
ATOM   2204  CA  PRO A 269      -3.666  -2.101 -16.349  1.00 97.72           C  
ATOM   2205  C   PRO A 269      -3.132  -2.691 -17.657  1.00 97.72           C  
ATOM   2206  CB  PRO A 269      -4.207  -0.677 -16.524  1.00 97.72           C  
ATOM   2207  O   PRO A 269      -2.030  -2.364 -18.101  1.00 97.72           O  
ATOM   2208  CG  PRO A 269      -3.834   0.000 -15.204  1.00 97.72           C  
ATOM   2209  CD  PRO A 269      -2.480  -0.633 -14.900  1.00 97.72           C  
ATOM   2210  N   THR A 270      -3.928  -3.524 -18.326  1.00 97.88           N  
ATOM   2211  CA  THR A 270      -3.472  -4.323 -19.474  1.00 97.88           C  
ATOM   2212  C   THR A 270      -2.883  -3.465 -20.597  1.00 97.88           C  
ATOM   2213  CB  THR A 270      -4.600  -5.195 -20.051  1.00 97.88           C  
ATOM   2214  O   THR A 270      -1.962  -3.898 -21.288  1.00 97.88           O  
ATOM   2215  CG2 THR A 270      -5.229  -6.138 -19.030  1.00 97.88           C  
ATOM   2216  OG1 THR A 270      -5.634  -4.415 -20.621  1.00 97.88           O  
ATOM   2217  N   ALA A 271      -3.378  -2.236 -20.777  1.00 98.00           N  
ATOM   2218  CA  ALA A 271      -2.823  -1.274 -21.726  1.00 98.00           C  
ATOM   2219  C   ALA A 271      -1.411  -0.805 -21.338  1.00 98.00           C  
ATOM   2220  CB  ALA A 271      -3.796  -0.096 -21.858  1.00 98.00           C  
ATOM   2221  O   ALA A 271      -0.538  -0.763 -22.204  1.00 98.00           O  
ATOM   2222  N   ALA A 272      -1.169  -0.519 -20.055  1.00 97.21           N  
ATOM   2223  CA  ALA A 272       0.150  -0.153 -19.546  1.00 97.21           C  
ATOM   2224  C   ALA A 272       1.136  -1.324 -19.677  1.00 97.21           C  
ATOM   2225  CB  ALA A 272       0.011   0.326 -18.096  1.00 97.21           C  
ATOM   2226  O   ALA A 272       2.238  -1.133 -20.185  1.00 97.21           O  
ATOM   2227  N   SER A 273       0.718  -2.554 -19.348  1.00 96.74           N  
ATOM   2228  CA  SER A 273       1.566  -3.742 -19.536  1.00 96.74           C  
ATOM   2229  C   SER A 273       1.933  -3.974 -21.006  1.00 96.74           C  
ATOM   2230  CB  SER A 273       0.888  -5.005 -19.003  1.00 96.74           C  
ATOM   2231  O   SER A 273       3.085  -4.276 -21.315  1.00 96.74           O  
ATOM   2232  OG  SER A 273       0.393  -4.828 -17.696  1.00 96.74           O  
ATOM   2233  N   ARG A 274       0.984  -3.800 -21.940  1.00 97.94           N  
ATOM   2234  CA  ARG A 274       1.272  -3.882 -23.385  1.00 97.94           C  
ATOM   2235  C   ARG A 274       2.230  -2.779 -23.839  1.00 97.94           C  
ATOM   2236  CB  ARG A 274      -0.022  -3.826 -24.212  1.00 97.94           C  
ATOM   2237  O   ARG A 274       3.136  -3.059 -24.618  1.00 97.94           O  
ATOM   2238  CG  ARG A 274      -0.836  -5.128 -24.147  1.00 97.94           C  
ATOM   2239  CD  ARG A 274      -2.007  -5.134 -25.146  1.00 97.94           C  
ATOM   2240  NE  ARG A 274      -2.917  -3.974 -25.009  1.00 97.94           N  
ATOM   2241  NH1 ARG A 274      -4.364  -4.826 -23.432  1.00 97.94           N  
ATOM   2242  NH2 ARG A 274      -4.746  -2.815 -24.288  1.00 97.94           N  
ATOM   2243  CZ  ARG A 274      -3.998  -3.880 -24.249  1.00 97.94           C  
ATOM   2244  N   ALA A 275       2.051  -1.549 -23.356  1.00 97.85           N  
ATOM   2245  CA  ALA A 275       2.943  -0.436 -23.674  1.00 97.85           C  
ATOM   2246  C   ALA A 275       4.375  -0.691 -23.173  1.00 97.85           C  
ATOM   2247  CB  ALA A 275       2.352   0.856 -23.099  1.00 97.85           C  
ATOM   2248  O   ALA A 275       5.323  -0.489 -23.930  1.00 97.85           O  
ATOM   2249  N   ALA A 276       4.533  -1.219 -21.955  1.00 96.03           N  
ATOM   2250  CA  ALA A 276       5.833  -1.609 -21.409  1.00 96.03           C  
ATOM   2251  C   ALA A 276       6.520  -2.689 -22.268  1.00 96.03           C  
ATOM   2252  CB  ALA A 276       5.634  -2.068 -19.960  1.00 96.03           C  
ATOM   2253  O   ALA A 276       7.683  -2.544 -22.628  1.00 96.03           O  
ATOM   2254  N   GLN A 277       5.785  -3.714 -22.712  1.00 97.74           N  
ATOM   2255  CA  GLN A 277       6.333  -4.742 -23.609  1.00 97.74           C  
ATOM   2256  C   GLN A 277       6.775  -4.184 -24.972  1.00 97.74           C  
ATOM   2257  CB  GLN A 277       5.273  -5.822 -23.854  1.00 97.74           C  
ATOM   2258  O   GLN A 277       7.739  -4.673 -25.563  1.00 97.74           O  
ATOM   2259  CG  GLN A 277       5.003  -6.691 -22.621  1.00 97.74           C  
ATOM   2260  CD  GLN A 277       3.821  -7.635 -22.825  1.00 97.74           C  
ATOM   2261  NE2 GLN A 277       3.475  -8.411 -21.823  1.00 97.74           N  
ATOM   2262  OE1 GLN A 277       3.196  -7.716 -23.874  1.00 97.74           O  
ATOM   2263  N   ILE A 278       6.064  -3.187 -25.509  1.00 98.20           N  
ATOM   2264  CA  ILE A 278       6.462  -2.504 -26.749  1.00 98.20           C  
ATOM   2265  C   ILE A 278       7.743  -1.699 -26.517  1.00 98.20           C  
ATOM   2266  CB  ILE A 278       5.313  -1.623 -27.288  1.00 98.20           C  
ATOM   2267  O   ILE A 278       8.640  -1.745 -27.359  1.00 98.20           O  
ATOM   2268  CG1 ILE A 278       4.152  -2.515 -27.783  1.00 98.20           C  
ATOM   2269  CG2 ILE A 278       5.794  -0.711 -28.435  1.00 98.20           C  
ATOM   2270  CD1 ILE A 278       2.840  -1.750 -28.001  1.00 98.20           C  
ATOM   2271  N   LEU A 279       7.851  -1.010 -25.378  1.00 96.82           N  
ATOM   2272  CA  LEU A 279       9.065  -0.295 -24.994  1.00 96.82           C  
ATOM   2273  C   LEU A 279      10.263  -1.248 -24.900  1.00 96.82           C  
ATOM   2274  CB  LEU A 279       8.812   0.464 -23.681  1.00 96.82           C  
ATOM   2275  O   LEU A 279      11.290  -0.969 -25.508  1.00 96.82           O  
ATOM   2276  CG  LEU A 279      10.043   1.216 -23.143  1.00 96.82           C  
ATOM   2277  CD1 LEU A 279      10.519   2.306 -24.106  1.00 96.82           C  
ATOM   2278  CD2 LEU A 279       9.690   1.866 -21.807  1.00 96.82           C  
ATOM   2279  N   ASP A 280      10.119  -2.404 -24.249  1.00 97.22           N  
ATOM   2280  CA  ASP A 280      11.192  -3.405 -24.157  1.00 97.22           C  
ATOM   2281  C   ASP A 280      11.671  -3.873 -25.541  1.00 97.22           C  
ATOM   2282  CB  ASP A 280      10.706  -4.624 -23.358  1.00 97.22           C  
ATOM   2283  O   ASP A 280      12.869  -4.046 -25.779  1.00 97.22           O  
ATOM   2284  CG  ASP A 280      10.488  -4.356 -21.868  1.00 97.22           C  
ATOM   2285  OD1 ASP A 280      11.130  -3.423 -21.336  1.00 97.22           O  
ATOM   2286  OD2 ASP A 280       9.707  -5.136 -21.276  1.00 97.22           O  
ATOM   2287  N   ARG A 281      10.745  -4.038 -26.496  1.00 98.07           N  
ATOM   2288  CA  ARG A 281      11.086  -4.367 -27.890  1.00 98.07           C  
ATOM   2289  C   ARG A 281      11.822  -3.222 -28.580  1.00 98.07           C  
ATOM   2290  CB  ARG A 281       9.830  -4.744 -28.681  1.00 98.07           C  
ATOM   2291  O   ARG A 281      12.813  -3.482 -29.253  1.00 98.07           O  
ATOM   2292  CG  ARG A 281       9.230  -6.075 -28.220  1.00 98.07           C  
ATOM   2293  CD  ARG A 281       7.876  -6.274 -28.903  1.00 98.07           C  
ATOM   2294  NE  ARG A 281       7.180  -7.462 -28.383  1.00 98.07           N  
ATOM   2295  NH1 ARG A 281       5.363  -7.351 -29.778  1.00 98.07           N  
ATOM   2296  NH2 ARG A 281       5.466  -8.951 -28.224  1.00 98.07           N  
ATOM   2297  CZ  ARG A 281       6.011  -7.915 -28.797  1.00 98.07           C  
ATOM   2298  N   ALA A 282      11.381  -1.980 -28.389  1.00 97.26           N  
ATOM   2299  CA  ALA A 282      12.062  -0.807 -28.933  1.00 97.26           C  
ATOM   2300  C   ALA A 282      13.489  -0.667 -28.372  1.00 97.26           C  
ATOM   2301  CB  ALA A 282      11.208   0.435 -28.648  1.00 97.26           C  
ATOM   2302  O   ALA A 282      14.425  -0.411 -29.128  1.00 97.26           O  
ATOM   2303  N   LEU A 283      13.678  -0.912 -27.070  1.00 96.93           N  
ATOM   2304  CA  LEU A 283      14.995  -0.931 -26.427  1.00 96.93           C  
ATOM   2305  C   LEU A 283      15.885  -2.050 -26.983  1.00 96.93           C  
ATOM   2306  CB  LEU A 283      14.827  -1.082 -24.904  1.00 96.93           C  
ATOM   2307  O   LEU A 283      17.077  -1.831 -27.199  1.00 96.93           O  
ATOM   2308  CG  LEU A 283      14.178   0.119 -24.191  1.00 96.93           C  
ATOM   2309  CD1 LEU A 283      14.008  -0.206 -22.707  1.00 96.93           C  
ATOM   2310  CD2 LEU A 283      15.014   1.395 -24.316  1.00 96.93           C  
ATOM   2311  N   LYS A 284      15.313  -3.225 -27.276  1.00 97.79           N  
ATOM   2312  CA  LYS A 284      16.034  -4.315 -27.945  1.00 97.79           C  
ATOM   2313  C   LYS A 284      16.485  -3.927 -29.357  1.00 97.79           C  
ATOM   2314  CB  LYS A 284      15.174  -5.586 -27.938  1.00 97.79           C  
ATOM   2315  O   LYS A 284      17.611  -4.244 -29.716  1.00 97.79           O  
ATOM   2316  CG  LYS A 284      15.970  -6.792 -28.455  1.00 97.79           C  
ATOM   2317  CD  LYS A 284      15.130  -8.070 -28.421  1.00 97.79           C  
ATOM   2318  CE  LYS A 284      15.983  -9.216 -28.972  1.00 97.79           C  
ATOM   2319  NZ  LYS A 284      15.237 -10.496 -29.000  1.00 97.79           N  
ATOM   2320  N   THR A 285      15.661  -3.217 -30.128  1.00 97.95           N  
ATOM   2321  CA  THR A 285      16.048  -2.705 -31.456  1.00 97.95           C  
ATOM   2322  C   THR A 285      17.166  -1.666 -31.359  1.00 97.95           C  
ATOM   2323  CB  THR A 285      14.832  -2.107 -32.176  1.00 97.95           C  
ATOM   2324  O   THR A 285      18.117  -1.712 -32.131  1.00 97.95           O  
ATOM   2325  CG2 THR A 285      15.146  -1.604 -33.583  1.00 97.95           C  
ATOM   2326  OG1 THR A 285      13.844  -3.100 -32.329  1.00 97.95           O  
ATOM   2327  N   LEU A 286      17.128  -0.766 -30.369  1.00 97.01           N  
ATOM   2328  CA  LEU A 286      18.227   0.184 -30.150  1.00 97.01           C  
ATOM   2329  C   LEU A 286      19.557  -0.494 -29.782  1.00 97.01           C  
ATOM   2330  CB  LEU A 286      17.848   1.198 -29.058  1.00 97.01           C  
ATOM   2331  O   LEU A 286      20.611   0.115 -29.958  1.00 97.01           O  
ATOM   2332  CG  LEU A 286      16.809   2.262 -29.433  1.00 97.01           C  
ATOM   2333  CD1 LEU A 286      16.619   3.190 -28.230  1.00 97.01           C  
ATOM   2334  CD2 LEU A 286      17.260   3.124 -30.616  1.00 97.01           C  
ATOM   2335  N   ALA A 287      19.536  -1.736 -29.288  1.00 96.88           N  
ATOM   2336  CA  ALA A 287      20.747  -2.496 -28.983  1.00 96.88           C  
ATOM   2337  C   ALA A 287      21.528  -2.952 -30.233  1.00 96.88           C  
ATOM   2338  CB  ALA A 287      20.388  -3.671 -28.066  1.00 96.88           C  
ATOM   2339  O   ALA A 287      22.649  -3.430 -30.088  1.00 96.88           O  
ATOM   2340  N   GLU A 288      20.969  -2.787 -31.437  1.00 97.78           N  
ATOM   2341  CA  GLU A 288      21.668  -3.007 -32.713  1.00 97.78           C  
ATOM   2342  C   GLU A 288      22.667  -1.882 -33.038  1.00 97.78           C  
ATOM   2343  CB  GLU A 288      20.631  -3.119 -33.846  1.00 97.78           C  
ATOM   2344  O   GLU A 288      23.561  -2.057 -33.866  1.00 97.78           O  
ATOM   2345  CG  GLU A 288      19.681  -4.320 -33.680  1.00 97.78           C  
ATOM   2346  CD  GLU A 288      18.504  -4.322 -34.672  1.00 97.78           C  
ATOM   2347  OE1 GLU A 288      17.526  -5.057 -34.389  1.00 97.78           O  
ATOM   2348  OE2 GLU A 288      18.566  -3.605 -35.696  1.00 97.78           O  
ATOM   2349  N   LEU A 289      22.527  -0.720 -32.391  1.00 97.80           N  
ATOM   2350  CA  LEU A 289      23.392   0.439 -32.586  1.00 97.80           C  
ATOM   2351  C   LEU A 289      24.577   0.438 -31.601  1.00 97.80           C  
ATOM   2352  CB  LEU A 289      22.563   1.727 -32.445  1.00 97.80           C  
ATOM   2353  O   LEU A 289      24.446  -0.063 -30.479  1.00 97.80           O  
ATOM   2354  CG  LEU A 289      21.425   1.885 -33.469  1.00 97.80           C  
ATOM   2355  CD1 LEU A 289      20.607   3.132 -33.127  1.00 97.80           C  
ATOM   2356  CD2 LEU A 289      21.957   2.047 -34.896  1.00 97.80           C  
ATOM   2357  N   PRO A 290      25.714   1.072 -31.961  1.00 98.32           N  
ATOM   2358  CA  PRO A 290      26.787   1.355 -31.009  1.00 98.32           C  
ATOM   2359  C   PRO A 290      26.290   2.171 -29.807  1.00 98.32           C  
ATOM   2360  CB  PRO A 290      27.864   2.111 -31.797  1.00 98.32           C  
ATOM   2361  O   PRO A 290      25.316   2.922 -29.911  1.00 98.32           O  
ATOM   2362  CG  PRO A 290      27.587   1.737 -33.252  1.00 98.32           C  
ATOM   2363  CD  PRO A 290      26.070   1.568 -33.283  1.00 98.32           C  
ATOM   2364  N   GLU A 291      26.982   2.061 -28.671  1.00 97.95           N  
ATOM   2365  CA  GLU A 291      26.554   2.634 -27.385  1.00 97.95           C  
ATOM   2366  C   GLU A 291      26.201   4.126 -27.454  1.00 97.95           C  
ATOM   2367  CB  GLU A 291      27.655   2.377 -26.347  1.00 97.95           C  
ATOM   2368  O   GLU A 291      25.135   4.513 -26.976  1.00 97.95           O  
ATOM   2369  CG  GLU A 291      27.296   2.936 -24.961  1.00 97.95           C  
ATOM   2370  CD  GLU A 291      28.322   2.577 -23.879  1.00 97.95           C  
ATOM   2371  OE1 GLU A 291      28.073   2.990 -22.726  1.00 97.95           O  
ATOM   2372  OE2 GLU A 291      29.264   1.814 -24.182  1.00 97.95           O  
ATOM   2373  N   GLU A 292      27.040   4.943 -28.095  1.00 98.03           N  
ATOM   2374  CA  GLU A 292      26.824   6.392 -28.228  1.00 98.03           C  
ATOM   2375  C   GLU A 292      25.527   6.723 -28.982  1.00 98.03           C  
ATOM   2376  CB  GLU A 292      28.011   7.017 -28.978  1.00 98.03           C  
ATOM   2377  O   GLU A 292      24.763   7.605 -28.585  1.00 98.03           O  
ATOM   2378  CG  GLU A 292      29.347   6.894 -28.227  1.00 98.03           C  
ATOM   2379  CD  GLU A 292      30.517   7.550 -28.983  1.00 98.03           C  
ATOM   2380  OE1 GLU A 292      31.622   7.586 -28.402  1.00 98.03           O  
ATOM   2381  OE2 GLU A 292      30.308   7.988 -30.139  1.00 98.03           O  
ATOM   2382  N   TYR A 293      25.229   5.971 -30.046  1.00 98.33           N  
ATOM   2383  CA  TYR A 293      24.000   6.135 -30.822  1.00 98.33           C  
ATOM   2384  C   TYR A 293      22.788   5.671 -30.009  1.00 98.33           C  
ATOM   2385  CB  TYR A 293      24.107   5.364 -32.144  1.00 98.33           C  
ATOM   2386  O   TYR A 293      21.768   6.362 -29.969  1.00 98.33           O  
ATOM   2387  CG  TYR A 293      25.043   5.979 -33.165  1.00 98.33           C  
ATOM   2388  CD1 TYR A 293      24.523   6.726 -34.240  1.00 98.33           C  
ATOM   2389  CD2 TYR A 293      26.435   5.811 -33.041  1.00 98.33           C  
ATOM   2390  CE1 TYR A 293      25.391   7.302 -35.187  1.00 98.33           C  
ATOM   2391  CE2 TYR A 293      27.308   6.396 -33.977  1.00 98.33           C  
ATOM   2392  OH  TYR A 293      27.618   7.718 -35.958  1.00 98.33           O  
ATOM   2393  CZ  TYR A 293      26.785   7.142 -35.053  1.00 98.33           C  
ATOM   2394  N   ARG A 294      22.902   4.527 -29.324  1.00 97.69           N  
ATOM   2395  CA  ARG A 294      21.855   3.998 -28.443  1.00 97.69           C  
ATOM   2396  C   ARG A 294      21.489   4.990 -27.335  1.00 97.69           C  
ATOM   2397  CB  ARG A 294      22.318   2.644 -27.889  1.00 97.69           C  
ATOM   2398  O   ARG A 294      20.300   5.232 -27.141  1.00 97.69           O  
ATOM   2399  CG  ARG A 294      21.303   2.025 -26.915  1.00 97.69           C  
ATOM   2400  CD  ARG A 294      21.787   0.669 -26.404  1.00 97.69           C  
ATOM   2401  NE  ARG A 294      22.970   0.824 -25.535  1.00 97.69           N  
ATOM   2402  NH1 ARG A 294      23.589  -1.381 -25.470  1.00 97.69           N  
ATOM   2403  NH2 ARG A 294      24.832   0.150 -24.413  1.00 97.69           N  
ATOM   2404  CZ  ARG A 294      23.787  -0.134 -25.140  1.00 97.69           C  
ATOM   2405  N   ASP A 295      22.470   5.576 -26.642  1.00 98.03           N  
ATOM   2406  CA  ASP A 295      22.239   6.594 -25.600  1.00 98.03           C  
ATOM   2407  C   ASP A 295      21.534   7.832 -26.176  1.00 98.03           C  
ATOM   2408  CB  ASP A 295      23.564   6.979 -24.913  1.00 98.03           C  
ATOM   2409  O   ASP A 295      20.482   8.239 -25.674  1.00 98.03           O  
ATOM   2410  CG  ASP A 295      23.389   8.145 -23.922  1.00 98.03           C  
ATOM   2411  OD1 ASP A 295      22.958   7.944 -22.763  1.00 98.03           O  
ATOM   2412  OD2 ASP A 295      23.605   9.311 -24.311  1.00 98.03           O  
ATOM   2413  N   PHE A 296      22.042   8.379 -27.285  1.00 98.23           N  
ATOM   2414  CA  PHE A 296      21.442   9.542 -27.937  1.00 98.23           C  
ATOM   2415  C   PHE A 296      19.973   9.306 -28.328  1.00 98.23           C  
ATOM   2416  CB  PHE A 296      22.282   9.915 -29.163  1.00 98.23           C  
ATOM   2417  O   PHE A 296      19.096  10.116 -28.002  1.00 98.23           O  
ATOM   2418  CG  PHE A 296      21.651  11.002 -30.010  1.00 98.23           C  
ATOM   2419  CD1 PHE A 296      20.978  10.669 -31.201  1.00 98.23           C  
ATOM   2420  CD2 PHE A 296      21.716  12.345 -29.594  1.00 98.23           C  
ATOM   2421  CE1 PHE A 296      20.395  11.678 -31.987  1.00 98.23           C  
ATOM   2422  CE2 PHE A 296      21.127  13.354 -30.376  1.00 98.23           C  
ATOM   2423  CZ  PHE A 296      20.477  13.022 -31.578  1.00 98.23           C  
ATOM   2424  N   TYR A 297      19.671   8.190 -28.999  1.00 98.16           N  
ATOM   2425  CA  TYR A 297      18.303   7.882 -29.421  1.00 98.16           C  
ATOM   2426  C   TYR A 297      17.384   7.544 -28.241  1.00 98.16           C  
ATOM   2427  CB  TYR A 297      18.297   6.773 -30.480  1.00 98.16           C  
ATOM   2428  O   TYR A 297      16.221   7.956 -28.255  1.00 98.16           O  
ATOM   2429  CG  TYR A 297      18.764   7.232 -31.849  1.00 98.16           C  
ATOM   2430  CD1 TYR A 297      18.013   8.183 -32.568  1.00 98.16           C  
ATOM   2431  CD2 TYR A 297      19.928   6.689 -32.421  1.00 98.16           C  
ATOM   2432  CE1 TYR A 297      18.450   8.615 -33.836  1.00 98.16           C  
ATOM   2433  CE2 TYR A 297      20.375   7.124 -33.681  1.00 98.16           C  
ATOM   2434  OH  TYR A 297      20.057   8.524 -35.606  1.00 98.16           O  
ATOM   2435  CZ  TYR A 297      19.640   8.096 -34.387  1.00 98.16           C  
ATOM   2436  N   ALA A 298      17.891   6.891 -27.191  1.00 97.90           N  
ATOM   2437  CA  ALA A 298      17.129   6.659 -25.965  1.00 97.90           C  
ATOM   2438  C   ALA A 298      16.723   7.982 -25.290  1.00 97.90           C  
ATOM   2439  CB  ALA A 298      17.948   5.765 -25.027  1.00 97.90           C  
ATOM   2440  O   ALA A 298      15.554   8.162 -24.941  1.00 97.90           O  
ATOM   2441  N   ARG A 299      17.635   8.961 -25.188  1.00 97.98           N  
ATOM   2442  CA  ARG A 299      17.312  10.307 -24.669  1.00 97.98           C  
ATOM   2443  C   ARG A 299      16.235  10.998 -25.500  1.00 97.98           C  
ATOM   2444  CB  ARG A 299      18.569  11.184 -24.637  1.00 97.98           C  
ATOM   2445  O   ARG A 299      15.312  11.588 -24.940  1.00 97.98           O  
ATOM   2446  CG  ARG A 299      19.571  10.728 -23.575  1.00 97.98           C  
ATOM   2447  CD  ARG A 299      20.861  11.540 -23.705  1.00 97.98           C  
ATOM   2448  NE  ARG A 299      21.905  10.960 -22.863  1.00 97.98           N  
ATOM   2449  NH1 ARG A 299      21.520  12.048 -20.877  1.00 97.98           N  
ATOM   2450  NH2 ARG A 299      22.939  10.302 -21.000  1.00 97.98           N  
ATOM   2451  CZ  ARG A 299      22.117  11.120 -21.580  1.00 97.98           C  
ATOM   2452  N   ARG A 300      16.307  10.897 -26.832  1.00 97.39           N  
ATOM   2453  CA  ARG A 300      15.267  11.442 -27.721  1.00 97.39           C  
ATOM   2454  C   ARG A 300      13.903  10.790 -27.496  1.00 97.39           C  
ATOM   2455  CB  ARG A 300      15.677  11.309 -29.191  1.00 97.39           C  
ATOM   2456  O   ARG A 300      12.900  11.500 -27.507  1.00 97.39           O  
ATOM   2457  CG  ARG A 300      16.791  12.292 -29.580  1.00 97.39           C  
ATOM   2458  CD  ARG A 300      16.940  12.376 -31.102  1.00 97.39           C  
ATOM   2459  NE  ARG A 300      15.741  12.979 -31.726  1.00 97.39           N  
ATOM   2460  NH1 ARG A 300      16.153  12.342 -33.889  1.00 97.39           N  
ATOM   2461  NH2 ARG A 300      14.295  13.490 -33.407  1.00 97.39           N  
ATOM   2462  CZ  ARG A 300      15.403  12.933 -33.001  1.00 97.39           C  
ATOM   2463  N   MET A 301      13.853   9.476 -27.275  1.00 97.28           N  
ATOM   2464  CA  MET A 301      12.606   8.775 -26.948  1.00 97.28           C  
ATOM   2465  C   MET A 301      12.011   9.260 -25.623  1.00 97.28           C  
ATOM   2466  CB  MET A 301      12.832   7.259 -26.891  1.00 97.28           C  
ATOM   2467  O   MET A 301      10.812   9.522 -25.564  1.00 97.28           O  
ATOM   2468  CG  MET A 301      12.996   6.635 -28.276  1.00 97.28           C  
ATOM   2469  SD  MET A 301      13.192   4.837 -28.183  1.00 97.28           S  
ATOM   2470  CE  MET A 301      12.721   4.370 -29.866  1.00 97.28           C  
ATOM   2471  N   VAL A 302      12.833   9.452 -24.587  1.00 96.23           N  
ATOM   2472  CA  VAL A 302      12.374   9.994 -23.295  1.00 96.23           C  
ATOM   2473  C   VAL A 302      11.771  11.389 -23.463  1.00 96.23           C  
ATOM   2474  CB  VAL A 302      13.514  10.004 -22.258  1.00 96.23           C  
ATOM   2475  O   VAL A 302      10.659  11.626 -22.996  1.00 96.23           O  
ATOM   2476  CG1 VAL A 302      13.122  10.731 -20.964  1.00 96.23           C  
ATOM   2477  CG2 VAL A 302      13.904   8.569 -21.881  1.00 96.23           C  
ATOM   2478  N   LEU A 303      12.450  12.289 -24.182  1.00 96.63           N  
ATOM   2479  CA  LEU A 303      11.924  13.631 -24.467  1.00 96.63           C  
ATOM   2480  C   LEU A 303      10.596  13.576 -25.237  1.00 96.63           C  
ATOM   2481  CB  LEU A 303      12.960  14.432 -25.275  1.00 96.63           C  
ATOM   2482  O   LEU A 303       9.687  14.357 -24.965  1.00 96.63           O  
ATOM   2483  CG  LEU A 303      14.235  14.822 -24.506  1.00 96.63           C  
ATOM   2484  CD1 LEU A 303      15.223  15.475 -25.475  1.00 96.63           C  
ATOM   2485  CD2 LEU A 303      13.955  15.812 -23.377  1.00 96.63           C  
ATOM   2486  N   HIS A 304      10.456  12.637 -26.175  1.00 96.55           N  
ATOM   2487  CA  HIS A 304       9.211  12.449 -26.916  1.00 96.55           C  
ATOM   2488  C   HIS A 304       8.060  11.968 -26.019  1.00 96.55           C  
ATOM   2489  CB  HIS A 304       9.460  11.477 -28.073  1.00 96.55           C  
ATOM   2490  O   HIS A 304       6.945  12.473 -26.129  1.00 96.55           O  
ATOM   2491  CG  HIS A 304       8.286  11.398 -29.010  1.00 96.55           C  
ATOM   2492  CD2 HIS A 304       7.446  10.333 -29.197  1.00 96.55           C  
ATOM   2493  ND1 HIS A 304       7.848  12.413 -29.826  1.00 96.55           N  
ATOM   2494  CE1 HIS A 304       6.785  11.963 -30.509  1.00 96.55           C  
ATOM   2495  NE2 HIS A 304       6.498  10.702 -30.158  1.00 96.55           N  
ATOM   2496  N   ILE A 305       8.327  11.035 -25.099  1.00 95.86           N  
ATOM   2497  CA  ILE A 305       7.346  10.581 -24.102  1.00 95.86           C  
ATOM   2498  C   ILE A 305       6.926  11.749 -23.201  1.00 95.86           C  
ATOM   2499  CB  ILE A 305       7.916   9.396 -23.285  1.00 95.86           C  
ATOM   2500  O   ILE A 305       5.732  11.937 -22.969  1.00 95.86           O  
ATOM   2501  CG1 ILE A 305       8.055   8.145 -24.183  1.00 95.86           C  
ATOM   2502  CG2 ILE A 305       7.026   9.072 -22.068  1.00 95.86           C  
ATOM   2503  CD1 ILE A 305       8.941   7.048 -23.578  1.00 95.86           C  
ATOM   2504  N   GLN A 306       7.883  12.557 -22.738  1.00 94.18           N  
ATOM   2505  CA  GLN A 306       7.605  13.740 -21.921  1.00 94.18           C  
ATOM   2506  C   GLN A 306       6.719  14.753 -22.660  1.00 94.18           C  
ATOM   2507  CB  GLN A 306       8.925  14.389 -21.480  1.00 94.18           C  
ATOM   2508  O   GLN A 306       5.739  15.222 -22.090  1.00 94.18           O  
ATOM   2509  CG  GLN A 306       9.652  13.562 -20.411  1.00 94.18           C  
ATOM   2510  CD  GLN A 306      11.019  14.137 -20.050  1.00 94.18           C  
ATOM   2511  NE2 GLN A 306      11.534  13.840 -18.878  1.00 94.18           N  
ATOM   2512  OE1 GLN A 306      11.662  14.852 -20.799  1.00 94.18           O  
ATOM   2513  N   ASP A 307       6.999  15.050 -23.933  1.00 95.21           N  
ATOM   2514  CA  ASP A 307       6.177  15.970 -24.737  1.00 95.21           C  
ATOM   2515  C   ASP A 307       4.744  15.453 -24.959  1.00 95.21           C  
ATOM   2516  CB  ASP A 307       6.864  16.220 -26.093  1.00 95.21           C  
ATOM   2517  O   ASP A 307       3.783  16.225 -24.906  1.00 95.21           O  
ATOM   2518  CG  ASP A 307       6.025  17.124 -27.016  1.00 95.21           C  
ATOM   2519  OD1 ASP A 307       5.802  18.295 -26.635  1.00 95.21           O  
ATOM   2520  OD2 ASP A 307       5.593  16.646 -28.102  1.00 95.21           O  
ATOM   2521  N   LYS A 308       4.590  14.148 -25.224  1.00 95.83           N  
ATOM   2522  CA  LYS A 308       3.317  13.566 -25.682  1.00 95.83           C  
ATOM   2523  C   LYS A 308       2.413  13.024 -24.584  1.00 95.83           C  
ATOM   2524  CB  LYS A 308       3.589  12.474 -26.733  1.00 95.83           C  
ATOM   2525  O   LYS A 308       1.199  13.047 -24.769  1.00 95.83           O  
ATOM   2526  CG  LYS A 308       4.220  12.985 -28.036  1.00 95.83           C  
ATOM   2527  CD  LYS A 308       3.349  14.041 -28.721  1.00 95.83           C  
ATOM   2528  CE  LYS A 308       4.005  14.479 -30.025  1.00 95.83           C  
ATOM   2529  NZ  LYS A 308       3.482  15.799 -30.426  1.00 95.83           N  
ATOM   2530  N   ALA A 309       2.969  12.502 -23.494  1.00 93.50           N  
ATOM   2531  CA  ALA A 309       2.204  11.745 -22.503  1.00 93.50           C  
ATOM   2532  C   ALA A 309       2.098  12.435 -21.138  1.00 93.50           C  
ATOM   2533  CB  ALA A 309       2.825  10.348 -22.380  1.00 93.50           C  
ATOM   2534  O   ALA A 309       1.171  12.138 -20.383  1.00 93.50           O  
ATOM   2535  N   TYR A 310       3.022  13.336 -20.789  1.00 91.86           N  
ATOM   2536  CA  TYR A 310       2.979  13.977 -19.477  1.00 91.86           C  
ATOM   2537  C   TYR A 310       1.867  15.027 -19.453  1.00 91.86           C  
ATOM   2538  CB  TYR A 310       4.339  14.560 -19.065  1.00 91.86           C  
ATOM   2539  O   TYR A 310       1.721  15.840 -20.368  1.00 91.86           O  
ATOM   2540  CG  TYR A 310       5.409  13.567 -18.616  1.00 91.86           C  
ATOM   2541  CD1 TYR A 310       5.444  12.230 -19.074  1.00 91.86           C  
ATOM   2542  CD2 TYR A 310       6.383  14.001 -17.695  1.00 91.86           C  
ATOM   2543  CE1 TYR A 310       6.428  11.342 -18.606  1.00 91.86           C  
ATOM   2544  CE2 TYR A 310       7.366  13.112 -17.216  1.00 91.86           C  
ATOM   2545  OH  TYR A 310       8.327  10.909 -17.219  1.00 91.86           O  
ATOM   2546  CZ  TYR A 310       7.386  11.777 -17.672  1.00 91.86           C  
ATOM   2547  N   SER A 311       1.072  15.019 -18.382  1.00 89.02           N  
ATOM   2548  CA  SER A 311       0.047  16.042 -18.181  1.00 89.02           C  
ATOM   2549  C   SER A 311       0.695  17.415 -17.996  1.00 89.02           C  
ATOM   2550  CB  SER A 311      -0.837  15.703 -16.982  1.00 89.02           C  
ATOM   2551  O   SER A 311       1.660  17.557 -17.246  1.00 89.02           O  
ATOM   2552  OG  SER A 311      -1.870  16.664 -16.862  1.00 89.02           O  
ATOM   2553  N   LYS A 312       0.132  18.433 -18.653  1.00 85.56           N  
ATOM   2554  CA  LYS A 312       0.576  19.834 -18.549  1.00 85.56           C  
ATOM   2555  C   LYS A 312      -0.074  20.590 -17.385  1.00 85.56           C  
ATOM   2556  CB  LYS A 312       0.348  20.557 -19.889  1.00 85.56           C  
ATOM   2557  O   LYS A 312       0.279  21.737 -17.134  1.00 85.56           O  
ATOM   2558  CG  LYS A 312       1.194  19.943 -21.014  1.00 85.56           C  
ATOM   2559  CD  LYS A 312       1.027  20.692 -22.341  1.00 85.56           C  
ATOM   2560  CE  LYS A 312       1.926  20.012 -23.382  1.00 85.56           C  
ATOM   2561  NZ  LYS A 312       1.873  20.668 -24.710  1.00 85.56           N  
ATOM   2562  N   ASN A 313      -1.021  19.969 -16.681  1.00 80.90           N  
ATOM   2563  CA  ASN A 313      -1.712  20.600 -15.559  1.00 80.90           C  
ATOM   2564  C   ASN A 313      -0.787  20.654 -14.338  1.00 80.90           C  
ATOM   2565  CB  ASN A 313      -3.006  19.822 -15.253  1.00 80.90           C  
ATOM   2566  O   ASN A 313      -0.188  19.637 -13.990  1.00 80.90           O  
ATOM   2567  CG  ASN A 313      -4.029  19.881 -16.376  1.00 80.90           C  
ATOM   2568  ND2 ASN A 313      -5.048  19.056 -16.324  1.00 80.90           N  
ATOM   2569  OD1 ASN A 313      -3.934  20.649 -17.315  1.00 80.90           O  
ATOM   2570  N   SER A 314      -0.711  21.787 -13.640  1.00 65.86           N  
ATOM   2571  CA  SER A 314      -0.101  21.849 -12.304  1.00 65.86           C  
ATOM   2572  C   SER A 314      -0.920  21.032 -11.296  1.00 65.86           C  
ATOM   2573  CB  SER A 314       0.061  23.303 -11.852  1.00 65.86           C  
ATOM   2574  O   SER A 314      -2.119  20.835 -11.488  1.00 65.86           O  
ATOM   2575  OG  SER A 314      -1.166  23.996 -11.946  1.00 65.86           O  
ATOM   2576  N   GLU A 315      -0.258  20.501 -10.268  1.00 62.70           N  
ATOM   2577  CA  GLU A 315      -0.880  19.697  -9.199  1.00 62.70           C  
ATOM   2578  C   GLU A 315      -1.363  20.536  -8.012  1.00 62.70           C  
ATOM   2579  CB  GLU A 315       0.120  18.629  -8.737  1.00 62.70           C  
ATOM   2580  O   GLU A 315      -0.650  21.523  -7.716  1.00 62.70           O  
ATOM   2581  CG  GLU A 315      -0.591  17.349  -8.294  1.00 62.70           C  
ATOM   2582  CD  GLU A 315       0.410  16.246  -7.950  1.00 62.70           C  
ATOM   2583  OE1 GLU A 315       0.166  15.101  -8.393  1.00 62.70           O  
ATOM   2584  OE2 GLU A 315       1.448  16.540  -7.319  1.00 62.70           O  
ATOM   2585  OXT GLU A 315      -2.397  20.134  -7.411  1.00 62.70           O  
TER    2586      GLU A 315                                                      
ENDMDL                                                                          
END                                                                             
