# Supplementary material for: PICNIC accurately predicts condensate-forming proteins regardless of their structural disorder across organisms
Source: Nat Commun. 2024 Dec 11;15:10668. doi: 10.1038/s41467-024-55089-x (PMC11634905; doi:10.1038/s41467-024-55089-x)
Supplement: Supplementary file 7 — Dataset S6 [file 41467_2024_55089_MOESM7_ESM.zip › Dataset_S6/Positive_predictions/AF-O75391-SPAG7.pdb]

HEADER                                            01-JUN-22                     
TITLE     ALPHAFOLD MONOMER V2.0 PREDICTION FOR SPERM-ASSOCIATED ANTIGEN 7      
TITLE    2 (O75391)                                                             
COMPND    MOL_ID: 1;                                                            
COMPND   2 MOLECULE: SPERM-ASSOCIATED ANTIGEN 7;                                
COMPND   3 CHAIN: A                                                             
SOURCE    MOL_ID: 1;                                                            
SOURCE   2 ORGANISM_SCIENTIFIC: HOMO SAPIENS;                                   
SOURCE   3 ORGANISM_TAXID: 9606                                                 
REMARK   1                                                                      
REMARK   1 REFERENCE 1                                                          
REMARK   1  AUTH   JOHN JUMPER, RICHARD EVANS, ALEXANDER PRITZEL, TIM GREEN,    
REMARK   1  AUTH 2 MICHAEL FIGURNOV, OLAF RONNEBERGER, KATHRYN TUNYASUVUNAKOOL, 
REMARK   1  AUTH 3 RUSS BATES, AUGUSTIN ZIDEK, ANNA POTAPENKO, ALEX BRIDGLAND,  
REMARK   1  AUTH 4 CLEMENS MEYER, SIMON A A KOHL, ANDREW J BALLARD,             
REMARK   1  AUTH 5 ANDREW COWIE, BERNARDINO ROMERA-PAREDES, STANISLAV NIKOLOV,  
REMARK   1  AUTH 6 RISHUB JAIN, JONAS ADLER, TREVOR BACK, STIG PETERSEN,        
REMARK   1  AUTH 7 DAVID REIMAN, ELLEN CLANCY, MICHAL ZIELINSKI,                
REMARK   1  AUTH 8 MARTIN STEINEGGER, MICHALINA PACHOLSKA, TAMAS BERGHAMMER,    
REMARK   1  AUTH 9 DAVID SILVER, ORIOL VINYALS, ANDREW W SENIOR,                
REMARK   1  AUTH10 KORAY KAVUKCUOGLU, PUSHMEET KOHLI, DEMIS HASSABIS            
REMARK   1  TITL   HIGHLY ACCURATE PROTEIN STRUCTURE PREDICTION WITH ALPHAFOLD  
REMARK   1  REF    NATURE                        V. 596   583 2021              
REMARK   1  REFN                   ISSN 0028-0836                               
REMARK   1  PMID   34265844                                                     
REMARK   1  DOI    10.1038/s41586-021-03819-2                                   
REMARK   1                                                                      
REMARK   1 DISCLAIMERS                                                          
REMARK   1 ALPHAFOLD DATA, COPYRIGHT (2021) DEEPMIND TECHNOLOGIES LIMITED. THE  
REMARK   1 INFORMATION PROVIDED IS THEORETICAL MODELLING ONLY AND CAUTION SHOULD
REMARK   1 BE EXERCISED IN ITS USE. IT IS PROVIDED "AS-IS" WITHOUT ANY WARRANTY 
REMARK   1 OF ANY KIND, WHETHER EXPRESSED OR IMPLIED. NO WARRANTY IS GIVEN THAT 
REMARK   1 USE OF THE INFORMATION SHALL NOT INFRINGE THE RIGHTS OF ANY THIRD    
REMARK   1 PARTY. THE INFORMATION IS NOT INTENDED TO BE A SUBSTITUTE FOR        
REMARK   1 PROFESSIONAL MEDICAL ADVICE, DIAGNOSIS, OR TREATMENT, AND DOES NOT   
REMARK   1 CONSTITUTE MEDICAL OR OTHER PROFESSIONAL ADVICE. IT IS AVAILABLE FOR 
REMARK   1 ACADEMIC AND COMMERCIAL PURPOSES, UNDER CC-BY 4.0 LICENCE.           
DBREF  XXXX A    1   227  UNP    O75391   SPAG7_HUMAN      1    227             
SEQRES   1 A  227  MET ALA ASP LEU LEU GLY SER ILE LEU SER SER MET GLU          
SEQRES   2 A  227  LYS PRO PRO SER LEU GLY ASP GLN GLU THR ARG ARG LYS          
SEQRES   3 A  227  ALA ARG GLU GLN ALA ALA ARG LEU LYS LYS LEU GLN GLU          
SEQRES   4 A  227  GLN GLU LYS GLN GLN LYS VAL GLU PHE ARG LYS ARG MET          
SEQRES   5 A  227  GLU LYS GLU VAL SER ASP PHE ILE GLN ASP SER GLY GLN          
SEQRES   6 A  227  ILE LYS LYS LYS PHE GLN PRO MET ASN LYS ILE GLU ARG          
SEQRES   7 A  227  SER ILE LEU HIS ASP VAL VAL GLU VAL ALA GLY LEU THR          
SEQRES   8 A  227  SER PHE SER PHE GLY GLU ASP ASP ASP CYS ARG TYR VAL          
SEQRES   9 A  227  MET ILE PHE LYS LYS GLU PHE ALA PRO SER ASP GLU GLU          
SEQRES  10 A  227  LEU ASP SER TYR ARG ARG GLY GLU GLU TRP ASP PRO GLN          
SEQRES  11 A  227  LYS ALA GLU GLU LYS ARG LYS LEU LYS GLU LEU ALA GLN          
SEQRES  12 A  227  ARG GLN GLU GLU GLU ALA ALA GLN GLN GLY PRO VAL VAL          
SEQRES  13 A  227  VAL SER PRO ALA SER ASP TYR LYS ASP LYS TYR SER HIS          
SEQRES  14 A  227  LEU ILE GLY LYS GLY ALA ALA LYS ASP ALA ALA HIS MET          
SEQRES  15 A  227  LEU GLN ALA ASN LYS THR TYR GLY CYS VAL PRO VAL ALA          
SEQRES  16 A  227  ASN LYS ARG ASP THR ARG SER ILE GLU GLU ALA MET ASN          
SEQRES  17 A  227  GLU ILE ARG ALA LYS LYS ARG LEU ARG GLN SER GLY GLU          
SEQRES  18 A  227  GLU LEU PRO PRO THR SER                                      
CRYST1    1.000    1.000    1.000  90.00  90.00  90.00 P 1           1          
ORIGX1      1.000000  0.000000  0.000000        0.00000                         
ORIGX2      0.000000  1.000000  0.000000        0.00000                         
ORIGX3      0.000000  0.000000  1.000000        0.00000                         
SCALE1      1.000000  0.000000  0.000000        0.00000                         
SCALE2      0.000000  1.000000  0.000000        0.00000                         
SCALE3      0.000000  0.000000  1.000000        0.00000                         
MODEL        1                                                                  
ATOM      1  N   MET A   1       7.537   5.314 -77.282  1.00 47.11           N  
ATOM      2  CA  MET A   1       8.141   4.415 -76.279  1.00 47.11           C  
ATOM      3  C   MET A   1       8.450   5.272 -75.072  1.00 47.11           C  
ATOM      4  CB  MET A   1       9.427   3.759 -76.805  1.00 47.11           C  
ATOM      5  O   MET A   1       9.225   6.206 -75.218  1.00 47.11           O  
ATOM      6  CG  MET A   1       9.166   2.763 -77.937  1.00 47.11           C  
ATOM      7  SD  MET A   1      10.693   2.043 -78.583  1.00 47.11           S  
ATOM      8  CE  MET A   1      10.158   1.569 -80.249  1.00 47.11           C  
ATOM      9  N   ALA A   2       7.761   5.059 -73.950  1.00 61.45           N  
ATOM     10  CA  ALA A   2       8.105   5.749 -72.711  1.00 61.45           C  
ATOM     11  C   ALA A   2       9.548   5.378 -72.340  1.00 61.45           C  
ATOM     12  CB  ALA A   2       7.093   5.371 -71.625  1.00 61.45           C  
ATOM     13  O   ALA A   2       9.943   4.224 -72.508  1.00 61.45           O  
ATOM     14  N   ASP A   3      10.328   6.375 -71.946  1.00 75.69           N  
ATOM     15  CA  ASP A   3      11.774   6.312 -71.764  1.00 75.69           C  
ATOM     16  C   ASP A   3      12.183   5.256 -70.718  1.00 75.69           C  
ATOM     17  CB  ASP A   3      12.230   7.736 -71.410  1.00 75.69           C  
ATOM     18  O   ASP A   3      12.234   5.510 -69.513  1.00 75.69           O  
ATOM     19  CG  ASP A   3      13.745   7.877 -71.300  1.00 75.69           C  
ATOM     20  OD1 ASP A   3      14.455   6.918 -71.686  1.00 75.69           O  
ATOM     21  OD2 ASP A   3      14.178   8.925 -70.782  1.00 75.69           O  
ATOM     22  N   LEU A   4      12.448   4.036 -71.195  1.00 84.53           N  
ATOM     23  CA  LEU A   4      12.920   2.921 -70.377  1.00 84.53           C  
ATOM     24  C   LEU A   4      14.272   3.261 -69.736  1.00 84.53           C  
ATOM     25  CB  LEU A   4      13.007   1.669 -71.274  1.00 84.53           C  
ATOM     26  O   LEU A   4      14.499   2.920 -68.577  1.00 84.53           O  
ATOM     27  CG  LEU A   4      13.395   0.374 -70.534  1.00 84.53           C  
ATOM     28  CD1 LEU A   4      12.290  -0.101 -69.589  1.00 84.53           C  
ATOM     29  CD2 LEU A   4      13.671  -0.739 -71.546  1.00 84.53           C  
ATOM     30  N   LEU A   5      15.143   3.977 -70.459  1.00 83.52           N  
ATOM     31  CA  LEU A   5      16.438   4.417 -69.940  1.00 83.52           C  
ATOM     32  C   LEU A   5      16.256   5.460 -68.834  1.00 83.52           C  
ATOM     33  CB  LEU A   5      17.319   4.955 -71.084  1.00 83.52           C  
ATOM     34  O   LEU A   5      16.892   5.341 -67.791  1.00 83.52           O  
ATOM     35  CG  LEU A   5      17.746   3.898 -72.119  1.00 83.52           C  
ATOM     36  CD1 LEU A   5      18.539   4.567 -73.242  1.00 83.52           C  
ATOM     37  CD2 LEU A   5      18.625   2.805 -71.506  1.00 83.52           C  
ATOM     38  N   GLY A   6      15.339   6.412 -69.004  1.00 81.34           N  
ATOM     39  CA  GLY A   6      14.967   7.390 -67.980  1.00 81.34           C  
ATOM     40  C   GLY A   6      14.392   6.752 -66.714  1.00 81.34           C  
ATOM     41  O   GLY A   6      14.744   7.163 -65.607  1.00 81.34           O  
ATOM     42  N   SER A   7      13.573   5.701 -66.845  1.00 84.28           N  
ATOM     43  CA  SER A   7      13.062   4.936 -65.697  1.00 84.28           C  
ATOM     44  C   SER A   7      14.167   4.149 -64.984  1.00 84.28           C  
ATOM     45  CB  SER A   7      11.952   3.980 -66.137  1.00 84.28           C  
ATOM     46  O   SER A   7      14.202   4.141 -63.754  1.00 84.28           O  
ATOM     47  OG  SER A   7      11.310   3.420 -65.005  1.00 84.28           O  
ATOM     48  N   ILE A   8      15.082   3.515 -65.730  1.00 82.93           N  
ATOM     49  CA  ILE A   8      16.226   2.788 -65.155  1.00 82.93           C  
ATOM     50  C   ILE A   8      17.156   3.765 -64.426  1.00 82.93           C  
ATOM     51  CB  ILE A   8      16.963   1.960 -66.237  1.00 82.93           C  
ATOM     52  O   ILE A   8      17.463   3.551 -63.255  1.00 82.93           O  
ATOM     53  CG1 ILE A   8      16.068   0.794 -66.723  1.00 82.93           C  
ATOM     54  CG2 ILE A   8      18.287   1.389 -65.689  1.00 82.93           C  
ATOM     55  CD1 ILE A   8      16.550   0.147 -68.030  1.00 82.93           C  
ATOM     56  N   LEU A   9      17.530   4.879 -65.060  1.00 78.06           N  
ATOM     57  CA  LEU A   9      18.384   5.917 -64.471  1.00 78.06           C  
ATOM     58  C   LEU A   9      17.754   6.587 -63.244  1.00 78.06           C  
ATOM     59  CB  LEU A   9      18.694   6.975 -65.544  1.00 78.06           C  
ATOM     60  O   LEU A   9      18.468   6.943 -62.313  1.00 78.06           O  
ATOM     61  CG  LEU A   9      19.750   6.521 -66.567  1.00 78.06           C  
ATOM     62  CD1 LEU A   9      19.691   7.409 -67.809  1.00 78.06           C  
ATOM     63  CD2 LEU A   9      21.162   6.620 -65.983  1.00 78.06           C  
ATOM     64  N   SER A  10      16.427   6.736 -63.211  1.00 76.65           N  
ATOM     65  CA  SER A  10      15.719   7.284 -62.045  1.00 76.65           C  
ATOM     66  C   SER A  10      15.617   6.288 -60.885  1.00 76.65           C  
ATOM     67  CB  SER A  10      14.311   7.736 -62.435  1.00 76.65           C  
ATOM     68  O   SER A  10      15.499   6.717 -59.739  1.00 76.65           O  
ATOM     69  OG  SER A  10      14.371   8.727 -63.441  1.00 76.65           O  
ATOM     70  N   SER A  11      15.647   4.980 -61.177  1.00 78.42           N  
ATOM     71  CA  SER A  11      15.651   3.905 -60.172  1.00 78.42           C  
ATOM     72  C   SER A  11      17.024   3.670 -59.541  1.00 78.42           C  
ATOM     73  CB  SER A  11      15.125   2.595 -60.771  1.00 78.42           C  
ATOM     74  O   SER A  11      17.106   3.104 -58.452  1.00 78.42           O  
ATOM     75  OG  SER A  11      16.075   1.942 -61.594  1.00 78.42           O  
ATOM     76  N   MET A  12      18.100   4.110 -60.204  1.00 77.81           N  
ATOM     77  CA  MET A  12      19.431   4.100 -59.611  1.00 77.81           C  
ATOM     78  C   MET A  12      19.433   5.030 -58.400  1.00 77.81           C  
ATOM     79  CB  MET A  12      20.507   4.500 -60.631  1.00 77.81           C  
ATOM     80  O   MET A  12      19.028   6.190 -58.494  1.00 77.81           O  
ATOM     81  CG  MET A  12      20.655   3.442 -61.731  1.00 77.81           C  
ATOM     82  SD  MET A  12      21.946   3.780 -62.961  1.00 77.81           S  
ATOM     83  CE  MET A  12      23.432   3.415 -61.988  1.00 77.81           C  
ATOM     84  N   GLU A  13      19.877   4.502 -57.258  1.00 65.94           N  
ATOM     85  CA  GLU A  13      20.029   5.272 -56.029  1.00 65.94           C  
ATOM     86  C   GLU A  13      20.901   6.491 -56.345  1.00 65.94           C  
ATOM     87  CB  GLU A  13      20.614   4.368 -54.931  1.00 65.94           C  
ATOM     88  O   GLU A  13      22.073   6.365 -56.716  1.00 65.94           O  
ATOM     89  CG  GLU A  13      20.428   4.946 -53.519  1.00 65.94           C  
ATOM     90  CD  GLU A  13      20.892   3.986 -52.406  1.00 65.94           C  
ATOM     91  OE1 GLU A  13      20.517   4.235 -51.236  1.00 65.94           O  
ATOM     92  OE2 GLU A  13      21.633   3.022 -52.709  1.00 65.94           O  
ATOM     93  N   LYS A  14      20.288   7.681 -56.316  1.00 69.40           N  
ATOM     94  CA  LYS A  14      20.991   8.912 -56.666  1.00 69.40           C  
ATOM     95  C   LYS A  14      22.178   9.056 -55.714  1.00 69.40           C  
ATOM     96  CB  LYS A  14      20.067  10.136 -56.607  1.00 69.40           C  
ATOM     97  O   LYS A  14      22.005   8.847 -54.511  1.00 69.40           O  
ATOM     98  CG  LYS A  14      19.078  10.140 -57.780  1.00 69.40           C  
ATOM     99  CD  LYS A  14      18.111  11.324 -57.681  1.00 69.40           C  
ATOM    100  CE  LYS A  14      17.125  11.256 -58.850  1.00 69.40           C  
ATOM    101  NZ  LYS A  14      16.086  12.310 -58.753  1.00 69.40           N  
ATOM    102  N   PRO A  15      23.371   9.411 -56.221  1.00 65.91           N  
ATOM    103  CA  PRO A  15      24.515   9.638 -55.358  1.00 65.91           C  
ATOM    104  C   PRO A  15      24.144  10.695 -54.310  1.00 65.91           C  
ATOM    105  CB  PRO A  15      25.660  10.076 -56.275  1.00 65.91           C  
ATOM    106  O   PRO A  15      23.443  11.653 -54.653  1.00 65.91           O  
ATOM    107  CG  PRO A  15      24.948  10.604 -57.522  1.00 65.91           C  
ATOM    108  CD  PRO A  15      23.679   9.762 -57.596  1.00 65.91           C  
ATOM    109  N   PRO A  16      24.577  10.519 -53.049  1.00 63.82           N  
ATOM    110  CA  PRO A  16      24.191  11.407 -51.965  1.00 63.82           C  
ATOM    111  C   PRO A  16      24.526  12.851 -52.345  1.00 63.82           C  
ATOM    112  CB  PRO A  16      24.939  10.910 -50.723  1.00 63.82           C  
ATOM    113  O   PRO A  16      25.675  13.181 -52.649  1.00 63.82           O  
ATOM    114  CG  PRO A  16      26.096  10.087 -51.293  1.00 63.82           C  
ATOM    115  CD  PRO A  16      25.517   9.516 -52.583  1.00 63.82           C  
ATOM    116  N   SER A  17      23.506  13.701 -52.359  1.00 65.71           N  
ATOM    117  CA  SER A  17      23.641  15.136 -52.571  1.00 65.71           C  
ATOM    118  C   SER A  17      24.442  15.740 -51.416  1.00 65.71           C  
ATOM    119  CB  SER A  17      22.242  15.747 -52.673  1.00 65.71           C  
ATOM    120  O   SER A  17      24.408  15.240 -50.295  1.00 65.71           O  
ATOM    121  OG  SER A  17      22.312  17.150 -52.857  1.00 65.71           O  
ATOM    122  N   LEU A  18      25.147  16.853 -51.627  1.00 62.36           N  
ATOM    123  CA  LEU A  18      25.848  17.546 -50.532  1.00 62.36           C  
ATOM    124  C   LEU A  18      24.883  17.979 -49.404  1.00 62.36           C  
ATOM    125  CB  LEU A  18      26.638  18.736 -51.106  1.00 62.36           C  
ATOM    126  O   LEU A  18      25.284  18.033 -48.240  1.00 62.36           O  
ATOM    127  CG  LEU A  18      27.850  18.331 -51.971  1.00 62.36           C  
ATOM    128  CD1 LEU A  18      28.400  19.560 -52.693  1.00 62.36           C  
ATOM    129  CD2 LEU A  18      28.981  17.727 -51.134  1.00 62.36           C  
ATOM    130  N   GLY A  19      23.594  18.181 -49.717  1.00 68.72           N  
ATOM    131  CA  GLY A  19      22.530  18.356 -48.716  1.00 68.72           C  
ATOM    132  C   GLY A  19      22.294  17.120 -47.829  1.00 68.72           C  
ATOM    133  O   GLY A  19      21.884  17.251 -46.674  1.00 68.72           O  
ATOM    134  N   ASP A  20      22.638  15.925 -48.310  1.00 80.95           N  
ATOM    135  CA  ASP A  20      22.512  14.662 -47.576  1.00 80.95           C  
ATOM    136  C   ASP A  20      23.612  14.501 -46.519  1.00 80.95           C  
ATOM    137  CB  ASP A  20      22.493  13.450 -48.522  1.00 80.95           C  
ATOM    138  O   ASP A  20      23.414  13.841 -45.499  1.00 80.95           O  
ATOM    139  CG  ASP A  20      21.353  13.503 -49.542  1.00 80.95           C  
ATOM    140  OD1 ASP A  20      20.325  14.152 -49.248  1.00 80.95           O  
ATOM    141  OD2 ASP A  20      21.528  12.908 -50.626  1.00 80.95           O  
ATOM    142  N   GLN A  21      24.780  15.127 -46.704  1.00 82.57           N  
ATOM    143  CA  GLN A  21      25.857  15.047 -45.715  1.00 82.57           C  
ATOM    144  C   GLN A  21      25.505  15.818 -44.438  1.00 82.57           C  
ATOM    145  CB  GLN A  21      27.176  15.544 -46.321  1.00 82.57           C  
ATOM    146  O   GLN A  21      25.713  15.312 -43.330  1.00 82.57           O  
ATOM    147  CG  GLN A  21      28.365  15.205 -45.405  1.00 82.57           C  
ATOM    148  CD  GLN A  21      29.700  15.704 -45.946  1.00 82.57           C  
ATOM    149  NE2 GLN A  21      30.811  15.178 -45.477  1.00 82.57           N  
ATOM    150  OE1 GLN A  21      29.789  16.585 -46.776  1.00 82.57           O  
ATOM    151  N   GLU A  22      24.956  17.028 -44.573  1.00 85.27           N  
ATOM    152  CA  GLU A  22      24.584  17.853 -43.423  1.00 85.27           C  
ATOM    153  C   GLU A  22      23.375  17.268 -42.680  1.00 85.27           C  
ATOM    154  CB  GLU A  22      24.315  19.301 -43.857  1.00 85.27           C  
ATOM    155  O   GLU A  22      23.386  17.191 -41.448  1.00 85.27           O  
ATOM    156  CG  GLU A  22      24.527  20.249 -42.666  1.00 85.27           C  
ATOM    157  CD  GLU A  22      23.905  21.637 -42.852  1.00 85.27           C  
ATOM    158  OE1 GLU A  22      23.695  22.283 -41.795  1.00 85.27           O  
ATOM    159  OE2 GLU A  22      23.522  21.995 -43.979  1.00 85.27           O  
ATOM    160  N   THR A  23      22.365  16.785 -43.411  1.00 87.07           N  
ATOM    161  CA  THR A  23      21.207  16.089 -42.826  1.00 87.07           C  
ATOM    162  C   THR A  23      21.629  14.797 -42.127  1.00 87.07           C  
ATOM    163  CB  THR A  23      20.132  15.778 -43.874  1.00 87.07           C  
ATOM    164  O   THR A  23      21.232  14.570 -40.983  1.00 87.07           O  
ATOM    165  CG2 THR A  23      19.467  17.027 -44.443  1.00 87.07           C  
ATOM    166  OG1 THR A  23      20.714  15.082 -44.932  1.00 87.07           O  
ATOM    167  N   ARG A  24      22.522  13.994 -42.723  1.00 85.69           N  
ATOM    168  CA  ARG A  24      23.074  12.785 -42.089  1.00 85.69           C  
ATOM    169  C   ARG A  24      23.905  13.103 -40.848  1.00 85.69           C  
ATOM    170  CB  ARG A  24      23.877  11.996 -43.130  1.00 85.69           C  
ATOM    171  O   ARG A  24      23.834  12.354 -39.873  1.00 85.69           O  
ATOM    172  CG  ARG A  24      24.289  10.599 -42.654  1.00 85.69           C  
ATOM    173  CD  ARG A  24      24.995   9.864 -43.801  1.00 85.69           C  
ATOM    174  NE  ARG A  24      25.170   8.427 -43.510  1.00 85.69           N  
ATOM    175  NH1 ARG A  24      26.532   7.944 -45.299  1.00 85.69           N  
ATOM    176  NH2 ARG A  24      25.881   6.302 -43.941  1.00 85.69           N  
ATOM    177  CZ  ARG A  24      25.860   7.570 -44.247  1.00 85.69           C  
ATOM    178  N   ARG A  25      24.676  14.197 -40.848  1.00 87.19           N  
ATOM    179  CA  ARG A  25      25.408  14.660 -39.656  1.00 87.19           C  
ATOM    180  C   ARG A  25      24.436  15.047 -38.538  1.00 87.19           C  
ATOM    181  CB  ARG A  25      26.373  15.800 -40.019  1.00 87.19           C  
ATOM    182  O   ARG A  25      24.575  14.529 -37.435  1.00 87.19           O  
ATOM    183  CG  ARG A  25      27.231  16.202 -38.805  1.00 87.19           C  
ATOM    184  CD  ARG A  25      28.229  17.323 -39.108  1.00 87.19           C  
ATOM    185  NE  ARG A  25      27.552  18.596 -39.420  1.00 87.19           N  
ATOM    186  NH1 ARG A  25      29.430  19.912 -39.533  1.00 87.19           N  
ATOM    187  NH2 ARG A  25      27.428  20.819 -39.908  1.00 87.19           N  
ATOM    188  CZ  ARG A  25      28.136  19.765 -39.614  1.00 87.19           C  
ATOM    189  N   LYS A  26      23.416  15.862 -38.834  1.00 89.08           N  
ATOM    190  CA  LYS A  26      22.376  16.260 -37.864  1.00 89.08           C  
ATOM    191  C   LYS A  26      21.613  15.052 -37.311  1.00 89.08           C  
ATOM    192  CB  LYS A  26      21.411  17.274 -38.508  1.00 89.08           C  
ATOM    193  O   LYS A  26      21.435  14.954 -36.101  1.00 89.08           O  
ATOM    194  CG  LYS A  26      22.054  18.661 -38.679  1.00 89.08           C  
ATOM    195  CD  LYS A  26      21.140  19.641 -39.437  1.00 89.08           C  
ATOM    196  CE  LYS A  26      21.896  20.963 -39.635  1.00 89.08           C  
ATOM    197  NZ  LYS A  26      21.276  21.875 -40.629  1.00 89.08           N  
ATOM    198  N   ALA A  27      21.240  14.095 -38.163  1.00 91.19           N  
ATOM    199  CA  ALA A  27      20.572  12.862 -37.744  1.00 91.19           C  
ATOM    200  C   ALA A  27      21.458  12.004 -36.822  1.00 91.19           C  
ATOM    201  CB  ALA A  27      20.153  12.087 -38.999  1.00 91.19           C  
ATOM    202  O   ALA A  27      20.993  11.506 -35.799  1.00 91.19           O  
ATOM    203  N   ARG A  28      22.756  11.870 -37.136  1.00 91.42           N  
ATOM    204  CA  ARG A  28      23.725  11.167 -36.276  1.00 91.42           C  
ATOM    205  C   ARG A  28      23.920  11.864 -34.933  1.00 91.42           C  
ATOM    206  CB  ARG A  28      25.074  11.028 -36.991  1.00 91.42           C  
ATOM    207  O   ARG A  28      23.965  11.187 -33.913  1.00 91.42           O  
ATOM    208  CG  ARG A  28      25.067   9.925 -38.055  1.00 91.42           C  
ATOM    209  CD  ARG A  28      26.407   9.943 -38.795  1.00 91.42           C  
ATOM    210  NE  ARG A  28      26.524   8.831 -39.755  1.00 91.42           N  
ATOM    211  NH1 ARG A  28      28.630   9.350 -40.514  1.00 91.42           N  
ATOM    212  NH2 ARG A  28      27.602   7.539 -41.297  1.00 91.42           N  
ATOM    213  CZ  ARG A  28      27.576   8.582 -40.517  1.00 91.42           C  
ATOM    214  N   GLU A  29      24.017  13.190 -34.916  1.00 93.59           N  
ATOM    215  CA  GLU A  29      24.135  13.969 -33.679  1.00 93.59           C  
ATOM    216  C   GLU A  29      22.882  13.841 -32.804  1.00 93.59           C  
ATOM    217  CB  GLU A  29      24.386  15.446 -34.008  1.00 93.59           C  
ATOM    218  O   GLU A  29      23.000  13.639 -31.596  1.00 93.59           O  
ATOM    219  CG  GLU A  29      25.820  15.713 -34.488  1.00 93.59           C  
ATOM    220  CD  GLU A  29      26.024  17.164 -34.954  1.00 93.59           C  
ATOM    221  OE1 GLU A  29      27.052  17.411 -35.625  1.00 93.59           O  
ATOM    222  OE2 GLU A  29      25.156  18.015 -34.651  1.00 93.59           O  
ATOM    223  N   GLN A  30      21.685  13.896 -33.398  1.00 93.98           N  
ATOM    224  CA  GLN A  30      20.423  13.668 -32.689  1.00 93.98           C  
ATOM    225  C   GLN A  30      20.344  12.248 -32.117  1.00 93.98           C  
ATOM    226  CB  GLN A  30      19.239  13.928 -33.629  1.00 93.98           C  
ATOM    227  O   GLN A  30      20.040  12.086 -30.936  1.00 93.98           O  
ATOM    228  CG  GLN A  30      19.012  15.425 -33.888  1.00 93.98           C  
ATOM    229  CD  GLN A  30      17.887  15.675 -34.889  1.00 93.98           C  
ATOM    230  NE2 GLN A  30      17.501  16.912 -35.106  1.00 93.98           N  
ATOM    231  OE1 GLN A  30      17.331  14.779 -35.497  1.00 93.98           O  
ATOM    232  N   ALA A  31      20.692  11.230 -32.910  1.00 94.91           N  
ATOM    233  CA  ALA A  31      20.725   9.842 -32.455  1.00 94.91           C  
ATOM    234  C   ALA A  31      21.747   9.627 -31.325  1.00 94.91           C  
ATOM    235  CB  ALA A  31      21.021   8.941 -33.660  1.00 94.91           C  
ATOM    236  O   ALA A  31      21.445   8.962 -30.337  1.00 94.91           O  
ATOM    237  N   ALA A  32      22.937  10.226 -31.427  1.00 94.70           N  
ATOM    238  CA  ALA A  32      23.962  10.151 -30.388  1.00 94.70           C  
ATOM    239  C   ALA A  32      23.522  10.848 -29.089  1.00 94.70           C  
ATOM    240  CB  ALA A  32      25.263  10.749 -30.936  1.00 94.70           C  
ATOM    241  O   ALA A  32      23.745  10.313 -28.003  1.00 94.70           O  
ATOM    242  N   ARG A  33      22.858  12.010 -29.183  1.00 95.02           N  
ATOM    243  CA  ARG A  33      22.280  12.707 -28.021  1.00 95.02           C  
ATOM    244  C   ARG A  33      21.193  11.873 -27.352  1.00 95.02           C  
ATOM    245  CB  ARG A  33      21.716  14.075 -28.431  1.00 95.02           C  
ATOM    246  O   ARG A  33      21.229  11.714 -26.136  1.00 95.02           O  
ATOM    247  CG  ARG A  33      22.816  15.117 -28.668  1.00 95.02           C  
ATOM    248  CD  ARG A  33      22.181  16.432 -29.129  1.00 95.02           C  
ATOM    249  NE  ARG A  33      23.200  17.429 -29.503  1.00 95.02           N  
ATOM    250  NH1 ARG A  33      21.782  19.219 -29.758  1.00 95.02           N  
ATOM    251  NH2 ARG A  33      23.952  19.459 -30.212  1.00 95.02           N  
ATOM    252  CZ  ARG A  33      22.975  18.693 -29.819  1.00 95.02           C  
ATOM    253  N   LEU A  34      20.279  11.305 -28.138  1.00 95.27           N  
ATOM    254  CA  LEU A  34      19.216  10.444 -27.624  1.00 95.27           C  
ATOM    255  C   LEU A  34      19.789   9.200 -26.934  1.00 95.27           C  
ATOM    256  CB  LEU A  34      18.272  10.078 -28.781  1.00 95.27           C  
ATOM    257  O   LEU A  34      19.376   8.869 -25.827  1.00 95.27           O  
ATOM    258  CG  LEU A  34      17.052   9.246 -28.342  1.00 95.27           C  
ATOM    259  CD1 LEU A  34      16.156  10.010 -27.365  1.00 95.27           C  
ATOM    260  CD2 LEU A  34      16.225   8.876 -29.572  1.00 95.27           C  
ATOM    261  N   LYS A  35      20.797   8.561 -27.538  1.00 95.48           N  
ATOM    262  CA  LYS A  35      21.483   7.409 -26.944  1.00 95.48           C  
ATOM    263  C   LYS A  35      22.142   7.762 -25.607  1.00 95.48           C  
ATOM    264  CB  LYS A  35      22.507   6.860 -27.945  1.00 95.48           C  
ATOM    265  O   LYS A  35      22.008   7.010 -24.649  1.00 95.48           O  
ATOM    266  CG  LYS A  35      23.042   5.505 -27.474  1.00 95.48           C  
ATOM    267  CD  LYS A  35      24.194   5.021 -28.355  1.00 95.48           C  
ATOM    268  CE  LYS A  35      24.596   3.634 -27.852  1.00 95.48           C  
ATOM    269  NZ  LYS A  35      26.016   3.336 -28.121  1.00 95.48           N  
ATOM    270  N   LYS A  36      22.808   8.918 -25.517  1.00 96.06           N  
ATOM    271  CA  LYS A  36      23.432   9.380 -24.268  1.00 96.06           C  
ATOM    272  C   LYS A  36      22.398   9.606 -23.161  1.00 96.06           C  
ATOM    273  CB  LYS A  36      24.264  10.639 -24.546  1.00 96.06           C  
ATOM    274  O   LYS A  36      22.647   9.209 -22.028  1.00 96.06           O  
ATOM    275  CG  LYS A  36      25.083  11.047 -23.313  1.00 96.06           C  
ATOM    276  CD  LYS A  36      25.950  12.276 -23.602  1.00 96.06           C  
ATOM    277  CE  LYS A  36      26.746  12.621 -22.340  1.00 96.06           C  
ATOM    278  NZ  LYS A  36      27.602  13.817 -22.532  1.00 96.06           N  
ATOM    279  N   LEU A  37      21.245  10.199 -23.484  1.00 95.53           N  
ATOM    280  CA  LEU A  37      20.145  10.371 -22.526  1.00 95.53           C  
ATOM    281  C   LEU A  37      19.608   9.016 -22.042  1.00 95.53           C  
ATOM    282  CB  LEU A  37      19.023  11.214 -23.162  1.00 95.53           C  
ATOM    283  O   LEU A  37      19.463   8.809 -20.843  1.00 95.53           O  
ATOM    284  CG  LEU A  37      19.379  12.697 -23.373  1.00 95.53           C  
ATOM    285  CD1 LEU A  37      18.292  13.372 -24.212  1.00 95.53           C  
ATOM    286  CD2 LEU A  37      19.510  13.456 -22.052  1.00 95.53           C  
ATOM    287  N   GLN A  38      19.415   8.057 -22.950  1.00 95.26           N  
ATOM    288  CA  GLN A  38      18.984   6.699 -22.597  1.00 95.26           C  
ATOM    289  C   GLN A  38      20.001   5.963 -21.711  1.00 95.26           C  
ATOM    290  CB  GLN A  38      18.758   5.889 -23.879  1.00 95.26           C  
ATOM    291  O   GLN A  38      19.621   5.265 -20.770  1.00 95.26           O  
ATOM    292  CG  GLN A  38      17.510   6.335 -24.650  1.00 95.26           C  
ATOM    293  CD  GLN A  38      17.354   5.604 -25.979  1.00 95.26           C  
ATOM    294  NE2 GLN A  38      16.194   5.686 -26.592  1.00 95.26           N  
ATOM    295  OE1 GLN A  38      18.248   4.951 -26.498  1.00 95.26           O  
ATOM    296  N   GLU A  39      21.298   6.106 -21.995  1.00 96.00           N  
ATOM    297  CA  GLU A  39      22.368   5.531 -21.174  1.00 96.00           C  
ATOM    298  C   GLU A  39      22.389   6.151 -19.769  1.00 96.00           C  
ATOM    299  CB  GLU A  39      23.727   5.695 -21.879  1.00 96.00           C  
ATOM    300  O   GLU A  39      22.503   5.414 -18.788  1.00 96.00           O  
ATOM    301  CG  GLU A  39      23.915   4.709 -23.052  1.00 96.00           C  
ATOM    302  CD  GLU A  39      25.190   4.956 -23.888  1.00 96.00           C  
ATOM    303  OE1 GLU A  39      25.352   4.271 -24.933  1.00 96.00           O  
ATOM    304  OE2 GLU A  39      26.007   5.823 -23.510  1.00 96.00           O  
ATOM    305  N   GLN A  40      22.202   7.470 -19.658  1.00 95.61           N  
ATOM    306  CA  GLN A  40      22.099   8.171 -18.375  1.00 95.61           C  
ATOM    307  C   GLN A  40      20.872   7.726 -17.574  1.00 95.61           C  
ATOM    308  CB  GLN A  40      22.055   9.687 -18.610  1.00 95.61           C  
ATOM    309  O   GLN A  40      21.003   7.385 -16.402  1.00 95.61           O  
ATOM    310  CG  GLN A  40      23.433  10.238 -18.991  1.00 95.61           C  
ATOM    311  CD  GLN A  40      23.413  11.730 -19.306  1.00 95.61           C  
ATOM    312  NE2 GLN A  40      24.543  12.398 -19.220  1.00 95.61           N  
ATOM    313  OE1 GLN A  40      22.416  12.351 -19.624  1.00 95.61           O  
ATOM    314  N   GLU A  41      19.695   7.647 -18.198  1.00 95.17           N  
ATOM    315  CA  GLU A  41      18.487   7.138 -17.540  1.00 95.17           C  
ATOM    316  C   GLU A  41      18.665   5.694 -17.060  1.00 95.17           C  
ATOM    317  CB  GLU A  41      17.309   7.151 -18.515  1.00 95.17           C  
ATOM    318  O   GLU A  41      18.220   5.329 -15.971  1.00 95.17           O  
ATOM    319  CG  GLU A  41      16.721   8.541 -18.779  1.00 95.17           C  
ATOM    320  CD  GLU A  41      15.529   8.462 -19.747  1.00 95.17           C  
ATOM    321  OE1 GLU A  41      15.116   9.532 -20.241  1.00 95.17           O  
ATOM    322  OE2 GLU A  41      15.030   7.329 -19.981  1.00 95.17           O  
ATOM    323  N   LYS A  42      19.327   4.845 -17.856  1.00 95.48           N  
ATOM    324  CA  LYS A  42      19.623   3.463 -17.465  1.00 95.48           C  
ATOM    325  C   LYS A  42      20.564   3.415 -16.261  1.00 95.48           C  
ATOM    326  CB  LYS A  42      20.186   2.702 -18.672  1.00 95.48           C  
ATOM    327  O   LYS A  42      20.331   2.619 -15.354  1.00 95.48           O  
ATOM    328  CG  LYS A  42      20.412   1.218 -18.350  1.00 95.48           C  
ATOM    329  CD  LYS A  42      20.947   0.470 -19.574  1.00 95.48           C  
ATOM    330  CE  LYS A  42      21.210  -0.992 -19.200  1.00 95.48           C  
ATOM    331  NZ  LYS A  42      21.749  -1.761 -20.348  1.00 95.48           N  
ATOM    332  N   GLN A  43      21.601   4.251 -16.244  1.00 96.06           N  
ATOM    333  CA  GLN A  43      22.528   4.351 -15.115  1.00 96.06           C  
ATOM    334  C   GLN A  43      21.806   4.808 -13.846  1.00 96.06           C  
ATOM    335  CB  GLN A  43      23.684   5.295 -15.468  1.00 96.06           C  
ATOM    336  O   GLN A  43      21.901   4.123 -12.830  1.00 96.06           O  
ATOM    337  CG  GLN A  43      24.677   4.631 -16.433  1.00 96.06           C  
ATOM    338  CD  GLN A  43      25.736   5.593 -16.963  1.00 96.06           C  
ATOM    339  NE2 GLN A  43      26.665   5.111 -17.760  1.00 96.06           N  
ATOM    340  OE1 GLN A  43      25.765   6.783 -16.703  1.00 96.06           O  
ATOM    341  N   GLN A  44      20.990   5.862 -13.932  1.00 95.69           N  
ATOM    342  CA  GLN A  44      20.191   6.357 -12.808  1.00 95.69           C  
ATOM    343  C   GLN A  44      19.272   5.272 -12.234  1.00 95.69           C  
ATOM    344  CB  GLN A  44      19.350   7.555 -13.262  1.00 95.69           C  
ATOM    345  O   GLN A  44      19.217   5.091 -11.021  1.00 95.69           O  
ATOM    346  CG  GLN A  44      20.193   8.818 -13.485  1.00 95.69           C  
ATOM    347  CD  GLN A  44      19.368   9.972 -14.045  1.00 95.69           C  
ATOM    348  NE2 GLN A  44      19.990  11.081 -14.376  1.00 95.69           N  
ATOM    349  OE1 GLN A  44      18.162   9.910 -14.203  1.00 95.69           O  
ATOM    350  N   LYS A  45      18.599   4.486 -13.087  1.00 96.03           N  
ATOM    351  CA  LYS A  45      17.740   3.371 -12.642  1.00 96.03           C  
ATOM    352  C   LYS A  45      18.527   2.286 -11.901  1.00 96.03           C  
ATOM    353  CB  LYS A  45      16.994   2.773 -13.846  1.00 96.03           C  
ATOM    354  O   LYS A  45      18.045   1.753 -10.903  1.00 96.03           O  
ATOM    355  CG  LYS A  45      15.910   3.721 -14.381  1.00 96.03           C  
ATOM    356  CD  LYS A  45      15.356   3.262 -15.739  1.00 96.03           C  
ATOM    357  CE  LYS A  45      14.574   4.427 -16.362  1.00 96.03           C  
ATOM    358  NZ  LYS A  45      14.034   4.124 -17.712  1.00 96.03           N  
ATOM    359  N   VAL A  46      19.730   1.950 -12.371  1.00 97.40           N  
ATOM    360  CA  VAL A  46      20.598   0.948 -11.725  1.00 97.40           C  
ATOM    361  C   VAL A  46      21.127   1.458 -10.385  1.00 97.40           C  
ATOM    362  CB  VAL A  46      21.756   0.542 -12.657  1.00 97.40           C  
ATOM    363  O   VAL A  46      21.128   0.716  -9.405  1.00 97.40           O  
ATOM    364  CG1 VAL A  46      22.806  -0.336 -11.958  1.00 97.40           C  
ATOM    365  CG2 VAL A  46      21.226  -0.260 -13.855  1.00 97.40           C  
ATOM    366  N   GLU A  47      21.563   2.713 -10.325  1.00 97.60           N  
ATOM    367  CA  GLU A  47      22.029   3.344  -9.088  1.00 97.60           C  
ATOM    368  C   GLU A  47      20.905   3.456  -8.058  1.00 97.60           C  
ATOM    369  CB  GLU A  47      22.592   4.733  -9.404  1.00 97.60           C  
ATOM    370  O   GLU A  47      21.095   3.095  -6.895  1.00 97.60           O  
ATOM    371  CG  GLU A  47      23.940   4.635 -10.132  1.00 97.60           C  
ATOM    372  CD  GLU A  47      24.492   6.000 -10.561  1.00 97.60           C  
ATOM    373  OE1 GLU A  47      25.584   5.984 -11.171  1.00 97.60           O  
ATOM    374  OE2 GLU A  47      23.837   7.031 -10.287  1.00 97.60           O  
ATOM    375  N   PHE A  48      19.714   3.868  -8.497  1.00 97.36           N  
ATOM    376  CA  PHE A  48      18.525   3.920  -7.657  1.00 97.36           C  
ATOM    377  C   PHE A  48      18.184   2.539  -7.088  1.00 97.36           C  
ATOM    378  CB  PHE A  48      17.353   4.498  -8.457  1.00 97.36           C  
ATOM    379  O   PHE A  48      17.986   2.418  -5.880  1.00 97.36           O  
ATOM    380  CG  PHE A  48      16.102   4.657  -7.621  1.00 97.36           C  
ATOM    381  CD1 PHE A  48      15.170   3.607  -7.529  1.00 97.36           C  
ATOM    382  CD2 PHE A  48      15.871   5.855  -6.924  1.00 97.36           C  
ATOM    383  CE1 PHE A  48      14.039   3.738  -6.707  1.00 97.36           C  
ATOM    384  CE2 PHE A  48      14.734   5.988  -6.106  1.00 97.36           C  
ATOM    385  CZ  PHE A  48      13.837   4.917  -5.973  1.00 97.36           C  
ATOM    386  N   ARG A  49      18.187   1.488  -7.923  1.00 97.80           N  
ATOM    387  CA  ARG A  49      17.949   0.107  -7.475  1.00 97.80           C  
ATOM    388  C   ARG A  49      18.941  -0.311  -6.391  1.00 97.80           C  
ATOM    389  CB  ARG A  49      17.964  -0.855  -8.675  1.00 97.80           C  
ATOM    390  O   ARG A  49      18.510  -0.729  -5.325  1.00 97.80           O  
ATOM    391  CG  ARG A  49      17.708  -2.306  -8.233  1.00 97.80           C  
ATOM    392  CD  ARG A  49      17.592  -3.281  -9.412  1.00 97.80           C  
ATOM    393  NE  ARG A  49      16.333  -3.103 -10.179  1.00 97.80           N  
ATOM    394  NH1 ARG A  49      15.040  -4.619  -9.028  1.00 97.80           N  
ATOM    395  NH2 ARG A  49      14.129  -3.477 -10.708  1.00 97.80           N  
ATOM    396  CZ  ARG A  49      15.181  -3.734  -9.972  1.00 97.80           C  
ATOM    397  N   LYS A  50      20.245  -0.119  -6.615  1.00 98.02           N  
ATOM    398  CA  LYS A  50      21.284  -0.448  -5.621  1.00 98.02           C  
ATOM    399  C   LYS A  50      21.094   0.307  -4.304  1.00 98.02           C  
ATOM    400  CB  LYS A  50      22.668  -0.122  -6.187  1.00 98.02           C  
ATOM    401  O   LYS A  50      21.288  -0.258  -3.230  1.00 98.02           O  
ATOM    402  CG  LYS A  50      23.105  -1.114  -7.267  1.00 98.02           C  
ATOM    403  CD  LYS A  50      24.480  -0.696  -7.793  1.00 98.02           C  
ATOM    404  CE  LYS A  50      24.953  -1.685  -8.854  1.00 98.02           C  
ATOM    405  NZ  LYS A  50      26.310  -1.331  -9.333  1.00 98.02           N  
ATOM    406  N   ARG A  51      20.713   1.588  -4.376  1.00 98.03           N  
ATOM    407  CA  ARG A  51      20.405   2.396  -3.189  1.00 98.03           C  
ATOM    408  C   ARG A  51      19.213   1.820  -2.426  1.00 98.03           C  
ATOM    409  CB  ARG A  51      20.180   3.859  -3.599  1.00 98.03           C  
ATOM    410  O   ARG A  51      19.306   1.653  -1.216  1.00 98.03           O  
ATOM    411  CG  ARG A  51      19.952   4.762  -2.375  1.00 98.03           C  
ATOM    412  CD  ARG A  51      19.738   6.226  -2.771  1.00 98.03           C  
ATOM    413  NE  ARG A  51      18.487   6.417  -3.529  1.00 98.03           N  
ATOM    414  NH1 ARG A  51      18.653   8.687  -3.827  1.00 98.03           N  
ATOM    415  NH2 ARG A  51      16.848   7.616  -4.554  1.00 98.03           N  
ATOM    416  CZ  ARG A  51      18.004   7.566  -3.964  1.00 98.03           C  
ATOM    417  N   MET A  52      18.128   1.491  -3.124  1.00 97.89           N  
ATOM    418  CA  MET A  52      16.931   0.913  -2.508  1.00 97.89           C  
ATOM    419  C   MET A  52      17.185  -0.479  -1.928  1.00 97.89           C  
ATOM    420  CB  MET A  52      15.774   0.875  -3.512  1.00 97.89           C  
ATOM    421  O   MET A  52      16.730  -0.747  -0.826  1.00 97.89           O  
ATOM    422  CG  MET A  52      15.251   2.261  -3.910  1.00 97.89           C  
ATOM    423  SD  MET A  52      14.589   3.289  -2.566  1.00 97.89           S  
ATOM    424  CE  MET A  52      16.041   4.262  -2.092  1.00 97.89           C  
ATOM    425  N   GLU A  53      17.954  -1.338  -2.600  1.00 98.01           N  
ATOM    426  CA  GLU A  53      18.356  -2.652  -2.069  1.00 98.01           C  
ATOM    427  C   GLU A  53      19.081  -2.512  -0.730  1.00 98.01           C  
ATOM    428  CB  GLU A  53      19.277  -3.358  -3.076  1.00 98.01           C  
ATOM    429  O   GLU A  53      18.746  -3.201   0.234  1.00 98.01           O  
ATOM    430  CG  GLU A  53      18.505  -3.926  -4.276  1.00 98.01           C  
ATOM    431  CD  GLU A  53      19.412  -4.393  -5.428  1.00 98.01           C  
ATOM    432  OE1 GLU A  53      18.846  -4.891  -6.431  1.00 98.01           O  
ATOM    433  OE2 GLU A  53      20.648  -4.180  -5.368  1.00 98.01           O  
ATOM    434  N   LYS A  54      20.025  -1.568  -0.642  1.00 97.91           N  
ATOM    435  CA  LYS A  54      20.716  -1.271   0.612  1.00 97.91           C  
ATOM    436  C   LYS A  54      19.747  -0.753   1.675  1.00 97.91           C  
ATOM    437  CB  LYS A  54      21.865  -0.292   0.351  1.00 97.91           C  
ATOM    438  O   LYS A  54      19.724  -1.279   2.778  1.00 97.91           O  
ATOM    439  CG  LYS A  54      22.670  -0.100   1.638  1.00 97.91           C  
ATOM    440  CD  LYS A  54      23.797   0.912   1.463  1.00 97.91           C  
ATOM    441  CE  LYS A  54      24.435   1.069   2.843  1.00 97.91           C  
ATOM    442  NZ  LYS A  54      25.475   2.121   2.854  1.00 97.91           N  
ATOM    443  N   GLU A  55      18.921   0.236   1.345  1.00 97.30           N  
ATOM    444  CA  GLU A  55      17.972   0.812   2.303  1.00 97.30           C  
ATOM    445  C   GLU A  55      16.939  -0.192   2.825  1.00 97.30           C  
ATOM    446  CB  GLU A  55      17.209   1.967   1.651  1.00 97.30           C  
ATOM    447  O   GLU A  55      16.527  -0.102   3.982  1.00 97.30           O  
ATOM    448  CG  GLU A  55      18.026   3.262   1.606  1.00 97.30           C  
ATOM    449  CD  GLU A  55      17.127   4.464   1.307  1.00 97.30           C  
ATOM    450  OE1 GLU A  55      17.527   5.304   0.469  1.00 97.30           O  
ATOM    451  OE2 GLU A  55      16.053   4.544   1.961  1.00 97.30           O  
ATOM    452  N   VAL A  56      16.496  -1.118   1.974  1.00 97.37           N  
ATOM    453  CA  VAL A  56      15.583  -2.201   2.351  1.00 97.37           C  
ATOM    454  C   VAL A  56      16.314  -3.226   3.215  1.00 97.37           C  
ATOM    455  CB  VAL A  56      14.947  -2.835   1.098  1.00 97.37           C  
ATOM    456  O   VAL A  56      15.773  -3.639   4.237  1.00 97.37           O  
ATOM    457  CG1 VAL A  56      14.168  -4.113   1.426  1.00 97.37           C  
ATOM    458  CG2 VAL A  56      13.954  -1.854   0.456  1.00 97.37           C  
ATOM    459  N   SER A  57      17.553  -3.586   2.872  1.00 96.72           N  
ATOM    460  CA  SER A  57      18.390  -4.455   3.708  1.00 96.72           C  
ATOM    461  C   SER A  57      18.610  -3.862   5.104  1.00 96.72           C  
ATOM    462  CB  SER A  57      19.731  -4.707   3.012  1.00 96.72           C  
ATOM    463  O   SER A  57      18.413  -4.556   6.100  1.00 96.72           O  
ATOM    464  OG  SER A  57      20.556  -5.542   3.803  1.00 96.72           O  
ATOM    465  N   ASP A  58      18.959  -2.577   5.190  1.00 97.10           N  
ATOM    466  CA  ASP A  58      19.163  -1.869   6.458  1.00 97.10           C  
ATOM    467  C   ASP A  58      17.859  -1.844   7.286  1.00 97.10           C  
ATOM    468  CB  ASP A  58      19.677  -0.437   6.180  1.00 97.10           C  
ATOM    469  O   ASP A  58      17.870  -2.100   8.489  1.00 97.10           O  
ATOM    470  CG  ASP A  58      21.081  -0.338   5.543  1.00 97.10           C  
ATOM    471  OD1 ASP A  58      21.835  -1.336   5.552  1.00 97.10           O  
ATOM    472  OD2 ASP A  58      21.426   0.765   5.046  1.00 97.10           O  
ATOM    473  N   PHE A  59      16.709  -1.622   6.638  1.00 96.67           N  
ATOM    474  CA  PHE A  59      15.390  -1.670   7.283  1.00 96.67           C  
ATOM    475  C   PHE A  59      15.023  -3.064   7.825  1.00 96.67           C  
ATOM    476  CB  PHE A  59      14.334  -1.186   6.278  1.00 96.67           C  
ATOM    477  O   PHE A  59      14.411  -3.181   8.888  1.00 96.67           O  
ATOM    478  CG  PHE A  59      12.904  -1.442   6.712  1.00 96.67           C  
ATOM    479  CD1 PHE A  59      12.167  -2.495   6.135  1.00 96.67           C  
ATOM    480  CD2 PHE A  59      12.327  -0.659   7.727  1.00 96.67           C  
ATOM    481  CE1 PHE A  59      10.849  -2.748   6.557  1.00 96.67           C  
ATOM    482  CE2 PHE A  59      11.009  -0.913   8.144  1.00 96.67           C  
ATOM    483  CZ  PHE A  59      10.270  -1.953   7.559  1.00 96.67           C  
ATOM    484  N   ILE A  60      15.385  -4.133   7.112  1.00 94.96           N  
ATOM    485  CA  ILE A  60      15.144  -5.509   7.568  1.00 94.96           C  
ATOM    486  C   ILE A  60      15.959  -5.804   8.828  1.00 94.96           C  
ATOM    487  CB  ILE A  60      15.447  -6.511   6.433  1.00 94.96           C  
ATOM    488  O   ILE A  60      15.431  -6.405   9.765  1.00 94.96           O  
ATOM    489  CG1 ILE A  60      14.368  -6.372   5.342  1.00 94.96           C  
ATOM    490  CG2 ILE A  60      15.478  -7.968   6.935  1.00 94.96           C  
ATOM    491  CD1 ILE A  60      14.757  -7.009   4.007  1.00 94.96           C  
ATOM    492  N   GLN A  61      17.217  -5.358   8.858  1.00 94.81           N  
ATOM    493  CA  GLN A  61      18.132  -5.569   9.981  1.00 94.81           C  
ATOM    494  C   GLN A  61      17.738  -4.774  11.231  1.00 94.81           C  
ATOM    495  CB  GLN A  61      19.554  -5.198   9.543  1.00 94.81           C  
ATOM    496  O   GLN A  61      17.961  -5.242  12.347  1.00 94.81           O  
ATOM    497  CG  GLN A  61      20.115  -6.187   8.510  1.00 94.81           C  
ATOM    498  CD  GLN A  61      21.480  -5.772   7.973  1.00 94.81           C  
ATOM    499  NE2 GLN A  61      21.967  -6.423   6.940  1.00 94.81           N  
ATOM    500  OE1 GLN A  61      22.157  -4.888   8.467  1.00 94.81           O  
ATOM    501  N   ASP A  62      17.127  -3.600  11.070  1.00 94.04           N  
ATOM    502  CA  ASP A  62      16.658  -2.792  12.194  1.00 94.04           C  
ATOM    503  C   ASP A  62      15.393  -3.391  12.825  1.00 94.04           C  
ATOM    504  CB  ASP A  62      16.436  -1.345  11.732  1.00 94.04           C  
ATOM    505  O   ASP A  62      14.281  -3.172  12.346  1.00 94.04           O  
ATOM    506  CG  ASP A  62      16.026  -0.412  12.881  1.00 94.04           C  
ATOM    507  OD1 ASP A  62      15.780  -0.899  14.012  1.00 94.04           O  
ATOM    508  OD2 ASP A  62      15.926   0.806  12.615  1.00 94.04           O  
ATOM    509  N   SER A  63      15.530  -4.125  13.932  1.00 90.06           N  
ATOM    510  CA  SER A  63      14.405  -4.738  14.652  1.00 90.06           C  
ATOM    511  C   SER A  63      13.406  -3.736  15.245  1.00 90.06           C  
ATOM    512  CB  SER A  63      14.931  -5.654  15.763  1.00 90.06           C  
ATOM    513  O   SER A  63      12.283  -4.133  15.545  1.00 90.06           O  
ATOM    514  OG  SER A  63      15.754  -4.947  16.673  1.00 90.06           O  
ATOM    515  N   GLY A  64      13.782  -2.465  15.423  1.00 90.74           N  
ATOM    516  CA  GLY A  64      12.920  -1.441  16.018  1.00 90.74           C  
ATOM    517  C   GLY A  64      11.877  -0.877  15.053  1.00 90.74           C  
ATOM    518  O   GLY A  64      10.840  -0.375  15.484  1.00 90.74           O  
ATOM    519  N   GLN A  65      12.118  -0.976  13.745  1.00 92.29           N  
ATOM    520  CA  GLN A  65      11.192  -0.470  12.736  1.00 92.29           C  
ATOM    521  C   GLN A  65      10.258  -1.572  12.233  1.00 92.29           C  
ATOM    522  CB  GLN A  65      11.954   0.207  11.593  1.00 92.29           C  
ATOM    523  O   GLN A  65      10.699  -2.600  11.718  1.00 92.29           O  
ATOM    524  CG  GLN A  65      12.659   1.485  12.060  1.00 92.29           C  
ATOM    525  CD  GLN A  65      13.333   2.224  10.910  1.00 92.29           C  
ATOM    526  NE2 GLN A  65      14.571   2.623  11.071  1.00 92.29           N  
ATOM    527  OE1 GLN A  65      12.764   2.459   9.851  1.00 92.29           O  
ATOM    528  N   ILE A  66       8.949  -1.333  12.341  1.00 92.77           N  
ATOM    529  CA  ILE A  66       7.899  -2.214  11.798  1.00 92.77           C  
ATOM    530  C   ILE A  66       7.523  -1.850  10.353  1.00 92.77           C  
ATOM    531  CB  ILE A  66       6.659  -2.222  12.724  1.00 92.77           C  
ATOM    532  O   ILE A  66       7.178  -2.718   9.550  1.00 92.77           O  
ATOM    533  CG1 ILE A  66       6.029  -0.818  12.894  1.00 92.77           C  
ATOM    534  CG2 ILE A  66       7.038  -2.839  14.081  1.00 92.77           C  
ATOM    535  CD1 ILE A  66       4.706  -0.807  13.666  1.00 92.77           C  
ATOM    536  N   LYS A  67       7.624  -0.560  10.013  1.00 93.96           N  
ATOM    537  CA  LYS A  67       7.261   0.018   8.717  1.00 93.96           C  
ATOM    538  C   LYS A  67       8.152   1.207   8.386  1.00 93.96           C  
ATOM    539  CB  LYS A  67       5.767   0.393   8.697  1.00 93.96           C  
ATOM    540  O   LYS A  67       8.637   1.877   9.295  1.00 93.96           O  
ATOM    541  CG  LYS A  67       5.352   1.552   9.630  1.00 93.96           C  
ATOM    542  CD  LYS A  67       3.819   1.640   9.691  1.00 93.96           C  
ATOM    543  CE  LYS A  67       3.300   2.580  10.783  1.00 93.96           C  
ATOM    544  NZ  LYS A  67       1.817   2.502  10.873  1.00 93.96           N  
ATOM    545  N   LYS A  68       8.330   1.489   7.098  1.00 95.80           N  
ATOM    546  CA  LYS A  68       9.101   2.638   6.606  1.00 95.80           C  
ATOM    547  C   LYS A  68       8.343   3.340   5.485  1.00 95.80           C  
ATOM    548  CB  LYS A  68      10.517   2.173   6.217  1.00 95.80           C  
ATOM    549  O   LYS A  68       7.886   2.705   4.536  1.00 95.80           O  
ATOM    550  CG  LYS A  68      11.400   3.281   5.619  1.00 95.80           C  
ATOM    551  CD  LYS A  68      12.850   2.801   5.422  1.00 95.80           C  
ATOM    552  CE  LYS A  68      13.665   3.877   4.686  1.00 95.80           C  
ATOM    553  NZ  LYS A  68      15.066   3.466   4.409  1.00 95.80           N  
ATOM    554  N   LYS A  69       8.216   4.664   5.607  1.00 95.19           N  
ATOM    555  CA  LYS A  69       7.631   5.548   4.593  1.00 95.19           C  
ATOM    556  C   LYS A  69       8.750   6.200   3.792  1.00 95.19           C  
ATOM    557  CB  LYS A  69       6.706   6.573   5.272  1.00 95.19           C  
ATOM    558  O   LYS A  69       9.633   6.831   4.367  1.00 95.19           O  
ATOM    559  CG  LYS A  69       6.103   7.577   4.275  1.00 95.19           C  
ATOM    560  CD  LYS A  69       5.042   8.462   4.945  1.00 95.19           C  
ATOM    561  CE  LYS A  69       4.544   9.535   3.968  1.00 95.19           C  
ATOM    562  NZ  LYS A  69       3.363  10.261   4.501  1.00 95.19           N  
ATOM    563  N   PHE A  70       8.698   6.057   2.475  1.00 96.68           N  
ATOM    564  CA  PHE A  70       9.618   6.724   1.564  1.00 96.68           C  
ATOM    565  C   PHE A  70       9.064   8.078   1.125  1.00 96.68           C  
ATOM    566  CB  PHE A  70       9.941   5.804   0.383  1.00 96.68           C  
ATOM    567  O   PHE A  70       7.873   8.363   1.265  1.00 96.68           O  
ATOM    568  CG  PHE A  70      10.762   4.600   0.791  1.00 96.68           C  
ATOM    569  CD1 PHE A  70      12.164   4.622   0.660  1.00 96.68           C  
ATOM    570  CD2 PHE A  70      10.132   3.460   1.321  1.00 96.68           C  
ATOM    571  CE1 PHE A  70      12.930   3.506   1.040  1.00 96.68           C  
ATOM    572  CE2 PHE A  70      10.902   2.351   1.701  1.00 96.68           C  
ATOM    573  CZ  PHE A  70      12.299   2.366   1.561  1.00 96.68           C  
ATOM    574  N   GLN A  71       9.946   8.925   0.600  1.00 94.96           N  
ATOM    575  CA  GLN A  71       9.540  10.182  -0.020  1.00 94.96           C  
ATOM    576  C   GLN A  71       8.741   9.918  -1.308  1.00 94.96           C  
ATOM    577  CB  GLN A  71      10.774  11.052  -0.296  1.00 94.96           C  
ATOM    578  O   GLN A  71       8.900   8.850  -1.913  1.00 94.96           O  
ATOM    579  CG  GLN A  71      11.444  11.504   1.012  1.00 94.96           C  
ATOM    580  CD  GLN A  71      12.605  12.468   0.792  1.00 94.96           C  
ATOM    581  NE2 GLN A  71      13.212  12.963   1.847  1.00 94.96           N  
ATOM    582  OE1 GLN A  71      13.000  12.798  -0.311  1.00 94.96           O  
ATOM    583  N   PRO A  72       7.893  10.871  -1.738  1.00 95.46           N  
ATOM    584  CA  PRO A  72       7.291  10.828  -3.062  1.00 95.46           C  
ATOM    585  C   PRO A  72       8.359  10.645  -4.142  1.00 95.46           C  
ATOM    586  CB  PRO A  72       6.528  12.143  -3.229  1.00 95.46           C  
ATOM    587  O   PRO A  72       9.421  11.264  -4.084  1.00 95.46           O  
ATOM    588  CG  PRO A  72       6.216  12.544  -1.789  1.00 95.46           C  
ATOM    589  CD  PRO A  72       7.454  12.066  -1.032  1.00 95.46           C  
ATOM    590  N   MET A  73       8.093   9.758  -5.094  1.00 94.64           N  
ATOM    591  CA  MET A  73       9.048   9.380  -6.137  1.00 94.64           C  
ATOM    592  C   MET A  73       8.304   9.068  -7.430  1.00 94.64           C  
ATOM    593  CB  MET A  73       9.916   8.207  -5.648  1.00 94.64           C  
ATOM    594  O   MET A  73       7.109   8.775  -7.390  1.00 94.64           O  
ATOM    595  CG  MET A  73       9.151   6.885  -5.552  1.00 94.64           C  
ATOM    596  SD  MET A  73      10.056   5.485  -4.840  1.00 94.64           S  
ATOM    597  CE  MET A  73      10.286   6.085  -3.149  1.00 94.64           C  
ATOM    598  N   ASN A  74       8.985   9.104  -8.575  1.00 93.70           N  
ATOM    599  CA  ASN A  74       8.321   8.923  -9.866  1.00 93.70           C  
ATOM    600  C   ASN A  74       7.817   7.479 -10.066  1.00 93.70           C  
ATOM    601  CB  ASN A  74       9.241   9.432 -10.989  1.00 93.70           C  
ATOM    602  O   ASN A  74       8.217   6.545  -9.369  1.00 93.70           O  
ATOM    603  CG  ASN A  74      10.447   8.548 -11.247  1.00 93.70           C  
ATOM    604  ND2 ASN A  74      11.626   9.111 -11.328  1.00 93.70           N  
ATOM    605  OD1 ASN A  74      10.328   7.350 -11.448  1.00 93.70           O  
ATOM    606  N   LYS A  75       6.948   7.261 -11.059  1.00 94.66           N  
ATOM    607  CA  LYS A  75       6.353   5.939 -11.332  1.00 94.66           C  
ATOM    608  C   LYS A  75       7.387   4.818 -11.515  1.00 94.66           C  
ATOM    609  CB  LYS A  75       5.439   6.066 -12.560  1.00 94.66           C  
ATOM    610  O   LYS A  75       7.151   3.698 -11.067  1.00 94.66           O  
ATOM    611  CG  LYS A  75       4.708   4.757 -12.896  1.00 94.66           C  
ATOM    612  CD  LYS A  75       3.756   4.970 -14.076  1.00 94.66           C  
ATOM    613  CE  LYS A  75       3.044   3.661 -14.427  1.00 94.66           C  
ATOM    614  NZ  LYS A  75       2.045   3.878 -15.502  1.00 94.66           N  
ATOM    615  N   ILE A  76       8.513   5.104 -12.170  1.00 93.70           N  
ATOM    616  CA  ILE A  76       9.562   4.110 -12.434  1.00 93.70           C  
ATOM    617  C   ILE A  76      10.300   3.763 -11.138  1.00 93.70           C  
ATOM    618  CB  ILE A  76      10.530   4.605 -13.534  1.00 93.70           C  
ATOM    619  O   ILE A  76      10.519   2.589 -10.858  1.00 93.70           O  
ATOM    620  CG1 ILE A  76       9.768   4.864 -14.856  1.00 93.70           C  
ATOM    621  CG2 ILE A  76      11.659   3.577 -13.746  1.00 93.70           C  
ATOM    622  CD1 ILE A  76      10.629   5.462 -15.978  1.00 93.70           C  
ATOM    623  N   GLU A  77      10.642   4.761 -10.329  1.00 95.66           N  
ATOM    624  CA  GLU A  77      11.267   4.590  -9.016  1.00 95.66           C  
ATOM    625  C   GLU A  77      10.374   3.782  -8.072  1.00 95.66           C  
ATOM    626  CB  GLU A  77      11.556   5.971  -8.421  1.00 95.66           C  
ATOM    627  O   GLU A  77      10.852   2.831  -7.452  1.00 95.66           O  
ATOM    628  CG  GLU A  77      12.739   6.654  -9.119  1.00 95.66           C  
ATOM    629  CD  GLU A  77      12.956   8.090  -8.624  1.00 95.66           C  
ATOM    630  OE1 GLU A  77      14.132   8.517  -8.620  1.00 95.66           O  
ATOM    631  OE2 GLU A  77      11.950   8.779  -8.332  1.00 95.66           O  
ATOM    632  N   ARG A  78       9.064   4.076  -8.040  1.00 96.25           N  
ATOM    633  CA  ARG A  78       8.089   3.283  -7.273  1.00 96.25           C  
ATOM    634  C   ARG A  78       8.077   1.828  -7.720  1.00 96.25           C  
ATOM    635  CB  ARG A  78       6.666   3.857  -7.378  1.00 96.25           C  
ATOM    636  O   ARG A  78       8.114   0.943  -6.875  1.00 96.25           O  
ATOM    637  CG  ARG A  78       6.524   5.234  -6.724  1.00 96.25           C  
ATOM    638  CD  ARG A  78       5.070   5.645  -6.498  1.00 96.25           C  
ATOM    639  NE  ARG A  78       4.294   5.722  -7.755  1.00 96.25           N  
ATOM    640  NH1 ARG A  78       4.748   7.909  -8.303  1.00 96.25           N  
ATOM    641  NH2 ARG A  78       3.245   6.805  -9.472  1.00 96.25           N  
ATOM    642  CZ  ARG A  78       4.111   6.802  -8.498  1.00 96.25           C  
ATOM    643  N   SER A  79       8.055   1.581  -9.032  1.00 96.71           N  
ATOM    644  CA  SER A  79       8.099   0.221  -9.583  1.00 96.71           C  
ATOM    645  C   SER A  79       9.367  -0.514  -9.152  1.00 96.71           C  
ATOM    646  CB  SER A  79       8.030   0.261 -11.109  1.00 96.71           C  
ATOM    647  O   SER A  79       9.280  -1.640  -8.685  1.00 96.71           O  
ATOM    648  OG  SER A  79       7.831  -1.027 -11.657  1.00 96.71           O  
ATOM    649  N   ILE A  80      10.534   0.134  -9.243  1.00 97.22           N  
ATOM    650  CA  ILE A  80      11.804  -0.464  -8.811  1.00 97.22           C  
ATOM    651  C   ILE A  80      11.765  -0.795  -7.317  1.00 97.22           C  
ATOM    652  CB  ILE A  80      12.991   0.469  -9.146  1.00 97.22           C  
ATOM    653  O   ILE A  80      12.224  -1.863  -6.921  1.00 97.22           O  
ATOM    654  CG1 ILE A  80      13.187   0.576 -10.676  1.00 97.22           C  
ATOM    655  CG2 ILE A  80      14.293  -0.040  -8.491  1.00 97.22           C  
ATOM    656  CD1 ILE A  80      14.101   1.734 -11.101  1.00 97.22           C  
ATOM    657  N   LEU A  81      11.231   0.104  -6.487  1.00 97.99           N  
ATOM    658  CA  LEU A  81      11.120  -0.136  -5.053  1.00 97.99           C  
ATOM    659  C   LEU A  81      10.168  -1.301  -4.750  1.00 97.99           C  
ATOM    660  CB  LEU A  81      10.710   1.170  -4.356  1.00 97.99           C  
ATOM    661  O   LEU A  81      10.524  -2.158  -3.949  1.00 97.99           O  
ATOM    662  CG  LEU A  81      10.543   1.038  -2.831  1.00 97.99           C  
ATOM    663  CD1 LEU A  81      11.801   0.531  -2.121  1.00 97.99           C  
ATOM    664  CD2 LEU A  81      10.216   2.411  -2.252  1.00 97.99           C  
ATOM    665  N   HIS A  82       9.010  -1.375  -5.410  1.00 98.11           N  
ATOM    666  CA  HIS A  82       8.099  -2.515  -5.284  1.00 98.11           C  
ATOM    667  C   HIS A  82       8.796  -3.840  -5.632  1.00 98.11           C  
ATOM    668  CB  HIS A  82       6.840  -2.287  -6.134  1.00 98.11           C  
ATOM    669  O   HIS A  82       8.756  -4.751  -4.808  1.00 98.11           O  
ATOM    670  CG  HIS A  82       5.808  -1.421  -5.449  1.00 98.11           C  
ATOM    671  CD2 HIS A  82       5.362  -0.181  -5.818  1.00 98.11           C  
ATOM    672  ND1 HIS A  82       5.086  -1.780  -4.341  1.00 98.11           N  
ATOM    673  CE1 HIS A  82       4.241  -0.790  -4.035  1.00 98.11           C  
ATOM    674  NE2 HIS A  82       4.368   0.220  -4.909  1.00 98.11           N  
ATOM    675  N   ASP A  83       9.519  -3.913  -6.758  1.00 98.00           N  
ATOM    676  CA  ASP A  83      10.273  -5.115  -7.146  1.00 98.00           C  
ATOM    677  C   ASP A  83      11.291  -5.524  -6.067  1.00 98.00           C  
ATOM    678  CB  ASP A  83      11.105  -4.880  -8.421  1.00 98.00           C  
ATOM    679  O   ASP A  83      11.396  -6.690  -5.694  1.00 98.00           O  
ATOM    680  CG  ASP A  83      10.388  -4.521  -9.720  1.00 98.00           C  
ATOM    681  OD1 ASP A  83       9.151  -4.640  -9.822  1.00 98.00           O  
ATOM    682  OD2 ASP A  83      11.168  -4.117 -10.626  1.00 98.00           O  
ATOM    683  N   VAL A  84      12.082  -4.564  -5.569  1.00 97.97           N  
ATOM    684  CA  VAL A  84      13.126  -4.823  -4.561  1.00 97.97           C  
ATOM    685  C   VAL A  84      12.508  -5.344  -3.263  1.00 97.97           C  
ATOM    686  CB  VAL A  84      13.957  -3.548  -4.309  1.00 97.97           C  
ATOM    687  O   VAL A  84      13.042  -6.261  -2.641  1.00 97.97           O  
ATOM    688  CG1 VAL A  84      14.889  -3.661  -3.097  1.00 97.97           C  
ATOM    689  CG2 VAL A  84      14.849  -3.228  -5.519  1.00 97.97           C  
ATOM    690  N   VAL A  85      11.379  -4.770  -2.854  1.00 97.78           N  
ATOM    691  CA  VAL A  85      10.681  -5.129  -1.615  1.00 97.78           C  
ATOM    692  C   VAL A  85      10.003  -6.496  -1.740  1.00 97.78           C  
ATOM    693  CB  VAL A  85       9.683  -4.016  -1.252  1.00 97.78           C  
ATOM    694  O   VAL A  85      10.062  -7.284  -0.797  1.00 97.78           O  
ATOM    695  CG1 VAL A  85       8.881  -4.325   0.012  1.00 97.78           C  
ATOM    696  CG2 VAL A  85      10.423  -2.704  -0.947  1.00 97.78           C  
ATOM    697  N   GLU A  86       9.425  -6.804  -2.903  1.00 96.58           N  
ATOM    698  CA  GLU A  86       8.854  -8.118  -3.211  1.00 96.58           C  
ATOM    699  C   GLU A  86       9.926  -9.215  -3.163  1.00 96.58           C  
ATOM    700  CB  GLU A  86       8.170  -8.058  -4.587  1.00 96.58           C  
ATOM    701  O   GLU A  86       9.741 -10.227  -2.487  1.00 96.58           O  
ATOM    702  CG  GLU A  86       7.478  -9.382  -4.954  1.00 96.58           C  
ATOM    703  CD  GLU A  86       6.751  -9.345  -6.309  1.00 96.58           C  
ATOM    704  OE1 GLU A  86       6.120 -10.376  -6.638  1.00 96.58           O  
ATOM    705  OE2 GLU A  86       6.821  -8.310  -7.007  1.00 96.58           O  
ATOM    706  N   VAL A  87      11.088  -8.983  -3.787  1.00 96.84           N  
ATOM    707  CA  VAL A  87      12.235  -9.911  -3.735  1.00 96.84           C  
ATOM    708  C   VAL A  87      12.726 -10.121  -2.300  1.00 96.84           C  
ATOM    709  CB  VAL A  87      13.377  -9.405  -4.640  1.00 96.84           C  
ATOM    710  O   VAL A  87      13.116 -11.229  -1.936  1.00 96.84           O  
ATOM    711  CG1 VAL A  87      14.681 -10.202  -4.473  1.00 96.84           C  
ATOM    712  CG2 VAL A  87      12.985  -9.517  -6.119  1.00 96.84           C  
ATOM    713  N   ALA A  88      12.674  -9.083  -1.464  1.00 95.47           N  
ATOM    714  CA  ALA A  88      13.034  -9.170  -0.053  1.00 95.47           C  
ATOM    715  C   ALA A  88      11.963  -9.851   0.831  1.00 95.47           C  
ATOM    716  CB  ALA A  88      13.385  -7.762   0.433  1.00 95.47           C  
ATOM    717  O   ALA A  88      12.190 -10.033   2.028  1.00 95.47           O  
ATOM    718  N   GLY A  89      10.804 -10.231   0.278  1.00 94.39           N  
ATOM    719  CA  GLY A  89       9.730 -10.915   1.006  1.00 94.39           C  
ATOM    720  C   GLY A  89       8.933 -10.015   1.957  1.00 94.39           C  
ATOM    721  O   GLY A  89       8.328 -10.503   2.915  1.00 94.39           O  
ATOM    722  N   LEU A  90       8.948  -8.706   1.714  1.00 95.92           N  
ATOM    723  CA  LEU A  90       8.216  -7.693   2.470  1.00 95.92           C  
ATOM    724  C   LEU A  90       6.952  -7.263   1.710  1.00 95.92           C  
ATOM    725  CB  LEU A  90       9.153  -6.500   2.673  1.00 95.92           C  
ATOM    726  O   LEU A  90       6.815  -7.490   0.510  1.00 95.92           O  
ATOM    727  CG  LEU A  90      10.415  -6.708   3.519  1.00 95.92           C  
ATOM    728  CD1 LEU A  90      11.196  -5.392   3.496  1.00 95.92           C  
ATOM    729  CD2 LEU A  90      10.106  -7.034   4.973  1.00 95.92           C  
ATOM    730  N   THR A  91       6.034  -6.584   2.395  1.00 95.47           N  
ATOM    731  CA  THR A  91       4.827  -6.028   1.761  1.00 95.47           C  
ATOM    732  C   THR A  91       5.011  -4.544   1.469  1.00 95.47           C  
ATOM    733  CB  THR A  91       3.577  -6.265   2.613  1.00 95.47           C  
ATOM    734  O   THR A  91       5.474  -3.799   2.336  1.00 95.47           O  
ATOM    735  CG2 THR A  91       3.237  -7.748   2.739  1.00 95.47           C  
ATOM    736  OG1 THR A  91       3.783  -5.787   3.913  1.00 95.47           O  
ATOM    737  N   SER A  92       4.627  -4.097   0.273  1.00 96.58           N  
ATOM    738  CA  SER A  92       4.733  -2.700  -0.163  1.00 96.58           C  
ATOM    739  C   SER A  92       3.408  -2.162  -0.690  1.00 96.58           C  
ATOM    740  CB  SER A  92       5.813  -2.524  -1.235  1.00 96.58           C  
ATOM    741  O   SER A  92       2.683  -2.852  -1.401  1.00 96.58           O  
ATOM    742  OG  SER A  92       5.710  -3.500  -2.255  1.00 96.58           O  
ATOM    743  N   PHE A  93       3.122  -0.896  -0.392  1.00 96.33           N  
ATOM    744  CA  PHE A  93       1.918  -0.198  -0.837  1.00 96.33           C  
ATOM    745  C   PHE A  93       2.259   1.225  -1.282  1.00 96.33           C  
ATOM    746  CB  PHE A  93       0.873  -0.195   0.286  1.00 96.33           C  
ATOM    747  O   PHE A  93       3.049   1.911  -0.635  1.00 96.33           O  
ATOM    748  CG  PHE A  93       0.422  -1.582   0.705  1.00 96.33           C  
ATOM    749  CD1 PHE A  93      -0.589  -2.245  -0.015  1.00 96.33           C  
ATOM    750  CD2 PHE A  93       1.035  -2.225   1.798  1.00 96.33           C  
ATOM    751  CE1 PHE A  93      -0.996  -3.536   0.366  1.00 96.33           C  
ATOM    752  CE2 PHE A  93       0.632  -3.517   2.176  1.00 96.33           C  
ATOM    753  CZ  PHE A  93      -0.388  -4.170   1.464  1.00 96.33           C  
ATOM    754  N   SER A  94       1.661   1.665  -2.388  1.00 95.37           N  
ATOM    755  CA  SER A  94       1.768   3.041  -2.882  1.00 95.37           C  
ATOM    756  C   SER A  94       0.526   3.839  -2.491  1.00 95.37           C  
ATOM    757  CB  SER A  94       1.933   3.070  -4.403  1.00 95.37           C  
ATOM    758  O   SER A  94      -0.593   3.371  -2.695  1.00 95.37           O  
ATOM    759  OG  SER A  94       3.258   2.786  -4.804  1.00 95.37           O  
ATOM    760  N   PHE A  95       0.721   5.057  -1.992  1.00 94.78           N  
ATOM    761  CA  PHE A  95      -0.354   5.968  -1.597  1.00 94.78           C  
ATOM    762  C   PHE A  95      -0.142   7.355  -2.206  1.00 94.78           C  
ATOM    763  CB  PHE A  95      -0.424   6.063  -0.070  1.00 94.78           C  
ATOM    764  O   PHE A  95       0.992   7.760  -2.463  1.00 94.78           O  
ATOM    765  CG  PHE A  95      -0.586   4.741   0.648  1.00 94.78           C  
ATOM    766  CD1 PHE A  95      -1.827   4.077   0.645  1.00 94.78           C  
ATOM    767  CD2 PHE A  95       0.506   4.184   1.339  1.00 94.78           C  
ATOM    768  CE1 PHE A  95      -1.975   2.860   1.335  1.00 94.78           C  
ATOM    769  CE2 PHE A  95       0.350   2.979   2.041  1.00 94.78           C  
ATOM    770  CZ  PHE A  95      -0.887   2.319   2.037  1.00 94.78           C  
ATOM    771  N   GLY A  96      -1.235   8.087  -2.414  1.00 91.38           N  
ATOM    772  CA  GLY A  96      -1.252   9.413  -3.035  1.00 91.38           C  
ATOM    773  C   GLY A  96      -2.143   9.462  -4.276  1.00 91.38           C  
ATOM    774  O   GLY A  96      -2.306   8.468  -4.986  1.00 91.38           O  
ATOM    775  N   GLU A  97      -2.726  10.629  -4.526  1.00 86.68           N  
ATOM    776  CA  GLU A  97      -3.676  10.846  -5.619  1.00 86.68           C  
ATOM    777  C   GLU A  97      -2.943  10.998  -6.959  1.00 86.68           C  
ATOM    778  CB  GLU A  97      -4.553  12.046  -5.234  1.00 86.68           C  
ATOM    779  O   GLU A  97      -3.111  10.159  -7.850  1.00 86.68           O  
ATOM    780  CG  GLU A  97      -5.797  12.200  -6.118  1.00 86.68           C  
ATOM    781  CD  GLU A  97      -6.813  13.204  -5.541  1.00 86.68           C  
ATOM    782  OE1 GLU A  97      -7.939  13.244  -6.088  1.00 86.68           O  
ATOM    783  OE2 GLU A  97      -6.493  13.871  -4.530  1.00 86.68           O  
ATOM    784  N   ASP A  98      -2.027  11.967  -7.029  1.00 87.02           N  
ATOM    785  CA  ASP A  98      -1.268  12.316  -8.231  1.00 87.02           C  
ATOM    786  C   ASP A  98       0.015  11.505  -8.411  1.00 87.02           C  
ATOM    787  CB  ASP A  98      -0.920  13.809  -8.214  1.00 87.02           C  
ATOM    788  O   ASP A  98       0.702  11.140  -7.453  1.00 87.02           O  
ATOM    789  CG  ASP A  98      -2.159  14.696  -8.307  1.00 87.02           C  
ATOM    790  OD1 ASP A  98      -3.076  14.313  -9.066  1.00 87.02           O  
ATOM    791  OD2 ASP A  98      -2.149  15.744  -7.631  1.00 87.02           O  
ATOM    792  N   ASP A  99       0.400  11.282  -9.669  1.00 83.54           N  
ATOM    793  CA  ASP A  99       1.581  10.483 -10.002  1.00 83.54           C  
ATOM    794  C   ASP A  99       2.905  11.076  -9.500  1.00 83.54           C  
ATOM    795  CB  ASP A  99       1.619  10.173 -11.513  1.00 83.54           C  
ATOM    796  O   ASP A  99       3.829  10.298  -9.253  1.00 83.54           O  
ATOM    797  CG  ASP A  99       0.986   8.823 -11.889  1.00 83.54           C  
ATOM    798  OD1 ASP A  99       0.790   7.962 -10.987  1.00 83.54           O  
ATOM    799  OD2 ASP A  99       0.818   8.563 -13.099  1.00 83.54           O  
ATOM    800  N   ASP A 100       2.977  12.387  -9.269  1.00 84.44           N  
ATOM    801  CA  ASP A 100       4.175  13.071  -8.763  1.00 84.44           C  
ATOM    802  C   ASP A 100       4.225  13.152  -7.226  1.00 84.44           C  
ATOM    803  CB  ASP A 100       4.256  14.470  -9.391  1.00 84.44           C  
ATOM    804  O   ASP A 100       5.300  13.275  -6.640  1.00 84.44           O  
ATOM    805  CG  ASP A 100       4.407  14.431 -10.918  1.00 84.44           C  
ATOM    806  OD1 ASP A 100       5.088  13.506 -11.422  1.00 84.44           O  
ATOM    807  OD2 ASP A 100       3.845  15.334 -11.573  1.00 84.44           O  
ATOM    808  N   CYS A 101       3.077  13.037  -6.549  1.00 89.80           N  
ATOM    809  CA  CYS A 101       2.979  13.094  -5.084  1.00 89.80           C  
ATOM    810  C   CYS A 101       2.878  11.709  -4.429  1.00 89.80           C  
ATOM    811  CB  CYS A 101       1.808  13.998  -4.686  1.00 89.80           C  
ATOM    812  O   CYS A 101       2.842  11.595  -3.201  1.00 89.80           O  
ATOM    813  SG  CYS A 101       2.105  15.688  -5.276  1.00 89.80           S  
ATOM    814  N   ARG A 102       2.836  10.644  -5.236  1.00 93.28           N  
ATOM    815  CA  ARG A 102       2.740   9.269  -4.749  1.00 93.28           C  
ATOM    816  C   ARG A 102       4.016   8.812  -4.059  1.00 93.28           C  
ATOM    817  CB  ARG A 102       2.345   8.331  -5.888  1.00 93.28           C  
ATOM    818  O   ARG A 102       5.111   8.877  -4.619  1.00 93.28           O  
ATOM    819  CG  ARG A 102       0.827   8.255  -6.030  1.00 93.28           C  
ATOM    820  CD  ARG A 102       0.452   7.560  -7.334  1.00 93.28           C  
ATOM    821  NE  ARG A 102      -0.988   7.667  -7.566  1.00 93.28           N  
ATOM    822  NH1 ARG A 102      -1.088   6.512  -9.550  1.00 93.28           N  
ATOM    823  NH2 ARG A 102      -2.936   7.396  -8.659  1.00 93.28           N  
ATOM    824  CZ  ARG A 102      -1.659   7.173  -8.581  1.00 93.28           C  
ATOM    825  N   TYR A 103       3.843   8.268  -2.862  1.00 95.50           N  
ATOM    826  CA  TYR A 103       4.901   7.703  -2.036  1.00 95.50           C  
ATOM    827  C   TYR A 103       4.661   6.215  -1.788  1.00 95.50           C  
ATOM    828  CB  TYR A 103       5.012   8.494  -0.728  1.00 95.50           C  
ATOM    829  O   TYR A 103       3.544   5.717  -1.930  1.00 95.50           O  
ATOM    830  CG  TYR A 103       3.823   8.370   0.208  1.00 95.50           C  
ATOM    831  CD1 TYR A 103       2.712   9.224   0.059  1.00 95.50           C  
ATOM    832  CD2 TYR A 103       3.830   7.402   1.231  1.00 95.50           C  
ATOM    833  CE1 TYR A 103       1.612   9.120   0.933  1.00 95.50           C  
ATOM    834  CE2 TYR A 103       2.742   7.315   2.120  1.00 95.50           C  
ATOM    835  OH  TYR A 103       0.604   8.068   2.853  1.00 95.50           O  
ATOM    836  CZ  TYR A 103       1.632   8.167   1.972  1.00 95.50           C  
ATOM    837  N   VAL A 104       5.719   5.505  -1.404  1.00 97.00           N  
ATOM    838  CA  VAL A 104       5.671   4.071  -1.099  1.00 97.00           C  
ATOM    839  C   VAL A 104       5.883   3.867   0.393  1.00 97.00           C  
ATOM    840  CB  VAL A 104       6.699   3.277  -1.926  1.00 97.00           C  
ATOM    841  O   VAL A 104       6.748   4.500   1.004  1.00 97.00           O  
ATOM    842  CG1 VAL A 104       6.579   1.762  -1.708  1.00 97.00           C  
ATOM    843  CG2 VAL A 104       6.535   3.546  -3.426  1.00 97.00           C  
ATOM    844  N   MET A 105       5.111   2.966   0.984  1.00 96.74           N  
ATOM    845  CA  MET A 105       5.361   2.429   2.314  1.00 96.74           C  
ATOM    846  C   MET A 105       5.672   0.947   2.222  1.00 96.74           C  
ATOM    847  CB  MET A 105       4.174   2.654   3.247  1.00 96.74           C  
ATOM    848  O   MET A 105       5.056   0.217   1.445  1.00 96.74           O  
ATOM    849  CG  MET A 105       3.955   4.141   3.520  1.00 96.74           C  
ATOM    850  SD  MET A 105       2.646   4.518   4.715  1.00 96.74           S  
ATOM    851  CE  MET A 105       3.323   3.782   6.226  1.00 96.74           C  
ATOM    852  N   ILE A 106       6.619   0.513   3.044  1.00 97.20           N  
ATOM    853  CA  ILE A 106       6.988  -0.890   3.185  1.00 97.20           C  
ATOM    854  C   ILE A 106       6.739  -1.327   4.620  1.00 97.20           C  
ATOM    855  CB  ILE A 106       8.430  -1.166   2.712  1.00 97.20           C  
ATOM    856  O   ILE A 106       6.932  -0.550   5.559  1.00 97.20           O  
ATOM    857  CG1 ILE A 106       9.487  -0.569   3.667  1.00 97.20           C  
ATOM    858  CG2 ILE A 106       8.593  -0.646   1.272  1.00 97.20           C  
ATOM    859  CD1 ILE A 106      10.937  -0.933   3.319  1.00 97.20           C  
ATOM    860  N   PHE A 107       6.328  -2.575   4.777  1.00 96.57           N  
ATOM    861  CA  PHE A 107       6.013  -3.181   6.060  1.00 96.57           C  
ATOM    862  C   PHE A 107       6.706  -4.531   6.156  1.00 96.57           C  
ATOM    863  CB  PHE A 107       4.497  -3.323   6.242  1.00 96.57           C  
ATOM    864  O   PHE A 107       6.835  -5.262   5.165  1.00 96.57           O  
ATOM    865  CG  PHE A 107       3.699  -2.040   6.134  1.00 96.57           C  
ATOM    866  CD1 PHE A 107       3.149  -1.463   7.292  1.00 96.57           C  
ATOM    867  CD2 PHE A 107       3.421  -1.475   4.873  1.00 96.57           C  
ATOM    868  CE1 PHE A 107       2.348  -0.312   7.192  1.00 96.57           C  
ATOM    869  CE2 PHE A 107       2.638  -0.313   4.776  1.00 96.57           C  
ATOM    870  CZ  PHE A 107       2.101   0.269   5.937  1.00 96.57           C  
ATOM    871  N   LYS A 108       7.154  -4.861   7.365  1.00 95.33           N  
ATOM    872  CA  LYS A 108       7.642  -6.203   7.669  1.00 95.33           C  
ATOM    873  C   LYS A 108       6.501  -7.199   7.595  1.00 95.33           C  
ATOM    874  CB  LYS A 108       8.348  -6.216   9.022  1.00 95.33           C  
ATOM    875  O   LYS A 108       5.385  -6.890   7.993  1.00 95.33           O  
ATOM    876  CG  LYS A 108       9.696  -5.506   8.891  1.00 95.33           C  
ATOM    877  CD  LYS A 108      10.463  -5.558  10.205  1.00 95.33           C  
ATOM    878  CE  LYS A 108      11.809  -4.875   9.982  1.00 95.33           C  
ATOM    879  NZ  LYS A 108      12.532  -4.743  11.251  1.00 95.33           N  
ATOM    880  N   LYS A 109       6.806  -8.405   7.121  1.00 91.76           N  
ATOM    881  CA  LYS A 109       5.819  -9.468   6.905  1.00 91.76           C  
ATOM    882  C   LYS A 109       4.983  -9.776   8.156  1.00 91.76           C  
ATOM    883  CB  LYS A 109       6.574 -10.698   6.396  1.00 91.76           C  
ATOM    884  O   LYS A 109       3.775  -9.934   8.049  1.00 91.76           O  
ATOM    885  CG  LYS A 109       5.614 -11.798   5.940  1.00 91.76           C  
ATOM    886  CD  LYS A 109       6.418 -12.974   5.391  1.00 91.76           C  
ATOM    887  CE  LYS A 109       5.453 -14.071   4.947  1.00 91.76           C  
ATOM    888  NZ  LYS A 109       6.198 -15.241   4.435  1.00 91.76           N  
ATOM    889  N   GLU A 110       5.618  -9.780   9.327  1.00 89.81           N  
ATOM    890  CA  GLU A 110       4.961 -10.022  10.625  1.00 89.81           C  
ATOM    891  C   GLU A 110       4.050  -8.868  11.082  1.00 89.81           C  
ATOM    892  CB  GLU A 110       6.038 -10.256  11.700  1.00 89.81           C  
ATOM    893  O   GLU A 110       3.197  -9.045  11.945  1.00 89.81           O  
ATOM    894  CG  GLU A 110       7.083 -11.328  11.345  1.00 89.81           C  
ATOM    895  CD  GLU A 110       6.461 -12.663  10.911  1.00 89.81           C  
ATOM    896  OE1 GLU A 110       6.980 -13.242   9.928  1.00 89.81           O  
ATOM    897  OE2 GLU A 110       5.459 -13.077  11.533  1.00 89.81           O  
ATOM    898  N   PHE A 111       4.233  -7.679  10.505  1.00 90.31           N  
ATOM    899  CA  PHE A 111       3.513  -6.448  10.835  1.00 90.31           C  
ATOM    900  C   PHE A 111       2.812  -5.887   9.593  1.00 90.31           C  
ATOM    901  CB  PHE A 111       4.475  -5.433  11.470  1.00 90.31           C  
ATOM    902  O   PHE A 111       2.779  -4.671   9.384  1.00 90.31           O  
ATOM    903  CG  PHE A 111       5.188  -5.932  12.710  1.00 90.31           C  
ATOM    904  CD1 PHE A 111       4.540  -5.899  13.957  1.00 90.31           C  
ATOM    905  CD2 PHE A 111       6.497  -6.439  12.616  1.00 90.31           C  
ATOM    906  CE1 PHE A 111       5.205  -6.361  15.107  1.00 90.31           C  
ATOM    907  CE2 PHE A 111       7.162  -6.900  13.764  1.00 90.31           C  
ATOM    908  CZ  PHE A 111       6.516  -6.858  15.011  1.00 90.31           C  
ATOM    909  N   ALA A 112       2.310  -6.777   8.731  1.00 91.03           N  
ATOM    910  CA  ALA A 112       1.544  -6.376   7.563  1.00 91.03           C  
ATOM    911  C   ALA A 112       0.326  -5.538   8.006  1.00 91.03           C  
ATOM    912  CB  ALA A 112       1.137  -7.617   6.763  1.00 91.03           C  
ATOM    913  O   ALA A 112      -0.340  -5.898   8.983  1.00 91.03           O  
ATOM    914  N   PRO A 113       0.041  -4.419   7.320  1.00 93.00           N  
ATOM    915  CA  PRO A 113      -1.030  -3.518   7.716  1.00 93.00           C  
ATOM    916  C   PRO A 113      -2.390  -4.194   7.533  1.00 93.00           C  
ATOM    917  CB  PRO A 113      -0.868  -2.280   6.834  1.00 93.00           C  
ATOM    918  O   PRO A 113      -2.588  -4.982   6.605  1.00 93.00           O  
ATOM    919  CG  PRO A 113      -0.234  -2.850   5.565  1.00 93.00           C  
ATOM    920  CD  PRO A 113       0.663  -3.966   6.089  1.00 93.00           C  
ATOM    921  N   SER A 114      -3.336  -3.862   8.407  1.00 91.21           N  
ATOM    922  CA  SER A 114      -4.731  -4.275   8.245  1.00 91.21           C  
ATOM    923  C   SER A 114      -5.416  -3.473   7.135  1.00 91.21           C  
ATOM    924  CB  SER A 114      -5.481  -4.133   9.573  1.00 91.21           C  
ATOM    925  O   SER A 114      -4.967  -2.384   6.772  1.00 91.21           O  
ATOM    926  OG  SER A 114      -5.605  -2.771   9.942  1.00 91.21           O  
ATOM    927  N   ASP A 115      -6.547  -3.970   6.630  1.00 91.66           N  
ATOM    928  CA  ASP A 115      -7.336  -3.241   5.628  1.00 91.66           C  
ATOM    929  C   ASP A 115      -7.775  -1.854   6.135  1.00 91.66           C  
ATOM    930  CB  ASP A 115      -8.558  -4.077   5.213  1.00 91.66           C  
ATOM    931  O   ASP A 115      -7.729  -0.882   5.383  1.00 91.66           O  
ATOM    932  CG  ASP A 115      -8.207  -5.340   4.416  1.00 91.66           C  
ATOM    933  OD1 ASP A 115      -7.132  -5.361   3.776  1.00 91.66           O  
ATOM    934  OD2 ASP A 115      -9.032  -6.279   4.452  1.00 91.66           O  
ATOM    935  N   GLU A 116      -8.112  -1.726   7.428  1.00 90.79           N  
ATOM    936  CA  GLU A 116      -8.475  -0.434   8.034  1.00 90.79           C  
ATOM    937  C   GLU A 116      -7.287   0.546   8.048  1.00 90.79           C  
ATOM    938  CB  GLU A 116      -9.062  -0.641   9.451  1.00 90.79           C  
ATOM    939  O   GLU A 116      -7.462   1.720   7.717  1.00 90.79           O  
ATOM    940  CG  GLU A 116      -9.784   0.622   9.981  1.00 90.79           C  
ATOM    941  CD  GLU A 116     -10.410   0.504  11.392  1.00 90.79           C  
ATOM    942  OE1 GLU A 116     -11.114   1.472  11.815  1.00 90.79           O  
ATOM    943  OE2 GLU A 116     -10.223  -0.545  12.049  1.00 90.79           O  
ATOM    944  N   GLU A 117      -6.075   0.066   8.362  1.00 92.93           N  
ATOM    945  CA  GLU A 117      -4.850   0.877   8.315  1.00 92.93           C  
ATOM    946  C   GLU A 117      -4.540   1.332   6.881  1.00 92.93           C  
ATOM    947  CB  GLU A 117      -3.671   0.088   8.928  1.00 92.93           C  
ATOM    948  O   GLU A 117      -4.254   2.508   6.641  1.00 92.93           O  
ATOM    949  CG  GLU A 117      -2.324   0.830   8.808  1.00 92.93           C  
ATOM    950  CD  GLU A 117      -1.173   0.231   9.643  1.00 92.93           C  
ATOM    951  OE1 GLU A 117      -0.150   0.941   9.866  1.00 92.93           O  
ATOM    952  OE2 GLU A 117      -1.278  -0.942  10.059  1.00 92.93           O  
ATOM    953  N   LEU A 118      -4.642   0.420   5.910  1.00 94.90           N  
ATOM    954  CA  LEU A 118      -4.450   0.736   4.494  1.00 94.90           C  
ATOM    955  C   LEU A 118      -5.447   1.790   4.008  1.00 94.90           C  
ATOM    956  CB  LEU A 118      -4.594  -0.543   3.652  1.00 94.90           C  
ATOM    957  O   LEU A 118      -5.065   2.713   3.285  1.00 94.90           O  
ATOM    958  CG  LEU A 118      -3.440  -1.546   3.795  1.00 94.90           C  
ATOM    959  CD1 LEU A 118      -3.736  -2.786   2.953  1.00 94.90           C  
ATOM    960  CD2 LEU A 118      -2.122  -0.946   3.302  1.00 94.90           C  
ATOM    961  N   ASP A 119      -6.710   1.675   4.405  1.00 92.63           N  
ATOM    962  CA  ASP A 119      -7.746   2.627   4.024  1.00 92.63           C  
ATOM    963  C   ASP A 119      -7.525   4.009   4.644  1.00 92.63           C  
ATOM    964  CB  ASP A 119      -9.126   2.068   4.380  1.00 92.63           C  
ATOM    965  O   ASP A 119      -7.750   5.015   3.969  1.00 92.63           O  
ATOM    966  CG  ASP A 119      -9.615   0.980   3.424  1.00 92.63           C  
ATOM    967  OD1 ASP A 119      -9.075   0.892   2.288  1.00 92.63           O  
ATOM    968  OD2 ASP A 119     -10.626   0.343   3.785  1.00 92.63           O  
ATOM    969  N   SER A 120      -7.024   4.090   5.880  1.00 92.60           N  
ATOM    970  CA  SER A 120      -6.591   5.366   6.466  1.00 92.60           C  
ATOM    971  C   SER A 120      -5.501   6.032   5.627  1.00 92.60           C  
ATOM    972  CB  SER A 120      -6.122   5.162   7.907  1.00 92.60           C  
ATOM    973  O   SER A 120      -5.626   7.210   5.288  1.00 92.60           O  
ATOM    974  OG  SER A 120      -7.262   5.066   8.740  1.00 92.60           O  
ATOM    975  N   TYR A 121      -4.493   5.279   5.178  1.00 93.37           N  
ATOM    976  CA  TYR A 121      -3.456   5.829   4.300  1.00 93.37           C  
ATOM    977  C   TYR A 121      -3.977   6.248   2.924  1.00 93.37           C  
ATOM    978  CB  TYR A 121      -2.311   4.825   4.146  1.00 93.37           C  
ATOM    979  O   TYR A 121      -3.536   7.268   2.391  1.00 93.37           O  
ATOM    980  CG  TYR A 121      -1.510   4.593   5.405  1.00 93.37           C  
ATOM    981  CD1 TYR A 121      -1.055   5.700   6.145  1.00 93.37           C  
ATOM    982  CD2 TYR A 121      -1.211   3.284   5.835  1.00 93.37           C  
ATOM    983  CE1 TYR A 121      -0.337   5.508   7.330  1.00 93.37           C  
ATOM    984  CE2 TYR A 121      -0.456   3.086   7.007  1.00 93.37           C  
ATOM    985  OH  TYR A 121       0.671   4.075   8.904  1.00 93.37           O  
ATOM    986  CZ  TYR A 121      -0.041   4.203   7.759  1.00 93.37           C  
ATOM    987  N   ARG A 122      -4.943   5.515   2.358  1.00 93.06           N  
ATOM    988  CA  ARG A 122      -5.608   5.891   1.098  1.00 93.06           C  
ATOM    989  C   ARG A 122      -6.405   7.187   1.229  1.00 93.06           C  
ATOM    990  CB  ARG A 122      -6.532   4.762   0.628  1.00 93.06           C  
ATOM    991  O   ARG A 122      -6.438   7.957   0.276  1.00 93.06           O  
ATOM    992  CG  ARG A 122      -5.761   3.535   0.129  1.00 93.06           C  
ATOM    993  CD  ARG A 122      -6.732   2.368  -0.065  1.00 93.06           C  
ATOM    994  NE  ARG A 122      -6.026   1.126  -0.417  1.00 93.06           N  
ATOM    995  NH1 ARG A 122      -7.633  -0.355   0.349  1.00 93.06           N  
ATOM    996  NH2 ARG A 122      -5.763  -1.127  -0.554  1.00 93.06           N  
ATOM    997  CZ  ARG A 122      -6.483  -0.098  -0.206  1.00 93.06           C  
ATOM    998  N   ARG A 123      -7.003   7.445   2.397  1.00 91.15           N  
ATOM    999  CA  ARG A 123      -7.694   8.709   2.708  1.00 91.15           C  
ATOM   1000  C   ARG A 123      -6.746   9.857   3.072  1.00 91.15           C  
ATOM   1001  CB  ARG A 123      -8.732   8.480   3.820  1.00 91.15           C  
ATOM   1002  O   ARG A 123      -7.199  10.988   3.201  1.00 91.15           O  
ATOM   1003  CG  ARG A 123      -9.900   7.590   3.361  1.00 91.15           C  
ATOM   1004  CD  ARG A 123     -11.059   7.594   4.368  1.00 91.15           C  
ATOM   1005  NE  ARG A 123     -10.649   7.171   5.718  1.00 91.15           N  
ATOM   1006  NH1 ARG A 123     -10.800   4.892   5.459  1.00 91.15           N  
ATOM   1007  NH2 ARG A 123      -9.999   5.763   7.355  1.00 91.15           N  
ATOM   1008  CZ  ARG A 123     -10.490   5.942   6.167  1.00 91.15           C  
ATOM   1009  N   GLY A 124      -5.448   9.589   3.232  1.00 87.31           N  
ATOM   1010  CA  GLY A 124      -4.468  10.584   3.680  1.00 87.31           C  
ATOM   1011  C   GLY A 124      -4.538  10.889   5.180  1.00 87.31           C  
ATOM   1012  O   GLY A 124      -4.005  11.903   5.622  1.00 87.31           O  
ATOM   1013  N   GLU A 125      -5.183  10.024   5.962  1.00 89.21           N  
ATOM   1014  CA  GLU A 125      -5.276  10.142   7.415  1.00 89.21           C  
ATOM   1015  C   GLU A 125      -4.040   9.537   8.093  1.00 89.21           C  
ATOM   1016  CB  GLU A 125      -6.554   9.456   7.921  1.00 89.21           C  
ATOM   1017  O   GLU A 125      -3.426   8.583   7.604  1.00 89.21           O  
ATOM   1018  CG  GLU A 125      -7.848  10.165   7.484  1.00 89.21           C  
ATOM   1019  CD  GLU A 125      -9.104   9.308   7.723  1.00 89.21           C  
ATOM   1020  OE1 GLU A 125     -10.187   9.684   7.226  1.00 89.21           O  
ATOM   1021  OE2 GLU A 125      -9.017   8.187   8.287  1.00 89.21           O  
ATOM   1022  N   GLU A 126      -3.682  10.075   9.257  1.00 87.57           N  
ATOM   1023  CA  GLU A 126      -2.643   9.489  10.097  1.00 87.57           C  
ATOM   1024  C   GLU A 126      -3.200   8.290  10.873  1.00 87.57           C  
ATOM   1025  CB  GLU A 126      -2.038  10.564  11.006  1.00 87.57           C  
ATOM   1026  O   GLU A 126      -4.225   8.386  11.549  1.00 87.57           O  
ATOM   1027  CG  GLU A 126      -0.805  10.040  11.758  1.00 87.57           C  
ATOM   1028  CD  GLU A 126      -0.033  11.147  12.495  1.00 87.57           C  
ATOM   1029  OE1 GLU A 126       1.118  10.859  12.893  1.00 87.57           O  
ATOM   1030  OE2 GLU A 126      -0.573  12.267  12.636  1.00 87.57           O  
ATOM   1031  N   TRP A 127      -2.516   7.149  10.771  1.00 88.44           N  
ATOM   1032  CA  TRP A 127      -2.887   5.932  11.486  1.00 88.44           C  
ATOM   1033  C   TRP A 127      -2.173   5.833  12.832  1.00 88.44           C  
ATOM   1034  CB  TRP A 127      -2.597   4.697  10.637  1.00 88.44           C  
ATOM   1035  O   TRP A 127      -0.945   5.726  12.885  1.00 88.44           O  
ATOM   1036  CG  TRP A 127      -2.957   3.419  11.326  1.00 88.44           C  
ATOM   1037  CD1 TRP A 127      -2.096   2.540  11.885  1.00 88.44           C  
ATOM   1038  CD2 TRP A 127      -4.282   2.846  11.516  1.00 88.44           C  
ATOM   1039  CE2 TRP A 127      -4.143   1.583  12.162  1.00 88.44           C  
ATOM   1040  CE3 TRP A 127      -5.584   3.252  11.165  1.00 88.44           C  
ATOM   1041  NE1 TRP A 127      -2.787   1.446  12.365  1.00 88.44           N  
ATOM   1042  CH2 TRP A 127      -6.520   1.163  12.016  1.00 88.44           C  
ATOM   1043  CZ2 TRP A 127      -5.237   0.742  12.407  1.00 88.44           C  
ATOM   1044  CZ3 TRP A 127      -6.691   2.422  11.414  1.00 88.44           C  
ATOM   1045  N   ASP A 128      -2.963   5.785  13.901  1.00 87.38           N  
ATOM   1046  CA  ASP A 128      -2.509   5.523  15.263  1.00 87.38           C  
ATOM   1047  C   ASP A 128      -3.014   4.140  15.723  1.00 87.38           C  
ATOM   1048  CB  ASP A 128      -2.994   6.656  16.171  1.00 87.38           C  
ATOM   1049  O   ASP A 128      -4.226   3.963  15.906  1.00 87.38           O  
ATOM   1050  CG  ASP A 128      -2.528   6.537  17.625  1.00 87.38           C  
ATOM   1051  OD1 ASP A 128      -2.017   5.459  18.015  1.00 87.38           O  
ATOM   1052  OD2 ASP A 128      -2.750   7.542  18.339  1.00 87.38           O  
ATOM   1053  N   PRO A 129      -2.116   3.155  15.932  1.00 83.56           N  
ATOM   1054  CA  PRO A 129      -2.494   1.811  16.359  1.00 83.56           C  
ATOM   1055  C   PRO A 129      -3.289   1.769  17.671  1.00 83.56           C  
ATOM   1056  CB  PRO A 129      -1.173   1.046  16.505  1.00 83.56           C  
ATOM   1057  O   PRO A 129      -4.175   0.928  17.814  1.00 83.56           O  
ATOM   1058  CG  PRO A 129      -0.224   1.773  15.556  1.00 83.56           C  
ATOM   1059  CD  PRO A 129      -0.687   3.221  15.660  1.00 83.56           C  
ATOM   1060  N   GLN A 130      -3.006   2.668  18.621  1.00 86.61           N  
ATOM   1061  CA  GLN A 130      -3.667   2.657  19.931  1.00 86.61           C  
ATOM   1062  C   GLN A 130      -5.114   3.133  19.815  1.00 86.61           C  
ATOM   1063  CB  GLN A 130      -2.886   3.522  20.931  1.00 86.61           C  
ATOM   1064  O   GLN A 130      -6.036   2.447  20.258  1.00 86.61           O  
ATOM   1065  CG  GLN A 130      -1.521   2.907  21.265  1.00 86.61           C  
ATOM   1066  CD  GLN A 130      -0.776   3.670  22.356  1.00 86.61           C  
ATOM   1067  NE2 GLN A 130       0.122   3.021  23.065  1.00 86.61           N  
ATOM   1068  OE1 GLN A 130      -0.955   4.849  22.602  1.00 86.61           O  
ATOM   1069  N   LYS A 131      -5.329   4.258  19.125  1.00 86.07           N  
ATOM   1070  CA  LYS A 131      -6.678   4.788  18.870  1.00 86.07           C  
ATOM   1071  C   LYS A 131      -7.533   3.812  18.067  1.00 86.07           C  
ATOM   1072  CB  LYS A 131      -6.588   6.119  18.123  1.00 86.07           C  
ATOM   1073  O   LYS A 131      -8.735   3.705  18.309  1.00 86.07           O  
ATOM   1074  CG  LYS A 131      -6.015   7.224  19.012  1.00 86.07           C  
ATOM   1075  CD  LYS A 131      -5.860   8.509  18.198  1.00 86.07           C  
ATOM   1076  CE  LYS A 131      -5.100   9.534  19.035  1.00 86.07           C  
ATOM   1077  NZ  LYS A 131      -4.498  10.564  18.164  1.00 86.07           N  
ATOM   1078  N   ALA A 132      -6.930   3.090  17.123  1.00 84.44           N  
ATOM   1079  CA  ALA A 132      -7.626   2.066  16.356  1.00 84.44           C  
ATOM   1080  C   ALA A 132      -8.093   0.897  17.240  1.00 84.44           C  
ATOM   1081  CB  ALA A 132      -6.696   1.588  15.243  1.00 84.44           C  
ATOM   1082  O   ALA A 132      -9.240   0.458  17.133  1.00 84.44           O  
ATOM   1083  N   GLU A 133      -7.242   0.420  18.152  1.00 85.70           N  
ATOM   1084  CA  GLU A 133      -7.602  -0.656  19.077  1.00 85.70           C  
ATOM   1085  C   GLU A 133      -8.709  -0.227  20.054  1.00 85.70           C  
ATOM   1086  CB  GLU A 133      -6.352  -1.137  19.831  1.00 85.70           C  
ATOM   1087  O   GLU A 133      -9.664  -0.976  20.279  1.00 85.70           O  
ATOM   1088  CG  GLU A 133      -6.622  -2.502  20.480  1.00 85.70           C  
ATOM   1089  CD  GLU A 133      -5.525  -2.979  21.440  1.00 85.70           C  
ATOM   1090  OE1 GLU A 133      -5.816  -3.977  22.146  1.00 85.70           O  
ATOM   1091  OE2 GLU A 133      -4.480  -2.319  21.579  1.00 85.70           O  
ATOM   1092  N   GLU A 134      -8.629   0.991  20.594  1.00 88.02           N  
ATOM   1093  CA  GLU A 134      -9.665   1.570  21.457  1.00 88.02           C  
ATOM   1094  C   GLU A 134     -11.010   1.689  20.732  1.00 88.02           C  
ATOM   1095  CB  GLU A 134      -9.224   2.957  21.941  1.00 88.02           C  
ATOM   1096  O   GLU A 134     -12.040   1.241  21.245  1.00 88.02           O  
ATOM   1097  CG  GLU A 134      -8.093   2.884  22.976  1.00 88.02           C  
ATOM   1098  CD  GLU A 134      -7.621   4.272  23.437  1.00 88.02           C  
ATOM   1099  OE1 GLU A 134      -6.836   4.301  24.411  1.00 88.02           O  
ATOM   1100  OE2 GLU A 134      -8.059   5.287  22.844  1.00 88.02           O  
ATOM   1101  N   LYS A 135     -11.003   2.218  19.503  1.00 88.04           N  
ATOM   1102  CA  LYS A 135     -12.194   2.320  18.649  1.00 88.04           C  
ATOM   1103  C   LYS A 135     -12.804   0.946  18.369  1.00 88.04           C  
ATOM   1104  CB  LYS A 135     -11.786   3.038  17.357  1.00 88.04           C  
ATOM   1105  O   LYS A 135     -14.028   0.803  18.419  1.00 88.04           O  
ATOM   1106  CG  LYS A 135     -12.936   3.254  16.361  1.00 88.04           C  
ATOM   1107  CD  LYS A 135     -12.343   3.795  15.055  1.00 88.04           C  
ATOM   1108  CE  LYS A 135     -13.362   3.845  13.915  1.00 88.04           C  
ATOM   1109  NZ  LYS A 135     -12.656   3.781  12.607  1.00 88.04           N  
ATOM   1110  N   ARG A 136     -11.975  -0.073  18.111  1.00 87.33           N  
ATOM   1111  CA  ARG A 136     -12.437  -1.453  17.898  1.00 87.33           C  
ATOM   1112  C   ARG A 136     -13.121  -2.009  19.145  1.00 87.33           C  
ATOM   1113  CB  ARG A 136     -11.266  -2.341  17.450  1.00 87.33           C  
ATOM   1114  O   ARG A 136     -14.237  -2.506  19.037  1.00 87.33           O  
ATOM   1115  CG  ARG A 136     -11.775  -3.695  16.929  1.00 87.33           C  
ATOM   1116  CD  ARG A 136     -10.623  -4.629  16.545  1.00 87.33           C  
ATOM   1117  NE  ARG A 136     -10.051  -5.308  17.724  1.00 87.33           N  
ATOM   1118  NH1 ARG A 136      -8.074  -5.973  16.760  1.00 87.33           N  
ATOM   1119  NH2 ARG A 136      -8.515  -6.525  18.878  1.00 87.33           N  
ATOM   1120  CZ  ARG A 136      -8.886  -5.928  17.781  1.00 87.33           C  
ATOM   1121  N   LYS A 137     -12.491  -1.874  20.318  1.00 91.15           N  
ATOM   1122  CA  LYS A 137     -13.045  -2.337  21.603  1.00 91.15           C  
ATOM   1123  C   LYS A 137     -14.368  -1.649  21.936  1.00 91.15           C  
ATOM   1124  CB  LYS A 137     -12.027  -2.095  22.730  1.00 91.15           C  
ATOM   1125  O   LYS A 137     -15.306  -2.311  22.368  1.00 91.15           O  
ATOM   1126  CG  LYS A 137     -10.851  -3.079  22.670  1.00 91.15           C  
ATOM   1127  CD  LYS A 137      -9.768  -2.718  23.697  1.00 91.15           C  
ATOM   1128  CE  LYS A 137      -8.604  -3.702  23.546  1.00 91.15           C  
ATOM   1129  NZ  LYS A 137      -7.366  -3.256  24.227  1.00 91.15           N  
ATOM   1130  N   LEU A 138     -14.469  -0.340  21.701  1.00 92.48           N  
ATOM   1131  CA  LEU A 138     -15.701   0.413  21.940  1.00 92.48           C  
ATOM   1132  C   LEU A 138     -16.835  -0.041  21.012  1.00 92.48           C  
ATOM   1133  CB  LEU A 138     -15.407   1.913  21.778  1.00 92.48           C  
ATOM   1134  O   LEU A 138     -17.964  -0.217  21.465  1.00 92.48           O  
ATOM   1135  CG  LEU A 138     -16.602   2.820  22.130  1.00 92.48           C  
ATOM   1136  CD1 LEU A 138     -16.973   2.732  23.612  1.00 92.48           C  
ATOM   1137  CD2 LEU A 138     -16.254   4.271  21.804  1.00 92.48           C  
ATOM   1138  N   LYS A 139     -16.536  -0.261  19.726  1.00 91.89           N  
ATOM   1139  CA  LYS A 139     -17.513  -0.758  18.750  1.00 91.89           C  
ATOM   1140  C   LYS A 139     -17.997  -2.167  19.098  1.00 91.89           C  
ATOM   1141  CB  LYS A 139     -16.898  -0.698  17.345  1.00 91.89           C  
ATOM   1142  O   LYS A 139     -19.192  -2.423  19.033  1.00 91.89           O  
ATOM   1143  CG  LYS A 139     -17.924  -1.072  16.267  1.00 91.89           C  
ATOM   1144  CD  LYS A 139     -17.291  -1.058  14.874  1.00 91.89           C  
ATOM   1145  CE  LYS A 139     -18.344  -1.492  13.850  1.00 91.89           C  
ATOM   1146  NZ  LYS A 139     -17.765  -1.634  12.492  1.00 91.89           N  
ATOM   1147  N   GLU A 140     -17.085  -3.055  19.483  1.00 93.28           N  
ATOM   1148  CA  GLU A 140     -17.410  -4.420  19.911  1.00 93.28           C  
ATOM   1149  C   GLU A 140     -18.284  -4.419  21.173  1.00 93.28           C  
ATOM   1150  CB  GLU A 140     -16.090  -5.171  20.137  1.00 93.28           C  
ATOM   1151  O   GLU A 140     -19.288  -5.126  21.234  1.00 93.28           O  
ATOM   1152  CG  GLU A 140     -16.282  -6.661  20.455  1.00 93.28           C  
ATOM   1153  CD  GLU A 140     -14.951  -7.395  20.700  1.00 93.28           C  
ATOM   1154  OE1 GLU A 140     -15.019  -8.556  21.161  1.00 93.28           O  
ATOM   1155  OE2 GLU A 140     -13.870  -6.804  20.449  1.00 93.28           O  
ATOM   1156  N   LEU A 141     -17.961  -3.568  22.153  1.00 94.48           N  
ATOM   1157  CA  LEU A 141     -18.770  -3.409  23.359  1.00 94.48           C  
ATOM   1158  C   LEU A 141     -20.175  -2.879  23.039  1.00 94.48           C  
ATOM   1159  CB  LEU A 141     -18.025  -2.488  24.339  1.00 94.48           C  
ATOM   1160  O   LEU A 141     -21.152  -3.399  23.571  1.00 94.48           O  
ATOM   1161  CG  LEU A 141     -18.745  -2.304  25.688  1.00 94.48           C  
ATOM   1162  CD1 LEU A 141     -18.848  -3.617  26.470  1.00 94.48           C  
ATOM   1163  CD2 LEU A 141     -17.976  -1.296  26.542  1.00 94.48           C  
ATOM   1164  N   ALA A 142     -20.281  -1.876  22.164  1.00 93.59           N  
ATOM   1165  CA  ALA A 142     -21.564  -1.318  21.744  1.00 93.59           C  
ATOM   1166  C   ALA A 142     -22.421  -2.355  21.004  1.00 93.59           C  
ATOM   1167  CB  ALA A 142     -21.301  -0.083  20.874  1.00 93.59           C  
ATOM   1168  O   ALA A 142     -23.601  -2.501  21.313  1.00 93.59           O  
ATOM   1169  N   GLN A 143     -21.818  -3.122  20.091  1.00 93.96           N  
ATOM   1170  CA  GLN A 143     -22.508  -4.199  19.383  1.00 93.96           C  
ATOM   1171  C   GLN A 143     -23.012  -5.268  20.358  1.00 93.96           C  
ATOM   1172  CB  GLN A 143     -21.560  -4.798  18.335  1.00 93.96           C  
ATOM   1173  O   GLN A 143     -24.164  -5.681  20.282  1.00 93.96           O  
ATOM   1174  CG  GLN A 143     -22.274  -5.897  17.540  1.00 93.96           C  
ATOM   1175  CD  GLN A 143     -21.423  -6.542  16.459  1.00 93.96           C  
ATOM   1176  NE2 GLN A 143     -21.949  -7.571  15.840  1.00 93.96           N  
ATOM   1177  OE1 GLN A 143     -20.302  -6.153  16.150  1.00 93.96           O  
ATOM   1178  N   ARG A 144     -22.182  -5.676  21.323  1.00 93.49           N  
ATOM   1179  CA  ARG A 144     -22.580  -6.654  22.338  1.00 93.49           C  
ATOM   1180  C   ARG A 144     -23.741  -6.154  23.200  1.00 93.49           C  
ATOM   1181  CB  ARG A 144     -21.350  -7.008  23.171  1.00 93.49           C  
ATOM   1182  O   ARG A 144     -24.652  -6.920  23.487  1.00 93.49           O  
ATOM   1183  CG  ARG A 144     -21.666  -8.132  24.156  1.00 93.49           C  
ATOM   1184  CD  ARG A 144     -20.392  -8.506  24.899  1.00 93.49           C  
ATOM   1185  NE  ARG A 144     -20.669  -9.569  25.871  1.00 93.49           N  
ATOM   1186  NH1 ARG A 144     -18.517 -10.352  26.035  1.00 93.49           N  
ATOM   1187  NH2 ARG A 144     -20.180 -11.390  27.120  1.00 93.49           N  
ATOM   1188  CZ  ARG A 144     -19.788 -10.429  26.336  1.00 93.49           C  
ATOM   1189  N   GLN A 145     -23.735  -4.879  23.589  1.00 92.31           N  
ATOM   1190  CA  GLN A 145     -24.843  -4.270  24.332  1.00 92.31           C  
ATOM   1191  C   GLN A 145     -26.128  -4.200  23.502  1.00 92.31           C  
ATOM   1192  CB  GLN A 145     -24.454  -2.858  24.787  1.00 92.31           C  
ATOM   1193  O   GLN A 145     -27.205  -4.441  24.039  1.00 92.31           O  
ATOM   1194  CG  GLN A 145     -23.458  -2.885  25.951  1.00 92.31           C  
ATOM   1195  CD  GLN A 145     -23.002  -1.492  26.372  1.00 92.31           C  
ATOM   1196  NE2 GLN A 145     -22.305  -1.385  27.482  1.00 92.31           N  
ATOM   1197  OE1 GLN A 145     -23.249  -0.473  25.748  1.00 92.31           O  
ATOM   1198  N   GLU A 146     -26.031  -3.895  22.206  1.00 90.54           N  
ATOM   1199  CA  GLU A 146     -27.176  -3.892  21.292  1.00 90.54           C  
ATOM   1200  C   GLU A 146     -27.752  -5.303  21.108  1.00 90.54           C  
ATOM   1201  CB  GLU A 146     -26.755  -3.259  19.956  1.00 90.54           C  
ATOM   1202  O   GLU A 146     -28.965  -5.481  21.164  1.00 90.54           O  
ATOM   1203  CG  GLU A 146     -27.941  -3.071  18.996  1.00 90.54           C  
ATOM   1204  CD  GLU A 146     -27.575  -2.319  17.703  1.00 90.54           C  
ATOM   1205  OE1 GLU A 146     -28.524  -1.952  16.971  1.00 90.54           O  
ATOM   1206  OE2 GLU A 146     -26.369  -2.097  17.442  1.00 90.54           O  
ATOM   1207  N   GLU A 147     -26.899  -6.321  20.976  1.00 92.62           N  
ATOM   1208  CA  GLU A 147     -27.313  -7.727  20.908  1.00 92.62           C  
ATOM   1209  C   GLU A 147     -27.954  -8.205  22.222  1.00 92.62           C  
ATOM   1210  CB  GLU A 147     -26.105  -8.609  20.546  1.00 92.62           C  
ATOM   1211  O   GLU A 147     -28.986  -8.879  22.197  1.00 92.62           O  
ATOM   1212  CG  GLU A 147     -25.668  -8.454  19.076  1.00 92.62           C  
ATOM   1213  CD  GLU A 147     -24.377  -9.222  18.731  1.00 92.62           C  
ATOM   1214  OE1 GLU A 147     -23.823  -8.967  17.629  1.00 92.62           O  
ATOM   1215  OE2 GLU A 147     -23.954 -10.079  19.543  1.00 92.62           O  
ATOM   1216  N   GLU A 148     -27.393  -7.834  23.377  1.00 91.01           N  
ATOM   1217  CA  GLU A 148     -27.969  -8.130  24.695  1.00 91.01           C  
ATOM   1218  C   GLU A 148     -29.312  -7.408  24.897  1.00 91.01           C  
ATOM   1219  CB  GLU A 148     -26.970  -7.773  25.815  1.00 91.01           C  
ATOM   1220  O   GLU A 148     -30.260  -8.015  25.393  1.00 91.01           O  
ATOM   1221  CG  GLU A 148     -25.818  -8.794  25.942  1.00 91.01           C  
ATOM   1222  CD  GLU A 148     -24.724  -8.407  26.962  1.00 91.01           C  
ATOM   1223  OE1 GLU A 148     -23.640  -9.057  26.946  1.00 91.01           O  
ATOM   1224  OE2 GLU A 148     -24.967  -7.496  27.788  1.00 91.01           O  
ATOM   1225  N   ALA A 149     -29.437  -6.152  24.458  1.00 87.01           N  
ATOM   1226  CA  ALA A 149     -30.690  -5.398  24.491  1.00 87.01           C  
ATOM   1227  C   ALA A 149     -31.733  -5.941  23.500  1.00 87.01           C  
ATOM   1228  CB  ALA A 149     -30.385  -3.921  24.217  1.00 87.01           C  
ATOM   1229  O   ALA A 149     -32.922  -5.919  23.795  1.00 87.01           O  
ATOM   1230  N   ALA A 150     -31.313  -6.464  22.346  1.00 87.43           N  
ATOM   1231  CA  ALA A 150     -32.207  -7.125  21.398  1.00 87.43           C  
ATOM   1232  C   ALA A 150     -32.726  -8.471  21.938  1.00 87.43           C  
ATOM   1233  CB  ALA A 150     -31.469  -7.294  20.064  1.00 87.43           C  
ATOM   1234  O   ALA A 150     -33.859  -8.856  21.647  1.00 87.43           O  
ATOM   1235  N   GLN A 151     -31.919  -9.180  22.738  1.00 88.18           N  
ATOM   1236  CA  GLN A 151     -32.321 -10.421  23.413  1.00 88.18           C  
ATOM   1237  C   GLN A 151     -33.177 -10.169  24.659  1.00 88.18           C  
ATOM   1238  CB  GLN A 151     -31.077 -11.226  23.803  1.00 88.18           C  
ATOM   1239  O   GLN A 151     -34.111 -10.928  24.932  1.00 88.18           O  
ATOM   1240  CG  GLN A 151     -30.392 -11.859  22.587  1.00 88.18           C  
ATOM   1241  CD  GLN A 151     -29.137 -12.620  22.992  1.00 88.18           C  
ATOM   1242  NE2 GLN A 151     -28.044 -12.452  22.282  1.00 88.18           N  
ATOM   1243  OE1 GLN A 151     -29.121 -13.391  23.940  1.00 88.18           O  
ATOM   1244  N   GLN A 152     -32.893  -9.101  25.408  1.00 78.54           N  
ATOM   1245  CA  GLN A 152     -33.767  -8.588  26.456  1.00 78.54           C  
ATOM   1246  C   GLN A 152     -34.980  -7.935  25.785  1.00 78.54           C  
ATOM   1247  CB  GLN A 152     -33.015  -7.593  27.361  1.00 78.54           C  
ATOM   1248  O   GLN A 152     -35.040  -6.722  25.624  1.00 78.54           O  
ATOM   1249  CG  GLN A 152     -31.930  -8.246  28.229  1.00 78.54           C  
ATOM   1250  CD  GLN A 152     -31.173  -7.227  29.080  1.00 78.54           C  
ATOM   1251  NE2 GLN A 152     -29.939  -7.506  29.438  1.00 78.54           N  
ATOM   1252  OE1 GLN A 152     -31.672  -6.185  29.476  1.00 78.54           O  
ATOM   1253  N   GLY A 153     -35.947  -8.745  25.348  1.00 75.00           N  
ATOM   1254  CA  GLY A 153     -37.219  -8.257  24.806  1.00 75.00           C  
ATOM   1255  C   GLY A 153     -37.876  -7.175  25.689  1.00 75.00           C  
ATOM   1256  O   GLY A 153     -37.445  -6.949  26.821  1.00 75.00           O  
ATOM   1257  N   PRO A 154     -38.932  -6.495  25.200  1.00 75.94           N  
ATOM   1258  CA  PRO A 154     -39.461  -5.276  25.812  1.00 75.94           C  
ATOM   1259  C   PRO A 154     -39.613  -5.419  27.327  1.00 75.94           C  
ATOM   1260  CB  PRO A 154     -40.801  -5.001  25.116  1.00 75.94           C  
ATOM   1261  O   PRO A 154     -40.357  -6.277  27.805  1.00 75.94           O  
ATOM   1262  CG  PRO A 154     -41.166  -6.338  24.469  1.00 75.94           C  
ATOM   1263  CD  PRO A 154     -39.805  -6.944  24.135  1.00 75.94           C  
ATOM   1264  N   VAL A 155     -38.882  -4.581  28.071  1.00 72.92           N  
ATOM   1265  CA  VAL A 155     -38.886  -4.595  29.534  1.00 72.92           C  
ATOM   1266  C   VAL A 155     -40.325  -4.402  29.997  1.00 72.92           C  
ATOM   1267  CB  VAL A 155     -37.958  -3.509  30.121  1.00 72.92           C  
ATOM   1268  O   VAL A 155     -40.904  -3.325  29.838  1.00 72.92           O  
ATOM   1269  CG1 VAL A 155     -37.957  -3.538  31.657  1.00 72.92           C  
ATOM   1270  CG2 VAL A 155     -36.509  -3.697  29.653  1.00 72.92           C  
ATOM   1271  N   VAL A 156     -40.919  -5.449  30.572  1.00 71.76           N  
ATOM   1272  CA  VAL A 156     -42.204  -5.338  31.259  1.00 71.76           C  
ATOM   1273  C   VAL A 156     -41.935  -4.552  32.533  1.00 71.76           C  
ATOM   1274  CB  VAL A 156     -42.859  -6.708  31.528  1.00 71.76           C  
ATOM   1275  O   VAL A 156     -41.582  -5.106  33.571  1.00 71.76           O  
ATOM   1276  CG1 VAL A 156     -44.219  -6.539  32.223  1.00 71.76           C  
ATOM   1277  CG2 VAL A 156     -43.103  -7.468  30.217  1.00 71.76           C  
ATOM   1278  N   VAL A 157     -42.048  -3.228  32.441  1.00 71.11           N  
ATOM   1279  CA  VAL A 157     -41.996  -2.347  33.603  1.00 71.11           C  
ATOM   1280  C   VAL A 157     -43.288  -2.570  34.380  1.00 71.11           C  
ATOM   1281  CB  VAL A 157     -41.791  -0.868  33.207  1.00 71.11           C  
ATOM   1282  O   VAL A 157     -44.290  -1.898  34.150  1.00 71.11           O  
ATOM   1283  CG1 VAL A 157     -41.649   0.015  34.457  1.00 71.11           C  
ATOM   1284  CG2 VAL A 157     -40.525  -0.674  32.362  1.00 71.11           C  
ATOM   1285  N   SER A 158     -43.295  -3.545  35.287  1.00 68.62           N  
ATOM   1286  CA  SER A 158     -44.299  -3.597  36.343  1.00 68.62           C  
ATOM   1287  C   SER A 158     -43.993  -2.451  37.312  1.00 68.62           C  
ATOM   1288  CB  SER A 158     -44.288  -4.950  37.060  1.00 68.62           C  
ATOM   1289  O   SER A 158     -42.912  -2.455  37.910  1.00 68.62           O  
ATOM   1290  OG  SER A 158     -43.001  -5.251  37.554  1.00 68.62           O  
ATOM   1291  N   PRO A 159     -44.876  -1.451  37.472  1.00 73.83           N  
ATOM   1292  CA  PRO A 159     -44.656  -0.389  38.443  1.00 73.83           C  
ATOM   1293  C   PRO A 159     -44.433  -0.992  39.835  1.00 73.83           C  
ATOM   1294  CB  PRO A 159     -45.911   0.491  38.382  1.00 73.83           C  
ATOM   1295  O   PRO A 159     -45.201  -1.849  40.266  1.00 73.83           O  
ATOM   1296  CG  PRO A 159     -46.489   0.207  36.997  1.00 73.83           C  
ATOM   1297  CD  PRO A 159     -46.141  -1.261  36.784  1.00 73.83           C  
ATOM   1298  N   ALA A 160     -43.391  -0.544  40.544  1.00 71.13           N  
ATOM   1299  CA  ALA A 160     -43.031  -1.060  41.872  1.00 71.13           C  
ATOM   1300  C   ALA A 160     -44.123  -0.833  42.935  1.00 71.13           C  
ATOM   1301  CB  ALA A 160     -41.719  -0.389  42.298  1.00 71.13           C  
ATOM   1302  O   ALA A 160     -44.124  -1.466  43.986  1.00 71.13           O  
ATOM   1303  N   SER A 161     -45.048   0.087  42.666  1.00 78.69           N  
ATOM   1304  CA  SER A 161     -46.254   0.298  43.456  1.00 78.69           C  
ATOM   1305  C   SER A 161     -47.449   0.409  42.521  1.00 78.69           C  
ATOM   1306  CB  SER A 161     -46.119   1.534  44.357  1.00 78.69           C  
ATOM   1307  O   SER A 161     -47.355   1.019  41.452  1.00 78.69           O  
ATOM   1308  OG  SER A 161     -45.588   2.653  43.663  1.00 78.69           O  
ATOM   1309  N   ASP A 162     -48.584  -0.160  42.928  1.00 76.08           N  
ATOM   1310  CA  ASP A 162     -49.851   0.170  42.291  1.00 76.08           C  
ATOM   1311  C   ASP A 162     -50.102   1.661  42.541  1.00 76.08           C  
ATOM   1312  CB  ASP A 162     -50.996  -0.719  42.815  1.00 76.08           C  
ATOM   1313  O   ASP A 162     -50.346   2.095  43.669  1.00 76.08           O  
ATOM   1314  CG  ASP A 162     -52.302  -0.504  42.031  1.00 76.08           C  
ATOM   1315  OD1 ASP A 162     -52.322   0.372  41.130  1.00 76.08           O  
ATOM   1316  OD2 ASP A 162     -53.301  -1.205  42.303  1.00 76.08           O  
ATOM   1317  N   TYR A 163     -50.002   2.482  41.496  1.00 74.37           N  
ATOM   1318  CA  TYR A 163     -50.239   3.921  41.611  1.00 74.37           C  
ATOM   1319  C   TYR A 163     -51.630   4.213  42.201  1.00 74.37           C  
ATOM   1320  CB  TYR A 163     -50.072   4.588  40.240  1.00 74.37           C  
ATOM   1321  O   TYR A 163     -51.829   5.270  42.806  1.00 74.37           O  
ATOM   1322  CG  TYR A 163     -51.171   4.235  39.256  1.00 74.37           C  
ATOM   1323  CD1 TYR A 163     -51.050   3.092  38.443  1.00 74.37           C  
ATOM   1324  CD2 TYR A 163     -52.342   5.018  39.197  1.00 74.37           C  
ATOM   1325  CE1 TYR A 163     -52.095   2.729  37.575  1.00 74.37           C  
ATOM   1326  CE2 TYR A 163     -53.396   4.650  38.341  1.00 74.37           C  
ATOM   1327  OH  TYR A 163     -54.286   3.147  36.698  1.00 74.37           O  
ATOM   1328  CZ  TYR A 163     -53.273   3.505  37.528  1.00 74.37           C  
ATOM   1329  N   LYS A 164     -52.583   3.276  42.080  1.00 74.21           N  
ATOM   1330  CA  LYS A 164     -53.912   3.391  42.682  1.00 74.21           C  
ATOM   1331  C   LYS A 164     -53.860   3.512  44.201  1.00 74.21           C  
ATOM   1332  CB  LYS A 164     -54.768   2.181  42.307  1.00 74.21           C  
ATOM   1333  O   LYS A 164     -54.693   4.225  44.752  1.00 74.21           O  
ATOM   1334  CG  LYS A 164     -55.026   2.092  40.799  1.00 74.21           C  
ATOM   1335  CD  LYS A 164     -55.799   0.807  40.515  1.00 74.21           C  
ATOM   1336  CE  LYS A 164     -56.072   0.685  39.020  1.00 74.21           C  
ATOM   1337  NZ  LYS A 164     -56.702  -0.622  38.737  1.00 74.21           N  
ATOM   1338  N   ASP A 165     -52.879   2.913  44.874  1.00 77.17           N  
ATOM   1339  CA  ASP A 165     -52.734   3.035  46.328  1.00 77.17           C  
ATOM   1340  C   ASP A 165     -52.297   4.441  46.737  1.00 77.17           C  
ATOM   1341  CB  ASP A 165     -51.750   1.987  46.871  1.00 77.17           C  
ATOM   1342  O   ASP A 165     -52.892   5.041  47.641  1.00 77.17           O  
ATOM   1343  CG  ASP A 165     -52.395   0.621  47.120  1.00 77.17           C  
ATOM   1344  OD1 ASP A 165     -53.639   0.583  47.282  1.00 77.17           O  
ATOM   1345  OD2 ASP A 165     -51.620  -0.346  47.254  1.00 77.17           O  
ATOM   1346  N   LYS A 166     -51.326   5.021  46.018  1.00 78.00           N  
ATOM   1347  CA  LYS A 166     -50.869   6.405  46.233  1.00 78.00           C  
ATOM   1348  C   LYS A 166     -52.016   7.403  46.069  1.00 78.00           C  
ATOM   1349  CB  LYS A 166     -49.721   6.710  45.258  1.00 78.00           C  
ATOM   1350  O   LYS A 166     -52.162   8.326  46.869  1.00 78.00           O  
ATOM   1351  CG  LYS A 166     -49.116   8.104  45.490  1.00 78.00           C  
ATOM   1352  CD  LYS A 166     -48.021   8.396  44.461  1.00 78.00           C  
ATOM   1353  CE  LYS A 166     -47.452   9.799  44.686  1.00 78.00           C  
ATOM   1354  NZ  LYS A 166     -46.540  10.192  43.584  1.00 78.00           N  
ATOM   1355  N   TYR A 167     -52.852   7.196  45.056  1.00 78.92           N  
ATOM   1356  CA  TYR A 167     -54.005   8.046  44.766  1.00 78.92           C  
ATOM   1357  C   TYR A 167     -55.310   7.517  45.362  1.00 78.92           C  
ATOM   1358  CB  TYR A 167     -54.094   8.290  43.258  1.00 78.92           C  
ATOM   1359  O   TYR A 167     -56.373   8.014  45.012  1.00 78.92           O  
ATOM   1360  CG  TYR A 167     -52.888   9.021  42.709  1.00 78.92           C  
ATOM   1361  CD1 TYR A 167     -52.684  10.374  43.028  1.00 78.92           C  
ATOM   1362  CD2 TYR A 167     -51.958   8.346  41.901  1.00 78.92           C  
ATOM   1363  CE1 TYR A 167     -51.560  11.060  42.532  1.00 78.92           C  
ATOM   1364  CE2 TYR A 167     -50.811   9.011  41.432  1.00 78.92           C  
ATOM   1365  OH  TYR A 167     -49.506  11.015  41.294  1.00 78.92           O  
ATOM   1366  CZ  TYR A 167     -50.616  10.372  41.741  1.00 78.92           C  
ATOM   1367  N   SER A 168     -55.267   6.561  46.293  1.00 78.91           N  
ATOM   1368  CA  SER A 168     -56.477   5.932  46.840  1.00 78.91           C  
ATOM   1369  C   SER A 168     -57.427   6.919  47.530  1.00 78.91           C  
ATOM   1370  CB  SER A 168     -56.100   4.804  47.799  1.00 78.91           C  
ATOM   1371  O   SER A 168     -58.624   6.657  47.617  1.00 78.91           O  
ATOM   1372  OG  SER A 168     -55.310   5.263  48.882  1.00 78.91           O  
ATOM   1373  N   HIS A 169     -56.917   8.074  47.962  1.00 74.43           N  
ATOM   1374  CA  HIS A 169     -57.692   9.193  48.498  1.00 74.43           C  
ATOM   1375  C   HIS A 169     -58.338  10.081  47.416  1.00 74.43           C  
ATOM   1376  CB  HIS A 169     -56.784  10.014  49.422  1.00 74.43           C  
ATOM   1377  O   HIS A 169     -59.404  10.630  47.667  1.00 74.43           O  
ATOM   1378  CG  HIS A 169     -55.625  10.678  48.718  1.00 74.43           C  
ATOM   1379  CD2 HIS A 169     -55.514  12.013  48.433  1.00 74.43           C  
ATOM   1380  ND1 HIS A 169     -54.460  10.074  48.286  1.00 74.43           N  
ATOM   1381  CE1 HIS A 169     -53.669  11.024  47.765  1.00 74.43           C  
ATOM   1382  NE2 HIS A 169     -54.264  12.221  47.843  1.00 74.43           N  
ATOM   1383  N   LEU A 170     -57.741  10.202  46.219  1.00 78.97           N  
ATOM   1384  CA  LEU A 170     -58.375  10.849  45.058  1.00 78.97           C  
ATOM   1385  C   LEU A 170     -59.342   9.904  44.324  1.00 78.97           C  
ATOM   1386  CB  LEU A 170     -57.320  11.371  44.055  1.00 78.97           C  
ATOM   1387  O   LEU A 170     -60.361  10.352  43.816  1.00 78.97           O  
ATOM   1388  CG  LEU A 170     -56.720  12.745  44.418  1.00 78.97           C  
ATOM   1389  CD1 LEU A 170     -55.281  12.623  44.899  1.00 78.97           C  
ATOM   1390  CD2 LEU A 170     -56.693  13.673  43.200  1.00 78.97           C  
ATOM   1391  N   ILE A 171     -59.009   8.611  44.245  1.00 71.64           N  
ATOM   1392  CA  ILE A 171     -59.756   7.589  43.489  1.00 71.64           C  
ATOM   1393  C   ILE A 171     -60.897   6.991  44.331  1.00 71.64           C  
ATOM   1394  CB  ILE A 171     -58.773   6.502  42.974  1.00 71.64           C  
ATOM   1395  O   ILE A 171     -61.942   6.632  43.792  1.00 71.64           O  
ATOM   1396  CG1 ILE A 171     -57.715   7.110  42.018  1.00 71.64           C  
ATOM   1397  CG2 ILE A 171     -59.519   5.359  42.256  1.00 71.64           C  
ATOM   1398  CD1 ILE A 171     -56.572   6.152  41.656  1.00 71.64           C  
ATOM   1399  N   GLY A 172     -60.709   6.891  45.651  1.00 70.76           N  
ATOM   1400  CA  GLY A 172     -61.621   6.225  46.580  1.00 70.76           C  
ATOM   1401  C   GLY A 172     -61.460   4.698  46.569  1.00 70.76           C  
ATOM   1402  O   GLY A 172     -61.554   4.051  45.530  1.00 70.76           O  
ATOM   1403  N   LYS A 173     -61.257   4.088  47.746  1.00 68.13           N  
ATOM   1404  CA  LYS A 173     -61.070   2.627  47.893  1.00 68.13           C  
ATOM   1405  C   LYS A 173     -62.357   1.796  47.726  1.00 68.13           C  
ATOM   1406  CB  LYS A 173     -60.381   2.306  49.239  1.00 68.13           C  
ATOM   1407  O   LYS A 173     -62.267   0.577  47.643  1.00 68.13           O  
ATOM   1408  CG  LYS A 173     -58.937   2.830  49.306  1.00 68.13           C  
ATOM   1409  CD  LYS A 173     -58.203   2.388  50.584  1.00 68.13           C  
ATOM   1410  CE  LYS A 173     -56.754   2.895  50.549  1.00 68.13           C  
ATOM   1411  NZ  LYS A 173     -55.953   2.428  51.707  1.00 68.13           N  
ATOM   1412  N   GLY A 174     -63.540   2.424  47.711  1.00 60.58           N  
ATOM   1413  CA  GLY A 174     -64.804   1.733  48.015  1.00 60.58           C  
ATOM   1414  C   GLY A 174     -65.954   1.798  47.002  1.00 60.58           C  
ATOM   1415  O   GLY A 174     -66.906   1.056  47.198  1.00 60.58           O  
ATOM   1416  N   ALA A 175     -65.933   2.628  45.948  1.00 57.80           N  
ATOM   1417  CA  ALA A 175     -67.126   2.773  45.085  1.00 57.80           C  
ATOM   1418  C   ALA A 175     -66.878   3.342  43.669  1.00 57.80           C  
ATOM   1419  CB  ALA A 175     -68.187   3.598  45.833  1.00 57.80           C  
ATOM   1420  O   ALA A 175     -67.774   3.926  43.061  1.00 57.80           O  
ATOM   1421  N   ALA A 176     -65.687   3.163  43.089  1.00 56.02           N  
ATOM   1422  CA  ALA A 176     -65.416   3.655  41.730  1.00 56.02           C  
ATOM   1423  C   ALA A 176     -66.238   2.944  40.630  1.00 56.02           C  
ATOM   1424  CB  ALA A 176     -63.910   3.572  41.463  1.00 56.02           C  
ATOM   1425  O   ALA A 176     -66.302   3.444  39.511  1.00 56.02           O  
ATOM   1426  N   LYS A 177     -66.889   1.806  40.923  1.00 56.17           N  
ATOM   1427  CA  LYS A 177     -67.817   1.162  39.976  1.00 56.17           C  
ATOM   1428  C   LYS A 177     -69.099   1.973  39.754  1.00 56.17           C  
ATOM   1429  CB  LYS A 177     -68.154  -0.274  40.408  1.00 56.17           C  
ATOM   1430  O   LYS A 177     -69.595   1.962  38.635  1.00 56.17           O  
ATOM   1431  CG  LYS A 177     -67.000  -1.249  40.128  1.00 56.17           C  
ATOM   1432  CD  LYS A 177     -67.442  -2.692  40.403  1.00 56.17           C  
ATOM   1433  CE  LYS A 177     -66.323  -3.682  40.063  1.00 56.17           C  
ATOM   1434  NZ  LYS A 177     -66.754  -5.081  40.313  1.00 56.17           N  
ATOM   1435  N   ASP A 178     -69.568   2.706  40.766  1.00 57.31           N  
ATOM   1436  CA  ASP A 178     -70.827   3.461  40.684  1.00 57.31           C  
ATOM   1437  C   ASP A 178     -70.590   4.946  40.368  1.00 57.31           C  
ATOM   1438  CB  ASP A 178     -71.620   3.287  41.990  1.00 57.31           C  
ATOM   1439  O   ASP A 178     -71.380   5.565  39.661  1.00 57.31           O  
ATOM   1440  CG  ASP A 178     -72.011   1.831  42.282  1.00 57.31           C  
ATOM   1441  OD1 ASP A 178     -72.116   1.032  41.323  1.00 57.31           O  
ATOM   1442  OD2 ASP A 178     -72.146   1.511  43.482  1.00 57.31           O  
ATOM   1443  N   ALA A 179     -69.473   5.516  40.841  1.00 57.49           N  
ATOM   1444  CA  ALA A 179     -69.116   6.918  40.595  1.00 57.49           C  
ATOM   1445  C   ALA A 179     -68.394   7.155  39.258  1.00 57.49           C  
ATOM   1446  CB  ALA A 179     -68.280   7.425  41.772  1.00 57.49           C  
ATOM   1447  O   ALA A 179     -68.274   8.301  38.819  1.00 57.49           O  
ATOM   1448  N   ALA A 180     -67.928   6.097  38.582  1.00 56.97           N  
ATOM   1449  CA  ALA A 180     -67.535   6.202  37.188  1.00 56.97           C  
ATOM   1450  C   ALA A 180     -68.803   6.373  36.345  1.00 56.97           C  
ATOM   1451  CB  ALA A 180     -66.673   5.003  36.773  1.00 56.97           C  
ATOM   1452  O   ALA A 180     -69.251   5.455  35.658  1.00 56.97           O  
ATOM   1453  N   HIS A 181     -69.357   7.588  36.341  1.00 59.73           N  
ATOM   1454  CA  HIS A 181     -70.010   8.084  35.147  1.00 59.73           C  
ATOM   1455  C   HIS A 181     -68.960   7.966  34.050  1.00 59.73           C  
ATOM   1456  CB  HIS A 181     -70.481   9.534  35.328  1.00 59.73           C  
ATOM   1457  O   HIS A 181     -68.088   8.823  33.913  1.00 59.73           O  
ATOM   1458  CG  HIS A 181     -71.688   9.663  36.216  1.00 59.73           C  
ATOM   1459  CD2 HIS A 181     -71.740  10.275  37.440  1.00 59.73           C  
ATOM   1460  ND1 HIS A 181     -72.953   9.192  35.943  1.00 59.73           N  
ATOM   1461  CE1 HIS A 181     -73.745   9.506  36.981  1.00 59.73           C  
ATOM   1462  NE2 HIS A 181     -73.053  10.181  37.909  1.00 59.73           N  
ATOM   1463  N   MET A 182     -68.977   6.848  33.321  1.00 59.99           N  
ATOM   1464  CA  MET A 182     -68.280   6.748  32.058  1.00 59.99           C  
ATOM   1465  C   MET A 182     -68.739   7.976  31.293  1.00 59.99           C  
ATOM   1466  CB  MET A 182     -68.659   5.461  31.304  1.00 59.99           C  
ATOM   1467  O   MET A 182     -69.898   8.052  30.883  1.00 59.99           O  
ATOM   1468  CG  MET A 182     -67.909   4.223  31.808  1.00 59.99           C  
ATOM   1469  SD  MET A 182     -68.442   2.656  31.051  1.00 59.99           S  
ATOM   1470  CE  MET A 182     -67.949   2.884  29.322  1.00 59.99           C  
ATOM   1471  N   LEU A 183     -67.846   8.954  31.142  1.00 61.97           N  
ATOM   1472  CA  LEU A 183     -67.936   9.918  30.068  1.00 61.97           C  
ATOM   1473  C   LEU A 183     -67.916   9.043  28.824  1.00 61.97           C  
ATOM   1474  CB  LEU A 183     -66.743  10.893  30.129  1.00 61.97           C  
ATOM   1475  O   LEU A 183     -66.854   8.648  28.345  1.00 61.97           O  
ATOM   1476  CG  LEU A 183     -66.789  11.893  31.300  1.00 61.97           C  
ATOM   1477  CD1 LEU A 183     -65.430  12.580  31.435  1.00 61.97           C  
ATOM   1478  CD2 LEU A 183     -67.853  12.972  31.085  1.00 61.97           C  
ATOM   1479  N   GLN A 184     -69.095   8.601  28.387  1.00 60.41           N  
ATOM   1480  CA  GLN A 184     -69.242   7.935  27.118  1.00 60.41           C  
ATOM   1481  C   GLN A 184     -68.787   8.991  26.131  1.00 60.41           C  
ATOM   1482  CB  GLN A 184     -70.686   7.467  26.874  1.00 60.41           C  
ATOM   1483  O   GLN A 184     -69.514   9.947  25.858  1.00 60.41           O  
ATOM   1484  CG  GLN A 184     -71.054   6.220  27.696  1.00 60.41           C  
ATOM   1485  CD  GLN A 184     -72.394   5.615  27.276  1.00 60.41           C  
ATOM   1486  NE2 GLN A 184     -72.671   4.380  27.631  1.00 60.41           N  
ATOM   1487  OE1 GLN A 184     -73.209   6.210  26.595  1.00 60.41           O  
ATOM   1488  N   ALA A 185     -67.534   8.866  25.685  1.00 65.91           N  
ATOM   1489  CA  ALA A 185     -67.006   9.654  24.595  1.00 65.91           C  
ATOM   1490  C   ALA A 185     -68.083   9.613  23.523  1.00 65.91           C  
ATOM   1491  CB  ALA A 185     -65.688   9.039  24.115  1.00 65.91           C  
ATOM   1492  O   ALA A 185     -68.554   8.521  23.187  1.00 65.91           O  
ATOM   1493  N   ASN A 186     -68.559  10.787  23.112  1.00 66.66           N  
ATOM   1494  CA  ASN A 186     -69.690  10.879  22.215  1.00 66.66           C  
ATOM   1495  C   ASN A 186     -69.356  10.056  20.966  1.00 66.66           C  
ATOM   1496  CB  ASN A 186     -69.973  12.364  21.917  1.00 66.66           C  
ATOM   1497  O   ASN A 186     -68.592  10.505  20.118  1.00 66.66           O  
ATOM   1498  CG  ASN A 186     -71.195  12.536  21.041  1.00 66.66           C  
ATOM   1499  ND2 ASN A 186     -71.599  13.752  20.762  1.00 66.66           N  
ATOM   1500  OD1 ASN A 186     -71.797  11.569  20.593  1.00 66.66           O  
ATOM   1501  N   LYS A 187     -69.892   8.831  20.872  1.00 65.72           N  
ATOM   1502  CA  LYS A 187     -69.544   7.880  19.807  1.00 65.72           C  
ATOM   1503  C   LYS A 187     -69.956   8.407  18.436  1.00 65.72           C  
ATOM   1504  CB  LYS A 187     -70.185   6.507  20.065  1.00 65.72           C  
ATOM   1505  O   LYS A 187     -69.526   7.865  17.430  1.00 65.72           O  
ATOM   1506  CG  LYS A 187     -69.612   5.774  21.288  1.00 65.72           C  
ATOM   1507  CD  LYS A 187     -70.246   4.381  21.409  1.00 65.72           C  
ATOM   1508  CE  LYS A 187     -69.685   3.626  22.618  1.00 65.72           C  
ATOM   1509  NZ  LYS A 187     -70.315   2.289  22.761  1.00 65.72           N  
ATOM   1510  N   THR A 188     -70.789   9.447  18.399  1.00 66.09           N  
ATOM   1511  CA  THR A 188     -71.187  10.126  17.165  1.00 66.09           C  
ATOM   1512  C   THR A 188     -70.152  11.146  16.686  1.00 66.09           C  
ATOM   1513  CB  THR A 188     -72.566  10.789  17.302  1.00 66.09           C  
ATOM   1514  O   THR A 188     -70.127  11.460  15.498  1.00 66.09           O  
ATOM   1515  CG2 THR A 188     -73.635   9.830  17.828  1.00 66.09           C  
ATOM   1516  OG1 THR A 188     -72.538  11.907  18.153  1.00 66.09           O  
ATOM   1517  N   TYR A 189     -69.258  11.639  17.553  1.00 71.59           N  
ATOM   1518  CA  TYR A 189     -68.217  12.576  17.139  1.00 71.59           C  
ATOM   1519  C   TYR A 189     -67.141  11.835  16.335  1.00 71.59           C  
ATOM   1520  CB  TYR A 189     -67.639  13.332  18.342  1.00 71.59           C  
ATOM   1521  O   TYR A 189     -66.464  10.943  16.840  1.00 71.59           O  
ATOM   1522  CG  TYR A 189     -66.772  14.509  17.930  1.00 71.59           C  
ATOM   1523  CD1 TYR A 189     -65.368  14.388  17.902  1.00 71.59           C  
ATOM   1524  CD2 TYR A 189     -67.379  15.718  17.537  1.00 71.59           C  
ATOM   1525  CE1 TYR A 189     -64.571  15.477  17.492  1.00 71.59           C  
ATOM   1526  CE2 TYR A 189     -66.586  16.806  17.123  1.00 71.59           C  
ATOM   1527  OH  TYR A 189     -64.425  17.743  16.699  1.00 71.59           O  
ATOM   1528  CZ  TYR A 189     -65.181  16.689  17.102  1.00 71.59           C  
ATOM   1529  N   GLY A 190     -67.008  12.177  15.053  1.00 72.11           N  
ATOM   1530  CA  GLY A 190     -65.992  11.623  14.149  1.00 72.11           C  
ATOM   1531  C   GLY A 190     -66.298  10.238  13.564  1.00 72.11           C  
ATOM   1532  O   GLY A 190     -65.698   9.870  12.556  1.00 72.11           O  
ATOM   1533  N   CYS A 191     -67.256   9.486  14.115  1.00 74.12           N  
ATOM   1534  CA  CYS A 191     -67.692   8.205  13.554  1.00 74.12           C  
ATOM   1535  C   CYS A 191     -69.046   8.356  12.853  1.00 74.12           C  
ATOM   1536  CB  CYS A 191     -67.706   7.124  14.639  1.00 74.12           C  
ATOM   1537  O   CYS A 191     -70.106   8.229  13.464  1.00 74.12           O  
ATOM   1538  SG  CYS A 191     -66.017   6.778  15.207  1.00 74.12           S  
ATOM   1539  N   VAL A 192     -69.010   8.605  11.543  1.00 72.40           N  
ATOM   1540  CA  VAL A 192     -70.212   8.569  10.696  1.00 72.40           C  
ATOM   1541  C   VAL A 192     -70.690   7.111  10.582  1.00 72.40           C  
ATOM   1542  CB  VAL A 192     -69.939   9.180   9.307  1.00 72.40           C  
ATOM   1543  O   VAL A 192     -69.885   6.257  10.195  1.00 72.40           O  
ATOM   1544  CG1 VAL A 192     -71.202   9.209   8.442  1.00 72.40           C  
ATOM   1545  CG2 VAL A 192     -69.427  10.621   9.431  1.00 72.40           C  
ATOM   1546  N   PRO A 193     -71.960   6.788  10.895  1.00 78.39           N  
ATOM   1547  CA  PRO A 193     -72.512   5.450  10.686  1.00 78.39           C  
ATOM   1548  C   PRO A 193     -72.369   5.017   9.225  1.00 78.39           C  
ATOM   1549  CB  PRO A 193     -73.988   5.536  11.095  1.00 78.39           C  
ATOM   1550  O   PRO A 193     -72.531   5.840   8.328  1.00 78.39           O  
ATOM   1551  CG  PRO A 193     -74.026   6.721  12.057  1.00 78.39           C  
ATOM   1552  CD  PRO A 193     -72.957   7.656  11.500  1.00 78.39           C  
ATOM   1553  N   VAL A 194     -72.107   3.730   8.970  1.00 76.63           N  
ATOM   1554  CA  VAL A 194     -71.932   3.193   7.602  1.00 76.63           C  
ATOM   1555  C   VAL A 194     -73.122   3.534   6.696  1.00 76.63           C  
ATOM   1556  CB  VAL A 194     -71.678   1.671   7.632  1.00 76.63           C  
ATOM   1557  O   VAL A 194     -72.907   3.872   5.540  1.00 76.63           O  
ATOM   1558  CG1 VAL A 194     -71.549   1.062   6.230  1.00 76.63           C  
ATOM   1559  CG2 VAL A 194     -70.377   1.359   8.388  1.00 76.63           C  
ATOM   1560  N   ALA A 195     -74.346   3.565   7.239  1.00 79.12           N  
ATOM   1561  CA  ALA A 195     -75.562   3.962   6.519  1.00 79.12           C  
ATOM   1562  C   ALA A 195     -75.516   5.384   5.920  1.00 79.12           C  
ATOM   1563  CB  ALA A 195     -76.741   3.833   7.494  1.00 79.12           C  
ATOM   1564  O   ALA A 195     -76.217   5.659   4.953  1.00 79.12           O  
ATOM   1565  N   ASN A 196     -74.684   6.275   6.468  1.00 81.66           N  
ATOM   1566  CA  ASN A 196     -74.550   7.662   6.018  1.00 81.66           C  
ATOM   1567  C   ASN A 196     -73.241   7.903   5.245  1.00 81.66           C  
ATOM   1568  CB  ASN A 196     -74.646   8.602   7.236  1.00 81.66           C  
ATOM   1569  O   ASN A 196     -73.002   9.016   4.774  1.00 81.66           O  
ATOM   1570  CG  ASN A 196     -75.988   8.610   7.948  1.00 81.66           C  
ATOM   1571  ND2 ASN A 196     -76.233   9.610   8.761  1.00 81.66           N  
ATOM   1572  OD1 ASN A 196     -76.817   7.727   7.840  1.00 81.66           O  
ATOM   1573  N   LYS A 197     -72.351   6.904   5.151  1.00 80.32           N  
ATOM   1574  CA  LYS A 197     -71.086   7.041   4.420  1.00 80.32           C  
ATOM   1575  C   LYS A 197     -71.347   6.958   2.916  1.00 80.32           C  
ATOM   1576  CB  LYS A 197     -70.061   5.983   4.856  1.00 80.32           C  
ATOM   1577  O   LYS A 197     -72.075   6.092   2.452  1.00 80.32           O  
ATOM   1578  CG  LYS A 197     -69.588   6.176   6.304  1.00 80.32           C  
ATOM   1579  CD  LYS A 197     -68.426   5.225   6.613  1.00 80.32           C  
ATOM   1580  CE  LYS A 197     -68.027   5.341   8.085  1.00 80.32           C  
ATOM   1581  NZ  LYS A 197     -66.834   4.517   8.395  1.00 80.32           N  
ATOM   1582  N   ARG A 198     -70.696   7.841   2.152  1.00 83.31           N  
ATOM   1583  CA  ARG A 198     -70.760   7.859   0.678  1.00 83.31           C  
ATOM   1584  C   ARG A 198     -70.121   6.622   0.036  1.00 83.31           C  
ATOM   1585  CB  ARG A 198     -70.107   9.157   0.178  1.00 83.31           C  
ATOM   1586  O   ARG A 198     -70.527   6.232  -1.049  1.00 83.31           O  
ATOM   1587  CG  ARG A 198     -70.296   9.382  -1.329  1.00 83.31           C  
ATOM   1588  CD  ARG A 198     -69.713  10.739  -1.734  1.00 83.31           C  
ATOM   1589  NE  ARG A 198     -69.904  10.996  -3.173  1.00 83.31           N  
ATOM   1590  NH1 ARG A 198     -69.018  13.113  -3.224  1.00 83.31           N  
ATOM   1591  NH2 ARG A 198     -69.833  12.211  -5.098  1.00 83.31           N  
ATOM   1592  CZ  ARG A 198     -69.584  12.101  -3.823  1.00 83.31           C  
ATOM   1593  N   ASP A 199     -69.120   6.045   0.696  1.00 85.24           N  
ATOM   1594  CA  ASP A 199     -68.460   4.805   0.290  1.00 85.24           C  
ATOM   1595  C   ASP A 199     -68.563   3.806   1.448  1.00 85.24           C  
ATOM   1596  CB  ASP A 199     -67.003   5.099  -0.120  1.00 85.24           C  
ATOM   1597  O   ASP A 199     -68.086   4.076   2.555  1.00 85.24           O  
ATOM   1598  CG  ASP A 199     -66.344   3.945  -0.887  1.00 85.24           C  
ATOM   1599  OD1 ASP A 199     -66.911   2.833  -0.923  1.00 85.24           O  
ATOM   1600  OD2 ASP A 199     -65.291   4.184  -1.524  1.00 85.24           O  
ATOM   1601  N   THR A 200     -69.261   2.697   1.209  1.00 84.94           N  
ATOM   1602  CA  THR A 200     -69.478   1.615   2.181  1.00 84.94           C  
ATOM   1603  C   THR A 200     -68.461   0.488   2.038  1.00 84.94           C  
ATOM   1604  CB  THR A 200     -70.892   1.034   2.054  1.00 84.94           C  
ATOM   1605  O   THR A 200     -68.462  -0.424   2.867  1.00 84.94           O  
ATOM   1606  CG2 THR A 200     -71.967   2.057   2.423  1.00 84.94           C  
ATOM   1607  OG1 THR A 200     -71.127   0.635   0.723  1.00 84.94           O  
ATOM   1608  N   ARG A 201     -67.594   0.548   1.020  1.00 85.67           N  
ATOM   1609  CA  ARG A 201     -66.562  -0.459   0.779  1.00 85.67           C  
ATOM   1610  C   ARG A 201     -65.516  -0.445   1.887  1.00 85.67           C  
ATOM   1611  CB  ARG A 201     -65.901  -0.234  -0.585  1.00 85.67           C  
ATOM   1612  O   ARG A 201     -65.223   0.589   2.497  1.00 85.67           O  
ATOM   1613  CG  ARG A 201     -66.889  -0.382  -1.756  1.00 85.67           C  
ATOM   1614  CD  ARG A 201     -66.204  -0.093  -3.095  1.00 85.67           C  
ATOM   1615  NE  ARG A 201     -65.716   1.293  -3.136  1.00 85.67           N  
ATOM   1616  NH1 ARG A 201     -64.685   1.250  -5.195  1.00 85.67           N  
ATOM   1617  NH2 ARG A 201     -64.620   3.081  -3.961  1.00 85.67           N  
ATOM   1618  CZ  ARG A 201     -65.015   1.854  -4.096  1.00 85.67           C  
ATOM   1619  N   SER A 202     -64.910  -1.602   2.122  1.00 87.85           N  
ATOM   1620  CA  SER A 202     -63.722  -1.707   2.967  1.00 87.85           C  
ATOM   1621  C   SER A 202     -62.532  -0.975   2.326  1.00 87.85           C  
ATOM   1622  CB  SER A 202     -63.401  -3.181   3.225  1.00 87.85           C  
ATOM   1623  O   SER A 202     -62.428  -0.871   1.102  1.00 87.85           O  
ATOM   1624  OG  SER A 202     -62.245  -3.302   4.038  1.00 87.85           O  
ATOM   1625  N   ILE A 203     -61.579  -0.517   3.149  1.00 86.31           N  
ATOM   1626  CA  ILE A 203     -60.283   0.017   2.677  1.00 86.31           C  
ATOM   1627  C   ILE A 203     -59.588  -1.024   1.781  1.00 86.31           C  
ATOM   1628  CB  ILE A 203     -59.384   0.399   3.882  1.00 86.31           C  
ATOM   1629  O   ILE A 203     -59.022  -0.675   0.744  1.00 86.31           O  
ATOM   1630  CG1 ILE A 203     -60.076   1.458   4.776  1.00 86.31           C  
ATOM   1631  CG2 ILE A 203     -58.011   0.915   3.403  1.00 86.31           C  
ATOM   1632  CD1 ILE A 203     -59.329   1.774   6.079  1.00 86.31           C  
ATOM   1633  N   GLU A 204     -59.727  -2.296   2.169  1.00 88.83           N  
ATOM   1634  CA  GLU A 204     -59.367  -3.519   1.439  1.00 88.83           C  
ATOM   1635  C   GLU A 204     -59.731  -3.447  -0.052  1.00 88.83           C  
ATOM   1636  CB  GLU A 204     -57.967  -4.010   1.795  1.00 88.83           C  
ATOM   1637  O   GLU A 204     -58.914  -3.468  -0.980  1.00 88.83           O  
ATOM   1638  CG  GLU A 204     -57.829  -4.353   3.295  1.00 88.83           C  
ATOM   1639  CD  GLU A 204     -57.868  -5.858   3.592  1.00 88.83           C  
ATOM   1640  OE1 GLU A 204     -56.932  -6.326   4.276  1.00 88.83           O  
ATOM   1641  OE2 GLU A 204     -58.839  -6.507   3.142  1.00 88.83           O  
ATOM   1642  N   GLU A 205     -61.042  -3.322  -0.246  1.00 91.22           N  
ATOM   1643  CA  GLU A 205     -61.735  -3.349  -1.530  1.00 91.22           C  
ATOM   1644  C   GLU A 205     -61.374  -2.124  -2.371  1.00 91.22           C  
ATOM   1645  CB  GLU A 205     -63.247  -3.401  -1.263  1.00 91.22           C  
ATOM   1646  O   GLU A 205     -61.037  -2.262  -3.548  1.00 91.22           O  
ATOM   1647  CG  GLU A 205     -63.679  -4.700  -0.557  1.00 91.22           C  
ATOM   1648  CD  GLU A 205     -65.133  -4.661  -0.064  1.00 91.22           C  
ATOM   1649  OE1 GLU A 205     -65.700  -5.755   0.133  1.00 91.22           O  
ATOM   1650  OE2 GLU A 205     -65.639  -3.543   0.195  1.00 91.22           O  
ATOM   1651  N   ALA A 206     -61.336  -0.936  -1.756  1.00 91.35           N  
ATOM   1652  CA  ALA A 206     -60.942   0.297  -2.432  1.00 91.35           C  
ATOM   1653  C   ALA A 206     -59.495   0.230  -2.954  1.00 91.35           C  
ATOM   1654  CB  ALA A 206     -61.146   1.469  -1.463  1.00 91.35           C  
ATOM   1655  O   ALA A 206     -59.217   0.628  -4.089  1.00 91.35           O  
ATOM   1656  N   MET A 207     -58.558  -0.314  -2.167  1.00 92.11           N  
ATOM   1657  CA  MET A 207     -57.167  -0.487  -2.598  1.00 92.11           C  
ATOM   1658  C   MET A 207     -57.040  -1.494  -3.744  1.00 92.11           C  
ATOM   1659  CB  MET A 207     -56.288  -0.929  -1.422  1.00 92.11           C  
ATOM   1660  O   MET A 207     -56.265  -1.260  -4.679  1.00 92.11           O  
ATOM   1661  CG  MET A 207     -56.010   0.226  -0.455  1.00 92.11           C  
ATOM   1662  SD  MET A 207     -54.826  -0.163   0.863  1.00 92.11           S  
ATOM   1663  CE  MET A 207     -53.281  -0.277  -0.072  1.00 92.11           C  
ATOM   1664  N   ASN A 208     -57.799  -2.589  -3.700  1.00 91.55           N  
ATOM   1665  CA  ASN A 208     -57.798  -3.599  -4.755  1.00 91.55           C  
ATOM   1666  C   ASN A 208     -58.381  -3.060  -6.065  1.00 91.55           C  
ATOM   1667  CB  ASN A 208     -58.520  -4.855  -4.244  1.00 91.55           C  
ATOM   1668  O   ASN A 208     -57.789  -3.282  -7.122  1.00 91.55           O  
ATOM   1669  CG  ASN A 208     -57.670  -5.638  -3.255  1.00 91.55           C  
ATOM   1670  ND2 ASN A 208     -58.284  -6.477  -2.456  1.00 91.55           N  
ATOM   1671  OD1 ASN A 208     -56.448  -5.535  -3.227  1.00 91.55           O  
ATOM   1672  N   GLU A 209     -59.451  -2.269  -6.009  1.00 91.31           N  
ATOM   1673  CA  GLU A 209     -60.036  -1.639  -7.194  1.00 91.31           C  
ATOM   1674  C   GLU A 209     -59.104  -0.579  -7.801  1.00 91.31           C  
ATOM   1675  CB  GLU A 209     -61.397  -1.048  -6.824  1.00 91.31           C  
ATOM   1676  O   GLU A 209     -58.906  -0.549  -9.017  1.00 91.31           O  
ATOM   1677  CG  GLU A 209     -62.218  -0.721  -8.077  1.00 91.31           C  
ATOM   1678  CD  GLU A 209     -63.587  -0.168  -7.686  1.00 91.31           C  
ATOM   1679  OE1 GLU A 209     -63.937   0.926  -8.182  1.00 91.31           O  
ATOM   1680  OE2 GLU A 209     -64.235  -0.763  -6.800  1.00 91.31           O  
ATOM   1681  N   ILE A 210     -58.434   0.236  -6.973  1.00 92.43           N  
ATOM   1682  CA  ILE A 210     -57.412   1.186  -7.447  1.00 92.43           C  
ATOM   1683  C   ILE A 210     -56.263   0.441  -8.135  1.00 92.43           C  
ATOM   1684  CB  ILE A 210     -56.893   2.070  -6.287  1.00 92.43           C  
ATOM   1685  O   ILE A 210     -55.799   0.867  -9.197  1.00 92.43           O  
ATOM   1686  CG1 ILE A 210     -57.995   3.050  -5.827  1.00 92.43           C  
ATOM   1687  CG2 ILE A 210     -55.638   2.873  -6.703  1.00 92.43           C  
ATOM   1688  CD1 ILE A 210     -57.704   3.709  -4.471  1.00 92.43           C  
ATOM   1689  N   ARG A 211     -55.790  -0.669  -7.556  1.00 91.51           N  
ATOM   1690  CA  ARG A 211     -54.729  -1.497  -8.151  1.00 91.51           C  
ATOM   1691  C   ARG A 211     -55.185  -2.125  -9.469  1.00 91.51           C  
ATOM   1692  CB  ARG A 211     -54.272  -2.570  -7.151  1.00 91.51           C  
ATOM   1693  O   ARG A 211     -54.434  -2.062 -10.439  1.00 91.51           O  
ATOM   1694  CG  ARG A 211     -53.417  -2.002  -6.006  1.00 91.51           C  
ATOM   1695  CD  ARG A 211     -53.191  -3.087  -4.945  1.00 91.51           C  
ATOM   1696  NE  ARG A 211     -52.413  -2.595  -3.791  1.00 91.51           N  
ATOM   1697  NH1 ARG A 211     -52.180  -4.624  -2.734  1.00 91.51           N  
ATOM   1698  NH2 ARG A 211     -51.311  -2.802  -1.800  1.00 91.51           N  
ATOM   1699  CZ  ARG A 211     -51.971  -3.338  -2.788  1.00 91.51           C  
ATOM   1700  N   ALA A 212     -56.400  -2.670  -9.532  1.00 88.23           N  
ATOM   1701  CA  ALA A 212     -56.970  -3.250 -10.748  1.00 88.23           C  
ATOM   1702  C   ALA A 212     -57.138  -2.197 -11.856  1.00 88.23           C  
ATOM   1703  CB  ALA A 212     -58.300  -3.923 -10.390  1.00 88.23           C  
ATOM   1704  O   ALA A 212     -56.680  -2.398 -12.978  1.00 88.23           O  
ATOM   1705  N   LYS A 213     -57.682  -1.021 -11.523  1.00 88.45           N  
ATOM   1706  CA  LYS A 213     -57.855   0.092 -12.465  1.00 88.45           C  
ATOM   1707  C   LYS A 213     -56.522   0.656 -12.958  1.00 88.45           C  
ATOM   1708  CB  LYS A 213     -58.739   1.155 -11.798  1.00 88.45           C  
ATOM   1709  O   LYS A 213     -56.413   1.022 -14.125  1.00 88.45           O  
ATOM   1710  CG  LYS A 213     -59.240   2.222 -12.784  1.00 88.45           C  
ATOM   1711  CD  LYS A 213     -60.335   3.071 -12.122  1.00 88.45           C  
ATOM   1712  CE  LYS A 213     -60.968   4.055 -13.112  1.00 88.45           C  
ATOM   1713  NZ  LYS A 213     -62.211   4.649 -12.552  1.00 88.45           N  
ATOM   1714  N   LYS A 214     -55.488   0.707 -12.106  1.00 88.24           N  
ATOM   1715  CA  LYS A 214     -54.122   1.074 -12.527  1.00 88.24           C  
ATOM   1716  C   LYS A 214     -53.535   0.062 -13.512  1.00 88.24           C  
ATOM   1717  CB  LYS A 214     -53.189   1.246 -11.318  1.00 88.24           C  
ATOM   1718  O   LYS A 214     -52.938   0.490 -14.493  1.00 88.24           O  
ATOM   1719  CG  LYS A 214     -53.347   2.618 -10.647  1.00 88.24           C  
ATOM   1720  CD  LYS A 214     -52.327   2.781  -9.511  1.00 88.24           C  
ATOM   1721  CE  LYS A 214     -52.455   4.169  -8.872  1.00 88.24           C  
ATOM   1722  NZ  LYS A 214     -51.400   4.410  -7.853  1.00 88.24           N  
ATOM   1723  N   ARG A 215     -53.735  -1.241 -13.285  1.00 87.27           N  
ATOM   1724  CA  ARG A 215     -53.282  -2.297 -14.208  1.00 87.27           C  
ATOM   1725  C   ARG A 215     -53.973  -2.192 -15.569  1.00 87.27           C  
ATOM   1726  CB  ARG A 215     -53.501  -3.686 -13.591  1.00 87.27           C  
ATOM   1727  O   ARG A 215     -53.287  -2.219 -16.580  1.00 87.27           O  
ATOM   1728  CG  ARG A 215     -52.541  -3.979 -12.429  1.00 87.27           C  
ATOM   1729  CD  ARG A 215     -52.942  -5.296 -11.755  1.00 87.27           C  
ATOM   1730  NE  ARG A 215     -52.126  -5.576 -10.558  1.00 87.27           N  
ATOM   1731  NH1 ARG A 215     -53.219  -7.496  -9.925  1.00 87.27           N  
ATOM   1732  NH2 ARG A 215     -51.514  -6.748  -8.698  1.00 87.27           N  
ATOM   1733  CZ  ARG A 215     -52.290  -6.599  -9.736  1.00 87.27           C  
ATOM   1734  N   LEU A 216     -55.290  -1.975 -15.592  1.00 83.37           N  
ATOM   1735  CA  LEU A 216     -56.049  -1.880 -16.844  1.00 83.37           C  
ATOM   1736  C   LEU A 216     -55.711  -0.616 -17.659  1.00 83.37           C  
ATOM   1737  CB  LEU A 216     -57.546  -1.963 -16.516  1.00 83.37           C  
ATOM   1738  O   LEU A 216     -55.597  -0.652 -18.878  1.00 83.37           O  
ATOM   1739  CG  LEU A 216     -58.398  -2.356 -17.737  1.00 83.37           C  
ATOM   1740  CD1 LEU A 216     -58.234  -3.831 -18.089  1.00 83.37           C  
ATOM   1741  CD2 LEU A 216     -59.862  -2.125 -17.392  1.00 83.37           C  
ATOM   1742  N   ARG A 217     -55.462   0.514 -16.980  1.00 79.01           N  
ATOM   1743  CA  ARG A 217     -54.981   1.740 -17.645  1.00 79.01           C  
ATOM   1744  C   ARG A 217     -53.588   1.580 -18.253  1.00 79.01           C  
ATOM   1745  CB  ARG A 217     -54.989   2.920 -16.670  1.00 79.01           C  
ATOM   1746  O   ARG A 217     -53.291   2.240 -19.241  1.00 79.01           O  
ATOM   1747  CG  ARG A 217     -56.407   3.448 -16.446  1.00 79.01           C  
ATOM   1748  CD  ARG A 217     -56.359   4.660 -15.514  1.00 79.01           C  
ATOM   1749  NE  ARG A 217     -57.689   5.282 -15.398  1.00 79.01           N  
ATOM   1750  NH1 ARG A 217     -57.003   7.345 -14.652  1.00 79.01           N  
ATOM   1751  NH2 ARG A 217     -59.168   6.973 -15.044  1.00 79.01           N  
ATOM   1752  CZ  ARG A 217     -57.944   6.524 -15.027  1.00 79.01           C  
ATOM   1753  N   GLN A 218     -52.738   0.740 -17.664  1.00 77.42           N  
ATOM   1754  CA  GLN A 218     -51.427   0.412 -18.228  1.00 77.42           C  
ATOM   1755  C   GLN A 218     -51.528  -0.546 -19.423  1.00 77.42           C  
ATOM   1756  CB  GLN A 218     -50.521  -0.182 -17.139  1.00 77.42           C  
ATOM   1757  O   GLN A 218     -50.677  -0.475 -20.303  1.00 77.42           O  
ATOM   1758  CG  GLN A 218     -50.025   0.884 -16.153  1.00 77.42           C  
ATOM   1759  CD  GLN A 218     -49.203   0.298 -15.008  1.00 77.42           C  
ATOM   1760  NE2 GLN A 218     -48.376   1.095 -14.366  1.00 77.42           N  
ATOM   1761  OE1 GLN A 218     -49.284  -0.861 -14.636  1.00 77.42           O  
ATOM   1762  N   SER A 219     -52.551  -1.407 -19.481  1.00 79.13           N  
ATOM   1763  CA  SER A 219     -52.771  -2.331 -20.604  1.00 79.13           C  
ATOM   1764  C   SER A 219     -53.512  -1.713 -21.796  1.00 79.13           C  
ATOM   1765  CB  SER A 219     -53.448  -3.623 -20.129  1.00 79.13           C  
ATOM   1766  O   SER A 219     -53.666  -2.383 -22.811  1.00 79.13           O  
ATOM   1767  OG  SER A 219     -54.714  -3.381 -19.555  1.00 79.13           O  
ATOM   1768  N   GLY A 220     -53.933  -0.445 -21.715  1.00 69.98           N  
ATOM   1769  CA  GLY A 220     -54.535   0.281 -22.840  1.00 69.98           C  
ATOM   1770  C   GLY A 220     -55.979  -0.109 -23.177  1.00 69.98           C  
ATOM   1771  O   GLY A 220     -56.479   0.314 -24.214  1.00 69.98           O  
ATOM   1772  N   GLU A 221     -56.663  -0.878 -22.326  1.00 66.26           N  
ATOM   1773  CA  GLU A 221     -58.080  -1.208 -22.522  1.00 66.26           C  
ATOM   1774  C   GLU A 221     -58.992  -0.080 -22.008  1.00 66.26           C  
ATOM   1775  CB  GLU A 221     -58.430  -2.568 -21.897  1.00 66.26           C  
ATOM   1776  O   GLU A 221     -58.903   0.363 -20.857  1.00 66.26           O  
ATOM   1777  CG  GLU A 221     -58.080  -3.730 -22.842  1.00 66.26           C  
ATOM   1778  CD  GLU A 221     -58.430  -5.102 -22.246  1.00 66.26           C  
ATOM   1779  OE1 GLU A 221     -58.900  -5.974 -23.010  1.00 66.26           O  
ATOM   1780  OE2 GLU A 221     -58.187  -5.283 -21.030  1.00 66.26           O  
ATOM   1781  N   GLU A 222     -59.875   0.397 -22.888  1.00 60.70           N  
ATOM   1782  CA  GLU A 222     -60.846   1.461 -22.631  1.00 60.70           C  
ATOM   1783  C   GLU A 222     -62.012   0.918 -21.779  1.00 60.70           C  
ATOM   1784  CB  GLU A 222     -61.280   2.057 -23.987  1.00 60.70           C  
ATOM   1785  O   GLU A 222     -62.699  -0.032 -22.153  1.00 60.70           O  
ATOM   1786  CG  GLU A 222     -61.813   3.494 -23.887  1.00 60.70           C  
ATOM   1787  CD  GLU A 222     -62.038   4.155 -25.263  1.00 60.70           C  
ATOM   1788  OE1 GLU A 222     -62.071   5.408 -25.287  1.00 60.70           O  
ATOM   1789  OE2 GLU A 222     -62.172   3.424 -26.269  1.00 60.70           O  
ATOM   1790  N   LEU A 223     -62.206   1.486 -20.582  1.00 59.10           N  
ATOM   1791  CA  LEU A 223     -63.236   1.054 -19.627  1.00 59.10           C  
ATOM   1792  C   LEU A 223     -64.645   1.463 -20.098  1.00 59.10           C  
ATOM   1793  CB  LEU A 223     -62.951   1.680 -18.246  1.00 59.10           C  
ATOM   1794  O   LEU A 223     -64.831   2.632 -20.446  1.00 59.10           O  
ATOM   1795  CG  LEU A 223     -61.938   0.889 -17.407  1.00 59.10           C  
ATOM   1796  CD1 LEU A 223     -61.317   1.788 -16.332  1.00 59.10           C  
ATOM   1797  CD2 LEU A 223     -62.622  -0.286 -16.696  1.00 59.10           C  
ATOM   1798  N   PRO A 224     -65.660   0.580 -20.015  1.00 62.76           N  
ATOM   1799  CA  PRO A 224     -67.043   0.955 -20.302  1.00 62.76           C  
ATOM   1800  C   PRO A 224     -67.573   1.989 -19.286  1.00 62.76           C  
ATOM   1801  CB  PRO A 224     -67.840  -0.353 -20.289  1.00 62.76           C  
ATOM   1802  O   PRO A 224     -67.148   1.988 -18.123  1.00 62.76           O  
ATOM   1803  CG  PRO A 224     -67.025  -1.260 -19.368  1.00 62.76           C  
ATOM   1804  CD  PRO A 224     -65.584  -0.814 -19.606  1.00 62.76           C  
ATOM   1805  N   PRO A 225     -68.502   2.876 -19.696  1.00 52.21           N  
ATOM   1806  CA  PRO A 225     -69.027   3.929 -18.834  1.00 52.21           C  
ATOM   1807  C   PRO A 225     -69.877   3.326 -17.709  1.00 52.21           C  
ATOM   1808  CB  PRO A 225     -69.831   4.854 -19.757  1.00 52.21           C  
ATOM   1809  O   PRO A 225     -70.862   2.635 -17.957  1.00 52.21           O  
ATOM   1810  CG  PRO A 225     -70.285   3.928 -20.886  1.00 52.21           C  
ATOM   1811  CD  PRO A 225     -69.137   2.927 -21.006  1.00 52.21           C  
ATOM   1812  N   THR A 226     -69.501   3.598 -16.460  1.00 63.09           N  
ATOM   1813  CA  THR A 226     -70.325   3.303 -15.281  1.00 63.09           C  
ATOM   1814  C   THR A 226     -71.393   4.391 -15.136  1.00 63.09           C  
ATOM   1815  CB  THR A 226     -69.455   3.230 -14.013  1.00 63.09           C  
ATOM   1816  O   THR A 226     -71.020   5.561 -15.012  1.00 63.09           O  
ATOM   1817  CG2 THR A 226     -68.500   2.033 -14.038  1.00 63.09           C  
ATOM   1818  OG1 THR A 226     -68.665   4.398 -13.893  1.00 63.09           O  
ATOM   1819  N   SER A 227     -72.680   4.017 -15.185  1.00 41.11           N  
ATOM   1820  CA  SER A 227     -73.820   4.886 -14.822  1.00 41.11           C  
ATOM   1821  C   SER A 227     -73.766   5.359 -13.374  1.00 41.11           C  
ATOM   1822  CB  SER A 227     -75.157   4.171 -15.024  1.00 41.11           C  
ATOM   1823  O   SER A 227     -73.236   4.605 -12.527  1.00 41.11           O  
ATOM   1824  OG  SER A 227     -75.371   3.980 -16.404  1.00 41.11           O  
ATOM   1825  OXT SER A 227     -74.303   6.464 -13.162  1.00 41.11           O  
TER    1826      SER A 227                                                      
ENDMDL                                                                          
END                                                                             
