# Supplementary material for: PICNIC accurately predicts condensate-forming proteins regardless of their structural disorder across organisms
Source: Nat Commun. 2024 Dec 11;15:10668. doi: 10.1038/s41467-024-55089-x (PMC11634905; doi:10.1038/s41467-024-55089-x)
Supplement: Supplementary file 7 — Dataset S6 [file 41467_2024_55089_MOESM7_ESM.zip › Dataset_S6/Positive_predictions/AF-Q8WU90-F1-model_v4.pdb]

HEADER                                            01-JUN-22                     
TITLE     ALPHAFOLD MONOMER V2.0 PREDICTION FOR ZINC FINGER CCCH DOMAIN-        
TITLE    2 CONTAINING PROTEIN 15 (Q8WU90)                                       
COMPND    MOL_ID: 1;                                                            
COMPND   2 MOLECULE: ZINC FINGER CCCH DOMAIN-CONTAINING PROTEIN 15;             
COMPND   3 CHAIN: A                                                             
SOURCE    MOL_ID: 1;                                                            
SOURCE   2 ORGANISM_SCIENTIFIC: HOMO SAPIENS;                                   
SOURCE   3 ORGANISM_TAXID: 9606                                                 
REMARK   1                                                                      
REMARK   1 REFERENCE 1                                                          
REMARK   1  AUTH   JOHN JUMPER, RICHARD EVANS, ALEXANDER PRITZEL, TIM GREEN,    
REMARK   1  AUTH 2 MICHAEL FIGURNOV, OLAF RONNEBERGER, KATHRYN TUNYASUVUNAKOOL, 
REMARK   1  AUTH 3 RUSS BATES, AUGUSTIN ZIDEK, ANNA POTAPENKO, ALEX BRIDGLAND,  
REMARK   1  AUTH 4 CLEMENS MEYER, SIMON A A KOHL, ANDREW J BALLARD,             
REMARK   1  AUTH 5 ANDREW COWIE, BERNARDINO ROMERA-PAREDES, STANISLAV NIKOLOV,  
REMARK   1  AUTH 6 RISHUB JAIN, JONAS ADLER, TREVOR BACK, STIG PETERSEN,        
REMARK   1  AUTH 7 DAVID REIMAN, ELLEN CLANCY, MICHAL ZIELINSKI,                
REMARK   1  AUTH 8 MARTIN STEINEGGER, MICHALINA PACHOLSKA, TAMAS BERGHAMMER,    
REMARK   1  AUTH 9 DAVID SILVER, ORIOL VINYALS, ANDREW W SENIOR,                
REMARK   1  AUTH10 KORAY KAVUKCUOGLU, PUSHMEET KOHLI, DEMIS HASSABIS            
REMARK   1  TITL   HIGHLY ACCURATE PROTEIN STRUCTURE PREDICTION WITH ALPHAFOLD  
REMARK   1  REF    NATURE                        V. 596   583 2021              
REMARK   1  REFN                   ISSN 0028-0836                               
REMARK   1  PMID   34265844                                                     
REMARK   1  DOI    10.1038/s41586-021-03819-2                                   
REMARK   1                                                                      
REMARK   1 DISCLAIMERS                                                          
REMARK   1 ALPHAFOLD DATA, COPYRIGHT (2021) DEEPMIND TECHNOLOGIES LIMITED. THE  
REMARK   1 INFORMATION PROVIDED IS THEORETICAL MODELLING ONLY AND CAUTION SHOULD
REMARK   1 BE EXERCISED IN ITS USE. IT IS PROVIDED "AS-IS" WITHOUT ANY WARRANTY 
REMARK   1 OF ANY KIND, WHETHER EXPRESSED OR IMPLIED. NO WARRANTY IS GIVEN THAT 
REMARK   1 USE OF THE INFORMATION SHALL NOT INFRINGE THE RIGHTS OF ANY THIRD    
REMARK   1 PARTY. THE INFORMATION IS NOT INTENDED TO BE A SUBSTITUTE FOR        
REMARK   1 PROFESSIONAL MEDICAL ADVICE, DIAGNOSIS, OR TREATMENT, AND DOES NOT   
REMARK   1 CONSTITUTE MEDICAL OR OTHER PROFESSIONAL ADVICE. IT IS AVAILABLE FOR 
REMARK   1 ACADEMIC AND COMMERCIAL PURPOSES, UNDER CC-BY 4.0 LICENCE.           
DBREF  XXXX A    1   426  UNP    Q8WU90   ZC3HF_HUMAN      1    426             
SEQRES   1 A  426  MET PRO PRO LYS LYS GLN ALA GLN ALA GLY GLY SER LYS          
SEQRES   2 A  426  LYS ALA GLU GLN LYS LYS LYS GLU LYS ILE ILE GLU ASP          
SEQRES   3 A  426  LYS THR PHE GLY LEU LYS ASN LYS LYS GLY ALA LYS GLN          
SEQRES   4 A  426  GLN LYS PHE ILE LYS ALA VAL THR HIS GLN VAL LYS PHE          
SEQRES   5 A  426  GLY GLN GLN ASN PRO ARG GLN VAL ALA GLN SER GLU ALA          
SEQRES   6 A  426  GLU LYS LYS LEU LYS LYS ASP ASP LYS LYS LYS GLU LEU          
SEQRES   7 A  426  GLN GLU LEU ASN GLU LEU PHE LYS PRO VAL VAL ALA ALA          
SEQRES   8 A  426  GLN LYS ILE SER LYS GLY ALA ASP PRO LYS SER VAL VAL          
SEQRES   9 A  426  CYS ALA PHE PHE LYS GLN GLY GLN CYS THR LYS GLY ASP          
SEQRES  10 A  426  LYS CYS LYS PHE SER HIS ASP LEU THR LEU GLU ARG LYS          
SEQRES  11 A  426  CYS GLU LYS ARG SER VAL TYR ILE ASP ALA ARG ASP GLU          
SEQRES  12 A  426  GLU LEU GLU LYS ASP THR MET ASP ASN TRP ASP GLU LYS          
SEQRES  13 A  426  LYS LEU GLU GLU VAL VAL ASN LYS LYS HIS GLY GLU ALA          
SEQRES  14 A  426  GLU LYS LYS LYS PRO LYS THR GLN ILE VAL CYS LYS HIS          
SEQRES  15 A  426  PHE LEU GLU ALA ILE GLU ASN ASN LYS TYR GLY TRP PHE          
SEQRES  16 A  426  TRP VAL CYS PRO GLY GLY GLY ASP ILE CYS MET TYR ARG          
SEQRES  17 A  426  HIS ALA LEU PRO PRO GLY PHE VAL LEU LYS LYS ASP LYS          
SEQRES  18 A  426  LYS LYS GLU GLU LYS GLU ASP GLU ILE SER LEU GLU ASP          
SEQRES  19 A  426  LEU ILE GLU ARG GLU ARG SER ALA LEU GLY PRO ASN VAL          
SEQRES  20 A  426  THR LYS ILE THR LEU GLU SER PHE LEU ALA TRP LYS LYS          
SEQRES  21 A  426  ARG LYS ARG GLN GLU LYS ILE ASP LYS LEU GLU GLN ASP          
SEQRES  22 A  426  MET GLU ARG ARG LYS ALA ASP PHE LYS ALA GLY LYS ALA          
SEQRES  23 A  426  LEU VAL ILE SER GLY ARG GLU VAL PHE GLU PHE ARG PRO          
SEQRES  24 A  426  GLU LEU VAL ASN ASP ASP ASP GLU GLU ALA ASP ASP THR          
SEQRES  25 A  426  ARG TYR THR GLN GLY THR GLY GLY ASP GLU VAL ASP ASP          
SEQRES  26 A  426  SER VAL SER VAL ASN ASP ILE ASP LEU SER LEU TYR ILE          
SEQRES  27 A  426  PRO ARG ASP VAL ASP GLU THR GLY ILE THR VAL ALA SER          
SEQRES  28 A  426  LEU GLU ARG PHE SER THR TYR THR SER ASP LYS ASP GLU          
SEQRES  29 A  426  ASN LYS LEU SER GLU ALA SER GLY GLY ARG ALA GLU ASN          
SEQRES  30 A  426  GLY GLU ARG SER ASP LEU GLU GLU ASP ASN GLU ARG GLU          
SEQRES  31 A  426  GLY THR GLU ASN GLY ALA ILE ASP ALA VAL PRO VAL ASP          
SEQRES  32 A  426  GLU ASN LEU PHE THR GLY GLU ASP LEU ASP GLU LEU GLU          
SEQRES  33 A  426  GLU GLU LEU ASN THR LEU ASP LEU GLU GLU                      
CRYST1    1.000    1.000    1.000  90.00  90.00  90.00 P 1           1          
ORIGX1      1.000000  0.000000  0.000000        0.00000                         
ORIGX2      0.000000  1.000000  0.000000        0.00000                         
ORIGX3      0.000000  0.000000  1.000000        0.00000                         
SCALE1      1.000000  0.000000  0.000000        0.00000                         
SCALE2      0.000000  1.000000  0.000000        0.00000                         
SCALE3      0.000000  0.000000  1.000000        0.00000                         
MODEL        1                                                                  
ATOM      1  N   MET A   1     -48.273 -63.440  31.960  1.00 36.14           N  
ATOM      2  CA  MET A   1     -47.046 -63.197  31.168  1.00 36.14           C  
ATOM      3  C   MET A   1     -47.418 -62.518  29.852  1.00 36.14           C  
ATOM      4  CB  MET A   1     -46.259 -64.487  30.907  1.00 36.14           C  
ATOM      5  O   MET A   1     -48.430 -62.899  29.277  1.00 36.14           O  
ATOM      6  CG  MET A   1     -45.432 -64.882  32.134  1.00 36.14           C  
ATOM      7  SD  MET A   1     -44.701 -66.533  32.033  1.00 36.14           S  
ATOM      8  CE  MET A   1     -43.391 -66.292  30.801  1.00 36.14           C  
ATOM      9  N   PRO A   2     -46.659 -61.494  29.428  1.00 46.55           N  
ATOM     10  CA  PRO A   2     -46.992 -60.560  28.345  1.00 46.55           C  
ATOM     11  C   PRO A   2     -46.428 -61.010  26.983  1.00 46.55           C  
ATOM     12  CB  PRO A   2     -46.288 -59.270  28.788  1.00 46.55           C  
ATOM     13  O   PRO A   2     -45.525 -61.846  26.957  1.00 46.55           O  
ATOM     14  CG  PRO A   2     -44.978 -59.788  29.390  1.00 46.55           C  
ATOM     15  CD  PRO A   2     -45.392 -61.105  30.041  1.00 46.55           C  
ATOM     16  N   PRO A   3     -46.793 -60.357  25.863  1.00 43.54           N  
ATOM     17  CA  PRO A   3     -45.903 -60.210  24.722  1.00 43.54           C  
ATOM     18  C   PRO A   3     -45.257 -58.812  24.741  1.00 43.54           C  
ATOM     19  CB  PRO A   3     -46.777 -60.485  23.504  1.00 43.54           C  
ATOM     20  O   PRO A   3     -45.890 -57.789  24.484  1.00 43.54           O  
ATOM     21  CG  PRO A   3     -48.180 -60.055  23.945  1.00 43.54           C  
ATOM     22  CD  PRO A   3     -48.134 -59.950  25.479  1.00 43.54           C  
ATOM     23  N   LYS A   4     -43.963 -58.792  25.063  1.00 46.04           N  
ATOM     24  CA  LYS A   4     -43.056 -57.637  25.074  1.00 46.04           C  
ATOM     25  C   LYS A   4     -42.826 -57.136  23.639  1.00 46.04           C  
ATOM     26  CB  LYS A   4     -41.770 -58.142  25.770  1.00 46.04           C  
ATOM     27  O   LYS A   4     -42.120 -57.787  22.876  1.00 46.04           O  
ATOM     28  CG  LYS A   4     -40.620 -57.137  25.951  1.00 46.04           C  
ATOM     29  CD  LYS A   4     -39.587 -57.698  26.953  1.00 46.04           C  
ATOM     30  CE  LYS A   4     -38.408 -56.733  27.158  1.00 46.04           C  
ATOM     31  NZ  LYS A   4     -37.640 -57.019  28.402  1.00 46.04           N  
ATOM     32  N   LYS A   5     -43.402 -55.988  23.257  1.00 42.68           N  
ATOM     33  CA  LYS A   5     -43.049 -55.297  22.002  1.00 42.68           C  
ATOM     34  C   LYS A   5     -41.883 -54.346  22.259  1.00 42.68           C  
ATOM     35  CB  LYS A   5     -44.256 -54.600  21.354  1.00 42.68           C  
ATOM     36  O   LYS A   5     -41.984 -53.418  23.051  1.00 42.68           O  
ATOM     37  CG  LYS A   5     -45.091 -55.602  20.538  1.00 42.68           C  
ATOM     38  CD  LYS A   5     -46.248 -54.907  19.809  1.00 42.68           C  
ATOM     39  CE  LYS A   5     -47.021 -55.924  18.960  1.00 42.68           C  
ATOM     40  NZ  LYS A   5     -48.195 -55.303  18.297  1.00 42.68           N  
ATOM     41  N   GLN A   6     -40.766 -54.655  21.612  1.00 39.65           N  
ATOM     42  CA  GLN A   6     -39.501 -53.936  21.679  1.00 39.65           C  
ATOM     43  C   GLN A   6     -39.673 -52.474  21.243  1.00 39.65           C  
ATOM     44  CB  GLN A   6     -38.498 -54.666  20.768  1.00 39.65           C  
ATOM     45  O   GLN A   6     -40.209 -52.190  20.171  1.00 39.65           O  
ATOM     46  CG  GLN A   6     -38.083 -56.046  21.321  1.00 39.65           C  
ATOM     47  CD  GLN A   6     -37.468 -56.965  20.265  1.00 39.65           C  
ATOM     48  NE2 GLN A   6     -36.646 -57.917  20.648  1.00 39.65           N  
ATOM     49  OE1 GLN A   6     -37.745 -56.877  19.083  1.00 39.65           O  
ATOM     50  N   ALA A   7     -39.181 -51.562  22.079  1.00 34.44           N  
ATOM     51  CA  ALA A   7     -38.956 -50.170  21.735  1.00 34.44           C  
ATOM     52  C   ALA A   7     -37.802 -50.093  20.722  1.00 34.44           C  
ATOM     53  CB  ALA A   7     -38.651 -49.405  23.032  1.00 34.44           C  
ATOM     54  O   ALA A   7     -36.645 -50.307  21.075  1.00 34.44           O  
ATOM     55  N   GLN A   8     -38.115 -49.812  19.455  1.00 35.80           N  
ATOM     56  CA  GLN A   8     -37.127 -49.351  18.479  1.00 35.80           C  
ATOM     57  C   GLN A   8     -37.170 -47.824  18.411  1.00 35.80           C  
ATOM     58  CB  GLN A   8     -37.310 -50.016  17.102  1.00 35.80           C  
ATOM     59  O   GLN A   8     -38.094 -47.224  17.860  1.00 35.80           O  
ATOM     60  CG  GLN A   8     -36.317 -51.172  16.901  1.00 35.80           C  
ATOM     61  CD  GLN A   8     -36.354 -51.752  15.491  1.00 35.80           C  
ATOM     62  NE2 GLN A   8     -35.247 -52.264  14.998  1.00 35.80           N  
ATOM     63  OE1 GLN A   8     -37.362 -51.761  14.803  1.00 35.80           O  
ATOM     64  N   ALA A   9     -36.132 -47.227  18.989  1.00 37.32           N  
ATOM     65  CA  ALA A   9     -35.775 -45.824  18.888  1.00 37.32           C  
ATOM     66  C   ALA A   9     -35.425 -45.412  17.438  1.00 37.32           C  
ATOM     67  CB  ALA A   9     -34.598 -45.604  19.850  1.00 37.32           C  
ATOM     68  O   ALA A   9     -34.891 -46.194  16.652  1.00 37.32           O  
ATOM     69  N   GLY A  10     -35.720 -44.155  17.082  1.00 39.03           N  
ATOM     70  CA  GLY A  10     -35.053 -43.403  16.003  1.00 39.03           C  
ATOM     71  C   GLY A  10     -35.490 -43.622  14.544  1.00 39.03           C  
ATOM     72  O   GLY A  10     -35.029 -42.903  13.659  1.00 39.03           O  
ATOM     73  N   GLY A  11     -36.391 -44.562  14.244  1.00 40.65           N  
ATOM     74  CA  GLY A  11     -36.732 -44.920  12.855  1.00 40.65           C  
ATOM     75  C   GLY A  11     -37.791 -44.060  12.142  1.00 40.65           C  
ATOM     76  O   GLY A  11     -37.891 -44.128  10.917  1.00 40.65           O  
ATOM     77  N   SER A  12     -38.590 -43.260  12.859  1.00 63.00           N  
ATOM     78  CA  SER A  12     -39.878 -42.762  12.334  1.00 63.00           C  
ATOM     79  C   SER A  12     -39.756 -41.796  11.140  1.00 63.00           C  
ATOM     80  CB  SER A  12     -40.724 -42.165  13.464  1.00 63.00           C  
ATOM     81  O   SER A  12     -40.299 -42.080  10.072  1.00 63.00           O  
ATOM     82  OG  SER A  12     -42.045 -42.021  13.000  1.00 63.00           O  
ATOM     83  N   LYS A  13     -38.954 -40.719  11.239  1.00 75.46           N  
ATOM     84  CA  LYS A  13     -38.821 -39.711  10.157  1.00 75.46           C  
ATOM     85  C   LYS A  13     -38.165 -40.269   8.887  1.00 75.46           C  
ATOM     86  CB  LYS A  13     -38.064 -38.458  10.651  1.00 75.46           C  
ATOM     87  O   LYS A  13     -38.626 -39.995   7.780  1.00 75.46           O  
ATOM     88  CG  LYS A  13     -38.925 -37.541  11.541  1.00 75.46           C  
ATOM     89  CD  LYS A  13     -38.170 -36.264  11.968  1.00 75.46           C  
ATOM     90  CE  LYS A  13     -39.066 -35.357  12.834  1.00 75.46           C  
ATOM     91  NZ  LYS A  13     -38.348 -34.175  13.394  1.00 75.46           N  
ATOM     92  N   LYS A  14     -37.117 -41.093   9.026  1.00 80.86           N  
ATOM     93  CA  LYS A  14     -36.445 -41.739   7.881  1.00 80.86           C  
ATOM     94  C   LYS A  14     -37.341 -42.801   7.238  1.00 80.86           C  
ATOM     95  CB  LYS A  14     -35.083 -42.300   8.328  1.00 80.86           C  
ATOM     96  O   LYS A  14     -37.338 -42.943   6.017  1.00 80.86           O  
ATOM     97  CG  LYS A  14     -34.180 -42.724   7.152  1.00 80.86           C  
ATOM     98  CD  LYS A  14     -32.761 -43.056   7.652  1.00 80.86           C  
ATOM     99  CE  LYS A  14     -31.772 -43.313   6.504  1.00 80.86           C  
ATOM    100  NZ  LYS A  14     -30.366 -43.384   6.996  1.00 80.86           N  
ATOM    101  N   ALA A  15     -38.129 -43.531   8.032  1.00 83.19           N  
ATOM    102  CA  ALA A  15     -39.113 -44.476   7.513  1.00 83.19           C  
ATOM    103  C   ALA A  15     -40.260 -43.764   6.778  1.00 83.19           C  
ATOM    104  CB  ALA A  15     -39.628 -45.355   8.658  1.00 83.19           C  
ATOM    105  O   ALA A  15     -40.655 -44.216   5.705  1.00 83.19           O  
ATOM    106  N   GLU A  16     -40.762 -42.639   7.293  1.00 82.32           N  
ATOM    107  CA  GLU A  16     -41.755 -41.806   6.604  1.00 82.32           C  
ATOM    108  C   GLU A  16     -41.221 -41.206   5.304  1.00 82.32           C  
ATOM    109  CB  GLU A  16     -42.239 -40.669   7.509  1.00 82.32           C  
ATOM    110  O   GLU A  16     -41.901 -41.276   4.283  1.00 82.32           O  
ATOM    111  CG  GLU A  16     -43.610 -40.975   8.108  1.00 82.32           C  
ATOM    112  CD  GLU A  16     -44.142 -39.720   8.797  1.00 82.32           C  
ATOM    113  OE1 GLU A  16     -45.207 -39.247   8.347  1.00 82.32           O  
ATOM    114  OE2 GLU A  16     -43.412 -39.199   9.667  1.00 82.32           O  
ATOM    115  N   GLN A  17     -39.996 -40.673   5.298  1.00 82.74           N  
ATOM    116  CA  GLN A  17     -39.367 -40.157   4.079  1.00 82.74           C  
ATOM    117  C   GLN A  17     -39.205 -41.251   3.023  1.00 82.74           C  
ATOM    118  CB  GLN A  17     -38.012 -39.525   4.403  1.00 82.74           C  
ATOM    119  O   GLN A  17     -39.618 -41.048   1.886  1.00 82.74           O  
ATOM    120  CG  GLN A  17     -38.171 -38.119   4.997  1.00 82.74           C  
ATOM    121  CD  GLN A  17     -36.839 -37.525   5.444  1.00 82.74           C  
ATOM    122  NE2 GLN A  17     -36.805 -36.262   5.806  1.00 82.74           N  
ATOM    123  OE1 GLN A  17     -35.810 -38.179   5.494  1.00 82.74           O  
ATOM    124  N   LYS A  18     -38.727 -42.443   3.403  1.00 88.04           N  
ATOM    125  CA  LYS A  18     -38.647 -43.593   2.488  1.00 88.04           C  
ATOM    126  C   LYS A  18     -40.021 -44.019   1.964  1.00 88.04           C  
ATOM    127  CB  LYS A  18     -37.959 -44.772   3.184  1.00 88.04           C  
ATOM    128  O   LYS A  18     -40.133 -44.411   0.809  1.00 88.04           O  
ATOM    129  CG  LYS A  18     -36.442 -44.572   3.308  1.00 88.04           C  
ATOM    130  CD  LYS A  18     -35.824 -45.768   4.043  1.00 88.04           C  
ATOM    131  CE  LYS A  18     -34.303 -45.619   4.119  1.00 88.04           C  
ATOM    132  NZ  LYS A  18     -33.663 -46.852   4.649  1.00 88.04           N  
ATOM    133  N   LYS A  19     -41.082 -43.952   2.778  1.00 86.83           N  
ATOM    134  CA  LYS A  19     -42.461 -44.209   2.317  1.00 86.83           C  
ATOM    135  C   LYS A  19     -42.917 -43.144   1.315  1.00 86.83           C  
ATOM    136  CB  LYS A  19     -43.430 -44.289   3.506  1.00 86.83           C  
ATOM    137  O   LYS A  19     -43.470 -43.500   0.280  1.00 86.83           O  
ATOM    138  CG  LYS A  19     -43.291 -45.581   4.329  1.00 86.83           C  
ATOM    139  CD  LYS A  19     -44.138 -45.474   5.607  1.00 86.83           C  
ATOM    140  CE  LYS A  19     -43.977 -46.703   6.509  1.00 86.83           C  
ATOM    141  NZ  LYS A  19     -44.823 -46.591   7.728  1.00 86.83           N  
ATOM    142  N   LYS A  20     -42.639 -41.862   1.572  1.00 86.79           N  
ATOM    143  CA  LYS A  20     -42.931 -40.751   0.646  1.00 86.79           C  
ATOM    144  C   LYS A  20     -42.159 -40.897  -0.670  1.00 86.79           C  
ATOM    145  CB  LYS A  20     -42.650 -39.399   1.338  1.00 86.79           C  
ATOM    146  O   LYS A  20     -42.747 -40.740  -1.734  1.00 86.79           O  
ATOM    147  CG  LYS A  20     -43.687 -39.085   2.432  1.00 86.79           C  
ATOM    148  CD  LYS A  20     -43.406 -37.778   3.200  1.00 86.79           C  
ATOM    149  CE  LYS A  20     -44.469 -37.627   4.303  1.00 86.79           C  
ATOM    150  NZ  LYS A  20     -44.397 -36.354   5.066  1.00 86.79           N  
ATOM    151  N   GLU A  21     -40.882 -41.267  -0.616  1.00 88.13           N  
ATOM    152  CA  GLU A  21     -40.059 -41.558  -1.797  1.00 88.13           C  
ATOM    153  C   GLU A  21     -40.598 -42.747  -2.591  1.00 88.13           C  
ATOM    154  CB  GLU A  21     -38.605 -41.810  -1.388  1.00 88.13           C  
ATOM    155  O   GLU A  21     -40.760 -42.618  -3.800  1.00 88.13           O  
ATOM    156  CG  GLU A  21     -37.913 -40.493  -1.019  1.00 88.13           C  
ATOM    157  CD  GLU A  21     -36.485 -40.676  -0.485  1.00 88.13           C  
ATOM    158  OE1 GLU A  21     -35.820 -39.623  -0.358  1.00 88.13           O  
ATOM    159  OE2 GLU A  21     -36.092 -41.824  -0.171  1.00 88.13           O  
ATOM    160  N   LYS A  22     -40.986 -43.845  -1.928  1.00 89.68           N  
ATOM    161  CA  LYS A  22     -41.642 -44.991  -2.580  1.00 89.68           C  
ATOM    162  C   LYS A  22     -42.959 -44.605  -3.259  1.00 89.68           C  
ATOM    163  CB  LYS A  22     -41.871 -46.122  -1.569  1.00 89.68           C  
ATOM    164  O   LYS A  22     -43.196 -45.024  -4.383  1.00 89.68           O  
ATOM    165  CG  LYS A  22     -40.575 -46.877  -1.246  1.00 89.68           C  
ATOM    166  CD  LYS A  22     -40.842 -47.949  -0.184  1.00 89.68           C  
ATOM    167  CE  LYS A  22     -39.541 -48.689   0.136  1.00 89.68           C  
ATOM    168  NZ  LYS A  22     -39.800 -49.942   0.887  1.00 89.68           N  
ATOM    169  N   ILE A  23     -43.793 -43.771  -2.630  1.00 88.43           N  
ATOM    170  CA  ILE A  23     -45.047 -43.279  -3.237  1.00 88.43           C  
ATOM    171  C   ILE A  23     -44.758 -42.392  -4.457  1.00 88.43           C  
ATOM    172  CB  ILE A  23     -45.900 -42.526  -2.188  1.00 88.43           C  
ATOM    173  O   ILE A  23     -45.476 -42.459  -5.455  1.00 88.43           O  
ATOM    174  CG1 ILE A  23     -46.405 -43.484  -1.086  1.00 88.43           C  
ATOM    175  CG2 ILE A  23     -47.119 -41.830  -2.832  1.00 88.43           C  
ATOM    176  CD1 ILE A  23     -46.874 -42.755   0.182  1.00 88.43           C  
ATOM    177  N   ILE A  24     -43.717 -41.552  -4.396  1.00 89.08           N  
ATOM    178  CA  ILE A  24     -43.293 -40.747  -5.546  1.00 89.08           C  
ATOM    179  C   ILE A  24     -42.785 -41.662  -6.653  1.00 89.08           C  
ATOM    180  CB  ILE A  24     -42.232 -39.694  -5.156  1.00 89.08           C  
ATOM    181  O   ILE A  24     -43.195 -41.492  -7.795  1.00 89.08           O  
ATOM    182  CG1 ILE A  24     -42.868 -38.624  -4.253  1.00 89.08           C  
ATOM    183  CG2 ILE A  24     -41.658 -38.997  -6.412  1.00 89.08           C  
ATOM    184  CD1 ILE A  24     -41.852 -37.796  -3.460  1.00 89.08           C  
ATOM    185  N   GLU A  25     -41.907 -42.613  -6.341  1.00 87.43           N  
ATOM    186  CA  GLU A  25     -41.373 -43.583  -7.294  1.00 87.43           C  
ATOM    187  C   GLU A  25     -42.469 -44.374  -7.980  1.00 87.43           C  
ATOM    188  CB  GLU A  25     -40.374 -44.527  -6.617  1.00 87.43           C  
ATOM    189  O   GLU A  25     -42.452 -44.393  -9.200  1.00 87.43           O  
ATOM    190  CG  GLU A  25     -39.016 -43.834  -6.499  1.00 87.43           C  
ATOM    191  CD  GLU A  25     -37.969 -44.641  -5.730  1.00 87.43           C  
ATOM    192  OE1 GLU A  25     -36.867 -44.068  -5.601  1.00 87.43           O  
ATOM    193  OE2 GLU A  25     -38.252 -45.793  -5.334  1.00 87.43           O  
ATOM    194  N   ASP A  26     -43.440 -44.908  -7.244  1.00 89.56           N  
ATOM    195  CA  ASP A  26     -44.556 -45.687  -7.783  1.00 89.56           C  
ATOM    196  C   ASP A  26     -45.454 -44.843  -8.708  1.00 89.56           C  
ATOM    197  CB  ASP A  26     -45.321 -46.273  -6.589  1.00 89.56           C  
ATOM    198  O   ASP A  26     -45.670 -45.182  -9.871  1.00 89.56           O  
ATOM    199  CG  ASP A  26     -46.343 -47.322  -7.014  1.00 89.56           C  
ATOM    200  OD1 ASP A  26     -45.916 -48.292  -7.675  1.00 89.56           O  
ATOM    201  OD2 ASP A  26     -47.524 -47.137  -6.646  1.00 89.56           O  
ATOM    202  N   LYS A  27     -45.868 -43.644  -8.270  1.00 88.53           N  
ATOM    203  CA  LYS A  27     -46.698 -42.738  -9.092  1.00 88.53           C  
ATOM    204  C   LYS A  27     -45.967 -42.133 -10.292  1.00 88.53           C  
ATOM    205  CB  LYS A  27     -47.257 -41.609  -8.223  1.00 88.53           C  
ATOM    206  O   LYS A  27     -46.605 -41.679 -11.241  1.00 88.53           O  
ATOM    207  CG  LYS A  27     -48.327 -42.099  -7.244  1.00 88.53           C  
ATOM    208  CD  LYS A  27     -48.899 -40.910  -6.465  1.00 88.53           C  
ATOM    209  CE  LYS A  27     -50.015 -41.400  -5.540  1.00 88.53           C  
ATOM    210  NZ  LYS A  27     -50.662 -40.277  -4.817  1.00 88.53           N  
ATOM    211  N   THR A  28     -44.638 -42.048 -10.241  1.00 86.10           N  
ATOM    212  CA  THR A  28     -43.812 -41.502 -11.332  1.00 86.10           C  
ATOM    213  C   THR A  28     -43.025 -42.585 -12.075  1.00 86.10           C  
ATOM    214  CB  THR A  28     -42.927 -40.332 -10.875  1.00 86.10           C  
ATOM    215  O   THR A  28     -42.213 -42.267 -12.954  1.00 86.10           O  
ATOM    216  CG2 THR A  28     -43.719 -39.181 -10.254  1.00 86.10           C  
ATOM    217  OG1 THR A  28     -41.997 -40.735  -9.914  1.00 86.10           O  
ATOM    218  N   PHE A  29     -43.287 -43.858 -11.770  1.00 88.67           N  
ATOM    219  CA  PHE A  29     -42.648 -45.010 -12.389  1.00 88.67           C  
ATOM    220  C   PHE A  29     -42.947 -45.007 -13.894  1.00 88.67           C  
ATOM    221  CB  PHE A  29     -43.123 -46.300 -11.702  1.00 88.67           C  
ATOM    222  O   PHE A  29     -44.073 -44.772 -14.326  1.00 88.67           O  
ATOM    223  CG  PHE A  29     -42.334 -47.524 -12.105  1.00 88.67           C  
ATOM    224  CD1 PHE A  29     -42.949 -48.525 -12.875  1.00 88.67           C  
ATOM    225  CD2 PHE A  29     -40.991 -47.669 -11.703  1.00 88.67           C  
ATOM    226  CE1 PHE A  29     -42.220 -49.662 -13.260  1.00 88.67           C  
ATOM    227  CE2 PHE A  29     -40.260 -48.806 -12.095  1.00 88.67           C  
ATOM    228  CZ  PHE A  29     -40.875 -49.800 -12.875  1.00 88.67           C  
ATOM    229  N   GLY A  30     -41.913 -45.154 -14.726  1.00 85.52           N  
ATOM    230  CA  GLY A  30     -42.029 -45.076 -16.192  1.00 85.52           C  
ATOM    231  C   GLY A  30     -42.178 -43.665 -16.794  1.00 85.52           C  
ATOM    232  O   GLY A  30     -42.073 -43.513 -18.014  1.00 85.52           O  
ATOM    233  N   LEU A  31     -42.359 -42.616 -15.980  1.00 82.66           N  
ATOM    234  CA  LEU A  31     -42.496 -41.228 -16.448  1.00 82.66           C  
ATOM    235  C   LEU A  31     -41.189 -40.428 -16.368  1.00 82.66           C  
ATOM    236  CB  LEU A  31     -43.626 -40.537 -15.664  1.00 82.66           C  
ATOM    237  O   LEU A  31     -40.962 -39.560 -17.209  1.00 82.66           O  
ATOM    238  CG  LEU A  31     -45.018 -41.153 -15.905  1.00 82.66           C  
ATOM    239  CD1 LEU A  31     -46.062 -40.430 -15.060  1.00 82.66           C  
ATOM    240  CD2 LEU A  31     -45.416 -41.090 -17.381  1.00 82.66           C  
ATOM    241  N   LYS A  32     -40.305 -40.741 -15.409  1.00 72.71           N  
ATOM    242  CA  LYS A  32     -39.047 -39.999 -15.166  1.00 72.71           C  
ATOM    243  C   LYS A  32     -38.087 -39.979 -16.366  1.00 72.71           C  
ATOM    244  CB  LYS A  32     -38.332 -40.551 -13.917  1.00 72.71           C  
ATOM    245  O   LYS A  32     -37.391 -38.989 -16.566  1.00 72.71           O  
ATOM    246  CG  LYS A  32     -39.156 -40.446 -12.621  1.00 72.71           C  
ATOM    247  CD  LYS A  32     -38.351 -40.956 -11.412  1.00 72.71           C  
ATOM    248  CE  LYS A  32     -39.236 -41.042 -10.165  1.00 72.71           C  
ATOM    249  NZ  LYS A  32     -38.518 -41.503  -8.948  1.00 72.71           N  
ATOM    250  N   ASN A  33     -38.095 -41.023 -17.200  1.00 77.46           N  
ATOM    251  CA  ASN A  33     -37.217 -41.125 -18.376  1.00 77.46           C  
ATOM    252  C   ASN A  33     -37.760 -40.388 -19.612  1.00 77.46           C  
ATOM    253  CB  ASN A  33     -36.945 -42.612 -18.675  1.00 77.46           C  
ATOM    254  O   ASN A  33     -37.026 -40.158 -20.573  1.00 77.46           O  
ATOM    255  CG  ASN A  33     -36.091 -43.280 -17.609  1.00 77.46           C  
ATOM    256  ND2 ASN A  33     -35.955 -44.583 -17.652  1.00 77.46           N  
ATOM    257  OD1 ASN A  33     -35.556 -42.646 -16.719  1.00 77.46           O  
ATOM    258  N   LYS A  34     -39.040 -39.999 -19.616  1.00 75.38           N  
ATOM    259  CA  LYS A  34     -39.660 -39.310 -20.752  1.00 75.38           C  
ATOM    260  C   LYS A  34     -39.534 -37.798 -20.551  1.00 75.38           C  
ATOM    261  CB  LYS A  34     -41.109 -39.802 -20.941  1.00 75.38           C  
ATOM    262  O   LYS A  34     -40.202 -37.217 -19.703  1.00 75.38           O  
ATOM    263  CG  LYS A  34     -41.163 -41.298 -21.312  1.00 75.38           C  
ATOM    264  CD  LYS A  34     -42.587 -41.773 -21.640  1.00 75.38           C  
ATOM    265  CE  LYS A  34     -42.577 -43.275 -21.964  1.00 75.38           C  
ATOM    266  NZ  LYS A  34     -43.903 -43.770 -22.421  1.00 75.38           N  
ATOM    267  N   LYS A  35     -38.704 -37.134 -21.369  1.00 79.93           N  
ATOM    268  CA  LYS A  35     -38.393 -35.683 -21.301  1.00 79.93           C  
ATOM    269  C   LYS A  35     -39.557 -34.738 -21.684  1.00 79.93           C  
ATOM    270  CB  LYS A  35     -37.119 -35.374 -22.125  1.00 79.93           C  
ATOM    271  O   LYS A  35     -39.328 -33.569 -21.979  1.00 79.93           O  
ATOM    272  CG  LYS A  35     -35.832 -36.001 -21.560  1.00 79.93           C  
ATOM    273  CD  LYS A  35     -34.603 -35.561 -22.378  1.00 79.93           C  
ATOM    274  CE  LYS A  35     -33.305 -36.128 -21.783  1.00 79.93           C  
ATOM    275  NZ  LYS A  35     -32.105 -35.742 -22.574  1.00 79.93           N  
ATOM    276  N   GLY A  36     -40.807 -35.201 -21.689  1.00 85.92           N  
ATOM    277  CA  GLY A  36     -41.960 -34.379 -22.067  1.00 85.92           C  
ATOM    278  C   GLY A  36     -42.264 -33.295 -21.028  1.00 85.92           C  
ATOM    279  O   GLY A  36     -42.373 -33.593 -19.841  1.00 85.92           O  
ATOM    280  N   ALA A  37     -42.467 -32.042 -21.454  1.00 86.53           N  
ATOM    281  CA  ALA A  37     -42.758 -30.918 -20.551  1.00 86.53           C  
ATOM    282  C   ALA A  37     -44.014 -31.146 -19.684  1.00 86.53           C  
ATOM    283  CB  ALA A  37     -42.898 -29.643 -21.393  1.00 86.53           C  
ATOM    284  O   ALA A  37     -44.022 -30.801 -18.502  1.00 86.53           O  
ATOM    285  N   LYS A  38     -45.060 -31.775 -20.245  1.00 87.59           N  
ATOM    286  CA  LYS A  38     -46.266 -32.185 -19.501  1.00 87.59           C  
ATOM    287  C   LYS A  38     -45.935 -33.238 -18.434  1.00 87.59           C  
ATOM    288  CB  LYS A  38     -47.354 -32.701 -20.465  1.00 87.59           C  
ATOM    289  O   LYS A  38     -46.384 -33.116 -17.299  1.00 87.59           O  
ATOM    290  CG  LYS A  38     -47.899 -31.622 -21.423  1.00 87.59           C  
ATOM    291  CD  LYS A  38     -49.039 -32.172 -22.301  1.00 87.59           C  
ATOM    292  CE  LYS A  38     -49.574 -31.103 -23.270  1.00 87.59           C  
ATOM    293  NZ  LYS A  38     -50.674 -31.617 -24.133  1.00 87.59           N  
ATOM    294  N   GLN A  39     -45.076 -34.204 -18.770  1.00 86.37           N  
ATOM    295  CA  GLN A  39     -44.599 -35.234 -17.843  1.00 86.37           C  
ATOM    296  C   GLN A  39     -43.756 -34.648 -16.711  1.00 86.37           C  
ATOM    297  CB  GLN A  39     -43.787 -36.303 -18.603  1.00 86.37           C  
ATOM    298  O   GLN A  39     -43.974 -34.983 -15.554  1.00 86.37           O  
ATOM    299  CG  GLN A  39     -44.382 -37.694 -18.371  1.00 86.37           C  
ATOM    300  CD  GLN A  39     -45.759 -37.843 -19.013  1.00 86.37           C  
ATOM    301  NE2 GLN A  39     -46.712 -38.474 -18.367  1.00 86.37           N  
ATOM    302  OE1 GLN A  39     -46.008 -37.360 -20.104  1.00 86.37           O  
ATOM    303  N   GLN A  40     -42.845 -33.725 -17.021  1.00 86.15           N  
ATOM    304  CA  GLN A  40     -42.025 -33.042 -16.020  1.00 86.15           C  
ATOM    305  C   GLN A  40     -42.882 -32.214 -15.054  1.00 86.15           C  
ATOM    306  CB  GLN A  40     -40.988 -32.155 -16.731  1.00 86.15           C  
ATOM    307  O   GLN A  40     -42.649 -32.238 -13.847  1.00 86.15           O  
ATOM    308  CG  GLN A  40     -39.862 -32.962 -17.403  1.00 86.15           C  
ATOM    309  CD  GLN A  40     -38.911 -33.627 -16.409  1.00 86.15           C  
ATOM    310  NE2 GLN A  40     -37.921 -34.352 -16.877  1.00 86.15           N  
ATOM    311  OE1 GLN A  40     -39.030 -33.499 -15.202  1.00 86.15           O  
ATOM    312  N   LYS A  41     -43.913 -31.520 -15.558  1.00 90.02           N  
ATOM    313  CA  LYS A  41     -44.887 -30.814 -14.709  1.00 90.02           C  
ATOM    314  C   LYS A  41     -45.670 -31.782 -13.819  1.00 90.02           C  
ATOM    315  CB  LYS A  41     -45.834 -29.957 -15.563  1.00 90.02           C  
ATOM    316  O   LYS A  41     -45.829 -31.493 -12.639  1.00 90.02           O  
ATOM    317  CG  LYS A  41     -45.145 -28.700 -16.122  1.00 90.02           C  
ATOM    318  CD  LYS A  41     -46.126 -27.866 -16.961  1.00 90.02           C  
ATOM    319  CE  LYS A  41     -45.436 -26.620 -17.536  1.00 90.02           C  
ATOM    320  NZ  LYS A  41     -46.397 -25.710 -18.217  1.00 90.02           N  
ATOM    321  N   PHE A  42     -46.083 -32.938 -14.342  1.00 90.38           N  
ATOM    322  CA  PHE A  42     -46.751 -33.977 -13.553  1.00 90.38           C  
ATOM    323  C   PHE A  42     -45.837 -34.557 -12.462  1.00 90.38           C  
ATOM    324  CB  PHE A  42     -47.279 -35.070 -14.489  1.00 90.38           C  
ATOM    325  O   PHE A  42     -46.243 -34.627 -11.309  1.00 90.38           O  
ATOM    326  CG  PHE A  42     -48.087 -36.133 -13.773  1.00 90.38           C  
ATOM    327  CD1 PHE A  42     -47.494 -37.359 -13.414  1.00 90.38           C  
ATOM    328  CD2 PHE A  42     -49.436 -35.887 -13.452  1.00 90.38           C  
ATOM    329  CE1 PHE A  42     -48.254 -38.343 -12.757  1.00 90.38           C  
ATOM    330  CE2 PHE A  42     -50.191 -36.868 -12.788  1.00 90.38           C  
ATOM    331  CZ  PHE A  42     -49.602 -38.097 -12.446  1.00 90.38           C  
ATOM    332  N   ILE A  43     -44.578 -34.884 -12.780  1.00 89.39           N  
ATOM    333  CA  ILE A  43     -43.592 -35.370 -11.799  1.00 89.39           C  
ATOM    334  C   ILE A  43     -43.372 -34.327 -10.701  1.00 89.39           C  
ATOM    335  CB  ILE A  43     -42.258 -35.740 -12.489  1.00 89.39           C  
ATOM    336  O   ILE A  43     -43.373 -34.680  -9.523  1.00 89.39           O  
ATOM    337  CG1 ILE A  43     -42.447 -36.962 -13.414  1.00 89.39           C  
ATOM    338  CG2 ILE A  43     -41.150 -36.045 -11.458  1.00 89.39           C  
ATOM    339  CD1 ILE A  43     -41.318 -37.110 -14.437  1.00 89.39           C  
ATOM    340  N   LYS A  44     -43.228 -33.044 -11.060  1.00 89.23           N  
ATOM    341  CA  LYS A  44     -43.113 -31.951 -10.083  1.00 89.23           C  
ATOM    342  C   LYS A  44     -44.364 -31.835  -9.212  1.00 89.23           C  
ATOM    343  CB  LYS A  44     -42.815 -30.619 -10.786  1.00 89.23           C  
ATOM    344  O   LYS A  44     -44.221 -31.767  -7.998  1.00 89.23           O  
ATOM    345  CG  LYS A  44     -41.362 -30.531 -11.272  1.00 89.23           C  
ATOM    346  CD  LYS A  44     -41.112 -29.182 -11.959  1.00 89.23           C  
ATOM    347  CE  LYS A  44     -39.671 -29.117 -12.476  1.00 89.23           C  
ATOM    348  NZ  LYS A  44     -39.348 -27.778 -13.033  1.00 89.23           N  
ATOM    349  N   ALA A  45     -45.559 -31.874  -9.802  1.00 87.85           N  
ATOM    350  CA  ALA A  45     -46.823 -31.792  -9.072  1.00 87.85           C  
ATOM    351  C   ALA A  45     -47.013 -32.971  -8.104  1.00 87.85           C  
ATOM    352  CB  ALA A  45     -47.973 -31.696 -10.082  1.00 87.85           C  
ATOM    353  O   ALA A  45     -47.322 -32.750  -6.939  1.00 87.85           O  
ATOM    354  N   VAL A  46     -46.746 -34.207  -8.540  1.00 89.71           N  
ATOM    355  CA  VAL A  46     -46.819 -35.408  -7.690  1.00 89.71           C  
ATOM    356  C   VAL A  46     -45.762 -35.368  -6.587  1.00 89.71           C  
ATOM    357  CB  VAL A  46     -46.674 -36.687  -8.538  1.00 89.71           C  
ATOM    358  O   VAL A  46     -46.072 -35.642  -5.430  1.00 89.71           O  
ATOM    359  CG1 VAL A  46     -46.562 -37.956  -7.682  1.00 89.71           C  
ATOM    360  CG2 VAL A  46     -47.888 -36.873  -9.455  1.00 89.71           C  
ATOM    361  N   THR A  47     -44.524 -34.984  -6.911  1.00 87.21           N  
ATOM    362  CA  THR A  47     -43.447 -34.853  -5.915  1.00 87.21           C  
ATOM    363  C   THR A  47     -43.807 -33.804  -4.870  1.00 87.21           C  
ATOM    364  CB  THR A  47     -42.105 -34.485  -6.565  1.00 87.21           C  
ATOM    365  O   THR A  47     -43.623 -34.041  -3.680  1.00 87.21           O  
ATOM    366  CG2 THR A  47     -40.946 -34.482  -5.568  1.00 87.21           C  
ATOM    367  OG1 THR A  47     -41.757 -35.428  -7.547  1.00 87.21           O  
ATOM    368  N   HIS A  48     -44.358 -32.670  -5.302  1.00 85.51           N  
ATOM    369  CA  HIS A  48     -44.806 -31.612  -4.409  1.00 85.51           C  
ATOM    370  C   HIS A  48     -45.989 -32.079  -3.545  1.00 85.51           C  
ATOM    371  CB  HIS A  48     -45.134 -30.363  -5.239  1.00 85.51           C  
ATOM    372  O   HIS A  48     -45.952 -31.939  -2.330  1.00 85.51           O  
ATOM    373  CG  HIS A  48     -45.427 -29.151  -4.397  1.00 85.51           C  
ATOM    374  CD2 HIS A  48     -44.531 -28.182  -4.024  1.00 85.51           C  
ATOM    375  ND1 HIS A  48     -46.636 -28.828  -3.819  1.00 85.51           N  
ATOM    376  CE1 HIS A  48     -46.468 -27.701  -3.107  1.00 85.51           C  
ATOM    377  NE2 HIS A  48     -45.203 -27.280  -3.205  1.00 85.51           N  
ATOM    378  N   GLN A  49     -47.000 -32.723  -4.132  1.00 84.53           N  
ATOM    379  CA  GLN A  49     -48.167 -33.224  -3.402  1.00 84.53           C  
ATOM    380  C   GLN A  49     -47.795 -34.278  -2.349  1.00 84.53           C  
ATOM    381  CB  GLN A  49     -49.178 -33.789  -4.410  1.00 84.53           C  
ATOM    382  O   GLN A  49     -48.336 -34.256  -1.250  1.00 84.53           O  
ATOM    383  CG  GLN A  49     -50.527 -34.128  -3.755  1.00 84.53           C  
ATOM    384  CD  GLN A  49     -51.541 -34.692  -4.745  1.00 84.53           C  
ATOM    385  NE2 GLN A  49     -52.812 -34.677  -4.411  1.00 84.53           N  
ATOM    386  OE1 GLN A  49     -51.214 -35.190  -5.812  1.00 84.53           O  
ATOM    387  N   VAL A  50     -46.863 -35.188  -2.641  1.00 84.39           N  
ATOM    388  CA  VAL A  50     -46.461 -36.235  -1.684  1.00 84.39           C  
ATOM    389  C   VAL A  50     -45.508 -35.699  -0.612  1.00 84.39           C  
ATOM    390  CB  VAL A  50     -45.853 -37.443  -2.417  1.00 84.39           C  
ATOM    391  O   VAL A  50     -45.579 -36.130   0.539  1.00 84.39           O  
ATOM    392  CG1 VAL A  50     -45.401 -38.535  -1.438  1.00 84.39           C  
ATOM    393  CG2 VAL A  50     -46.867 -38.094  -3.370  1.00 84.39           C  
ATOM    394  N   LYS A  51     -44.618 -34.757  -0.957  1.00 82.01           N  
ATOM    395  CA  LYS A  51     -43.695 -34.159   0.022  1.00 82.01           C  
ATOM    396  C   LYS A  51     -44.392 -33.168   0.948  1.00 82.01           C  
ATOM    397  CB  LYS A  51     -42.487 -33.508  -0.667  1.00 82.01           C  
ATOM    398  O   LYS A  51     -44.109 -33.184   2.141  1.00 82.01           O  
ATOM    399  CG  LYS A  51     -41.533 -34.582  -1.205  1.00 82.01           C  
ATOM    400  CD  LYS A  51     -40.243 -33.985  -1.777  1.00 82.01           C  
ATOM    401  CE  LYS A  51     -39.348 -35.123  -2.286  1.00 82.01           C  
ATOM    402  NZ  LYS A  51     -38.002 -34.643  -2.686  1.00 82.01           N  
ATOM    403  N   PHE A  52     -45.300 -32.359   0.409  1.00 76.07           N  
ATOM    404  CA  PHE A  52     -45.866 -31.198   1.095  1.00 76.07           C  
ATOM    405  C   PHE A  52     -47.369 -31.289   1.360  1.00 76.07           C  
ATOM    406  CB  PHE A  52     -45.555 -29.950   0.266  1.00 76.07           C  
ATOM    407  O   PHE A  52     -47.875 -30.506   2.147  1.00 76.07           O  
ATOM    408  CG  PHE A  52     -44.084 -29.726  -0.016  1.00 76.07           C  
ATOM    409  CD1 PHE A  52     -43.197 -29.378   1.018  1.00 76.07           C  
ATOM    410  CD2 PHE A  52     -43.607 -29.828  -1.330  1.00 76.07           C  
ATOM    411  CE1 PHE A  52     -41.853 -29.090   0.722  1.00 76.07           C  
ATOM    412  CE2 PHE A  52     -42.261 -29.565  -1.629  1.00 76.07           C  
ATOM    413  CZ  PHE A  52     -41.386 -29.177  -0.601  1.00 76.07           C  
ATOM    414  N   GLY A  53     -48.102 -32.237   0.767  1.00 68.82           N  
ATOM    415  CA  GLY A  53     -49.566 -32.319   0.901  1.00 68.82           C  
ATOM    416  C   GLY A  53     -50.087 -32.630   2.308  1.00 68.82           C  
ATOM    417  O   GLY A  53     -51.289 -32.560   2.523  1.00 68.82           O  
ATOM    418  N   GLN A  54     -49.208 -32.965   3.258  1.00 64.99           N  
ATOM    419  CA  GLN A  54     -49.550 -33.102   4.680  1.00 64.99           C  
ATOM    420  C   GLN A  54     -49.163 -31.881   5.524  1.00 64.99           C  
ATOM    421  CB  GLN A  54     -48.901 -34.368   5.251  1.00 64.99           C  
ATOM    422  O   GLN A  54     -49.480 -31.849   6.707  1.00 64.99           O  
ATOM    423  CG  GLN A  54     -49.604 -35.642   4.771  1.00 64.99           C  
ATOM    424  CD  GLN A  54     -49.017 -36.872   5.449  1.00 64.99           C  
ATOM    425  NE2 GLN A  54     -49.828 -37.838   5.819  1.00 64.99           N  
ATOM    426  OE1 GLN A  54     -47.812 -36.996   5.627  1.00 64.99           O  
ATOM    427  N   GLN A  55     -48.480 -30.890   4.950  1.00 57.36           N  
ATOM    428  CA  GLN A  55     -48.136 -29.657   5.648  1.00 57.36           C  
ATOM    429  C   GLN A  55     -48.942 -28.490   5.099  1.00 57.36           C  
ATOM    430  CB  GLN A  55     -46.623 -29.406   5.628  1.00 57.36           C  
ATOM    431  O   GLN A  55     -49.199 -28.378   3.900  1.00 57.36           O  
ATOM    432  CG  GLN A  55     -45.991 -30.007   6.891  1.00 57.36           C  
ATOM    433  CD  GLN A  55     -44.477 -29.853   6.921  1.00 57.36           C  
ATOM    434  NE2 GLN A  55     -43.912 -29.456   8.039  1.00 57.36           N  
ATOM    435  OE1 GLN A  55     -43.781 -30.111   5.950  1.00 57.36           O  
ATOM    436  N   ASN A  56     -49.353 -27.624   6.020  1.00 66.62           N  
ATOM    437  CA  ASN A  56     -50.166 -26.457   5.730  1.00 66.62           C  
ATOM    438  C   ASN A  56     -49.460 -25.605   4.648  1.00 66.62           C  
ATOM    439  CB  ASN A  56     -50.389 -25.708   7.066  1.00 66.62           C  
ATOM    440  O   ASN A  56     -48.268 -25.321   4.816  1.00 66.62           O  
ATOM    441  CG  ASN A  56     -51.812 -25.218   7.258  1.00 66.62           C  
ATOM    442  ND2 ASN A  56     -52.160 -24.795   8.450  1.00 66.62           N  
ATOM    443  OD1 ASN A  56     -52.617 -25.203   6.345  1.00 66.62           O  
ATOM    444  N   PRO A  57     -50.133 -25.168   3.562  1.00 69.31           N  
ATOM    445  CA  PRO A  57     -49.500 -24.448   2.446  1.00 69.31           C  
ATOM    446  C   PRO A  57     -48.647 -23.247   2.878  1.00 69.31           C  
ATOM    447  CB  PRO A  57     -50.664 -23.995   1.557  1.00 69.31           C  
ATOM    448  O   PRO A  57     -47.639 -22.931   2.247  1.00 69.31           O  
ATOM    449  CG  PRO A  57     -51.726 -25.066   1.794  1.00 69.31           C  
ATOM    450  CD  PRO A  57     -51.533 -25.434   3.261  1.00 69.31           C  
ATOM    451  N   ARG A  58     -49.021 -22.618   3.998  1.00 74.98           N  
ATOM    452  CA  ARG A  58     -48.297 -21.505   4.617  1.00 74.98           C  
ATOM    453  C   ARG A  58     -46.901 -21.898   5.123  1.00 74.98           C  
ATOM    454  CB  ARG A  58     -49.192 -20.919   5.720  1.00 74.98           C  
ATOM    455  O   ARG A  58     -45.950 -21.179   4.841  1.00 74.98           O  
ATOM    456  CG  ARG A  58     -48.677 -19.573   6.247  1.00 74.98           C  
ATOM    457  CD  ARG A  58     -49.708 -18.951   7.198  1.00 74.98           C  
ATOM    458  NE  ARG A  58     -49.218 -17.686   7.777  1.00 74.98           N  
ATOM    459  NH1 ARG A  58     -51.254 -16.771   8.352  1.00 74.98           N  
ATOM    460  NH2 ARG A  58     -49.379 -15.676   8.842  1.00 74.98           N  
ATOM    461  CZ  ARG A  58     -49.950 -16.721   8.314  1.00 74.98           C  
ATOM    462  N   GLN A  59     -46.755 -23.048   5.783  1.00 72.78           N  
ATOM    463  CA  GLN A  59     -45.461 -23.516   6.311  1.00 72.78           C  
ATOM    464  C   GLN A  59     -44.498 -23.914   5.185  1.00 72.78           C  
ATOM    465  CB  GLN A  59     -45.677 -24.719   7.242  1.00 72.78           C  
ATOM    466  O   GLN A  59     -43.293 -23.683   5.259  1.00 72.78           O  
ATOM    467  CG  GLN A  59     -46.403 -24.358   8.548  1.00 72.78           C  
ATOM    468  CD  GLN A  59     -46.609 -25.568   9.459  1.00 72.78           C  
ATOM    469  NE2 GLN A  59     -47.301 -25.402  10.563  1.00 72.78           N  
ATOM    470  OE1 GLN A  59     -46.197 -26.686   9.176  1.00 72.78           O  
ATOM    471  N   VAL A  60     -45.032 -24.479   4.100  1.00 69.77           N  
ATOM    472  CA  VAL A  60     -44.236 -24.876   2.930  1.00 69.77           C  
ATOM    473  C   VAL A  60     -43.673 -23.641   2.229  1.00 69.77           C  
ATOM    474  CB  VAL A  60     -45.077 -25.724   1.964  1.00 69.77           C  
ATOM    475  O   VAL A  60     -42.468 -23.583   1.981  1.00 69.77           O  
ATOM    476  CG1 VAL A  60     -44.251 -26.156   0.747  1.00 69.77           C  
ATOM    477  CG2 VAL A  60     -45.633 -26.963   2.681  1.00 69.77           C  
ATOM    478  N   ALA A  61     -44.521 -22.634   1.989  1.00 75.49           N  
ATOM    479  CA  ALA A  61     -44.113 -21.366   1.393  1.00 75.49           C  
ATOM    480  C   ALA A  61     -43.068 -20.632   2.250  1.00 75.49           C  
ATOM    481  CB  ALA A  61     -45.367 -20.512   1.173  1.00 75.49           C  
ATOM    482  O   ALA A  61     -42.088 -20.126   1.707  1.00 75.49           O  
ATOM    483  N   GLN A  62     -43.229 -20.641   3.578  1.00 79.94           N  
ATOM    484  CA  GLN A  62     -42.237 -20.093   4.508  1.00 79.94           C  
ATOM    485  C   GLN A  62     -40.894 -20.832   4.403  1.00 79.94           C  
ATOM    486  CB  GLN A  62     -42.796 -20.138   5.938  1.00 79.94           C  
ATOM    487  O   GLN A  62     -39.862 -20.194   4.221  1.00 79.94           O  
ATOM    488  CG  GLN A  62     -43.843 -19.036   6.177  1.00 79.94           C  
ATOM    489  CD  GLN A  62     -44.549 -19.170   7.524  1.00 79.94           C  
ATOM    490  NE2 GLN A  62     -45.042 -18.093   8.096  1.00 79.94           N  
ATOM    491  OE1 GLN A  62     -44.714 -20.243   8.076  1.00 79.94           O  
ATOM    492  N   SER A  63     -40.899 -22.170   4.396  1.00 77.88           N  
ATOM    493  CA  SER A  63     -39.661 -22.959   4.310  1.00 77.88           C  
ATOM    494  C   SER A  63     -38.910 -22.812   2.974  1.00 77.88           C  
ATOM    495  CB  SER A  63     -39.969 -24.432   4.592  1.00 77.88           C  
ATOM    496  O   SER A  63     -37.681 -22.907   2.933  1.00 77.88           O  
ATOM    497  OG  SER A  63     -40.576 -25.074   3.479  1.00 77.88           O  
ATOM    498  N   GLU A  64     -39.618 -22.590   1.858  1.00 79.44           N  
ATOM    499  CA  GLU A  64     -38.983 -22.313   0.563  1.00 79.44           C  
ATOM    500  C   GLU A  64     -38.458 -20.877   0.476  1.00 79.44           C  
ATOM    501  CB  GLU A  64     -39.929 -22.596  -0.616  1.00 79.44           C  
ATOM    502  O   GLU A  64     -37.369 -20.671  -0.067  1.00 79.44           O  
ATOM    503  CG  GLU A  64     -40.115 -24.096  -0.898  1.00 79.44           C  
ATOM    504  CD  GLU A  64     -40.560 -24.356  -2.349  1.00 79.44           C  
ATOM    505  OE1 GLU A  64     -39.927 -25.224  -3.003  1.00 79.44           O  
ATOM    506  OE2 GLU A  64     -41.483 -23.664  -2.831  1.00 79.44           O  
ATOM    507  N   ALA A  65     -39.190 -19.905   1.028  1.00 80.73           N  
ATOM    508  CA  ALA A  65     -38.747 -18.517   1.112  1.00 80.73           C  
ATOM    509  C   ALA A  65     -37.476 -18.392   1.965  1.00 80.73           C  
ATOM    510  CB  ALA A  65     -39.895 -17.660   1.656  1.00 80.73           C  
ATOM    511  O   ALA A  65     -36.504 -17.784   1.525  1.00 80.73           O  
ATOM    512  N   GLU A  66     -37.419 -19.067   3.114  1.00 83.91           N  
ATOM    513  CA  GLU A  66     -36.246 -19.062   3.993  1.00 83.91           C  
ATOM    514  C   GLU A  66     -35.014 -19.699   3.323  1.00 83.91           C  
ATOM    515  CB  GLU A  66     -36.618 -19.791   5.288  1.00 83.91           C  
ATOM    516  O   GLU A  66     -33.906 -19.172   3.400  1.00 83.91           O  
ATOM    517  CG  GLU A  66     -35.656 -19.449   6.430  1.00 83.91           C  
ATOM    518  CD  GLU A  66     -35.852 -20.372   7.637  1.00 83.91           C  
ATOM    519  OE1 GLU A  66     -34.817 -20.637   8.299  1.00 83.91           O  
ATOM    520  OE2 GLU A  66     -36.961 -20.931   7.784  1.00 83.91           O  
ATOM    521  N   LYS A  67     -35.187 -20.796   2.568  1.00 84.60           N  
ATOM    522  CA  LYS A  67     -34.087 -21.407   1.791  1.00 84.60           C  
ATOM    523  C   LYS A  67     -33.603 -20.529   0.640  1.00 84.60           C  
ATOM    524  CB  LYS A  67     -34.524 -22.766   1.239  1.00 84.60           C  
ATOM    525  O   LYS A  67     -32.436 -20.615   0.259  1.00 84.60           O  
ATOM    526  CG  LYS A  67     -34.539 -23.826   2.340  1.00 84.60           C  
ATOM    527  CD  LYS A  67     -35.079 -25.144   1.788  1.00 84.60           C  
ATOM    528  CE  LYS A  67     -35.156 -26.137   2.945  1.00 84.60           C  
ATOM    529  NZ  LYS A  67     -35.782 -27.408   2.524  1.00 84.60           N  
ATOM    530  N   LYS A  68     -34.495 -19.738   0.039  1.00 83.82           N  
ATOM    531  CA  LYS A  68     -34.152 -18.779  -1.018  1.00 83.82           C  
ATOM    532  C   LYS A  68     -33.361 -17.608  -0.450  1.00 83.82           C  
ATOM    533  CB  LYS A  68     -35.428 -18.287  -1.710  1.00 83.82           C  
ATOM    534  O   LYS A  68     -32.339 -17.284  -1.041  1.00 83.82           O  
ATOM    535  CG  LYS A  68     -36.054 -19.341  -2.634  1.00 83.82           C  
ATOM    536  CD  LYS A  68     -35.702 -19.064  -4.095  1.00 83.82           C  
ATOM    537  CE  LYS A  68     -36.422 -20.073  -4.988  1.00 83.82           C  
ATOM    538  NZ  LYS A  68     -36.350 -19.648  -6.403  1.00 83.82           N  
ATOM    539  N   LEU A  69     -33.792 -17.065   0.689  1.00 87.07           N  
ATOM    540  CA  LEU A  69     -33.100 -15.998   1.413  1.00 87.07           C  
ATOM    541  C   LEU A  69     -31.700 -16.454   1.836  1.00 87.07           C  
ATOM    542  CB  LEU A  69     -33.967 -15.548   2.603  1.00 87.07           C  
ATOM    543  O   LEU A  69     -30.728 -15.909   1.337  1.00 87.07           O  
ATOM    544  CG  LEU A  69     -35.229 -14.769   2.181  1.00 87.07           C  
ATOM    545  CD1 LEU A  69     -36.224 -14.698   3.339  1.00 87.07           C  
ATOM    546  CD2 LEU A  69     -34.901 -13.344   1.734  1.00 87.07           C  
ATOM    547  N   LYS A  70     -31.572 -17.589   2.542  1.00 88.40           N  
ATOM    548  CA  LYS A  70     -30.257 -18.141   2.939  1.00 88.40           C  
ATOM    549  C   LYS A  70     -29.308 -18.401   1.763  1.00 88.40           C  
ATOM    550  CB  LYS A  70     -30.447 -19.435   3.753  1.00 88.40           C  
ATOM    551  O   LYS A  70     -28.092 -18.318   1.907  1.00 88.40           O  
ATOM    552  CG  LYS A  70     -30.994 -19.141   5.156  1.00 88.40           C  
ATOM    553  CD  LYS A  70     -31.157 -20.402   6.021  1.00 88.40           C  
ATOM    554  CE  LYS A  70     -31.759 -19.949   7.360  1.00 88.40           C  
ATOM    555  NZ  LYS A  70     -32.144 -21.052   8.273  1.00 88.40           N  
ATOM    556  N   LYS A  71     -29.836 -18.768   0.590  1.00 90.66           N  
ATOM    557  CA  LYS A  71     -29.018 -18.971  -0.616  1.00 90.66           C  
ATOM    558  C   LYS A  71     -28.590 -17.649  -1.256  1.00 90.66           C  
ATOM    559  CB  LYS A  71     -29.771 -19.871  -1.604  1.00 90.66           C  
ATOM    560  O   LYS A  71     -27.508 -17.607  -1.839  1.00 90.66           O  
ATOM    561  CG  LYS A  71     -28.901 -20.186  -2.828  1.00 90.66           C  
ATOM    562  CD  LYS A  71     -29.595 -21.144  -3.793  1.00 90.66           C  
ATOM    563  CE  LYS A  71     -28.659 -21.327  -4.989  1.00 90.66           C  
ATOM    564  NZ  LYS A  71     -29.216 -22.274  -5.980  1.00 90.66           N  
ATOM    565  N   ASP A  72     -29.443 -16.632  -1.214  1.00 89.80           N  
ATOM    566  CA  ASP A  72     -29.132 -15.299  -1.726  1.00 89.80           C  
ATOM    567  C   ASP A  72     -28.134 -14.589  -0.806  1.00 89.80           C  
ATOM    568  CB  ASP A  72     -30.424 -14.498  -1.926  1.00 89.80           C  
ATOM    569  O   ASP A  72     -27.111 -14.123  -1.296  1.00 89.80           O  
ATOM    570  CG  ASP A  72     -30.212 -13.382  -2.950  1.00 89.80           C  
ATOM    571  OD1 ASP A  72     -30.255 -12.198  -2.567  1.00 89.80           O  
ATOM    572  OD2 ASP A  72     -30.047 -13.746  -4.146  1.00 89.80           O  
ATOM    573  N   ASP A  73     -28.330 -14.676   0.512  1.00 90.12           N  
ATOM    574  CA  ASP A  73     -27.408 -14.162   1.529  1.00 90.12           C  
ATOM    575  C   ASP A  73     -26.026 -14.802   1.391  1.00 90.12           C  
ATOM    576  CB  ASP A  73     -27.974 -14.404   2.937  1.00 90.12           C  
ATOM    577  O   ASP A  73     -25.040 -14.099   1.201  1.00 90.12           O  
ATOM    578  CG  ASP A  73     -29.258 -13.615   3.215  1.00 90.12           C  
ATOM    579  OD1 ASP A  73     -29.406 -12.512   2.641  1.00 90.12           O  
ATOM    580  OD2 ASP A  73     -30.107 -14.164   3.954  1.00 90.12           O  
ATOM    581  N   LYS A  74     -25.943 -16.139   1.319  1.00 92.82           N  
ATOM    582  CA  LYS A  74     -24.662 -16.834   1.105  1.00 92.82           C  
ATOM    583  C   LYS A  74     -23.999 -16.479  -0.230  1.00 92.82           C  
ATOM    584  CB  LYS A  74     -24.888 -18.345   1.247  1.00 92.82           C  
ATOM    585  O   LYS A  74     -22.780 -16.548  -0.370  1.00 92.82           O  
ATOM    586  CG  LYS A  74     -23.556 -19.105   1.235  1.00 92.82           C  
ATOM    587  CD  LYS A  74     -23.719 -20.551   1.707  1.00 92.82           C  
ATOM    588  CE  LYS A  74     -22.315 -21.145   1.848  1.00 92.82           C  
ATOM    589  NZ  LYS A  74     -22.313 -22.393   2.646  1.00 92.82           N  
ATOM    590  N   LYS A  75     -24.787 -16.141  -1.255  1.00 92.91           N  
ATOM    591  CA  LYS A  75     -24.249 -15.690  -2.545  1.00 92.91           C  
ATOM    592  C   LYS A  75     -23.737 -14.253  -2.450  1.00 92.91           C  
ATOM    593  CB  LYS A  75     -25.316 -15.852  -3.631  1.00 92.91           C  
ATOM    594  O   LYS A  75     -22.716 -13.964  -3.067  1.00 92.91           O  
ATOM    595  CG  LYS A  75     -24.774 -15.482  -5.016  1.00 92.91           C  
ATOM    596  CD  LYS A  75     -25.910 -15.492  -6.034  1.00 92.91           C  
ATOM    597  CE  LYS A  75     -25.391 -14.912  -7.347  1.00 92.91           C  
ATOM    598  NZ  LYS A  75     -26.522 -14.443  -8.175  1.00 92.91           N  
ATOM    599  N   LYS A  76     -24.430 -13.390  -1.709  1.00 92.45           N  
ATOM    600  CA  LYS A  76     -24.037 -12.006  -1.457  1.00 92.45           C  
ATOM    601  C   LYS A  76     -22.769 -11.947  -0.604  1.00 92.45           C  
ATOM    602  CB  LYS A  76     -25.217 -11.277  -0.804  1.00 92.45           C  
ATOM    603  O   LYS A  76     -21.825 -11.290  -1.010  1.00 92.45           O  
ATOM    604  CG  LYS A  76     -24.961  -9.770  -0.735  1.00 92.45           C  
ATOM    605  CD  LYS A  76     -26.094  -9.079   0.024  1.00 92.45           C  
ATOM    606  CE  LYS A  76     -25.745  -7.599   0.187  1.00 92.45           C  
ATOM    607  NZ  LYS A  76     -26.592  -6.968   1.224  1.00 92.45           N  
ATOM    608  N   GLU A  77     -22.696 -12.734   0.463  1.00 91.59           N  
ATOM    609  CA  GLU A  77     -21.504 -12.894   1.304  1.00 91.59           C  
ATOM    610  C   GLU A  77     -20.304 -13.400   0.488  1.00 91.59           C  
ATOM    611  CB  GLU A  77     -21.871 -13.884   2.415  1.00 91.59           C  
ATOM    612  O   GLU A  77     -19.218 -12.836   0.543  1.00 91.59           O  
ATOM    613  CG  GLU A  77     -20.785 -14.054   3.484  1.00 91.59           C  
ATOM    614  CD  GLU A  77     -21.158 -15.136   4.511  1.00 91.59           C  
ATOM    615  OE1 GLU A  77     -20.471 -15.205   5.549  1.00 91.59           O  
ATOM    616  OE2 GLU A  77     -22.062 -15.961   4.213  1.00 91.59           O  
ATOM    617  N   LEU A  78     -20.502 -14.404  -0.377  1.00 89.62           N  
ATOM    618  CA  LEU A  78     -19.442 -14.874  -1.275  1.00 89.62           C  
ATOM    619  C   LEU A  78     -19.008 -13.805  -2.298  1.00 89.62           C  
ATOM    620  CB  LEU A  78     -19.925 -16.157  -1.974  1.00 89.62           C  
ATOM    621  O   LEU A  78     -17.858 -13.803  -2.735  1.00 89.62           O  
ATOM    622  CG  LEU A  78     -18.857 -16.853  -2.838  1.00 89.62           C  
ATOM    623  CD1 LEU A  78     -17.695 -17.389  -2.001  1.00 89.62           C  
ATOM    624  CD2 LEU A  78     -19.492 -18.029  -3.586  1.00 89.62           C  
ATOM    625  N   GLN A  79     -19.920 -12.927  -2.724  1.00 88.38           N  
ATOM    626  CA  GLN A  79     -19.595 -11.805  -3.606  1.00 88.38           C  
ATOM    627  C   GLN A  79     -18.812 -10.723  -2.868  1.00 88.38           C  
ATOM    628  CB  GLN A  79     -20.865 -11.221  -4.244  1.00 88.38           C  
ATOM    629  O   GLN A  79     -17.806 -10.275  -3.404  1.00 88.38           O  
ATOM    630  CG  GLN A  79     -21.355 -12.094  -5.403  1.00 88.38           C  
ATOM    631  CD  GLN A  79     -22.662 -11.597  -6.012  1.00 88.38           C  
ATOM    632  NE2 GLN A  79     -22.833 -11.717  -7.311  1.00 88.38           N  
ATOM    633  OE1 GLN A  79     -23.582 -11.106  -5.391  1.00 88.38           O  
ATOM    634  N   GLU A  80     -19.224 -10.372  -1.654  1.00 89.76           N  
ATOM    635  CA  GLU A  80     -18.567  -9.391  -0.790  1.00 89.76           C  
ATOM    636  C   GLU A  80     -17.157  -9.846  -0.403  1.00 89.76           C  
ATOM    637  CB  GLU A  80     -19.474  -9.178   0.425  1.00 89.76           C  
ATOM    638  O   GLU A  80     -16.194  -9.106  -0.583  1.00 89.76           O  
ATOM    639  CG  GLU A  80     -18.981  -8.085   1.381  1.00 89.76           C  
ATOM    640  CD  GLU A  80     -20.075  -7.653   2.374  1.00 89.76           C  
ATOM    641  OE1 GLU A  80     -19.893  -6.581   2.988  1.00 89.76           O  
ATOM    642  OE2 GLU A  80     -21.128  -8.335   2.448  1.00 89.76           O  
ATOM    643  N   LEU A  81     -16.996 -11.116  -0.028  1.00 89.62           N  
ATOM    644  CA  LEU A  81     -15.691 -11.711   0.249  1.00 89.62           C  
ATOM    645  C   LEU A  81     -14.800 -11.671  -1.009  1.00 89.62           C  
ATOM    646  CB  LEU A  81     -15.952 -13.114   0.835  1.00 89.62           C  
ATOM    647  O   LEU A  81     -13.648 -11.255  -0.959  1.00 89.62           O  
ATOM    648  CG  LEU A  81     -14.800 -13.705   1.666  1.00 89.62           C  
ATOM    649  CD1 LEU A  81     -15.355 -14.659   2.725  1.00 89.62           C  
ATOM    650  CD2 LEU A  81     -13.842 -14.521   0.798  1.00 89.62           C  
ATOM    651  N   ASN A  82     -15.343 -11.994  -2.185  1.00 85.37           N  
ATOM    652  CA  ASN A  82     -14.603 -11.884  -3.448  1.00 85.37           C  
ATOM    653  C   ASN A  82     -14.346 -10.427  -3.894  1.00 85.37           C  
ATOM    654  CB  ASN A  82     -15.379 -12.680  -4.505  1.00 85.37           C  
ATOM    655  O   ASN A  82     -13.506 -10.194  -4.758  1.00 85.37           O  
ATOM    656  CG  ASN A  82     -14.614 -12.966  -5.784  1.00 85.37           C  
ATOM    657  ND2 ASN A  82     -15.318 -13.368  -6.817  1.00 85.37           N  
ATOM    658  OD1 ASN A  82     -13.406 -12.926  -5.910  1.00 85.37           O  
ATOM    659  N   GLU A  83     -15.071  -9.441  -3.372  1.00 84.42           N  
ATOM    660  CA  GLU A  83     -14.814  -8.018  -3.615  1.00 84.42           C  
ATOM    661  C   GLU A  83     -13.721  -7.487  -2.689  1.00 84.42           C  
ATOM    662  CB  GLU A  83     -16.119  -7.211  -3.520  1.00 84.42           C  
ATOM    663  O   GLU A  83     -12.838  -6.778  -3.168  1.00 84.42           O  
ATOM    664  CG  GLU A  83     -16.935  -7.394  -4.810  1.00 84.42           C  
ATOM    665  CD  GLU A  83     -18.358  -6.817  -4.767  1.00 84.42           C  
ATOM    666  OE1 GLU A  83     -19.096  -7.133  -5.737  1.00 84.42           O  
ATOM    667  OE2 GLU A  83     -18.679  -6.022  -3.861  1.00 84.42           O  
ATOM    668  N   LEU A  84     -13.702  -7.922  -1.427  1.00 83.15           N  
ATOM    669  CA  LEU A  84     -12.644  -7.602  -0.468  1.00 83.15           C  
ATOM    670  C   LEU A  84     -11.280  -8.146  -0.917  1.00 83.15           C  
ATOM    671  CB  LEU A  84     -13.038  -8.152   0.921  1.00 83.15           C  
ATOM    672  O   LEU A  84     -10.275  -7.443  -0.856  1.00 83.15           O  
ATOM    673  CG  LEU A  84     -12.989  -7.077   2.019  1.00 83.15           C  
ATOM    674  CD1 LEU A  84     -14.141  -6.078   1.873  1.00 83.15           C  
ATOM    675  CD2 LEU A  84     -13.093  -7.736   3.392  1.00 83.15           C  
ATOM    676  N   PHE A  85     -11.245  -9.374  -1.445  1.00 81.76           N  
ATOM    677  CA  PHE A  85     -10.011  -9.994  -1.944  1.00 81.76           C  
ATOM    678  C   PHE A  85      -9.666  -9.641  -3.399  1.00 81.76           C  
ATOM    679  CB  PHE A  85     -10.048 -11.513  -1.720  1.00 81.76           C  
ATOM    680  O   PHE A  85      -8.692 -10.177  -3.933  1.00 81.76           O  
ATOM    681  CG  PHE A  85      -9.910 -11.917  -0.267  1.00 81.76           C  
ATOM    682  CD1 PHE A  85      -8.668 -11.823   0.387  1.00 81.76           C  
ATOM    683  CD2 PHE A  85     -11.024 -12.384   0.446  1.00 81.76           C  
ATOM    684  CE1 PHE A  85      -8.558 -12.182   1.742  1.00 81.76           C  
ATOM    685  CE2 PHE A  85     -10.925 -12.718   1.805  1.00 81.76           C  
ATOM    686  CZ  PHE A  85      -9.687 -12.620   2.454  1.00 81.76           C  
ATOM    687  N   LYS A  86     -10.416  -8.760  -4.079  1.00 77.15           N  
ATOM    688  CA  LYS A  86      -9.984  -8.242  -5.386  1.00 77.15           C  
ATOM    689  C   LYS A  86      -8.940  -7.151  -5.160  1.00 77.15           C  
ATOM    690  CB  LYS A  86     -11.164  -7.718  -6.208  1.00 77.15           C  
ATOM    691  O   LYS A  86      -9.322  -6.029  -4.826  1.00 77.15           O  
ATOM    692  CG  LYS A  86     -11.734  -8.838  -7.077  1.00 77.15           C  
ATOM    693  CD  LYS A  86     -13.073  -8.391  -7.651  1.00 77.15           C  
ATOM    694  CE  LYS A  86     -13.789  -9.602  -8.229  1.00 77.15           C  
ATOM    695  NZ  LYS A  86     -15.130  -9.202  -8.693  1.00 77.15           N  
ATOM    696  N   PRO A  87      -7.640  -7.412  -5.395  1.00 67.50           N  
ATOM    697  CA  PRO A  87      -6.657  -6.344  -5.384  1.00 67.50           C  
ATOM    698  C   PRO A  87      -7.096  -5.280  -6.390  1.00 67.50           C  
ATOM    699  CB  PRO A  87      -5.320  -6.997  -5.744  1.00 67.50           C  
ATOM    700  O   PRO A  87      -7.428  -5.586  -7.541  1.00 67.50           O  
ATOM    701  CG  PRO A  87      -5.737  -8.218  -6.559  1.00 67.50           C  
ATOM    702  CD  PRO A  87      -7.035  -8.636  -5.895  1.00 67.50           C  
ATOM    703  N   VAL A  88      -7.124  -4.022  -5.948  1.00 71.93           N  
ATOM    704  CA  VAL A  88      -7.475  -2.866  -6.777  1.00 71.93           C  
ATOM    705  C   VAL A  88      -6.380  -2.672  -7.825  1.00 71.93           C  
ATOM    706  CB  VAL A  88      -7.711  -1.604  -5.916  1.00 71.93           C  
ATOM    707  O   VAL A  88      -5.471  -1.858  -7.690  1.00 71.93           O  
ATOM    708  CG1 VAL A  88      -8.122  -0.395  -6.774  1.00 71.93           C  
ATOM    709  CG2 VAL A  88      -8.836  -1.834  -4.898  1.00 71.93           C  
ATOM    710  N   VAL A  89      -6.434  -3.448  -8.905  1.00 63.65           N  
ATOM    711  CA  VAL A  89      -5.566  -3.237 -10.060  1.00 63.65           C  
ATOM    712  C   VAL A  89      -6.151  -2.095 -10.859  1.00 63.65           C  
ATOM    713  CB  VAL A  89      -5.388  -4.476 -10.943  1.00 63.65           C  
ATOM    714  O   VAL A  89      -7.073  -2.278 -11.658  1.00 63.65           O  
ATOM    715  CG1 VAL A  89      -4.243  -4.261 -11.942  1.00 63.65           C  
ATOM    716  CG2 VAL A  89      -5.040  -5.675 -10.096  1.00 63.65           C  
ATOM    717  N   ALA A  90      -5.602  -0.900 -10.656  1.00 66.28           N  
ATOM    718  CA  ALA A  90      -5.855   0.229 -11.533  1.00 66.28           C  
ATOM    719  C   ALA A  90      -5.643  -0.221 -12.988  1.00 66.28           C  
ATOM    720  CB  ALA A  90      -4.927   1.382 -11.139  1.00 66.28           C  
ATOM    721  O   ALA A  90      -4.558  -0.677 -13.357  1.00 66.28           O  
ATOM    722  N   ALA A  91      -6.698  -0.142 -13.807  1.00 66.13           N  
ATOM    723  CA  ALA A  91      -6.664  -0.581 -15.196  1.00 66.13           C  
ATOM    724  C   ALA A  91      -5.429   0.002 -15.899  1.00 66.13           C  
ATOM    725  CB  ALA A  91      -7.968  -0.160 -15.885  1.00 66.13           C  
ATOM    726  O   ALA A  91      -5.293   1.220 -16.027  1.00 66.13           O  
ATOM    727  N   GLN A  92      -4.521  -0.875 -16.329  1.00 67.42           N  
ATOM    728  CA  GLN A  92      -3.222  -0.508 -16.888  1.00 67.42           C  
ATOM    729  C   GLN A  92      -3.439   0.350 -18.150  1.00 67.42           C  
ATOM    730  CB  GLN A  92      -2.437  -1.814 -17.132  1.00 67.42           C  
ATOM    731  O   GLN A  92      -3.843  -0.142 -19.208  1.00 67.42           O  
ATOM    732  CG  GLN A  92      -0.925  -1.761 -16.846  1.00 67.42           C  
ATOM    733  CD  GLN A  92      -0.294  -3.155 -16.967  1.00 67.42           C  
ATOM    734  NE2 GLN A  92       1.001  -3.305 -16.806  1.00 67.42           N  
ATOM    735  OE1 GLN A  92      -0.966  -4.145 -17.218  1.00 67.42           O  
ATOM    736  N   LYS A  93      -3.241   1.670 -18.040  1.00 71.20           N  
ATOM    737  CA  LYS A  93      -3.408   2.608 -19.159  1.00 71.20           C  
ATOM    738  C   LYS A  93      -2.149   2.585 -20.018  1.00 71.20           C  
ATOM    739  CB  LYS A  93      -3.743   4.030 -18.668  1.00 71.20           C  
ATOM    740  O   LYS A  93      -1.137   3.186 -19.677  1.00 71.20           O  
ATOM    741  CG  LYS A  93      -5.145   4.139 -18.043  1.00 71.20           C  
ATOM    742  CD  LYS A  93      -5.485   5.589 -17.661  1.00 71.20           C  
ATOM    743  CE  LYS A  93      -6.844   5.642 -16.947  1.00 71.20           C  
ATOM    744  NZ  LYS A  93      -7.189   7.013 -16.484  1.00 71.20           N  
ATOM    745  N   ILE A  94      -2.220   1.907 -21.159  1.00 67.80           N  
ATOM    746  CA  ILE A  94      -1.179   1.979 -22.189  1.00 67.80           C  
ATOM    747  C   ILE A  94      -1.263   3.363 -22.850  1.00 67.80           C  
ATOM    748  CB  ILE A  94      -1.342   0.841 -23.218  1.00 67.80           C  
ATOM    749  O   ILE A  94      -2.327   3.753 -23.339  1.00 67.80           O  
ATOM    750  CG1 ILE A  94      -1.334  -0.560 -22.569  1.00 67.80           C  
ATOM    751  CG2 ILE A  94      -0.210   0.894 -24.256  1.00 67.80           C  
ATOM    752  CD1 ILE A  94      -2.085  -1.574 -23.441  1.00 67.80           C  
ATOM    753  N   SER A  95      -0.162   4.117 -22.864  1.00 67.47           N  
ATOM    754  CA  SER A  95      -0.091   5.393 -23.589  1.00 67.47           C  
ATOM    755  C   SER A  95      -0.139   5.159 -25.104  1.00 67.47           C  
ATOM    756  CB  SER A  95       1.134   6.226 -23.176  1.00 67.47           C  
ATOM    757  O   SER A  95       0.394   4.170 -25.609  1.00 67.47           O  
ATOM    758  OG  SER A  95       2.356   5.520 -23.328  1.00 67.47           O  
ATOM    759  N   LYS A  96      -0.796   6.069 -25.838  1.00 66.94           N  
ATOM    760  CA  LYS A  96      -0.965   5.997 -27.300  1.00 66.94           C  
ATOM    761  C   LYS A  96       0.421   5.882 -27.963  1.00 66.94           C  
ATOM    762  CB  LYS A  96      -1.727   7.248 -27.799  1.00 66.94           C  
ATOM    763  O   LYS A  96       1.174   6.847 -27.951  1.00 66.94           O  
ATOM    764  CG  LYS A  96      -3.141   7.422 -27.204  1.00 66.94           C  
ATOM    765  CD  LYS A  96      -3.790   8.737 -27.674  1.00 66.94           C  
ATOM    766  CE  LYS A  96      -5.159   8.961 -27.012  1.00 66.94           C  
ATOM    767  NZ  LYS A  96      -5.769  10.253 -27.427  1.00 66.94           N  
ATOM    768  N   GLY A  97       0.776   4.697 -28.467  1.00 68.44           N  
ATOM    769  CA  GLY A  97       2.045   4.436 -29.164  1.00 68.44           C  
ATOM    770  C   GLY A  97       2.852   3.225 -28.677  1.00 68.44           C  
ATOM    771  O   GLY A  97       3.783   2.833 -29.367  1.00 68.44           O  
ATOM    772  N   ALA A  98       2.523   2.616 -27.532  1.00 70.75           N  
ATOM    773  CA  ALA A  98       3.079   1.307 -27.161  1.00 70.75           C  
ATOM    774  C   ALA A  98       2.161   0.177 -27.658  1.00 70.75           C  
ATOM    775  CB  ALA A  98       3.321   1.266 -25.648  1.00 70.75           C  
ATOM    776  O   ALA A  98       0.937   0.287 -27.529  1.00 70.75           O  
ATOM    777  N   ASP A  99       2.740  -0.890 -28.221  1.00 77.66           N  
ATOM    778  CA  ASP A  99       1.991  -2.099 -28.581  1.00 77.66           C  
ATOM    779  C   ASP A  99       1.414  -2.716 -27.299  1.00 77.66           C  
ATOM    780  CB  ASP A  99       2.873  -3.115 -29.336  1.00 77.66           C  
ATOM    781  O   ASP A  99       2.168  -3.028 -26.377  1.00 77.66           O  
ATOM    782  CG  ASP A  99       2.120  -4.383 -29.792  1.00 77.66           C  
ATOM    783  OD1 ASP A  99       0.924  -4.549 -29.449  1.00 77.66           O  
ATOM    784  OD2 ASP A  99       2.746  -5.215 -30.475  1.00 77.66           O  
ATOM    785  N   PRO A 100       0.091  -2.907 -27.195  1.00 80.80           N  
ATOM    786  CA  PRO A 100      -0.498  -3.567 -26.044  1.00 80.80           C  
ATOM    787  C   PRO A 100       0.136  -4.924 -25.707  1.00 80.80           C  
ATOM    788  CB  PRO A 100      -1.972  -3.692 -26.409  1.00 80.80           C  
ATOM    789  O   PRO A 100       0.251  -5.250 -24.530  1.00 80.80           O  
ATOM    790  CG  PRO A 100      -2.236  -2.527 -27.355  1.00 80.80           C  
ATOM    791  CD  PRO A 100      -0.930  -2.449 -28.125  1.00 80.80           C  
ATOM    792  N   LYS A 101       0.619  -5.672 -26.708  1.00 83.38           N  
ATOM    793  CA  LYS A 101       1.276  -6.971 -26.509  1.00 83.38           C  
ATOM    794  C   LYS A 101       2.724  -6.884 -26.026  1.00 83.38           C  
ATOM    795  CB  LYS A 101       1.218  -7.781 -27.806  1.00 83.38           C  
ATOM    796  O   LYS A 101       3.269  -7.909 -25.636  1.00 83.38           O  
ATOM    797  CG  LYS A 101      -0.204  -8.245 -28.134  1.00 83.38           C  
ATOM    798  CD  LYS A 101      -0.152  -9.108 -29.395  1.00 83.38           C  
ATOM    799  CE  LYS A 101      -1.542  -9.642 -29.732  1.00 83.38           C  
ATOM    800  NZ  LYS A 101      -1.502 -10.407 -31.000  1.00 83.38           N  
ATOM    801  N   SER A 102       3.363  -5.714 -26.022  1.00 80.82           N  
ATOM    802  CA  SER A 102       4.698  -5.575 -25.421  1.00 80.82           C  
ATOM    803  C   SER A 102       4.645  -5.361 -23.907  1.00 80.82           C  
ATOM    804  CB  SER A 102       5.501  -4.470 -26.107  1.00 80.82           C  
ATOM    805  O   SER A 102       5.666  -5.482 -23.236  1.00 80.82           O  
ATOM    806  OG  SER A 102       4.994  -3.184 -25.816  1.00 80.82           O  
ATOM    807  N   VAL A 103       3.462  -5.072 -23.355  1.00 84.35           N  
ATOM    808  CA  VAL A 103       3.257  -4.802 -21.929  1.00 84.35           C  
ATOM    809  C   VAL A 103       2.630  -6.019 -21.258  1.00 84.35           C  
ATOM    810  CB  VAL A 103       2.393  -3.541 -21.735  1.00 84.35           C  
ATOM    811  O   VAL A 103       1.562  -6.473 -21.675  1.00 84.35           O  
ATOM    812  CG1 VAL A 103       2.203  -3.209 -20.248  1.00 84.35           C  
ATOM    813  CG2 VAL A 103       3.027  -2.316 -22.411  1.00 84.35           C  
ATOM    814  N   VAL A 104       3.267  -6.514 -20.191  1.00 86.16           N  
ATOM    815  CA  VAL A 104       2.751  -7.646 -19.410  1.00 86.16           C  
ATOM    816  C   VAL A 104       1.438  -7.269 -18.731  1.00 86.16           C  
ATOM    817  CB  VAL A 104       3.787  -8.189 -18.404  1.00 86.16           C  
ATOM    818  O   VAL A 104       1.299  -6.193 -18.144  1.00 86.16           O  
ATOM    819  CG1 VAL A 104       3.226  -9.331 -17.543  1.00 86.16           C  
ATOM    820  CG2 VAL A 104       4.994  -8.737 -19.178  1.00 86.16           C  
ATOM    821  N   CYS A 105       0.461  -8.168 -18.818  1.00 89.19           N  
ATOM    822  CA  CYS A 105      -0.853  -7.983 -18.228  1.00 89.19           C  
ATOM    823  C   CYS A 105      -0.758  -7.935 -16.699  1.00 89.19           C  
ATOM    824  CB  CYS A 105      -1.753  -9.142 -18.683  1.00 89.19           C  
ATOM    825  O   CYS A 105      -0.429  -8.941 -16.074  1.00 89.19           O  
ATOM    826  SG  CYS A 105      -3.460  -8.839 -18.148  1.00 89.19           S  
ATOM    827  N   ALA A 106      -1.144  -6.816 -16.081  1.00 86.65           N  
ATOM    828  CA  ALA A 106      -1.197  -6.706 -14.621  1.00 86.65           C  
ATOM    829  C   ALA A 106      -2.099  -7.778 -13.978  1.00 86.65           C  
ATOM    830  CB  ALA A 106      -1.658  -5.294 -14.251  1.00 86.65           C  
ATOM    831  O   ALA A 106      -1.737  -8.359 -12.959  1.00 86.65           O  
ATOM    832  N   PHE A 107      -3.226  -8.121 -14.614  1.00 88.42           N  
ATOM    833  CA  PHE A 107      -4.093  -9.205 -14.136  1.00 88.42           C  
ATOM    834  C   PHE A 107      -3.429 -10.579 -14.257  1.00 88.42           C  
ATOM    835  CB  PHE A 107      -5.421  -9.208 -14.902  1.00 88.42           C  
ATOM    836  O   PHE A 107      -3.698 -11.455 -13.444  1.00 88.42           O  
ATOM    837  CG  PHE A 107      -6.225  -7.937 -14.754  1.00 88.42           C  
ATOM    838  CD1 PHE A 107      -6.910  -7.688 -13.552  1.00 88.42           C  
ATOM    839  CD2 PHE A 107      -6.273  -6.995 -15.800  1.00 88.42           C  
ATOM    840  CE1 PHE A 107      -7.637  -6.498 -13.392  1.00 88.42           C  
ATOM    841  CE2 PHE A 107      -7.001  -5.802 -15.638  1.00 88.42           C  
ATOM    842  CZ  PHE A 107      -7.680  -5.553 -14.431  1.00 88.42           C  
ATOM    843  N   PHE A 108      -2.579 -10.800 -15.265  1.00 90.03           N  
ATOM    844  CA  PHE A 108      -1.863 -12.070 -15.404  1.00 90.03           C  
ATOM    845  C   PHE A 108      -0.766 -12.187 -14.356  1.00 90.03           C  
ATOM    846  CB  PHE A 108      -1.257 -12.192 -16.797  1.00 90.03           C  
ATOM    847  O   PHE A 108      -0.629 -13.236 -13.740  1.00 90.03           O  
ATOM    848  CG  PHE A 108      -0.472 -13.465 -17.005  1.00 90.03           C  
ATOM    849  CD1 PHE A 108       0.931 -13.410 -17.086  1.00 90.03           C  
ATOM    850  CD2 PHE A 108      -1.133 -14.706 -17.059  1.00 90.03           C  
ATOM    851  CE1 PHE A 108       1.665 -14.595 -17.239  1.00 90.03           C  
ATOM    852  CE2 PHE A 108      -0.393 -15.889 -17.226  1.00 90.03           C  
ATOM    853  CZ  PHE A 108       1.007 -15.831 -17.320  1.00 90.03           C  
ATOM    854  N   LYS A 109      -0.054 -11.085 -14.096  1.00 86.27           N  
ATOM    855  CA  LYS A 109       0.949 -10.996 -13.034  1.00 86.27           C  
ATOM    856  C   LYS A 109       0.379 -11.349 -11.657  1.00 86.27           C  
ATOM    857  CB  LYS A 109       1.546  -9.585 -13.064  1.00 86.27           C  
ATOM    858  O   LYS A 109       1.075 -11.951 -10.854  1.00 86.27           O  
ATOM    859  CG  LYS A 109       2.720  -9.441 -12.091  1.00 86.27           C  
ATOM    860  CD  LYS A 109       3.418  -8.101 -12.323  1.00 86.27           C  
ATOM    861  CE  LYS A 109       4.663  -7.995 -11.442  1.00 86.27           C  
ATOM    862  NZ  LYS A 109       5.695  -7.177 -12.116  1.00 86.27           N  
ATOM    863  N   GLN A 110      -0.887 -11.022 -11.409  1.00 84.77           N  
ATOM    864  CA  GLN A 110      -1.597 -11.377 -10.176  1.00 84.77           C  
ATOM    865  C   GLN A 110      -2.353 -12.714 -10.245  1.00 84.77           C  
ATOM    866  CB  GLN A 110      -2.548 -10.239  -9.821  1.00 84.77           C  
ATOM    867  O   GLN A 110      -3.067 -13.066  -9.313  1.00 84.77           O  
ATOM    868  CG  GLN A 110      -1.785  -8.949  -9.497  1.00 84.77           C  
ATOM    869  CD  GLN A 110      -2.737  -7.853  -9.077  1.00 84.77           C  
ATOM    870  NE2 GLN A 110      -2.239  -6.684  -8.742  1.00 84.77           N  
ATOM    871  OE1 GLN A 110      -3.936  -8.037  -9.039  1.00 84.77           O  
ATOM    872  N   GLY A 111      -2.261 -13.451 -11.355  1.00 86.30           N  
ATOM    873  CA  GLY A 111      -2.961 -14.727 -11.534  1.00 86.30           C  
ATOM    874  C   GLY A 111      -4.480 -14.621 -11.741  1.00 86.30           C  
ATOM    875  O   GLY A 111      -5.164 -15.637 -11.748  1.00 86.30           O  
ATOM    876  N   GLN A 112      -5.026 -13.419 -11.951  1.00 85.70           N  
ATOM    877  CA  GLN A 112      -6.469 -13.158 -12.086  1.00 85.70           C  
ATOM    878  C   GLN A 112      -6.926 -12.903 -13.535  1.00 85.70           C  
ATOM    879  CB  GLN A 112      -6.869 -11.996 -11.165  1.00 85.70           C  
ATOM    880  O   GLN A 112      -8.089 -12.580 -13.789  1.00 85.70           O  
ATOM    881  CG  GLN A 112      -6.601 -12.307  -9.685  1.00 85.70           C  
ATOM    882  CD  GLN A 112      -7.169 -11.255  -8.740  1.00 85.70           C  
ATOM    883  NE2 GLN A 112      -7.076 -11.487  -7.449  1.00 85.70           N  
ATOM    884  OE1 GLN A 112      -7.726 -10.245  -9.148  1.00 85.70           O  
ATOM    885  N   CYS A 113      -6.035 -13.018 -14.525  1.00 89.78           N  
ATOM    886  CA  CYS A 113      -6.410 -12.775 -15.916  1.00 89.78           C  
ATOM    887  C   CYS A 113      -7.212 -13.937 -16.514  1.00 89.78           C  
ATOM    888  CB  CYS A 113      -5.186 -12.464 -16.774  1.00 89.78           C  
ATOM    889  O   CYS A 113      -6.666 -14.980 -16.860  1.00 89.78           O  
ATOM    890  SG  CYS A 113      -5.763 -11.894 -18.396  1.00 89.78           S  
ATOM    891  N   THR A 114      -8.499 -13.705 -16.771  1.00 88.99           N  
ATOM    892  CA  THR A 114      -9.396 -14.655 -17.456  1.00 88.99           C  
ATOM    893  C   THR A 114      -9.243 -14.677 -18.981  1.00 88.99           C  
ATOM    894  CB  THR A 114     -10.856 -14.342 -17.104  1.00 88.99           C  
ATOM    895  O   THR A 114      -9.879 -15.488 -19.652  1.00 88.99           O  
ATOM    896  CG2 THR A 114     -11.148 -14.567 -15.622  1.00 88.99           C  
ATOM    897  OG1 THR A 114     -11.146 -12.986 -17.380  1.00 88.99           O  
ATOM    898  N   LYS A 115      -8.428 -13.783 -19.562  1.00 88.17           N  
ATOM    899  CA  LYS A 115      -8.322 -13.616 -21.024  1.00 88.17           C  
ATOM    900  C   LYS A 115      -7.302 -14.546 -21.688  1.00 88.17           C  
ATOM    901  CB  LYS A 115      -8.061 -12.145 -21.384  1.00 88.17           C  
ATOM    902  O   LYS A 115      -7.392 -14.730 -22.902  1.00 88.17           O  
ATOM    903  CG  LYS A 115      -9.195 -11.219 -20.924  1.00 88.17           C  
ATOM    904  CD  LYS A 115      -8.921  -9.762 -21.311  1.00 88.17           C  
ATOM    905  CE  LYS A 115     -10.072  -8.902 -20.780  1.00 88.17           C  
ATOM    906  NZ  LYS A 115      -9.862  -7.460 -21.046  1.00 88.17           N  
ATOM    907  N   GLY A 116      -6.370 -15.128 -20.926  1.00 85.25           N  
ATOM    908  CA  GLY A 116      -5.324 -16.009 -21.468  1.00 85.25           C  
ATOM    909  C   GLY A 116      -4.589 -15.372 -22.657  1.00 85.25           C  
ATOM    910  O   GLY A 116      -4.305 -14.176 -22.651  1.00 85.25           O  
ATOM    911  N   ASP A 117      -4.396 -16.136 -23.731  1.00 86.44           N  
ATOM    912  CA  ASP A 117      -3.711 -15.685 -24.957  1.00 86.44           C  
ATOM    913  C   ASP A 117      -4.464 -14.605 -25.747  1.00 86.44           C  
ATOM    914  CB  ASP A 117      -3.503 -16.889 -25.882  1.00 86.44           C  
ATOM    915  O   ASP A 117      -3.886 -13.892 -26.566  1.00 86.44           O  
ATOM    916  CG  ASP A 117      -2.808 -18.042 -25.168  1.00 86.44           C  
ATOM    917  OD1 ASP A 117      -1.822 -17.763 -24.456  1.00 86.44           O  
ATOM    918  OD2 ASP A 117      -3.349 -19.162 -25.277  1.00 86.44           O  
ATOM    919  N   LYS A 118      -5.775 -14.463 -25.514  1.00 86.18           N  
ATOM    920  CA  LYS A 118      -6.598 -13.409 -26.131  1.00 86.18           C  
ATOM    921  C   LYS A 118      -6.516 -12.094 -25.359  1.00 86.18           C  
ATOM    922  CB  LYS A 118      -8.051 -13.878 -26.285  1.00 86.18           C  
ATOM    923  O   LYS A 118      -7.236 -11.145 -25.682  1.00 86.18           O  
ATOM    924  CG  LYS A 118      -8.175 -15.104 -27.197  1.00 86.18           C  
ATOM    925  CD  LYS A 118      -9.641 -15.531 -27.304  1.00 86.18           C  
ATOM    926  CE  LYS A 118      -9.733 -16.801 -28.153  1.00 86.18           C  
ATOM    927  NZ  LYS A 118     -11.127 -17.296 -28.251  1.00 86.18           N  
ATOM    928  N   CYS A 119      -5.698 -12.025 -24.309  1.00 91.00           N  
ATOM    929  CA  CYS A 119      -5.501 -10.788 -23.584  1.00 91.00           C  
ATOM    930  C   CYS A 119      -4.913  -9.713 -24.508  1.00 91.00           C  
ATOM    931  CB  CYS A 119      -4.651 -11.034 -22.337  1.00 91.00           C  
ATOM    932  O   CYS A 119      -4.086  -9.972 -25.378  1.00 91.00           O  
ATOM    933  SG  CYS A 119      -4.812  -9.605 -21.232  1.00 91.00           S  
ATOM    934  N   LYS A 120      -5.355  -8.468 -24.306  1.00 87.40           N  
ATOM    935  CA  LYS A 120      -4.786  -7.295 -24.983  1.00 87.40           C  
ATOM    936  C   LYS A 120      -3.313  -7.079 -24.589  1.00 87.40           C  
ATOM    937  CB  LYS A 120      -5.693  -6.084 -24.691  1.00 87.40           C  
ATOM    938  O   LYS A 120      -2.595  -6.414 -25.318  1.00 87.40           O  
ATOM    939  CG  LYS A 120      -5.125  -4.770 -25.236  1.00 87.40           C  
ATOM    940  CD  LYS A 120      -6.092  -3.587 -25.142  1.00 87.40           C  
ATOM    941  CE  LYS A 120      -5.381  -2.343 -25.688  1.00 87.40           C  
ATOM    942  NZ  LYS A 120      -6.194  -1.114 -25.525  1.00 87.40           N  
ATOM    943  N   PHE A 121      -2.903  -7.636 -23.457  1.00 90.34           N  
ATOM    944  CA  PHE A 121      -1.576  -7.534 -22.864  1.00 90.34           C  
ATOM    945  C   PHE A 121      -0.849  -8.879 -22.944  1.00 90.34           C  
ATOM    946  CB  PHE A 121      -1.766  -7.096 -21.419  1.00 90.34           C  
ATOM    947  O   PHE A 121      -1.510  -9.917 -23.012  1.00 90.34           O  
ATOM    948  CG  PHE A 121      -2.404  -5.744 -21.217  1.00 90.34           C  
ATOM    949  CD1 PHE A 121      -1.592  -4.606 -21.140  1.00 90.34           C  
ATOM    950  CD2 PHE A 121      -3.793  -5.638 -21.014  1.00 90.34           C  
ATOM    951  CE1 PHE A 121      -2.167  -3.366 -20.832  1.00 90.34           C  
ATOM    952  CE2 PHE A 121      -4.375  -4.384 -20.759  1.00 90.34           C  
ATOM    953  CZ  PHE A 121      -3.558  -3.245 -20.675  1.00 90.34           C  
ATOM    954  N   SER A 122       0.484  -8.892 -22.906  1.00 87.79           N  
ATOM    955  CA  SER A 122       1.241 -10.149 -22.939  1.00 87.79           C  
ATOM    956  C   SER A 122       1.131 -10.934 -21.634  1.00 87.79           C  
ATOM    957  CB  SER A 122       2.711  -9.945 -23.311  1.00 87.79           C  
ATOM    958  O   SER A 122       1.069 -10.376 -20.539  1.00 87.79           O  
ATOM    959  OG  SER A 122       3.301  -8.900 -22.570  1.00 87.79           O  
ATOM    960  N   HIS A 123       1.110 -12.260 -21.763  1.00 89.31           N  
ATOM    961  CA  HIS A 123       1.214 -13.223 -20.659  1.00 89.31           C  
ATOM    962  C   HIS A 123       2.624 -13.830 -20.564  1.00 89.31           C  
ATOM    963  CB  HIS A 123       0.130 -14.295 -20.824  1.00 89.31           C  
ATOM    964  O   HIS A 123       2.841 -14.857 -19.931  1.00 89.31           O  
ATOM    965  CG  HIS A 123      -1.259 -13.860 -20.440  1.00 89.31           C  
ATOM    966  CD2 HIS A 123      -1.763 -12.590 -20.333  1.00 89.31           C  
ATOM    967  ND1 HIS A 123      -2.251 -14.720 -20.049  1.00 89.31           N  
ATOM    968  CE1 HIS A 123      -3.317 -13.991 -19.692  1.00 89.31           C  
ATOM    969  NE2 HIS A 123      -3.077 -12.680 -19.859  1.00 89.31           N  
ATOM    970  N   ASP A 124       3.601 -13.209 -21.218  1.00 85.24           N  
ATOM    971  CA  ASP A 124       4.975 -13.681 -21.208  1.00 85.24           C  
ATOM    972  C   ASP A 124       5.768 -12.947 -20.119  1.00 85.24           C  
ATOM    973  CB  ASP A 124       5.562 -13.538 -22.615  1.00 85.24           C  
ATOM    974  O   ASP A 124       6.144 -11.784 -20.272  1.00 85.24           O  
ATOM    975  CG  ASP A 124       6.949 -14.166 -22.726  1.00 85.24           C  
ATOM    976  OD1 ASP A 124       7.482 -14.646 -21.696  1.00 85.24           O  
ATOM    977  OD2 ASP A 124       7.510 -14.133 -23.837  1.00 85.24           O  
ATOM    978  N   LEU A 125       6.027 -13.638 -19.005  1.00 82.18           N  
ATOM    979  CA  LEU A 125       6.851 -13.138 -17.896  1.00 82.18           C  
ATOM    980  C   LEU A 125       8.319 -12.924 -18.301  1.00 82.18           C  
ATOM    981  CB  LEU A 125       6.760 -14.138 -16.729  1.00 82.18           C  
ATOM    982  O   LEU A 125       9.048 -12.203 -17.618  1.00 82.18           O  
ATOM    983  CG  LEU A 125       5.410 -14.077 -15.989  1.00 82.18           C  
ATOM    984  CD1 LEU A 125       5.002 -15.470 -15.511  1.00 82.18           C  
ATOM    985  CD2 LEU A 125       5.475 -13.144 -14.779  1.00 82.18           C  
ATOM    986  N   THR A 126       8.778 -13.516 -19.409  1.00 77.85           N  
ATOM    987  CA  THR A 126      10.151 -13.308 -19.888  1.00 77.85           C  
ATOM    988  C   THR A 126      10.361 -11.902 -20.449  1.00 77.85           C  
ATOM    989  CB  THR A 126      10.604 -14.363 -20.908  1.00 77.85           C  
ATOM    990  O   THR A 126      11.493 -11.413 -20.429  1.00 77.85           O  
ATOM    991  CG2 THR A 126      10.362 -15.802 -20.455  1.00 77.85           C  
ATOM    992  OG1 THR A 126      10.033 -14.174 -22.174  1.00 77.85           O  
ATOM    993  N   LEU A 127       9.287 -11.215 -20.863  1.00 67.04           N  
ATOM    994  CA  LEU A 127       9.344  -9.818 -21.298  1.00 67.04           C  
ATOM    995  C   LEU A 127       9.663  -8.861 -20.140  1.00 67.04           C  
ATOM    996  CB  LEU A 127       8.029  -9.423 -21.999  1.00 67.04           C  
ATOM    997  O   LEU A 127      10.349  -7.871 -20.368  1.00 67.04           O  
ATOM    998  CG  LEU A 127       7.747 -10.164 -23.320  1.00 67.04           C  
ATOM    999  CD1 LEU A 127       6.357  -9.773 -23.822  1.00 67.04           C  
ATOM   1000  CD2 LEU A 127       8.764  -9.823 -24.414  1.00 67.04           C  
ATOM   1001  N   GLU A 128       9.252  -9.166 -18.900  1.00 65.16           N  
ATOM   1002  CA  GLU A 128       9.622  -8.354 -17.724  1.00 65.16           C  
ATOM   1003  C   GLU A 128      11.100  -8.523 -17.345  1.00 65.16           C  
ATOM   1004  CB  GLU A 128       8.723  -8.673 -16.506  1.00 65.16           C  
ATOM   1005  O   GLU A 128      11.754  -7.553 -16.967  1.00 65.16           O  
ATOM   1006  CG  GLU A 128       7.475  -7.774 -16.449  1.00 65.16           C  
ATOM   1007  CD  GLU A 128       6.615  -7.925 -15.174  1.00 65.16           C  
ATOM   1008  OE1 GLU A 128       5.576  -7.238 -15.059  1.00 65.16           O  
ATOM   1009  OE2 GLU A 128       6.991  -8.628 -14.210  1.00 65.16           O  
ATOM   1010  N   ARG A 129      11.652  -9.737 -17.475  1.00 62.21           N  
ATOM   1011  CA  ARG A 129      13.047 -10.015 -17.087  1.00 62.21           C  
ATOM   1012  C   ARG A 129      14.076  -9.420 -18.049  1.00 62.21           C  
ATOM   1013  CB  ARG A 129      13.272 -11.522 -16.909  1.00 62.21           C  
ATOM   1014  O   ARG A 129      15.182  -9.118 -17.627  1.00 62.21           O  
ATOM   1015  CG  ARG A 129      12.511 -12.073 -15.695  1.00 62.21           C  
ATOM   1016  CD  ARG A 129      12.851 -13.552 -15.488  1.00 62.21           C  
ATOM   1017  NE  ARG A 129      12.120 -14.115 -14.338  1.00 62.21           N  
ATOM   1018  NH1 ARG A 129      12.648 -16.323 -14.694  1.00 62.21           N  
ATOM   1019  NH2 ARG A 129      11.369 -15.762 -12.954  1.00 62.21           N  
ATOM   1020  CZ  ARG A 129      12.048 -15.392 -14.003  1.00 62.21           C  
ATOM   1021  N   LYS A 130      13.725  -9.217 -19.323  1.00 49.88           N  
ATOM   1022  CA  LYS A 130      14.629  -8.649 -20.344  1.00 49.88           C  
ATOM   1023  C   LYS A 130      14.670  -7.112 -20.355  1.00 49.88           C  
ATOM   1024  CB  LYS A 130      14.318  -9.255 -21.720  1.00 49.88           C  
ATOM   1025  O   LYS A 130      15.201  -6.520 -21.289  1.00 49.88           O  
ATOM   1026  CG  LYS A 130      14.652 -10.754 -21.771  1.00 49.88           C  
ATOM   1027  CD  LYS A 130      14.257 -11.338 -23.130  1.00 49.88           C  
ATOM   1028  CE  LYS A 130      14.510 -12.847 -23.138  1.00 49.88           C  
ATOM   1029  NZ  LYS A 130      13.997 -13.473 -24.380  1.00 49.88           N  
ATOM   1030  N   CYS A 131      14.155  -6.461 -19.312  1.00 51.64           N  
ATOM   1031  CA  CYS A 131      14.284  -5.021 -19.074  1.00 51.64           C  
ATOM   1032  C   CYS A 131      15.647  -4.623 -18.478  1.00 51.64           C  
ATOM   1033  CB  CYS A 131      13.119  -4.555 -18.186  1.00 51.64           C  
ATOM   1034  O   CYS A 131      15.719  -3.633 -17.747  1.00 51.64           O  
ATOM   1035  SG  CYS A 131      11.566  -4.569 -19.118  1.00 51.64           S  
ATOM   1036  N   GLU A 132      16.727  -5.360 -18.757  1.00 53.42           N  
ATOM   1037  CA  GLU A 132      18.068  -4.898 -18.401  1.00 53.42           C  
ATOM   1038  C   GLU A 132      18.334  -3.616 -19.197  1.00 53.42           C  
ATOM   1039  CB  GLU A 132      19.102  -6.011 -18.598  1.00 53.42           C  
ATOM   1040  O   GLU A 132      18.391  -3.600 -20.430  1.00 53.42           O  
ATOM   1041  CG  GLU A 132      20.426  -5.690 -17.881  1.00 53.42           C  
ATOM   1042  CD  GLU A 132      21.201  -6.957 -17.479  1.00 53.42           C  
ATOM   1043  OE1 GLU A 132      22.017  -6.844 -16.540  1.00 53.42           O  
ATOM   1044  OE2 GLU A 132      20.950  -8.022 -18.090  1.00 53.42           O  
ATOM   1045  N   LYS A 133      18.293  -2.490 -18.480  1.00 59.79           N  
ATOM   1046  CA  LYS A 133      18.223  -1.158 -19.072  1.00 59.79           C  
ATOM   1047  C   LYS A 133      19.510  -0.930 -19.853  1.00 59.79           C  
ATOM   1048  CB  LYS A 133      18.028  -0.094 -17.977  1.00 59.79           C  
ATOM   1049  O   LYS A 133      20.584  -0.855 -19.262  1.00 59.79           O  
ATOM   1050  CG  LYS A 133      16.668  -0.194 -17.264  1.00 59.79           C  
ATOM   1051  CD  LYS A 133      16.592   0.810 -16.105  1.00 59.79           C  
ATOM   1052  CE  LYS A 133      15.287   0.643 -15.318  1.00 59.79           C  
ATOM   1053  NZ  LYS A 133      15.329   1.395 -14.036  1.00 59.79           N  
ATOM   1054  N   ARG A 134      19.401  -0.777 -21.178  1.00 71.72           N  
ATOM   1055  CA  ARG A 134      20.485  -0.215 -21.994  1.00 71.72           C  
ATOM   1056  C   ARG A 134      20.980   1.052 -21.297  1.00 71.72           C  
ATOM   1057  CB  ARG A 134      19.975   0.076 -23.415  1.00 71.72           C  
ATOM   1058  O   ARG A 134      20.154   1.884 -20.914  1.00 71.72           O  
ATOM   1059  CG  ARG A 134      21.109   0.500 -24.361  1.00 71.72           C  
ATOM   1060  CD  ARG A 134      20.570   0.685 -25.783  1.00 71.72           C  
ATOM   1061  NE  ARG A 134      21.663   0.800 -26.769  1.00 71.72           N  
ATOM   1062  NH1 ARG A 134      20.977   2.704 -27.872  1.00 71.72           N  
ATOM   1063  NH2 ARG A 134      22.607   1.464 -28.726  1.00 71.72           N  
ATOM   1064  CZ  ARG A 134      21.741   1.654 -27.774  1.00 71.72           C  
ATOM   1065  N   SER A 135      22.294   1.181 -21.111  1.00 71.11           N  
ATOM   1066  CA  SER A 135      22.864   2.341 -20.424  1.00 71.11           C  
ATOM   1067  C   SER A 135      22.373   3.632 -21.083  1.00 71.11           C  
ATOM   1068  CB  SER A 135      24.390   2.281 -20.408  1.00 71.11           C  
ATOM   1069  O   SER A 135      22.450   3.807 -22.298  1.00 71.11           O  
ATOM   1070  OG  SER A 135      24.907   3.470 -19.837  1.00 71.11           O  
ATOM   1071  N   VAL A 136      21.820   4.524 -20.263  1.00 83.03           N  
ATOM   1072  CA  VAL A 136      21.312   5.837 -20.686  1.00 83.03           C  
ATOM   1073  C   VAL A 136      22.464   6.789 -21.042  1.00 83.03           C  
ATOM   1074  CB  VAL A 136      20.413   6.402 -19.565  1.00 83.03           C  
ATOM   1075  O   VAL A 136      22.263   7.781 -21.740  1.00 83.03           O  
ATOM   1076  CG1 VAL A 136      19.910   7.808 -19.871  1.00 83.03           C  
ATOM   1077  CG2 VAL A 136      19.171   5.522 -19.356  1.00 83.03           C  
ATOM   1078  N   TYR A 137      23.679   6.481 -20.588  1.00 81.57           N  
ATOM   1079  CA  TYR A 137      24.853   7.344 -20.718  1.00 81.57           C  
ATOM   1080  C   TYR A 137      25.841   6.879 -21.794  1.00 81.57           C  
ATOM   1081  CB  TYR A 137      25.524   7.437 -19.344  1.00 81.57           C  
ATOM   1082  O   TYR A 137      26.668   7.676 -22.236  1.00 81.57           O  
ATOM   1083  CG  TYR A 137      24.596   7.957 -18.261  1.00 81.57           C  
ATOM   1084  CD1 TYR A 137      24.233   9.318 -18.255  1.00 81.57           C  
ATOM   1085  CD2 TYR A 137      24.079   7.085 -17.281  1.00 81.57           C  
ATOM   1086  CE1 TYR A 137      23.363   9.811 -17.264  1.00 81.57           C  
ATOM   1087  CE2 TYR A 137      23.214   7.577 -16.283  1.00 81.57           C  
ATOM   1088  OH  TYR A 137      22.036   9.441 -15.315  1.00 81.57           O  
ATOM   1089  CZ  TYR A 137      22.860   8.945 -16.273  1.00 81.57           C  
ATOM   1090  N   ILE A 138      25.733   5.621 -22.235  1.00 76.06           N  
ATOM   1091  CA  ILE A 138      26.633   5.009 -23.218  1.00 76.06           C  
ATOM   1092  C   ILE A 138      25.883   4.863 -24.542  1.00 76.06           C  
ATOM   1093  CB  ILE A 138      27.191   3.662 -22.702  1.00 76.06           C  
ATOM   1094  O   ILE A 138      24.896   4.130 -24.639  1.00 76.06           O  
ATOM   1095  CG1 ILE A 138      27.918   3.831 -21.343  1.00 76.06           C  
ATOM   1096  CG2 ILE A 138      28.144   3.045 -23.741  1.00 76.06           C  
ATOM   1097  CD1 ILE A 138      28.235   2.506 -20.635  1.00 76.06           C  
ATOM   1098  N   ASP A 139      26.347   5.568 -25.571  1.00 77.49           N  
ATOM   1099  CA  ASP A 139      25.893   5.349 -26.942  1.00 77.49           C  
ATOM   1100  C   ASP A 139      26.703   4.183 -27.534  1.00 77.49           C  
ATOM   1101  CB  ASP A 139      26.047   6.657 -27.742  1.00 77.49           C  
ATOM   1102  O   ASP A 139      27.922   4.150 -27.389  1.00 77.49           O  
ATOM   1103  CG  ASP A 139      25.214   6.695 -29.026  1.00 77.49           C  
ATOM   1104  OD1 ASP A 139      25.225   5.717 -29.807  1.00 77.49           O  
ATOM   1105  OD2 ASP A 139      24.546   7.727 -29.292  1.00 77.49           O  
ATOM   1106  N   ALA A 140      26.072   3.241 -28.247  1.00 71.05           N  
ATOM   1107  CA  ALA A 140      26.800   2.141 -28.905  1.00 71.05           C  
ATOM   1108  C   ALA A 140      27.838   2.638 -29.933  1.00 71.05           C  
ATOM   1109  CB  ALA A 140      25.792   1.190 -29.560  1.00 71.05           C  
ATOM   1110  O   ALA A 140      28.720   1.892 -30.344  1.00 71.05           O  
ATOM   1111  N   ARG A 141      27.731   3.905 -30.347  1.00 67.04           N  
ATOM   1112  CA  ARG A 141      28.682   4.577 -31.236  1.00 67.04           C  
ATOM   1113  C   ARG A 141      29.937   5.082 -30.519  1.00 67.04           C  
ATOM   1114  CB  ARG A 141      27.961   5.735 -31.934  1.00 67.04           C  
ATOM   1115  O   ARG A 141      30.931   5.303 -31.205  1.00 67.04           O  
ATOM   1116  CG  ARG A 141      26.804   5.224 -32.809  1.00 67.04           C  
ATOM   1117  CD  ARG A 141      25.998   6.369 -33.423  1.00 67.04           C  
ATOM   1118  NE  ARG A 141      25.242   7.123 -32.411  1.00 67.04           N  
ATOM   1119  NH1 ARG A 141      24.180   8.560 -33.856  1.00 67.04           N  
ATOM   1120  NH2 ARG A 141      23.743   8.653 -31.689  1.00 67.04           N  
ATOM   1121  CZ  ARG A 141      24.408   8.115 -32.653  1.00 67.04           C  
ATOM   1122  N   ASP A 142      29.900   5.270 -29.199  1.00 69.51           N  
ATOM   1123  CA  ASP A 142      31.068   5.720 -28.430  1.00 69.51           C  
ATOM   1124  C   ASP A 142      32.118   4.599 -28.370  1.00 69.51           C  
ATOM   1125  CB  ASP A 142      30.658   6.209 -27.024  1.00 69.51           C  
ATOM   1126  O   ASP A 142      33.293   4.848 -28.620  1.00 69.51           O  
ATOM   1127  CG  ASP A 142      29.839   7.515 -27.009  1.00 69.51           C  
ATOM   1128  OD1 ASP A 142      29.770   8.232 -28.035  1.00 69.51           O  
ATOM   1129  OD2 ASP A 142      29.204   7.817 -25.968  1.00 69.51           O  
ATOM   1130  N   GLU A 143      31.685   3.343 -28.202  1.00 66.60           N  
ATOM   1131  CA  GLU A 143      32.590   2.186 -28.258  1.00 66.60           C  
ATOM   1132  C   GLU A 143      33.280   2.018 -29.621  1.00 66.60           C  
ATOM   1133  CB  GLU A 143      31.822   0.885 -28.008  1.00 66.60           C  
ATOM   1134  O   GLU A 143      34.401   1.519 -29.689  1.00 66.60           O  
ATOM   1135  CG  GLU A 143      31.280   0.695 -26.586  1.00 66.60           C  
ATOM   1136  CD  GLU A 143      30.736  -0.731 -26.383  1.00 66.60           C  
ATOM   1137  OE1 GLU A 143      29.943  -0.920 -25.435  1.00 66.60           O  
ATOM   1138  OE2 GLU A 143      31.125  -1.635 -27.173  1.00 66.60           O  
ATOM   1139  N   GLU A 144      32.607   2.378 -30.718  1.00 65.98           N  
ATOM   1140  CA  GLU A 144      33.187   2.319 -32.065  1.00 65.98           C  
ATOM   1141  C   GLU A 144      34.193   3.458 -32.285  1.00 65.98           C  
ATOM   1142  CB  GLU A 144      32.051   2.327 -33.107  1.00 65.98           C  
ATOM   1143  O   GLU A 144      35.225   3.245 -32.912  1.00 65.98           O  
ATOM   1144  CG  GLU A 144      32.527   2.002 -34.534  1.00 65.98           C  
ATOM   1145  CD  GLU A 144      31.381   1.981 -35.567  1.00 65.98           C  
ATOM   1146  OE1 GLU A 144      31.503   1.234 -36.565  1.00 65.98           O  
ATOM   1147  OE2 GLU A 144      30.398   2.755 -35.411  1.00 65.98           O  
ATOM   1148  N   LEU A 145      33.929   4.645 -31.723  1.00 64.70           N  
ATOM   1149  CA  LEU A 145      34.839   5.793 -31.774  1.00 64.70           C  
ATOM   1150  C   LEU A 145      36.121   5.570 -30.967  1.00 64.70           C  
ATOM   1151  CB  LEU A 145      34.102   7.051 -31.273  1.00 64.70           C  
ATOM   1152  O   LEU A 145      37.191   5.937 -31.439  1.00 64.70           O  
ATOM   1153  CG  LEU A 145      33.523   7.901 -32.411  1.00 64.70           C  
ATOM   1154  CD1 LEU A 145      32.499   8.897 -31.861  1.00 64.70           C  
ATOM   1155  CD2 LEU A 145      34.616   8.702 -33.127  1.00 64.70           C  
ATOM   1156  N   GLU A 146      36.030   4.963 -29.782  1.00 64.17           N  
ATOM   1157  CA  GLU A 146      37.211   4.650 -28.966  1.00 64.17           C  
ATOM   1158  C   GLU A 146      38.091   3.565 -29.603  1.00 64.17           C  
ATOM   1159  CB  GLU A 146      36.780   4.213 -27.559  1.00 64.17           C  
ATOM   1160  O   GLU A 146      39.312   3.604 -29.466  1.00 64.17           O  
ATOM   1161  CG  GLU A 146      36.238   5.383 -26.722  1.00 64.17           C  
ATOM   1162  CD  GLU A 146      35.888   4.985 -25.278  1.00 64.17           C  
ATOM   1163  OE1 GLU A 146      35.625   5.916 -24.482  1.00 64.17           O  
ATOM   1164  OE2 GLU A 146      35.878   3.769 -24.971  1.00 64.17           O  
ATOM   1165  N   LYS A 147      37.490   2.615 -30.334  1.00 67.51           N  
ATOM   1166  CA  LYS A 147      38.215   1.545 -31.045  1.00 67.51           C  
ATOM   1167  C   LYS A 147      38.820   2.002 -32.379  1.00 67.51           C  
ATOM   1168  CB  LYS A 147      37.286   0.333 -31.242  1.00 67.51           C  
ATOM   1169  O   LYS A 147      39.677   1.302 -32.912  1.00 67.51           O  
ATOM   1170  CG  LYS A 147      36.957  -0.384 -29.920  1.00 67.51           C  
ATOM   1171  CD  LYS A 147      35.796  -1.383 -30.083  1.00 67.51           C  
ATOM   1172  CE  LYS A 147      35.259  -1.785 -28.698  1.00 67.51           C  
ATOM   1173  NZ  LYS A 147      33.869  -2.319 -28.748  1.00 67.51           N  
ATOM   1174  N   ASP A 148      38.391   3.140 -32.930  1.00 63.70           N  
ATOM   1175  CA  ASP A 148      38.873   3.680 -34.210  1.00 63.70           C  
ATOM   1176  C   ASP A 148      39.958   4.756 -34.014  1.00 63.70           C  
ATOM   1177  CB  ASP A 148      37.688   4.125 -35.092  1.00 63.70           C  
ATOM   1178  O   ASP A 148      39.903   5.847 -34.581  1.00 63.70           O  
ATOM   1179  CG  ASP A 148      38.017   4.161 -36.593  1.00 63.70           C  
ATOM   1180  OD1 ASP A 148      38.912   3.401 -37.044  1.00 63.70           O  
ATOM   1181  OD2 ASP A 148      37.320   4.864 -37.359  1.00 63.70           O  
ATOM   1182  N   THR A 149      40.957   4.456 -33.182  1.00 70.23           N  
ATOM   1183  CA  THR A 149      42.164   5.277 -33.027  1.00 70.23           C  
ATOM   1184  C   THR A 149      42.980   5.307 -34.323  1.00 70.23           C  
ATOM   1185  CB  THR A 149      43.031   4.799 -31.846  1.00 70.23           C  
ATOM   1186  O   THR A 149      43.240   4.275 -34.944  1.00 70.23           O  
ATOM   1187  CG2 THR A 149      42.615   5.496 -30.551  1.00 70.23           C  
ATOM   1188  OG1 THR A 149      42.894   3.408 -31.642  1.00 70.23           O  
ATOM   1189  N   MET A 150      43.390   6.518 -34.721  1.00 65.44           N  
ATOM   1190  CA  MET A 150      44.052   6.857 -35.993  1.00 65.44           C  
ATOM   1191  C   MET A 150      45.279   5.989 -36.323  1.00 65.44           C  
ATOM   1192  CB  MET A 150      44.461   8.338 -35.894  1.00 65.44           C  
ATOM   1193  O   MET A 150      45.590   5.789 -37.495  1.00 65.44           O  
ATOM   1194  CG  MET A 150      44.957   8.949 -37.209  1.00 65.44           C  
ATOM   1195  SD  MET A 150      45.443  10.696 -37.068  1.00 65.44           S  
ATOM   1196  CE  MET A 150      47.051  10.506 -36.246  1.00 65.44           C  
ATOM   1197  N   ASP A 151      45.950   5.445 -35.308  1.00 76.73           N  
ATOM   1198  CA  ASP A 151      47.171   4.643 -35.442  1.00 76.73           C  
ATOM   1199  C   ASP A 151      46.964   3.315 -36.197  1.00 76.73           C  
ATOM   1200  CB  ASP A 151      47.740   4.389 -34.037  1.00 76.73           C  
ATOM   1201  O   ASP A 151      47.923   2.722 -36.686  1.00 76.73           O  
ATOM   1202  CG  ASP A 151      48.029   5.695 -33.289  1.00 76.73           C  
ATOM   1203  OD1 ASP A 151      48.720   6.563 -33.867  1.00 76.73           O  
ATOM   1204  OD2 ASP A 151      47.504   5.841 -32.163  1.00 76.73           O  
ATOM   1205  N   ASN A 152      45.717   2.847 -36.334  1.00 77.75           N  
ATOM   1206  CA  ASN A 152      45.368   1.620 -37.061  1.00 77.75           C  
ATOM   1207  C   ASN A 152      44.896   1.870 -38.506  1.00 77.75           C  
ATOM   1208  CB  ASN A 152      44.325   0.844 -36.237  1.00 77.75           C  
ATOM   1209  O   ASN A 152      44.284   0.987 -39.113  1.00 77.75           O  
ATOM   1210  CG  ASN A 152      44.884   0.358 -34.917  1.00 77.75           C  
ATOM   1211  ND2 ASN A 152      45.546  -0.775 -34.902  1.00 77.75           N  
ATOM   1212  OD1 ASN A 152      44.739   0.983 -33.883  1.00 77.75           O  
ATOM   1213  N   TRP A 153      45.070   3.080 -39.044  1.00 82.71           N  
ATOM   1214  CA  TRP A 153      44.554   3.434 -40.367  1.00 82.71           C  
ATOM   1215  C   TRP A 153      45.618   3.280 -41.453  1.00 82.71           C  
ATOM   1216  CB  TRP A 153      43.958   4.847 -40.352  1.00 82.71           C  
ATOM   1217  O   TRP A 153      46.568   4.052 -41.523  1.00 82.71           O  
ATOM   1218  CG  TRP A 153      42.709   5.062 -39.541  1.00 82.71           C  
ATOM   1219  CD1 TRP A 153      42.143   4.200 -38.662  1.00 82.71           C  
ATOM   1220  CD2 TRP A 153      41.899   6.275 -39.474  1.00 82.71           C  
ATOM   1221  CE2 TRP A 153      40.829   6.056 -38.561  1.00 82.71           C  
ATOM   1222  CE3 TRP A 153      41.983   7.553 -40.069  1.00 82.71           C  
ATOM   1223  NE1 TRP A 153      41.020   4.776 -38.108  1.00 82.71           N  
ATOM   1224  CH2 TRP A 153      39.988   8.300 -38.868  1.00 82.71           C  
ATOM   1225  CZ2 TRP A 153      39.877   7.038 -38.262  1.00 82.71           C  
ATOM   1226  CZ3 TRP A 153      41.041   8.556 -39.766  1.00 82.71           C  
ATOM   1227  N   ASP A 154      45.412   2.325 -42.357  1.00 80.51           N  
ATOM   1228  CA  ASP A 154      46.207   2.211 -43.582  1.00 80.51           C  
ATOM   1229  C   ASP A 154      45.941   3.392 -44.542  1.00 80.51           C  
ATOM   1230  CB  ASP A 154      45.888   0.881 -44.282  1.00 80.51           C  
ATOM   1231  O   ASP A 154      44.850   3.971 -44.537  1.00 80.51           O  
ATOM   1232  CG  ASP A 154      46.251  -0.355 -43.452  1.00 80.51           C  
ATOM   1233  OD1 ASP A 154      47.342  -0.355 -42.847  1.00 80.51           O  
ATOM   1234  OD2 ASP A 154      45.438  -1.306 -43.484  1.00 80.51           O  
ATOM   1235  N   GLU A 155      46.887   3.701 -45.442  1.00 83.73           N  
ATOM   1236  CA  GLU A 155      46.770   4.772 -46.459  1.00 83.73           C  
ATOM   1237  C   GLU A 155      45.449   4.719 -47.247  1.00 83.73           C  
ATOM   1238  CB  GLU A 155      47.942   4.690 -47.455  1.00 83.73           C  
ATOM   1239  O   GLU A 155      44.824   5.749 -47.484  1.00 83.73           O  
ATOM   1240  CG  GLU A 155      49.223   5.346 -46.915  1.00 83.73           C  
ATOM   1241  CD  GLU A 155      50.436   5.193 -47.852  1.00 83.73           C  
ATOM   1242  OE1 GLU A 155      51.413   5.950 -47.650  1.00 83.73           O  
ATOM   1243  OE2 GLU A 155      50.404   4.299 -48.731  1.00 83.73           O  
ATOM   1244  N   LYS A 156      44.948   3.518 -47.569  1.00 86.19           N  
ATOM   1245  CA  LYS A 156      43.640   3.343 -48.228  1.00 86.19           C  
ATOM   1246  C   LYS A 156      42.462   3.779 -47.357  1.00 86.19           C  
ATOM   1247  CB  LYS A 156      43.436   1.880 -48.633  1.00 86.19           C  
ATOM   1248  O   LYS A 156      41.492   4.327 -47.874  1.00 86.19           O  
ATOM   1249  CG  LYS A 156      44.315   1.490 -49.822  1.00 86.19           C  
ATOM   1250  CD  LYS A 156      44.013   0.045 -50.224  1.00 86.19           C  
ATOM   1251  CE  LYS A 156      44.876  -0.327 -51.428  1.00 86.19           C  
ATOM   1252  NZ  LYS A 156      44.681  -1.746 -51.802  1.00 86.19           N  
ATOM   1253  N   LYS A 157      42.526   3.531 -46.044  1.00 82.67           N  
ATOM   1254  CA  LYS A 157      41.499   3.964 -45.086  1.00 82.67           C  
ATOM   1255  C   LYS A 157      41.550   5.483 -44.920  1.00 82.67           C  
ATOM   1256  CB  LYS A 157      41.666   3.199 -43.758  1.00 82.67           C  
ATOM   1257  O   LYS A 157      40.499   6.113 -44.873  1.00 82.67           O  
ATOM   1258  CG  LYS A 157      40.477   3.409 -42.805  1.00 82.67           C  
ATOM   1259  CD  LYS A 157      40.583   2.509 -41.562  1.00 82.67           C  
ATOM   1260  CE  LYS A 157      39.454   2.825 -40.570  1.00 82.67           C  
ATOM   1261  NZ  LYS A 157      39.618   2.112 -39.280  1.00 82.67           N  
ATOM   1262  N   LEU A 158      42.746   6.077 -44.934  1.00 82.83           N  
ATOM   1263  CA  LEU A 158      42.937   7.529 -45.002  1.00 82.83           C  
ATOM   1264  C   LEU A 158      42.323   8.128 -46.277  1.00 82.83           C  
ATOM   1265  CB  LEU A 158      44.439   7.850 -44.883  1.00 82.83           C  
ATOM   1266  O   LEU A 158      41.512   9.044 -46.169  1.00 82.83           O  
ATOM   1267  CG  LEU A 158      44.878   8.104 -43.432  1.00 82.83           C  
ATOM   1268  CD1 LEU A 158      46.368   7.824 -43.264  1.00 82.83           C  
ATOM   1269  CD2 LEU A 158      44.602   9.558 -43.036  1.00 82.83           C  
ATOM   1270  N   GLU A 159      42.622   7.587 -47.460  1.00 80.94           N  
ATOM   1271  CA  GLU A 159      42.033   8.038 -48.731  1.00 80.94           C  
ATOM   1272  C   GLU A 159      40.506   7.891 -48.750  1.00 80.94           C  
ATOM   1273  CB  GLU A 159      42.614   7.243 -49.908  1.00 80.94           C  
ATOM   1274  O   GLU A 159      39.795   8.809 -49.159  1.00 80.94           O  
ATOM   1275  CG  GLU A 159      44.051   7.641 -50.275  1.00 80.94           C  
ATOM   1276  CD  GLU A 159      44.602   6.825 -51.459  1.00 80.94           C  
ATOM   1277  OE1 GLU A 159      45.716   7.160 -51.915  1.00 80.94           O  
ATOM   1278  OE2 GLU A 159      43.903   5.895 -51.932  1.00 80.94           O  
ATOM   1279  N   GLU A 160      39.968   6.767 -48.269  1.00 82.06           N  
ATOM   1280  CA  GLU A 160      38.524   6.540 -48.190  1.00 82.06           C  
ATOM   1281  C   GLU A 160      37.847   7.517 -47.219  1.00 82.06           C  
ATOM   1282  CB  GLU A 160      38.249   5.081 -47.788  1.00 82.06           C  
ATOM   1283  O   GLU A 160      36.769   8.034 -47.517  1.00 82.06           O  
ATOM   1284  CG  GLU A 160      36.757   4.735 -47.917  1.00 82.06           C  
ATOM   1285  CD  GLU A 160      36.389   3.320 -47.448  1.00 82.06           C  
ATOM   1286  OE1 GLU A 160      35.162   3.044 -47.440  1.00 82.06           O  
ATOM   1287  OE2 GLU A 160      37.259   2.572 -46.969  1.00 82.06           O  
ATOM   1288  N   VAL A 161      38.466   7.806 -46.070  1.00 77.58           N  
ATOM   1289  CA  VAL A 161      37.953   8.782 -45.101  1.00 77.58           C  
ATOM   1290  C   VAL A 161      38.028  10.196 -45.670  1.00 77.58           C  
ATOM   1291  CB  VAL A 161      38.678   8.665 -43.745  1.00 77.58           C  
ATOM   1292  O   VAL A 161      37.041  10.921 -45.572  1.00 77.58           O  
ATOM   1293  CG1 VAL A 161      38.306   9.805 -42.784  1.00 77.58           C  
ATOM   1294  CG2 VAL A 161      38.281   7.361 -43.037  1.00 77.58           C  
ATOM   1295  N   VAL A 162      39.129  10.583 -46.317  1.00 80.11           N  
ATOM   1296  CA  VAL A 162      39.272  11.883 -46.997  1.00 80.11           C  
ATOM   1297  C   VAL A 162      38.209  12.029 -48.091  1.00 80.11           C  
ATOM   1298  CB  VAL A 162      40.707  12.043 -47.545  1.00 80.11           C  
ATOM   1299  O   VAL A 162      37.475  13.018 -48.110  1.00 80.11           O  
ATOM   1300  CG1 VAL A 162      40.870  13.248 -48.480  1.00 80.11           C  
ATOM   1301  CG2 VAL A 162      41.700  12.251 -46.392  1.00 80.11           C  
ATOM   1302  N   ASN A 163      38.017  11.005 -48.925  1.00 78.72           N  
ATOM   1303  CA  ASN A 163      36.974  10.988 -49.952  1.00 78.72           C  
ATOM   1304  C   ASN A 163      35.560  11.009 -49.350  1.00 78.72           C  
ATOM   1305  CB  ASN A 163      37.178   9.763 -50.860  1.00 78.72           C  
ATOM   1306  O   ASN A 163      34.674  11.657 -49.898  1.00 78.72           O  
ATOM   1307  CG  ASN A 163      38.375   9.904 -51.786  1.00 78.72           C  
ATOM   1308  ND2 ASN A 163      38.848   8.820 -52.353  1.00 78.72           N  
ATOM   1309  OD1 ASN A 163      38.873  10.984 -52.048  1.00 78.72           O  
ATOM   1310  N   LYS A 164      35.322  10.363 -48.202  1.00 69.49           N  
ATOM   1311  CA  LYS A 164      34.041  10.441 -47.473  1.00 69.49           C  
ATOM   1312  C   LYS A 164      33.818  11.788 -46.783  1.00 69.49           C  
ATOM   1313  CB  LYS A 164      33.949   9.311 -46.438  1.00 69.49           C  
ATOM   1314  O   LYS A 164      32.668  12.147 -46.547  1.00 69.49           O  
ATOM   1315  CG  LYS A 164      33.571   7.959 -47.059  1.00 69.49           C  
ATOM   1316  CD  LYS A 164      33.681   6.859 -45.996  1.00 69.49           C  
ATOM   1317  CE  LYS A 164      33.403   5.488 -46.613  1.00 69.49           C  
ATOM   1318  NZ  LYS A 164      33.778   4.384 -45.697  1.00 69.49           N  
ATOM   1319  N   LYS A 165      34.880  12.522 -46.436  1.00 69.35           N  
ATOM   1320  CA  LYS A 165      34.803  13.871 -45.854  1.00 69.35           C  
ATOM   1321  C   LYS A 165      34.557  14.948 -46.911  1.00 69.35           C  
ATOM   1322  CB  LYS A 165      36.084  14.178 -45.057  1.00 69.35           C  
ATOM   1323  O   LYS A 165      33.922  15.943 -46.583  1.00 69.35           O  
ATOM   1324  CG  LYS A 165      36.210  13.394 -43.741  1.00 69.35           C  
ATOM   1325  CD  LYS A 165      35.260  13.880 -42.643  1.00 69.35           C  
ATOM   1326  CE  LYS A 165      35.563  13.073 -41.377  1.00 69.35           C  
ATOM   1327  NZ  LYS A 165      34.731  13.509 -40.233  1.00 69.35           N  
ATOM   1328  N   HIS A 166      35.023  14.742 -48.145  1.00 61.94           N  
ATOM   1329  CA  HIS A 166      34.901  15.718 -49.236  1.00 61.94           C  
ATOM   1330  C   HIS A 166      33.900  15.336 -50.343  1.00 61.94           C  
ATOM   1331  CB  HIS A 166      36.301  15.982 -49.809  1.00 61.94           C  
ATOM   1332  O   HIS A 166      33.565  16.178 -51.170  1.00 61.94           O  
ATOM   1333  CG  HIS A 166      37.206  16.690 -48.832  1.00 61.94           C  
ATOM   1334  CD2 HIS A 166      38.298  16.172 -48.191  1.00 61.94           C  
ATOM   1335  ND1 HIS A 166      37.068  17.990 -48.406  1.00 61.94           N  
ATOM   1336  CE1 HIS A 166      38.054  18.249 -47.532  1.00 61.94           C  
ATOM   1337  NE2 HIS A 166      38.824  17.165 -47.358  1.00 61.94           N  
ATOM   1338  N   GLY A 167      33.429  14.088 -50.393  1.00 49.57           N  
ATOM   1339  CA  GLY A 167      32.574  13.575 -51.463  1.00 49.57           C  
ATOM   1340  C   GLY A 167      31.085  13.894 -51.298  1.00 49.57           C  
ATOM   1341  O   GLY A 167      30.545  13.893 -50.195  1.00 49.57           O  
ATOM   1342  N   GLU A 168      30.421  14.060 -52.443  1.00 54.61           N  
ATOM   1343  CA  GLU A 168      29.016  14.417 -52.744  1.00 54.61           C  
ATOM   1344  C   GLU A 168      27.903  13.608 -52.016  1.00 54.61           C  
ATOM   1345  CB  GLU A 168      28.895  14.278 -54.280  1.00 54.61           C  
ATOM   1346  O   GLU A 168      26.710  13.813 -52.234  1.00 54.61           O  
ATOM   1347  CG  GLU A 168      28.109  15.392 -54.986  1.00 54.61           C  
ATOM   1348  CD  GLU A 168      28.202  15.297 -56.524  1.00 54.61           C  
ATOM   1349  OE1 GLU A 168      27.494  16.090 -57.186  1.00 54.61           O  
ATOM   1350  OE2 GLU A 168      28.951  14.430 -57.032  1.00 54.61           O  
ATOM   1351  N   ALA A 169      28.257  12.706 -51.096  1.00 50.53           N  
ATOM   1352  CA  ALA A 169      27.353  11.928 -50.247  1.00 50.53           C  
ATOM   1353  C   ALA A 169      26.952  12.659 -48.939  1.00 50.53           C  
ATOM   1354  CB  ALA A 169      27.969  10.541 -50.021  1.00 50.53           C  
ATOM   1355  O   ALA A 169      26.633  12.019 -47.930  1.00 50.53           O  
ATOM   1356  N   GLU A 170      26.889  13.998 -48.972  1.00 51.05           N  
ATOM   1357  CA  GLU A 170      26.545  14.931 -47.875  1.00 51.05           C  
ATOM   1358  C   GLU A 170      25.160  14.729 -47.213  1.00 51.05           C  
ATOM   1359  CB  GLU A 170      26.640  16.383 -48.376  1.00 51.05           C  
ATOM   1360  O   GLU A 170      24.750  15.482 -46.326  1.00 51.05           O  
ATOM   1361  CG  GLU A 170      28.068  16.923 -48.537  1.00 51.05           C  
ATOM   1362  CD  GLU A 170      28.094  18.451 -48.334  1.00 51.05           C  
ATOM   1363  OE1 GLU A 170      29.077  18.940 -47.738  1.00 51.05           O  
ATOM   1364  OE2 GLU A 170      27.084  19.107 -48.687  1.00 51.05           O  
ATOM   1365  N   LYS A 171      24.407  13.681 -47.561  1.00 54.29           N  
ATOM   1366  CA  LYS A 171      23.169  13.329 -46.844  1.00 54.29           C  
ATOM   1367  C   LYS A 171      23.414  12.551 -45.549  1.00 54.29           C  
ATOM   1368  CB  LYS A 171      22.163  12.665 -47.788  1.00 54.29           C  
ATOM   1369  O   LYS A 171      22.507  12.481 -44.723  1.00 54.29           O  
ATOM   1370  CG  LYS A 171      21.635  13.703 -48.791  1.00 54.29           C  
ATOM   1371  CD  LYS A 171      20.587  13.101 -49.731  1.00 54.29           C  
ATOM   1372  CE  LYS A 171      20.141  14.173 -50.731  1.00 54.29           C  
ATOM   1373  NZ  LYS A 171      19.173  13.639 -51.721  1.00 54.29           N  
ATOM   1374  N   LYS A 172      24.632  12.053 -45.302  1.00 53.23           N  
ATOM   1375  CA  LYS A 172      25.069  11.609 -43.966  1.00 53.23           C  
ATOM   1376  C   LYS A 172      25.785  12.758 -43.258  1.00 53.23           C  
ATOM   1377  CB  LYS A 172      25.920  10.333 -44.049  1.00 53.23           C  
ATOM   1378  O   LYS A 172      26.988  12.708 -43.026  1.00 53.23           O  
ATOM   1379  CG  LYS A 172      25.102   9.119 -44.510  1.00 53.23           C  
ATOM   1380  CD  LYS A 172      25.969   7.855 -44.475  1.00 53.23           C  
ATOM   1381  CE  LYS A 172      25.175   6.647 -44.986  1.00 53.23           C  
ATOM   1382  NZ  LYS A 172      25.973   5.397 -44.914  1.00 53.23           N  
ATOM   1383  N   LYS A 173      25.034  13.820 -42.956  1.00 58.60           N  
ATOM   1384  CA  LYS A 173      25.507  14.937 -42.128  1.00 58.60           C  
ATOM   1385  C   LYS A 173      26.172  14.369 -40.858  1.00 58.60           C  
ATOM   1386  CB  LYS A 173      24.325  15.847 -41.775  1.00 58.60           C  
ATOM   1387  O   LYS A 173      25.613  13.434 -40.277  1.00 58.60           O  
ATOM   1388  CG  LYS A 173      23.736  16.547 -43.007  1.00 58.60           C  
ATOM   1389  CD  LYS A 173      22.546  17.432 -42.622  1.00 58.60           C  
ATOM   1390  CE  LYS A 173      22.010  18.124 -43.878  1.00 58.60           C  
ATOM   1391  NZ  LYS A 173      21.030  19.187 -43.545  1.00 58.60           N  
ATOM   1392  N   PRO A 174      27.354  14.867 -40.454  1.00 64.72           N  
ATOM   1393  CA  PRO A 174      28.130  14.289 -39.360  1.00 64.72           C  
ATOM   1394  C   PRO A 174      27.295  14.153 -38.080  1.00 64.72           C  
ATOM   1395  CB  PRO A 174      29.350  15.205 -39.183  1.00 64.72           C  
ATOM   1396  O   PRO A 174      26.471  15.016 -37.771  1.00 64.72           O  
ATOM   1397  CG  PRO A 174      28.926  16.519 -39.842  1.00 64.72           C  
ATOM   1398  CD  PRO A 174      28.005  16.059 -40.966  1.00 64.72           C  
ATOM   1399  N   LYS A 175      27.509  13.044 -37.355  1.00 66.17           N  
ATOM   1400  CA  LYS A 175      26.874  12.749 -36.061  1.00 66.17           C  
ATOM   1401  C   LYS A 175      27.079  13.951 -35.126  1.00 66.17           C  
ATOM   1402  CB  LYS A 175      27.480  11.464 -35.446  1.00 66.17           C  
ATOM   1403  O   LYS A 175      28.202  14.425 -34.966  1.00 66.17           O  
ATOM   1404  CG  LYS A 175      27.295  10.165 -36.269  1.00 66.17           C  
ATOM   1405  CD  LYS A 175      28.127   9.002 -35.675  1.00 66.17           C  
ATOM   1406  CE  LYS A 175      28.005   7.666 -36.448  1.00 66.17           C  
ATOM   1407  NZ  LYS A 175      28.888   6.585 -35.896  1.00 66.17           N  
ATOM   1408  N   THR A 176      26.002  14.460 -34.539  1.00 78.39           N  
ATOM   1409  CA  THR A 176      26.031  15.636 -33.657  1.00 78.39           C  
ATOM   1410  C   THR A 176      26.115  15.220 -32.188  1.00 78.39           C  
ATOM   1411  CB  THR A 176      24.830  16.569 -33.896  1.00 78.39           C  
ATOM   1412  O   THR A 176      25.532  14.215 -31.790  1.00 78.39           O  
ATOM   1413  CG2 THR A 176      24.735  17.084 -35.331  1.00 78.39           C  
ATOM   1414  OG1 THR A 176      23.615  15.928 -33.614  1.00 78.39           O  
ATOM   1415  N   GLN A 177      26.793  16.032 -31.368  1.00 79.90           N  
ATOM   1416  CA  GLN A 177      26.835  15.890 -29.900  1.00 79.90           C  
ATOM   1417  C   GLN A 177      25.516  16.304 -29.216  1.00 79.90           C  
ATOM   1418  CB  GLN A 177      28.017  16.716 -29.347  1.00 79.90           C  
ATOM   1419  O   GLN A 177      25.376  16.226 -27.998  1.00 79.90           O  
ATOM   1420  CG  GLN A 177      29.401  16.162 -29.741  1.00 79.90           C  
ATOM   1421  CD  GLN A 177      29.696  14.787 -29.141  1.00 79.90           C  
ATOM   1422  NE2 GLN A 177      30.707  14.092 -29.612  1.00 79.90           N  
ATOM   1423  OE1 GLN A 177      29.013  14.304 -28.255  1.00 79.90           O  
ATOM   1424  N   ILE A 178      24.531  16.763 -29.993  1.00 86.36           N  
ATOM   1425  CA  ILE A 178      23.222  17.176 -29.491  1.00 86.36           C  
ATOM   1426  C   ILE A 178      22.380  15.924 -29.239  1.00 86.36           C  
ATOM   1427  CB  ILE A 178      22.543  18.162 -30.468  1.00 86.36           C  
ATOM   1428  O   ILE A 178      22.284  15.046 -30.095  1.00 86.36           O  
ATOM   1429  CG1 ILE A 178      23.409  19.429 -30.662  1.00 86.36           C  
ATOM   1430  CG2 ILE A 178      21.136  18.537 -29.963  1.00 86.36           C  
ATOM   1431  CD1 ILE A 178      22.916  20.350 -31.785  1.00 86.36           C  
ATOM   1432  N   VAL A 179      21.746  15.860 -28.072  1.00 86.91           N  
ATOM   1433  CA  VAL A 179      20.871  14.755 -27.660  1.00 86.91           C  
ATOM   1434  C   VAL A 179      19.606  14.716 -28.516  1.00 86.91           C  
ATOM   1435  CB  VAL A 179      20.484  14.901 -26.182  1.00 86.91           C  
ATOM   1436  O   VAL A 179      18.979  15.745 -28.773  1.00 86.91           O  
ATOM   1437  CG1 VAL A 179      19.696  13.695 -25.674  1.00 86.91           C  
ATOM   1438  CG2 VAL A 179      21.707  15.039 -25.279  1.00 86.91           C  
ATOM   1439  N   CYS A 180      19.185  13.522 -28.930  1.00 89.24           N  
ATOM   1440  CA  CYS A 180      17.954  13.351 -29.693  1.00 89.24           C  
ATOM   1441  C   CYS A 180      16.715  13.726 -28.863  1.00 89.24           C  
ATOM   1442  CB  CYS A 180      17.883  11.906 -30.186  1.00 89.24           C  
ATOM   1443  O   CYS A 180      16.518  13.240 -27.748  1.00 89.24           O  
ATOM   1444  SG  CYS A 180      16.411  11.663 -31.214  1.00 89.24           S  
ATOM   1445  N   LYS A 181      15.807  14.523 -29.440  1.00 89.48           N  
ATOM   1446  CA  LYS A 181      14.546  14.906 -28.781  1.00 89.48           C  
ATOM   1447  C   LYS A 181      13.668  13.693 -28.445  1.00 89.48           C  
ATOM   1448  CB  LYS A 181      13.804  15.920 -29.665  1.00 89.48           C  
ATOM   1449  O   LYS A 181      13.104  13.631 -27.358  1.00 89.48           O  
ATOM   1450  CG  LYS A 181      12.618  16.550 -28.921  1.00 89.48           C  
ATOM   1451  CD  LYS A 181      11.846  17.514 -29.828  1.00 89.48           C  
ATOM   1452  CE  LYS A 181      10.659  18.093 -29.052  1.00 89.48           C  
ATOM   1453  NZ  LYS A 181       9.731  18.833 -29.941  1.00 89.48           N  
ATOM   1454  N   HIS A 182      13.592  12.710 -29.346  1.00 89.64           N  
ATOM   1455  CA  HIS A 182      12.835  11.476 -29.105  1.00 89.64           C  
ATOM   1456  C   HIS A 182      13.455  10.613 -28.009  1.00 89.64           C  
ATOM   1457  CB  HIS A 182      12.740  10.655 -30.394  1.00 89.64           C  
ATOM   1458  O   HIS A 182      12.738   9.882 -27.337  1.00 89.64           O  
ATOM   1459  CG  HIS A 182      11.998  11.369 -31.485  1.00 89.64           C  
ATOM   1460  CD2 HIS A 182      12.491  11.726 -32.710  1.00 89.64           C  
ATOM   1461  ND1 HIS A 182      10.694  11.807 -31.418  1.00 89.64           N  
ATOM   1462  CE1 HIS A 182      10.405  12.404 -32.585  1.00 89.64           C  
ATOM   1463  NE2 HIS A 182      11.472  12.387 -33.400  1.00 89.64           N  
ATOM   1464  N   PHE A 183      14.772  10.700 -27.818  1.00 89.36           N  
ATOM   1465  CA  PHE A 183      15.457  10.001 -26.740  1.00 89.36           C  
ATOM   1466  C   PHE A 183      15.121  10.618 -25.383  1.00 89.36           C  
ATOM   1467  CB  PHE A 183      16.949  10.002 -27.044  1.00 89.36           C  
ATOM   1468  O   PHE A 183      14.754   9.880 -24.476  1.00 89.36           O  
ATOM   1469  CG  PHE A 183      17.830   9.528 -25.926  1.00 89.36           C  
ATOM   1470  CD1 PHE A 183      18.539  10.469 -25.166  1.00 89.36           C  
ATOM   1471  CD2 PHE A 183      17.968   8.159 -25.663  1.00 89.36           C  
ATOM   1472  CE1 PHE A 183      19.457  10.047 -24.198  1.00 89.36           C  
ATOM   1473  CE2 PHE A 183      18.855   7.746 -24.659  1.00 89.36           C  
ATOM   1474  CZ  PHE A 183      19.629   8.677 -23.961  1.00 89.36           C  
ATOM   1475  N   LEU A 184      15.118  11.951 -25.264  1.00 89.64           N  
ATOM   1476  CA  LEU A 184      14.641  12.619 -24.046  1.00 89.64           C  
ATOM   1477  C   LEU A 184      13.192  12.230 -23.722  1.00 89.64           C  
ATOM   1478  CB  LEU A 184      14.779  14.145 -24.182  1.00 89.64           C  
ATOM   1479  O   LEU A 184      12.905  11.829 -22.599  1.00 89.64           O  
ATOM   1480  CG  LEU A 184      16.229  14.655 -24.224  1.00 89.64           C  
ATOM   1481  CD1 LEU A 184      16.233  16.164 -24.468  1.00 89.64           C  
ATOM   1482  CD2 LEU A 184      16.978  14.376 -22.920  1.00 89.64           C  
ATOM   1483  N   GLU A 185      12.299  12.248 -24.715  1.00 88.11           N  
ATOM   1484  CA  GLU A 185      10.904  11.822 -24.541  1.00 88.11           C  
ATOM   1485  C   GLU A 185      10.784  10.331 -24.171  1.00 88.11           C  
ATOM   1486  CB  GLU A 185      10.143  12.131 -25.840  1.00 88.11           C  
ATOM   1487  O   GLU A 185       9.907   9.940 -23.398  1.00 88.11           O  
ATOM   1488  CG  GLU A 185       8.645  11.807 -25.744  1.00 88.11           C  
ATOM   1489  CD  GLU A 185       7.855  12.148 -27.017  1.00 88.11           C  
ATOM   1490  OE1 GLU A 185       6.616  11.978 -26.961  1.00 88.11           O  
ATOM   1491  OE2 GLU A 185       8.476  12.517 -28.045  1.00 88.11           O  
ATOM   1492  N   ALA A 186      11.655   9.474 -24.706  1.00 88.73           N  
ATOM   1493  CA  ALA A 186      11.672   8.053 -24.388  1.00 88.73           C  
ATOM   1494  C   ALA A 186      12.167   7.780 -22.969  1.00 88.73           C  
ATOM   1495  CB  ALA A 186      12.525   7.318 -25.414  1.00 88.73           C  
ATOM   1496  O   ALA A 186      11.587   6.927 -22.302  1.00 88.73           O  
ATOM   1497  N   ILE A 187      13.183   8.498 -22.487  1.00 87.90           N  
ATOM   1498  CA  ILE A 187      13.639   8.373 -21.098  1.00 87.90           C  
ATOM   1499  C   ILE A 187      12.580   8.948 -20.160  1.00 87.90           C  
ATOM   1500  CB  ILE A 187      14.993   9.060 -20.863  1.00 87.90           C  
ATOM   1501  O   ILE A 187      12.202   8.286 -19.199  1.00 87.90           O  
ATOM   1502  CG1 ILE A 187      16.090   8.521 -21.796  1.00 87.90           C  
ATOM   1503  CG2 ILE A 187      15.470   8.793 -19.420  1.00 87.90           C  
ATOM   1504  CD1 ILE A 187      17.264   9.492 -21.832  1.00 87.90           C  
ATOM   1505  N   GLU A 188      12.012  10.118 -20.472  1.00 84.24           N  
ATOM   1506  CA  GLU A 188      10.918  10.679 -19.680  1.00 84.24           C  
ATOM   1507  C   GLU A 188       9.729   9.713 -19.614  1.00 84.24           C  
ATOM   1508  CB  GLU A 188      10.465  12.036 -20.240  1.00 84.24           C  
ATOM   1509  O   GLU A 188       9.127   9.558 -18.558  1.00 84.24           O  
ATOM   1510  CG  GLU A 188      11.435  13.180 -19.895  1.00 84.24           C  
ATOM   1511  CD  GLU A 188      10.956  14.556 -20.397  1.00 84.24           C  
ATOM   1512  OE1 GLU A 188      11.621  15.563 -20.054  1.00 84.24           O  
ATOM   1513  OE2 GLU A 188       9.902  14.617 -21.072  1.00 84.24           O  
ATOM   1514  N   ASN A 189       9.400   8.994 -20.686  1.00 83.60           N  
ATOM   1515  CA  ASN A 189       8.340   7.985 -20.669  1.00 83.60           C  
ATOM   1516  C   ASN A 189       8.780   6.594 -20.170  1.00 83.60           C  
ATOM   1517  CB  ASN A 189       7.685   7.929 -22.055  1.00 83.60           C  
ATOM   1518  O   ASN A 189       7.964   5.674 -20.226  1.00 83.60           O  
ATOM   1519  CG  ASN A 189       6.840   9.154 -22.340  1.00 83.60           C  
ATOM   1520  ND2 ASN A 189       7.042   9.786 -23.467  1.00 83.60           N  
ATOM   1521  OD1 ASN A 189       5.941   9.500 -21.593  1.00 83.60           O  
ATOM   1522  N   ASN A 190      10.023   6.406 -19.708  1.00 79.59           N  
ATOM   1523  CA  ASN A 190      10.602   5.096 -19.362  1.00 79.59           C  
ATOM   1524  C   ASN A 190      10.498   4.044 -20.493  1.00 79.59           C  
ATOM   1525  CB  ASN A 190      10.022   4.596 -18.023  1.00 79.59           C  
ATOM   1526  O   ASN A 190      10.404   2.847 -20.237  1.00 79.59           O  
ATOM   1527  CG  ASN A 190      10.365   5.482 -16.844  1.00 79.59           C  
ATOM   1528  ND2 ASN A 190       9.479   5.609 -15.884  1.00 79.59           N  
ATOM   1529  OD1 ASN A 190      11.440   6.034 -16.736  1.00 79.59           O  
ATOM   1530  N   LYS A 191      10.478   4.483 -21.756  1.00 80.99           N  
ATOM   1531  CA  LYS A 191      10.410   3.632 -22.958  1.00 80.99           C  
ATOM   1532  C   LYS A 191      11.780   3.341 -23.570  1.00 80.99           C  
ATOM   1533  CB  LYS A 191       9.485   4.269 -24.009  1.00 80.99           C  
ATOM   1534  O   LYS A 191      11.853   2.507 -24.466  1.00 80.99           O  
ATOM   1535  CG  LYS A 191       8.016   4.287 -23.568  1.00 80.99           C  
ATOM   1536  CD  LYS A 191       7.131   4.944 -24.635  1.00 80.99           C  
ATOM   1537  CE  LYS A 191       5.686   4.996 -24.128  1.00 80.99           C  
ATOM   1538  NZ  LYS A 191       4.783   5.692 -25.079  1.00 80.99           N  
ATOM   1539  N   TYR A 192      12.837   4.033 -23.140  1.00 81.64           N  
ATOM   1540  CA  TYR A 192      14.198   3.765 -23.606  1.00 81.64           C  
ATOM   1541  C   TYR A 192      14.699   2.423 -23.048  1.00 81.64           C  
ATOM   1542  CB  TYR A 192      15.129   4.926 -23.232  1.00 81.64           C  
ATOM   1543  O   TYR A 192      14.735   2.228 -21.835  1.00 81.64           O  
ATOM   1544  CG  TYR A 192      16.524   4.747 -23.801  1.00 81.64           C  
ATOM   1545  CD1 TYR A 192      17.593   4.344 -22.977  1.00 81.64           C  
ATOM   1546  CD2 TYR A 192      16.734   4.929 -25.178  1.00 81.64           C  
ATOM   1547  CE1 TYR A 192      18.875   4.143 -23.527  1.00 81.64           C  
ATOM   1548  CE2 TYR A 192      18.004   4.689 -25.742  1.00 81.64           C  
ATOM   1549  OH  TYR A 192      20.320   4.156 -25.447  1.00 81.64           O  
ATOM   1550  CZ  TYR A 192      19.081   4.307 -24.913  1.00 81.64           C  
ATOM   1551  N   GLY A 193      15.062   1.490 -23.929  1.00 81.36           N  
ATOM   1552  CA  GLY A 193      15.486   0.134 -23.576  1.00 81.36           C  
ATOM   1553  C   GLY A 193      15.952  -0.656 -24.801  1.00 81.36           C  
ATOM   1554  O   GLY A 193      16.121  -0.083 -25.875  1.00 81.36           O  
ATOM   1555  N   TRP A 194      16.131  -1.973 -24.654  1.00 77.87           N  
ATOM   1556  CA  TRP A 194      16.650  -2.861 -25.710  1.00 77.87           C  
ATOM   1557  C   TRP A 194      15.863  -2.799 -27.032  1.00 77.87           C  
ATOM   1558  CB  TRP A 194      16.655  -4.298 -25.168  1.00 77.87           C  
ATOM   1559  O   TRP A 194      16.448  -2.837 -28.108  1.00 77.87           O  
ATOM   1560  CG  TRP A 194      17.214  -5.312 -26.116  1.00 77.87           C  
ATOM   1561  CD1 TRP A 194      16.496  -6.081 -26.968  1.00 77.87           C  
ATOM   1562  CD2 TRP A 194      18.615  -5.637 -26.364  1.00 77.87           C  
ATOM   1563  CE2 TRP A 194      18.672  -6.621 -27.397  1.00 77.87           C  
ATOM   1564  CE3 TRP A 194      19.844  -5.195 -25.827  1.00 77.87           C  
ATOM   1565  NE1 TRP A 194      17.354  -6.855 -27.724  1.00 77.87           N  
ATOM   1566  CH2 TRP A 194      21.089  -6.675 -27.322  1.00 77.87           C  
ATOM   1567  CZ2 TRP A 194      19.884  -7.137 -27.877  1.00 77.87           C  
ATOM   1568  CZ3 TRP A 194      21.067  -5.709 -26.300  1.00 77.87           C  
ATOM   1569  N   PHE A 195      14.536  -2.659 -26.963  1.00 77.71           N  
ATOM   1570  CA  PHE A 195      13.662  -2.593 -28.143  1.00 77.71           C  
ATOM   1571  C   PHE A 195      13.381  -1.167 -28.635  1.00 77.71           C  
ATOM   1572  CB  PHE A 195      12.355  -3.335 -27.840  1.00 77.71           C  
ATOM   1573  O   PHE A 195      12.592  -0.979 -29.563  1.00 77.71           O  
ATOM   1574  CG  PHE A 195      12.543  -4.819 -27.618  1.00 77.71           C  
ATOM   1575  CD1 PHE A 195      12.811  -5.656 -28.716  1.00 77.71           C  
ATOM   1576  CD2 PHE A 195      12.460  -5.363 -26.323  1.00 77.71           C  
ATOM   1577  CE1 PHE A 195      12.988  -7.037 -28.523  1.00 77.71           C  
ATOM   1578  CE2 PHE A 195      12.639  -6.744 -26.130  1.00 77.71           C  
ATOM   1579  CZ  PHE A 195      12.899  -7.580 -27.230  1.00 77.71           C  
ATOM   1580  N   TRP A 196      13.959  -0.144 -28.001  1.00 85.23           N  
ATOM   1581  CA  TRP A 196      13.669   1.231 -28.375  1.00 85.23           C  
ATOM   1582  C   TRP A 196      14.476   1.640 -29.604  1.00 85.23           C  
ATOM   1583  CB  TRP A 196      13.887   2.179 -27.201  1.00 85.23           C  
ATOM   1584  O   TRP A 196      15.685   1.846 -29.535  1.00 85.23           O  
ATOM   1585  CG  TRP A 196      13.435   3.571 -27.508  1.00 85.23           C  
ATOM   1586  CD1 TRP A 196      12.160   4.013 -27.456  1.00 85.23           C  
ATOM   1587  CD2 TRP A 196      14.233   4.691 -27.993  1.00 85.23           C  
ATOM   1588  CE2 TRP A 196      13.366   5.801 -28.200  1.00 85.23           C  
ATOM   1589  CE3 TRP A 196      15.599   4.879 -28.290  1.00 85.23           C  
ATOM   1590  NE1 TRP A 196      12.110   5.323 -27.890  1.00 85.23           N  
ATOM   1591  CH2 TRP A 196      15.209   7.215 -28.879  1.00 85.23           C  
ATOM   1592  CZ2 TRP A 196      13.835   7.047 -28.638  1.00 85.23           C  
ATOM   1593  CZ3 TRP A 196      16.088   6.133 -28.706  1.00 85.23           C  
ATOM   1594  N   VAL A 197      13.781   1.806 -30.725  1.00 84.24           N  
ATOM   1595  CA  VAL A 197      14.325   2.436 -31.927  1.00 84.24           C  
ATOM   1596  C   VAL A 197      13.895   3.893 -31.968  1.00 84.24           C  
ATOM   1597  CB  VAL A 197      13.939   1.682 -33.212  1.00 84.24           C  
ATOM   1598  O   VAL A 197      12.719   4.215 -31.794  1.00 84.24           O  
ATOM   1599  CG1 VAL A 197      14.661   0.333 -33.262  1.00 84.24           C  
ATOM   1600  CG2 VAL A 197      12.430   1.438 -33.368  1.00 84.24           C  
ATOM   1601  N   CYS A 198      14.845   4.791 -32.215  1.00 88.44           N  
ATOM   1602  CA  CYS A 198      14.527   6.200 -32.389  1.00 88.44           C  
ATOM   1603  C   CYS A 198      13.609   6.383 -33.613  1.00 88.44           C  
ATOM   1604  CB  CYS A 198      15.833   6.974 -32.531  1.00 88.44           C  
ATOM   1605  O   CYS A 198      14.023   6.066 -34.729  1.00 88.44           O  
ATOM   1606  SG  CYS A 198      15.494   8.731 -32.819  1.00 88.44           S  
ATOM   1607  N   PRO A 199      12.397   6.946 -33.473  1.00 87.38           N  
ATOM   1608  CA  PRO A 199      11.519   7.204 -34.619  1.00 87.38           C  
ATOM   1609  C   PRO A 199      12.143   8.153 -35.655  1.00 87.38           C  
ATOM   1610  CB  PRO A 199      10.246   7.807 -34.017  1.00 87.38           C  
ATOM   1611  O   PRO A 199      11.807   8.102 -36.832  1.00 87.38           O  
ATOM   1612  CG  PRO A 199      10.243   7.296 -32.578  1.00 87.38           C  
ATOM   1613  CD  PRO A 199      11.725   7.273 -32.228  1.00 87.38           C  
ATOM   1614  N   GLY A 200      13.079   9.000 -35.217  1.00 82.10           N  
ATOM   1615  CA  GLY A 200      13.831   9.936 -36.053  1.00 82.10           C  
ATOM   1616  C   GLY A 200      15.084   9.350 -36.710  1.00 82.10           C  
ATOM   1617  O   GLY A 200      15.907  10.120 -37.200  1.00 82.10           O  
ATOM   1618  N   GLY A 201      15.276   8.025 -36.690  1.00 75.42           N  
ATOM   1619  CA  GLY A 201      16.343   7.384 -37.464  1.00 75.42           C  
ATOM   1620  C   GLY A 201      17.032   6.173 -36.839  1.00 75.42           C  
ATOM   1621  O   GLY A 201      18.160   5.914 -37.221  1.00 75.42           O  
ATOM   1622  N   GLY A 202      16.428   5.439 -35.902  1.00 79.61           N  
ATOM   1623  CA  GLY A 202      16.987   4.198 -35.342  1.00 79.61           C  
ATOM   1624  C   GLY A 202      18.461   4.342 -34.951  1.00 79.61           C  
ATOM   1625  O   GLY A 202      18.805   5.223 -34.166  1.00 79.61           O  
ATOM   1626  N   ASP A 203      19.326   3.543 -35.576  1.00 74.09           N  
ATOM   1627  CA  ASP A 203      20.786   3.583 -35.391  1.00 74.09           C  
ATOM   1628  C   ASP A 203      21.504   4.658 -36.233  1.00 74.09           C  
ATOM   1629  CB  ASP A 203      21.347   2.192 -35.712  1.00 74.09           C  
ATOM   1630  O   ASP A 203      22.634   5.046 -35.935  1.00 74.09           O  
ATOM   1631  CG  ASP A 203      20.671   1.117 -34.861  1.00 74.09           C  
ATOM   1632  OD1 ASP A 203      20.639   1.305 -33.624  1.00 74.09           O  
ATOM   1633  OD2 ASP A 203      20.106   0.187 -35.474  1.00 74.09           O  
ATOM   1634  N   ILE A 204      20.848   5.190 -37.271  1.00 77.30           N  
ATOM   1635  CA  ILE A 204      21.376   6.243 -38.159  1.00 77.30           C  
ATOM   1636  C   ILE A 204      20.978   7.661 -37.730  1.00 77.30           C  
ATOM   1637  CB  ILE A 204      21.015   5.990 -39.642  1.00 77.30           C  
ATOM   1638  O   ILE A 204      21.224   8.617 -38.468  1.00 77.30           O  
ATOM   1639  CG1 ILE A 204      19.491   6.041 -39.897  1.00 77.30           C  
ATOM   1640  CG2 ILE A 204      21.633   4.668 -40.125  1.00 77.30           C  
ATOM   1641  CD1 ILE A 204      19.108   6.220 -41.367  1.00 77.30           C  
ATOM   1642  N   CYS A 205      20.337   7.829 -36.571  1.00 83.86           N  
ATOM   1643  CA  CYS A 205      19.901   9.145 -36.122  1.00 83.86           C  
ATOM   1644  C   CYS A 205      21.095  10.104 -36.007  1.00 83.86           C  
ATOM   1645  CB  CYS A 205      19.161   9.031 -34.793  1.00 83.86           C  
ATOM   1646  O   CYS A 205      22.140   9.770 -35.441  1.00 83.86           O  
ATOM   1647  SG  CYS A 205      18.318  10.594 -34.411  1.00 83.86           S  
ATOM   1648  N   MET A 206      20.915  11.321 -36.521  1.00 81.96           N  
ATOM   1649  CA  MET A 206      21.940  12.369 -36.517  1.00 81.96           C  
ATOM   1650  C   MET A 206      22.317  12.851 -35.111  1.00 81.96           C  
ATOM   1651  CB  MET A 206      21.421  13.571 -37.311  1.00 81.96           C  
ATOM   1652  O   MET A 206      23.381  13.442 -34.927  1.00 81.96           O  
ATOM   1653  CG  MET A 206      21.280  13.282 -38.811  1.00 81.96           C  
ATOM   1654  SD  MET A 206      20.718  14.697 -39.804  1.00 81.96           S  
ATOM   1655  CE  MET A 206      21.930  15.940 -39.279  1.00 81.96           C  
ATOM   1656  N   TYR A 207      21.440  12.630 -34.137  1.00 88.27           N  
ATOM   1657  CA  TYR A 207      21.577  13.090 -32.760  1.00 88.27           C  
ATOM   1658  C   TYR A 207      22.062  11.961 -31.839  1.00 88.27           C  
ATOM   1659  CB  TYR A 207      20.230  13.677 -32.329  1.00 88.27           C  
ATOM   1660  O   TYR A 207      21.879  10.774 -32.136  1.00 88.27           O  
ATOM   1661  CG  TYR A 207      19.740  14.835 -33.179  1.00 88.27           C  
ATOM   1662  CD1 TYR A 207      20.464  16.038 -33.197  1.00 88.27           C  
ATOM   1663  CD2 TYR A 207      18.573  14.708 -33.958  1.00 88.27           C  
ATOM   1664  CE1 TYR A 207      20.051  17.112 -34.007  1.00 88.27           C  
ATOM   1665  CE2 TYR A 207      18.144  15.783 -34.762  1.00 88.27           C  
ATOM   1666  OH  TYR A 207      18.469  18.016 -35.571  1.00 88.27           O  
ATOM   1667  CZ  TYR A 207      18.885  16.984 -34.792  1.00 88.27           C  
ATOM   1668  N   ARG A 208      22.684  12.317 -30.711  1.00 85.24           N  
ATOM   1669  CA  ARG A 208      23.193  11.367 -29.711  1.00 85.24           C  
ATOM   1670  C   ARG A 208      22.036  10.692 -28.959  1.00 85.24           C  
ATOM   1671  CB  ARG A 208      24.226  12.062 -28.801  1.00 85.24           C  
ATOM   1672  O   ARG A 208      21.079  11.362 -28.564  1.00 85.24           O  
ATOM   1673  CG  ARG A 208      25.092  11.049 -28.025  1.00 85.24           C  
ATOM   1674  CD  ARG A 208      26.273  11.718 -27.300  1.00 85.24           C  
ATOM   1675  NE  ARG A 208      27.044  10.746 -26.487  1.00 85.24           N  
ATOM   1676  NH1 ARG A 208      26.137  11.199 -24.415  1.00 85.24           N  
ATOM   1677  NH2 ARG A 208      27.700   9.629 -24.615  1.00 85.24           N  
ATOM   1678  CZ  ARG A 208      26.969  10.543 -25.180  1.00 85.24           C  
ATOM   1679  N   HIS A 209      22.116   9.375 -28.760  1.00 87.76           N  
ATOM   1680  CA  HIS A 209      21.145   8.575 -27.993  1.00 87.76           C  
ATOM   1681  C   HIS A 209      21.712   8.197 -26.625  1.00 87.76           C  
ATOM   1682  CB  HIS A 209      20.690   7.344 -28.788  1.00 87.76           C  
ATOM   1683  O   HIS A 209      21.586   7.065 -26.169  1.00 87.76           O  
ATOM   1684  CG  HIS A 209      19.886   7.664 -30.012  1.00 87.76           C  
ATOM   1685  CD2 HIS A 209      18.945   8.645 -30.133  1.00 87.76           C  
ATOM   1686  ND1 HIS A 209      19.911   6.975 -31.196  1.00 87.76           N  
ATOM   1687  CE1 HIS A 209      18.999   7.529 -32.001  1.00 87.76           C  
ATOM   1688  NE2 HIS A 209      18.382   8.565 -31.407  1.00 87.76           N  
ATOM   1689  N   ALA A 210      22.374   9.164 -26.002  1.00 86.23           N  
ATOM   1690  CA  ALA A 210      22.901   9.068 -24.659  1.00 86.23           C  
ATOM   1691  C   ALA A 210      22.855  10.455 -24.017  1.00 86.23           C  
ATOM   1692  CB  ALA A 210      24.304   8.473 -24.709  1.00 86.23           C  
ATOM   1693  O   ALA A 210      23.092  11.469 -24.690  1.00 86.23           O  
ATOM   1694  N   LEU A 211      22.527  10.507 -22.726  1.00 87.49           N  
ATOM   1695  CA  LEU A 211      22.536  11.757 -21.978  1.00 87.49           C  
ATOM   1696  C   LEU A 211      23.981  12.264 -21.840  1.00 87.49           C  
ATOM   1697  CB  LEU A 211      21.874  11.586 -20.603  1.00 87.49           C  
ATOM   1698  O   LEU A 211      24.903  11.453 -21.706  1.00 87.49           O  
ATOM   1699  CG  LEU A 211      20.353  11.374 -20.645  1.00 87.49           C  
ATOM   1700  CD1 LEU A 211      19.850  11.144 -19.223  1.00 87.49           C  
ATOM   1701  CD2 LEU A 211      19.598  12.571 -21.236  1.00 87.49           C  
ATOM   1702  N   PRO A 212      24.210  13.586 -21.892  1.00 85.00           N  
ATOM   1703  CA  PRO A 212      25.502  14.160 -21.573  1.00 85.00           C  
ATOM   1704  C   PRO A 212      25.865  13.833 -20.118  1.00 85.00           C  
ATOM   1705  CB  PRO A 212      25.370  15.671 -21.804  1.00 85.00           C  
ATOM   1706  O   PRO A 212      24.965  13.754 -19.272  1.00 85.00           O  
ATOM   1707  CG  PRO A 212      24.162  15.784 -22.732  1.00 85.00           C  
ATOM   1708  CD  PRO A 212      23.284  14.638 -22.241  1.00 85.00           C  
ATOM   1709  N   PRO A 213      27.159  13.666 -19.806  1.00 81.32           N  
ATOM   1710  CA  PRO A 213      27.597  13.496 -18.427  1.00 81.32           C  
ATOM   1711  C   PRO A 213      27.118  14.686 -17.577  1.00 81.32           C  
ATOM   1712  CB  PRO A 213      29.124  13.372 -18.501  1.00 81.32           C  
ATOM   1713  O   PRO A 213      27.290  15.841 -17.965  1.00 81.32           O  
ATOM   1714  CG  PRO A 213      29.494  14.077 -19.807  1.00 81.32           C  
ATOM   1715  CD  PRO A 213      28.296  13.795 -20.706  1.00 81.32           C  
ATOM   1716  N   GLY A 214      26.466  14.399 -16.445  1.00 80.22           N  
ATOM   1717  CA  GLY A 214      25.928  15.404 -15.516  1.00 80.22           C  
ATOM   1718  C   GLY A 214      24.483  15.867 -15.767  1.00 80.22           C  
ATOM   1719  O   GLY A 214      23.967  16.667 -14.991  1.00 80.22           O  
ATOM   1720  N   PHE A 215      23.793  15.383 -16.807  1.00 82.92           N  
ATOM   1721  CA  PHE A 215      22.379  15.721 -17.013  1.00 82.92           C  
ATOM   1722  C   PHE A 215      21.464  14.880 -16.105  1.00 82.92           C  
ATOM   1723  CB  PHE A 215      22.014  15.583 -18.497  1.00 82.92           C  
ATOM   1724  O   PHE A 215      21.249  13.697 -16.365  1.00 82.92           O  
ATOM   1725  CG  PHE A 215      20.623  16.096 -18.836  1.00 82.92           C  
ATOM   1726  CD1 PHE A 215      19.513  15.235 -18.776  1.00 82.92           C  
ATOM   1727  CD2 PHE A 215      20.435  17.441 -19.202  1.00 82.92           C  
ATOM   1728  CE1 PHE A 215      18.230  15.697 -19.121  1.00 82.92           C  
ATOM   1729  CE2 PHE A 215      19.150  17.912 -19.530  1.00 82.92           C  
ATOM   1730  CZ  PHE A 215      18.049  17.038 -19.500  1.00 82.92           C  
ATOM   1731  N   VAL A 216      20.891  15.502 -15.069  1.00 79.43           N  
ATOM   1732  CA  VAL A 216      19.875  14.885 -14.197  1.00 79.43           C  
ATOM   1733  C   VAL A 216      18.482  15.112 -14.778  1.00 79.43           C  
ATOM   1734  CB  VAL A 216      19.965  15.395 -12.743  1.00 79.43           C  
ATOM   1735  O   VAL A 216      18.103  16.231 -15.138  1.00 79.43           O  
ATOM   1736  CG1 VAL A 216      18.940  14.702 -11.833  1.00 79.43           C  
ATOM   1737  CG2 VAL A 216      21.360  15.138 -12.162  1.00 79.43           C  
ATOM   1738  N   LEU A 217      17.691  14.044 -14.868  1.00 78.61           N  
ATOM   1739  CA  LEU A 217      16.317  14.124 -15.343  1.00 78.61           C  
ATOM   1740  C   LEU A 217      15.432  14.911 -14.370  1.00 78.61           C  
ATOM   1741  CB  LEU A 217      15.764  12.706 -15.569  1.00 78.61           C  
ATOM   1742  O   LEU A 217      15.487  14.731 -13.158  1.00 78.61           O  
ATOM   1743  CG  LEU A 217      15.643  12.373 -17.057  1.00 78.61           C  
ATOM   1744  CD1 LEU A 217      17.003  12.152 -17.713  1.00 78.61           C  
ATOM   1745  CD2 LEU A 217      14.781  11.133 -17.232  1.00 78.61           C  
ATOM   1746  N   LYS A 218      14.506  15.715 -14.910  1.00 76.67           N  
ATOM   1747  CA  LYS A 218      13.534  16.488 -14.109  1.00 76.67           C  
ATOM   1748  C   LYS A 218      12.686  15.622 -13.165  1.00 76.67           C  
ATOM   1749  CB  LYS A 218      12.593  17.270 -15.037  1.00 76.67           C  
ATOM   1750  O   LYS A 218      12.213  16.118 -12.149  1.00 76.67           O  
ATOM   1751  CG  LYS A 218      13.304  18.360 -15.847  1.00 76.67           C  
ATOM   1752  CD  LYS A 218      12.284  19.092 -16.725  1.00 76.67           C  
ATOM   1753  CE  LYS A 218      12.981  20.163 -17.566  1.00 76.67           C  
ATOM   1754  NZ  LYS A 218      12.025  20.812 -18.494  1.00 76.67           N  
ATOM   1755  N   LYS A 219      12.457  14.352 -13.520  1.00 71.11           N  
ATOM   1756  CA  LYS A 219      11.696  13.400 -12.698  1.00 71.11           C  
ATOM   1757  C   LYS A 219      12.455  12.970 -11.449  1.00 71.11           C  
ATOM   1758  CB  LYS A 219      11.311  12.164 -13.516  1.00 71.11           C  
ATOM   1759  O   LYS A 219      11.834  12.870 -10.399  1.00 71.11           O  
ATOM   1760  CG  LYS A 219      10.260  12.508 -14.574  1.00 71.11           C  
ATOM   1761  CD  LYS A 219       9.712  11.230 -15.208  1.00 71.11           C  
ATOM   1762  CE  LYS A 219       8.545  11.600 -16.121  1.00 71.11           C  
ATOM   1763  NZ  LYS A 219       7.781  10.395 -16.494  1.00 71.11           N  
ATOM   1764  N   ASP A 220      13.762  12.774 -11.569  1.00 69.65           N  
ATOM   1765  CA  ASP A 220      14.606  12.368 -10.448  1.00 69.65           C  
ATOM   1766  C   ASP A 220      14.848  13.559  -9.516  1.00 69.65           C  
ATOM   1767  CB  ASP A 220      15.897  11.730 -10.983  1.00 69.65           C  
ATOM   1768  O   ASP A 220      14.683  13.425  -8.310  1.00 69.65           O  
ATOM   1769  CG  ASP A 220      15.609  10.514 -11.878  1.00 69.65           C  
ATOM   1770  OD1 ASP A 220      14.636   9.775 -11.594  1.00 69.65           O  
ATOM   1771  OD2 ASP A 220      16.294  10.388 -12.918  1.00 69.65           O  
ATOM   1772  N   LYS A 221      15.039  14.765 -10.073  1.00 70.88           N  
ATOM   1773  CA  LYS A 221      15.143  16.000  -9.277  1.00 70.88           C  
ATOM   1774  C   LYS A 221      13.901  16.276  -8.413  1.00 70.88           C  
ATOM   1775  CB  LYS A 221      15.473  17.177 -10.207  1.00 70.88           C  
ATOM   1776  O   LYS A 221      14.022  16.697  -7.274  1.00 70.88           O  
ATOM   1777  CG  LYS A 221      15.814  18.414  -9.370  1.00 70.88           C  
ATOM   1778  CD  LYS A 221      16.356  19.575 -10.205  1.00 70.88           C  
ATOM   1779  CE  LYS A 221      16.673  20.680  -9.196  1.00 70.88           C  
ATOM   1780  NZ  LYS A 221      17.260  21.884  -9.822  1.00 70.88           N  
ATOM   1781  N   LYS A 222      12.694  16.012  -8.930  1.00 64.57           N  
ATOM   1782  CA  LYS A 222      11.449  16.167  -8.152  1.00 64.57           C  
ATOM   1783  C   LYS A 222      11.257  15.067  -7.099  1.00 64.57           C  
ATOM   1784  CB  LYS A 222      10.254  16.261  -9.112  1.00 64.57           C  
ATOM   1785  O   LYS A 222      10.461  15.241  -6.181  1.00 64.57           O  
ATOM   1786  CG  LYS A 222       8.950  16.543  -8.349  1.00 64.57           C  
ATOM   1787  CD  LYS A 222       7.809  16.996  -9.255  1.00 64.57           C  
ATOM   1788  CE  LYS A 222       6.624  17.304  -8.337  1.00 64.57           C  
ATOM   1789  NZ  LYS A 222       5.519  17.974  -9.058  1.00 64.57           N  
ATOM   1790  N   LYS A 223      11.900  13.909  -7.272  1.00 61.91           N  
ATOM   1791  CA  LYS A 223      11.870  12.842  -6.271  1.00 61.91           C  
ATOM   1792  C   LYS A 223      12.751  13.216  -5.075  1.00 61.91           C  
ATOM   1793  CB  LYS A 223      12.267  11.508  -6.916  1.00 61.91           C  
ATOM   1794  O   LYS A 223      12.315  13.011  -3.956  1.00 61.91           O  
ATOM   1795  CG  LYS A 223      11.940  10.354  -5.964  1.00 61.91           C  
ATOM   1796  CD  LYS A 223      12.447   9.009  -6.486  1.00 61.91           C  
ATOM   1797  CE  LYS A 223      12.227   7.999  -5.355  1.00 61.91           C  
ATOM   1798  NZ  LYS A 223      13.085   6.804  -5.490  1.00 61.91           N  
ATOM   1799  N   GLU A 224      13.900  13.831  -5.337  1.00 57.65           N  
ATOM   1800  CA  GLU A 224      14.819  14.345  -4.314  1.00 57.65           C  
ATOM   1801  C   GLU A 224      14.163  15.445  -3.451  1.00 57.65           C  
ATOM   1802  CB  GLU A 224      16.079  14.823  -5.057  1.00 57.65           C  
ATOM   1803  O   GLU A 224      14.198  15.362  -2.235  1.00 57.65           O  
ATOM   1804  CG  GLU A 224      17.350  14.919  -4.202  1.00 57.65           C  
ATOM   1805  CD  GLU A 224      18.584  15.322  -5.039  1.00 57.65           C  
ATOM   1806  OE1 GLU A 224      19.703  15.337  -4.482  1.00 57.65           O  
ATOM   1807  OE2 GLU A 224      18.431  15.610  -6.257  1.00 57.65           O  
ATOM   1808  N   GLU A 225      13.419  16.389  -4.050  1.00 62.64           N  
ATOM   1809  CA  GLU A 225      12.707  17.459  -3.308  1.00 62.64           C  
ATOM   1810  C   GLU A 225      11.588  16.971  -2.356  1.00 62.64           C  
ATOM   1811  CB  GLU A 225      12.085  18.455  -4.316  1.00 62.64           C  
ATOM   1812  O   GLU A 225      11.048  17.767  -1.593  1.00 62.64           O  
ATOM   1813  CG  GLU A 225      13.099  19.349  -5.054  1.00 62.64           C  
ATOM   1814  CD  GLU A 225      12.473  20.244  -6.150  1.00 62.64           C  
ATOM   1815  OE1 GLU A 225      13.231  21.030  -6.778  1.00 62.64           O  
ATOM   1816  OE2 GLU A 225      11.261  20.106  -6.466  1.00 62.64           O  
ATOM   1817  N   LYS A 226      11.167  15.700  -2.428  1.00 59.71           N  
ATOM   1818  CA  LYS A 226      10.138  15.140  -1.530  1.00 59.71           C  
ATOM   1819  C   LYS A 226      10.709  14.433  -0.306  1.00 59.71           C  
ATOM   1820  CB  LYS A 226       9.231  14.175  -2.287  1.00 59.71           C  
ATOM   1821  O   LYS A 226       9.947  14.130   0.599  1.00 59.71           O  
ATOM   1822  CG  LYS A 226       8.253  14.902  -3.210  1.00 59.71           C  
ATOM   1823  CD  LYS A 226       7.312  13.840  -3.766  1.00 59.71           C  
ATOM   1824  CE  LYS A 226       6.168  14.481  -4.532  1.00 59.71           C  
ATOM   1825  NZ  LYS A 226       5.091  13.479  -4.659  1.00 59.71           N  
ATOM   1826  N   GLU A 227      12.007  14.152  -0.286  1.00 58.38           N  
ATOM   1827  CA  GLU A 227      12.661  13.535   0.875  1.00 58.38           C  
ATOM   1828  C   GLU A 227      12.940  14.569   1.986  1.00 58.38           C  
ATOM   1829  CB  GLU A 227      13.894  12.730   0.408  1.00 58.38           C  
ATOM   1830  O   GLU A 227      13.283  14.187   3.096  1.00 58.38           O  
ATOM   1831  CG  GLU A 227      13.460  11.470  -0.380  1.00 58.38           C  
ATOM   1832  CD  GLU A 227      14.591  10.644  -1.031  1.00 58.38           C  
ATOM   1833  OE1 GLU A 227      14.249   9.640  -1.718  1.00 58.38           O  
ATOM   1834  OE2 GLU A 227      15.780  11.018  -0.934  1.00 58.38           O  
ATOM   1835  N   ASP A 228      12.674  15.858   1.734  1.00 56.49           N  
ATOM   1836  CA  ASP A 228      12.710  16.940   2.731  1.00 56.49           C  
ATOM   1837  C   ASP A 228      11.379  17.094   3.517  1.00 56.49           C  
ATOM   1838  CB  ASP A 228      13.118  18.263   2.054  1.00 56.49           C  
ATOM   1839  O   ASP A 228      11.068  18.165   4.050  1.00 56.49           O  
ATOM   1840  CG  ASP A 228      14.493  18.260   1.373  1.00 56.49           C  
ATOM   1841  OD1 ASP A 228      15.443  17.664   1.924  1.00 56.49           O  
ATOM   1842  OD2 ASP A 228      14.603  18.944   0.325  1.00 56.49           O  
ATOM   1843  N   GLU A 229      10.545  16.050   3.570  1.00 66.97           N  
ATOM   1844  CA  GLU A 229       9.447  15.964   4.539  1.00 66.97           C  
ATOM   1845  C   GLU A 229      10.078  15.817   5.936  1.00 66.97           C  
ATOM   1846  CB  GLU A 229       8.473  14.815   4.175  1.00 66.97           C  
ATOM   1847  O   GLU A 229      10.808  14.866   6.189  1.00 66.97           O  
ATOM   1848  CG  GLU A 229       7.598  15.173   2.950  1.00 66.97           C  
ATOM   1849  CD  GLU A 229       6.680  14.048   2.412  1.00 66.97           C  
ATOM   1850  OE1 GLU A 229       6.121  14.237   1.294  1.00 66.97           O  
ATOM   1851  OE2 GLU A 229       6.454  13.038   3.111  1.00 66.97           O  
ATOM   1852  N   ILE A 230       9.864  16.812   6.809  1.00 74.05           N  
ATOM   1853  CA  ILE A 230      10.406  16.871   8.177  1.00 74.05           C  
ATOM   1854  C   ILE A 230      10.344  15.505   8.872  1.00 74.05           C  
ATOM   1855  CB  ILE A 230       9.664  17.938   9.018  1.00 74.05           C  
ATOM   1856  O   ILE A 230       9.287  14.874   8.902  1.00 74.05           O  
ATOM   1857  CG1 ILE A 230       8.119  17.826   8.913  1.00 74.05           C  
ATOM   1858  CG2 ILE A 230      10.136  19.342   8.591  1.00 74.05           C  
ATOM   1859  CD1 ILE A 230       7.354  18.639   9.959  1.00 74.05           C  
ATOM   1860  N   SER A 231      11.471  15.065   9.429  1.00 86.27           N  
ATOM   1861  CA  SER A 231      11.568  13.771  10.106  1.00 86.27           C  
ATOM   1862  C   SER A 231      10.544  13.683  11.245  1.00 86.27           C  
ATOM   1863  CB  SER A 231      12.999  13.582  10.620  1.00 86.27           C  
ATOM   1864  O   SER A 231      10.215  14.702  11.865  1.00 86.27           O  
ATOM   1865  OG  SER A 231      13.341  12.219  10.622  1.00 86.27           O  
ATOM   1866  N   LEU A 232      10.030  12.487  11.546  1.00 82.98           N  
ATOM   1867  CA  LEU A 232       9.051  12.274  12.624  1.00 82.98           C  
ATOM   1868  C   LEU A 232       9.565  12.825  13.969  1.00 82.98           C  
ATOM   1869  CB  LEU A 232       8.750  10.764  12.695  1.00 82.98           C  
ATOM   1870  O   LEU A 232       8.814  13.393  14.759  1.00 82.98           O  
ATOM   1871  CG  LEU A 232       7.753  10.340  13.791  1.00 82.98           C  
ATOM   1872  CD1 LEU A 232       6.385  11.008  13.623  1.00 82.98           C  
ATOM   1873  CD2 LEU A 232       7.560   8.827  13.756  1.00 82.98           C  
ATOM   1874  N   GLU A 233      10.872  12.763  14.189  1.00 84.92           N  
ATOM   1875  CA  GLU A 233      11.561  13.310  15.352  1.00 84.92           C  
ATOM   1876  C   GLU A 233      11.542  14.846  15.382  1.00 84.92           C  
ATOM   1877  CB  GLU A 233      13.017  12.815  15.391  1.00 84.92           C  
ATOM   1878  O   GLU A 233      11.380  15.431  16.453  1.00 84.92           O  
ATOM   1879  CG  GLU A 233      13.180  11.283  15.339  1.00 84.92           C  
ATOM   1880  CD  GLU A 233      13.067  10.673  13.932  1.00 84.92           C  
ATOM   1881  OE1 GLU A 233      13.145   9.438  13.831  1.00 84.92           O  
ATOM   1882  OE2 GLU A 233      12.921  11.446  12.957  1.00 84.92           O  
ATOM   1883  N   ASP A 234      11.641  15.513  14.228  1.00 89.34           N  
ATOM   1884  CA  ASP A 234      11.542  16.976  14.132  1.00 89.34           C  
ATOM   1885  C   ASP A 234      10.111  17.448  14.411  1.00 89.34           C  
ATOM   1886  CB  ASP A 234      11.960  17.476  12.737  1.00 89.34           C  
ATOM   1887  O   ASP A 234       9.896  18.494  15.035  1.00 89.34           O  
ATOM   1888  CG  ASP A 234      13.458  17.398  12.437  1.00 89.34           C  
ATOM   1889  OD1 ASP A 234      14.263  17.398  13.394  1.00 89.34           O  
ATOM   1890  OD2 ASP A 234      13.780  17.450  11.228  1.00 89.34           O  
ATOM   1891  N   LEU A 235       9.114  16.667  13.979  1.00 91.27           N  
ATOM   1892  CA  LEU A 235       7.715  16.877  14.345  1.00 91.27           C  
ATOM   1893  C   LEU A 235       7.533  16.749  15.865  1.00 91.27           C  
ATOM   1894  CB  LEU A 235       6.830  15.903  13.539  1.00 91.27           C  
ATOM   1895  O   LEU A 235       6.976  17.663  16.482  1.00 91.27           O  
ATOM   1896  CG  LEU A 235       5.351  15.845  13.965  1.00 91.27           C  
ATOM   1897  CD1 LEU A 235       4.662  17.186  13.790  1.00 91.27           C  
ATOM   1898  CD2 LEU A 235       4.577  14.862  13.092  1.00 91.27           C  
ATOM   1899  N   ILE A 236       8.060  15.679  16.466  1.00 89.27           N  
ATOM   1900  CA  ILE A 236       7.999  15.440  17.914  1.00 89.27           C  
ATOM   1901  C   ILE A 236       8.703  16.560  18.689  1.00 89.27           C  
ATOM   1902  CB  ILE A 236       8.570  14.042  18.257  1.00 89.27           C  
ATOM   1903  O   ILE A 236       8.142  17.074  19.655  1.00 89.27           O  
ATOM   1904  CG1 ILE A 236       7.621  12.934  17.745  1.00 89.27           C  
ATOM   1905  CG2 ILE A 236       8.781  13.875  19.776  1.00 89.27           C  
ATOM   1906  CD1 ILE A 236       8.256  11.536  17.718  1.00 89.27           C  
ATOM   1907  N   GLU A 237       9.895  16.999  18.285  1.00 89.15           N  
ATOM   1908  CA  GLU A 237      10.637  18.042  19.006  1.00 89.15           C  
ATOM   1909  C   GLU A 237       9.992  19.430  18.838  1.00 89.15           C  
ATOM   1910  CB  GLU A 237      12.113  18.014  18.579  1.00 89.15           C  
ATOM   1911  O   GLU A 237       9.969  20.231  19.783  1.00 89.15           O  
ATOM   1912  CG  GLU A 237      13.035  18.870  19.467  1.00 89.15           C  
ATOM   1913  CD  GLU A 237      13.043  18.491  20.968  1.00 89.15           C  
ATOM   1914  OE1 GLU A 237      13.165  19.415  21.804  1.00 89.15           O  
ATOM   1915  OE2 GLU A 237      12.921  17.299  21.346  1.00 89.15           O  
ATOM   1916  N   ARG A 238       9.371  19.708  17.681  1.00 89.97           N  
ATOM   1917  CA  ARG A 238       8.548  20.911  17.476  1.00 89.97           C  
ATOM   1918  C   ARG A 238       7.330  20.922  18.396  1.00 89.97           C  
ATOM   1919  CB  ARG A 238       8.144  21.007  15.997  1.00 89.97           C  
ATOM   1920  O   ARG A 238       7.012  21.967  18.967  1.00 89.97           O  
ATOM   1921  CG  ARG A 238       7.263  22.236  15.723  1.00 89.97           C  
ATOM   1922  CD  ARG A 238       6.969  22.437  14.232  1.00 89.97           C  
ATOM   1923  NE  ARG A 238       6.365  21.264  13.574  1.00 89.97           N  
ATOM   1924  NH1 ARG A 238       4.304  21.187  14.622  1.00 89.97           N  
ATOM   1925  NH2 ARG A 238       4.706  19.913  12.861  1.00 89.97           N  
ATOM   1926  CZ  ARG A 238       5.135  20.799  13.699  1.00 89.97           C  
ATOM   1927  N   GLU A 239       6.646  19.792  18.544  1.00 89.79           N  
ATOM   1928  CA  GLU A 239       5.506  19.670  19.458  1.00 89.79           C  
ATOM   1929  C   GLU A 239       5.944  19.728  20.923  1.00 89.79           C  
ATOM   1930  CB  GLU A 239       4.712  18.393  19.164  1.00 89.79           C  
ATOM   1931  O   GLU A 239       5.356  20.467  21.712  1.00 89.79           O  
ATOM   1932  CG  GLU A 239       3.941  18.554  17.846  1.00 89.79           C  
ATOM   1933  CD  GLU A 239       2.971  17.407  17.547  1.00 89.79           C  
ATOM   1934  OE1 GLU A 239       2.264  17.569  16.524  1.00 89.79           O  
ATOM   1935  OE2 GLU A 239       2.887  16.459  18.358  1.00 89.79           O  
ATOM   1936  N   ARG A 240       7.043  19.060  21.281  1.00 86.00           N  
ATOM   1937  CA  ARG A 240       7.639  19.119  22.620  1.00 86.00           C  
ATOM   1938  C   ARG A 240       8.026  20.542  23.016  1.00 86.00           C  
ATOM   1939  CB  ARG A 240       8.851  18.187  22.643  1.00 86.00           C  
ATOM   1940  O   ARG A 240       7.757  20.956  24.142  1.00 86.00           O  
ATOM   1941  CG  ARG A 240       9.395  18.001  24.058  1.00 86.00           C  
ATOM   1942  CD  ARG A 240      10.654  17.154  23.954  1.00 86.00           C  
ATOM   1943  NE  ARG A 240      11.240  16.894  25.276  1.00 86.00           N  
ATOM   1944  NH1 ARG A 240      13.275  16.266  24.434  1.00 86.00           N  
ATOM   1945  NH2 ARG A 240      12.905  16.191  26.649  1.00 86.00           N  
ATOM   1946  CZ  ARG A 240      12.470  16.454  25.446  1.00 86.00           C  
ATOM   1947  N   SER A 241       8.591  21.309  22.086  1.00 84.08           N  
ATOM   1948  CA  SER A 241       8.900  22.728  22.288  1.00 84.08           C  
ATOM   1949  C   SER A 241       7.638  23.584  22.473  1.00 84.08           C  
ATOM   1950  CB  SER A 241       9.706  23.254  21.098  1.00 84.08           C  
ATOM   1951  O   SER A 241       7.659  24.557  23.228  1.00 84.08           O  
ATOM   1952  OG  SER A 241      10.968  22.625  21.028  1.00 84.08           O  
ATOM   1953  N   ALA A 242       6.524  23.225  21.824  1.00 89.32           N  
ATOM   1954  CA  ALA A 242       5.250  23.936  21.932  1.00 89.32           C  
ATOM   1955  C   ALA A 242       4.490  23.655  23.244  1.00 89.32           C  
ATOM   1956  CB  ALA A 242       4.395  23.589  20.706  1.00 89.32           C  
ATOM   1957  O   ALA A 242       3.720  24.508  23.689  1.00 89.32           O  
ATOM   1958  N   LEU A 243       4.713  22.499  23.884  1.00 77.40           N  
ATOM   1959  CA  LEU A 243       4.025  22.104  25.125  1.00 77.40           C  
ATOM   1960  C   LEU A 243       4.424  22.939  26.364  1.00 77.40           C  
ATOM   1961  CB  LEU A 243       4.207  20.589  25.354  1.00 77.40           C  
ATOM   1962  O   LEU A 243       3.725  22.902  27.378  1.00 77.40           O  
ATOM   1963  CG  LEU A 243       3.399  19.691  24.391  1.00 77.40           C  
ATOM   1964  CD1 LEU A 243       3.804  18.228  24.581  1.00 77.40           C  
ATOM   1965  CD2 LEU A 243       1.888  19.794  24.618  1.00 77.40           C  
ATOM   1966  N   GLY A 244       5.481  23.756  26.284  1.00 83.38           N  
ATOM   1967  CA  GLY A 244       5.861  24.708  27.336  1.00 83.38           C  
ATOM   1968  C   GLY A 244       6.326  24.057  28.657  1.00 83.38           C  
ATOM   1969  O   GLY A 244       6.481  22.844  28.745  1.00 83.38           O  
ATOM   1970  N   PRO A 245       6.591  24.848  29.718  1.00 79.18           N  
ATOM   1971  CA  PRO A 245       7.178  24.345  30.969  1.00 79.18           C  
ATOM   1972  C   PRO A 245       6.193  23.605  31.894  1.00 79.18           C  
ATOM   1973  CB  PRO A 245       7.765  25.586  31.651  1.00 79.18           C  
ATOM   1974  O   PRO A 245       6.624  22.958  32.847  1.00 79.18           O  
ATOM   1975  CG  PRO A 245       6.860  26.717  31.163  1.00 79.18           C  
ATOM   1976  CD  PRO A 245       6.519  26.300  29.733  1.00 79.18           C  
ATOM   1977  N   ASN A 246       4.884  23.682  31.636  1.00 75.32           N  
ATOM   1978  CA  ASN A 246       3.841  23.111  32.497  1.00 75.32           C  
ATOM   1979  C   ASN A 246       3.454  21.682  32.076  1.00 75.32           C  
ATOM   1980  CB  ASN A 246       2.642  24.075  32.571  1.00 75.32           C  
ATOM   1981  O   ASN A 246       2.273  21.354  31.980  1.00 75.32           O  
ATOM   1982  CG  ASN A 246       2.940  25.366  33.310  1.00 75.32           C  
ATOM   1983  ND2 ASN A 246       2.196  26.409  33.027  1.00 75.32           N  
ATOM   1984  OD1 ASN A 246       3.815  25.469  34.152  1.00 75.32           O  
ATOM   1985  N   VAL A 247       4.446  20.828  31.818  1.00 79.50           N  
ATOM   1986  CA  VAL A 247       4.222  19.403  31.541  1.00 79.50           C  
ATOM   1987  C   VAL A 247       4.078  18.652  32.865  1.00 79.50           C  
ATOM   1988  CB  VAL A 247       5.329  18.808  30.649  1.00 79.50           C  
ATOM   1989  O   VAL A 247       4.886  18.813  33.784  1.00 79.50           O  
ATOM   1990  CG1 VAL A 247       5.064  17.335  30.311  1.00 79.50           C  
ATOM   1991  CG2 VAL A 247       5.425  19.567  29.321  1.00 79.50           C  
ATOM   1992  N   THR A 248       3.047  17.815  32.974  1.00 79.05           N  
ATOM   1993  CA  THR A 248       2.872  16.906  34.108  1.00 79.05           C  
ATOM   1994  C   THR A 248       4.011  15.893  34.107  1.00 79.05           C  
ATOM   1995  CB  THR A 248       1.503  16.205  34.064  1.00 79.05           C  
ATOM   1996  O   THR A 248       4.156  15.083  33.194  1.00 79.05           O  
ATOM   1997  CG2 THR A 248       0.387  17.153  34.498  1.00 79.05           C  
ATOM   1998  OG1 THR A 248       1.169  15.812  32.755  1.00 79.05           O  
ATOM   1999  N   LYS A 249       4.869  15.953  35.127  1.00 81.26           N  
ATOM   2000  CA  LYS A 249       5.943  14.971  35.276  1.00 81.26           C  
ATOM   2001  C   LYS A 249       5.317  13.594  35.488  1.00 81.26           C  
ATOM   2002  CB  LYS A 249       6.904  15.355  36.408  1.00 81.26           C  
ATOM   2003  O   LYS A 249       4.371  13.442  36.266  1.00 81.26           O  
ATOM   2004  CG  LYS A 249       7.644  16.666  36.096  1.00 81.26           C  
ATOM   2005  CD  LYS A 249       8.595  17.041  37.237  1.00 81.26           C  
ATOM   2006  CE  LYS A 249       9.274  18.378  36.926  1.00 81.26           C  
ATOM   2007  NZ  LYS A 249      10.164  18.800  38.035  1.00 81.26           N  
ATOM   2008  N   ILE A 250       5.857  12.601  34.794  1.00 82.50           N  
ATOM   2009  CA  ILE A 250       5.501  11.200  34.997  1.00 82.50           C  
ATOM   2010  C   ILE A 250       6.119  10.786  36.334  1.00 82.50           C  
ATOM   2011  CB  ILE A 250       5.954  10.341  33.797  1.00 82.50           C  
ATOM   2012  O   ILE A 250       7.318  10.547  36.439  1.00 82.50           O  
ATOM   2013  CG1 ILE A 250       5.230  10.797  32.505  1.00 82.50           C  
ATOM   2014  CG2 ILE A 250       5.664   8.855  34.073  1.00 82.50           C  
ATOM   2015  CD1 ILE A 250       5.883  10.265  31.225  1.00 82.50           C  
ATOM   2016  N   THR A 251       5.303  10.803  37.377  1.00 88.60           N  
ATOM   2017  CA  THR A 251       5.585  10.229  38.688  1.00 88.60           C  
ATOM   2018  C   THR A 251       4.793   8.930  38.788  1.00 88.60           C  
ATOM   2019  CB  THR A 251       5.223  11.195  39.833  1.00 88.60           C  
ATOM   2020  O   THR A 251       3.842   8.717  38.033  1.00 88.60           O  
ATOM   2021  CG2 THR A 251       5.956  12.534  39.717  1.00 88.60           C  
ATOM   2022  OG1 THR A 251       3.839  11.469  39.868  1.00 88.60           O  
ATOM   2023  N   LEU A 252       5.153   8.047  39.719  1.00 88.90           N  
ATOM   2024  CA  LEU A 252       4.389   6.818  39.954  1.00 88.90           C  
ATOM   2025  C   LEU A 252       2.908   7.136  40.227  1.00 88.90           C  
ATOM   2026  CB  LEU A 252       5.087   6.052  41.090  1.00 88.90           C  
ATOM   2027  O   LEU A 252       2.021   6.508  39.652  1.00 88.90           O  
ATOM   2028  CG  LEU A 252       4.497   4.663  41.398  1.00 88.90           C  
ATOM   2029  CD1 LEU A 252       5.560   3.803  42.077  1.00 88.90           C  
ATOM   2030  CD2 LEU A 252       3.302   4.732  42.350  1.00 88.90           C  
ATOM   2031  N   GLU A 253       2.636   8.178  41.015  1.00 89.11           N  
ATOM   2032  CA  GLU A 253       1.279   8.653  41.302  1.00 89.11           C  
ATOM   2033  C   GLU A 253       0.539   9.127  40.045  1.00 89.11           C  
ATOM   2034  CB  GLU A 253       1.338   9.815  42.298  1.00 89.11           C  
ATOM   2035  O   GLU A 253      -0.615   8.748  39.833  1.00 89.11           O  
ATOM   2036  CG  GLU A 253       1.934   9.429  43.659  1.00 89.11           C  
ATOM   2037  CD  GLU A 253       1.949  10.619  44.631  1.00 89.11           C  
ATOM   2038  OE1 GLU A 253       2.046  10.365  45.849  1.00 89.11           O  
ATOM   2039  OE2 GLU A 253       1.896  11.774  44.144  1.00 89.11           O  
ATOM   2040  N   SER A 254       1.187   9.920  39.178  1.00 88.37           N  
ATOM   2041  CA  SER A 254       0.547  10.399  37.948  1.00 88.37           C  
ATOM   2042  C   SER A 254       0.325   9.269  36.941  1.00 88.37           C  
ATOM   2043  CB  SER A 254       1.286  11.599  37.342  1.00 88.37           C  
ATOM   2044  O   SER A 254      -0.693   9.268  36.248  1.00 88.37           O  
ATOM   2045  OG  SER A 254       2.531  11.280  36.764  1.00 88.37           O  
ATOM   2046  N   PHE A 255       1.196   8.257  36.922  1.00 89.01           N  
ATOM   2047  CA  PHE A 255       1.013   7.046  36.127  1.00 89.01           C  
ATOM   2048  C   PHE A 255      -0.137   6.170  36.640  1.00 89.01           C  
ATOM   2049  CB  PHE A 255       2.322   6.254  36.080  1.00 89.01           C  
ATOM   2050  O   PHE A 255      -0.973   5.742  35.846  1.00 89.01           O  
ATOM   2051  CG  PHE A 255       2.204   4.987  35.255  1.00 89.01           C  
ATOM   2052  CD1 PHE A 255       2.107   3.732  35.887  1.00 89.01           C  
ATOM   2053  CD2 PHE A 255       2.156   5.069  33.851  1.00 89.01           C  
ATOM   2054  CE1 PHE A 255       1.984   2.563  35.114  1.00 89.01           C  
ATOM   2055  CE2 PHE A 255       2.026   3.902  33.080  1.00 89.01           C  
ATOM   2056  CZ  PHE A 255       1.946   2.648  33.711  1.00 89.01           C  
ATOM   2057  N   LEU A 256      -0.242   5.935  37.953  1.00 91.70           N  
ATOM   2058  CA  LEU A 256      -1.359   5.179  38.532  1.00 91.70           C  
ATOM   2059  C   LEU A 256      -2.695   5.900  38.331  1.00 91.70           C  
ATOM   2060  CB  LEU A 256      -1.114   4.914  40.028  1.00 91.70           C  
ATOM   2061  O   LEU A 256      -3.679   5.272  37.936  1.00 91.70           O  
ATOM   2062  CG  LEU A 256      -0.023   3.878  40.356  1.00 91.70           C  
ATOM   2063  CD1 LEU A 256       0.011   3.682  41.871  1.00 91.70           C  
ATOM   2064  CD2 LEU A 256      -0.282   2.515  39.708  1.00 91.70           C  
ATOM   2065  N   ALA A 257      -2.727   7.222  38.521  1.00 91.46           N  
ATOM   2066  CA  ALA A 257      -3.899   8.037  38.221  1.00 91.46           C  
ATOM   2067  C   ALA A 257      -4.265   7.973  36.728  1.00 91.46           C  
ATOM   2068  CB  ALA A 257      -3.628   9.474  38.678  1.00 91.46           C  
ATOM   2069  O   ALA A 257      -5.437   7.812  36.388  1.00 91.46           O  
ATOM   2070  N   TRP A 258      -3.277   8.028  35.828  1.00 91.15           N  
ATOM   2071  CA  TRP A 258      -3.486   7.872  34.388  1.00 91.15           C  
ATOM   2072  C   TRP A 258      -4.007   6.480  34.021  1.00 91.15           C  
ATOM   2073  CB  TRP A 258      -2.188   8.183  33.636  1.00 91.15           C  
ATOM   2074  O   TRP A 258      -4.949   6.384  33.239  1.00 91.15           O  
ATOM   2075  CG  TRP A 258      -2.243   7.920  32.163  1.00 91.15           C  
ATOM   2076  CD1 TRP A 258      -2.534   8.830  31.206  1.00 91.15           C  
ATOM   2077  CD2 TRP A 258      -1.903   6.687  31.456  1.00 91.15           C  
ATOM   2078  CE2 TRP A 258      -2.072   6.913  30.058  1.00 91.15           C  
ATOM   2079  CE3 TRP A 258      -1.411   5.422  31.851  1.00 91.15           C  
ATOM   2080  NE1 TRP A 258      -2.454   8.235  29.960  1.00 91.15           N  
ATOM   2081  CH2 TRP A 258      -1.324   4.675  29.525  1.00 91.15           C  
ATOM   2082  CZ2 TRP A 258      -1.794   5.929  29.099  1.00 91.15           C  
ATOM   2083  CZ3 TRP A 258      -1.128   4.427  30.895  1.00 91.15           C  
ATOM   2084  N   LYS A 259      -3.459   5.413  34.611  1.00 93.08           N  
ATOM   2085  CA  LYS A 259      -3.892   4.030  34.372  1.00 93.08           C  
ATOM   2086  C   LYS A 259      -5.320   3.809  34.866  1.00 93.08           C  
ATOM   2087  CB  LYS A 259      -2.887   3.064  35.024  1.00 93.08           C  
ATOM   2088  O   LYS A 259      -6.132   3.249  34.134  1.00 93.08           O  
ATOM   2089  CG  LYS A 259      -3.171   1.595  34.667  1.00 93.08           C  
ATOM   2090  CD  LYS A 259      -2.105   0.660  35.261  1.00 93.08           C  
ATOM   2091  CE  LYS A 259      -2.381  -0.798  34.863  1.00 93.08           C  
ATOM   2092  NZ  LYS A 259      -1.346  -1.730  35.387  1.00 93.08           N  
ATOM   2093  N   LYS A 260      -5.658   4.312  36.061  1.00 93.08           N  
ATOM   2094  CA  LYS A 260      -7.032   4.306  36.588  1.00 93.08           C  
ATOM   2095  C   LYS A 260      -7.976   5.087  35.672  1.00 93.08           C  
ATOM   2096  CB  LYS A 260      -7.043   4.849  38.028  1.00 93.08           C  
ATOM   2097  O   LYS A 260      -9.038   4.581  35.333  1.00 93.08           O  
ATOM   2098  CG  LYS A 260      -8.439   4.737  38.667  1.00 93.08           C  
ATOM   2099  CD  LYS A 260      -8.447   5.209  40.128  1.00 93.08           C  
ATOM   2100  CE  LYS A 260      -9.864   5.062  40.702  1.00 93.08           C  
ATOM   2101  NZ  LYS A 260      -9.940   5.452  42.134  1.00 93.08           N  
ATOM   2102  N   ARG A 261      -7.564   6.271  35.209  1.00 93.11           N  
ATOM   2103  CA  ARG A 261      -8.331   7.089  34.259  1.00 93.11           C  
ATOM   2104  C   ARG A 261      -8.535   6.377  32.922  1.00 93.11           C  
ATOM   2105  CB  ARG A 261      -7.630   8.441  34.078  1.00 93.11           C  
ATOM   2106  O   ARG A 261      -9.640   6.405  32.410  1.00 93.11           O  
ATOM   2107  CG  ARG A 261      -8.446   9.425  33.223  1.00 93.11           C  
ATOM   2108  CD  ARG A 261      -7.615  10.663  32.856  1.00 93.11           C  
ATOM   2109  NE  ARG A 261      -6.466  10.324  31.989  1.00 93.11           N  
ATOM   2110  NH1 ARG A 261      -7.652   9.955  30.054  1.00 93.11           N  
ATOM   2111  NH2 ARG A 261      -5.450   9.597  30.089  1.00 93.11           N  
ATOM   2112  CZ  ARG A 261      -6.528   9.963  30.718  1.00 93.11           C  
ATOM   2113  N   LYS A 262      -7.510   5.727  32.365  1.00 95.11           N  
ATOM   2114  CA  LYS A 262      -7.614   4.977  31.104  1.00 95.11           C  
ATOM   2115  C   LYS A 262      -8.493   3.739  31.229  1.00 95.11           C  
ATOM   2116  CB  LYS A 262      -6.212   4.606  30.577  1.00 95.11           C  
ATOM   2117  O   LYS A 262      -9.247   3.453  30.308  1.00 95.11           O  
ATOM   2118  CG  LYS A 262      -5.560   5.733  29.760  1.00 95.11           C  
ATOM   2119  CD  LYS A 262      -6.275   5.908  28.407  1.00 95.11           C  
ATOM   2120  CE  LYS A 262      -5.777   7.094  27.580  1.00 95.11           C  
ATOM   2121  NZ  LYS A 262      -6.816   7.493  26.586  1.00 95.11           N  
ATOM   2122  N   ARG A 263      -8.435   3.040  32.366  1.00 90.69           N  
ATOM   2123  CA  ARG A 263      -9.364   1.947  32.671  1.00 90.69           C  
ATOM   2124  C   ARG A 263     -10.803   2.463  32.742  1.00 90.69           C  
ATOM   2125  CB  ARG A 263      -8.938   1.231  33.962  1.00 90.69           C  
ATOM   2126  O   ARG A 263     -11.660   1.895  32.083  1.00 90.69           O  
ATOM   2127  CG  ARG A 263      -9.862   0.037  34.258  1.00 90.69           C  
ATOM   2128  CD  ARG A 263      -9.605  -0.588  35.632  1.00 90.69           C  
ATOM   2129  NE  ARG A 263      -8.413  -1.458  35.654  1.00 90.69           N  
ATOM   2130  NH1 ARG A 263      -8.811  -2.375  37.725  1.00 90.69           N  
ATOM   2131  NH2 ARG A 263      -7.120  -3.141  36.494  1.00 90.69           N  
ATOM   2132  CZ  ARG A 263      -8.116  -2.310  36.623  1.00 90.69           C  
ATOM   2133  N   GLN A 264     -11.044   3.545  33.482  1.00 91.72           N  
ATOM   2134  CA  GLN A 264     -12.379   4.138  33.583  1.00 91.72           C  
ATOM   2135  C   GLN A 264     -12.884   4.623  32.217  1.00 91.72           C  
ATOM   2136  CB  GLN A 264     -12.366   5.274  34.617  1.00 91.72           C  
ATOM   2137  O   GLN A 264     -13.999   4.313  31.846  1.00 91.72           O  
ATOM   2138  CG  GLN A 264     -13.793   5.706  34.993  1.00 91.72           C  
ATOM   2139  CD  GLN A 264     -14.576   4.587  35.672  1.00 91.72           C  
ATOM   2140  NE2 GLN A 264     -15.805   4.345  35.283  1.00 91.72           N  
ATOM   2141  OE1 GLN A 264     -14.061   3.915  36.559  1.00 91.72           O  
ATOM   2142  N   GLU A 265     -12.034   5.275  31.419  1.00 94.19           N  
ATOM   2143  CA  GLU A 265     -12.354   5.719  30.054  1.00 94.19           C  
ATOM   2144  C   GLU A 265     -12.761   4.547  29.142  1.00 94.19           C  
ATOM   2145  CB  GLU A 265     -11.116   6.464  29.505  1.00 94.19           C  
ATOM   2146  O   GLU A 265     -13.672   4.695  28.331  1.00 94.19           O  
ATOM   2147  CG  GLU A 265     -11.263   7.163  28.142  1.00 94.19           C  
ATOM   2148  CD  GLU A 265      -9.928   7.776  27.642  1.00 94.19           C  
ATOM   2149  OE1 GLU A 265      -9.733   7.941  26.421  1.00 94.19           O  
ATOM   2150  OE2 GLU A 265      -8.971   8.052  28.420  1.00 94.19           O  
ATOM   2151  N   LYS A 266     -12.122   3.374  29.281  1.00 93.02           N  
ATOM   2152  CA  LYS A 266     -12.530   2.156  28.562  1.00 93.02           C  
ATOM   2153  C   LYS A 266     -13.900   1.650  29.035  1.00 93.02           C  
ATOM   2154  CB  LYS A 266     -11.460   1.049  28.659  1.00 93.02           C  
ATOM   2155  O   LYS A 266     -14.740   1.367  28.189  1.00 93.02           O  
ATOM   2156  CG  LYS A 266     -10.234   1.284  27.752  1.00 93.02           C  
ATOM   2157  CD  LYS A 266      -9.372   0.010  27.612  1.00 93.02           C  
ATOM   2158  CE  LYS A 266      -8.242   0.181  26.573  1.00 93.02           C  
ATOM   2159  NZ  LYS A 266      -7.825  -1.105  25.933  1.00 93.02           N  
ATOM   2160  N   ILE A 267     -14.137   1.592  30.348  1.00 92.45           N  
ATOM   2161  CA  ILE A 267     -15.425   1.171  30.929  1.00 92.45           C  
ATOM   2162  C   ILE A 267     -16.551   2.119  30.488  1.00 92.45           C  
ATOM   2163  CB  ILE A 267     -15.316   1.067  32.470  1.00 92.45           C  
ATOM   2164  O   ILE A 267     -17.554   1.665  29.947  1.00 92.45           O  
ATOM   2165  CG1 ILE A 267     -14.335  -0.063  32.869  1.00 92.45           C  
ATOM   2166  CG2 ILE A 267     -16.694   0.812  33.109  1.00 92.45           C  
ATOM   2167  CD1 ILE A 267     -13.905  -0.023  34.342  1.00 92.45           C  
ATOM   2168  N   ASP A 268     -16.351   3.432  30.610  1.00 92.29           N  
ATOM   2169  CA  ASP A 268     -17.330   4.451  30.215  1.00 92.29           C  
ATOM   2170  C   ASP A 268     -17.623   4.396  28.703  1.00 92.29           C  
ATOM   2171  CB  ASP A 268     -16.805   5.859  30.564  1.00 92.29           C  
ATOM   2172  O   ASP A 268     -18.754   4.620  28.272  1.00 92.29           O  
ATOM   2173  CG  ASP A 268     -16.525   6.158  32.048  1.00 92.29           C  
ATOM   2174  OD1 ASP A 268     -16.911   5.374  32.942  1.00 92.29           O  
ATOM   2175  OD2 ASP A 268     -15.870   7.199  32.293  1.00 92.29           O  
ATOM   2176  N   LYS A 269     -16.615   4.091  27.867  1.00 93.11           N  
ATOM   2177  CA  LYS A 269     -16.792   3.908  26.416  1.00 93.11           C  
ATOM   2178  C   LYS A 269     -17.653   2.681  26.107  1.00 93.11           C  
ATOM   2179  CB  LYS A 269     -15.419   3.824  25.725  1.00 93.11           C  
ATOM   2180  O   LYS A 269     -18.491   2.760  25.211  1.00 93.11           O  
ATOM   2181  CG  LYS A 269     -15.513   3.709  24.192  1.00 93.11           C  
ATOM   2182  CD  LYS A 269     -14.128   3.484  23.569  1.00 93.11           C  
ATOM   2183  CE  LYS A 269     -14.245   3.288  22.050  1.00 93.11           C  
ATOM   2184  NZ  LYS A 269     -12.987   2.753  21.461  1.00 93.11           N  
ATOM   2185  N   LEU A 270     -17.453   1.574  26.822  1.00 87.87           N  
ATOM   2186  CA  LEU A 270     -18.257   0.360  26.666  1.00 87.87           C  
ATOM   2187  C   LEU A 270     -19.690   0.571  27.161  1.00 87.87           C  
ATOM   2188  CB  LEU A 270     -17.584  -0.811  27.402  1.00 87.87           C  
ATOM   2189  O   LEU A 270     -20.626   0.203  26.459  1.00 87.87           O  
ATOM   2190  CG  LEU A 270     -16.282  -1.312  26.752  1.00 87.87           C  
ATOM   2191  CD1 LEU A 270     -15.625  -2.346  27.664  1.00 87.87           C  
ATOM   2192  CD2 LEU A 270     -16.522  -1.946  25.381  1.00 87.87           C  
ATOM   2193  N   GLU A 271     -19.879   1.247  28.295  1.00 89.02           N  
ATOM   2194  CA  GLU A 271     -21.209   1.613  28.794  1.00 89.02           C  
ATOM   2195  C   GLU A 271     -21.957   2.508  27.792  1.00 89.02           C  
ATOM   2196  CB  GLU A 271     -21.072   2.287  30.168  1.00 89.02           C  
ATOM   2197  O   GLU A 271     -23.120   2.258  27.481  1.00 89.02           O  
ATOM   2198  CG  GLU A 271     -22.445   2.566  30.797  1.00 89.02           C  
ATOM   2199  CD  GLU A 271     -22.333   3.139  32.217  1.00 89.02           C  
ATOM   2200  OE1 GLU A 271     -23.009   2.595  33.120  1.00 89.02           O  
ATOM   2201  OE2 GLU A 271     -21.606   4.146  32.383  1.00 89.02           O  
ATOM   2202  N   GLN A 272     -21.278   3.493  27.192  1.00 91.10           N  
ATOM   2203  CA  GLN A 272     -21.853   4.322  26.127  1.00 91.10           C  
ATOM   2204  C   GLN A 272     -22.157   3.529  24.849  1.00 91.10           C  
ATOM   2205  CB  GLN A 272     -20.897   5.470  25.784  1.00 91.10           C  
ATOM   2206  O   GLN A 272     -23.135   3.832  24.162  1.00 91.10           O  
ATOM   2207  CG  GLN A 272     -20.889   6.558  26.860  1.00 91.10           C  
ATOM   2208  CD  GLN A 272     -19.779   7.573  26.618  1.00 91.10           C  
ATOM   2209  NE2 GLN A 272     -19.067   7.965  27.649  1.00 91.10           N  
ATOM   2210  OE1 GLN A 272     -19.537   8.041  25.512  1.00 91.10           O  
ATOM   2211  N   ASP A 273     -21.338   2.533  24.497  1.00 88.76           N  
ATOM   2212  CA  ASP A 273     -21.613   1.634  23.372  1.00 88.76           C  
ATOM   2213  C   ASP A 273     -22.864   0.795  23.638  1.00 88.76           C  
ATOM   2214  CB  ASP A 273     -20.405   0.731  23.065  1.00 88.76           C  
ATOM   2215  O   ASP A 273     -23.767   0.762  22.801  1.00 88.76           O  
ATOM   2216  CG  ASP A 273     -20.462   0.241  21.619  1.00 88.76           C  
ATOM   2217  OD1 ASP A 273     -20.212   1.106  20.748  1.00 88.76           O  
ATOM   2218  OD2 ASP A 273     -20.804  -0.926  21.323  1.00 88.76           O  
ATOM   2219  N   MET A 274     -22.959   0.211  24.834  1.00 84.49           N  
ATOM   2220  CA  MET A 274     -24.105  -0.573  25.287  1.00 84.49           C  
ATOM   2221  C   MET A 274     -25.373   0.275  25.383  1.00 84.49           C  
ATOM   2222  CB  MET A 274     -23.782  -1.237  26.637  1.00 84.49           C  
ATOM   2223  O   MET A 274     -26.432  -0.156  24.927  1.00 84.49           O  
ATOM   2224  CG  MET A 274     -22.796  -2.399  26.472  1.00 84.49           C  
ATOM   2225  SD  MET A 274     -23.414  -3.755  25.433  1.00 84.49           S  
ATOM   2226  CE  MET A 274     -24.487  -4.629  26.610  1.00 84.49           C  
ATOM   2227  N   GLU A 275     -25.299   1.508  25.885  1.00 88.67           N  
ATOM   2228  CA  GLU A 275     -26.449   2.412  25.916  1.00 88.67           C  
ATOM   2229  C   GLU A 275     -26.850   2.875  24.508  1.00 88.67           C  
ATOM   2230  CB  GLU A 275     -26.201   3.584  26.877  1.00 88.67           C  
ATOM   2231  O   GLU A 275     -28.043   2.944  24.202  1.00 88.67           O  
ATOM   2232  CG  GLU A 275     -27.450   4.482  26.964  1.00 88.67           C  
ATOM   2233  CD  GLU A 275     -27.758   5.000  28.374  1.00 88.67           C  
ATOM   2234  OE1 GLU A 275     -28.971   5.037  28.703  1.00 88.67           O  
ATOM   2235  OE2 GLU A 275     -26.815   5.395  29.086  1.00 88.67           O  
ATOM   2236  N   ARG A 276     -25.890   3.101  23.600  1.00 87.32           N  
ATOM   2237  CA  ARG A 276     -26.187   3.378  22.186  1.00 87.32           C  
ATOM   2238  C   ARG A 276     -26.893   2.192  21.529  1.00 87.32           C  
ATOM   2239  CB  ARG A 276     -24.900   3.769  21.447  1.00 87.32           C  
ATOM   2240  O   ARG A 276     -27.925   2.392  20.890  1.00 87.32           O  
ATOM   2241  CG  ARG A 276     -25.197   4.299  20.037  1.00 87.32           C  
ATOM   2242  CD  ARG A 276     -23.914   4.754  19.332  1.00 87.32           C  
ATOM   2243  NE  ARG A 276     -23.132   3.611  18.833  1.00 87.32           N  
ATOM   2244  NH1 ARG A 276     -21.299   3.665  20.255  1.00 87.32           N  
ATOM   2245  NH2 ARG A 276     -21.448   2.125  18.682  1.00 87.32           N  
ATOM   2246  CZ  ARG A 276     -21.968   3.161  19.259  1.00 87.32           C  
ATOM   2247  N   ARG A 277     -26.409   0.963  21.746  1.00 84.74           N  
ATOM   2248  CA  ARG A 277     -27.059  -0.272  21.268  1.00 84.74           C  
ATOM   2249  C   ARG A 277     -28.455  -0.443  21.866  1.00 84.74           C  
ATOM   2250  CB  ARG A 277     -26.185  -1.499  21.582  1.00 84.74           C  
ATOM   2251  O   ARG A 277     -29.398  -0.749  21.136  1.00 84.74           O  
ATOM   2252  CG  ARG A 277     -24.920  -1.579  20.717  1.00 84.74           C  
ATOM   2253  CD  ARG A 277     -24.142  -2.867  21.013  1.00 84.74           C  
ATOM   2254  NE  ARG A 277     -22.769  -2.771  20.501  1.00 84.74           N  
ATOM   2255  NH1 ARG A 277     -22.246  -5.025  20.352  1.00 84.74           N  
ATOM   2256  NH2 ARG A 277     -20.714  -3.457  19.961  1.00 84.74           N  
ATOM   2257  CZ  ARG A 277     -21.939  -3.765  20.261  1.00 84.74           C  
ATOM   2258  N   LYS A 278     -28.634  -0.154  23.158  1.00 84.85           N  
ATOM   2259  CA  LYS A 278     -29.937  -0.175  23.842  1.00 84.85           C  
ATOM   2260  C   LYS A 278     -30.904   0.875  23.290  1.00 84.85           C  
ATOM   2261  CB  LYS A 278     -29.705   0.022  25.347  1.00 84.85           C  
ATOM   2262  O   LYS A 278     -32.094   0.594  23.130  1.00 84.85           O  
ATOM   2263  CG  LYS A 278     -30.958  -0.277  26.181  1.00 84.85           C  
ATOM   2264  CD  LYS A 278     -30.609  -0.191  27.671  1.00 84.85           C  
ATOM   2265  CE  LYS A 278     -31.790  -0.610  28.551  1.00 84.85           C  
ATOM   2266  NZ  LYS A 278     -31.365  -0.703  29.970  1.00 84.85           N  
ATOM   2267  N   ALA A 279     -30.423   2.079  22.981  1.00 84.85           N  
ATOM   2268  CA  ALA A 279     -31.219   3.143  22.377  1.00 84.85           C  
ATOM   2269  C   ALA A 279     -31.625   2.801  20.935  1.00 84.85           C  
ATOM   2270  CB  ALA A 279     -30.440   4.460  22.456  1.00 84.85           C  
ATOM   2271  O   ALA A 279     -32.794   2.968  20.584  1.00 84.85           O  
ATOM   2272  N   ASP A 280     -30.708   2.252  20.133  1.00 85.30           N  
ATOM   2273  CA  ASP A 280     -30.986   1.763  18.779  1.00 85.30           C  
ATOM   2274  C   ASP A 280     -31.992   0.597  18.795  1.00 85.30           C  
ATOM   2275  CB  ASP A 280     -29.671   1.358  18.084  1.00 85.30           C  
ATOM   2276  O   ASP A 280     -32.922   0.570  17.979  1.00 85.30           O  
ATOM   2277  CG  ASP A 280     -28.833   2.548  17.585  1.00 85.30           C  
ATOM   2278  OD1 ASP A 280     -29.426   3.626  17.336  1.00 85.30           O  
ATOM   2279  OD2 ASP A 280     -27.622   2.349  17.339  1.00 85.30           O  
ATOM   2280  N   PHE A 281     -31.886  -0.311  19.776  1.00 82.06           N  
ATOM   2281  CA  PHE A 281     -32.873  -1.365  20.026  1.00 82.06           C  
ATOM   2282  C   PHE A 281     -34.250  -0.782  20.360  1.00 82.06           C  
ATOM   2283  CB  PHE A 281     -32.408  -2.284  21.167  1.00 82.06           C  
ATOM   2284  O   PHE A 281     -35.246  -1.120  19.716  1.00 82.06           O  
ATOM   2285  CG  PHE A 281     -33.351  -3.444  21.421  1.00 82.06           C  
ATOM   2286  CD1 PHE A 281     -34.184  -3.441  22.555  1.00 82.06           C  
ATOM   2287  CD2 PHE A 281     -33.417  -4.518  20.513  1.00 82.06           C  
ATOM   2288  CE1 PHE A 281     -35.083  -4.500  22.773  1.00 82.06           C  
ATOM   2289  CE2 PHE A 281     -34.325  -5.569  20.723  1.00 82.06           C  
ATOM   2290  CZ  PHE A 281     -35.160  -5.559  21.853  1.00 82.06           C  
ATOM   2291  N   LYS A 282     -34.317   0.150  21.322  1.00 82.61           N  
ATOM   2292  CA  LYS A 282     -35.564   0.815  21.737  1.00 82.61           C  
ATOM   2293  C   LYS A 282     -36.199   1.628  20.605  1.00 82.61           C  
ATOM   2294  CB  LYS A 282     -35.274   1.685  22.969  1.00 82.61           C  
ATOM   2295  O   LYS A 282     -37.423   1.694  20.518  1.00 82.61           O  
ATOM   2296  CG  LYS A 282     -36.553   2.288  23.573  1.00 82.61           C  
ATOM   2297  CD  LYS A 282     -36.226   3.052  24.859  1.00 82.61           C  
ATOM   2298  CE  LYS A 282     -37.501   3.632  25.481  1.00 82.61           C  
ATOM   2299  NZ  LYS A 282     -37.197   4.323  26.759  1.00 82.61           N  
ATOM   2300  N   ALA A 283     -35.391   2.220  19.728  1.00 84.66           N  
ATOM   2301  CA  ALA A 283     -35.843   2.933  18.536  1.00 84.66           C  
ATOM   2302  C   ALA A 283     -36.293   1.996  17.394  1.00 84.66           C  
ATOM   2303  CB  ALA A 283     -34.726   3.887  18.094  1.00 84.66           C  
ATOM   2304  O   ALA A 283     -36.729   2.473  16.344  1.00 84.66           O  
ATOM   2305  N   GLY A 284     -36.200   0.673  17.569  1.00 77.50           N  
ATOM   2306  CA  GLY A 284     -36.603  -0.318  16.571  1.00 77.50           C  
ATOM   2307  C   GLY A 284     -35.600  -0.496  15.428  1.00 77.50           C  
ATOM   2308  O   GLY A 284     -35.919  -1.137  14.426  1.00 77.50           O  
ATOM   2309  N   LYS A 285     -34.374   0.025  15.555  1.00 73.87           N  
ATOM   2310  CA  LYS A 285     -33.275  -0.177  14.599  1.00 73.87           C  
ATOM   2311  C   LYS A 285     -32.509  -1.476  14.914  1.00 73.87           C  
ATOM   2312  CB  LYS A 285     -32.377   1.074  14.589  1.00 73.87           C  
ATOM   2313  O   LYS A 285     -31.293  -1.537  14.817  1.00 73.87           O  
ATOM   2314  CG  LYS A 285     -31.609   1.253  13.269  1.00 73.87           C  
ATOM   2315  CD  LYS A 285     -32.356   2.175  12.297  1.00 73.87           C  
ATOM   2316  CE  LYS A 285     -31.484   2.419  11.062  1.00 73.87           C  
ATOM   2317  NZ  LYS A 285     -31.831   3.702  10.408  1.00 73.87           N  
ATOM   2318  N   ALA A 286     -33.226  -2.532  15.288  1.00 60.18           N  
ATOM   2319  CA  ALA A 286     -32.686  -3.756  15.883  1.00 60.18           C  
ATOM   2320  C   ALA A 286     -32.237  -4.826  14.862  1.00 60.18           C  
ATOM   2321  CB  ALA A 286     -33.737  -4.284  16.870  1.00 60.18           C  
ATOM   2322  O   ALA A 286     -32.344  -6.017  15.135  1.00 60.18           O  
ATOM   2323  N   LEU A 287     -31.777  -4.448  13.660  1.00 66.35           N  
ATOM   2324  CA  LEU A 287     -31.431  -5.451  12.636  1.00 66.35           C  
ATOM   2325  C   LEU A 287     -30.112  -6.197  12.914  1.00 66.35           C  
ATOM   2326  CB  LEU A 287     -31.446  -4.841  11.216  1.00 66.35           C  
ATOM   2327  O   LEU A 287     -29.865  -7.217  12.279  1.00 66.35           O  
ATOM   2328  CG  LEU A 287     -32.421  -5.585  10.280  1.00 66.35           C  
ATOM   2329  CD1 LEU A 287     -33.848  -5.062  10.465  1.00 66.35           C  
ATOM   2330  CD2 LEU A 287     -32.035  -5.397   8.812  1.00 66.35           C  
ATOM   2331  N   VAL A 288     -29.266  -5.689  13.816  1.00 66.87           N  
ATOM   2332  CA  VAL A 288     -27.918  -6.223  14.090  1.00 66.87           C  
ATOM   2333  C   VAL A 288     -27.638  -6.202  15.595  1.00 66.87           C  
ATOM   2334  CB  VAL A 288     -26.818  -5.471  13.296  1.00 66.87           C  
ATOM   2335  O   VAL A 288     -26.669  -5.610  16.049  1.00 66.87           O  
ATOM   2336  CG1 VAL A 288     -25.510  -6.277  13.268  1.00 66.87           C  
ATOM   2337  CG2 VAL A 288     -27.199  -5.209  11.830  1.00 66.87           C  
ATOM   2338  N   ILE A 289     -28.538  -6.777  16.388  1.00 75.34           N  
ATOM   2339  CA  ILE A 289     -28.296  -7.026  17.813  1.00 75.34           C  
ATOM   2340  C   ILE A 289     -28.426  -8.531  18.009  1.00 75.34           C  
ATOM   2341  CB  ILE A 289     -29.222  -6.164  18.700  1.00 75.34           C  
ATOM   2342  O   ILE A 289     -29.366  -9.149  17.499  1.00 75.34           O  
ATOM   2343  CG1 ILE A 289     -28.876  -4.674  18.466  1.00 75.34           C  
ATOM   2344  CG2 ILE A 289     -29.057  -6.518  20.184  1.00 75.34           C  
ATOM   2345  CD1 ILE A 289     -29.745  -3.681  19.230  1.00 75.34           C  
ATOM   2346  N   SER A 290     -27.436  -9.135  18.656  1.00 78.37           N  
ATOM   2347  CA  SER A 290     -27.427 -10.571  18.918  1.00 78.37           C  
ATOM   2348  C   SER A 290     -28.586 -10.947  19.849  1.00 78.37           C  
ATOM   2349  CB  SER A 290     -26.073 -10.990  19.496  1.00 78.37           C  
ATOM   2350  O   SER A 290     -29.021 -10.154  20.680  1.00 78.37           O  
ATOM   2351  OG  SER A 290     -25.922 -10.462  20.790  1.00 78.37           O  
ATOM   2352  N   GLY A 291     -29.107 -12.174  19.739  1.00 76.87           N  
ATOM   2353  CA  GLY A 291     -30.203 -12.623  20.610  1.00 76.87           C  
ATOM   2354  C   GLY A 291     -29.864 -12.531  22.105  1.00 76.87           C  
ATOM   2355  O   GLY A 291     -30.754 -12.252  22.899  1.00 76.87           O  
ATOM   2356  N   ARG A 292     -28.584 -12.694  22.477  1.00 79.75           N  
ATOM   2357  CA  ARG A 292     -28.092 -12.551  23.858  1.00 79.75           C  
ATOM   2358  C   ARG A 292     -28.185 -11.107  24.356  1.00 79.75           C  
ATOM   2359  CB  ARG A 292     -26.662 -13.108  23.952  1.00 79.75           C  
ATOM   2360  O   ARG A 292     -28.757 -10.871  25.411  1.00 79.75           O  
ATOM   2361  CG  ARG A 292     -26.138 -13.101  25.396  1.00 79.75           C  
ATOM   2362  CD  ARG A 292     -24.866 -13.947  25.515  1.00 79.75           C  
ATOM   2363  NE  ARG A 292     -24.344 -13.930  26.891  1.00 79.75           N  
ATOM   2364  NH1 ARG A 292     -22.667 -15.481  26.614  1.00 79.75           N  
ATOM   2365  NH2 ARG A 292     -22.974 -14.526  28.608  1.00 79.75           N  
ATOM   2366  CZ  ARG A 292     -23.340 -14.650  27.365  1.00 79.75           C  
ATOM   2367  N   GLU A 293     -27.748 -10.147  23.548  1.00 80.93           N  
ATOM   2368  CA  GLU A 293     -27.892  -8.721  23.863  1.00 80.93           C  
ATOM   2369  C   GLU A 293     -29.368  -8.301  23.990  1.00 80.93           C  
ATOM   2370  CB  GLU A 293     -27.252  -7.910  22.739  1.00 80.93           C  
ATOM   2371  O   GLU A 293     -29.712  -7.462  24.817  1.00 80.93           O  
ATOM   2372  CG  GLU A 293     -25.718  -7.861  22.736  1.00 80.93           C  
ATOM   2373  CD  GLU A 293     -25.216  -7.223  21.431  1.00 80.93           C  
ATOM   2374  OE1 GLU A 293     -24.335  -6.339  21.459  1.00 80.93           O  
ATOM   2375  OE2 GLU A 293     -25.737  -7.622  20.358  1.00 80.93           O  
ATOM   2376  N   VAL A 294     -30.283  -8.898  23.213  1.00 78.74           N  
ATOM   2377  CA  VAL A 294     -31.729  -8.629  23.355  1.00 78.74           C  
ATOM   2378  C   VAL A 294     -32.247  -9.026  24.746  1.00 78.74           C  
ATOM   2379  CB  VAL A 294     -32.546  -9.306  22.235  1.00 78.74           C  
ATOM   2380  O   VAL A 294     -33.066  -8.294  25.310  1.00 78.74           O  
ATOM   2381  CG1 VAL A 294     -34.060  -9.139  22.430  1.00 78.74           C  
ATOM   2382  CG2 VAL A 294     -32.199  -8.702  20.866  1.00 78.74           C  
ATOM   2383  N   PHE A 295     -31.752 -10.131  25.318  1.00 80.72           N  
ATOM   2384  CA  PHE A 295     -32.094 -10.552  26.682  1.00 80.72           C  
ATOM   2385  C   PHE A 295     -31.556  -9.585  27.742  1.00 80.72           C  
ATOM   2386  CB  PHE A 295     -31.591 -11.982  26.945  1.00 80.72           C  
ATOM   2387  O   PHE A 295     -32.275  -9.252  28.682  1.00 80.72           O  
ATOM   2388  CG  PHE A 295     -32.427 -13.060  26.287  1.00 80.72           C  
ATOM   2389  CD1 PHE A 295     -33.733 -13.279  26.744  1.00 80.72           C  
ATOM   2390  CD2 PHE A 295     -31.925 -13.846  25.236  1.00 80.72           C  
ATOM   2391  CE1 PHE A 295     -34.541 -14.270  26.158  1.00 80.72           C  
ATOM   2392  CE2 PHE A 295     -32.732 -14.833  24.640  1.00 80.72           C  
ATOM   2393  CZ  PHE A 295     -34.039 -15.051  25.107  1.00 80.72           C  
ATOM   2394  N   GLU A 296     -30.339  -9.075  27.563  1.00 79.81           N  
ATOM   2395  CA  GLU A 296     -29.737  -8.084  28.466  1.00 79.81           C  
ATOM   2396  C   GLU A 296     -30.450  -6.723  28.392  1.00 79.81           C  
ATOM   2397  CB  GLU A 296     -28.254  -7.924  28.111  1.00 79.81           C  
ATOM   2398  O   GLU A 296     -30.702  -6.075  29.410  1.00 79.81           O  
ATOM   2399  CG  GLU A 296     -27.429  -9.171  28.473  1.00 79.81           C  
ATOM   2400  CD  GLU A 296     -26.013  -9.146  27.879  1.00 79.81           C  
ATOM   2401  OE1 GLU A 296     -25.400 -10.242  27.846  1.00 79.81           O  
ATOM   2402  OE2 GLU A 296     -25.601  -8.067  27.394  1.00 79.81           O  
ATOM   2403  N   PHE A 297     -30.835  -6.275  27.191  1.00 80.42           N  
ATOM   2404  CA  PHE A 297     -31.477  -4.973  27.006  1.00 80.42           C  
ATOM   2405  C   PHE A 297     -32.937  -4.932  27.463  1.00 80.42           C  
ATOM   2406  CB  PHE A 297     -31.359  -4.531  25.540  1.00 80.42           C  
ATOM   2407  O   PHE A 297     -33.420  -3.857  27.847  1.00 80.42           O  
ATOM   2408  CG  PHE A 297     -29.950  -4.213  25.070  1.00 80.42           C  
ATOM   2409  CD1 PHE A 297     -29.079  -3.445  25.869  1.00 80.42           C  
ATOM   2410  CD2 PHE A 297     -29.504  -4.673  23.816  1.00 80.42           C  
ATOM   2411  CE1 PHE A 297     -27.769  -3.177  25.440  1.00 80.42           C  
ATOM   2412  CE2 PHE A 297     -28.196  -4.394  23.384  1.00 80.42           C  
ATOM   2413  CZ  PHE A 297     -27.321  -3.668  24.206  1.00 80.42           C  
ATOM   2414  N   ARG A 298     -33.651  -6.065  27.411  1.00 77.10           N  
ATOM   2415  CA  ARG A 298     -35.052  -6.173  27.838  1.00 77.10           C  
ATOM   2416  C   ARG A 298     -35.343  -7.552  28.456  1.00 77.10           C  
ATOM   2417  CB  ARG A 298     -35.939  -5.813  26.638  1.00 77.10           C  
ATOM   2418  O   ARG A 298     -35.983  -8.376  27.804  1.00 77.10           O  
ATOM   2419  CG  ARG A 298     -37.432  -5.722  26.987  1.00 77.10           C  
ATOM   2420  CD  ARG A 298     -38.202  -5.110  25.813  1.00 77.10           C  
ATOM   2421  NE  ARG A 298     -39.640  -5.009  26.113  1.00 77.10           N  
ATOM   2422  NH1 ARG A 298     -40.401  -4.765  23.959  1.00 77.10           N  
ATOM   2423  NH2 ARG A 298     -41.856  -4.849  25.653  1.00 77.10           N  
ATOM   2424  CZ  ARG A 298     -40.621  -4.867  25.242  1.00 77.10           C  
ATOM   2425  N   PRO A 299     -34.978  -7.762  29.734  1.00 77.08           N  
ATOM   2426  CA  PRO A 299     -35.242  -9.012  30.454  1.00 77.08           C  
ATOM   2427  C   PRO A 299     -36.723  -9.416  30.469  1.00 77.08           C  
ATOM   2428  CB  PRO A 299     -34.716  -8.776  31.873  1.00 77.08           C  
ATOM   2429  O   PRO A 299     -37.047 -10.595  30.411  1.00 77.08           O  
ATOM   2430  CG  PRO A 299     -33.616  -7.736  31.678  1.00 77.08           C  
ATOM   2431  CD  PRO A 299     -34.162  -6.871  30.549  1.00 77.08           C  
ATOM   2432  N   GLU A 300     -37.635  -8.440  30.454  1.00 76.55           N  
ATOM   2433  CA  GLU A 300     -39.086  -8.683  30.419  1.00 76.55           C  
ATOM   2434  C   GLU A 300     -39.559  -9.441  29.161  1.00 76.55           C  
ATOM   2435  CB  GLU A 300     -39.829  -7.338  30.500  1.00 76.55           C  
ATOM   2436  O   GLU A 300     -40.605 -10.078  29.200  1.00 76.55           O  
ATOM   2437  CG  GLU A 300     -39.497  -6.476  31.732  1.00 76.55           C  
ATOM   2438  CD  GLU A 300     -39.918  -7.079  33.083  1.00 76.55           C  
ATOM   2439  OE1 GLU A 300     -39.506  -6.481  34.101  1.00 76.55           O  
ATOM   2440  OE2 GLU A 300     -40.657  -8.087  33.093  1.00 76.55           O  
ATOM   2441  N   LEU A 301     -38.804  -9.419  28.047  1.00 70.81           N  
ATOM   2442  CA  LEU A 301     -39.155 -10.200  26.846  1.00 70.81           C  
ATOM   2443  C   LEU A 301     -39.097 -11.715  27.085  1.00 70.81           C  
ATOM   2444  CB  LEU A 301     -38.222  -9.846  25.670  1.00 70.81           C  
ATOM   2445  O   LEU A 301     -39.738 -12.447  26.340  1.00 70.81           O  
ATOM   2446  CG  LEU A 301     -38.681  -8.651  24.824  1.00 70.81           C  
ATOM   2447  CD1 LEU A 301     -37.523  -8.148  23.962  1.00 70.81           C  
ATOM   2448  CD2 LEU A 301     -39.801  -9.017  23.850  1.00 70.81           C  
ATOM   2449  N   VAL A 302     -38.350 -12.181  28.095  1.00 67.93           N  
ATOM   2450  CA  VAL A 302     -38.316 -13.603  28.484  1.00 67.93           C  
ATOM   2451  C   VAL A 302     -39.701 -14.070  28.926  1.00 67.93           C  
ATOM   2452  CB  VAL A 302     -37.331 -13.836  29.650  1.00 67.93           C  
ATOM   2453  O   VAL A 302     -40.101 -15.184  28.609  1.00 67.93           O  
ATOM   2454  CG1 VAL A 302     -37.283 -15.300  30.105  1.00 67.93           C  
ATOM   2455  CG2 VAL A 302     -35.894 -13.453  29.298  1.00 67.93           C  
ATOM   2456  N   ASN A 303     -40.433 -13.212  29.636  1.00 66.81           N  
ATOM   2457  CA  ASN A 303     -41.690 -13.580  30.283  1.00 66.81           C  
ATOM   2458  C   ASN A 303     -42.903 -13.433  29.352  1.00 66.81           C  
ATOM   2459  CB  ASN A 303     -41.847 -12.722  31.549  1.00 66.81           C  
ATOM   2460  O   ASN A 303     -43.935 -14.044  29.603  1.00 66.81           O  
ATOM   2461  CG  ASN A 303     -40.723 -12.894  32.559  1.00 66.81           C  
ATOM   2462  ND2 ASN A 303     -40.511 -11.911  33.404  1.00 66.81           N  
ATOM   2463  OD1 ASN A 303     -40.007 -13.880  32.612  1.00 66.81           O  
ATOM   2464  N   ASP A 304     -42.793 -12.640  28.280  1.00 67.02           N  
ATOM   2465  CA  ASP A 304     -43.887 -12.445  27.317  1.00 67.02           C  
ATOM   2466  C   ASP A 304     -44.113 -13.682  26.409  1.00 67.02           C  
ATOM   2467  CB  ASP A 304     -43.631 -11.172  26.470  1.00 67.02           C  
ATOM   2468  O   ASP A 304     -45.196 -13.814  25.842  1.00 67.02           O  
ATOM   2469  CG  ASP A 304     -44.086  -9.825  27.073  1.00 67.02           C  
ATOM   2470  OD1 ASP A 304     -44.805  -9.801  28.096  1.00 67.02           O  
ATOM   2471  OD2 ASP A 304     -43.752  -8.776  26.453  1.00 67.02           O  
ATOM   2472  N   ASP A 305     -43.127 -14.583  26.256  1.00 62.93           N  
ATOM   2473  CA  ASP A 305     -43.215 -15.786  25.390  1.00 62.93           C  
ATOM   2474  C   ASP A 305     -43.658 -17.062  26.147  1.00 62.93           C  
ATOM   2475  CB  ASP A 305     -41.869 -15.982  24.653  1.00 62.93           C  
ATOM   2476  O   ASP A 305     -43.941 -18.094  25.537  1.00 62.93           O  
ATOM   2477  CG  ASP A 305     -41.933 -16.800  23.344  1.00 62.93           C  
ATOM   2478  OD1 ASP A 305     -43.016 -16.888  22.722  1.00 62.93           O  
ATOM   2479  OD2 ASP A 305     -40.850 -17.231  22.872  1.00 62.93           O  
ATOM   2480  N   ASP A 306     -43.759 -17.008  27.481  1.00 61.02           N  
ATOM   2481  CA  ASP A 306     -44.065 -18.181  28.322  1.00 61.02           C  
ATOM   2482  C   ASP A 306     -45.529 -18.654  28.193  1.00 61.02           C  
ATOM   2483  CB  ASP A 306     -43.682 -17.867  29.781  1.00 61.02           C  
ATOM   2484  O   ASP A 306     -45.852 -19.803  28.476  1.00 61.02           O  
ATOM   2485  CG  ASP A 306     -43.509 -19.108  30.674  1.00 61.02           C  
ATOM   2486  OD1 ASP A 306     -43.121 -20.172  30.144  1.00 61.02           O  
ATOM   2487  OD2 ASP A 306     -43.672 -18.956  31.909  1.00 61.02           O  
ATOM   2488  N   GLU A 307     -46.447 -17.813  27.695  1.00 66.29           N  
ATOM   2489  CA  GLU A 307     -47.835 -18.248  27.461  1.00 66.29           C  
ATOM   2490  C   GLU A 307     -48.023 -19.080  26.172  1.00 66.29           C  
ATOM   2491  CB  GLU A 307     -48.828 -17.068  27.515  1.00 66.29           C  
ATOM   2492  O   GLU A 307     -49.054 -19.744  26.030  1.00 66.29           O  
ATOM   2493  CG  GLU A 307     -49.012 -16.470  28.926  1.00 66.29           C  
ATOM   2494  CD  GLU A 307     -50.342 -15.704  29.126  1.00 66.29           C  
ATOM   2495  OE1 GLU A 307     -50.644 -15.341  30.290  1.00 66.29           O  
ATOM   2496  OE2 GLU A 307     -51.110 -15.509  28.151  1.00 66.29           O  
ATOM   2497  N   GLU A 308     -47.067 -19.078  25.226  1.00 65.00           N  
ATOM   2498  CA  GLU A 308     -47.204 -19.784  23.933  1.00 65.00           C  
ATOM   2499  C   GLU A 308     -46.242 -20.980  23.758  1.00 65.00           C  
ATOM   2500  CB  GLU A 308     -47.184 -18.766  22.765  1.00 65.00           C  
ATOM   2501  O   GLU A 308     -46.444 -21.819  22.869  1.00 65.00           O  
ATOM   2502  CG  GLU A 308     -47.665 -19.377  21.429  1.00 65.00           C  
ATOM   2503  CD  GLU A 308     -48.275 -18.389  20.407  1.00 65.00           C  
ATOM   2504  OE1 GLU A 308     -49.139 -18.845  19.609  1.00 65.00           O  
ATOM   2505  OE2 GLU A 308     -47.871 -17.208  20.332  1.00 65.00           O  
ATOM   2506  N   ALA A 309     -45.239 -21.131  24.628  1.00 62.04           N  
ATOM   2507  CA  ALA A 309     -44.331 -22.273  24.603  1.00 62.04           C  
ATOM   2508  C   ALA A 309     -44.951 -23.501  25.305  1.00 62.04           C  
ATOM   2509  CB  ALA A 309     -42.983 -21.843  25.190  1.00 62.04           C  
ATOM   2510  O   ALA A 309     -45.121 -23.539  26.516  1.00 62.04           O  
ATOM   2511  N   ASP A 310     -45.285 -24.544  24.535  1.00 61.83           N  
ATOM   2512  CA  ASP A 310     -45.708 -25.851  25.065  1.00 61.83           C  
ATOM   2513  C   ASP A 310     -44.600 -26.416  25.970  1.00 61.83           C  
ATOM   2514  CB  ASP A 310     -46.035 -26.786  23.875  1.00 61.83           C  
ATOM   2515  O   ASP A 310     -43.528 -26.775  25.472  1.00 61.83           O  
ATOM   2516  CG  ASP A 310     -46.602 -28.180  24.215  1.00 61.83           C  
ATOM   2517  OD1 ASP A 310     -47.120 -28.393  25.332  1.00 61.83           O  
ATOM   2518  OD2 ASP A 310     -46.586 -29.044  23.298  1.00 61.83           O  
ATOM   2519  N   ASP A 311     -44.867 -26.466  27.281  1.00 64.51           N  
ATOM   2520  CA  ASP A 311     -44.030 -27.021  28.349  1.00 64.51           C  
ATOM   2521  C   ASP A 311     -43.525 -28.429  27.991  1.00 64.51           C  
ATOM   2522  CB  ASP A 311     -44.833 -27.083  29.670  1.00 64.51           C  
ATOM   2523  O   ASP A 311     -44.044 -29.471  28.418  1.00 64.51           O  
ATOM   2524  CG  ASP A 311     -44.758 -25.847  30.560  1.00 64.51           C  
ATOM   2525  OD1 ASP A 311     -43.711 -25.175  30.500  1.00 64.51           O  
ATOM   2526  OD2 ASP A 311     -45.673 -25.737  31.410  1.00 64.51           O  
ATOM   2527  N   THR A 312     -42.449 -28.508  27.211  1.00 65.04           N  
ATOM   2528  CA  THR A 312     -41.720 -29.755  27.032  1.00 65.04           C  
ATOM   2529  C   THR A 312     -40.964 -30.028  28.318  1.00 65.04           C  
ATOM   2530  CB  THR A 312     -40.808 -29.787  25.800  1.00 65.04           C  
ATOM   2531  O   THR A 312     -39.793 -29.685  28.458  1.00 65.04           O  
ATOM   2532  CG2 THR A 312     -41.624 -29.928  24.516  1.00 65.04           C  
ATOM   2533  OG1 THR A 312     -39.992 -28.650  25.676  1.00 65.04           O  
ATOM   2534  N   ARG A 313     -41.647 -30.664  29.275  1.00 58.70           N  
ATOM   2535  CA  ARG A 313     -41.025 -31.157  30.499  1.00 58.70           C  
ATOM   2536  C   ARG A 313     -39.864 -32.074  30.097  1.00 58.70           C  
ATOM   2537  CB  ARG A 313     -42.079 -31.785  31.442  1.00 58.70           C  
ATOM   2538  O   ARG A 313     -40.060 -33.182  29.583  1.00 58.70           O  
ATOM   2539  CG  ARG A 313     -42.337 -33.283  31.212  1.00 58.70           C  
ATOM   2540  CD  ARG A 313     -43.511 -33.838  32.005  1.00 58.70           C  
ATOM   2541  NE  ARG A 313     -43.434 -35.314  32.066  1.00 58.70           N  
ATOM   2542  NH1 ARG A 313     -45.251 -35.829  30.763  1.00 58.70           N  
ATOM   2543  NH2 ARG A 313     -44.050 -37.468  31.702  1.00 58.70           N  
ATOM   2544  CZ  ARG A 313     -44.244 -36.192  31.508  1.00 58.70           C  
ATOM   2545  N   TYR A 314     -38.635 -31.631  30.317  1.00 58.29           N  
ATOM   2546  CA  TYR A 314     -37.508 -32.544  30.305  1.00 58.29           C  
ATOM   2547  C   TYR A 314     -37.638 -33.377  31.572  1.00 58.29           C  
ATOM   2548  CB  TYR A 314     -36.180 -31.794  30.177  1.00 58.29           C  
ATOM   2549  O   TYR A 314     -37.395 -32.911  32.680  1.00 58.29           O  
ATOM   2550  CG  TYR A 314     -35.882 -31.397  28.743  1.00 58.29           C  
ATOM   2551  CD1 TYR A 314     -35.125 -32.253  27.916  1.00 58.29           C  
ATOM   2552  CD2 TYR A 314     -36.389 -30.190  28.224  1.00 58.29           C  
ATOM   2553  CE1 TYR A 314     -34.865 -31.895  26.578  1.00 58.29           C  
ATOM   2554  CE2 TYR A 314     -36.129 -29.828  26.889  1.00 58.29           C  
ATOM   2555  OH  TYR A 314     -35.110 -30.330  24.777  1.00 58.29           O  
ATOM   2556  CZ  TYR A 314     -35.364 -30.679  26.066  1.00 58.29           C  
ATOM   2557  N   THR A 315     -38.093 -34.621  31.425  1.00 56.89           N  
ATOM   2558  CA  THR A 315     -37.958 -35.593  32.505  1.00 56.89           C  
ATOM   2559  C   THR A 315     -36.467 -35.812  32.688  1.00 56.89           C  
ATOM   2560  CB  THR A 315     -38.677 -36.916  32.202  1.00 56.89           C  
ATOM   2561  O   THR A 315     -35.854 -36.495  31.864  1.00 56.89           O  
ATOM   2562  CG2 THR A 315     -40.195 -36.739  32.167  1.00 56.89           C  
ATOM   2563  OG1 THR A 315     -38.287 -37.433  30.949  1.00 56.89           O  
ATOM   2564  N   GLN A 316     -35.890 -35.195  33.720  1.00 55.49           N  
ATOM   2565  CA  GLN A 316     -34.543 -35.495  34.176  1.00 55.49           C  
ATOM   2566  C   GLN A 316     -34.477 -37.011  34.334  1.00 55.49           C  
ATOM   2567  CB  GLN A 316     -34.274 -34.737  35.484  1.00 55.49           C  
ATOM   2568  O   GLN A 316     -35.194 -37.600  35.146  1.00 55.49           O  
ATOM   2569  CG  GLN A 316     -32.809 -34.815  35.949  1.00 55.49           C  
ATOM   2570  CD  GLN A 316     -32.527 -33.846  37.098  1.00 55.49           C  
ATOM   2571  NE2 GLN A 316     -31.285 -33.498  37.349  1.00 55.49           N  
ATOM   2572  OE1 GLN A 316     -33.421 -33.383  37.784  1.00 55.49           O  
ATOM   2573  N   GLY A 317     -33.725 -37.659  33.446  1.00 49.95           N  
ATOM   2574  CA  GLY A 317     -33.488 -39.081  33.559  1.00 49.95           C  
ATOM   2575  C   GLY A 317     -32.820 -39.285  34.903  1.00 49.95           C  
ATOM   2576  O   GLY A 317     -31.701 -38.825  35.096  1.00 49.95           O  
ATOM   2577  N   THR A 318     -33.510 -39.947  35.825  1.00 48.85           N  
ATOM   2578  CA  THR A 318     -32.956 -40.509  37.056  1.00 48.85           C  
ATOM   2579  C   THR A 318     -32.012 -41.656  36.689  1.00 48.85           C  
ATOM   2580  CB  THR A 318     -34.086 -40.942  38.016  1.00 48.85           C  
ATOM   2581  O   THR A 318     -32.242 -42.822  36.994  1.00 48.85           O  
ATOM   2582  CG2 THR A 318     -34.467 -39.811  38.967  1.00 48.85           C  
ATOM   2583  OG1 THR A 318     -35.275 -41.275  37.319  1.00 48.85           O  
ATOM   2584  N   GLY A 319     -30.966 -41.335  35.930  1.00 45.28           N  
ATOM   2585  CA  GLY A 319     -29.755 -42.123  35.840  1.00 45.28           C  
ATOM   2586  C   GLY A 319     -28.909 -41.700  37.020  1.00 45.28           C  
ATOM   2587  O   GLY A 319     -28.213 -40.696  36.934  1.00 45.28           O  
ATOM   2588  N   GLY A 320     -29.068 -42.415  38.133  1.00 45.42           N  
ATOM   2589  CA  GLY A 320     -28.183 -42.287  39.275  1.00 45.42           C  
ATOM   2590  C   GLY A 320     -26.775 -42.653  38.835  1.00 45.42           C  
ATOM   2591  O   GLY A 320     -26.484 -43.823  38.604  1.00 45.42           O  
ATOM   2592  N   ASP A 321     -25.944 -41.637  38.685  1.00 47.89           N  
ATOM   2593  CA  ASP A 321     -24.543 -41.753  39.028  1.00 47.89           C  
ATOM   2594  C   ASP A 321     -24.419 -40.910  40.292  1.00 47.89           C  
ATOM   2595  CB  ASP A 321     -23.644 -41.318  37.850  1.00 47.89           C  
ATOM   2596  O   ASP A 321     -24.516 -39.682  40.253  1.00 47.89           O  
ATOM   2597  CG  ASP A 321     -22.480 -42.279  37.553  1.00 47.89           C  
ATOM   2598  OD1 ASP A 321     -22.372 -43.339  38.212  1.00 47.89           O  
ATOM   2599  OD2 ASP A 321     -21.736 -41.983  36.591  1.00 47.89           O  
ATOM   2600  N   GLU A 322     -24.356 -41.591  41.434  1.00 54.48           N  
ATOM   2601  CA  GLU A 322     -23.958 -41.008  42.711  1.00 54.48           C  
ATOM   2602  C   GLU A 322     -22.479 -40.625  42.570  1.00 54.48           C  
ATOM   2603  CB  GLU A 322     -24.203 -42.015  43.859  1.00 54.48           C  
ATOM   2604  O   GLU A 322     -21.585 -41.311  43.060  1.00 54.48           O  
ATOM   2605  CG  GLU A 322     -25.693 -42.321  44.111  1.00 54.48           C  
ATOM   2606  CD  GLU A 322     -25.947 -43.376  45.210  1.00 54.48           C  
ATOM   2607  OE1 GLU A 322     -27.140 -43.569  45.550  1.00 54.48           O  
ATOM   2608  OE2 GLU A 322     -24.989 -44.039  45.669  1.00 54.48           O  
ATOM   2609  N   VAL A 323     -22.202 -39.572  41.797  1.00 55.20           N  
ATOM   2610  CA  VAL A 323     -20.914 -38.898  41.862  1.00 55.20           C  
ATOM   2611  C   VAL A 323     -20.903 -38.185  43.200  1.00 55.20           C  
ATOM   2612  CB  VAL A 323     -20.617 -37.982  40.660  1.00 55.20           C  
ATOM   2613  O   VAL A 323     -21.703 -37.293  43.457  1.00 55.20           O  
ATOM   2614  CG1 VAL A 323     -20.371 -38.844  39.413  1.00 55.20           C  
ATOM   2615  CG2 VAL A 323     -21.710 -36.960  40.324  1.00 55.20           C  
ATOM   2616  N   ASP A 324     -20.065 -38.711  44.081  1.00 51.49           N  
ATOM   2617  CA  ASP A 324     -19.732 -38.182  45.392  1.00 51.49           C  
ATOM   2618  C   ASP A 324     -19.630 -36.645  45.342  1.00 51.49           C  
ATOM   2619  CB  ASP A 324     -18.413 -38.880  45.765  1.00 51.49           C  
ATOM   2620  O   ASP A 324     -18.674 -36.090  44.802  1.00 51.49           O  
ATOM   2621  CG  ASP A 324     -17.909 -38.572  47.168  1.00 51.49           C  
ATOM   2622  OD1 ASP A 324     -18.740 -38.389  48.080  1.00 51.49           O  
ATOM   2623  OD2 ASP A 324     -16.671 -38.564  47.349  1.00 51.49           O  
ATOM   2624  N   ASP A 325     -20.649 -35.964  45.879  1.00 55.89           N  
ATOM   2625  CA  ASP A 325     -20.802 -34.498  45.953  1.00 55.89           C  
ATOM   2626  C   ASP A 325     -19.848 -33.882  47.000  1.00 55.89           C  
ATOM   2627  CB  ASP A 325     -22.289 -34.178  46.218  1.00 55.89           C  
ATOM   2628  O   ASP A 325     -20.112 -32.857  47.622  1.00 55.89           O  
ATOM   2629  CG  ASP A 325     -22.728 -32.747  45.867  1.00 55.89           C  
ATOM   2630  OD1 ASP A 325     -22.111 -32.141  44.963  1.00 55.89           O  
ATOM   2631  OD2 ASP A 325     -23.763 -32.321  46.435  1.00 55.89           O  
ATOM   2632  N   SER A 326     -18.719 -34.550  47.246  1.00 50.35           N  
ATOM   2633  CA  SER A 326     -17.682 -34.144  48.190  1.00 50.35           C  
ATOM   2634  C   SER A 326     -16.632 -33.229  47.550  1.00 50.35           C  
ATOM   2635  CB  SER A 326     -17.067 -35.381  48.849  1.00 50.35           C  
ATOM   2636  O   SER A 326     -15.611 -32.924  48.172  1.00 50.35           O  
ATOM   2637  OG  SER A 326     -16.252 -36.065  47.926  1.00 50.35           O  
ATOM   2638  N   VAL A 327     -16.882 -32.728  46.333  1.00 59.95           N  
ATOM   2639  CA  VAL A 327     -16.081 -31.646  45.755  1.00 59.95           C  
ATOM   2640  C   VAL A 327     -16.465 -30.359  46.477  1.00 59.95           C  
ATOM   2641  CB  VAL A 327     -16.211 -31.523  44.222  1.00 59.95           C  
ATOM   2642  O   VAL A 327     -17.342 -29.614  46.050  1.00 59.95           O  
ATOM   2643  CG1 VAL A 327     -15.035 -30.692  43.681  1.00 59.95           C  
ATOM   2644  CG2 VAL A 327     -16.179 -32.884  43.514  1.00 59.95           C  
ATOM   2645  N   SER A 328     -15.818 -30.111  47.614  1.00 61.23           N  
ATOM   2646  CA  SER A 328     -15.865 -28.814  48.275  1.00 61.23           C  
ATOM   2647  C   SER A 328     -15.486 -27.751  47.249  1.00 61.23           C  
ATOM   2648  CB  SER A 328     -14.909 -28.783  49.475  1.00 61.23           C  
ATOM   2649  O   SER A 328     -14.341 -27.704  46.797  1.00 61.23           O  
ATOM   2650  OG  SER A 328     -13.585 -29.109  49.091  1.00 61.23           O  
ATOM   2651  N   VAL A 329     -16.451 -26.923  46.854  1.00 71.76           N  
ATOM   2652  CA  VAL A 329     -16.190 -25.710  46.086  1.00 71.76           C  
ATOM   2653  C   VAL A 329     -15.322 -24.835  46.981  1.00 71.76           C  
ATOM   2654  CB  VAL A 329     -17.505 -25.015  45.678  1.00 71.76           C  
ATOM   2655  O   VAL A 329     -15.787 -24.292  47.980  1.00 71.76           O  
ATOM   2656  CG1 VAL A 329     -17.243 -23.711  44.914  1.00 71.76           C  
ATOM   2657  CG2 VAL A 329     -18.344 -25.932  44.775  1.00 71.76           C  
ATOM   2658  N   ASN A 330     -14.024 -24.780  46.692  1.00 68.33           N  
ATOM   2659  CA  ASN A 330     -13.153 -23.801  47.312  1.00 68.33           C  
ATOM   2660  C   ASN A 330     -13.537 -22.444  46.723  1.00 68.33           C  
ATOM   2661  CB  ASN A 330     -11.681 -24.171  47.059  1.00 68.33           C  
ATOM   2662  O   ASN A 330     -13.207 -22.163  45.570  1.00 68.33           O  
ATOM   2663  CG  ASN A 330     -11.248 -25.393  47.845  1.00 68.33           C  
ATOM   2664  ND2 ASN A 330     -10.863 -25.224  49.089  1.00 68.33           N  
ATOM   2665  OD1 ASN A 330     -11.239 -26.511  47.364  1.00 68.33           O  
ATOM   2666  N   ASP A 331     -14.252 -21.630  47.499  1.00 70.86           N  
ATOM   2667  CA  ASP A 331     -14.459 -20.227  47.159  1.00 70.86           C  
ATOM   2668  C   ASP A 331     -13.103 -19.575  46.866  1.00 70.86           C  
ATOM   2669  CB  ASP A 331     -15.195 -19.476  48.281  1.00 70.86           C  
ATOM   2670  O   ASP A 331     -12.103 -19.809  47.556  1.00 70.86           O  
ATOM   2671  CG  ASP A 331     -16.704 -19.743  48.298  1.00 70.86           C  
ATOM   2672  OD1 ASP A 331     -17.286 -19.848  47.196  1.00 70.86           O  
ATOM   2673  OD2 ASP A 331     -17.261 -19.812  49.416  1.00 70.86           O  
ATOM   2674  N   ILE A 332     -13.062 -18.778  45.801  1.00 75.22           N  
ATOM   2675  CA  ILE A 332     -11.865 -18.042  45.414  1.00 75.22           C  
ATOM   2676  C   ILE A 332     -11.687 -16.924  46.439  1.00 75.22           C  
ATOM   2677  CB  ILE A 332     -11.970 -17.523  43.962  1.00 75.22           C  
ATOM   2678  O   ILE A 332     -12.328 -15.878  46.351  1.00 75.22           O  
ATOM   2679  CG1 ILE A 332     -12.141 -18.700  42.970  1.00 75.22           C  
ATOM   2680  CG2 ILE A 332     -10.715 -16.702  43.598  1.00 75.22           C  
ATOM   2681  CD1 ILE A 332     -12.573 -18.260  41.566  1.00 75.22           C  
ATOM   2682  N   ASP A 333     -10.813 -17.144  47.419  1.00 71.83           N  
ATOM   2683  CA  ASP A 333     -10.410 -16.087  48.334  1.00 71.83           C  
ATOM   2684  C   ASP A 333      -9.608 -15.032  47.561  1.00 71.83           C  
ATOM   2685  CB  ASP A 333      -9.653 -16.645  49.545  1.00 71.83           C  
ATOM   2686  O   ASP A 333      -8.417 -15.184  47.270  1.00 71.83           O  
ATOM   2687  CG  ASP A 333      -9.290 -15.535  50.539  1.00 71.83           C  
ATOM   2688  OD1 ASP A 333      -9.745 -14.380  50.367  1.00 71.83           O  
ATOM   2689  OD2 ASP A 333      -8.479 -15.798  51.450  1.00 71.83           O  
ATOM   2690  N   LEU A 334     -10.290 -13.939  47.215  1.00 73.04           N  
ATOM   2691  CA  LEU A 334      -9.718 -12.787  46.526  1.00 73.04           C  
ATOM   2692  C   LEU A 334      -8.548 -12.162  47.307  1.00 73.04           C  
ATOM   2693  CB  LEU A 334     -10.842 -11.760  46.260  1.00 73.04           C  
ATOM   2694  O   LEU A 334      -7.731 -11.461  46.708  1.00 73.04           O  
ATOM   2695  CG  LEU A 334     -10.944 -11.329  44.787  1.00 73.04           C  
ATOM   2696  CD1 LEU A 334     -11.461 -12.462  43.896  1.00 73.04           C  
ATOM   2697  CD2 LEU A 334     -11.909 -10.149  44.661  1.00 73.04           C  
ATOM   2698  N   SER A 335      -8.417 -12.443  48.612  1.00 74.20           N  
ATOM   2699  CA  SER A 335      -7.295 -11.978  49.432  1.00 74.20           C  
ATOM   2700  C   SER A 335      -5.942 -12.561  48.996  1.00 74.20           C  
ATOM   2701  CB  SER A 335      -7.567 -12.248  50.918  1.00 74.20           C  
ATOM   2702  O   SER A 335      -4.903 -11.934  49.218  1.00 74.20           O  
ATOM   2703  OG  SER A 335      -7.091 -13.510  51.333  1.00 74.20           O  
ATOM   2704  N   LEU A 336      -5.944 -13.706  48.299  1.00 71.72           N  
ATOM   2705  CA  LEU A 336      -4.744 -14.311  47.711  1.00 71.72           C  
ATOM   2706  C   LEU A 336      -4.224 -13.545  46.486  1.00 71.72           C  
ATOM   2707  CB  LEU A 336      -5.043 -15.775  47.336  1.00 71.72           C  
ATOM   2708  O   LEU A 336      -3.049 -13.675  46.144  1.00 71.72           O  
ATOM   2709  CG  LEU A 336      -5.328 -16.701  48.533  1.00 71.72           C  
ATOM   2710  CD1 LEU A 336      -5.758 -18.076  48.019  1.00 71.72           C  
ATOM   2711  CD2 LEU A 336      -4.088 -16.893  49.414  1.00 71.72           C  
ATOM   2712  N   TYR A 337      -5.073 -12.738  45.841  1.00 73.17           N  
ATOM   2713  CA  TYR A 337      -4.740 -12.001  44.618  1.00 73.17           C  
ATOM   2714  C   TYR A 337      -4.479 -10.514  44.841  1.00 73.17           C  
ATOM   2715  CB  TYR A 337      -5.834 -12.205  43.568  1.00 73.17           C  
ATOM   2716  O   TYR A 337      -4.175  -9.815  43.877  1.00 73.17           O  
ATOM   2717  CG  TYR A 337      -5.907 -13.625  43.063  1.00 73.17           C  
ATOM   2718  CD1 TYR A 337      -5.023 -14.057  42.056  1.00 73.17           C  
ATOM   2719  CD2 TYR A 337      -6.846 -14.516  43.613  1.00 73.17           C  
ATOM   2720  CE1 TYR A 337      -5.091 -15.380  41.582  1.00 73.17           C  
ATOM   2721  CE2 TYR A 337      -6.917 -15.838  43.142  1.00 73.17           C  
ATOM   2722  OH  TYR A 337      -6.117 -17.543  41.657  1.00 73.17           O  
ATOM   2723  CZ  TYR A 337      -6.044 -16.270  42.122  1.00 73.17           C  
ATOM   2724  N   ILE A 338      -4.573 -10.016  46.076  1.00 73.75           N  
ATOM   2725  CA  ILE A 338      -4.156  -8.651  46.411  1.00 73.75           C  
ATOM   2726  C   ILE A 338      -2.626  -8.601  46.271  1.00 73.75           C  
ATOM   2727  CB  ILE A 338      -4.626  -8.269  47.836  1.00 73.75           C  
ATOM   2728  O   ILE A 338      -1.945  -9.266  47.059  1.00 73.75           O  
ATOM   2729  CG1 ILE A 338      -6.167  -8.343  47.947  1.00 73.75           C  
ATOM   2730  CG2 ILE A 338      -4.129  -6.856  48.207  1.00 73.75           C  
ATOM   2731  CD1 ILE A 338      -6.696  -8.164  49.376  1.00 73.75           C  
ATOM   2732  N   PRO A 339      -2.051  -7.853  45.302  1.00 63.57           N  
ATOM   2733  CA  PRO A 339      -0.606  -7.696  45.221  1.00 63.57           C  
ATOM   2734  C   PRO A 339      -0.098  -7.093  46.528  1.00 63.57           C  
ATOM   2735  CB  PRO A 339      -0.333  -6.812  43.996  1.00 63.57           C  
ATOM   2736  O   PRO A 339      -0.436  -5.966  46.882  1.00 63.57           O  
ATOM   2737  CG  PRO A 339      -1.565  -7.055  43.127  1.00 63.57           C  
ATOM   2738  CD  PRO A 339      -2.661  -7.141  44.186  1.00 63.57           C  
ATOM   2739  N   ARG A 340       0.661  -7.889  47.279  1.00 63.34           N  
ATOM   2740  CA  ARG A 340       1.359  -7.432  48.477  1.00 63.34           C  
ATOM   2741  C   ARG A 340       2.566  -6.640  48.000  1.00 63.34           C  
ATOM   2742  CB  ARG A 340       1.760  -8.629  49.355  1.00 63.34           C  
ATOM   2743  O   ARG A 340       3.300  -7.138  47.145  1.00 63.34           O  
ATOM   2744  CG  ARG A 340       0.543  -9.481  49.745  1.00 63.34           C  
ATOM   2745  CD  ARG A 340       0.938 -10.667  50.626  1.00 63.34           C  
ATOM   2746  NE  ARG A 340      -0.268 -11.344  51.134  1.00 63.34           N  
ATOM   2747  NH1 ARG A 340       0.758 -13.053  52.266  1.00 63.34           N  
ATOM   2748  NH2 ARG A 340      -1.468 -12.854  52.337  1.00 63.34           N  
ATOM   2749  CZ  ARG A 340      -0.319 -12.411  51.908  1.00 63.34           C  
ATOM   2750  N   ASP A 341       2.756  -5.438  48.533  1.00 61.03           N  
ATOM   2751  CA  ASP A 341       3.986  -4.682  48.328  1.00 61.03           C  
ATOM   2752  C   ASP A 341       5.149  -5.567  48.795  1.00 61.03           C  
ATOM   2753  CB  ASP A 341       3.926  -3.343  49.086  1.00 61.03           C  
ATOM   2754  O   ASP A 341       5.279  -5.886  49.976  1.00 61.03           O  
ATOM   2755  CG  ASP A 341       2.857  -2.393  48.528  1.00 61.03           C  
ATOM   2756  OD1 ASP A 341       2.810  -2.229  47.287  1.00 61.03           O  
ATOM   2757  OD2 ASP A 341       2.079  -1.846  49.343  1.00 61.03           O  
ATOM   2758  N   VAL A 342       5.940  -6.077  47.851  1.00 62.16           N  
ATOM   2759  CA  VAL A 342       7.179  -6.775  48.186  1.00 62.16           C  
ATOM   2760  C   VAL A 342       8.118  -5.693  48.685  1.00 62.16           C  
ATOM   2761  CB  VAL A 342       7.762  -7.539  46.981  1.00 62.16           C  
ATOM   2762  O   VAL A 342       8.577  -4.876  47.888  1.00 62.16           O  
ATOM   2763  CG1 VAL A 342       9.114  -8.188  47.315  1.00 62.16           C  
ATOM   2764  CG2 VAL A 342       6.809  -8.654  46.529  1.00 62.16           C  
ATOM   2765  N   ASP A 343       8.371  -5.672  49.994  1.00 50.79           N  
ATOM   2766  CA  ASP A 343       9.342  -4.764  50.591  1.00 50.79           C  
ATOM   2767  C   ASP A 343      10.651  -4.837  49.790  1.00 50.79           C  
ATOM   2768  CB  ASP A 343       9.586  -5.111  52.069  1.00 50.79           C  
ATOM   2769  O   ASP A 343      11.280  -5.892  49.657  1.00 50.79           O  
ATOM   2770  CG  ASP A 343       8.398  -4.784  52.982  1.00 50.79           C  
ATOM   2771  OD1 ASP A 343       7.847  -3.673  52.833  1.00 50.79           O  
ATOM   2772  OD2 ASP A 343       8.116  -5.620  53.869  1.00 50.79           O  
ATOM   2773  N   GLU A 344      11.074  -3.692  49.253  1.00 62.76           N  
ATOM   2774  CA  GLU A 344      12.220  -3.532  48.343  1.00 62.76           C  
ATOM   2775  C   GLU A 344      13.564  -3.965  48.966  1.00 62.76           C  
ATOM   2776  CB  GLU A 344      12.298  -2.062  47.892  1.00 62.76           C  
ATOM   2777  O   GLU A 344      14.604  -3.960  48.311  1.00 62.76           O  
ATOM   2778  CG  GLU A 344      11.007  -1.534  47.235  1.00 62.76           C  
ATOM   2779  CD  GLU A 344      11.113  -0.066  46.779  1.00 62.76           C  
ATOM   2780  OE1 GLU A 344      10.185   0.392  46.076  1.00 62.76           O  
ATOM   2781  OE2 GLU A 344      12.121   0.601  47.117  1.00 62.76           O  
ATOM   2782  N   THR A 345      13.555  -4.378  50.234  1.00 58.28           N  
ATOM   2783  CA  THR A 345      14.715  -4.882  50.974  1.00 58.28           C  
ATOM   2784  C   THR A 345      15.150  -6.285  50.537  1.00 58.28           C  
ATOM   2785  CB  THR A 345      14.440  -4.871  52.486  1.00 58.28           C  
ATOM   2786  O   THR A 345      16.308  -6.645  50.743  1.00 58.28           O  
ATOM   2787  CG2 THR A 345      14.068  -3.482  53.010  1.00 58.28           C  
ATOM   2788  OG1 THR A 345      13.389  -5.743  52.830  1.00 58.28           O  
ATOM   2789  N   GLY A 346      14.255  -7.068  49.919  1.00 50.78           N  
ATOM   2790  CA  GLY A 346      14.513  -8.454  49.508  1.00 50.78           C  
ATOM   2791  C   GLY A 346      14.650  -8.676  48.001  1.00 50.78           C  
ATOM   2792  O   GLY A 346      15.056  -9.763  47.583  1.00 50.78           O  
ATOM   2793  N   ILE A 347      14.347  -7.671  47.169  1.00 48.46           N  
ATOM   2794  CA  ILE A 347      14.633  -7.752  45.734  1.00 48.46           C  
ATOM   2795  C   ILE A 347      16.147  -7.732  45.617  1.00 48.46           C  
ATOM   2796  CB  ILE A 347      13.942  -6.635  44.922  1.00 48.46           C  
ATOM   2797  O   ILE A 347      16.785  -6.708  45.841  1.00 48.46           O  
ATOM   2798  CG1 ILE A 347      12.412  -6.847  44.993  1.00 48.46           C  
ATOM   2799  CG2 ILE A 347      14.425  -6.644  43.454  1.00 48.46           C  
ATOM   2800  CD1 ILE A 347      11.586  -5.709  44.385  1.00 48.46           C  
ATOM   2801  N   THR A 348      16.716  -8.900  45.319  1.00 46.50           N  
ATOM   2802  CA  THR A 348      18.140  -9.096  45.084  1.00 46.50           C  
ATOM   2803  C   THR A 348      18.606  -8.056  44.078  1.00 46.50           C  
ATOM   2804  CB  THR A 348      18.421 -10.513  44.554  1.00 46.50           C  
ATOM   2805  O   THR A 348      18.447  -8.234  42.867  1.00 46.50           O  
ATOM   2806  CG2 THR A 348      18.127 -11.594  45.592  1.00 46.50           C  
ATOM   2807  OG1 THR A 348      17.629 -10.783  43.418  1.00 46.50           O  
ATOM   2808  N   VAL A 349      19.163  -6.954  44.580  1.00 44.29           N  
ATOM   2809  CA  VAL A 349      19.939  -6.017  43.787  1.00 44.29           C  
ATOM   2810  C   VAL A 349      20.997  -6.890  43.145  1.00 44.29           C  
ATOM   2811  CB  VAL A 349      20.560  -4.909  44.660  1.00 44.29           C  
ATOM   2812  O   VAL A 349      21.837  -7.466  43.840  1.00 44.29           O  
ATOM   2813  CG1 VAL A 349      21.361  -3.922  43.801  1.00 44.29           C  
ATOM   2814  CG2 VAL A 349      19.479  -4.121  45.411  1.00 44.29           C  
ATOM   2815  N   ALA A 350      20.885  -7.102  41.835  1.00 40.55           N  
ATOM   2816  CA  ALA A 350      21.897  -7.830  41.102  1.00 40.55           C  
ATOM   2817  C   ALA A 350      23.211  -7.095  41.369  1.00 40.55           C  
ATOM   2818  CB  ALA A 350      21.515  -7.876  39.617  1.00 40.55           C  
ATOM   2819  O   ALA A 350      23.374  -5.954  40.938  1.00 40.55           O  
ATOM   2820  N   SER A 351      24.093  -7.707  42.167  1.00 48.64           N  
ATOM   2821  CA  SER A 351      25.376  -7.102  42.503  1.00 48.64           C  
ATOM   2822  C   SER A 351      26.065  -6.701  41.202  1.00 48.64           C  
ATOM   2823  CB  SER A 351      26.246  -8.060  43.319  1.00 48.64           C  
ATOM   2824  O   SER A 351      26.025  -7.454  40.224  1.00 48.64           O  
ATOM   2825  OG  SER A 351      27.454  -7.413  43.661  1.00 48.64           O  
ATOM   2826  N   LEU A 352      26.667  -5.511  41.197  1.00 52.53           N  
ATOM   2827  CA  LEU A 352      27.308  -4.867  40.044  1.00 52.53           C  
ATOM   2828  C   LEU A 352      28.301  -5.795  39.310  1.00 52.53           C  
ATOM   2829  CB  LEU A 352      27.984  -3.598  40.598  1.00 52.53           C  
ATOM   2830  O   LEU A 352      28.533  -5.648  38.113  1.00 52.53           O  
ATOM   2831  CG  LEU A 352      28.580  -2.639  39.553  1.00 52.53           C  
ATOM   2832  CD1 LEU A 352      27.506  -2.040  38.641  1.00 52.53           C  
ATOM   2833  CD2 LEU A 352      29.283  -1.491  40.280  1.00 52.53           C  
ATOM   2834  N   GLU A 353      28.800  -6.820  39.999  1.00 48.51           N  
ATOM   2835  CA  GLU A 353      29.631  -7.903  39.467  1.00 48.51           C  
ATOM   2836  C   GLU A 353      28.966  -8.737  38.353  1.00 48.51           C  
ATOM   2837  CB  GLU A 353      30.006  -8.825  40.638  1.00 48.51           C  
ATOM   2838  O   GLU A 353      29.669  -9.327  37.530  1.00 48.51           O  
ATOM   2839  CG  GLU A 353      30.868  -8.136  41.712  1.00 48.51           C  
ATOM   2840  CD  GLU A 353      32.221  -7.649  41.172  1.00 48.51           C  
ATOM   2841  OE1 GLU A 353      32.667  -6.570  41.618  1.00 48.51           O  
ATOM   2842  OE2 GLU A 353      32.787  -8.348  40.302  1.00 48.51           O  
ATOM   2843  N   ARG A 354      27.626  -8.766  38.244  1.00 51.80           N  
ATOM   2844  CA  ARG A 354      26.933  -9.485  37.154  1.00 51.80           C  
ATOM   2845  C   ARG A 354      27.221  -8.866  35.778  1.00 51.80           C  
ATOM   2846  CB  ARG A 354      25.427  -9.611  37.465  1.00 51.80           C  
ATOM   2847  O   ARG A 354      27.137  -9.568  34.776  1.00 51.80           O  
ATOM   2848  CG  ARG A 354      24.707 -10.590  36.515  1.00 51.80           C  
ATOM   2849  CD  ARG A 354      23.218 -10.785  36.850  1.00 51.80           C  
ATOM   2850  NE  ARG A 354      22.949 -12.000  37.651  1.00 51.80           N  
ATOM   2851  NH1 ARG A 354      20.793 -11.483  38.269  1.00 51.80           N  
ATOM   2852  NH2 ARG A 354      21.644 -13.465  38.824  1.00 51.80           N  
ATOM   2853  CZ  ARG A 354      21.804 -12.309  38.242  1.00 51.80           C  
ATOM   2854  N   PHE A 355      27.624  -7.595  35.726  1.00 42.13           N  
ATOM   2855  CA  PHE A 355      28.058  -6.939  34.489  1.00 42.13           C  
ATOM   2856  C   PHE A 355      29.580  -6.981  34.266  1.00 42.13           C  
ATOM   2857  CB  PHE A 355      27.495  -5.512  34.447  1.00 42.13           C  
ATOM   2858  O   PHE A 355      30.036  -6.568  33.204  1.00 42.13           O  
ATOM   2859  CG  PHE A 355      25.989  -5.467  34.268  1.00 42.13           C  
ATOM   2860  CD1 PHE A 355      25.428  -5.711  33.000  1.00 42.13           C  
ATOM   2861  CD2 PHE A 355      25.147  -5.193  35.362  1.00 42.13           C  
ATOM   2862  CE1 PHE A 355      24.033  -5.674  32.823  1.00 42.13           C  
ATOM   2863  CE2 PHE A 355      23.752  -5.153  35.185  1.00 42.13           C  
ATOM   2864  CZ  PHE A 355      23.195  -5.391  33.916  1.00 42.13           C  
ATOM   2865  N   SER A 356      30.372  -7.504  35.213  1.00 51.07           N  
ATOM   2866  CA  SER A 356      31.845  -7.485  35.130  1.00 51.07           C  
ATOM   2867  C   SER A 356      32.466  -8.760  34.533  1.00 51.07           C  
ATOM   2868  CB  SER A 356      32.442  -7.153  36.500  1.00 51.07           C  
ATOM   2869  O   SER A 356      33.672  -8.833  34.329  1.00 51.07           O  
ATOM   2870  OG  SER A 356      33.735  -6.603  36.355  1.00 51.07           O  
ATOM   2871  N   THR A 357      31.672  -9.772  34.174  1.00 40.55           N  
ATOM   2872  CA  THR A 357      32.185 -11.015  33.561  1.00 40.55           C  
ATOM   2873  C   THR A 357      31.835 -11.115  32.075  1.00 40.55           C  
ATOM   2874  CB  THR A 357      31.840 -12.264  34.388  1.00 40.55           C  
ATOM   2875  O   THR A 357      31.172 -12.040  31.625  1.00 40.55           O  
ATOM   2876  CG2 THR A 357      32.740 -12.359  35.621  1.00 40.55           C  
ATOM   2877  OG1 THR A 357      30.517 -12.230  34.870  1.00 40.55           O  
ATOM   2878  N   TYR A 358      32.328 -10.148  31.296  1.00 39.17           N  
ATOM   2879  CA  TYR A 358      32.470 -10.252  29.833  1.00 39.17           C  
ATOM   2880  C   TYR A 358      33.917  -9.996  29.382  1.00 39.17           C  
ATOM   2881  CB  TYR A 358      31.422  -9.405  29.092  1.00 39.17           C  
ATOM   2882  O   TYR A 358      34.178  -9.436  28.319  1.00 39.17           O  
ATOM   2883  CG  TYR A 358      30.096 -10.112  28.913  1.00 39.17           C  
ATOM   2884  CD1 TYR A 358      29.946 -11.082  27.901  1.00 39.17           C  
ATOM   2885  CD2 TYR A 358      29.014  -9.797  29.753  1.00 39.17           C  
ATOM   2886  CE1 TYR A 358      28.709 -11.731  27.723  1.00 39.17           C  
ATOM   2887  CE2 TYR A 358      27.775 -10.442  29.579  1.00 39.17           C  
ATOM   2888  OH  TYR A 358      26.427 -12.030  28.386  1.00 39.17           O  
ATOM   2889  CZ  TYR A 358      27.623 -11.409  28.562  1.00 39.17           C  
ATOM   2890  N   THR A 359      34.882 -10.447  30.182  1.00 38.37           N  
ATOM   2891  CA  THR A 359      36.274 -10.609  29.749  1.00 38.37           C  
ATOM   2892  C   THR A 359      36.636 -12.087  29.829  1.00 38.37           C  
ATOM   2893  CB  THR A 359      37.241  -9.736  30.559  1.00 38.37           C  
ATOM   2894  O   THR A 359      36.546 -12.667  30.906  1.00 38.37           O  
ATOM   2895  CG2 THR A 359      36.953  -8.246  30.361  1.00 38.37           C  
ATOM   2896  OG1 THR A 359      37.147 -10.012  31.934  1.00 38.37           O  
ATOM   2897  N   SER A 360      36.968 -12.662  28.668  1.00 37.01           N  
ATOM   2898  CA  SER A 360      37.486 -14.011  28.393  1.00 37.01           C  
ATOM   2899  C   SER A 360      37.748 -14.914  29.600  1.00 37.01           C  
ATOM   2900  CB  SER A 360      38.830 -13.874  27.668  1.00 37.01           C  
ATOM   2901  O   SER A 360      38.707 -14.693  30.323  1.00 37.01           O  
ATOM   2902  OG  SER A 360      38.665 -13.330  26.371  1.00 37.01           O  
ATOM   2903  N   ASP A 361      36.959 -15.977  29.752  1.00 39.20           N  
ATOM   2904  CA  ASP A 361      37.441 -17.344  29.525  1.00 39.20           C  
ATOM   2905  C   ASP A 361      36.264 -18.332  29.537  1.00 39.20           C  
ATOM   2906  CB  ASP A 361      38.579 -17.770  30.476  1.00 39.20           C  
ATOM   2907  O   ASP A 361      35.292 -18.216  30.283  1.00 39.20           O  
ATOM   2908  CG  ASP A 361      39.963 -17.317  29.968  1.00 39.20           C  
ATOM   2909  OD1 ASP A 361      40.142 -17.287  28.722  1.00 39.20           O  
ATOM   2910  OD2 ASP A 361      40.852 -17.063  30.810  1.00 39.20           O  
ATOM   2911  N   LYS A 362      36.320 -19.257  28.585  1.00 35.90           N  
ATOM   2912  CA  LYS A 362      35.251 -20.156  28.164  1.00 35.90           C  
ATOM   2913  C   LYS A 362      35.298 -21.425  29.019  1.00 35.90           C  
ATOM   2914  CB  LYS A 362      35.506 -20.396  26.664  1.00 35.90           C  
ATOM   2915  O   LYS A 362      36.042 -22.337  28.679  1.00 35.90           O  
ATOM   2916  CG  LYS A 362      34.378 -21.090  25.900  1.00 35.90           C  
ATOM   2917  CD  LYS A 362      34.823 -21.288  24.444  1.00 35.90           C  
ATOM   2918  CE  LYS A 362      33.651 -21.823  23.624  1.00 35.90           C  
ATOM   2919  NZ  LYS A 362      34.043 -22.063  22.216  1.00 35.90           N  
ATOM   2920  N   ASP A 363      34.516 -21.486  30.096  1.00 42.35           N  
ATOM   2921  CA  ASP A 363      34.360 -22.700  30.914  1.00 42.35           C  
ATOM   2922  C   ASP A 363      32.919 -23.238  30.838  1.00 42.35           C  
ATOM   2923  CB  ASP A 363      34.859 -22.478  32.360  1.00 42.35           C  
ATOM   2924  O   ASP A 363      31.978 -22.707  31.428  1.00 42.35           O  
ATOM   2925  CG  ASP A 363      36.202 -23.166  32.656  1.00 42.35           C  
ATOM   2926  OD1 ASP A 363      36.429 -24.270  32.108  1.00 42.35           O  
ATOM   2927  OD2 ASP A 363      36.951 -22.628  33.499  1.00 42.35           O  
ATOM   2928  N   GLU A 364      32.753 -24.325  30.080  1.00 53.71           N  
ATOM   2929  CA  GLU A 364      31.481 -24.958  29.680  1.00 53.71           C  
ATOM   2930  C   GLU A 364      30.774 -25.739  30.812  1.00 53.71           C  
ATOM   2931  CB  GLU A 364      31.754 -25.871  28.467  1.00 53.71           C  
ATOM   2932  O   GLU A 364      29.759 -26.390  30.580  1.00 53.71           O  
ATOM   2933  CG  GLU A 364      32.138 -25.129  27.168  1.00 53.71           C  
ATOM   2934  CD  GLU A 364      30.959 -24.684  26.280  1.00 53.71           C  
ATOM   2935  OE1 GLU A 364      31.162 -23.703  25.520  1.00 53.71           O  
ATOM   2936  OE2 GLU A 364      29.913 -25.369  26.281  1.00 53.71           O  
ATOM   2937  N   ASN A 365      31.247 -25.667  32.061  1.00 50.71           N  
ATOM   2938  CA  ASN A 365      30.666 -26.432  33.175  1.00 50.71           C  
ATOM   2939  C   ASN A 365      29.596 -25.693  34.000  1.00 50.71           C  
ATOM   2940  CB  ASN A 365      31.790 -27.068  34.018  1.00 50.71           C  
ATOM   2941  O   ASN A 365      29.098 -26.254  34.974  1.00 50.71           O  
ATOM   2942  CG  ASN A 365      32.119 -28.496  33.607  1.00 50.71           C  
ATOM   2943  ND2 ASN A 365      33.123 -29.080  34.215  1.00 50.71           N  
ATOM   2944  OD1 ASN A 365      31.495 -29.130  32.774  1.00 50.71           O  
ATOM   2945  N   LYS A 366      29.176 -24.481  33.609  1.00 50.34           N  
ATOM   2946  CA  LYS A 366      28.083 -23.750  34.292  1.00 50.34           C  
ATOM   2947  C   LYS A 366      26.691 -23.919  33.679  1.00 50.34           C  
ATOM   2948  CB  LYS A 366      28.457 -22.276  34.494  1.00 50.34           C  
ATOM   2949  O   LYS A 366      25.710 -23.483  34.277  1.00 50.34           O  
ATOM   2950  CG  LYS A 366      29.392 -22.126  35.701  1.00 50.34           C  
ATOM   2951  CD  LYS A 366      29.583 -20.649  36.051  1.00 50.34           C  
ATOM   2952  CE  LYS A 366      30.419 -20.541  37.327  1.00 50.34           C  
ATOM   2953  NZ  LYS A 366      30.598 -19.128  37.732  1.00 50.34           N  
ATOM   2954  N   LEU A 367      26.561 -24.609  32.544  1.00 47.85           N  
ATOM   2955  CA  LEU A 367      25.245 -24.920  31.962  1.00 47.85           C  
ATOM   2956  C   LEU A 367      24.415 -25.873  32.843  1.00 47.85           C  
ATOM   2957  CB  LEU A 367      25.443 -25.465  30.535  1.00 47.85           C  
ATOM   2958  O   LEU A 367      23.187 -25.854  32.787  1.00 47.85           O  
ATOM   2959  CG  LEU A 367      25.726 -24.351  29.508  1.00 47.85           C  
ATOM   2960  CD1 LEU A 367      26.334 -24.940  28.238  1.00 47.85           C  
ATOM   2961  CD2 LEU A 367      24.443 -23.606  29.121  1.00 47.85           C  
ATOM   2962  N   SER A 368      25.065 -26.648  33.714  1.00 45.83           N  
ATOM   2963  CA  SER A 368      24.400 -27.603  34.611  1.00 45.83           C  
ATOM   2964  C   SER A 368      23.778 -26.966  35.863  1.00 45.83           C  
ATOM   2965  CB  SER A 368      25.391 -28.699  35.008  1.00 45.83           C  
ATOM   2966  O   SER A 368      22.960 -27.607  36.517  1.00 45.83           O  
ATOM   2967  OG  SER A 368      25.940 -29.298  33.846  1.00 45.83           O  
ATOM   2968  N   GLU A 369      24.113 -25.715  36.197  1.00 47.68           N  
ATOM   2969  CA  GLU A 369      23.609 -25.034  37.405  1.00 47.68           C  
ATOM   2970  C   GLU A 369      22.288 -24.286  37.144  1.00 47.68           C  
ATOM   2971  CB  GLU A 369      24.710 -24.107  37.954  1.00 47.68           C  
ATOM   2972  O   GLU A 369      21.436 -24.180  38.022  1.00 47.68           O  
ATOM   2973  CG  GLU A 369      24.868 -24.232  39.478  1.00 47.68           C  
ATOM   2974  CD  GLU A 369      26.024 -23.374  40.028  1.00 47.68           C  
ATOM   2975  OE1 GLU A 369      25.904 -22.912  41.183  1.00 47.68           O  
ATOM   2976  OE2 GLU A 369      27.025 -23.172  39.297  1.00 47.68           O  
ATOM   2977  N   ALA A 370      22.056 -23.856  35.898  1.00 45.83           N  
ATOM   2978  CA  ALA A 370      20.819 -23.185  35.491  1.00 45.83           C  
ATOM   2979  C   ALA A 370      19.597 -24.125  35.412  1.00 45.83           C  
ATOM   2980  CB  ALA A 370      21.079 -22.475  34.157  1.00 45.83           C  
ATOM   2981  O   ALA A 370      18.473 -23.649  35.287  1.00 45.83           O  
ATOM   2982  N   SER A 371      19.797 -25.447  35.493  1.00 45.63           N  
ATOM   2983  CA  SER A 371      18.723 -26.449  35.368  1.00 45.63           C  
ATOM   2984  C   SER A 371      18.336 -27.134  36.690  1.00 45.63           C  
ATOM   2985  CB  SER A 371      19.027 -27.446  34.245  1.00 45.63           C  
ATOM   2986  O   SER A 371      17.770 -28.224  36.674  1.00 45.63           O  
ATOM   2987  OG  SER A 371      19.149 -26.766  33.009  1.00 45.63           O  
ATOM   2988  N   GLY A 372      18.598 -26.501  37.841  1.00 34.20           N  
ATOM   2989  CA  GLY A 372      17.890 -26.819  39.094  1.00 34.20           C  
ATOM   2990  C   GLY A 372      18.121 -28.227  39.659  1.00 34.20           C  
ATOM   2991  O   GLY A 372      17.258 -28.783  40.342  1.00 34.20           O  
ATOM   2992  N   GLY A 373      19.286 -28.819  39.394  1.00 29.47           N  
ATOM   2993  CA  GLY A 373      19.690 -30.103  39.959  1.00 29.47           C  
ATOM   2994  C   GLY A 373      20.095 -30.009  41.434  1.00 29.47           C  
ATOM   2995  O   GLY A 373      21.267 -29.845  41.735  1.00 29.47           O  
ATOM   2996  N   ARG A 374      19.115 -30.178  42.330  1.00 30.51           N  
ATOM   2997  CA  ARG A 374      19.195 -30.853  43.646  1.00 30.51           C  
ATOM   2998  C   ARG A 374      20.417 -30.559  44.550  1.00 30.51           C  
ATOM   2999  CB  ARG A 374      19.024 -32.360  43.368  1.00 30.51           C  
ATOM   3000  O   ARG A 374      21.398 -31.293  44.537  1.00 30.51           O  
ATOM   3001  CG  ARG A 374      18.753 -33.219  44.611  1.00 30.51           C  
ATOM   3002  CD  ARG A 374      18.435 -34.648  44.155  1.00 30.51           C  
ATOM   3003  NE  ARG A 374      18.290 -35.568  45.295  1.00 30.51           N  
ATOM   3004  NH1 ARG A 374      17.473 -37.367  44.124  1.00 30.51           N  
ATOM   3005  NH2 ARG A 374      17.809 -37.532  46.330  1.00 30.51           N  
ATOM   3006  CZ  ARG A 374      17.857 -36.814  45.244  1.00 30.51           C  
ATOM   3007  N   ALA A 375      20.234 -29.622  45.479  1.00 36.11           N  
ATOM   3008  CA  ALA A 375      20.804 -29.655  46.833  1.00 36.11           C  
ATOM   3009  C   ALA A 375      19.680 -29.198  47.786  1.00 36.11           C  
ATOM   3010  CB  ALA A 375      22.050 -28.760  46.884  1.00 36.11           C  
ATOM   3011  O   ALA A 375      19.304 -28.035  47.796  1.00 36.11           O  
ATOM   3012  N   GLU A 376      18.820 -30.113  48.230  1.00 30.70           N  
ATOM   3013  CA  GLU A 376      18.925 -30.800  49.527  1.00 30.70           C  
ATOM   3014  C   GLU A 376      18.838 -29.844  50.733  1.00 30.70           C  
ATOM   3015  CB  GLU A 376      20.084 -31.810  49.603  1.00 30.70           C  
ATOM   3016  O   GLU A 376      19.813 -29.218  51.126  1.00 30.70           O  
ATOM   3017  CG  GLU A 376      19.895 -32.758  50.807  1.00 30.70           C  
ATOM   3018  CD  GLU A 376      20.885 -33.934  50.845  1.00 30.70           C  
ATOM   3019  OE1 GLU A 376      21.121 -34.456  51.957  1.00 30.70           O  
ATOM   3020  OE2 GLU A 376      21.309 -34.385  49.754  1.00 30.70           O  
ATOM   3021  N   ASN A 377      17.620 -29.775  51.285  1.00 27.26           N  
ATOM   3022  CA  ASN A 377      17.266 -29.693  52.705  1.00 27.26           C  
ATOM   3023  C   ASN A 377      18.235 -28.979  53.671  1.00 27.26           C  
ATOM   3024  CB  ASN A 377      16.999 -31.132  53.196  1.00 27.26           C  
ATOM   3025  O   ASN A 377      19.169 -29.581  54.189  1.00 27.26           O  
ATOM   3026  CG  ASN A 377      15.795 -31.800  52.562  1.00 27.26           C  
ATOM   3027  ND2 ASN A 377      15.709 -33.106  52.641  1.00 27.26           N  
ATOM   3028  OD1 ASN A 377      14.921 -31.178  51.984  1.00 27.26           O  
ATOM   3029  N   GLY A 378      17.859 -27.764  54.074  1.00 32.75           N  
ATOM   3030  CA  GLY A 378      18.029 -27.281  55.451  1.00 32.75           C  
ATOM   3031  C   GLY A 378      16.658 -26.803  55.925  1.00 32.75           C  
ATOM   3032  O   GLY A 378      16.192 -25.752  55.511  1.00 32.75           O  
ATOM   3033  N   GLU A 379      15.816 -27.687  56.453  1.00 27.57           N  
ATOM   3034  CA  GLU A 379      15.670 -27.923  57.894  1.00 27.57           C  
ATOM   3035  C   GLU A 379      15.543 -26.641  58.745  1.00 27.57           C  
ATOM   3036  CB  GLU A 379      16.688 -28.921  58.489  1.00 27.57           C  
ATOM   3037  O   GLU A 379      16.530 -25.991  59.063  1.00 27.57           O  
ATOM   3038  CG  GLU A 379      16.439 -30.373  58.040  1.00 27.57           C  
ATOM   3039  CD  GLU A 379      16.930 -31.401  59.076  1.00 27.57           C  
ATOM   3040  OE1 GLU A 379      16.068 -32.175  59.572  1.00 27.57           O  
ATOM   3041  OE2 GLU A 379      18.125 -31.388  59.425  1.00 27.57           O  
ATOM   3042  N   ARG A 380      14.294 -26.412  59.186  1.00 24.99           N  
ATOM   3043  CA  ARG A 380      13.871 -26.052  60.553  1.00 24.99           C  
ATOM   3044  C   ARG A 380      14.298 -24.686  61.107  1.00 24.99           C  
ATOM   3045  CB  ARG A 380      14.283 -27.171  61.532  1.00 24.99           C  
ATOM   3046  O   ARG A 380      15.426 -24.487  61.541  1.00 24.99           O  
ATOM   3047  CG  ARG A 380      13.822 -28.579  61.124  1.00 24.99           C  
ATOM   3048  CD  ARG A 380      14.461 -29.626  62.038  1.00 24.99           C  
ATOM   3049  NE  ARG A 380      14.441 -30.955  61.415  1.00 24.99           N  
ATOM   3050  NH1 ARG A 380      12.484 -31.802  62.269  1.00 24.99           N  
ATOM   3051  NH2 ARG A 380      13.740 -32.984  60.815  1.00 24.99           N  
ATOM   3052  CZ  ARG A 380      13.543 -31.907  61.514  1.00 24.99           C  
ATOM   3053  N   SER A 381      13.300 -23.824  61.285  1.00 35.37           N  
ATOM   3054  CA  SER A 381      13.209 -22.959  62.463  1.00 35.37           C  
ATOM   3055  C   SER A 381      11.737 -22.839  62.853  1.00 35.37           C  
ATOM   3056  CB  SER A 381      13.854 -21.593  62.220  1.00 35.37           C  
ATOM   3057  O   SER A 381      11.011 -22.007  62.317  1.00 35.37           O  
ATOM   3058  OG  SER A 381      13.790 -20.818  63.401  1.00 35.37           O  
ATOM   3059  N   ASP A 382      11.318 -23.716  63.761  1.00 25.25           N  
ATOM   3060  CA  ASP A 382      10.141 -23.546  64.609  1.00 25.25           C  
ATOM   3061  C   ASP A 382      10.375 -22.341  65.531  1.00 25.25           C  
ATOM   3062  CB  ASP A 382       9.983 -24.796  65.504  1.00 25.25           C  
ATOM   3063  O   ASP A 382      11.341 -22.376  66.286  1.00 25.25           O  
ATOM   3064  CG  ASP A 382       9.743 -26.100  64.742  1.00 25.25           C  
ATOM   3065  OD1 ASP A 382       8.803 -26.130  63.921  1.00 25.25           O  
ATOM   3066  OD2 ASP A 382      10.526 -27.060  64.949  1.00 25.25           O  
ATOM   3067  N   LEU A 383       9.530 -21.307  65.473  1.00 33.75           N  
ATOM   3068  CA  LEU A 383       9.195 -20.397  66.583  1.00 33.75           C  
ATOM   3069  C   LEU A 383       7.822 -19.786  66.241  1.00 33.75           C  
ATOM   3070  CB  LEU A 383      10.257 -19.296  66.814  1.00 33.75           C  
ATOM   3071  O   LEU A 383       7.721 -19.012  65.295  1.00 33.75           O  
ATOM   3072  CG  LEU A 383      11.579 -19.710  67.500  1.00 33.75           C  
ATOM   3073  CD1 LEU A 383      12.419 -18.471  67.803  1.00 33.75           C  
ATOM   3074  CD2 LEU A 383      11.386 -20.465  68.823  1.00 33.75           C  
ATOM   3075  N   GLU A 384       6.728 -20.352  66.746  1.00 29.86           N  
ATOM   3076  CA  GLU A 384       6.107 -20.106  68.063  1.00 29.86           C  
ATOM   3077  C   GLU A 384       4.982 -19.067  67.962  1.00 29.86           C  
ATOM   3078  CB  GLU A 384       7.071 -19.824  69.230  1.00 29.86           C  
ATOM   3079  O   GLU A 384       5.049 -18.079  67.232  1.00 29.86           O  
ATOM   3080  CG  GLU A 384       7.721 -21.092  69.822  1.00 29.86           C  
ATOM   3081  CD  GLU A 384       6.851 -21.916  70.783  1.00 29.86           C  
ATOM   3082  OE1 GLU A 384       7.187 -23.112  70.957  1.00 29.86           O  
ATOM   3083  OE2 GLU A 384       5.911 -21.350  71.373  1.00 29.86           O  
ATOM   3084  N   GLU A 385       3.914 -19.413  68.664  1.00 26.13           N  
ATOM   3085  CA  GLU A 385       2.606 -18.788  68.720  1.00 26.13           C  
ATOM   3086  C   GLU A 385       2.681 -17.370  69.300  1.00 26.13           C  
ATOM   3087  CB  GLU A 385       1.737 -19.672  69.645  1.00 26.13           C  
ATOM   3088  O   GLU A 385       3.409 -17.128  70.255  1.00 26.13           O  
ATOM   3089  CG  GLU A 385       1.467 -21.093  69.105  1.00 26.13           C  
ATOM   3090  CD  GLU A 385       0.953 -22.090  70.166  1.00 26.13           C  
ATOM   3091  OE1 GLU A 385       0.083 -22.919  69.803  1.00 26.13           O  
ATOM   3092  OE2 GLU A 385       1.434 -22.062  71.319  1.00 26.13           O  
ATOM   3093  N   ASP A 386       1.848 -16.458  68.792  1.00 30.77           N  
ATOM   3094  CA  ASP A 386       1.177 -15.494  69.665  1.00 30.77           C  
ATOM   3095  C   ASP A 386      -0.186 -15.079  69.084  1.00 30.77           C  
ATOM   3096  CB  ASP A 386       2.063 -14.296  70.067  1.00 30.77           C  
ATOM   3097  O   ASP A 386      -0.322 -14.368  68.088  1.00 30.77           O  
ATOM   3098  CG  ASP A 386       2.620 -14.388  71.505  1.00 30.77           C  
ATOM   3099  OD1 ASP A 386       1.958 -15.010  72.373  1.00 30.77           O  
ATOM   3100  OD2 ASP A 386       3.636 -13.700  71.771  1.00 30.77           O  
ATOM   3101  N   ASN A 387      -1.182 -15.661  69.739  1.00 27.93           N  
ATOM   3102  CA  ASN A 387      -2.541 -15.239  70.042  1.00 27.93           C  
ATOM   3103  C   ASN A 387      -3.089 -13.863  69.599  1.00 27.93           C  
ATOM   3104  CB  ASN A 387      -2.646 -15.365  71.578  1.00 27.93           C  
ATOM   3105  O   ASN A 387      -2.497 -12.803  69.776  1.00 27.93           O  
ATOM   3106  CG  ASN A 387      -3.133 -16.730  72.026  1.00 27.93           C  
ATOM   3107  ND2 ASN A 387      -2.686 -17.194  73.167  1.00 27.93           N  
ATOM   3108  OD1 ASN A 387      -3.899 -17.403  71.354  1.00 27.93           O  
ATOM   3109  N   GLU A 388      -4.380 -13.947  69.250  1.00 27.05           N  
ATOM   3110  CA  GLU A 388      -5.462 -13.012  69.593  1.00 27.05           C  
ATOM   3111  C   GLU A 388      -5.489 -11.628  68.922  1.00 27.05           C  
ATOM   3112  CB  GLU A 388      -5.640 -12.927  71.122  1.00 27.05           C  
ATOM   3113  O   GLU A 388      -5.062 -10.611  69.469  1.00 27.05           O  
ATOM   3114  CG  GLU A 388      -6.118 -14.258  71.731  1.00 27.05           C  
ATOM   3115  CD  GLU A 388      -6.191 -14.237  73.268  1.00 27.05           C  
ATOM   3116  OE1 GLU A 388      -6.184 -15.338  73.862  1.00 27.05           O  
ATOM   3117  OE2 GLU A 388      -6.274 -13.130  73.849  1.00 27.05           O  
ATOM   3118  N   ARG A 389      -6.231 -11.552  67.808  1.00 31.60           N  
ATOM   3119  CA  ARG A 389      -7.197 -10.460  67.612  1.00 31.60           C  
ATOM   3120  C   ARG A 389      -8.547 -11.005  67.167  1.00 31.60           C  
ATOM   3121  CB  ARG A 389      -6.676  -9.359  66.678  1.00 31.60           C  
ATOM   3122  O   ARG A 389      -8.766 -11.322  66.003  1.00 31.60           O  
ATOM   3123  CG  ARG A 389      -5.736  -8.418  67.439  1.00 31.60           C  
ATOM   3124  CD  ARG A 389      -5.465  -7.140  66.655  1.00 31.60           C  
ATOM   3125  NE  ARG A 389      -4.609  -6.240  67.446  1.00 31.60           N  
ATOM   3126  NH1 ARG A 389      -5.243  -4.275  66.454  1.00 31.60           N  
ATOM   3127  NH2 ARG A 389      -3.752  -4.248  68.124  1.00 31.60           N  
ATOM   3128  CZ  ARG A 389      -4.539  -4.928  67.338  1.00 31.60           C  
ATOM   3129  N   GLU A 390      -9.440 -11.098  68.145  1.00 28.45           N  
ATOM   3130  CA  GLU A 390     -10.879 -11.199  67.956  1.00 28.45           C  
ATOM   3131  C   GLU A 390     -11.437  -9.981  67.203  1.00 28.45           C  
ATOM   3132  CB  GLU A 390     -11.581 -11.246  69.325  1.00 28.45           C  
ATOM   3133  O   GLU A 390     -11.011  -8.844  67.413  1.00 28.45           O  
ATOM   3134  CG  GLU A 390     -11.345 -12.522  70.143  1.00 28.45           C  
ATOM   3135  CD  GLU A 390     -12.220 -12.538  71.413  1.00 28.45           C  
ATOM   3136  OE1 GLU A 390     -12.749 -13.623  71.743  1.00 28.45           O  
ATOM   3137  OE2 GLU A 390     -12.400 -11.455  72.018  1.00 28.45           O  
ATOM   3138  N   GLY A 391     -12.480 -10.237  66.412  1.00 27.31           N  
ATOM   3139  CA  GLY A 391     -13.611  -9.326  66.271  1.00 27.31           C  
ATOM   3140  C   GLY A 391     -13.414  -8.127  65.351  1.00 27.31           C  
ATOM   3141  O   GLY A 391     -13.261  -6.996  65.801  1.00 27.31           O  
ATOM   3142  N   THR A 392     -13.583  -8.327  64.046  1.00 33.72           N  
ATOM   3143  CA  THR A 392     -14.206  -7.285  63.222  1.00 33.72           C  
ATOM   3144  C   THR A 392     -15.398  -7.905  62.516  1.00 33.72           C  
ATOM   3145  CB  THR A 392     -13.233  -6.554  62.292  1.00 33.72           C  
ATOM   3146  O   THR A 392     -15.272  -8.653  61.555  1.00 33.72           O  
ATOM   3147  CG2 THR A 392     -13.815  -5.208  61.855  1.00 33.72           C  
ATOM   3148  OG1 THR A 392     -12.051  -6.256  63.002  1.00 33.72           O  
ATOM   3149  N   GLU A 393     -16.543  -7.662  63.146  1.00 32.72           N  
ATOM   3150  CA  GLU A 393     -17.900  -7.695  62.620  1.00 32.72           C  
ATOM   3151  C   GLU A 393     -17.969  -7.663  61.091  1.00 32.72           C  
ATOM   3152  CB  GLU A 393     -18.557  -6.455  63.244  1.00 32.72           C  
ATOM   3153  O   GLU A 393     -17.397  -6.779  60.452  1.00 32.72           O  
ATOM   3154  CG  GLU A 393     -20.008  -6.151  62.864  1.00 32.72           C  
ATOM   3155  CD  GLU A 393     -20.514  -4.891  63.596  1.00 32.72           C  
ATOM   3156  OE1 GLU A 393     -21.458  -4.255  63.076  1.00 32.72           O  
ATOM   3157  OE2 GLU A 393     -19.985  -4.580  64.689  1.00 32.72           O  
ATOM   3158  N   ASN A 394     -18.698  -8.640  60.545  1.00 36.02           N  
ATOM   3159  CA  ASN A 394     -19.077  -8.786  59.145  1.00 36.02           C  
ATOM   3160  C   ASN A 394     -19.703  -7.487  58.616  1.00 36.02           C  
ATOM   3161  CB  ASN A 394     -20.069  -9.962  59.042  1.00 36.02           C  
ATOM   3162  O   ASN A 394     -20.923  -7.316  58.617  1.00 36.02           O  
ATOM   3163  CG  ASN A 394     -19.471 -11.298  59.436  1.00 36.02           C  
ATOM   3164  ND2 ASN A 394     -20.184 -12.103  60.190  1.00 36.02           N  
ATOM   3165  OD1 ASN A 394     -18.361 -11.643  59.089  1.00 36.02           O  
ATOM   3166  N   GLY A 395     -18.856  -6.563  58.169  1.00 33.90           N  
ATOM   3167  CA  GLY A 395     -19.268  -5.420  57.383  1.00 33.90           C  
ATOM   3168  C   GLY A 395     -19.868  -5.952  56.095  1.00 33.90           C  
ATOM   3169  O   GLY A 395     -19.199  -6.666  55.352  1.00 33.90           O  
ATOM   3170  N   ALA A 396     -21.141  -5.637  55.872  1.00 35.33           N  
ATOM   3171  CA  ALA A 396     -21.839  -5.865  54.623  1.00 35.33           C  
ATOM   3172  C   ALA A 396     -21.008  -5.286  53.467  1.00 35.33           C  
ATOM   3173  CB  ALA A 396     -23.224  -5.217  54.742  1.00 35.33           C  
ATOM   3174  O   ALA A 396     -21.041  -4.088  53.193  1.00 35.33           O  
ATOM   3175  N   ILE A 397     -20.216  -6.148  52.835  1.00 44.58           N  
ATOM   3176  CA  ILE A 397     -19.645  -5.925  51.516  1.00 44.58           C  
ATOM   3177  C   ILE A 397     -20.833  -5.817  50.573  1.00 44.58           C  
ATOM   3178  CB  ILE A 397     -18.656  -7.041  51.097  1.00 44.58           C  
ATOM   3179  O   ILE A 397     -21.491  -6.805  50.251  1.00 44.58           O  
ATOM   3180  CG1 ILE A 397     -18.958  -8.390  51.795  1.00 44.58           C  
ATOM   3181  CG2 ILE A 397     -17.219  -6.566  51.378  1.00 44.58           C  
ATOM   3182  CD1 ILE A 397     -18.326  -9.603  51.116  1.00 44.58           C  
ATOM   3183  N   ASP A 398     -21.146  -4.569  50.242  1.00 46.95           N  
ATOM   3184  CA  ASP A 398     -22.069  -4.188  49.189  1.00 46.95           C  
ATOM   3185  C   ASP A 398     -21.790  -5.071  47.971  1.00 46.95           C  
ATOM   3186  CB  ASP A 398     -21.844  -2.694  48.904  1.00 46.95           C  
ATOM   3187  O   ASP A 398     -20.638  -5.204  47.546  1.00 46.95           O  
ATOM   3188  CG  ASP A 398     -22.949  -2.040  48.077  1.00 46.95           C  
ATOM   3189  OD1 ASP A 398     -24.071  -2.596  48.055  1.00 46.95           O  
ATOM   3190  OD2 ASP A 398     -22.676  -0.943  47.540  1.00 46.95           O  
ATOM   3191  N   ALA A 399     -22.825  -5.760  47.496  1.00 49.17           N  
ATOM   3192  CA  ALA A 399     -22.732  -6.735  46.426  1.00 49.17           C  
ATOM   3193  C   ALA A 399     -22.341  -6.009  45.136  1.00 49.17           C  
ATOM   3194  CB  ALA A 399     -24.074  -7.474  46.323  1.00 49.17           C  
ATOM   3195  O   ALA A 399     -23.200  -5.563  44.376  1.00 49.17           O  
ATOM   3196  N   VAL A 400     -21.038  -5.847  44.908  1.00 65.00           N  
ATOM   3197  CA  VAL A 400     -20.526  -5.310  43.651  1.00 65.00           C  
ATOM   3198  C   VAL A 400     -20.932  -6.306  42.564  1.00 65.00           C  
ATOM   3199  CB  VAL A 400     -19.003  -5.089  43.666  1.00 65.00           C  
ATOM   3200  O   VAL A 400     -20.573  -7.482  42.683  1.00 65.00           O  
ATOM   3201  CG1 VAL A 400     -18.578  -4.309  42.414  1.00 65.00           C  
ATOM   3202  CG2 VAL A 400     -18.549  -4.283  44.891  1.00 65.00           C  
ATOM   3203  N   PRO A 401     -21.694  -5.887  41.537  1.00 60.40           N  
ATOM   3204  CA  PRO A 401     -22.062  -6.767  40.438  1.00 60.40           C  
ATOM   3205  C   PRO A 401     -20.803  -7.398  39.839  1.00 60.40           C  
ATOM   3206  CB  PRO A 401     -22.826  -5.889  39.440  1.00 60.40           C  
ATOM   3207  O   PRO A 401     -19.882  -6.692  39.425  1.00 60.40           O  
ATOM   3208  CG  PRO A 401     -23.398  -4.780  40.322  1.00 60.40           C  
ATOM   3209  CD  PRO A 401     -22.301  -4.577  41.362  1.00 60.40           C  
ATOM   3210  N   VAL A 402     -20.746  -8.729  39.855  1.00 63.82           N  
ATOM   3211  CA  VAL A 402     -19.671  -9.493  39.224  1.00 63.82           C  
ATOM   3212  C   VAL A 402     -19.924  -9.448  37.723  1.00 63.82           C  
ATOM   3213  CB  VAL A 402     -19.619 -10.938  39.761  1.00 63.82           C  
ATOM   3214  O   VAL A 402     -20.902 -10.013  37.243  1.00 63.82           O  
ATOM   3215  CG1 VAL A 402     -18.508 -11.754  39.087  1.00 63.82           C  
ATOM   3216  CG2 VAL A 402     -19.357 -10.950  41.276  1.00 63.82           C  
ATOM   3217  N   ASP A 403     -19.071  -8.734  36.995  1.00 70.98           N  
ATOM   3218  CA  ASP A 403     -19.077  -8.740  35.536  1.00 70.98           C  
ATOM   3219  C   ASP A 403     -18.466 -10.061  35.045  1.00 70.98           C  
ATOM   3220  CB  ASP A 403     -18.333  -7.497  35.022  1.00 70.98           C  
ATOM   3221  O   ASP A 403     -17.248 -10.261  35.102  1.00 70.98           O  
ATOM   3222  CG  ASP A 403     -18.428  -7.327  33.505  1.00 70.98           C  
ATOM   3223  OD1 ASP A 403     -19.038  -8.205  32.856  1.00 70.98           O  
ATOM   3224  OD2 ASP A 403     -17.894  -6.303  33.027  1.00 70.98           O  
ATOM   3225  N   GLU A 404     -19.322 -10.999  34.630  1.00 71.89           N  
ATOM   3226  CA  GLU A 404     -18.907 -12.320  34.146  1.00 71.89           C  
ATOM   3227  C   GLU A 404     -18.053 -12.228  32.870  1.00 71.89           C  
ATOM   3228  CB  GLU A 404     -20.128 -13.233  33.919  1.00 71.89           C  
ATOM   3229  O   GLU A 404     -17.227 -13.112  32.628  1.00 71.89           O  
ATOM   3230  CG  GLU A 404     -20.887 -13.571  35.218  1.00 71.89           C  
ATOM   3231  CD  GLU A 404     -21.901 -14.724  35.062  1.00 71.89           C  
ATOM   3232  OE1 GLU A 404     -22.323 -15.264  36.111  1.00 71.89           O  
ATOM   3233  OE2 GLU A 404     -22.254 -15.080  33.911  1.00 71.89           O  
ATOM   3234  N   ASN A 405     -18.166 -11.139  32.099  1.00 71.13           N  
ATOM   3235  CA  ASN A 405     -17.385 -10.926  30.880  1.00 71.13           C  
ATOM   3236  C   ASN A 405     -15.895 -10.685  31.166  1.00 71.13           C  
ATOM   3237  CB  ASN A 405     -17.997  -9.769  30.080  1.00 71.13           C  
ATOM   3238  O   ASN A 405     -15.053 -10.982  30.321  1.00 71.13           O  
ATOM   3239  CG  ASN A 405     -19.371 -10.099  29.524  1.00 71.13           C  
ATOM   3240  ND2 ASN A 405     -19.496 -10.161  28.219  1.00 71.13           N  
ATOM   3241  OD1 ASN A 405     -20.342 -10.349  30.222  1.00 71.13           O  
ATOM   3242  N   LEU A 406     -15.533 -10.257  32.383  1.00 68.98           N  
ATOM   3243  CA  LEU A 406     -14.129 -10.078  32.768  1.00 68.98           C  
ATOM   3244  C   LEU A 406     -13.339 -11.404  32.759  1.00 68.98           C  
ATOM   3245  CB  LEU A 406     -14.088  -9.393  34.148  1.00 68.98           C  
ATOM   3246  O   LEU A 406     -12.113 -11.391  32.644  1.00 68.98           O  
ATOM   3247  CG  LEU A 406     -12.690  -8.922  34.592  1.00 68.98           C  
ATOM   3248  CD1 LEU A 406     -12.130  -7.815  33.693  1.00 68.98           C  
ATOM   3249  CD2 LEU A 406     -12.752  -8.375  36.020  1.00 68.98           C  
ATOM   3250  N   PHE A 407     -14.025 -12.548  32.878  1.00 65.89           N  
ATOM   3251  CA  PHE A 407     -13.409 -13.877  32.951  1.00 65.89           C  
ATOM   3252  C   PHE A 407     -13.635 -14.749  31.715  1.00 65.89           C  
ATOM   3253  CB  PHE A 407     -13.914 -14.606  34.200  1.00 65.89           C  
ATOM   3254  O   PHE A 407     -12.976 -15.782  31.592  1.00 65.89           O  
ATOM   3255  CG  PHE A 407     -13.471 -13.973  35.501  1.00 65.89           C  
ATOM   3256  CD1 PHE A 407     -12.180 -14.227  36.003  1.00 65.89           C  
ATOM   3257  CD2 PHE A 407     -14.347 -13.131  36.209  1.00 65.89           C  
ATOM   3258  CE1 PHE A 407     -11.772 -13.651  37.219  1.00 65.89           C  
ATOM   3259  CE2 PHE A 407     -13.940 -12.558  37.425  1.00 65.89           C  
ATOM   3260  CZ  PHE A 407     -12.655 -12.821  37.932  1.00 65.89           C  
ATOM   3261  N   THR A 408     -14.528 -14.380  30.791  1.00 64.04           N  
ATOM   3262  CA  THR A 408     -14.825 -15.231  29.625  1.00 64.04           C  
ATOM   3263  C   THR A 408     -13.725 -15.229  28.566  1.00 64.04           C  
ATOM   3264  CB  THR A 408     -16.199 -14.935  29.002  1.00 64.04           C  
ATOM   3265  O   THR A 408     -13.843 -15.965  27.592  1.00 64.04           O  
ATOM   3266  CG2 THR A 408     -17.328 -15.381  29.931  1.00 64.04           C  
ATOM   3267  OG1 THR A 408     -16.356 -13.563  28.756  1.00 64.04           O  
ATOM   3268  N   GLY A 409     -12.639 -14.465  28.746  1.00 54.98           N  
ATOM   3269  CA  GLY A 409     -11.456 -14.481  27.872  1.00 54.98           C  
ATOM   3270  C   GLY A 409     -11.693 -13.925  26.463  1.00 54.98           C  
ATOM   3271  O   GLY A 409     -10.727 -13.678  25.752  1.00 54.98           O  
ATOM   3272  N   GLU A 410     -12.950 -13.666  26.100  1.00 66.90           N  
ATOM   3273  CA  GLU A 410     -13.383 -13.120  24.810  1.00 66.90           C  
ATOM   3274  C   GLU A 410     -12.758 -11.730  24.564  1.00 66.90           C  
ATOM   3275  CB  GLU A 410     -14.933 -13.142  24.804  1.00 66.90           C  
ATOM   3276  O   GLU A 410     -12.294 -11.445  23.464  1.00 66.90           O  
ATOM   3277  CG  GLU A 410     -15.574 -13.301  23.412  1.00 66.90           C  
ATOM   3278  CD  GLU A 410     -17.088 -13.631  23.444  1.00 66.90           C  
ATOM   3279  OE1 GLU A 410     -17.640 -13.976  22.369  1.00 66.90           O  
ATOM   3280  OE2 GLU A 410     -17.709 -13.619  24.537  1.00 66.90           O  
ATOM   3281  N   ASP A 411     -12.588 -10.929  25.623  1.00 62.28           N  
ATOM   3282  CA  ASP A 411     -11.919  -9.618  25.584  1.00 62.28           C  
ATOM   3283  C   ASP A 411     -10.381  -9.704  25.483  1.00 62.28           C  
ATOM   3284  CB  ASP A 411     -12.260  -8.841  26.869  1.00 62.28           C  
ATOM   3285  O   ASP A 411      -9.713  -8.720  25.153  1.00 62.28           O  
ATOM   3286  CG  ASP A 411     -13.721  -8.404  27.025  1.00 62.28           C  
ATOM   3287  OD1 ASP A 411     -14.558  -8.719  26.154  1.00 62.28           O  
ATOM   3288  OD2 ASP A 411     -13.978  -7.734  28.051  1.00 62.28           O  
ATOM   3289  N   LEU A 412      -9.786 -10.855  25.820  1.00 63.87           N  
ATOM   3290  CA  LEU A 412      -8.330 -11.038  25.796  1.00 63.87           C  
ATOM   3291  C   LEU A 412      -7.848 -11.262  24.358  1.00 63.87           C  
ATOM   3292  CB  LEU A 412      -7.940 -12.169  26.770  1.00 63.87           C  
ATOM   3293  O   LEU A 412      -6.828 -10.695  23.965  1.00 63.87           O  
ATOM   3294  CG  LEU A 412      -6.626 -11.909  27.534  1.00 63.87           C  
ATOM   3295  CD1 LEU A 412      -6.564 -12.805  28.774  1.00 63.87           C  
ATOM   3296  CD2 LEU A 412      -5.368 -12.172  26.706  1.00 63.87           C  
ATOM   3297  N   ASP A 413      -8.637 -11.991  23.569  1.00 62.30           N  
ATOM   3298  CA  ASP A 413      -8.406 -12.186  22.138  1.00 62.30           C  
ATOM   3299  C   ASP A 413      -8.562 -10.852  21.374  1.00 62.30           C  
ATOM   3300  CB  ASP A 413      -9.364 -13.273  21.609  1.00 62.30           C  
ATOM   3301  O   ASP A 413      -7.721 -10.508  20.542  1.00 62.30           O  
ATOM   3302  CG  ASP A 413      -9.151 -14.681  22.204  1.00 62.30           C  
ATOM   3303  OD1 ASP A 413      -8.049 -14.971  22.725  1.00 62.30           O  
ATOM   3304  OD2 ASP A 413     -10.090 -15.506  22.093  1.00 62.30           O  
ATOM   3305  N   GLU A 414      -9.561 -10.029  21.727  1.00 66.57           N  
ATOM   3306  CA  GLU A 414      -9.721  -8.674  21.167  1.00 66.57           C  
ATOM   3307  C   GLU A 414      -8.582  -7.722  21.574  1.00 66.57           C  
ATOM   3308  CB  GLU A 414     -11.094  -8.079  21.555  1.00 66.57           C  
ATOM   3309  O   GLU A 414      -8.163  -6.880  20.778  1.00 66.57           O  
ATOM   3310  CG  GLU A 414     -12.075  -8.119  20.369  1.00 66.57           C  
ATOM   3311  CD  GLU A 414     -13.462  -7.510  20.657  1.00 66.57           C  
ATOM   3312  OE1 GLU A 414     -14.341  -7.626  19.766  1.00 66.57           O  
ATOM   3313  OE2 GLU A 414     -13.632  -6.839  21.701  1.00 66.57           O  
ATOM   3314  N   LEU A 415      -8.027  -7.863  22.785  1.00 62.66           N  
ATOM   3315  CA  LEU A 415      -6.851  -7.101  23.215  1.00 62.66           C  
ATOM   3316  C   LEU A 415      -5.578  -7.515  22.471  1.00 62.66           C  
ATOM   3317  CB  LEU A 415      -6.650  -7.241  24.736  1.00 62.66           C  
ATOM   3318  O   LEU A 415      -4.752  -6.647  22.194  1.00 62.66           O  
ATOM   3319  CG  LEU A 415      -7.350  -6.146  25.553  1.00 62.66           C  
ATOM   3320  CD1 LEU A 415      -7.343  -6.526  27.037  1.00 62.66           C  
ATOM   3321  CD2 LEU A 415      -6.630  -4.792  25.435  1.00 62.66           C  
ATOM   3322  N   GLU A 416      -5.398  -8.798  22.149  1.00 63.90           N  
ATOM   3323  CA  GLU A 416      -4.269  -9.269  21.336  1.00 63.90           C  
ATOM   3324  C   GLU A 416      -4.380  -8.766  19.884  1.00 63.90           C  
ATOM   3325  CB  GLU A 416      -4.156 -10.805  21.436  1.00 63.90           C  
ATOM   3326  O   GLU A 416      -3.382  -8.345  19.292  1.00 63.90           O  
ATOM   3327  CG  GLU A 416      -2.856 -11.321  20.794  1.00 63.90           C  
ATOM   3328  CD  GLU A 416      -2.556 -12.808  21.069  1.00 63.90           C  
ATOM   3329  OE1 GLU A 416      -1.351 -13.136  21.200  1.00 63.90           O  
ATOM   3330  OE2 GLU A 416      -3.496 -13.628  21.094  1.00 63.90           O  
ATOM   3331  N   GLU A 417      -5.592  -8.706  19.326  1.00 67.85           N  
ATOM   3332  CA  GLU A 417      -5.855  -8.088  18.020  1.00 67.85           C  
ATOM   3333  C   GLU A 417      -5.666  -6.555  18.032  1.00 67.85           C  
ATOM   3334  CB  GLU A 417      -7.258  -8.473  17.516  1.00 67.85           C  
ATOM   3335  O   GLU A 417      -5.066  -6.003  17.103  1.00 67.85           O  
ATOM   3336  CG  GLU A 417      -7.336  -9.947  17.070  1.00 67.85           C  
ATOM   3337  CD  GLU A 417      -8.656 -10.327  16.370  1.00 67.85           C  
ATOM   3338  OE1 GLU A 417      -8.750 -11.493  15.913  1.00 67.85           O  
ATOM   3339  OE2 GLU A 417      -9.516  -9.439  16.161  1.00 67.85           O  
ATOM   3340  N   GLU A 418      -6.091  -5.853  19.091  1.00 68.36           N  
ATOM   3341  CA  GLU A 418      -5.874  -4.404  19.263  1.00 68.36           C  
ATOM   3342  C   GLU A 418      -4.379  -4.071  19.453  1.00 68.36           C  
ATOM   3343  CB  GLU A 418      -6.760  -3.843  20.406  1.00 68.36           C  
ATOM   3344  O   GLU A 418      -3.889  -3.065  18.941  1.00 68.36           O  
ATOM   3345  CG  GLU A 418      -6.932  -2.308  20.326  1.00 68.36           C  
ATOM   3346  CD  GLU A 418      -7.877  -1.674  21.383  1.00 68.36           C  
ATOM   3347  OE1 GLU A 418      -8.557  -0.670  21.047  1.00 68.36           O  
ATOM   3348  OE2 GLU A 418      -7.830  -2.036  22.591  1.00 68.36           O  
ATOM   3349  N   LEU A 419      -3.611  -4.939  20.125  1.00 65.15           N  
ATOM   3350  CA  LEU A 419      -2.163  -4.765  20.300  1.00 65.15           C  
ATOM   3351  C   LEU A 419      -1.375  -5.017  19.005  1.00 65.15           C  
ATOM   3352  CB  LEU A 419      -1.682  -5.668  21.453  1.00 65.15           C  
ATOM   3353  O   LEU A 419      -0.334  -4.399  18.804  1.00 65.15           O  
ATOM   3354  CG  LEU A 419      -0.506  -5.075  22.253  1.00 65.15           C  
ATOM   3355  CD1 LEU A 419      -0.872  -4.981  23.740  1.00 65.15           C  
ATOM   3356  CD2 LEU A 419       0.757  -5.925  22.135  1.00 65.15           C  
ATOM   3357  N   ASN A 420      -1.886  -5.876  18.118  1.00 60.83           N  
ATOM   3358  CA  ASN A 420      -1.318  -6.122  16.787  1.00 60.83           C  
ATOM   3359  C   ASN A 420      -1.717  -5.064  15.739  1.00 60.83           C  
ATOM   3360  CB  ASN A 420      -1.745  -7.528  16.329  1.00 60.83           C  
ATOM   3361  O   ASN A 420      -1.073  -4.975  14.696  1.00 60.83           O  
ATOM   3362  CG  ASN A 420      -0.960  -8.640  17.001  1.00 60.83           C  
ATOM   3363  ND2 ASN A 420      -1.599  -9.736  17.324  1.00 60.83           N  
ATOM   3364  OD1 ASN A 420       0.242  -8.567  17.198  1.00 60.83           O  
ATOM   3365  N   THR A 421      -2.781  -4.294  15.987  1.00 62.82           N  
ATOM   3366  CA  THR A 421      -3.278  -3.224  15.094  1.00 62.82           C  
ATOM   3367  C   THR A 421      -2.945  -1.818  15.568  1.00 62.82           C  
ATOM   3368  CB  THR A 421      -4.791  -3.307  14.884  1.00 62.82           C  
ATOM   3369  O   THR A 421      -3.103  -0.863  14.806  1.00 62.82           O  
ATOM   3370  CG2 THR A 421      -5.186  -4.500  14.025  1.00 62.82           C  
ATOM   3371  OG1 THR A 421      -5.469  -3.430  16.106  1.00 62.82           O  
ATOM   3372  N   LEU A 422      -2.441  -1.670  16.795  1.00 49.20           N  
ATOM   3373  CA  LEU A 422      -1.610  -0.535  17.159  1.00 49.20           C  
ATOM   3374  C   LEU A 422      -0.340  -0.619  16.315  1.00 49.20           C  
ATOM   3375  CB  LEU A 422      -1.354  -0.542  18.679  1.00 49.20           C  
ATOM   3376  O   LEU A 422       0.670  -1.176  16.739  1.00 49.20           O  
ATOM   3377  CG  LEU A 422      -2.421   0.269  19.434  1.00 49.20           C  
ATOM   3378  CD1 LEU A 422      -2.597  -0.251  20.860  1.00 49.20           C  
ATOM   3379  CD2 LEU A 422      -2.020   1.748  19.519  1.00 49.20           C  
ATOM   3380  N   ASP A 423      -0.434  -0.063  15.105  1.00 52.57           N  
ATOM   3381  CA  ASP A 423       0.697   0.406  14.324  1.00 52.57           C  
ATOM   3382  C   ASP A 423       1.530   1.277  15.272  1.00 52.57           C  
ATOM   3383  CB  ASP A 423       0.227   1.207  13.085  1.00 52.57           C  
ATOM   3384  O   ASP A 423       1.260   2.461  15.493  1.00 52.57           O  
ATOM   3385  CG  ASP A 423      -0.226   0.364  11.879  1.00 52.57           C  
ATOM   3386  OD1 ASP A 423       0.298  -0.758  11.696  1.00 52.57           O  
ATOM   3387  OD2 ASP A 423      -1.069   0.867  11.097  1.00 52.57           O  
ATOM   3388  N   LEU A 424       2.526   0.657  15.904  1.00 51.14           N  
ATOM   3389  CA  LEU A 424       3.714   1.360  16.332  1.00 51.14           C  
ATOM   3390  C   LEU A 424       4.323   1.840  15.021  1.00 51.14           C  
ATOM   3391  CB  LEU A 424       4.643   0.418  17.123  1.00 51.14           C  
ATOM   3392  O   LEU A 424       5.040   1.086  14.367  1.00 51.14           O  
ATOM   3393  CG  LEU A 424       4.130   0.040  18.524  1.00 51.14           C  
ATOM   3394  CD1 LEU A 424       5.027  -1.042  19.130  1.00 51.14           C  
ATOM   3395  CD2 LEU A 424       4.135   1.235  19.484  1.00 51.14           C  
ATOM   3396  N   GLU A 425       3.907   3.034  14.593  1.00 47.80           N  
ATOM   3397  CA  GLU A 425       4.577   3.771  13.533  1.00 47.80           C  
ATOM   3398  C   GLU A 425       6.074   3.733  13.861  1.00 47.80           C  
ATOM   3399  CB  GLU A 425       4.032   5.210  13.419  1.00 47.80           C  
ATOM   3400  O   GLU A 425       6.509   4.220  14.908  1.00 47.80           O  
ATOM   3401  CG  GLU A 425       2.636   5.275  12.762  1.00 47.80           C  
ATOM   3402  CD  GLU A 425       2.078   6.707  12.592  1.00 47.80           C  
ATOM   3403  OE1 GLU A 425       1.143   6.880  11.771  1.00 47.80           O  
ATOM   3404  OE2 GLU A 425       2.544   7.639  13.288  1.00 47.80           O  
ATOM   3405  N   GLU A 426       6.792   3.000  13.011  1.00 45.71           N  
ATOM   3406  CA  GLU A 426       8.236   2.779  13.035  1.00 45.71           C  
ATOM   3407  C   GLU A 426       9.006   4.084  12.826  1.00 45.71           C  
ATOM   3408  CB  GLU A 426       8.558   1.707  11.971  1.00 45.71           C  
ATOM   3409  O   GLU A 426       8.558   4.910  11.992  1.00 45.71           O  
ATOM   3410  CG  GLU A 426       9.999   1.165  12.002  1.00 45.71           C  
ATOM   3411  CD  GLU A 426      10.254   0.000  11.012  1.00 45.71           C  
ATOM   3412  OE1 GLU A 426      11.220  -0.773  11.248  1.00 45.71           O  
ATOM   3413  OE2 GLU A 426       9.533  -0.139   9.992  1.00 45.71           O  
ATOM   3414  OXT GLU A 426      10.055   4.195  13.503  1.00 45.71           O  
TER    3415      GLU A 426                                                      
ENDMDL                                                                          
END                                                                             
