# Supplementary material for: PICNIC accurately predicts condensate-forming proteins regardless of their structural disorder across organisms
Source: Nat Commun. 2024 Dec 11;15:10668. doi: 10.1038/s41467-024-55089-x (PMC11634905; doi:10.1038/s41467-024-55089-x)
Supplement: Supplementary file 7 — Dataset S6 [file 41467_2024_55089_MOESM7_ESM.zip › Dataset_S6/Positive_predictions/AF-Q9NRX4-F1-model_v4.pdb]

HEADER                                            01-JUN-22                     
TITLE     ALPHAFOLD MONOMER V2.0 PREDICTION FOR 14 KDA PHOSPHOHISTIDINE         
TITLE    2 PHOSPHATASE (Q9NRX4)                                                 
COMPND    MOL_ID: 1;                                                            
COMPND   2 MOLECULE: 14 KDA PHOSPHOHISTIDINE PHOSPHATASE;                       
COMPND   3 CHAIN: A                                                             
SOURCE    MOL_ID: 1;                                                            
SOURCE   2 ORGANISM_SCIENTIFIC: HOMO SAPIENS;                                   
SOURCE   3 ORGANISM_TAXID: 9606                                                 
REMARK   1                                                                      
REMARK   1 REFERENCE 1                                                          
REMARK   1  AUTH   JOHN JUMPER, RICHARD EVANS, ALEXANDER PRITZEL, TIM GREEN,    
REMARK   1  AUTH 2 MICHAEL FIGURNOV, OLAF RONNEBERGER, KATHRYN TUNYASUVUNAKOOL, 
REMARK   1  AUTH 3 RUSS BATES, AUGUSTIN ZIDEK, ANNA POTAPENKO, ALEX BRIDGLAND,  
REMARK   1  AUTH 4 CLEMENS MEYER, SIMON A A KOHL, ANDREW J BALLARD,             
REMARK   1  AUTH 5 ANDREW COWIE, BERNARDINO ROMERA-PAREDES, STANISLAV NIKOLOV,  
REMARK   1  AUTH 6 RISHUB JAIN, JONAS ADLER, TREVOR BACK, STIG PETERSEN,        
REMARK   1  AUTH 7 DAVID REIMAN, ELLEN CLANCY, MICHAL ZIELINSKI,                
REMARK   1  AUTH 8 MARTIN STEINEGGER, MICHALINA PACHOLSKA, TAMAS BERGHAMMER,    
REMARK   1  AUTH 9 DAVID SILVER, ORIOL VINYALS, ANDREW W SENIOR,                
REMARK   1  AUTH10 KORAY KAVUKCUOGLU, PUSHMEET KOHLI, DEMIS HASSABIS            
REMARK   1  TITL   HIGHLY ACCURATE PROTEIN STRUCTURE PREDICTION WITH ALPHAFOLD  
REMARK   1  REF    NATURE                        V. 596   583 2021              
REMARK   1  REFN                   ISSN 0028-0836                               
REMARK   1  PMID   34265844                                                     
REMARK   1  DOI    10.1038/s41586-021-03819-2                                   
REMARK   1                                                                      
REMARK   1 DISCLAIMERS                                                          
REMARK   1 ALPHAFOLD DATA, COPYRIGHT (2021) DEEPMIND TECHNOLOGIES LIMITED. THE  
REMARK   1 INFORMATION PROVIDED IS THEORETICAL MODELLING ONLY AND CAUTION SHOULD
REMARK   1 BE EXERCISED IN ITS USE. IT IS PROVIDED "AS-IS" WITHOUT ANY WARRANTY 
REMARK   1 OF ANY KIND, WHETHER EXPRESSED OR IMPLIED. NO WARRANTY IS GIVEN THAT 
REMARK   1 USE OF THE INFORMATION SHALL NOT INFRINGE THE RIGHTS OF ANY THIRD    
REMARK   1 PARTY. THE INFORMATION IS NOT INTENDED TO BE A SUBSTITUTE FOR        
REMARK   1 PROFESSIONAL MEDICAL ADVICE, DIAGNOSIS, OR TREATMENT, AND DOES NOT   
REMARK   1 CONSTITUTE MEDICAL OR OTHER PROFESSIONAL ADVICE. IT IS AVAILABLE FOR 
REMARK   1 ACADEMIC AND COMMERCIAL PURPOSES, UNDER CC-BY 4.0 LICENCE.           
DBREF  XXXX A    1   125  UNP    Q9NRX4   PHP14_HUMAN      1    125             
SEQRES   1 A  125  MET ALA VAL ALA ASP LEU ALA LEU ILE PRO ASP VAL ASP          
SEQRES   2 A  125  ILE ASP SER ASP GLY VAL PHE LYS TYR VAL LEU ILE ARG          
SEQRES   3 A  125  VAL HIS SER ALA PRO ARG SER GLY ALA PRO ALA ALA GLU          
SEQRES   4 A  125  SER LYS GLU ILE VAL ARG GLY TYR LYS TRP ALA GLU TYR          
SEQRES   5 A  125  HIS ALA ASP ILE TYR ASP LYS VAL SER GLY ASP MET GLN          
SEQRES   6 A  125  LYS GLN GLY CYS ASP CYS GLU CYS LEU GLY GLY GLY ARG          
SEQRES   7 A  125  ILE SER HIS GLN SER GLN ASP LYS LYS ILE HIS VAL TYR          
SEQRES   8 A  125  GLY TYR SER MET ALA TYR GLY PRO ALA GLN HIS ALA ILE          
SEQRES   9 A  125  SER THR GLU LYS ILE LYS ALA LYS TYR PRO ASP TYR GLU          
SEQRES  10 A  125  VAL THR TRP ALA ASN ASP GLY TYR                              
CRYST1    1.000    1.000    1.000  90.00  90.00  90.00 P 1           1          
ORIGX1      1.000000  0.000000  0.000000        0.00000                         
ORIGX2      0.000000  1.000000  0.000000        0.00000                         
ORIGX3      0.000000  0.000000  1.000000        0.00000                         
SCALE1      1.000000  0.000000  0.000000        0.00000                         
SCALE2      0.000000  1.000000  0.000000        0.00000                         
SCALE3      0.000000  0.000000  1.000000        0.00000                         
MODEL        1                                                                  
ATOM      1  N   MET A   1       3.760 -17.388  21.914  1.00 46.14           N  
ATOM      2  CA  MET A   1       3.803 -16.853  20.539  1.00 46.14           C  
ATOM      3  C   MET A   1       2.443 -16.240  20.268  1.00 46.14           C  
ATOM      4  CB  MET A   1       4.121 -17.968  19.522  1.00 46.14           C  
ATOM      5  O   MET A   1       1.479 -16.990  20.175  1.00 46.14           O  
ATOM      6  CG  MET A   1       5.479 -18.634  19.776  1.00 46.14           C  
ATOM      7  SD  MET A   1       6.900 -17.551  19.507  1.00 46.14           S  
ATOM      8  CE  MET A   1       7.207 -17.900  17.749  1.00 46.14           C  
ATOM      9  N   ALA A   2       2.316 -14.912  20.284  1.00 49.82           N  
ATOM     10  CA  ALA A   2       1.076 -14.284  19.838  1.00 49.82           C  
ATOM     11  C   ALA A   2       1.008 -14.505  18.324  1.00 49.82           C  
ATOM     12  CB  ALA A   2       1.086 -12.799  20.225  1.00 49.82           C  
ATOM     13  O   ALA A   2       1.894 -14.049  17.615  1.00 49.82           O  
ATOM     14  N   VAL A   3       0.040 -15.283  17.844  1.00 53.01           N  
ATOM     15  CA  VAL A   3      -0.232 -15.338  16.405  1.00 53.01           C  
ATOM     16  C   VAL A   3      -0.905 -14.016  16.084  1.00 53.01           C  
ATOM     17  CB  VAL A   3      -1.123 -16.538  16.031  1.00 53.01           C  
ATOM     18  O   VAL A   3      -1.978 -13.758  16.633  1.00 53.01           O  
ATOM     19  CG1 VAL A   3      -1.420 -16.564  14.527  1.00 53.01           C  
ATOM     20  CG2 VAL A   3      -0.446 -17.863  16.408  1.00 53.01           C  
ATOM     21  N   ALA A   4      -0.267 -13.164  15.280  1.00 60.44           N  
ATOM     22  CA  ALA A   4      -0.911 -11.936  14.845  1.00 60.44           C  
ATOM     23  C   ALA A   4      -2.219 -12.298  14.141  1.00 60.44           C  
ATOM     24  CB  ALA A   4      -0.002 -11.135  13.913  1.00 60.44           C  
ATOM     25  O   ALA A   4      -2.239 -13.097  13.203  1.00 60.44           O  
ATOM     26  N   ASP A   5      -3.315 -11.721  14.614  1.00 76.52           N  
ATOM     27  CA  ASP A   5      -4.544 -11.727  13.849  1.00 76.52           C  
ATOM     28  C   ASP A   5      -4.368 -10.720  12.710  1.00 76.52           C  
ATOM     29  CB  ASP A   5      -5.718 -11.409  14.779  1.00 76.52           C  
ATOM     30  O   ASP A   5      -4.253  -9.514  12.948  1.00 76.52           O  
ATOM     31  CG  ASP A   5      -7.070 -11.512  14.076  1.00 76.52           C  
ATOM     32  OD1 ASP A   5      -7.074 -11.673  12.834  1.00 76.52           O  
ATOM     33  OD2 ASP A   5      -8.084 -11.425  14.798  1.00 76.52           O  
ATOM     34  N   LEU A   6      -4.319 -11.211  11.469  1.00 84.21           N  
ATOM     35  CA  LEU A   6      -4.212 -10.357  10.286  1.00 84.21           C  
ATOM     36  C   LEU A   6      -5.361  -9.336  10.215  1.00 84.21           C  
ATOM     37  CB  LEU A   6      -4.195 -11.222   9.013  1.00 84.21           C  
ATOM     38  O   LEU A   6      -5.205  -8.280   9.595  1.00 84.21           O  
ATOM     39  CG  LEU A   6      -2.986 -12.160   8.858  1.00 84.21           C  
ATOM     40  CD1 LEU A   6      -3.149 -12.957   7.569  1.00 84.21           C  
ATOM     41  CD2 LEU A   6      -1.651 -11.417   8.776  1.00 84.21           C  
ATOM     42  N   ALA A   7      -6.497  -9.604  10.870  1.00 84.35           N  
ATOM     43  CA  ALA A   7      -7.610  -8.668  10.968  1.00 84.35           C  
ATOM     44  C   ALA A   7      -7.268  -7.410  11.785  1.00 84.35           C  
ATOM     45  CB  ALA A   7      -8.818  -9.397  11.563  1.00 84.35           C  
ATOM     46  O   ALA A   7      -7.802  -6.342  11.495  1.00 84.35           O  
ATOM     47  N   LEU A   8      -6.352  -7.499  12.757  1.00 86.84           N  
ATOM     48  CA  LEU A   8      -5.926  -6.355  13.573  1.00 86.84           C  
ATOM     49  C   LEU A   8      -4.933  -5.439  12.848  1.00 86.84           C  
ATOM     50  CB  LEU A   8      -5.316  -6.853  14.895  1.00 86.84           C  
ATOM     51  O   LEU A   8      -4.729  -4.301  13.268  1.00 86.84           O  
ATOM     52  CG  LEU A   8      -6.295  -7.594  15.821  1.00 86.84           C  
ATOM     53  CD1 LEU A   8      -5.532  -8.098  17.049  1.00 86.84           C  
ATOM     54  CD2 LEU A   8      -7.434  -6.694  16.306  1.00 86.84           C  
ATOM     55  N   ILE A   9      -4.305  -5.917  11.772  1.00 91.09           N  
ATOM     56  CA  ILE A   9      -3.354  -5.132  10.985  1.00 91.09           C  
ATOM     57  C   ILE A   9      -4.147  -4.218  10.042  1.00 91.09           C  
ATOM     58  CB  ILE A   9      -2.383  -6.046  10.208  1.00 91.09           C  
ATOM     59  O   ILE A   9      -4.865  -4.734   9.184  1.00 91.09           O  
ATOM     60  CG1 ILE A   9      -1.633  -7.005  11.162  1.00 91.09           C  
ATOM     61  CG2 ILE A   9      -1.382  -5.178   9.419  1.00 91.09           C  
ATOM     62  CD1 ILE A   9      -0.840  -8.085  10.422  1.00 91.09           C  
ATOM     63  N   PRO A  10      -4.010  -2.880  10.115  1.00 94.46           N  
ATOM     64  CA  PRO A  10      -4.723  -1.983   9.211  1.00 94.46           C  
ATOM     65  C   PRO A  10      -4.338  -2.224   7.747  1.00 94.46           C  
ATOM     66  CB  PRO A  10      -4.368  -0.560   9.663  1.00 94.46           C  
ATOM     67  O   PRO A  10      -3.149  -2.259   7.414  1.00 94.46           O  
ATOM     68  CG  PRO A  10      -3.965  -0.740  11.126  1.00 94.46           C  
ATOM     69  CD  PRO A  10      -3.303  -2.114  11.131  1.00 94.46           C  
ATOM     70  N   ASP A  11      -5.329  -2.330   6.861  1.00 95.83           N  
ATOM     71  CA  ASP A  11      -5.123  -2.502   5.414  1.00 95.83           C  
ATOM     72  C   ASP A  11      -4.318  -1.358   4.812  1.00 95.83           C  
ATOM     73  CB  ASP A  11      -6.475  -2.555   4.687  1.00 95.83           C  
ATOM     74  O   ASP A  11      -3.506  -1.568   3.920  1.00 95.83           O  
ATOM     75  CG  ASP A  11      -7.211  -3.863   4.940  1.00 95.83           C  
ATOM     76  OD1 ASP A  11      -7.298  -4.252   6.122  1.00 95.83           O  
ATOM     77  OD2 ASP A  11      -7.619  -4.510   3.956  1.00 95.83           O  
ATOM     78  N   VAL A  12      -4.515  -0.143   5.317  1.00 97.66           N  
ATOM     79  CA  VAL A  12      -3.858   1.058   4.813  1.00 97.66           C  
ATOM     80  C   VAL A  12      -3.372   1.884   5.983  1.00 97.66           C  
ATOM     81  CB  VAL A  12      -4.806   1.871   3.919  1.00 97.66           C  
ATOM     82  O   VAL A  12      -4.148   2.233   6.874  1.00 97.66           O  
ATOM     83  CG1 VAL A  12      -4.146   3.133   3.353  1.00 97.66           C  
ATOM     84  CG2 VAL A  12      -5.314   1.024   2.758  1.00 97.66           C  
ATOM     85  N   ASP A  13      -2.102   2.251   5.947  1.00 97.65           N  
ATOM     86  CA  ASP A  13      -1.526   3.253   6.830  1.00 97.65           C  
ATOM     87  C   ASP A  13      -0.653   4.192   5.999  1.00 97.65           C  
ATOM     88  CB  ASP A  13      -0.786   2.583   7.990  1.00 97.65           C  
ATOM     89  O   ASP A  13       0.367   3.782   5.441  1.00 97.65           O  
ATOM     90  CG  ASP A  13      -0.310   3.620   8.998  1.00 97.65           C  
ATOM     91  OD1 ASP A  13      -1.047   4.615   9.169  1.00 97.65           O  
ATOM     92  OD2 ASP A  13       0.781   3.402   9.571  1.00 97.65           O  
ATOM     93  N   ILE A  14      -1.140   5.421   5.828  1.00 97.78           N  
ATOM     94  CA  ILE A  14      -0.536   6.434   4.968  1.00 97.78           C  
ATOM     95  C   ILE A  14      -0.589   7.798   5.652  1.00 97.78           C  
ATOM     96  CB  ILE A  14      -1.158   6.488   3.550  1.00 97.78           C  
ATOM     97  O   ILE A  14      -1.544   8.073   6.384  1.00 97.78           O  
ATOM     98  CG1 ILE A  14      -2.650   6.893   3.548  1.00 97.78           C  
ATOM     99  CG2 ILE A  14      -0.917   5.164   2.800  1.00 97.78           C  
ATOM    100  CD1 ILE A  14      -3.233   7.122   2.147  1.00 97.78           C  
ATOM    101  N   ASP A  15       0.391   8.659   5.378  1.00 97.50           N  
ATOM    102  CA  ASP A  15       0.354  10.044   5.855  1.00 97.50           C  
ATOM    103  C   ASP A  15      -0.876  10.781   5.316  1.00 97.50           C  
ATOM    104  CB  ASP A  15       1.643  10.801   5.499  1.00 97.50           C  
ATOM    105  O   ASP A  15      -1.314  10.559   4.187  1.00 97.50           O  
ATOM    106  CG  ASP A  15       2.787  10.544   6.481  1.00 97.50           C  
ATOM    107  OD1 ASP A  15       2.534  10.154   7.637  1.00 97.50           O  
ATOM    108  OD2 ASP A  15       3.942  10.793   6.079  1.00 97.50           O  
ATOM    109  N   SER A  16      -1.447  11.664   6.136  1.00 94.49           N  
ATOM    110  CA  SER A  16      -2.754  12.286   5.889  1.00 94.49           C  
ATOM    111  C   SER A  16      -2.764  13.347   4.792  1.00 94.49           C  
ATOM    112  CB  SER A  16      -3.280  12.897   7.191  1.00 94.49           C  
ATOM    113  O   SER A  16      -3.832  13.827   4.444  1.00 94.49           O  
ATOM    114  OG  SER A  16      -2.396  13.896   7.670  1.00 94.49           O  
ATOM    115  N   ASP A  17      -1.605  13.763   4.294  1.00 95.33           N  
ATOM    116  CA  ASP A  17      -1.475  14.804   3.276  1.00 95.33           C  
ATOM    117  C   ASP A  17      -0.096  14.708   2.609  1.00 95.33           C  
ATOM    118  CB  ASP A  17      -1.652  16.173   3.949  1.00 95.33           C  
ATOM    119  O   ASP A  17       0.804  14.121   3.200  1.00 95.33           O  
ATOM    120  CG  ASP A  17      -1.838  17.266   2.906  1.00 95.33           C  
ATOM    121  OD1 ASP A  17      -0.835  17.971   2.663  1.00 95.33           O  
ATOM    122  OD2 ASP A  17      -2.966  17.349   2.360  1.00 95.33           O  
ATOM    123  N   GLY A  18       0.115  15.335   1.453  1.00 96.49           N  
ATOM    124  CA  GLY A  18       1.388  15.464   0.740  1.00 96.49           C  
ATOM    125  C   GLY A  18       1.688  14.346  -0.262  1.00 96.49           C  
ATOM    126  O   GLY A  18       0.865  13.475  -0.523  1.00 96.49           O  
ATOM    127  N   VAL A  19       2.888  14.391  -0.849  1.00 96.97           N  
ATOM    128  CA  VAL A  19       3.371  13.388  -1.811  1.00 96.97           C  
ATOM    129  C   VAL A  19       4.472  12.562  -1.168  1.00 96.97           C  
ATOM    130  CB  VAL A  19       3.859  14.019  -3.127  1.00 96.97           C  
ATOM    131  O   VAL A  19       5.458  13.116  -0.685  1.00 96.97           O  
ATOM    132  CG1 VAL A  19       4.296  12.942  -4.132  1.00 96.97           C  
ATOM    133  CG2 VAL A  19       2.753  14.850  -3.790  1.00 96.97           C  
ATOM    134  N   PHE A  20       4.315  11.244  -1.164  1.00 97.59           N  
ATOM    135  CA  PHE A  20       5.244  10.342  -0.492  1.00 97.59           C  
ATOM    136  C   PHE A  20       5.329   8.980  -1.172  1.00 97.59           C  
ATOM    137  CB  PHE A  20       4.851  10.214   0.983  1.00 97.59           C  
ATOM    138  O   PHE A  20       4.476   8.609  -1.979  1.00 97.59           O  
ATOM    139  CG  PHE A  20       3.380   9.991   1.255  1.00 97.59           C  
ATOM    140  CD1 PHE A  20       2.550  11.090   1.546  1.00 97.59           C  
ATOM    141  CD2 PHE A  20       2.838   8.695   1.214  1.00 97.59           C  
ATOM    142  CE1 PHE A  20       1.183  10.894   1.794  1.00 97.59           C  
ATOM    143  CE2 PHE A  20       1.472   8.498   1.475  1.00 97.59           C  
ATOM    144  CZ  PHE A  20       0.645   9.598   1.761  1.00 97.59           C  
ATOM    145  N   LYS A  21       6.390   8.235  -0.854  1.00 97.14           N  
ATOM    146  CA  LYS A  21       6.574   6.865  -1.336  1.00 97.14           C  
ATOM    147  C   LYS A  21       5.657   5.924  -0.574  1.00 97.14           C  
ATOM    148  CB  LYS A  21       8.039   6.429  -1.208  1.00 97.14           C  
ATOM    149  O   LYS A  21       5.373   6.141   0.603  1.00 97.14           O  
ATOM    150  CG  LYS A  21       8.924   7.257  -2.142  1.00 97.14           C  
ATOM    151  CD  LYS A  21      10.383   6.799  -2.076  1.00 97.14           C  
ATOM    152  CE  LYS A  21      11.247   7.710  -2.953  1.00 97.14           C  
ATOM    153  NZ  LYS A  21      11.440   9.031  -2.311  1.00 97.14           N  
ATOM    154  N   TYR A  22       5.224   4.868  -1.246  1.00 97.93           N  
ATOM    155  CA  TYR A  22       4.469   3.794  -0.624  1.00 97.93           C  
ATOM    156  C   TYR A  22       4.901   2.435  -1.167  1.00 97.93           C  
ATOM    157  CB  TYR A  22       2.963   4.030  -0.811  1.00 97.93           C  
ATOM    158  O   TYR A  22       5.371   2.336  -2.301  1.00 97.93           O  
ATOM    159  CG  TYR A  22       2.382   3.326  -2.019  1.00 97.93           C  
ATOM    160  CD1 TYR A  22       2.461   3.906  -3.297  1.00 97.93           C  
ATOM    161  CD2 TYR A  22       1.820   2.048  -1.861  1.00 97.93           C  
ATOM    162  CE1 TYR A  22       1.923   3.236  -4.412  1.00 97.93           C  
ATOM    163  CE2 TYR A  22       1.281   1.374  -2.965  1.00 97.93           C  
ATOM    164  OH  TYR A  22       0.715   1.333  -5.271  1.00 97.93           O  
ATOM    165  CZ  TYR A  22       1.311   1.976  -4.237  1.00 97.93           C  
ATOM    166  N   VAL A  23       4.697   1.394  -0.369  1.00 97.96           N  
ATOM    167  CA  VAL A  23       4.879  -0.006  -0.755  1.00 97.96           C  
ATOM    168  C   VAL A  23       3.597  -0.796  -0.517  1.00 97.96           C  
ATOM    169  CB  VAL A  23       6.085  -0.654  -0.051  1.00 97.96           C  
ATOM    170  O   VAL A  23       2.848  -0.530   0.430  1.00 97.96           O  
ATOM    171  CG1 VAL A  23       7.392  -0.027  -0.545  1.00 97.96           C  
ATOM    172  CG2 VAL A  23       6.032  -0.508   1.472  1.00 97.96           C  
ATOM    173  N   LEU A  24       3.350  -1.760  -1.401  1.00 98.22           N  
ATOM    174  CA  LEU A  24       2.342  -2.794  -1.216  1.00 98.22           C  
ATOM    175  C   LEU A  24       3.048  -4.020  -0.638  1.00 98.22           C  
ATOM    176  CB  LEU A  24       1.660  -3.082  -2.564  1.00 98.22           C  
ATOM    177  O   LEU A  24       4.023  -4.499  -1.209  1.00 98.22           O  
ATOM    178  CG  LEU A  24       0.558  -4.157  -2.495  1.00 98.22           C  
ATOM    179  CD1 LEU A  24      -0.636  -3.712  -1.649  1.00 98.22           C  
ATOM    180  CD2 LEU A  24       0.051  -4.462  -3.905  1.00 98.22           C  
ATOM    181  N   ILE A  25       2.573  -4.516   0.498  1.00 97.67           N  
ATOM    182  CA  ILE A  25       3.203  -5.629   1.212  1.00 97.67           C  
ATOM    183  C   ILE A  25       2.167  -6.724   1.401  1.00 97.67           C  
ATOM    184  CB  ILE A  25       3.791  -5.160   2.562  1.00 97.67           C  
ATOM    185  O   ILE A  25       1.064  -6.445   1.867  1.00 97.67           O  
ATOM    186  CG1 ILE A  25       4.821  -4.025   2.353  1.00 97.67           C  
ATOM    187  CG2 ILE A  25       4.426  -6.344   3.320  1.00 97.67           C  
ATOM    188  CD1 ILE A  25       5.299  -3.378   3.659  1.00 97.67           C  
ATOM    189  N   ARG A  26       2.518  -7.969   1.092  1.00 95.67           N  
ATOM    190  CA  ARG A  26       1.754  -9.137   1.517  1.00 95.67           C  
ATOM    191  C   ARG A  26       2.316  -9.647   2.833  1.00 95.67           C  
ATOM    192  CB  ARG A  26       1.768 -10.191   0.415  1.00 95.67           C  
ATOM    193  O   ARG A  26       3.478 -10.019   2.923  1.00 95.67           O  
ATOM    194  CG  ARG A  26       0.903 -11.400   0.782  1.00 95.67           C  
ATOM    195  CD  ARG A  26       0.866 -12.397  -0.373  1.00 95.67           C  
ATOM    196  NE  ARG A  26       0.108 -11.874  -1.527  1.00 95.67           N  
ATOM    197  NH1 ARG A  26       1.337 -12.915  -3.157  1.00 95.67           N  
ATOM    198  NH2 ARG A  26      -0.484 -11.693  -3.691  1.00 95.67           N  
ATOM    199  CZ  ARG A  26       0.324 -12.175  -2.788  1.00 95.67           C  
ATOM    200  N   VAL A  27       1.482  -9.640   3.860  1.00 93.82           N  
ATOM    201  CA  VAL A  27       1.794 -10.160   5.187  1.00 93.82           C  
ATOM    202  C   VAL A  27       1.251 -11.573   5.281  1.00 93.82           C  
ATOM    203  CB  VAL A  27       1.200  -9.275   6.294  1.00 93.82           C  
ATOM    204  O   VAL A  27       0.057 -11.783   5.076  1.00 93.82           O  
ATOM    205  CG1 VAL A  27       1.665  -9.754   7.670  1.00 93.82           C  
ATOM    206  CG2 VAL A  27       1.638  -7.817   6.138  1.00 93.82           C  
ATOM    207  N   HIS A  28       2.106 -12.528   5.613  1.00 90.12           N  
ATOM    208  CA  HIS A  28       1.740 -13.913   5.862  1.00 90.12           C  
ATOM    209  C   HIS A  28       1.688 -14.164   7.367  1.00 90.12           C  
ATOM    210  CB  HIS A  28       2.732 -14.841   5.157  1.00 90.12           C  
ATOM    211  O   HIS A  28       2.627 -13.864   8.105  1.00 90.12           O  
ATOM    212  CG  HIS A  28       2.715 -14.679   3.661  1.00 90.12           C  
ATOM    213  CD2 HIS A  28       3.504 -13.844   2.913  1.00 90.12           C  
ATOM    214  ND1 HIS A  28       1.877 -15.342   2.793  1.00 90.12           N  
ATOM    215  CE1 HIS A  28       2.158 -14.923   1.550  1.00 90.12           C  
ATOM    216  NE2 HIS A  28       3.120 -13.995   1.577  1.00 90.12           N  
ATOM    217  N   SER A  29       0.586 -14.737   7.839  1.00 83.60           N  
ATOM    218  CA  SER A  29       0.537 -15.316   9.179  1.00 83.60           C  
ATOM    219  C   SER A  29       1.353 -16.609   9.202  1.00 83.60           C  
ATOM    220  CB  SER A  29      -0.909 -15.553   9.622  1.00 83.60           C  
ATOM    221  O   SER A  29       1.305 -17.402   8.258  1.00 83.60           O  
ATOM    222  OG  SER A  29      -1.553 -16.483   8.777  1.00 83.60           O  
ATOM    223  N   ALA A  30       2.118 -16.842  10.271  1.00 72.44           N  
ATOM    224  CA  ALA A  30       2.776 -18.131  10.441  1.00 72.44           C  
ATOM    225  C   ALA A  30       1.722 -19.257  10.454  1.00 72.44           C  
ATOM    226  CB  ALA A  30       3.613 -18.123  11.724  1.00 72.44           C  
ATOM    227  O   ALA A  30       0.683 -19.109  11.111  1.00 72.44           O  
ATOM    228  N   PRO A  31       1.972 -20.396   9.779  1.00 63.20           N  
ATOM    229  CA  PRO A  31       1.046 -21.516   9.806  1.00 63.20           C  
ATOM    230  C   PRO A  31       0.855 -21.973  11.255  1.00 63.20           C  
ATOM    231  CB  PRO A  31       1.667 -22.595   8.910  1.00 63.20           C  
ATOM    232  O   PRO A  31       1.809 -22.359  11.934  1.00 63.20           O  
ATOM    233  CG  PRO A  31       3.159 -22.256   8.899  1.00 63.20           C  
ATOM    234  CD  PRO A  31       3.177 -20.735   9.040  1.00 63.20           C  
ATOM    235  N   ARG A  32      -0.388 -21.945  11.750  1.00 58.66           N  
ATOM    236  CA  ARG A  32      -0.718 -22.662  12.987  1.00 58.66           C  
ATOM    237  C   ARG A  32      -0.526 -24.150  12.704  1.00 58.66           C  
ATOM    238  CB  ARG A  32      -2.147 -22.350  13.463  1.00 58.66           C  
ATOM    239  O   ARG A  32      -1.026 -24.644  11.695  1.00 58.66           O  
ATOM    240  CG  ARG A  32      -2.297 -20.931  14.029  1.00 58.66           C  
ATOM    241  CD  ARG A  32      -3.736 -20.702  14.515  1.00 58.66           C  
ATOM    242  NE  ARG A  32      -3.942 -19.312  14.966  1.00 58.66           N  
ATOM    243  NH1 ARG A  32      -6.212 -19.420  15.312  1.00 58.66           N  
ATOM    244  NH2 ARG A  32      -5.152 -17.470  15.544  1.00 58.66           N  
ATOM    245  CZ  ARG A  32      -5.097 -18.745  15.276  1.00 58.66           C  
ATOM    246  N   SER A  33       0.179 -24.869  13.576  1.00 59.62           N  
ATOM    247  CA  SER A  33       0.304 -26.326  13.472  1.00 59.62           C  
ATOM    248  C   SER A  33      -1.082 -26.959  13.291  1.00 59.62           C  
ATOM    249  CB  SER A  33       0.970 -26.903  14.725  1.00 59.62           C  
ATOM    250  O   SER A  33      -1.925 -26.853  14.180  1.00 59.62           O  
ATOM    251  OG  SER A  33       2.287 -26.405  14.849  1.00 59.62           O  
ATOM    252  N   GLY A  34      -1.321 -27.583  12.134  1.00 56.48           N  
ATOM    253  CA  GLY A  34      -2.590 -28.242  11.800  1.00 56.48           C  
ATOM    254  C   GLY A  34      -3.680 -27.360  11.171  1.00 56.48           C  
ATOM    255  O   GLY A  34      -4.784 -27.858  10.968  1.00 56.48           O  
ATOM    256  N   ALA A  35      -3.409 -26.093  10.847  1.00 56.11           N  
ATOM    257  CA  ALA A  35      -4.328 -25.245  10.085  1.00 56.11           C  
ATOM    258  C   ALA A  35      -4.046 -25.317   8.566  1.00 56.11           C  
ATOM    259  CB  ALA A  35      -4.252 -23.812  10.622  1.00 56.11           C  
ATOM    260  O   ALA A  35      -2.900 -25.556   8.173  1.00 56.11           O  
ATOM    261  N   PRO A  36      -5.067 -25.123   7.703  1.00 52.56           N  
ATOM    262  CA  PRO A  36      -4.869 -24.967   6.261  1.00 52.56           C  
ATOM    263  C   PRO A  36      -3.981 -23.751   5.935  1.00 52.56           C  
ATOM    264  CB  PRO A  36      -6.277 -24.881   5.658  1.00 52.56           C  
ATOM    265  O   PRO A  36      -3.642 -22.977   6.826  1.00 52.56           O  
ATOM    266  CG  PRO A  36      -7.137 -24.362   6.808  1.00 52.56           C  
ATOM    267  CD  PRO A  36      -6.469 -24.944   8.049  1.00 52.56           C  
ATOM    268  N   ALA A  37      -3.569 -23.653   4.662  1.00 60.03           N  
ATOM    269  CA  ALA A  37      -2.555 -22.736   4.124  1.00 60.03           C  
ATOM    270  C   ALA A  37      -2.454 -21.373   4.836  1.00 60.03           C  
ATOM    271  CB  ALA A  37      -2.848 -22.527   2.632  1.00 60.03           C  
ATOM    272  O   ALA A  37      -3.471 -20.758   5.144  1.00 60.03           O  
ATOM    273  N   ALA A  38      -1.213 -20.909   5.038  1.00 67.82           N  
ATOM    274  CA  ALA A  38      -0.887 -19.644   5.692  1.00 67.82           C  
ATOM    275  C   ALA A  38      -1.798 -18.509   5.199  1.00 67.82           C  
ATOM    276  CB  ALA A  38       0.592 -19.331   5.414  1.00 67.82           C  
ATOM    277  O   ALA A  38      -1.769 -18.158   4.016  1.00 67.82           O  
ATOM    278  N   GLU A  39      -2.615 -17.950   6.097  1.00 83.20           N  
ATOM    279  CA  GLU A  39      -3.448 -16.802   5.753  1.00 83.20           C  
ATOM    280  C   GLU A  39      -2.524 -15.646   5.379  1.00 83.20           C  
ATOM    281  CB  GLU A  39      -4.405 -16.394   6.886  1.00 83.20           C  
ATOM    282  O   GLU A  39      -1.474 -15.453   6.004  1.00 83.20           O  
ATOM    283  CG  GLU A  39      -5.352 -17.520   7.315  1.00 83.20           C  
ATOM    284  CD  GLU A  39      -6.286 -17.057   8.442  1.00 83.20           C  
ATOM    285  OE1 GLU A  39      -7.424 -16.650   8.120  1.00 83.20           O  
ATOM    286  OE2 GLU A  39      -5.860 -17.128   9.620  1.00 83.20           O  
ATOM    287  N   SER A  40      -2.906 -14.883   4.359  1.00 89.93           N  
ATOM    288  CA  SER A  40      -2.137 -13.728   3.917  1.00 89.93           C  
ATOM    289  C   SER A  40      -3.038 -12.528   3.697  1.00 89.93           C  
ATOM    290  CB  SER A  40      -1.294 -14.048   2.681  1.00 89.93           C  
ATOM    291  O   SER A  40      -4.208 -12.673   3.340  1.00 89.93           O  
ATOM    292  OG  SER A  40      -2.084 -14.105   1.510  1.00 89.93           O  
ATOM    293  N   LYS A  41      -2.484 -11.339   3.909  1.00 92.44           N  
ATOM    294  CA  LYS A  41      -3.184 -10.073   3.752  1.00 92.44           C  
ATOM    295  C   LYS A  41      -2.277  -9.053   3.099  1.00 92.44           C  
ATOM    296  CB  LYS A  41      -3.655  -9.603   5.129  1.00 92.44           C  
ATOM    297  O   LYS A  41      -1.145  -8.856   3.516  1.00 92.44           O  
ATOM    298  CG  LYS A  41      -4.416  -8.278   5.039  1.00 92.44           C  
ATOM    299  CD  LYS A  41      -4.933  -7.901   6.422  1.00 92.44           C  
ATOM    300  CE  LYS A  41      -5.762  -6.636   6.294  1.00 92.44           C  
ATOM    301  NZ  LYS A  41      -6.411  -6.278   7.568  1.00 92.44           N  
ATOM    302  N   GLU A  42      -2.803  -8.357   2.109  1.00 95.77           N  
ATOM    303  CA  GLU A  42      -2.096  -7.257   1.468  1.00 95.77           C  
ATOM    304  C   GLU A  42      -2.379  -5.944   2.202  1.00 95.77           C  
ATOM    305  CB  GLU A  42      -2.487  -7.214  -0.003  1.00 95.77           C  
ATOM    306  O   GLU A  42      -3.534  -5.631   2.510  1.00 95.77           O  
ATOM    307  CG  GLU A  42      -1.909  -8.423  -0.757  1.00 95.77           C  
ATOM    308  CD  GLU A  42      -2.512  -8.600  -2.151  1.00 95.77           C  
ATOM    309  OE1 GLU A  42      -2.045  -9.541  -2.842  1.00 95.77           O  
ATOM    310  OE2 GLU A  42      -3.449  -7.842  -2.481  1.00 95.77           O  
ATOM    311  N   ILE A  43      -1.331  -5.176   2.475  1.00 97.23           N  
ATOM    312  CA  ILE A  43      -1.384  -3.903   3.186  1.00 97.23           C  
ATOM    313  C   ILE A  43      -0.629  -2.820   2.413  1.00 97.23           C  
ATOM    314  CB  ILE A  43      -0.880  -4.035   4.642  1.00 97.23           C  
ATOM    315  O   ILE A  43       0.389  -3.075   1.771  1.00 97.23           O  
ATOM    316  CG1 ILE A  43       0.618  -4.408   4.712  1.00 97.23           C  
ATOM    317  CG2 ILE A  43      -1.754  -5.035   5.422  1.00 97.23           C  
ATOM    318  CD1 ILE A  43       1.247  -4.380   6.108  1.00 97.23           C  
ATOM    319  N   VAL A  44      -1.124  -1.592   2.498  1.00 98.23           N  
ATOM    320  CA  VAL A  44      -0.537  -0.397   1.890  1.00 98.23           C  
ATOM    321  C   VAL A  44       0.127   0.424   2.985  1.00 98.23           C  
ATOM    322  CB  VAL A  44      -1.611   0.425   1.159  1.00 98.23           C  
ATOM    323  O   VAL A  44      -0.498   0.731   4.008  1.00 98.23           O  
ATOM    324  CG1 VAL A  44      -1.027   1.667   0.481  1.00 98.23           C  
ATOM    325  CG2 VAL A  44      -2.323  -0.401   0.080  1.00 98.23           C  
ATOM    326  N   ARG A  45       1.397   0.775   2.782  1.00 98.35           N  
ATOM    327  CA  ARG A  45       2.188   1.574   3.725  1.00 98.35           C  
ATOM    328  C   ARG A  45       2.880   2.704   2.990  1.00 98.35           C  
ATOM    329  CB  ARG A  45       3.194   0.662   4.447  1.00 98.35           C  
ATOM    330  O   ARG A  45       3.598   2.431   2.034  1.00 98.35           O  
ATOM    331  CG  ARG A  45       2.510  -0.394   5.330  1.00 98.35           C  
ATOM    332  CD  ARG A  45       1.841   0.263   6.536  1.00 98.35           C  
ATOM    333  NE  ARG A  45       1.213  -0.723   7.429  1.00 98.35           N  
ATOM    334  NH1 ARG A  45      -0.854  -0.836   6.407  1.00 98.35           N  
ATOM    335  NH2 ARG A  45      -0.461  -2.048   8.208  1.00 98.35           N  
ATOM    336  CZ  ARG A  45      -0.020  -1.185   7.344  1.00 98.35           C  
ATOM    337  N   GLY A  46       2.669   3.952   3.405  1.00 97.81           N  
ATOM    338  CA  GLY A  46       3.226   5.112   2.704  1.00 97.81           C  
ATOM    339  C   GLY A  46       3.464   6.315   3.602  1.00 97.81           C  
ATOM    340  O   GLY A  46       2.551   6.775   4.275  1.00 97.81           O  
ATOM    341  N   TYR A  47       4.683   6.848   3.599  1.00 97.75           N  
ATOM    342  CA  TYR A  47       5.062   7.892   4.547  1.00 97.75           C  
ATOM    343  C   TYR A  47       6.049   8.899   3.955  1.00 97.75           C  
ATOM    344  CB  TYR A  47       5.678   7.261   5.795  1.00 97.75           C  
ATOM    345  O   TYR A  47       6.950   8.534   3.202  1.00 97.75           O  
ATOM    346  CG  TYR A  47       4.936   6.101   6.445  1.00 97.75           C  
ATOM    347  CD1 TYR A  47       3.799   6.345   7.242  1.00 97.75           C  
ATOM    348  CD2 TYR A  47       5.407   4.782   6.283  1.00 97.75           C  
ATOM    349  CE1 TYR A  47       3.125   5.273   7.863  1.00 97.75           C  
ATOM    350  CE2 TYR A  47       4.738   3.711   6.910  1.00 97.75           C  
ATOM    351  OH  TYR A  47       2.987   2.910   8.317  1.00 97.75           O  
ATOM    352  CZ  TYR A  47       3.594   3.954   7.698  1.00 97.75           C  
ATOM    353  N   LYS A  48       5.917  10.167   4.348  1.00 96.79           N  
ATOM    354  CA  LYS A  48       6.777  11.299   3.970  1.00 96.79           C  
ATOM    355  C   LYS A  48       8.201  11.172   4.473  1.00 96.79           C  
ATOM    356  CB  LYS A  48       6.214  12.587   4.580  1.00 96.79           C  
ATOM    357  O   LYS A  48       9.110  11.666   3.819  1.00 96.79           O  
ATOM    358  CG  LYS A  48       4.961  13.091   3.873  1.00 96.79           C  
ATOM    359  CD  LYS A  48       4.446  14.326   4.619  1.00 96.79           C  
ATOM    360  CE  LYS A  48       3.401  14.972   3.732  1.00 96.79           C  
ATOM    361  NZ  LYS A  48       2.477  15.869   4.469  1.00 96.79           N  
ATOM    362  N   TRP A  49       8.384  10.564   5.644  1.00 96.76           N  
ATOM    363  CA  TRP A  49       9.704  10.426   6.258  1.00 96.76           C  
ATOM    364  C   TRP A  49      10.611   9.467   5.479  1.00 96.76           C  
ATOM    365  CB  TRP A  49       9.547   9.981   7.720  1.00 96.76           C  
ATOM    366  O   TRP A  49      11.822   9.521   5.653  1.00 96.76           O  
ATOM    367  CG  TRP A  49       8.943   8.621   7.920  1.00 96.76           C  
ATOM    368  CD1 TRP A  49       7.657   8.363   8.245  1.00 96.76           C  
ATOM    369  CD2 TRP A  49       9.584   7.318   7.774  1.00 96.76           C  
ATOM    370  CE2 TRP A  49       8.590   6.306   7.929  1.00 96.76           C  
ATOM    371  CE3 TRP A  49      10.899   6.887   7.504  1.00 96.76           C  
ATOM    372  NE1 TRP A  49       7.443   6.997   8.252  1.00 96.76           N  
ATOM    373  CH2 TRP A  49      10.187   4.551   7.484  1.00 96.76           C  
ATOM    374  CZ2 TRP A  49       8.865   4.944   7.751  1.00 96.76           C  
ATOM    375  CZ3 TRP A  49      11.199   5.520   7.380  1.00 96.76           C  
ATOM    376  N   ALA A  50      10.038   8.591   4.649  1.00 95.06           N  
ATOM    377  CA  ALA A  50      10.792   7.579   3.933  1.00 95.06           C  
ATOM    378  C   ALA A  50      11.451   8.157   2.675  1.00 95.06           C  
ATOM    379  CB  ALA A  50       9.862   6.413   3.624  1.00 95.06           C  
ATOM    380  O   ALA A  50      10.781   8.576   1.720  1.00 95.06           O  
ATOM    381  N   GLU A  51      12.780   8.128   2.654  1.00 95.20           N  
ATOM    382  CA  GLU A  51      13.567   8.532   1.493  1.00 95.20           C  
ATOM    383  C   GLU A  51      13.472   7.475   0.387  1.00 95.20           C  
ATOM    384  CB  GLU A  51      15.023   8.794   1.900  1.00 95.20           C  
ATOM    385  O   GLU A  51      13.353   7.823  -0.793  1.00 95.20           O  
ATOM    386  CG  GLU A  51      15.135   9.995   2.849  1.00 95.20           C  
ATOM    387  CD  GLU A  51      16.596  10.418   3.028  1.00 95.20           C  
ATOM    388  OE1 GLU A  51      17.043  11.276   2.230  1.00 95.20           O  
ATOM    389  OE2 GLU A  51      17.259   9.885   3.944  1.00 95.20           O  
ATOM    390  N   TYR A  52      13.396   6.198   0.765  1.00 96.38           N  
ATOM    391  CA  TYR A  52      13.315   5.038  -0.113  1.00 96.38           C  
ATOM    392  C   TYR A  52      12.135   4.125   0.238  1.00 96.38           C  
ATOM    393  CB  TYR A  52      14.639   4.264  -0.050  1.00 96.38           C  
ATOM    394  O   TYR A  52      11.640   4.076   1.360  1.00 96.38           O  
ATOM    395  CG  TYR A  52      15.845   5.108  -0.405  1.00 96.38           C  
ATOM    396  CD1 TYR A  52      16.151   5.375  -1.754  1.00 96.38           C  
ATOM    397  CD2 TYR A  52      16.628   5.669   0.622  1.00 96.38           C  
ATOM    398  CE1 TYR A  52      17.243   6.204  -2.076  1.00 96.38           C  
ATOM    399  CE2 TYR A  52      17.713   6.507   0.304  1.00 96.38           C  
ATOM    400  OH  TYR A  52      19.061   7.590  -1.361  1.00 96.38           O  
ATOM    401  CZ  TYR A  52      18.022   6.774  -1.046  1.00 96.38           C  
ATOM    402  N   HIS A  53      11.692   3.338  -0.746  1.00 97.04           N  
ATOM    403  CA  HIS A  53      10.690   2.286  -0.530  1.00 97.04           C  
ATOM    404  C   HIS A  53      11.160   1.223   0.468  1.00 97.04           C  
ATOM    405  CB  HIS A  53      10.386   1.630  -1.878  1.00 97.04           C  
ATOM    406  O   HIS A  53      10.342   0.692   1.215  1.00 97.04           O  
ATOM    407  CG  HIS A  53       9.741   2.573  -2.854  1.00 97.04           C  
ATOM    408  CD2 HIS A  53       8.414   2.849  -2.909  1.00 97.04           C  
ATOM    409  ND1 HIS A  53      10.399   3.303  -3.846  1.00 97.04           N  
ATOM    410  CE1 HIS A  53       9.438   4.009  -4.472  1.00 97.04           C  
ATOM    411  NE2 HIS A  53       8.238   3.752  -3.930  1.00 97.04           N  
ATOM    412  N   ALA A  54      12.468   0.945   0.485  1.00 97.14           N  
ATOM    413  CA  ALA A  54      13.086   0.005   1.412  1.00 97.14           C  
ATOM    414  C   ALA A  54      12.922   0.456   2.868  1.00 97.14           C  
ATOM    415  CB  ALA A  54      14.558  -0.169   1.030  1.00 97.14           C  
ATOM    416  O   ALA A  54      12.552  -0.363   3.696  1.00 97.14           O  
ATOM    417  N   ASP A  55      13.043   1.755   3.166  1.00 97.45           N  
ATOM    418  CA  ASP A  55      12.881   2.264   4.535  1.00 97.45           C  
ATOM    419  C   ASP A  55      11.496   1.920   5.107  1.00 97.45           C  
ATOM    420  CB  ASP A  55      13.050   3.793   4.575  1.00 97.45           C  
ATOM    421  O   ASP A  55      11.352   1.525   6.266  1.00 97.45           O  
ATOM    422  CG  ASP A  55      14.304   4.338   3.896  1.00 97.45           C  
ATOM    423  OD1 ASP A  55      15.345   3.654   3.919  1.00 97.45           O  
ATOM    424  OD2 ASP A  55      14.185   5.438   3.309  1.00 97.45           O  
ATOM    425  N   ILE A  56      10.457   2.038   4.270  1.00 97.58           N  
ATOM    426  CA  ILE A  56       9.084   1.672   4.637  1.00 97.58           C  
ATOM    427  C   ILE A  56       8.987   0.164   4.853  1.00 97.58           C  
ATOM    428  CB  ILE A  56       8.056   2.119   3.571  1.00 97.58           C  
ATOM    429  O   ILE A  56       8.429  -0.280   5.858  1.00 97.58           O  
ATOM    430  CG1 ILE A  56       8.216   3.610   3.224  1.00 97.58           C  
ATOM    431  CG2 ILE A  56       6.637   1.824   4.095  1.00 97.58           C  
ATOM    432  CD1 ILE A  56       7.285   4.117   2.120  1.00 97.58           C  
ATOM    433  N   TYR A  57       9.509  -0.616   3.905  1.00 97.63           N  
ATOM    434  CA  TYR A  57       9.451  -2.069   3.952  1.00 97.63           C  
ATOM    435  C   TYR A  57      10.193  -2.641   5.163  1.00 97.63           C  
ATOM    436  CB  TYR A  57      10.007  -2.649   2.651  1.00 97.63           C  
ATOM    437  O   TYR A  57       9.631  -3.466   5.873  1.00 97.63           O  
ATOM    438  CG  TYR A  57       9.982  -4.160   2.656  1.00 97.63           C  
ATOM    439  CD1 TYR A  57      11.172  -4.887   2.861  1.00 97.63           C  
ATOM    440  CD2 TYR A  57       8.752  -4.832   2.540  1.00 97.63           C  
ATOM    441  CE1 TYR A  57      11.134  -6.293   2.908  1.00 97.63           C  
ATOM    442  CE2 TYR A  57       8.708  -6.235   2.597  1.00 97.63           C  
ATOM    443  OH  TYR A  57       9.838  -8.314   2.780  1.00 97.63           O  
ATOM    444  CZ  TYR A  57       9.901  -6.964   2.766  1.00 97.63           C  
ATOM    445  N   ASP A  58      11.404  -2.175   5.453  1.00 96.96           N  
ATOM    446  CA  ASP A  58      12.232  -2.648   6.564  1.00 96.96           C  
ATOM    447  C   ASP A  58      11.579  -2.337   7.913  1.00 96.96           C  
ATOM    448  CB  ASP A  58      13.622  -1.999   6.481  1.00 96.96           C  
ATOM    449  O   ASP A  58      11.516  -3.194   8.797  1.00 96.96           O  
ATOM    450  CG  ASP A  58      14.469  -2.497   5.303  1.00 96.96           C  
ATOM    451  OD1 ASP A  58      14.101  -3.527   4.690  1.00 96.96           O  
ATOM    452  OD2 ASP A  58      15.512  -1.856   5.047  1.00 96.96           O  
ATOM    453  N   LYS A  59      11.005  -1.134   8.057  1.00 96.81           N  
ATOM    454  CA  LYS A  59      10.252  -0.768   9.261  1.00 96.81           C  
ATOM    455  C   LYS A  59       9.044  -1.684   9.457  1.00 96.81           C  
ATOM    456  CB  LYS A  59       9.842   0.707   9.175  1.00 96.81           C  
ATOM    457  O   LYS A  59       8.855  -2.242  10.536  1.00 96.81           O  
ATOM    458  CG  LYS A  59       9.130   1.163  10.457  1.00 96.81           C  
ATOM    459  CD  LYS A  59       8.597   2.583  10.287  1.00 96.81           C  
ATOM    460  CE  LYS A  59       7.840   3.004  11.546  1.00 96.81           C  
ATOM    461  NZ  LYS A  59       7.108   4.273  11.317  1.00 96.81           N  
ATOM    462  N   VAL A  60       8.219  -1.833   8.420  1.00 95.75           N  
ATOM    463  CA  VAL A  60       6.967  -2.596   8.508  1.00 95.75           C  
ATOM    464  C   VAL A  60       7.250  -4.082   8.687  1.00 95.75           C  
ATOM    465  CB  VAL A  60       6.080  -2.349   7.278  1.00 95.75           C  
ATOM    466  O   VAL A  60       6.665  -4.700   9.570  1.00 95.75           O  
ATOM    467  CG1 VAL A  60       4.827  -3.240   7.297  1.00 95.75           C  
ATOM    468  CG2 VAL A  60       5.624  -0.882   7.224  1.00 95.75           C  
ATOM    469  N   SER A  61       8.156  -4.654   7.896  1.00 94.55           N  
ATOM    470  CA  SER A  61       8.523  -6.068   7.988  1.00 94.55           C  
ATOM    471  C   SER A  61       9.140  -6.400   9.347  1.00 94.55           C  
ATOM    472  CB  SER A  61       9.451  -6.475   6.839  1.00 94.55           C  
ATOM    473  O   SER A  61       8.755  -7.399   9.951  1.00 94.55           O  
ATOM    474  OG  SER A  61      10.672  -5.774   6.901  1.00 94.55           O  
ATOM    475  N   GLY A  62       9.993  -5.529   9.899  1.00 94.76           N  
ATOM    476  CA  GLY A  62      10.532  -5.683  11.250  1.00 94.76           C  
ATOM    477  C   GLY A  62       9.457  -5.646  12.343  1.00 94.76           C  
ATOM    478  O   GLY A  62       9.532  -6.404  13.311  1.00 94.76           O  
ATOM    479  N   ASP A  63       8.431  -4.805  12.200  1.00 92.71           N  
ATOM    480  CA  ASP A  63       7.307  -4.771  13.140  1.00 92.71           C  
ATOM    481  C   ASP A  63       6.397  -6.000  13.008  1.00 92.71           C  
ATOM    482  CB  ASP A  63       6.533  -3.453  12.991  1.00 92.71           C  
ATOM    483  O   ASP A  63       6.019  -6.587  14.023  1.00 92.71           O  
ATOM    484  CG  ASP A  63       7.290  -2.244  13.569  1.00 92.71           C  
ATOM    485  OD1 ASP A  63       8.213  -2.451  14.411  1.00 92.71           O  
ATOM    486  OD2 ASP A  63       6.882  -1.106  13.239  1.00 92.71           O  
ATOM    487  N   MET A  64       6.113  -6.448  11.783  1.00 91.00           N  
ATOM    488  CA  MET A  64       5.336  -7.667  11.524  1.00 91.00           C  
ATOM    489  C   MET A  64       6.069  -8.926  12.011  1.00 91.00           C  
ATOM    490  CB  MET A  64       5.027  -7.782  10.024  1.00 91.00           C  
ATOM    491  O   MET A  64       5.452  -9.804  12.617  1.00 91.00           O  
ATOM    492  CG  MET A  64       4.090  -6.703   9.459  1.00 91.00           C  
ATOM    493  SD  MET A  64       2.467  -6.517  10.238  1.00 91.00           S  
ATOM    494  CE  MET A  64       2.800  -5.133  11.358  1.00 91.00           C  
ATOM    495  N   GLN A  65       7.393  -8.996  11.847  1.00 89.56           N  
ATOM    496  CA  GLN A  65       8.210 -10.118  12.317  1.00 89.56           C  
ATOM    497  C   GLN A  65       8.131 -10.287  13.839  1.00 89.56           C  
ATOM    498  CB  GLN A  65       9.660  -9.917  11.856  1.00 89.56           C  
ATOM    499  O   GLN A  65       8.014 -11.410  14.332  1.00 89.56           O  
ATOM    500  CG  GLN A  65      10.529 -11.142  12.171  1.00 89.56           C  
ATOM    501  CD  GLN A  65      11.977 -10.941  11.745  1.00 89.56           C  
ATOM    502  NE2 GLN A  65      12.548 -11.858  10.997  1.00 89.56           N  
ATOM    503  OE1 GLN A  65      12.632  -9.976  12.101  1.00 89.56           O  
ATOM    504  N   LYS A  66       8.106  -9.184  14.603  1.00 88.71           N  
ATOM    505  CA  LYS A  66       7.893  -9.226  16.066  1.00 88.71           C  
ATOM    506  C   LYS A  66       6.535  -9.825  16.440  1.00 88.71           C  
ATOM    507  CB  LYS A  66       7.978  -7.816  16.662  1.00 88.71           C  
ATOM    508  O   LYS A  66       6.392 -10.380  17.528  1.00 88.71           O  
ATOM    509  CG  LYS A  66       9.373  -7.182  16.571  1.00 88.71           C  
ATOM    510  CD  LYS A  66       9.258  -5.675  16.841  1.00 88.71           C  
ATOM    511  CE  LYS A  66      10.498  -4.926  16.351  1.00 88.71           C  
ATOM    512  NZ  LYS A  66      10.195  -3.484  16.142  1.00 88.71           N  
ATOM    513  N   GLN A  67       5.547  -9.720  15.554  1.00 85.53           N  
ATOM    514  CA  GLN A  67       4.217 -10.306  15.723  1.00 85.53           C  
ATOM    515  C   GLN A  67       4.128 -11.750  15.192  1.00 85.53           C  
ATOM    516  CB  GLN A  67       3.159  -9.392  15.085  1.00 85.53           C  
ATOM    517  O   GLN A  67       3.061 -12.359  15.249  1.00 85.53           O  
ATOM    518  CG  GLN A  67       3.181  -7.958  15.632  1.00 85.53           C  
ATOM    519  CD  GLN A  67       2.097  -7.106  14.985  1.00 85.53           C  
ATOM    520  NE2 GLN A  67       1.140  -6.610  15.739  1.00 85.53           N  
ATOM    521  OE1 GLN A  67       2.066  -6.875  13.793  1.00 85.53           O  
ATOM    522  N   GLY A  68       5.233 -12.321  14.702  1.00 84.96           N  
ATOM    523  CA  GLY A  68       5.257 -13.665  14.125  1.00 84.96           C  
ATOM    524  C   GLY A  68       4.665 -13.737  12.717  1.00 84.96           C  
ATOM    525  O   GLY A  68       4.209 -14.805  12.308  1.00 84.96           O  
ATOM    526  N   CYS A  69       4.651 -12.617  11.995  1.00 88.78           N  
ATOM    527  CA  CYS A  69       4.269 -12.553  10.592  1.00 88.78           C  
ATOM    528  C   CYS A  69       5.495 -12.446   9.688  1.00 88.78           C  
ATOM    529  CB  CYS A  69       3.332 -11.367  10.372  1.00 88.78           C  
ATOM    530  O   CYS A  69       6.491 -11.820  10.044  1.00 88.78           O  
ATOM    531  SG  CYS A  69       1.687 -11.771  10.990  1.00 88.78           S  
ATOM    532  N   ASP A  70       5.384 -13.018   8.497  1.00 90.34           N  
ATOM    533  CA  ASP A  70       6.346 -12.840   7.415  1.00 90.34           C  
ATOM    534  C   ASP A  70       5.825 -11.799   6.414  1.00 90.34           C  
ATOM    535  CB  ASP A  70       6.650 -14.200   6.786  1.00 90.34           C  
ATOM    536  O   ASP A  70       4.619 -11.549   6.349  1.00 90.34           O  
ATOM    537  CG  ASP A  70       7.775 -14.076   5.767  1.00 90.34           C  
ATOM    538  OD1 ASP A  70       8.897 -13.755   6.214  1.00 90.34           O  
ATOM    539  OD2 ASP A  70       7.480 -14.254   4.570  1.00 90.34           O  
ATOM    540  N   CYS A  71       6.716 -11.144   5.675  1.00 93.43           N  
ATOM    541  CA  CYS A  71       6.357 -10.086   4.734  1.00 93.43           C  
ATOM    542  C   CYS A  71       7.005 -10.319   3.373  1.00 93.43           C  
ATOM    543  CB  CYS A  71       6.760  -8.717   5.298  1.00 93.43           C  
ATOM    544  O   CYS A  71       8.183 -10.641   3.279  1.00 93.43           O  
ATOM    545  SG  CYS A  71       5.638  -8.262   6.644  1.00 93.43           S  
ATOM    546  N   GLU A  72       6.236 -10.054   2.325  1.00 94.80           N  
ATOM    547  CA  GLU A  72       6.667 -10.040   0.934  1.00 94.80           C  
ATOM    548  C   GLU A  72       6.372  -8.652   0.347  1.00 94.80           C  
ATOM    549  CB  GLU A  72       5.941 -11.172   0.183  1.00 94.80           C  
ATOM    550  O   GLU A  72       5.240  -8.164   0.407  1.00 94.80           O  
ATOM    551  CG  GLU A  72       6.263 -11.208  -1.318  1.00 94.80           C  
ATOM    552  CD  GLU A  72       5.439 -12.241  -2.118  1.00 94.80           C  
ATOM    553  OE1 GLU A  72       5.963 -12.698  -3.157  1.00 94.80           O  
ATOM    554  OE2 GLU A  72       4.255 -12.509  -1.781  1.00 94.80           O  
ATOM    555  N   CYS A  73       7.380  -7.986  -0.220  1.00 96.39           N  
ATOM    556  CA  CYS A  73       7.177  -6.722  -0.928  1.00 96.39           C  
ATOM    557  C   CYS A  73       6.625  -6.993  -2.335  1.00 96.39           C  
ATOM    558  CB  CYS A  73       8.492  -5.936  -0.980  1.00 96.39           C  
ATOM    559  O   CYS A  73       7.289  -7.625  -3.152  1.00 96.39           O  
ATOM    560  SG  CYS A  73       8.153  -4.243  -1.547  1.00 96.39           S  
ATOM    561  N   LEU A  74       5.437  -6.467  -2.637  1.00 97.24           N  
ATOM    562  CA  LEU A  74       4.753  -6.613  -3.928  1.00 97.24           C  
ATOM    563  C   LEU A  74       4.973  -5.412  -4.865  1.00 97.24           C  
ATOM    564  CB  LEU A  74       3.253  -6.867  -3.696  1.00 97.24           C  
ATOM    565  O   LEU A  74       4.175  -5.175  -5.773  1.00 97.24           O  
ATOM    566  CG  LEU A  74       2.877  -8.111  -2.876  1.00 97.24           C  
ATOM    567  CD1 LEU A  74       1.348  -8.206  -2.879  1.00 97.24           C  
ATOM    568  CD2 LEU A  74       3.441  -9.401  -3.467  1.00 97.24           C  
ATOM    569  N   GLY A  75       6.016  -4.620  -4.618  1.00 96.88           N  
ATOM    570  CA  GLY A  75       6.313  -3.398  -5.361  1.00 96.88           C  
ATOM    571  C   GLY A  75       5.949  -2.124  -4.602  1.00 96.88           C  
ATOM    572  O   GLY A  75       5.434  -2.139  -3.480  1.00 96.88           O  
ATOM    573  N   GLY A  76       6.213  -0.982  -5.231  1.00 96.36           N  
ATOM    574  CA  GLY A  76       5.882   0.318  -4.655  1.00 96.36           C  
ATOM    575  C   GLY A  76       5.529   1.368  -5.693  1.00 96.36           C  
ATOM    576  O   GLY A  76       5.407   1.076  -6.878  1.00 96.36           O  
ATOM    577  N   GLY A  77       5.373   2.597  -5.217  1.00 96.40           N  
ATOM    578  CA  GLY A  77       5.093   3.775  -6.029  1.00 96.40           C  
ATOM    579  C   GLY A  77       5.054   5.029  -5.166  1.00 96.40           C  
ATOM    580  O   GLY A  77       5.748   5.123  -4.146  1.00 96.40           O  
ATOM    581  N   ARG A  78       4.226   5.988  -5.557  1.00 96.72           N  
ATOM    582  CA  ARG A  78       3.937   7.226  -4.847  1.00 96.72           C  
ATOM    583  C   ARG A  78       2.446   7.392  -4.633  1.00 96.72           C  
ATOM    584  CB  ARG A  78       4.486   8.433  -5.610  1.00 96.72           C  
ATOM    585  O   ARG A  78       1.622   6.923  -5.412  1.00 96.72           O  
ATOM    586  CG  ARG A  78       6.011   8.396  -5.667  1.00 96.72           C  
ATOM    587  CD  ARG A  78       6.517   9.698  -6.273  1.00 96.72           C  
ATOM    588  NE  ARG A  78       7.976   9.653  -6.439  1.00 96.72           N  
ATOM    589  NH1 ARG A  78       8.112  11.459  -7.847  1.00 96.72           N  
ATOM    590  NH2 ARG A  78       9.830  10.080  -7.657  1.00 96.72           N  
ATOM    591  CZ  ARG A  78       8.633  10.406  -7.295  1.00 96.72           C  
ATOM    592  N   ILE A  79       2.133   8.088  -3.556  1.00 97.65           N  
ATOM    593  CA  ILE A  79       0.794   8.539  -3.229  1.00 97.65           C  
ATOM    594  C   ILE A  79       0.858  10.058  -3.139  1.00 97.65           C  
ATOM    595  CB  ILE A  79       0.307   7.857  -1.934  1.00 97.65           C  
ATOM    596  O   ILE A  79       1.652  10.599  -2.372  1.00 97.65           O  
ATOM    597  CG1 ILE A  79       0.102   6.350  -2.201  1.00 97.65           C  
ATOM    598  CG2 ILE A  79      -0.992   8.507  -1.445  1.00 97.65           C  
ATOM    599  CD1 ILE A  79      -0.305   5.514  -0.983  1.00 97.65           C  
ATOM    600  N   SER A  80       0.032  10.736  -3.929  1.00 96.98           N  
ATOM    601  CA  SER A  80      -0.332  12.133  -3.708  1.00 96.98           C  
ATOM    602  C   SER A  80      -1.621  12.147  -2.902  1.00 96.98           C  
ATOM    603  CB  SER A  80      -0.514  12.864  -5.042  1.00 96.98           C  
ATOM    604  O   SER A  80      -2.666  11.759  -3.415  1.00 96.98           O  
ATOM    605  OG  SER A  80      -0.864  14.223  -4.832  1.00 96.98           O  
ATOM    606  N   HIS A  81      -1.540  12.550  -1.640  1.00 98.02           N  
ATOM    607  CA  HIS A  81      -2.676  12.678  -0.740  1.00 98.02           C  
ATOM    608  C   HIS A  81      -2.978  14.163  -0.538  1.00 98.02           C  
ATOM    609  CB  HIS A  81      -2.346  11.957   0.573  1.00 98.02           C  
ATOM    610  O   HIS A  81      -2.221  14.882   0.102  1.00 98.02           O  
ATOM    611  CG  HIS A  81      -3.518  11.726   1.492  1.00 98.02           C  
ATOM    612  CD2 HIS A  81      -4.788  12.237   1.411  1.00 98.02           C  
ATOM    613  ND1 HIS A  81      -3.497  10.894   2.581  1.00 98.02           N  
ATOM    614  CE1 HIS A  81      -4.715  10.893   3.138  1.00 98.02           C  
ATOM    615  NE2 HIS A  81      -5.538  11.703   2.462  1.00 98.02           N  
ATOM    616  N   GLN A  82      -4.082  14.636  -1.099  1.00 96.49           N  
ATOM    617  CA  GLN A  82      -4.539  16.015  -0.979  1.00 96.49           C  
ATOM    618  C   GLN A  82      -5.755  16.021  -0.060  1.00 96.49           C  
ATOM    619  CB  GLN A  82      -4.838  16.575  -2.375  1.00 96.49           C  
ATOM    620  O   GLN A  82      -6.883  15.770  -0.489  1.00 96.49           O  
ATOM    621  CG  GLN A  82      -3.563  16.662  -3.229  1.00 96.49           C  
ATOM    622  CD  GLN A  82      -3.855  17.018  -4.680  1.00 96.49           C  
ATOM    623  NE2 GLN A  82      -3.251  16.330  -5.625  1.00 96.49           N  
ATOM    624  OE1 GLN A  82      -4.615  17.907  -5.009  1.00 96.49           O  
ATOM    625  N   SER A  83      -5.515  16.246   1.232  1.00 94.40           N  
ATOM    626  CA  SER A  83      -6.562  16.161   2.259  1.00 94.40           C  
ATOM    627  C   SER A  83      -7.665  17.204   2.078  1.00 94.40           C  
ATOM    628  CB  SER A  83      -5.942  16.315   3.646  1.00 94.40           C  
ATOM    629  O   SER A  83      -8.837  16.901   2.288  1.00 94.40           O  
ATOM    630  OG  SER A  83      -5.216  17.526   3.761  1.00 94.40           O  
ATOM    631  N   GLN A  84      -7.294  18.411   1.645  1.00 94.96           N  
ATOM    632  CA  GLN A  84      -8.214  19.533   1.438  1.00 94.96           C  
ATOM    633  C   GLN A  84      -9.210  19.256   0.307  1.00 94.96           C  
ATOM    634  CB  GLN A  84      -7.405  20.808   1.151  1.00 94.96           C  
ATOM    635  O   GLN A  84     -10.406  19.487   0.470  1.00 94.96           O  
ATOM    636  CG  GLN A  84      -6.539  21.221   2.351  1.00 94.96           C  
ATOM    637  CD  GLN A  84      -5.723  22.479   2.074  1.00 94.96           C  
ATOM    638  NE2 GLN A  84      -4.442  22.474   2.370  1.00 94.96           N  
ATOM    639  OE1 GLN A  84      -6.211  23.495   1.613  1.00 94.96           O  
ATOM    640  N   ASP A  85      -8.729  18.690  -0.801  1.00 96.32           N  
ATOM    641  CA  ASP A  85      -9.548  18.347  -1.967  1.00 96.32           C  
ATOM    642  C   ASP A  85     -10.190  16.956  -1.870  1.00 96.32           C  
ATOM    643  CB  ASP A  85      -8.686  18.470  -3.229  1.00 96.32           C  
ATOM    644  O   ASP A  85     -10.943  16.561  -2.759  1.00 96.32           O  
ATOM    645  CG  ASP A  85      -8.195  19.905  -3.410  1.00 96.32           C  
ATOM    646  OD1 ASP A  85      -9.059  20.779  -3.638  1.00 96.32           O  
ATOM    647  OD2 ASP A  85      -6.969  20.108  -3.295  1.00 96.32           O  
ATOM    648  N   LYS A  86      -9.887  16.199  -0.805  1.00 96.83           N  
ATOM    649  CA  LYS A  86     -10.243  14.782  -0.645  1.00 96.83           C  
ATOM    650  C   LYS A  86      -9.838  13.936  -1.857  1.00 96.83           C  
ATOM    651  CB  LYS A  86     -11.725  14.613  -0.290  1.00 96.83           C  
ATOM    652  O   LYS A  86     -10.603  13.097  -2.331  1.00 96.83           O  
ATOM    653  CG  LYS A  86     -12.133  15.346   0.988  1.00 96.83           C  
ATOM    654  CD  LYS A  86     -13.593  14.996   1.272  1.00 96.83           C  
ATOM    655  CE  LYS A  86     -14.080  15.674   2.548  1.00 96.83           C  
ATOM    656  NZ  LYS A  86     -15.461  15.232   2.851  1.00 96.83           N  
ATOM    657  N   LYS A  87      -8.624  14.152  -2.369  1.00 97.65           N  
ATOM    658  CA  LYS A  87      -8.086  13.424  -3.527  1.00 97.65           C  
ATOM    659  C   LYS A  87      -6.881  12.598  -3.135  1.00 97.65           C  
ATOM    660  CB  LYS A  87      -7.760  14.378  -4.683  1.00 97.65           C  
ATOM    661  O   LYS A  87      -5.968  13.095  -2.479  1.00 97.65           O  
ATOM    662  CG  LYS A  87      -9.049  14.975  -5.246  1.00 97.65           C  
ATOM    663  CD  LYS A  87      -8.813  15.836  -6.479  1.00 97.65           C  
ATOM    664  CE  LYS A  87     -10.194  16.286  -6.953  1.00 97.65           C  
ATOM    665  NZ  LYS A  87     -10.110  17.011  -8.234  1.00 97.65           N  
ATOM    666  N   ILE A  88      -6.862  11.344  -3.567  1.00 97.95           N  
ATOM    667  CA  ILE A  88      -5.687  10.485  -3.472  1.00 97.95           C  
ATOM    668  C   ILE A  88      -5.359   9.949  -4.862  1.00 97.95           C  
ATOM    669  CB  ILE A  88      -5.861   9.380  -2.409  1.00 97.95           C  
ATOM    670  O   ILE A  88      -6.200   9.335  -5.512  1.00 97.95           O  
ATOM    671  CG1 ILE A  88      -5.928   9.981  -0.987  1.00 97.95           C  
ATOM    672  CG2 ILE A  88      -4.659   8.424  -2.488  1.00 97.95           C  
ATOM    673  CD1 ILE A  88      -6.481   9.017   0.071  1.00 97.95           C  
ATOM    674  N   HIS A  89      -4.127  10.157  -5.314  1.00 97.11           N  
ATOM    675  CA  HIS A  89      -3.638   9.629  -6.583  1.00 97.11           C  
ATOM    676  C   HIS A  89      -2.440   8.707  -6.356  1.00 97.11           C  
ATOM    677  CB  HIS A  89      -3.319  10.783  -7.537  1.00 97.11           C  
ATOM    678  O   HIS A  89      -1.448   9.118  -5.752  1.00 97.11           O  
ATOM    679  CG  HIS A  89      -2.998  10.289  -8.920  1.00 97.11           C  
ATOM    680  CD2 HIS A  89      -1.807  10.395  -9.584  1.00 97.11           C  
ATOM    681  ND1 HIS A  89      -3.866   9.619  -9.748  1.00 97.11           N  
ATOM    682  CE1 HIS A  89      -3.217   9.321 -10.883  1.00 97.11           C  
ATOM    683  NE2 HIS A  89      -1.959   9.780 -10.829  1.00 97.11           N  
ATOM    684  N   VAL A  90      -2.539   7.465  -6.831  1.00 97.66           N  
ATOM    685  CA  VAL A  90      -1.515   6.418  -6.693  1.00 97.66           C  
ATOM    686  C   VAL A  90      -0.813   6.199  -8.034  1.00 97.66           C  
ATOM    687  CB  VAL A  90      -2.137   5.096  -6.203  1.00 97.66           C  
ATOM    688  O   VAL A  90      -1.478   5.932  -9.030  1.00 97.66           O  
ATOM    689  CG1 VAL A  90      -1.044   4.090  -5.839  1.00 97.66           C  
ATOM    690  CG2 VAL A  90      -3.035   5.277  -4.970  1.00 97.66           C  
ATOM    691  N   TYR A  91       0.512   6.311  -8.086  1.00 96.56           N  
ATOM    692  CA  TYR A  91       1.246   6.254  -9.356  1.00 96.56           C  
ATOM    693  C   TYR A  91       2.724   5.895  -9.182  1.00 96.56           C  
ATOM    694  CB  TYR A  91       1.103   7.609 -10.076  1.00 96.56           C  
ATOM    695  O   TYR A  91       3.230   5.833  -8.063  1.00 96.56           O  
ATOM    696  CG  TYR A  91       1.782   8.778  -9.380  1.00 96.56           C  
ATOM    697  CD1 TYR A  91       1.188   9.380  -8.252  1.00 96.56           C  
ATOM    698  CD2 TYR A  91       3.013   9.261  -9.864  1.00 96.56           C  
ATOM    699  CE1 TYR A  91       1.814  10.467  -7.616  1.00 96.56           C  
ATOM    700  CE2 TYR A  91       3.640  10.355  -9.240  1.00 96.56           C  
ATOM    701  OH  TYR A  91       3.628  12.036  -7.534  1.00 96.56           O  
ATOM    702  CZ  TYR A  91       3.033  10.965  -8.120  1.00 96.56           C  
ATOM    703  N   GLY A  92       3.436   5.707 -10.291  1.00 95.45           N  
ATOM    704  CA  GLY A  92       4.884   5.504 -10.314  1.00 95.45           C  
ATOM    705  C   GLY A  92       5.340   4.152  -9.779  1.00 95.45           C  
ATOM    706  O   GLY A  92       4.567   3.218  -9.655  1.00 95.45           O  
ATOM    707  N   TYR A  93       6.628   4.003  -9.481  1.00 94.86           N  
ATOM    708  CA  TYR A  93       7.189   2.689  -9.156  1.00 94.86           C  
ATOM    709  C   TYR A  93       8.297   2.759  -8.106  1.00 94.86           C  
ATOM    710  CB  TYR A  93       7.644   1.997 -10.449  1.00 94.86           C  
ATOM    711  O   TYR A  93       8.806   3.833  -7.767  1.00 94.86           O  
ATOM    712  CG  TYR A  93       8.806   2.669 -11.146  1.00 94.86           C  
ATOM    713  CD1 TYR A  93       8.583   3.783 -11.979  1.00 94.86           C  
ATOM    714  CD2 TYR A  93      10.109   2.171 -10.970  1.00 94.86           C  
ATOM    715  CE1 TYR A  93       9.669   4.411 -12.612  1.00 94.86           C  
ATOM    716  CE2 TYR A  93      11.201   2.804 -11.590  1.00 94.86           C  
ATOM    717  OH  TYR A  93      12.026   4.551 -13.012  1.00 94.86           O  
ATOM    718  CZ  TYR A  93      10.979   3.932 -12.409  1.00 94.86           C  
ATOM    719  N   SER A  94       8.684   1.596  -7.579  1.00 92.62           N  
ATOM    720  CA  SER A  94       9.904   1.453  -6.790  1.00 92.62           C  
ATOM    721  C   SER A  94      11.083   1.052  -7.663  1.00 92.62           C  
ATOM    722  CB  SER A  94       9.716   0.425  -5.681  1.00 92.62           C  
ATOM    723  O   SER A  94      11.001   0.076  -8.403  1.00 92.62           O  
ATOM    724  OG  SER A  94      10.897   0.406  -4.902  1.00 92.62           O  
ATOM    725  N   MET A  95      12.217   1.745  -7.529  1.00 92.43           N  
ATOM    726  CA  MET A  95      13.449   1.350  -8.225  1.00 92.43           C  
ATOM    727  C   MET A  95      13.947  -0.038  -7.796  1.00 92.43           C  
ATOM    728  CB  MET A  95      14.560   2.380  -7.981  1.00 92.43           C  
ATOM    729  O   MET A  95      14.514  -0.751  -8.615  1.00 92.43           O  
ATOM    730  CG  MET A  95      14.268   3.731  -8.640  1.00 92.43           C  
ATOM    731  SD  MET A  95      15.662   4.892  -8.592  1.00 92.43           S  
ATOM    732  CE  MET A  95      15.726   5.287  -6.824  1.00 92.43           C  
ATOM    733  N   ALA A  96      13.735  -0.419  -6.532  1.00 93.53           N  
ATOM    734  CA  ALA A  96      14.200  -1.695  -5.991  1.00 93.53           C  
ATOM    735  C   ALA A  96      13.177  -2.828  -6.174  1.00 93.53           C  
ATOM    736  CB  ALA A  96      14.552  -1.489  -4.513  1.00 93.53           C  
ATOM    737  O   ALA A  96      13.564  -3.959  -6.447  1.00 93.53           O  
ATOM    738  N   TYR A  97      11.881  -2.527  -6.033  1.00 94.95           N  
ATOM    739  CA  TYR A  97      10.818  -3.544  -6.009  1.00 94.95           C  
ATOM    740  C   TYR A  97       9.926  -3.554  -7.256  1.00 94.95           C  
ATOM    741  CB  TYR A  97       9.985  -3.375  -4.733  1.00 94.95           C  
ATOM    742  O   TYR A  97       9.023  -4.378  -7.359  1.00 94.95           O  
ATOM    743  CG  TYR A  97      10.795  -3.359  -3.454  1.00 94.95           C  
ATOM    744  CD1 TYR A  97      11.470  -4.522  -3.037  1.00 94.95           C  
ATOM    745  CD2 TYR A  97      10.847  -2.194  -2.667  1.00 94.95           C  
ATOM    746  CE1 TYR A  97      12.205  -4.522  -1.835  1.00 94.95           C  
ATOM    747  CE2 TYR A  97      11.582  -2.191  -1.468  1.00 94.95           C  
ATOM    748  OH  TYR A  97      12.961  -3.317   0.112  1.00 94.95           O  
ATOM    749  CZ  TYR A  97      12.263  -3.351  -1.050  1.00 94.95           C  
ATOM    750  N   GLY A  98      10.143  -2.637  -8.198  1.00 94.77           N  
ATOM    751  CA  GLY A  98       9.263  -2.453  -9.347  1.00 94.77           C  
ATOM    752  C   GLY A  98       7.928  -1.775  -8.997  1.00 94.77           C  
ATOM    753  O   GLY A  98       7.738  -1.272  -7.878  1.00 94.77           O  
ATOM    754  N   PRO A  99       7.010  -1.694  -9.974  1.00 94.84           N  
ATOM    755  CA  PRO A  99       5.685  -1.120  -9.775  1.00 94.84           C  
ATOM    756  C   PRO A  99       4.807  -2.051  -8.937  1.00 94.84           C  
ATOM    757  CB  PRO A  99       5.114  -0.918 -11.181  1.00 94.84           C  
ATOM    758  O   PRO A  99       4.730  -3.252  -9.191  1.00 94.84           O  
ATOM    759  CG  PRO A  99       5.783  -2.027 -11.994  1.00 94.84           C  
ATOM    760  CD  PRO A  99       7.161  -2.163 -11.347  1.00 94.84           C  
ATOM    761  N   ALA A 100       4.112  -1.483  -7.955  1.00 95.09           N  
ATOM    762  CA  ALA A 100       3.030  -2.188  -7.281  1.00 95.09           C  
ATOM    763  C   ALA A 100       1.809  -2.332  -8.202  1.00 95.09           C  
ATOM    764  CB  ALA A 100       2.653  -1.439  -5.998  1.00 95.09           C  
ATOM    765  O   ALA A 100       1.590  -1.538  -9.116  1.00 95.09           O  
ATOM    766  N   GLN A 101       0.930  -3.282  -7.884  1.00 95.09           N  
ATOM    767  CA  GLN A 101      -0.425  -3.280  -8.434  1.00 95.09           C  
ATOM    768  C   GLN A 101      -1.212  -2.101  -7.837  1.00 95.09           C  
ATOM    769  CB  GLN A 101      -1.103  -4.634  -8.184  1.00 95.09           C  
ATOM    770  O   GLN A 101      -1.824  -2.206  -6.767  1.00 95.09           O  
ATOM    771  CG  GLN A 101      -0.444  -5.758  -8.997  1.00 95.09           C  
ATOM    772  CD  GLN A 101      -1.185  -7.076  -8.819  1.00 95.09           C  
ATOM    773  NE2 GLN A 101      -0.611  -8.048  -8.146  1.00 95.09           N  
ATOM    774  OE1 GLN A 101      -2.304  -7.246  -9.269  1.00 95.09           O  
ATOM    775  N   HIS A 102      -1.176  -0.947  -8.511  1.00 95.24           N  
ATOM    776  CA  HIS A 102      -1.825   0.271  -8.018  1.00 95.24           C  
ATOM    777  C   HIS A 102      -3.334   0.105  -7.863  1.00 95.24           C  
ATOM    778  CB  HIS A 102      -1.534   1.460  -8.931  1.00 95.24           C  
ATOM    779  O   HIS A 102      -3.883   0.613  -6.895  1.00 95.24           O  
ATOM    780  CG  HIS A 102      -0.072   1.744  -9.092  1.00 95.24           C  
ATOM    781  CD2 HIS A 102       0.582   1.947 -10.274  1.00 95.24           C  
ATOM    782  ND1 HIS A 102       0.861   1.819  -8.084  1.00 95.24           N  
ATOM    783  CE1 HIS A 102       2.055   2.043  -8.646  1.00 95.24           C  
ATOM    784  NE2 HIS A 102       1.927   2.128  -9.975  1.00 95.24           N  
ATOM    785  N   ALA A 103      -3.982  -0.679  -8.730  1.00 95.47           N  
ATOM    786  CA  ALA A 103      -5.404  -0.992  -8.611  1.00 95.47           C  
ATOM    787  C   ALA A 103      -5.752  -1.589  -7.232  1.00 95.47           C  
ATOM    788  CB  ALA A 103      -5.791  -1.929  -9.762  1.00 95.47           C  
ATOM    789  O   ALA A 103      -6.614  -1.054  -6.538  1.00 95.47           O  
ATOM    790  N   ILE A 104      -5.008  -2.608  -6.784  1.00 95.77           N  
ATOM    791  CA  ILE A 104      -5.176  -3.230  -5.456  1.00 95.77           C  
ATOM    792  C   ILE A 104      -4.934  -2.207  -4.340  1.00 95.77           C  
ATOM    793  CB  ILE A 104      -4.202  -4.424  -5.305  1.00 95.77           C  
ATOM    794  O   ILE A 104      -5.676  -2.133  -3.357  1.00 95.77           O  
ATOM    795  CG1 ILE A 104      -4.526  -5.523  -6.343  1.00 95.77           C  
ATOM    796  CG2 ILE A 104      -4.227  -4.990  -3.874  1.00 95.77           C  
ATOM    797  CD1 ILE A 104      -3.627  -6.764  -6.260  1.00 95.77           C  
ATOM    798  N   SER A 105      -3.886  -1.393  -4.492  1.00 96.99           N  
ATOM    799  CA  SER A 105      -3.541  -0.361  -3.508  1.00 96.99           C  
ATOM    800  C   SER A 105      -4.677   0.662  -3.371  1.00 96.99           C  
ATOM    801  CB  SER A 105      -2.236   0.344  -3.899  1.00 96.99           C  
ATOM    802  O   SER A 105      -5.094   0.991  -2.262  1.00 96.99           O  
ATOM    803  OG  SER A 105      -1.190  -0.587  -4.143  1.00 96.99           O  
ATOM    804  N   THR A 106      -5.224   1.117  -4.498  1.00 96.00           N  
ATOM    805  CA  THR A 106      -6.343   2.057  -4.578  1.00 96.00           C  
ATOM    806  C   THR A 106      -7.625   1.486  -3.993  1.00 96.00           C  
ATOM    807  CB  THR A 106      -6.562   2.482  -6.035  1.00 96.00           C  
ATOM    808  O   THR A 106      -8.308   2.210  -3.278  1.00 96.00           O  
ATOM    809  CG2 THR A 106      -7.848   3.270  -6.295  1.00 96.00           C  
ATOM    810  OG1 THR A 106      -5.484   3.297  -6.409  1.00 96.00           O  
ATOM    811  N   GLU A 107      -7.951   0.213  -4.223  1.00 96.78           N  
ATOM    812  CA  GLU A 107      -9.133  -0.417  -3.617  1.00 96.78           C  
ATOM    813  C   GLU A 107      -9.073  -0.388  -2.086  1.00 96.78           C  
ATOM    814  CB  GLU A 107      -9.272  -1.864  -4.103  1.00 96.78           C  
ATOM    815  O   GLU A 107     -10.034   0.016  -1.427  1.00 96.78           O  
ATOM    816  CG  GLU A 107      -9.785  -1.924  -5.547  1.00 96.78           C  
ATOM    817  CD  GLU A 107     -10.013  -3.362  -6.026  1.00 96.78           C  
ATOM    818  OE1 GLU A 107     -10.935  -3.532  -6.856  1.00 96.78           O  
ATOM    819  OE2 GLU A 107      -9.284  -4.266  -5.561  1.00 96.78           O  
ATOM    820  N   LYS A 108      -7.913  -0.724  -1.512  1.00 96.83           N  
ATOM    821  CA  LYS A 108      -7.696  -0.670  -0.060  1.00 96.83           C  
ATOM    822  C   LYS A 108      -7.773   0.755   0.475  1.00 96.83           C  
ATOM    823  CB  LYS A 108      -6.344  -1.310   0.274  1.00 96.83           C  
ATOM    824  O   LYS A 108      -8.391   0.998   1.511  1.00 96.83           O  
ATOM    825  CG  LYS A 108      -6.389  -2.813   0.011  1.00 96.83           C  
ATOM    826  CD  LYS A 108      -5.018  -3.451   0.226  1.00 96.83           C  
ATOM    827  CE  LYS A 108      -5.156  -4.946  -0.046  1.00 96.83           C  
ATOM    828  NZ  LYS A 108      -5.867  -5.634   1.061  1.00 96.83           N  
ATOM    829  N   ILE A 109      -7.176   1.713  -0.237  1.00 97.11           N  
ATOM    830  CA  ILE A 109      -7.234   3.133   0.136  1.00 97.11           C  
ATOM    831  C   ILE A 109      -8.679   3.630   0.085  1.00 97.11           C  
ATOM    832  CB  ILE A 109      -6.287   3.965  -0.749  1.00 97.11           C  
ATOM    833  O   ILE A 109      -9.125   4.273   1.028  1.00 97.11           O  
ATOM    834  CG1 ILE A 109      -4.807   3.620  -0.456  1.00 97.11           C  
ATOM    835  CG2 ILE A 109      -6.487   5.474  -0.524  1.00 97.11           C  
ATOM    836  CD1 ILE A 109      -3.855   4.099  -1.558  1.00 97.11           C  
ATOM    837  N   LYS A 110      -9.437   3.281  -0.956  1.00 96.79           N  
ATOM    838  CA  LYS A 110     -10.848   3.650  -1.105  1.00 96.79           C  
ATOM    839  C   LYS A 110     -11.717   3.077   0.014  1.00 96.79           C  
ATOM    840  CB  LYS A 110     -11.313   3.193  -2.492  1.00 96.79           C  
ATOM    841  O   LYS A 110     -12.618   3.760   0.482  1.00 96.79           O  
ATOM    842  CG  LYS A 110     -12.716   3.708  -2.825  1.00 96.79           C  
ATOM    843  CD  LYS A 110     -13.095   3.296  -4.248  1.00 96.79           C  
ATOM    844  CE  LYS A 110     -14.482   3.847  -4.580  1.00 96.79           C  
ATOM    845  NZ  LYS A 110     -14.878   3.491  -5.963  1.00 96.79           N  
ATOM    846  N   ALA A 111     -11.424   1.865   0.488  1.00 96.26           N  
ATOM    847  CA  ALA A 111     -12.112   1.288   1.642  1.00 96.26           C  
ATOM    848  C   ALA A 111     -11.847   2.071   2.945  1.00 96.26           C  
ATOM    849  CB  ALA A 111     -11.704  -0.183   1.770  1.00 96.26           C  
ATOM    850  O   ALA A 111     -12.748   2.205   3.770  1.00 96.26           O  
ATOM    851  N   LYS A 112     -10.635   2.619   3.127  1.00 95.90           N  
ATOM    852  CA  LYS A 112     -10.285   3.460   4.288  1.00 95.90           C  
ATOM    853  C   LYS A 112     -10.789   4.904   4.161  1.00 95.90           C  
ATOM    854  CB  LYS A 112      -8.765   3.400   4.521  1.00 95.90           C  
ATOM    855  O   LYS A 112     -11.145   5.510   5.167  1.00 95.90           O  
ATOM    856  CG  LYS A 112      -8.351   4.179   5.782  1.00 95.90           C  
ATOM    857  CD  LYS A 112      -6.869   3.988   6.117  1.00 95.90           C  
ATOM    858  CE  LYS A 112      -6.484   4.798   7.359  1.00 95.90           C  
ATOM    859  NZ  LYS A 112      -5.028   4.716   7.637  1.00 95.90           N  
ATOM    860  N   TYR A 113     -10.811   5.447   2.946  1.00 95.71           N  
ATOM    861  CA  TYR A 113     -11.209   6.819   2.627  1.00 95.71           C  
ATOM    862  C   TYR A 113     -12.391   6.817   1.638  1.00 95.71           C  
ATOM    863  CB  TYR A 113      -9.995   7.598   2.093  1.00 95.71           C  
ATOM    864  O   TYR A 113     -12.221   7.199   0.478  1.00 95.71           O  
ATOM    865  CG  TYR A 113      -8.821   7.690   3.046  1.00 95.71           C  
ATOM    866  CD1 TYR A 113      -8.780   8.697   4.029  1.00 95.71           C  
ATOM    867  CD2 TYR A 113      -7.759   6.774   2.935  1.00 95.71           C  
ATOM    868  CE1 TYR A 113      -7.686   8.777   4.914  1.00 95.71           C  
ATOM    869  CE2 TYR A 113      -6.664   6.847   3.815  1.00 95.71           C  
ATOM    870  OH  TYR A 113      -5.586   7.881   5.680  1.00 95.71           O  
ATOM    871  CZ  TYR A 113      -6.631   7.843   4.811  1.00 95.71           C  
ATOM    872  N   PRO A 114     -13.595   6.388   2.063  1.00 95.52           N  
ATOM    873  CA  PRO A 114     -14.749   6.260   1.168  1.00 95.52           C  
ATOM    874  C   PRO A 114     -15.236   7.604   0.605  1.00 95.52           C  
ATOM    875  CB  PRO A 114     -15.829   5.572   2.010  1.00 95.52           C  
ATOM    876  O   PRO A 114     -15.813   7.636  -0.479  1.00 95.52           O  
ATOM    877  CG  PRO A 114     -15.470   5.953   3.446  1.00 95.52           C  
ATOM    878  CD  PRO A 114     -13.946   5.966   3.412  1.00 95.52           C  
ATOM    879  N   ASP A 115     -14.968   8.706   1.311  1.00 95.63           N  
ATOM    880  CA  ASP A 115     -15.338  10.070   0.909  1.00 95.63           C  
ATOM    881  C   ASP A 115     -14.302  10.748  -0.005  1.00 95.63           C  
ATOM    882  CB  ASP A 115     -15.553  10.931   2.161  1.00 95.63           C  
ATOM    883  O   ASP A 115     -14.430  11.939  -0.297  1.00 95.63           O  
ATOM    884  CG  ASP A 115     -16.611  10.368   3.102  1.00 95.63           C  
ATOM    885  OD1 ASP A 115     -17.731  10.090   2.626  1.00 95.63           O  
ATOM    886  OD2 ASP A 115     -16.288  10.280   4.306  1.00 95.63           O  
ATOM    887  N   TYR A 116     -13.244  10.030  -0.395  1.00 97.34           N  
ATOM    888  CA  TYR A 116     -12.170  10.558  -1.228  1.00 97.34           C  
ATOM    889  C   TYR A 116     -12.302  10.075  -2.672  1.00 97.34           C  
ATOM    890  CB  TYR A 116     -10.789  10.206  -0.654  1.00 97.34           C  
ATOM    891  O   TYR A 116     -12.665   8.931  -2.953  1.00 97.34           O  
ATOM    892  CG  TYR A 116     -10.309  11.062   0.511  1.00 97.34           C  
ATOM    893  CD1 TYR A 116      -9.055  11.692   0.423  1.00 97.34           C  
ATOM    894  CD2 TYR A 116     -11.080  11.220   1.682  1.00 97.34           C  
ATOM    895  CE1 TYR A 116      -8.557  12.453   1.494  1.00 97.34           C  
ATOM    896  CE2 TYR A 116     -10.592  11.993   2.754  1.00 97.34           C  
ATOM    897  OH  TYR A 116      -8.830  13.304   3.716  1.00 97.34           O  
ATOM    898  CZ  TYR A 116      -9.322  12.598   2.667  1.00 97.34           C  
ATOM    899  N   GLU A 117     -11.916  10.936  -3.606  1.00 97.36           N  
ATOM    900  CA  GLU A 117     -11.648  10.537  -4.980  1.00 97.36           C  
ATOM    901  C   GLU A 117     -10.273   9.857  -5.025  1.00 97.36           C  
ATOM    902  CB  GLU A 117     -11.740  11.764  -5.894  1.00 97.36           C  
ATOM    903  O   GLU A 117      -9.231  10.514  -4.976  1.00 97.36           O  
ATOM    904  CG  GLU A 117     -11.645  11.399  -7.382  1.00 97.36           C  
ATOM    905  CD  GLU A 117     -11.455  12.640  -8.273  1.00 97.36           C  
ATOM    906  OE1 GLU A 117     -10.683  12.537  -9.251  1.00 97.36           O  
ATOM    907  OE2 GLU A 117     -12.040  13.708  -7.974  1.00 97.36           O  
ATOM    908  N   VAL A 118     -10.273   8.524  -5.082  1.00 97.39           N  
ATOM    909  CA  VAL A 118      -9.048   7.720  -5.165  1.00 97.39           C  
ATOM    910  C   VAL A 118      -8.851   7.232  -6.596  1.00 97.39           C  
ATOM    911  CB  VAL A 118      -9.016   6.556  -4.160  1.00 97.39           C  
ATOM    912  O   VAL A 118      -9.656   6.457  -7.113  1.00 97.39           O  
ATOM    913  CG1 VAL A 118      -7.583   6.017  -4.037  1.00 97.39           C  
ATOM    914  CG2 VAL A 118      -9.470   6.976  -2.756  1.00 97.39           C  
ATOM    915  N   THR A 119      -7.769   7.667  -7.230  1.00 96.38           N  
ATOM    916  CA  THR A 119      -7.406   7.311  -8.607  1.00 96.38           C  
ATOM    917  C   THR A 119      -6.022   6.676  -8.654  1.00 96.38           C  
ATOM    918  CB  THR A 119      -7.470   8.530  -9.542  1.00 96.38           C  
ATOM    919  O   THR A 119      -5.237   6.790  -7.709  1.00 96.38           O  
ATOM    920  CG2 THR A 119      -8.876   9.113  -9.650  1.00 96.38           C  
ATOM    921  OG1 THR A 119      -6.629   9.555  -9.075  1.00 96.38           O  
ATOM    922  N   TRP A 120      -5.711   6.002  -9.759  1.00 95.92           N  
ATOM    923  CA  TRP A 120      -4.369   5.498 -10.014  1.00 95.92           C  
ATOM    924  C   TRP A 120      -3.968   5.634 -11.479  1.00 95.92           C  
ATOM    925  CB  TRP A 120      -4.230   4.050  -9.539  1.00 95.92           C  
ATOM    926  O   TRP A 120      -4.828   5.710 -12.357  1.00 95.92           O  
ATOM    927  CG  TRP A 120      -5.098   3.043 -10.227  1.00 95.92           C  
ATOM    928  CD1 TRP A 120      -6.360   2.702  -9.884  1.00 95.92           C  
ATOM    929  CD2 TRP A 120      -4.777   2.245 -11.401  1.00 95.92           C  
ATOM    930  CE2 TRP A 120      -5.918   1.458 -11.741  1.00 95.92           C  
ATOM    931  CE3 TRP A 120      -3.634   2.114 -12.215  1.00 95.92           C  
ATOM    932  NE1 TRP A 120      -6.851   1.768 -10.776  1.00 95.92           N  
ATOM    933  CH2 TRP A 120      -4.781   0.495 -13.644  1.00 95.92           C  
ATOM    934  CZ2 TRP A 120      -5.932   0.593 -12.844  1.00 95.92           C  
ATOM    935  CZ3 TRP A 120      -3.642   1.253 -13.325  1.00 95.92           C  
ATOM    936  N   ALA A 121      -2.662   5.653 -11.727  1.00 92.21           N  
ATOM    937  CA  ALA A 121      -2.063   5.594 -13.054  1.00 92.21           C  
ATOM    938  C   ALA A 121      -0.809   4.708 -13.024  1.00 92.21           C  
ATOM    939  CB  ALA A 121      -1.737   7.019 -13.521  1.00 92.21           C  
ATOM    940  O   ALA A 121      -0.093   4.683 -12.028  1.00 92.21           O  
ATOM    941  N   ASN A 122      -0.536   3.989 -14.116  1.00 83.24           N  
ATOM    942  CA  ASN A 122       0.744   3.282 -14.287  1.00 83.24           C  
ATOM    943  C   ASN A 122       1.864   4.220 -14.765  1.00 83.24           C  
ATOM    944  CB  ASN A 122       0.561   2.127 -15.285  1.00 83.24           C  
ATOM    945  O   ASN A 122       3.041   3.895 -14.632  1.00 83.24           O  
ATOM    946  CG  ASN A 122      -0.209   0.951 -14.720  1.00 83.24           C  
ATOM    947  ND2 ASN A 122      -0.949   0.254 -15.550  1.00 83.24           N  
ATOM    948  OD1 ASN A 122      -0.171   0.626 -13.547  1.00 83.24           O  
ATOM    949  N   ASP A 123       1.497   5.365 -15.341  1.00 75.37           N  
ATOM    950  CA  ASP A 123       2.431   6.367 -15.839  1.00 75.37           C  
ATOM    951  C   ASP A 123       2.931   7.293 -14.721  1.00 75.37           C  
ATOM    952  CB  ASP A 123       1.777   7.164 -16.977  1.00 75.37           C  
ATOM    953  O   ASP A 123       2.193   7.655 -13.802  1.00 75.37           O  
ATOM    954  CG  ASP A 123       1.916   6.429 -18.310  1.00 75.37           C  
ATOM    955  OD1 ASP A 123       2.956   6.657 -18.967  1.00 75.37           O  
ATOM    956  OD2 ASP A 123       0.996   5.649 -18.645  1.00 75.37           O  
ATOM    957  N   GLY A 124       4.189   7.723 -14.845  1.00 61.61           N  
ATOM    958  CA  GLY A 124       4.832   8.705 -13.966  1.00 61.61           C  
ATOM    959  C   GLY A 124       5.983   8.145 -13.125  1.00 61.61           C  
ATOM    960  O   GLY A 124       6.102   6.939 -12.926  1.00 61.61           O  
ATOM    961  N   TYR A 125       6.848   9.043 -12.636  1.00 51.68           N  
ATOM    962  CA  TYR A 125       7.822   8.763 -11.573  1.00 51.68           C  
ATOM    963  C   TYR A 125       7.486   9.569 -10.331  1.00 51.68           C  
ATOM    964  CB  TYR A 125       9.273   8.996 -12.029  1.00 51.68           C  
ATOM    965  O   TYR A 125       7.433  10.821 -10.399  1.00 51.68           O  
ATOM    966  CG  TYR A 125      10.305   8.607 -10.976  1.00 51.68           C  
ATOM    967  CD1 TYR A 125      11.122   9.579 -10.363  1.00 51.68           C  
ATOM    968  CD2 TYR A 125      10.442   7.258 -10.606  1.00 51.68           C  
ATOM    969  CE1 TYR A 125      12.070   9.197  -9.387  1.00 51.68           C  
ATOM    970  CE2 TYR A 125      11.374   6.870  -9.625  1.00 51.68           C  
ATOM    971  OH  TYR A 125      13.068   7.471  -8.043  1.00 51.68           O  
ATOM    972  CZ  TYR A 125      12.190   7.840  -9.012  1.00 51.68           C  
ATOM    973  OXT TYR A 125       7.352   8.928  -9.273  1.00 51.68           O  
TER     974      TYR A 125                                                      
ENDMDL                                                                          
END                                                                             
