# Supplementary material for: PICNIC accurately predicts condensate-forming proteins regardless of their structural disorder across organisms
Source: Nat Commun. 2024 Dec 11;15:10668. doi: 10.1038/s41467-024-55089-x (PMC11634905; doi:10.1038/s41467-024-55089-x)
Supplement: Supplementary file 7 — Dataset S6 [file 41467_2024_55089_MOESM7_ESM.zip › Dataset_S6/Positive_predictions/AF-P0C7P1-RBMY1D.pdb]

HEADER                                            01-JUN-22                     
TITLE     ALPHAFOLD MONOMER V2.0 PREDICTION FOR RNA-BINDING MOTIF PROTEIN, Y    
TITLE    2 CHROMOSOME, FAMILY 1 MEMBER D (P0C7P1)                               
COMPND    MOL_ID: 1;                                                            
COMPND   2 MOLECULE: RNA-BINDING MOTIF PROTEIN, Y CHROMOSOME, FAMILY 1 MEMBER D;
COMPND   3 CHAIN: A                                                             
SOURCE    MOL_ID: 1;                                                            
SOURCE   2 ORGANISM_SCIENTIFIC: HOMO SAPIENS;                                   
SOURCE   3 ORGANISM_TAXID: 9606                                                 
REMARK   1                                                                      
REMARK   1 REFERENCE 1                                                          
REMARK   1  AUTH   JOHN JUMPER, RICHARD EVANS, ALEXANDER PRITZEL, TIM GREEN,    
REMARK   1  AUTH 2 MICHAEL FIGURNOV, OLAF RONNEBERGER, KATHRYN TUNYASUVUNAKOOL, 
REMARK   1  AUTH 3 RUSS BATES, AUGUSTIN ZIDEK, ANNA POTAPENKO, ALEX BRIDGLAND,  
REMARK   1  AUTH 4 CLEMENS MEYER, SIMON A A KOHL, ANDREW J BALLARD,             
REMARK   1  AUTH 5 ANDREW COWIE, BERNARDINO ROMERA-PAREDES, STANISLAV NIKOLOV,  
REMARK   1  AUTH 6 RISHUB JAIN, JONAS ADLER, TREVOR BACK, STIG PETERSEN,        
REMARK   1  AUTH 7 DAVID REIMAN, ELLEN CLANCY, MICHAL ZIELINSKI,                
REMARK   1  AUTH 8 MARTIN STEINEGGER, MICHALINA PACHOLSKA, TAMAS BERGHAMMER,    
REMARK   1  AUTH 9 DAVID SILVER, ORIOL VINYALS, ANDREW W SENIOR,                
REMARK   1  AUTH10 KORAY KAVUKCUOGLU, PUSHMEET KOHLI, DEMIS HASSABIS            
REMARK   1  TITL   HIGHLY ACCURATE PROTEIN STRUCTURE PREDICTION WITH ALPHAFOLD  
REMARK   1  REF    NATURE                        V. 596   583 2021              
REMARK   1  REFN                   ISSN 0028-0836                               
REMARK   1  PMID   34265844                                                     
REMARK   1  DOI    10.1038/s41586-021-03819-2                                   
REMARK   1                                                                      
REMARK   1 DISCLAIMERS                                                          
REMARK   1 ALPHAFOLD DATA, COPYRIGHT (2021) DEEPMIND TECHNOLOGIES LIMITED. THE  
REMARK   1 INFORMATION PROVIDED IS THEORETICAL MODELLING ONLY AND CAUTION SHOULD
REMARK   1 BE EXERCISED IN ITS USE. IT IS PROVIDED "AS-IS" WITHOUT ANY WARRANTY 
REMARK   1 OF ANY KIND, WHETHER EXPRESSED OR IMPLIED. NO WARRANTY IS GIVEN THAT 
REMARK   1 USE OF THE INFORMATION SHALL NOT INFRINGE THE RIGHTS OF ANY THIRD    
REMARK   1 PARTY. THE INFORMATION IS NOT INTENDED TO BE A SUBSTITUTE FOR        
REMARK   1 PROFESSIONAL MEDICAL ADVICE, DIAGNOSIS, OR TREATMENT, AND DOES NOT   
REMARK   1 CONSTITUTE MEDICAL OR OTHER PROFESSIONAL ADVICE. IT IS AVAILABLE FOR 
REMARK   1 ACADEMIC AND COMMERCIAL PURPOSES, UNDER CC-BY 4.0 LICENCE.           
DBREF  XXXX A    1   496  UNP    P0C7P1   RBY1D_HUMAN      1    496             
SEQRES   1 A  496  MET VAL GLU ALA ASP HIS PRO GLY LYS LEU PHE ILE GLY          
SEQRES   2 A  496  GLY LEU ASN ARG GLU THR ASN GLU LYS MET LEU LYS ALA          
SEQRES   3 A  496  VAL PHE GLY LYS HIS GLY PRO ILE SER GLU VAL LEU LEU          
SEQRES   4 A  496  ILE LYS ASP ARG THR SER LYS SER ARG GLY PHE ALA PHE          
SEQRES   5 A  496  ILE THR PHE GLU ASN PRO ALA ASP ALA LYS ASN ALA ALA          
SEQRES   6 A  496  LYS ASP MET ASN GLY LYS SER LEU HIS GLY LYS ALA ILE          
SEQRES   7 A  496  LYS VAL GLU GLN ALA LYS LYS PRO SER PHE GLN SER GLY          
SEQRES   8 A  496  GLY ARG ARG ARG PRO PRO ALA SER SER ARG ASN ARG SER          
SEQRES   9 A  496  PRO SER GLY SER LEU ARG SER ALA ARG GLY SER ARG GLY          
SEQRES  10 A  496  GLY THR ARG GLY TRP LEU PRO SER GLN GLU GLY HIS LEU          
SEQRES  11 A  496  ASP ASP GLY GLY TYR THR PRO ASP LEU LYS MET SER TYR          
SEQRES  12 A  496  SER ARG GLY LEU ILE PRO VAL LYS ARG GLY PRO SER SER          
SEQRES  13 A  496  ARG SER GLY GLY PRO PRO PRO LYS LYS SER ALA PRO SER          
SEQRES  14 A  496  ALA VAL ALA ARG SER ASN SER TRP MET GLY SER GLN GLY          
SEQRES  15 A  496  PRO MET SER GLN ARG ARG GLU ASN TYR GLY VAL PRO PRO          
SEQRES  16 A  496  ARG ARG ALA THR ILE SER SER TRP ARG ASN ASP ARG MET          
SEQRES  17 A  496  SER THR ARG HIS ASP GLY TYR ALA THR ASN ASP GLY ASN          
SEQRES  18 A  496  HIS PRO SER CYS GLN GLU THR ARG ASP TYR ALA PRO PRO          
SEQRES  19 A  496  SER ARG GLY TYR ALA TYR ARG ASP ASN GLY HIS SER ASN          
SEQRES  20 A  496  ARG ASP GLU HIS SER SER ARG GLY TYR ARG ASN HIS ARG          
SEQRES  21 A  496  SER SER ARG GLU THR ARG ASP TYR ALA PRO PRO SER ARG          
SEQRES  22 A  496  GLY HIS ALA TYR ARG ASP TYR GLY HIS SER ARG ARG ASP          
SEQRES  23 A  496  GLU SER TYR SER ARG GLY TYR ARG ASN ARG ARG SER SER          
SEQRES  24 A  496  ARG GLU THR ARG GLU TYR ALA PRO PRO SER ARG GLY HIS          
SEQRES  25 A  496  GLY TYR ARG ASP TYR GLY HIS SER ARG ARG HIS GLU SER          
SEQRES  26 A  496  TYR SER ARG GLY TYR ARG ASN HIS PRO SER SER ARG GLU          
SEQRES  27 A  496  THR ARG ASP TYR ALA PRO PRO HIS ARG ASP TYR ALA TYR          
SEQRES  28 A  496  ARG ASP TYR GLY HIS SER SER TRP ASP GLU HIS SER SER          
SEQRES  29 A  496  ARG GLY TYR SER TYR HIS ASP GLY TYR GLY GLU ALA LEU          
SEQRES  30 A  496  GLY ARG ASP HIS SER GLU HIS LEU SER GLY SER SER TYR          
SEQRES  31 A  496  ARG ASP ALA LEU GLN ARG TYR GLY THR SER HIS GLY ALA          
SEQRES  32 A  496  PRO PRO ALA ARG GLY PRO ARG MET SER TYR GLY GLY SER          
SEQRES  33 A  496  THR CYS HIS ALA TYR SER ASN THR ARG ASP ARG TYR GLY          
SEQRES  34 A  496  ARG SER TRP GLU SER TYR SER SER CYS GLY ASP PHE HIS          
SEQRES  35 A  496  TYR CYS ASP ARG GLU HIS VAL CYS ARG LYS ASP GLN ARG          
SEQRES  36 A  496  ASN PRO PRO SER LEU GLY ARG VAL LEU PRO ASP PRO ARG          
SEQRES  37 A  496  GLU ALA CYS GLY SER SER SER TYR VAL ALA SER ILE VAL          
SEQRES  38 A  496  ASP GLY GLY GLU SER ARG SER GLU LYS GLY ASP SER SER          
SEQRES  39 A  496  ARG TYR                                                      
CRYST1    1.000    1.000    1.000  90.00  90.00  90.00 P 1           1          
ORIGX1      1.000000  0.000000  0.000000        0.00000                         
ORIGX2      0.000000  1.000000  0.000000        0.00000                         
ORIGX3      0.000000  0.000000  1.000000        0.00000                         
SCALE1      1.000000  0.000000  0.000000        0.00000                         
SCALE2      0.000000  1.000000  0.000000        0.00000                         
SCALE3      0.000000  0.000000  1.000000        0.00000                         
MODEL        1                                                                  
ATOM      1  N   MET A   1     -25.566   2.202   1.932  1.00 39.27           N  
ATOM      2  CA  MET A   1     -24.189   2.629   1.572  1.00 39.27           C  
ATOM      3  C   MET A   1     -23.332   1.385   1.368  1.00 39.27           C  
ATOM      4  CB  MET A   1     -23.558   3.501   2.675  1.00 39.27           C  
ATOM      5  O   MET A   1     -23.726   0.337   1.859  1.00 39.27           O  
ATOM      6  CG  MET A   1     -24.212   4.877   2.856  1.00 39.27           C  
ATOM      7  SD  MET A   1     -25.896   4.863   3.525  1.00 39.27           S  
ATOM      8  CE  MET A   1     -26.073   6.615   3.973  1.00 39.27           C  
ATOM      9  N   VAL A   2     -22.183   1.476   0.689  1.00 55.17           N  
ATOM     10  CA  VAL A   2     -21.153   0.420   0.763  1.00 55.17           C  
ATOM     11  C   VAL A   2     -20.247   0.755   1.942  1.00 55.17           C  
ATOM     12  CB  VAL A   2     -20.340   0.293  -0.543  1.00 55.17           C  
ATOM     13  O   VAL A   2     -19.560   1.776   1.907  1.00 55.17           O  
ATOM     14  CG1 VAL A   2     -19.285  -0.817  -0.448  1.00 55.17           C  
ATOM     15  CG2 VAL A   2     -21.251  -0.035  -1.733  1.00 55.17           C  
ATOM     16  N   GLU A   3     -20.276  -0.056   2.995  1.00 51.76           N  
ATOM     17  CA  GLU A   3     -19.342   0.103   4.109  1.00 51.76           C  
ATOM     18  C   GLU A   3     -17.926  -0.317   3.703  1.00 51.76           C  
ATOM     19  CB  GLU A   3     -19.807  -0.654   5.357  1.00 51.76           C  
ATOM     20  O   GLU A   3     -17.726  -1.248   2.922  1.00 51.76           O  
ATOM     21  CG  GLU A   3     -21.085  -0.037   5.935  1.00 51.76           C  
ATOM     22  CD  GLU A   3     -21.237  -0.444   7.400  1.00 51.76           C  
ATOM     23  OE1 GLU A   3     -20.857   0.393   8.249  1.00 51.76           O  
ATOM     24  OE2 GLU A   3     -21.689  -1.585   7.629  1.00 51.76           O  
ATOM     25  N   ALA A   4     -16.928   0.389   4.231  1.00 59.02           N  
ATOM     26  CA  ALA A   4     -15.532   0.019   4.059  1.00 59.02           C  
ATOM     27  C   ALA A   4     -15.154  -1.019   5.122  1.00 59.02           C  
ATOM     28  CB  ALA A   4     -14.665   1.282   4.136  1.00 59.02           C  
ATOM     29  O   ALA A   4     -15.135  -0.692   6.305  1.00 59.02           O  
ATOM     30  N   ASP A   5     -14.797  -2.232   4.686  1.00 64.72           N  
ATOM     31  CA  ASP A   5     -14.395  -3.369   5.534  1.00 64.72           C  
ATOM     32  C   ASP A   5     -13.401  -3.032   6.661  1.00 64.72           C  
ATOM     33  CB  ASP A   5     -13.697  -4.406   4.640  1.00 64.72           C  
ATOM     34  O   ASP A   5     -13.390  -3.714   7.685  1.00 64.72           O  
ATOM     35  CG  ASP A   5     -14.650  -5.369   3.945  1.00 64.72           C  
ATOM     36  OD1 ASP A   5     -15.259  -6.184   4.675  1.00 64.72           O  
ATOM     37  OD2 ASP A   5     -14.621  -5.391   2.697  1.00 64.72           O  
ATOM     38  N   HIS A   6     -12.544  -2.028   6.450  1.00 68.39           N  
ATOM     39  CA  HIS A   6     -11.572  -1.521   7.416  1.00 68.39           C  
ATOM     40  C   HIS A   6     -11.460   0.013   7.288  1.00 68.39           C  
ATOM     41  CB  HIS A   6     -10.205  -2.170   7.156  1.00 68.39           C  
ATOM     42  O   HIS A   6     -10.641   0.499   6.504  1.00 68.39           O  
ATOM     43  CG  HIS A   6     -10.174  -3.672   7.200  1.00 68.39           C  
ATOM     44  CD2 HIS A   6     -10.527  -4.490   8.241  1.00 68.39           C  
ATOM     45  ND1 HIS A   6      -9.657  -4.468   6.209  1.00 68.39           N  
ATOM     46  CE1 HIS A   6      -9.641  -5.729   6.666  1.00 68.39           C  
ATOM     47  NE2 HIS A   6     -10.197  -5.804   7.881  1.00 68.39           N  
ATOM     48  N   PRO A   7     -12.236   0.810   8.043  1.00 77.20           N  
ATOM     49  CA  PRO A   7     -12.352   2.252   7.802  1.00 77.20           C  
ATOM     50  C   PRO A   7     -11.089   3.070   8.140  1.00 77.20           C  
ATOM     51  CB  PRO A   7     -13.581   2.681   8.609  1.00 77.20           C  
ATOM     52  O   PRO A   7     -11.026   4.248   7.797  1.00 77.20           O  
ATOM     53  CG  PRO A   7     -13.622   1.679   9.763  1.00 77.20           C  
ATOM     54  CD  PRO A   7     -13.157   0.389   9.091  1.00 77.20           C  
ATOM     55  N   GLY A   8     -10.095   2.468   8.809  1.00 84.97           N  
ATOM     56  CA  GLY A   8      -8.783   3.066   9.100  1.00 84.97           C  
ATOM     57  C   GLY A   8      -7.669   2.721   8.102  1.00 84.97           C  
ATOM     58  O   GLY A   8      -6.579   3.282   8.205  1.00 84.97           O  
ATOM     59  N   LYS A   9      -7.898   1.817   7.133  1.00 92.19           N  
ATOM     60  CA  LYS A   9      -6.855   1.370   6.192  1.00 92.19           C  
ATOM     61  C   LYS A   9      -7.136   1.871   4.777  1.00 92.19           C  
ATOM     62  CB  LYS A   9      -6.636  -0.151   6.319  1.00 92.19           C  
ATOM     63  O   LYS A   9      -8.227   1.687   4.244  1.00 92.19           O  
ATOM     64  CG  LYS A   9      -5.300  -0.609   5.697  1.00 92.19           C  
ATOM     65  CD  LYS A   9      -4.870  -1.999   6.201  1.00 92.19           C  
ATOM     66  CE  LYS A   9      -3.429  -2.319   5.758  1.00 92.19           C  
ATOM     67  NZ  LYS A   9      -2.694  -3.132   6.764  1.00 92.19           N  
ATOM     68  N   LEU A  10      -6.137   2.485   4.150  1.00 92.98           N  
ATOM     69  CA  LEU A  10      -6.189   3.008   2.785  1.00 92.98           C  
ATOM     70  C   LEU A  10      -5.339   2.170   1.835  1.00 92.98           C  
ATOM     71  CB  LEU A  10      -5.732   4.477   2.744  1.00 92.98           C  
ATOM     72  O   LEU A  10      -4.266   1.692   2.199  1.00 92.98           O  
ATOM     73  CG  LEU A  10      -6.547   5.438   3.622  1.00 92.98           C  
ATOM     74  CD1 LEU A  10      -6.103   6.870   3.332  1.00 92.98           C  
ATOM     75  CD2 LEU A  10      -8.048   5.327   3.350  1.00 92.98           C  
ATOM     76  N   PHE A  11      -5.814   2.039   0.601  1.00 92.84           N  
ATOM     77  CA  PHE A  11      -5.053   1.597  -0.559  1.00 92.84           C  
ATOM     78  C   PHE A  11      -4.616   2.825  -1.361  1.00 92.84           C  
ATOM     79  CB  PHE A  11      -5.924   0.666  -1.412  1.00 92.84           C  
ATOM     80  O   PHE A  11      -5.434   3.695  -1.663  1.00 92.84           O  
ATOM     81  CG  PHE A  11      -5.332   0.357  -2.774  1.00 92.84           C  
ATOM     82  CD1 PHE A  11      -5.711   1.117  -3.898  1.00 92.84           C  
ATOM     83  CD2 PHE A  11      -4.370  -0.660  -2.916  1.00 92.84           C  
ATOM     84  CE1 PHE A  11      -5.141   0.854  -5.156  1.00 92.84           C  
ATOM     85  CE2 PHE A  11      -3.816  -0.937  -4.178  1.00 92.84           C  
ATOM     86  CZ  PHE A  11      -4.197  -0.178  -5.298  1.00 92.84           C  
ATOM     87  N   ILE A  12      -3.339   2.877  -1.734  1.00 92.21           N  
ATOM     88  CA  ILE A  12      -2.761   3.958  -2.535  1.00 92.21           C  
ATOM     89  C   ILE A  12      -2.128   3.335  -3.776  1.00 92.21           C  
ATOM     90  CB  ILE A  12      -1.736   4.767  -1.716  1.00 92.21           C  
ATOM     91  O   ILE A  12      -1.103   2.663  -3.673  1.00 92.21           O  
ATOM     92  CG1 ILE A  12      -2.327   5.320  -0.400  1.00 92.21           C  
ATOM     93  CG2 ILE A  12      -1.210   5.936  -2.571  1.00 92.21           C  
ATOM     94  CD1 ILE A  12      -1.230   5.581   0.628  1.00 92.21           C  
ATOM     95  N   GLY A  13      -2.736   3.551  -4.941  1.00 93.06           N  
ATOM     96  CA  GLY A  13      -2.224   3.131  -6.247  1.00 93.06           C  
ATOM     97  C   GLY A  13      -1.620   4.292  -7.042  1.00 93.06           C  
ATOM     98  O   GLY A  13      -1.815   5.455  -6.701  1.00 93.06           O  
ATOM     99  N   GLY A  14      -0.897   3.981  -8.121  1.00 90.54           N  
ATOM    100  CA  GLY A  14      -0.277   4.984  -9.004  1.00 90.54           C  
ATOM    101  C   GLY A  14       1.073   5.527  -8.515  1.00 90.54           C  
ATOM    102  O   GLY A  14       1.641   6.419  -9.139  1.00 90.54           O  
ATOM    103  N   LEU A  15       1.621   4.983  -7.423  1.00 91.15           N  
ATOM    104  CA  LEU A  15       2.902   5.417  -6.862  1.00 91.15           C  
ATOM    105  C   LEU A  15       4.052   5.211  -7.858  1.00 91.15           C  
ATOM    106  CB  LEU A  15       3.192   4.652  -5.554  1.00 91.15           C  
ATOM    107  O   LEU A  15       4.156   4.158  -8.495  1.00 91.15           O  
ATOM    108  CG  LEU A  15       2.186   4.895  -4.415  1.00 91.15           C  
ATOM    109  CD1 LEU A  15       2.538   4.009  -3.222  1.00 91.15           C  
ATOM    110  CD2 LEU A  15       2.228   6.348  -3.949  1.00 91.15           C  
ATOM    111  N   ASN A  16       4.976   6.175  -7.945  1.00 88.60           N  
ATOM    112  CA  ASN A  16       6.219   5.946  -8.676  1.00 88.60           C  
ATOM    113  C   ASN A  16       7.074   4.853  -8.002  1.00 88.60           C  
ATOM    114  CB  ASN A  16       7.001   7.256  -8.915  1.00 88.60           C  
ATOM    115  O   ASN A  16       6.977   4.614  -6.797  1.00 88.60           O  
ATOM    116  CG  ASN A  16       8.060   7.053  -9.992  1.00 88.60           C  
ATOM    117  ND2 ASN A  16       9.158   7.757  -9.956  1.00 88.60           N  
ATOM    118  OD1 ASN A  16       7.905   6.185 -10.849  1.00 88.60           O  
ATOM    119  N   ARG A  17       7.936   4.179  -8.775  1.00 85.67           N  
ATOM    120  CA  ARG A  17       8.731   3.040  -8.280  1.00 85.67           C  
ATOM    121  C   ARG A  17       9.762   3.465  -7.228  1.00 85.67           C  
ATOM    122  CB  ARG A  17       9.383   2.272  -9.443  1.00 85.67           C  
ATOM    123  O   ARG A  17      10.038   2.686  -6.318  1.00 85.67           O  
ATOM    124  CG  ARG A  17       8.353   1.811 -10.489  1.00 85.67           C  
ATOM    125  CD  ARG A  17       8.986   0.950 -11.592  1.00 85.67           C  
ATOM    126  NE  ARG A  17       8.934  -0.494 -11.281  1.00 85.67           N  
ATOM    127  NH1 ARG A  17       9.698  -1.239 -13.320  1.00 85.67           N  
ATOM    128  NH2 ARG A  17       8.952  -2.710 -11.815  1.00 85.67           N  
ATOM    129  CZ  ARG A  17       9.199  -1.470 -12.135  1.00 85.67           C  
ATOM    130  N   GLU A  18      10.247   4.703  -7.331  1.00 85.57           N  
ATOM    131  CA  GLU A  18      11.126   5.388  -6.371  1.00 85.57           C  
ATOM    132  C   GLU A  18      10.419   5.843  -5.078  1.00 85.57           C  
ATOM    133  CB  GLU A  18      11.708   6.640  -7.049  1.00 85.57           C  
ATOM    134  O   GLU A  18      11.087   6.255  -4.129  1.00 85.57           O  
ATOM    135  CG  GLU A  18      12.608   6.366  -8.270  1.00 85.57           C  
ATOM    136  CD  GLU A  18      12.159   7.189  -9.484  1.00 85.57           C  
ATOM    137  OE1 GLU A  18      11.903   6.562 -10.536  1.00 85.57           O  
ATOM    138  OE2 GLU A  18      11.878   8.394  -9.316  1.00 85.57           O  
ATOM    139  N   THR A  19       9.081   5.811  -5.004  1.00 84.88           N  
ATOM    140  CA  THR A  19       8.363   6.306  -3.821  1.00 84.88           C  
ATOM    141  C   THR A  19       8.568   5.370  -2.630  1.00 84.88           C  
ATOM    142  CB  THR A  19       6.869   6.540  -4.081  1.00 84.88           C  
ATOM    143  O   THR A  19       8.038   4.262  -2.585  1.00 84.88           O  
ATOM    144  CG2 THR A  19       6.209   7.229  -2.884  1.00 84.88           C  
ATOM    145  OG1 THR A  19       6.694   7.418  -5.172  1.00 84.88           O  
ATOM    146  N   ASN A  20       9.328   5.848  -1.646  1.00 87.20           N  
ATOM    147  CA  ASN A  20       9.675   5.115  -0.432  1.00 87.20           C  
ATOM    148  C   ASN A  20       8.658   5.317   0.703  1.00 87.20           C  
ATOM    149  CB  ASN A  20      11.098   5.524  -0.013  1.00 87.20           C  
ATOM    150  O   ASN A  20       7.960   6.328   0.772  1.00 87.20           O  
ATOM    151  CG  ASN A  20      12.139   4.932  -0.945  1.00 87.20           C  
ATOM    152  ND2 ASN A  20      12.967   5.737  -1.566  1.00 87.20           N  
ATOM    153  OD1 ASN A  20      12.212   3.725  -1.106  1.00 87.20           O  
ATOM    154  N   GLU A  21       8.653   4.387   1.659  1.00 90.21           N  
ATOM    155  CA  GLU A  21       7.807   4.417   2.862  1.00 90.21           C  
ATOM    156  C   GLU A  21       7.936   5.731   3.657  1.00 90.21           C  
ATOM    157  CB  GLU A  21       8.224   3.232   3.737  1.00 90.21           C  
ATOM    158  O   GLU A  21       6.932   6.317   4.050  1.00 90.21           O  
ATOM    159  CG  GLU A  21       7.214   2.923   4.847  1.00 90.21           C  
ATOM    160  CD  GLU A  21       7.904   2.233   6.023  1.00 90.21           C  
ATOM    161  OE1 GLU A  21       7.688   2.709   7.164  1.00 90.21           O  
ATOM    162  OE2 GLU A  21       8.706   1.315   5.757  1.00 90.21           O  
ATOM    163  N   LYS A  22       9.162   6.259   3.809  1.00 90.98           N  
ATOM    164  CA  LYS A  22       9.422   7.555   4.464  1.00 90.98           C  
ATOM    165  C   LYS A  22       8.691   8.719   3.781  1.00 90.98           C  
ATOM    166  CB  LYS A  22      10.945   7.791   4.538  1.00 90.98           C  
ATOM    167  O   LYS A  22       8.213   9.616   4.468  1.00 90.98           O  
ATOM    168  CG  LYS A  22      11.315   9.055   5.339  1.00 90.98           C  
ATOM    169  CD  LYS A  22      12.835   9.230   5.497  1.00 90.98           C  
ATOM    170  CE  LYS A  22      13.131  10.504   6.307  1.00 90.98           C  
ATOM    171  NZ  LYS A  22      14.587  10.717   6.527  1.00 90.98           N  
ATOM    172  N   MET A  23       8.566   8.693   2.450  1.00 89.82           N  
ATOM    173  CA  MET A  23       7.825   9.712   1.697  1.00 89.82           C  
ATOM    174  C   MET A  23       6.314   9.553   1.889  1.00 89.82           C  
ATOM    175  CB  MET A  23       8.211   9.651   0.209  1.00 89.82           C  
ATOM    176  O   MET A  23       5.614  10.540   2.080  1.00 89.82           O  
ATOM    177  CG  MET A  23       7.629  10.814  -0.603  1.00 89.82           C  
ATOM    178  SD  MET A  23       8.219  12.447  -0.087  1.00 89.82           S  
ATOM    179  CE  MET A  23       7.478  13.461  -1.393  1.00 89.82           C  
ATOM    180  N   LEU A  24       5.812   8.313   1.917  1.00 91.53           N  
ATOM    181  CA  LEU A  24       4.409   8.039   2.238  1.00 91.53           C  
ATOM    182  C   LEU A  24       4.053   8.532   3.648  1.00 91.53           C  
ATOM    183  CB  LEU A  24       4.116   6.539   2.068  1.00 91.53           C  
ATOM    184  O   LEU A  24       3.067   9.248   3.795  1.00 91.53           O  
ATOM    185  CG  LEU A  24       4.180   6.034   0.616  1.00 91.53           C  
ATOM    186  CD1 LEU A  24       4.007   4.515   0.595  1.00 91.53           C  
ATOM    187  CD2 LEU A  24       3.087   6.649  -0.260  1.00 91.53           C  
ATOM    188  N   LYS A  25       4.888   8.250   4.658  1.00 92.31           N  
ATOM    189  CA  LYS A  25       4.717   8.775   6.024  1.00 92.31           C  
ATOM    190  C   LYS A  25       4.742  10.311   6.063  1.00 92.31           C  
ATOM    191  CB  LYS A  25       5.753   8.140   6.978  1.00 92.31           C  
ATOM    192  O   LYS A  25       3.860  10.905   6.670  1.00 92.31           O  
ATOM    193  CG  LYS A  25       5.388   6.679   7.299  1.00 92.31           C  
ATOM    194  CD  LYS A  25       6.363   5.967   8.253  1.00 92.31           C  
ATOM    195  CE  LYS A  25       5.712   4.670   8.766  1.00 92.31           C  
ATOM    196  NZ  LYS A  25       6.681   3.747   9.406  1.00 92.31           N  
ATOM    197  N   ALA A  26       5.678  10.960   5.364  1.00 91.81           N  
ATOM    198  CA  ALA A  26       5.786  12.425   5.324  1.00 91.81           C  
ATOM    199  C   ALA A  26       4.642  13.137   4.567  1.00 91.81           C  
ATOM    200  CB  ALA A  26       7.145  12.779   4.709  1.00 91.81           C  
ATOM    201  O   ALA A  26       4.348  14.301   4.845  1.00 91.81           O  
ATOM    202  N   VAL A  27       4.003  12.463   3.605  1.00 90.93           N  
ATOM    203  CA  VAL A  27       2.842  12.993   2.874  1.00 90.93           C  
ATOM    204  C   VAL A  27       1.552  12.748   3.654  1.00 90.93           C  
ATOM    205  CB  VAL A  27       2.784  12.413   1.446  1.00 90.93           C  
ATOM    206  O   VAL A  27       0.836  13.697   3.956  1.00 90.93           O  
ATOM    207  CG1 VAL A  27       1.480  12.750   0.719  1.00 90.93           C  
ATOM    208  CG2 VAL A  27       3.930  12.968   0.586  1.00 90.93           C  
ATOM    209  N   PHE A  28       1.266  11.494   4.014  1.00 90.87           N  
ATOM    210  CA  PHE A  28      -0.012  11.109   4.618  1.00 90.87           C  
ATOM    211  C   PHE A  28      -0.110  11.452   6.111  1.00 90.87           C  
ATOM    212  CB  PHE A  28      -0.276   9.623   4.339  1.00 90.87           C  
ATOM    213  O   PHE A  28      -1.210  11.708   6.594  1.00 90.87           O  
ATOM    214  CG  PHE A  28      -0.737   9.355   2.917  1.00 90.87           C  
ATOM    215  CD1 PHE A  28      -2.114   9.291   2.635  1.00 90.87           C  
ATOM    216  CD2 PHE A  28       0.194   9.204   1.870  1.00 90.87           C  
ATOM    217  CE1 PHE A  28      -2.560   9.089   1.319  1.00 90.87           C  
ATOM    218  CE2 PHE A  28      -0.251   9.011   0.550  1.00 90.87           C  
ATOM    219  CZ  PHE A  28      -1.629   8.955   0.275  1.00 90.87           C  
ATOM    220  N   GLY A  29       1.019  11.543   6.827  1.00 90.99           N  
ATOM    221  CA  GLY A  29       1.059  11.917   8.248  1.00 90.99           C  
ATOM    222  C   GLY A  29       0.606  13.354   8.531  1.00 90.99           C  
ATOM    223  O   GLY A  29       0.406  13.721   9.682  1.00 90.99           O  
ATOM    224  N   LYS A  30       0.389  14.164   7.485  1.00 91.20           N  
ATOM    225  CA  LYS A  30      -0.238  15.491   7.577  1.00 91.20           C  
ATOM    226  C   LYS A  30      -1.736  15.441   7.899  1.00 91.20           C  
ATOM    227  CB  LYS A  30      -0.028  16.248   6.259  1.00 91.20           C  
ATOM    228  O   LYS A  30      -2.300  16.472   8.245  1.00 91.20           O  
ATOM    229  CG  LYS A  30       1.456  16.490   5.961  1.00 91.20           C  
ATOM    230  CD  LYS A  30       1.600  17.336   4.697  1.00 91.20           C  
ATOM    231  CE  LYS A  30       3.085  17.600   4.442  1.00 91.20           C  
ATOM    232  NZ  LYS A  30       3.267  18.581   3.347  1.00 91.20           N  
ATOM    233  N   HIS A  31      -2.378  14.279   7.756  1.00 90.23           N  
ATOM    234  CA  HIS A  31      -3.816  14.106   7.995  1.00 90.23           C  
ATOM    235  C   HIS A  31      -4.151  13.435   9.330  1.00 90.23           C  
ATOM    236  CB  HIS A  31      -4.423  13.303   6.842  1.00 90.23           C  
ATOM    237  O   HIS A  31      -5.317  13.436   9.707  1.00 90.23           O  
ATOM    238  CG  HIS A  31      -4.201  13.947   5.503  1.00 90.23           C  
ATOM    239  CD2 HIS A  31      -3.366  13.493   4.522  1.00 90.23           C  
ATOM    240  ND1 HIS A  31      -4.714  15.150   5.080  1.00 90.23           N  
ATOM    241  CE1 HIS A  31      -4.193  15.417   3.872  1.00 90.23           C  
ATOM    242  NE2 HIS A  31      -3.363  14.432   3.492  1.00 90.23           N  
ATOM    243  N   GLY A  32      -3.162  12.849  10.010  1.00 90.59           N  
ATOM    244  CA  GLY A  32      -3.339  12.120  11.264  1.00 90.59           C  
ATOM    245  C   GLY A  32      -2.231  11.087  11.508  1.00 90.59           C  
ATOM    246  O   GLY A  32      -1.418  10.832  10.610  1.00 90.59           O  
ATOM    247  N   PRO A  33      -2.177  10.489  12.710  1.00 92.86           N  
ATOM    248  CA  PRO A  33      -1.175   9.494  13.073  1.00 92.86           C  
ATOM    249  C   PRO A  33      -1.319   8.191  12.269  1.00 92.86           C  
ATOM    250  CB  PRO A  33      -1.336   9.279  14.579  1.00 92.86           C  
ATOM    251  O   PRO A  33      -2.414   7.665  12.041  1.00 92.86           O  
ATOM    252  CG  PRO A  33      -2.809   9.604  14.823  1.00 92.86           C  
ATOM    253  CD  PRO A  33      -3.069  10.736  13.834  1.00 92.86           C  
ATOM    254  N   ILE A  34      -0.172   7.667  11.832  1.00 93.32           N  
ATOM    255  CA  ILE A  34      -0.062   6.462  11.006  1.00 93.32           C  
ATOM    256  C   ILE A  34       0.510   5.317  11.841  1.00 93.32           C  
ATOM    257  CB  ILE A  34       0.793   6.729   9.748  1.00 93.32           C  
ATOM    258  O   ILE A  34       1.683   5.344  12.210  1.00 93.32           O  
ATOM    259  CG1 ILE A  34       0.102   7.742   8.809  1.00 93.32           C  
ATOM    260  CG2 ILE A  34       1.041   5.402   9.008  1.00 93.32           C  
ATOM    261  CD1 ILE A  34       0.985   8.221   7.648  1.00 93.32           C  
ATOM    262  N   SER A  35      -0.298   4.275  12.026  1.00 92.24           N  
ATOM    263  CA  SER A  35       0.080   3.033  12.704  1.00 92.24           C  
ATOM    264  C   SER A  35       0.992   2.148  11.836  1.00 92.24           C  
ATOM    265  CB  SER A  35      -1.213   2.297  13.077  1.00 92.24           C  
ATOM    266  O   SER A  35       1.996   1.620  12.308  1.00 92.24           O  
ATOM    267  OG  SER A  35      -0.947   1.110  13.788  1.00 92.24           O  
ATOM    268  N   GLU A  36       0.698   2.013  10.536  1.00 91.82           N  
ATOM    269  CA  GLU A  36       1.405   1.090   9.632  1.00 91.82           C  
ATOM    270  C   GLU A  36       1.524   1.671   8.212  1.00 91.82           C  
ATOM    271  CB  GLU A  36       0.626  -0.235   9.576  1.00 91.82           C  
ATOM    272  O   GLU A  36       0.575   2.263   7.695  1.00 91.82           O  
ATOM    273  CG  GLU A  36       1.340  -1.422   8.897  1.00 91.82           C  
ATOM    274  CD  GLU A  36       0.355  -2.484   8.363  1.00 91.82           C  
ATOM    275  OE1 GLU A  36       0.800  -3.451   7.709  1.00 91.82           O  
ATOM    276  OE2 GLU A  36      -0.884  -2.284   8.450  1.00 91.82           O  
ATOM    277  N   VAL A  37       2.654   1.434   7.531  1.00 92.92           N  
ATOM    278  CA  VAL A  37       2.790   1.656   6.079  1.00 92.92           C  
ATOM    279  C   VAL A  37       3.382   0.416   5.422  1.00 92.92           C  
ATOM    280  CB  VAL A  37       3.631   2.899   5.739  1.00 92.92           C  
ATOM    281  O   VAL A  37       4.509   0.027   5.708  1.00 92.92           O  
ATOM    282  CG1 VAL A  37       3.721   3.127   4.220  1.00 92.92           C  
ATOM    283  CG2 VAL A  37       3.018   4.152   6.363  1.00 92.92           C  
ATOM    284  N   LEU A  38       2.629  -0.173   4.496  1.00 90.83           N  
ATOM    285  CA  LEU A  38       2.949  -1.432   3.833  1.00 90.83           C  
ATOM    286  C   LEU A  38       3.131  -1.198   2.324  1.00 90.83           C  
ATOM    287  CB  LEU A  38       1.840  -2.437   4.195  1.00 90.83           C  
ATOM    288  O   LEU A  38       2.189  -1.300   1.533  1.00 90.83           O  
ATOM    289  CG  LEU A  38       2.154  -3.884   3.789  1.00 90.83           C  
ATOM    290  CD1 LEU A  38       3.209  -4.523   4.691  1.00 90.83           C  
ATOM    291  CD2 LEU A  38       0.882  -4.730   3.860  1.00 90.83           C  
ATOM    292  N   LEU A  39       4.354  -0.846   1.916  1.00 90.88           N  
ATOM    293  CA  LEU A  39       4.727  -0.644   0.510  1.00 90.88           C  
ATOM    294  C   LEU A  39       4.951  -1.995  -0.186  1.00 90.88           C  
ATOM    295  CB  LEU A  39       5.971   0.264   0.451  1.00 90.88           C  
ATOM    296  O   LEU A  39       5.938  -2.680   0.084  1.00 90.88           O  
ATOM    297  CG  LEU A  39       6.552   0.479  -0.962  1.00 90.88           C  
ATOM    298  CD1 LEU A  39       5.563   1.152  -1.916  1.00 90.88           C  
ATOM    299  CD2 LEU A  39       7.798   1.360  -0.868  1.00 90.88           C  
ATOM    300  N   ILE A  40       4.069  -2.371  -1.117  1.00 89.36           N  
ATOM    301  CA  ILE A  40       4.143  -3.687  -1.759  1.00 89.36           C  
ATOM    302  C   ILE A  40       5.180  -3.671  -2.889  1.00 89.36           C  
ATOM    303  CB  ILE A  40       2.761  -4.197  -2.217  1.00 89.36           C  
ATOM    304  O   ILE A  40       5.027  -3.004  -3.918  1.00 89.36           O  
ATOM    305  CG1 ILE A  40       1.671  -4.088  -1.123  1.00 89.36           C  
ATOM    306  CG2 ILE A  40       2.884  -5.663  -2.681  1.00 89.36           C  
ATOM    307  CD1 ILE A  40       1.950  -4.847   0.180  1.00 89.36           C  
ATOM    308  N   LYS A  41       6.244  -4.453  -2.704  1.00 87.93           N  
ATOM    309  CA  LYS A  41       7.315  -4.667  -3.684  1.00 87.93           C  
ATOM    310  C   LYS A  41       7.135  -6.007  -4.398  1.00 87.93           C  
ATOM    311  CB  LYS A  41       8.690  -4.502  -3.009  1.00 87.93           C  
ATOM    312  O   LYS A  41       6.463  -6.910  -3.904  1.00 87.93           O  
ATOM    313  CG  LYS A  41       8.856  -3.088  -2.416  1.00 87.93           C  
ATOM    314  CD  LYS A  41      10.217  -2.874  -1.746  1.00 87.93           C  
ATOM    315  CE  LYS A  41      10.263  -1.455  -1.161  1.00 87.93           C  
ATOM    316  NZ  LYS A  41      11.558  -1.173  -0.489  1.00 87.93           N  
ATOM    317  N   ASP A  42       7.676  -6.097  -5.604  1.00 83.00           N  
ATOM    318  CA  ASP A  42       7.753  -7.334  -6.377  1.00 83.00           C  
ATOM    319  C   ASP A  42       8.974  -8.181  -5.954  1.00 83.00           C  
ATOM    320  CB  ASP A  42       7.769  -6.960  -7.867  1.00 83.00           C  
ATOM    321  O   ASP A  42       9.883  -7.681  -5.289  1.00 83.00           O  
ATOM    322  CG  ASP A  42       7.967  -8.194  -8.734  1.00 83.00           C  
ATOM    323  OD1 ASP A  42       7.193  -9.155  -8.534  1.00 83.00           O  
ATOM    324  OD2 ASP A  42       9.007  -8.234  -9.426  1.00 83.00           O  
ATOM    325  N   ARG A  43       9.033  -9.450  -6.384  1.00 77.50           N  
ATOM    326  CA  ARG A  43      10.195 -10.342  -6.200  1.00 77.50           C  
ATOM    327  C   ARG A  43      11.489  -9.773  -6.799  1.00 77.50           C  
ATOM    328  CB  ARG A  43       9.910 -11.727  -6.809  1.00 77.50           C  
ATOM    329  O   ARG A  43      12.565 -10.132  -6.342  1.00 77.50           O  
ATOM    330  CG  ARG A  43       8.647 -12.398  -6.241  1.00 77.50           C  
ATOM    331  CD  ARG A  43       8.486 -13.836  -6.758  1.00 77.50           C  
ATOM    332  NE  ARG A  43       9.405 -14.777  -6.082  1.00 77.50           N  
ATOM    333  NH1 ARG A  43       9.287 -16.506  -7.595  1.00 77.50           N  
ATOM    334  NH2 ARG A  43      10.494 -16.749  -5.736  1.00 77.50           N  
ATOM    335  CZ  ARG A  43       9.722 -16.001  -6.473  1.00 77.50           C  
ATOM    336  N   THR A  44      11.399  -8.865  -7.775  1.00 75.44           N  
ATOM    337  CA  THR A  44      12.541  -8.101  -8.317  1.00 75.44           C  
ATOM    338  C   THR A  44      12.975  -6.908  -7.443  1.00 75.44           C  
ATOM    339  CB  THR A  44      12.269  -7.632  -9.760  1.00 75.44           C  
ATOM    340  O   THR A  44      13.702  -6.036  -7.917  1.00 75.44           O  
ATOM    341  CG2 THR A  44      12.032  -8.796 -10.723  1.00 75.44           C  
ATOM    342  OG1 THR A  44      11.148  -6.773  -9.827  1.00 75.44           O  
ATOM    343  N   SER A  45      12.491  -6.809  -6.198  1.00 71.28           N  
ATOM    344  CA  SER A  45      12.661  -5.687  -5.249  1.00 71.28           C  
ATOM    345  C   SER A  45      12.110  -4.328  -5.707  1.00 71.28           C  
ATOM    346  CB  SER A  45      14.114  -5.579  -4.768  1.00 71.28           C  
ATOM    347  O   SER A  45      12.108  -3.362  -4.941  1.00 71.28           O  
ATOM    348  OG  SER A  45      14.453  -6.747  -4.049  1.00 71.28           O  
ATOM    349  N   LYS A  46      11.581  -4.237  -6.932  1.00 72.13           N  
ATOM    350  CA  LYS A  46      10.968  -3.030  -7.497  1.00 72.13           C  
ATOM    351  C   LYS A  46       9.552  -2.860  -6.935  1.00 72.13           C  
ATOM    352  CB  LYS A  46      10.994  -3.118  -9.038  1.00 72.13           C  
ATOM    353  O   LYS A  46       8.756  -3.797  -6.952  1.00 72.13           O  
ATOM    354  CG  LYS A  46      12.431  -3.136  -9.600  1.00 72.13           C  
ATOM    355  CD  LYS A  46      12.520  -3.482 -11.096  1.00 72.13           C  
ATOM    356  CE  LYS A  46      14.003  -3.653 -11.472  1.00 72.13           C  
ATOM    357  NZ  LYS A  46      14.213  -4.048 -12.891  1.00 72.13           N  
ATOM    358  N   SER A  47       9.206  -1.659  -6.475  1.00 78.34           N  
ATOM    359  CA  SER A  47       7.858  -1.328  -5.986  1.00 78.34           C  
ATOM    360  C   SER A  47       6.790  -1.627  -7.050  1.00 78.34           C  
ATOM    361  CB  SER A  47       7.806   0.148  -5.570  1.00 78.34           C  
ATOM    362  O   SER A  47       6.978  -1.281  -8.222  1.00 78.34           O  
ATOM    363  OG  SER A  47       8.917   0.463  -4.750  1.00 78.34           O  
ATOM    364  N   ARG A  48       5.656  -2.234  -6.656  1.00 84.26           N  
ATOM    365  CA  ARG A  48       4.537  -2.580  -7.566  1.00 84.26           C  
ATOM    366  C   ARG A  48       3.655  -1.383  -7.952  1.00 84.26           C  
ATOM    367  CB  ARG A  48       3.672  -3.715  -6.976  1.00 84.26           C  
ATOM    368  O   ARG A  48       2.635  -1.567  -8.604  1.00 84.26           O  
ATOM    369  CG  ARG A  48       4.410  -5.056  -6.864  1.00 84.26           C  
ATOM    370  CD  ARG A  48       3.499  -6.177  -6.339  1.00 84.26           C  
ATOM    371  NE  ARG A  48       2.478  -6.610  -7.317  1.00 84.26           N  
ATOM    372  NH1 ARG A  48       1.433  -8.150  -5.971  1.00 84.26           N  
ATOM    373  NH2 ARG A  48       0.635  -7.761  -8.018  1.00 84.26           N  
ATOM    374  CZ  ARG A  48       1.525  -7.503  -7.100  1.00 84.26           C  
ATOM    375  N   GLY A  49       4.023  -0.171  -7.535  1.00 88.18           N  
ATOM    376  CA  GLY A  49       3.241   1.048  -7.754  1.00 88.18           C  
ATOM    377  C   GLY A  49       2.034   1.202  -6.823  1.00 88.18           C  
ATOM    378  O   GLY A  49       1.179   2.050  -7.078  1.00 88.18           O  
ATOM    379  N   PHE A  50       1.954   0.406  -5.749  1.00 91.69           N  
ATOM    380  CA  PHE A  50       0.932   0.559  -4.718  1.00 91.69           C  
ATOM    381  C   PHE A  50       1.433   0.249  -3.303  1.00 91.69           C  
ATOM    382  CB  PHE A  50      -0.322  -0.257  -5.066  1.00 91.69           C  
ATOM    383  O   PHE A  50       2.377  -0.521  -3.105  1.00 91.69           O  
ATOM    384  CG  PHE A  50      -0.171  -1.768  -5.057  1.00 91.69           C  
ATOM    385  CD1 PHE A  50       0.224  -2.444  -6.227  1.00 91.69           C  
ATOM    386  CD2 PHE A  50      -0.518  -2.510  -3.910  1.00 91.69           C  
ATOM    387  CE1 PHE A  50       0.263  -3.849  -6.255  1.00 91.69           C  
ATOM    388  CE2 PHE A  50      -0.497  -3.916  -3.948  1.00 91.69           C  
ATOM    389  CZ  PHE A  50      -0.097  -4.587  -5.115  1.00 91.69           C  
ATOM    390  N   ALA A  51       0.773   0.856  -2.322  1.00 92.48           N  
ATOM    391  CA  ALA A  51       1.004   0.669  -0.896  1.00 92.48           C  
ATOM    392  C   ALA A  51      -0.327   0.654  -0.134  1.00 92.48           C  
ATOM    393  CB  ALA A  51       1.909   1.801  -0.389  1.00 92.48           C  
ATOM    394  O   ALA A  51      -1.352   1.106  -0.649  1.00 92.48           O  
ATOM    395  N   PHE A  52      -0.288   0.183   1.109  1.00 93.14           N  
ATOM    396  CA  PHE A  52      -1.357   0.394   2.079  1.00 93.14           C  
ATOM    397  C   PHE A  52      -0.860   1.267   3.233  1.00 93.14           C  
ATOM    398  CB  PHE A  52      -1.916  -0.942   2.581  1.00 93.14           C  
ATOM    399  O   PHE A  52       0.309   1.179   3.610  1.00 93.14           O  
ATOM    400  CG  PHE A  52      -2.497  -1.832   1.500  1.00 93.14           C  
ATOM    401  CD1 PHE A  52      -3.871  -1.768   1.203  1.00 93.14           C  
ATOM    402  CD2 PHE A  52      -1.671  -2.736   0.804  1.00 93.14           C  
ATOM    403  CE1 PHE A  52      -4.423  -2.622   0.231  1.00 93.14           C  
ATOM    404  CE2 PHE A  52      -2.221  -3.578  -0.181  1.00 93.14           C  
ATOM    405  CZ  PHE A  52      -3.598  -3.525  -0.463  1.00 93.14           C  
ATOM    406  N   ILE A  53      -1.745   2.082   3.804  1.00 93.04           N  
ATOM    407  CA  ILE A  53      -1.490   2.846   5.034  1.00 93.04           C  
ATOM    408  C   ILE A  53      -2.614   2.555   6.018  1.00 93.04           C  
ATOM    409  CB  ILE A  53      -1.344   4.362   4.754  1.00 93.04           C  
ATOM    410  O   ILE A  53      -3.782   2.673   5.654  1.00 93.04           O  
ATOM    411  CG1 ILE A  53      -0.095   4.590   3.877  1.00 93.04           C  
ATOM    412  CG2 ILE A  53      -1.241   5.166   6.063  1.00 93.04           C  
ATOM    413  CD1 ILE A  53       0.271   6.058   3.635  1.00 93.04           C  
ATOM    414  N   THR A  54      -2.263   2.191   7.247  1.00 92.53           N  
ATOM    415  CA  THR A  54      -3.205   2.050   8.362  1.00 92.53           C  
ATOM    416  C   THR A  54      -3.037   3.267   9.265  1.00 92.53           C  
ATOM    417  CB  THR A  54      -2.976   0.740   9.139  1.00 92.53           C  
ATOM    418  O   THR A  54      -1.978   3.445   9.867  1.00 92.53           O  
ATOM    419  CG2 THR A  54      -4.153   0.412  10.051  1.00 92.53           C  
ATOM    420  OG1 THR A  54      -2.820  -0.363   8.259  1.00 92.53           O  
ATOM    421  N   PHE A  55      -4.056   4.120   9.333  1.00 93.80           N  
ATOM    422  CA  PHE A  55      -4.151   5.190  10.326  1.00 93.80           C  
ATOM    423  C   PHE A  55      -4.656   4.622  11.652  1.00 93.80           C  
ATOM    424  CB  PHE A  55      -5.092   6.295   9.833  1.00 93.80           C  
ATOM    425  O   PHE A  55      -5.341   3.599  11.666  1.00 93.80           O  
ATOM    426  CG  PHE A  55      -4.521   7.158   8.727  1.00 93.80           C  
ATOM    427  CD1 PHE A  55      -3.933   8.396   9.047  1.00 93.80           C  
ATOM    428  CD2 PHE A  55      -4.570   6.733   7.385  1.00 93.80           C  
ATOM    429  CE1 PHE A  55      -3.412   9.216   8.033  1.00 93.80           C  
ATOM    430  CE2 PHE A  55      -4.041   7.551   6.370  1.00 93.80           C  
ATOM    431  CZ  PHE A  55      -3.476   8.798   6.694  1.00 93.80           C  
ATOM    432  N   GLU A  56      -4.355   5.305  12.753  1.00 91.97           N  
ATOM    433  CA  GLU A  56      -4.954   4.979  14.055  1.00 91.97           C  
ATOM    434  C   GLU A  56      -6.451   5.337  14.059  1.00 91.97           C  
ATOM    435  CB  GLU A  56      -4.190   5.703  15.174  1.00 91.97           C  
ATOM    436  O   GLU A  56      -7.286   4.531  14.468  1.00 91.97           O  
ATOM    437  CG  GLU A  56      -2.715   5.262  15.223  1.00 91.97           C  
ATOM    438  CD  GLU A  56      -1.856   6.022  16.240  1.00 91.97           C  
ATOM    439  OE1 GLU A  56      -0.678   5.618  16.367  1.00 91.97           O  
ATOM    440  OE2 GLU A  56      -2.339   7.022  16.813  1.00 91.97           O  
ATOM    441  N   ASN A  57      -6.810   6.499  13.497  1.00 90.71           N  
ATOM    442  CA  ASN A  57      -8.194   6.962  13.416  1.00 90.71           C  
ATOM    443  C   ASN A  57      -8.834   6.692  12.035  1.00 90.71           C  
ATOM    444  CB  ASN A  57      -8.259   8.458  13.736  1.00 90.71           C  
ATOM    445  O   ASN A  57      -8.281   7.078  10.998  1.00 90.71           O  
ATOM    446  CG  ASN A  57      -7.704   8.802  15.103  1.00 90.71           C  
ATOM    447  ND2 ASN A  57      -6.823   9.769  15.175  1.00 90.71           N  
ATOM    448  OD1 ASN A  57      -8.075   8.207  16.099  1.00 90.71           O  
ATOM    449  N   PRO A  58     -10.070   6.157  11.979  1.00 90.31           N  
ATOM    450  CA  PRO A  58     -10.823   6.018  10.729  1.00 90.31           C  
ATOM    451  C   PRO A  58     -11.350   7.351  10.166  1.00 90.31           C  
ATOM    452  CB  PRO A  58     -11.963   5.056  11.070  1.00 90.31           C  
ATOM    453  O   PRO A  58     -11.750   7.413   9.002  1.00 90.31           O  
ATOM    454  CG  PRO A  58     -12.219   5.307  12.554  1.00 90.31           C  
ATOM    455  CD  PRO A  58     -10.825   5.607  13.097  1.00 90.31           C  
ATOM    456  N   ALA A  59     -11.379   8.422  10.967  1.00 90.76           N  
ATOM    457  CA  ALA A  59     -11.704   9.769  10.495  1.00 90.76           C  
ATOM    458  C   ALA A  59     -10.571  10.327   9.616  1.00 90.76           C  
ATOM    459  CB  ALA A  59     -11.988  10.659  11.711  1.00 90.76           C  
ATOM    460  O   ALA A  59     -10.806  10.733   8.476  1.00 90.76           O  
ATOM    461  N   ASP A  60      -9.337  10.238  10.108  1.00 92.22           N  
ATOM    462  CA  ASP A  60      -8.127  10.728   9.444  1.00 92.22           C  
ATOM    463  C   ASP A  60      -7.885   9.988   8.126  1.00 92.22           C  
ATOM    464  CB  ASP A  60      -6.932  10.572  10.398  1.00 92.22           C  
ATOM    465  O   ASP A  60      -7.643  10.617   7.096  1.00 92.22           O  
ATOM    466  CG  ASP A  60      -7.115  11.312  11.733  1.00 92.22           C  
ATOM    467  OD1 ASP A  60      -8.102  12.069  11.868  1.00 92.22           O  
ATOM    468  OD2 ASP A  60      -6.345  10.991  12.664  1.00 92.22           O  
ATOM    469  N   ALA A  61      -8.097   8.666   8.108  1.00 91.11           N  
ATOM    470  CA  ALA A  61      -8.092   7.872   6.881  1.00 91.11           C  
ATOM    471  C   ALA A  61      -9.119   8.375   5.845  1.00 91.11           C  
ATOM    472  CB  ALA A  61      -8.361   6.409   7.252  1.00 91.11           C  
ATOM    473  O   ALA A  61      -8.805   8.488   4.659  1.00 91.11           O  
ATOM    474  N   LYS A  62     -10.349   8.714   6.259  1.00 90.74           N  
ATOM    475  CA  LYS A  62     -11.378   9.260   5.351  1.00 90.74           C  
ATOM    476  C   LYS A  62     -11.024  10.663   4.847  1.00 90.74           C  
ATOM    477  CB  LYS A  62     -12.753   9.252   6.039  1.00 90.74           C  
ATOM    478  O   LYS A  62     -11.300  10.962   3.685  1.00 90.74           O  
ATOM    479  CG  LYS A  62     -13.330   7.833   6.162  1.00 90.74           C  
ATOM    480  CD  LYS A  62     -14.564   7.825   7.074  1.00 90.74           C  
ATOM    481  CE  LYS A  62     -15.052   6.387   7.286  1.00 90.74           C  
ATOM    482  NZ  LYS A  62     -16.191   6.323   8.240  1.00 90.74           N  
ATOM    483  N   ASN A  63     -10.396  11.498   5.673  1.00 91.21           N  
ATOM    484  CA  ASN A  63      -9.943  12.835   5.283  1.00 91.21           C  
ATOM    485  C   ASN A  63      -8.755  12.763   4.311  1.00 91.21           C  
ATOM    486  CB  ASN A  63      -9.639  13.645   6.555  1.00 91.21           C  
ATOM    487  O   ASN A  63      -8.816  13.348   3.230  1.00 91.21           O  
ATOM    488  CG  ASN A  63     -10.896  14.017   7.329  1.00 91.21           C  
ATOM    489  ND2 ASN A  63     -10.757  14.355   8.589  1.00 91.21           N  
ATOM    490  OD1 ASN A  63     -12.005  14.025   6.806  1.00 91.21           O  
ATOM    491  N   ALA A  64      -7.738  11.957   4.625  1.00 92.18           N  
ATOM    492  CA  ALA A  64      -6.611  11.675   3.741  1.00 92.18           C  
ATOM    493  C   ALA A  64      -7.062  11.078   2.397  1.00 92.18           C  
ATOM    494  CB  ALA A  64      -5.666  10.711   4.465  1.00 92.18           C  
ATOM    495  O   ALA A  64      -6.548  11.459   1.350  1.00 92.18           O  
ATOM    496  N   ALA A  65      -8.056  10.181   2.395  1.00 92.14           N  
ATOM    497  CA  ALA A  65      -8.607   9.622   1.162  1.00 92.14           C  
ATOM    498  C   ALA A  65      -9.322  10.665   0.287  1.00 92.14           C  
ATOM    499  CB  ALA A  65      -9.539   8.458   1.510  1.00 92.14           C  
ATOM    500  O   ALA A  65      -9.253  10.566  -0.934  1.00 92.14           O  
ATOM    501  N   LYS A  66      -9.988  11.665   0.880  1.00 90.95           N  
ATOM    502  CA  LYS A  66     -10.613  12.763   0.124  1.00 90.95           C  
ATOM    503  C   LYS A  66      -9.580  13.732  -0.448  1.00 90.95           C  
ATOM    504  CB  LYS A  66     -11.604  13.528   1.009  1.00 90.95           C  
ATOM    505  O   LYS A  66      -9.699  14.111  -1.606  1.00 90.95           O  
ATOM    506  CG  LYS A  66     -12.908  12.761   1.261  1.00 90.95           C  
ATOM    507  CD  LYS A  66     -13.754  13.561   2.257  1.00 90.95           C  
ATOM    508  CE  LYS A  66     -15.097  12.886   2.540  1.00 90.95           C  
ATOM    509  NZ  LYS A  66     -15.887  13.701   3.499  1.00 90.95           N  
ATOM    510  N   ASP A  67      -8.589  14.124   0.351  1.00 91.39           N  
ATOM    511  CA  ASP A  67      -7.617  15.155  -0.032  1.00 91.39           C  
ATOM    512  C   ASP A  67      -6.479  14.626  -0.927  1.00 91.39           C  
ATOM    513  CB  ASP A  67      -7.080  15.826   1.239  1.00 91.39           C  
ATOM    514  O   ASP A  67      -6.064  15.311  -1.860  1.00 91.39           O  
ATOM    515  CG  ASP A  67      -6.024  16.868   0.880  1.00 91.39           C  
ATOM    516  OD1 ASP A  67      -6.364  17.932   0.318  1.00 91.39           O  
ATOM    517  OD2 ASP A  67      -4.819  16.569   1.019  1.00 91.39           O  
ATOM    518  N   MET A  68      -5.975  13.410  -0.695  1.00 90.04           N  
ATOM    519  CA  MET A  68      -4.837  12.868  -1.455  1.00 90.04           C  
ATOM    520  C   MET A  68      -5.226  12.129  -2.742  1.00 90.04           C  
ATOM    521  CB  MET A  68      -3.951  11.993  -0.554  1.00 90.04           C  
ATOM    522  O   MET A  68      -4.357  11.884  -3.581  1.00 90.04           O  
ATOM    523  CG  MET A  68      -3.200  12.801   0.514  1.00 90.04           C  
ATOM    524  SD  MET A  68      -2.041  14.073  -0.093  1.00 90.04           S  
ATOM    525  CE  MET A  68      -1.126  13.166  -1.364  1.00 90.04           C  
ATOM    526  N   ASN A  69      -6.498  11.768  -2.935  1.00 91.82           N  
ATOM    527  CA  ASN A  69      -6.941  11.084  -4.151  1.00 91.82           C  
ATOM    528  C   ASN A  69      -6.888  12.022  -5.370  1.00 91.82           C  
ATOM    529  CB  ASN A  69      -8.344  10.503  -3.930  1.00 91.82           C  
ATOM    530  O   ASN A  69      -7.545  13.057  -5.397  1.00 91.82           O  
ATOM    531  CG  ASN A  69      -8.841   9.754  -5.147  1.00 91.82           C  
ATOM    532  ND2 ASN A  69      -9.993  10.110  -5.664  1.00 91.82           N  
ATOM    533  OD1 ASN A  69      -8.180   8.861  -5.663  1.00 91.82           O  
ATOM    534  N   GLY A  70      -6.122  11.640  -6.393  1.00 87.60           N  
ATOM    535  CA  GLY A  70      -5.904  12.421  -7.613  1.00 87.60           C  
ATOM    536  C   GLY A  70      -4.685  13.350  -7.570  1.00 87.60           C  
ATOM    537  O   GLY A  70      -4.313  13.889  -8.610  1.00 87.60           O  
ATOM    538  N   LYS A  71      -4.019  13.523  -6.417  1.00 89.37           N  
ATOM    539  CA  LYS A  71      -2.800  14.350  -6.322  1.00 89.37           C  
ATOM    540  C   LYS A  71      -1.595  13.674  -6.985  1.00 89.37           C  
ATOM    541  CB  LYS A  71      -2.512  14.749  -4.863  1.00 89.37           C  
ATOM    542  O   LYS A  71      -1.506  12.452  -7.048  1.00 89.37           O  
ATOM    543  CG  LYS A  71      -3.517  15.804  -4.377  1.00 89.37           C  
ATOM    544  CD  LYS A  71      -3.163  16.376  -2.998  1.00 89.37           C  
ATOM    545  CE  LYS A  71      -4.188  17.457  -2.634  1.00 89.37           C  
ATOM    546  NZ  LYS A  71      -4.129  17.825  -1.203  1.00 89.37           N  
ATOM    547  N   SER A  72      -0.633  14.470  -7.445  1.00 86.28           N  
ATOM    548  CA  SER A  72       0.580  13.973  -8.109  1.00 86.28           C  
ATOM    549  C   SER A  72       1.740  13.784  -7.128  1.00 86.28           C  
ATOM    550  CB  SER A  72       0.986  14.914  -9.247  1.00 86.28           C  
ATOM    551  O   SER A  72       2.212  14.755  -6.541  1.00 86.28           O  
ATOM    552  OG  SER A  72      -0.035  14.927 -10.223  1.00 86.28           O  
ATOM    553  N   LEU A  73       2.260  12.557  -6.996  1.00 82.92           N  
ATOM    554  CA  LEU A  73       3.514  12.262  -6.289  1.00 82.92           C  
ATOM    555  C   LEU A  73       4.571  11.767  -7.283  1.00 82.92           C  
ATOM    556  CB  LEU A  73       3.300  11.238  -5.155  1.00 82.92           C  
ATOM    557  O   LEU A  73       4.335  10.818  -8.028  1.00 82.92           O  
ATOM    558  CG  LEU A  73       2.397  11.689  -3.991  1.00 82.92           C  
ATOM    559  CD1 LEU A  73       2.409  10.609  -2.904  1.00 82.92           C  
ATOM    560  CD2 LEU A  73       2.866  12.992  -3.339  1.00 82.92           C  
ATOM    561  N   HIS A  74       5.747  12.404  -7.287  1.00 81.53           N  
ATOM    562  CA  HIS A  74       6.859  12.093  -8.203  1.00 81.53           C  
ATOM    563  C   HIS A  74       6.412  11.997  -9.680  1.00 81.53           C  
ATOM    564  CB  HIS A  74       7.620  10.846  -7.715  1.00 81.53           C  
ATOM    565  O   HIS A  74       6.684  11.015 -10.370  1.00 81.53           O  
ATOM    566  CG  HIS A  74       8.114  10.899  -6.289  1.00 81.53           C  
ATOM    567  CD2 HIS A  74       8.554  11.998  -5.596  1.00 81.53           C  
ATOM    568  ND1 HIS A  74       8.252   9.817  -5.450  1.00 81.53           N  
ATOM    569  CE1 HIS A  74       8.763  10.251  -4.289  1.00 81.53           C  
ATOM    570  NE2 HIS A  74       8.936  11.578  -4.319  1.00 81.53           N  
ATOM    571  N   GLY A  75       5.654  12.999 -10.144  1.00 83.51           N  
ATOM    572  CA  GLY A  75       5.168  13.088 -11.527  1.00 83.51           C  
ATOM    573  C   GLY A  75       4.033  12.125 -11.903  1.00 83.51           C  
ATOM    574  O   GLY A  75       3.646  12.095 -13.067  1.00 83.51           O  
ATOM    575  N   LYS A  76       3.483  11.344 -10.961  1.00 87.43           N  
ATOM    576  CA  LYS A  76       2.372  10.409 -11.214  1.00 87.43           C  
ATOM    577  C   LYS A  76       1.180  10.702 -10.312  1.00 87.43           C  
ATOM    578  CB  LYS A  76       2.856   8.960 -11.051  1.00 87.43           C  
ATOM    579  O   LYS A  76       1.343  10.863  -9.104  1.00 87.43           O  
ATOM    580  CG  LYS A  76       3.797   8.594 -12.205  1.00 87.43           C  
ATOM    581  CD  LYS A  76       4.430   7.214 -12.042  1.00 87.43           C  
ATOM    582  CE  LYS A  76       5.330   7.006 -13.264  1.00 87.43           C  
ATOM    583  NZ  LYS A  76       6.275   5.882 -13.087  1.00 87.43           N  
ATOM    584  N   ALA A  77      -0.011  10.753 -10.903  1.00 90.68           N  
ATOM    585  CA  ALA A  77      -1.261  10.877 -10.163  1.00 90.68           C  
ATOM    586  C   ALA A  77      -1.492   9.619  -9.312  1.00 90.68           C  
ATOM    587  CB  ALA A  77      -2.408  11.130 -11.147  1.00 90.68           C  
ATOM    588  O   ALA A  77      -1.461   8.498  -9.827  1.00 90.68           O  
ATOM    589  N   ILE A  78      -1.721   9.806  -8.013  1.00 93.71           N  
ATOM    590  CA  ILE A  78      -2.015   8.720  -7.082  1.00 93.71           C  
ATOM    591  C   ILE A  78      -3.523   8.574  -6.894  1.00 93.71           C  
ATOM    592  CB  ILE A  78      -1.242   8.845  -5.751  1.00 93.71           C  
ATOM    593  O   ILE A  78      -4.250   9.556  -6.753  1.00 93.71           O  
ATOM    594  CG1 ILE A  78      -1.591  10.078  -4.887  1.00 93.71           C  
ATOM    595  CG2 ILE A  78       0.269   8.832  -6.041  1.00 93.71           C  
ATOM    596  CD1 ILE A  78      -1.355   9.829  -3.396  1.00 93.71           C  
ATOM    597  N   LYS A  79      -4.004   7.333  -6.863  1.00 93.21           N  
ATOM    598  CA  LYS A  79      -5.389   7.016  -6.505  1.00 93.21           C  
ATOM    599  C   LYS A  79      -5.417   6.548  -5.058  1.00 93.21           C  
ATOM    600  CB  LYS A  79      -5.970   5.977  -7.475  1.00 93.21           C  
ATOM    601  O   LYS A  79      -4.715   5.594  -4.729  1.00 93.21           O  
ATOM    602  CG  LYS A  79      -7.448   5.733  -7.143  1.00 93.21           C  
ATOM    603  CD  LYS A  79      -8.084   4.641  -8.004  1.00 93.21           C  
ATOM    604  CE  LYS A  79      -9.472   4.385  -7.413  1.00 93.21           C  
ATOM    605  NZ  LYS A  79     -10.121   3.179  -7.970  1.00 93.21           N  
ATOM    606  N   VAL A  80      -6.248   7.169  -4.225  1.00 93.60           N  
ATOM    607  CA  VAL A  80      -6.441   6.768  -2.825  1.00 93.60           C  
ATOM    608  C   VAL A  80      -7.865   6.252  -2.646  1.00 93.60           C  
ATOM    609  CB  VAL A  80      -6.087   7.889  -1.830  1.00 93.60           C  
ATOM    610  O   VAL A  80      -8.832   6.933  -2.970  1.00 93.60           O  
ATOM    611  CG1 VAL A  80      -6.053   7.336  -0.401  1.00 93.60           C  
ATOM    612  CG2 VAL A  80      -4.703   8.485  -2.120  1.00 93.60           C  
ATOM    613  N   GLU A  81      -7.992   5.022  -2.159  1.00 91.18           N  
ATOM    614  CA  GLU A  81      -9.266   4.328  -1.951  1.00 91.18           C  
ATOM    615  C   GLU A  81      -9.263   3.657  -0.568  1.00 91.18           C  
ATOM    616  CB  GLU A  81      -9.494   3.328  -3.108  1.00 91.18           C  
ATOM    617  O   GLU A  81      -8.206   3.368  -0.009  1.00 91.18           O  
ATOM    618  CG  GLU A  81     -10.951   2.849  -3.238  1.00 91.18           C  
ATOM    619  CD  GLU A  81     -11.177   1.926  -4.451  1.00 91.18           C  
ATOM    620  OE1 GLU A  81     -11.805   0.854  -4.289  1.00 91.18           O  
ATOM    621  OE2 GLU A  81     -10.765   2.280  -5.580  1.00 91.18           O  
ATOM    622  N   GLN A  82     -10.435   3.388   0.005  1.00 90.75           N  
ATOM    623  CA  GLN A  82     -10.541   2.587   1.229  1.00 90.75           C  
ATOM    624  C   GLN A  82     -10.061   1.147   0.960  1.00 90.75           C  
ATOM    625  CB  GLN A  82     -11.989   2.630   1.736  1.00 90.75           C  
ATOM    626  O   GLN A  82     -10.400   0.550  -0.066  1.00 90.75           O  
ATOM    627  CG  GLN A  82     -12.382   4.016   2.290  1.00 90.75           C  
ATOM    628  CD  GLN A  82     -11.820   4.286   3.685  1.00 90.75           C  
ATOM    629  NE2 GLN A  82     -11.293   5.455   3.970  1.00 90.75           N  
ATOM    630  OE1 GLN A  82     -11.885   3.453   4.565  1.00 90.75           O  
ATOM    631  N   ALA A  83      -9.249   0.583   1.857  1.00 87.87           N  
ATOM    632  CA  ALA A  83      -8.615  -0.714   1.643  1.00 87.87           C  
ATOM    633  C   ALA A  83      -9.605  -1.869   1.838  1.00 87.87           C  
ATOM    634  CB  ALA A  83      -7.395  -0.870   2.554  1.00 87.87           C  
ATOM    635  O   ALA A  83      -9.939  -2.266   2.955  1.00 87.87           O  
ATOM    636  N   LYS A  84     -10.010  -2.468   0.719  1.00 83.88           N  
ATOM    637  CA  LYS A  84     -10.727  -3.748   0.691  1.00 83.88           C  
ATOM    638  C   LYS A  84      -9.865  -4.853   1.309  1.00 83.88           C  
ATOM    639  CB  LYS A  84     -11.126  -4.063  -0.760  1.00 83.88           C  
ATOM    640  O   LYS A  84      -8.639  -4.845   1.162  1.00 83.88           O  
ATOM    641  CG  LYS A  84     -12.252  -3.116  -1.211  1.00 83.88           C  
ATOM    642  CD  LYS A  84     -12.275  -2.884  -2.724  1.00 83.88           C  
ATOM    643  CE  LYS A  84     -13.442  -1.938  -3.033  1.00 83.88           C  
ATOM    644  NZ  LYS A  84     -13.320  -1.314  -4.369  1.00 83.88           N  
ATOM    645  N   LYS A  85     -10.506  -5.821   1.974  1.00 73.58           N  
ATOM    646  CA  LYS A  85      -9.841  -7.032   2.486  1.00 73.58           C  
ATOM    647  C   LYS A  85      -9.036  -7.690   1.353  1.00 73.58           C  
ATOM    648  CB  LYS A  85     -10.900  -7.998   3.065  1.00 73.58           C  
ATOM    649  O   LYS A  85      -9.628  -7.992   0.314  1.00 73.58           O  
ATOM    650  CG  LYS A  85     -11.256  -7.596   4.504  1.00 73.58           C  
ATOM    651  CD  LYS A  85     -12.577  -8.158   5.044  1.00 73.58           C  
ATOM    652  CE  LYS A  85     -12.822  -7.568   6.449  1.00 73.58           C  
ATOM    653  NZ  LYS A  85     -14.263  -7.493   6.794  1.00 73.58           N  
ATOM    654  N   PRO A  86      -7.715  -7.923   1.503  1.00 65.33           N  
ATOM    655  CA  PRO A  86      -6.968  -8.676   0.508  1.00 65.33           C  
ATOM    656  C   PRO A  86      -7.532 -10.095   0.498  1.00 65.33           C  
ATOM    657  CB  PRO A  86      -5.500  -8.608   0.944  1.00 65.33           C  
ATOM    658  O   PRO A  86      -7.433 -10.810   1.493  1.00 65.33           O  
ATOM    659  CG  PRO A  86      -5.581  -8.416   2.459  1.00 65.33           C  
ATOM    660  CD  PRO A  86      -6.866  -7.605   2.644  1.00 65.33           C  
ATOM    661  N   SER A  87      -8.146 -10.505  -0.612  1.00 53.98           N  
ATOM    662  CA  SER A  87      -8.888 -11.765  -0.731  1.00 53.98           C  
ATOM    663  C   SER A  87      -7.991 -13.005  -0.860  1.00 53.98           C  
ATOM    664  CB  SER A  87      -9.969 -11.658  -1.813  1.00 53.98           C  
ATOM    665  O   SER A  87      -8.321 -13.966  -1.553  1.00 53.98           O  
ATOM    666  OG  SER A  87      -9.429 -11.145  -3.016  1.00 53.98           O  
ATOM    667  N   PHE A  88      -6.921 -13.048  -0.061  1.00 52.81           N  
ATOM    668  CA  PHE A  88      -6.405 -14.284   0.520  1.00 52.81           C  
ATOM    669  C   PHE A  88      -7.424 -14.852   1.529  1.00 52.81           C  
ATOM    670  CB  PHE A  88      -5.022 -14.049   1.151  1.00 52.81           C  
ATOM    671  O   PHE A  88      -7.122 -15.086   2.698  1.00 52.81           O  
ATOM    672  CG  PHE A  88      -3.893 -13.846   0.159  1.00 52.81           C  
ATOM    673  CD1 PHE A  88      -3.314 -14.961  -0.477  1.00 52.81           C  
ATOM    674  CD2 PHE A  88      -3.393 -12.557  -0.099  1.00 52.81           C  
ATOM    675  CE1 PHE A  88      -2.239 -14.787  -1.368  1.00 52.81           C  
ATOM    676  CE2 PHE A  88      -2.319 -12.382  -0.990  1.00 52.81           C  
ATOM    677  CZ  PHE A  88      -1.740 -13.498  -1.622  1.00 52.81           C  
ATOM    678  N   GLN A  89      -8.638 -15.152   1.052  1.00 47.94           N  
ATOM    679  CA  GLN A  89      -9.323 -16.329   1.574  1.00 47.94           C  
ATOM    680  C   GLN A  89      -8.361 -17.511   1.426  1.00 47.94           C  
ATOM    681  CB  GLN A  89     -10.615 -16.621   0.792  1.00 47.94           C  
ATOM    682  O   GLN A  89      -7.583 -17.560   0.467  1.00 47.94           O  
ATOM    683  CG  GLN A  89     -11.778 -15.693   1.175  1.00 47.94           C  
ATOM    684  CD  GLN A  89     -13.093 -16.098   0.506  1.00 47.94           C  
ATOM    685  NE2 GLN A  89     -14.222 -15.650   1.008  1.00 47.94           N  
ATOM    686  OE1 GLN A  89     -13.138 -16.824  -0.472  1.00 47.94           O  
ATOM    687  N   SER A  90      -8.437 -18.485   2.334  1.00 45.57           N  
ATOM    688  CA  SER A  90      -7.702 -19.743   2.192  1.00 45.57           C  
ATOM    689  C   SER A  90      -8.329 -20.601   1.084  1.00 45.57           C  
ATOM    690  CB  SER A  90      -7.573 -20.470   3.531  1.00 45.57           C  
ATOM    691  O   SER A  90      -8.907 -21.661   1.311  1.00 45.57           O  
ATOM    692  OG  SER A  90      -6.582 -21.471   3.408  1.00 45.57           O  
ATOM    693  N   GLY A  91      -8.211 -20.115  -0.154  1.00 42.51           N  
ATOM    694  CA  GLY A  91      -8.525 -20.791  -1.405  1.00 42.51           C  
ATOM    695  C   GLY A  91      -7.497 -21.868  -1.737  1.00 42.51           C  
ATOM    696  O   GLY A  91      -7.122 -22.032  -2.900  1.00 42.51           O  
ATOM    697  N   GLY A  92      -7.056 -22.629  -0.726  1.00 40.97           N  
ATOM    698  CA  GLY A  92      -6.564 -23.980  -0.954  1.00 40.97           C  
ATOM    699  C   GLY A  92      -7.615 -24.681  -1.803  1.00 40.97           C  
ATOM    700  O   GLY A  92      -8.798 -24.645  -1.461  1.00 40.97           O  
ATOM    701  N   ARG A  93      -7.212 -25.173  -2.981  1.00 46.82           N  
ATOM    702  CA  ARG A  93      -8.148 -25.448  -4.076  1.00 46.82           C  
ATOM    703  C   ARG A  93      -9.213 -26.448  -3.626  1.00 46.82           C  
ATOM    704  CB  ARG A  93      -7.424 -25.971  -5.332  1.00 46.82           C  
ATOM    705  O   ARG A  93      -9.001 -27.656  -3.726  1.00 46.82           O  
ATOM    706  CG  ARG A  93      -6.400 -25.008  -5.948  1.00 46.82           C  
ATOM    707  CD  ARG A  93      -5.861 -25.615  -7.255  1.00 46.82           C  
ATOM    708  NE  ARG A  93      -4.630 -24.940  -7.715  1.00 46.82           N  
ATOM    709  NH1 ARG A  93      -5.154 -24.654  -9.942  1.00 46.82           N  
ATOM    710  NH2 ARG A  93      -3.153 -24.030  -9.182  1.00 46.82           N  
ATOM    711  CZ  ARG A  93      -4.324 -24.549  -8.941  1.00 46.82           C  
ATOM    712  N   ARG A  94     -10.395 -25.947  -3.250  1.00 48.26           N  
ATOM    713  CA  ARG A  94     -11.647 -26.701  -3.301  1.00 48.26           C  
ATOM    714  C   ARG A  94     -11.933 -26.962  -4.775  1.00 48.26           C  
ATOM    715  CB  ARG A  94     -12.793 -25.990  -2.551  1.00 48.26           C  
ATOM    716  O   ARG A  94     -12.728 -26.276  -5.411  1.00 48.26           O  
ATOM    717  CG  ARG A  94     -12.663 -26.164  -1.025  1.00 48.26           C  
ATOM    718  CD  ARG A  94     -13.923 -25.694  -0.277  1.00 48.26           C  
ATOM    719  NE  ARG A  94     -13.877 -26.069   1.155  1.00 48.26           N  
ATOM    720  NH1 ARG A  94     -16.122 -25.873   1.642  1.00 48.26           N  
ATOM    721  NH2 ARG A  94     -14.716 -26.577   3.217  1.00 48.26           N  
ATOM    722  CZ  ARG A  94     -14.901 -26.169   1.992  1.00 48.26           C  
ATOM    723  N   ARG A  95     -11.197 -27.946  -5.314  1.00 54.24           N  
ATOM    724  CA  ARG A  95     -11.532 -28.701  -6.520  1.00 54.24           C  
ATOM    725  C   ARG A  95     -13.041 -28.910  -6.433  1.00 54.24           C  
ATOM    726  CB  ARG A  95     -10.758 -30.039  -6.472  1.00 54.24           C  
ATOM    727  O   ARG A  95     -13.460 -29.424  -5.391  1.00 54.24           O  
ATOM    728  CG  ARG A  95     -10.926 -30.907  -7.730  1.00 54.24           C  
ATOM    729  CD  ARG A  95     -10.095 -32.206  -7.664  1.00 54.24           C  
ATOM    730  NE  ARG A  95     -10.777 -33.294  -6.928  1.00 54.24           N  
ATOM    731  NH1 ARG A  95      -9.126 -34.899  -7.094  1.00 54.24           N  
ATOM    732  NH2 ARG A  95     -11.080 -35.434  -6.184  1.00 54.24           N  
ATOM    733  CZ  ARG A  95     -10.326 -34.528  -6.739  1.00 54.24           C  
ATOM    734  N   PRO A  96     -13.842 -28.457  -7.417  1.00 61.36           N  
ATOM    735  CA  PRO A  96     -15.286 -28.608  -7.322  1.00 61.36           C  
ATOM    736  C   PRO A  96     -15.552 -30.077  -6.984  1.00 61.36           C  
ATOM    737  CB  PRO A  96     -15.855 -28.188  -8.681  1.00 61.36           C  
ATOM    738  O   PRO A  96     -14.920 -30.939  -7.616  1.00 61.36           O  
ATOM    739  CG  PRO A  96     -14.664 -28.322  -9.632  1.00 61.36           C  
ATOM    740  CD  PRO A  96     -13.471 -27.981  -8.739  1.00 61.36           C  
ATOM    741  N   PRO A  97     -16.357 -30.377  -5.944  1.00 58.96           N  
ATOM    742  CA  PRO A  97     -16.676 -31.760  -5.631  1.00 58.96           C  
ATOM    743  C   PRO A  97     -17.191 -32.360  -6.930  1.00 58.96           C  
ATOM    744  CB  PRO A  97     -17.731 -31.721  -4.522  1.00 58.96           C  
ATOM    745  O   PRO A  97     -18.045 -31.751  -7.577  1.00 58.96           O  
ATOM    746  CG  PRO A  97     -18.374 -30.343  -4.684  1.00 58.96           C  
ATOM    747  CD  PRO A  97     -17.218 -29.478  -5.188  1.00 58.96           C  
ATOM    748  N   ALA A  98     -16.582 -33.464  -7.369  1.00 54.86           N  
ATOM    749  CA  ALA A  98     -16.945 -34.079  -8.634  1.00 54.86           C  
ATOM    750  C   ALA A  98     -18.429 -34.413  -8.525  1.00 54.86           C  
ATOM    751  CB  ALA A  98     -16.065 -35.311  -8.881  1.00 54.86           C  
ATOM    752  O   ALA A  98     -18.796 -35.301  -7.755  1.00 54.86           O  
ATOM    753  N   SER A  99     -19.275 -33.624  -9.194  1.00 53.59           N  
ATOM    754  CA  SER A  99     -20.710 -33.777  -9.049  1.00 53.59           C  
ATOM    755  C   SER A  99     -21.023 -35.180  -9.522  1.00 53.59           C  
ATOM    756  CB  SER A  99     -21.507 -32.694  -9.790  1.00 53.59           C  
ATOM    757  O   SER A  99     -20.671 -35.546 -10.646  1.00 53.59           O  
ATOM    758  OG  SER A  99     -21.064 -32.483 -11.120  1.00 53.59           O  
ATOM    759  N   SER A 100     -21.598 -35.978  -8.619  1.00 54.90           N  
ATOM    760  CA  SER A 100     -22.047 -37.326  -8.928  1.00 54.90           C  
ATOM    761  C   SER A 100     -22.985 -37.206 -10.119  1.00 54.90           C  
ATOM    762  CB  SER A 100     -22.752 -37.956  -7.723  1.00 54.90           C  
ATOM    763  O   SER A 100     -24.137 -36.791  -9.989  1.00 54.90           O  
ATOM    764  OG  SER A 100     -23.302 -39.200  -8.099  1.00 54.90           O  
ATOM    765  N   ARG A 101     -22.462 -37.486 -11.316  1.00 50.94           N  
ATOM    766  CA  ARG A 101     -23.261 -37.545 -12.530  1.00 50.94           C  
ATOM    767  C   ARG A 101     -23.946 -38.891 -12.439  1.00 50.94           C  
ATOM    768  CB  ARG A 101     -22.386 -37.336 -13.771  1.00 50.94           C  
ATOM    769  O   ARG A 101     -23.377 -39.889 -12.871  1.00 50.94           O  
ATOM    770  CG  ARG A 101     -23.291 -37.104 -14.991  1.00 50.94           C  
ATOM    771  CD  ARG A 101     -22.502 -36.939 -16.294  1.00 50.94           C  
ATOM    772  NE  ARG A 101     -21.551 -35.811 -16.233  1.00 50.94           N  
ATOM    773  NH1 ARG A 101     -21.174 -35.605 -18.489  1.00 50.94           N  
ATOM    774  NH2 ARG A 101     -20.070 -34.295 -17.059  1.00 50.94           N  
ATOM    775  CZ  ARG A 101     -20.940 -35.245 -17.257  1.00 50.94           C  
ATOM    776  N   ASN A 102     -25.056 -38.883 -11.699  1.00 51.25           N  
ATOM    777  CA  ASN A 102     -25.595 -40.056 -11.031  1.00 51.25           C  
ATOM    778  C   ASN A 102     -25.602 -41.257 -11.971  1.00 51.25           C  
ATOM    779  CB  ASN A 102     -26.999 -39.744 -10.476  1.00 51.25           C  
ATOM    780  O   ASN A 102     -26.184 -41.210 -13.053  1.00 51.25           O  
ATOM    781  CG  ASN A 102     -26.973 -38.934  -9.189  1.00 51.25           C  
ATOM    782  ND2 ASN A 102     -28.083 -38.350  -8.805  1.00 51.25           N  
ATOM    783  OD1 ASN A 102     -25.968 -38.837  -8.501  1.00 51.25           O  
ATOM    784  N   ARG A 103     -24.924 -42.320 -11.531  1.00 48.44           N  
ATOM    785  CA  ARG A 103     -24.969 -43.643 -12.146  1.00 48.44           C  
ATOM    786  C   ARG A 103     -26.432 -44.082 -12.134  1.00 48.44           C  
ATOM    787  CB  ARG A 103     -24.043 -44.569 -11.328  1.00 48.44           C  
ATOM    788  O   ARG A 103     -26.906 -44.531 -11.094  1.00 48.44           O  
ATOM    789  CG  ARG A 103     -24.108 -46.053 -11.727  1.00 48.44           C  
ATOM    790  CD  ARG A 103     -23.266 -46.932 -10.787  1.00 48.44           C  
ATOM    791  NE  ARG A 103     -21.817 -46.863 -11.081  1.00 48.44           N  
ATOM    792  NH1 ARG A 103     -21.056 -47.859  -9.148  1.00 48.44           N  
ATOM    793  NH2 ARG A 103     -19.615 -47.373 -10.771  1.00 48.44           N  
ATOM    794  CZ  ARG A 103     -20.843 -47.359 -10.333  1.00 48.44           C  
ATOM    795  N   SER A 104     -27.135 -43.896 -13.251  1.00 50.31           N  
ATOM    796  CA  SER A 104     -28.539 -44.285 -13.400  1.00 50.31           C  
ATOM    797  C   SER A 104     -28.704 -45.755 -13.008  1.00 50.31           C  
ATOM    798  CB  SER A 104     -29.011 -44.100 -14.845  1.00 50.31           C  
ATOM    799  O   SER A 104     -28.060 -46.605 -13.630  1.00 50.31           O  
ATOM    800  OG  SER A 104     -28.879 -42.744 -15.230  1.00 50.31           O  
ATOM    801  N   PRO A 105     -29.501 -46.076 -11.974  1.00 54.98           N  
ATOM    802  CA  PRO A 105     -29.725 -47.459 -11.589  1.00 54.98           C  
ATOM    803  C   PRO A 105     -30.545 -48.223 -12.636  1.00 54.98           C  
ATOM    804  CB  PRO A 105     -30.417 -47.419 -10.221  1.00 54.98           C  
ATOM    805  O   PRO A 105     -31.321 -47.644 -13.389  1.00 54.98           O  
ATOM    806  CG  PRO A 105     -30.072 -46.030  -9.685  1.00 54.98           C  
ATOM    807  CD  PRO A 105     -30.058 -45.192 -10.960  1.00 54.98           C  
ATOM    808  N   SER A 106     -30.341 -49.539 -12.625  1.00 50.90           N  
ATOM    809  CA  SER A 106     -31.062 -50.608 -13.332  1.00 50.90           C  
ATOM    810  C   SER A 106     -32.541 -50.358 -13.693  1.00 50.90           C  
ATOM    811  CB  SER A 106     -31.036 -51.805 -12.376  1.00 50.90           C  
ATOM    812  O   SER A 106     -33.312 -49.888 -12.858  1.00 50.90           O  
ATOM    813  OG  SER A 106     -31.484 -52.975 -13.018  1.00 50.90           O  
ATOM    814  N   GLY A 107     -32.969 -50.822 -14.878  1.00 49.51           N  
ATOM    815  CA  GLY A 107     -34.391 -51.006 -15.205  1.00 49.51           C  
ATOM    816  C   GLY A 107     -34.667 -51.569 -16.612  1.00 49.51           C  
ATOM    817  O   GLY A 107     -34.376 -50.895 -17.589  1.00 49.51           O  
ATOM    818  N   SER A 108     -35.291 -52.760 -16.688  1.00 50.38           N  
ATOM    819  CA  SER A 108     -35.846 -53.452 -17.886  1.00 50.38           C  
ATOM    820  C   SER A 108     -34.900 -53.686 -19.086  1.00 50.38           C  
ATOM    821  CB  SER A 108     -37.126 -52.752 -18.358  1.00 50.38           C  
ATOM    822  O   SER A 108     -34.499 -52.747 -19.756  1.00 50.38           O  
ATOM    823  OG  SER A 108     -38.257 -53.417 -17.833  1.00 50.38           O  
ATOM    824  N   LEU A 109     -34.466 -54.900 -19.460  1.00 52.42           N  
ATOM    825  CA  LEU A 109     -35.154 -56.191 -19.708  1.00 52.42           C  
ATOM    826  C   LEU A 109     -36.139 -56.224 -20.900  1.00 52.42           C  
ATOM    827  CB  LEU A 109     -35.764 -56.885 -18.470  1.00 52.42           C  
ATOM    828  O   LEU A 109     -37.330 -55.959 -20.735  1.00 52.42           O  
ATOM    829  CG  LEU A 109     -34.798 -57.218 -17.321  1.00 52.42           C  
ATOM    830  CD1 LEU A 109     -35.595 -57.774 -16.142  1.00 52.42           C  
ATOM    831  CD2 LEU A 109     -33.768 -58.275 -17.733  1.00 52.42           C  
ATOM    832  N   ARG A 110     -35.622 -56.668 -22.062  1.00 45.96           N  
ATOM    833  CA  ARG A 110     -36.206 -57.545 -23.121  1.00 45.96           C  
ATOM    834  C   ARG A 110     -35.071 -57.839 -24.136  1.00 45.96           C  
ATOM    835  CB  ARG A 110     -37.441 -56.881 -23.771  1.00 45.96           C  
ATOM    836  O   ARG A 110     -34.281 -56.947 -24.414  1.00 45.96           O  
ATOM    837  CG  ARG A 110     -38.747 -57.306 -23.054  1.00 45.96           C  
ATOM    838  CD  ARG A 110     -39.788 -56.175 -22.947  1.00 45.96           C  
ATOM    839  NE  ARG A 110     -40.612 -56.301 -21.723  1.00 45.96           N  
ATOM    840  NH1 ARG A 110     -42.619 -56.984 -22.630  1.00 45.96           N  
ATOM    841  NH2 ARG A 110     -42.468 -56.617 -20.439  1.00 45.96           N  
ATOM    842  CZ  ARG A 110     -41.889 -56.632 -21.608  1.00 45.96           C  
ATOM    843  N   SER A 111     -34.735 -59.099 -24.439  1.00 50.21           N  
ATOM    844  CA  SER A 111     -35.295 -59.961 -25.511  1.00 50.21           C  
ATOM    845  C   SER A 111     -35.105 -59.390 -26.932  1.00 50.21           C  
ATOM    846  CB  SER A 111     -36.771 -60.306 -25.272  1.00 50.21           C  
ATOM    847  O   SER A 111     -35.519 -58.264 -27.162  1.00 50.21           O  
ATOM    848  OG  SER A 111     -36.915 -61.013 -24.057  1.00 50.21           O  
ATOM    849  N   ALA A 112     -34.563 -60.100 -27.939  1.00 52.56           N  
ATOM    850  CA  ALA A 112     -33.947 -61.443 -28.003  1.00 52.56           C  
ATOM    851  C   ALA A 112     -32.995 -61.530 -29.243  1.00 52.56           C  
ATOM    852  CB  ALA A 112     -35.081 -62.477 -28.077  1.00 52.56           C  
ATOM    853  O   ALA A 112     -33.173 -60.783 -30.194  1.00 52.56           O  
ATOM    854  N   ARG A 113     -31.859 -62.251 -29.196  1.00 49.39           N  
ATOM    855  CA  ARG A 113     -31.603 -63.616 -29.748  1.00 49.39           C  
ATOM    856  C   ARG A 113     -31.737 -63.791 -31.287  1.00 49.39           C  
ATOM    857  CB  ARG A 113     -32.431 -64.674 -28.988  1.00 49.39           C  
ATOM    858  O   ARG A 113     -32.843 -63.895 -31.792  1.00 49.39           O  
ATOM    859  CG  ARG A 113     -31.927 -66.117 -29.180  1.00 49.39           C  
ATOM    860  CD  ARG A 113     -32.833 -67.108 -28.425  1.00 49.39           C  
ATOM    861  NE  ARG A 113     -32.308 -68.491 -28.444  1.00 49.39           N  
ATOM    862  NH1 ARG A 113     -33.890 -69.449 -27.067  1.00 49.39           N  
ATOM    863  NH2 ARG A 113     -32.206 -70.688 -27.846  1.00 49.39           N  
ATOM    864  CZ  ARG A 113     -32.806 -69.532 -27.791  1.00 49.39           C  
ATOM    865  N   GLY A 114     -30.600 -63.988 -31.976  1.00 46.93           N  
ATOM    866  CA  GLY A 114     -30.464 -64.432 -33.388  1.00 46.93           C  
ATOM    867  C   GLY A 114     -29.072 -64.073 -33.955  1.00 46.93           C  
ATOM    868  O   GLY A 114     -28.719 -62.902 -33.975  1.00 46.93           O  
ATOM    869  N   SER A 115     -28.144 -65.026 -34.139  1.00 51.82           N  
ATOM    870  CA  SER A 115     -27.850 -65.748 -35.409  1.00 51.82           C  
ATOM    871  C   SER A 115     -27.333 -64.810 -36.520  1.00 51.82           C  
ATOM    872  CB  SER A 115     -29.047 -66.575 -35.887  1.00 51.82           C  
ATOM    873  O   SER A 115     -28.119 -64.027 -37.030  1.00 51.82           O  
ATOM    874  OG  SER A 115     -29.429 -67.498 -34.881  1.00 51.82           O  
ATOM    875  N   ARG A 116     -26.036 -64.689 -36.873  1.00 45.29           N  
ATOM    876  CA  ARG A 116     -24.942 -65.642 -37.235  1.00 45.29           C  
ATOM    877  C   ARG A 116     -25.197 -66.480 -38.506  1.00 45.29           C  
ATOM    878  CB  ARG A 116     -24.371 -66.529 -36.102  1.00 45.29           C  
ATOM    879  O   ARG A 116     -26.092 -67.313 -38.509  1.00 45.29           O  
ATOM    880  CG  ARG A 116     -23.396 -65.825 -35.143  1.00 45.29           C  
ATOM    881  CD  ARG A 116     -22.636 -66.874 -34.306  1.00 45.29           C  
ATOM    882  NE  ARG A 116     -21.551 -66.275 -33.497  1.00 45.29           N  
ATOM    883  NH1 ARG A 116     -20.263 -68.168 -33.218  1.00 45.29           N  
ATOM    884  NH2 ARG A 116     -19.590 -66.241 -32.330  1.00 45.29           N  
ATOM    885  CZ  ARG A 116     -20.480 -66.896 -33.023  1.00 45.29           C  
ATOM    886  N   GLY A 117     -24.294 -66.330 -39.490  1.00 45.72           N  
ATOM    887  CA  GLY A 117     -24.258 -67.041 -40.785  1.00 45.72           C  
ATOM    888  C   GLY A 117     -25.045 -66.317 -41.897  1.00 45.72           C  
ATOM    889  O   GLY A 117     -26.141 -65.853 -41.629  1.00 45.72           O  
ATOM    890  N   GLY A 118     -24.579 -66.150 -43.144  1.00 45.17           N  
ATOM    891  CA  GLY A 118     -23.219 -66.298 -43.689  1.00 45.17           C  
ATOM    892  C   GLY A 118     -23.097 -67.251 -44.888  1.00 45.17           C  
ATOM    893  O   GLY A 118     -22.781 -68.418 -44.688  1.00 45.17           O  
ATOM    894  N   THR A 119     -23.284 -66.768 -46.125  1.00 50.20           N  
ATOM    895  CA  THR A 119     -22.844 -67.450 -47.369  1.00 50.20           C  
ATOM    896  C   THR A 119     -22.933 -66.546 -48.607  1.00 50.20           C  
ATOM    897  CB  THR A 119     -23.669 -68.716 -47.727  1.00 50.20           C  
ATOM    898  O   THR A 119     -23.990 -65.986 -48.865  1.00 50.20           O  
ATOM    899  CG2 THR A 119     -22.864 -70.005 -47.559  1.00 50.20           C  
ATOM    900  OG1 THR A 119     -24.830 -68.869 -46.956  1.00 50.20           O  
ATOM    901  N   ARG A 120     -21.873 -66.563 -49.438  1.00 39.60           N  
ATOM    902  CA  ARG A 120     -21.857 -66.205 -50.882  1.00 39.60           C  
ATOM    903  C   ARG A 120     -22.292 -64.755 -51.208  1.00 39.60           C  
ATOM    904  CB  ARG A 120     -22.606 -67.299 -51.684  1.00 39.60           C  
ATOM    905  O   ARG A 120     -22.526 -63.954 -50.313  1.00 39.60           O  
ATOM    906  CG  ARG A 120     -22.027 -68.706 -51.416  1.00 39.60           C  
ATOM    907  CD  ARG A 120     -22.779 -69.837 -52.130  1.00 39.60           C  
ATOM    908  NE  ARG A 120     -22.440 -71.149 -51.529  1.00 39.60           N  
ATOM    909  NH1 ARG A 120     -22.607 -72.477 -53.402  1.00 39.60           N  
ATOM    910  NH2 ARG A 120     -22.113 -73.401 -51.438  1.00 39.60           N  
ATOM    911  CZ  ARG A 120     -22.387 -72.328 -52.126  1.00 39.60           C  
ATOM    912  N   GLY A 121     -22.262 -64.375 -52.487  1.00 38.90           N  
ATOM    913  CA  GLY A 121     -22.530 -63.002 -52.932  1.00 38.90           C  
ATOM    914  C   GLY A 121     -22.875 -62.910 -54.420  1.00 38.90           C  
ATOM    915  O   GLY A 121     -23.050 -63.944 -55.060  1.00 38.90           O  
ATOM    916  N   TRP A 122     -22.875 -61.673 -54.936  1.00 40.18           N  
ATOM    917  CA  TRP A 122     -23.323 -61.221 -56.268  1.00 40.18           C  
ATOM    918  C   TRP A 122     -24.847 -61.130 -56.496  1.00 40.18           C  
ATOM    919  CB  TRP A 122     -22.612 -61.959 -57.420  1.00 40.18           C  
ATOM    920  O   TRP A 122     -25.606 -62.003 -56.094  1.00 40.18           O  
ATOM    921  CG  TRP A 122     -21.161 -61.641 -57.594  1.00 40.18           C  
ATOM    922  CD1 TRP A 122     -20.137 -62.207 -56.917  1.00 40.18           C  
ATOM    923  CD2 TRP A 122     -20.552 -60.696 -58.528  1.00 40.18           C  
ATOM    924  CE2 TRP A 122     -19.138 -60.722 -58.337  1.00 40.18           C  
ATOM    925  CE3 TRP A 122     -21.052 -59.826 -59.523  1.00 40.18           C  
ATOM    926  NE1 TRP A 122     -18.942 -61.661 -57.346  1.00 40.18           N  
ATOM    927  CH2 TRP A 122     -18.794 -59.058 -60.062  1.00 40.18           C  
ATOM    928  CZ2 TRP A 122     -18.264 -59.917 -59.083  1.00 40.18           C  
ATOM    929  CZ3 TRP A 122     -20.183 -59.017 -60.281  1.00 40.18           C  
ATOM    930  N   LEU A 123     -25.214 -60.083 -57.256  1.00 36.48           N  
ATOM    931  CA  LEU A 123     -26.509 -59.785 -57.903  1.00 36.48           C  
ATOM    932  C   LEU A 123     -27.662 -59.229 -57.010  1.00 36.48           C  
ATOM    933  CB  LEU A 123     -26.854 -60.928 -58.888  1.00 36.48           C  
ATOM    934  O   LEU A 123     -27.549 -59.281 -55.786  1.00 36.48           O  
ATOM    935  CG  LEU A 123     -25.849 -61.025 -60.059  1.00 36.48           C  
ATOM    936  CD1 LEU A 123     -26.050 -62.327 -60.827  1.00 36.48           C  
ATOM    937  CD2 LEU A 123     -25.973 -59.867 -61.056  1.00 36.48           C  
ATOM    938  N   PRO A 124     -28.672 -58.533 -57.603  1.00 52.19           N  
ATOM    939  CA  PRO A 124     -29.359 -57.399 -56.958  1.00 52.19           C  
ATOM    940  C   PRO A 124     -30.887 -57.601 -56.762  1.00 52.19           C  
ATOM    941  CB  PRO A 124     -29.039 -56.264 -57.946  1.00 52.19           C  
ATOM    942  O   PRO A 124     -31.366 -58.732 -56.713  1.00 52.19           O  
ATOM    943  CG  PRO A 124     -29.339 -56.934 -59.286  1.00 52.19           C  
ATOM    944  CD  PRO A 124     -28.890 -58.377 -59.047  1.00 52.19           C  
ATOM    945  N   SER A 125     -31.640 -56.486 -56.734  1.00 43.88           N  
ATOM    946  CA  SER A 125     -33.093 -56.340 -56.479  1.00 43.88           C  
ATOM    947  C   SER A 125     -33.441 -56.340 -54.980  1.00 43.88           C  
ATOM    948  CB  SER A 125     -33.935 -57.352 -57.272  1.00 43.88           C  
ATOM    949  O   SER A 125     -32.779 -57.007 -54.194  1.00 43.88           O  
ATOM    950  OG  SER A 125     -33.496 -57.471 -58.612  1.00 43.88           O  
ATOM    951  N   GLN A 126     -34.453 -55.617 -54.488  1.00 42.83           N  
ATOM    952  CA  GLN A 126     -35.569 -54.874 -55.122  1.00 42.83           C  
ATOM    953  C   GLN A 126     -35.459 -53.359 -54.723  1.00 42.83           C  
ATOM    954  CB  GLN A 126     -36.840 -55.633 -54.676  1.00 42.83           C  
ATOM    955  O   GLN A 126     -34.395 -52.981 -54.243  1.00 42.83           O  
ATOM    956  CG  GLN A 126     -36.908 -57.088 -55.198  1.00 42.83           C  
ATOM    957  CD  GLN A 126     -37.791 -57.989 -54.341  1.00 42.83           C  
ATOM    958  NE2 GLN A 126     -37.232 -58.967 -53.658  1.00 42.83           N  
ATOM    959  OE1 GLN A 126     -38.996 -57.853 -54.279  1.00 42.83           O  
ATOM    960  N   GLU A 127     -36.372 -52.390 -54.914  1.00 35.78           N  
ATOM    961  CA  GLU A 127     -37.827 -52.329 -55.172  1.00 35.78           C  
ATOM    962  C   GLU A 127     -38.188 -51.017 -55.926  1.00 35.78           C  
ATOM    963  CB  GLU A 127     -38.584 -52.232 -53.822  1.00 35.78           C  
ATOM    964  O   GLU A 127     -37.684 -49.959 -55.556  1.00 35.78           O  
ATOM    965  CG  GLU A 127     -38.352 -53.359 -52.807  1.00 35.78           C  
ATOM    966  CD  GLU A 127     -38.898 -52.994 -51.420  1.00 35.78           C  
ATOM    967  OE1 GLU A 127     -39.975 -53.520 -51.064  1.00 35.78           O  
ATOM    968  OE2 GLU A 127     -38.216 -52.216 -50.716  1.00 35.78           O  
ATOM    969  N   GLY A 128     -39.114 -51.055 -56.901  1.00 40.59           N  
ATOM    970  CA  GLY A 128     -39.736 -49.863 -57.531  1.00 40.59           C  
ATOM    971  C   GLY A 128     -38.810 -48.944 -58.362  1.00 40.59           C  
ATOM    972  O   GLY A 128     -37.595 -49.091 -58.350  1.00 40.59           O  
ATOM    973  N   HIS A 129     -39.315 -47.979 -59.139  1.00 41.76           N  
ATOM    974  CA  HIS A 129     -40.667 -47.773 -59.687  1.00 41.76           C  
ATOM    975  C   HIS A 129     -40.536 -47.059 -61.059  1.00 41.76           C  
ATOM    976  CB  HIS A 129     -41.544 -46.974 -58.699  1.00 41.76           C  
ATOM    977  O   HIS A 129     -39.431 -46.708 -61.471  1.00 41.76           O  
ATOM    978  CG  HIS A 129     -43.017 -46.895 -59.056  1.00 41.76           C  
ATOM    979  CD2 HIS A 129     -43.697 -45.780 -59.481  1.00 41.76           C  
ATOM    980  ND1 HIS A 129     -43.939 -47.921 -58.986  1.00 41.76           N  
ATOM    981  CE1 HIS A 129     -45.140 -47.434 -59.346  1.00 41.76           C  
ATOM    982  NE2 HIS A 129     -45.040 -46.136 -59.645  1.00 41.76           N  
ATOM    983  N   LEU A 130     -41.662 -46.904 -61.755  1.00 48.18           N  
ATOM    984  CA  LEU A 130     -41.871 -46.210 -63.038  1.00 48.18           C  
ATOM    985  C   LEU A 130     -41.473 -44.703 -62.948  1.00 48.18           C  
ATOM    986  CB  LEU A 130     -43.375 -46.391 -63.349  1.00 48.18           C  
ATOM    987  O   LEU A 130     -41.274 -44.217 -61.834  1.00 48.18           O  
ATOM    988  CG  LEU A 130     -44.006 -47.785 -63.126  1.00 48.18           C  
ATOM    989  CD1 LEU A 130     -45.521 -47.727 -63.305  1.00 48.18           C  
ATOM    990  CD2 LEU A 130     -43.437 -48.837 -64.080  1.00 48.18           C  
ATOM    991  N   ASP A 131     -41.340 -43.895 -64.013  1.00 46.55           N  
ATOM    992  CA  ASP A 131     -41.655 -44.033 -65.455  1.00 46.55           C  
ATOM    993  C   ASP A 131     -40.758 -43.109 -66.349  1.00 46.55           C  
ATOM    994  CB  ASP A 131     -43.160 -43.718 -65.725  1.00 46.55           C  
ATOM    995  O   ASP A 131     -39.809 -42.483 -65.869  1.00 46.55           O  
ATOM    996  CG  ASP A 131     -43.999 -43.203 -64.544  1.00 46.55           C  
ATOM    997  OD1 ASP A 131     -44.973 -43.909 -64.192  1.00 46.55           O  
ATOM    998  OD2 ASP A 131     -43.694 -42.109 -64.021  1.00 46.55           O  
ATOM    999  N   ASP A 132     -41.041 -43.046 -67.663  1.00 46.19           N  
ATOM   1000  CA  ASP A 132     -40.608 -42.020 -68.639  1.00 46.19           C  
ATOM   1001  C   ASP A 132     -40.709 -40.558 -68.119  1.00 46.19           C  
ATOM   1002  CB  ASP A 132     -41.504 -42.161 -69.889  1.00 46.19           C  
ATOM   1003  O   ASP A 132     -41.487 -40.242 -67.228  1.00 46.19           O  
ATOM   1004  CG  ASP A 132     -41.103 -43.336 -70.783  1.00 46.19           C  
ATOM   1005  OD1 ASP A 132     -40.543 -43.060 -71.869  1.00 46.19           O  
ATOM   1006  OD2 ASP A 132     -41.343 -44.493 -70.371  1.00 46.19           O  
ATOM   1007  N   GLY A 133     -40.004 -39.552 -68.647  1.00 43.62           N  
ATOM   1008  CA  GLY A 133     -39.273 -39.456 -69.916  1.00 43.62           C  
ATOM   1009  C   GLY A 133     -39.828 -38.308 -70.780  1.00 43.62           C  
ATOM   1010  O   GLY A 133     -41.007 -38.300 -71.119  1.00 43.62           O  
ATOM   1011  N   GLY A 134     -38.990 -37.328 -71.157  1.00 42.23           N  
ATOM   1012  CA  GLY A 134     -39.356 -36.301 -72.150  1.00 42.23           C  
ATOM   1013  C   GLY A 134     -38.800 -34.881 -71.937  1.00 42.23           C  
ATOM   1014  O   GLY A 134     -38.727 -34.409 -70.812  1.00 42.23           O  
ATOM   1015  N   TYR A 135     -38.478 -34.227 -73.068  1.00 46.25           N  
ATOM   1016  CA  TYR A 135     -38.574 -32.781 -73.389  1.00 46.25           C  
ATOM   1017  C   TYR A 135     -37.972 -31.702 -72.449  1.00 46.25           C  
ATOM   1018  CB  TYR A 135     -40.061 -32.489 -73.668  1.00 46.25           C  
ATOM   1019  O   TYR A 135     -38.201 -31.698 -71.250  1.00 46.25           O  
ATOM   1020  CG  TYR A 135     -40.625 -33.248 -74.858  1.00 46.25           C  
ATOM   1021  CD1 TYR A 135     -40.477 -32.729 -76.159  1.00 46.25           C  
ATOM   1022  CD2 TYR A 135     -41.286 -34.479 -74.669  1.00 46.25           C  
ATOM   1023  CE1 TYR A 135     -40.962 -33.446 -77.270  1.00 46.25           C  
ATOM   1024  CE2 TYR A 135     -41.764 -35.204 -75.777  1.00 46.25           C  
ATOM   1025  OH  TYR A 135     -42.075 -35.388 -78.145  1.00 46.25           O  
ATOM   1026  CZ  TYR A 135     -41.603 -34.689 -77.080  1.00 46.25           C  
ATOM   1027  N   THR A 136     -37.310 -30.626 -72.905  1.00 54.31           N  
ATOM   1028  CA  THR A 136     -36.540 -30.269 -74.132  1.00 54.31           C  
ATOM   1029  C   THR A 136     -35.753 -28.974 -73.801  1.00 54.31           C  
ATOM   1030  CB  THR A 136     -37.380 -29.939 -75.392  1.00 54.31           C  
ATOM   1031  O   THR A 136     -36.190 -28.234 -72.918  1.00 54.31           O  
ATOM   1032  CG2 THR A 136     -37.211 -30.967 -76.514  1.00 54.31           C  
ATOM   1033  OG1 THR A 136     -38.751 -29.826 -75.122  1.00 54.31           O  
ATOM   1034  N   PRO A 137     -34.624 -28.652 -74.463  1.00 56.18           N  
ATOM   1035  CA  PRO A 137     -33.858 -27.425 -74.198  1.00 56.18           C  
ATOM   1036  C   PRO A 137     -34.336 -26.218 -75.030  1.00 56.18           C  
ATOM   1037  CB  PRO A 137     -32.426 -27.804 -74.583  1.00 56.18           C  
ATOM   1038  O   PRO A 137     -34.878 -26.411 -76.113  1.00 56.18           O  
ATOM   1039  CG  PRO A 137     -32.637 -28.717 -75.793  1.00 56.18           C  
ATOM   1040  CD  PRO A 137     -33.939 -29.457 -75.466  1.00 56.18           C  
ATOM   1041  N   ASP A 138     -34.019 -24.991 -74.589  1.00 43.40           N  
ATOM   1042  CA  ASP A 138     -33.837 -23.837 -75.491  1.00 43.40           C  
ATOM   1043  C   ASP A 138     -32.822 -22.798 -74.934  1.00 43.40           C  
ATOM   1044  CB  ASP A 138     -35.180 -23.205 -75.915  1.00 43.40           C  
ATOM   1045  O   ASP A 138     -32.232 -22.989 -73.868  1.00 43.40           O  
ATOM   1046  CG  ASP A 138     -35.017 -22.537 -77.290  1.00 43.40           C  
ATOM   1047  OD1 ASP A 138     -34.817 -21.300 -77.314  1.00 43.40           O  
ATOM   1048  OD2 ASP A 138     -34.926 -23.266 -78.298  1.00 43.40           O  
ATOM   1049  N   LEU A 139     -32.550 -21.751 -75.718  1.00 48.26           N  
ATOM   1050  CA  LEU A 139     -31.405 -20.828 -75.713  1.00 48.26           C  
ATOM   1051  C   LEU A 139     -31.413 -19.834 -74.506  1.00 48.26           C  
ATOM   1052  CB  LEU A 139     -31.440 -20.179 -77.122  1.00 48.26           C  
ATOM   1053  O   LEU A 139     -32.414 -19.689 -73.816  1.00 48.26           O  
ATOM   1054  CG  LEU A 139     -30.821 -21.033 -78.254  1.00 48.26           C  
ATOM   1055  CD1 LEU A 139     -31.600 -22.292 -78.634  1.00 48.26           C  
ATOM   1056  CD2 LEU A 139     -30.709 -20.176 -79.519  1.00 48.26           C  
ATOM   1057  N   LYS A 140     -30.354 -19.059 -74.178  1.00 47.87           N  
ATOM   1058  CA  LYS A 140     -29.687 -18.077 -75.066  1.00 47.87           C  
ATOM   1059  C   LYS A 140     -28.413 -17.415 -74.481  1.00 47.87           C  
ATOM   1060  CB  LYS A 140     -30.756 -16.991 -75.341  1.00 47.87           C  
ATOM   1061  O   LYS A 140     -28.301 -17.223 -73.279  1.00 47.87           O  
ATOM   1062  CG  LYS A 140     -30.496 -16.083 -76.546  1.00 47.87           C  
ATOM   1063  CD  LYS A 140     -31.800 -15.382 -76.951  1.00 47.87           C  
ATOM   1064  CE  LYS A 140     -31.595 -14.506 -78.191  1.00 47.87           C  
ATOM   1065  NZ  LYS A 140     -32.901 -14.108 -78.777  1.00 47.87           N  
ATOM   1066  N   MET A 141     -27.501 -17.048 -75.394  1.00 48.94           N  
ATOM   1067  CA  MET A 141     -26.338 -16.122 -75.354  1.00 48.94           C  
ATOM   1068  C   MET A 141     -25.965 -15.436 -74.013  1.00 48.94           C  
ATOM   1069  CB  MET A 141     -26.587 -15.030 -76.416  1.00 48.94           C  
ATOM   1070  O   MET A 141     -26.778 -14.716 -73.453  1.00 48.94           O  
ATOM   1071  CG  MET A 141     -26.374 -15.499 -77.863  1.00 48.94           C  
ATOM   1072  SD  MET A 141     -27.514 -16.769 -78.492  1.00 48.94           S  
ATOM   1073  CE  MET A 141     -27.011 -16.832 -80.232  1.00 48.94           C  
ATOM   1074  N   SER A 142     -24.736 -15.612 -73.488  1.00 45.60           N  
ATOM   1075  CA  SER A 142     -23.518 -14.771 -73.737  1.00 45.60           C  
ATOM   1076  C   SER A 142     -23.500 -13.421 -72.958  1.00 45.60           C  
ATOM   1077  CB  SER A 142     -23.197 -14.616 -75.231  1.00 45.60           C  
ATOM   1078  O   SER A 142     -24.533 -12.983 -72.482  1.00 45.60           O  
ATOM   1079  OG  SER A 142     -23.188 -15.849 -75.919  1.00 45.60           O  
ATOM   1080  N   TYR A 143     -22.387 -12.707 -72.699  1.00 43.28           N  
ATOM   1081  CA  TYR A 143     -21.068 -12.644 -73.354  1.00 43.28           C  
ATOM   1082  C   TYR A 143     -19.902 -12.304 -72.381  1.00 43.28           C  
ATOM   1083  CB  TYR A 143     -21.089 -11.497 -74.399  1.00 43.28           C  
ATOM   1084  O   TYR A 143     -20.062 -11.507 -71.467  1.00 43.28           O  
ATOM   1085  CG  TYR A 143     -22.152 -11.548 -75.483  1.00 43.28           C  
ATOM   1086  CD1 TYR A 143     -21.829 -12.023 -76.771  1.00 43.28           C  
ATOM   1087  CD2 TYR A 143     -23.469 -11.131 -75.202  1.00 43.28           C  
ATOM   1088  CE1 TYR A 143     -22.833 -12.143 -77.753  1.00 43.28           C  
ATOM   1089  CE2 TYR A 143     -24.476 -11.261 -76.177  1.00 43.28           C  
ATOM   1090  OH  TYR A 143     -25.147 -11.948 -78.371  1.00 43.28           O  
ATOM   1091  CZ  TYR A 143     -24.164 -11.779 -77.450  1.00 43.28           C  
ATOM   1092  N   SER A 144     -18.696 -12.786 -72.718  1.00 52.23           N  
ATOM   1093  CA  SER A 144     -17.393 -12.080 -72.625  1.00 52.23           C  
ATOM   1094  C   SER A 144     -16.737 -11.624 -71.293  1.00 52.23           C  
ATOM   1095  CB  SER A 144     -17.415 -10.890 -73.593  1.00 52.23           C  
ATOM   1096  O   SER A 144     -17.043 -10.565 -70.762  1.00 52.23           O  
ATOM   1097  OG  SER A 144     -17.426 -11.367 -74.926  1.00 52.23           O  
ATOM   1098  N   ARG A 145     -15.579 -12.270 -71.028  1.00 46.39           N  
ATOM   1099  CA  ARG A 145     -14.259 -11.703 -70.611  1.00 46.39           C  
ATOM   1100  C   ARG A 145     -14.032 -11.258 -69.147  1.00 46.39           C  
ATOM   1101  CB  ARG A 145     -13.850 -10.556 -71.564  1.00 46.39           C  
ATOM   1102  O   ARG A 145     -14.669 -10.342 -68.653  1.00 46.39           O  
ATOM   1103  CG  ARG A 145     -13.661 -10.972 -73.032  1.00 46.39           C  
ATOM   1104  CD  ARG A 145     -13.456  -9.736 -73.920  1.00 46.39           C  
ATOM   1105  NE  ARG A 145     -13.273 -10.115 -75.337  1.00 46.39           N  
ATOM   1106  NH1 ARG A 145     -13.127  -7.996 -76.218  1.00 46.39           N  
ATOM   1107  NH2 ARG A 145     -12.935  -9.761 -77.566  1.00 46.39           N  
ATOM   1108  CZ  ARG A 145     -13.112  -9.292 -76.362  1.00 46.39           C  
ATOM   1109  N   GLY A 146     -12.962 -11.797 -68.534  1.00 42.46           N  
ATOM   1110  CA  GLY A 146     -12.321 -11.236 -67.326  1.00 42.46           C  
ATOM   1111  C   GLY A 146     -11.711 -12.270 -66.362  1.00 42.46           C  
ATOM   1112  O   GLY A 146     -12.275 -12.514 -65.303  1.00 42.46           O  
ATOM   1113  N   LEU A 147     -10.570 -12.888 -66.701  1.00 44.67           N  
ATOM   1114  CA  LEU A 147      -9.904 -13.895 -65.851  1.00 44.67           C  
ATOM   1115  C   LEU A 147      -8.722 -13.319 -65.051  1.00 44.67           C  
ATOM   1116  CB  LEU A 147      -9.375 -15.056 -66.723  1.00 44.67           C  
ATOM   1117  O   LEU A 147      -7.767 -12.843 -65.655  1.00 44.67           O  
ATOM   1118  CG  LEU A 147     -10.429 -16.019 -67.292  1.00 44.67           C  
ATOM   1119  CD1 LEU A 147      -9.767 -16.942 -68.316  1.00 44.67           C  
ATOM   1120  CD2 LEU A 147     -11.052 -16.894 -66.202  1.00 44.67           C  
ATOM   1121  N   ILE A 148      -8.721 -13.505 -63.725  1.00 53.97           N  
ATOM   1122  CA  ILE A 148      -7.512 -13.769 -62.912  1.00 53.97           C  
ATOM   1123  C   ILE A 148      -7.904 -14.552 -61.636  1.00 53.97           C  
ATOM   1124  CB  ILE A 148      -6.679 -12.512 -62.534  1.00 53.97           C  
ATOM   1125  O   ILE A 148      -8.915 -14.218 -61.019  1.00 53.97           O  
ATOM   1126  CG1 ILE A 148      -7.476 -11.189 -62.545  1.00 53.97           C  
ATOM   1127  CG2 ILE A 148      -5.415 -12.437 -63.413  1.00 53.97           C  
ATOM   1128  CD1 ILE A 148      -6.688  -9.984 -62.015  1.00 53.97           C  
ATOM   1129  N   PRO A 149      -7.165 -15.608 -61.231  1.00 56.93           N  
ATOM   1130  CA  PRO A 149      -7.610 -16.525 -60.177  1.00 56.93           C  
ATOM   1131  C   PRO A 149      -7.073 -16.187 -58.775  1.00 56.93           C  
ATOM   1132  CB  PRO A 149      -7.115 -17.898 -60.638  1.00 56.93           C  
ATOM   1133  O   PRO A 149      -5.874 -15.989 -58.582  1.00 56.93           O  
ATOM   1134  CG  PRO A 149      -5.785 -17.568 -61.320  1.00 56.93           C  
ATOM   1135  CD  PRO A 149      -6.040 -16.198 -61.951  1.00 56.93           C  
ATOM   1136  N   VAL A 150      -7.938 -16.268 -57.758  1.00 55.22           N  
ATOM   1137  CA  VAL A 150      -7.532 -16.323 -56.340  1.00 55.22           C  
ATOM   1138  C   VAL A 150      -7.461 -17.773 -55.845  1.00 55.22           C  
ATOM   1139  CB  VAL A 150      -8.408 -15.442 -55.426  1.00 55.22           C  
ATOM   1140  O   VAL A 150      -8.369 -18.575 -56.073  1.00 55.22           O  
ATOM   1141  CG1 VAL A 150      -8.105 -13.960 -55.671  1.00 55.22           C  
ATOM   1142  CG2 VAL A 150      -9.916 -15.672 -55.594  1.00 55.22           C  
ATOM   1143  N   LYS A 151      -6.364 -18.134 -55.168  1.00 47.09           N  
ATOM   1144  CA  LYS A 151      -6.118 -19.503 -54.682  1.00 47.09           C  
ATOM   1145  C   LYS A 151      -7.007 -19.828 -53.474  1.00 47.09           C  
ATOM   1146  CB  LYS A 151      -4.618 -19.699 -54.361  1.00 47.09           C  
ATOM   1147  O   LYS A 151      -6.970 -19.127 -52.468  1.00 47.09           O  
ATOM   1148  CG  LYS A 151      -3.969 -20.770 -55.252  1.00 47.09           C  
ATOM   1149  CD  LYS A 151      -2.468 -20.911 -54.953  1.00 47.09           C  
ATOM   1150  CE  LYS A 151      -1.837 -21.986 -55.851  1.00 47.09           C  
ATOM   1151  NZ  LYS A 151      -0.370 -22.102 -55.638  1.00 47.09           N  
ATOM   1152  N   ARG A 152      -7.765 -20.927 -53.551  1.00 40.01           N  
ATOM   1153  CA  ARG A 152      -8.532 -21.478 -52.419  1.00 40.01           C  
ATOM   1154  C   ARG A 152      -7.602 -22.179 -51.419  1.00 40.01           C  
ATOM   1155  CB  ARG A 152      -9.603 -22.465 -52.923  1.00 40.01           C  
ATOM   1156  O   ARG A 152      -6.731 -22.941 -51.830  1.00 40.01           O  
ATOM   1157  CG  ARG A 152     -10.746 -21.804 -53.713  1.00 40.01           C  
ATOM   1158  CD  ARG A 152     -11.702 -22.878 -54.260  1.00 40.01           C  
ATOM   1159  NE  ARG A 152     -12.897 -22.288 -54.901  1.00 40.01           N  
ATOM   1160  NH1 ARG A 152     -13.539 -24.106 -56.165  1.00 40.01           N  
ATOM   1161  NH2 ARG A 152     -14.784 -22.263 -56.183  1.00 40.01           N  
ATOM   1162  CZ  ARG A 152     -13.728 -22.886 -55.742  1.00 40.01           C  
ATOM   1163  N   GLY A 153      -7.860 -21.992 -50.125  1.00 37.99           N  
ATOM   1164  CA  GLY A 153      -7.373 -22.836 -49.027  1.00 37.99           C  
ATOM   1165  C   GLY A 153      -8.567 -23.259 -48.154  1.00 37.99           C  
ATOM   1166  O   GLY A 153      -9.429 -22.415 -47.907  1.00 37.99           O  
ATOM   1167  N   PRO A 154      -8.699 -24.538 -47.751  1.00 50.68           N  
ATOM   1168  CA  PRO A 154      -9.914 -25.040 -47.107  1.00 50.68           C  
ATOM   1169  C   PRO A 154      -9.958 -24.794 -45.591  1.00 50.68           C  
ATOM   1170  CB  PRO A 154      -9.945 -26.534 -47.437  1.00 50.68           C  
ATOM   1171  O   PRO A 154      -8.932 -24.688 -44.924  1.00 50.68           O  
ATOM   1172  CG  PRO A 154      -8.460 -26.897 -47.463  1.00 50.68           C  
ATOM   1173  CD  PRO A 154      -7.806 -25.648 -48.059  1.00 50.68           C  
ATOM   1174  N   SER A 155     -11.174 -24.781 -45.039  1.00 43.17           N  
ATOM   1175  CA  SER A 155     -11.424 -24.777 -43.593  1.00 43.17           C  
ATOM   1176  C   SER A 155     -11.208 -26.165 -42.980  1.00 43.17           C  
ATOM   1177  CB  SER A 155     -12.864 -24.318 -43.335  1.00 43.17           C  
ATOM   1178  O   SER A 155     -11.698 -27.161 -43.518  1.00 43.17           O  
ATOM   1179  OG  SER A 155     -13.180 -24.360 -41.957  1.00 43.17           O  
ATOM   1180  N   SER A 156     -10.544 -26.240 -41.821  1.00 51.73           N  
ATOM   1181  CA  SER A 156     -10.456 -27.468 -41.024  1.00 51.73           C  
ATOM   1182  C   SER A 156     -10.427 -27.220 -39.505  1.00 51.73           C  
ATOM   1183  CB  SER A 156      -9.282 -28.346 -41.487  1.00 51.73           C  
ATOM   1184  O   SER A 156      -9.454 -26.758 -38.925  1.00 51.73           O  
ATOM   1185  OG  SER A 156      -8.065 -27.633 -41.526  1.00 51.73           O  
ATOM   1186  N   ARG A 157     -11.539 -27.605 -38.864  1.00 47.47           N  
ATOM   1187  CA  ARG A 157     -11.650 -28.249 -37.536  1.00 47.47           C  
ATOM   1188  C   ARG A 157     -10.699 -27.830 -36.391  1.00 47.47           C  
ATOM   1189  CB  ARG A 157     -11.534 -29.769 -37.746  1.00 47.47           C  
ATOM   1190  O   ARG A 157      -9.572 -28.298 -36.293  1.00 47.47           O  
ATOM   1191  CG  ARG A 157     -12.762 -30.368 -38.442  1.00 47.47           C  
ATOM   1192  CD  ARG A 157     -12.606 -31.890 -38.527  1.00 47.47           C  
ATOM   1193  NE  ARG A 157     -13.856 -32.541 -38.965  1.00 47.47           N  
ATOM   1194  NH1 ARG A 157     -13.455 -34.613 -38.049  1.00 47.47           N  
ATOM   1195  NH2 ARG A 157     -15.382 -34.228 -39.098  1.00 47.47           N  
ATOM   1196  CZ  ARG A 157     -14.223 -33.785 -38.703  1.00 47.47           C  
ATOM   1197  N   SER A 158     -11.294 -27.169 -35.393  1.00 44.32           N  
ATOM   1198  CA  SER A 158     -11.176 -27.492 -33.951  1.00 44.32           C  
ATOM   1199  C   SER A 158      -9.803 -27.937 -33.399  1.00 44.32           C  
ATOM   1200  CB  SER A 158     -12.245 -28.541 -33.587  1.00 44.32           C  
ATOM   1201  O   SER A 158      -9.523 -29.135 -33.307  1.00 44.32           O  
ATOM   1202  OG  SER A 158     -12.023 -29.750 -34.288  1.00 44.32           O  
ATOM   1203  N   GLY A 159      -9.014 -26.986 -32.889  1.00 42.86           N  
ATOM   1204  CA  GLY A 159      -7.874 -27.257 -32.002  1.00 42.86           C  
ATOM   1205  C   GLY A 159      -8.243 -27.086 -30.521  1.00 42.86           C  
ATOM   1206  O   GLY A 159      -8.757 -26.040 -30.132  1.00 42.86           O  
ATOM   1207  N   GLY A 160      -7.983 -28.103 -29.694  1.00 49.74           N  
ATOM   1208  CA  GLY A 160      -8.098 -28.014 -28.230  1.00 49.74           C  
ATOM   1209  C   GLY A 160      -6.877 -27.348 -27.566  1.00 49.74           C  
ATOM   1210  O   GLY A 160      -5.866 -27.119 -28.231  1.00 49.74           O  
ATOM   1211  N   PRO A 161      -6.933 -27.042 -26.254  1.00 61.84           N  
ATOM   1212  CA  PRO A 161      -5.822 -26.411 -25.538  1.00 61.84           C  
ATOM   1213  C   PRO A 161      -4.597 -27.344 -25.421  1.00 61.84           C  
ATOM   1214  CB  PRO A 161      -6.387 -26.031 -24.167  1.00 61.84           C  
ATOM   1215  O   PRO A 161      -4.758 -28.565 -25.339  1.00 61.84           O  
ATOM   1216  CG  PRO A 161      -7.472 -27.084 -23.938  1.00 61.84           C  
ATOM   1217  CD  PRO A 161      -8.035 -27.310 -25.343  1.00 61.84           C  
ATOM   1218  N   PRO A 162      -3.367 -26.796 -25.368  1.00 68.85           N  
ATOM   1219  CA  PRO A 162      -2.145 -27.594 -25.395  1.00 68.85           C  
ATOM   1220  C   PRO A 162      -1.942 -28.414 -24.103  1.00 68.85           C  
ATOM   1221  CB  PRO A 162      -1.006 -26.593 -25.620  1.00 68.85           C  
ATOM   1222  O   PRO A 162      -2.090 -27.877 -23.000  1.00 68.85           O  
ATOM   1223  CG  PRO A 162      -1.555 -25.295 -25.027  1.00 68.85           C  
ATOM   1224  CD  PRO A 162      -3.044 -25.377 -25.359  1.00 68.85           C  
ATOM   1225  N   PRO A 163      -1.549 -29.699 -24.201  1.00 63.15           N  
ATOM   1226  CA  PRO A 163      -1.210 -30.515 -23.041  1.00 63.15           C  
ATOM   1227  C   PRO A 163       0.169 -30.150 -22.475  1.00 63.15           C  
ATOM   1228  CB  PRO A 163      -1.260 -31.962 -23.539  1.00 63.15           C  
ATOM   1229  O   PRO A 163       1.079 -29.726 -23.188  1.00 63.15           O  
ATOM   1230  CG  PRO A 163      -0.822 -31.831 -24.997  1.00 63.15           C  
ATOM   1231  CD  PRO A 163      -1.414 -30.486 -25.420  1.00 63.15           C  
ATOM   1232  N   LYS A 164       0.354 -30.383 -21.172  1.00 48.31           N  
ATOM   1233  CA  LYS A 164       1.665 -30.277 -20.515  1.00 48.31           C  
ATOM   1234  C   LYS A 164       2.570 -31.419 -20.990  1.00 48.31           C  
ATOM   1235  CB  LYS A 164       1.506 -30.363 -18.988  1.00 48.31           C  
ATOM   1236  O   LYS A 164       2.143 -32.570 -20.946  1.00 48.31           O  
ATOM   1237  CG  LYS A 164       0.602 -29.278 -18.387  1.00 48.31           C  
ATOM   1238  CD  LYS A 164       0.420 -29.549 -16.891  1.00 48.31           C  
ATOM   1239  CE  LYS A 164      -0.545 -28.536 -16.274  1.00 48.31           C  
ATOM   1240  NZ  LYS A 164      -0.798 -28.863 -14.850  1.00 48.31           N  
ATOM   1241  N   LYS A 165       3.825 -31.129 -21.346  1.00 46.63           N  
ATOM   1242  CA  LYS A 165       4.876 -32.152 -21.475  1.00 46.63           C  
ATOM   1243  C   LYS A 165       5.775 -32.162 -20.241  1.00 46.63           C  
ATOM   1244  CB  LYS A 165       5.687 -31.991 -22.774  1.00 46.63           C  
ATOM   1245  O   LYS A 165       6.257 -31.117 -19.812  1.00 46.63           O  
ATOM   1246  CG  LYS A 165       5.030 -32.749 -23.939  1.00 46.63           C  
ATOM   1247  CD  LYS A 165       5.946 -32.806 -25.171  1.00 46.63           C  
ATOM   1248  CE  LYS A 165       5.361 -33.762 -26.221  1.00 46.63           C  
ATOM   1249  NZ  LYS A 165       6.269 -33.933 -27.386  1.00 46.63           N  
ATOM   1250  N   SER A 166       5.986 -33.356 -19.698  1.00 47.68           N  
ATOM   1251  CA  SER A 166       6.998 -33.652 -18.681  1.00 47.68           C  
ATOM   1252  C   SER A 166       8.403 -33.662 -19.296  1.00 47.68           C  
ATOM   1253  CB  SER A 166       6.704 -35.018 -18.047  1.00 47.68           C  
ATOM   1254  O   SER A 166       8.550 -33.780 -20.514  1.00 47.68           O  
ATOM   1255  OG  SER A 166       5.366 -35.066 -17.583  1.00 47.68           O  
ATOM   1256  N   ALA A 167       9.437 -33.566 -18.459  1.00 47.88           N  
ATOM   1257  CA  ALA A 167      10.823 -33.732 -18.895  1.00 47.88           C  
ATOM   1258  C   ALA A 167      11.116 -35.189 -19.325  1.00 47.88           C  
ATOM   1259  CB  ALA A 167      11.749 -33.295 -17.753  1.00 47.88           C  
ATOM   1260  O   ALA A 167      10.530 -36.111 -18.752  1.00 47.88           O  
ATOM   1261  N   PRO A 168      12.027 -35.415 -20.291  1.00 60.32           N  
ATOM   1262  CA  PRO A 168      12.556 -36.742 -20.583  1.00 60.32           C  
ATOM   1263  C   PRO A 168      13.584 -37.162 -19.523  1.00 60.32           C  
ATOM   1264  CB  PRO A 168      13.189 -36.621 -21.971  1.00 60.32           C  
ATOM   1265  O   PRO A 168      14.379 -36.346 -19.052  1.00 60.32           O  
ATOM   1266  CG  PRO A 168      13.699 -35.179 -21.988  1.00 60.32           C  
ATOM   1267  CD  PRO A 168      12.671 -34.422 -21.142  1.00 60.32           C  
ATOM   1268  N   SER A 169      13.594 -38.446 -19.179  1.00 45.82           N  
ATOM   1269  CA  SER A 169      14.639 -39.086 -18.379  1.00 45.82           C  
ATOM   1270  C   SER A 169      15.585 -39.908 -19.264  1.00 45.82           C  
ATOM   1271  CB  SER A 169      13.999 -39.955 -17.286  1.00 45.82           C  
ATOM   1272  O   SER A 169      15.252 -40.238 -20.397  1.00 45.82           O  
ATOM   1273  OG  SER A 169      13.070 -40.864 -17.845  1.00 45.82           O  
ATOM   1274  N   ALA A 170      16.752 -40.243 -18.705  1.00 43.10           N  
ATOM   1275  CA  ALA A 170      17.674 -41.297 -19.139  1.00 43.10           C  
ATOM   1276  C   ALA A 170      18.133 -41.329 -20.618  1.00 43.10           C  
ATOM   1277  CB  ALA A 170      17.094 -42.649 -18.698  1.00 43.10           C  
ATOM   1278  O   ALA A 170      17.464 -41.846 -21.507  1.00 43.10           O  
ATOM   1279  N   VAL A 171      19.416 -41.015 -20.823  1.00 46.28           N  
ATOM   1280  CA  VAL A 171      20.273 -41.877 -21.649  1.00 46.28           C  
ATOM   1281  C   VAL A 171      21.531 -42.203 -20.850  1.00 46.28           C  
ATOM   1282  CB  VAL A 171      20.550 -41.301 -23.054  1.00 46.28           C  
ATOM   1283  O   VAL A 171      22.240 -41.307 -20.398  1.00 46.28           O  
ATOM   1284  CG1 VAL A 171      21.309 -39.969 -23.068  1.00 46.28           C  
ATOM   1285  CG2 VAL A 171      21.320 -42.318 -23.908  1.00 46.28           C  
ATOM   1286  N   ALA A 172      21.782 -43.490 -20.626  1.00 43.70           N  
ATOM   1287  CA  ALA A 172      22.994 -43.963 -19.972  1.00 43.70           C  
ATOM   1288  C   ALA A 172      24.023 -44.346 -21.039  1.00 43.70           C  
ATOM   1289  CB  ALA A 172      22.645 -45.140 -19.052  1.00 43.70           C  
ATOM   1290  O   ALA A 172      23.712 -45.115 -21.947  1.00 43.70           O  
ATOM   1291  N   ARG A 173      25.258 -43.854 -20.911  1.00 40.54           N  
ATOM   1292  CA  ARG A 173      26.433 -44.455 -21.553  1.00 40.54           C  
ATOM   1293  C   ARG A 173      27.565 -44.502 -20.536  1.00 40.54           C  
ATOM   1294  CB  ARG A 173      26.839 -43.731 -22.851  1.00 40.54           C  
ATOM   1295  O   ARG A 173      27.920 -43.487 -19.946  1.00 40.54           O  
ATOM   1296  CG  ARG A 173      25.740 -43.821 -23.925  1.00 40.54           C  
ATOM   1297  CD  ARG A 173      26.209 -43.424 -25.332  1.00 40.54           C  
ATOM   1298  NE  ARG A 173      26.950 -44.520 -25.995  1.00 40.54           N  
ATOM   1299  NH1 ARG A 173      26.236 -44.168 -28.158  1.00 40.54           N  
ATOM   1300  NH2 ARG A 173      27.583 -45.883 -27.709  1.00 40.54           N  
ATOM   1301  CZ  ARG A 173      26.918 -44.848 -27.278  1.00 40.54           C  
ATOM   1302  N   SER A 174      28.073 -45.703 -20.310  1.00 43.43           N  
ATOM   1303  CA  SER A 174      29.225 -45.986 -19.462  1.00 43.43           C  
ATOM   1304  C   SER A 174      30.514 -45.419 -20.049  1.00 43.43           C  
ATOM   1305  CB  SER A 174      29.376 -47.511 -19.374  1.00 43.43           C  
ATOM   1306  O   SER A 174      30.658 -45.363 -21.267  1.00 43.43           O  
ATOM   1307  OG  SER A 174      29.353 -48.068 -20.680  1.00 43.43           O  
ATOM   1308  N   ASN A 175      31.490 -45.155 -19.183  1.00 44.18           N  
ATOM   1309  CA  ASN A 175      32.865 -45.614 -19.383  1.00 44.18           C  
ATOM   1310  C   ASN A 175      33.525 -45.799 -18.010  1.00 44.18           C  
ATOM   1311  CB  ASN A 175      33.654 -44.662 -20.306  1.00 44.18           C  
ATOM   1312  O   ASN A 175      33.252 -45.038 -17.085  1.00 44.18           O  
ATOM   1313  CG  ASN A 175      33.687 -45.130 -21.756  1.00 44.18           C  
ATOM   1314  ND2 ASN A 175      34.124 -44.288 -22.661  1.00 44.18           N  
ATOM   1315  OD1 ASN A 175      33.382 -46.260 -22.098  1.00 44.18           O  
ATOM   1316  N   SER A 176      34.346 -46.840 -17.877  1.00 44.80           N  
ATOM   1317  CA  SER A 176      35.002 -47.230 -16.627  1.00 44.80           C  
ATOM   1318  C   SER A 176      36.456 -47.590 -16.901  1.00 44.80           C  
ATOM   1319  CB  SER A 176      34.294 -48.449 -16.020  1.00 44.80           C  
ATOM   1320  O   SER A 176      36.700 -48.535 -17.641  1.00 44.80           O  
ATOM   1321  OG  SER A 176      34.955 -48.865 -14.840  1.00 44.80           O  
ATOM   1322  N   TRP A 177      37.378 -46.863 -16.270  1.00 41.53           N  
ATOM   1323  CA  TRP A 177      38.751 -47.263 -15.939  1.00 41.53           C  
ATOM   1324  C   TRP A 177      39.051 -46.566 -14.597  1.00 41.53           C  
ATOM   1325  CB  TRP A 177      39.741 -46.844 -17.047  1.00 41.53           C  
ATOM   1326  O   TRP A 177      38.874 -45.356 -14.500  1.00 41.53           O  
ATOM   1327  CG  TRP A 177      39.728 -47.626 -18.338  1.00 41.53           C  
ATOM   1328  CD1 TRP A 177      39.413 -48.936 -18.470  1.00 41.53           C  
ATOM   1329  CD2 TRP A 177      40.114 -47.191 -19.685  1.00 41.53           C  
ATOM   1330  CE2 TRP A 177      39.959 -48.291 -20.584  1.00 41.53           C  
ATOM   1331  CE3 TRP A 177      40.607 -45.988 -20.239  1.00 41.53           C  
ATOM   1332  NE1 TRP A 177      39.508 -49.320 -19.791  1.00 41.53           N  
ATOM   1333  CH2 TRP A 177      40.758 -46.996 -22.465  1.00 41.53           C  
ATOM   1334  CZ2 TRP A 177      40.263 -48.206 -21.951  1.00 41.53           C  
ATOM   1335  CZ3 TRP A 177      40.929 -45.892 -21.609  1.00 41.53           C  
ATOM   1336  N   MET A 178      39.189 -47.260 -13.464  1.00 47.64           N  
ATOM   1337  CA  MET A 178      40.214 -48.236 -13.047  1.00 47.64           C  
ATOM   1338  C   MET A 178      41.581 -47.615 -12.719  1.00 47.64           C  
ATOM   1339  CB  MET A 178      40.385 -49.481 -13.935  1.00 47.64           C  
ATOM   1340  O   MET A 178      42.263 -47.097 -13.594  1.00 47.64           O  
ATOM   1341  CG  MET A 178      39.258 -50.504 -13.769  1.00 47.64           C  
ATOM   1342  SD  MET A 178      39.696 -52.126 -14.450  1.00 47.64           S  
ATOM   1343  CE  MET A 178      38.473 -53.178 -13.625  1.00 47.64           C  
ATOM   1344  N   GLY A 179      41.985 -47.800 -11.456  1.00 42.43           N  
ATOM   1345  CA  GLY A 179      43.334 -47.579 -10.924  1.00 42.43           C  
ATOM   1346  C   GLY A 179      43.616 -46.172 -10.371  1.00 42.43           C  
ATOM   1347  O   GLY A 179      43.094 -45.189 -10.881  1.00 42.43           O  
ATOM   1348  N   SER A 180      44.434 -46.001  -9.324  1.00 48.36           N  
ATOM   1349  CA  SER A 180      44.988 -46.989  -8.374  1.00 48.36           C  
ATOM   1350  C   SER A 180      45.542 -46.284  -7.127  1.00 48.36           C  
ATOM   1351  CB  SER A 180      46.177 -47.753  -8.984  1.00 48.36           C  
ATOM   1352  O   SER A 180      46.233 -45.286  -7.284  1.00 48.36           O  
ATOM   1353  OG  SER A 180      45.742 -48.963  -9.568  1.00 48.36           O  
ATOM   1354  N   GLN A 181      45.351 -46.889  -5.940  1.00 41.58           N  
ATOM   1355  CA  GLN A 181      46.117 -46.646  -4.691  1.00 41.58           C  
ATOM   1356  C   GLN A 181      46.061 -45.200  -4.116  1.00 41.58           C  
ATOM   1357  CB  GLN A 181      47.556 -47.166  -4.910  1.00 41.58           C  
ATOM   1358  O   GLN A 181      45.601 -44.269  -4.760  1.00 41.58           O  
ATOM   1359  CG  GLN A 181      47.608 -48.696  -5.129  1.00 41.58           C  
ATOM   1360  CD  GLN A 181      48.896 -49.175  -5.799  1.00 41.58           C  
ATOM   1361  NE2 GLN A 181      49.399 -50.341  -5.457  1.00 41.58           N  
ATOM   1362  OE1 GLN A 181      49.449 -48.543  -6.678  1.00 41.58           O  
ATOM   1363  N   GLY A 182      46.442 -44.925  -2.863  1.00 38.60           N  
ATOM   1364  CA  GLY A 182      46.818 -45.786  -1.730  1.00 38.60           C  
ATOM   1365  C   GLY A 182      46.921 -44.945  -0.429  1.00 38.60           C  
ATOM   1366  O   GLY A 182      46.993 -43.721  -0.539  1.00 38.60           O  
ATOM   1367  N   PRO A 183      46.852 -45.528   0.791  1.00 51.47           N  
ATOM   1368  CA  PRO A 183      46.367 -44.792   1.973  1.00 51.47           C  
ATOM   1369  C   PRO A 183      47.293 -44.805   3.220  1.00 51.47           C  
ATOM   1370  CB  PRO A 183      45.047 -45.526   2.242  1.00 51.47           C  
ATOM   1371  O   PRO A 183      48.341 -45.437   3.219  1.00 51.47           O  
ATOM   1372  CG  PRO A 183      45.385 -46.998   1.959  1.00 51.47           C  
ATOM   1373  CD  PRO A 183      46.618 -46.946   1.050  1.00 51.47           C  
ATOM   1374  N   MET A 184      46.801 -44.201   4.323  1.00 40.87           N  
ATOM   1375  CA  MET A 184      47.305 -44.278   5.723  1.00 40.87           C  
ATOM   1376  C   MET A 184      48.568 -43.425   6.006  1.00 40.87           C  
ATOM   1377  CB  MET A 184      47.409 -45.750   6.187  1.00 40.87           C  
ATOM   1378  O   MET A 184      49.477 -43.341   5.195  1.00 40.87           O  
ATOM   1379  CG  MET A 184      46.110 -46.538   5.919  1.00 40.87           C  
ATOM   1380  SD  MET A 184      46.161 -48.324   6.213  1.00 40.87           S  
ATOM   1381  CE  MET A 184      45.976 -48.375   8.011  1.00 40.87           C  
ATOM   1382  N   SER A 185      48.670 -42.674   7.112  1.00 45.94           N  
ATOM   1383  CA  SER A 185      48.768 -43.145   8.514  1.00 45.94           C  
ATOM   1384  C   SER A 185      48.301 -42.053   9.504  1.00 45.94           C  
ATOM   1385  CB  SER A 185      50.249 -43.447   8.787  1.00 45.94           C  
ATOM   1386  O   SER A 185      48.583 -40.880   9.305  1.00 45.94           O  
ATOM   1387  OG  SER A 185      50.675 -44.514   7.962  1.00 45.94           O  
ATOM   1388  N   GLN A 186      47.439 -42.340  10.487  1.00 41.30           N  
ATOM   1389  CA  GLN A 186      47.763 -42.761  11.870  1.00 41.30           C  
ATOM   1390  C   GLN A 186      48.741 -41.875  12.682  1.00 41.30           C  
ATOM   1391  CB  GLN A 186      48.216 -44.228  11.980  1.00 41.30           C  
ATOM   1392  O   GLN A 186      49.950 -42.072  12.615  1.00 41.30           O  
ATOM   1393  CG  GLN A 186      47.146 -45.291  11.696  1.00 41.30           C  
ATOM   1394  CD  GLN A 186      47.582 -46.677  12.182  1.00 41.30           C  
ATOM   1395  NE2 GLN A 186      46.777 -47.698  11.991  1.00 41.30           N  
ATOM   1396  OE1 GLN A 186      48.629 -46.874  12.772  1.00 41.30           O  
ATOM   1397  N   ARG A 187      48.197 -41.035  13.581  1.00 37.70           N  
ATOM   1398  CA  ARG A 187      48.375 -41.051  15.064  1.00 37.70           C  
ATOM   1399  C   ARG A 187      47.521 -39.921  15.676  1.00 37.70           C  
ATOM   1400  CB  ARG A 187      49.856 -40.922  15.488  1.00 37.70           C  
ATOM   1401  O   ARG A 187      47.537 -38.807  15.176  1.00 37.70           O  
ATOM   1402  CG  ARG A 187      50.453 -42.312  15.787  1.00 37.70           C  
ATOM   1403  CD  ARG A 187      51.918 -42.240  16.234  1.00 37.70           C  
ATOM   1404  NE  ARG A 187      52.374 -43.541  16.772  1.00 37.70           N  
ATOM   1405  NH1 ARG A 187      51.853 -43.195  18.989  1.00 37.70           N  
ATOM   1406  NH2 ARG A 187      52.741 -45.139  18.355  1.00 37.70           N  
ATOM   1407  CZ  ARG A 187      52.321 -43.948  18.031  1.00 37.70           C  
ATOM   1408  N   ARG A 188      46.538 -40.233  16.530  1.00 39.09           N  
ATOM   1409  CA  ARG A 188      46.601 -40.449  17.998  1.00 39.09           C  
ATOM   1410  C   ARG A 188      46.919 -39.182  18.818  1.00 39.09           C  
ATOM   1411  CB  ARG A 188      47.478 -41.636  18.464  1.00 39.09           C  
ATOM   1412  O   ARG A 188      48.064 -38.766  18.874  1.00 39.09           O  
ATOM   1413  CG  ARG A 188      46.731 -42.978  18.585  1.00 39.09           C  
ATOM   1414  CD  ARG A 188      47.534 -43.981  19.439  1.00 39.09           C  
ATOM   1415  NE  ARG A 188      46.672 -45.022  20.043  1.00 39.09           N  
ATOM   1416  NH1 ARG A 188      47.444 -44.890  22.214  1.00 39.09           N  
ATOM   1417  NH2 ARG A 188      45.887 -46.380  21.703  1.00 39.09           N  
ATOM   1418  CZ  ARG A 188      46.675 -45.419  21.311  1.00 39.09           C  
ATOM   1419  N   GLU A 189      45.874 -38.708  19.508  1.00 35.97           N  
ATOM   1420  CA  GLU A 189      45.843 -38.370  20.948  1.00 35.97           C  
ATOM   1421  C   GLU A 189      46.818 -37.313  21.510  1.00 35.97           C  
ATOM   1422  CB  GLU A 189      46.023 -39.669  21.757  1.00 35.97           C  
ATOM   1423  O   GLU A 189      48.016 -37.552  21.614  1.00 35.97           O  
ATOM   1424  CG  GLU A 189      44.964 -40.761  21.502  1.00 35.97           C  
ATOM   1425  CD  GLU A 189      45.501 -42.183  21.726  1.00 35.97           C  
ATOM   1426  OE1 GLU A 189      44.750 -43.145  21.459  1.00 35.97           O  
ATOM   1427  OE2 GLU A 189      46.703 -42.354  22.038  1.00 35.97           O  
ATOM   1428  N   ASN A 190      46.263 -36.262  22.133  1.00 38.47           N  
ATOM   1429  CA  ASN A 190      46.277 -36.197  23.604  1.00 38.47           C  
ATOM   1430  C   ASN A 190      45.113 -35.344  24.162  1.00 38.47           C  
ATOM   1431  CB  ASN A 190      47.642 -35.721  24.153  1.00 38.47           C  
ATOM   1432  O   ASN A 190      44.500 -34.565  23.433  1.00 38.47           O  
ATOM   1433  CG  ASN A 190      47.958 -36.340  25.509  1.00 38.47           C  
ATOM   1434  ND2 ASN A 190      49.176 -36.223  25.977  1.00 38.47           N  
ATOM   1435  OD1 ASN A 190      47.123 -36.946  26.164  1.00 38.47           O  
ATOM   1436  N   TYR A 191      44.812 -35.503  25.452  1.00 33.72           N  
ATOM   1437  CA  TYR A 191      43.819 -34.736  26.213  1.00 33.72           C  
ATOM   1438  C   TYR A 191      44.487 -33.568  26.968  1.00 33.72           C  
ATOM   1439  CB  TYR A 191      43.102 -35.673  27.204  1.00 33.72           C  
ATOM   1440  O   TYR A 191      45.646 -33.665  27.362  1.00 33.72           O  
ATOM   1441  CG  TYR A 191      42.168 -36.711  26.597  1.00 33.72           C  
ATOM   1442  CD1 TYR A 191      40.771 -36.544  26.703  1.00 33.72           C  
ATOM   1443  CD2 TYR A 191      42.685 -37.869  25.979  1.00 33.72           C  
ATOM   1444  CE1 TYR A 191      39.896 -37.522  26.191  1.00 33.72           C  
ATOM   1445  CE2 TYR A 191      41.813 -38.843  25.455  1.00 33.72           C  
ATOM   1446  OH  TYR A 191      39.579 -39.624  25.073  1.00 33.72           O  
ATOM   1447  CZ  TYR A 191      40.417 -38.675  25.564  1.00 33.72           C  
ATOM   1448  N   GLY A 192      43.751 -32.481  27.232  1.00 42.16           N  
ATOM   1449  CA  GLY A 192      44.238 -31.357  28.046  1.00 42.16           C  
ATOM   1450  C   GLY A 192      43.125 -30.378  28.440  1.00 42.16           C  
ATOM   1451  O   GLY A 192      42.491 -29.779  27.577  1.00 42.16           O  
ATOM   1452  N   VAL A 193      42.874 -30.229  29.744  1.00 43.30           N  
ATOM   1453  CA  VAL A 193      41.797 -29.398  30.329  1.00 43.30           C  
ATOM   1454  C   VAL A 193      42.378 -28.065  30.859  1.00 43.30           C  
ATOM   1455  CB  VAL A 193      41.061 -30.210  31.421  1.00 43.30           C  
ATOM   1456  O   VAL A 193      43.495 -28.079  31.375  1.00 43.30           O  
ATOM   1457  CG1 VAL A 193      40.016 -29.426  32.225  1.00 43.30           C  
ATOM   1458  CG2 VAL A 193      40.323 -31.403  30.793  1.00 43.30           C  
ATOM   1459  N   PRO A 194      41.677 -26.913  30.743  1.00 62.04           N  
ATOM   1460  CA  PRO A 194      42.258 -25.586  31.000  1.00 62.04           C  
ATOM   1461  C   PRO A 194      42.016 -25.023  32.424  1.00 62.04           C  
ATOM   1462  CB  PRO A 194      41.586 -24.687  29.958  1.00 62.04           C  
ATOM   1463  O   PRO A 194      41.123 -25.490  33.138  1.00 62.04           O  
ATOM   1464  CG  PRO A 194      40.165 -25.244  29.925  1.00 62.04           C  
ATOM   1465  CD  PRO A 194      40.393 -26.749  30.067  1.00 62.04           C  
ATOM   1466  N   PRO A 195      42.739 -23.952  32.823  1.00 48.24           N  
ATOM   1467  CA  PRO A 195      42.458 -23.150  34.020  1.00 48.24           C  
ATOM   1468  C   PRO A 195      41.461 -21.984  33.779  1.00 48.24           C  
ATOM   1469  CB  PRO A 195      43.841 -22.687  34.486  1.00 48.24           C  
ATOM   1470  O   PRO A 195      40.932 -21.801  32.685  1.00 48.24           O  
ATOM   1471  CG  PRO A 195      44.584 -22.465  33.170  1.00 48.24           C  
ATOM   1472  CD  PRO A 195      44.006 -23.531  32.235  1.00 48.24           C  
ATOM   1473  N   ARG A 196      41.152 -21.223  34.845  1.00 40.10           N  
ATOM   1474  CA  ARG A 196      39.998 -20.296  34.991  1.00 40.10           C  
ATOM   1475  C   ARG A 196      40.407 -18.865  35.425  1.00 40.10           C  
ATOM   1476  CB  ARG A 196      39.057 -20.890  36.064  1.00 40.10           C  
ATOM   1477  O   ARG A 196      41.580 -18.625  35.677  1.00 40.10           O  
ATOM   1478  CG  ARG A 196      38.413 -22.250  35.754  1.00 40.10           C  
ATOM   1479  CD  ARG A 196      37.714 -22.726  37.040  1.00 40.10           C  
ATOM   1480  NE  ARG A 196      36.782 -23.845  36.803  1.00 40.10           N  
ATOM   1481  NH1 ARG A 196      34.806 -22.792  37.362  1.00 40.10           N  
ATOM   1482  NH2 ARG A 196      34.798 -24.957  36.828  1.00 40.10           N  
ATOM   1483  CZ  ARG A 196      35.472 -23.856  36.998  1.00 40.10           C  
ATOM   1484  N   ARG A 197      39.381 -18.023  35.689  1.00 39.25           N  
ATOM   1485  CA  ARG A 197      39.341 -16.635  36.245  1.00 39.25           C  
ATOM   1486  C   ARG A 197      39.516 -15.530  35.185  1.00 39.25           C  
ATOM   1487  CB  ARG A 197      40.296 -16.445  37.449  1.00 39.25           C  
ATOM   1488  O   ARG A 197      40.396 -15.647  34.350  1.00 39.25           O  
ATOM   1489  CG  ARG A 197      39.802 -17.111  38.743  1.00 39.25           C  
ATOM   1490  CD  ARG A 197      40.813 -16.886  39.882  1.00 39.25           C  
ATOM   1491  NE  ARG A 197      40.209 -17.081  41.220  1.00 39.25           N  
ATOM   1492  NH1 ARG A 197      42.145 -16.912  42.456  1.00 39.25           N  
ATOM   1493  NH2 ARG A 197      40.188 -17.082  43.503  1.00 39.25           N  
ATOM   1494  CZ  ARG A 197      40.848 -17.027  42.380  1.00 39.25           C  
ATOM   1495  N   ALA A 198      38.721 -14.450  35.162  1.00 42.62           N  
ATOM   1496  CA  ALA A 198      37.570 -14.004  35.991  1.00 42.62           C  
ATOM   1497  C   ALA A 198      36.547 -13.222  35.088  1.00 42.62           C  
ATOM   1498  CB  ALA A 198      38.175 -13.220  37.168  1.00 42.62           C  
ATOM   1499  O   ALA A 198      36.690 -13.307  33.874  1.00 42.62           O  
ATOM   1500  N   THR A 199      35.467 -12.531  35.509  1.00 43.12           N  
ATOM   1501  CA  THR A 199      35.028 -12.014  36.831  1.00 43.12           C  
ATOM   1502  C   THR A 199      33.480 -11.908  36.943  1.00 43.12           C  
ATOM   1503  CB  THR A 199      35.640 -10.604  37.099  1.00 43.12           C  
ATOM   1504  O   THR A 199      32.744 -12.231  36.018  1.00 43.12           O  
ATOM   1505  CG2 THR A 199      35.783 -10.250  38.588  1.00 43.12           C  
ATOM   1506  OG1 THR A 199      36.947 -10.499  36.593  1.00 43.12           O  
ATOM   1507  N   ILE A 200      33.018 -11.486  38.124  1.00 44.04           N  
ATOM   1508  CA  ILE A 200      31.674 -11.057  38.591  1.00 44.04           C  
ATOM   1509  C   ILE A 200      31.164  -9.834  37.774  1.00 44.04           C  
ATOM   1510  CB  ILE A 200      31.914 -10.716  40.092  1.00 44.04           C  
ATOM   1511  O   ILE A 200      32.006  -9.057  37.334  1.00 44.04           O  
ATOM   1512  CG1 ILE A 200      32.373 -11.962  40.901  1.00 44.04           C  
ATOM   1513  CG2 ILE A 200      30.730 -10.066  40.817  1.00 44.04           C  
ATOM   1514  CD1 ILE A 200      33.122 -11.614  42.195  1.00 44.04           C  
ATOM   1515  N   SER A 201      29.868  -9.567  37.514  1.00 38.90           N  
ATOM   1516  CA  SER A 201      28.587  -9.764  38.253  1.00 38.90           C  
ATOM   1517  C   SER A 201      27.456 -10.365  37.377  1.00 38.90           C  
ATOM   1518  CB  SER A 201      28.136  -8.379  38.772  1.00 38.90           C  
ATOM   1519  O   SER A 201      27.432 -10.139  36.175  1.00 38.90           O  
ATOM   1520  OG  SER A 201      28.456  -7.341  37.859  1.00 38.90           O  
ATOM   1521  N   SER A 202      26.561 -11.255  37.848  1.00 38.12           N  
ATOM   1522  CA  SER A 202      25.508 -11.130  38.895  1.00 38.12           C  
ATOM   1523  C   SER A 202      24.424 -10.097  38.519  1.00 38.12           C  
ATOM   1524  CB  SER A 202      26.085 -10.904  40.300  1.00 38.12           C  
ATOM   1525  O   SER A 202      24.778  -8.975  38.182  1.00 38.12           O  
ATOM   1526  OG  SER A 202      25.156 -11.343  41.269  1.00 38.12           O  
ATOM   1527  N   TRP A 203      23.107 -10.356  38.564  1.00 40.79           N  
ATOM   1528  CA  TRP A 203      22.329 -11.308  39.391  1.00 40.79           C  
ATOM   1529  C   TRP A 203      21.800 -12.566  38.653  1.00 40.79           C  
ATOM   1530  CB  TRP A 203      21.168 -10.518  40.034  1.00 40.79           C  
ATOM   1531  O   TRP A 203      22.007 -12.735  37.453  1.00 40.79           O  
ATOM   1532  CG  TRP A 203      21.500  -9.488  41.083  1.00 40.79           C  
ATOM   1533  CD1 TRP A 203      22.718  -8.971  41.375  1.00 40.79           C  
ATOM   1534  CD2 TRP A 203      20.574  -8.838  42.013  1.00 40.79           C  
ATOM   1535  CE2 TRP A 203      21.317  -7.956  42.856  1.00 40.79           C  
ATOM   1536  CE3 TRP A 203      19.181  -8.906  42.236  1.00 40.79           C  
ATOM   1537  NE1 TRP A 203      22.613  -8.070  42.415  1.00 40.79           N  
ATOM   1538  CH2 TRP A 203      19.334  -7.291  44.068  1.00 40.79           C  
ATOM   1539  CZ2 TRP A 203      20.721  -7.194  43.870  1.00 40.79           C  
ATOM   1540  CZ3 TRP A 203      18.569  -8.141  43.249  1.00 40.79           C  
ATOM   1541  N   ARG A 204      21.159 -13.488  39.393  1.00 36.34           N  
ATOM   1542  CA  ARG A 204      20.758 -14.840  38.947  1.00 36.34           C  
ATOM   1543  C   ARG A 204      19.251 -15.026  38.735  1.00 36.34           C  
ATOM   1544  CB  ARG A 204      21.195 -15.879  39.991  1.00 36.34           C  
ATOM   1545  O   ARG A 204      18.436 -14.418  39.415  1.00 36.34           O  
ATOM   1546  CG  ARG A 204      22.691 -16.197  39.983  1.00 36.34           C  
ATOM   1547  CD  ARG A 204      22.905 -17.306  41.018  1.00 36.34           C  
ATOM   1548  NE  ARG A 204      24.234 -17.931  40.909  1.00 36.34           N  
ATOM   1549  NH1 ARG A 204      23.535 -20.062  41.458  1.00 36.34           N  
ATOM   1550  NH2 ARG A 204      25.701 -19.655  41.074  1.00 36.34           N  
ATOM   1551  CZ  ARG A 204      24.476 -19.209  41.146  1.00 36.34           C  
ATOM   1552  N   ASN A 205      18.925 -15.991  37.873  1.00 36.71           N  
ATOM   1553  CA  ASN A 205      17.744 -16.845  38.027  1.00 36.71           C  
ATOM   1554  C   ASN A 205      18.222 -18.182  38.611  1.00 36.71           C  
ATOM   1555  CB  ASN A 205      17.098 -17.134  36.657  1.00 36.71           C  
ATOM   1556  O   ASN A 205      19.245 -18.686  38.143  1.00 36.71           O  
ATOM   1557  CG  ASN A 205      16.475 -15.939  35.971  1.00 36.71           C  
ATOM   1558  ND2 ASN A 205      17.251 -15.115  35.308  1.00 36.71           N  
ATOM   1559  OD1 ASN A 205      15.274 -15.758  35.972  1.00 36.71           O  
ATOM   1560  N   ASP A 206      17.461 -18.802  39.512  1.00 41.29           N  
ATOM   1561  CA  ASP A 206      17.684 -20.196  39.905  1.00 41.29           C  
ATOM   1562  C   ASP A 206      16.485 -21.062  39.475  1.00 41.29           C  
ATOM   1563  CB  ASP A 206      18.073 -20.302  41.392  1.00 41.29           C  
ATOM   1564  O   ASP A 206      15.329 -20.787  39.793  1.00 41.29           O  
ATOM   1565  CG  ASP A 206      19.569 -19.977  41.594  1.00 41.29           C  
ATOM   1566  OD1 ASP A 206      20.420 -20.855  41.314  1.00 41.29           O  
ATOM   1567  OD2 ASP A 206      19.910 -18.830  41.957  1.00 41.29           O  
ATOM   1568  N   ARG A 207      16.781 -22.110  38.697  1.00 35.25           N  
ATOM   1569  CA  ARG A 207      15.880 -23.227  38.377  1.00 35.25           C  
ATOM   1570  C   ARG A 207      16.418 -24.462  39.094  1.00 35.25           C  
ATOM   1571  CB  ARG A 207      15.919 -23.580  36.874  1.00 35.25           C  
ATOM   1572  O   ARG A 207      17.594 -24.731  38.900  1.00 35.25           O  
ATOM   1573  CG  ARG A 207      15.395 -22.586  35.830  1.00 35.25           C  
ATOM   1574  CD  ARG A 207      15.652 -23.246  34.458  1.00 35.25           C  
ATOM   1575  NE  ARG A 207      15.132 -22.474  33.314  1.00 35.25           N  
ATOM   1576  NH1 ARG A 207      15.662 -24.016  31.687  1.00 35.25           N  
ATOM   1577  NH2 ARG A 207      14.633 -22.125  31.115  1.00 35.25           N  
ATOM   1578  CZ  ARG A 207      15.145 -22.873  32.051  1.00 35.25           C  
ATOM   1579  N   MET A 208      15.567 -25.241  39.763  1.00 37.75           N  
ATOM   1580  CA  MET A 208      15.510 -26.724  39.767  1.00 37.75           C  
ATOM   1581  C   MET A 208      14.118 -27.101  40.338  1.00 37.75           C  
ATOM   1582  CB  MET A 208      16.606 -27.399  40.625  1.00 37.75           C  
ATOM   1583  O   MET A 208      13.688 -26.435  41.268  1.00 37.75           O  
ATOM   1584  CG  MET A 208      18.046 -27.354  40.085  1.00 37.75           C  
ATOM   1585  SD  MET A 208      18.268 -27.711  38.309  1.00 37.75           S  
ATOM   1586  CE  MET A 208      19.856 -26.875  38.028  1.00 37.75           C  
ATOM   1587  N   SER A 209      13.274 -28.021  39.847  1.00 34.23           N  
ATOM   1588  CA  SER A 209      13.362 -29.214  38.976  1.00 34.23           C  
ATOM   1589  C   SER A 209      13.353 -30.558  39.737  1.00 34.23           C  
ATOM   1590  CB  SER A 209      14.479 -29.158  37.925  1.00 34.23           C  
ATOM   1591  O   SER A 209      14.408 -31.022  40.156  1.00 34.23           O  
ATOM   1592  OG  SER A 209      14.337 -30.221  37.006  1.00 34.23           O  
ATOM   1593  N   THR A 210      12.185 -31.235  39.750  1.00 40.14           N  
ATOM   1594  CA  THR A 210      11.910 -32.649  40.168  1.00 40.14           C  
ATOM   1595  C   THR A 210      12.104 -32.951  41.675  1.00 40.14           C  
ATOM   1596  CB  THR A 210      12.650 -33.650  39.257  1.00 40.14           C  
ATOM   1597  O   THR A 210      13.075 -32.483  42.247  1.00 40.14           O  
ATOM   1598  CG2 THR A 210      12.426 -33.397  37.765  1.00 40.14           C  
ATOM   1599  OG1 THR A 210      14.047 -33.640  39.463  1.00 40.14           O  
ATOM   1600  N   ARG A 211      11.265 -33.703  42.414  1.00 37.79           N  
ATOM   1601  CA  ARG A 211      10.704 -35.072  42.238  1.00 37.79           C  
ATOM   1602  C   ARG A 211       9.564 -35.347  43.260  1.00 37.79           C  
ATOM   1603  CB  ARG A 211      11.814 -36.094  42.591  1.00 37.79           C  
ATOM   1604  O   ARG A 211       9.399 -34.552  44.176  1.00 37.79           O  
ATOM   1605  CG  ARG A 211      12.958 -36.152  41.584  1.00 37.79           C  
ATOM   1606  CD  ARG A 211      14.043 -37.145  41.982  1.00 37.79           C  
ATOM   1607  NE  ARG A 211      15.118 -37.102  40.975  1.00 37.79           N  
ATOM   1608  NH1 ARG A 211      16.558 -38.555  42.004  1.00 37.79           N  
ATOM   1609  NH2 ARG A 211      17.100 -37.662  40.026  1.00 37.79           N  
ATOM   1610  CZ  ARG A 211      16.251 -37.772  41.008  1.00 37.79           C  
ATOM   1611  N   HIS A 212       8.930 -36.524  43.148  1.00 39.62           N  
ATOM   1612  CA  HIS A 212       7.917 -37.146  44.027  1.00 39.62           C  
ATOM   1613  C   HIS A 212       6.549 -36.438  44.088  1.00 39.62           C  
ATOM   1614  CB  HIS A 212       8.507 -37.559  45.385  1.00 39.62           C  
ATOM   1615  O   HIS A 212       6.495 -35.222  44.217  1.00 39.62           O  
ATOM   1616  CG  HIS A 212       9.549 -38.643  45.234  1.00 39.62           C  
ATOM   1617  CD2 HIS A 212      10.907 -38.499  45.307  1.00 39.62           C  
ATOM   1618  ND1 HIS A 212       9.305 -39.947  44.870  1.00 39.62           N  
ATOM   1619  CE1 HIS A 212      10.484 -40.571  44.727  1.00 39.62           C  
ATOM   1620  NE2 HIS A 212      11.500 -39.722  44.963  1.00 39.62           N  
ATOM   1621  N   ASP A 213       5.385 -37.068  43.867  1.00 39.21           N  
ATOM   1622  CA  ASP A 213       4.854 -38.451  44.015  1.00 39.21           C  
ATOM   1623  C   ASP A 213       4.184 -38.744  45.369  1.00 39.21           C  
ATOM   1624  CB  ASP A 213       5.767 -39.642  43.649  1.00 39.21           C  
ATOM   1625  O   ASP A 213       4.861 -38.900  46.380  1.00 39.21           O  
ATOM   1626  CG  ASP A 213       6.161 -39.718  42.176  1.00 39.21           C  
ATOM   1627  OD1 ASP A 213       5.234 -39.795  41.344  1.00 39.21           O  
ATOM   1628  OD2 ASP A 213       7.385 -39.711  41.904  1.00 39.21           O  
ATOM   1629  N   GLY A 214       2.866 -38.984  45.313  1.00 39.23           N  
ATOM   1630  CA  GLY A 214       2.180 -39.954  46.175  1.00 39.23           C  
ATOM   1631  C   GLY A 214       1.295 -39.429  47.314  1.00 39.23           C  
ATOM   1632  O   GLY A 214       1.821 -39.019  48.336  1.00 39.23           O  
ATOM   1633  N   TYR A 215      -0.023 -39.654  47.164  1.00 35.13           N  
ATOM   1634  CA  TYR A 215      -0.998 -40.022  48.221  1.00 35.13           C  
ATOM   1635  C   TYR A 215      -1.254 -39.024  49.388  1.00 35.13           C  
ATOM   1636  CB  TYR A 215      -0.603 -41.422  48.749  1.00 35.13           C  
ATOM   1637  O   TYR A 215      -0.406 -38.225  49.746  1.00 35.13           O  
ATOM   1638  CG  TYR A 215      -0.168 -42.422  47.680  1.00 35.13           C  
ATOM   1639  CD1 TYR A 215      -1.110 -42.983  46.794  1.00 35.13           C  
ATOM   1640  CD2 TYR A 215       1.198 -42.743  47.541  1.00 35.13           C  
ATOM   1641  CE1 TYR A 215      -0.683 -43.843  45.761  1.00 35.13           C  
ATOM   1642  CE2 TYR A 215       1.629 -43.593  46.504  1.00 35.13           C  
ATOM   1643  OH  TYR A 215       1.094 -44.955  44.599  1.00 35.13           O  
ATOM   1644  CZ  TYR A 215       0.687 -44.144  45.609  1.00 35.13           C  
ATOM   1645  N   ALA A 216      -2.389 -39.031  50.095  1.00 38.25           N  
ATOM   1646  CA  ALA A 216      -3.785 -39.360  49.768  1.00 38.25           C  
ATOM   1647  C   ALA A 216      -4.691 -38.825  50.910  1.00 38.25           C  
ATOM   1648  CB  ALA A 216      -3.989 -40.881  49.642  1.00 38.25           C  
ATOM   1649  O   ALA A 216      -4.198 -38.575  52.003  1.00 38.25           O  
ATOM   1650  N   THR A 217      -6.010 -38.768  50.672  1.00 42.22           N  
ATOM   1651  CA  THR A 217      -7.100 -38.898  51.677  1.00 42.22           C  
ATOM   1652  C   THR A 217      -7.235 -37.920  52.871  1.00 42.22           C  
ATOM   1653  CB  THR A 217      -7.199 -40.351  52.203  1.00 42.22           C  
ATOM   1654  O   THR A 217      -6.367 -37.821  53.727  1.00 42.22           O  
ATOM   1655  CG2 THR A 217      -7.916 -41.283  51.215  1.00 42.22           C  
ATOM   1656  OG1 THR A 217      -5.931 -40.907  52.461  1.00 42.22           O  
ATOM   1657  N   ASN A 218      -8.474 -37.414  52.994  1.00 44.34           N  
ATOM   1658  CA  ASN A 218      -9.273 -37.231  54.222  1.00 44.34           C  
ATOM   1659  C   ASN A 218      -9.244 -35.917  55.043  1.00 44.34           C  
ATOM   1660  CB  ASN A 218      -9.224 -38.497  55.098  1.00 44.34           C  
ATOM   1661  O   ASN A 218      -8.204 -35.354  55.356  1.00 44.34           O  
ATOM   1662  CG  ASN A 218     -10.057 -39.628  54.520  1.00 44.34           C  
ATOM   1663  ND2 ASN A 218     -10.797 -40.326  55.340  1.00 44.34           N  
ATOM   1664  OD1 ASN A 218     -10.082 -39.877  53.321  1.00 44.34           O  
ATOM   1665  N   ASP A 219     -10.478 -35.503  55.380  1.00 40.65           N  
ATOM   1666  CA  ASP A 219     -11.025 -34.963  56.642  1.00 40.65           C  
ATOM   1667  C   ASP A 219     -10.203 -33.927  57.452  1.00 40.65           C  
ATOM   1668  CB  ASP A 219     -11.460 -36.156  57.525  1.00 40.65           C  
ATOM   1669  O   ASP A 219      -9.087 -34.189  57.879  1.00 40.65           O  
ATOM   1670  CG  ASP A 219     -12.172 -37.275  56.740  1.00 40.65           C  
ATOM   1671  OD1 ASP A 219     -12.874 -36.945  55.755  1.00 40.65           O  
ATOM   1672  OD2 ASP A 219     -11.926 -38.464  57.049  1.00 40.65           O  
ATOM   1673  N   GLY A 220     -10.695 -32.735  57.820  1.00 40.98           N  
ATOM   1674  CA  GLY A 220     -12.029 -32.132  57.677  1.00 40.98           C  
ATOM   1675  C   GLY A 220     -12.674 -31.799  59.033  1.00 40.98           C  
ATOM   1676  O   GLY A 220     -12.977 -32.707  59.800  1.00 40.98           O  
ATOM   1677  N   ASN A 221     -12.938 -30.514  59.320  1.00 41.28           N  
ATOM   1678  CA  ASN A 221     -13.924 -30.106  60.334  1.00 41.28           C  
ATOM   1679  C   ASN A 221     -14.464 -28.670  60.110  1.00 41.28           C  
ATOM   1680  CB  ASN A 221     -13.374 -30.305  61.768  1.00 41.28           C  
ATOM   1681  O   ASN A 221     -13.903 -27.889  59.342  1.00 41.28           O  
ATOM   1682  CG  ASN A 221     -14.469 -30.675  62.763  1.00 41.28           C  
ATOM   1683  ND2 ASN A 221     -14.111 -31.129  63.940  1.00 41.28           N  
ATOM   1684  OD1 ASN A 221     -15.659 -30.567  62.509  1.00 41.28           O  
ATOM   1685  N   HIS A 222     -15.581 -28.367  60.773  1.00 43.84           N  
ATOM   1686  CA  HIS A 222     -16.451 -27.178  60.693  1.00 43.84           C  
ATOM   1687  C   HIS A 222     -16.474 -26.520  62.121  1.00 43.84           C  
ATOM   1688  CB  HIS A 222     -17.776 -27.764  60.140  1.00 43.84           C  
ATOM   1689  O   HIS A 222     -15.493 -26.748  62.835  1.00 43.84           O  
ATOM   1690  CG  HIS A 222     -18.570 -26.918  59.177  1.00 43.84           C  
ATOM   1691  CD2 HIS A 222     -18.128 -26.424  57.978  1.00 43.84           C  
ATOM   1692  ND1 HIS A 222     -19.926 -26.678  59.234  1.00 43.84           N  
ATOM   1693  CE1 HIS A 222     -20.284 -26.029  58.113  1.00 43.84           C  
ATOM   1694  NE2 HIS A 222     -19.221 -25.850  57.319  1.00 43.84           N  
ATOM   1695  N   PRO A 223     -17.492 -25.783  62.652  1.00 47.97           N  
ATOM   1696  CA  PRO A 223     -18.718 -25.188  62.083  1.00 47.97           C  
ATOM   1697  C   PRO A 223     -19.058 -23.736  62.555  1.00 47.97           C  
ATOM   1698  CB  PRO A 223     -19.799 -26.114  62.667  1.00 47.97           C  
ATOM   1699  O   PRO A 223     -18.395 -23.174  63.420  1.00 47.97           O  
ATOM   1700  CG  PRO A 223     -19.324 -26.306  64.112  1.00 47.97           C  
ATOM   1701  CD  PRO A 223     -17.813 -26.049  64.059  1.00 47.97           C  
ATOM   1702  N   SER A 224     -20.228 -23.232  62.110  1.00 40.64           N  
ATOM   1703  CA  SER A 224     -21.090 -22.183  62.732  1.00 40.64           C  
ATOM   1704  C   SER A 224     -20.581 -20.725  62.748  1.00 40.64           C  
ATOM   1705  CB  SER A 224     -21.531 -22.628  64.139  1.00 40.64           C  
ATOM   1706  O   SER A 224     -19.403 -20.485  62.965  1.00 40.64           O  
ATOM   1707  OG  SER A 224     -20.472 -22.595  65.073  1.00 40.64           O  
ATOM   1708  N   CYS A 225     -21.391 -19.669  62.573  1.00 39.32           N  
ATOM   1709  CA  CYS A 225     -22.791 -19.463  62.124  1.00 39.32           C  
ATOM   1710  C   CYS A 225     -22.921 -17.965  61.698  1.00 39.32           C  
ATOM   1711  CB  CYS A 225     -23.751 -19.823  63.274  1.00 39.32           C  
ATOM   1712  O   CYS A 225     -21.947 -17.231  61.838  1.00 39.32           O  
ATOM   1713  SG  CYS A 225     -24.597 -21.383  62.888  1.00 39.32           S  
ATOM   1714  N   GLN A 226     -24.015 -17.384  61.185  1.00 41.32           N  
ATOM   1715  CA  GLN A 226     -25.432 -17.769  60.975  1.00 41.32           C  
ATOM   1716  C   GLN A 226     -25.717 -17.875  59.434  1.00 41.32           C  
ATOM   1717  CB  GLN A 226     -26.245 -16.724  61.774  1.00 41.32           C  
ATOM   1718  O   GLN A 226     -24.758 -18.083  58.697  1.00 41.32           O  
ATOM   1719  CG  GLN A 226     -26.055 -16.861  63.298  1.00 41.32           C  
ATOM   1720  CD  GLN A 226     -26.779 -15.776  64.087  1.00 41.32           C  
ATOM   1721  NE2 GLN A 226     -28.010 -15.992  64.496  1.00 41.32           N  
ATOM   1722  OE1 GLN A 226     -26.242 -14.723  64.380  1.00 41.32           O  
ATOM   1723  N   GLU A 227     -26.899 -17.902  58.787  1.00 39.14           N  
ATOM   1724  CA  GLU A 227     -28.292 -17.414  58.998  1.00 39.14           C  
ATOM   1725  C   GLU A 227     -28.432 -15.869  59.029  1.00 39.14           C  
ATOM   1726  CB  GLU A 227     -29.026 -18.214  60.098  1.00 39.14           C  
ATOM   1727  O   GLU A 227     -27.503 -15.194  59.452  1.00 39.14           O  
ATOM   1728  CG  GLU A 227     -30.402 -18.747  59.673  1.00 39.14           C  
ATOM   1729  CD  GLU A 227     -30.648 -20.147  60.233  1.00 39.14           C  
ATOM   1730  OE1 GLU A 227     -30.911 -20.238  61.451  1.00 39.14           O  
ATOM   1731  OE2 GLU A 227     -30.540 -21.098  59.427  1.00 39.14           O  
ATOM   1732  N   THR A 228     -29.492 -15.202  58.541  1.00 42.73           N  
ATOM   1733  CA  THR A 228     -30.875 -15.561  58.135  1.00 42.73           C  
ATOM   1734  C   THR A 228     -31.170 -15.499  56.621  1.00 42.73           C  
ATOM   1735  CB  THR A 228     -31.868 -14.590  58.819  1.00 42.73           C  
ATOM   1736  O   THR A 228     -30.519 -14.790  55.857  1.00 42.73           O  
ATOM   1737  CG2 THR A 228     -32.204 -15.000  60.248  1.00 42.73           C  
ATOM   1738  OG1 THR A 228     -31.336 -13.283  58.891  1.00 42.73           O  
ATOM   1739  N   ARG A 229     -32.225 -16.210  56.188  1.00 42.24           N  
ATOM   1740  CA  ARG A 229     -32.931 -16.008  54.906  1.00 42.24           C  
ATOM   1741  C   ARG A 229     -34.330 -15.464  55.200  1.00 42.24           C  
ATOM   1742  CB  ARG A 229     -33.127 -17.349  54.172  1.00 42.24           C  
ATOM   1743  O   ARG A 229     -34.957 -16.006  56.095  1.00 42.24           O  
ATOM   1744  CG  ARG A 229     -31.866 -17.990  53.583  1.00 42.24           C  
ATOM   1745  CD  ARG A 229     -32.252 -19.373  53.033  1.00 42.24           C  
ATOM   1746  NE  ARG A 229     -31.182 -19.967  52.203  1.00 42.24           N  
ATOM   1747  NH1 ARG A 229     -31.253 -22.119  53.026  1.00 42.24           N  
ATOM   1748  NH2 ARG A 229     -29.900 -21.627  51.325  1.00 42.24           N  
ATOM   1749  CZ  ARG A 229     -30.789 -21.230  52.193  1.00 42.24           C  
ATOM   1750  N   ASP A 230     -34.798 -14.475  54.436  1.00 41.84           N  
ATOM   1751  CA  ASP A 230     -36.197 -14.340  53.974  1.00 41.84           C  
ATOM   1752  C   ASP A 230     -36.414 -12.997  53.258  1.00 41.84           C  
ATOM   1753  CB  ASP A 230     -37.247 -14.454  55.107  1.00 41.84           C  
ATOM   1754  O   ASP A 230     -36.251 -11.942  53.859  1.00 41.84           O  
ATOM   1755  CG  ASP A 230     -37.834 -15.866  55.252  1.00 41.84           C  
ATOM   1756  OD1 ASP A 230     -37.842 -16.597  54.230  1.00 41.84           O  
ATOM   1757  OD2 ASP A 230     -38.354 -16.166  56.348  1.00 41.84           O  
ATOM   1758  N   TYR A 231     -36.821 -13.033  51.984  1.00 41.53           N  
ATOM   1759  CA  TYR A 231     -37.486 -11.912  51.299  1.00 41.53           C  
ATOM   1760  C   TYR A 231     -38.343 -12.450  50.142  1.00 41.53           C  
ATOM   1761  CB  TYR A 231     -36.492 -10.817  50.847  1.00 41.53           C  
ATOM   1762  O   TYR A 231     -37.863 -12.703  49.037  1.00 41.53           O  
ATOM   1763  CG  TYR A 231     -36.618  -9.543  51.671  1.00 41.53           C  
ATOM   1764  CD1 TYR A 231     -37.703  -8.668  51.452  1.00 41.53           C  
ATOM   1765  CD2 TYR A 231     -35.705  -9.274  52.709  1.00 41.53           C  
ATOM   1766  CE1 TYR A 231     -37.887  -7.549  52.289  1.00 41.53           C  
ATOM   1767  CE2 TYR A 231     -35.893  -8.166  53.557  1.00 41.53           C  
ATOM   1768  OH  TYR A 231     -37.197  -6.252  54.186  1.00 41.53           O  
ATOM   1769  CZ  TYR A 231     -36.993  -7.306  53.353  1.00 41.53           C  
ATOM   1770  N   ALA A 232     -39.628 -12.668  50.426  1.00 53.01           N  
ATOM   1771  CA  ALA A 232     -40.630 -13.139  49.470  1.00 53.01           C  
ATOM   1772  C   ALA A 232     -41.257 -11.972  48.665  1.00 53.01           C  
ATOM   1773  CB  ALA A 232     -41.678 -13.942  50.252  1.00 53.01           C  
ATOM   1774  O   ALA A 232     -41.269 -10.835  49.144  1.00 53.01           O  
ATOM   1775  N   PRO A 233     -41.805 -12.217  47.457  1.00 53.89           N  
ATOM   1776  CA  PRO A 233     -42.422 -11.169  46.643  1.00 53.89           C  
ATOM   1777  C   PRO A 233     -43.817 -10.758  47.170  1.00 53.89           C  
ATOM   1778  CB  PRO A 233     -42.499 -11.754  45.231  1.00 53.89           C  
ATOM   1779  O   PRO A 233     -44.621 -11.625  47.524  1.00 53.89           O  
ATOM   1780  CG  PRO A 233     -42.657 -13.254  45.485  1.00 53.89           C  
ATOM   1781  CD  PRO A 233     -41.812 -13.485  46.739  1.00 53.89           C  
ATOM   1782  N   PRO A 234     -44.163  -9.455  47.183  1.00 59.17           N  
ATOM   1783  CA  PRO A 234     -45.453  -8.978  47.683  1.00 59.17           C  
ATOM   1784  C   PRO A 234     -46.585  -9.139  46.652  1.00 59.17           C  
ATOM   1785  CB  PRO A 234     -45.203  -7.519  48.082  1.00 59.17           C  
ATOM   1786  O   PRO A 234     -46.851  -8.252  45.843  1.00 59.17           O  
ATOM   1787  CG  PRO A 234     -44.129  -7.066  47.093  1.00 59.17           C  
ATOM   1788  CD  PRO A 234     -43.286  -8.326  46.897  1.00 59.17           C  
ATOM   1789  N   SER A 235     -47.317 -10.252  46.731  1.00 41.44           N  
ATOM   1790  CA  SER A 235     -48.571 -10.465  45.990  1.00 41.44           C  
ATOM   1791  C   SER A 235     -49.797 -10.062  46.819  1.00 41.44           C  
ATOM   1792  CB  SER A 235     -48.691 -11.923  45.532  1.00 41.44           C  
ATOM   1793  O   SER A 235     -50.371 -10.898  47.513  1.00 41.44           O  
ATOM   1794  OG  SER A 235     -47.738 -12.191  44.524  1.00 41.44           O  
ATOM   1795  N   ARG A 236     -50.202  -8.785  46.742  1.00 44.16           N  
ATOM   1796  CA  ARG A 236     -51.506  -8.212  47.163  1.00 44.16           C  
ATOM   1797  C   ARG A 236     -51.598  -6.775  46.612  1.00 44.16           C  
ATOM   1798  CB  ARG A 236     -51.630  -8.191  48.707  1.00 44.16           C  
ATOM   1799  O   ARG A 236     -50.594  -6.082  46.572  1.00 44.16           O  
ATOM   1800  CG  ARG A 236     -52.482  -9.339  49.288  1.00 44.16           C  
ATOM   1801  CD  ARG A 236     -52.176  -9.561  50.779  1.00 44.16           C  
ATOM   1802  NE  ARG A 236     -52.747 -10.832  51.275  1.00 44.16           N  
ATOM   1803  NH1 ARG A 236     -52.768 -10.333  53.522  1.00 44.16           N  
ATOM   1804  NH2 ARG A 236     -53.419 -12.350  52.837  1.00 44.16           N  
ATOM   1805  CZ  ARG A 236     -52.975 -11.162  52.536  1.00 44.16           C  
ATOM   1806  N   GLY A 237     -52.749  -6.247  46.203  1.00 39.55           N  
ATOM   1807  CA  GLY A 237     -54.087  -6.840  46.237  1.00 39.55           C  
ATOM   1808  C   GLY A 237     -55.172  -5.780  46.431  1.00 39.55           C  
ATOM   1809  O   GLY A 237     -55.921  -5.868  47.396  1.00 39.55           O  
ATOM   1810  N   TYR A 238     -55.239  -4.778  45.547  1.00 39.56           N  
ATOM   1811  CA  TYR A 238     -56.244  -3.712  45.598  1.00 39.56           C  
ATOM   1812  C   TYR A 238     -56.981  -3.612  44.264  1.00 39.56           C  
ATOM   1813  CB  TYR A 238     -55.594  -2.374  45.979  1.00 39.56           C  
ATOM   1814  O   TYR A 238     -56.422  -3.165  43.265  1.00 39.56           O  
ATOM   1815  CG  TYR A 238     -55.010  -2.369  47.377  1.00 39.56           C  
ATOM   1816  CD1 TYR A 238     -55.871  -2.375  48.492  1.00 39.56           C  
ATOM   1817  CD2 TYR A 238     -53.614  -2.397  47.565  1.00 39.56           C  
ATOM   1818  CE1 TYR A 238     -55.339  -2.424  49.793  1.00 39.56           C  
ATOM   1819  CE2 TYR A 238     -53.078  -2.443  48.866  1.00 39.56           C  
ATOM   1820  OH  TYR A 238     -53.434  -2.520  51.240  1.00 39.56           O  
ATOM   1821  CZ  TYR A 238     -53.943  -2.462  49.983  1.00 39.56           C  
ATOM   1822  N   ALA A 239     -58.243  -4.030  44.257  1.00 43.77           N  
ATOM   1823  CA  ALA A 239     -59.177  -3.698  43.191  1.00 43.77           C  
ATOM   1824  C   ALA A 239     -59.859  -2.366  43.517  1.00 43.77           C  
ATOM   1825  CB  ALA A 239     -60.209  -4.829  43.078  1.00 43.77           C  
ATOM   1826  O   ALA A 239     -60.204  -2.153  44.678  1.00 43.77           O  
ATOM   1827  N   TYR A 240     -60.143  -1.540  42.505  1.00 40.27           N  
ATOM   1828  CA  TYR A 240     -61.435  -0.851  42.399  1.00 40.27           C  
ATOM   1829  C   TYR A 240     -61.657  -0.220  41.013  1.00 40.27           C  
ATOM   1830  CB  TYR A 240     -61.641   0.212  43.507  1.00 40.27           C  
ATOM   1831  O   TYR A 240     -60.808   0.515  40.523  1.00 40.27           O  
ATOM   1832  CG  TYR A 240     -62.909   0.018  44.333  1.00 40.27           C  
ATOM   1833  CD1 TYR A 240     -63.750   1.117  44.597  1.00 40.27           C  
ATOM   1834  CD2 TYR A 240     -63.246  -1.248  44.861  1.00 40.27           C  
ATOM   1835  CE1 TYR A 240     -64.929   0.943  45.349  1.00 40.27           C  
ATOM   1836  CE2 TYR A 240     -64.429  -1.431  45.601  1.00 40.27           C  
ATOM   1837  OH  TYR A 240     -66.448  -0.493  46.510  1.00 40.27           O  
ATOM   1838  CZ  TYR A 240     -65.280  -0.333  45.834  1.00 40.27           C  
ATOM   1839  N   ARG A 241     -62.858  -0.461  40.473  1.00 38.82           N  
ATOM   1840  CA  ARG A 241     -63.585   0.310  39.446  1.00 38.82           C  
ATOM   1841  C   ARG A 241     -62.946   0.483  38.064  1.00 38.82           C  
ATOM   1842  CB  ARG A 241     -64.082   1.639  40.027  1.00 38.82           C  
ATOM   1843  O   ARG A 241     -62.185   1.403  37.790  1.00 38.82           O  
ATOM   1844  CG  ARG A 241     -65.089   1.351  41.146  1.00 38.82           C  
ATOM   1845  CD  ARG A 241     -65.669   2.627  41.746  1.00 38.82           C  
ATOM   1846  NE  ARG A 241     -66.543   2.276  42.880  1.00 38.82           N  
ATOM   1847  NH1 ARG A 241     -67.495   4.330  43.215  1.00 38.82           N  
ATOM   1848  NH2 ARG A 241     -68.074   2.612  44.524  1.00 38.82           N  
ATOM   1849  CZ  ARG A 241     -67.367   3.072  43.530  1.00 38.82           C  
ATOM   1850  N   ASP A 242     -63.422  -0.375  37.170  1.00 37.28           N  
ATOM   1851  CA  ASP A 242     -64.261   0.014  36.027  1.00 37.28           C  
ATOM   1852  C   ASP A 242     -64.259   1.495  35.610  1.00 37.28           C  
ATOM   1853  CB  ASP A 242     -65.723  -0.357  36.347  1.00 37.28           C  
ATOM   1854  O   ASP A 242     -64.722   2.365  36.349  1.00 37.28           O  
ATOM   1855  CG  ASP A 242     -65.857  -1.807  36.792  1.00 37.28           C  
ATOM   1856  OD1 ASP A 242     -66.131  -2.650  35.916  1.00 37.28           O  
ATOM   1857  OD2 ASP A 242     -65.587  -2.049  37.993  1.00 37.28           O  
ATOM   1858  N   ASN A 243     -63.919   1.743  34.342  1.00 39.97           N  
ATOM   1859  CA  ASN A 243     -64.627   2.751  33.551  1.00 39.97           C  
ATOM   1860  C   ASN A 243     -64.538   2.426  32.048  1.00 39.97           C  
ATOM   1861  CB  ASN A 243     -64.171   4.181  33.934  1.00 39.97           C  
ATOM   1862  O   ASN A 243     -63.764   3.010  31.290  1.00 39.97           O  
ATOM   1863  CG  ASN A 243     -65.332   5.100  34.294  1.00 39.97           C  
ATOM   1864  ND2 ASN A 243     -65.055   6.360  34.524  1.00 39.97           N  
ATOM   1865  OD1 ASN A 243     -66.494   4.735  34.364  1.00 39.97           O  
ATOM   1866  N   GLY A 244     -65.320   1.434  31.616  1.00 37.45           N  
ATOM   1867  CA  GLY A 244     -65.497   1.132  30.198  1.00 37.45           C  
ATOM   1868  C   GLY A 244     -66.429   2.151  29.547  1.00 37.45           C  
ATOM   1869  O   GLY A 244     -67.645   2.002  29.628  1.00 37.45           O  
ATOM   1870  N   HIS A 245     -65.877   3.172  28.887  1.00 44.12           N  
ATOM   1871  CA  HIS A 245     -66.684   4.090  28.084  1.00 44.12           C  
ATOM   1872  C   HIS A 245     -66.888   3.554  26.665  1.00 44.12           C  
ATOM   1873  CB  HIS A 245     -66.156   5.527  28.149  1.00 44.12           C  
ATOM   1874  O   HIS A 245     -65.975   3.512  25.842  1.00 44.12           O  
ATOM   1875  CG  HIS A 245     -66.629   6.226  29.401  1.00 44.12           C  
ATOM   1876  CD2 HIS A 245     -65.853   6.736  30.406  1.00 44.12           C  
ATOM   1877  ND1 HIS A 245     -67.944   6.408  29.777  1.00 44.12           N  
ATOM   1878  CE1 HIS A 245     -67.955   7.001  30.982  1.00 44.12           C  
ATOM   1879  NE2 HIS A 245     -66.703   7.241  31.397  1.00 44.12           N  
ATOM   1880  N   SER A 246     -68.129   3.141  26.421  1.00 43.26           N  
ATOM   1881  CA  SER A 246     -68.693   2.791  25.123  1.00 43.26           C  
ATOM   1882  C   SER A 246     -68.677   3.954  24.126  1.00 43.26           C  
ATOM   1883  CB  SER A 246     -70.147   2.353  25.358  1.00 43.26           C  
ATOM   1884  O   SER A 246     -68.473   5.110  24.493  1.00 43.26           O  
ATOM   1885  OG  SER A 246     -70.855   3.364  26.058  1.00 43.26           O  
ATOM   1886  N   ASN A 247     -68.976   3.612  22.872  1.00 33.88           N  
ATOM   1887  CA  ASN A 247     -69.292   4.489  21.743  1.00 33.88           C  
ATOM   1888  C   ASN A 247     -69.822   5.896  22.101  1.00 33.88           C  
ATOM   1889  CB  ASN A 247     -70.366   3.786  20.886  1.00 33.88           C  
ATOM   1890  O   ASN A 247     -70.762   6.052  22.879  1.00 33.88           O  
ATOM   1891  CG  ASN A 247     -69.980   2.412  20.369  1.00 33.88           C  
ATOM   1892  ND2 ASN A 247     -70.942   1.644  19.918  1.00 33.88           N  
ATOM   1893  OD1 ASN A 247     -68.834   1.995  20.387  1.00 33.88           O  
ATOM   1894  N   ARG A 248     -69.267   6.892  21.402  1.00 38.66           N  
ATOM   1895  CA  ARG A 248     -70.023   7.972  20.755  1.00 38.66           C  
ATOM   1896  C   ARG A 248     -69.540   8.009  19.306  1.00 38.66           C  
ATOM   1897  CB  ARG A 248     -69.807   9.315  21.460  1.00 38.66           C  
ATOM   1898  O   ARG A 248     -68.340   8.128  19.083  1.00 38.66           O  
ATOM   1899  CG  ARG A 248     -70.846   9.532  22.563  1.00 38.66           C  
ATOM   1900  CD  ARG A 248     -70.598  10.881  23.243  1.00 38.66           C  
ATOM   1901  NE  ARG A 248     -71.728  11.255  24.110  1.00 38.66           N  
ATOM   1902  NH1 ARG A 248     -70.687  12.937  25.273  1.00 38.66           N  
ATOM   1903  NH2 ARG A 248     -72.841  12.490  25.661  1.00 38.66           N  
ATOM   1904  CZ  ARG A 248     -71.746  12.222  25.007  1.00 38.66           C  
ATOM   1905  N   ASP A 249     -70.343   7.666  18.309  1.00 43.68           N  
ATOM   1906  CA  ASP A 249     -71.634   8.243  17.899  1.00 43.68           C  
ATOM   1907  C   ASP A 249     -71.488   9.614  17.226  1.00 43.68           C  
ATOM   1908  CB  ASP A 249     -72.788   8.183  18.912  1.00 43.68           C  
ATOM   1909  O   ASP A 249     -71.488  10.662  17.863  1.00 43.68           O  
ATOM   1910  CG  ASP A 249     -73.127   6.748  19.320  1.00 43.68           C  
ATOM   1911  OD1 ASP A 249     -73.166   5.876  18.424  1.00 43.68           O  
ATOM   1912  OD2 ASP A 249     -73.286   6.529  20.539  1.00 43.68           O  
ATOM   1913  N   GLU A 250     -71.438   9.509  15.897  1.00 40.88           N  
ATOM   1914  CA  GLU A 250     -72.080  10.383  14.914  1.00 40.88           C  
ATOM   1915  C   GLU A 250     -71.593  11.825  14.663  1.00 40.88           C  
ATOM   1916  CB  GLU A 250     -73.611  10.324  15.082  1.00 40.88           C  
ATOM   1917  O   GLU A 250     -70.882  12.474  15.422  1.00 40.88           O  
ATOM   1918  CG  GLU A 250     -74.200   8.908  14.957  1.00 40.88           C  
ATOM   1919  CD  GLU A 250     -75.523   8.937  14.176  1.00 40.88           C  
ATOM   1920  OE1 GLU A 250     -75.653   8.109  13.247  1.00 40.88           O  
ATOM   1921  OE2 GLU A 250     -76.333   9.864  14.415  1.00 40.88           O  
ATOM   1922  N   HIS A 251     -72.074  12.306  13.508  1.00 45.64           N  
ATOM   1923  CA  HIS A 251     -71.950  13.641  12.923  1.00 45.64           C  
ATOM   1924  C   HIS A 251     -70.556  13.962  12.317  1.00 45.64           C  
ATOM   1925  CB  HIS A 251     -72.489  14.717  13.885  1.00 45.64           C  
ATOM   1926  O   HIS A 251     -69.518  13.711  12.907  1.00 45.64           O  
ATOM   1927  CG  HIS A 251     -73.747  14.358  14.659  1.00 45.64           C  
ATOM   1928  CD2 HIS A 251     -73.985  14.692  15.965  1.00 45.64           C  
ATOM   1929  ND1 HIS A 251     -74.808  13.563  14.258  1.00 45.64           N  
ATOM   1930  CE1 HIS A 251     -75.637  13.408  15.306  1.00 45.64           C  
ATOM   1931  NE2 HIS A 251     -75.198  14.119  16.354  1.00 45.64           N  
ATOM   1932  N   SER A 252     -70.442  14.537  11.112  1.00 39.66           N  
ATOM   1933  CA  SER A 252     -71.485  15.047  10.209  1.00 39.66           C  
ATOM   1934  C   SER A 252     -71.136  14.823   8.732  1.00 39.66           C  
ATOM   1935  CB  SER A 252     -71.670  16.548  10.459  1.00 39.66           C  
ATOM   1936  O   SER A 252     -70.064  15.207   8.268  1.00 39.66           O  
ATOM   1937  OG  SER A 252     -72.916  16.975   9.940  1.00 39.66           O  
ATOM   1938  N   SER A 253     -72.066  14.247   7.964  1.00 41.76           N  
ATOM   1939  CA  SER A 253     -71.935  14.081   6.512  1.00 41.76           C  
ATOM   1940  C   SER A 253     -72.465  15.305   5.757  1.00 41.76           C  
ATOM   1941  CB  SER A 253     -72.694  12.833   6.040  1.00 41.76           C  
ATOM   1942  O   SER A 253     -73.676  15.480   5.648  1.00 41.76           O  
ATOM   1943  OG  SER A 253     -72.300  11.687   6.764  1.00 41.76           O  
ATOM   1944  N   ARG A 254     -71.566  16.108   5.174  1.00 43.11           N  
ATOM   1945  CA  ARG A 254     -71.814  17.120   4.120  1.00 43.11           C  
ATOM   1946  C   ARG A 254     -70.522  17.233   3.290  1.00 43.11           C  
ATOM   1947  CB  ARG A 254     -72.152  18.489   4.757  1.00 43.11           C  
ATOM   1948  O   ARG A 254     -69.462  17.382   3.877  1.00 43.11           O  
ATOM   1949  CG  ARG A 254     -73.647  18.701   5.070  1.00 43.11           C  
ATOM   1950  CD  ARG A 254     -73.863  19.633   6.270  1.00 43.11           C  
ATOM   1951  NE  ARG A 254     -75.274  19.628   6.712  1.00 43.11           N  
ATOM   1952  NH1 ARG A 254     -75.055  21.099   8.465  1.00 43.11           N  
ATOM   1953  NH2 ARG A 254     -77.034  20.157   8.064  1.00 43.11           N  
ATOM   1954  CZ  ARG A 254     -75.779  20.293   7.739  1.00 43.11           C  
ATOM   1955  N   GLY A 255     -70.492  17.138   1.961  1.00 40.04           N  
ATOM   1956  CA  GLY A 255     -71.572  17.018   0.977  1.00 40.04           C  
ATOM   1957  C   GLY A 255     -71.691  18.289   0.131  1.00 40.04           C  
ATOM   1958  O   GLY A 255     -71.809  19.371   0.693  1.00 40.04           O  
ATOM   1959  N   TYR A 256     -71.734  18.120  -1.200  1.00 39.94           N  
ATOM   1960  CA  TYR A 256     -71.835  19.173  -2.234  1.00 39.94           C  
ATOM   1961  C   TYR A 256     -70.595  20.080  -2.409  1.00 39.94           C  
ATOM   1962  CB  TYR A 256     -73.103  20.026  -2.000  1.00 39.94           C  
ATOM   1963  O   TYR A 256     -69.781  20.198  -1.504  1.00 39.94           O  
ATOM   1964  CG  TYR A 256     -74.370  19.231  -1.758  1.00 39.94           C  
ATOM   1965  CD1 TYR A 256     -75.010  18.588  -2.833  1.00 39.94           C  
ATOM   1966  CD2 TYR A 256     -74.893  19.117  -0.454  1.00 39.94           C  
ATOM   1967  CE1 TYR A 256     -76.168  17.823  -2.602  1.00 39.94           C  
ATOM   1968  CE2 TYR A 256     -76.049  18.349  -0.219  1.00 39.94           C  
ATOM   1969  OH  TYR A 256     -77.802  16.953  -1.100  1.00 39.94           O  
ATOM   1970  CZ  TYR A 256     -76.688  17.701  -1.297  1.00 39.94           C  
ATOM   1971  N   ARG A 257     -70.408  20.801  -3.528  1.00 42.24           N  
ATOM   1972  CA  ARG A 257     -70.629  20.524  -4.977  1.00 42.24           C  
ATOM   1973  C   ARG A 257     -69.889  21.638  -5.761  1.00 42.24           C  
ATOM   1974  CB  ARG A 257     -72.132  20.488  -5.363  1.00 42.24           C  
ATOM   1975  O   ARG A 257     -69.758  22.740  -5.252  1.00 42.24           O  
ATOM   1976  CG  ARG A 257     -72.435  20.103  -6.824  1.00 42.24           C  
ATOM   1977  CD  ARG A 257     -73.950  19.978  -7.097  1.00 42.24           C  
ATOM   1978  NE  ARG A 257     -74.541  18.692  -6.648  1.00 42.24           N  
ATOM   1979  NH1 ARG A 257     -76.755  19.331  -6.702  1.00 42.24           N  
ATOM   1980  NH2 ARG A 257     -76.243  17.220  -6.226  1.00 42.24           N  
ATOM   1981  CZ  ARG A 257     -75.836  18.423  -6.527  1.00 42.24           C  
ATOM   1982  N   ASN A 258     -69.410  21.327  -6.969  1.00 35.96           N  
ATOM   1983  CA  ASN A 258     -68.797  22.185  -8.010  1.00 35.96           C  
ATOM   1984  C   ASN A 258     -68.909  23.727  -7.890  1.00 35.96           C  
ATOM   1985  CB  ASN A 258     -69.487  21.827  -9.347  1.00 35.96           C  
ATOM   1986  O   ASN A 258     -70.007  24.230  -7.706  1.00 35.96           O  
ATOM   1987  CG  ASN A 258     -69.509  20.349  -9.682  1.00 35.96           C  
ATOM   1988  ND2 ASN A 258     -70.402  19.925 -10.543  1.00 35.96           N  
ATOM   1989  OD1 ASN A 258     -68.757  19.552  -9.155  1.00 35.96           O  
ATOM   1990  N   HIS A 259     -67.808  24.438  -8.192  1.00 40.39           N  
ATOM   1991  CA  HIS A 259     -67.638  25.584  -9.134  1.00 40.39           C  
ATOM   1992  C   HIS A 259     -66.319  26.316  -8.767  1.00 40.39           C  
ATOM   1993  CB  HIS A 259     -68.831  26.568  -9.138  1.00 40.39           C  
ATOM   1994  O   HIS A 259     -66.055  26.489  -7.588  1.00 40.39           O  
ATOM   1995  CG  HIS A 259     -70.020  26.097  -9.958  1.00 40.39           C  
ATOM   1996  CD2 HIS A 259     -71.313  25.960  -9.521  1.00 40.39           C  
ATOM   1997  ND1 HIS A 259     -70.001  25.668 -11.269  1.00 40.39           N  
ATOM   1998  CE1 HIS A 259     -71.242  25.273 -11.602  1.00 40.39           C  
ATOM   1999  NE2 HIS A 259     -72.073  25.419 -10.565  1.00 40.39           N  
ATOM   2000  N   ARG A 260     -65.359  26.720  -9.617  1.00 38.00           N  
ATOM   2001  CA  ARG A 260     -65.230  27.179 -11.025  1.00 38.00           C  
ATOM   2002  C   ARG A 260     -64.619  28.601 -11.040  1.00 38.00           C  
ATOM   2003  CB  ARG A 260     -66.512  27.119 -11.891  1.00 38.00           C  
ATOM   2004  O   ARG A 260     -65.322  29.576 -11.282  1.00 38.00           O  
ATOM   2005  CG  ARG A 260     -66.212  27.445 -13.375  1.00 38.00           C  
ATOM   2006  CD  ARG A 260     -67.475  27.815 -14.166  1.00 38.00           C  
ATOM   2007  NE  ARG A 260     -67.248  27.705 -15.624  1.00 38.00           N  
ATOM   2008  NH1 ARG A 260     -68.935  29.090 -16.362  1.00 38.00           N  
ATOM   2009  NH2 ARG A 260     -67.715  27.955 -17.840  1.00 38.00           N  
ATOM   2010  CZ  ARG A 260     -67.964  28.252 -16.595  1.00 38.00           C  
ATOM   2011  N   SER A 261     -63.301  28.693 -10.881  1.00 40.56           N  
ATOM   2012  CA  SER A 261     -62.456  29.783 -11.408  1.00 40.56           C  
ATOM   2013  C   SER A 261     -61.020  29.238 -11.544  1.00 40.56           C  
ATOM   2014  CB  SER A 261     -62.539  31.046 -10.532  1.00 40.56           C  
ATOM   2015  O   SER A 261     -60.509  28.619 -10.622  1.00 40.56           O  
ATOM   2016  OG  SER A 261     -62.384  30.748  -9.161  1.00 40.56           O  
ATOM   2017  N   SER A 262     -60.411  29.164 -12.731  1.00 39.54           N  
ATOM   2018  CA  SER A 262     -59.975  30.242 -13.643  1.00 39.54           C  
ATOM   2019  C   SER A 262     -58.634  30.879 -13.252  1.00 39.54           C  
ATOM   2020  CB  SER A 262     -61.028  31.315 -13.959  1.00 39.54           C  
ATOM   2021  O   SER A 262     -58.607  32.011 -12.778  1.00 39.54           O  
ATOM   2022  OG  SER A 262     -62.130  30.752 -14.641  1.00 39.54           O  
ATOM   2023  N   ARG A 263     -57.539  30.143 -13.501  1.00 45.55           N  
ATOM   2024  CA  ARG A 263     -56.190  30.585 -13.934  1.00 45.55           C  
ATOM   2025  C   ARG A 263     -55.292  29.345 -14.020  1.00 45.55           C  
ATOM   2026  CB  ARG A 263     -55.542  31.552 -12.917  1.00 45.55           C  
ATOM   2027  O   ARG A 263     -55.367  28.507 -13.137  1.00 45.55           O  
ATOM   2028  CG  ARG A 263     -55.777  33.035 -13.251  1.00 45.55           C  
ATOM   2029  CD  ARG A 263     -55.793  33.878 -11.969  1.00 45.55           C  
ATOM   2030  NE  ARG A 263     -56.323  35.229 -12.228  1.00 45.55           N  
ATOM   2031  NH1 ARG A 263     -55.536  36.265 -10.335  1.00 45.55           N  
ATOM   2032  NH2 ARG A 263     -56.812  37.402 -11.771  1.00 45.55           N  
ATOM   2033  CZ  ARG A 263     -56.220  36.287 -11.445  1.00 45.55           C  
ATOM   2034  N   GLU A 264     -54.375  29.150 -14.951  1.00 45.77           N  
ATOM   2035  CA  GLU A 264     -54.085  29.666 -16.293  1.00 45.77           C  
ATOM   2036  C   GLU A 264     -52.835  28.860 -16.694  1.00 45.77           C  
ATOM   2037  CB  GLU A 264     -53.769  31.175 -16.294  1.00 45.77           C  
ATOM   2038  O   GLU A 264     -51.856  28.842 -15.949  1.00 45.77           O  
ATOM   2039  CG  GLU A 264     -53.256  31.685 -17.650  1.00 45.77           C  
ATOM   2040  CD  GLU A 264     -52.973  33.195 -17.636  1.00 45.77           C  
ATOM   2041  OE1 GLU A 264     -52.062  33.613 -18.390  1.00 45.77           O  
ATOM   2042  OE2 GLU A 264     -53.628  33.932 -16.867  1.00 45.77           O  
ATOM   2043  N   THR A 265     -52.864  28.129 -17.805  1.00 45.67           N  
ATOM   2044  CA  THR A 265     -51.737  27.287 -18.241  1.00 45.67           C  
ATOM   2045  C   THR A 265     -50.575  28.139 -18.743  1.00 45.67           C  
ATOM   2046  CB  THR A 265     -52.172  26.364 -19.391  1.00 45.67           C  
ATOM   2047  O   THR A 265     -50.766  28.912 -19.682  1.00 45.67           O  
ATOM   2048  CG2 THR A 265     -53.044  25.209 -18.905  1.00 45.67           C  
ATOM   2049  OG1 THR A 265     -52.942  27.102 -20.316  1.00 45.67           O  
ATOM   2050  N   ARG A 266     -49.367  27.964 -18.189  1.00 46.84           N  
ATOM   2051  CA  ARG A 266     -48.124  28.484 -18.784  1.00 46.84           C  
ATOM   2052  C   ARG A 266     -46.979  27.484 -18.650  1.00 46.84           C  
ATOM   2053  CB  ARG A 266     -47.742  29.856 -18.196  1.00 46.84           C  
ATOM   2054  O   ARG A 266     -46.364  27.361 -17.593  1.00 46.84           O  
ATOM   2055  CG  ARG A 266     -48.755  30.943 -18.584  1.00 46.84           C  
ATOM   2056  CD  ARG A 266     -48.236  32.346 -18.274  1.00 46.84           C  
ATOM   2057  NE  ARG A 266     -49.268  33.357 -18.572  1.00 46.84           N  
ATOM   2058  NH1 ARG A 266     -47.933  35.204 -18.844  1.00 46.84           N  
ATOM   2059  NH2 ARG A 266     -50.154  35.377 -19.028  1.00 46.84           N  
ATOM   2060  CZ  ARG A 266     -49.108  34.640 -18.817  1.00 46.84           C  
ATOM   2061  N   ASP A 267     -46.688  26.801 -19.749  1.00 47.48           N  
ATOM   2062  CA  ASP A 267     -45.498  25.979 -19.931  1.00 47.48           C  
ATOM   2063  C   ASP A 267     -44.232  26.845 -19.857  1.00 47.48           C  
ATOM   2064  CB  ASP A 267     -45.585  25.268 -21.289  1.00 47.48           C  
ATOM   2065  O   ASP A 267     -44.051  27.779 -20.640  1.00 47.48           O  
ATOM   2066  CG  ASP A 267     -46.869  24.448 -21.394  1.00 47.48           C  
ATOM   2067  OD1 ASP A 267     -46.801  23.241 -21.079  1.00 47.48           O  
ATOM   2068  OD2 ASP A 267     -47.910  25.067 -21.715  1.00 47.48           O  
ATOM   2069  N   TYR A 268     -43.329  26.531 -18.926  1.00 41.38           N  
ATOM   2070  CA  TYR A 268     -42.045  27.224 -18.794  1.00 41.38           C  
ATOM   2071  C   TYR A 268     -40.922  26.447 -19.485  1.00 41.38           C  
ATOM   2072  CB  TYR A 268     -41.765  27.587 -17.327  1.00 41.38           C  
ATOM   2073  O   TYR A 268     -40.174  25.691 -18.863  1.00 41.38           O  
ATOM   2074  CG  TYR A 268     -42.168  29.015 -17.008  1.00 41.38           C  
ATOM   2075  CD1 TYR A 268     -41.242  30.057 -17.214  1.00 41.38           C  
ATOM   2076  CD2 TYR A 268     -43.473  29.309 -16.569  1.00 41.38           C  
ATOM   2077  CE1 TYR A 268     -41.610  31.393 -16.962  1.00 41.38           C  
ATOM   2078  CE2 TYR A 268     -43.845  30.644 -16.314  1.00 41.38           C  
ATOM   2079  OH  TYR A 268     -43.280  32.975 -16.274  1.00 41.38           O  
ATOM   2080  CZ  TYR A 268     -42.915  31.687 -16.510  1.00 41.38           C  
ATOM   2081  N   ALA A 269     -40.783  26.669 -20.792  1.00 58.49           N  
ATOM   2082  CA  ALA A 269     -39.576  26.296 -21.523  1.00 58.49           C  
ATOM   2083  C   ALA A 269     -38.378  27.171 -21.078  1.00 58.49           C  
ATOM   2084  CB  ALA A 269     -39.847  26.416 -23.027  1.00 58.49           C  
ATOM   2085  O   ALA A 269     -38.550  28.372 -20.840  1.00 58.49           O  
ATOM   2086  N   PRO A 270     -37.152  26.621 -20.976  1.00 69.71           N  
ATOM   2087  CA  PRO A 270     -35.967  27.407 -20.643  1.00 69.71           C  
ATOM   2088  C   PRO A 270     -35.591  28.361 -21.798  1.00 69.71           C  
ATOM   2089  CB  PRO A 270     -34.869  26.381 -20.349  1.00 69.71           C  
ATOM   2090  O   PRO A 270     -35.627  27.957 -22.961  1.00 69.71           O  
ATOM   2091  CG  PRO A 270     -35.272  25.181 -21.210  1.00 69.71           C  
ATOM   2092  CD  PRO A 270     -36.800  25.224 -21.180  1.00 69.71           C  
ATOM   2093  N   PRO A 271     -35.203  29.621 -21.520  1.00 61.30           N  
ATOM   2094  CA  PRO A 271     -35.004  30.626 -22.561  1.00 61.30           C  
ATOM   2095  C   PRO A 271     -33.678  30.456 -23.316  1.00 61.30           C  
ATOM   2096  CB  PRO A 271     -35.086  31.974 -21.836  1.00 61.30           C  
ATOM   2097  O   PRO A 271     -32.593  30.605 -22.748  1.00 61.30           O  
ATOM   2098  CG  PRO A 271     -34.587  31.647 -20.428  1.00 61.30           C  
ATOM   2099  CD  PRO A 271     -35.110  30.229 -20.201  1.00 61.30           C  
ATOM   2100  N   SER A 272     -33.759  30.249 -24.631  1.00 47.25           N  
ATOM   2101  CA  SER A 272     -32.612  30.266 -25.548  1.00 47.25           C  
ATOM   2102  C   SER A 272     -32.020  31.678 -25.693  1.00 47.25           C  
ATOM   2103  CB  SER A 272     -33.028  29.723 -26.923  1.00 47.25           C  
ATOM   2104  O   SER A 272     -32.348  32.413 -26.623  1.00 47.25           O  
ATOM   2105  OG  SER A 272     -33.603  28.437 -26.803  1.00 47.25           O  
ATOM   2106  N   ARG A 273     -31.121  32.077 -24.784  1.00 48.51           N  
ATOM   2107  CA  ARG A 273     -30.344  33.321 -24.931  1.00 48.51           C  
ATOM   2108  C   ARG A 273     -29.241  33.168 -25.977  1.00 48.51           C  
ATOM   2109  CB  ARG A 273     -29.757  33.798 -23.594  1.00 48.51           C  
ATOM   2110  O   ARG A 273     -28.127  32.755 -25.662  1.00 48.51           O  
ATOM   2111  CG  ARG A 273     -30.783  34.541 -22.733  1.00 48.51           C  
ATOM   2112  CD  ARG A 273     -30.049  35.267 -21.600  1.00 48.51           C  
ATOM   2113  NE  ARG A 273     -30.973  36.061 -20.769  1.00 48.51           N  
ATOM   2114  NH1 ARG A 273     -29.377  37.043 -19.445  1.00 48.51           N  
ATOM   2115  NH2 ARG A 273     -31.533  37.501 -19.096  1.00 48.51           N  
ATOM   2116  CZ  ARG A 273     -30.624  36.862 -19.778  1.00 48.51           C  
ATOM   2117  N   GLY A 274     -29.531  33.581 -27.206  1.00 43.77           N  
ATOM   2118  CA  GLY A 274     -28.490  33.918 -28.170  1.00 43.77           C  
ATOM   2119  C   GLY A 274     -27.764  35.198 -27.744  1.00 43.77           C  
ATOM   2120  O   GLY A 274     -28.372  36.263 -27.695  1.00 43.77           O  
ATOM   2121  N   HIS A 275     -26.464  35.103 -27.470  1.00 49.81           N  
ATOM   2122  CA  HIS A 275     -25.565  36.256 -27.434  1.00 49.81           C  
ATOM   2123  C   HIS A 275     -24.551  36.097 -28.565  1.00 49.81           C  
ATOM   2124  CB  HIS A 275     -24.899  36.404 -26.058  1.00 49.81           C  
ATOM   2125  O   HIS A 275     -23.811  35.117 -28.608  1.00 49.81           O  
ATOM   2126  CG  HIS A 275     -25.803  37.056 -25.042  1.00 49.81           C  
ATOM   2127  CD2 HIS A 275     -26.580  36.425 -24.108  1.00 49.81           C  
ATOM   2128  ND1 HIS A 275     -26.024  38.408 -24.903  1.00 49.81           N  
ATOM   2129  CE1 HIS A 275     -26.914  38.585 -23.912  1.00 49.81           C  
ATOM   2130  NE2 HIS A 275     -27.280  37.403 -23.385  1.00 49.81           N  
ATOM   2131  N   ALA A 276     -24.553  37.044 -29.502  1.00 51.05           N  
ATOM   2132  CA  ALA A 276     -23.640  37.020 -30.635  1.00 51.05           C  
ATOM   2133  C   ALA A 276     -22.192  37.220 -30.166  1.00 51.05           C  
ATOM   2134  CB  ALA A 276     -24.064  38.096 -31.642  1.00 51.05           C  
ATOM   2135  O   ALA A 276     -21.900  38.161 -29.423  1.00 51.05           O  
ATOM   2136  N   TYR A 277     -21.282  36.380 -30.661  1.00 43.10           N  
ATOM   2137  CA  TYR A 277     -19.870  36.743 -30.706  1.00 43.10           C  
ATOM   2138  C   TYR A 277     -19.731  38.004 -31.566  1.00 43.10           C  
ATOM   2139  CB  TYR A 277     -19.029  35.585 -31.272  1.00 43.10           C  
ATOM   2140  O   TYR A 277     -20.258  38.061 -32.676  1.00 43.10           O  
ATOM   2141  CG  TYR A 277     -18.413  34.690 -30.211  1.00 43.10           C  
ATOM   2142  CD1 TYR A 277     -17.023  34.737 -29.984  1.00 43.10           C  
ATOM   2143  CD2 TYR A 277     -19.220  33.822 -29.447  1.00 43.10           C  
ATOM   2144  CE1 TYR A 277     -16.436  33.919 -28.999  1.00 43.10           C  
ATOM   2145  CE2 TYR A 277     -18.635  33.003 -28.460  1.00 43.10           C  
ATOM   2146  OH  TYR A 277     -16.683  32.259 -27.282  1.00 43.10           O  
ATOM   2147  CZ  TYR A 277     -17.243  33.049 -28.235  1.00 43.10           C  
ATOM   2148  N   ARG A 278     -19.031  39.016 -31.049  1.00 47.55           N  
ATOM   2149  CA  ARG A 278     -18.505  40.110 -31.867  1.00 47.55           C  
ATOM   2150  C   ARG A 278     -17.064  39.784 -32.207  1.00 47.55           C  
ATOM   2151  CB  ARG A 278     -18.602  41.463 -31.148  1.00 47.55           C  
ATOM   2152  O   ARG A 278     -16.240  39.665 -31.302  1.00 47.55           O  
ATOM   2153  CG  ARG A 278     -20.007  42.067 -31.245  1.00 47.55           C  
ATOM   2154  CD  ARG A 278     -20.015  43.465 -30.614  1.00 47.55           C  
ATOM   2155  NE  ARG A 278     -21.287  44.169 -30.867  1.00 47.55           N  
ATOM   2156  NH1 ARG A 278     -20.875  46.019 -29.569  1.00 47.55           N  
ATOM   2157  NH2 ARG A 278     -22.769  45.894 -30.739  1.00 47.55           N  
ATOM   2158  CZ  ARG A 278     -21.637  45.352 -30.391  1.00 47.55           C  
ATOM   2159  N   ASP A 279     -16.774  39.669 -33.494  1.00 43.71           N  
ATOM   2160  CA  ASP A 279     -15.407  39.579 -33.983  1.00 43.71           C  
ATOM   2161  C   ASP A 279     -14.602  40.819 -33.581  1.00 43.71           C  
ATOM   2162  CB  ASP A 279     -15.406  39.427 -35.506  1.00 43.71           C  
ATOM   2163  O   ASP A 279     -15.034  41.955 -33.780  1.00 43.71           O  
ATOM   2164  CG  ASP A 279     -16.064  38.113 -35.908  1.00 43.71           C  
ATOM   2165  OD1 ASP A 279     -15.389  37.075 -35.735  1.00 43.71           O  
ATOM   2166  OD2 ASP A 279     -17.245  38.169 -36.313  1.00 43.71           O  
ATOM   2167  N   TYR A 280     -13.396  40.589 -33.068  1.00 43.64           N  
ATOM   2168  CA  TYR A 280     -12.333  41.589 -33.004  1.00 43.64           C  
ATOM   2169  C   TYR A 280     -11.072  40.989 -33.623  1.00 43.64           C  
ATOM   2170  CB  TYR A 280     -12.150  42.145 -31.580  1.00 43.64           C  
ATOM   2171  O   TYR A 280     -10.175  40.490 -32.945  1.00 43.64           O  
ATOM   2172  CG  TYR A 280     -12.667  43.565 -31.458  1.00 43.64           C  
ATOM   2173  CD1 TYR A 280     -11.822  44.651 -31.769  1.00 43.64           C  
ATOM   2174  CD2 TYR A 280     -14.007  43.797 -31.096  1.00 43.64           C  
ATOM   2175  CE1 TYR A 280     -12.314  45.970 -31.708  1.00 43.64           C  
ATOM   2176  CE2 TYR A 280     -14.500  45.114 -31.026  1.00 43.64           C  
ATOM   2177  OH  TYR A 280     -14.145  47.469 -31.271  1.00 43.64           O  
ATOM   2178  CZ  TYR A 280     -13.656  46.202 -31.333  1.00 43.64           C  
ATOM   2179  N   GLY A 281     -11.031  40.997 -34.954  1.00 42.92           N  
ATOM   2180  CA  GLY A 281      -9.836  40.629 -35.698  1.00 42.92           C  
ATOM   2181  C   GLY A 281      -8.785  41.730 -35.586  1.00 42.92           C  
ATOM   2182  O   GLY A 281      -8.939  42.783 -36.201  1.00 42.92           O  
ATOM   2183  N   HIS A 282      -7.695  41.478 -34.857  1.00 46.72           N  
ATOM   2184  CA  HIS A 282      -6.486  42.288 -34.986  1.00 46.72           C  
ATOM   2185  C   HIS A 282      -5.528  41.664 -36.001  1.00 46.72           C  
ATOM   2186  CB  HIS A 282      -5.861  42.634 -33.629  1.00 46.72           C  
ATOM   2187  O   HIS A 282      -5.106  40.513 -35.891  1.00 46.72           O  
ATOM   2188  CG  HIS A 282      -6.430  43.928 -33.097  1.00 46.72           C  
ATOM   2189  CD2 HIS A 282      -7.224  44.093 -31.994  1.00 46.72           C  
ATOM   2190  ND1 HIS A 282      -6.316  45.165 -33.697  1.00 46.72           N  
ATOM   2191  CE1 HIS A 282      -7.028  46.048 -32.978  1.00 46.72           C  
ATOM   2192  NE2 HIS A 282      -7.595  45.440 -31.926  1.00 46.72           N  
ATOM   2193  N   SER A 283      -5.245  42.450 -37.037  1.00 42.96           N  
ATOM   2194  CA  SER A 283      -4.429  42.089 -38.187  1.00 42.96           C  
ATOM   2195  C   SER A 283      -2.959  41.882 -37.834  1.00 42.96           C  
ATOM   2196  CB  SER A 283      -4.570  43.177 -39.260  1.00 42.96           C  
ATOM   2197  O   SER A 283      -2.415  42.514 -36.930  1.00 42.96           O  
ATOM   2198  OG  SER A 283      -4.489  44.485 -38.711  1.00 42.96           O  
ATOM   2199  N   ARG A 284      -2.292  41.032 -38.622  1.00 37.99           N  
ATOM   2200  CA  ARG A 284      -0.828  40.980 -38.663  1.00 37.99           C  
ATOM   2201  C   ARG A 284      -0.267  42.338 -39.106  1.00 37.99           C  
ATOM   2202  CB  ARG A 284      -0.340  39.911 -39.654  1.00 37.99           C  
ATOM   2203  O   ARG A 284      -0.737  42.896 -40.096  1.00 37.99           O  
ATOM   2204  CG  ARG A 284      -0.753  38.472 -39.314  1.00 37.99           C  
ATOM   2205  CD  ARG A 284      -0.223  37.544 -40.416  1.00 37.99           C  
ATOM   2206  NE  ARG A 284      -0.618  36.136 -40.204  1.00 37.99           N  
ATOM   2207  NH1 ARG A 284       0.226  35.320 -42.177  1.00 37.99           N  
ATOM   2208  NH2 ARG A 284      -0.781  33.928 -40.751  1.00 37.99           N  
ATOM   2209  CZ  ARG A 284      -0.391  35.138 -41.042  1.00 37.99           C  
ATOM   2210  N   ARG A 285       0.745  42.803 -38.378  1.00 42.33           N  
ATOM   2211  CA  ARG A 285       1.911  43.599 -38.802  1.00 42.33           C  
ATOM   2212  C   ARG A 285       2.964  43.307 -37.719  1.00 42.33           C  
ATOM   2213  CB  ARG A 285       1.561  45.099 -38.906  1.00 42.33           C  
ATOM   2214  O   ARG A 285       2.622  43.374 -36.543  1.00 42.33           O  
ATOM   2215  CG  ARG A 285       1.294  45.515 -40.365  1.00 42.33           C  
ATOM   2216  CD  ARG A 285       0.831  46.971 -40.516  1.00 42.33           C  
ATOM   2217  NE  ARG A 285      -0.607  47.140 -40.209  1.00 42.33           N  
ATOM   2218  NH1 ARG A 285      -0.888  49.176 -41.237  1.00 42.33           N  
ATOM   2219  NH2 ARG A 285      -2.632  48.191 -40.260  1.00 42.33           N  
ATOM   2220  CZ  ARG A 285      -1.366  48.162 -40.570  1.00 42.33           C  
ATOM   2221  N   ASP A 286       4.097  42.671 -37.997  1.00 38.31           N  
ATOM   2222  CA  ASP A 286       5.220  43.069 -38.865  1.00 38.31           C  
ATOM   2223  C   ASP A 286       6.053  44.230 -38.296  1.00 38.31           C  
ATOM   2224  CB  ASP A 286       4.894  43.221 -40.363  1.00 38.31           C  
ATOM   2225  O   ASP A 286       5.543  45.098 -37.597  1.00 38.31           O  
ATOM   2226  CG  ASP A 286       4.588  41.864 -40.997  1.00 38.31           C  
ATOM   2227  OD1 ASP A 286       5.543  41.060 -41.085  1.00 38.31           O  
ATOM   2228  OD2 ASP A 286       3.403  41.615 -41.321  1.00 38.31           O  
ATOM   2229  N   GLU A 287       7.346  44.193 -38.630  1.00 45.71           N  
ATOM   2230  CA  GLU A 287       8.399  45.186 -38.356  1.00 45.71           C  
ATOM   2231  C   GLU A 287       9.000  45.275 -36.930  1.00 45.71           C  
ATOM   2232  CB  GLU A 287       8.092  46.546 -39.002  1.00 45.71           C  
ATOM   2233  O   GLU A 287       8.641  46.082 -36.080  1.00 45.71           O  
ATOM   2234  CG  GLU A 287       7.764  46.375 -40.495  1.00 45.71           C  
ATOM   2235  CD  GLU A 287       8.010  47.664 -41.277  1.00 45.71           C  
ATOM   2236  OE1 GLU A 287       8.987  47.669 -42.062  1.00 45.71           O  
ATOM   2237  OE2 GLU A 287       7.238  48.627 -41.075  1.00 45.71           O  
ATOM   2238  N   SER A 288      10.068  44.491 -36.749  1.00 36.85           N  
ATOM   2239  CA  SER A 288      11.429  45.022 -36.542  1.00 36.85           C  
ATOM   2240  C   SER A 288      11.661  46.157 -35.527  1.00 36.85           C  
ATOM   2241  CB  SER A 288      11.956  45.503 -37.908  1.00 36.85           C  
ATOM   2242  O   SER A 288      11.566  47.327 -35.885  1.00 36.85           O  
ATOM   2243  OG  SER A 288      11.860  44.473 -38.873  1.00 36.85           O  
ATOM   2244  N   TYR A 289      12.230  45.847 -34.349  1.00 38.16           N  
ATOM   2245  CA  TYR A 289      13.122  46.807 -33.671  1.00 38.16           C  
ATOM   2246  C   TYR A 289      14.238  46.165 -32.825  1.00 38.16           C  
ATOM   2247  CB  TYR A 289      12.335  47.877 -32.883  1.00 38.16           C  
ATOM   2248  O   TYR A 289      14.037  45.759 -31.683  1.00 38.16           O  
ATOM   2249  CG  TYR A 289      12.700  49.274 -33.353  1.00 38.16           C  
ATOM   2250  CD1 TYR A 289      13.915  49.865 -32.952  1.00 38.16           C  
ATOM   2251  CD2 TYR A 289      11.877  49.932 -34.286  1.00 38.16           C  
ATOM   2252  CE1 TYR A 289      14.307  51.101 -33.503  1.00 38.16           C  
ATOM   2253  CE2 TYR A 289      12.266  51.165 -34.839  1.00 38.16           C  
ATOM   2254  OH  TYR A 289      13.881  52.930 -35.010  1.00 38.16           O  
ATOM   2255  CZ  TYR A 289      13.489  51.750 -34.455  1.00 38.16           C  
ATOM   2256  N   SER A 290      15.460  46.161 -33.365  1.00 37.67           N  
ATOM   2257  CA  SER A 290      16.686  45.788 -32.644  1.00 37.67           C  
ATOM   2258  C   SER A 290      17.472  47.031 -32.217  1.00 37.67           C  
ATOM   2259  CB  SER A 290      17.566  44.865 -33.499  1.00 37.67           C  
ATOM   2260  O   SER A 290      18.357  47.491 -32.939  1.00 37.67           O  
ATOM   2261  OG  SER A 290      16.934  43.616 -33.681  1.00 37.67           O  
ATOM   2262  N   ARG A 291      17.182  47.570 -31.024  1.00 45.65           N  
ATOM   2263  CA  ARG A 291      18.070  48.487 -30.276  1.00 45.65           C  
ATOM   2264  C   ARG A 291      17.966  48.176 -28.773  1.00 45.65           C  
ATOM   2265  CB  ARG A 291      17.738  49.972 -30.546  1.00 45.65           C  
ATOM   2266  O   ARG A 291      16.878  47.905 -28.293  1.00 45.65           O  
ATOM   2267  CG  ARG A 291      17.996  50.413 -31.998  1.00 45.65           C  
ATOM   2268  CD  ARG A 291      17.881  51.935 -32.177  1.00 45.65           C  
ATOM   2269  NE  ARG A 291      18.044  52.312 -33.600  1.00 45.65           N  
ATOM   2270  NH1 ARG A 291      16.456  53.975 -33.732  1.00 45.65           N  
ATOM   2271  NH2 ARG A 291      17.532  53.337 -35.571  1.00 45.65           N  
ATOM   2272  CZ  ARG A 291      17.349  53.206 -34.288  1.00 45.65           C  
ATOM   2273  N   GLY A 292      19.027  48.192 -27.964  1.00 37.16           N  
ATOM   2274  CA  GLY A 292      20.419  48.546 -28.265  1.00 37.16           C  
ATOM   2275  C   GLY A 292      20.907  49.765 -27.483  1.00 37.16           C  
ATOM   2276  O   GLY A 292      21.325  50.740 -28.096  1.00 37.16           O  
ATOM   2277  N   TYR A 293      20.868  49.712 -26.146  1.00 41.56           N  
ATOM   2278  CA  TYR A 293      21.396  50.769 -25.275  1.00 41.56           C  
ATOM   2279  C   TYR A 293      22.358  50.216 -24.219  1.00 41.56           C  
ATOM   2280  CB  TYR A 293      20.251  51.585 -24.656  1.00 41.56           C  
ATOM   2281  O   TYR A 293      22.097  49.193 -23.590  1.00 41.56           O  
ATOM   2282  CG  TYR A 293      19.743  52.645 -25.612  1.00 41.56           C  
ATOM   2283  CD1 TYR A 293      20.436  53.869 -25.716  1.00 41.56           C  
ATOM   2284  CD2 TYR A 293      18.642  52.386 -26.451  1.00 41.56           C  
ATOM   2285  CE1 TYR A 293      20.047  54.824 -26.674  1.00 41.56           C  
ATOM   2286  CE2 TYR A 293      18.251  53.339 -27.411  1.00 41.56           C  
ATOM   2287  OH  TYR A 293      18.594  55.452 -28.484  1.00 41.56           O  
ATOM   2288  CZ  TYR A 293      18.959  54.553 -27.533  1.00 41.56           C  
ATOM   2289  N   ARG A 294      23.487  50.913 -24.036  1.00 40.91           N  
ATOM   2290  CA  ARG A 294      24.501  50.656 -23.000  1.00 40.91           C  
ATOM   2291  C   ARG A 294      24.433  51.751 -21.930  1.00 40.91           C  
ATOM   2292  CB  ARG A 294      25.921  50.652 -23.608  1.00 40.91           C  
ATOM   2293  O   ARG A 294      24.081  52.879 -22.247  1.00 40.91           O  
ATOM   2294  CG  ARG A 294      26.197  49.622 -24.718  1.00 40.91           C  
ATOM   2295  CD  ARG A 294      27.642  49.804 -25.225  1.00 40.91           C  
ATOM   2296  NE  ARG A 294      27.955  48.934 -26.379  1.00 40.91           N  
ATOM   2297  NH1 ARG A 294      29.844  50.035 -27.115  1.00 40.91           N  
ATOM   2298  NH2 ARG A 294      29.115  48.250 -28.223  1.00 40.91           N  
ATOM   2299  CZ  ARG A 294      28.965  49.077 -27.227  1.00 40.91           C  
ATOM   2300  N   ASN A 295      24.930  51.435 -20.734  1.00 35.52           N  
ATOM   2301  CA  ASN A 295      25.458  52.366 -19.724  1.00 35.52           C  
ATOM   2302  C   ASN A 295      24.569  53.529 -19.229  1.00 35.52           C  
ATOM   2303  CB  ASN A 295      26.797  52.948 -20.233  1.00 35.52           C  
ATOM   2304  O   ASN A 295      24.512  54.586 -19.854  1.00 35.52           O  
ATOM   2305  CG  ASN A 295      27.909  51.936 -20.394  1.00 35.52           C  
ATOM   2306  ND2 ASN A 295      28.978  52.303 -21.060  1.00 35.52           N  
ATOM   2307  OD1 ASN A 295      27.845  50.819 -19.920  1.00 35.52           O  
ATOM   2308  N   ARG A 296      24.230  53.481 -17.932  1.00 37.24           N  
ATOM   2309  CA  ARG A 296      24.823  54.433 -16.968  1.00 37.24           C  
ATOM   2310  C   ARG A 296      24.924  53.805 -15.568  1.00 37.24           C  
ATOM   2311  CB  ARG A 296      24.061  55.777 -16.965  1.00 37.24           C  
ATOM   2312  O   ARG A 296      24.091  52.989 -15.197  1.00 37.24           O  
ATOM   2313  CG  ARG A 296      24.847  56.882 -16.235  1.00 37.24           C  
ATOM   2314  CD  ARG A 296      24.415  58.302 -16.636  1.00 37.24           C  
ATOM   2315  NE  ARG A 296      24.997  58.727 -17.931  1.00 37.24           N  
ATOM   2316  NH1 ARG A 296      24.729  60.997 -17.658  1.00 37.24           N  
ATOM   2317  NH2 ARG A 296      25.764  60.231 -19.472  1.00 37.24           N  
ATOM   2318  CZ  ARG A 296      25.160  59.976 -18.345  1.00 37.24           C  
ATOM   2319  N   ARG A 297      25.973  54.161 -14.817  1.00 36.71           N  
ATOM   2320  CA  ARG A 297      26.173  53.766 -13.410  1.00 36.71           C  
ATOM   2321  C   ARG A 297      25.215  54.536 -12.491  1.00 36.71           C  
ATOM   2322  CB  ARG A 297      27.604  54.121 -12.948  1.00 36.71           C  
ATOM   2323  O   ARG A 297      25.080  55.743 -12.668  1.00 36.71           O  
ATOM   2324  CG  ARG A 297      28.780  53.382 -13.609  1.00 36.71           C  
ATOM   2325  CD  ARG A 297      30.087  54.032 -13.113  1.00 36.71           C  
ATOM   2326  NE  ARG A 297      31.303  53.309 -13.539  1.00 36.71           N  
ATOM   2327  NH1 ARG A 297      32.835  54.944 -12.986  1.00 36.71           N  
ATOM   2328  NH2 ARG A 297      33.555  52.978 -13.734  1.00 36.71           N  
ATOM   2329  CZ  ARG A 297      32.550  53.747 -13.421  1.00 36.71           C  
ATOM   2330  N   SER A 298      24.715  53.888 -11.441  1.00 40.87           N  
ATOM   2331  CA  SER A 298      24.578  54.504 -10.112  1.00 40.87           C  
ATOM   2332  C   SER A 298      24.646  53.421  -9.028  1.00 40.87           C  
ATOM   2333  CB  SER A 298      23.300  55.329  -9.961  1.00 40.87           C  
ATOM   2334  O   SER A 298      24.300  52.271  -9.286  1.00 40.87           O  
ATOM   2335  OG  SER A 298      23.476  56.177  -8.843  1.00 40.87           O  
ATOM   2336  N   SER A 299      25.173  53.778  -7.860  1.00 36.68           N  
ATOM   2337  CA  SER A 299      25.547  52.862  -6.771  1.00 36.68           C  
ATOM   2338  C   SER A 299      24.401  52.590  -5.781  1.00 36.68           C  
ATOM   2339  CB  SER A 299      26.731  53.475  -6.005  1.00 36.68           C  
ATOM   2340  O   SER A 299      23.389  53.284  -5.827  1.00 36.68           O  
ATOM   2341  OG  SER A 299      27.782  53.850  -6.877  1.00 36.68           O  
ATOM   2342  N   ARG A 300      24.670  51.700  -4.803  1.00 45.68           N  
ATOM   2343  CA  ARG A 300      23.869  51.361  -3.597  1.00 45.68           C  
ATOM   2344  C   ARG A 300      22.706  50.378  -3.830  1.00 45.68           C  
ATOM   2345  CB  ARG A 300      23.383  52.641  -2.869  1.00 45.68           C  
ATOM   2346  O   ARG A 300      22.022  50.469  -4.837  1.00 45.68           O  
ATOM   2347  CG  ARG A 300      24.538  53.522  -2.373  1.00 45.68           C  
ATOM   2348  CD  ARG A 300      23.990  54.726  -1.600  1.00 45.68           C  
ATOM   2349  NE  ARG A 300      25.063  55.678  -1.247  1.00 45.68           N  
ATOM   2350  NH1 ARG A 300      23.709  57.384  -0.523  1.00 45.68           N  
ATOM   2351  NH2 ARG A 300      25.923  57.649  -0.490  1.00 45.68           N  
ATOM   2352  CZ  ARG A 300      24.894  56.895  -0.759  1.00 45.68           C  
ATOM   2353  N   GLU A 301      22.408  49.436  -2.929  1.00 46.34           N  
ATOM   2354  CA  GLU A 301      23.152  48.883  -1.773  1.00 46.34           C  
ATOM   2355  C   GLU A 301      22.481  47.559  -1.358  1.00 46.34           C  
ATOM   2356  CB  GLU A 301      23.131  49.878  -0.600  1.00 46.34           C  
ATOM   2357  O   GLU A 301      21.255  47.487  -1.338  1.00 46.34           O  
ATOM   2358  CG  GLU A 301      23.953  49.495   0.636  1.00 46.34           C  
ATOM   2359  CD  GLU A 301      24.101  50.691   1.601  1.00 46.34           C  
ATOM   2360  OE1 GLU A 301      24.111  50.439   2.825  1.00 46.34           O  
ATOM   2361  OE2 GLU A 301      24.236  51.839   1.104  1.00 46.34           O  
ATOM   2362  N   THR A 302      23.244  46.500  -1.055  1.00 42.38           N  
ATOM   2363  CA  THR A 302      22.672  45.176  -0.731  1.00 42.38           C  
ATOM   2364  C   THR A 302      23.403  44.495   0.422  1.00 42.38           C  
ATOM   2365  CB  THR A 302      22.673  44.219  -1.939  1.00 42.38           C  
ATOM   2366  O   THR A 302      24.552  44.082   0.264  1.00 42.38           O  
ATOM   2367  CG2 THR A 302      21.737  44.662  -3.061  1.00 42.38           C  
ATOM   2368  OG1 THR A 302      23.968  44.099  -2.484  1.00 42.38           O  
ATOM   2369  N   ARG A 303      22.700  44.307   1.544  1.00 43.35           N  
ATOM   2370  CA  ARG A 303      23.067  43.390   2.633  1.00 43.35           C  
ATOM   2371  C   ARG A 303      22.303  42.074   2.466  1.00 43.35           C  
ATOM   2372  CB  ARG A 303      22.818  44.074   3.985  1.00 43.35           C  
ATOM   2373  O   ARG A 303      21.101  42.087   2.235  1.00 43.35           O  
ATOM   2374  CG  ARG A 303      24.054  44.883   4.395  1.00 43.35           C  
ATOM   2375  CD  ARG A 303      23.921  45.397   5.832  1.00 43.35           C  
ATOM   2376  NE  ARG A 303      25.220  45.362   6.522  1.00 43.35           N  
ATOM   2377  NH1 ARG A 303      25.140  47.429   7.541  1.00 43.35           N  
ATOM   2378  NH2 ARG A 303      26.847  46.042   7.938  1.00 43.35           N  
ATOM   2379  CZ  ARG A 303      25.724  46.279   7.327  1.00 43.35           C  
ATOM   2380  N   GLU A 304      23.004  40.957   2.287  1.00 42.13           N  
ATOM   2381  CA  GLU A 304      23.536  40.079   3.350  1.00 42.13           C  
ATOM   2382  C   GLU A 304      22.453  39.240   4.050  1.00 42.13           C  
ATOM   2383  CB  GLU A 304      24.438  40.764   4.401  1.00 42.13           C  
ATOM   2384  O   GLU A 304      21.811  39.691   4.989  1.00 42.13           O  
ATOM   2385  CG  GLU A 304      25.824  41.187   3.904  1.00 42.13           C  
ATOM   2386  CD  GLU A 304      26.688  41.752   5.049  1.00 42.13           C  
ATOM   2387  OE1 GLU A 304      27.826  41.259   5.190  1.00 42.13           O  
ATOM   2388  OE2 GLU A 304      26.228  42.686   5.761  1.00 42.13           O  
ATOM   2389  N   TYR A 305      22.339  37.972   3.641  1.00 41.40           N  
ATOM   2390  CA  TYR A 305      22.027  36.843   4.526  1.00 41.40           C  
ATOM   2391  C   TYR A 305      22.703  35.590   3.955  1.00 41.40           C  
ATOM   2392  CB  TYR A 305      20.511  36.633   4.703  1.00 41.40           C  
ATOM   2393  O   TYR A 305      22.495  35.251   2.791  1.00 41.40           O  
ATOM   2394  CG  TYR A 305      19.995  37.122   6.044  1.00 41.40           C  
ATOM   2395  CD1 TYR A 305      20.238  36.366   7.210  1.00 41.40           C  
ATOM   2396  CD2 TYR A 305      19.318  38.353   6.137  1.00 41.40           C  
ATOM   2397  CE1 TYR A 305      19.824  36.851   8.468  1.00 41.40           C  
ATOM   2398  CE2 TYR A 305      18.898  38.837   7.389  1.00 41.40           C  
ATOM   2399  OH  TYR A 305      18.770  38.581   9.765  1.00 41.40           O  
ATOM   2400  CZ  TYR A 305      19.158  38.094   8.558  1.00 41.40           C  
ATOM   2401  N   ALA A 306      23.526  34.911   4.758  1.00 50.21           N  
ATOM   2402  CA  ALA A 306      24.317  33.755   4.330  1.00 50.21           C  
ATOM   2403  C   ALA A 306      24.248  32.608   5.360  1.00 50.21           C  
ATOM   2404  CB  ALA A 306      25.767  34.206   4.101  1.00 50.21           C  
ATOM   2405  O   ALA A 306      24.259  32.876   6.563  1.00 50.21           O  
ATOM   2406  N   PRO A 307      24.203  31.333   4.926  1.00 58.68           N  
ATOM   2407  CA  PRO A 307      24.367  30.185   5.813  1.00 58.68           C  
ATOM   2408  C   PRO A 307      25.862  29.916   6.102  1.00 58.68           C  
ATOM   2409  CB  PRO A 307      23.702  29.025   5.071  1.00 58.68           C  
ATOM   2410  O   PRO A 307      26.697  30.104   5.216  1.00 58.68           O  
ATOM   2411  CG  PRO A 307      23.981  29.354   3.603  1.00 58.68           C  
ATOM   2412  CD  PRO A 307      23.969  30.884   3.560  1.00 58.68           C  
ATOM   2413  N   PRO A 308      26.234  29.455   7.312  1.00 55.08           N  
ATOM   2414  CA  PRO A 308      27.635  29.317   7.706  1.00 55.08           C  
ATOM   2415  C   PRO A 308      28.297  28.032   7.184  1.00 55.08           C  
ATOM   2416  CB  PRO A 308      27.623  29.364   9.236  1.00 55.08           C  
ATOM   2417  O   PRO A 308      27.803  26.921   7.393  1.00 55.08           O  
ATOM   2418  CG  PRO A 308      26.269  28.749   9.590  1.00 55.08           C  
ATOM   2419  CD  PRO A 308      25.363  29.232   8.457  1.00 55.08           C  
ATOM   2420  N   SER A 309      29.485  28.175   6.597  1.00 42.57           N  
ATOM   2421  CA  SER A 309      30.366  27.055   6.244  1.00 42.57           C  
ATOM   2422  C   SER A 309      31.130  26.535   7.466  1.00 42.57           C  
ATOM   2423  CB  SER A 309      31.376  27.490   5.176  1.00 42.57           C  
ATOM   2424  O   SER A 309      31.792  27.305   8.159  1.00 42.57           O  
ATOM   2425  OG  SER A 309      30.699  27.826   3.983  1.00 42.57           O  
ATOM   2426  N   ARG A 310      31.131  25.214   7.688  1.00 46.34           N  
ATOM   2427  CA  ARG A 310      32.119  24.538   8.549  1.00 46.34           C  
ATOM   2428  C   ARG A 310      33.148  23.824   7.680  1.00 46.34           C  
ATOM   2429  CB  ARG A 310      31.453  23.540   9.512  1.00 46.34           C  
ATOM   2430  O   ARG A 310      32.792  22.911   6.942  1.00 46.34           O  
ATOM   2431  CG  ARG A 310      30.865  24.206  10.764  1.00 46.34           C  
ATOM   2432  CD  ARG A 310      30.376  23.123  11.738  1.00 46.34           C  
ATOM   2433  NE  ARG A 310      29.949  23.697  13.029  1.00 46.34           N  
ATOM   2434  NH1 ARG A 310      29.448  21.722  14.095  1.00 46.34           N  
ATOM   2435  NH2 ARG A 310      29.226  23.651  15.190  1.00 46.34           N  
ATOM   2436  CZ  ARG A 310      29.544  23.023  14.094  1.00 46.34           C  
ATOM   2437  N   GLY A 311      34.416  24.196   7.821  1.00 39.50           N  
ATOM   2438  CA  GLY A 311      35.551  23.470   7.259  1.00 39.50           C  
ATOM   2439  C   GLY A 311      36.639  23.297   8.314  1.00 39.50           C  
ATOM   2440  O   GLY A 311      36.933  24.235   9.047  1.00 39.50           O  
ATOM   2441  N   HIS A 312      37.238  22.109   8.385  1.00 46.23           N  
ATOM   2442  CA  HIS A 312      38.467  21.863   9.140  1.00 46.23           C  
ATOM   2443  C   HIS A 312      39.436  21.059   8.276  1.00 46.23           C  
ATOM   2444  CB  HIS A 312      38.187  21.194  10.493  1.00 46.23           C  
ATOM   2445  O   HIS A 312      39.044  20.112   7.601  1.00 46.23           O  
ATOM   2446  CG  HIS A 312      37.897  22.204  11.574  1.00 46.23           C  
ATOM   2447  CD2 HIS A 312      36.671  22.520  12.091  1.00 46.23           C  
ATOM   2448  ND1 HIS A 312      38.819  23.012  12.204  1.00 46.23           N  
ATOM   2449  CE1 HIS A 312      38.161  23.792  13.078  1.00 46.23           C  
ATOM   2450  NE2 HIS A 312      36.848  23.520  13.052  1.00 46.23           N  
ATOM   2451  N   GLY A 313      40.685  21.522   8.260  1.00 43.27           N  
ATOM   2452  CA  GLY A 313      41.653  21.258   7.206  1.00 43.27           C  
ATOM   2453  C   GLY A 313      42.008  19.797   6.949  1.00 43.27           C  
ATOM   2454  O   GLY A 313      42.325  19.035   7.860  1.00 43.27           O  
ATOM   2455  N   TYR A 314      42.115  19.487   5.660  1.00 34.73           N  
ATOM   2456  CA  TYR A 314      43.161  18.590   5.189  1.00 34.73           C  
ATOM   2457  C   TYR A 314      44.513  19.317   5.293  1.00 34.73           C  
ATOM   2458  CB  TYR A 314      42.853  18.144   3.751  1.00 34.73           C  
ATOM   2459  O   TYR A 314      44.611  20.506   4.982  1.00 34.73           O  
ATOM   2460  CG  TYR A 314      41.790  17.063   3.671  1.00 34.73           C  
ATOM   2461  CD1 TYR A 314      42.181  15.718   3.523  1.00 34.73           C  
ATOM   2462  CD2 TYR A 314      40.422  17.386   3.785  1.00 34.73           C  
ATOM   2463  CE1 TYR A 314      41.211  14.697   3.499  1.00 34.73           C  
ATOM   2464  CE2 TYR A 314      39.448  16.367   3.762  1.00 34.73           C  
ATOM   2465  OH  TYR A 314      38.912  14.030   3.611  1.00 34.73           O  
ATOM   2466  CZ  TYR A 314      39.845  15.019   3.622  1.00 34.73           C  
ATOM   2467  N   ARG A 315      45.550  18.604   5.738  1.00 43.83           N  
ATOM   2468  CA  ARG A 315      46.962  18.964   5.532  1.00 43.83           C  
ATOM   2469  C   ARG A 315      47.582  17.926   4.607  1.00 43.83           C  
ATOM   2470  CB  ARG A 315      47.737  19.074   6.854  1.00 43.83           C  
ATOM   2471  O   ARG A 315      47.112  16.792   4.565  1.00 43.83           O  
ATOM   2472  CG  ARG A 315      47.600  20.462   7.492  1.00 43.83           C  
ATOM   2473  CD  ARG A 315      48.544  20.563   8.699  1.00 43.83           C  
ATOM   2474  NE  ARG A 315      48.556  21.920   9.282  1.00 43.83           N  
ATOM   2475  NH1 ARG A 315      50.013  21.485  11.006  1.00 43.83           N  
ATOM   2476  NH2 ARG A 315      49.194  23.542  10.753  1.00 43.83           N  
ATOM   2477  CZ  ARG A 315      49.251  22.307  10.340  1.00 43.83           C  
ATOM   2478  N   ASP A 316      48.596  18.344   3.862  1.00 38.40           N  
ATOM   2479  CA  ASP A 316      48.914  17.740   2.573  1.00 38.40           C  
ATOM   2480  C   ASP A 316      50.429  17.551   2.370  1.00 38.40           C  
ATOM   2481  CB  ASP A 316      48.283  18.639   1.486  1.00 38.40           C  
ATOM   2482  O   ASP A 316      51.222  18.316   2.915  1.00 38.40           O  
ATOM   2483  CG  ASP A 316      47.789  17.879   0.255  1.00 38.40           C  
ATOM   2484  OD1 ASP A 316      48.034  16.653   0.187  1.00 38.40           O  
ATOM   2485  OD2 ASP A 316      47.165  18.542  -0.602  1.00 38.40           O  
ATOM   2486  N   TYR A 317      50.785  16.551   1.556  1.00 35.29           N  
ATOM   2487  CA  TYR A 317      52.123  16.168   1.059  1.00 35.29           C  
ATOM   2488  C   TYR A 317      53.285  15.857   2.036  1.00 35.29           C  
ATOM   2489  CB  TYR A 317      52.567  17.120  -0.061  1.00 35.29           C  
ATOM   2490  O   TYR A 317      53.574  16.548   3.005  1.00 35.29           O  
ATOM   2491  CG  TYR A 317      51.685  16.975  -1.282  1.00 35.29           C  
ATOM   2492  CD1 TYR A 317      51.893  15.904  -2.176  1.00 35.29           C  
ATOM   2493  CD2 TYR A 317      50.581  17.829  -1.450  1.00 35.29           C  
ATOM   2494  CE1 TYR A 317      50.961  15.656  -3.202  1.00 35.29           C  
ATOM   2495  CE2 TYR A 317      49.646  17.578  -2.469  1.00 35.29           C  
ATOM   2496  OH  TYR A 317      48.879  16.195  -4.266  1.00 35.29           O  
ATOM   2497  CZ  TYR A 317      49.819  16.475  -3.328  1.00 35.29           C  
ATOM   2498  N   GLY A 318      54.043  14.809   1.677  1.00 40.25           N  
ATOM   2499  CA  GLY A 318      55.306  14.407   2.310  1.00 40.25           C  
ATOM   2500  C   GLY A 318      55.854  13.100   1.717  1.00 40.25           C  
ATOM   2501  O   GLY A 318      55.484  12.014   2.152  1.00 40.25           O  
ATOM   2502  N   HIS A 319      56.702  13.178   0.685  1.00 36.29           N  
ATOM   2503  CA  HIS A 319      57.239  11.995  -0.009  1.00 36.29           C  
ATOM   2504  C   HIS A 319      58.396  11.308   0.737  1.00 36.29           C  
ATOM   2505  CB  HIS A 319      57.796  12.391  -1.389  1.00 36.29           C  
ATOM   2506  O   HIS A 319      59.313  11.984   1.197  1.00 36.29           O  
ATOM   2507  CG  HIS A 319      56.797  12.820  -2.427  1.00 36.29           C  
ATOM   2508  CD2 HIS A 319      56.789  14.020  -3.086  1.00 36.29           C  
ATOM   2509  ND1 HIS A 319      55.832  12.028  -3.014  1.00 36.29           N  
ATOM   2510  CE1 HIS A 319      55.252  12.742  -3.994  1.00 36.29           C  
ATOM   2511  NE2 HIS A 319      55.807  13.957  -4.077  1.00 36.29           N  
ATOM   2512  N   SER A 320      58.473   9.971   0.648  1.00 40.22           N  
ATOM   2513  CA  SER A 320      59.705   9.248   0.258  1.00 40.22           C  
ATOM   2514  C   SER A 320      59.446   7.776  -0.104  1.00 40.22           C  
ATOM   2515  CB  SER A 320      60.808   9.353   1.319  1.00 40.22           C  
ATOM   2516  O   SER A 320      58.408   7.215   0.234  1.00 40.22           O  
ATOM   2517  OG  SER A 320      61.553  10.515   1.022  1.00 40.22           O  
ATOM   2518  N   ARG A 321      60.372   7.165  -0.861  1.00 34.78           N  
ATOM   2519  CA  ARG A 321      60.323   5.762  -1.340  1.00 34.78           C  
ATOM   2520  C   ARG A 321      61.165   4.826  -0.450  1.00 34.78           C  
ATOM   2521  CB  ARG A 321      60.858   5.680  -2.787  1.00 34.78           C  
ATOM   2522  O   ARG A 321      62.014   5.327   0.279  1.00 34.78           O  
ATOM   2523  CG  ARG A 321      60.136   6.520  -3.853  1.00 34.78           C  
ATOM   2524  CD  ARG A 321      60.836   6.282  -5.204  1.00 34.78           C  
ATOM   2525  NE  ARG A 321      60.255   7.073  -6.308  1.00 34.78           N  
ATOM   2526  NH1 ARG A 321      61.686   6.358  -7.967  1.00 34.78           N  
ATOM   2527  NH2 ARG A 321      60.097   7.838  -8.453  1.00 34.78           N  
ATOM   2528  CZ  ARG A 321      60.680   7.085  -7.564  1.00 34.78           C  
ATOM   2529  N   ARG A 322      61.045   3.504  -0.698  1.00 37.66           N  
ATOM   2530  CA  ARG A 322      61.763   2.322  -0.124  1.00 37.66           C  
ATOM   2531  C   ARG A 322      60.978   1.592   0.981  1.00 37.66           C  
ATOM   2532  CB  ARG A 322      63.185   2.657   0.385  1.00 37.66           C  
ATOM   2533  O   ARG A 322      60.357   2.255   1.796  1.00 37.66           O  
ATOM   2534  CG  ARG A 322      64.174   3.163  -0.679  1.00 37.66           C  
ATOM   2535  CD  ARG A 322      65.502   3.509   0.012  1.00 37.66           C  
ATOM   2536  NE  ARG A 322      66.410   4.289  -0.856  1.00 37.66           N  
ATOM   2537  NH1 ARG A 322      68.144   2.779  -1.043  1.00 37.66           N  
ATOM   2538  NH2 ARG A 322      68.366   4.829  -1.884  1.00 37.66           N  
ATOM   2539  CZ  ARG A 322      67.628   3.958  -1.255  1.00 37.66           C  
ATOM   2540  N   HIS A 323      60.992   0.257   1.077  1.00 33.69           N  
ATOM   2541  CA  HIS A 323      61.259  -0.799   0.074  1.00 33.69           C  
ATOM   2542  C   HIS A 323      60.582  -2.115   0.540  1.00 33.69           C  
ATOM   2543  CB  HIS A 323      62.775  -1.028  -0.149  1.00 33.69           C  
ATOM   2544  O   HIS A 323      60.023  -2.164   1.630  1.00 33.69           O  
ATOM   2545  CG  HIS A 323      63.210  -1.183  -1.593  1.00 33.69           C  
ATOM   2546  CD2 HIS A 323      62.924  -0.364  -2.656  1.00 33.69           C  
ATOM   2547  ND1 HIS A 323      64.037  -2.165  -2.081  1.00 33.69           N  
ATOM   2548  CE1 HIS A 323      64.216  -1.972  -3.396  1.00 33.69           C  
ATOM   2549  NE2 HIS A 323      63.563  -0.863  -3.792  1.00 33.69           N  
ATOM   2550  N   GLU A 324      60.613  -3.146  -0.308  1.00 37.53           N  
ATOM   2551  CA  GLU A 324      60.457  -4.591  -0.017  1.00 37.53           C  
ATOM   2552  C   GLU A 324      59.869  -5.060   1.337  1.00 37.53           C  
ATOM   2553  CB  GLU A 324      61.844  -5.239  -0.172  1.00 37.53           C  
ATOM   2554  O   GLU A 324      60.557  -5.088   2.354  1.00 37.53           O  
ATOM   2555  CG  GLU A 324      62.314  -5.228  -1.635  1.00 37.53           C  
ATOM   2556  CD  GLU A 324      63.838  -5.255  -1.787  1.00 37.53           C  
ATOM   2557  OE1 GLU A 324      64.292  -5.795  -2.814  1.00 37.53           O  
ATOM   2558  OE2 GLU A 324      64.525  -4.586  -0.980  1.00 37.53           O  
ATOM   2559  N   SER A 325      58.662  -5.645   1.295  1.00 39.46           N  
ATOM   2560  CA  SER A 325      58.367  -6.955   1.925  1.00 39.46           C  
ATOM   2561  C   SER A 325      56.983  -7.485   1.522  1.00 39.46           C  
ATOM   2562  CB  SER A 325      58.450  -6.920   3.459  1.00 39.46           C  
ATOM   2563  O   SER A 325      55.958  -7.073   2.057  1.00 39.46           O  
ATOM   2564  OG  SER A 325      59.789  -7.138   3.843  1.00 39.46           O  
ATOM   2565  N   TYR A 326      56.941  -8.444   0.592  1.00 30.70           N  
ATOM   2566  CA  TYR A 326      55.722  -9.195   0.262  1.00 30.70           C  
ATOM   2567  C   TYR A 326      55.492 -10.327   1.278  1.00 30.70           C  
ATOM   2568  CB  TYR A 326      55.845  -9.812  -1.148  1.00 30.70           C  
ATOM   2569  O   TYR A 326      56.166 -11.351   1.191  1.00 30.70           O  
ATOM   2570  CG  TYR A 326      55.288  -9.006  -2.302  1.00 30.70           C  
ATOM   2571  CD1 TYR A 326      53.996  -9.289  -2.788  1.00 30.70           C  
ATOM   2572  CD2 TYR A 326      56.092  -8.051  -2.954  1.00 30.70           C  
ATOM   2573  CE1 TYR A 326      53.512  -8.629  -3.933  1.00 30.70           C  
ATOM   2574  CE2 TYR A 326      55.610  -7.387  -4.099  1.00 30.70           C  
ATOM   2575  OH  TYR A 326      53.857  -7.075  -5.717  1.00 30.70           O  
ATOM   2576  CZ  TYR A 326      54.321  -7.684  -4.596  1.00 30.70           C  
ATOM   2577  N   SER A 327      54.510 -10.203   2.183  1.00 37.48           N  
ATOM   2578  CA  SER A 327      53.784 -11.346   2.784  1.00 37.48           C  
ATOM   2579  C   SER A 327      52.681 -10.923   3.760  1.00 37.48           C  
ATOM   2580  CB  SER A 327      54.721 -12.293   3.551  1.00 37.48           C  
ATOM   2581  O   SER A 327      52.827  -9.927   4.456  1.00 37.48           O  
ATOM   2582  OG  SER A 327      55.147 -13.305   2.669  1.00 37.48           O  
ATOM   2583  N   ARG A 328      51.651 -11.781   3.889  1.00 39.67           N  
ATOM   2584  CA  ARG A 328      50.471 -11.676   4.787  1.00 39.67           C  
ATOM   2585  C   ARG A 328      49.501 -10.527   4.426  1.00 39.67           C  
ATOM   2586  CB  ARG A 328      50.903 -11.578   6.270  1.00 39.67           C  
ATOM   2587  O   ARG A 328      49.866  -9.366   4.467  1.00 39.67           O  
ATOM   2588  CG  ARG A 328      51.902 -12.657   6.730  1.00 39.67           C  
ATOM   2589  CD  ARG A 328      52.397 -12.381   8.157  1.00 39.67           C  
ATOM   2590  NE  ARG A 328      53.423 -13.362   8.572  1.00 39.67           N  
ATOM   2591  NH1 ARG A 328      53.855 -12.502  10.661  1.00 39.67           N  
ATOM   2592  NH2 ARG A 328      54.971 -14.299   9.960  1.00 39.67           N  
ATOM   2593  CZ  ARG A 328      54.074 -13.383   9.724  1.00 39.67           C  
ATOM   2594  N   GLY A 329      48.232 -10.786   4.107  1.00 35.39           N  
ATOM   2595  CA  GLY A 329      47.559 -12.070   3.876  1.00 35.39           C  
ATOM   2596  C   GLY A 329      46.074 -11.874   3.539  1.00 35.39           C  
ATOM   2597  O   GLY A 329      45.509 -10.864   3.933  1.00 35.39           O  
ATOM   2598  N   TYR A 330      45.470 -12.853   2.850  1.00 35.25           N  
ATOM   2599  CA  TYR A 330      44.022 -12.989   2.575  1.00 35.25           C  
ATOM   2600  C   TYR A 330      43.377 -11.796   1.816  1.00 35.25           C  
ATOM   2601  CB  TYR A 330      43.301 -13.333   3.894  1.00 35.25           C  
ATOM   2602  O   TYR A 330      43.171 -10.726   2.366  1.00 35.25           O  
ATOM   2603  CG  TYR A 330      44.023 -14.385   4.725  1.00 35.25           C  
ATOM   2604  CD1 TYR A 330      44.041 -15.729   4.302  1.00 35.25           C  
ATOM   2605  CD2 TYR A 330      44.740 -14.001   5.877  1.00 35.25           C  
ATOM   2606  CE1 TYR A 330      44.782 -16.684   5.025  1.00 35.25           C  
ATOM   2607  CE2 TYR A 330      45.476 -14.956   6.607  1.00 35.25           C  
ATOM   2608  OH  TYR A 330      46.212 -17.231   6.867  1.00 35.25           O  
ATOM   2609  CZ  TYR A 330      45.499 -16.302   6.179  1.00 35.25           C  
ATOM   2610  N   ARG A 331      43.000 -11.855   0.528  1.00 33.35           N  
ATOM   2611  CA  ARG A 331      42.449 -12.962  -0.284  1.00 33.35           C  
ATOM   2612  C   ARG A 331      41.378 -13.776   0.447  1.00 33.35           C  
ATOM   2613  CB  ARG A 331      43.513 -13.898  -0.900  1.00 33.35           C  
ATOM   2614  O   ARG A 331      41.715 -14.627   1.258  1.00 33.35           O  
ATOM   2615  CG  ARG A 331      44.223 -13.338  -2.142  1.00 33.35           C  
ATOM   2616  CD  ARG A 331      44.960 -14.476  -2.871  1.00 33.35           C  
ATOM   2617  NE  ARG A 331      45.789 -13.985  -3.991  1.00 33.35           N  
ATOM   2618  NH1 ARG A 331      46.365 -16.032  -4.876  1.00 33.35           N  
ATOM   2619  NH2 ARG A 331      47.235 -14.175  -5.745  1.00 33.35           N  
ATOM   2620  CZ  ARG A 331      46.453 -14.731  -4.862  1.00 33.35           C  
ATOM   2621  N   ASN A 332      40.118 -13.590   0.049  1.00 35.84           N  
ATOM   2622  CA  ASN A 332      39.338 -14.663  -0.582  1.00 35.84           C  
ATOM   2623  C   ASN A 332      38.028 -14.126  -1.187  1.00 35.84           C  
ATOM   2624  CB  ASN A 332      39.056 -15.820   0.405  1.00 35.84           C  
ATOM   2625  O   ASN A 332      37.165 -13.615  -0.480  1.00 35.84           O  
ATOM   2626  CG  ASN A 332      40.139 -16.892   0.385  1.00 35.84           C  
ATOM   2627  ND2 ASN A 332      40.212 -17.712   1.407  1.00 35.84           N  
ATOM   2628  OD1 ASN A 332      40.924 -17.014  -0.546  1.00 35.84           O  
ATOM   2629  N   HIS A 333      37.852 -14.327  -2.496  1.00 33.48           N  
ATOM   2630  CA  HIS A 333      36.527 -14.684  -3.009  1.00 33.48           C  
ATOM   2631  C   HIS A 333      36.240 -16.136  -2.581  1.00 33.48           C  
ATOM   2632  CB  HIS A 333      36.489 -14.553  -4.542  1.00 33.48           C  
ATOM   2633  O   HIS A 333      37.179 -16.895  -2.329  1.00 33.48           O  
ATOM   2634  CG  HIS A 333      36.687 -13.154  -5.074  1.00 33.48           C  
ATOM   2635  CD2 HIS A 333      37.829 -12.648  -5.635  1.00 33.48           C  
ATOM   2636  ND1 HIS A 333      35.727 -12.169  -5.159  1.00 33.48           N  
ATOM   2637  CE1 HIS A 333      36.282 -11.096  -5.750  1.00 33.48           C  
ATOM   2638  NE2 HIS A 333      37.564 -11.343  -6.057  1.00 33.48           N  
ATOM   2639  N   PRO A 334      34.974 -16.564  -2.594  1.00 40.59           N  
ATOM   2640  CA  PRO A 334      34.655 -17.528  -3.645  1.00 40.59           C  
ATOM   2641  C   PRO A 334      33.367 -17.179  -4.391  1.00 40.59           C  
ATOM   2642  CB  PRO A 334      34.565 -18.888  -2.953  1.00 40.59           C  
ATOM   2643  O   PRO A 334      32.383 -16.719  -3.816  1.00 40.59           O  
ATOM   2644  CG  PRO A 334      33.954 -18.529  -1.602  1.00 40.59           C  
ATOM   2645  CD  PRO A 334      34.421 -17.092  -1.346  1.00 40.59           C  
ATOM   2646  N   SER A 335      33.367 -17.443  -5.695  1.00 32.81           N  
ATOM   2647  CA  SER A 335      32.131 -17.580  -6.457  1.00 32.81           C  
ATOM   2648  C   SER A 335      31.728 -19.053  -6.504  1.00 32.81           C  
ATOM   2649  CB  SER A 335      32.289 -16.996  -7.869  1.00 32.81           C  
ATOM   2650  O   SER A 335      32.581 -19.923  -6.648  1.00 32.81           O  
ATOM   2651  OG  SER A 335      33.163 -17.774  -8.666  1.00 32.81           O  
ATOM   2652  N   SER A 336      30.417 -19.296  -6.533  1.00 33.76           N  
ATOM   2653  CA  SER A 336      29.792 -20.540  -7.011  1.00 33.76           C  
ATOM   2654  C   SER A 336      29.927 -21.797  -6.135  1.00 33.76           C  
ATOM   2655  CB  SER A 336      30.258 -20.869  -8.440  1.00 33.76           C  
ATOM   2656  O   SER A 336      31.013 -22.203  -5.749  1.00 33.76           O  
ATOM   2657  OG  SER A 336      30.332 -19.712  -9.253  1.00 33.76           O  
ATOM   2658  N   ARG A 337      28.795 -22.508  -6.008  1.00 34.83           N  
ATOM   2659  CA  ARG A 337      28.630 -23.861  -5.435  1.00 34.83           C  
ATOM   2660  C   ARG A 337      28.801 -23.985  -3.916  1.00 34.83           C  
ATOM   2661  CB  ARG A 337      29.523 -24.899  -6.145  1.00 34.83           C  
ATOM   2662  O   ARG A 337      29.776 -24.554  -3.448  1.00 34.83           O  
ATOM   2663  CG  ARG A 337      29.363 -24.985  -7.663  1.00 34.83           C  
ATOM   2664  CD  ARG A 337      30.390 -25.995  -8.182  1.00 34.83           C  
ATOM   2665  NE  ARG A 337      30.290 -26.175  -9.642  1.00 34.83           N  
ATOM   2666  NH1 ARG A 337      32.343 -27.160  -9.941  1.00 34.83           N  
ATOM   2667  NH2 ARG A 337      31.001 -26.850 -11.695  1.00 34.83           N  
ATOM   2668  CZ  ARG A 337      31.209 -26.724 -10.415  1.00 34.83           C  
ATOM   2669  N   GLU A 338      27.722 -23.695  -3.195  1.00 37.46           N  
ATOM   2670  CA  GLU A 338      27.237 -24.676  -2.219  1.00 37.46           C  
ATOM   2671  C   GLU A 338      25.702 -24.674  -2.164  1.00 37.46           C  
ATOM   2672  CB  GLU A 338      27.941 -24.543  -0.851  1.00 37.46           C  
ATOM   2673  O   GLU A 338      25.052 -23.644  -1.992  1.00 37.46           O  
ATOM   2674  CG  GLU A 338      28.597 -25.891  -0.479  1.00 37.46           C  
ATOM   2675  CD  GLU A 338      29.712 -25.804   0.574  1.00 37.46           C  
ATOM   2676  OE1 GLU A 338      30.391 -26.844   0.740  1.00 37.46           O  
ATOM   2677  OE2 GLU A 338      29.890 -24.725   1.182  1.00 37.46           O  
ATOM   2678  N   THR A 339      25.131 -25.849  -2.422  1.00 38.35           N  
ATOM   2679  CA  THR A 339      23.709 -26.175  -2.259  1.00 38.35           C  
ATOM   2680  C   THR A 339      23.633 -27.074  -1.031  1.00 38.35           C  
ATOM   2681  CB  THR A 339      23.161 -26.977  -3.461  1.00 38.35           C  
ATOM   2682  O   THR A 339      24.464 -27.981  -0.977  1.00 38.35           O  
ATOM   2683  CG2 THR A 339      21.637 -26.913  -3.553  1.00 38.35           C  
ATOM   2684  OG1 THR A 339      23.652 -26.526  -4.705  1.00 38.35           O  
ATOM   2685  N   ARG A 340      22.616 -26.901  -0.161  1.00 41.54           N  
ATOM   2686  CA  ARG A 340      22.507 -27.402   1.241  1.00 41.54           C  
ATOM   2687  C   ARG A 340      23.008 -26.363   2.260  1.00 41.54           C  
ATOM   2688  CB  ARG A 340      23.254 -28.732   1.460  1.00 41.54           C  
ATOM   2689  O   ARG A 340      23.943 -25.639   1.953  1.00 41.54           O  
ATOM   2690  CG  ARG A 340      22.715 -29.905   0.623  1.00 41.54           C  
ATOM   2691  CD  ARG A 340      23.796 -30.983   0.536  1.00 41.54           C  
ATOM   2692  NE  ARG A 340      23.395 -32.095  -0.349  1.00 41.54           N  
ATOM   2693  NH1 ARG A 340      25.508 -32.719  -0.995  1.00 41.54           N  
ATOM   2694  NH2 ARG A 340      23.747 -33.881  -1.719  1.00 41.54           N  
ATOM   2695  CZ  ARG A 340      24.214 -32.886  -1.017  1.00 41.54           C  
ATOM   2696  N   ASP A 341      22.433 -26.199   3.454  1.00 38.57           N  
ATOM   2697  CA  ASP A 341      21.148 -26.689   3.983  1.00 38.57           C  
ATOM   2698  C   ASP A 341      20.473 -25.594   4.827  1.00 38.57           C  
ATOM   2699  CB  ASP A 341      21.325 -27.953   4.855  1.00 38.57           C  
ATOM   2700  O   ASP A 341      21.127 -24.894   5.594  1.00 38.57           O  
ATOM   2701  CG  ASP A 341      21.259 -29.253   4.052  1.00 38.57           C  
ATOM   2702  OD1 ASP A 341      20.425 -29.302   3.118  1.00 38.57           O  
ATOM   2703  OD2 ASP A 341      22.065 -30.165   4.330  1.00 38.57           O  
ATOM   2704  N   TYR A 342      19.148 -25.467   4.708  1.00 41.47           N  
ATOM   2705  CA  TYR A 342      18.299 -24.666   5.604  1.00 41.47           C  
ATOM   2706  C   TYR A 342      16.963 -25.397   5.802  1.00 41.47           C  
ATOM   2707  CB  TYR A 342      18.166 -23.205   5.116  1.00 41.47           C  
ATOM   2708  O   TYR A 342      15.899 -24.968   5.352  1.00 41.47           O  
ATOM   2709  CG  TYR A 342      18.926 -22.206   5.974  1.00 41.47           C  
ATOM   2710  CD1 TYR A 342      18.366 -21.743   7.182  1.00 41.47           C  
ATOM   2711  CD2 TYR A 342      20.200 -21.757   5.576  1.00 41.47           C  
ATOM   2712  CE1 TYR A 342      19.075 -20.826   7.984  1.00 41.47           C  
ATOM   2713  CE2 TYR A 342      20.911 -20.840   6.374  1.00 41.47           C  
ATOM   2714  OH  TYR A 342      21.034 -19.496   8.360  1.00 41.47           O  
ATOM   2715  CZ  TYR A 342      20.349 -20.373   7.581  1.00 41.47           C  
ATOM   2716  N   ALA A 343      17.038 -26.570   6.429  1.00 51.68           N  
ATOM   2717  CA  ALA A 343      15.861 -27.337   6.815  1.00 51.68           C  
ATOM   2718  C   ALA A 343      15.269 -26.783   8.131  1.00 51.68           C  
ATOM   2719  CB  ALA A 343      16.249 -28.815   6.937  1.00 51.68           C  
ATOM   2720  O   ALA A 343      16.016 -26.604   9.095  1.00 51.68           O  
ATOM   2721  N   PRO A 344      13.948 -26.526   8.223  1.00 63.15           N  
ATOM   2722  CA  PRO A 344      13.295 -26.366   9.520  1.00 63.15           C  
ATOM   2723  C   PRO A 344      13.362 -27.694  10.302  1.00 63.15           C  
ATOM   2724  CB  PRO A 344      11.862 -25.935   9.201  1.00 63.15           C  
ATOM   2725  O   PRO A 344      13.423 -28.758   9.680  1.00 63.15           O  
ATOM   2726  CG  PRO A 344      11.594 -26.605   7.853  1.00 63.15           C  
ATOM   2727  CD  PRO A 344      12.956 -26.578   7.159  1.00 63.15           C  
ATOM   2728  N   PRO A 345      13.353 -27.662  11.648  1.00 53.50           N  
ATOM   2729  CA  PRO A 345      13.582 -28.853  12.463  1.00 53.50           C  
ATOM   2730  C   PRO A 345      12.539 -29.945  12.202  1.00 53.50           C  
ATOM   2731  CB  PRO A 345      13.576 -28.376  13.920  1.00 53.50           C  
ATOM   2732  O   PRO A 345      11.336 -29.677  12.125  1.00 53.50           O  
ATOM   2733  CG  PRO A 345      12.759 -27.084  13.867  1.00 53.50           C  
ATOM   2734  CD  PRO A 345      13.126 -26.506  12.501  1.00 53.50           C  
ATOM   2735  N   HIS A 346      13.019 -31.184  12.087  1.00 43.44           N  
ATOM   2736  CA  HIS A 346      12.183 -32.367  11.916  1.00 43.44           C  
ATOM   2737  C   HIS A 346      11.275 -32.554  13.142  1.00 43.44           C  
ATOM   2738  CB  HIS A 346      13.088 -33.583  11.666  1.00 43.44           C  
ATOM   2739  O   HIS A 346      11.710 -32.373  14.280  1.00 43.44           O  
ATOM   2740  CG  HIS A 346      12.370 -34.748  11.039  1.00 43.44           C  
ATOM   2741  CD2 HIS A 346      12.014 -34.857   9.721  1.00 43.44           C  
ATOM   2742  ND1 HIS A 346      11.994 -35.916  11.663  1.00 43.44           N  
ATOM   2743  CE1 HIS A 346      11.418 -36.704  10.740  1.00 43.44           C  
ATOM   2744  NE2 HIS A 346      11.395 -36.095   9.539  1.00 43.44           N  
ATOM   2745  N   ARG A 347       9.998 -32.883  12.919  1.00 47.54           N  
ATOM   2746  CA  ARG A 347       9.065 -33.231  13.999  1.00 47.54           C  
ATOM   2747  C   ARG A 347       9.014 -34.741  14.143  1.00 47.54           C  
ATOM   2748  CB  ARG A 347       7.663 -32.653  13.762  1.00 47.54           C  
ATOM   2749  O   ARG A 347       8.294 -35.406  13.401  1.00 47.54           O  
ATOM   2750  CG  ARG A 347       7.496 -31.253  14.360  1.00 47.54           C  
ATOM   2751  CD  ARG A 347       6.013 -30.863  14.294  1.00 47.54           C  
ATOM   2752  NE  ARG A 347       5.731 -29.636  15.063  1.00 47.54           N  
ATOM   2753  NH1 ARG A 347       3.448 -29.882  15.181  1.00 47.54           N  
ATOM   2754  NH2 ARG A 347       4.426 -28.156  16.201  1.00 47.54           N  
ATOM   2755  CZ  ARG A 347       4.541 -29.232  15.474  1.00 47.54           C  
ATOM   2756  N   ASP A 348       9.725 -35.250  15.135  1.00 37.61           N  
ATOM   2757  CA  ASP A 348       9.706 -36.667  15.471  1.00 37.61           C  
ATOM   2758  C   ASP A 348       8.388 -37.031  16.169  1.00 37.61           C  
ATOM   2759  CB  ASP A 348      10.953 -37.026  16.290  1.00 37.61           C  
ATOM   2760  O   ASP A 348       8.229 -36.890  17.380  1.00 37.61           O  
ATOM   2761  CG  ASP A 348      12.241 -36.677  15.538  1.00 37.61           C  
ATOM   2762  OD1 ASP A 348      12.261 -36.846  14.293  1.00 37.61           O  
ATOM   2763  OD2 ASP A 348      13.171 -36.178  16.203  1.00 37.61           O  
ATOM   2764  N   TYR A 349       7.428 -37.508  15.378  1.00 43.24           N  
ATOM   2765  CA  TYR A 349       6.276 -38.263  15.863  1.00 43.24           C  
ATOM   2766  C   TYR A 349       6.347 -39.670  15.281  1.00 43.24           C  
ATOM   2767  CB  TYR A 349       4.959 -37.552  15.526  1.00 43.24           C  
ATOM   2768  O   TYR A 349       6.145 -39.873  14.085  1.00 43.24           O  
ATOM   2769  CG  TYR A 349       4.629 -36.435  16.497  1.00 43.24           C  
ATOM   2770  CD1 TYR A 349       4.102 -36.751  17.764  1.00 43.24           C  
ATOM   2771  CD2 TYR A 349       4.891 -35.095  16.155  1.00 43.24           C  
ATOM   2772  CE1 TYR A 349       3.838 -35.730  18.697  1.00 43.24           C  
ATOM   2773  CE2 TYR A 349       4.620 -34.069  17.081  1.00 43.24           C  
ATOM   2774  OH  TYR A 349       3.847 -33.389  19.242  1.00 43.24           O  
ATOM   2775  CZ  TYR A 349       4.097 -34.386  18.353  1.00 43.24           C  
ATOM   2776  N   ALA A 350       6.661 -40.640  16.139  1.00 43.49           N  
ATOM   2777  CA  ALA A 350       6.779 -42.035  15.750  1.00 43.49           C  
ATOM   2778  C   ALA A 350       5.407 -42.609  15.365  1.00 43.49           C  
ATOM   2779  CB  ALA A 350       7.433 -42.811  16.902  1.00 43.49           C  
ATOM   2780  O   ALA A 350       4.583 -42.902  16.232  1.00 43.49           O  
ATOM   2781  N   TYR A 351       5.184 -42.812  14.068  1.00 39.35           N  
ATOM   2782  CA  TYR A 351       4.141 -43.714  13.597  1.00 39.35           C  
ATOM   2783  C   TYR A 351       4.717 -45.132  13.635  1.00 39.35           C  
ATOM   2784  CB  TYR A 351       3.659 -43.289  12.201  1.00 39.35           C  
ATOM   2785  O   TYR A 351       5.638 -45.437  12.881  1.00 39.35           O  
ATOM   2786  CG  TYR A 351       2.218 -43.674  11.938  1.00 39.35           C  
ATOM   2787  CD1 TYR A 351       1.899 -44.917  11.357  1.00 39.35           C  
ATOM   2788  CD2 TYR A 351       1.189 -42.790  12.320  1.00 39.35           C  
ATOM   2789  CE1 TYR A 351       0.551 -45.266  11.141  1.00 39.35           C  
ATOM   2790  CE2 TYR A 351      -0.159 -43.139  12.112  1.00 39.35           C  
ATOM   2791  OH  TYR A 351      -1.779 -44.718  11.312  1.00 39.35           O  
ATOM   2792  CZ  TYR A 351      -0.480 -44.379  11.517  1.00 39.35           C  
ATOM   2793  N   ARG A 352       4.241 -45.972  14.560  1.00 42.73           N  
ATOM   2794  CA  ARG A 352       4.607 -47.394  14.588  1.00 42.73           C  
ATOM   2795  C   ARG A 352       3.784 -48.157  13.560  1.00 42.73           C  
ATOM   2796  CB  ARG A 352       4.425 -48.009  15.984  1.00 42.73           C  
ATOM   2797  O   ARG A 352       2.599 -47.876  13.388  1.00 42.73           O  
ATOM   2798  CG  ARG A 352       5.583 -47.656  16.927  1.00 42.73           C  
ATOM   2799  CD  ARG A 352       5.446 -48.435  18.243  1.00 42.73           C  
ATOM   2800  NE  ARG A 352       6.643 -48.281  19.094  1.00 42.73           N  
ATOM   2801  NH1 ARG A 352       5.972 -49.658  20.806  1.00 42.73           N  
ATOM   2802  NH2 ARG A 352       7.984 -48.700  20.889  1.00 42.73           N  
ATOM   2803  CZ  ARG A 352       6.859 -48.877  20.254  1.00 42.73           C  
ATOM   2804  N   ASP A 353       4.409 -49.141  12.931  1.00 34.82           N  
ATOM   2805  CA  ASP A 353       3.745 -50.102  12.062  1.00 34.82           C  
ATOM   2806  C   ASP A 353       2.584 -50.806  12.774  1.00 34.82           C  
ATOM   2807  CB  ASP A 353       4.757 -51.169  11.617  1.00 34.82           C  
ATOM   2808  O   ASP A 353       2.749 -51.326  13.875  1.00 34.82           O  
ATOM   2809  CG  ASP A 353       5.958 -50.545  10.916  1.00 34.82           C  
ATOM   2810  OD1 ASP A 353       5.917 -50.483   9.669  1.00 34.82           O  
ATOM   2811  OD2 ASP A 353       6.867 -50.092  11.651  1.00 34.82           O  
ATOM   2812  N   TYR A 354       1.445 -50.891  12.091  1.00 40.55           N  
ATOM   2813  CA  TYR A 354       0.854 -52.178  11.724  1.00 40.55           C  
ATOM   2814  C   TYR A 354       0.199 -52.016  10.348  1.00 40.55           C  
ATOM   2815  CB  TYR A 354      -0.111 -52.724  12.790  1.00 40.55           C  
ATOM   2816  O   TYR A 354      -0.491 -51.031  10.086  1.00 40.55           O  
ATOM   2817  CG  TYR A 354       0.569 -53.713  13.723  1.00 40.55           C  
ATOM   2818  CD1 TYR A 354       0.884 -55.006  13.257  1.00 40.55           C  
ATOM   2819  CD2 TYR A 354       0.958 -53.325  15.019  1.00 40.55           C  
ATOM   2820  CE1 TYR A 354       1.622 -55.890  14.068  1.00 40.55           C  
ATOM   2821  CE2 TYR A 354       1.698 -54.204  15.833  1.00 40.55           C  
ATOM   2822  OH  TYR A 354       2.778 -56.331  16.119  1.00 40.55           O  
ATOM   2823  CZ  TYR A 354       2.042 -55.486  15.351  1.00 40.55           C  
ATOM   2824  N   GLY A 355       0.504 -52.931   9.429  1.00 36.27           N  
ATOM   2825  CA  GLY A 355       0.169 -52.772   8.015  1.00 36.27           C  
ATOM   2826  C   GLY A 355      -1.199 -53.332   7.629  1.00 36.27           C  
ATOM   2827  O   GLY A 355      -1.706 -54.256   8.255  1.00 36.27           O  
ATOM   2828  N   HIS A 356      -1.729 -52.841   6.510  1.00 39.46           N  
ATOM   2829  CA  HIS A 356      -2.617 -53.614   5.644  1.00 39.46           C  
ATOM   2830  C   HIS A 356      -2.107 -53.514   4.207  1.00 39.46           C  
ATOM   2831  CB  HIS A 356      -4.081 -53.181   5.787  1.00 39.46           C  
ATOM   2832  O   HIS A 356      -1.787 -52.427   3.725  1.00 39.46           O  
ATOM   2833  CG  HIS A 356      -4.833 -54.104   6.709  1.00 39.46           C  
ATOM   2834  CD2 HIS A 356      -4.988 -53.964   8.061  1.00 39.46           C  
ATOM   2835  ND1 HIS A 356      -5.405 -55.308   6.357  1.00 39.46           N  
ATOM   2836  CE1 HIS A 356      -5.902 -55.871   7.471  1.00 39.46           C  
ATOM   2837  NE2 HIS A 356      -5.686 -55.081   8.531  1.00 39.46           N  
ATOM   2838  N   SER A 357      -1.972 -54.662   3.551  1.00 39.28           N  
ATOM   2839  CA  SER A 357      -1.217 -54.815   2.311  1.00 39.28           C  
ATOM   2840  C   SER A 357      -2.092 -55.199   1.117  1.00 39.28           C  
ATOM   2841  CB  SER A 357      -0.095 -55.849   2.516  1.00 39.28           C  
ATOM   2842  O   SER A 357      -2.804 -56.197   1.153  1.00 39.28           O  
ATOM   2843  OG  SER A 357      -0.540 -56.966   3.268  1.00 39.28           O  
ATOM   2844  N   SER A 358      -1.855 -54.490   0.007  1.00 32.95           N  
ATOM   2845  CA  SER A 358      -2.012 -54.982  -1.372  1.00 32.95           C  
ATOM   2846  C   SER A 358      -3.439 -55.210  -1.919  1.00 32.95           C  
ATOM   2847  CB  SER A 358      -1.118 -56.226  -1.518  1.00 32.95           C  
ATOM   2848  O   SER A 358      -4.430 -55.184  -1.198  1.00 32.95           O  
ATOM   2849  OG  SER A 358      -0.857 -56.538  -2.869  1.00 32.95           O  
ATOM   2850  N   TRP A 359      -3.475 -55.462  -3.234  1.00 34.38           N  
ATOM   2851  CA  TRP A 359      -4.579 -56.005  -4.040  1.00 34.38           C  
ATOM   2852  C   TRP A 359      -5.733 -55.059  -4.420  1.00 34.38           C  
ATOM   2853  CB  TRP A 359      -5.009 -57.378  -3.504  1.00 34.38           C  
ATOM   2854  O   TRP A 359      -6.892 -55.267  -4.071  1.00 34.38           O  
ATOM   2855  CG  TRP A 359      -3.863 -58.312  -3.231  1.00 34.38           C  
ATOM   2856  CD1 TRP A 359      -3.438 -58.683  -2.003  1.00 34.38           C  
ATOM   2857  CD2 TRP A 359      -2.953 -58.951  -4.181  1.00 34.38           C  
ATOM   2858  CE2 TRP A 359      -1.980 -59.692  -3.442  1.00 34.38           C  
ATOM   2859  CE3 TRP A 359      -2.837 -58.969  -5.588  1.00 34.38           C  
ATOM   2860  NE1 TRP A 359      -2.331 -59.500  -2.122  1.00 34.38           N  
ATOM   2861  CH2 TRP A 359      -0.863 -60.408  -5.465  1.00 34.38           C  
ATOM   2862  CZ2 TRP A 359      -0.945 -60.408  -4.061  1.00 34.38           C  
ATOM   2863  CZ3 TRP A 359      -1.807 -59.691  -6.222  1.00 34.38           C  
ATOM   2864  N   ASP A 360      -5.423 -54.116  -5.314  1.00 38.84           N  
ATOM   2865  CA  ASP A 360      -6.227 -54.004  -6.541  1.00 38.84           C  
ATOM   2866  C   ASP A 360      -5.999 -55.282  -7.376  1.00 38.84           C  
ATOM   2867  CB  ASP A 360      -5.757 -52.798  -7.393  1.00 38.84           C  
ATOM   2868  O   ASP A 360      -4.883 -55.473  -7.848  1.00 38.84           O  
ATOM   2869  CG  ASP A 360      -6.477 -51.475  -7.119  1.00 38.84           C  
ATOM   2870  OD1 ASP A 360      -7.672 -51.380  -7.487  1.00 38.84           O  
ATOM   2871  OD2 ASP A 360      -5.811 -50.530  -6.635  1.00 38.84           O  
ATOM   2872  N   GLU A 361      -7.009 -56.146  -7.547  1.00 39.02           N  
ATOM   2873  CA  GLU A 361      -7.306 -56.913  -8.780  1.00 39.02           C  
ATOM   2874  C   GLU A 361      -8.547 -57.819  -8.604  1.00 39.02           C  
ATOM   2875  CB  GLU A 361      -6.107 -57.727  -9.340  1.00 39.02           C  
ATOM   2876  O   GLU A 361      -8.920 -58.163  -7.489  1.00 39.02           O  
ATOM   2877  CG  GLU A 361      -5.539 -56.989 -10.573  1.00 39.02           C  
ATOM   2878  CD  GLU A 361      -4.372 -57.685 -11.293  1.00 39.02           C  
ATOM   2879  OE1 GLU A 361      -4.249 -57.423 -12.515  1.00 39.02           O  
ATOM   2880  OE2 GLU A 361      -3.632 -58.470 -10.662  1.00 39.02           O  
ATOM   2881  N   HIS A 362      -9.182 -58.202  -9.725  1.00 39.82           N  
ATOM   2882  CA  HIS A 362     -10.414 -59.018  -9.841  1.00 39.82           C  
ATOM   2883  C   HIS A 362     -11.673 -58.408  -9.166  1.00 39.82           C  
ATOM   2884  CB  HIS A 362     -10.147 -60.466  -9.399  1.00 39.82           C  
ATOM   2885  O   HIS A 362     -11.747 -58.220  -7.964  1.00 39.82           O  
ATOM   2886  CG  HIS A 362      -8.853 -61.035  -9.931  1.00 39.82           C  
ATOM   2887  CD2 HIS A 362      -7.743 -61.330  -9.185  1.00 39.82           C  
ATOM   2888  ND1 HIS A 362      -8.525 -61.265 -11.252  1.00 39.82           N  
ATOM   2889  CE1 HIS A 362      -7.247 -61.684 -11.295  1.00 39.82           C  
ATOM   2890  NE2 HIS A 362      -6.745 -61.766 -10.059  1.00 39.82           N  
ATOM   2891  N   SER A 363     -12.741 -57.991  -9.854  1.00 33.91           N  
ATOM   2892  CA  SER A 363     -13.481 -58.545 -11.002  1.00 33.91           C  
ATOM   2893  C   SER A 363     -14.250 -59.850 -10.733  1.00 33.91           C  
ATOM   2894  CB  SER A 363     -12.700 -58.620 -12.317  1.00 33.91           C  
ATOM   2895  O   SER A 363     -13.703 -60.940 -10.849  1.00 33.91           O  
ATOM   2896  OG  SER A 363     -13.625 -58.765 -13.385  1.00 33.91           O  
ATOM   2897  N   SER A 364     -15.576 -59.685 -10.600  1.00 38.48           N  
ATOM   2898  CA  SER A 364     -16.648 -60.671 -10.855  1.00 38.48           C  
ATOM   2899  C   SER A 364     -16.939 -61.753  -9.796  1.00 38.48           C  
ATOM   2900  CB  SER A 364     -16.472 -61.311 -12.239  1.00 38.48           C  
ATOM   2901  O   SER A 364     -16.037 -62.408  -9.295  1.00 38.48           O  
ATOM   2902  OG  SER A 364     -16.344 -60.314 -13.237  1.00 38.48           O  
ATOM   2903  N   ARG A 365     -18.250 -62.025  -9.610  1.00 35.98           N  
ATOM   2904  CA  ARG A 365     -18.893 -62.971  -8.655  1.00 35.98           C  
ATOM   2905  C   ARG A 365     -18.820 -62.507  -7.183  1.00 35.98           C  
ATOM   2906  CB  ARG A 365     -18.320 -64.398  -8.793  1.00 35.98           C  
ATOM   2907  O   ARG A 365     -17.743 -62.232  -6.685  1.00 35.98           O  
ATOM   2908  CG  ARG A 365     -18.268 -64.958 -10.227  1.00 35.98           C  
ATOM   2909  CD  ARG A 365     -17.373 -66.203 -10.260  1.00 35.98           C  
ATOM   2910  NE  ARG A 365     -17.277 -66.780 -11.620  1.00 35.98           N  
ATOM   2911  NH1 ARG A 365     -15.006 -67.176 -11.664  1.00 35.98           N  
ATOM   2912  NH2 ARG A 365     -16.269 -67.807 -13.387  1.00 35.98           N  
ATOM   2913  CZ  ARG A 365     -16.188 -67.246 -12.212  1.00 35.98           C  
ATOM   2914  N   GLY A 366     -19.905 -62.397  -6.411  1.00 35.43           N  
ATOM   2915  CA  GLY A 366     -21.331 -62.503  -6.747  1.00 35.43           C  
ATOM   2916  C   GLY A 366     -21.971 -63.858  -6.434  1.00 35.43           C  
ATOM   2917  O   GLY A 366     -22.199 -64.629  -7.359  1.00 35.43           O  
ATOM   2918  N   TYR A 367     -22.309 -64.083  -5.159  1.00 37.34           N  
ATOM   2919  CA  TYR A 367     -23.304 -65.053  -4.674  1.00 37.34           C  
ATOM   2920  C   TYR A 367     -23.985 -64.513  -3.406  1.00 37.34           C  
ATOM   2921  CB  TYR A 367     -22.674 -66.429  -4.397  1.00 37.34           C  
ATOM   2922  O   TYR A 367     -23.419 -63.663  -2.720  1.00 37.34           O  
ATOM   2923  CG  TYR A 367     -22.409 -67.228  -5.655  1.00 37.34           C  
ATOM   2924  CD1 TYR A 367     -23.492 -67.637  -6.459  1.00 37.34           C  
ATOM   2925  CD2 TYR A 367     -21.089 -67.529  -6.042  1.00 37.34           C  
ATOM   2926  CE1 TYR A 367     -23.255 -68.307  -7.674  1.00 37.34           C  
ATOM   2927  CE2 TYR A 367     -20.849 -68.219  -7.245  1.00 37.34           C  
ATOM   2928  OH  TYR A 367     -21.704 -69.244  -9.240  1.00 37.34           O  
ATOM   2929  CZ  TYR A 367     -21.934 -68.593  -8.070  1.00 37.34           C  
ATOM   2930  N   SER A 368     -25.195 -64.992  -3.114  1.00 32.30           N  
ATOM   2931  CA  SER A 368     -26.036 -64.529  -2.003  1.00 32.30           C  
ATOM   2932  C   SER A 368     -26.781 -65.694  -1.348  1.00 32.30           C  
ATOM   2933  CB  SER A 368     -27.058 -63.504  -2.523  1.00 32.30           C  
ATOM   2934  O   SER A 368     -27.611 -66.317  -2.005  1.00 32.30           O  
ATOM   2935  OG  SER A 368     -27.809 -64.044  -3.599  1.00 32.30           O  
ATOM   2936  N   TYR A 369     -26.524 -65.933  -0.062  1.00 39.89           N  
ATOM   2937  CA  TYR A 369     -27.344 -66.729   0.863  1.00 39.89           C  
ATOM   2938  C   TYR A 369     -27.330 -65.972   2.208  1.00 39.89           C  
ATOM   2939  CB  TYR A 369     -26.794 -68.166   0.974  1.00 39.89           C  
ATOM   2940  O   TYR A 369     -26.270 -65.487   2.596  1.00 39.89           O  
ATOM   2941  CG  TYR A 369     -27.322 -69.111  -0.097  1.00 39.89           C  
ATOM   2942  CD1 TYR A 369     -28.460 -69.900   0.168  1.00 39.89           C  
ATOM   2943  CD2 TYR A 369     -26.706 -69.186  -1.363  1.00 39.89           C  
ATOM   2944  CE1 TYR A 369     -29.011 -70.719  -0.834  1.00 39.89           C  
ATOM   2945  CE2 TYR A 369     -27.252 -70.008  -2.370  1.00 39.89           C  
ATOM   2946  OH  TYR A 369     -28.954 -71.541  -3.087  1.00 39.89           O  
ATOM   2947  CZ  TYR A 369     -28.413 -70.765  -2.111  1.00 39.89           C  
ATOM   2948  N   HIS A 370     -28.465 -65.549   2.773  1.00 37.99           N  
ATOM   2949  CA  HIS A 370     -29.595 -66.278   3.389  1.00 37.99           C  
ATOM   2950  C   HIS A 370     -29.380 -66.552   4.888  1.00 37.99           C  
ATOM   2951  CB  HIS A 370     -30.135 -67.519   2.648  1.00 37.99           C  
ATOM   2952  O   HIS A 370     -28.452 -67.255   5.262  1.00 37.99           O  
ATOM   2953  CG  HIS A 370     -31.474 -67.307   1.988  1.00 37.99           C  
ATOM   2954  CD2 HIS A 370     -31.699 -66.923   0.694  1.00 37.99           C  
ATOM   2955  ND1 HIS A 370     -32.709 -67.451   2.578  1.00 37.99           N  
ATOM   2956  CE1 HIS A 370     -33.648 -67.142   1.676  1.00 37.99           C  
ATOM   2957  NE2 HIS A 370     -33.082 -66.815   0.500  1.00 37.99           N  
ATOM   2958  N   ASP A 371     -30.295 -65.969   5.665  1.00 38.96           N  
ATOM   2959  CA  ASP A 371     -30.863 -66.340   6.968  1.00 38.96           C  
ATOM   2960  C   ASP A 371     -29.999 -66.839   8.136  1.00 38.96           C  
ATOM   2961  CB  ASP A 371     -32.025 -67.325   6.748  1.00 38.96           C  
ATOM   2962  O   ASP A 371     -29.245 -67.801   8.043  1.00 38.96           O  
ATOM   2963  CG  ASP A 371     -33.026 -66.862   5.687  1.00 38.96           C  
ATOM   2964  OD1 ASP A 371     -33.048 -65.652   5.364  1.00 38.96           O  
ATOM   2965  OD2 ASP A 371     -33.704 -67.741   5.115  1.00 38.96           O  
ATOM   2966  N   GLY A 372     -30.375 -66.347   9.322  1.00 37.11           N  
ATOM   2967  CA  GLY A 372     -30.906 -67.280  10.319  1.00 37.11           C  
ATOM   2968  C   GLY A 372     -30.445 -67.075  11.760  1.00 37.11           C  
ATOM   2969  O   GLY A 372     -29.274 -67.271  12.053  1.00 37.11           O  
ATOM   2970  N   TYR A 373     -31.430 -66.865  12.648  1.00 37.52           N  
ATOM   2971  CA  TYR A 373     -31.367 -67.124  14.100  1.00 37.52           C  
ATOM   2972  C   TYR A 373     -30.375 -66.232  14.896  1.00 37.52           C  
ATOM   2973  CB  TYR A 373     -31.185 -68.647  14.318  1.00 37.52           C  
ATOM   2974  O   TYR A 373     -29.411 -65.701  14.365  1.00 37.52           O  
ATOM   2975  CG  TYR A 373     -31.964 -69.514  13.325  1.00 37.52           C  
ATOM   2976  CD1 TYR A 373     -33.359 -69.672  13.456  1.00 37.52           C  
ATOM   2977  CD2 TYR A 373     -31.306 -70.064  12.204  1.00 37.52           C  
ATOM   2978  CE1 TYR A 373     -34.095 -70.347  12.459  1.00 37.52           C  
ATOM   2979  CE2 TYR A 373     -32.039 -70.722  11.198  1.00 37.52           C  
ATOM   2980  OH  TYR A 373     -34.143 -71.484  10.341  1.00 37.52           O  
ATOM   2981  CZ  TYR A 373     -33.436 -70.863  11.321  1.00 37.52           C  
ATOM   2982  N   GLY A 374     -30.570 -65.956  16.185  1.00 39.52           N  
ATOM   2983  CA  GLY A 374     -31.640 -66.333  17.116  1.00 39.52           C  
ATOM   2984  C   GLY A 374     -31.076 -66.383  18.543  1.00 39.52           C  
ATOM   2985  O   GLY A 374     -29.891 -66.654  18.691  1.00 39.52           O  
ATOM   2986  N   GLU A 375     -31.920 -66.161  19.562  1.00 41.77           N  
ATOM   2987  CA  GLU A 375     -31.570 -66.269  21.001  1.00 41.77           C  
ATOM   2988  C   GLU A 375     -30.540 -65.231  21.529  1.00 41.77           C  
ATOM   2989  CB  GLU A 375     -31.137 -67.721  21.320  1.00 41.77           C  
ATOM   2990  O   GLU A 375     -29.808 -64.613  20.764  1.00 41.77           O  
ATOM   2991  CG  GLU A 375     -32.173 -68.761  20.860  1.00 41.77           C  
ATOM   2992  CD  GLU A 375     -31.875 -70.178  21.370  1.00 41.77           C  
ATOM   2993  OE1 GLU A 375     -32.865 -70.926  21.534  1.00 41.77           O  
ATOM   2994  OE2 GLU A 375     -30.688 -70.503  21.594  1.00 41.77           O  
ATOM   2995  N   ALA A 376     -30.404 -64.956  22.833  1.00 42.83           N  
ATOM   2996  CA  ALA A 376     -31.365 -64.873  23.948  1.00 42.83           C  
ATOM   2997  C   ALA A 376     -30.675 -64.129  25.128  1.00 42.83           C  
ATOM   2998  CB  ALA A 376     -31.834 -66.268  24.405  1.00 42.83           C  
ATOM   2999  O   ALA A 376     -29.501 -63.778  25.033  1.00 42.83           O  
ATOM   3000  N   LEU A 377     -31.381 -63.974  26.259  1.00 44.65           N  
ATOM   3001  CA  LEU A 377     -30.927 -63.384  27.537  1.00 44.65           C  
ATOM   3002  C   LEU A 377     -30.711 -61.845  27.517  1.00 44.65           C  
ATOM   3003  CB  LEU A 377     -29.672 -64.105  28.090  1.00 44.65           C  
ATOM   3004  O   LEU A 377     -30.009 -61.312  26.672  1.00 44.65           O  
ATOM   3005  CG  LEU A 377     -29.655 -65.646  28.035  1.00 44.65           C  
ATOM   3006  CD1 LEU A 377     -28.311 -66.165  28.548  1.00 44.65           C  
ATOM   3007  CD2 LEU A 377     -30.766 -66.263  28.886  1.00 44.65           C  
ATOM   3008  N   GLY A 378     -31.230 -61.047  28.458  1.00 41.44           N  
ATOM   3009  CA  GLY A 378     -32.172 -61.356  29.541  1.00 41.44           C  
ATOM   3010  C   GLY A 378     -31.827 -60.669  30.864  1.00 41.44           C  
ATOM   3011  O   GLY A 378     -31.076 -61.229  31.667  1.00 41.44           O  
ATOM   3012  N   ARG A 379     -32.409 -59.486  31.110  1.00 41.91           N  
ATOM   3013  CA  ARG A 379     -32.789 -59.035  32.459  1.00 41.91           C  
ATOM   3014  C   ARG A 379     -33.708 -57.816  32.412  1.00 41.91           C  
ATOM   3015  CB  ARG A 379     -31.567 -58.741  33.352  1.00 41.91           C  
ATOM   3016  O   ARG A 379     -33.378 -56.804  31.801  1.00 41.91           O  
ATOM   3017  CG  ARG A 379     -31.702 -59.542  34.658  1.00 41.91           C  
ATOM   3018  CD  ARG A 379     -30.421 -59.513  35.494  1.00 41.91           C  
ATOM   3019  NE  ARG A 379     -29.344 -60.280  34.838  1.00 41.91           N  
ATOM   3020  NH1 ARG A 379     -27.791 -60.095  36.514  1.00 41.91           N  
ATOM   3021  NH2 ARG A 379     -27.288 -61.235  34.659  1.00 41.91           N  
ATOM   3022  CZ  ARG A 379     -28.149 -60.532  35.338  1.00 41.91           C  
ATOM   3023  N   ASP A 380     -34.844 -57.953  33.070  1.00 38.97           N  
ATOM   3024  CA  ASP A 380     -35.895 -56.954  33.210  1.00 38.97           C  
ATOM   3025  C   ASP A 380     -35.548 -55.905  34.278  1.00 38.97           C  
ATOM   3026  CB  ASP A 380     -37.191 -57.691  33.600  1.00 38.97           C  
ATOM   3027  O   ASP A 380     -34.687 -56.136  35.123  1.00 38.97           O  
ATOM   3028  CG  ASP A 380     -37.435 -58.919  32.716  1.00 38.97           C  
ATOM   3029  OD1 ASP A 380     -38.208 -58.781  31.746  1.00 38.97           O  
ATOM   3030  OD2 ASP A 380     -36.774 -59.953  32.980  1.00 38.97           O  
ATOM   3031  N   HIS A 381     -36.265 -54.779  34.273  1.00 42.28           N  
ATOM   3032  CA  HIS A 381     -37.116 -54.374  35.401  1.00 42.28           C  
ATOM   3033  C   HIS A 381     -38.114 -53.299  34.928  1.00 42.28           C  
ATOM   3034  CB  HIS A 381     -36.322 -53.915  36.642  1.00 42.28           C  
ATOM   3035  O   HIS A 381     -37.765 -52.373  34.197  1.00 42.28           O  
ATOM   3036  CG  HIS A 381     -35.966 -55.050  37.584  1.00 42.28           C  
ATOM   3037  CD2 HIS A 381     -34.707 -55.455  37.942  1.00 42.28           C  
ATOM   3038  ND1 HIS A 381     -36.847 -55.909  38.207  1.00 42.28           N  
ATOM   3039  CE1 HIS A 381     -36.133 -56.811  38.902  1.00 42.28           C  
ATOM   3040  NE2 HIS A 381     -34.819 -56.570  38.783  1.00 42.28           N  
ATOM   3041  N   SER A 382     -39.376 -53.480  35.308  1.00 41.02           N  
ATOM   3042  CA  SER A 382     -40.546 -52.645  34.996  1.00 41.02           C  
ATOM   3043  C   SER A 382     -40.669 -51.464  36.005  1.00 41.02           C  
ATOM   3044  CB  SER A 382     -41.710 -53.646  34.891  1.00 41.02           C  
ATOM   3045  O   SER A 382     -39.794 -51.317  36.852  1.00 41.02           O  
ATOM   3046  OG  SER A 382     -41.731 -54.562  35.977  1.00 41.02           O  
ATOM   3047  N   GLU A 383     -41.629 -50.524  35.981  1.00 41.94           N  
ATOM   3048  CA  GLU A 383     -43.053 -50.567  35.590  1.00 41.94           C  
ATOM   3049  C   GLU A 383     -43.635 -49.193  35.138  1.00 41.94           C  
ATOM   3050  CB  GLU A 383     -43.868 -51.019  36.833  1.00 41.94           C  
ATOM   3051  O   GLU A 383     -42.992 -48.155  35.257  1.00 41.94           O  
ATOM   3052  CG  GLU A 383     -43.581 -52.433  37.347  1.00 41.94           C  
ATOM   3053  CD  GLU A 383     -44.404 -52.782  38.588  1.00 41.94           C  
ATOM   3054  OE1 GLU A 383     -45.381 -53.543  38.407  1.00 41.94           O  
ATOM   3055  OE2 GLU A 383     -44.020 -52.328  39.684  1.00 41.94           O  
ATOM   3056  N   HIS A 384     -44.915 -49.230  34.717  1.00 44.44           N  
ATOM   3057  CA  HIS A 384     -45.958 -48.180  34.811  1.00 44.44           C  
ATOM   3058  C   HIS A 384     -46.229 -47.151  33.675  1.00 44.44           C  
ATOM   3059  CB  HIS A 384     -45.967 -47.540  36.212  1.00 44.44           C  
ATOM   3060  O   HIS A 384     -45.471 -46.222  33.432  1.00 44.44           O  
ATOM   3061  CG  HIS A 384     -46.316 -48.504  37.321  1.00 44.44           C  
ATOM   3062  CD2 HIS A 384     -45.734 -48.542  38.558  1.00 44.44           C  
ATOM   3063  ND1 HIS A 384     -47.250 -49.524  37.287  1.00 44.44           N  
ATOM   3064  CE1 HIS A 384     -47.830 -49.802  36.508  1.00 44.44           C  
ATOM   3065  NE2 HIS A 384     -47.765 -51.057  38.725  1.00 44.44           N  
ATOM   3066  N   LEU A 385     -47.472 -47.262  33.151  1.00 40.16           N  
ATOM   3067  CA  LEU A 385     -48.368 -46.248  32.533  1.00 40.16           C  
ATOM   3068  C   LEU A 385     -47.946 -45.652  31.162  1.00 40.16           C  
ATOM   3069  CB  LEU A 385     -48.700 -45.165  33.581  1.00 40.16           C  
ATOM   3070  O   LEU A 385     -46.970 -44.923  31.086  1.00 40.16           O  
ATOM   3071  CG  LEU A 385     -49.282 -45.694  34.913  1.00 40.16           C  
ATOM   3072  CD1 LEU A 385     -49.410 -44.556  35.923  1.00 40.16           C  
ATOM   3073  CD2 LEU A 385     -50.650 -46.357  34.743  1.00 40.16           C  
ATOM   3074  N   SER A 386     -48.580 -45.895  29.998  1.00 37.95           N  
ATOM   3075  CA  SER A 386     -49.938 -46.321  29.550  1.00 37.95           C  
ATOM   3076  C   SER A 386     -50.960 -45.190  29.280  1.00 37.95           C  
ATOM   3077  CB  SER A 386     -50.572 -47.457  30.359  1.00 37.95           C  
ATOM   3078  O   SER A 386     -51.358 -44.480  30.197  1.00 37.95           O  
ATOM   3079  OG  SER A 386     -51.577 -48.079  29.583  1.00 37.95           O  
ATOM   3080  N   GLY A 387     -51.416 -45.082  28.015  1.00 40.86           N  
ATOM   3081  CA  GLY A 387     -52.422 -44.128  27.487  1.00 40.86           C  
ATOM   3082  C   GLY A 387     -51.999 -43.521  26.127  1.00 40.86           C  
ATOM   3083  O   GLY A 387     -51.069 -42.729  26.089  1.00 40.86           O  
ATOM   3084  N   SER A 388     -52.468 -44.011  24.966  1.00 41.49           N  
ATOM   3085  CA  SER A 388     -53.736 -43.664  24.264  1.00 41.49           C  
ATOM   3086  C   SER A 388     -53.701 -42.279  23.567  1.00 41.49           C  
ATOM   3087  CB  SER A 388     -54.946 -43.795  25.201  1.00 41.49           C  
ATOM   3088  O   SER A 388     -53.405 -41.296  24.228  1.00 41.49           O  
ATOM   3089  OG  SER A 388     -56.150 -43.907  24.475  1.00 41.49           O  
ATOM   3090  N   SER A 389     -54.016 -42.085  22.271  1.00 40.57           N  
ATOM   3091  CA  SER A 389     -54.446 -43.007  21.190  1.00 40.57           C  
ATOM   3092  C   SER A 389     -54.353 -42.376  19.773  1.00 40.57           C  
ATOM   3093  CB  SER A 389     -55.915 -43.430  21.386  1.00 40.57           C  
ATOM   3094  O   SER A 389     -54.303 -41.161  19.640  1.00 40.57           O  
ATOM   3095  OG  SER A 389     -56.716 -42.367  21.868  1.00 40.57           O  
ATOM   3096  N   TYR A 390     -54.357 -43.242  18.744  1.00 37.75           N  
ATOM   3097  CA  TYR A 390     -55.002 -43.186  17.402  1.00 37.75           C  
ATOM   3098  C   TYR A 390     -55.848 -41.949  16.967  1.00 37.75           C  
ATOM   3099  CB  TYR A 390     -55.963 -44.407  17.407  1.00 37.75           C  
ATOM   3100  O   TYR A 390     -56.431 -41.297  17.822  1.00 37.75           O  
ATOM   3101  CG  TYR A 390     -55.277 -45.766  17.414  1.00 37.75           C  
ATOM   3102  CD1 TYR A 390     -55.090 -46.472  16.207  1.00 37.75           C  
ATOM   3103  CD2 TYR A 390     -54.836 -46.337  18.627  1.00 37.75           C  
ATOM   3104  CE1 TYR A 390     -54.411 -47.704  16.204  1.00 37.75           C  
ATOM   3105  CE2 TYR A 390     -54.156 -47.570  18.627  1.00 37.75           C  
ATOM   3106  OH  TYR A 390     -53.276 -49.438  17.390  1.00 37.75           O  
ATOM   3107  CZ  TYR A 390     -53.933 -48.250  17.410  1.00 37.75           C  
ATOM   3108  N   ARG A 391     -56.184 -41.676  15.682  1.00 38.20           N  
ATOM   3109  CA  ARG A 391     -55.704 -41.957  14.285  1.00 38.20           C  
ATOM   3110  C   ARG A 391     -56.886 -41.639  13.316  1.00 38.20           C  
ATOM   3111  CB  ARG A 391     -55.330 -43.440  14.031  1.00 38.20           C  
ATOM   3112  O   ARG A 391     -58.024 -41.857  13.706  1.00 38.20           O  
ATOM   3113  CG  ARG A 391     -53.986 -43.741  13.334  1.00 38.20           C  
ATOM   3114  CD  ARG A 391     -54.202 -44.491  12.012  1.00 38.20           C  
ATOM   3115  NE  ARG A 391     -53.075 -45.355  11.609  1.00 38.20           N  
ATOM   3116  NH1 ARG A 391     -54.141 -46.274   9.784  1.00 38.20           N  
ATOM   3117  NH2 ARG A 391     -52.123 -47.005  10.353  1.00 38.20           N  
ATOM   3118  CZ  ARG A 391     -53.120 -46.198  10.587  1.00 38.20           C  
ATOM   3119  N   ASP A 392     -56.610 -41.305  12.046  1.00 35.65           N  
ATOM   3120  CA  ASP A 392     -57.535 -41.390  10.876  1.00 35.65           C  
ATOM   3121  C   ASP A 392     -58.822 -40.509  10.782  1.00 35.65           C  
ATOM   3122  CB  ASP A 392     -57.820 -42.883  10.557  1.00 35.65           C  
ATOM   3123  O   ASP A 392     -59.179 -39.782  11.700  1.00 35.65           O  
ATOM   3124  CG  ASP A 392     -56.740 -43.507   9.673  1.00 35.65           C  
ATOM   3125  OD1 ASP A 392     -56.340 -42.856   8.686  1.00 35.65           O  
ATOM   3126  OD2 ASP A 392     -56.282 -44.628   9.991  1.00 35.65           O  
ATOM   3127  N   ALA A 393     -59.478 -40.601   9.603  1.00 41.54           N  
ATOM   3128  CA  ALA A 393     -60.678 -39.904   9.077  1.00 41.54           C  
ATOM   3129  C   ALA A 393     -60.499 -38.401   8.724  1.00 41.54           C  
ATOM   3130  CB  ALA A 393     -61.899 -40.201   9.956  1.00 41.54           C  
ATOM   3131  O   ALA A 393     -60.113 -37.596   9.558  1.00 41.54           O  
ATOM   3132  N   LEU A 394     -60.577 -37.952   7.459  1.00 44.26           N  
ATOM   3133  CA  LEU A 394     -61.641 -37.940   6.421  1.00 44.26           C  
ATOM   3134  C   LEU A 394     -62.671 -36.782   6.511  1.00 44.26           C  
ATOM   3135  CB  LEU A 394     -62.353 -39.281   6.099  1.00 44.26           C  
ATOM   3136  O   LEU A 394     -63.518 -36.746   7.390  1.00 44.26           O  
ATOM   3137  CG  LEU A 394     -61.723 -40.124   4.968  1.00 44.26           C  
ATOM   3138  CD1 LEU A 394     -60.658 -41.086   5.486  1.00 44.26           C  
ATOM   3139  CD2 LEU A 394     -62.798 -40.942   4.246  1.00 44.26           C  
ATOM   3140  N   GLN A 395     -62.675 -35.979   5.435  1.00 45.74           N  
ATOM   3141  CA  GLN A 395     -63.800 -35.280   4.783  1.00 45.74           C  
ATOM   3142  C   GLN A 395     -64.578 -34.113   5.460  1.00 45.74           C  
ATOM   3143  CB  GLN A 395     -64.775 -36.329   4.189  1.00 45.74           C  
ATOM   3144  O   GLN A 395     -65.170 -34.246   6.520  1.00 45.74           O  
ATOM   3145  CG  GLN A 395     -64.583 -36.648   2.692  1.00 45.74           C  
ATOM   3146  CD  GLN A 395     -63.263 -37.324   2.310  1.00 45.74           C  
ATOM   3147  NE2 GLN A 395     -63.169 -37.898   1.132  1.00 45.74           N  
ATOM   3148  OE1 GLN A 395     -62.275 -37.323   3.020  1.00 45.74           O  
ATOM   3149  N   ARG A 396     -64.793 -33.080   4.612  1.00 40.13           N  
ATOM   3150  CA  ARG A 396     -66.022 -32.263   4.382  1.00 40.13           C  
ATOM   3151  C   ARG A 396     -66.261 -30.890   5.079  1.00 40.13           C  
ATOM   3152  CB  ARG A 396     -67.294 -33.145   4.428  1.00 40.13           C  
ATOM   3153  O   ARG A 396     -66.566 -30.810   6.256  1.00 40.13           O  
ATOM   3154  CG  ARG A 396     -67.630 -33.768   3.066  1.00 40.13           C  
ATOM   3155  CD  ARG A 396     -68.848 -34.695   3.174  1.00 40.13           C  
ATOM   3156  NE  ARG A 396     -69.391 -35.025   1.838  1.00 40.13           N  
ATOM   3157  NH1 ARG A 396     -71.573 -35.412   2.458  1.00 40.13           N  
ATOM   3158  NH2 ARG A 396     -71.010 -35.499   0.305  1.00 40.13           N  
ATOM   3159  CZ  ARG A 396     -70.650 -35.306   1.543  1.00 40.13           C  
ATOM   3160  N   TYR A 397     -66.387 -29.881   4.192  1.00 38.08           N  
ATOM   3161  CA  TYR A 397     -67.156 -28.609   4.238  1.00 38.08           C  
ATOM   3162  C   TYR A 397     -66.629 -27.361   4.993  1.00 38.08           C  
ATOM   3163  CB  TYR A 397     -68.647 -28.871   4.528  1.00 38.08           C  
ATOM   3164  O   TYR A 397     -66.071 -27.453   6.075  1.00 38.08           O  
ATOM   3165  CG  TYR A 397     -69.362 -29.708   3.479  1.00 38.08           C  
ATOM   3166  CD1 TYR A 397     -69.416 -29.266   2.141  1.00 38.08           C  
ATOM   3167  CD2 TYR A 397     -70.007 -30.906   3.842  1.00 38.08           C  
ATOM   3168  CE1 TYR A 397     -70.066 -30.039   1.160  1.00 38.08           C  
ATOM   3169  CE2 TYR A 397     -70.655 -31.685   2.863  1.00 38.08           C  
ATOM   3170  OH  TYR A 397     -71.280 -32.029   0.575  1.00 38.08           O  
ATOM   3171  CZ  TYR A 397     -70.674 -31.261   1.519  1.00 38.08           C  
ATOM   3172  N   GLY A 398     -66.887 -26.178   4.393  1.00 40.42           N  
ATOM   3173  CA  GLY A 398     -66.638 -24.823   4.930  1.00 40.42           C  
ATOM   3174  C   GLY A 398     -65.234 -24.283   4.613  1.00 40.42           C  
ATOM   3175  O   GLY A 398     -64.328 -24.462   5.411  1.00 40.42           O  
ATOM   3176  N   THR A 399     -64.904 -23.682   3.463  1.00 46.16           N  
ATOM   3177  CA  THR A 399     -65.618 -22.758   2.550  1.00 46.16           C  
ATOM   3178  C   THR A 399     -65.737 -21.306   3.043  1.00 46.16           C  
ATOM   3179  CB  THR A 399     -66.958 -23.252   1.961  1.00 46.16           C  
ATOM   3180  O   THR A 399     -66.811 -20.866   3.439  1.00 46.16           O  
ATOM   3181  CG2 THR A 399     -67.307 -22.492   0.674  1.00 46.16           C  
ATOM   3182  OG1 THR A 399     -66.921 -24.610   1.589  1.00 46.16           O  
ATOM   3183  N   SER A 400     -64.669 -20.520   2.869  1.00 41.21           N  
ATOM   3184  CA  SER A 400     -64.729 -19.164   2.280  1.00 41.21           C  
ATOM   3185  C   SER A 400     -63.339 -18.764   1.742  1.00 41.21           C  
ATOM   3186  CB  SER A 400     -65.313 -18.117   3.242  1.00 41.21           C  
ATOM   3187  O   SER A 400     -62.325 -19.309   2.174  1.00 41.21           O  
ATOM   3188  OG  SER A 400     -64.546 -18.002   4.416  1.00 41.21           O  
ATOM   3189  N   HIS A 401     -63.278 -17.902   0.717  1.00 41.08           N  
ATOM   3190  CA  HIS A 401     -62.061 -17.659  -0.081  1.00 41.08           C  
ATOM   3191  C   HIS A 401     -61.450 -16.262   0.123  1.00 41.08           C  
ATOM   3192  CB  HIS A 401     -62.365 -17.848  -1.580  1.00 41.08           C  
ATOM   3193  O   HIS A 401     -62.165 -15.265   0.176  1.00 41.08           O  
ATOM   3194  CG  HIS A 401     -62.374 -19.276  -2.067  1.00 41.08           C  
ATOM   3195  CD2 HIS A 401     -63.441 -20.133  -2.077  1.00 41.08           C  
ATOM   3196  ND1 HIS A 401     -61.330 -19.926  -2.688  1.00 41.08           N  
ATOM   3197  CE1 HIS A 401     -61.757 -21.145  -3.057  1.00 41.08           C  
ATOM   3198  NE2 HIS A 401     -63.038 -21.318  -2.702  1.00 41.08           N  
ATOM   3199  N   GLY A 402     -60.115 -16.191   0.067  1.00 42.21           N  
ATOM   3200  CA  GLY A 402     -59.326 -14.981  -0.198  1.00 42.21           C  
ATOM   3201  C   GLY A 402     -58.074 -15.357  -1.002  1.00 42.21           C  
ATOM   3202  O   GLY A 402     -57.419 -16.346  -0.678  1.00 42.21           O  
ATOM   3203  N   ALA A 403     -57.781 -14.652  -2.100  1.00 46.54           N  
ATOM   3204  CA  ALA A 403     -56.843 -15.128  -3.128  1.00 46.54           C  
ATOM   3205  C   ALA A 403     -55.426 -14.513  -3.039  1.00 46.54           C  
ATOM   3206  CB  ALA A 403     -57.467 -14.882  -4.508  1.00 46.54           C  
ATOM   3207  O   ALA A 403     -55.294 -13.332  -2.715  1.00 46.54           O  
ATOM   3208  N   PRO A 404     -54.362 -15.263  -3.399  1.00 60.10           N  
ATOM   3209  CA  PRO A 404     -53.020 -14.715  -3.591  1.00 60.10           C  
ATOM   3210  C   PRO A 404     -52.867 -14.041  -4.976  1.00 60.10           C  
ATOM   3211  CB  PRO A 404     -52.085 -15.917  -3.443  1.00 60.10           C  
ATOM   3212  O   PRO A 404     -53.492 -14.483  -5.944  1.00 60.10           O  
ATOM   3213  CG  PRO A 404     -52.915 -17.063  -4.026  1.00 60.10           C  
ATOM   3214  CD  PRO A 404     -54.350 -16.702  -3.633  1.00 60.10           C  
ATOM   3215  N   PRO A 405     -52.010 -13.010  -5.118  1.00 63.23           N  
ATOM   3216  CA  PRO A 405     -51.766 -12.340  -6.397  1.00 63.23           C  
ATOM   3217  C   PRO A 405     -51.020 -13.227  -7.413  1.00 63.23           C  
ATOM   3218  CB  PRO A 405     -51.004 -11.057  -6.052  1.00 63.23           C  
ATOM   3219  O   PRO A 405     -50.270 -14.139  -7.061  1.00 63.23           O  
ATOM   3220  CG  PRO A 405     -50.270 -11.425  -4.764  1.00 63.23           C  
ATOM   3221  CD  PRO A 405     -51.246 -12.366  -4.059  1.00 63.23           C  
ATOM   3222  N   ALA A 406     -51.247 -12.954  -8.701  1.00 45.95           N  
ATOM   3223  CA  ALA A 406     -50.908 -13.850  -9.806  1.00 45.95           C  
ATOM   3224  C   ALA A 406     -49.441 -13.788 -10.292  1.00 45.95           C  
ATOM   3225  CB  ALA A 406     -51.902 -13.586 -10.947  1.00 45.95           C  
ATOM   3226  O   ALA A 406     -48.679 -12.867 -10.003  1.00 45.95           O  
ATOM   3227  N   ARG A 407     -49.060 -14.796 -11.091  1.00 43.88           N  
ATOM   3228  CA  ARG A 407     -47.736 -14.929 -11.725  1.00 43.88           C  
ATOM   3229  C   ARG A 407     -47.509 -13.867 -12.809  1.00 43.88           C  
ATOM   3230  CB  ARG A 407     -47.605 -16.315 -12.382  1.00 43.88           C  
ATOM   3231  O   ARG A 407     -48.343 -13.712 -13.696  1.00 43.88           O  
ATOM   3232  CG  ARG A 407     -47.635 -17.500 -11.406  1.00 43.88           C  
ATOM   3233  CD  ARG A 407     -47.666 -18.811 -12.207  1.00 43.88           C  
ATOM   3234  NE  ARG A 407     -47.577 -19.999 -11.334  1.00 43.88           N  
ATOM   3235  NH1 ARG A 407     -48.266 -21.573 -12.867  1.00 43.88           N  
ATOM   3236  NH2 ARG A 407     -47.678 -22.215 -10.816  1.00 43.88           N  
ATOM   3237  CZ  ARG A 407     -47.839 -21.250 -11.676  1.00 43.88           C  
ATOM   3238  N   GLY A 408     -46.323 -13.255 -12.822  1.00 47.81           N  
ATOM   3239  CA  GLY A 408     -45.813 -12.539 -13.998  1.00 47.81           C  
ATOM   3240  C   GLY A 408     -45.481 -13.497 -15.163  1.00 47.81           C  
ATOM   3241  O   GLY A 408     -45.133 -14.657 -14.917  1.00 47.81           O  
ATOM   3242  N   PRO A 409     -45.591 -13.055 -16.430  1.00 50.36           N  
ATOM   3243  CA  PRO A 409     -45.490 -13.936 -17.593  1.00 50.36           C  
ATOM   3244  C   PRO A 409     -44.049 -14.343 -17.941  1.00 50.36           C  
ATOM   3245  CB  PRO A 409     -46.156 -13.166 -18.738  1.00 50.36           C  
ATOM   3246  O   PRO A 409     -43.126 -13.529 -17.942  1.00 50.36           O  
ATOM   3247  CG  PRO A 409     -45.913 -11.702 -18.365  1.00 50.36           C  
ATOM   3248  CD  PRO A 409     -45.999 -11.717 -16.840  1.00 50.36           C  
ATOM   3249  N   ARG A 410     -43.868 -15.607 -18.348  1.00 42.71           N  
ATOM   3250  CA  ARG A 410     -42.666 -16.055 -19.071  1.00 42.71           C  
ATOM   3251  C   ARG A 410     -42.749 -15.594 -20.527  1.00 42.71           C  
ATOM   3252  CB  ARG A 410     -42.525 -17.587 -19.005  1.00 42.71           C  
ATOM   3253  O   ARG A 410     -43.660 -15.999 -21.242  1.00 42.71           O  
ATOM   3254  CG  ARG A 410     -41.676 -18.061 -17.819  1.00 42.71           C  
ATOM   3255  CD  ARG A 410     -41.617 -19.597 -17.799  1.00 42.71           C  
ATOM   3256  NE  ARG A 410     -40.432 -20.097 -17.068  1.00 42.71           N  
ATOM   3257  NH1 ARG A 410     -39.293 -21.026 -18.849  1.00 42.71           N  
ATOM   3258  NH2 ARG A 410     -38.414 -21.124 -16.807  1.00 42.71           N  
ATOM   3259  CZ  ARG A 410     -39.394 -20.743 -17.579  1.00 42.71           C  
ATOM   3260  N   MET A 411     -41.779 -14.800 -20.972  1.00 42.63           N  
ATOM   3261  CA  MET A 411     -41.623 -14.429 -22.383  1.00 42.63           C  
ATOM   3262  C   MET A 411     -41.121 -15.635 -23.190  1.00 42.63           C  
ATOM   3263  CB  MET A 411     -40.635 -13.257 -22.522  1.00 42.63           C  
ATOM   3264  O   MET A 411     -40.094 -16.215 -22.838  1.00 42.63           O  
ATOM   3265  CG  MET A 411     -40.950 -12.015 -21.674  1.00 42.63           C  
ATOM   3266  SD  MET A 411     -42.411 -11.050 -22.147  1.00 42.63           S  
ATOM   3267  CE  MET A 411     -43.734 -11.914 -21.262  1.00 42.63           C  
ATOM   3268  N   SER A 412     -41.835 -16.019 -24.252  1.00 41.35           N  
ATOM   3269  CA  SER A 412     -41.404 -17.064 -25.194  1.00 41.35           C  
ATOM   3270  C   SER A 412     -42.238 -17.038 -26.481  1.00 41.35           C  
ATOM   3271  CB  SER A 412     -41.523 -18.449 -24.534  1.00 41.35           C  
ATOM   3272  O   SER A 412     -43.253 -17.720 -26.551  1.00 41.35           O  
ATOM   3273  OG  SER A 412     -41.235 -19.477 -25.461  1.00 41.35           O  
ATOM   3274  N   TYR A 413     -41.798 -16.288 -27.495  1.00 40.48           N  
ATOM   3275  CA  TYR A 413     -42.197 -16.415 -28.908  1.00 40.48           C  
ATOM   3276  C   TYR A 413     -41.176 -15.675 -29.790  1.00 40.48           C  
ATOM   3277  CB  TYR A 413     -43.623 -15.872 -29.158  1.00 40.48           C  
ATOM   3278  O   TYR A 413     -40.412 -14.859 -29.280  1.00 40.48           O  
ATOM   3279  CG  TYR A 413     -44.701 -16.943 -29.113  1.00 40.48           C  
ATOM   3280  CD1 TYR A 413     -44.693 -17.982 -30.066  1.00 40.48           C  
ATOM   3281  CD2 TYR A 413     -45.689 -16.925 -28.108  1.00 40.48           C  
ATOM   3282  CE1 TYR A 413     -45.632 -19.027 -29.981  1.00 40.48           C  
ATOM   3283  CE2 TYR A 413     -46.633 -17.967 -28.022  1.00 40.48           C  
ATOM   3284  OH  TYR A 413     -47.483 -20.052 -28.865  1.00 40.48           O  
ATOM   3285  CZ  TYR A 413     -46.595 -19.028 -28.953  1.00 40.48           C  
ATOM   3286  N   GLY A 414     -41.181 -15.935 -31.104  1.00 37.82           N  
ATOM   3287  CA  GLY A 414     -40.423 -15.137 -32.080  1.00 37.82           C  
ATOM   3288  C   GLY A 414     -39.063 -15.705 -32.493  1.00 37.82           C  
ATOM   3289  O   GLY A 414     -38.042 -15.046 -32.330  1.00 37.82           O  
ATOM   3290  N   GLY A 415     -39.048 -16.903 -33.082  1.00 37.50           N  
ATOM   3291  CA  GLY A 415     -37.986 -17.274 -34.020  1.00 37.50           C  
ATOM   3292  C   GLY A 415     -38.403 -16.873 -35.436  1.00 37.50           C  
ATOM   3293  O   GLY A 415     -39.469 -17.291 -35.882  1.00 37.50           O  
ATOM   3294  N   SER A 416     -37.592 -16.082 -36.139  1.00 42.65           N  
ATOM   3295  CA  SER A 416     -37.817 -15.740 -37.549  1.00 42.65           C  
ATOM   3296  C   SER A 416     -36.499 -15.674 -38.325  1.00 42.65           C  
ATOM   3297  CB  SER A 416     -38.635 -14.451 -37.705  1.00 42.65           C  
ATOM   3298  O   SER A 416     -35.491 -15.146 -37.859  1.00 42.65           O  
ATOM   3299  OG  SER A 416     -38.085 -13.384 -36.960  1.00 42.65           O  
ATOM   3300  N   THR A 417     -36.513 -16.295 -39.502  1.00 39.96           N  
ATOM   3301  CA  THR A 417     -35.347 -16.563 -40.351  1.00 39.96           C  
ATOM   3302  C   THR A 417     -34.774 -15.300 -40.999  1.00 39.96           C  
ATOM   3303  CB  THR A 417     -35.749 -17.589 -41.430  1.00 39.96           C  
ATOM   3304  O   THR A 417     -35.466 -14.307 -41.207  1.00 39.96           O  
ATOM   3305  CG2 THR A 417     -34.600 -18.160 -42.261  1.00 39.96           C  
ATOM   3306  OG1 THR A 417     -36.349 -18.701 -40.805  1.00 39.96           O  
ATOM   3307  N   CYS A 418     -33.495 -15.374 -41.371  1.00 30.02           N  
ATOM   3308  CA  CYS A 418     -32.789 -14.403 -42.200  1.00 30.02           C  
ATOM   3309  C   CYS A 418     -33.570 -14.029 -43.472  1.00 30.02           C  
ATOM   3310  CB  CYS A 418     -31.460 -15.040 -42.667  1.00 30.02           C  
ATOM   3311  O   CYS A 418     -34.010 -14.919 -44.193  1.00 30.02           O  
ATOM   3312  SG  CYS A 418     -30.641 -16.039 -41.387  1.00 30.02           S  
ATOM   3313  N   HIS A 419     -33.564 -12.748 -43.844  1.00 38.72           N  
ATOM   3314  CA  HIS A 419     -33.523 -12.344 -45.252  1.00 38.72           C  
ATOM   3315  C   HIS A 419     -32.774 -11.016 -45.393  1.00 38.72           C  
ATOM   3316  CB  HIS A 419     -34.925 -12.278 -45.886  1.00 38.72           C  
ATOM   3317  O   HIS A 419     -33.001 -10.082 -44.628  1.00 38.72           O  
ATOM   3318  CG  HIS A 419     -35.140 -13.399 -46.873  1.00 38.72           C  
ATOM   3319  CD2 HIS A 419     -35.755 -14.596 -46.621  1.00 38.72           C  
ATOM   3320  ND1 HIS A 419     -34.677 -13.446 -48.171  1.00 38.72           N  
ATOM   3321  CE1 HIS A 419     -35.008 -14.645 -48.684  1.00 38.72           C  
ATOM   3322  NE2 HIS A 419     -35.664 -15.380 -47.776  1.00 38.72           N  
ATOM   3323  N   ALA A 420     -31.877 -10.936 -46.374  1.00 37.58           N  
ATOM   3324  CA  ALA A 420     -31.263  -9.683 -46.791  1.00 37.58           C  
ATOM   3325  C   ALA A 420     -32.035  -9.122 -47.990  1.00 37.58           C  
ATOM   3326  CB  ALA A 420     -29.787  -9.932 -47.129  1.00 37.58           C  
ATOM   3327  O   ALA A 420     -32.372  -9.880 -48.898  1.00 37.58           O  
ATOM   3328  N   TYR A 421     -32.247  -7.806 -48.018  1.00 35.78           N  
ATOM   3329  CA  TYR A 421     -32.568  -7.069 -49.238  1.00 35.78           C  
ATOM   3330  C   TYR A 421     -31.757  -5.772 -49.285  1.00 35.78           C  
ATOM   3331  CB  TYR A 421     -34.081  -6.855 -49.404  1.00 35.78           C  
ATOM   3332  O   TYR A 421     -31.486  -5.149 -48.260  1.00 35.78           O  
ATOM   3333  CG  TYR A 421     -34.670  -7.855 -50.380  1.00 35.78           C  
ATOM   3334  CD1 TYR A 421     -34.546  -7.623 -51.765  1.00 35.78           C  
ATOM   3335  CD2 TYR A 421     -35.250  -9.053 -49.917  1.00 35.78           C  
ATOM   3336  CE1 TYR A 421     -34.979  -8.597 -52.684  1.00 35.78           C  
ATOM   3337  CE2 TYR A 421     -35.693 -10.027 -50.834  1.00 35.78           C  
ATOM   3338  OH  TYR A 421     -35.950 -10.740 -53.118  1.00 35.78           O  
ATOM   3339  CZ  TYR A 421     -35.548  -9.801 -52.222  1.00 35.78           C  
ATOM   3340  N   SER A 422     -31.293  -5.428 -50.483  1.00 34.99           N  
ATOM   3341  CA  SER A 422     -30.328  -4.357 -50.743  1.00 34.99           C  
ATOM   3342  C   SER A 422     -30.984  -3.166 -51.431  1.00 34.99           C  
ATOM   3343  CB  SER A 422     -29.220  -4.870 -51.675  1.00 34.99           C  
ATOM   3344  O   SER A 422     -31.949  -3.361 -52.163  1.00 34.99           O  
ATOM   3345  OG  SER A 422     -28.672  -6.089 -51.215  1.00 34.99           O  
ATOM   3346  N   ASN A 423     -30.333  -1.995 -51.342  1.00 34.24           N  
ATOM   3347  CA  ASN A 423     -30.627  -0.787 -52.130  1.00 34.24           C  
ATOM   3348  C   ASN A 423     -32.022  -0.161 -51.851  1.00 34.24           C  
ATOM   3349  CB  ASN A 423     -30.315  -1.099 -53.613  1.00 34.24           C  
ATOM   3350  O   ASN A 423     -32.949  -0.828 -51.423  1.00 34.24           O  
ATOM   3351  CG  ASN A 423     -28.861  -0.939 -53.999  1.00 34.24           C  
ATOM   3352  ND2 ASN A 423     -28.422  -1.612 -55.036  1.00 34.24           N  
ATOM   3353  OD1 ASN A 423     -28.118  -0.167 -53.420  1.00 34.24           O  
ATOM   3354  N   THR A 424     -32.245   1.147 -51.996  1.00 41.41           N  
ATOM   3355  CA  THR A 424     -31.599   2.164 -52.848  1.00 41.41           C  
ATOM   3356  C   THR A 424     -31.593   3.558 -52.188  1.00 41.41           C  
ATOM   3357  CB  THR A 424     -32.480   2.378 -54.108  1.00 41.41           C  
ATOM   3358  O   THR A 424     -32.631   3.915 -51.648  1.00 41.41           O  
ATOM   3359  CG2 THR A 424     -32.456   1.307 -55.189  1.00 41.41           C  
ATOM   3360  OG1 THR A 424     -33.833   2.537 -53.759  1.00 41.41           O  
ATOM   3361  N   ARG A 425     -30.543   4.371 -52.444  1.00 38.10           N  
ATOM   3362  CA  ARG A 425     -30.602   5.818 -52.830  1.00 38.10           C  
ATOM   3363  C   ARG A 425     -31.235   6.827 -51.828  1.00 38.10           C  
ATOM   3364  CB  ARG A 425     -31.278   5.871 -54.217  1.00 38.10           C  
ATOM   3365  O   ARG A 425     -32.104   6.491 -51.047  1.00 38.10           O  
ATOM   3366  CG  ARG A 425     -30.459   5.132 -55.299  1.00 38.10           C  
ATOM   3367  CD  ARG A 425     -31.200   5.058 -56.640  1.00 38.10           C  
ATOM   3368  NE  ARG A 425     -31.114   6.360 -57.300  1.00 38.10           N  
ATOM   3369  NH1 ARG A 425     -31.204   5.777 -59.524  1.00 38.10           N  
ATOM   3370  NH2 ARG A 425     -30.571   7.837 -58.861  1.00 38.10           N  
ATOM   3371  CZ  ARG A 425     -30.975   6.640 -58.572  1.00 38.10           C  
ATOM   3372  N   ASP A 426     -30.897   8.118 -51.791  1.00 38.56           N  
ATOM   3373  CA  ASP A 426     -29.893   8.952 -52.480  1.00 38.56           C  
ATOM   3374  C   ASP A 426     -29.686  10.263 -51.661  1.00 38.56           C  
ATOM   3375  CB  ASP A 426     -30.407   9.318 -53.903  1.00 38.56           C  
ATOM   3376  O   ASP A 426     -30.389  10.487 -50.679  1.00 38.56           O  
ATOM   3377  CG  ASP A 426     -29.607   8.723 -55.066  1.00 38.56           C  
ATOM   3378  OD1 ASP A 426     -28.450   8.321 -54.845  1.00 38.56           O  
ATOM   3379  OD2 ASP A 426     -30.164   8.670 -56.191  1.00 38.56           O  
ATOM   3380  N   ARG A 427     -28.824  11.174 -52.158  1.00 39.25           N  
ATOM   3381  CA  ARG A 427     -28.762  12.640 -51.880  1.00 39.25           C  
ATOM   3382  C   ARG A 427     -28.043  13.181 -50.619  1.00 39.25           C  
ATOM   3383  CB  ARG A 427     -30.159  13.293 -52.028  1.00 39.25           C  
ATOM   3384  O   ARG A 427     -28.604  13.227 -49.539  1.00 39.25           O  
ATOM   3385  CG  ARG A 427     -30.542  13.461 -53.502  1.00 39.25           C  
ATOM   3386  CD  ARG A 427     -31.851  14.228 -53.683  1.00 39.25           C  
ATOM   3387  NE  ARG A 427     -32.195  14.296 -55.116  1.00 39.25           N  
ATOM   3388  NH1 ARG A 427     -34.077  15.599 -54.937  1.00 39.25           N  
ATOM   3389  NH2 ARG A 427     -33.422  14.873 -56.941  1.00 39.25           N  
ATOM   3390  CZ  ARG A 427     -33.227  14.920 -55.654  1.00 39.25           C  
ATOM   3391  N   TYR A 428     -26.887  13.804 -50.906  1.00 36.00           N  
ATOM   3392  CA  TYR A 428     -26.199  14.946 -50.254  1.00 36.00           C  
ATOM   3393  C   TYR A 428     -25.888  14.911 -48.733  1.00 36.00           C  
ATOM   3394  CB  TYR A 428     -26.908  16.268 -50.611  1.00 36.00           C  
ATOM   3395  O   TYR A 428     -26.745  14.646 -47.909  1.00 36.00           O  
ATOM   3396  CG  TYR A 428     -27.004  16.593 -52.096  1.00 36.00           C  
ATOM   3397  CD1 TYR A 428     -25.931  17.216 -52.765  1.00 36.00           C  
ATOM   3398  CD2 TYR A 428     -28.188  16.311 -52.802  1.00 36.00           C  
ATOM   3399  CE1 TYR A 428     -26.035  17.532 -54.136  1.00 36.00           C  
ATOM   3400  CE2 TYR A 428     -28.291  16.604 -54.175  1.00 36.00           C  
ATOM   3401  OH  TYR A 428     -27.334  17.504 -56.168  1.00 36.00           O  
ATOM   3402  CZ  TYR A 428     -27.215  17.217 -54.846  1.00 36.00           C  
ATOM   3403  N   GLY A 429     -24.695  15.307 -48.265  1.00 38.60           N  
ATOM   3404  CA  GLY A 429     -23.468  15.671 -48.992  1.00 38.60           C  
ATOM   3405  C   GLY A 429     -22.668  16.801 -48.328  1.00 38.60           C  
ATOM   3406  O   GLY A 429     -23.095  17.954 -48.390  1.00 38.60           O  
ATOM   3407  N   ARG A 430     -21.451  16.472 -47.853  1.00 38.96           N  
ATOM   3408  CA  ARG A 430     -20.497  17.300 -47.068  1.00 38.96           C  
ATOM   3409  C   ARG A 430     -20.876  17.475 -45.586  1.00 38.96           C  
ATOM   3410  CB  ARG A 430     -20.271  18.697 -47.701  1.00 38.96           C  
ATOM   3411  O   ARG A 430     -22.054  17.456 -45.266  1.00 38.96           O  
ATOM   3412  CG  ARG A 430     -19.835  18.690 -49.175  1.00 38.96           C  
ATOM   3413  CD  ARG A 430     -19.878  20.097 -49.792  1.00 38.96           C  
ATOM   3414  NE  ARG A 430     -21.268  20.555 -50.016  1.00 38.96           N  
ATOM   3415  NH1 ARG A 430     -20.866  21.968 -51.790  1.00 38.96           N  
ATOM   3416  NH2 ARG A 430     -22.941  21.738 -51.011  1.00 38.96           N  
ATOM   3417  CZ  ARG A 430     -21.682  21.415 -50.934  1.00 38.96           C  
ATOM   3418  N   SER A 431     -19.955  17.747 -44.655  1.00 35.66           N  
ATOM   3419  CA  SER A 431     -18.516  17.410 -44.511  1.00 35.66           C  
ATOM   3420  C   SER A 431     -18.024  18.068 -43.215  1.00 35.66           C  
ATOM   3421  CB  SER A 431     -17.604  17.993 -45.611  1.00 35.66           C  
ATOM   3422  O   SER A 431     -18.048  19.292 -43.159  1.00 35.66           O  
ATOM   3423  OG  SER A 431     -16.261  17.620 -45.392  1.00 35.66           O  
ATOM   3424  N   TRP A 432     -17.544  17.311 -42.224  1.00 32.53           N  
ATOM   3425  CA  TRP A 432     -16.576  17.810 -41.232  1.00 32.53           C  
ATOM   3426  C   TRP A 432     -15.928  16.661 -40.451  1.00 32.53           C  
ATOM   3427  CB  TRP A 432     -17.189  18.844 -40.264  1.00 32.53           C  
ATOM   3428  O   TRP A 432     -16.574  15.656 -40.148  1.00 32.53           O  
ATOM   3429  CG  TRP A 432     -16.707  20.249 -40.497  1.00 32.53           C  
ATOM   3430  CD1 TRP A 432     -15.406  20.614 -40.587  1.00 32.53           C  
ATOM   3431  CD2 TRP A 432     -17.477  21.475 -40.722  1.00 32.53           C  
ATOM   3432  CE2 TRP A 432     -16.561  22.547 -40.949  1.00 32.53           C  
ATOM   3433  CE3 TRP A 432     -18.854  21.795 -40.770  1.00 32.53           C  
ATOM   3434  NE1 TRP A 432     -15.317  21.964 -40.852  1.00 32.53           N  
ATOM   3435  CH2 TRP A 432     -18.357  24.143 -41.244  1.00 32.53           C  
ATOM   3436  CZ2 TRP A 432     -16.981  23.861 -41.208  1.00 32.53           C  
ATOM   3437  CZ3 TRP A 432     -19.289  23.112 -41.025  1.00 32.53           C  
ATOM   3438  N   GLU A 433     -14.642  16.803 -40.142  1.00 36.85           N  
ATOM   3439  CA  GLU A 433     -13.834  15.778 -39.488  1.00 36.85           C  
ATOM   3440  C   GLU A 433     -14.147  15.634 -37.993  1.00 36.85           C  
ATOM   3441  CB  GLU A 433     -12.330  16.049 -39.677  1.00 36.85           C  
ATOM   3442  O   GLU A 433     -14.106  16.593 -37.222  1.00 36.85           O  
ATOM   3443  CG  GLU A 433     -11.883  16.137 -41.145  1.00 36.85           C  
ATOM   3444  CD  GLU A 433     -11.837  17.586 -41.653  1.00 36.85           C  
ATOM   3445  OE1 GLU A 433     -10.714  18.068 -41.910  1.00 36.85           O  
ATOM   3446  OE2 GLU A 433     -12.925  18.205 -41.761  1.00 36.85           O  
ATOM   3447  N   SER A 434     -14.372  14.396 -37.552  1.00 39.21           N  
ATOM   3448  CA  SER A 434     -14.457  14.061 -36.128  1.00 39.21           C  
ATOM   3449  C   SER A 434     -13.071  13.754 -35.561  1.00 39.21           C  
ATOM   3450  CB  SER A 434     -15.401  12.876 -35.915  1.00 39.21           C  
ATOM   3451  O   SER A 434     -12.596  12.622 -35.645  1.00 39.21           O  
ATOM   3452  OG  SER A 434     -16.716  13.256 -36.261  1.00 39.21           O  
ATOM   3453  N   TYR A 435     -12.433  14.741 -34.928  1.00 35.45           N  
ATOM   3454  CA  TYR A 435     -11.303  14.470 -34.037  1.00 35.45           C  
ATOM   3455  C   TYR A 435     -11.807  13.791 -32.756  1.00 35.45           C  
ATOM   3456  CB  TYR A 435     -10.527  15.754 -33.700  1.00 35.45           C  
ATOM   3457  O   TYR A 435     -12.478  14.406 -31.929  1.00 35.45           O  
ATOM   3458  CG  TYR A 435      -9.352  16.033 -34.616  1.00 35.45           C  
ATOM   3459  CD1 TYR A 435      -8.063  15.578 -34.267  1.00 35.45           C  
ATOM   3460  CD2 TYR A 435      -9.543  16.751 -35.812  1.00 35.45           C  
ATOM   3461  CE1 TYR A 435      -6.965  15.856 -35.106  1.00 35.45           C  
ATOM   3462  CE2 TYR A 435      -8.448  17.029 -36.653  1.00 35.45           C  
ATOM   3463  OH  TYR A 435      -6.092  16.850 -37.100  1.00 35.45           O  
ATOM   3464  CZ  TYR A 435      -7.155  16.584 -36.298  1.00 35.45           C  
ATOM   3465  N   SER A 436     -11.452  12.525 -32.553  1.00 37.79           N  
ATOM   3466  CA  SER A 436     -11.545  11.849 -31.253  1.00 37.79           C  
ATOM   3467  C   SER A 436     -10.460  10.780 -31.166  1.00 37.79           C  
ATOM   3468  CB  SER A 436     -12.939  11.258 -31.030  1.00 37.79           C  
ATOM   3469  O   SER A 436     -10.377   9.894 -32.010  1.00 37.79           O  
ATOM   3470  OG  SER A 436     -13.801  12.297 -30.606  1.00 37.79           O  
ATOM   3471  N   SER A 437      -9.570  10.919 -30.182  1.00 36.01           N  
ATOM   3472  CA  SER A 437      -8.305  10.180 -30.133  1.00 36.01           C  
ATOM   3473  C   SER A 437      -8.463   8.786 -29.523  1.00 36.01           C  
ATOM   3474  CB  SER A 437      -7.268  10.994 -29.352  1.00 36.01           C  
ATOM   3475  O   SER A 437      -8.672   8.654 -28.316  1.00 36.01           O  
ATOM   3476  OG  SER A 437      -5.998  10.380 -29.428  1.00 36.01           O  
ATOM   3477  N   CYS A 438      -8.287   7.748 -30.342  1.00 34.70           N  
ATOM   3478  CA  CYS A 438      -8.015   6.385 -29.889  1.00 34.70           C  
ATOM   3479  C   CYS A 438      -6.506   6.117 -29.992  1.00 34.70           C  
ATOM   3480  CB  CYS A 438      -8.856   5.388 -30.700  1.00 34.70           C  
ATOM   3481  O   CYS A 438      -5.988   5.822 -31.066  1.00 34.70           O  
ATOM   3482  SG  CYS A 438     -10.599   5.511 -30.200  1.00 34.70           S  
ATOM   3483  N   GLY A 439      -5.796   6.254 -28.869  1.00 38.43           N  
ATOM   3484  CA  GLY A 439      -4.386   5.876 -28.743  1.00 38.43           C  
ATOM   3485  C   GLY A 439      -4.258   4.429 -28.275  1.00 38.43           C  
ATOM   3486  O   GLY A 439      -4.309   4.173 -27.073  1.00 38.43           O  
ATOM   3487  N   ASP A 440      -4.133   3.498 -29.218  1.00 40.21           N  
ATOM   3488  CA  ASP A 440      -4.186   2.060 -28.940  1.00 40.21           C  
ATOM   3489  C   ASP A 440      -2.900   1.461 -28.341  1.00 40.21           C  
ATOM   3490  CB  ASP A 440      -4.649   1.298 -30.196  1.00 40.21           C  
ATOM   3491  O   ASP A 440      -1.804   2.022 -28.425  1.00 40.21           O  
ATOM   3492  CG  ASP A 440      -5.977   0.602 -29.911  1.00 40.21           C  
ATOM   3493  OD1 ASP A 440      -5.981  -0.220 -28.964  1.00 40.21           O  
ATOM   3494  OD2 ASP A 440      -6.970   0.949 -30.585  1.00 40.21           O  
ATOM   3495  N   PHE A 441      -3.037   0.281 -27.730  1.00 35.32           N  
ATOM   3496  CA  PHE A 441      -1.920  -0.444 -27.119  1.00 35.32           C  
ATOM   3497  C   PHE A 441      -1.030  -1.113 -28.173  1.00 35.32           C  
ATOM   3498  CB  PHE A 441      -2.443  -1.547 -26.179  1.00 35.32           C  
ATOM   3499  O   PHE A 441      -1.485  -2.007 -28.881  1.00 35.32           O  
ATOM   3500  CG  PHE A 441      -2.855  -1.126 -24.783  1.00 35.32           C  
ATOM   3501  CD1 PHE A 441      -2.063  -1.492 -23.675  1.00 35.32           C  
ATOM   3502  CD2 PHE A 441      -4.064  -0.438 -24.578  1.00 35.32           C  
ATOM   3503  CE1 PHE A 441      -2.481  -1.177 -22.370  1.00 35.32           C  
ATOM   3504  CE2 PHE A 441      -4.480  -0.119 -23.273  1.00 35.32           C  
ATOM   3505  CZ  PHE A 441      -3.693  -0.492 -22.169  1.00 35.32           C  
ATOM   3506  N   HIS A 442       0.279  -0.846 -28.146  1.00 42.76           N  
ATOM   3507  CA  HIS A 442       1.270  -1.787 -28.680  1.00 42.76           C  
ATOM   3508  C   HIS A 442       2.460  -1.973 -27.734  1.00 42.76           C  
ATOM   3509  CB  HIS A 442       1.689  -1.419 -30.111  1.00 42.76           C  
ATOM   3510  O   HIS A 442       3.181  -1.035 -27.401  1.00 42.76           O  
ATOM   3511  CG  HIS A 442       0.819  -2.110 -31.133  1.00 42.76           C  
ATOM   3512  CD2 HIS A 442      -0.256  -1.579 -31.795  1.00 42.76           C  
ATOM   3513  ND1 HIS A 442       0.903  -3.437 -31.498  1.00 42.76           N  
ATOM   3514  CE1 HIS A 442      -0.096  -3.694 -32.359  1.00 42.76           C  
ATOM   3515  NE2 HIS A 442      -0.813  -2.588 -32.589  1.00 42.76           N  
ATOM   3516  N   TYR A 443       2.664  -3.224 -27.319  1.00 37.67           N  
ATOM   3517  CA  TYR A 443       3.805  -3.686 -26.536  1.00 37.67           C  
ATOM   3518  C   TYR A 443       4.639  -4.611 -27.424  1.00 37.67           C  
ATOM   3519  CB  TYR A 443       3.285  -4.394 -25.275  1.00 37.67           C  
ATOM   3520  O   TYR A 443       4.168  -5.682 -27.805  1.00 37.67           O  
ATOM   3521  CG  TYR A 443       4.336  -4.712 -24.227  1.00 37.67           C  
ATOM   3522  CD1 TYR A 443       4.973  -5.969 -24.202  1.00 37.67           C  
ATOM   3523  CD2 TYR A 443       4.638  -3.754 -23.240  1.00 37.67           C  
ATOM   3524  CE1 TYR A 443       5.881  -6.279 -23.169  1.00 37.67           C  
ATOM   3525  CE2 TYR A 443       5.556  -4.055 -22.216  1.00 37.67           C  
ATOM   3526  OH  TYR A 443       7.025  -5.621 -21.155  1.00 37.67           O  
ATOM   3527  CZ  TYR A 443       6.171  -5.326 -22.171  1.00 37.67           C  
ATOM   3528  N   CYS A 444       5.853  -4.188 -27.774  1.00 36.78           N  
ATOM   3529  CA  CYS A 444       6.761  -4.944 -28.633  1.00 36.78           C  
ATOM   3530  C   CYS A 444       8.139  -5.044 -27.974  1.00 36.78           C  
ATOM   3531  CB  CYS A 444       6.835  -4.286 -30.022  1.00 36.78           C  
ATOM   3532  O   CYS A 444       8.998  -4.189 -28.188  1.00 36.78           O  
ATOM   3533  SG  CYS A 444       5.282  -4.531 -30.937  1.00 36.78           S  
ATOM   3534  N   ASP A 445       8.358  -6.108 -27.201  1.00 35.89           N  
ATOM   3535  CA  ASP A 445       9.713  -6.573 -26.902  1.00 35.89           C  
ATOM   3536  C   ASP A 445      10.431  -6.925 -28.208  1.00 35.89           C  
ATOM   3537  CB  ASP A 445       9.685  -7.835 -26.022  1.00 35.89           C  
ATOM   3538  O   ASP A 445       9.896  -7.668 -29.039  1.00 35.89           O  
ATOM   3539  CG  ASP A 445       9.561  -7.523 -24.534  1.00 35.89           C  
ATOM   3540  OD1 ASP A 445      10.447  -6.800 -24.027  1.00 35.89           O  
ATOM   3541  OD2 ASP A 445       8.599  -8.032 -23.919  1.00 35.89           O  
ATOM   3542  N   ARG A 446      11.672  -6.456 -28.373  1.00 37.02           N  
ATOM   3543  CA  ARG A 446      12.596  -7.056 -29.338  1.00 37.02           C  
ATOM   3544  C   ARG A 446      14.053  -6.847 -28.944  1.00 37.02           C  
ATOM   3545  CB  ARG A 446      12.292  -6.554 -30.764  1.00 37.02           C  
ATOM   3546  O   ARG A 446      14.647  -5.810 -29.228  1.00 37.02           O  
ATOM   3547  CG  ARG A 446      12.814  -7.581 -31.774  1.00 37.02           C  
ATOM   3548  CD  ARG A 446      12.372  -7.242 -33.199  1.00 37.02           C  
ATOM   3549  NE  ARG A 446      12.797  -8.302 -34.128  1.00 37.02           N  
ATOM   3550  NH1 ARG A 446      11.601  -7.657 -35.978  1.00 37.02           N  
ATOM   3551  NH2 ARG A 446      12.866  -9.502 -36.038  1.00 37.02           N  
ATOM   3552  CZ  ARG A 446      12.410  -8.481 -35.374  1.00 37.02           C  
ATOM   3553  N   GLU A 447      14.652  -7.872 -28.348  1.00 38.20           N  
ATOM   3554  CA  GLU A 447      16.108  -7.980 -28.319  1.00 38.20           C  
ATOM   3555  C   GLU A 447      16.648  -8.186 -29.742  1.00 38.20           C  
ATOM   3556  CB  GLU A 447      16.577  -9.158 -27.453  1.00 38.20           C  
ATOM   3557  O   GLU A 447      16.144  -9.026 -30.487  1.00 38.20           O  
ATOM   3558  CG  GLU A 447      16.239  -9.023 -25.963  1.00 38.20           C  
ATOM   3559  CD  GLU A 447      17.042 -10.021 -25.111  1.00 38.20           C  
ATOM   3560  OE1 GLU A 447      17.418  -9.639 -23.980  1.00 38.20           O  
ATOM   3561  OE2 GLU A 447      17.306 -11.142 -25.604  1.00 38.20           O  
ATOM   3562  N   HIS A 448      17.718  -7.475 -30.100  1.00 45.63           N  
ATOM   3563  CA  HIS A 448      18.631  -7.896 -31.163  1.00 45.63           C  
ATOM   3564  C   HIS A 448      20.053  -7.418 -30.854  1.00 45.63           C  
ATOM   3565  CB  HIS A 448      18.158  -7.428 -32.554  1.00 45.63           C  
ATOM   3566  O   HIS A 448      20.411  -6.263 -31.073  1.00 45.63           O  
ATOM   3567  CG  HIS A 448      17.321  -8.458 -33.278  1.00 45.63           C  
ATOM   3568  CD2 HIS A 448      16.024  -8.317 -33.686  1.00 45.63           C  
ATOM   3569  ND1 HIS A 448      17.715  -9.726 -33.642  1.00 45.63           N  
ATOM   3570  CE1 HIS A 448      16.673 -10.335 -34.233  1.00 45.63           C  
ATOM   3571  NE2 HIS A 448      15.610  -9.512 -34.300  1.00 45.63           N  
ATOM   3572  N   VAL A 449      20.890  -8.338 -30.373  1.00 40.26           N  
ATOM   3573  CA  VAL A 449      22.331  -8.118 -30.212  1.00 40.26           C  
ATOM   3574  C   VAL A 449      23.053  -8.580 -31.476  1.00 40.26           C  
ATOM   3575  CB  VAL A 449      22.870  -8.860 -28.966  1.00 40.26           C  
ATOM   3576  O   VAL A 449      23.261  -9.780 -31.647  1.00 40.26           O  
ATOM   3577  CG1 VAL A 449      24.386  -8.667 -28.803  1.00 40.26           C  
ATOM   3578  CG2 VAL A 449      22.198  -8.358 -27.683  1.00 40.26           C  
ATOM   3579  N   CYS A 450      23.495  -7.653 -32.337  1.00 37.99           N  
ATOM   3580  CA  CYS A 450      24.714  -7.863 -33.132  1.00 37.99           C  
ATOM   3581  C   CYS A 450      25.268  -6.610 -33.836  1.00 37.99           C  
ATOM   3582  CB  CYS A 450      24.529  -8.976 -34.184  1.00 37.99           C  
ATOM   3583  O   CYS A 450      24.589  -5.989 -34.637  1.00 37.99           O  
ATOM   3584  SG  CYS A 450      25.513 -10.420 -33.676  1.00 37.99           S  
ATOM   3585  N   ARG A 451      26.579  -6.405 -33.630  1.00 37.33           N  
ATOM   3586  CA  ARG A 451      27.600  -5.933 -34.593  1.00 37.33           C  
ATOM   3587  C   ARG A 451      27.444  -4.564 -35.291  1.00 37.33           C  
ATOM   3588  CB  ARG A 451      27.829  -7.024 -35.659  1.00 37.33           C  
ATOM   3589  O   ARG A 451      26.664  -4.406 -36.213  1.00 37.33           O  
ATOM   3590  CG  ARG A 451      28.435  -8.307 -35.072  1.00 37.33           C  
ATOM   3591  CD  ARG A 451      28.574  -9.390 -36.147  1.00 37.33           C  
ATOM   3592  NE  ARG A 451      29.223 -10.598 -35.599  1.00 37.33           N  
ATOM   3593  NH1 ARG A 451      29.666 -11.655 -37.592  1.00 37.33           N  
ATOM   3594  NH2 ARG A 451      30.300 -12.605 -35.679  1.00 37.33           N  
ATOM   3595  CZ  ARG A 451      29.724 -11.608 -36.291  1.00 37.33           C  
ATOM   3596  N   LYS A 452      28.438  -3.713 -34.992  1.00 39.72           N  
ATOM   3597  CA  LYS A 452      29.222  -2.870 -35.924  1.00 39.72           C  
ATOM   3598  C   LYS A 452      28.459  -2.000 -36.945  1.00 39.72           C  
ATOM   3599  CB  LYS A 452      30.223  -3.751 -36.710  1.00 39.72           C  
ATOM   3600  O   LYS A 452      28.149  -2.464 -38.032  1.00 39.72           O  
ATOM   3601  CG  LYS A 452      31.292  -4.505 -35.901  1.00 39.72           C  
ATOM   3602  CD  LYS A 452      32.250  -5.206 -36.884  1.00 39.72           C  
ATOM   3603  CE  LYS A 452      33.435  -5.880 -36.178  1.00 39.72           C  
ATOM   3604  NZ  LYS A 452      34.447  -6.358 -37.158  1.00 39.72           N  
ATOM   3605  N   ASP A 453      28.468  -0.690 -36.702  1.00 39.78           N  
ATOM   3606  CA  ASP A 453      29.291   0.214 -37.527  1.00 39.78           C  
ATOM   3607  C   ASP A 453      29.834   1.359 -36.645  1.00 39.78           C  
ATOM   3608  CB  ASP A 453      28.539   0.737 -38.772  1.00 39.78           C  
ATOM   3609  O   ASP A 453      29.238   1.673 -35.614  1.00 39.78           O  
ATOM   3610  CG  ASP A 453      29.501   1.009 -39.942  1.00 39.78           C  
ATOM   3611  OD1 ASP A 453      29.453   2.120 -40.530  1.00 39.78           O  
ATOM   3612  OD2 ASP A 453      30.321   0.107 -40.218  1.00 39.78           O  
ATOM   3613  N   GLN A 454      30.981   1.950 -36.993  1.00 38.58           N  
ATOM   3614  CA  GLN A 454      31.558   3.101 -36.278  1.00 38.58           C  
ATOM   3615  C   GLN A 454      31.426   4.356 -37.142  1.00 38.58           C  
ATOM   3616  CB  GLN A 454      33.052   2.879 -35.976  1.00 38.58           C  
ATOM   3617  O   GLN A 454      32.096   4.451 -38.168  1.00 38.58           O  
ATOM   3618  CG  GLN A 454      33.367   1.893 -34.844  1.00 38.58           C  
ATOM   3619  CD  GLN A 454      34.875   1.767 -34.602  1.00 38.58           C  
ATOM   3620  NE2 GLN A 454      35.297   1.133 -33.532  1.00 38.58           N  
ATOM   3621  OE1 GLN A 454      35.714   2.219 -35.359  1.00 38.58           O  
ATOM   3622  N   ARG A 455      30.621   5.344 -36.728  1.00 39.92           N  
ATOM   3623  CA  ARG A 455      30.559   6.656 -37.400  1.00 39.92           C  
ATOM   3624  C   ARG A 455      30.544   7.796 -36.384  1.00 39.92           C  
ATOM   3625  CB  ARG A 455      29.390   6.715 -38.403  1.00 39.92           C  
ATOM   3626  O   ARG A 455      29.706   7.828 -35.489  1.00 39.92           O  
ATOM   3627  CG  ARG A 455      29.623   5.687 -39.523  1.00 39.92           C  
ATOM   3628  CD  ARG A 455      28.677   5.790 -40.715  1.00 39.92           C  
ATOM   3629  NE  ARG A 455      29.012   4.706 -41.655  1.00 39.92           N  
ATOM   3630  NH1 ARG A 455      29.161   5.880 -43.635  1.00 39.92           N  
ATOM   3631  NH2 ARG A 455      29.726   3.709 -43.531  1.00 39.92           N  
ATOM   3632  CZ  ARG A 455      29.294   4.781 -42.939  1.00 39.92           C  
ATOM   3633  N   ASN A 456      31.517   8.695 -36.522  1.00 48.60           N  
ATOM   3634  CA  ASN A 456      31.711   9.863 -35.662  1.00 48.60           C  
ATOM   3635  C   ASN A 456      30.713  10.993 -35.985  1.00 48.60           C  
ATOM   3636  CB  ASN A 456      33.158  10.372 -35.835  1.00 48.60           C  
ATOM   3637  O   ASN A 456      30.248  11.081 -37.124  1.00 48.60           O  
ATOM   3638  CG  ASN A 456      34.169   9.531 -35.085  1.00 48.60           C  
ATOM   3639  ND2 ASN A 456      35.137   8.954 -35.758  1.00 48.60           N  
ATOM   3640  OD1 ASN A 456      34.095   9.372 -33.882  1.00 48.60           O  
ATOM   3641  N   PRO A 457      30.446  11.908 -35.032  1.00 65.60           N  
ATOM   3642  CA  PRO A 457      29.902  13.228 -35.347  1.00 65.60           C  
ATOM   3643  C   PRO A 457      30.916  14.070 -36.160  1.00 65.60           C  
ATOM   3644  CB  PRO A 457      29.579  13.857 -33.989  1.00 65.60           C  
ATOM   3645  O   PRO A 457      32.119  13.799 -36.109  1.00 65.60           O  
ATOM   3646  CG  PRO A 457      30.641  13.254 -33.071  1.00 65.60           C  
ATOM   3647  CD  PRO A 457      30.820  11.840 -33.624  1.00 65.60           C  
ATOM   3648  N   PRO A 458      30.460  15.081 -36.925  1.00 52.75           N  
ATOM   3649  CA  PRO A 458      31.304  15.823 -37.863  1.00 52.75           C  
ATOM   3650  C   PRO A 458      32.235  16.841 -37.185  1.00 52.75           C  
ATOM   3651  CB  PRO A 458      30.327  16.507 -38.824  1.00 52.75           C  
ATOM   3652  O   PRO A 458      31.917  17.411 -36.143  1.00 52.75           O  
ATOM   3653  CG  PRO A 458      29.103  16.752 -37.943  1.00 52.75           C  
ATOM   3654  CD  PRO A 458      29.075  15.515 -37.046  1.00 52.75           C  
ATOM   3655  N   SER A 459      33.374  17.109 -37.828  1.00 39.55           N  
ATOM   3656  CA  SER A 459      34.426  18.009 -37.345  1.00 39.55           C  
ATOM   3657  C   SER A 459      34.506  19.330 -38.119  1.00 39.55           C  
ATOM   3658  CB  SER A 459      35.780  17.297 -37.450  1.00 39.55           C  
ATOM   3659  O   SER A 459      34.631  19.319 -39.342  1.00 39.55           O  
ATOM   3660  OG  SER A 459      36.025  16.917 -38.794  1.00 39.55           O  
ATOM   3661  N   LEU A 460      34.591  20.442 -37.389  1.00 49.89           N  
ATOM   3662  CA  LEU A 460      35.113  21.745 -37.828  1.00 49.89           C  
ATOM   3663  C   LEU A 460      36.074  22.226 -36.723  1.00 49.89           C  
ATOM   3664  CB  LEU A 460      33.957  22.760 -37.974  1.00 49.89           C  
ATOM   3665  O   LEU A 460      35.783  22.003 -35.553  1.00 49.89           O  
ATOM   3666  CG  LEU A 460      32.850  22.418 -38.989  1.00 49.89           C  
ATOM   3667  CD1 LEU A 460      31.715  23.438 -38.870  1.00 49.89           C  
ATOM   3668  CD2 LEU A 460      33.360  22.442 -40.429  1.00 49.89           C  
ATOM   3669  N   GLY A 461      37.212  22.873 -36.967  1.00 43.83           N  
ATOM   3670  CA  GLY A 461      37.977  23.127 -38.193  1.00 43.83           C  
ATOM   3671  C   GLY A 461      39.331  23.725 -37.760  1.00 43.83           C  
ATOM   3672  O   GLY A 461      39.363  24.501 -36.809  1.00 43.83           O  
ATOM   3673  N   ARG A 462      40.463  23.311 -38.347  1.00 38.99           N  
ATOM   3674  CA  ARG A 462      41.803  23.644 -37.808  1.00 38.99           C  
ATOM   3675  C   ARG A 462      42.287  25.043 -38.209  1.00 38.99           C  
ATOM   3676  CB  ARG A 462      42.873  22.657 -38.309  1.00 38.99           C  
ATOM   3677  O   ARG A 462      42.351  25.313 -39.402  1.00 38.99           O  
ATOM   3678  CG  ARG A 462      42.746  21.198 -37.855  1.00 38.99           C  
ATOM   3679  CD  ARG A 462      43.958  20.444 -38.426  1.00 38.99           C  
ATOM   3680  NE  ARG A 462      43.965  19.010 -38.081  1.00 38.99           N  
ATOM   3681  NH1 ARG A 462      46.079  18.555 -38.869  1.00 38.99           N  
ATOM   3682  NH2 ARG A 462      44.860  16.915 -37.981  1.00 38.99           N  
ATOM   3683  CZ  ARG A 462      44.963  18.171 -38.311  1.00 38.99           C  
ATOM   3684  N   VAL A 463      42.814  25.806 -37.244  1.00 46.39           N  
ATOM   3685  CA  VAL A 463      43.948  26.738 -37.434  1.00 46.39           C  
ATOM   3686  C   VAL A 463      44.865  26.671 -36.196  1.00 46.39           C  
ATOM   3687  CB  VAL A 463      43.519  28.197 -37.721  1.00 46.39           C  
ATOM   3688  O   VAL A 463      44.384  26.540 -35.073  1.00 46.39           O  
ATOM   3689  CG1 VAL A 463      44.735  29.073 -38.062  1.00 46.39           C  
ATOM   3690  CG2 VAL A 463      42.555  28.324 -38.909  1.00 46.39           C  
ATOM   3691  N   LEU A 464      46.178  26.698 -36.429  1.00 40.97           N  
ATOM   3692  CA  LEU A 464      47.322  26.712 -35.494  1.00 40.97           C  
ATOM   3693  C   LEU A 464      48.535  27.211 -36.332  1.00 40.97           C  
ATOM   3694  CB  LEU A 464      47.583  25.260 -35.001  1.00 40.97           C  
ATOM   3695  O   LEU A 464      48.462  27.014 -37.552  1.00 40.97           O  
ATOM   3696  CG  LEU A 464      47.966  25.101 -33.516  1.00 40.97           C  
ATOM   3697  CD1 LEU A 464      46.737  25.172 -32.611  1.00 40.97           C  
ATOM   3698  CD2 LEU A 464      48.660  23.758 -33.279  1.00 40.97           C  
ATOM   3699  N   PRO A 465      49.654  27.737 -35.783  1.00 47.16           N  
ATOM   3700  CA  PRO A 465      50.014  28.013 -34.383  1.00 47.16           C  
ATOM   3701  C   PRO A 465      50.473  29.478 -34.151  1.00 47.16           C  
ATOM   3702  CB  PRO A 465      51.199  27.055 -34.203  1.00 47.16           C  
ATOM   3703  O   PRO A 465      50.281  30.311 -35.024  1.00 47.16           O  
ATOM   3704  CG  PRO A 465      51.979  27.247 -35.512  1.00 47.16           C  
ATOM   3705  CD  PRO A 465      50.916  27.692 -36.522  1.00 47.16           C  
ATOM   3706  N   ASP A 466      51.068  29.785 -32.986  1.00 46.33           N  
ATOM   3707  CA  ASP A 466      52.432  30.365 -32.907  1.00 46.33           C  
ATOM   3708  C   ASP A 466      52.958  30.465 -31.446  1.00 46.33           C  
ATOM   3709  CB  ASP A 466      52.556  31.743 -33.599  1.00 46.33           C  
ATOM   3710  O   ASP A 466      52.156  30.670 -30.530  1.00 46.33           O  
ATOM   3711  CG  ASP A 466      53.103  31.652 -35.037  1.00 46.33           C  
ATOM   3712  OD1 ASP A 466      53.801  30.651 -35.339  1.00 46.33           O  
ATOM   3713  OD2 ASP A 466      52.862  32.607 -35.806  1.00 46.33           O  
ATOM   3714  N   PRO A 467      54.277  30.286 -31.186  1.00 48.47           N  
ATOM   3715  CA  PRO A 467      54.889  30.469 -29.859  1.00 48.47           C  
ATOM   3716  C   PRO A 467      56.058  31.490 -29.810  1.00 48.47           C  
ATOM   3717  CB  PRO A 467      55.406  29.063 -29.549  1.00 48.47           C  
ATOM   3718  O   PRO A 467      56.738  31.693 -30.812  1.00 48.47           O  
ATOM   3719  CG  PRO A 467      55.983  28.624 -30.901  1.00 48.47           C  
ATOM   3720  CD  PRO A 467      55.119  29.356 -31.938  1.00 48.47           C  
ATOM   3721  N   ARG A 468      56.401  31.957 -28.588  1.00 37.44           N  
ATOM   3722  CA  ARG A 468      57.586  32.788 -28.209  1.00 37.44           C  
ATOM   3723  C   ARG A 468      57.541  34.270 -28.637  1.00 37.44           C  
ATOM   3724  CB  ARG A 468      58.876  32.149 -28.743  1.00 37.44           C  
ATOM   3725  O   ARG A 468      56.752  34.629 -29.499  1.00 37.44           O  
ATOM   3726  CG  ARG A 468      59.141  30.700 -28.328  1.00 37.44           C  
ATOM   3727  CD  ARG A 468      60.388  30.228 -29.076  1.00 37.44           C  
ATOM   3728  NE  ARG A 468      60.888  28.935 -28.576  1.00 37.44           N  
ATOM   3729  NH1 ARG A 468      63.000  29.180 -29.424  1.00 37.44           N  
ATOM   3730  NH2 ARG A 468      62.462  27.309 -28.328  1.00 37.44           N  
ATOM   3731  CZ  ARG A 468      62.110  28.481 -28.780  1.00 37.44           C  
ATOM   3732  N   GLU A 469      58.364  35.187 -28.102  1.00 45.37           N  
ATOM   3733  CA  GLU A 469      59.209  35.201 -26.868  1.00 45.37           C  
ATOM   3734  C   GLU A 469      58.481  36.065 -25.780  1.00 45.37           C  
ATOM   3735  CB  GLU A 469      60.635  35.683 -27.241  1.00 45.37           C  
ATOM   3736  O   GLU A 469      57.258  36.143 -25.849  1.00 45.37           O  
ATOM   3737  CG  GLU A 469      61.492  34.748 -28.124  1.00 45.37           C  
ATOM   3738  CD  GLU A 469      61.910  33.415 -27.459  1.00 45.37           C  
ATOM   3739  OE1 GLU A 469      62.594  32.608 -28.135  1.00 45.37           O  
ATOM   3740  OE2 GLU A 469      61.469  33.146 -26.318  1.00 45.37           O  
ATOM   3741  N   ALA A 470      59.012  36.723 -24.730  1.00 43.96           N  
ATOM   3742  CA  ALA A 470      60.339  36.944 -24.115  1.00 43.96           C  
ATOM   3743  C   ALA A 470      60.120  37.165 -22.581  1.00 43.96           C  
ATOM   3744  CB  ALA A 470      60.958  38.187 -24.780  1.00 43.96           C  
ATOM   3745  O   ALA A 470      59.032  37.579 -22.192  1.00 43.96           O  
ATOM   3746  N   CYS A 471      60.962  36.725 -21.634  1.00 34.61           N  
ATOM   3747  CA  CYS A 471      62.332  37.117 -21.224  1.00 34.61           C  
ATOM   3748  C   CYS A 471      62.410  38.298 -20.212  1.00 34.61           C  
ATOM   3749  CB  CYS A 471      63.310  37.260 -22.396  1.00 34.61           C  
ATOM   3750  O   CYS A 471      61.792  39.335 -20.430  1.00 34.61           O  
ATOM   3751  SG  CYS A 471      65.000  37.019 -21.775  1.00 34.61           S  
ATOM   3752  N   GLY A 472      63.193  38.130 -19.126  1.00 41.63           N  
ATOM   3753  CA  GLY A 472      63.461  39.126 -18.059  1.00 41.63           C  
ATOM   3754  C   GLY A 472      63.122  38.648 -16.626  1.00 41.63           C  
ATOM   3755  O   GLY A 472      62.020  38.882 -16.148  1.00 41.63           O  
ATOM   3756  N   SER A 473      63.929  37.790 -15.978  1.00 42.81           N  
ATOM   3757  CA  SER A 473      64.965  38.140 -14.959  1.00 42.81           C  
ATOM   3758  C   SER A 473      64.455  39.008 -13.781  1.00 42.81           C  
ATOM   3759  CB  SER A 473      66.214  38.768 -15.592  1.00 42.81           C  
ATOM   3760  O   SER A 473      64.070  40.144 -14.022  1.00 42.81           O  
ATOM   3761  OG  SER A 473      65.917  40.020 -16.169  1.00 42.81           O  
ATOM   3762  N   SER A 474      64.365  38.586 -12.506  1.00 39.67           N  
ATOM   3763  CA  SER A 474      65.214  37.736 -11.624  1.00 39.67           C  
ATOM   3764  C   SER A 474      66.495  38.417 -11.093  1.00 39.67           C  
ATOM   3765  CB  SER A 474      65.501  36.332 -12.169  1.00 39.67           C  
ATOM   3766  O   SER A 474      67.115  39.185 -11.824  1.00 39.67           O  
ATOM   3767  OG  SER A 474      65.906  35.481 -11.114  1.00 39.67           O  
ATOM   3768  N   SER A 475      66.910  38.055  -9.860  1.00 42.07           N  
ATOM   3769  CA  SER A 475      67.991  38.628  -9.004  1.00 42.07           C  
ATOM   3770  C   SER A 475      67.582  39.873  -8.163  1.00 42.07           C  
ATOM   3771  CB  SER A 475      69.277  38.810  -9.834  1.00 42.07           C  
ATOM   3772  O   SER A 475      66.655  40.569  -8.563  1.00 42.07           O  
ATOM   3773  OG  SER A 475      69.298  40.065 -10.472  1.00 42.07           O  
ATOM   3774  N   TYR A 476      68.151  40.200  -6.981  1.00 35.63           N  
ATOM   3775  CA  TYR A 476      69.128  39.517  -6.092  1.00 35.63           C  
ATOM   3776  C   TYR A 476      69.069  40.079  -4.631  1.00 35.63           C  
ATOM   3777  CB  TYR A 476      70.555  39.724  -6.648  1.00 35.63           C  
ATOM   3778  O   TYR A 476      68.523  41.155  -4.451  1.00 35.63           O  
ATOM   3779  CG  TYR A 476      71.511  38.542  -6.513  1.00 35.63           C  
ATOM   3780  CD1 TYR A 476      72.823  38.753  -6.043  1.00 35.63           C  
ATOM   3781  CD2 TYR A 476      71.120  37.244  -6.906  1.00 35.63           C  
ATOM   3782  CE1 TYR A 476      73.724  37.676  -5.924  1.00 35.63           C  
ATOM   3783  CE2 TYR A 476      72.020  36.166  -6.797  1.00 35.63           C  
ATOM   3784  OH  TYR A 476      74.183  35.332  -6.199  1.00 35.63           O  
ATOM   3785  CZ  TYR A 476      73.322  36.378  -6.301  1.00 35.63           C  
ATOM   3786  N   VAL A 477      69.635  39.353  -3.639  1.00 40.25           N  
ATOM   3787  CA  VAL A 477      70.086  39.715  -2.242  1.00 40.25           C  
ATOM   3788  C   VAL A 477      69.397  40.851  -1.425  1.00 40.25           C  
ATOM   3789  CB  VAL A 477      71.618  39.914  -2.220  1.00 40.25           C  
ATOM   3790  O   VAL A 477      69.265  41.967  -1.895  1.00 40.25           O  
ATOM   3791  CG1 VAL A 477      72.333  38.595  -2.542  1.00 40.25           C  
ATOM   3792  CG2 VAL A 477      72.132  41.025  -3.140  1.00 40.25           C  
ATOM   3793  N   ALA A 478      68.908  40.587  -0.195  1.00 38.12           N  
ATOM   3794  CA  ALA A 478      69.546  40.851   1.134  1.00 38.12           C  
ATOM   3795  C   ALA A 478      69.593  42.355   1.564  1.00 38.12           C  
ATOM   3796  CB  ALA A 478      70.868  40.084   1.276  1.00 38.12           C  
ATOM   3797  O   ALA A 478      69.416  43.224   0.728  1.00 38.12           O  
ATOM   3798  N   SER A 479      69.765  42.792   2.826  1.00 40.89           N  
ATOM   3799  CA  SER A 479      70.238  42.180   4.093  1.00 40.89           C  
ATOM   3800  C   SER A 479      69.695  42.965   5.321  1.00 40.89           C  
ATOM   3801  CB  SER A 479      71.772  42.328   4.189  1.00 40.89           C  
ATOM   3802  O   SER A 479      69.155  44.042   5.110  1.00 40.89           O  
ATOM   3803  OG  SER A 479      72.444  42.099   2.971  1.00 40.89           O  
ATOM   3804  N   ILE A 480      69.995  42.513   6.561  1.00 47.05           N  
ATOM   3805  CA  ILE A 480      70.049  43.305   7.835  1.00 47.05           C  
ATOM   3806  C   ILE A 480      68.667  43.795   8.371  1.00 47.05           C  
ATOM   3807  CB  ILE A 480      71.144  44.404   7.678  1.00 47.05           C  
ATOM   3808  O   ILE A 480      67.886  44.342   7.608  1.00 47.05           O  
ATOM   3809  CG1 ILE A 480      72.542  43.736   7.579  1.00 47.05           C  
ATOM   3810  CG2 ILE A 480      71.170  45.501   8.757  1.00 47.05           C  
ATOM   3811  CD1 ILE A 480      73.616  44.627   6.945  1.00 47.05           C  
ATOM   3812  N   VAL A 481      68.178  43.521   9.598  1.00 47.67           N  
ATOM   3813  CA  VAL A 481      68.695  43.480  11.003  1.00 47.67           C  
ATOM   3814  C   VAL A 481      68.397  44.784  11.784  1.00 47.67           C  
ATOM   3815  CB  VAL A 481      70.117  42.892  11.200  1.00 47.67           C  
ATOM   3816  O   VAL A 481      68.373  45.856  11.193  1.00 47.67           O  
ATOM   3817  CG1 VAL A 481      70.751  43.117  12.577  1.00 47.67           C  
ATOM   3818  CG2 VAL A 481      70.092  41.372  10.977  1.00 47.67           C  
ATOM   3819  N   ASP A 482      68.140  44.631  13.096  1.00 46.95           N  
ATOM   3820  CA  ASP A 482      67.707  45.623  14.109  1.00 46.95           C  
ATOM   3821  C   ASP A 482      66.284  46.220  13.969  1.00 46.95           C  
ATOM   3822  CB  ASP A 482      68.801  46.681  14.348  1.00 46.95           C  
ATOM   3823  O   ASP A 482      65.713  46.276  12.884  1.00 46.95           O  
ATOM   3824  CG  ASP A 482      69.893  46.105  15.249  1.00 46.95           C  
ATOM   3825  OD1 ASP A 482      69.552  45.842  16.426  1.00 46.95           O  
ATOM   3826  OD2 ASP A 482      71.015  45.868  14.751  1.00 46.95           O  
ATOM   3827  N   GLY A 483      65.615  46.647  15.055  1.00 39.61           N  
ATOM   3828  CA  GLY A 483      65.970  46.533  16.484  1.00 39.61           C  
ATOM   3829  C   GLY A 483      65.093  47.420  17.398  1.00 39.61           C  
ATOM   3830  O   GLY A 483      64.558  48.427  16.943  1.00 39.61           O  
ATOM   3831  N   GLY A 484      64.969  47.066  18.688  1.00 45.52           N  
ATOM   3832  CA  GLY A 484      64.385  47.920  19.746  1.00 45.52           C  
ATOM   3833  C   GLY A 484      62.853  47.847  19.983  1.00 45.52           C  
ATOM   3834  O   GLY A 484      62.087  47.571  19.068  1.00 45.52           O  
ATOM   3835  N   GLU A 485      62.317  48.247  21.150  1.00 46.41           N  
ATOM   3836  CA  GLU A 485      62.414  47.636  22.503  1.00 46.41           C  
ATOM   3837  C   GLU A 485      61.587  48.450  23.543  1.00 46.41           C  
ATOM   3838  CB  GLU A 485      63.876  47.540  23.001  1.00 46.41           C  
ATOM   3839  O   GLU A 485      61.839  49.638  23.718  1.00 46.41           O  
ATOM   3840  CG  GLU A 485      64.016  47.090  24.465  1.00 46.41           C  
ATOM   3841  CD  GLU A 485      65.473  47.079  24.938  1.00 46.41           C  
ATOM   3842  OE1 GLU A 485      65.752  47.797  25.928  1.00 46.41           O  
ATOM   3843  OE2 GLU A 485      66.264  46.320  24.339  1.00 46.41           O  
ATOM   3844  N   SER A 486      60.727  47.796  24.354  1.00 47.69           N  
ATOM   3845  CA  SER A 486      60.101  48.320  25.612  1.00 47.69           C  
ATOM   3846  C   SER A 486      59.204  49.587  25.493  1.00 47.69           C  
ATOM   3847  CB  SER A 486      61.206  48.482  26.662  1.00 47.69           C  
ATOM   3848  O   SER A 486      59.092  50.146  24.412  1.00 47.69           O  
ATOM   3849  OG  SER A 486      61.992  49.633  26.424  1.00 47.69           O  
ATOM   3850  N   ARG A 487      58.462  50.113  26.495  1.00 48.63           N  
ATOM   3851  CA  ARG A 487      57.950  49.699  27.842  1.00 48.63           C  
ATOM   3852  C   ARG A 487      56.391  49.731  27.764  1.00 48.63           C  
ATOM   3853  CB  ARG A 487      58.418  50.717  28.918  1.00 48.63           C  
ATOM   3854  O   ARG A 487      55.872  50.402  26.885  1.00 48.63           O  
ATOM   3855  CG  ARG A 487      59.853  50.557  29.459  1.00 48.63           C  
ATOM   3856  CD  ARG A 487      60.864  51.454  28.726  1.00 48.63           C  
ATOM   3857  NE  ARG A 487      62.262  51.007  28.908  1.00 48.63           N  
ATOM   3858  NH1 ARG A 487      62.933  52.422  30.593  1.00 48.63           N  
ATOM   3859  NH2 ARG A 487      64.397  50.998  29.682  1.00 48.63           N  
ATOM   3860  CZ  ARG A 487      63.185  51.477  29.728  1.00 48.63           C  
ATOM   3861  N   SER A 488      55.543  49.003  28.506  1.00 46.77           N  
ATOM   3862  CA  SER A 488      55.445  48.623  29.937  1.00 46.77           C  
ATOM   3863  C   SER A 488      54.840  49.678  30.893  1.00 46.77           C  
ATOM   3864  CB  SER A 488      56.712  47.973  30.515  1.00 46.77           C  
ATOM   3865  O   SER A 488      55.600  50.336  31.588  1.00 46.77           O  
ATOM   3866  OG  SER A 488      56.523  47.691  31.889  1.00 46.77           O  
ATOM   3867  N   GLU A 489      53.501  49.703  31.007  1.00 51.55           N  
ATOM   3868  CA  GLU A 489      52.634  50.054  32.172  1.00 51.55           C  
ATOM   3869  C   GLU A 489      51.185  49.652  31.769  1.00 51.55           C  
ATOM   3870  CB  GLU A 489      52.724  51.558  32.517  1.00 51.55           C  
ATOM   3871  O   GLU A 489      50.832  49.849  30.610  1.00 51.55           O  
ATOM   3872  CG  GLU A 489      53.628  51.773  33.745  1.00 51.55           C  
ATOM   3873  CD  GLU A 489      53.987  53.244  34.006  1.00 51.55           C  
ATOM   3874  OE1 GLU A 489      53.875  53.648  35.185  1.00 51.55           O  
ATOM   3875  OE2 GLU A 489      54.423  53.928  33.052  1.00 51.55           O  
ATOM   3876  N   LYS A 490      50.298  48.944  32.496  1.00 47.30           N  
ATOM   3877  CA  LYS A 490      50.059  48.554  33.910  1.00 47.30           C  
ATOM   3878  C   LYS A 490      49.225  49.571  34.725  1.00 47.30           C  
ATOM   3879  CB  LYS A 490      51.309  47.992  34.620  1.00 47.30           C  
ATOM   3880  O   LYS A 490      49.580  50.736  34.789  1.00 47.30           O  
ATOM   3881  CG  LYS A 490      50.963  46.749  35.459  1.00 47.30           C  
ATOM   3882  CD  LYS A 490      52.172  46.228  36.245  1.00 47.30           C  
ATOM   3883  CE  LYS A 490      51.825  44.880  36.891  1.00 47.30           C  
ATOM   3884  NZ  LYS A 490      52.869  44.449  37.854  1.00 47.30           N  
ATOM   3885  N   GLY A 491      48.120  49.099  35.331  1.00 51.13           N  
ATOM   3886  CA  GLY A 491      47.018  49.910  35.898  1.00 51.13           C  
ATOM   3887  C   GLY A 491      45.684  49.607  35.182  1.00 51.13           C  
ATOM   3888  O   GLY A 491      45.415  50.227  34.164  1.00 51.13           O  
ATOM   3889  N   ASP A 492      44.868  48.584  35.477  1.00 50.11           N  
ATOM   3890  CA  ASP A 492      44.475  47.868  36.715  1.00 50.11           C  
ATOM   3891  C   ASP A 492      43.129  48.365  37.319  1.00 50.11           C  
ATOM   3892  CB  ASP A 492      45.623  47.672  37.732  1.00 50.11           C  
ATOM   3893  O   ASP A 492      42.811  49.547  37.288  1.00 50.11           O  
ATOM   3894  CG  ASP A 492      45.504  46.395  38.575  1.00 50.11           C  
ATOM   3895  OD1 ASP A 492      44.399  46.136  39.107  1.00 50.11           O  
ATOM   3896  OD2 ASP A 492      46.515  45.661  38.634  1.00 50.11           O  
ATOM   3897  N   SER A 493      42.349  47.417  37.856  1.00 47.66           N  
ATOM   3898  CA  SER A 493      41.205  47.556  38.780  1.00 47.66           C  
ATOM   3899  C   SER A 493      39.882  48.246  38.364  1.00 47.66           C  
ATOM   3900  CB  SER A 493      41.705  48.046  40.142  1.00 47.66           C  
ATOM   3901  O   SER A 493      39.580  49.358  38.768  1.00 47.66           O  
ATOM   3902  OG  SER A 493      42.435  46.997  40.761  1.00 47.66           O  
ATOM   3903  N   SER A 494      38.984  47.414  37.810  1.00 45.97           N  
ATOM   3904  CA  SER A 494      37.648  47.067  38.372  1.00 45.97           C  
ATOM   3905  C   SER A 494      36.482  48.081  38.466  1.00 45.97           C  
ATOM   3906  CB  SER A 494      37.838  46.427  39.760  1.00 45.97           C  
ATOM   3907  O   SER A 494      36.672  49.205  38.900  1.00 45.97           O  
ATOM   3908  OG  SER A 494      37.847  47.392  40.798  1.00 45.97           O  
ATOM   3909  N   ARG A 495      35.250  47.548  38.294  1.00 51.58           N  
ATOM   3910  CA  ARG A 495      33.934  48.057  38.775  1.00 51.58           C  
ATOM   3911  C   ARG A 495      33.555  49.471  38.279  1.00 51.58           C  
ATOM   3912  CB  ARG A 495      33.879  47.981  40.314  1.00 51.58           C  
ATOM   3913  O   ARG A 495      34.159  50.460  38.665  1.00 51.58           O  
ATOM   3914  CG  ARG A 495      34.002  46.561  40.897  1.00 51.58           C  
ATOM   3915  CD  ARG A 495      34.297  46.643  42.402  1.00 51.58           C  
ATOM   3916  NE  ARG A 495      34.363  45.310  43.039  1.00 51.58           N  
ATOM   3917  NH1 ARG A 495      35.523  45.947  44.918  1.00 51.58           N  
ATOM   3918  NH2 ARG A 495      34.884  43.824  44.694  1.00 51.58           N  
ATOM   3919  CZ  ARG A 495      34.920  45.034  44.208  1.00 51.58           C  
ATOM   3920  N   TYR A 496      32.492  49.626  37.495  1.00 52.79           N  
ATOM   3921  CA  TYR A 496      31.134  49.130  37.778  1.00 52.79           C  
ATOM   3922  C   TYR A 496      30.377  48.702  36.511  1.00 52.79           C  
ATOM   3923  CB  TYR A 496      30.378  50.266  38.498  1.00 52.79           C  
ATOM   3924  O   TYR A 496      30.761  49.175  35.420  1.00 52.79           O  
ATOM   3925  CG  TYR A 496      29.570  49.832  39.703  1.00 52.79           C  
ATOM   3926  CD1 TYR A 496      28.244  49.394  39.541  1.00 52.79           C  
ATOM   3927  CD2 TYR A 496      30.139  49.902  40.990  1.00 52.79           C  
ATOM   3928  CE1 TYR A 496      27.472  49.052  40.669  1.00 52.79           C  
ATOM   3929  CE2 TYR A 496      29.375  49.554  42.121  1.00 52.79           C  
ATOM   3930  OH  TYR A 496      27.288  48.815  43.049  1.00 52.79           O  
ATOM   3931  CZ  TYR A 496      28.035  49.136  41.960  1.00 52.79           C  
ATOM   3932  OXT TYR A 496      29.434  47.899  36.671  1.00 52.79           O  
TER    3933      TYR A 496                                                      
ENDMDL                                                                          
END                                                                             
