# Supplementary material for: PICNIC accurately predicts condensate-forming proteins regardless of their structural disorder across organisms
Source: Nat Commun. 2024 Dec 11;15:10668. doi: 10.1038/s41467-024-55089-x (PMC11634905; doi:10.1038/s41467-024-55089-x)
Supplement: Supplementary file 7 — Dataset S6 [file 41467_2024_55089_MOESM7_ESM.zip › Dataset_S6/Positive_predictions/AF-Q96KK5-F1-model_v4.pdb]

HEADER                                            01-JUN-22                     
TITLE     ALPHAFOLD MONOMER V2.0 PREDICTION FOR HISTONE H2A TYPE 1-H (Q96KK5)   
COMPND    MOL_ID: 1;                                                            
COMPND   2 MOLECULE: HISTONE H2A TYPE 1-H;                                      
COMPND   3 CHAIN: A                                                             
SOURCE    MOL_ID: 1;                                                            
SOURCE   2 ORGANISM_SCIENTIFIC: HOMO SAPIENS;                                   
SOURCE   3 ORGANISM_TAXID: 9606                                                 
REMARK   1                                                                      
REMARK   1 REFERENCE 1                                                          
REMARK   1  AUTH   JOHN JUMPER, RICHARD EVANS, ALEXANDER PRITZEL, TIM GREEN,    
REMARK   1  AUTH 2 MICHAEL FIGURNOV, OLAF RONNEBERGER, KATHRYN TUNYASUVUNAKOOL, 
REMARK   1  AUTH 3 RUSS BATES, AUGUSTIN ZIDEK, ANNA POTAPENKO, ALEX BRIDGLAND,  
REMARK   1  AUTH 4 CLEMENS MEYER, SIMON A A KOHL, ANDREW J BALLARD,             
REMARK   1  AUTH 5 ANDREW COWIE, BERNARDINO ROMERA-PAREDES, STANISLAV NIKOLOV,  
REMARK   1  AUTH 6 RISHUB JAIN, JONAS ADLER, TREVOR BACK, STIG PETERSEN,        
REMARK   1  AUTH 7 DAVID REIMAN, ELLEN CLANCY, MICHAL ZIELINSKI,                
REMARK   1  AUTH 8 MARTIN STEINEGGER, MICHALINA PACHOLSKA, TAMAS BERGHAMMER,    
REMARK   1  AUTH 9 DAVID SILVER, ORIOL VINYALS, ANDREW W SENIOR,                
REMARK   1  AUTH10 KORAY KAVUKCUOGLU, PUSHMEET KOHLI, DEMIS HASSABIS            
REMARK   1  TITL   HIGHLY ACCURATE PROTEIN STRUCTURE PREDICTION WITH ALPHAFOLD  
REMARK   1  REF    NATURE                        V. 596   583 2021              
REMARK   1  REFN                   ISSN 0028-0836                               
REMARK   1  PMID   34265844                                                     
REMARK   1  DOI    10.1038/s41586-021-03819-2                                   
REMARK   1                                                                      
REMARK   1 DISCLAIMERS                                                          
REMARK   1 ALPHAFOLD DATA, COPYRIGHT (2021) DEEPMIND TECHNOLOGIES LIMITED. THE  
REMARK   1 INFORMATION PROVIDED IS THEORETICAL MODELLING ONLY AND CAUTION SHOULD
REMARK   1 BE EXERCISED IN ITS USE. IT IS PROVIDED "AS-IS" WITHOUT ANY WARRANTY 
REMARK   1 OF ANY KIND, WHETHER EXPRESSED OR IMPLIED. NO WARRANTY IS GIVEN THAT 
REMARK   1 USE OF THE INFORMATION SHALL NOT INFRINGE THE RIGHTS OF ANY THIRD    
REMARK   1 PARTY. THE INFORMATION IS NOT INTENDED TO BE A SUBSTITUTE FOR        
REMARK   1 PROFESSIONAL MEDICAL ADVICE, DIAGNOSIS, OR TREATMENT, AND DOES NOT   
REMARK   1 CONSTITUTE MEDICAL OR OTHER PROFESSIONAL ADVICE. IT IS AVAILABLE FOR 
REMARK   1 ACADEMIC AND COMMERCIAL PURPOSES, UNDER CC-BY 4.0 LICENCE.           
DBREF  XXXX A    1   128  UNP    Q96KK5   H2A1H_HUMAN      1    128             
SEQRES   1 A  128  MET SER GLY ARG GLY LYS GLN GLY GLY LYS ALA ARG ALA          
SEQRES   2 A  128  LYS ALA LYS THR ARG SER SER ARG ALA GLY LEU GLN PHE          
SEQRES   3 A  128  PRO VAL GLY ARG VAL HIS ARG LEU LEU ARG LYS GLY ASN          
SEQRES   4 A  128  TYR ALA GLU ARG VAL GLY ALA GLY ALA PRO VAL TYR LEU          
SEQRES   5 A  128  ALA ALA VAL LEU GLU TYR LEU THR ALA GLU ILE LEU GLU          
SEQRES   6 A  128  LEU ALA GLY ASN ALA ALA ARG ASP ASN LYS LYS THR ARG          
SEQRES   7 A  128  ILE ILE PRO ARG HIS LEU GLN LEU ALA ILE ARG ASN ASP          
SEQRES   8 A  128  GLU GLU LEU ASN LYS LEU LEU GLY LYS VAL THR ILE ALA          
SEQRES   9 A  128  GLN GLY GLY VAL LEU PRO ASN ILE GLN ALA VAL LEU LEU          
SEQRES  10 A  128  PRO LYS LYS THR GLU SER HIS HIS LYS ALA LYS                  
CRYST1    1.000    1.000    1.000  90.00  90.00  90.00 P 1           1          
ORIGX1      1.000000  0.000000  0.000000        0.00000                         
ORIGX2      0.000000  1.000000  0.000000        0.00000                         
ORIGX3      0.000000  0.000000  1.000000        0.00000                         
SCALE1      1.000000  0.000000  0.000000        0.00000                         
SCALE2      0.000000  1.000000  0.000000        0.00000                         
SCALE3      0.000000  0.000000  1.000000        0.00000                         
MODEL        1                                                                  
ATOM      1  N   MET A   1      22.626  -7.591 -59.203  1.00 54.71           N  
ATOM      2  CA  MET A   1      22.198  -8.981 -58.936  1.00 54.71           C  
ATOM      3  C   MET A   1      21.591  -9.085 -57.545  1.00 54.71           C  
ATOM      4  CB  MET A   1      23.353  -9.985 -59.072  1.00 54.71           C  
ATOM      5  O   MET A   1      22.118  -8.495 -56.614  1.00 54.71           O  
ATOM      6  CG  MET A   1      23.451 -10.555 -60.488  1.00 54.71           C  
ATOM      7  SD  MET A   1      24.750 -11.805 -60.616  1.00 54.71           S  
ATOM      8  CE  MET A   1      24.484 -12.412 -62.305  1.00 54.71           C  
ATOM      9  N   SER A   2      20.490  -9.838 -57.479  1.00 59.19           N  
ATOM     10  CA  SER A   2      19.793 -10.423 -56.323  1.00 59.19           C  
ATOM     11  C   SER A   2      19.377  -9.514 -55.159  1.00 59.19           C  
ATOM     12  CB  SER A   2      20.515 -11.679 -55.821  1.00 59.19           C  
ATOM     13  O   SER A   2      20.155  -9.225 -54.249  1.00 59.19           O  
ATOM     14  OG  SER A   2      21.690 -11.349 -55.120  1.00 59.19           O  
ATOM     15  N   GLY A   3      18.075  -9.210 -55.124  1.00 58.22           N  
ATOM     16  CA  GLY A   3      17.356  -8.888 -53.897  1.00 58.22           C  
ATOM     17  C   GLY A   3      17.487 -10.045 -52.908  1.00 58.22           C  
ATOM     18  O   GLY A   3      16.978 -11.143 -53.133  1.00 58.22           O  
ATOM     19  N   ARG A   4      18.231  -9.814 -51.827  1.00 62.90           N  
ATOM     20  CA  ARG A   4      18.442 -10.808 -50.778  1.00 62.90           C  
ATOM     21  C   ARG A   4      17.180 -10.864 -49.924  1.00 62.90           C  
ATOM     22  CB  ARG A   4      19.743 -10.489 -50.029  1.00 62.90           C  
ATOM     23  O   ARG A   4      16.820  -9.894 -49.263  1.00 62.90           O  
ATOM     24  CG  ARG A   4      20.292 -11.688 -49.237  1.00 62.90           C  
ATOM     25  CD  ARG A   4      21.825 -11.598 -49.177  1.00 62.90           C  
ATOM     26  NE  ARG A   4      22.424 -12.678 -48.366  1.00 62.90           N  
ATOM     27  NH1 ARG A   4      24.443 -12.832 -49.469  1.00 62.90           N  
ATOM     28  NH2 ARG A   4      24.082 -14.076 -47.663  1.00 62.90           N  
ATOM     29  CZ  ARG A   4      23.639 -13.186 -48.506  1.00 62.90           C  
ATOM     30  N   GLY A   5      16.486 -11.994 -50.038  1.00 59.07           N  
ATOM     31  CA  GLY A   5      15.171 -12.247 -49.469  1.00 59.07           C  
ATOM     32  C   GLY A   5      15.073 -11.878 -47.995  1.00 59.07           C  
ATOM     33  O   GLY A   5      15.944 -12.196 -47.184  1.00 59.07           O  
ATOM     34  N   LYS A   6      13.959 -11.225 -47.668  1.00 58.75           N  
ATOM     35  CA  LYS A   6      13.464 -10.975 -46.317  1.00 58.75           C  
ATOM     36  C   LYS A   6      13.224 -12.336 -45.656  1.00 58.75           C  
ATOM     37  CB  LYS A   6      12.200 -10.104 -46.480  1.00 58.75           C  
ATOM     38  O   LYS A   6      12.123 -12.871 -45.724  1.00 58.75           O  
ATOM     39  CG  LYS A   6      11.644  -9.457 -45.202  1.00 58.75           C  
ATOM     40  CD  LYS A   6      10.461  -8.550 -45.593  1.00 58.75           C  
ATOM     41  CE  LYS A   6       9.899  -7.759 -44.405  1.00 58.75           C  
ATOM     42  NZ  LYS A   6       8.769  -6.889 -44.829  1.00 58.75           N  
ATOM     43  N   GLN A   7      14.283 -12.930 -45.099  1.00 57.07           N  
ATOM     44  CA  GLN A   7      14.200 -14.151 -44.302  1.00 57.07           C  
ATOM     45  C   GLN A   7      13.094 -13.943 -43.276  1.00 57.07           C  
ATOM     46  CB  GLN A   7      15.538 -14.447 -43.600  1.00 57.07           C  
ATOM     47  O   GLN A   7      13.136 -12.970 -42.520  1.00 57.07           O  
ATOM     48  CG  GLN A   7      16.545 -15.150 -44.523  1.00 57.07           C  
ATOM     49  CD  GLN A   7      17.886 -15.426 -43.843  1.00 57.07           C  
ATOM     50  NE2 GLN A   7      18.725 -16.255 -44.425  1.00 57.07           N  
ATOM     51  OE1 GLN A   7      18.215 -14.908 -42.790  1.00 57.07           O  
ATOM     52  N   GLY A   8      12.083 -14.816 -43.324  1.00 55.92           N  
ATOM     53  CA  GLY A   8      10.925 -14.794 -42.444  1.00 55.92           C  
ATOM     54  C   GLY A   8      11.391 -14.608 -41.010  1.00 55.92           C  
ATOM     55  O   GLY A   8      11.980 -15.508 -40.412  1.00 55.92           O  
ATOM     56  N   GLY A   9      11.216 -13.391 -40.496  1.00 64.55           N  
ATOM     57  CA  GLY A   9      11.702 -13.031 -39.179  1.00 64.55           C  
ATOM     58  C   GLY A   9      10.961 -13.892 -38.176  1.00 64.55           C  
ATOM     59  O   GLY A   9       9.759 -13.708 -37.993  1.00 64.55           O  
ATOM     60  N   LYS A  10      11.666 -14.847 -37.555  1.00 68.57           N  
ATOM     61  CA  LYS A  10      11.163 -15.599 -36.401  1.00 68.57           C  
ATOM     62  C   LYS A  10      10.455 -14.608 -35.483  1.00 68.57           C  
ATOM     63  CB  LYS A  10      12.323 -16.275 -35.650  1.00 68.57           C  
ATOM     64  O   LYS A  10      11.038 -13.567 -35.170  1.00 68.57           O  
ATOM     65  CG  LYS A  10      12.956 -17.430 -36.441  1.00 68.57           C  
ATOM     66  CD  LYS A  10      14.097 -18.085 -35.644  1.00 68.57           C  
ATOM     67  CE  LYS A  10      14.681 -19.265 -36.436  1.00 68.57           C  
ATOM     68  NZ  LYS A  10      15.821 -19.912 -35.734  1.00 68.57           N  
ATOM     69  N   ALA A  11       9.207 -14.904 -35.110  1.00 74.99           N  
ATOM     70  CA  ALA A  11       8.397 -14.025 -34.277  1.00 74.99           C  
ATOM     71  C   ALA A  11       9.245 -13.549 -33.090  1.00 74.99           C  
ATOM     72  CB  ALA A  11       7.139 -14.778 -33.826  1.00 74.99           C  
ATOM     73  O   ALA A  11       9.687 -14.351 -32.266  1.00 74.99           O  
ATOM     74  N   ARG A  12       9.567 -12.250 -33.066  1.00 77.63           N  
ATOM     75  CA  ARG A  12      10.465 -11.680 -32.062  1.00 77.63           C  
ATOM     76  C   ARG A  12       9.853 -11.966 -30.695  1.00 77.63           C  
ATOM     77  CB  ARG A  12      10.654 -10.180 -32.342  1.00 77.63           C  
ATOM     78  O   ARG A  12       8.721 -11.558 -30.440  1.00 77.63           O  
ATOM     79  CG  ARG A  12      11.712  -9.517 -31.446  1.00 77.63           C  
ATOM     80  CD  ARG A  12      11.876  -8.045 -31.852  1.00 77.63           C  
ATOM     81  NE  ARG A  12      12.906  -7.354 -31.049  1.00 77.63           N  
ATOM     82  NH1 ARG A  12      12.726  -5.294 -32.053  1.00 77.63           N  
ATOM     83  NH2 ARG A  12      14.234  -5.600 -30.443  1.00 77.63           N  
ATOM     84  CZ  ARG A  12      13.280  -6.092 -31.183  1.00 77.63           C  
ATOM     85  N   ALA A  13      10.587 -12.671 -29.833  1.00 82.19           N  
ATOM     86  CA  ALA A  13      10.126 -12.948 -28.478  1.00 82.19           C  
ATOM     87  C   ALA A  13       9.694 -11.633 -27.810  1.00 82.19           C  
ATOM     88  CB  ALA A  13      11.234 -13.660 -27.693  1.00 82.19           C  
ATOM     89  O   ALA A  13      10.404 -10.623 -27.898  1.00 82.19           O  
ATOM     90  N   LYS A  14       8.512 -11.632 -27.177  1.00 84.81           N  
ATOM     91  CA  LYS A  14       7.978 -10.443 -26.501  1.00 84.81           C  
ATOM     92  C   LYS A  14       9.017  -9.928 -25.505  1.00 84.81           C  
ATOM     93  CB  LYS A  14       6.640 -10.744 -25.801  1.00 84.81           C  
ATOM     94  O   LYS A  14       9.559 -10.690 -24.703  1.00 84.81           O  
ATOM     95  CG  LYS A  14       5.462 -10.879 -26.783  1.00 84.81           C  
ATOM     96  CD  LYS A  14       4.141 -11.148 -26.038  1.00 84.81           C  
ATOM     97  CE  LYS A  14       2.967 -11.266 -27.024  1.00 84.81           C  
ATOM     98  NZ  LYS A  14       1.688 -11.615 -26.345  1.00 84.81           N  
ATOM     99  N   ALA A  15       9.302  -8.630 -25.557  1.00 89.08           N  
ATOM    100  CA  ALA A  15      10.247  -8.016 -24.638  1.00 89.08           C  
ATOM    101  C   ALA A  15       9.745  -8.175 -23.194  1.00 89.08           C  
ATOM    102  CB  ALA A  15      10.447  -6.546 -25.029  1.00 89.08           C  
ATOM    103  O   ALA A  15       8.664  -7.698 -22.851  1.00 89.08           O  
ATOM    104  N   LYS A  16      10.537  -8.837 -22.340  1.00 92.84           N  
ATOM    105  CA  LYS A  16      10.252  -8.924 -20.900  1.00 92.84           C  
ATOM    106  C   LYS A  16      10.258  -7.523 -20.289  1.00 92.84           C  
ATOM    107  CB  LYS A  16      11.249  -9.844 -20.176  1.00 92.84           C  
ATOM    108  O   LYS A  16      11.194  -6.751 -20.514  1.00 92.84           O  
ATOM    109  CG  LYS A  16      11.080 -11.326 -20.550  1.00 92.84           C  
ATOM    110  CD  LYS A  16      11.994 -12.219 -19.691  1.00 92.84           C  
ATOM    111  CE  LYS A  16      11.800 -13.705 -20.039  1.00 92.84           C  
ATOM    112  NZ  LYS A  16      12.609 -14.605 -19.169  1.00 92.84           N  
ATOM    113  N   THR A  17       9.234  -7.207 -19.503  1.00 95.54           N  
ATOM    114  CA  THR A  17       9.113  -5.910 -18.829  1.00 95.54           C  
ATOM    115  C   THR A  17      10.137  -5.793 -17.701  1.00 95.54           C  
ATOM    116  CB  THR A  17       7.695  -5.675 -18.280  1.00 95.54           C  
ATOM    117  O   THR A  17      10.580  -6.800 -17.147  1.00 95.54           O  
ATOM    118  CG2 THR A  17       6.601  -5.911 -19.319  1.00 95.54           C  
ATOM    119  OG1 THR A  17       7.447  -6.524 -17.187  1.00 95.54           O  
ATOM    120  N   ARG A  18      10.493  -4.562 -17.308  1.00 96.26           N  
ATOM    121  CA  ARG A  18      11.373  -4.341 -16.146  1.00 96.26           C  
ATOM    122  C   ARG A  18      10.795  -4.936 -14.856  1.00 96.26           C  
ATOM    123  CB  ARG A  18      11.708  -2.852 -15.968  1.00 96.26           C  
ATOM    124  O   ARG A  18      11.552  -5.528 -14.106  1.00 96.26           O  
ATOM    125  CG  ARG A  18      12.713  -2.367 -17.026  1.00 96.26           C  
ATOM    126  CD  ARG A  18      13.262  -0.969 -16.708  1.00 96.26           C  
ATOM    127  NE  ARG A  18      12.310   0.113 -17.034  1.00 96.26           N  
ATOM    128  NH1 ARG A  18      13.329   1.772 -15.801  1.00 96.26           N  
ATOM    129  NH2 ARG A  18      11.533   2.253 -17.020  1.00 96.26           N  
ATOM    130  CZ  ARG A  18      12.398   1.365 -16.618  1.00 96.26           C  
ATOM    131  N   SER A  19       9.477  -4.857 -14.662  1.00 97.95           N  
ATOM    132  CA  SER A  19       8.771  -5.500 -13.544  1.00 97.95           C  
ATOM    133  C   SER A  19       8.957  -7.018 -13.545  1.00 97.95           C  
ATOM    134  CB  SER A  19       7.283  -5.153 -13.605  1.00 97.95           C  
ATOM    135  O   SER A  19       9.460  -7.564 -12.573  1.00 97.95           O  
ATOM    136  OG  SER A  19       7.109  -3.763 -13.424  1.00 97.95           O  
ATOM    137  N   SER A  20       8.704  -7.689 -14.679  1.00 96.85           N  
ATOM    138  CA  SER A  20       8.896  -9.147 -14.789  1.00 96.85           C  
ATOM    139  C   SER A  20      10.348  -9.595 -14.595  1.00 96.85           C  
ATOM    140  CB  SER A  20       8.389  -9.664 -16.140  1.00 96.85           C  
ATOM    141  O   SER A  20      10.588 -10.707 -14.147  1.00 96.85           O  
ATOM    142  OG  SER A  20       9.171  -9.177 -17.227  1.00 96.85           O  
ATOM    143  N   ARG A  21      11.327  -8.742 -14.931  1.00 96.60           N  
ATOM    144  CA  ARG A  21      12.754  -9.016 -14.689  1.00 96.60           C  
ATOM    145  C   ARG A  21      13.139  -8.829 -13.224  1.00 96.60           C  
ATOM    146  CB  ARG A  21      13.631  -8.110 -15.561  1.00 96.60           C  
ATOM    147  O   ARG A  21      14.048  -9.504 -12.768  1.00 96.60           O  
ATOM    148  CG  ARG A  21      13.584  -8.470 -17.050  1.00 96.60           C  
ATOM    149  CD  ARG A  21      14.420  -7.444 -17.822  1.00 96.60           C  
ATOM    150  NE  ARG A  21      14.326  -7.630 -19.281  1.00 96.60           N  
ATOM    151  NH1 ARG A  21      15.909  -6.075 -19.869  1.00 96.60           N  
ATOM    152  NH2 ARG A  21      14.879  -7.246 -21.459  1.00 96.60           N  
ATOM    153  CZ  ARG A  21      15.033  -6.985 -20.191  1.00 96.60           C  
ATOM    154  N   ALA A  22      12.475  -7.909 -12.529  1.00 97.27           N  
ATOM    155  CA  ALA A  22      12.684  -7.636 -11.112  1.00 97.27           C  
ATOM    156  C   ALA A  22      11.861  -8.552 -10.188  1.00 97.27           C  
ATOM    157  CB  ALA A  22      12.367  -6.155 -10.866  1.00 97.27           C  
ATOM    158  O   ALA A  22      12.045  -8.485  -8.983  1.00 97.27           O  
ATOM    159  N   GLY A  23      10.949  -9.370 -10.728  1.00 97.75           N  
ATOM    160  CA  GLY A  23      10.050 -10.201  -9.920  1.00 97.75           C  
ATOM    161  C   GLY A  23       8.937  -9.417  -9.218  1.00 97.75           C  
ATOM    162  O   GLY A  23       8.401  -9.899  -8.234  1.00 97.75           O  
ATOM    163  N   LEU A  24       8.594  -8.226  -9.718  1.00 98.42           N  
ATOM    164  CA  LEU A  24       7.611  -7.326  -9.107  1.00 98.42           C  
ATOM    165  C   LEU A  24       6.301  -7.317  -9.900  1.00 98.42           C  
ATOM    166  CB  LEU A  24       8.216  -5.912  -9.008  1.00 98.42           C  
ATOM    167  O   LEU A  24       6.326  -7.246 -11.137  1.00 98.42           O  
ATOM    168  CG  LEU A  24       9.458  -5.814  -8.102  1.00 98.42           C  
ATOM    169  CD1 LEU A  24      10.025  -4.396  -8.188  1.00 98.42           C  
ATOM    170  CD2 LEU A  24       9.148  -6.135  -6.643  1.00 98.42           C  
ATOM    171  N   GLN A  25       5.165  -7.310  -9.205  1.00 98.34           N  
ATOM    172  CA  GLN A  25       3.856  -6.994  -9.793  1.00 98.34           C  
ATOM    173  C   GLN A  25       3.719  -5.493 -10.075  1.00 98.34           C  
ATOM    174  CB  GLN A  25       2.732  -7.449  -8.845  1.00 98.34           C  
ATOM    175  O   GLN A  25       3.079  -5.073 -11.047  1.00 98.34           O  
ATOM    176  CG  GLN A  25       2.724  -8.965  -8.601  1.00 98.34           C  
ATOM    177  CD  GLN A  25       2.626  -9.777  -9.888  1.00 98.34           C  
ATOM    178  NE2 GLN A  25       3.337 -10.879  -9.979  1.00 98.34           N  
ATOM    179  OE1 GLN A  25       1.932  -9.443 -10.839  1.00 98.34           O  
ATOM    180  N   PHE A  26       4.352  -4.657  -9.252  1.00 98.45           N  
ATOM    181  CA  PHE A  26       4.256  -3.211  -9.345  1.00 98.45           C  
ATOM    182  C   PHE A  26       5.016  -2.679 -10.577  1.00 98.45           C  
ATOM    183  CB  PHE A  26       4.679  -2.549  -8.024  1.00 98.45           C  
ATOM    184  O   PHE A  26       6.060  -3.199 -10.995  1.00 98.45           O  
ATOM    185  CG  PHE A  26       3.579  -2.464  -6.972  1.00 98.45           C  
ATOM    186  CD1 PHE A  26       2.633  -3.500  -6.805  1.00 98.45           C  
ATOM    187  CD2 PHE A  26       3.508  -1.332  -6.135  1.00 98.45           C  
ATOM    188  CE1 PHE A  26       1.608  -3.385  -5.855  1.00 98.45           C  
ATOM    189  CE2 PHE A  26       2.483  -1.220  -5.180  1.00 98.45           C  
ATOM    190  CZ  PHE A  26       1.529  -2.240  -5.052  1.00 98.45           C  
ATOM    191  N   PRO A  27       4.504  -1.618 -11.229  1.00 98.33           N  
ATOM    192  CA  PRO A  27       4.989  -1.193 -12.537  1.00 98.33           C  
ATOM    193  C   PRO A  27       6.268  -0.338 -12.448  1.00 98.33           C  
ATOM    194  CB  PRO A  27       3.792  -0.468 -13.161  1.00 98.33           C  
ATOM    195  O   PRO A  27       6.211   0.889 -12.566  1.00 98.33           O  
ATOM    196  CG  PRO A  27       3.108   0.162 -11.947  1.00 98.33           C  
ATOM    197  CD  PRO A  27       3.281  -0.908 -10.878  1.00 98.33           C  
ATOM    198  N   VAL A  28       7.444  -0.972 -12.376  1.00 98.55           N  
ATOM    199  CA  VAL A  28       8.783  -0.332 -12.396  1.00 98.55           C  
ATOM    200  C   VAL A  28       8.914   0.693 -13.530  1.00 98.55           C  
ATOM    201  CB  VAL A  28       9.878  -1.408 -12.579  1.00 98.55           C  
ATOM    202  O   VAL A  28       9.466   1.783 -13.368  1.00 98.55           O  
ATOM    203  CG1 VAL A  28      11.286  -0.806 -12.699  1.00 98.55           C  
ATOM    204  CG2 VAL A  28       9.899  -2.410 -11.423  1.00 98.55           C  
ATOM    205  N   GLY A  29       8.373   0.365 -14.709  1.00 97.95           N  
ATOM    206  CA  GLY A  29       8.383   1.259 -15.866  1.00 97.95           C  
ATOM    207  C   GLY A  29       7.662   2.585 -15.615  1.00 97.95           C  
ATOM    208  O   GLY A  29       8.177   3.648 -15.973  1.00 97.95           O  
ATOM    209  N   ARG A  30       6.497   2.515 -14.963  1.00 98.40           N  
ATOM    210  CA  ARG A  30       5.670   3.672 -14.609  1.00 98.40           C  
ATOM    211  C   ARG A  30       6.331   4.489 -13.507  1.00 98.40           C  
ATOM    212  CB  ARG A  30       4.276   3.177 -14.194  1.00 98.40           C  
ATOM    213  O   ARG A  30       6.401   5.705 -13.655  1.00 98.40           O  
ATOM    214  CG  ARG A  30       3.272   4.311 -13.931  1.00 98.40           C  
ATOM    215  CD  ARG A  30       1.923   3.761 -13.443  1.00 98.40           C  
ATOM    216  NE  ARG A  30       1.250   2.923 -14.461  1.00 98.40           N  
ATOM    217  NH1 ARG A  30      -0.044   1.658 -13.034  1.00 98.40           N  
ATOM    218  NH2 ARG A  30      -0.150   1.289 -15.223  1.00 98.40           N  
ATOM    219  CZ  ARG A  30       0.360   1.967 -14.233  1.00 98.40           C  
ATOM    220  N   VAL A  31       6.866   3.831 -12.477  1.00 98.37           N  
ATOM    221  CA  VAL A  31       7.598   4.486 -11.381  1.00 98.37           C  
ATOM    222  C   VAL A  31       8.784   5.281 -11.930  1.00 98.37           C  
ATOM    223  CB  VAL A  31       8.042   3.458 -10.320  1.00 98.37           C  
ATOM    224  O   VAL A  31       8.911   6.461 -11.632  1.00 98.37           O  
ATOM    225  CG1 VAL A  31       8.852   4.116  -9.201  1.00 98.37           C  
ATOM    226  CG2 VAL A  31       6.824   2.790  -9.668  1.00 98.37           C  
ATOM    227  N   HIS A  32       9.583   4.707 -12.838  1.00 98.28           N  
ATOM    228  CA  HIS A  32      10.696   5.431 -13.470  1.00 98.28           C  
ATOM    229  C   HIS A  32      10.244   6.696 -14.208  1.00 98.28           C  
ATOM    230  CB  HIS A  32      11.413   4.505 -14.462  1.00 98.28           C  
ATOM    231  O   HIS A  32      10.869   7.747 -14.083  1.00 98.28           O  
ATOM    232  CG  HIS A  32      12.673   5.094 -15.062  1.00 98.28           C  
ATOM    233  CD2 HIS A  32      13.607   5.869 -14.419  1.00 98.28           C  
ATOM    234  ND1 HIS A  32      13.111   4.946 -16.366  1.00 98.28           N  
ATOM    235  CE1 HIS A  32      14.282   5.590 -16.493  1.00 98.28           C  
ATOM    236  NE2 HIS A  32      14.613   6.181 -15.340  1.00 98.28           N  
ATOM    237  N   ARG A  33       9.156   6.595 -14.983  1.00 98.06           N  
ATOM    238  CA  ARG A  33       8.599   7.737 -15.715  1.00 98.06           C  
ATOM    239  C   ARG A  33       8.121   8.831 -14.756  1.00 98.06           C  
ATOM    240  CB  ARG A  33       7.473   7.247 -16.637  1.00 98.06           C  
ATOM    241  O   ARG A  33       8.368  10.001 -15.020  1.00 98.06           O  
ATOM    242  CG  ARG A  33       6.922   8.373 -17.529  1.00 98.06           C  
ATOM    243  CD  ARG A  33       5.741   7.906 -18.388  1.00 98.06           C  
ATOM    244  NE  ARG A  33       4.561   7.570 -17.561  1.00 98.06           N  
ATOM    245  NH1 ARG A  33       2.962   7.769 -19.203  1.00 98.06           N  
ATOM    246  NH2 ARG A  33       2.348   7.266 -17.121  1.00 98.06           N  
ATOM    247  CZ  ARG A  33       3.303   7.534 -17.967  1.00 98.06           C  
ATOM    248  N   LEU A  34       7.452   8.455 -13.665  1.00 98.27           N  
ATOM    249  CA  LEU A  34       6.958   9.401 -12.661  1.00 98.27           C  
ATOM    250  C   LEU A  34       8.098  10.066 -11.882  1.00 98.27           C  
ATOM    251  CB  LEU A  34       5.970   8.697 -11.714  1.00 98.27           C  
ATOM    252  O   LEU A  34       8.059  11.278 -11.715  1.00 98.27           O  
ATOM    253  CG  LEU A  34       4.632   8.298 -12.362  1.00 98.27           C  
ATOM    254  CD1 LEU A  34       3.789   7.515 -11.357  1.00 98.27           C  
ATOM    255  CD2 LEU A  34       3.819   9.504 -12.841  1.00 98.27           C  
ATOM    256  N   LEU A  35       9.142   9.321 -11.504  1.00 97.97           N  
ATOM    257  CA  LEU A  35      10.334   9.881 -10.856  1.00 97.97           C  
ATOM    258  C   LEU A  35      11.015  10.944 -11.727  1.00 97.97           C  
ATOM    259  CB  LEU A  35      11.330   8.753 -10.530  1.00 97.97           C  
ATOM    260  O   LEU A  35      11.399  11.993 -11.224  1.00 97.97           O  
ATOM    261  CG  LEU A  35      10.930   7.855  -9.345  1.00 97.97           C  
ATOM    262  CD1 LEU A  35      11.906   6.678  -9.265  1.00 97.97           C  
ATOM    263  CD2 LEU A  35      10.967   8.614  -8.021  1.00 97.97           C  
ATOM    264  N   ARG A  36      11.120  10.706 -13.042  1.00 96.81           N  
ATOM    265  CA  ARG A  36      11.652  11.706 -13.982  1.00 96.81           C  
ATOM    266  C   ARG A  36      10.733  12.913 -14.129  1.00 96.81           C  
ATOM    267  CB  ARG A  36      11.932  11.078 -15.350  1.00 96.81           C  
ATOM    268  O   ARG A  36      11.223  14.029 -14.143  1.00 96.81           O  
ATOM    269  CG  ARG A  36      13.176  10.194 -15.281  1.00 96.81           C  
ATOM    270  CD  ARG A  36      13.530   9.655 -16.666  1.00 96.81           C  
ATOM    271  NE  ARG A  36      14.785   8.890 -16.592  1.00 96.81           N  
ATOM    272  NH1 ARG A  36      16.241  10.521 -17.327  1.00 96.81           N  
ATOM    273  NH2 ARG A  36      17.020   8.548 -16.620  1.00 96.81           N  
ATOM    274  CZ  ARG A  36      16.003   9.326 -16.857  1.00 96.81           C  
ATOM    275  N   LYS A  37       9.416  12.700 -14.216  1.00 97.53           N  
ATOM    276  CA  LYS A  37       8.436  13.795 -14.314  1.00 97.53           C  
ATOM    277  C   LYS A  37       8.413  14.669 -13.052  1.00 97.53           C  
ATOM    278  CB  LYS A  37       7.047  13.218 -14.640  1.00 97.53           C  
ATOM    279  O   LYS A  37       8.137  15.856 -13.157  1.00 97.53           O  
ATOM    280  CG  LYS A  37       6.017  14.338 -14.860  1.00 97.53           C  
ATOM    281  CD  LYS A  37       4.621  13.833 -15.240  1.00 97.53           C  
ATOM    282  CE  LYS A  37       3.711  15.067 -15.342  1.00 97.53           C  
ATOM    283  NZ  LYS A  37       2.292  14.737 -15.628  1.00 97.53           N  
ATOM    284  N   GLY A  38       8.673  14.087 -11.883  1.00 97.35           N  
ATOM    285  CA  GLY A  38       8.698  14.807 -10.610  1.00 97.35           C  
ATOM    286  C   GLY A  38       9.934  15.682 -10.390  1.00 97.35           C  
ATOM    287  O   GLY A  38       9.961  16.396  -9.398  1.00 97.35           O  
ATOM    288  N   ASN A  39      10.939  15.639 -11.279  1.00 95.84           N  
ATOM    289  CA  ASN A  39      12.173  16.432 -11.184  1.00 95.84           C  
ATOM    290  C   ASN A  39      12.878  16.343  -9.810  1.00 95.84           C  
ATOM    291  CB  ASN A  39      11.900  17.877 -11.648  1.00 95.84           C  
ATOM    292  O   ASN A  39      13.487  17.305  -9.360  1.00 95.84           O  
ATOM    293  CG  ASN A  39      11.472  17.984 -13.098  1.00 95.84           C  
ATOM    294  ND2 ASN A  39      10.721  19.007 -13.434  1.00 95.84           N  
ATOM    295  OD1 ASN A  39      11.807  17.180 -13.951  1.00 95.84           O  
ATOM    296  N   TYR A  40      12.818  15.182  -9.144  1.00 95.27           N  
ATOM    297  CA  TYR A  40      13.402  14.989  -7.805  1.00 95.27           C  
ATOM    298  C   TYR A  40      14.939  15.018  -7.782  1.00 95.27           C  
ATOM    299  CB  TYR A  40      12.918  13.650  -7.229  1.00 95.27           C  
ATOM    300  O   TYR A  40      15.536  15.174  -6.722  1.00 95.27           O  
ATOM    301  CG  TYR A  40      11.414  13.526  -7.091  1.00 95.27           C  
ATOM    302  CD1 TYR A  40      10.739  14.297  -6.126  1.00 95.27           C  
ATOM    303  CD2 TYR A  40      10.694  12.643  -7.919  1.00 95.27           C  
ATOM    304  CE1 TYR A  40       9.342  14.194  -5.989  1.00 95.27           C  
ATOM    305  CE2 TYR A  40       9.297  12.531  -7.780  1.00 95.27           C  
ATOM    306  OH  TYR A  40       7.270  13.213  -6.705  1.00 95.27           O  
ATOM    307  CZ  TYR A  40       8.620  13.312  -6.820  1.00 95.27           C  
ATOM    308  N   ALA A  41      15.579  14.806  -8.933  1.00 96.07           N  
ATOM    309  CA  ALA A  41      17.023  14.857  -9.125  1.00 96.07           C  
ATOM    310  C   ALA A  41      17.337  15.041 -10.618  1.00 96.07           C  
ATOM    311  CB  ALA A  41      17.648  13.550  -8.608  1.00 96.07           C  
ATOM    312  O   ALA A  41      16.549  14.625 -11.472  1.00 96.07           O  
ATOM    313  N   GLU A  42      18.520  15.571 -10.941  1.00 96.35           N  
ATOM    314  CA  GLU A  42      18.998  15.708 -12.328  1.00 96.35           C  
ATOM    315  C   GLU A  42      19.081  14.356 -13.057  1.00 96.35           C  
ATOM    316  CB  GLU A  42      20.409  16.306 -12.325  1.00 96.35           C  
ATOM    317  O   GLU A  42      18.814  14.241 -14.256  1.00 96.35           O  
ATOM    318  CG  GLU A  42      20.488  17.726 -11.750  1.00 96.35           C  
ATOM    319  CD  GLU A  42      21.917  18.287 -11.814  1.00 96.35           C  
ATOM    320  OE1 GLU A  42      22.068  19.478 -11.479  1.00 96.35           O  
ATOM    321  OE2 GLU A  42      22.831  17.515 -12.193  1.00 96.35           O  
ATOM    322  N   ARG A  43      19.450  13.298 -12.324  1.00 97.43           N  
ATOM    323  CA  ARG A  43      19.599  11.938 -12.848  1.00 97.43           C  
ATOM    324  C   ARG A  43      18.879  10.940 -11.952  1.00 97.43           C  
ATOM    325  CB  ARG A  43      21.091  11.590 -12.997  1.00 97.43           C  
ATOM    326  O   ARG A  43      19.134  10.852 -10.759  1.00 97.43           O  
ATOM    327  CG  ARG A  43      21.799  12.466 -14.046  1.00 97.43           C  
ATOM    328  CD  ARG A  43      23.283  12.093 -14.182  1.00 97.43           C  
ATOM    329  NE  ARG A  43      23.670  11.842 -15.586  1.00 97.43           N  
ATOM    330  NH1 ARG A  43      25.915  11.539 -15.213  1.00 97.43           N  
ATOM    331  NH2 ARG A  43      25.117  11.379 -17.287  1.00 97.43           N  
ATOM    332  CZ  ARG A  43      24.893  11.586 -16.019  1.00 97.43           C  
ATOM    333  N   VAL A  44      18.028  10.118 -12.563  1.00 97.10           N  
ATOM    334  CA  VAL A  44      17.376   8.978 -11.903  1.00 97.10           C  
ATOM    335  C   VAL A  44      18.078   7.694 -12.338  1.00 97.10           C  
ATOM    336  CB  VAL A  44      15.863   8.947 -12.193  1.00 97.10           C  
ATOM    337  O   VAL A  44      17.988   7.302 -13.507  1.00 97.10           O  
ATOM    338  CG1 VAL A  44      15.182   7.772 -11.479  1.00 97.10           C  
ATOM    339  CG2 VAL A  44      15.178  10.239 -11.726  1.00 97.10           C  
ATOM    340  N   GLY A  45      18.783   7.053 -11.402  1.00 97.28           N  
ATOM    341  CA  GLY A  45      19.465   5.776 -11.625  1.00 97.28           C  
ATOM    342  C   GLY A  45      18.491   4.633 -11.933  1.00 97.28           C  
ATOM    343  O   GLY A  45      17.340   4.644 -11.499  1.00 97.28           O  
ATOM    344  N   ALA A  46      18.948   3.617 -12.672  1.00 95.31           N  
ATOM    345  CA  ALA A  46      18.089   2.516 -13.123  1.00 95.31           C  
ATOM    346  C   ALA A  46      17.514   1.663 -11.974  1.00 95.31           C  
ATOM    347  CB  ALA A  46      18.885   1.652 -14.108  1.00 95.31           C  
ATOM    348  O   ALA A  46      16.415   1.124 -12.118  1.00 95.31           O  
ATOM    349  N   GLY A  47      18.234   1.573 -10.849  1.00 97.69           N  
ATOM    350  CA  GLY A  47      17.804   0.853  -9.647  1.00 97.69           C  
ATOM    351  C   GLY A  47      16.754   1.594  -8.812  1.00 97.69           C  
ATOM    352  O   GLY A  47      15.903   0.947  -8.213  1.00 97.69           O  
ATOM    353  N   ALA A  48      16.732   2.932  -8.836  1.00 98.33           N  
ATOM    354  CA  ALA A  48      15.785   3.740  -8.059  1.00 98.33           C  
ATOM    355  C   ALA A  48      14.303   3.357  -8.281  1.00 98.33           C  
ATOM    356  CB  ALA A  48      16.045   5.227  -8.341  1.00 98.33           C  
ATOM    357  O   ALA A  48      13.599   3.117  -7.300  1.00 98.33           O  
ATOM    358  N   PRO A  49      13.796   3.223  -9.526  1.00 98.48           N  
ATOM    359  CA  PRO A  49      12.417   2.791  -9.742  1.00 98.48           C  
ATOM    360  C   PRO A  49      12.154   1.324  -9.393  1.00 98.48           C  
ATOM    361  CB  PRO A  49      12.154   3.041 -11.224  1.00 98.48           C  
ATOM    362  O   PRO A  49      10.997   0.979  -9.180  1.00 98.48           O  
ATOM    363  CG  PRO A  49      13.535   2.891 -11.856  1.00 98.48           C  
ATOM    364  CD  PRO A  49      14.426   3.529 -10.803  1.00 98.48           C  
ATOM    365  N   VAL A  50      13.178   0.461  -9.381  1.00 98.61           N  
ATOM    366  CA  VAL A  50      13.032  -0.941  -8.952  1.00 98.61           C  
ATOM    367  C   VAL A  50      12.864  -0.982  -7.440  1.00 98.61           C  
ATOM    368  CB  VAL A  50      14.228  -1.814  -9.385  1.00 98.61           C  
ATOM    369  O   VAL A  50      11.885  -1.541  -6.962  1.00 98.61           O  
ATOM    370  CG1 VAL A  50      14.066  -3.261  -8.907  1.00 98.61           C  
ATOM    371  CG2 VAL A  50      14.376  -1.847 -10.911  1.00 98.61           C  
ATOM    372  N   TYR A  51      13.763  -0.315  -6.714  1.00 98.72           N  
ATOM    373  CA  TYR A  51      13.719  -0.217  -5.259  1.00 98.72           C  
ATOM    374  C   TYR A  51      12.399   0.388  -4.774  1.00 98.72           C  
ATOM    375  CB  TYR A  51      14.912   0.620  -4.786  1.00 98.72           C  
ATOM    376  O   TYR A  51      11.697  -0.218  -3.972  1.00 98.72           O  
ATOM    377  CG  TYR A  51      14.967   0.760  -3.282  1.00 98.72           C  
ATOM    378  CD1 TYR A  51      14.420   1.895  -2.649  1.00 98.72           C  
ATOM    379  CD2 TYR A  51      15.530  -0.275  -2.512  1.00 98.72           C  
ATOM    380  CE1 TYR A  51      14.439   1.996  -1.244  1.00 98.72           C  
ATOM    381  CE2 TYR A  51      15.554  -0.173  -1.110  1.00 98.72           C  
ATOM    382  OH  TYR A  51      15.038   1.039   0.881  1.00 98.72           O  
ATOM    383  CZ  TYR A  51      15.009   0.959  -0.473  1.00 98.72           C  
ATOM    384  N   LEU A  52      12.004   1.544  -5.321  1.00 98.59           N  
ATOM    385  CA  LEU A  52      10.758   2.191  -4.915  1.00 98.59           C  
ATOM    386  C   LEU A  52       9.527   1.335  -5.247  1.00 98.59           C  
ATOM    387  CB  LEU A  52      10.687   3.590  -5.549  1.00 98.59           C  
ATOM    388  O   LEU A  52       8.608   1.260  -4.440  1.00 98.59           O  
ATOM    389  CG  LEU A  52       9.418   4.380  -5.174  1.00 98.59           C  
ATOM    390  CD1 LEU A  52       9.273   4.587  -3.666  1.00 98.59           C  
ATOM    391  CD2 LEU A  52       9.465   5.757  -5.833  1.00 98.59           C  
ATOM    392  N   ALA A  53       9.496   0.669  -6.407  1.00 98.74           N  
ATOM    393  CA  ALA A  53       8.399  -0.242  -6.733  1.00 98.74           C  
ATOM    394  C   ALA A  53       8.331  -1.427  -5.759  1.00 98.74           C  
ATOM    395  CB  ALA A  53       8.540  -0.721  -8.181  1.00 98.74           C  
ATOM    396  O   ALA A  53       7.234  -1.770  -5.335  1.00 98.74           O  
ATOM    397  N   ALA A  54       9.477  -2.004  -5.384  1.00 98.78           N  
ATOM    398  CA  ALA A  54       9.549  -3.110  -4.434  1.00 98.78           C  
ATOM    399  C   ALA A  54       9.043  -2.708  -3.043  1.00 98.78           C  
ATOM    400  CB  ALA A  54      10.996  -3.616  -4.372  1.00 98.78           C  
ATOM    401  O   ALA A  54       8.227  -3.418  -2.469  1.00 98.78           O  
ATOM    402  N   VAL A  55       9.460  -1.546  -2.528  1.00 98.61           N  
ATOM    403  CA  VAL A  55       8.996  -1.041  -1.222  1.00 98.61           C  
ATOM    404  C   VAL A  55       7.487  -0.787  -1.230  1.00 98.61           C  
ATOM    405  CB  VAL A  55       9.762   0.236  -0.828  1.00 98.61           C  
ATOM    406  O   VAL A  55       6.792  -1.167  -0.292  1.00 98.61           O  
ATOM    407  CG1 VAL A  55       9.198   0.899   0.437  1.00 98.61           C  
ATOM    408  CG2 VAL A  55      11.240  -0.076  -0.562  1.00 98.61           C  
ATOM    409  N   LEU A  56       6.962  -0.173  -2.297  1.00 98.65           N  
ATOM    410  CA  LEU A  56       5.521   0.055  -2.432  1.00 98.65           C  
ATOM    411  C   LEU A  56       4.737  -1.262  -2.524  1.00 98.65           C  
ATOM    412  CB  LEU A  56       5.252   0.921  -3.673  1.00 98.65           C  
ATOM    413  O   LEU A  56       3.657  -1.360  -1.945  1.00 98.65           O  
ATOM    414  CG  LEU A  56       5.714   2.383  -3.566  1.00 98.65           C  
ATOM    415  CD1 LEU A  56       5.540   3.057  -4.931  1.00 98.65           C  
ATOM    416  CD2 LEU A  56       4.917   3.175  -2.531  1.00 98.65           C  
ATOM    417  N   GLU A  57       5.267  -2.252  -3.246  1.00 98.73           N  
ATOM    418  CA  GLU A  57       4.663  -3.581  -3.369  1.00 98.73           C  
ATOM    419  C   GLU A  57       4.637  -4.304  -2.026  1.00 98.73           C  
ATOM    420  CB  GLU A  57       5.412  -4.392  -4.435  1.00 98.73           C  
ATOM    421  O   GLU A  57       3.573  -4.759  -1.622  1.00 98.73           O  
ATOM    422  CG  GLU A  57       4.774  -5.766  -4.705  1.00 98.73           C  
ATOM    423  CD  GLU A  57       5.315  -6.410  -5.991  1.00 98.73           C  
ATOM    424  OE1 GLU A  57       5.409  -7.648  -6.093  1.00 98.73           O  
ATOM    425  OE2 GLU A  57       5.542  -5.673  -6.979  1.00 98.73           O  
ATOM    426  N   TYR A  58       5.765  -4.323  -1.313  1.00 98.20           N  
ATOM    427  CA  TYR A  58       5.891  -4.919   0.015  1.00 98.20           C  
ATOM    428  C   TYR A  58       4.879  -4.327   1.004  1.00 98.20           C  
ATOM    429  CB  TYR A  58       7.332  -4.718   0.504  1.00 98.20           C  
ATOM    430  O   TYR A  58       4.059  -5.054   1.555  1.00 98.20           O  
ATOM    431  CG  TYR A  58       7.530  -5.093   1.956  1.00 98.20           C  
ATOM    432  CD1 TYR A  58       7.584  -4.092   2.949  1.00 98.20           C  
ATOM    433  CD2 TYR A  58       7.590  -6.450   2.321  1.00 98.20           C  
ATOM    434  CE1 TYR A  58       7.696  -4.449   4.308  1.00 98.20           C  
ATOM    435  CE2 TYR A  58       7.721  -6.806   3.675  1.00 98.20           C  
ATOM    436  OH  TYR A  58       7.907  -6.186   5.970  1.00 98.20           O  
ATOM    437  CZ  TYR A  58       7.770  -5.811   4.673  1.00 98.20           C  
ATOM    438  N   LEU A  59       4.856  -2.996   1.154  1.00 98.28           N  
ATOM    439  CA  LEU A  59       3.924  -2.327   2.070  1.00 98.28           C  
ATOM    440  C   LEU A  59       2.459  -2.576   1.691  1.00 98.28           C  
ATOM    441  CB  LEU A  59       4.201  -0.814   2.061  1.00 98.28           C  
ATOM    442  O   LEU A  59       1.602  -2.726   2.559  1.00 98.28           O  
ATOM    443  CG  LEU A  59       5.528  -0.395   2.716  1.00 98.28           C  
ATOM    444  CD1 LEU A  59       5.749   1.101   2.476  1.00 98.28           C  
ATOM    445  CD2 LEU A  59       5.535  -0.654   4.222  1.00 98.28           C  
ATOM    446  N   THR A  60       2.155  -2.604   0.391  1.00 98.57           N  
ATOM    447  CA  THR A  60       0.790  -2.874  -0.073  1.00 98.57           C  
ATOM    448  C   THR A  60       0.393  -4.320   0.201  1.00 98.57           C  
ATOM    449  CB  THR A  60       0.618  -2.567  -1.564  1.00 98.57           C  
ATOM    450  O   THR A  60      -0.736  -4.554   0.624  1.00 98.57           O  
ATOM    451  CG2 THR A  60      -0.829  -2.764  -2.021  1.00 98.57           C  
ATOM    452  OG1 THR A  60       0.963  -1.227  -1.844  1.00 98.57           O  
ATOM    453  N   ALA A  61       1.292  -5.276  -0.039  1.00 98.40           N  
ATOM    454  CA  ALA A  61       1.046  -6.689   0.215  1.00 98.40           C  
ATOM    455  C   ALA A  61       0.740  -6.936   1.698  1.00 98.40           C  
ATOM    456  CB  ALA A  61       2.246  -7.503  -0.280  1.00 98.40           C  
ATOM    457  O   ALA A  61      -0.303  -7.513   1.988  1.00 98.40           O  
ATOM    458  N   GLU A  62       1.557  -6.392   2.604  1.00 98.27           N  
ATOM    459  CA  GLU A  62       1.375  -6.525   4.057  1.00 98.27           C  
ATOM    460  C   GLU A  62       0.011  -5.979   4.517  1.00 98.27           C  
ATOM    461  CB  GLU A  62       2.524  -5.761   4.744  1.00 98.27           C  
ATOM    462  O   GLU A  62      -0.788  -6.665   5.159  1.00 98.27           O  
ATOM    463  CG  GLU A  62       2.612  -6.040   6.250  1.00 98.27           C  
ATOM    464  CD  GLU A  62       2.876  -7.523   6.550  1.00 98.27           C  
ATOM    465  OE1 GLU A  62       2.311  -8.011   7.550  1.00 98.27           O  
ATOM    466  OE2 GLU A  62       3.597  -8.148   5.738  1.00 98.27           O  
ATOM    467  N   ILE A  63      -0.327  -4.752   4.099  1.00 98.61           N  
ATOM    468  CA  ILE A  63      -1.614  -4.130   4.446  1.00 98.61           C  
ATOM    469  C   ILE A  63      -2.788  -4.949   3.890  1.00 98.61           C  
ATOM    470  CB  ILE A  63      -1.654  -2.664   3.951  1.00 98.61           C  
ATOM    471  O   ILE A  63      -3.809  -5.102   4.567  1.00 98.61           O  
ATOM    472  CG1 ILE A  63      -0.651  -1.797   4.748  1.00 98.61           C  
ATOM    473  CG2 ILE A  63      -3.069  -2.059   4.083  1.00 98.61           C  
ATOM    474  CD1 ILE A  63      -0.394  -0.413   4.135  1.00 98.61           C  
ATOM    475  N   LEU A  64      -2.686  -5.450   2.653  1.00 98.58           N  
ATOM    476  CA  LEU A  64      -3.759  -6.218   2.017  1.00 98.58           C  
ATOM    477  C   LEU A  64      -3.919  -7.618   2.611  1.00 98.58           C  
ATOM    478  CB  LEU A  64      -3.527  -6.313   0.500  1.00 98.58           C  
ATOM    479  O   LEU A  64      -5.053  -8.089   2.690  1.00 98.58           O  
ATOM    480  CG  LEU A  64      -3.762  -5.010  -0.284  1.00 98.58           C  
ATOM    481  CD1 LEU A  64      -3.476  -5.272  -1.764  1.00 98.58           C  
ATOM    482  CD2 LEU A  64      -5.200  -4.493  -0.173  1.00 98.58           C  
ATOM    483  N   GLU A  65      -2.838  -8.263   3.043  1.00 98.49           N  
ATOM    484  CA  GLU A  65      -2.883  -9.553   3.731  1.00 98.49           C  
ATOM    485  C   GLU A  65      -3.651  -9.432   5.051  1.00 98.49           C  
ATOM    486  CB  GLU A  65      -1.451 -10.070   3.937  1.00 98.49           C  
ATOM    487  O   GLU A  65      -4.676 -10.096   5.247  1.00 98.49           O  
ATOM    488  CG  GLU A  65      -1.442 -11.365   4.764  1.00 98.49           C  
ATOM    489  CD  GLU A  65      -0.100 -12.107   4.730  1.00 98.49           C  
ATOM    490  OE1 GLU A  65      -0.138 -13.311   5.076  1.00 98.49           O  
ATOM    491  OE2 GLU A  65       0.902 -11.519   4.278  1.00 98.49           O  
ATOM    492  N   LEU A  66      -3.233  -8.504   5.914  1.00 98.66           N  
ATOM    493  CA  LEU A  66      -3.870  -8.272   7.210  1.00 98.66           C  
ATOM    494  C   LEU A  66      -5.319  -7.784   7.060  1.00 98.66           C  
ATOM    495  CB  LEU A  66      -3.020  -7.261   7.993  1.00 98.66           C  
ATOM    496  O   LEU A  66      -6.222  -8.252   7.760  1.00 98.66           O  
ATOM    497  CG  LEU A  66      -1.602  -7.740   8.363  1.00 98.66           C  
ATOM    498  CD1 LEU A  66      -0.883  -6.587   9.055  1.00 98.66           C  
ATOM    499  CD2 LEU A  66      -1.632  -8.947   9.301  1.00 98.66           C  
ATOM    500  N   ALA A  67      -5.587  -6.884   6.109  1.00 98.77           N  
ATOM    501  CA  ALA A  67      -6.948  -6.424   5.836  1.00 98.77           C  
ATOM    502  C   ALA A  67      -7.822  -7.523   5.213  1.00 98.77           C  
ATOM    503  CB  ALA A  67      -6.883  -5.181   4.950  1.00 98.77           C  
ATOM    504  O   ALA A  67      -9.032  -7.554   5.452  1.00 98.77           O  
ATOM    505  N   GLY A  68      -7.228  -8.431   4.436  1.00 98.71           N  
ATOM    506  CA  GLY A  68      -7.879  -9.627   3.913  1.00 98.71           C  
ATOM    507  C   GLY A  68      -8.291 -10.583   5.031  1.00 98.71           C  
ATOM    508  O   GLY A  68      -9.442 -11.026   5.054  1.00 98.71           O  
ATOM    509  N   ASN A  69      -7.403 -10.819   6.002  1.00 98.50           N  
ATOM    510  CA  ASN A  69      -7.711 -11.586   7.211  1.00 98.50           C  
ATOM    511  C   ASN A  69      -8.872 -10.944   7.990  1.00 98.50           C  
ATOM    512  CB  ASN A  69      -6.432 -11.739   8.059  1.00 98.50           C  
ATOM    513  O   ASN A  69      -9.890 -11.596   8.213  1.00 98.50           O  
ATOM    514  CG  ASN A  69      -5.407 -12.676   7.435  1.00 98.50           C  
ATOM    515  ND2 ASN A  69      -4.143 -12.503   7.741  1.00 98.50           N  
ATOM    516  OD1 ASN A  69      -5.744 -13.608   6.714  1.00 98.50           O  
ATOM    517  N   ALA A  70      -8.803  -9.637   8.266  1.00 98.35           N  
ATOM    518  CA  ALA A  70      -9.877  -8.916   8.958  1.00 98.35           C  
ATOM    519  C   ALA A  70     -11.221  -8.944   8.199  1.00 98.35           C  
ATOM    520  CB  ALA A  70      -9.410  -7.472   9.186  1.00 98.35           C  
ATOM    521  O   ALA A  70     -12.293  -8.985   8.809  1.00 98.35           O  
ATOM    522  N   ALA A  71     -11.193  -8.919   6.862  1.00 98.71           N  
ATOM    523  CA  ALA A  71     -12.399  -9.056   6.050  1.00 98.71           C  
ATOM    524  C   ALA A  71     -13.027 -10.446   6.197  1.00 98.71           C  
ATOM    525  CB  ALA A  71     -12.070  -8.745   4.583  1.00 98.71           C  
ATOM    526  O   ALA A  71     -14.242 -10.554   6.395  1.00 98.71           O  
ATOM    527  N   ARG A  72     -12.195 -11.492   6.141  1.00 98.42           N  
ATOM    528  CA  ARG A  72     -12.616 -12.885   6.310  1.00 98.42           C  
ATOM    529  C   ARG A  72     -13.215 -13.126   7.694  1.00 98.42           C  
ATOM    530  CB  ARG A  72     -11.412 -13.799   6.042  1.00 98.42           C  
ATOM    531  O   ARG A  72     -14.279 -13.738   7.772  1.00 98.42           O  
ATOM    532  CG  ARG A  72     -11.784 -15.289   6.113  1.00 98.42           C  
ATOM    533  CD  ARG A  72     -10.573 -16.187   5.838  1.00 98.42           C  
ATOM    534  NE  ARG A  72      -9.536 -16.027   6.876  1.00 98.42           N  
ATOM    535  NH1 ARG A  72      -7.679 -16.528   5.603  1.00 98.42           N  
ATOM    536  NH2 ARG A  72      -7.432 -15.749   7.670  1.00 98.42           N  
ATOM    537  CZ  ARG A  72      -8.228 -16.113   6.713  1.00 98.42           C  
ATOM    538  N   ASP A  73     -12.604 -12.590   8.746  1.00 97.46           N  
ATOM    539  CA  ASP A  73     -13.091 -12.728  10.127  1.00 97.46           C  
ATOM    540  C   ASP A  73     -14.471 -12.074  10.308  1.00 97.46           C  
ATOM    541  CB  ASP A  73     -12.062 -12.123  11.094  1.00 97.46           C  
ATOM    542  O   ASP A  73     -15.362 -12.624  10.957  1.00 97.46           O  
ATOM    543  CG  ASP A  73     -10.708 -12.846  11.076  1.00 97.46           C  
ATOM    544  OD1 ASP A  73     -10.637 -13.982  10.541  1.00 97.46           O  
ATOM    545  OD2 ASP A  73      -9.747 -12.232  11.583  1.00 97.46           O  
ATOM    546  N   ASN A  74     -14.713 -10.960   9.610  1.00 97.09           N  
ATOM    547  CA  ASN A  74     -16.025 -10.312   9.531  1.00 97.09           C  
ATOM    548  C   ASN A  74     -16.993 -10.981   8.536  1.00 97.09           C  
ATOM    549  CB  ASN A  74     -15.815  -8.824   9.225  1.00 97.09           C  
ATOM    550  O   ASN A  74     -18.051 -10.419   8.226  1.00 97.09           O  
ATOM    551  CG  ASN A  74     -15.184  -8.084  10.385  1.00 97.09           C  
ATOM    552  ND2 ASN A  74     -14.487  -7.014  10.102  1.00 97.09           N  
ATOM    553  OD1 ASN A  74     -15.341  -8.405  11.548  1.00 97.09           O  
ATOM    554  N   LYS A  75     -16.651 -12.167   8.016  1.00 98.15           N  
ATOM    555  CA  LYS A  75     -17.437 -12.932   7.034  1.00 98.15           C  
ATOM    556  C   LYS A  75     -17.738 -12.123   5.765  1.00 98.15           C  
ATOM    557  CB  LYS A  75     -18.696 -13.530   7.694  1.00 98.15           C  
ATOM    558  O   LYS A  75     -18.841 -12.182   5.216  1.00 98.15           O  
ATOM    559  CG  LYS A  75     -18.394 -14.338   8.966  1.00 98.15           C  
ATOM    560  CD  LYS A  75     -19.689 -14.868   9.593  1.00 98.15           C  
ATOM    561  CE  LYS A  75     -19.351 -15.604  10.894  1.00 98.15           C  
ATOM    562  NZ  LYS A  75     -20.566 -16.123  11.573  1.00 98.15           N  
ATOM    563  N   LYS A  76     -16.772 -11.323   5.304  1.00 98.34           N  
ATOM    564  CA  LYS A  76     -16.849 -10.522   4.073  1.00 98.34           C  
ATOM    565  C   LYS A  76     -15.782 -10.967   3.076  1.00 98.34           C  
ATOM    566  CB  LYS A  76     -16.697  -9.020   4.387  1.00 98.34           C  
ATOM    567  O   LYS A  76     -14.663 -11.295   3.441  1.00 98.34           O  
ATOM    568  CG  LYS A  76     -17.724  -8.433   5.369  1.00 98.34           C  
ATOM    569  CD  LYS A  76     -19.181  -8.553   4.898  1.00 98.34           C  
ATOM    570  CE  LYS A  76     -20.114  -8.016   5.989  1.00 98.34           C  
ATOM    571  NZ  LYS A  76     -21.541  -8.118   5.590  1.00 98.34           N  
ATOM    572  N   THR A  77     -16.117 -10.897   1.791  1.00 97.29           N  
ATOM    573  CA  THR A  77     -15.186 -11.164   0.678  1.00 97.29           C  
ATOM    574  C   THR A  77     -14.533  -9.896   0.126  1.00 97.29           C  
ATOM    575  CB  THR A  77     -15.920 -11.883  -0.460  1.00 97.29           C  
ATOM    576  O   THR A  77     -13.642  -9.966  -0.714  1.00 97.29           O  
ATOM    577  CG2 THR A  77     -16.428 -13.260  -0.034  1.00 97.29           C  
ATOM    578  OG1 THR A  77     -17.049 -11.125  -0.845  1.00 97.29           O  
ATOM    579  N   ARG A  78     -14.980  -8.717   0.580  1.00 98.66           N  
ATOM    580  CA  ARG A  78     -14.496  -7.409   0.134  1.00 98.66           C  
ATOM    581  C   ARG A  78     -13.827  -6.670   1.285  1.00 98.66           C  
ATOM    582  CB  ARG A  78     -15.660  -6.620  -0.488  1.00 98.66           C  
ATOM    583  O   ARG A  78     -14.422  -6.493   2.348  1.00 98.66           O  
ATOM    584  CG  ARG A  78     -15.218  -5.250  -1.032  1.00 98.66           C  
ATOM    585  CD  ARG A  78     -16.350  -4.524  -1.769  1.00 98.66           C  
ATOM    586  NE  ARG A  78     -16.749  -5.234  -3.002  1.00 98.66           N  
ATOM    587  NH1 ARG A  78     -18.966  -4.623  -3.046  1.00 98.66           N  
ATOM    588  NH2 ARG A  78     -18.162  -5.969  -4.628  1.00 98.66           N  
ATOM    589  CZ  ARG A  78     -17.951  -5.271  -3.549  1.00 98.66           C  
ATOM    590  N   ILE A  79     -12.617  -6.180   1.038  1.00 98.66           N  
ATOM    591  CA  ILE A  79     -11.929  -5.244   1.926  1.00 98.66           C  
ATOM    592  C   ILE A  79     -12.664  -3.898   1.881  1.00 98.66           C  
ATOM    593  CB  ILE A  79     -10.431  -5.143   1.566  1.00 98.66           C  
ATOM    594  O   ILE A  79     -12.917  -3.355   0.807  1.00 98.66           O  
ATOM    595  CG1 ILE A  79      -9.752  -6.515   1.804  1.00 98.66           C  
ATOM    596  CG2 ILE A  79      -9.741  -4.047   2.399  1.00 98.66           C  
ATOM    597  CD1 ILE A  79      -8.296  -6.593   1.330  1.00 98.66           C  
ATOM    598  N   ILE A  80     -13.021  -3.374   3.052  1.00 98.35           N  
ATOM    599  CA  ILE A  80     -13.622  -2.045   3.234  1.00 98.35           C  
ATOM    600  C   ILE A  80     -12.732  -1.220   4.177  1.00 98.35           C  
ATOM    601  CB  ILE A  80     -15.088  -2.149   3.729  1.00 98.35           C  
ATOM    602  O   ILE A  80     -11.886  -1.808   4.859  1.00 98.35           O  
ATOM    603  CG1 ILE A  80     -15.195  -2.764   5.140  1.00 98.35           C  
ATOM    604  CG2 ILE A  80     -15.943  -2.922   2.709  1.00 98.35           C  
ATOM    605  CD1 ILE A  80     -16.576  -2.619   5.789  1.00 98.35           C  
ATOM    606  N   PRO A  81     -12.922   0.108   4.294  1.00 98.63           N  
ATOM    607  CA  PRO A  81     -12.080   0.942   5.156  1.00 98.63           C  
ATOM    608  C   PRO A  81     -11.979   0.463   6.612  1.00 98.63           C  
ATOM    609  CB  PRO A  81     -12.676   2.344   5.054  1.00 98.63           C  
ATOM    610  O   PRO A  81     -10.912   0.560   7.213  1.00 98.63           O  
ATOM    611  CG  PRO A  81     -13.268   2.367   3.647  1.00 98.63           C  
ATOM    612  CD  PRO A  81     -13.814   0.950   3.502  1.00 98.63           C  
ATOM    613  N   ARG A  82     -13.040  -0.147   7.165  1.00 98.42           N  
ATOM    614  CA  ARG A  82     -12.995  -0.785   8.492  1.00 98.42           C  
ATOM    615  C   ARG A  82     -11.927  -1.878   8.595  1.00 98.42           C  
ATOM    616  CB  ARG A  82     -14.387  -1.338   8.861  1.00 98.42           C  
ATOM    617  O   ARG A  82     -11.242  -1.953   9.607  1.00 98.42           O  
ATOM    618  CG  ARG A  82     -14.449  -2.041  10.231  1.00 98.42           C  
ATOM    619  CD  ARG A  82     -13.955  -1.105  11.333  1.00 98.42           C  
ATOM    620  NE  ARG A  82     -14.030  -1.684  12.682  1.00 98.42           N  
ATOM    621  NH1 ARG A  82     -13.008   0.118  13.633  1.00 98.42           N  
ATOM    622  NH2 ARG A  82     -13.709  -1.526  14.946  1.00 98.42           N  
ATOM    623  CZ  ARG A  82     -13.582  -1.044  13.744  1.00 98.42           C  
ATOM    624  N   HIS A  83     -11.770  -2.711   7.569  1.00 98.65           N  
ATOM    625  CA  HIS A  83     -10.777  -3.788   7.567  1.00 98.65           C  
ATOM    626  C   HIS A  83      -9.354  -3.228   7.505  1.00 98.65           C  
ATOM    627  CB  HIS A  83     -11.050  -4.752   6.403  1.00 98.65           C  
ATOM    628  O   HIS A  83      -8.487  -3.716   8.217  1.00 98.65           O  
ATOM    629  CG  HIS A  83     -12.446  -5.324   6.383  1.00 98.65           C  
ATOM    630  CD2 HIS A  83     -13.265  -5.524   7.460  1.00 98.65           C  
ATOM    631  ND1 HIS A  83     -13.131  -5.768   5.277  1.00 98.65           N  
ATOM    632  CE1 HIS A  83     -14.332  -6.211   5.675  1.00 98.65           C  
ATOM    633  NE2 HIS A  83     -14.469  -6.066   7.001  1.00 98.65           N  
ATOM    634  N   LEU A  84      -9.141  -2.148   6.741  1.00 98.45           N  
ATOM    635  CA  LEU A  84      -7.863  -1.428   6.723  1.00 98.45           C  
ATOM    636  C   LEU A  84      -7.538  -0.829   8.095  1.00 98.45           C  
ATOM    637  CB  LEU A  84      -7.891  -0.319   5.657  1.00 98.45           C  
ATOM    638  O   LEU A  84      -6.415  -0.963   8.563  1.00 98.45           O  
ATOM    639  CG  LEU A  84      -8.003  -0.817   4.206  1.00 98.45           C  
ATOM    640  CD1 LEU A  84      -8.201   0.378   3.273  1.00 98.45           C  
ATOM    641  CD2 LEU A  84      -6.746  -1.556   3.752  1.00 98.45           C  
ATOM    642  N   GLN A  85      -8.515  -0.214   8.768  1.00 98.41           N  
ATOM    643  CA  GLN A  85      -8.314   0.327  10.114  1.00 98.41           C  
ATOM    644  C   GLN A  85      -7.941  -0.769  11.118  1.00 98.41           C  
ATOM    645  CB  GLN A  85      -9.585   1.055  10.567  1.00 98.41           C  
ATOM    646  O   GLN A  85      -7.012  -0.583  11.897  1.00 98.41           O  
ATOM    647  CG  GLN A  85      -9.459   1.693  11.963  1.00 98.41           C  
ATOM    648  CD  GLN A  85      -8.646   2.984  12.005  1.00 98.41           C  
ATOM    649  NE2 GLN A  85      -8.191   3.400  13.163  1.00 98.41           N  
ATOM    650  OE1 GLN A  85      -8.433   3.686  11.035  1.00 98.41           O  
ATOM    651  N   LEU A  86      -8.668  -1.889  11.119  1.00 98.05           N  
ATOM    652  CA  LEU A  86      -8.382  -3.006  12.018  1.00 98.05           C  
ATOM    653  C   LEU A  86      -6.997  -3.601  11.745  1.00 98.05           C  
ATOM    654  CB  LEU A  86      -9.471  -4.082  11.879  1.00 98.05           C  
ATOM    655  O   LEU A  86      -6.264  -3.846  12.692  1.00 98.05           O  
ATOM    656  CG  LEU A  86     -10.851  -3.688  12.436  1.00 98.05           C  
ATOM    657  CD1 LEU A  86     -11.851  -4.809  12.148  1.00 98.05           C  
ATOM    658  CD2 LEU A  86     -10.822  -3.429  13.942  1.00 98.05           C  
ATOM    659  N   ALA A  87      -6.625  -3.784  10.479  1.00 98.18           N  
ATOM    660  CA  ALA A  87      -5.308  -4.285  10.101  1.00 98.18           C  
ATOM    661  C   ALA A  87      -4.187  -3.336  10.547  1.00 98.18           C  
ATOM    662  CB  ALA A  87      -5.312  -4.488   8.584  1.00 98.18           C  
ATOM    663  O   ALA A  87      -3.309  -3.720  11.309  1.00 98.18           O  
ATOM    664  N   ILE A  88      -4.265  -2.066  10.142  1.00 98.30           N  
ATOM    665  CA  ILE A  88      -3.197  -1.084  10.362  1.00 98.30           C  
ATOM    666  C   ILE A  88      -3.015  -0.746  11.842  1.00 98.30           C  
ATOM    667  CB  ILE A  88      -3.475   0.181   9.515  1.00 98.30           C  
ATOM    668  O   ILE A  88      -1.897  -0.482  12.254  1.00 98.30           O  
ATOM    669  CG1 ILE A  88      -3.249  -0.149   8.019  1.00 98.30           C  
ATOM    670  CG2 ILE A  88      -2.603   1.381   9.936  1.00 98.30           C  
ATOM    671  CD1 ILE A  88      -3.872   0.859   7.047  1.00 98.30           C  
ATOM    672  N   ARG A  89      -4.086  -0.688  12.647  1.00 97.98           N  
ATOM    673  CA  ARG A  89      -3.964  -0.296  14.064  1.00 97.98           C  
ATOM    674  C   ARG A  89      -3.598  -1.434  15.004  1.00 97.98           C  
ATOM    675  CB  ARG A  89      -5.235   0.388  14.570  1.00 97.98           C  
ATOM    676  O   ARG A  89      -3.111  -1.137  16.088  1.00 97.98           O  
ATOM    677  CG  ARG A  89      -5.617   1.669  13.840  1.00 97.98           C  
ATOM    678  CD  ARG A  89      -4.488   2.690  13.767  1.00 97.98           C  
ATOM    679  NE  ARG A  89      -4.882   3.814  12.912  1.00 97.98           N  
ATOM    680  NH1 ARG A  89      -2.761   4.420  12.271  1.00 97.98           N  
ATOM    681  NH2 ARG A  89      -4.541   5.469  11.427  1.00 97.98           N  
ATOM    682  CZ  ARG A  89      -4.051   4.557  12.211  1.00 97.98           C  
ATOM    683  N   ASN A  90      -3.877  -2.682  14.627  1.00 96.93           N  
ATOM    684  CA  ASN A  90      -3.478  -3.842  15.425  1.00 96.93           C  
ATOM    685  C   ASN A  90      -2.044  -4.295  15.124  1.00 96.93           C  
ATOM    686  CB  ASN A  90      -4.473  -4.990  15.213  1.00 96.93           C  
ATOM    687  O   ASN A  90      -1.459  -4.977  15.957  1.00 96.93           O  
ATOM    688  CG  ASN A  90      -5.813  -4.753  15.880  1.00 96.93           C  
ATOM    689  ND2 ASN A  90      -6.896  -4.961  15.173  1.00 96.93           N  
ATOM    690  OD1 ASN A  90      -5.937  -4.388  17.035  1.00 96.93           O  
ATOM    691  N   ASP A  91      -1.483  -3.916  13.975  1.00 97.92           N  
ATOM    692  CA  ASP A  91      -0.077  -4.150  13.657  1.00 97.92           C  
ATOM    693  C   ASP A  91       0.813  -3.007  14.173  1.00 97.92           C  
ATOM    694  CB  ASP A  91       0.069  -4.356  12.152  1.00 97.92           C  
ATOM    695  O   ASP A  91       0.541  -1.831  13.923  1.00 97.92           O  
ATOM    696  CG  ASP A  91       1.535  -4.625  11.850  1.00 97.92           C  
ATOM    697  OD1 ASP A  91       2.231  -3.646  11.502  1.00 97.92           O  
ATOM    698  OD2 ASP A  91       1.955  -5.765  12.117  1.00 97.92           O  
ATOM    699  N   GLU A  92       1.874  -3.332  14.913  1.00 97.75           N  
ATOM    700  CA  GLU A  92       2.726  -2.337  15.575  1.00 97.75           C  
ATOM    701  C   GLU A  92       3.485  -1.458  14.568  1.00 97.75           C  
ATOM    702  CB  GLU A  92       3.700  -3.057  16.527  1.00 97.75           C  
ATOM    703  O   GLU A  92       3.512  -0.225  14.698  1.00 97.75           O  
ATOM    704  CG  GLU A  92       4.532  -2.061  17.354  1.00 97.75           C  
ATOM    705  CD  GLU A  92       5.552  -2.717  18.298  1.00 97.75           C  
ATOM    706  OE1 GLU A  92       6.424  -1.954  18.782  1.00 97.75           O  
ATOM    707  OE2 GLU A  92       5.442  -3.934  18.562  1.00 97.75           O  
ATOM    708  N   GLU A  93       4.080  -2.077  13.548  1.00 97.97           N  
ATOM    709  CA  GLU A  93       4.929  -1.394  12.574  1.00 97.97           C  
ATOM    710  C   GLU A  93       4.102  -0.497  11.652  1.00 97.97           C  
ATOM    711  CB  GLU A  93       5.730  -2.405  11.742  1.00 97.97           C  
ATOM    712  O   GLU A  93       4.432   0.681  11.465  1.00 97.97           O  
ATOM    713  CG  GLU A  93       6.686  -3.265  12.584  1.00 97.97           C  
ATOM    714  CD  GLU A  93       7.700  -4.033  11.717  1.00 97.97           C  
ATOM    715  OE1 GLU A  93       8.785  -4.347  12.259  1.00 97.97           O  
ATOM    716  OE2 GLU A  93       7.454  -4.198  10.500  1.00 97.97           O  
ATOM    717  N   LEU A  94       2.987  -1.010  11.130  1.00 98.23           N  
ATOM    718  CA  LEU A  94       2.051  -0.254  10.305  1.00 98.23           C  
ATOM    719  C   LEU A  94       1.375   0.855  11.105  1.00 98.23           C  
ATOM    720  CB  LEU A  94       0.984  -1.187   9.718  1.00 98.23           C  
ATOM    721  O   LEU A  94       1.213   1.963  10.580  1.00 98.23           O  
ATOM    722  CG  LEU A  94       1.492  -2.204   8.680  1.00 98.23           C  
ATOM    723  CD1 LEU A  94       0.309  -3.076   8.261  1.00 98.23           C  
ATOM    724  CD2 LEU A  94       2.048  -1.510   7.432  1.00 98.23           C  
ATOM    725  N   ASN A  95       1.016   0.615  12.369  1.00 97.77           N  
ATOM    726  CA  ASN A  95       0.430   1.656  13.205  1.00 97.77           C  
ATOM    727  C   ASN A  95       1.428   2.791  13.449  1.00 97.77           C  
ATOM    728  CB  ASN A  95      -0.061   1.071  14.532  1.00 97.77           C  
ATOM    729  O   ASN A  95       1.050   3.962  13.389  1.00 97.77           O  
ATOM    730  CG  ASN A  95      -0.810   2.106  15.340  1.00 97.77           C  
ATOM    731  ND2 ASN A  95      -0.539   2.182  16.622  1.00 97.77           N  
ATOM    732  OD1 ASN A  95      -1.636   2.861  14.831  1.00 97.77           O  
ATOM    733  N   LYS A  96       2.706   2.464  13.665  1.00 98.03           N  
ATOM    734  CA  LYS A  96       3.780   3.455  13.791  1.00 98.03           C  
ATOM    735  C   LYS A  96       4.005   4.208  12.480  1.00 98.03           C  
ATOM    736  CB  LYS A  96       5.037   2.728  14.279  1.00 98.03           C  
ATOM    737  O   LYS A  96       4.040   5.440  12.486  1.00 98.03           O  
ATOM    738  CG  LYS A  96       6.222   3.671  14.521  1.00 98.03           C  
ATOM    739  CD  LYS A  96       7.386   2.846  15.075  1.00 98.03           C  
ATOM    740  CE  LYS A  96       8.622   3.706  15.350  1.00 98.03           C  
ATOM    741  NZ  LYS A  96       9.701   2.858  15.916  1.00 98.03           N  
ATOM    742  N   LEU A  97       4.102   3.493  11.358  1.00 97.78           N  
ATOM    743  CA  LEU A  97       4.296   4.069  10.024  1.00 97.78           C  
ATOM    744  C   LEU A  97       3.145   5.012   9.633  1.00 97.78           C  
ATOM    745  CB  LEU A  97       4.442   2.906   9.022  1.00 97.78           C  
ATOM    746  O   LEU A  97       3.376   6.087   9.078  1.00 97.78           O  
ATOM    747  CG  LEU A  97       4.649   3.334   7.558  1.00 97.78           C  
ATOM    748  CD1 LEU A  97       5.948   4.119   7.363  1.00 97.78           C  
ATOM    749  CD2 LEU A  97       4.688   2.102   6.656  1.00 97.78           C  
ATOM    750  N   LEU A  98       1.905   4.633   9.950  1.00 97.32           N  
ATOM    751  CA  LEU A  98       0.675   5.339   9.579  1.00 97.32           C  
ATOM    752  C   LEU A  98       0.021   6.059  10.771  1.00 97.32           C  
ATOM    753  CB  LEU A  98      -0.279   4.362   8.862  1.00 97.32           C  
ATOM    754  O   LEU A  98      -1.186   6.330  10.755  1.00 97.32           O  
ATOM    755  CG  LEU A  98       0.307   3.702   7.596  1.00 97.32           C  
ATOM    756  CD1 LEU A  98      -0.694   2.704   7.020  1.00 97.32           C  
ATOM    757  CD2 LEU A  98       0.609   4.726   6.498  1.00 97.32           C  
ATOM    758  N   GLY A  99       0.794   6.394  11.808  1.00 95.37           N  
ATOM    759  CA  GLY A  99       0.267   6.931  13.071  1.00 95.37           C  
ATOM    760  C   GLY A  99      -0.452   8.276  12.936  1.00 95.37           C  
ATOM    761  O   GLY A  99      -1.365   8.573  13.699  1.00 95.37           O  
ATOM    762  N   LYS A 100      -0.092   9.076  11.923  1.00 96.63           N  
ATOM    763  CA  LYS A 100      -0.706  10.387  11.628  1.00 96.63           C  
ATOM    764  C   LYS A 100      -1.687  10.361  10.451  1.00 96.63           C  
ATOM    765  CB  LYS A 100       0.385  11.453  11.434  1.00 96.63           C  
ATOM    766  O   LYS A 100      -2.146  11.410  10.009  1.00 96.63           O  
ATOM    767  CG  LYS A 100       1.254  11.632  12.687  1.00 96.63           C  
ATOM    768  CD  LYS A 100       2.255  12.777  12.487  1.00 96.63           C  
ATOM    769  CE  LYS A 100       3.145  12.904  13.729  1.00 96.63           C  
ATOM    770  NZ  LYS A 100       4.139  13.997  13.586  1.00 96.63           N  
ATOM    771  N   VAL A 101      -1.994   9.183   9.912  1.00 96.88           N  
ATOM    772  CA  VAL A 101      -2.888   9.039   8.758  1.00 96.88           C  
ATOM    773  C   VAL A 101      -4.301   8.751   9.246  1.00 96.88           C  
ATOM    774  CB  VAL A 101      -2.380   7.954   7.793  1.00 96.88           C  
ATOM    775  O   VAL A 101      -4.517   7.808  10.002  1.00 96.88           O  
ATOM    776  CG1 VAL A 101      -3.326   7.775   6.598  1.00 96.88           C  
ATOM    777  CG2 VAL A 101      -0.994   8.328   7.248  1.00 96.88           C  
ATOM    778  N   THR A 102      -5.278   9.531   8.784  1.00 97.18           N  
ATOM    779  CA  THR A 102      -6.698   9.253   9.036  1.00 97.18           C  
ATOM    780  C   THR A 102      -7.251   8.350   7.940  1.00 97.18           C  
ATOM    781  CB  THR A 102      -7.516  10.546   9.138  1.00 97.18           C  
ATOM    782  O   THR A 102      -7.194   8.692   6.761  1.00 97.18           O  
ATOM    783  CG2 THR A 102      -9.003  10.286   9.386  1.00 97.18           C  
ATOM    784  OG1 THR A 102      -7.054  11.284  10.242  1.00 97.18           O  
ATOM    785  N   ILE A 103      -7.827   7.211   8.327  1.00 97.41           N  
ATOM    786  CA  ILE A 103      -8.523   6.310   7.405  1.00 97.41           C  
ATOM    787  C   ILE A 103     -10.006   6.680   7.433  1.00 97.41           C  
ATOM    788  CB  ILE A 103      -8.258   4.828   7.753  1.00 97.41           C  
ATOM    789  O   ILE A 103     -10.739   6.322   8.359  1.00 97.41           O  
ATOM    790  CG1 ILE A 103      -6.737   4.538   7.756  1.00 97.41           C  
ATOM    791  CG2 ILE A 103      -8.987   3.908   6.752  1.00 97.41           C  
ATOM    792  CD1 ILE A 103      -6.362   3.142   8.259  1.00 97.41           C  
ATOM    793  N   ALA A 104     -10.450   7.428   6.423  1.00 98.09           N  
ATOM    794  CA  ALA A 104     -11.855   7.799   6.285  1.00 98.09           C  
ATOM    795  C   ALA A 104     -12.744   6.543   6.292  1.00 98.09           C  
ATOM    796  CB  ALA A 104     -12.037   8.621   5.004  1.00 98.09           C  
ATOM    797  O   ALA A 104     -12.427   5.554   5.636  1.00 98.09           O  
ATOM    798  N   GLN A 105     -13.853   6.580   7.040  1.00 97.98           N  
ATOM    799  CA  GLN A 105     -14.778   5.446   7.219  1.00 97.98           C  
ATOM    800  C   GLN A 105     -14.166   4.196   7.897  1.00 97.98           C  
ATOM    801  CB  GLN A 105     -15.485   5.110   5.884  1.00 97.98           C  
ATOM    802  O   GLN A 105     -14.786   3.132   7.910  1.00 97.98           O  
ATOM    803  CG  GLN A 105     -16.188   6.307   5.218  1.00 97.98           C  
ATOM    804  CD  GLN A 105     -17.321   6.868   6.070  1.00 97.98           C  
ATOM    805  NE2 GLN A 105     -17.635   8.140   5.958  1.00 97.98           N  
ATOM    806  OE1 GLN A 105     -17.938   6.181   6.861  1.00 97.98           O  
ATOM    807  N   GLY A 106     -12.963   4.289   8.480  1.00 97.71           N  
ATOM    808  CA  GLY A 106     -12.315   3.177   9.189  1.00 97.71           C  
ATOM    809  C   GLY A 106     -12.842   2.927  10.609  1.00 97.71           C  
ATOM    810  O   GLY A 106     -12.755   1.810  11.135  1.00 97.71           O  
ATOM    811  N   GLY A 107     -13.411   3.959  11.238  1.00 96.38           N  
ATOM    812  CA  GLY A 107     -13.733   3.955  12.665  1.00 96.38           C  
ATOM    813  C   GLY A 107     -12.471   3.896  13.532  1.00 96.38           C  
ATOM    814  O   GLY A 107     -11.384   4.268  13.098  1.00 96.38           O  
ATOM    815  N   VAL A 108     -12.604   3.396  14.759  1.00 95.83           N  
ATOM    816  CA  VAL A 108     -11.495   3.246  15.721  1.00 95.83           C  
ATOM    817  C   VAL A 108     -11.406   1.811  16.232  1.00 95.83           C  
ATOM    818  CB  VAL A 108     -11.618   4.248  16.886  1.00 95.83           C  
ATOM    819  O   VAL A 108     -12.373   1.051  16.105  1.00 95.83           O  
ATOM    820  CG1 VAL A 108     -11.518   5.690  16.373  1.00 95.83           C  
ATOM    821  CG2 VAL A 108     -12.922   4.089  17.678  1.00 95.83           C  
ATOM    822  N   LEU A 109     -10.258   1.407  16.785  1.00 95.24           N  
ATOM    823  CA  LEU A 109     -10.207   0.141  17.518  1.00 95.24           C  
ATOM    824  C   LEU A 109     -11.240   0.191  18.654  1.00 95.24           C  
ATOM    825  CB  LEU A 109      -8.803  -0.142  18.079  1.00 95.24           C  
ATOM    826  O   LEU A 109     -11.324   1.224  19.325  1.00 95.24           O  
ATOM    827  CG  LEU A 109      -7.736  -0.512  17.034  1.00 95.24           C  
ATOM    828  CD1 LEU A 109      -6.438  -0.860  17.753  1.00 95.24           C  
ATOM    829  CD2 LEU A 109      -8.148  -1.704  16.167  1.00 95.24           C  
ATOM    830  N   PRO A 110     -12.060  -0.859  18.848  1.00 93.76           N  
ATOM    831  CA  PRO A 110     -12.988  -0.898  19.968  1.00 93.76           C  
ATOM    832  C   PRO A 110     -12.209  -0.754  21.273  1.00 93.76           C  
ATOM    833  CB  PRO A 110     -13.720  -2.243  19.875  1.00 93.76           C  
ATOM    834  O   PRO A 110     -11.338  -1.563  21.572  1.00 93.76           O  
ATOM    835  CG  PRO A 110     -13.548  -2.641  18.411  1.00 93.76           C  
ATOM    836  CD  PRO A 110     -12.165  -2.087  18.076  1.00 93.76           C  
ATOM    837  N   ASN A 111     -12.508   0.295  22.027  1.00 94.69           N  
ATOM    838  CA  ASN A 111     -11.900   0.549  23.320  1.00 94.69           C  
ATOM    839  C   ASN A 111     -12.925   1.258  24.207  1.00 94.69           C  
ATOM    840  CB  ASN A 111     -10.628   1.390  23.124  1.00 94.69           C  
ATOM    841  O   ASN A 111     -13.530   2.243  23.778  1.00 94.69           O  
ATOM    842  CG  ASN A 111      -9.957   1.665  24.454  1.00 94.69           C  
ATOM    843  ND2 ASN A 111      -9.505   2.873  24.692  1.00 94.69           N  
ATOM    844  OD1 ASN A 111      -9.871   0.814  25.316  1.00 94.69           O  
ATOM    845  N   ILE A 112     -13.114   0.767  25.431  1.00 95.22           N  
ATOM    846  CA  ILE A 112     -13.967   1.392  26.443  1.00 95.22           C  
ATOM    847  C   ILE A 112     -13.108   1.768  27.645  1.00 95.22           C  
ATOM    848  CB  ILE A 112     -15.193   0.516  26.793  1.00 95.22           C  
ATOM    849  O   ILE A 112     -12.435   0.928  28.236  1.00 95.22           O  
ATOM    850  CG1 ILE A 112     -16.128   1.284  27.755  1.00 95.22           C  
ATOM    851  CG2 ILE A 112     -14.819  -0.864  27.369  1.00 95.22           C  
ATOM    852  CD1 ILE A 112     -17.554   0.724  27.799  1.00 95.22           C  
ATOM    853  N   GLN A 113     -13.118   3.051  28.001  1.00 94.14           N  
ATOM    854  CA  GLN A 113     -12.419   3.524  29.191  1.00 94.14           C  
ATOM    855  C   GLN A 113     -13.111   2.966  30.437  1.00 94.14           C  
ATOM    856  CB  GLN A 113     -12.386   5.061  29.212  1.00 94.14           C  
ATOM    857  O   GLN A 113     -14.336   3.026  30.531  1.00 94.14           O  
ATOM    858  CG  GLN A 113     -11.599   5.666  28.035  1.00 94.14           C  
ATOM    859  CD  GLN A 113     -10.115   5.308  28.054  1.00 94.14           C  
ATOM    860  NE2 GLN A 113      -9.417   5.443  26.948  1.00 94.14           N  
ATOM    861  OE1 GLN A 113      -9.549   4.913  29.056  1.00 94.14           O  
ATOM    862  N   ALA A 114     -12.344   2.472  31.412  1.00 93.52           N  
ATOM    863  CA  ALA A 114     -12.894   1.817  32.604  1.00 93.52           C  
ATOM    864  C   ALA A 114     -13.880   2.704  33.390  1.00 93.52           C  
ATOM    865  CB  ALA A 114     -11.724   1.373  33.489  1.00 93.52           C  
ATOM    866  O   ALA A 114     -14.836   2.199  33.968  1.00 93.52           O  
ATOM    867  N   VAL A 115     -13.696   4.029  33.353  1.00 95.10           N  
ATOM    868  CA  VAL A 115     -14.598   5.015  33.976  1.00 95.10           C  
ATOM    869  C   VAL A 115     -16.011   5.022  33.377  1.00 95.10           C  
ATOM    870  CB  VAL A 115     -13.959   6.416  33.895  1.00 95.10           C  
ATOM    871  O   VAL A 115     -16.956   5.422  34.050  1.00 95.10           O  
ATOM    872  CG1 VAL A 115     -13.901   6.970  32.463  1.00 95.10           C  
ATOM    873  CG2 VAL A 115     -14.663   7.436  34.794  1.00 95.10           C  
ATOM    874  N   LEU A 116     -16.162   4.583  32.123  1.00 94.52           N  
ATOM    875  CA  LEU A 116     -17.450   4.502  31.429  1.00 94.52           C  
ATOM    876  C   LEU A 116     -18.190   3.190  31.720  1.00 94.52           C  
ATOM    877  CB  LEU A 116     -17.234   4.671  29.912  1.00 94.52           C  
ATOM    878  O   LEU A 116     -19.341   3.041  31.314  1.00 94.52           O  
ATOM    879  CG  LEU A 116     -16.588   5.998  29.482  1.00 94.52           C  
ATOM    880  CD1 LEU A 116     -16.352   5.989  27.971  1.00 94.52           C  
ATOM    881  CD2 LEU A 116     -17.462   7.205  29.828  1.00 94.52           C  
ATOM    882  N   LEU A 117     -17.546   2.229  32.391  1.00 93.77           N  
ATOM    883  CA  LEU A 117     -18.206   0.997  32.805  1.00 93.77           C  
ATOM    884  C   LEU A 117     -19.135   1.278  33.998  1.00 93.77           C  
ATOM    885  CB  LEU A 117     -17.172  -0.094  33.132  1.00 93.77           C  
ATOM    886  O   LEU A 117     -18.787   2.072  34.877  1.00 93.77           O  
ATOM    887  CG  LEU A 117     -16.302  -0.527  31.937  1.00 93.77           C  
ATOM    888  CD1 LEU A 117     -15.218  -1.495  32.410  1.00 93.77           C  
ATOM    889  CD2 LEU A 117     -17.126  -1.240  30.862  1.00 93.77           C  
ATOM    890  N   PRO A 118     -20.308   0.625  34.072  1.00 92.25           N  
ATOM    891  CA  PRO A 118     -21.197   0.776  35.214  1.00 92.25           C  
ATOM    892  C   PRO A 118     -20.486   0.345  36.502  1.00 92.25           C  
ATOM    893  CB  PRO A 118     -22.430  -0.079  34.899  1.00 92.25           C  
ATOM    894  O   PRO A 118     -19.791  -0.675  36.540  1.00 92.25           O  
ATOM    895  CG  PRO A 118     -21.911  -1.116  33.903  1.00 92.25           C  
ATOM    896  CD  PRO A 118     -20.820  -0.368  33.142  1.00 92.25           C  
ATOM    897  N   LYS A 119     -20.679   1.114  37.581  1.00 86.57           N  
ATOM    898  CA  LYS A 119     -20.209   0.715  38.912  1.00 86.57           C  
ATOM    899  C   LYS A 119     -20.899  -0.598  39.284  1.00 86.57           C  
ATOM    900  CB  LYS A 119     -20.489   1.806  39.961  1.00 86.57           C  
ATOM    901  O   LYS A 119     -22.118  -0.696  39.171  1.00 86.57           O  
ATOM    902  CG  LYS A 119     -19.650   3.074  39.736  1.00 86.57           C  
ATOM    903  CD  LYS A 119     -19.872   4.087  40.869  1.00 86.57           C  
ATOM    904  CE  LYS A 119     -19.028   5.348  40.635  1.00 86.57           C  
ATOM    905  NZ  LYS A 119     -19.212   6.340  41.726  1.00 86.57           N  
ATOM    906  N   LYS A 120     -20.132  -1.599  39.727  1.00 83.22           N  
ATOM    907  CA  LYS A 120     -20.699  -2.844  40.264  1.00 83.22           C  
ATOM    908  C   LYS A 120     -21.620  -2.486  41.436  1.00 83.22           C  
ATOM    909  CB  LYS A 120     -19.585  -3.803  40.728  1.00 83.22           C  
ATOM    910  O   LYS A 120     -21.139  -1.999  42.453  1.00 83.22           O  
ATOM    911  CG  LYS A 120     -18.812  -4.467  39.576  1.00 83.22           C  
ATOM    912  CD  LYS A 120     -17.772  -5.453  40.134  1.00 83.22           C  
ATOM    913  CE  LYS A 120     -17.033  -6.183  39.005  1.00 83.22           C  
ATOM    914  NZ  LYS A 120     -16.041  -7.152  39.542  1.00 83.22           N  
ATOM    915  N   THR A 121     -22.924  -2.694  41.291  1.00 78.30           N  
ATOM    916  CA  THR A 121     -23.854  -2.706  42.426  1.00 78.30           C  
ATOM    917  C   THR A 121     -23.647  -4.002  43.195  1.00 78.30           C  
ATOM    918  CB  THR A 121     -25.316  -2.597  41.963  1.00 78.30           C  
ATOM    919  O   THR A 121     -23.601  -5.068  42.578  1.00 78.30           O  
ATOM    920  CG2 THR A 121     -25.680  -1.154  41.624  1.00 78.30           C  
ATOM    921  OG1 THR A 121     -25.526  -3.379  40.805  1.00 78.30           O  
ATOM    922  N   GLU A 122     -23.516  -3.926  44.519  1.00 75.18           N  
ATOM    923  CA  GLU A 122     -23.506  -5.120  45.362  1.00 75.18           C  
ATOM    924  C   GLU A 122     -24.795  -5.910  45.111  1.00 75.18           C  
ATOM    925  CB  GLU A 122     -23.360  -4.756  46.848  1.00 75.18           C  
ATOM    926  O   GLU A 122     -25.906  -5.397  45.259  1.00 75.18           O  
ATOM    927  CG  GLU A 122     -21.981  -4.151  47.156  1.00 75.18           C  
ATOM    928  CD  GLU A 122     -21.721  -3.952  48.658  1.00 75.18           C  
ATOM    929  OE1 GLU A 122     -20.548  -3.673  48.987  1.00 75.18           O  
ATOM    930  OE2 GLU A 122     -22.683  -4.073  49.451  1.00 75.18           O  
ATOM    931  N   SER A 123     -24.658  -7.157  44.662  1.00 70.55           N  
ATOM    932  CA  SER A 123     -25.791  -8.062  44.548  1.00 70.55           C  
ATOM    933  C   SER A 123     -26.311  -8.324  45.958  1.00 70.55           C  
ATOM    934  CB  SER A 123     -25.369  -9.365  43.854  1.00 70.55           C  
ATOM    935  O   SER A 123     -25.671  -9.050  46.718  1.00 70.55           O  
ATOM    936  OG  SER A 123     -24.211  -9.902  44.466  1.00 70.55           O  
ATOM    937  N   HIS A 124     -27.466  -7.753  46.308  1.00 63.05           N  
ATOM    938  CA  HIS A 124     -28.217  -8.128  47.503  1.00 63.05           C  
ATOM    939  C   HIS A 124     -28.748  -9.563  47.349  1.00 63.05           C  
ATOM    940  CB  HIS A 124     -29.358  -7.132  47.776  1.00 63.05           C  
ATOM    941  O   HIS A 124     -29.951  -9.792  47.223  1.00 63.05           O  
ATOM    942  CG  HIS A 124     -28.923  -5.767  48.240  1.00 63.05           C  
ATOM    943  CD2 HIS A 124     -29.102  -4.587  47.570  1.00 63.05           C  
ATOM    944  ND1 HIS A 124     -28.347  -5.458  49.454  1.00 63.05           N  
ATOM    945  CE1 HIS A 124     -28.173  -4.127  49.504  1.00 63.05           C  
ATOM    946  NE2 HIS A 124     -28.641  -3.553  48.386  1.00 63.05           N  
ATOM    947  N   HIS A 125     -27.862 -10.556  47.383  1.00 64.29           N  
ATOM    948  CA  HIS A 125     -28.253 -11.893  47.790  1.00 64.29           C  
ATOM    949  C   HIS A 125     -28.549 -11.817  49.287  1.00 64.29           C  
ATOM    950  CB  HIS A 125     -27.185 -12.931  47.410  1.00 64.29           C  
ATOM    951  O   HIS A 125     -27.680 -12.029  50.128  1.00 64.29           O  
ATOM    952  CG  HIS A 125     -27.388 -13.470  46.016  1.00 64.29           C  
ATOM    953  CD2 HIS A 125     -26.585 -13.271  44.924  1.00 64.29           C  
ATOM    954  ND1 HIS A 125     -28.436 -14.266  45.607  1.00 64.29           N  
ATOM    955  CE1 HIS A 125     -28.272 -14.535  44.301  1.00 64.29           C  
ATOM    956  NE2 HIS A 125     -27.161 -13.943  43.840  1.00 64.29           N  
ATOM    957  N   LYS A 126     -29.796 -11.465  49.625  1.00 56.94           N  
ATOM    958  CA  LYS A 126     -30.357 -11.827  50.925  1.00 56.94           C  
ATOM    959  C   LYS A 126     -30.302 -13.348  50.994  1.00 56.94           C  
ATOM    960  CB  LYS A 126     -31.800 -11.311  51.093  1.00 56.94           C  
ATOM    961  O   LYS A 126     -31.109 -14.018  50.352  1.00 56.94           O  
ATOM    962  CG  LYS A 126     -31.851  -9.917  51.733  1.00 56.94           C  
ATOM    963  CD  LYS A 126     -33.303  -9.457  51.940  1.00 56.94           C  
ATOM    964  CE  LYS A 126     -33.325  -8.132  52.714  1.00 56.94           C  
ATOM    965  NZ  LYS A 126     -34.704  -7.609  52.891  1.00 56.94           N  
ATOM    966  N   ALA A 127     -29.328 -13.868  51.735  1.00 61.02           N  
ATOM    967  CA  ALA A 127     -29.432 -15.198  52.300  1.00 61.02           C  
ATOM    968  C   ALA A 127     -30.758 -15.236  53.075  1.00 61.02           C  
ATOM    969  CB  ALA A 127     -28.209 -15.460  53.188  1.00 61.02           C  
ATOM    970  O   ALA A 127     -30.983 -14.421  53.974  1.00 61.02           O  
ATOM    971  N   LYS A 128     -31.670 -16.090  52.621  1.00 58.34           N  
ATOM    972  CA  LYS A 128     -32.753 -16.603  53.449  1.00 58.34           C  
ATOM    973  C   LYS A 128     -32.288 -17.926  54.024  1.00 58.34           C  
ATOM    974  CB  LYS A 128     -34.046 -16.786  52.646  1.00 58.34           C  
ATOM    975  O   LYS A 128     -31.599 -18.650  53.271  1.00 58.34           O  
ATOM    976  CG  LYS A 128     -35.012 -15.614  52.844  1.00 58.34           C  
ATOM    977  CD  LYS A 128     -36.357 -15.970  52.203  1.00 58.34           C  
ATOM    978  CE  LYS A 128     -37.407 -14.902  52.511  1.00 58.34           C  
ATOM    979  NZ  LYS A 128     -38.742 -15.320  52.015  1.00 58.34           N  
ATOM    980  OXT LYS A 128     -32.672 -18.149  55.184  1.00 58.34           O  
TER     981      LYS A 128                                                      
ENDMDL                                                                          
END                                                                             
