# Supplementary material for: PICNIC accurately predicts condensate-forming proteins regardless of their structural disorder across organisms
Source: Nat Commun. 2024 Dec 11;15:10668. doi: 10.1038/s41467-024-55089-x (PMC11634905; doi:10.1038/s41467-024-55089-x)
Supplement: Supplementary file 7 — Dataset S6 [file 41467_2024_55089_MOESM7_ESM.zip › Dataset_S6/Negative_predictions/AF-Q3SXR2-F1-C3orf36.pdb]

HEADER                                            01-JUL-21                     
TITLE     ALPHAFOLD MONOMER V2.0 PREDICTION FOR UNCHARACTERIZED PROTEIN C3ORF36 
TITLE    2 (Q3SXR2)                                                             
COMPND    MOL_ID: 1;                                                            
COMPND   2 MOLECULE: UNCHARACTERIZED PROTEIN C3ORF36;                           
COMPND   3 CHAIN: A                                                             
SOURCE    MOL_ID: 1;                                                            
SOURCE   2 ORGANISM_SCIENTIFIC: HOMO SAPIENS;                                   
SOURCE   3 ORGANISM_TAXID: 9606                                                 
REMARK   1                                                                      
REMARK   1 REFERENCE 1                                                          
REMARK   1  AUTH   JOHN JUMPER, RICHARD EVANS, ALEXANDER PRITZEL, TIM GREEN,    
REMARK   1  AUTH 2 MICHAEL FIGURNOV, OLAF RONNEBERGER, KATHRYN TUNYASUVUNAKOOL, 
REMARK   1  AUTH 3 RUSS BATES, AUGUSTIN ZIDEK, ANNA POTAPENKO, ALEX BRIDGLAND,  
REMARK   1  AUTH 4 CLEMENS MEYER, SIMON A A KOHL, ANDREW J BALLARD,             
REMARK   1  AUTH 5 ANDREW COWIE, BERNARDINO ROMERA-PAREDES, STANISLAV NIKOLOV,  
REMARK   1  AUTH 6 RISHUB JAIN, JONAS ADLER, TREVOR BACK, STIG PETERSEN,        
REMARK   1  AUTH 7 DAVID REIMAN, ELLEN CLANCY, MICHAL ZIELINSKI,                
REMARK   1  AUTH 8 MARTIN STEINEGGER, MICHALINA PACHOLSKA, TAMAS BERGHAMMER,    
REMARK   1  AUTH 9 DAVID SILVER, ORIOL VINYALS, ANDREW W SENIOR,                
REMARK   1  AUTH10 KORAY KAVUKCUOGLU, PUSHMEET KOHLI, DEMIS HASSABIS            
REMARK   1  TITL   HIGHLY ACCURATE PROTEIN STRUCTURE PREDICTION WITH ALPHAFOLD  
REMARK   1  REF    NATURE                        V. 596   583 2021              
REMARK   1  REFN                   ISSN 0028-0836                               
REMARK   1  PMID   34265844                                                     
REMARK   1  DOI    10.1038/s41586-021-03819-2                                   
REMARK   1                                                                      
REMARK   1 DISCLAIMERS                                                          
REMARK   1 ALPHAFOLD DATA, COPYRIGHT (2021) DEEPMIND TECHNOLOGIES LIMITED. THE  
REMARK   1 INFORMATION PROVIDED IS THEORETICAL MODELLING ONLY AND CAUTION SHOULD
REMARK   1 BE EXERCISED IN ITS USE. IT IS PROVIDED "AS-IS" WITHOUT ANY WARRANTY 
REMARK   1 OF ANY KIND, WHETHER EXPRESSED OR IMPLIED. NO WARRANTY IS GIVEN THAT 
REMARK   1 USE OF THE INFORMATION SHALL NOT INFRINGE THE RIGHTS OF ANY THIRD    
REMARK   1 PARTY. THE INFORMATION IS NOT INTENDED TO BE A SUBSTITUTE FOR        
REMARK   1 PROFESSIONAL MEDICAL ADVICE, DIAGNOSIS, OR TREATMENT, AND DOES NOT   
REMARK   1 CONSTITUTE MEDICAL OR OTHER PROFESSIONAL ADVICE. IT IS AVAILABLE FOR 
REMARK   1 ACADEMIC AND COMMERCIAL PURPOSES, UNDER CC-BY 4.0 LICENCE.           
DBREF  XXXX A    1   165  UNP    Q3SXR2   CC036_HUMAN      1    165             
SEQRES   1 A  165  MET GLN ALA GLU THR ILE LEU GLU GLY LEU GLU ALA GLY          
SEQRES   2 A  165  LEU PRO GLN ALA VAL SER SER GLY LEU SER LEU VAL PRO          
SEQRES   3 A  165  ALA PRO GLY LEU VAL LEU THR CYS LEU SER ALA PRO SER          
SEQRES   4 A  165  GLY PRO GLY GLY MET ALA LEU GLU PRO PRO PRO THR THR          
SEQRES   5 A  165  LEU ARG LYS ALA PHE LEU ALA GLN SER THR LEU LEU GLU          
SEQRES   6 A  165  SER THR LEU GLU GLY ALA PRO GLU TRP ALA ALA PRO HIS          
SEQRES   7 A  165  PRO GLU GLU GLN ARG ARG SER PRO PRO ALA CYS SER GLN          
SEQRES   8 A  165  HIS THR PRO PRO LEU PRO SER THR PRO THR GLY PRO PRO          
SEQRES   9 A  165  PRO CYS SER PRO GLY GLY ASN HIS PRO LEU CYS ALA LEU          
SEQRES  10 A  165  SER GLY ARG GLY GLY GLY ARG CYS SER ILE PRO SER LEU          
SEQRES  11 A  165  SER SER SER SER THR PHE SER LEU PHE SER SER GLY CYS          
SEQRES  12 A  165  TRP ASN PRO ARG VAL LYS LEU ARG VAL ARG LYS SER GLN          
SEQRES  13 A  165  SER GLN GLY ARG ALA GLY GLN LEU ILE                          
CRYST1    1.000    1.000    1.000  90.00  90.00  90.00 P 1           1          
ORIGX1      1.000000  0.000000  0.000000        0.00000                         
ORIGX2      0.000000  1.000000  0.000000        0.00000                         
ORIGX3      0.000000  0.000000  1.000000        0.00000                         
SCALE1      1.000000  0.000000  0.000000        0.00000                         
SCALE2      0.000000  1.000000  0.000000        0.00000                         
SCALE3      0.000000  0.000000  1.000000        0.00000                         
MODEL        1                                                                  
ATOM      1  N   MET A   1       3.562  16.940  13.656  1.00 48.86           N  
ATOM      2  CA  MET A   1       4.564  15.933  14.069  1.00 48.86           C  
ATOM      3  C   MET A   1       4.329  14.549  13.452  1.00 48.86           C  
ATOM      4  CB  MET A   1       4.768  15.862  15.590  1.00 48.86           C  
ATOM      5  O   MET A   1       5.276  14.016  12.908  1.00 48.86           O  
ATOM      6  CG  MET A   1       5.270  17.180  16.202  1.00 48.86           C  
ATOM      7  SD  MET A   1       6.872  17.747  15.578  1.00 48.86           S  
ATOM      8  CE  MET A   1       7.165  19.180  16.655  1.00 48.86           C  
ATOM      9  N   GLN A   2       3.133  13.935  13.496  1.00 49.34           N  
ATOM     10  CA  GLN A   2       2.939  12.575  12.932  1.00 49.34           C  
ATOM     11  C   GLN A   2       2.804  12.527  11.396  1.00 49.34           C  
ATOM     12  CB  GLN A   2       1.731  11.891  13.605  1.00 49.34           C  
ATOM     13  O   GLN A   2       3.241  11.562  10.776  1.00 49.34           O  
ATOM     14  CG  GLN A   2       2.153  10.655  14.416  1.00 49.34           C  
ATOM     15  CD  GLN A   2       0.983   9.969  15.118  1.00 49.34           C  
ATOM     16  NE2 GLN A   2       1.219   8.885  15.823  1.00 49.34           N  
ATOM     17  OE1 GLN A   2      -0.158  10.386  15.070  1.00 49.34           O  
ATOM     18  N   ALA A   3       2.222  13.559  10.777  1.00 44.29           N  
ATOM     19  CA  ALA A   3       1.971  13.589   9.332  1.00 44.29           C  
ATOM     20  C   ALA A   3       3.259  13.692   8.491  1.00 44.29           C  
ATOM     21  CB  ALA A   3       1.018  14.755   9.048  1.00 44.29           C  
ATOM     22  O   ALA A   3       3.365  13.076   7.434  1.00 44.29           O  
ATOM     23  N   GLU A   4       4.262  14.416   8.988  1.00 44.53           N  
ATOM     24  CA  GLU A   4       5.538  14.629   8.291  1.00 44.53           C  
ATOM     25  C   GLU A   4       6.356  13.333   8.207  1.00 44.53           C  
ATOM     26  CB  GLU A   4       6.316  15.737   9.017  1.00 44.53           C  
ATOM     27  O   GLU A   4       6.905  13.008   7.159  1.00 44.53           O  
ATOM     28  CG  GLU A   4       5.599  17.096   8.896  1.00 44.53           C  
ATOM     29  CD  GLU A   4       6.112  18.134   9.900  1.00 44.53           C  
ATOM     30  OE1 GLU A   4       6.200  19.319   9.521  1.00 44.53           O  
ATOM     31  OE2 GLU A   4       6.262  17.750  11.087  1.00 44.53           O  
ATOM     32  N   THR A   5       6.342  12.516   9.265  1.00 51.04           N  
ATOM     33  CA  THR A   5       7.056  11.228   9.289  1.00 51.04           C  
ATOM     34  C   THR A   5       6.431  10.196   8.342  1.00 51.04           C  
ATOM     35  CB  THR A   5       7.070  10.647  10.712  1.00 51.04           C  
ATOM     36  O   THR A   5       7.126   9.342   7.792  1.00 51.04           O  
ATOM     37  CG2 THR A   5       8.265   9.726  10.943  1.00 51.04           C  
ATOM     38  OG1 THR A   5       7.143  11.657  11.693  1.00 51.04           O  
ATOM     39  N   ILE A   6       5.112  10.269   8.130  1.00 53.58           N  
ATOM     40  CA  ILE A   6       4.402   9.404   7.175  1.00 53.58           C  
ATOM     41  C   ILE A   6       4.758   9.807   5.735  1.00 53.58           C  
ATOM     42  CB  ILE A   6       2.879   9.437   7.451  1.00 53.58           C  
ATOM     43  O   ILE A   6       4.945   8.936   4.884  1.00 53.58           O  
ATOM     44  CG1 ILE A   6       2.570   8.864   8.856  1.00 53.58           C  
ATOM     45  CG2 ILE A   6       2.106   8.635   6.386  1.00 53.58           C  
ATOM     46  CD1 ILE A   6       1.144   9.150   9.346  1.00 53.58           C  
ATOM     47  N   LEU A   7       4.916  11.109   5.478  1.00 52.25           N  
ATOM     48  CA  LEU A   7       5.348  11.645   4.186  1.00 52.25           C  
ATOM     49  C   LEU A   7       6.784  11.238   3.832  1.00 52.25           C  
ATOM     50  CB  LEU A   7       5.175  13.175   4.197  1.00 52.25           C  
ATOM     51  O   LEU A   7       7.006  10.775   2.716  1.00 52.25           O  
ATOM     52  CG  LEU A   7       3.757  13.618   3.802  1.00 52.25           C  
ATOM     53  CD1 LEU A   7       3.500  15.050   4.268  1.00 52.25           C  
ATOM     54  CD2 LEU A   7       3.593  13.567   2.278  1.00 52.25           C  
ATOM     55  N   GLU A   8       7.729  11.319   4.772  1.00 54.18           N  
ATOM     56  CA  GLU A   8       9.120  10.887   4.545  1.00 54.18           C  
ATOM     57  C   GLU A   8       9.221   9.380   4.245  1.00 54.18           C  
ATOM     58  CB  GLU A   8       9.977  11.221   5.776  1.00 54.18           C  
ATOM     59  O   GLU A   8       9.958   8.958   3.349  1.00 54.18           O  
ATOM     60  CG  GLU A   8      10.278  12.722   5.913  1.00 54.18           C  
ATOM     61  CD  GLU A   8      11.156  13.040   7.136  1.00 54.18           C  
ATOM     62  OE1 GLU A   8      11.759  14.136   7.142  1.00 54.18           O  
ATOM     63  OE2 GLU A   8      11.226  12.194   8.061  1.00 54.18           O  
ATOM     64  N   GLY A   9       8.436   8.552   4.947  1.00 57.51           N  
ATOM     65  CA  GLY A   9       8.385   7.106   4.707  1.00 57.51           C  
ATOM     66  C   GLY A   9       7.754   6.733   3.360  1.00 57.51           C  
ATOM     67  O   GLY A   9       8.195   5.784   2.708  1.00 57.51           O  
ATOM     68  N   LEU A  10       6.749   7.495   2.918  1.00 55.27           N  
ATOM     69  CA  LEU A  10       6.138   7.335   1.597  1.00 55.27           C  
ATOM     70  C   LEU A  10       7.072   7.806   0.484  1.00 55.27           C  
ATOM     71  CB  LEU A  10       4.797   8.089   1.548  1.00 55.27           C  
ATOM     72  O   LEU A  10       7.155   7.144  -0.544  1.00 55.27           O  
ATOM     73  CG  LEU A  10       3.648   7.333   2.236  1.00 55.27           C  
ATOM     74  CD1 LEU A  10       2.460   8.271   2.447  1.00 55.27           C  
ATOM     75  CD2 LEU A  10       3.168   6.147   1.387  1.00 55.27           C  
ATOM     76  N   GLU A  11       7.815   8.891   0.685  1.00 57.94           N  
ATOM     77  CA  GLU A  11       8.761   9.423  -0.299  1.00 57.94           C  
ATOM     78  C   GLU A  11       9.911   8.453  -0.598  1.00 57.94           C  
ATOM     79  CB  GLU A  11       9.257  10.778   0.208  1.00 57.94           C  
ATOM     80  O   GLU A  11      10.325   8.328  -1.750  1.00 57.94           O  
ATOM     81  CG  GLU A  11      10.056  11.540  -0.855  1.00 57.94           C  
ATOM     82  CD  GLU A  11      10.328  12.991  -0.451  1.00 57.94           C  
ATOM     83  OE1 GLU A  11      10.998  13.711  -1.229  1.00 57.94           O  
ATOM     84  OE2 GLU A  11       9.725  13.469   0.538  1.00 57.94           O  
ATOM     85  N   ALA A  12      10.351   7.681   0.399  1.00 59.72           N  
ATOM     86  CA  ALA A  12      11.340   6.623   0.205  1.00 59.72           C  
ATOM     87  C   ALA A  12      10.791   5.401  -0.568  1.00 59.72           C  
ATOM     88  CB  ALA A  12      11.877   6.229   1.585  1.00 59.72           C  
ATOM     89  O   ALA A  12      11.548   4.722  -1.262  1.00 59.72           O  
ATOM     90  N   GLY A  13       9.487   5.106  -0.466  1.00 56.68           N  
ATOM     91  CA  GLY A  13       8.849   3.934  -1.090  1.00 56.68           C  
ATOM     92  C   GLY A  13       8.124   4.210  -2.414  1.00 56.68           C  
ATOM     93  O   GLY A  13       7.916   3.295  -3.213  1.00 56.68           O  
ATOM     94  N   LEU A  14       7.760   5.467  -2.672  1.00 60.43           N  
ATOM     95  CA  LEU A  14       7.024   5.919  -3.855  1.00 60.43           C  
ATOM     96  C   LEU A  14       7.745   5.644  -5.185  1.00 60.43           C  
ATOM     97  CB  LEU A  14       6.685   7.418  -3.703  1.00 60.43           C  
ATOM     98  O   LEU A  14       7.088   5.136  -6.092  1.00 60.43           O  
ATOM     99  CG  LEU A  14       5.315   7.670  -3.048  1.00 60.43           C  
ATOM    100  CD1 LEU A  14       5.205   9.124  -2.587  1.00 60.43           C  
ATOM    101  CD2 LEU A  14       4.187   7.410  -4.049  1.00 60.43           C  
ATOM    102  N   PRO A  15       9.064   5.884  -5.339  1.00 57.86           N  
ATOM    103  CA  PRO A  15       9.765   5.605  -6.596  1.00 57.86           C  
ATOM    104  C   PRO A  15       9.698   4.121  -6.973  1.00 57.86           C  
ATOM    105  CB  PRO A  15      11.218   6.044  -6.365  1.00 57.86           C  
ATOM    106  O   PRO A  15       9.554   3.758  -8.143  1.00 57.86           O  
ATOM    107  CG  PRO A  15      11.150   7.003  -5.179  1.00 57.86           C  
ATOM    108  CD  PRO A  15       9.965   6.493  -4.374  1.00 57.86           C  
ATOM    109  N   GLN A  16       9.757   3.258  -5.957  1.00 57.21           N  
ATOM    110  CA  GLN A  16       9.723   1.812  -6.115  1.00 57.21           C  
ATOM    111  C   GLN A  16       8.300   1.302  -6.368  1.00 57.21           C  
ATOM    112  CB  GLN A  16      10.394   1.193  -4.883  1.00 57.21           C  
ATOM    113  O   GLN A  16       8.118   0.409  -7.194  1.00 57.21           O  
ATOM    114  CG  GLN A  16      10.760  -0.282  -5.100  1.00 57.21           C  
ATOM    115  CD  GLN A  16      11.824  -0.782  -4.125  1.00 57.21           C  
ATOM    116  NE2 GLN A  16      12.203  -2.037  -4.209  1.00 57.21           N  
ATOM    117  OE1 GLN A  16      12.357  -0.079  -3.286  1.00 57.21           O  
ATOM    118  N   ALA A  17       7.287   1.901  -5.736  1.00 54.84           N  
ATOM    119  CA  ALA A  17       5.880   1.584  -5.979  1.00 54.84           C  
ATOM    120  C   ALA A  17       5.406   2.019  -7.376  1.00 54.84           C  
ATOM    121  CB  ALA A  17       5.044   2.242  -4.886  1.00 54.84           C  
ATOM    122  O   ALA A  17       4.772   1.239  -8.083  1.00 54.84           O  
ATOM    123  N   VAL A  18       5.794   3.223  -7.815  1.00 56.34           N  
ATOM    124  CA  VAL A  18       5.491   3.741  -9.159  1.00 56.34           C  
ATOM    125  C   VAL A  18       6.149   2.874 -10.237  1.00 56.34           C  
ATOM    126  CB  VAL A  18       5.919   5.220  -9.279  1.00 56.34           C  
ATOM    127  O   VAL A  18       5.503   2.548 -11.228  1.00 56.34           O  
ATOM    128  CG1 VAL A  18       5.771   5.768 -10.705  1.00 56.34           C  
ATOM    129  CG2 VAL A  18       5.063   6.122  -8.376  1.00 56.34           C  
ATOM    130  N   SER A  19       7.392   2.428 -10.021  1.00 57.66           N  
ATOM    131  CA  SER A  19       8.110   1.567 -10.979  1.00 57.66           C  
ATOM    132  C   SER A  19       7.573   0.134 -11.051  1.00 57.66           C  
ATOM    133  CB  SER A  19       9.598   1.497 -10.633  1.00 57.66           C  
ATOM    134  O   SER A  19       7.782  -0.551 -12.047  1.00 57.66           O  
ATOM    135  OG  SER A  19      10.190   2.777 -10.694  1.00 57.66           O  
ATOM    136  N   SER A  20       6.900  -0.340 -10.002  1.00 57.30           N  
ATOM    137  CA  SER A  20       6.358  -1.704  -9.927  1.00 57.30           C  
ATOM    138  C   SER A  20       4.855  -1.782 -10.214  1.00 57.30           C  
ATOM    139  CB  SER A  20       6.717  -2.341  -8.582  1.00 57.30           C  
ATOM    140  O   SER A  20       4.292  -2.874 -10.186  1.00 57.30           O  
ATOM    141  OG  SER A  20       6.333  -1.509  -7.508  1.00 57.30           O  
ATOM    142  N   GLY A  21       4.197  -0.647 -10.486  1.00 54.77           N  
ATOM    143  CA  GLY A  21       2.740  -0.583 -10.632  1.00 54.77           C  
ATOM    144  C   GLY A  21       1.990  -0.967  -9.351  1.00 54.77           C  
ATOM    145  O   GLY A  21       0.822  -1.347  -9.408  1.00 54.77           O  
ATOM    146  N   LEU A  22       2.658  -0.911  -8.194  1.00 53.48           N  
ATOM    147  CA  LEU A  22       2.065  -1.283  -6.917  1.00 53.48           C  
ATOM    148  C   LEU A  22       1.192  -0.142  -6.397  1.00 53.48           C  
ATOM    149  CB  LEU A  22       3.154  -1.692  -5.909  1.00 53.48           C  
ATOM    150  O   LEU A  22       1.619   1.008  -6.299  1.00 53.48           O  
ATOM    151  CG  LEU A  22       3.849  -3.030  -6.226  1.00 53.48           C  
ATOM    152  CD1 LEU A  22       4.969  -3.281  -5.210  1.00 53.48           C  
ATOM    153  CD2 LEU A  22       2.898  -4.227  -6.154  1.00 53.48           C  
ATOM    154  N   SER A  23      -0.041  -0.479  -6.029  1.00 56.32           N  
ATOM    155  CA  SER A  23      -0.947   0.447  -5.359  1.00 56.32           C  
ATOM    156  C   SER A  23      -0.530   0.586  -3.895  1.00 56.32           C  
ATOM    157  CB  SER A  23      -2.389  -0.036  -5.518  1.00 56.32           C  
ATOM    158  O   SER A  23      -0.458  -0.403  -3.163  1.00 56.32           O  
ATOM    159  OG  SER A  23      -3.300   0.987  -5.186  1.00 56.32           O  
ATOM    160  N   LEU A  24      -0.220   1.812  -3.471  1.00 55.61           N  
ATOM    161  CA  LEU A  24       0.080   2.110  -2.073  1.00 55.61           C  
ATOM    162  C   LEU A  24      -1.223   2.439  -1.344  1.00 55.61           C  
ATOM    163  CB  LEU A  24       1.113   3.247  -1.961  1.00 55.61           C  
ATOM    164  O   LEU A  24      -1.989   3.299  -1.774  1.00 55.61           O  
ATOM    165  CG  LEU A  24       2.538   2.864  -2.404  1.00 55.61           C  
ATOM    166  CD1 LEU A  24       3.410   4.120  -2.408  1.00 55.61           C  
ATOM    167  CD2 LEU A  24       3.191   1.838  -1.471  1.00 55.61           C  
ATOM    168  N   VAL A  25      -1.452   1.769  -0.217  1.00 58.98           N  
ATOM    169  CA  VAL A  25      -2.559   2.058   0.702  1.00 58.98           C  
ATOM    170  C   VAL A  25      -1.963   2.721   1.947  1.00 58.98           C  
ATOM    171  CB  VAL A  25      -3.366   0.781   1.023  1.00 58.98           C  
ATOM    172  O   VAL A  25      -1.534   2.008   2.855  1.00 58.98           O  
ATOM    173  CG1 VAL A  25      -4.520   1.025   2.007  1.00 58.98           C  
ATOM    174  CG2 VAL A  25      -3.970   0.181  -0.254  1.00 58.98           C  
ATOM    175  N   PRO A  26      -1.842   4.063   1.998  1.00 58.19           N  
ATOM    176  CA  PRO A  26      -1.203   4.747   3.125  1.00 58.19           C  
ATOM    177  C   PRO A  26      -2.069   4.768   4.398  1.00 58.19           C  
ATOM    178  CB  PRO A  26      -0.877   6.152   2.610  1.00 58.19           C  
ATOM    179  O   PRO A  26      -1.537   4.979   5.484  1.00 58.19           O  
ATOM    180  CG  PRO A  26      -1.959   6.391   1.571  1.00 58.19           C  
ATOM    181  CD  PRO A  26      -2.147   5.016   0.940  1.00 58.19           C  
ATOM    182  N   ALA A  27      -3.379   4.521   4.294  1.00 51.20           N  
ATOM    183  CA  ALA A  27      -4.304   4.414   5.424  1.00 51.20           C  
ATOM    184  C   ALA A  27      -5.524   3.546   5.050  1.00 51.20           C  
ATOM    185  CB  ALA A  27      -4.745   5.826   5.834  1.00 51.20           C  
ATOM    186  O   ALA A  27      -5.849   3.450   3.862  1.00 51.20           O  
ATOM    187  N   PRO A  28      -6.234   2.928   6.018  1.00 44.84           N  
ATOM    188  CA  PRO A  28      -7.487   2.227   5.742  1.00 44.84           C  
ATOM    189  C   PRO A  28      -8.487   3.177   5.064  1.00 44.84           C  
ATOM    190  CB  PRO A  28      -7.997   1.714   7.099  1.00 44.84           C  
ATOM    191  O   PRO A  28      -8.918   4.152   5.668  1.00 44.84           O  
ATOM    192  CG  PRO A  28      -6.754   1.718   7.987  1.00 44.84           C  
ATOM    193  CD  PRO A  28      -5.933   2.883   7.440  1.00 44.84           C  
ATOM    194  N   GLY A  29      -8.822   2.905   3.800  1.00 51.24           N  
ATOM    195  CA  GLY A  29      -9.717   3.740   2.987  1.00 51.24           C  
ATOM    196  C   GLY A  29      -9.032   4.628   1.942  1.00 51.24           C  
ATOM    197  O   GLY A  29      -9.730   5.179   1.096  1.00 51.24           O  
ATOM    198  N   LEU A  30      -7.695   4.731   1.930  1.00 47.19           N  
ATOM    199  CA  LEU A  30      -6.964   5.482   0.904  1.00 47.19           C  
ATOM    200  C   LEU A  30      -6.248   4.523  -0.049  1.00 47.19           C  
ATOM    201  CB  LEU A  30      -5.984   6.477   1.558  1.00 47.19           C  
ATOM    202  O   LEU A  30      -5.321   3.830   0.356  1.00 47.19           O  
ATOM    203  CG  LEU A  30      -5.900   7.794   0.756  1.00 47.19           C  
ATOM    204  CD1 LEU A  30      -6.791   8.839   1.423  1.00 47.19           C  
ATOM    205  CD2 LEU A  30      -4.484   8.352   0.666  1.00 47.19           C  
ATOM    206  N   VAL A  31      -6.654   4.489  -1.315  1.00 54.18           N  
ATOM    207  CA  VAL A  31      -6.002   3.685  -2.359  1.00 54.18           C  
ATOM    208  C   VAL A  31      -5.337   4.639  -3.344  1.00 54.18           C  
ATOM    209  CB  VAL A  31      -7.009   2.742  -3.051  1.00 54.18           C  
ATOM    210  O   VAL A  31      -6.018   5.298  -4.129  1.00 54.18           O  
ATOM    211  CG1 VAL A  31      -6.325   1.881  -4.119  1.00 54.18           C  
ATOM    212  CG2 VAL A  31      -7.670   1.790  -2.042  1.00 54.18           C  
ATOM    213  N   LEU A  32      -4.005   4.733  -3.309  1.00 56.72           N  
ATOM    214  CA  LEU A  32      -3.255   5.475  -4.319  1.00 56.72           C  
ATOM    215  C   LEU A  32      -3.018   4.555  -5.513  1.00 56.72           C  
ATOM    216  CB  LEU A  32      -1.951   6.052  -3.745  1.00 56.72           C  
ATOM    217  O   LEU A  32      -2.273   3.572  -5.444  1.00 56.72           O  
ATOM    218  CG  LEU A  32      -2.164   7.143  -2.679  1.00 56.72           C  
ATOM    219  CD1 LEU A  32      -0.817   7.516  -2.060  1.00 56.72           C  
ATOM    220  CD2 LEU A  32      -2.787   8.416  -3.261  1.00 56.72           C  
ATOM    221  N   THR A  33      -3.680   4.877  -6.619  1.00 54.31           N  
ATOM    222  CA  THR A  33      -3.459   4.207  -7.900  1.00 54.31           C  
ATOM    223  C   THR A  33      -2.446   5.029  -8.680  1.00 54.31           C  
ATOM    224  CB  THR A  33      -4.767   4.017  -8.679  1.00 54.31           C  
ATOM    225  O   THR A  33      -2.762   6.104  -9.189  1.00 54.31           O  
ATOM    226  CG2 THR A  33      -4.580   3.037  -9.836  1.00 54.31           C  
ATOM    227  OG1 THR A  33      -5.753   3.464  -7.837  1.00 54.31           O  
ATOM    228  N   CYS A  34      -1.206   4.553  -8.744  1.00 50.04           N  
ATOM    229  CA  CYS A  34      -0.184   5.167  -9.580  1.00 50.04           C  
ATOM    230  C   CYS A  34      -0.454   4.777 -11.036  1.00 50.04           C  
ATOM    231  CB  CYS A  34       1.205   4.735  -9.091  1.00 50.04           C  
ATOM    232  O   CYS A  34      -0.144   3.665 -11.459  1.00 50.04           O  
ATOM    233  SG  CYS A  34       1.495   5.359  -7.407  1.00 50.04           S  
ATOM    234  N   LEU A  35      -1.051   5.686 -11.807  1.00 50.37           N  
ATOM    235  CA  LEU A  35      -1.125   5.537 -13.256  1.00 50.37           C  
ATOM    236  C   LEU A  35       0.298   5.665 -13.812  1.00 50.37           C  
ATOM    237  CB  LEU A  35      -2.085   6.589 -13.846  1.00 50.37           C  
ATOM    238  O   LEU A  35       0.911   6.727 -13.718  1.00 50.37           O  
ATOM    239  CG  LEU A  35      -3.571   6.330 -13.527  1.00 50.37           C  
ATOM    240  CD1 LEU A  35      -4.403   7.566 -13.870  1.00 50.37           C  
ATOM    241  CD2 LEU A  35      -4.128   5.147 -14.325  1.00 50.37           C  
ATOM    242  N   SER A  36       0.833   4.577 -14.373  1.00 46.97           N  
ATOM    243  CA  SER A  36       2.035   4.649 -15.207  1.00 46.97           C  
ATOM    244  C   SER A  36       1.746   5.600 -16.363  1.00 46.97           C  
ATOM    245  CB  SER A  36       2.423   3.272 -15.757  1.00 46.97           C  
ATOM    246  O   SER A  36       0.905   5.308 -17.213  1.00 46.97           O  
ATOM    247  OG  SER A  36       3.292   2.613 -14.861  1.00 46.97           O  
ATOM    248  N   ALA A  37       2.411   6.754 -16.377  1.00 47.45           N  
ATOM    249  CA  ALA A  37       2.337   7.660 -17.508  1.00 47.45           C  
ATOM    250  C   ALA A  37       2.903   6.938 -18.746  1.00 47.45           C  
ATOM    251  CB  ALA A  37       3.097   8.952 -17.186  1.00 47.45           C  
ATOM    252  O   ALA A  37       3.999   6.370 -18.662  1.00 47.45           O  
ATOM    253  N   PRO A  38       2.190   6.926 -19.887  1.00 45.55           N  
ATOM    254  CA  PRO A  38       2.739   6.383 -21.115  1.00 45.55           C  
ATOM    255  C   PRO A  38       3.968   7.213 -21.489  1.00 45.55           C  
ATOM    256  CB  PRO A  38       1.609   6.451 -22.148  1.00 45.55           C  
ATOM    257  O   PRO A  38       3.900   8.438 -21.584  1.00 45.55           O  
ATOM    258  CG  PRO A  38       0.723   7.591 -21.643  1.00 45.55           C  
ATOM    259  CD  PRO A  38       0.894   7.541 -20.125  1.00 45.55           C  
ATOM    260  N   SER A  39       5.100   6.535 -21.675  1.00 42.13           N  
ATOM    261  CA  SER A  39       6.308   7.108 -22.265  1.00 42.13           C  
ATOM    262  C   SER A  39       5.974   7.557 -23.692  1.00 42.13           C  
ATOM    263  CB  SER A  39       7.424   6.057 -22.237  1.00 42.13           C  
ATOM    264  O   SER A  39       6.008   6.769 -24.633  1.00 42.13           O  
ATOM    265  OG  SER A  39       8.635   6.580 -22.742  1.00 42.13           O  
ATOM    266  N   GLY A  40       5.535   8.807 -23.832  1.00 44.27           N  
ATOM    267  CA  GLY A  40       5.184   9.440 -25.097  1.00 44.27           C  
ATOM    268  C   GLY A  40       6.084  10.653 -25.334  1.00 44.27           C  
ATOM    269  O   GLY A  40       6.193  11.498 -24.442  1.00 44.27           O  
ATOM    270  N   PRO A  41       6.730  10.781 -26.506  1.00 37.51           N  
ATOM    271  CA  PRO A  41       7.556  11.932 -26.841  1.00 37.51           C  
ATOM    272  C   PRO A  41       6.624  13.079 -27.250  1.00 37.51           C  
ATOM    273  CB  PRO A  41       8.474  11.433 -27.961  1.00 37.51           C  
ATOM    274  O   PRO A  41       6.370  13.310 -28.426  1.00 37.51           O  
ATOM    275  CG  PRO A  41       7.593  10.437 -28.717  1.00 37.51           C  
ATOM    276  CD  PRO A  41       6.664   9.871 -27.641  1.00 37.51           C  
ATOM    277  N   GLY A  42       6.028  13.753 -26.273  1.00 41.35           N  
ATOM    278  CA  GLY A  42       5.062  14.822 -26.508  1.00 41.35           C  
ATOM    279  C   GLY A  42       5.222  15.895 -25.451  1.00 41.35           C  
ATOM    280  O   GLY A  42       4.699  15.767 -24.350  1.00 41.35           O  
ATOM    281  N   GLY A  43       6.002  16.924 -25.776  1.00 36.26           N  
ATOM    282  CA  GLY A  43       6.338  18.016 -24.875  1.00 36.26           C  
ATOM    283  C   GLY A  43       5.113  18.776 -24.386  1.00 36.26           C  
ATOM    284  O   GLY A  43       4.570  19.598 -25.109  1.00 36.26           O  
ATOM    285  N   MET A  44       4.743  18.536 -23.132  1.00 40.31           N  
ATOM    286  CA  MET A  44       4.125  19.486 -22.208  1.00 40.31           C  
ATOM    287  C   MET A  44       4.720  19.136 -20.848  1.00 40.31           C  
ATOM    288  CB  MET A  44       2.584  19.402 -22.218  1.00 40.31           C  
ATOM    289  O   MET A  44       4.788  17.957 -20.510  1.00 40.31           O  
ATOM    290  CG  MET A  44       2.075  19.644 -23.641  1.00 40.31           C  
ATOM    291  SD  MET A  44       0.348  20.064 -23.916  1.00 40.31           S  
ATOM    292  CE  MET A  44       0.456  20.189 -25.725  1.00 40.31           C  
ATOM    293  N   ALA A  45       5.244  20.120 -20.119  1.00 43.91           N  
ATOM    294  CA  ALA A  45       5.891  19.919 -18.827  1.00 43.91           C  
ATOM    295  C   ALA A  45       4.879  19.365 -17.810  1.00 43.91           C  
ATOM    296  CB  ALA A  45       6.522  21.249 -18.393  1.00 43.91           C  
ATOM    297  O   ALA A  45       4.243  20.110 -17.067  1.00 43.91           O  
ATOM    298  N   LEU A  46       4.693  18.047 -17.823  1.00 50.98           N  
ATOM    299  CA  LEU A  46       3.966  17.318 -16.804  1.00 50.98           C  
ATOM    300  C   LEU A  46       4.833  17.382 -15.553  1.00 50.98           C  
ATOM    301  CB  LEU A  46       3.660  15.892 -17.293  1.00 50.98           C  
ATOM    302  O   LEU A  46       5.946  16.860 -15.504  1.00 50.98           O  
ATOM    303  CG  LEU A  46       2.458  15.851 -18.259  1.00 50.98           C  
ATOM    304  CD1 LEU A  46       2.479  14.567 -19.086  1.00 50.98           C  
ATOM    305  CD2 LEU A  46       1.125  15.904 -17.504  1.00 50.98           C  
ATOM    306  N   GLU A  47       4.330  18.149 -14.597  1.00 51.41           N  
ATOM    307  CA  GLU A  47       4.877  18.343 -13.266  1.00 51.41           C  
ATOM    308  C   GLU A  47       5.336  16.990 -12.676  1.00 51.41           C  
ATOM    309  CB  GLU A  47       3.751  19.049 -12.495  1.00 51.41           C  
ATOM    310  O   GLU A  47       4.665  15.978 -12.910  1.00 51.41           O  
ATOM    311  CG  GLU A  47       4.136  19.710 -11.175  1.00 51.41           C  
ATOM    312  CD  GLU A  47       3.724  18.886  -9.969  1.00 51.41           C  
ATOM    313  OE1 GLU A  47       3.457  19.514  -8.922  1.00 51.41           O  
ATOM    314  OE2 GLU A  47       3.684  17.644 -10.051  1.00 51.41           O  
ATOM    315  N   PRO A  48       6.506  16.924 -12.002  1.00 50.88           N  
ATOM    316  CA  PRO A  48       7.083  15.655 -11.590  1.00 50.88           C  
ATOM    317  C   PRO A  48       6.047  14.766 -10.873  1.00 50.88           C  
ATOM    318  CB  PRO A  48       8.267  15.988 -10.676  1.00 50.88           C  
ATOM    319  O   PRO A  48       5.343  15.245  -9.984  1.00 50.88           O  
ATOM    320  CG  PRO A  48       8.603  17.449 -10.955  1.00 50.88           C  
ATOM    321  CD  PRO A  48       7.388  18.031 -11.673  1.00 50.88           C  
ATOM    322  N   PRO A  49       5.996  13.451 -11.155  1.00 56.57           N  
ATOM    323  CA  PRO A  49       5.114  12.516 -10.453  1.00 56.57           C  
ATOM    324  C   PRO A  49       5.055  12.689  -8.916  1.00 56.57           C  
ATOM    325  CB  PRO A  49       5.617  11.121 -10.842  1.00 56.57           C  
ATOM    326  O   PRO A  49       3.958  12.576  -8.361  1.00 56.57           O  
ATOM    327  CG  PRO A  49       6.305  11.335 -12.188  1.00 56.57           C  
ATOM    328  CD  PRO A  49       6.836  12.761 -12.118  1.00 56.57           C  
ATOM    329  N   PRO A  50       6.161  13.007  -8.195  1.00 57.27           N  
ATOM    330  CA  PRO A  50       6.089  13.222  -6.748  1.00 57.27           C  
ATOM    331  C   PRO A  50       5.375  14.518  -6.341  1.00 57.27           C  
ATOM    332  CB  PRO A  50       7.541  13.211  -6.255  1.00 57.27           C  
ATOM    333  O   PRO A  50       4.772  14.568  -5.271  1.00 57.27           O  
ATOM    334  CG  PRO A  50       8.348  13.640  -7.474  1.00 57.27           C  
ATOM    335  CD  PRO A  50       7.565  13.002  -8.612  1.00 57.27           C  
ATOM    336  N   THR A  51       5.418  15.573  -7.153  1.00 55.54           N  
ATOM    337  CA  THR A  51       4.863  16.883  -6.789  1.00 55.54           C  
ATOM    338  C   THR A  51       3.340  16.934  -6.975  1.00 55.54           C  
ATOM    339  CB  THR A  51       5.635  18.010  -7.495  1.00 55.54           C  
ATOM    340  O   THR A  51       2.643  17.496  -6.126  1.00 55.54           O  
ATOM    341  CG2 THR A  51       6.996  18.256  -6.857  1.00 55.54           C  
ATOM    342  OG1 THR A  51       5.979  17.682  -8.813  1.00 55.54           O  
ATOM    343  N   THR A  52       2.797  16.205  -7.956  1.00 57.22           N  
ATOM    344  CA  THR A  52       1.348  16.063  -8.163  1.00 57.22           C  
ATOM    345  C   THR A  52       0.739  15.192  -7.068  1.00 57.22           C  
ATOM    346  CB  THR A  52       1.040  15.485  -9.554  1.00 57.22           C  
ATOM    347  O   THR A  52      -0.305  15.536  -6.514  1.00 57.22           O  
ATOM    348  CG2 THR A  52      -0.460  15.310  -9.797  1.00 57.22           C  
ATOM    349  OG1 THR A  52       1.461  16.363 -10.566  1.00 57.22           O  
ATOM    350  N   LEU A  53       1.426  14.111  -6.677  1.00 61.29           N  
ATOM    351  CA  LEU A  53       1.011  13.274  -5.549  1.00 61.29           C  
ATOM    352  C   LEU A  53       1.085  14.020  -4.216  1.00 61.29           C  
ATOM    353  CB  LEU A  53       1.860  11.994  -5.505  1.00 61.29           C  
ATOM    354  O   LEU A  53       0.169  13.891  -3.411  1.00 61.29           O  
ATOM    355  CG  LEU A  53       1.316  10.880  -6.413  1.00 61.29           C  
ATOM    356  CD1 LEU A  53       2.348   9.759  -6.514  1.00 61.29           C  
ATOM    357  CD2 LEU A  53       0.026  10.267  -5.852  1.00 61.29           C  
ATOM    358  N   ARG A  54       2.114  14.849  -3.995  1.00 62.43           N  
ATOM    359  CA  ARG A  54       2.185  15.728  -2.816  1.00 62.43           C  
ATOM    360  C   ARG A  54       1.029  16.723  -2.776  1.00 62.43           C  
ATOM    361  CB  ARG A  54       3.526  16.468  -2.780  1.00 62.43           C  
ATOM    362  O   ARG A  54       0.425  16.884  -1.723  1.00 62.43           O  
ATOM    363  CG  ARG A  54       4.655  15.609  -2.196  1.00 62.43           C  
ATOM    364  CD  ARG A  54       5.965  16.389  -2.324  1.00 62.43           C  
ATOM    365  NE  ARG A  54       7.076  15.766  -1.586  1.00 62.43           N  
ATOM    366  NH1 ARG A  54       8.722  17.225  -2.268  1.00 62.43           N  
ATOM    367  NH2 ARG A  54       9.211  15.683  -0.808  1.00 62.43           N  
ATOM    368  CZ  ARG A  54       8.319  16.208  -1.564  1.00 62.43           C  
ATOM    369  N   LYS A  55       0.675  17.347  -3.906  1.00 66.63           N  
ATOM    370  CA  LYS A  55      -0.491  18.244  -3.996  1.00 66.63           C  
ATOM    371  C   LYS A  55      -1.802  17.509  -3.726  1.00 66.63           C  
ATOM    372  CB  LYS A  55      -0.534  18.921  -5.371  1.00 66.63           C  
ATOM    373  O   LYS A  55      -2.625  18.020  -2.978  1.00 66.63           O  
ATOM    374  CG  LYS A  55       0.483  20.063  -5.473  1.00 66.63           C  
ATOM    375  CD  LYS A  55       0.563  20.543  -6.922  1.00 66.63           C  
ATOM    376  CE  LYS A  55       1.560  21.695  -7.051  1.00 66.63           C  
ATOM    377  NZ  LYS A  55       2.024  21.813  -8.450  1.00 66.63           N  
ATOM    378  N   ALA A  56      -1.974  16.308  -4.278  1.00 62.89           N  
ATOM    379  CA  ALA A  56      -3.152  15.481  -4.030  1.00 62.89           C  
ATOM    380  C   ALA A  56      -3.237  15.027  -2.562  1.00 62.89           C  
ATOM    381  CB  ALA A  56      -3.126  14.291  -4.996  1.00 62.89           C  
ATOM    382  O   ALA A  56      -4.305  15.095  -1.963  1.00 62.89           O  
ATOM    383  N   PHE A  57      -2.112  14.631  -1.961  1.00 64.60           N  
ATOM    384  CA  PHE A  57      -2.043  14.233  -0.556  1.00 64.60           C  
ATOM    385  C   PHE A  57      -2.295  15.411   0.387  1.00 64.60           C  
ATOM    386  CB  PHE A  57      -0.683  13.589  -0.267  1.00 64.60           C  
ATOM    387  O   PHE A  57      -3.045  15.262   1.346  1.00 64.60           O  
ATOM    388  CG  PHE A  57      -0.576  13.051   1.146  1.00 64.60           C  
ATOM    389  CD1 PHE A  57      -0.054  13.856   2.177  1.00 64.60           C  
ATOM    390  CD2 PHE A  57      -1.046  11.757   1.440  1.00 64.60           C  
ATOM    391  CE1 PHE A  57       0.020  13.359   3.490  1.00 64.60           C  
ATOM    392  CE2 PHE A  57      -0.975  11.263   2.755  1.00 64.60           C  
ATOM    393  CZ  PHE A  57      -0.438  12.062   3.779  1.00 64.60           C  
ATOM    394  N   LEU A  58      -1.726  16.587   0.108  1.00 64.91           N  
ATOM    395  CA  LEU A  58      -1.994  17.806   0.873  1.00 64.91           C  
ATOM    396  C   LEU A  58      -3.464  18.218   0.747  1.00 64.91           C  
ATOM    397  CB  LEU A  58      -1.054  18.938   0.418  1.00 64.91           C  
ATOM    398  O   LEU A  58      -4.089  18.478   1.766  1.00 64.91           O  
ATOM    399  CG  LEU A  58       0.384  18.805   0.952  1.00 64.91           C  
ATOM    400  CD1 LEU A  58       1.303  19.774   0.206  1.00 64.91           C  
ATOM    401  CD2 LEU A  58       0.471  19.124   2.446  1.00 64.91           C  
ATOM    402  N   ALA A  59      -4.039  18.181  -0.459  1.00 64.46           N  
ATOM    403  CA  ALA A  59      -5.454  18.481  -0.683  1.00 64.46           C  
ATOM    404  C   ALA A  59      -6.392  17.495   0.042  1.00 64.46           C  
ATOM    405  CB  ALA A  59      -5.715  18.495  -2.194  1.00 64.46           C  
ATOM    406  O   ALA A  59      -7.427  17.891   0.579  1.00 64.46           O  
ATOM    407  N   GLN A  60      -6.028  16.210   0.103  1.00 59.55           N  
ATOM    408  CA  GLN A  60      -6.791  15.207   0.852  1.00 59.55           C  
ATOM    409  C   GLN A  60      -6.568  15.291   2.364  1.00 59.55           C  
ATOM    410  CB  GLN A  60      -6.479  13.800   0.330  1.00 59.55           C  
ATOM    411  O   GLN A  60      -7.507  15.069   3.123  1.00 59.55           O  
ATOM    412  CG  GLN A  60      -7.152  13.572  -1.030  1.00 59.55           C  
ATOM    413  CD  GLN A  60      -7.177  12.108  -1.445  1.00 59.55           C  
ATOM    414  NE2 GLN A  60      -8.101  11.724  -2.297  1.00 59.55           N  
ATOM    415  OE1 GLN A  60      -6.390  11.278  -1.027  1.00 59.55           O  
ATOM    416  N   SER A  61      -5.371  15.668   2.812  1.00 58.35           N  
ATOM    417  CA  SER A  61      -5.084  15.907   4.230  1.00 58.35           C  
ATOM    418  C   SER A  61      -5.856  17.119   4.735  1.00 58.35           C  
ATOM    419  CB  SER A  61      -3.587  16.095   4.482  1.00 58.35           C  
ATOM    420  O   SER A  61      -6.494  17.017   5.771  1.00 58.35           O  
ATOM    421  OG  SER A  61      -2.881  14.943   4.063  1.00 58.35           O  
ATOM    422  N   THR A  62      -5.929  18.208   3.959  1.00 56.63           N  
ATOM    423  CA  THR A  62      -6.781  19.360   4.296  1.00 56.63           C  
ATOM    424  C   THR A  62      -8.263  18.997   4.357  1.00 56.63           C  
ATOM    425  CB  THR A  62      -6.591  20.536   3.323  1.00 56.63           C  
ATOM    426  O   THR A  62      -8.989  19.575   5.155  1.00 56.63           O  
ATOM    427  CG2 THR A  62      -5.236  21.212   3.521  1.00 56.63           C  
ATOM    428  OG1 THR A  62      -6.642  20.157   1.964  1.00 56.63           O  
ATOM    429  N   LEU A  63      -8.711  18.013   3.568  1.00 54.10           N  
ATOM    430  CA  LEU A  63     -10.094  17.528   3.595  1.00 54.10           C  
ATOM    431  C   LEU A  63     -10.363  16.634   4.819  1.00 54.10           C  
ATOM    432  CB  LEU A  63     -10.380  16.848   2.243  1.00 54.10           C  
ATOM    433  O   LEU A  63     -11.442  16.697   5.405  1.00 54.10           O  
ATOM    434  CG  LEU A  63     -11.871  16.578   1.960  1.00 54.10           C  
ATOM    435  CD1 LEU A  63     -12.124  16.647   0.450  1.00 54.10           C  
ATOM    436  CD2 LEU A  63     -12.317  15.190   2.427  1.00 54.10           C  
ATOM    437  N   LEU A  64      -9.388  15.827   5.247  1.00 52.04           N  
ATOM    438  CA  LEU A  64      -9.493  15.005   6.457  1.00 52.04           C  
ATOM    439  C   LEU A  64      -9.341  15.834   7.741  1.00 52.04           C  
ATOM    440  CB  LEU A  64      -8.471  13.857   6.393  1.00 52.04           C  
ATOM    441  O   LEU A  64     -10.082  15.596   8.691  1.00 52.04           O  
ATOM    442  CG  LEU A  64      -8.825  12.758   5.372  1.00 52.04           C  
ATOM    443  CD1 LEU A  64      -7.662  11.771   5.255  1.00 52.04           C  
ATOM    444  CD2 LEU A  64     -10.073  11.964   5.776  1.00 52.04           C  
ATOM    445  N   GLU A  65      -8.464  16.841   7.758  1.00 50.30           N  
ATOM    446  CA  GLU A  65      -8.361  17.808   8.860  1.00 50.30           C  
ATOM    447  C   GLU A  65      -9.610  18.697   8.943  1.00 50.30           C  
ATOM    448  CB  GLU A  65      -7.057  18.635   8.766  1.00 50.30           C  
ATOM    449  O   GLU A  65     -10.123  18.901  10.040  1.00 50.30           O  
ATOM    450  CG  GLU A  65      -6.046  18.191   9.836  1.00 50.30           C  
ATOM    451  CD  GLU A  65      -4.641  18.773   9.611  1.00 50.30           C  
ATOM    452  OE1 GLU A  65      -4.392  19.923  10.035  1.00 50.30           O  
ATOM    453  OE2 GLU A  65      -3.799  18.038   9.042  1.00 50.30           O  
ATOM    454  N   SER A  66     -10.204  19.111   7.812  1.00 47.49           N  
ATOM    455  CA  SER A  66     -11.487  19.834   7.835  1.00 47.49           C  
ATOM    456  C   SER A  66     -12.672  18.951   8.234  1.00 47.49           C  
ATOM    457  CB  SER A  66     -11.781  20.531   6.500  1.00 47.49           C  
ATOM    458  O   SER A  66     -13.670  19.463   8.726  1.00 47.49           O  
ATOM    459  OG  SER A  66     -12.275  19.642   5.511  1.00 47.49           O  
ATOM    460  N   THR A  67     -12.588  17.632   8.032  1.00 39.01           N  
ATOM    461  CA  THR A  67     -13.612  16.679   8.502  1.00 39.01           C  
ATOM    462  C   THR A  67     -13.460  16.382  10.001  1.00 39.01           C  
ATOM    463  CB  THR A  67     -13.584  15.383   7.670  1.00 39.01           C  
ATOM    464  O   THR A  67     -14.434  16.007  10.651  1.00 39.01           O  
ATOM    465  CG2 THR A  67     -14.733  14.425   7.986  1.00 39.01           C  
ATOM    466  OG1 THR A  67     -13.721  15.666   6.295  1.00 39.01           O  
ATOM    467  N   LEU A  68     -12.263  16.577  10.574  1.00 43.59           N  
ATOM    468  CA  LEU A  68     -12.003  16.403  12.007  1.00 43.59           C  
ATOM    469  C   LEU A  68     -12.311  17.672  12.831  1.00 43.59           C  
ATOM    470  CB  LEU A  68     -10.549  15.932  12.201  1.00 43.59           C  
ATOM    471  O   LEU A  68     -12.720  17.547  13.982  1.00 43.59           O  
ATOM    472  CG  LEU A  68     -10.357  15.144  13.514  1.00 43.59           C  
ATOM    473  CD1 LEU A  68     -10.413  13.633  13.262  1.00 43.59           C  
ATOM    474  CD2 LEU A  68      -9.008  15.465  14.155  1.00 43.59           C  
ATOM    475  N   GLU A  69     -12.166  18.871  12.252  1.00 41.73           N  
ATOM    476  CA  GLU A  69     -12.524  20.160  12.888  1.00 41.73           C  
ATOM    477  C   GLU A  69     -13.871  20.753  12.431  1.00 41.73           C  
ATOM    478  CB  GLU A  69     -11.388  21.188  12.716  1.00 41.73           C  
ATOM    479  O   GLU A  69     -14.324  21.762  12.966  1.00 41.73           O  
ATOM    480  CG  GLU A  69     -10.442  21.254  13.927  1.00 41.73           C  
ATOM    481  CD  GLU A  69     -10.101  22.708  14.291  1.00 41.73           C  
ATOM    482  OE1 GLU A  69     -10.358  23.091  15.457  1.00 41.73           O  
ATOM    483  OE2 GLU A  69      -9.572  23.424  13.411  1.00 41.73           O  
ATOM    484  N   GLY A  70     -14.554  20.117  11.481  1.00 36.88           N  
ATOM    485  CA  GLY A  70     -15.855  20.537  10.966  1.00 36.88           C  
ATOM    486  C   GLY A  70     -16.845  19.387  11.018  1.00 36.88           C  
ATOM    487  O   GLY A  70     -17.180  18.806   9.986  1.00 36.88           O  
ATOM    488  N   ALA A  71     -17.301  19.036  12.225  1.00 35.88           N  
ATOM    489  CA  ALA A  71     -18.437  18.140  12.393  1.00 35.88           C  
ATOM    490  C   ALA A  71     -19.600  18.679  11.544  1.00 35.88           C  
ATOM    491  CB  ALA A  71     -18.824  18.059  13.875  1.00 35.88           C  
ATOM    492  O   ALA A  71     -19.974  19.844  11.701  1.00 35.88           O  
ATOM    493  N   PRO A  72     -20.164  17.885  10.625  1.00 41.83           N  
ATOM    494  CA  PRO A  72     -21.275  18.366   9.836  1.00 41.83           C  
ATOM    495  C   PRO A  72     -22.446  18.625  10.791  1.00 41.83           C  
ATOM    496  CB  PRO A  72     -21.499  17.282   8.792  1.00 41.83           C  
ATOM    497  O   PRO A  72     -22.809  17.766  11.593  1.00 41.83           O  
ATOM    498  CG  PRO A  72     -21.047  16.005   9.508  1.00 41.83           C  
ATOM    499  CD  PRO A  72     -19.875  16.490  10.350  1.00 41.83           C  
ATOM    500  N   GLU A  73     -23.011  19.827  10.710  1.00 42.43           N  
ATOM    501  CA  GLU A  73     -24.088  20.375  11.553  1.00 42.43           C  
ATOM    502  C   GLU A  73     -25.299  19.433  11.742  1.00 42.43           C  
ATOM    503  CB  GLU A  73     -24.493  21.702  10.885  1.00 42.43           C  
ATOM    504  O   GLU A  73     -26.057  19.578  12.697  1.00 42.43           O  
ATOM    505  CG  GLU A  73     -25.577  22.512  11.602  1.00 42.43           C  
ATOM    506  CD  GLU A  73     -25.837  23.819  10.845  1.00 42.43           C  
ATOM    507  OE1 GLU A  73     -26.849  23.877  10.110  1.00 42.43           O  
ATOM    508  OE2 GLU A  73     -24.996  24.737  10.976  1.00 42.43           O  
ATOM    509  N   TRP A  74     -25.452  18.394  10.909  1.00 49.28           N  
ATOM    510  CA  TRP A  74     -26.458  17.344  11.098  1.00 49.28           C  
ATOM    511  C   TRP A  74     -26.227  16.453  12.333  1.00 49.28           C  
ATOM    512  CB  TRP A  74     -26.583  16.501   9.819  1.00 49.28           C  
ATOM    513  O   TRP A  74     -27.146  15.747  12.741  1.00 49.28           O  
ATOM    514  CG  TRP A  74     -25.407  15.648   9.431  1.00 49.28           C  
ATOM    515  CD1 TRP A  74     -24.591  15.882   8.382  1.00 49.28           C  
ATOM    516  CD2 TRP A  74     -24.943  14.386  10.013  1.00 49.28           C  
ATOM    517  CE2 TRP A  74     -23.777  13.963   9.307  1.00 49.28           C  
ATOM    518  CE3 TRP A  74     -25.396  13.535  11.045  1.00 49.28           C  
ATOM    519  NE1 TRP A  74     -23.635  14.888   8.299  1.00 49.28           N  
ATOM    520  CH2 TRP A  74     -23.511  12.017  10.717  1.00 49.28           C  
ATOM    521  CZ2 TRP A  74     -23.052  12.813   9.655  1.00 49.28           C  
ATOM    522  CZ3 TRP A  74     -24.688  12.371  11.397  1.00 49.28           C  
ATOM    523  N   ALA A  75     -25.030  16.466  12.933  1.00 42.56           N  
ATOM    524  CA  ALA A  75     -24.685  15.673  14.118  1.00 42.56           C  
ATOM    525  C   ALA A  75     -24.988  16.382  15.456  1.00 42.56           C  
ATOM    526  CB  ALA A  75     -23.223  15.225  13.996  1.00 42.56           C  
ATOM    527  O   ALA A  75     -24.610  15.881  16.518  1.00 42.56           O  
ATOM    528  N   ALA A  76     -25.670  17.532  15.432  1.00 41.07           N  
ATOM    529  CA  ALA A  76     -26.156  18.181  16.643  1.00 41.07           C  
ATOM    530  C   ALA A  76     -27.196  17.283  17.352  1.00 41.07           C  
ATOM    531  CB  ALA A  76     -26.738  19.552  16.277  1.00 41.07           C  
ATOM    532  O   ALA A  76     -28.197  16.904  16.736  1.00 41.07           O  
ATOM    533  N   PRO A  77     -27.014  16.938  18.643  1.00 45.09           N  
ATOM    534  CA  PRO A  77     -28.069  16.298  19.411  1.00 45.09           C  
ATOM    535  C   PRO A  77     -29.190  17.325  19.588  1.00 45.09           C  
ATOM    536  CB  PRO A  77     -27.416  15.857  20.724  1.00 45.09           C  
ATOM    537  O   PRO A  77     -29.030  18.309  20.306  1.00 45.09           O  
ATOM    538  CG  PRO A  77     -26.266  16.847  20.913  1.00 45.09           C  
ATOM    539  CD  PRO A  77     -25.873  17.249  19.490  1.00 45.09           C  
ATOM    540  N   HIS A  78     -30.304  17.116  18.887  1.00 41.34           N  
ATOM    541  CA  HIS A  78     -31.509  17.932  19.011  1.00 41.34           C  
ATOM    542  C   HIS A  78     -31.889  18.072  20.497  1.00 41.34           C  
ATOM    543  CB  HIS A  78     -32.635  17.253  18.221  1.00 41.34           C  
ATOM    544  O   HIS A  78     -32.149  17.052  21.148  1.00 41.34           O  
ATOM    545  CG  HIS A  78     -33.905  18.061  18.115  1.00 41.34           C  
ATOM    546  CD2 HIS A  78     -34.449  18.526  16.950  1.00 41.34           C  
ATOM    547  ND1 HIS A  78     -34.764  18.432  19.132  1.00 41.34           N  
ATOM    548  CE1 HIS A  78     -35.795  19.102  18.586  1.00 41.34           C  
ATOM    549  NE2 HIS A  78     -35.638  19.181  17.256  1.00 41.34           N  
ATOM    550  N   PRO A  79     -31.921  19.291  21.063  1.00 44.02           N  
ATOM    551  CA  PRO A  79     -32.343  19.481  22.437  1.00 44.02           C  
ATOM    552  C   PRO A  79     -33.868  19.338  22.517  1.00 44.02           C  
ATOM    553  CB  PRO A  79     -31.822  20.863  22.836  1.00 44.02           C  
ATOM    554  O   PRO A  79     -34.597  19.877  21.694  1.00 44.02           O  
ATOM    555  CG  PRO A  79     -31.828  21.638  21.517  1.00 44.02           C  
ATOM    556  CD  PRO A  79     -31.595  20.570  20.447  1.00 44.02           C  
ATOM    557  N   GLU A  80     -34.327  18.557  23.490  1.00 46.49           N  
ATOM    558  CA  GLU A  80     -35.659  18.631  24.104  1.00 46.49           C  
ATOM    559  C   GLU A  80     -36.879  18.826  23.184  1.00 46.49           C  
ATOM    560  CB  GLU A  80     -35.639  19.698  25.214  1.00 46.49           C  
ATOM    561  O   GLU A  80     -37.526  19.868  23.215  1.00 46.49           O  
ATOM    562  CG  GLU A  80     -34.698  19.339  26.365  1.00 46.49           C  
ATOM    563  CD  GLU A  80     -34.919  20.299  27.538  1.00 46.49           C  
ATOM    564  OE1 GLU A  80     -35.687  19.914  28.453  1.00 46.49           O  
ATOM    565  OE2 GLU A  80     -34.311  21.390  27.517  1.00 46.49           O  
ATOM    566  N   GLU A  81     -37.324  17.772  22.493  1.00 47.75           N  
ATOM    567  CA  GLU A  81     -38.745  17.668  22.145  1.00 47.75           C  
ATOM    568  C   GLU A  81     -39.337  16.298  22.497  1.00 47.75           C  
ATOM    569  CB  GLU A  81     -39.072  18.124  20.708  1.00 47.75           C  
ATOM    570  O   GLU A  81     -38.893  15.238  22.069  1.00 47.75           O  
ATOM    571  CG  GLU A  81     -39.476  19.611  20.686  1.00 47.75           C  
ATOM    572  CD  GLU A  81     -40.107  20.024  19.356  1.00 47.75           C  
ATOM    573  OE1 GLU A  81     -41.361  20.071  19.309  1.00 47.75           O  
ATOM    574  OE2 GLU A  81     -39.338  20.280  18.408  1.00 47.75           O  
ATOM    575  N   GLN A  82     -40.402  16.378  23.294  1.00 45.24           N  
ATOM    576  CA  GLN A  82     -41.464  15.390  23.453  1.00 45.24           C  
ATOM    577  C   GLN A  82     -41.158  14.110  24.240  1.00 45.24           C  
ATOM    578  CB  GLN A  82     -42.199  15.172  22.128  1.00 45.24           C  
ATOM    579  O   GLN A  82     -41.208  12.978  23.765  1.00 45.24           O  
ATOM    580  CG  GLN A  82     -42.891  16.465  21.672  1.00 45.24           C  
ATOM    581  CD  GLN A  82     -43.870  16.183  20.548  1.00 45.24           C  
ATOM    582  NE2 GLN A  82     -45.135  16.501  20.705  1.00 45.24           N  
ATOM    583  OE1 GLN A  82     -43.554  15.629  19.518  1.00 45.24           O  
ATOM    584  N   ARG A  83     -41.125  14.318  25.561  1.00 43.35           N  
ATOM    585  CA  ARG A  83     -41.929  13.552  26.531  1.00 43.35           C  
ATOM    586  C   ARG A  83     -43.300  13.137  25.948  1.00 43.35           C  
ATOM    587  CB  ARG A  83     -42.187  14.475  27.744  1.00 43.35           C  
ATOM    588  O   ARG A  83     -44.290  13.840  26.134  1.00 43.35           O  
ATOM    589  CG  ARG A  83     -40.999  14.753  28.671  1.00 43.35           C  
ATOM    590  CD  ARG A  83     -40.807  13.637  29.708  1.00 43.35           C  
ATOM    591  NE  ARG A  83     -40.236  14.177  30.956  1.00 43.35           N  
ATOM    592  NH1 ARG A  83     -40.602  12.352  32.299  1.00 43.35           N  
ATOM    593  NH2 ARG A  83     -39.751  14.220  33.177  1.00 43.35           N  
ATOM    594  CZ  ARG A  83     -40.200  13.582  32.134  1.00 43.35           C  
ATOM    595  N   ARG A  84     -43.396  11.983  25.288  1.00 43.24           N  
ATOM    596  CA  ARG A  84     -44.668  11.266  25.099  1.00 43.24           C  
ATOM    597  C   ARG A  84     -44.409   9.785  24.844  1.00 43.24           C  
ATOM    598  CB  ARG A  84     -45.516  11.909  23.977  1.00 43.24           C  
ATOM    599  O   ARG A  84     -43.945   9.387  23.786  1.00 43.24           O  
ATOM    600  CG  ARG A  84     -46.847  12.442  24.535  1.00 43.24           C  
ATOM    601  CD  ARG A  84     -47.678  13.100  23.430  1.00 43.24           C  
ATOM    602  NE  ARG A  84     -48.818  13.859  23.983  1.00 43.24           N  
ATOM    603  NH1 ARG A  84     -49.523  14.782  22.004  1.00 43.24           N  
ATOM    604  NH2 ARG A  84     -50.551  15.339  23.904  1.00 43.24           N  
ATOM    605  CZ  ARG A  84     -49.624  14.652  23.298  1.00 43.24           C  
ATOM    606  N   SER A  85     -44.704   8.975  25.853  1.00 40.93           N  
ATOM    607  CA  SER A  85     -44.733   7.515  25.778  1.00 40.93           C  
ATOM    608  C   SER A  85     -45.660   7.048  24.644  1.00 40.93           C  
ATOM    609  CB  SER A  85     -45.298   6.987  27.106  1.00 40.93           C  
ATOM    610  O   SER A  85     -46.799   7.522  24.596  1.00 40.93           O  
ATOM    611  OG  SER A  85     -44.681   7.631  28.212  1.00 40.93           O  
ATOM    612  N   PRO A  86     -45.257   6.109  23.769  1.00 56.05           N  
ATOM    613  CA  PRO A  86     -46.212   5.405  22.929  1.00 56.05           C  
ATOM    614  C   PRO A  86     -46.859   4.264  23.739  1.00 56.05           C  
ATOM    615  CB  PRO A  86     -45.420   4.932  21.714  1.00 56.05           C  
ATOM    616  O   PRO A  86     -46.174   3.597  24.521  1.00 56.05           O  
ATOM    617  CG  PRO A  86     -44.007   4.730  22.264  1.00 56.05           C  
ATOM    618  CD  PRO A  86     -43.904   5.653  23.485  1.00 56.05           C  
ATOM    619  N   PRO A  87     -48.178   4.045  23.605  1.00 44.76           N  
ATOM    620  CA  PRO A  87     -48.891   3.031  24.362  1.00 44.76           C  
ATOM    621  C   PRO A  87     -48.574   1.631  23.830  1.00 44.76           C  
ATOM    622  CB  PRO A  87     -50.372   3.392  24.224  1.00 44.76           C  
ATOM    623  O   PRO A  87     -48.340   1.426  22.639  1.00 44.76           O  
ATOM    624  CG  PRO A  87     -50.440   4.030  22.836  1.00 44.76           C  
ATOM    625  CD  PRO A  87     -49.082   4.715  22.683  1.00 44.76           C  
ATOM    626  N   ALA A  88     -48.616   0.655  24.733  1.00 39.19           N  
ATOM    627  CA  ALA A  88     -48.598  -0.761  24.409  1.00 39.19           C  
ATOM    628  C   ALA A  88     -49.765  -1.109  23.469  1.00 39.19           C  
ATOM    629  CB  ALA A  88     -48.691  -1.530  25.736  1.00 39.19           C  
ATOM    630  O   ALA A  88     -50.923  -1.042  23.877  1.00 39.19           O  
ATOM    631  N   CYS A  89     -49.467  -1.499  22.229  1.00 41.29           N  
ATOM    632  CA  CYS A  89     -50.406  -2.185  21.345  1.00 41.29           C  
ATOM    633  C   CYS A  89     -49.661  -3.101  20.363  1.00 41.29           C  
ATOM    634  CB  CYS A  89     -51.314  -1.179  20.618  1.00 41.29           C  
ATOM    635  O   CYS A  89     -48.945  -2.649  19.478  1.00 41.29           O  
ATOM    636  SG  CYS A  89     -52.889  -1.026  21.516  1.00 41.29           S  
ATOM    637  N   SER A  90     -49.907  -4.398  20.551  1.00 40.60           N  
ATOM    638  CA  SER A  90     -50.047  -5.430  19.520  1.00 40.60           C  
ATOM    639  C   SER A  90     -48.862  -5.756  18.604  1.00 40.60           C  
ATOM    640  CB  SER A  90     -51.331  -5.173  18.730  1.00 40.60           C  
ATOM    641  O   SER A  90     -48.706  -5.218  17.516  1.00 40.60           O  
ATOM    642  OG  SER A  90     -52.423  -5.235  19.633  1.00 40.60           O  
ATOM    643  N   GLN A  91     -48.125  -6.793  19.017  1.00 39.13           N  
ATOM    644  CA  GLN A  91     -48.022  -8.066  18.283  1.00 39.13           C  
ATOM    645  C   GLN A  91     -48.014  -7.947  16.747  1.00 39.13           C  
ATOM    646  CB  GLN A  91     -49.167  -9.000  18.740  1.00 39.13           C  
ATOM    647  O   GLN A  91     -49.022  -8.197  16.092  1.00 39.13           O  
ATOM    648  CG  GLN A  91     -49.135  -9.396  20.228  1.00 39.13           C  
ATOM    649  CD  GLN A  91     -48.556 -10.788  20.445  1.00 39.13           C  
ATOM    650  NE2 GLN A  91     -49.377 -11.814  20.511  1.00 39.13           N  
ATOM    651  OE1 GLN A  91     -47.359 -10.977  20.546  1.00 39.13           O  
ATOM    652  N   HIS A  92     -46.852  -7.653  16.170  1.00 43.12           N  
ATOM    653  CA  HIS A  92     -46.531  -8.092  14.814  1.00 43.12           C  
ATOM    654  C   HIS A  92     -45.010  -8.203  14.675  1.00 43.12           C  
ATOM    655  CB  HIS A  92     -47.199  -7.191  13.752  1.00 43.12           C  
ATOM    656  O   HIS A  92     -44.324  -7.253  14.311  1.00 43.12           O  
ATOM    657  CG  HIS A  92     -47.995  -7.995  12.752  1.00 43.12           C  
ATOM    658  CD2 HIS A  92     -49.343  -8.233  12.787  1.00 43.12           C  
ATOM    659  ND1 HIS A  92     -47.494  -8.669  11.661  1.00 43.12           N  
ATOM    660  CE1 HIS A  92     -48.519  -9.283  11.045  1.00 43.12           C  
ATOM    661  NE2 HIS A  92     -49.667  -9.048  11.696  1.00 43.12           N  
ATOM    662  N   THR A  93     -44.461  -9.373  15.008  1.00 48.41           N  
ATOM    663  CA  THR A  93     -43.095  -9.732  14.615  1.00 48.41           C  
ATOM    664  C   THR A  93     -43.076  -9.838  13.087  1.00 48.41           C  
ATOM    665  CB  THR A  93     -42.667 -11.071  15.239  1.00 48.41           C  
ATOM    666  O   THR A  93     -43.809 -10.673  12.547  1.00 48.41           O  
ATOM    667  CG2 THR A  93     -41.198 -11.406  14.984  1.00 48.41           C  
ATOM    668  OG1 THR A  93     -42.833 -11.013  16.636  1.00 48.41           O  
ATOM    669  N   PRO A  94     -42.299  -9.019  12.357  1.00 55.62           N  
ATOM    670  CA  PRO A  94     -42.119  -9.235  10.930  1.00 55.62           C  
ATOM    671  C   PRO A  94     -41.358 -10.558  10.738  1.00 55.62           C  
ATOM    672  CB  PRO A  94     -41.352  -8.014  10.419  1.00 55.62           C  
ATOM    673  O   PRO A  94     -40.387 -10.807  11.460  1.00 55.62           O  
ATOM    674  CG  PRO A  94     -40.565  -7.546  11.644  1.00 55.62           C  
ATOM    675  CD  PRO A  94     -41.447  -7.938  12.829  1.00 55.62           C  
ATOM    676  N   PRO A  95     -41.779 -11.439   9.814  1.00 56.93           N  
ATOM    677  CA  PRO A  95     -41.054 -12.674   9.561  1.00 56.93           C  
ATOM    678  C   PRO A  95     -39.640 -12.335   9.073  1.00 56.93           C  
ATOM    679  CB  PRO A  95     -41.891 -13.452   8.541  1.00 56.93           C  
ATOM    680  O   PRO A  95     -39.464 -11.562   8.131  1.00 56.93           O  
ATOM    681  CG  PRO A  95     -42.704 -12.369   7.830  1.00 56.93           C  
ATOM    682  CD  PRO A  95     -42.890 -11.286   8.891  1.00 56.93           C  
ATOM    683  N   LEU A  96     -38.631 -12.907   9.736  1.00 60.55           N  
ATOM    684  CA  LEU A  96     -37.242 -12.863   9.285  1.00 60.55           C  
ATOM    685  C   LEU A  96     -37.159 -13.425   7.856  1.00 60.55           C  
ATOM    686  CB  LEU A  96     -36.361 -13.690  10.242  1.00 60.55           C  
ATOM    687  O   LEU A  96     -37.830 -14.423   7.564  1.00 60.55           O  
ATOM    688  CG  LEU A  96     -36.035 -12.971  11.563  1.00 60.55           C  
ATOM    689  CD1 LEU A  96     -35.647 -13.985  12.639  1.00 60.55           C  
ATOM    690  CD2 LEU A  96     -34.870 -11.993  11.385  1.00 60.55           C  
ATOM    691  N   PRO A  97     -36.337 -12.835   6.968  1.00 54.70           N  
ATOM    692  CA  PRO A  97     -36.117 -13.395   5.646  1.00 54.70           C  
ATOM    693  C   PRO A  97     -35.540 -14.798   5.832  1.00 54.70           C  
ATOM    694  CB  PRO A  97     -35.169 -12.427   4.931  1.00 54.70           C  
ATOM    695  O   PRO A  97     -34.455 -14.972   6.387  1.00 54.70           O  
ATOM    696  CG  PRO A  97     -34.416 -11.747   6.074  1.00 54.70           C  
ATOM    697  CD  PRO A  97     -35.431 -11.725   7.216  1.00 54.70           C  
ATOM    698  N   SER A  98     -36.312 -15.807   5.432  1.00 48.21           N  
ATOM    699  CA  SER A  98     -35.874 -17.196   5.484  1.00 48.21           C  
ATOM    700  C   SER A  98     -34.628 -17.324   4.618  1.00 48.21           C  
ATOM    701  CB  SER A  98     -36.988 -18.124   4.995  1.00 48.21           C  
ATOM    702  O   SER A  98     -34.663 -17.041   3.420  1.00 48.21           O  
ATOM    703  OG  SER A  98     -38.119 -17.981   5.834  1.00 48.21           O  
ATOM    704  N   THR A  99     -33.517 -17.725   5.230  1.00 52.34           N  
ATOM    705  CA  THR A  99     -32.343 -18.193   4.501  1.00 52.34           C  
ATOM    706  C   THR A  99     -32.795 -19.284   3.530  1.00 52.34           C  
ATOM    707  CB  THR A  99     -31.276 -18.757   5.457  1.00 52.34           C  
ATOM    708  O   THR A  99     -33.534 -20.185   3.937  1.00 52.34           O  
ATOM    709  CG2 THR A  99     -30.267 -17.681   5.851  1.00 52.34           C  
ATOM    710  OG1 THR A  99     -31.846 -19.229   6.662  1.00 52.34           O  
ATOM    711  N   PRO A 100     -32.404 -19.230   2.246  1.00 50.90           N  
ATOM    712  CA  PRO A 100     -32.756 -20.279   1.308  1.00 50.90           C  
ATOM    713  C   PRO A 100     -32.031 -21.564   1.728  1.00 50.90           C  
ATOM    714  CB  PRO A 100     -32.364 -19.744  -0.075  1.00 50.90           C  
ATOM    715  O   PRO A 100     -30.853 -21.756   1.442  1.00 50.90           O  
ATOM    716  CG  PRO A 100     -31.260 -18.728   0.218  1.00 50.90           C  
ATOM    717  CD  PRO A 100     -31.608 -18.195   1.606  1.00 50.90           C  
ATOM    718  N   THR A 101     -32.737 -22.457   2.425  1.00 57.24           N  
ATOM    719  CA  THR A 101     -32.279 -23.815   2.782  1.00 57.24           C  
ATOM    720  C   THR A 101     -32.365 -24.752   1.569  1.00 57.24           C  
ATOM    721  CB  THR A 101     -33.040 -24.356   4.010  1.00 57.24           C  
ATOM    722  O   THR A 101     -32.798 -25.895   1.661  1.00 57.24           O  
ATOM    723  CG2 THR A 101     -32.461 -25.635   4.622  1.00 57.24           C  
ATOM    724  OG1 THR A 101     -32.970 -23.403   5.046  1.00 57.24           O  
ATOM    725  N   GLY A 102     -31.983 -24.265   0.391  1.00 59.13           N  
ATOM    726  CA  GLY A 102     -32.035 -25.026  -0.848  1.00 59.13           C  
ATOM    727  C   GLY A 102     -30.890 -24.619  -1.766  1.00 59.13           C  
ATOM    728  O   GLY A 102     -30.674 -23.418  -1.947  1.00 59.13           O  
ATOM    729  N   PRO A 103     -30.143 -25.577  -2.343  1.00 67.12           N  
ATOM    730  CA  PRO A 103     -29.203 -25.246  -3.401  1.00 67.12           C  
ATOM    731  C   PRO A 103     -29.966 -24.578  -4.559  1.00 67.12           C  
ATOM    732  CB  PRO A 103     -28.540 -26.566  -3.802  1.00 67.12           C  
ATOM    733  O   PRO A 103     -31.124 -24.933  -4.810  1.00 67.12           O  
ATOM    734  CG  PRO A 103     -29.587 -27.619  -3.435  1.00 67.12           C  
ATOM    735  CD  PRO A 103     -30.296 -27.020  -2.223  1.00 67.12           C  
ATOM    736  N   PRO A 104     -29.355 -23.606  -5.258  1.00 66.13           N  
ATOM    737  CA  PRO A 104     -29.998 -22.968  -6.396  1.00 66.13           C  
ATOM    738  C   PRO A 104     -30.358 -24.026  -7.452  1.00 66.13           C  
ATOM    739  CB  PRO A 104     -28.991 -21.937  -6.919  1.00 66.13           C  
ATOM    740  O   PRO A 104     -29.593 -24.978  -7.645  1.00 66.13           O  
ATOM    741  CG  PRO A 104     -27.642 -22.497  -6.464  1.00 66.13           C  
ATOM    742  CD  PRO A 104     -27.975 -23.169  -5.133  1.00 66.13           C  
ATOM    743  N   PRO A 105     -31.499 -23.889  -8.148  1.00 67.25           N  
ATOM    744  CA  PRO A 105     -31.823 -24.770  -9.260  1.00 67.25           C  
ATOM    745  C   PRO A 105     -30.725 -24.662 -10.326  1.00 67.25           C  
ATOM    746  CB  PRO A 105     -33.201 -24.319  -9.757  1.00 67.25           C  
ATOM    747  O   PRO A 105     -30.334 -23.563 -10.720  1.00 67.25           O  
ATOM    748  CG  PRO A 105     -33.293 -22.857  -9.314  1.00 67.25           C  
ATOM    749  CD  PRO A 105     -32.476 -22.819  -8.026  1.00 67.25           C  
ATOM    750  N   CYS A 106     -30.199 -25.803 -10.777  1.00 48.27           N  
ATOM    751  CA  CYS A 106     -29.203 -25.834 -11.842  1.00 48.27           C  
ATOM    752  C   CYS A 106     -29.818 -25.307 -13.143  1.00 48.27           C  
ATOM    753  CB  CYS A 106     -28.664 -27.260 -12.032  1.00 48.27           C  
ATOM    754  O   CYS A 106     -30.840 -25.820 -13.604  1.00 48.27           O  
ATOM    755  SG  CYS A 106     -27.799 -27.835 -10.542  1.00 48.27           S  
ATOM    756  N   SER A 107     -29.176 -24.308 -13.749  1.00 55.34           N  
ATOM    757  CA  SER A 107     -29.539 -23.818 -15.076  1.00 55.34           C  
ATOM    758  C   SER A 107     -29.494 -24.966 -16.095  1.00 55.34           C  
ATOM    759  CB  SER A 107     -28.583 -22.712 -15.528  1.00 55.34           C  
ATOM    760  O   SER A 107     -28.500 -25.699 -16.140  1.00 55.34           O  
ATOM    761  OG  SER A 107     -28.493 -21.708 -14.535  1.00 55.34           O  
ATOM    762  N   PRO A 108     -30.527 -25.135 -16.934  1.00 55.53           N  
ATOM    763  CA  PRO A 108     -30.509 -26.139 -17.986  1.00 55.53           C  
ATOM    764  C   PRO A 108     -29.459 -25.759 -19.044  1.00 55.53           C  
ATOM    765  CB  PRO A 108     -31.944 -26.168 -18.530  1.00 55.53           C  
ATOM    766  O   PRO A 108     -29.468 -24.646 -19.559  1.00 55.53           O  
ATOM    767  CG  PRO A 108     -32.481 -24.764 -18.247  1.00 55.53           C  
ATOM    768  CD  PRO A 108     -31.744 -24.340 -16.981  1.00 55.53           C  
ATOM    769  N   GLY A 109     -28.562 -26.686 -19.393  1.00 51.15           N  
ATOM    770  CA  GLY A 109     -27.850 -26.647 -20.681  1.00 51.15           C  
ATOM    771  C   GLY A 109     -26.418 -26.092 -20.733  1.00 51.15           C  
ATOM    772  O   GLY A 109     -25.888 -25.951 -21.831  1.00 51.15           O  
ATOM    773  N   GLY A 110     -25.746 -25.819 -19.613  1.00 49.99           N  
ATOM    774  CA  GLY A 110     -24.334 -25.404 -19.623  1.00 49.99           C  
ATOM    775  C   GLY A 110     -23.386 -26.546 -19.257  1.00 49.99           C  
ATOM    776  O   GLY A 110     -23.294 -26.898 -18.085  1.00 49.99           O  
ATOM    777  N   ASN A 111     -22.667 -27.114 -20.230  1.00 46.35           N  
ATOM    778  CA  ASN A 111     -21.623 -28.121 -20.005  1.00 46.35           C  
ATOM    779  C   ASN A 111     -20.485 -27.541 -19.143  1.00 46.35           C  
ATOM    780  CB  ASN A 111     -21.092 -28.621 -21.364  1.00 46.35           C  
ATOM    781  O   ASN A 111     -19.535 -26.962 -19.666  1.00 46.35           O  
ATOM    782  CG  ASN A 111     -22.120 -29.419 -22.138  1.00 46.35           C  
ATOM    783  ND2 ASN A 111     -22.471 -29.000 -23.332  1.00 46.35           N  
ATOM    784  OD1 ASN A 111     -22.632 -30.420 -21.676  1.00 46.35           O  
ATOM    785  N   HIS A 112     -20.582 -27.677 -17.819  1.00 46.42           N  
ATOM    786  CA  HIS A 112     -19.492 -27.331 -16.915  1.00 46.42           C  
ATOM    787  C   HIS A 112     -18.520 -28.518 -16.821  1.00 46.42           C  
ATOM    788  CB  HIS A 112     -20.019 -26.912 -15.535  1.00 46.42           C  
ATOM    789  O   HIS A 112     -18.957 -29.620 -16.475  1.00 46.42           O  
ATOM    790  CG  HIS A 112     -18.973 -26.181 -14.726  1.00 46.42           C  
ATOM    791  CD2 HIS A 112     -18.785 -24.825 -14.697  1.00 46.42           C  
ATOM    792  ND1 HIS A 112     -17.985 -26.738 -13.941  1.00 46.42           N  
ATOM    793  CE1 HIS A 112     -17.220 -25.740 -13.468  1.00 46.42           C  
ATOM    794  NE2 HIS A 112     -17.671 -24.559 -13.900  1.00 46.42           N  
ATOM    795  N   PRO A 113     -17.205 -28.324 -17.030  1.00 57.59           N  
ATOM    796  CA  PRO A 113     -16.196 -29.393 -17.006  1.00 57.59           C  
ATOM    797  C   PRO A 113     -15.989 -30.066 -15.632  1.00 57.59           C  
ATOM    798  CB  PRO A 113     -14.917 -28.747 -17.561  1.00 57.59           C  
ATOM    799  O   PRO A 113     -15.076 -30.865 -15.473  1.00 57.59           O  
ATOM    800  CG  PRO A 113     -15.091 -27.261 -17.259  1.00 57.59           C  
ATOM    801  CD  PRO A 113     -16.593 -27.055 -17.394  1.00 57.59           C  
ATOM    802  N   LEU A 114     -16.843 -29.782 -14.640  1.00 54.17           N  
ATOM    803  CA  LEU A 114     -16.824 -30.395 -13.303  1.00 54.17           C  
ATOM    804  C   LEU A 114     -18.117 -31.160 -12.963  1.00 54.17           C  
ATOM    805  CB  LEU A 114     -16.485 -29.342 -12.227  1.00 54.17           C  
ATOM    806  O   LEU A 114     -18.288 -31.597 -11.828  1.00 54.17           O  
ATOM    807  CG  LEU A 114     -15.159 -28.583 -12.421  1.00 54.17           C  
ATOM    808  CD1 LEU A 114     -14.972 -27.579 -11.282  1.00 54.17           C  
ATOM    809  CD2 LEU A 114     -13.946 -29.513 -12.406  1.00 54.17           C  
ATOM    810  N   CYS A 115     -19.044 -31.330 -13.913  1.00 40.87           N  
ATOM    811  CA  CYS A 115     -20.288 -32.061 -13.671  1.00 40.87           C  
ATOM    812  C   CYS A 115     -20.059 -33.580 -13.782  1.00 40.87           C  
ATOM    813  CB  CYS A 115     -21.392 -31.515 -14.588  1.00 40.87           C  
ATOM    814  O   CYS A 115     -20.357 -34.213 -14.791  1.00 40.87           O  
ATOM    815  SG  CYS A 115     -23.005 -31.765 -13.789  1.00 40.87           S  
ATOM    816  N   ALA A 116     -19.483 -34.169 -12.736  1.00 45.35           N  
ATOM    817  CA  ALA A 116     -19.297 -35.609 -12.606  1.00 45.35           C  
ATOM    818  C   ALA A 116     -20.493 -36.240 -11.877  1.00 45.35           C  
ATOM    819  CB  ALA A 116     -17.956 -35.865 -11.903  1.00 45.35           C  
ATOM    820  O   ALA A 116     -20.384 -36.589 -10.709  1.00 45.35           O  
ATOM    821  N   LEU A 117     -21.644 -36.383 -12.540  1.00 44.14           N  
ATOM    822  CA  LEU A 117     -22.750 -37.207 -12.031  1.00 44.14           C  
ATOM    823  C   LEU A 117     -23.474 -37.917 -13.178  1.00 44.14           C  
ATOM    824  CB  LEU A 117     -23.724 -36.391 -11.151  1.00 44.14           C  
ATOM    825  O   LEU A 117     -24.591 -37.579 -13.549  1.00 44.14           O  
ATOM    826  CG  LEU A 117     -23.230 -36.000  -9.743  1.00 44.14           C  
ATOM    827  CD1 LEU A 117     -24.312 -35.175  -9.048  1.00 44.14           C  
ATOM    828  CD2 LEU A 117     -22.935 -37.210  -8.846  1.00 44.14           C  
ATOM    829  N   SER A 118     -22.843 -38.953 -13.717  1.00 43.45           N  
ATOM    830  CA  SER A 118     -23.576 -40.091 -14.274  1.00 43.45           C  
ATOM    831  C   SER A 118     -22.663 -41.305 -14.203  1.00 43.45           C  
ATOM    832  CB  SER A 118     -24.070 -39.827 -15.697  1.00 43.45           C  
ATOM    833  O   SER A 118     -21.834 -41.541 -15.075  1.00 43.45           O  
ATOM    834  OG  SER A 118     -25.085 -40.770 -15.986  1.00 43.45           O  
ATOM    835  N   GLY A 119     -22.704 -42.006 -13.074  1.00 41.92           N  
ATOM    836  CA  GLY A 119     -21.707 -43.035 -12.801  1.00 41.92           C  
ATOM    837  C   GLY A 119     -21.900 -43.704 -11.457  1.00 41.92           C  
ATOM    838  O   GLY A 119     -21.089 -43.575 -10.554  1.00 41.92           O  
ATOM    839  N   ARG A 120     -23.027 -44.392 -11.337  1.00 46.87           N  
ATOM    840  CA  ARG A 120     -23.288 -45.516 -10.434  1.00 46.87           C  
ATOM    841  C   ARG A 120     -21.991 -46.288 -10.077  1.00 46.87           C  
ATOM    842  CB  ARG A 120     -24.260 -46.375 -11.270  1.00 46.87           C  
ATOM    843  O   ARG A 120     -21.400 -46.905 -10.952  1.00 46.87           O  
ATOM    844  CG  ARG A 120     -25.178 -47.343 -10.528  1.00 46.87           C  
ATOM    845  CD  ARG A 120     -26.029 -48.062 -11.593  1.00 46.87           C  
ATOM    846  NE  ARG A 120     -27.413 -48.299 -11.142  1.00 46.87           N  
ATOM    847  NH1 ARG A 120     -27.302 -50.574 -10.830  1.00 46.87           N  
ATOM    848  NH2 ARG A 120     -29.238 -49.506 -10.532  1.00 46.87           N  
ATOM    849  CZ  ARG A 120     -27.973 -49.456 -10.838  1.00 46.87           C  
ATOM    850  N   GLY A 121     -21.592 -46.293  -8.803  1.00 40.57           N  
ATOM    851  CA  GLY A 121     -20.452 -47.068  -8.274  1.00 40.57           C  
ATOM    852  C   GLY A 121     -19.516 -46.173  -7.457  1.00 40.57           C  
ATOM    853  O   GLY A 121     -18.860 -45.301  -7.994  1.00 40.57           O  
ATOM    854  N   GLY A 122     -19.490 -46.237  -6.128  1.00 36.38           N  
ATOM    855  CA  GLY A 122     -18.967 -47.389  -5.402  1.00 36.38           C  
ATOM    856  C   GLY A 122     -17.436 -47.337  -5.401  1.00 36.38           C  
ATOM    857  O   GLY A 122     -16.810 -47.996  -6.217  1.00 36.38           O  
ATOM    858  N   GLY A 123     -16.818 -46.551  -4.518  1.00 36.51           N  
ATOM    859  CA  GLY A 123     -15.356 -46.497  -4.440  1.00 36.51           C  
ATOM    860  C   GLY A 123     -14.863 -45.437  -3.468  1.00 36.51           C  
ATOM    861  O   GLY A 123     -15.267 -44.286  -3.541  1.00 36.51           O  
ATOM    862  N   ARG A 124     -14.043 -45.855  -2.508  1.00 38.39           N  
ATOM    863  CA  ARG A 124     -13.620 -45.102  -1.323  1.00 38.39           C  
ATOM    864  C   ARG A 124     -12.821 -43.843  -1.676  1.00 38.39           C  
ATOM    865  CB  ARG A 124     -12.774 -46.047  -0.457  1.00 38.39           C  
ATOM    866  O   ARG A 124     -11.978 -43.872  -2.564  1.00 38.39           O  
ATOM    867  CG  ARG A 124     -13.596 -47.218   0.108  1.00 38.39           C  
ATOM    868  CD  ARG A 124     -12.670 -48.238   0.774  1.00 38.39           C  
ATOM    869  NE  ARG A 124     -13.433 -49.251   1.528  1.00 38.39           N  
ATOM    870  NH1 ARG A 124     -11.714 -49.955   2.880  1.00 38.39           N  
ATOM    871  NH2 ARG A 124     -13.754 -50.810   3.159  1.00 38.39           N  
ATOM    872  CZ  ARG A 124     -12.965 -49.998   2.514  1.00 38.39           C  
ATOM    873  N   CYS A 125     -13.037 -42.777  -0.906  1.00 33.14           N  
ATOM    874  CA  CYS A 125     -12.232 -41.561  -0.936  1.00 33.14           C  
ATOM    875  C   CYS A 125     -10.774 -41.881  -0.573  1.00 33.14           C  
ATOM    876  CB  CYS A 125     -12.815 -40.540   0.059  1.00 33.14           C  
ATOM    877  O   CYS A 125     -10.454 -42.109   0.593  1.00 33.14           O  
ATOM    878  SG  CYS A 125     -14.561 -40.194  -0.305  1.00 33.14           S  
ATOM    879  N   SER A 126      -9.887 -41.877  -1.563  1.00 39.86           N  
ATOM    880  CA  SER A 126      -8.448 -41.788  -1.335  1.00 39.86           C  
ATOM    881  C   SER A 126      -8.069 -40.311  -1.298  1.00 39.86           C  
ATOM    882  CB  SER A 126      -7.677 -42.550  -2.415  1.00 39.86           C  
ATOM    883  O   SER A 126      -8.085 -39.628  -2.318  1.00 39.86           O  
ATOM    884  OG  SER A 126      -7.995 -43.929  -2.345  1.00 39.86           O  
ATOM    885  N   ILE A 127      -7.762 -39.813  -0.102  1.00 42.47           N  
ATOM    886  CA  ILE A 127      -7.102 -38.520   0.105  1.00 42.47           C  
ATOM    887  C   ILE A 127      -5.733 -38.591  -0.597  1.00 42.47           C  
ATOM    888  CB  ILE A 127      -6.931 -38.271   1.628  1.00 42.47           C  
ATOM    889  O   ILE A 127      -4.970 -39.507  -0.278  1.00 42.47           O  
ATOM    890  CG1 ILE A 127      -8.303 -38.244   2.347  1.00 42.47           C  
ATOM    891  CG2 ILE A 127      -6.152 -36.969   1.894  1.00 42.47           C  
ATOM    892  CD1 ILE A 127      -8.212 -38.193   3.879  1.00 42.47           C  
ATOM    893  N   PRO A 128      -5.378 -37.680  -1.523  1.00 45.39           N  
ATOM    894  CA  PRO A 128      -4.010 -37.604  -2.004  1.00 45.39           C  
ATOM    895  C   PRO A 128      -3.143 -36.986  -0.903  1.00 45.39           C  
ATOM    896  CB  PRO A 128      -4.057 -36.793  -3.297  1.00 45.39           C  
ATOM    897  O   PRO A 128      -3.380 -35.874  -0.429  1.00 45.39           O  
ATOM    898  CG  PRO A 128      -5.264 -35.877  -3.093  1.00 45.39           C  
ATOM    899  CD  PRO A 128      -6.193 -36.649  -2.149  1.00 45.39           C  
ATOM    900  N   SER A 129      -2.158 -37.761  -0.470  1.00 39.98           N  
ATOM    901  CA  SER A 129      -1.126 -37.413   0.497  1.00 39.98           C  
ATOM    902  C   SER A 129      -0.424 -36.108   0.116  1.00 39.98           C  
ATOM    903  CB  SER A 129      -0.084 -38.544   0.548  1.00 39.98           C  
ATOM    904  O   SER A 129       0.051 -35.946  -1.007  1.00 39.98           O  
ATOM    905  OG  SER A 129      -0.654 -39.803   0.217  1.00 39.98           O  
ATOM    906  N   LEU A 130      -0.333 -35.191   1.078  1.00 40.23           N  
ATOM    907  CA  LEU A 130       0.389 -33.927   0.974  1.00 40.23           C  
ATOM    908  C   LEU A 130       1.882 -34.155   0.705  1.00 40.23           C  
ATOM    909  CB  LEU A 130       0.214 -33.162   2.302  1.00 40.23           C  
ATOM    910  O   LEU A 130       2.559 -34.883   1.432  1.00 40.23           O  
ATOM    911  CG  LEU A 130      -1.190 -32.564   2.502  1.00 40.23           C  
ATOM    912  CD1 LEU A 130      -1.481 -32.373   3.990  1.00 40.23           C  
ATOM    913  CD2 LEU A 130      -1.304 -31.205   1.808  1.00 40.23           C  
ATOM    914  N   SER A 131       2.421 -33.430  -0.270  1.00 36.19           N  
ATOM    915  CA  SER A 131       3.816 -33.002  -0.260  1.00 36.19           C  
ATOM    916  C   SER A 131       3.940 -31.627  -0.911  1.00 36.19           C  
ATOM    917  CB  SER A 131       4.742 -34.033  -0.914  1.00 36.19           C  
ATOM    918  O   SER A 131       3.800 -31.474  -2.116  1.00 36.19           O  
ATOM    919  OG  SER A 131       5.040 -35.024   0.050  1.00 36.19           O  
ATOM    920  N   SER A 132       4.269 -30.662  -0.052  1.00 34.83           N  
ATOM    921  CA  SER A 132       4.973 -29.411  -0.339  1.00 34.83           C  
ATOM    922  C   SER A 132       4.209 -28.226  -0.960  1.00 34.83           C  
ATOM    923  CB  SER A 132       6.286 -29.708  -1.073  1.00 34.83           C  
ATOM    924  O   SER A 132       3.956 -28.154  -2.154  1.00 34.83           O  
ATOM    925  OG  SER A 132       7.316 -28.933  -0.495  1.00 34.83           O  
ATOM    926  N   SER A 133       4.027 -27.212  -0.104  1.00 34.49           N  
ATOM    927  CA  SER A 133       4.151 -25.780  -0.412  1.00 34.49           C  
ATOM    928  C   SER A 133       3.035 -25.090  -1.210  1.00 34.49           C  
ATOM    929  CB  SER A 133       5.539 -25.524  -1.021  1.00 34.49           C  
ATOM    930  O   SER A 133       3.185 -24.817  -2.395  1.00 34.49           O  
ATOM    931  OG  SER A 133       5.863 -24.154  -0.926  1.00 34.49           O  
ATOM    932  N   SER A 134       1.973 -24.650  -0.522  1.00 39.81           N  
ATOM    933  CA  SER A 134       1.277 -23.405  -0.891  1.00 39.81           C  
ATOM    934  C   SER A 134       0.444 -22.861   0.275  1.00 39.81           C  
ATOM    935  CB  SER A 134       0.387 -23.577  -2.129  1.00 39.81           C  
ATOM    936  O   SER A 134      -0.672 -23.303   0.539  1.00 39.81           O  
ATOM    937  OG  SER A 134      -0.042 -22.293  -2.544  1.00 39.81           O  
ATOM    938  N   THR A 135       0.986 -21.885   1.000  1.00 44.17           N  
ATOM    939  CA  THR A 135       0.239 -21.042   1.946  1.00 44.17           C  
ATOM    940  C   THR A 135      -0.488 -19.931   1.195  1.00 44.17           C  
ATOM    941  CB  THR A 135       1.163 -20.437   3.028  1.00 44.17           C  
ATOM    942  O   THR A 135      -0.151 -18.770   1.364  1.00 44.17           O  
ATOM    943  CG2 THR A 135       1.316 -21.349   4.235  1.00 44.17           C  
ATOM    944  OG1 THR A 135       2.447 -20.184   2.500  1.00 44.17           O  
ATOM    945  N   PHE A 136      -1.472 -20.254   0.356  1.00 40.14           N  
ATOM    946  CA  PHE A 136      -2.421 -19.253  -0.145  1.00 40.14           C  
ATOM    947  C   PHE A 136      -3.801 -19.878  -0.335  1.00 40.14           C  
ATOM    948  CB  PHE A 136      -1.903 -18.527  -1.400  1.00 40.14           C  
ATOM    949  O   PHE A 136      -4.213 -20.286  -1.414  1.00 40.14           O  
ATOM    950  CG  PHE A 136      -0.956 -17.379  -1.086  1.00 40.14           C  
ATOM    951  CD1 PHE A 136      -1.462 -16.148  -0.620  1.00 40.14           C  
ATOM    952  CD2 PHE A 136       0.436 -17.553  -1.209  1.00 40.14           C  
ATOM    953  CE1 PHE A 136      -0.584 -15.106  -0.272  1.00 40.14           C  
ATOM    954  CE2 PHE A 136       1.315 -16.516  -0.846  1.00 40.14           C  
ATOM    955  CZ  PHE A 136       0.805 -15.292  -0.379  1.00 40.14           C  
ATOM    956  N   SER A 137      -4.531 -19.967   0.765  1.00 36.06           N  
ATOM    957  CA  SER A 137      -5.983 -20.103   0.791  1.00 36.06           C  
ATOM    958  C   SER A 137      -6.399 -19.554   2.137  1.00 36.06           C  
ATOM    959  CB  SER A 137      -6.409 -21.573   0.673  1.00 36.06           C  
ATOM    960  O   SER A 137      -6.060 -20.180   3.127  1.00 36.06           O  
ATOM    961  OG  SER A 137      -6.239 -22.014  -0.655  1.00 36.06           O  
ATOM    962  N   LEU A 138      -6.989 -18.356   2.169  1.00 42.91           N  
ATOM    963  CA  LEU A 138      -7.878 -17.825   3.216  1.00 42.91           C  
ATOM    964  C   LEU A 138      -8.118 -16.325   2.944  1.00 42.91           C  
ATOM    965  CB  LEU A 138      -7.357 -18.056   4.663  1.00 42.91           C  
ATOM    966  O   LEU A 138      -7.569 -15.454   3.605  1.00 42.91           O  
ATOM    967  CG  LEU A 138      -7.774 -19.368   5.382  1.00 42.91           C  
ATOM    968  CD1 LEU A 138      -7.141 -19.383   6.771  1.00 42.91           C  
ATOM    969  CD2 LEU A 138      -9.286 -19.533   5.505  1.00 42.91           C  
ATOM    970  N   PHE A 139      -8.971 -16.027   1.966  1.00 40.96           N  
ATOM    971  CA  PHE A 139      -9.797 -14.816   1.999  1.00 40.96           C  
ATOM    972  C   PHE A 139     -11.237 -15.222   1.682  1.00 40.96           C  
ATOM    973  CB  PHE A 139      -9.237 -13.681   1.121  1.00 40.96           C  
ATOM    974  O   PHE A 139     -11.791 -14.926   0.631  1.00 40.96           O  
ATOM    975  CG  PHE A 139      -8.160 -12.852   1.804  1.00 40.96           C  
ATOM    976  CD1 PHE A 139      -8.515 -11.879   2.761  1.00 40.96           C  
ATOM    977  CD2 PHE A 139      -6.803 -13.048   1.487  1.00 40.96           C  
ATOM    978  CE1 PHE A 139      -7.521 -11.112   3.396  1.00 40.96           C  
ATOM    979  CE2 PHE A 139      -5.809 -12.281   2.121  1.00 40.96           C  
ATOM    980  CZ  PHE A 139      -6.167 -11.312   3.075  1.00 40.96           C  
ATOM    981  N   SER A 140     -11.832 -15.981   2.602  1.00 40.45           N  
ATOM    982  CA  SER A 140     -13.283 -16.044   2.763  1.00 40.45           C  
ATOM    983  C   SER A 140     -13.622 -15.161   3.954  1.00 40.45           C  
ATOM    984  CB  SER A 140     -13.766 -17.480   2.983  1.00 40.45           C  
ATOM    985  O   SER A 140     -13.211 -15.463   5.069  1.00 40.45           O  
ATOM    986  OG  SER A 140     -13.778 -18.163   1.747  1.00 40.45           O  
ATOM    987  N   SER A 141     -14.282 -14.036   3.672  1.00 38.83           N  
ATOM    988  CA  SER A 141     -15.148 -13.281   4.590  1.00 38.83           C  
ATOM    989  C   SER A 141     -14.787 -13.382   6.082  1.00 38.83           C  
ATOM    990  CB  SER A 141     -16.597 -13.732   4.350  1.00 38.83           C  
ATOM    991  O   SER A 141     -15.382 -14.161   6.825  1.00 38.83           O  
ATOM    992  OG  SER A 141     -16.729 -15.113   4.619  1.00 38.83           O  
ATOM    993  N   GLY A 142     -13.816 -12.596   6.542  1.00 37.50           N  
ATOM    994  CA  GLY A 142     -13.438 -12.587   7.952  1.00 37.50           C  
ATOM    995  C   GLY A 142     -12.617 -11.357   8.302  1.00 37.50           C  
ATOM    996  O   GLY A 142     -11.554 -11.137   7.736  1.00 37.50           O  
ATOM    997  N   CYS A 143     -13.162 -10.552   9.208  1.00 44.29           N  
ATOM    998  CA  CYS A 143     -12.652  -9.311   9.783  1.00 44.29           C  
ATOM    999  C   CYS A 143     -11.117  -9.167   9.806  1.00 44.29           C  
ATOM   1000  CB  CYS A 143     -13.207  -9.262  11.214  1.00 44.29           C  
ATOM   1001  O   CYS A 143     -10.400  -9.993  10.373  1.00 44.29           O  
ATOM   1002  SG  CYS A 143     -15.019  -9.456  11.195  1.00 44.29           S  
ATOM   1003  N   TRP A 144     -10.617  -8.059   9.255  1.00 38.39           N  
ATOM   1004  CA  TRP A 144      -9.201  -7.697   9.294  1.00 38.39           C  
ATOM   1005  C   TRP A 144      -8.759  -7.459  10.749  1.00 38.39           C  
ATOM   1006  CB  TRP A 144      -8.992  -6.454   8.409  1.00 38.39           C  
ATOM   1007  O   TRP A 144      -9.293  -6.589  11.433  1.00 38.39           O  
ATOM   1008  CG  TRP A 144      -7.646  -6.243   7.779  1.00 38.39           C  
ATOM   1009  CD1 TRP A 144      -6.481  -6.864   8.085  1.00 38.39           C  
ATOM   1010  CD2 TRP A 144      -7.332  -5.339   6.673  1.00 38.39           C  
ATOM   1011  CE2 TRP A 144      -5.952  -5.484   6.344  1.00 38.39           C  
ATOM   1012  CE3 TRP A 144      -8.080  -4.415   5.910  1.00 38.39           C  
ATOM   1013  NE1 TRP A 144      -5.483  -6.422   7.238  1.00 38.39           N  
ATOM   1014  CH2 TRP A 144      -6.116  -3.852   4.567  1.00 38.39           C  
ATOM   1015  CZ2 TRP A 144      -5.343  -4.761   5.308  1.00 38.39           C  
ATOM   1016  CZ3 TRP A 144      -7.479  -3.680   4.869  1.00 38.39           C  
ATOM   1017  N   ASN A 145      -7.789  -8.237  11.238  1.00 52.83           N  
ATOM   1018  CA  ASN A 145      -7.178  -8.041  12.555  1.00 52.83           C  
ATOM   1019  C   ASN A 145      -5.851  -7.267  12.399  1.00 52.83           C  
ATOM   1020  CB  ASN A 145      -7.006  -9.411  13.235  1.00 52.83           C  
ATOM   1021  O   ASN A 145      -4.909  -7.810  11.816  1.00 52.83           O  
ATOM   1022  CG  ASN A 145      -6.576  -9.325  14.691  1.00 52.83           C  
ATOM   1023  ND2 ASN A 145      -6.744 -10.399  15.428  1.00 52.83           N  
ATOM   1024  OD1 ASN A 145      -6.077  -8.326  15.190  1.00 52.83           O  
ATOM   1025  N   PRO A 146      -5.719  -6.037  12.928  1.00 44.52           N  
ATOM   1026  CA  PRO A 146      -4.535  -5.196  12.727  1.00 44.52           C  
ATOM   1027  C   PRO A 146      -3.312  -5.601  13.579  1.00 44.52           C  
ATOM   1028  CB  PRO A 146      -5.024  -3.764  12.986  1.00 44.52           C  
ATOM   1029  O   PRO A 146      -2.359  -4.837  13.704  1.00 44.52           O  
ATOM   1030  CG  PRO A 146      -6.140  -3.950  14.011  1.00 44.52           C  
ATOM   1031  CD  PRO A 146      -6.764  -5.285  13.613  1.00 44.52           C  
ATOM   1032  N   ARG A 147      -3.289  -6.796  14.187  1.00 53.13           N  
ATOM   1033  CA  ARG A 147      -2.219  -7.217  15.118  1.00 53.13           C  
ATOM   1034  C   ARG A 147      -1.029  -7.959  14.495  1.00 53.13           C  
ATOM   1035  CB  ARG A 147      -2.824  -7.946  16.327  1.00 53.13           C  
ATOM   1036  O   ARG A 147      -0.155  -8.416  15.232  1.00 53.13           O  
ATOM   1037  CG  ARG A 147      -3.556  -6.957  17.246  1.00 53.13           C  
ATOM   1038  CD  ARG A 147      -4.017  -7.663  18.524  1.00 53.13           C  
ATOM   1039  NE  ARG A 147      -4.557  -6.698  19.502  1.00 53.13           N  
ATOM   1040  NH1 ARG A 147      -3.497  -7.470  21.397  1.00 53.13           N  
ATOM   1041  NH2 ARG A 147      -4.864  -5.718  21.534  1.00 53.13           N  
ATOM   1042  CZ  ARG A 147      -4.302  -6.634  20.798  1.00 53.13           C  
ATOM   1043  N   VAL A 148      -0.915  -8.037  13.169  1.00 52.91           N  
ATOM   1044  CA  VAL A 148       0.295  -8.570  12.513  1.00 52.91           C  
ATOM   1045  C   VAL A 148       1.417  -7.531  12.521  1.00 52.91           C  
ATOM   1046  CB  VAL A 148       0.037  -9.175  11.119  1.00 52.91           C  
ATOM   1047  O   VAL A 148       1.613  -6.746  11.600  1.00 52.91           O  
ATOM   1048  CG1 VAL A 148      -0.256 -10.673  11.261  1.00 52.91           C  
ATOM   1049  CG2 VAL A 148      -1.116  -8.508  10.361  1.00 52.91           C  
ATOM   1050  N   LYS A 149       2.173  -7.543  13.619  1.00 44.68           N  
ATOM   1051  CA  LYS A 149       3.431  -6.818  13.802  1.00 44.68           C  
ATOM   1052  C   LYS A 149       4.451  -7.367  12.798  1.00 44.68           C  
ATOM   1053  CB  LYS A 149       3.832  -6.979  15.285  1.00 44.68           C  
ATOM   1054  O   LYS A 149       5.042  -8.424  13.021  1.00 44.68           O  
ATOM   1055  CG  LYS A 149       4.641  -5.809  15.864  1.00 44.68           C  
ATOM   1056  CD  LYS A 149       4.653  -5.903  17.402  1.00 44.68           C  
ATOM   1057  CE  LYS A 149       5.313  -4.668  18.030  1.00 44.68           C  
ATOM   1058  NZ  LYS A 149       5.176  -4.649  19.511  1.00 44.68           N  
ATOM   1059  N   LEU A 150       4.613  -6.672  11.674  1.00 50.03           N  
ATOM   1060  CA  LEU A 150       5.552  -7.009  10.607  1.00 50.03           C  
ATOM   1061  C   LEU A 150       6.989  -6.922  11.160  1.00 50.03           C  
ATOM   1062  CB  LEU A 150       5.275  -6.074   9.399  1.00 50.03           C  
ATOM   1063  O   LEU A 150       7.605  -5.859  11.195  1.00 50.03           O  
ATOM   1064  CG  LEU A 150       5.393  -6.755   8.015  1.00 50.03           C  
ATOM   1065  CD1 LEU A 150       4.048  -6.729   7.286  1.00 50.03           C  
ATOM   1066  CD2 LEU A 150       6.426  -6.066   7.128  1.00 50.03           C  
ATOM   1067  N   ARG A 151       7.531  -8.040  11.659  1.00 50.56           N  
ATOM   1068  CA  ARG A 151       8.973  -8.171  11.912  1.00 50.56           C  
ATOM   1069  C   ARG A 151       9.661  -8.261  10.556  1.00 50.56           C  
ATOM   1070  CB  ARG A 151       9.310  -9.397  12.784  1.00 50.56           C  
ATOM   1071  O   ARG A 151       9.791  -9.349  10.000  1.00 50.56           O  
ATOM   1072  CG  ARG A 151       9.358  -9.092  14.285  1.00 50.56           C  
ATOM   1073  CD  ARG A 151       9.790 -10.356  15.041  1.00 50.56           C  
ATOM   1074  NE  ARG A 151       9.657 -10.199  16.503  1.00 50.56           N  
ATOM   1075  NH1 ARG A 151       8.992 -12.349  17.003  1.00 50.56           N  
ATOM   1076  NH2 ARG A 151       9.180 -10.850  18.635  1.00 50.56           N  
ATOM   1077  CZ  ARG A 151       9.278 -11.129  17.366  1.00 50.56           C  
ATOM   1078  N   VAL A 152      10.117  -7.124  10.043  1.00 50.21           N  
ATOM   1079  CA  VAL A 152      11.104  -7.085   8.962  1.00 50.21           C  
ATOM   1080  C   VAL A 152      12.373  -7.757   9.491  1.00 50.21           C  
ATOM   1081  CB  VAL A 152      11.358  -5.639   8.488  1.00 50.21           C  
ATOM   1082  O   VAL A 152      13.107  -7.197  10.305  1.00 50.21           O  
ATOM   1083  CG1 VAL A 152      12.461  -5.572   7.425  1.00 50.21           C  
ATOM   1084  CG2 VAL A 152      10.081  -5.044   7.881  1.00 50.21           C  
ATOM   1085  N   ARG A 153      12.607  -9.008   9.083  1.00 54.76           N  
ATOM   1086  CA  ARG A 153      13.902  -9.663   9.265  1.00 54.76           C  
ATOM   1087  C   ARG A 153      14.899  -8.954   8.351  1.00 54.76           C  
ATOM   1088  CB  ARG A 153      13.821 -11.169   8.957  1.00 54.76           C  
ATOM   1089  O   ARG A 153      14.782  -9.015   7.134  1.00 54.76           O  
ATOM   1090  CG  ARG A 153      13.338 -11.996  10.160  1.00 54.76           C  
ATOM   1091  CD  ARG A 153      13.422 -13.497   9.840  1.00 54.76           C  
ATOM   1092  NE  ARG A 153      13.259 -14.341  11.043  1.00 54.76           N  
ATOM   1093  NH1 ARG A 153      13.664 -16.365  10.030  1.00 54.76           N  
ATOM   1094  NH2 ARG A 153      13.293 -16.297  12.223  1.00 54.76           N  
ATOM   1095  CZ  ARG A 153      13.404 -15.657  11.093  1.00 54.76           C  
ATOM   1096  N   LYS A 154      15.870  -8.279   8.963  1.00 47.50           N  
ATOM   1097  CA  LYS A 154      17.070  -7.753   8.312  1.00 47.50           C  
ATOM   1098  C   LYS A 154      17.850  -8.931   7.721  1.00 47.50           C  
ATOM   1099  CB  LYS A 154      17.859  -6.966   9.377  1.00 47.50           C  
ATOM   1100  O   LYS A 154      18.392  -9.744   8.465  1.00 47.50           O  
ATOM   1101  CG  LYS A 154      19.086  -6.206   8.850  1.00 47.50           C  
ATOM   1102  CD  LYS A 154      19.667  -5.317   9.967  1.00 47.50           C  
ATOM   1103  CE  LYS A 154      20.868  -4.504   9.464  1.00 47.50           C  
ATOM   1104  NZ  LYS A 154      21.387  -3.573  10.502  1.00 47.50           N  
ATOM   1105  N   SER A 155      17.877  -9.036   6.398  1.00 52.51           N  
ATOM   1106  CA  SER A 155      18.714  -9.993   5.677  1.00 52.51           C  
ATOM   1107  C   SER A 155      20.173  -9.567   5.824  1.00 52.51           C  
ATOM   1108  CB  SER A 155      18.306 -10.053   4.200  1.00 52.51           C  
ATOM   1109  O   SER A 155      20.626  -8.620   5.188  1.00 52.51           O  
ATOM   1110  OG  SER A 155      16.908 -10.240   4.100  1.00 52.51           O  
ATOM   1111  N   GLN A 156      20.904 -10.229   6.715  1.00 44.16           N  
ATOM   1112  CA  GLN A 156      22.349 -10.094   6.839  1.00 44.16           C  
ATOM   1113  C   GLN A 156      22.975 -10.876   5.674  1.00 44.16           C  
ATOM   1114  CB  GLN A 156      22.745 -10.593   8.243  1.00 44.16           C  
ATOM   1115  O   GLN A 156      23.147 -12.089   5.752  1.00 44.16           O  
ATOM   1116  CG  GLN A 156      24.110 -10.090   8.736  1.00 44.16           C  
ATOM   1117  CD  GLN A 156      24.416 -10.564  10.159  1.00 44.16           C  
ATOM   1118  NE2 GLN A 156      25.328  -9.928  10.861  1.00 44.16           N  
ATOM   1119  OE1 GLN A 156      23.839 -11.500  10.681  1.00 44.16           O  
ATOM   1120  N   SER A 157      23.235 -10.207   4.547  1.00 51.82           N  
ATOM   1121  CA  SER A 157      23.930 -10.817   3.412  1.00 51.82           C  
ATOM   1122  C   SER A 157      25.404 -11.014   3.765  1.00 51.82           C  
ATOM   1123  CB  SER A 157      23.745  -9.993   2.133  1.00 51.82           C  
ATOM   1124  O   SER A 157      26.232 -10.115   3.627  1.00 51.82           O  
ATOM   1125  OG  SER A 157      24.179  -8.667   2.338  1.00 51.82           O  
ATOM   1126  N   GLN A 158      25.718 -12.211   4.245  1.00 39.79           N  
ATOM   1127  CA  GLN A 158      27.063 -12.759   4.320  1.00 39.79           C  
ATOM   1128  C   GLN A 158      27.485 -13.132   2.887  1.00 39.79           C  
ATOM   1129  CB  GLN A 158      26.995 -13.944   5.299  1.00 39.79           C  
ATOM   1130  O   GLN A 158      27.163 -14.209   2.397  1.00 39.79           O  
ATOM   1131  CG  GLN A 158      28.356 -14.487   5.753  1.00 39.79           C  
ATOM   1132  CD  GLN A 158      28.208 -15.607   6.787  1.00 39.79           C  
ATOM   1133  NE2 GLN A 158      29.288 -16.064   7.382  1.00 39.79           N  
ATOM   1134  OE1 GLN A 158      27.135 -16.095   7.091  1.00 39.79           O  
ATOM   1135  N   GLY A 159      28.131 -12.202   2.180  1.00 43.61           N  
ATOM   1136  CA  GLY A 159      28.528 -12.360   0.778  1.00 43.61           C  
ATOM   1137  C   GLY A 159      29.992 -11.995   0.568  1.00 43.61           C  
ATOM   1138  O   GLY A 159      30.329 -10.831   0.399  1.00 43.61           O  
ATOM   1139  N   ARG A 160      30.850 -13.015   0.607  1.00 43.46           N  
ATOM   1140  CA  ARG A 160      32.264 -13.008   0.203  1.00 43.46           C  
ATOM   1141  C   ARG A 160      32.465 -12.307  -1.154  1.00 43.46           C  
ATOM   1142  CB  ARG A 160      32.698 -14.488   0.053  1.00 43.46           C  
ATOM   1143  O   ARG A 160      31.995 -12.809  -2.167  1.00 43.46           O  
ATOM   1144  CG  ARG A 160      33.646 -15.037   1.121  1.00 43.46           C  
ATOM   1145  CD  ARG A 160      33.849 -16.533   0.823  1.00 43.46           C  
ATOM   1146  NE  ARG A 160      34.931 -17.131   1.630  1.00 43.46           N  
ATOM   1147  NH1 ARG A 160      36.201 -18.012  -0.087  1.00 43.46           N  
ATOM   1148  NH2 ARG A 160      36.829 -18.326   2.023  1.00 43.46           N  
ATOM   1149  CZ  ARG A 160      35.973 -17.816   1.183  1.00 43.46           C  
ATOM   1150  N   ALA A 161      33.261 -11.247  -1.178  1.00 51.45           N  
ATOM   1151  CA  ALA A 161      34.048 -10.801  -2.331  1.00 51.45           C  
ATOM   1152  C   ALA A 161      35.264 -10.088  -1.718  1.00 51.45           C  
ATOM   1153  CB  ALA A 161      33.193  -9.883  -3.217  1.00 51.45           C  
ATOM   1154  O   ALA A 161      35.116  -9.068  -1.063  1.00 51.45           O  
ATOM   1155  N   GLY A 162      36.439 -10.706  -1.633  1.00 46.45           N  
ATOM   1156  CA  GLY A 162      37.252 -11.074  -2.785  1.00 46.45           C  
ATOM   1157  C   GLY A 162      38.360 -10.030  -2.888  1.00 46.45           C  
ATOM   1158  O   GLY A 162      38.260  -9.102  -3.676  1.00 46.45           O  
ATOM   1159  N   GLN A 163      39.359 -10.145  -2.011  1.00 39.07           N  
ATOM   1160  CA  GLN A 163      40.555  -9.311  -2.016  1.00 39.07           C  
ATOM   1161  C   GLN A 163      41.433  -9.713  -3.205  1.00 39.07           C  
ATOM   1162  CB  GLN A 163      41.259  -9.487  -0.657  1.00 39.07           C  
ATOM   1163  O   GLN A 163      41.831 -10.871  -3.311  1.00 39.07           O  
ATOM   1164  CG  GLN A 163      42.461  -8.551  -0.449  1.00 39.07           C  
ATOM   1165  CD  GLN A 163      42.619  -8.138   1.014  1.00 39.07           C  
ATOM   1166  NE2 GLN A 163      43.005  -6.909   1.271  1.00 39.07           N  
ATOM   1167  OE1 GLN A 163      42.368  -8.887   1.946  1.00 39.07           O  
ATOM   1168  N   LEU A 164      41.721  -8.760  -4.086  1.00 52.86           N  
ATOM   1169  CA  LEU A 164      42.758  -8.858  -5.107  1.00 52.86           C  
ATOM   1170  C   LEU A 164      43.664  -7.637  -4.930  1.00 52.86           C  
ATOM   1171  CB  LEU A 164      42.125  -8.967  -6.513  1.00 52.86           C  
ATOM   1172  O   LEU A 164      43.256  -6.533  -5.267  1.00 52.86           O  
ATOM   1173  CG  LEU A 164      42.077 -10.418  -7.033  1.00 52.86           C  
ATOM   1174  CD1 LEU A 164      40.978 -10.585  -8.082  1.00 52.86           C  
ATOM   1175  CD2 LEU A 164      43.405 -10.829  -7.679  1.00 52.86           C  
ATOM   1176  N   ILE A 165      44.808  -7.922  -4.295  1.00 55.87           N  
ATOM   1177  CA  ILE A 165      46.149  -7.310  -4.386  1.00 55.87           C  
ATOM   1178  C   ILE A 165      46.206  -5.781  -4.462  1.00 55.87           C  
ATOM   1179  CB  ILE A 165      46.979  -8.000  -5.495  1.00 55.87           C  
ATOM   1180  O   ILE A 165      45.868  -5.213  -5.520  1.00 55.87           O  
ATOM   1181  CG1 ILE A 165      46.808  -9.543  -5.493  1.00 55.87           C  
ATOM   1182  CG2 ILE A 165      48.464  -7.647  -5.292  1.00 55.87           C  
ATOM   1183  CD1 ILE A 165      47.455 -10.250  -6.686  1.00 55.87           C  
ATOM   1184  OXT ILE A 165      46.689  -5.239  -3.446  1.00 55.87           O  
TER    1185      ILE A 165                                                      
ENDMDL                                                                          
END                                                                             
