# Supplementary material for: PICNIC accurately predicts condensate-forming proteins regardless of their structural disorder across organisms
Source: Nat Commun. 2024 Dec 11;15:10668. doi: 10.1038/s41467-024-55089-x (PMC11634905; doi:10.1038/s41467-024-55089-x)
Supplement: Supplementary file 7 — Dataset S6 [file 41467_2024_55089_MOESM7_ESM.zip › Dataset_S6/Negative_predictions/AF-Q6P4D5-PABIR3.pdb]

HEADER                                            01-JUL-21                     
TITLE     ALPHAFOLD MONOMER V2.0 PREDICTION FOR PABIR FAMILY MEMBER 1 (Q6P4D5)  
COMPND    MOL_ID: 1;                                                            
COMPND   2 MOLECULE: PABIR FAMILY MEMBER 1;                                     
COMPND   3 CHAIN: A                                                             
SOURCE    MOL_ID: 1;                                                            
SOURCE   2 ORGANISM_SCIENTIFIC: HOMO SAPIENS;                                   
SOURCE   3 ORGANISM_TAXID: 9606                                                 
REMARK   1                                                                      
REMARK   1 REFERENCE 1                                                          
REMARK   1  AUTH   JOHN JUMPER, RICHARD EVANS, ALEXANDER PRITZEL, TIM GREEN,    
REMARK   1  AUTH 2 MICHAEL FIGURNOV, OLAF RONNEBERGER, KATHRYN TUNYASUVUNAKOOL, 
REMARK   1  AUTH 3 RUSS BATES, AUGUSTIN ZIDEK, ANNA POTAPENKO, ALEX BRIDGLAND,  
REMARK   1  AUTH 4 CLEMENS MEYER, SIMON A A KOHL, ANDREW J BALLARD,             
REMARK   1  AUTH 5 ANDREW COWIE, BERNARDINO ROMERA-PAREDES, STANISLAV NIKOLOV,  
REMARK   1  AUTH 6 RISHUB JAIN, JONAS ADLER, TREVOR BACK, STIG PETERSEN,        
REMARK   1  AUTH 7 DAVID REIMAN, ELLEN CLANCY, MICHAL ZIELINSKI,                
REMARK   1  AUTH 8 MARTIN STEINEGGER, MICHALINA PACHOLSKA, TAMAS BERGHAMMER,    
REMARK   1  AUTH 9 DAVID SILVER, ORIOL VINYALS, ANDREW W SENIOR,                
REMARK   1  AUTH10 KORAY KAVUKCUOGLU, PUSHMEET KOHLI, DEMIS HASSABIS            
REMARK   1  TITL   HIGHLY ACCURATE PROTEIN STRUCTURE PREDICTION WITH ALPHAFOLD  
REMARK   1  REF    NATURE                        V. 596   583 2021              
REMARK   1  REFN                   ISSN 0028-0836                               
REMARK   1  PMID   34265844                                                     
REMARK   1  DOI    10.1038/s41586-021-03819-2                                   
REMARK   1                                                                      
REMARK   1 DISCLAIMERS                                                          
REMARK   1 ALPHAFOLD DATA, COPYRIGHT (2021) DEEPMIND TECHNOLOGIES LIMITED. THE  
REMARK   1 INFORMATION PROVIDED IS THEORETICAL MODELLING ONLY AND CAUTION SHOULD
REMARK   1 BE EXERCISED IN ITS USE. IT IS PROVIDED "AS-IS" WITHOUT ANY WARRANTY 
REMARK   1 OF ANY KIND, WHETHER EXPRESSED OR IMPLIED. NO WARRANTY IS GIVEN THAT 
REMARK   1 USE OF THE INFORMATION SHALL NOT INFRINGE THE RIGHTS OF ANY THIRD    
REMARK   1 PARTY. THE INFORMATION IS NOT INTENDED TO BE A SUBSTITUTE FOR        
REMARK   1 PROFESSIONAL MEDICAL ADVICE, DIAGNOSIS, OR TREATMENT, AND DOES NOT   
REMARK   1 CONSTITUTE MEDICAL OR OTHER PROFESSIONAL ADVICE. IT IS AVAILABLE FOR 
REMARK   1 ACADEMIC AND COMMERCIAL PURPOSES, UNDER CC-BY 4.0 LICENCE.           
DBREF  XXXX A    1   195  UNP    Q6P4D5   PBIR3_HUMAN      1    195             
SEQRES   1 A  195  MET ALA GLN GLU LYS MET LYS LEU GLY PHE LYS SER LEU          
SEQRES   2 A  195  PRO SER SER THR THR ALA ASP GLY ASN ILE LEU ARG ARG          
SEQRES   3 A  195  VAL ASN SER ALA PRO LEU ILE ASN GLY LEU GLY PHE ASN          
SEQRES   4 A  195  SER GLN VAL LEU GLN ALA ASP MET LEU ARG ILE ARG THR          
SEQRES   5 A  195  ASN ARG THR THR PHE ARG ASN ARG ARG SER LEU LEU LEU          
SEQRES   6 A  195  PRO PRO PRO PRO PHE HIS GLY SER ILE SER ARG LEU HIS          
SEQRES   7 A  195  GLN ILE LYS GLN GLU GLU ALA MET ASP LEU ILE ASN ARG          
SEQRES   8 A  195  GLU THR MET SER GLU TRP LYS LEU GLN SER GLU ILE GLN          
SEQRES   9 A  195  ILE SER HIS SER TRP GLU GLU GLY LEU LYS LEU VAL LYS          
SEQRES  10 A  195  TRP HIS PHE ASN ILE ASN GLN LYS ARG PHE SER LYS ALA          
SEQRES  11 A  195  GLN PRO THR CYS PHE LEU LEU ILE LEU PRO ASN CYS GLN          
SEQRES  12 A  195  LYS ILE MET CYS ILE TYR PHE GLN LEU LEU LEU MET GLU          
SEQRES  13 A  195  THR THR ALA MET LEU ASP LEU LEU VAL ILE ARG GLN LEU          
SEQRES  14 A  195  LYS SER ALA LEU SER GLN THR LEU LEU CYS HIS LEU LEU          
SEQRES  15 A  195  ILE LEU VAL LEU ILE CYS SER SER ARG GLN THR PHE ASN          
CRYST1    1.000    1.000    1.000  90.00  90.00  90.00 P 1           1          
ORIGX1      1.000000  0.000000  0.000000        0.00000                         
ORIGX2      0.000000  1.000000  0.000000        0.00000                         
ORIGX3      0.000000  0.000000  1.000000        0.00000                         
SCALE1      1.000000  0.000000  0.000000        0.00000                         
SCALE2      0.000000  1.000000  0.000000        0.00000                         
SCALE3      0.000000  0.000000  1.000000        0.00000                         
MODEL        1                                                                  
ATOM      1  N   MET A   1     -83.327  18.140  58.998  1.00 39.69           N  
ATOM      2  CA  MET A   1     -83.036  16.685  58.992  1.00 39.69           C  
ATOM      3  C   MET A   1     -82.317  16.384  57.685  1.00 39.69           C  
ATOM      4  CB  MET A   1     -84.347  15.887  59.088  1.00 39.69           C  
ATOM      5  O   MET A   1     -82.616  17.062  56.721  1.00 39.69           O  
ATOM      6  CG  MET A   1     -84.878  15.830  60.524  1.00 39.69           C  
ATOM      7  SD  MET A   1     -86.373  14.824  60.665  1.00 39.69           S  
ATOM      8  CE  MET A   1     -86.836  15.129  62.391  1.00 39.69           C  
ATOM      9  N   ALA A   2     -81.386  15.457  57.538  1.00 45.07           N  
ATOM     10  CA  ALA A   2     -80.813  14.441  58.404  1.00 45.07           C  
ATOM     11  C   ALA A   2     -79.612  13.851  57.640  1.00 45.07           C  
ATOM     12  CB  ALA A   2     -81.854  13.338  58.657  1.00 45.07           C  
ATOM     13  O   ALA A   2     -79.457  14.075  56.441  1.00 45.07           O  
ATOM     14  N   GLN A   3     -78.789  13.080  58.346  1.00 39.61           N  
ATOM     15  CA  GLN A   3     -77.871  12.131  57.731  1.00 39.61           C  
ATOM     16  C   GLN A   3     -78.645  11.090  56.914  1.00 39.61           C  
ATOM     17  CB  GLN A   3     -77.104  11.384  58.833  1.00 39.61           C  
ATOM     18  O   GLN A   3     -79.584  10.487  57.433  1.00 39.61           O  
ATOM     19  CG  GLN A   3     -76.093  12.248  59.593  1.00 39.61           C  
ATOM     20  CD  GLN A   3     -75.261  11.423  60.572  1.00 39.61           C  
ATOM     21  NE2 GLN A   3     -74.122  11.929  60.993  1.00 39.61           N  
ATOM     22  OE1 GLN A   3     -75.598  10.322  60.981  1.00 39.61           O  
ATOM     23  N   GLU A   4     -78.174  10.807  55.702  1.00 44.31           N  
ATOM     24  CA  GLU A   4     -78.469   9.561  55.002  1.00 44.31           C  
ATOM     25  C   GLU A   4     -77.196   8.711  54.960  1.00 44.31           C  
ATOM     26  CB  GLU A   4     -79.073   9.812  53.618  1.00 44.31           C  
ATOM     27  O   GLU A   4     -76.110   9.155  54.587  1.00 44.31           O  
ATOM     28  CG  GLU A   4     -79.676   8.509  53.068  1.00 44.31           C  
ATOM     29  CD  GLU A   4     -80.256   8.667  51.657  1.00 44.31           C  
ATOM     30  OE1 GLU A   4     -80.378   7.618  50.990  1.00 44.31           O  
ATOM     31  OE2 GLU A   4     -80.561   9.817  51.271  1.00 44.31           O  
ATOM     32  N   LYS A   5     -77.343   7.481  55.443  1.00 43.46           N  
ATOM     33  CA  LYS A   5     -76.305   6.485  55.667  1.00 43.46           C  
ATOM     34  C   LYS A   5     -76.736   5.251  54.891  1.00 43.46           C  
ATOM     35  CB  LYS A   5     -76.244   6.257  57.189  1.00 43.46           C  
ATOM     36  O   LYS A   5     -77.638   4.553  55.342  1.00 43.46           O  
ATOM     37  CG  LYS A   5     -75.229   5.216  57.686  1.00 43.46           C  
ATOM     38  CD  LYS A   5     -75.374   5.126  59.212  1.00 43.46           C  
ATOM     39  CE  LYS A   5     -74.323   4.225  59.861  1.00 43.46           C  
ATOM     40  NZ  LYS A   5     -74.524   4.205  61.333  1.00 43.46           N  
ATOM     41  N   MET A   6     -76.079   4.950  53.775  1.00 50.20           N  
ATOM     42  CA  MET A   6     -76.302   3.698  53.049  1.00 50.20           C  
ATOM     43  C   MET A   6     -75.142   2.737  53.325  1.00 50.20           C  
ATOM     44  CB  MET A   6     -76.520   3.965  51.553  1.00 50.20           C  
ATOM     45  O   MET A   6     -74.012   2.940  52.887  1.00 50.20           O  
ATOM     46  CG  MET A   6     -77.073   2.732  50.816  1.00 50.20           C  
ATOM     47  SD  MET A   6     -78.849   2.816  50.475  1.00 50.20           S  
ATOM     48  CE  MET A   6     -79.108   1.279  49.553  1.00 50.20           C  
ATOM     49  N   LYS A   7     -75.432   1.682  54.091  1.00 35.63           N  
ATOM     50  CA  LYS A   7     -74.621   0.464  54.177  1.00 35.63           C  
ATOM     51  C   LYS A   7     -75.152  -0.526  53.142  1.00 35.63           C  
ATOM     52  CB  LYS A   7     -74.752  -0.178  55.571  1.00 35.63           C  
ATOM     53  O   LYS A   7     -76.343  -0.814  53.156  1.00 35.63           O  
ATOM     54  CG  LYS A   7     -73.954   0.497  56.696  1.00 35.63           C  
ATOM     55  CD  LYS A   7     -74.215  -0.266  58.006  1.00 35.63           C  
ATOM     56  CE  LYS A   7     -73.307   0.207  59.146  1.00 35.63           C  
ATOM     57  NZ  LYS A   7     -73.528  -0.606  60.371  1.00 35.63           N  
ATOM     58  N   LEU A   8     -74.271  -1.126  52.351  1.00 45.15           N  
ATOM     59  CA  LEU A   8     -74.539  -2.368  51.625  1.00 45.15           C  
ATOM     60  C   LEU A   8     -73.297  -3.246  51.746  1.00 45.15           C  
ATOM     61  CB  LEU A   8     -74.941  -2.067  50.167  1.00 45.15           C  
ATOM     62  O   LEU A   8     -72.210  -2.878  51.311  1.00 45.15           O  
ATOM     63  CG  LEU A   8     -76.456  -2.245  49.934  1.00 45.15           C  
ATOM     64  CD1 LEU A   8     -76.930  -1.349  48.796  1.00 45.15           C  
ATOM     65  CD2 LEU A   8     -76.791  -3.697  49.583  1.00 45.15           C  
ATOM     66  N   GLY A   9     -73.455  -4.370  52.439  1.00 30.42           N  
ATOM     67  CA  GLY A   9     -72.442  -5.408  52.527  1.00 30.42           C  
ATOM     68  C   GLY A   9     -72.666  -6.461  51.454  1.00 30.42           C  
ATOM     69  O   GLY A   9     -73.806  -6.739  51.105  1.00 30.42           O  
ATOM     70  N   PHE A  10     -71.588  -7.111  51.028  1.00 39.46           N  
ATOM     71  CA  PHE A  10     -71.649  -8.489  50.562  1.00 39.46           C  
ATOM     72  C   PHE A  10     -70.527  -9.280  51.223  1.00 39.46           C  
ATOM     73  CB  PHE A  10     -71.689  -8.596  49.036  1.00 39.46           C  
ATOM     74  O   PHE A  10     -69.347  -8.939  51.176  1.00 39.46           O  
ATOM     75  CG  PHE A  10     -73.088  -8.347  48.503  1.00 39.46           C  
ATOM     76  CD1 PHE A  10     -74.058  -9.368  48.568  1.00 39.46           C  
ATOM     77  CD2 PHE A  10     -73.446  -7.077  48.012  1.00 39.46           C  
ATOM     78  CE1 PHE A  10     -75.376  -9.119  48.145  1.00 39.46           C  
ATOM     79  CE2 PHE A  10     -74.764  -6.829  47.590  1.00 39.46           C  
ATOM     80  CZ  PHE A  10     -75.729  -7.849  47.658  1.00 39.46           C  
ATOM     81  N   LYS A  11     -70.977 -10.303  51.939  1.00 26.45           N  
ATOM     82  CA  LYS A  11     -70.225 -11.306  52.677  1.00 26.45           C  
ATOM     83  C   LYS A  11     -70.141 -12.556  51.790  1.00 26.45           C  
ATOM     84  CB  LYS A  11     -71.018 -11.529  53.986  1.00 26.45           C  
ATOM     85  O   LYS A  11     -71.016 -12.765  50.957  1.00 26.45           O  
ATOM     86  CG  LYS A  11     -70.330 -12.306  55.119  1.00 26.45           C  
ATOM     87  CD  LYS A  11     -71.250 -12.317  56.358  1.00 26.45           C  
ATOM     88  CE  LYS A  11     -70.592 -13.015  57.557  1.00 26.45           C  
ATOM     89  NZ  LYS A  11     -71.481 -13.018  58.750  1.00 26.45           N  
ATOM     90  N   SER A  12     -69.173 -13.415  52.106  1.00 33.81           N  
ATOM     91  CA  SER A  12     -69.035 -14.845  51.754  1.00 33.81           C  
ATOM     92  C   SER A  12     -68.168 -15.233  50.541  1.00 33.81           C  
ATOM     93  CB  SER A  12     -70.347 -15.641  51.859  1.00 33.81           C  
ATOM     94  O   SER A  12     -68.561 -15.168  49.387  1.00 33.81           O  
ATOM     95  OG  SER A  12     -71.258 -15.392  50.817  1.00 33.81           O  
ATOM     96  N   LEU A  13     -66.935 -15.633  50.874  1.00 29.53           N  
ATOM     97  CA  LEU A  13     -66.362 -16.979  50.716  1.00 29.53           C  
ATOM     98  C   LEU A  13     -67.042 -17.948  49.722  1.00 29.53           C  
ATOM     99  CB  LEU A  13     -66.369 -17.605  52.138  1.00 29.53           C  
ATOM    100  O   LEU A  13     -68.192 -18.326  49.936  1.00 29.53           O  
ATOM    101  CG  LEU A  13     -65.562 -18.904  52.306  1.00 29.53           C  
ATOM    102  CD1 LEU A  13     -64.059 -18.638  52.236  1.00 29.53           C  
ATOM    103  CD2 LEU A  13     -65.869 -19.577  53.644  1.00 29.53           C  
ATOM    104  N   PRO A  14     -66.231 -18.578  48.856  1.00 39.57           N  
ATOM    105  CA  PRO A  14     -66.290 -20.012  48.634  1.00 39.57           C  
ATOM    106  C   PRO A  14     -65.067 -20.696  49.259  1.00 39.57           C  
ATOM    107  CB  PRO A  14     -66.378 -20.188  47.124  1.00 39.57           C  
ATOM    108  O   PRO A  14     -63.913 -20.342  49.027  1.00 39.57           O  
ATOM    109  CG  PRO A  14     -65.570 -19.003  46.593  1.00 39.57           C  
ATOM    110  CD  PRO A  14     -65.607 -17.943  47.706  1.00 39.57           C  
ATOM    111  N   SER A  15     -65.372 -21.685  50.092  1.00 31.58           N  
ATOM    112  CA  SER A  15     -64.458 -22.716  50.559  1.00 31.58           C  
ATOM    113  C   SER A  15     -64.224 -23.697  49.411  1.00 31.58           C  
ATOM    114  CB  SER A  15     -65.137 -23.439  51.729  1.00 31.58           C  
ATOM    115  O   SER A  15     -65.185 -24.126  48.777  1.00 31.58           O  
ATOM    116  OG  SER A  15     -64.356 -24.521  52.183  1.00 31.58           O  
ATOM    117  N   SER A  16     -62.976 -24.078  49.151  1.00 38.07           N  
ATOM    118  CA  SER A  16     -62.668 -25.418  48.635  1.00 38.07           C  
ATOM    119  C   SER A  16     -61.232 -25.804  48.984  1.00 38.07           C  
ATOM    120  CB  SER A  16     -62.990 -25.625  47.149  1.00 38.07           C  
ATOM    121  O   SER A  16     -60.251 -25.456  48.338  1.00 38.07           O  
ATOM    122  OG  SER A  16     -62.658 -24.504  46.367  1.00 38.07           O  
ATOM    123  N   THR A  17     -61.170 -26.489  50.116  1.00 34.19           N  
ATOM    124  CA  THR A  17     -60.270 -27.569  50.513  1.00 34.19           C  
ATOM    125  C   THR A  17     -59.667 -28.367  49.343  1.00 34.19           C  
ATOM    126  CB  THR A  17     -61.165 -28.498  51.363  1.00 34.19           C  
ATOM    127  O   THR A  17     -60.397 -28.915  48.527  1.00 34.19           O  
ATOM    128  CG2 THR A  17     -60.488 -29.638  52.105  1.00 34.19           C  
ATOM    129  OG1 THR A  17     -61.812 -27.739  52.367  1.00 34.19           O  
ATOM    130  N   THR A  18     -58.334 -28.472  49.361  1.00 31.57           N  
ATOM    131  CA  THR A  18     -57.506 -29.646  49.014  1.00 31.57           C  
ATOM    132  C   THR A  18     -57.721 -30.335  47.662  1.00 31.57           C  
ATOM    133  CB  THR A  18     -57.610 -30.698  50.136  1.00 31.57           C  
ATOM    134  O   THR A  18     -58.619 -31.154  47.520  1.00 31.57           O  
ATOM    135  CG2 THR A  18     -56.460 -31.700  50.152  1.00 31.57           C  
ATOM    136  OG1 THR A  18     -57.560 -30.070  51.398  1.00 31.57           O  
ATOM    137  N   ALA A  19     -56.773 -30.153  46.739  1.00 39.45           N  
ATOM    138  CA  ALA A  19     -56.171 -31.263  45.992  1.00 39.45           C  
ATOM    139  C   ALA A  19     -54.915 -30.783  45.257  1.00 39.45           C  
ATOM    140  CB  ALA A  19     -57.144 -31.899  44.991  1.00 39.45           C  
ATOM    141  O   ALA A  19     -54.938 -29.806  44.508  1.00 39.45           O  
ATOM    142  N   ASP A  20     -53.825 -31.501  45.493  1.00 36.43           N  
ATOM    143  CA  ASP A  20     -52.558 -31.401  44.792  1.00 36.43           C  
ATOM    144  C   ASP A  20     -52.753 -31.479  43.272  1.00 36.43           C  
ATOM    145  CB  ASP A  20     -51.670 -32.550  45.283  1.00 36.43           C  
ATOM    146  O   ASP A  20     -53.335 -32.420  42.738  1.00 36.43           O  
ATOM    147  CG  ASP A  20     -51.410 -32.442  46.785  1.00 36.43           C  
ATOM    148  OD1 ASP A  20     -50.880 -31.383  47.189  1.00 36.43           O  
ATOM    149  OD2 ASP A  20     -51.785 -33.387  47.511  1.00 36.43           O  
ATOM    150  N   GLY A  21     -52.254 -30.472  42.561  1.00 38.38           N  
ATOM    151  CA  GLY A  21     -52.401 -30.365  41.117  1.00 38.38           C  
ATOM    152  C   GLY A  21     -51.333 -29.452  40.551  1.00 38.38           C  
ATOM    153  O   GLY A  21     -51.568 -28.280  40.275  1.00 38.38           O  
ATOM    154  N   ASN A  22     -50.144 -30.019  40.406  1.00 41.74           N  
ATOM    155  CA  ASN A  22     -48.957 -29.510  39.725  1.00 41.74           C  
ATOM    156  C   ASN A  22     -49.181 -29.181  38.231  1.00 41.74           C  
ATOM    157  CB  ASN A  22     -47.873 -30.595  39.901  1.00 41.74           C  
ATOM    158  O   ASN A  22     -48.398 -29.594  37.380  1.00 41.74           O  
ATOM    159  CG  ASN A  22     -48.259 -31.926  39.254  1.00 41.74           C  
ATOM    160  ND2 ASN A  22     -47.480 -32.958  39.461  1.00 41.74           N  
ATOM    161  OD1 ASN A  22     -49.279 -32.089  38.607  1.00 41.74           O  
ATOM    162  N   ILE A  23     -50.214 -28.425  37.859  1.00 39.62           N  
ATOM    163  CA  ILE A  23     -50.364 -27.992  36.471  1.00 39.62           C  
ATOM    164  C   ILE A  23     -49.513 -26.741  36.283  1.00 39.62           C  
ATOM    165  CB  ILE A  23     -51.832 -27.879  36.018  1.00 39.62           C  
ATOM    166  O   ILE A  23     -49.963 -25.607  36.451  1.00 39.62           O  
ATOM    167  CG1 ILE A  23     -52.558 -29.217  36.301  1.00 39.62           C  
ATOM    168  CG2 ILE A  23     -51.867 -27.554  34.509  1.00 39.62           C  
ATOM    169  CD1 ILE A  23     -54.032 -29.241  35.887  1.00 39.62           C  
ATOM    170  N   LEU A  24     -48.257 -26.982  35.903  1.00 43.53           N  
ATOM    171  CA  LEU A  24     -47.387 -26.037  35.211  1.00 43.53           C  
ATOM    172  C   LEU A  24     -48.072 -25.606  33.906  1.00 43.53           C  
ATOM    173  CB  LEU A  24     -46.025 -26.708  34.935  1.00 43.53           C  
ATOM    174  O   LEU A  24     -47.738 -26.064  32.812  1.00 43.53           O  
ATOM    175  CG  LEU A  24     -45.152 -26.975  36.172  1.00 43.53           C  
ATOM    176  CD1 LEU A  24     -43.940 -27.813  35.763  1.00 43.53           C  
ATOM    177  CD2 LEU A  24     -44.642 -25.673  36.794  1.00 43.53           C  
ATOM    178  N   ARG A  25     -49.079 -24.736  34.006  1.00 46.03           N  
ATOM    179  CA  ARG A  25     -49.719 -24.126  32.846  1.00 46.03           C  
ATOM    180  C   ARG A  25     -48.753 -23.081  32.308  1.00 46.03           C  
ATOM    181  CB  ARG A  25     -51.110 -23.585  33.212  1.00 46.03           C  
ATOM    182  O   ARG A  25     -48.731 -21.942  32.761  1.00 46.03           O  
ATOM    183  CG  ARG A  25     -51.995 -23.449  31.963  1.00 46.03           C  
ATOM    184  CD  ARG A  25     -53.402 -22.983  32.358  1.00 46.03           C  
ATOM    185  NE  ARG A  25     -54.423 -23.411  31.380  1.00 46.03           N  
ATOM    186  NH1 ARG A  25     -56.246 -23.235  32.769  1.00 46.03           N  
ATOM    187  NH2 ARG A  25     -56.512 -24.042  30.711  1.00 46.03           N  
ATOM    188  CZ  ARG A  25     -55.715 -23.559  31.622  1.00 46.03           C  
ATOM    189  N   ARG A  26     -47.910 -23.519  31.372  1.00 44.04           N  
ATOM    190  CA  ARG A  26     -47.045 -22.691  30.528  1.00 44.04           C  
ATOM    191  C   ARG A  26     -47.882 -21.554  29.931  1.00 44.04           C  
ATOM    192  CB  ARG A  26     -46.439 -23.615  29.449  1.00 44.04           C  
ATOM    193  O   ARG A  26     -48.578 -21.748  28.940  1.00 44.04           O  
ATOM    194  CG  ARG A  26     -45.480 -22.903  28.480  1.00 44.04           C  
ATOM    195  CD  ARG A  26     -45.035 -23.809  27.321  1.00 44.04           C  
ATOM    196  NE  ARG A  26     -44.118 -24.891  27.745  1.00 44.04           N  
ATOM    197  NH1 ARG A  26     -43.366 -25.474  25.652  1.00 44.04           N  
ATOM    198  NH2 ARG A  26     -42.539 -26.513  27.439  1.00 44.04           N  
ATOM    199  CZ  ARG A  26     -43.350 -25.618  26.949  1.00 44.04           C  
ATOM    200  N   VAL A  27     -47.836 -20.376  30.543  1.00 48.52           N  
ATOM    201  CA  VAL A  27     -48.344 -19.145  29.938  1.00 48.52           C  
ATOM    202  C   VAL A  27     -47.289 -18.660  28.949  1.00 48.52           C  
ATOM    203  CB  VAL A  27     -48.755 -18.082  30.981  1.00 48.52           C  
ATOM    204  O   VAL A  27     -46.296 -18.044  29.320  1.00 48.52           O  
ATOM    205  CG1 VAL A  27     -50.166 -18.388  31.500  1.00 48.52           C  
ATOM    206  CG2 VAL A  27     -47.816 -17.983  32.193  1.00 48.52           C  
ATOM    207  N   ASN A  28     -47.483 -19.005  27.675  1.00 44.30           N  
ATOM    208  CA  ASN A  28     -46.779 -18.387  26.554  1.00 44.30           C  
ATOM    209  C   ASN A  28     -47.307 -16.955  26.382  1.00 44.30           C  
ATOM    210  CB  ASN A  28     -46.987 -19.222  25.270  1.00 44.30           C  
ATOM    211  O   ASN A  28     -48.097 -16.687  25.481  1.00 44.30           O  
ATOM    212  CG  ASN A  28     -46.001 -20.351  25.059  1.00 44.30           C  
ATOM    213  ND2 ASN A  28     -46.331 -21.277  24.189  1.00 44.30           N  
ATOM    214  OD1 ASN A  28     -44.923 -20.421  25.621  1.00 44.30           O  
ATOM    215  N   SER A  29     -46.890 -16.038  27.247  1.00 45.64           N  
ATOM    216  CA  SER A  29     -47.001 -14.611  26.955  1.00 45.64           C  
ATOM    217  C   SER A  29     -45.648 -14.162  26.426  1.00 45.64           C  
ATOM    218  CB  SER A  29     -47.465 -13.813  28.173  1.00 45.64           C  
ATOM    219  O   SER A  29     -44.737 -13.866  27.196  1.00 45.64           O  
ATOM    220  OG  SER A  29     -48.770 -14.224  28.542  1.00 45.64           O  
ATOM    221  N   ALA A  30     -45.495 -14.179  25.100  1.00 42.18           N  
ATOM    222  CA  ALA A  30     -44.392 -13.483  24.452  1.00 42.18           C  
ATOM    223  C   ALA A  30     -44.446 -12.005  24.888  1.00 42.18           C  
ATOM    224  CB  ALA A  30     -44.524 -13.639  22.932  1.00 42.18           C  
ATOM    225  O   ALA A  30     -45.528 -11.411  24.838  1.00 42.18           O  
ATOM    226  N   PRO A  31     -43.339 -11.406  25.359  1.00 51.28           N  
ATOM    227  CA  PRO A  31     -43.352 -10.016  25.775  1.00 51.28           C  
ATOM    228  C   PRO A  31     -43.553  -9.152  24.530  1.00 51.28           C  
ATOM    229  CB  PRO A  31     -42.017  -9.784  26.491  1.00 51.28           C  
ATOM    230  O   PRO A  31     -42.665  -9.040  23.687  1.00 51.28           O  
ATOM    231  CG  PRO A  31     -41.084 -10.820  25.862  1.00 51.28           C  
ATOM    232  CD  PRO A  31     -42.011 -11.980  25.500  1.00 51.28           C  
ATOM    233  N   LEU A  32     -44.739  -8.555  24.405  1.00 44.89           N  
ATOM    234  CA  LEU A  32     -44.958  -7.442  23.494  1.00 44.89           C  
ATOM    235  C   LEU A  32     -44.008  -6.328  23.946  1.00 44.89           C  
ATOM    236  CB  LEU A  32     -46.438  -7.007  23.529  1.00 44.89           C  
ATOM    237  O   LEU A  32     -44.199  -5.728  25.004  1.00 44.89           O  
ATOM    238  CG  LEU A  32     -47.429  -8.047  22.968  1.00 44.89           C  
ATOM    239  CD1 LEU A  32     -48.865  -7.593  23.235  1.00 44.89           C  
ATOM    240  CD2 LEU A  32     -47.266  -8.248  21.460  1.00 44.89           C  
ATOM    241  N   ILE A  33     -42.940  -6.111  23.177  1.00 39.90           N  
ATOM    242  CA  ILE A  33     -42.046  -4.962  23.321  1.00 39.90           C  
ATOM    243  C   ILE A  33     -42.880  -3.731  22.960  1.00 39.90           C  
ATOM    244  CB  ILE A  33     -40.764  -5.144  22.464  1.00 39.90           C  
ATOM    245  O   ILE A  33     -42.928  -3.292  21.813  1.00 39.90           O  
ATOM    246  CG1 ILE A  33     -39.890  -6.263  23.083  1.00 39.90           C  
ATOM    247  CG2 ILE A  33     -39.936  -3.846  22.353  1.00 39.90           C  
ATOM    248  CD1 ILE A  33     -38.672  -6.669  22.241  1.00 39.90           C  
ATOM    249  N   ASN A  34     -43.591  -3.192  23.948  1.00 43.03           N  
ATOM    250  CA  ASN A  34     -44.135  -1.854  23.846  1.00 43.03           C  
ATOM    251  C   ASN A  34     -42.961  -0.877  23.925  1.00 43.03           C  
ATOM    252  CB  ASN A  34     -45.215  -1.597  24.914  1.00 43.03           C  
ATOM    253  O   ASN A  34     -42.352  -0.703  24.977  1.00 43.03           O  
ATOM    254  CG  ASN A  34     -46.623  -1.795  24.375  1.00 43.03           C  
ATOM    255  ND2 ASN A  34     -47.592  -1.096  24.919  1.00 43.03           N  
ATOM    256  OD1 ASN A  34     -46.881  -2.550  23.456  1.00 43.03           O  
ATOM    257  N   GLY A  35     -42.654  -0.294  22.768  1.00 35.62           N  
ATOM    258  CA  GLY A  35     -42.258   1.100  22.593  1.00 35.62           C  
ATOM    259  C   GLY A  35     -41.306   1.694  23.627  1.00 35.62           C  
ATOM    260  O   GLY A  35     -41.731   2.188  24.663  1.00 35.62           O  
ATOM    261  N   LEU A  36     -40.025   1.718  23.256  1.00 40.55           N  
ATOM    262  CA  LEU A  36     -39.130   2.881  23.275  1.00 40.55           C  
ATOM    263  C   LEU A  36     -39.649   4.129  24.033  1.00 40.55           C  
ATOM    264  CB  LEU A  36     -38.796   3.192  21.794  1.00 40.55           C  
ATOM    265  O   LEU A  36     -39.999   5.141  23.437  1.00 40.55           O  
ATOM    266  CG  LEU A  36     -37.375   3.746  21.605  1.00 40.55           C  
ATOM    267  CD1 LEU A  36     -36.386   2.586  21.435  1.00 40.55           C  
ATOM    268  CD2 LEU A  36     -37.292   4.632  20.364  1.00 40.55           C  
ATOM    269  N   GLY A  37     -39.674   4.060  25.361  1.00 34.57           N  
ATOM    270  CA  GLY A  37     -39.913   5.196  26.242  1.00 34.57           C  
ATOM    271  C   GLY A  37     -38.663   5.463  27.063  1.00 34.57           C  
ATOM    272  O   GLY A  37     -38.600   5.106  28.236  1.00 34.57           O  
ATOM    273  N   PHE A  38     -37.640   6.061  26.451  1.00 39.64           N  
ATOM    274  CA  PHE A  38     -36.614   6.754  27.222  1.00 39.64           C  
ATOM    275  C   PHE A  38     -37.344   7.857  27.982  1.00 39.64           C  
ATOM    276  CB  PHE A  38     -35.551   7.353  26.287  1.00 39.64           C  
ATOM    277  O   PHE A  38     -37.852   8.757  27.325  1.00 39.64           O  
ATOM    278  CG  PHE A  38     -34.827   6.335  25.433  1.00 39.64           C  
ATOM    279  CD1 PHE A  38     -33.785   5.567  25.986  1.00 39.64           C  
ATOM    280  CD2 PHE A  38     -35.188   6.159  24.084  1.00 39.64           C  
ATOM    281  CE1 PHE A  38     -33.110   4.622  25.195  1.00 39.64           C  
ATOM    282  CE2 PHE A  38     -34.505   5.221  23.292  1.00 39.64           C  
ATOM    283  CZ  PHE A  38     -33.471   4.448  23.847  1.00 39.64           C  
ATOM    284  N   ASN A  39     -37.526   7.687  29.298  1.00 41.86           N  
ATOM    285  CA  ASN A  39     -37.752   8.705  30.341  1.00 41.86           C  
ATOM    286  C   ASN A  39     -38.527   8.102  31.530  1.00 41.86           C  
ATOM    287  CB  ASN A  39     -38.451   9.987  29.829  1.00 41.86           C  
ATOM    288  O   ASN A  39     -39.664   8.471  31.804  1.00 41.86           O  
ATOM    289  CG  ASN A  39     -37.565  10.852  28.947  1.00 41.86           C  
ATOM    290  ND2 ASN A  39     -38.156  11.663  28.100  1.00 41.86           N  
ATOM    291  OD1 ASN A  39     -36.346  10.786  28.984  1.00 41.86           O  
ATOM    292  N   SER A  40     -37.902   7.211  32.301  1.00 38.42           N  
ATOM    293  CA  SER A  40     -38.253   7.096  33.721  1.00 38.42           C  
ATOM    294  C   SER A  40     -36.979   7.007  34.550  1.00 38.42           C  
ATOM    295  CB  SER A  40     -39.299   6.010  34.022  1.00 38.42           C  
ATOM    296  O   SER A  40     -36.577   5.956  35.047  1.00 38.42           O  
ATOM    297  OG  SER A  40     -38.743   4.716  34.064  1.00 38.42           O  
ATOM    298  N   GLN A  41     -36.338   8.161  34.712  1.00 36.76           N  
ATOM    299  CA  GLN A  41     -35.568   8.455  35.914  1.00 36.76           C  
ATOM    300  C   GLN A  41     -36.553   8.473  37.096  1.00 36.76           C  
ATOM    301  CB  GLN A  41     -34.852   9.806  35.742  1.00 36.76           C  
ATOM    302  O   GLN A  41     -36.944   9.521  37.587  1.00 36.76           O  
ATOM    303  CG  GLN A  41     -33.709   9.759  34.715  1.00 36.76           C  
ATOM    304  CD  GLN A  41     -33.225  11.149  34.305  1.00 36.76           C  
ATOM    305  NE2 GLN A  41     -32.388  11.246  33.296  1.00 36.76           N  
ATOM    306  OE1 GLN A  41     -33.593  12.169  34.853  1.00 36.76           O  
ATOM    307  N   VAL A  42     -37.012   7.295  37.518  1.00 37.31           N  
ATOM    308  CA  VAL A  42     -37.680   7.082  38.810  1.00 37.31           C  
ATOM    309  C   VAL A  42     -36.761   6.188  39.642  1.00 37.31           C  
ATOM    310  CB  VAL A  42     -39.150   6.622  38.676  1.00 37.31           C  
ATOM    311  O   VAL A  42     -37.153   5.215  40.269  1.00 37.31           O  
ATOM    312  CG1 VAL A  42     -39.874   6.524  40.030  1.00 37.31           C  
ATOM    313  CG2 VAL A  42     -39.955   7.640  37.851  1.00 37.31           C  
ATOM    314  N   LEU A  43     -35.478   6.553  39.659  1.00 37.42           N  
ATOM    315  CA  LEU A  43     -34.658   6.406  40.857  1.00 37.42           C  
ATOM    316  C   LEU A  43     -35.038   7.559  41.798  1.00 37.42           C  
ATOM    317  CB  LEU A  43     -33.163   6.380  40.486  1.00 37.42           C  
ATOM    318  O   LEU A  43     -34.250   8.459  42.059  1.00 37.42           O  
ATOM    319  CG  LEU A  43     -32.692   5.077  39.817  1.00 37.42           C  
ATOM    320  CD1 LEU A  43     -31.273   5.266  39.279  1.00 37.42           C  
ATOM    321  CD2 LEU A  43     -32.671   3.900  40.798  1.00 37.42           C  
ATOM    322  N   GLN A  44     -36.294   7.558  42.244  1.00 32.83           N  
ATOM    323  CA  GLN A  44     -36.751   8.315  43.403  1.00 32.83           C  
ATOM    324  C   GLN A  44     -36.508   7.347  44.575  1.00 32.83           C  
ATOM    325  CB  GLN A  44     -38.221   8.710  43.150  1.00 32.83           C  
ATOM    326  O   GLN A  44     -37.277   6.424  44.799  1.00 32.83           O  
ATOM    327  CG  GLN A  44     -38.736   9.842  44.048  1.00 32.83           C  
ATOM    328  CD  GLN A  44     -40.146  10.272  43.641  1.00 32.83           C  
ATOM    329  NE2 GLN A  44     -40.363  11.524  43.297  1.00 32.83           N  
ATOM    330  OE1 GLN A  44     -41.079   9.491  43.592  1.00 32.83           O  
ATOM    331  N   ALA A  45     -35.330   7.290  45.196  1.00 40.42           N  
ATOM    332  CA  ALA A  45     -34.766   8.327  46.054  1.00 40.42           C  
ATOM    333  C   ALA A  45     -35.804   8.942  47.009  1.00 40.42           C  
ATOM    334  CB  ALA A  45     -33.897   9.334  45.286  1.00 40.42           C  
ATOM    335  O   ALA A  45     -35.778  10.140  47.228  1.00 40.42           O  
ATOM    336  N   ASP A  46     -36.719   8.134  47.564  1.00 41.21           N  
ATOM    337  CA  ASP A  46     -37.378   8.465  48.834  1.00 41.21           C  
ATOM    338  C   ASP A  46     -38.039   7.238  49.491  1.00 41.21           C  
ATOM    339  CB  ASP A  46     -38.368   9.649  48.671  1.00 41.21           C  
ATOM    340  O   ASP A  46     -39.212   6.945  49.294  1.00 41.21           O  
ATOM    341  CG  ASP A  46     -37.920  10.929  49.396  1.00 41.21           C  
ATOM    342  OD1 ASP A  46     -37.058  10.833  50.307  1.00 41.21           O  
ATOM    343  OD2 ASP A  46     -38.522  11.985  49.106  1.00 41.21           O  
ATOM    344  N   MET A  47     -37.276   6.492  50.296  1.00 36.96           N  
ATOM    345  CA  MET A  47     -37.828   5.711  51.417  1.00 36.96           C  
ATOM    346  C   MET A  47     -36.749   5.453  52.479  1.00 36.96           C  
ATOM    347  CB  MET A  47     -38.615   4.454  50.963  1.00 36.96           C  
ATOM    348  O   MET A  47     -36.461   4.333  52.897  1.00 36.96           O  
ATOM    349  CG  MET A  47     -40.110   4.615  51.297  1.00 36.96           C  
ATOM    350  SD  MET A  47     -41.169   3.201  50.880  1.00 36.96           S  
ATOM    351  CE  MET A  47     -40.793   2.094  52.261  1.00 36.96           C  
ATOM    352  N   LEU A  48     -36.153   6.541  52.968  1.00 36.39           N  
ATOM    353  CA  LEU A  48     -35.687   6.580  54.350  1.00 36.39           C  
ATOM    354  C   LEU A  48     -36.929   6.601  55.256  1.00 36.39           C  
ATOM    355  CB  LEU A  48     -34.845   7.854  54.575  1.00 36.39           C  
ATOM    356  O   LEU A  48     -37.666   7.580  55.220  1.00 36.39           O  
ATOM    357  CG  LEU A  48     -33.435   7.835  53.962  1.00 36.39           C  
ATOM    358  CD1 LEU A  48     -32.813   9.227  54.075  1.00 36.39           C  
ATOM    359  CD2 LEU A  48     -32.519   6.849  54.693  1.00 36.39           C  
ATOM    360  N   ARG A  49     -37.147   5.538  56.049  1.00 35.24           N  
ATOM    361  CA  ARG A  49     -37.874   5.467  57.349  1.00 35.24           C  
ATOM    362  C   ARG A  49     -38.659   4.154  57.489  1.00 35.24           C  
ATOM    363  CB  ARG A  49     -38.869   6.633  57.619  1.00 35.24           C  
ATOM    364  O   ARG A  49     -39.878   4.162  57.400  1.00 35.24           O  
ATOM    365  CG  ARG A  49     -38.267   7.940  58.155  1.00 35.24           C  
ATOM    366  CD  ARG A  49     -39.405   8.959  58.304  1.00 35.24           C  
ATOM    367  NE  ARG A  49     -38.887  10.323  58.513  1.00 35.24           N  
ATOM    368  NH1 ARG A  49     -39.995  10.878  60.453  1.00 35.24           N  
ATOM    369  NH2 ARG A  49     -38.709  12.388  59.434  1.00 35.24           N  
ATOM    370  CZ  ARG A  49     -39.197  11.181  59.465  1.00 35.24           C  
ATOM    371  N   ILE A  50     -38.002   3.063  57.885  1.00 39.09           N  
ATOM    372  CA  ILE A  50     -38.586   2.207  58.931  1.00 39.09           C  
ATOM    373  C   ILE A  50     -37.508   1.927  59.976  1.00 39.09           C  
ATOM    374  CB  ILE A  50     -39.345   0.950  58.442  1.00 39.09           C  
ATOM    375  O   ILE A  50     -36.417   1.437  59.712  1.00 39.09           O  
ATOM    376  CG1 ILE A  50     -40.530   1.354  57.529  1.00 39.09           C  
ATOM    377  CG2 ILE A  50     -39.879   0.171  59.664  1.00 39.09           C  
ATOM    378  CD1 ILE A  50     -41.458   0.228  57.070  1.00 39.09           C  
ATOM    379  N   ARG A  51     -37.865   2.372  61.171  1.00 37.07           N  
ATOM    380  CA  ARG A  51     -37.134   2.503  62.418  1.00 37.07           C  
ATOM    381  C   ARG A  51     -37.219   1.196  63.214  1.00 37.07           C  
ATOM    382  CB  ARG A  51     -37.848   3.689  63.100  1.00 37.07           C  
ATOM    383  O   ARG A  51     -38.309   0.689  63.430  1.00 37.07           O  
ATOM    384  CG  ARG A  51     -37.667   3.897  64.605  1.00 37.07           C  
ATOM    385  CD  ARG A  51     -38.554   5.090  64.999  1.00 37.07           C  
ATOM    386  NE  ARG A  51     -38.534   5.343  66.450  1.00 37.07           N  
ATOM    387  NH1 ARG A  51     -38.741   7.637  66.388  1.00 37.07           N  
ATOM    388  NH2 ARG A  51     -38.633   6.594  68.350  1.00 37.07           N  
ATOM    389  CZ  ARG A  51     -38.635   6.517  67.050  1.00 37.07           C  
ATOM    390  N   THR A  52     -36.064   0.725  63.672  1.00 35.15           N  
ATOM    391  CA  THR A  52     -35.742   0.148  64.991  1.00 35.15           C  
ATOM    392  C   THR A  52     -36.832  -0.563  65.832  1.00 35.15           C  
ATOM    393  CB  THR A  52     -35.082   1.277  65.807  1.00 35.15           C  
ATOM    394  O   THR A  52     -37.732   0.084  66.364  1.00 35.15           O  
ATOM    395  CG2 THR A  52     -34.518   0.881  67.159  1.00 35.15           C  
ATOM    396  OG1 THR A  52     -34.000   1.798  65.069  1.00 35.15           O  
ATOM    397  N   ASN A  53     -36.518  -1.841  66.135  1.00 31.17           N  
ATOM    398  CA  ASN A  53     -36.747  -2.658  67.354  1.00 31.17           C  
ATOM    399  C   ASN A  53     -37.914  -3.669  67.458  1.00 31.17           C  
ATOM    400  CB  ASN A  53     -36.602  -1.832  68.657  1.00 31.17           C  
ATOM    401  O   ASN A  53     -39.066  -3.312  67.245  1.00 31.17           O  
ATOM    402  CG  ASN A  53     -35.168  -1.602  69.088  1.00 31.17           C  
ATOM    403  ND2 ASN A  53     -34.928  -0.668  69.979  1.00 31.17           N  
ATOM    404  OD1 ASN A  53     -34.247  -2.269  68.660  1.00 31.17           O  
ATOM    405  N   ARG A  54     -37.542  -4.852  68.021  1.00 34.64           N  
ATOM    406  CA  ARG A  54     -38.311  -5.975  68.641  1.00 34.64           C  
ATOM    407  C   ARG A  54     -38.647  -7.169  67.717  1.00 34.64           C  
ATOM    408  CB  ARG A  54     -39.548  -5.420  69.385  1.00 34.64           C  
ATOM    409  O   ARG A  54     -39.190  -6.958  66.651  1.00 34.64           O  
ATOM    410  CG  ARG A  54     -39.127  -4.700  70.672  1.00 34.64           C  
ATOM    411  CD  ARG A  54     -40.338  -4.154  71.426  1.00 34.64           C  
ATOM    412  NE  ARG A  54     -39.947  -3.685  72.771  1.00 34.64           N  
ATOM    413  NH1 ARG A  54     -41.746  -2.315  73.163  1.00 34.64           N  
ATOM    414  NH2 ARG A  54     -40.191  -2.571  74.742  1.00 34.64           N  
ATOM    415  CZ  ARG A  54     -40.627  -2.862  73.548  1.00 34.64           C  
ATOM    416  N   THR A  55     -38.400  -8.454  68.018  1.00 34.81           N  
ATOM    417  CA  THR A  55     -37.838  -9.195  69.169  1.00 34.81           C  
ATOM    418  C   THR A  55     -37.449 -10.606  68.680  1.00 34.81           C  
ATOM    419  CB  THR A  55     -38.882  -9.389  70.290  1.00 34.81           C  
ATOM    420  O   THR A  55     -38.044 -11.143  67.751  1.00 34.81           O  
ATOM    421  CG2 THR A  55     -38.330  -9.924  71.610  1.00 34.81           C  
ATOM    422  OG1 THR A  55     -39.446  -8.168  70.660  1.00 34.81           O  
ATOM    423  N   THR A  56     -36.464 -11.218  69.327  1.00 37.22           N  
ATOM    424  CA  THR A  56     -35.997 -12.609  69.202  1.00 37.22           C  
ATOM    425  C   THR A  56     -37.091 -13.693  69.267  1.00 37.22           C  
ATOM    426  CB  THR A  56     -35.075 -12.860  70.416  1.00 37.22           C  
ATOM    427  O   THR A  56     -37.763 -13.800  70.288  1.00 37.22           O  
ATOM    428  CG2 THR A  56     -33.736 -12.132  70.314  1.00 37.22           C  
ATOM    429  OG1 THR A  56     -35.694 -12.371  71.589  1.00 37.22           O  
ATOM    430  N   PHE A  57     -37.135 -14.614  68.291  1.00 41.83           N  
ATOM    431  CA  PHE A  57     -37.308 -16.053  68.565  1.00 41.83           C  
ATOM    432  C   PHE A  57     -36.687 -16.932  67.462  1.00 41.83           C  
ATOM    433  CB  PHE A  57     -38.761 -16.473  68.845  1.00 41.83           C  
ATOM    434  O   PHE A  57     -37.178 -17.068  66.348  1.00 41.83           O  
ATOM    435  CG  PHE A  57     -38.866 -17.871  69.448  1.00 41.83           C  
ATOM    436  CD1 PHE A  57     -39.304 -18.954  68.662  1.00 41.83           C  
ATOM    437  CD2 PHE A  57     -38.531 -18.094  70.801  1.00 41.83           C  
ATOM    438  CE1 PHE A  57     -39.421 -20.240  69.223  1.00 41.83           C  
ATOM    439  CE2 PHE A  57     -38.642 -19.383  71.361  1.00 41.83           C  
ATOM    440  CZ  PHE A  57     -39.092 -20.456  70.572  1.00 41.83           C  
ATOM    441  N   ARG A  58     -35.556 -17.524  67.841  1.00 36.61           N  
ATOM    442  CA  ARG A  58     -34.975 -18.806  67.430  1.00 36.61           C  
ATOM    443  C   ARG A  58     -35.948 -19.784  66.738  1.00 36.61           C  
ATOM    444  CB  ARG A  58     -34.518 -19.378  68.793  1.00 36.61           C  
ATOM    445  O   ARG A  58     -36.768 -20.397  67.405  1.00 36.61           O  
ATOM    446  CG  ARG A  58     -33.807 -20.736  68.835  1.00 36.61           C  
ATOM    447  CD  ARG A  58     -33.661 -21.131  70.315  1.00 36.61           C  
ATOM    448  NE  ARG A  58     -32.889 -22.375  70.504  1.00 36.61           N  
ATOM    449  NH1 ARG A  58     -33.575 -22.834  72.655  1.00 36.61           N  
ATOM    450  NH2 ARG A  58     -32.094 -24.169  71.670  1.00 36.61           N  
ATOM    451  CZ  ARG A  58     -32.858 -23.115  71.602  1.00 36.61           C  
ATOM    452  N   ASN A  59     -35.664 -20.152  65.490  1.00 42.07           N  
ATOM    453  CA  ASN A  59     -35.457 -21.573  65.191  1.00 42.07           C  
ATOM    454  C   ASN A  59     -34.464 -21.744  64.038  1.00 42.07           C  
ATOM    455  CB  ASN A  59     -36.765 -22.350  64.958  1.00 42.07           C  
ATOM    456  O   ASN A  59     -34.743 -21.451  62.879  1.00 42.07           O  
ATOM    457  CG  ASN A  59     -36.531 -23.833  65.208  1.00 42.07           C  
ATOM    458  ND2 ASN A  59     -37.247 -24.436  66.128  1.00 42.07           N  
ATOM    459  OD1 ASN A  59     -35.643 -24.448  64.645  1.00 42.07           O  
ATOM    460  N   ARG A  60     -33.270 -22.215  64.402  1.00 41.55           N  
ATOM    461  CA  ARG A  60     -32.256 -22.703  63.479  1.00 41.55           C  
ATOM    462  C   ARG A  60     -32.781 -23.960  62.787  1.00 41.55           C  
ATOM    463  CB  ARG A  60     -30.968 -23.052  64.245  1.00 41.55           C  
ATOM    464  O   ARG A  60     -32.594 -25.063  63.287  1.00 41.55           O  
ATOM    465  CG  ARG A  60     -30.158 -21.856  64.754  1.00 41.55           C  
ATOM    466  CD  ARG A  60     -28.813 -22.386  65.275  1.00 41.55           C  
ATOM    467  NE  ARG A  60     -27.921 -21.306  65.742  1.00 41.55           N  
ATOM    468  NH1 ARG A  60     -26.438 -21.265  63.973  1.00 41.55           N  
ATOM    469  NH2 ARG A  60     -26.094 -19.949  65.733  1.00 41.55           N  
ATOM    470  CZ  ARG A  60     -26.830 -20.850  65.145  1.00 41.55           C  
ATOM    471  N   ARG A  61     -33.318 -23.798  61.586  1.00 43.39           N  
ATOM    472  CA  ARG A  61     -33.050 -24.738  60.496  1.00 43.39           C  
ATOM    473  C   ARG A  61     -32.603 -23.904  59.314  1.00 43.39           C  
ATOM    474  CB  ARG A  61     -34.257 -25.645  60.210  1.00 43.39           C  
ATOM    475  O   ARG A  61     -33.415 -23.416  58.542  1.00 43.39           O  
ATOM    476  CG  ARG A  61     -34.466 -26.647  61.357  1.00 43.39           C  
ATOM    477  CD  ARG A  61     -35.543 -27.675  61.013  1.00 43.39           C  
ATOM    478  NE  ARG A  61     -35.714 -28.645  62.114  1.00 43.39           N  
ATOM    479  NH1 ARG A  61     -37.991 -28.921  61.959  1.00 43.39           N  
ATOM    480  NH2 ARG A  61     -36.845 -30.068  63.487  1.00 43.39           N  
ATOM    481  CZ  ARG A  61     -36.844 -29.201  62.513  1.00 43.39           C  
ATOM    482  N   SER A  62     -31.293 -23.681  59.248  1.00 44.06           N  
ATOM    483  CA  SER A  62     -30.598 -23.127  58.090  1.00 44.06           C  
ATOM    484  C   SER A  62     -30.717 -24.114  56.928  1.00 44.06           C  
ATOM    485  CB  SER A  62     -29.131 -22.866  58.455  1.00 44.06           C  
ATOM    486  O   SER A  62     -29.768 -24.814  56.587  1.00 44.06           O  
ATOM    487  OG  SER A  62     -28.549 -24.056  58.955  1.00 44.06           O  
ATOM    488  N   LEU A  63     -31.913 -24.229  56.365  1.00 45.12           N  
ATOM    489  CA  LEU A  63     -32.079 -24.737  55.020  1.00 45.12           C  
ATOM    490  C   LEU A  63     -31.770 -23.546  54.129  1.00 45.12           C  
ATOM    491  CB  LEU A  63     -33.491 -25.308  54.833  1.00 45.12           C  
ATOM    492  O   LEU A  63     -32.453 -22.527  54.196  1.00 45.12           O  
ATOM    493  CG  LEU A  63     -33.742 -26.575  55.672  1.00 45.12           C  
ATOM    494  CD1 LEU A  63     -35.200 -27.005  55.529  1.00 45.12           C  
ATOM    495  CD2 LEU A  63     -32.850 -27.748  55.253  1.00 45.12           C  
ATOM    496  N   LEU A  64     -30.653 -23.661  53.417  1.00 46.09           N  
ATOM    497  CA  LEU A  64     -30.165 -22.710  52.435  1.00 46.09           C  
ATOM    498  C   LEU A  64     -31.339 -22.134  51.633  1.00 46.09           C  
ATOM    499  CB  LEU A  64     -29.208 -23.453  51.482  1.00 46.09           C  
ATOM    500  O   LEU A  64     -31.891 -22.810  50.772  1.00 46.09           O  
ATOM    501  CG  LEU A  64     -27.869 -23.913  52.089  1.00 46.09           C  
ATOM    502  CD1 LEU A  64     -27.884 -25.381  52.533  1.00 46.09           C  
ATOM    503  CD2 LEU A  64     -26.769 -23.761  51.040  1.00 46.09           C  
ATOM    504  N   LEU A  65     -31.732 -20.896  51.924  1.00 50.68           N  
ATOM    505  CA  LEU A  65     -32.564 -20.125  51.011  1.00 50.68           C  
ATOM    506  C   LEU A  65     -31.655 -19.783  49.824  1.00 50.68           C  
ATOM    507  CB  LEU A  65     -33.103 -18.879  51.738  1.00 50.68           C  
ATOM    508  O   LEU A  65     -30.666 -19.073  50.033  1.00 50.68           O  
ATOM    509  CG  LEU A  65     -34.403 -19.175  52.510  1.00 50.68           C  
ATOM    510  CD1 LEU A  65     -34.494 -18.334  53.782  1.00 50.68           C  
ATOM    511  CD2 LEU A  65     -35.626 -18.868  51.641  1.00 50.68           C  
ATOM    512  N   PRO A  66     -31.903 -20.315  48.612  1.00 47.75           N  
ATOM    513  CA  PRO A  66     -31.088 -19.951  47.468  1.00 47.75           C  
ATOM    514  C   PRO A  66     -31.289 -18.452  47.191  1.00 47.75           C  
ATOM    515  CB  PRO A  66     -31.542 -20.851  46.318  1.00 47.75           C  
ATOM    516  O   PRO A  66     -32.422 -17.965  47.269  1.00 47.75           O  
ATOM    517  CG  PRO A  66     -32.993 -21.173  46.673  1.00 47.75           C  
ATOM    518  CD  PRO A  66     -33.008 -21.171  48.202  1.00 47.75           C  
ATOM    519  N   PRO A  67     -30.216 -17.697  46.900  1.00 54.09           N  
ATOM    520  CA  PRO A  67     -30.340 -16.285  46.565  1.00 54.09           C  
ATOM    521  C   PRO A  67     -31.241 -16.100  45.327  1.00 54.09           C  
ATOM    522  CB  PRO A  67     -28.909 -15.780  46.354  1.00 54.09           C  
ATOM    523  O   PRO A  67     -31.269 -16.972  44.453  1.00 54.09           O  
ATOM    524  CG  PRO A  67     -28.120 -17.042  46.005  1.00 54.09           C  
ATOM    525  CD  PRO A  67     -28.840 -18.143  46.777  1.00 54.09           C  
ATOM    526  N   PRO A  68     -31.989 -14.982  45.235  1.00 54.76           N  
ATOM    527  CA  PRO A  68     -32.953 -14.751  44.162  1.00 54.76           C  
ATOM    528  C   PRO A  68     -32.276 -14.811  42.772  1.00 54.76           C  
ATOM    529  CB  PRO A  68     -33.602 -13.394  44.458  1.00 54.76           C  
ATOM    530  O   PRO A  68     -31.339 -14.045  42.530  1.00 54.76           O  
ATOM    531  CG  PRO A  68     -32.627 -12.707  45.412  1.00 54.76           C  
ATOM    532  CD  PRO A  68     -31.974 -13.864  46.160  1.00 54.76           C  
ATOM    533  N   PRO A  69     -32.722 -15.670  41.830  1.00 58.64           N  
ATOM    534  CA  PRO A  69     -31.938 -15.995  40.633  1.00 58.64           C  
ATOM    535  C   PRO A  69     -32.003 -15.003  39.461  1.00 58.64           C  
ATOM    536  CB  PRO A  69     -32.391 -17.400  40.182  1.00 58.64           C  
ATOM    537  O   PRO A  69     -31.922 -15.463  38.335  1.00 58.64           O  
ATOM    538  CG  PRO A  69     -33.165 -17.957  41.362  1.00 58.64           C  
ATOM    539  CD  PRO A  69     -33.742 -16.702  41.997  1.00 58.64           C  
ATOM    540  N   PHE A  70     -32.191 -13.685  39.611  1.00 53.34           N  
ATOM    541  CA  PHE A  70     -32.560 -12.882  38.417  1.00 53.34           C  
ATOM    542  C   PHE A  70     -31.934 -11.493  38.243  1.00 53.34           C  
ATOM    543  CB  PHE A  70     -34.088 -12.910  38.223  1.00 53.34           C  
ATOM    544  O   PHE A  70     -32.373 -10.749  37.374  1.00 53.34           O  
ATOM    545  CG  PHE A  70     -34.637 -14.307  37.966  1.00 53.34           C  
ATOM    546  CD1 PHE A  70     -34.423 -14.936  36.722  1.00 53.34           C  
ATOM    547  CD2 PHE A  70     -35.296 -15.008  38.992  1.00 53.34           C  
ATOM    548  CE1 PHE A  70     -34.859 -16.258  36.511  1.00 53.34           C  
ATOM    549  CE2 PHE A  70     -35.738 -16.326  38.779  1.00 53.34           C  
ATOM    550  CZ  PHE A  70     -35.517 -16.952  37.540  1.00 53.34           C  
ATOM    551  N   HIS A  71     -30.855 -11.150  38.954  1.00 52.31           N  
ATOM    552  CA  HIS A  71     -30.094  -9.925  38.632  1.00 52.31           C  
ATOM    553  C   HIS A  71     -28.936 -10.146  37.639  1.00 52.31           C  
ATOM    554  CB  HIS A  71     -29.658  -9.204  39.915  1.00 52.31           C  
ATOM    555  O   HIS A  71     -28.392  -9.186  37.101  1.00 52.31           O  
ATOM    556  CG  HIS A  71     -30.154  -7.782  39.933  1.00 52.31           C  
ATOM    557  CD2 HIS A  71     -31.227  -7.301  40.635  1.00 52.31           C  
ATOM    558  ND1 HIS A  71     -29.675  -6.745  39.164  1.00 52.31           N  
ATOM    559  CE1 HIS A  71     -30.428  -5.660  39.415  1.00 52.31           C  
ATOM    560  NE2 HIS A  71     -31.388  -5.954  40.305  1.00 52.31           N  
ATOM    561  N   GLY A  72     -28.564 -11.403  37.368  1.00 58.30           N  
ATOM    562  CA  GLY A  72     -27.473 -11.739  36.447  1.00 58.30           C  
ATOM    563  C   GLY A  72     -27.886 -11.834  34.974  1.00 58.30           C  
ATOM    564  O   GLY A  72     -27.058 -11.608  34.099  1.00 58.30           O  
ATOM    565  N   SER A  73     -29.147 -12.156  34.672  1.00 69.21           N  
ATOM    566  CA  SER A  73     -29.603 -12.395  33.293  1.00 69.21           C  
ATOM    567  C   SER A  73     -29.759 -11.108  32.483  1.00 69.21           C  
ATOM    568  CB  SER A  73     -30.916 -13.184  33.293  1.00 69.21           C  
ATOM    569  O   SER A  73     -29.318 -11.067  31.339  1.00 69.21           O  
ATOM    570  OG  SER A  73     -31.849 -12.564  34.159  1.00 69.21           O  
ATOM    571  N   ILE A  74     -30.322 -10.046  33.074  1.00 71.45           N  
ATOM    572  CA  ILE A  74     -30.507  -8.749  32.398  1.00 71.45           C  
ATOM    573  C   ILE A  74     -29.149  -8.111  32.087  1.00 71.45           C  
ATOM    574  CB  ILE A  74     -31.412  -7.807  33.229  1.00 71.45           C  
ATOM    575  O   ILE A  74     -28.925  -7.672  30.961  1.00 71.45           O  
ATOM    576  CG1 ILE A  74     -32.815  -8.436  33.410  1.00 71.45           C  
ATOM    577  CG2 ILE A  74     -31.526  -6.424  32.556  1.00 71.45           C  
ATOM    578  CD1 ILE A  74     -33.735  -7.662  34.362  1.00 71.45           C  
ATOM    579  N   SER A  75     -28.215  -8.128  33.044  1.00 82.50           N  
ATOM    580  CA  SER A  75     -26.860  -7.603  32.838  1.00 82.50           C  
ATOM    581  C   SER A  75     -26.100  -8.380  31.762  1.00 82.50           C  
ATOM    582  CB  SER A  75     -26.069  -7.628  34.148  1.00 82.50           C  
ATOM    583  O   SER A  75     -25.460  -7.766  30.913  1.00 82.50           O  
ATOM    584  OG  SER A  75     -26.779  -6.927  35.151  1.00 82.50           O  
ATOM    585  N   ARG A  76     -26.216  -9.718  31.738  1.00 87.36           N  
ATOM    586  CA  ARG A  76     -25.601 -10.552  30.691  1.00 87.36           C  
ATOM    587  C   ARG A  76     -26.216 -10.304  29.319  1.00 87.36           C  
ATOM    588  CB  ARG A  76     -25.699 -12.040  31.052  1.00 87.36           C  
ATOM    589  O   ARG A  76     -25.479 -10.199  28.350  1.00 87.36           O  
ATOM    590  CG  ARG A  76     -24.700 -12.410  32.156  1.00 87.36           C  
ATOM    591  CD  ARG A  76     -24.841 -13.876  32.578  1.00 87.36           C  
ATOM    592  NE  ARG A  76     -24.166 -14.776  31.622  1.00 87.36           N  
ATOM    593  NH1 ARG A  76     -23.850 -16.564  33.029  1.00 87.36           N  
ATOM    594  NH2 ARG A  76     -22.972 -16.602  30.979  1.00 87.36           N  
ATOM    595  CZ  ARG A  76     -23.671 -15.972  31.879  1.00 87.36           C  
ATOM    596  N   LEU A  77     -27.541 -10.179  29.230  1.00 89.04           N  
ATOM    597  CA  LEU A  77     -28.213  -9.877  27.965  1.00 89.04           C  
ATOM    598  C   LEU A  77     -27.808  -8.495  27.434  1.00 89.04           C  
ATOM    599  CB  LEU A  77     -29.734  -9.976  28.170  1.00 89.04           C  
ATOM    600  O   LEU A  77     -27.535  -8.350  26.247  1.00 89.04           O  
ATOM    601  CG  LEU A  77     -30.542  -9.774  26.874  1.00 89.04           C  
ATOM    602  CD1 LEU A  77     -30.341 -10.929  25.891  1.00 89.04           C  
ATOM    603  CD2 LEU A  77     -32.029  -9.675  27.209  1.00 89.04           C  
ATOM    604  N   HIS A  78     -27.737  -7.491  28.312  1.00 89.21           N  
ATOM    605  CA  HIS A  78     -27.278  -6.152  27.954  1.00 89.21           C  
ATOM    606  C   HIS A  78     -25.821  -6.160  27.471  1.00 89.21           C  
ATOM    607  CB  HIS A  78     -27.463  -5.228  29.163  1.00 89.21           C  
ATOM    608  O   HIS A  78     -25.516  -5.534  26.460  1.00 89.21           O  
ATOM    609  CG  HIS A  78     -27.066  -3.805  28.881  1.00 89.21           C  
ATOM    610  CD2 HIS A  78     -27.860  -2.827  28.347  1.00 89.21           C  
ATOM    611  ND1 HIS A  78     -25.833  -3.242  29.117  1.00 89.21           N  
ATOM    612  CE1 HIS A  78     -25.895  -1.950  28.762  1.00 89.21           C  
ATOM    613  NE2 HIS A  78     -27.111  -1.650  28.276  1.00 89.21           N  
ATOM    614  N   GLN A  79     -24.944  -6.908  28.148  1.00 90.85           N  
ATOM    615  CA  GLN A  79     -23.549  -7.074  27.744  1.00 90.85           C  
ATOM    616  C   GLN A  79     -23.428  -7.743  26.369  1.00 90.85           C  
ATOM    617  CB  GLN A  79     -22.811  -7.867  28.831  1.00 90.85           C  
ATOM    618  O   GLN A  79     -22.739  -7.204  25.512  1.00 90.85           O  
ATOM    619  CG  GLN A  79     -21.314  -8.014  28.527  1.00 90.85           C  
ATOM    620  CD  GLN A  79     -20.564  -8.790  29.602  1.00 90.85           C  
ATOM    621  NE2 GLN A  79     -19.311  -9.101  29.359  1.00 90.85           N  
ATOM    622  OE1 GLN A  79     -21.074  -9.139  30.660  1.00 90.85           O  
ATOM    623  N   ILE A  80     -24.141  -8.850  26.131  1.00 89.52           N  
ATOM    624  CA  ILE A  80     -24.138  -9.548  24.833  1.00 89.52           C  
ATOM    625  C   ILE A  80     -24.631  -8.617  23.723  1.00 89.52           C  
ATOM    626  CB  ILE A  80     -24.989 -10.837  24.904  1.00 89.52           C  
ATOM    627  O   ILE A  80     -24.009  -8.536  22.674  1.00 89.52           O  
ATOM    628  CG1 ILE A  80     -24.305 -11.881  25.816  1.00 89.52           C  
ATOM    629  CG2 ILE A  80     -25.215 -11.447  23.506  1.00 89.52           C  
ATOM    630  CD1 ILE A  80     -25.240 -13.017  26.255  1.00 89.52           C  
ATOM    631  N   LYS A  81     -25.710  -7.860  23.961  1.00 92.72           N  
ATOM    632  CA  LYS A  81     -26.233  -6.907  22.974  1.00 92.72           C  
ATOM    633  C   LYS A  81     -25.229  -5.793  22.647  1.00 92.72           C  
ATOM    634  CB  LYS A  81     -27.568  -6.348  23.484  1.00 92.72           C  
ATOM    635  O   LYS A  81     -25.161  -5.359  21.502  1.00 92.72           O  
ATOM    636  CG  LYS A  81     -28.223  -5.432  22.443  1.00 92.72           C  
ATOM    637  CD  LYS A  81     -29.578  -4.914  22.927  1.00 92.72           C  
ATOM    638  CE  LYS A  81     -30.129  -3.976  21.849  1.00 92.72           C  
ATOM    639  NZ  LYS A  81     -31.428  -3.384  22.246  1.00 92.72           N  
ATOM    640  N   GLN A  82     -24.481  -5.302  23.638  1.00 91.55           N  
ATOM    641  CA  GLN A  82     -23.425  -4.309  23.412  1.00 91.55           C  
ATOM    642  C   GLN A  82     -22.221  -4.904  22.677  1.00 91.55           C  
ATOM    643  CB  GLN A  82     -22.967  -3.696  24.743  1.00 91.55           C  
ATOM    644  O   GLN A  82     -21.671  -4.245  21.801  1.00 91.55           O  
ATOM    645  CG  GLN A  82     -23.983  -2.692  25.298  1.00 91.55           C  
ATOM    646  CD  GLN A  82     -23.432  -1.921  26.493  1.00 91.55           C  
ATOM    647  NE2 GLN A  82     -23.872  -0.700  26.702  1.00 91.55           N  
ATOM    648  OE1 GLN A  82     -22.613  -2.374  27.273  1.00 91.55           O  
ATOM    649  N   GLU A  83     -21.836  -6.134  23.010  1.00 91.01           N  
ATOM    650  CA  GLU A  83     -20.758  -6.867  22.345  1.00 91.01           C  
ATOM    651  C   GLU A  83     -21.099  -7.151  20.878  1.00 91.01           C  
ATOM    652  CB  GLU A  83     -20.489  -8.151  23.142  1.00 91.01           C  
ATOM    653  O   GLU A  83     -20.301  -6.834  20.006  1.00 91.01           O  
ATOM    654  CG  GLU A  83     -19.296  -8.966  22.622  1.00 91.01           C  
ATOM    655  CD  GLU A  83     -19.009 -10.211  23.484  1.00 91.01           C  
ATOM    656  OE1 GLU A  83     -18.137 -11.009  23.076  1.00 91.01           O  
ATOM    657  OE2 GLU A  83     -19.627 -10.359  24.570  1.00 91.01           O  
ATOM    658  N   GLU A  84     -22.309  -7.637  20.593  1.00 91.76           N  
ATOM    659  CA  GLU A  84     -22.802  -7.870  19.230  1.00 91.76           C  
ATOM    660  C   GLU A  84     -22.899  -6.561  18.432  1.00 91.76           C  
ATOM    661  CB  GLU A  84     -24.166  -8.578  19.319  1.00 91.76           C  
ATOM    662  O   GLU A  84     -22.477  -6.505  17.279  1.00 91.76           O  
ATOM    663  CG  GLU A  84     -24.717  -9.020  17.952  1.00 91.76           C  
ATOM    664  CD  GLU A  84     -26.089  -9.714  18.042  1.00 91.76           C  
ATOM    665  OE1 GLU A  84     -26.626 -10.071  16.968  1.00 91.76           O  
ATOM    666  OE2 GLU A  84     -26.629  -9.868  19.166  1.00 91.76           O  
ATOM    667  N   ALA A  85     -23.385  -5.474  19.045  1.00 91.94           N  
ATOM    668  CA  ALA A  85     -23.404  -4.163  18.398  1.00 91.94           C  
ATOM    669  C   ALA A  85     -21.986  -3.653  18.086  1.00 91.94           C  
ATOM    670  CB  ALA A  85     -24.173  -3.176  19.283  1.00 91.94           C  
ATOM    671  O   ALA A  85     -21.756  -3.104  17.011  1.00 91.94           O  
ATOM    672  N   MET A  86     -21.032  -3.851  19.000  1.00 92.45           N  
ATOM    673  CA  MET A  86     -19.637  -3.460  18.796  1.00 92.45           C  
ATOM    674  C   MET A  86     -18.949  -4.329  17.736  1.00 92.45           C  
ATOM    675  CB  MET A  86     -18.891  -3.523  20.137  1.00 92.45           C  
ATOM    676  O   MET A  86     -18.181  -3.805  16.933  1.00 92.45           O  
ATOM    677  CG  MET A  86     -17.518  -2.850  20.067  1.00 92.45           C  
ATOM    678  SD  MET A  86     -17.591  -1.053  19.818  1.00 92.45           S  
ATOM    679  CE  MET A  86     -15.824  -0.664  19.832  1.00 92.45           C  
ATOM    680  N   ASP A  87     -19.236  -5.631  17.695  1.00 90.91           N  
ATOM    681  CA  ASP A  87     -18.715  -6.552  16.679  1.00 90.91           C  
ATOM    682  C   ASP A  87     -19.205  -6.171  15.276  1.00 90.91           C  
ATOM    683  CB  ASP A  87     -19.108  -7.995  17.026  1.00 90.91           C  
ATOM    684  O   ASP A  87     -18.404  -6.069  14.344  1.00 90.91           O  
ATOM    685  CG  ASP A  87     -18.456  -8.990  16.059  1.00 90.91           C  
ATOM    686  OD1 ASP A  87     -17.205  -8.997  16.005  1.00 90.91           O  
ATOM    687  OD2 ASP A  87     -19.199  -9.723  15.365  1.00 90.91           O  
ATOM    688  N   LEU A  88     -20.497  -5.850  15.138  1.00 93.52           N  
ATOM    689  CA  LEU A  88     -21.064  -5.351  13.884  1.00 93.52           C  
ATOM    690  C   LEU A  88     -20.405  -4.041  13.438  1.00 93.52           C  
ATOM    691  CB  LEU A  88     -22.586  -5.179  14.028  1.00 93.52           C  
ATOM    692  O   LEU A  88     -19.968  -3.954  12.291  1.00 93.52           O  
ATOM    693  CG  LEU A  88     -23.376  -6.500  14.096  1.00 93.52           C  
ATOM    694  CD1 LEU A  88     -24.842  -6.192  14.406  1.00 93.52           C  
ATOM    695  CD2 LEU A  88     -23.320  -7.279  12.778  1.00 93.52           C  
ATOM    696  N   ILE A  89     -20.264  -3.062  14.342  1.00 92.26           N  
ATOM    697  CA  ILE A  89     -19.599  -1.782  14.044  1.00 92.26           C  
ATOM    698  C   ILE A  89     -18.147  -2.017  13.623  1.00 92.26           C  
ATOM    699  CB  ILE A  89     -19.678  -0.825  15.257  1.00 92.26           C  
ATOM    700  O   ILE A  89     -17.694  -1.449  12.630  1.00 92.26           O  
ATOM    701  CG1 ILE A  89     -21.132  -0.348  15.470  1.00 92.26           C  
ATOM    702  CG2 ILE A  89     -18.760   0.403  15.074  1.00 92.26           C  
ATOM    703  CD1 ILE A  89     -21.373   0.281  16.850  1.00 92.26           C  
ATOM    704  N   ASN A  90     -17.408  -2.868  14.336  1.00 92.11           N  
ATOM    705  CA  ASN A  90     -16.016  -3.172  14.013  1.00 92.11           C  
ATOM    706  C   ASN A  90     -15.889  -3.848  12.644  1.00 92.11           C  
ATOM    707  CB  ASN A  90     -15.430  -4.075  15.109  1.00 92.11           C  
ATOM    708  O   ASN A  90     -14.999  -3.505  11.862  1.00 92.11           O  
ATOM    709  CG  ASN A  90     -15.127  -3.349  16.404  1.00 92.11           C  
ATOM    710  ND2 ASN A  90     -14.869  -4.092  17.454  1.00 92.11           N  
ATOM    711  OD1 ASN A  90     -15.051  -2.135  16.496  1.00 92.11           O  
ATOM    712  N   ARG A  91     -16.783  -4.791  12.336  1.00 92.05           N  
ATOM    713  CA  ARG A  91     -16.811  -5.504  11.057  1.00 92.05           C  
ATOM    714  C   ARG A  91     -17.163  -4.585   9.890  1.00 92.05           C  
ATOM    715  CB  ARG A  91     -17.811  -6.654  11.188  1.00 92.05           C  
ATOM    716  O   ARG A  91     -16.541  -4.687   8.829  1.00 92.05           O  
ATOM    717  CG  ARG A  91     -17.790  -7.558   9.954  1.00 92.05           C  
ATOM    718  CD  ARG A  91     -18.766  -8.709  10.172  1.00 92.05           C  
ATOM    719  NE  ARG A  91     -18.607  -9.737   9.131  1.00 92.05           N  
ATOM    720  NH1 ARG A  91     -19.778 -11.369  10.228  1.00 92.05           N  
ATOM    721  NH2 ARG A  91     -18.810 -11.832   8.266  1.00 92.05           N  
ATOM    722  CZ  ARG A  91     -19.065 -10.969   9.211  1.00 92.05           C  
ATOM    723  N   GLU A  92     -18.138  -3.703  10.078  1.00 92.53           N  
ATOM    724  CA  GLU A  92     -18.525  -2.690   9.095  1.00 92.53           C  
ATOM    725  C   GLU A  92     -17.380  -1.701   8.875  1.00 92.53           C  
ATOM    726  CB  GLU A  92     -19.817  -2.007   9.555  1.00 92.53           C  
ATOM    727  O   GLU A  92     -16.911  -1.564   7.749  1.00 92.53           O  
ATOM    728  CG  GLU A  92     -20.356  -1.005   8.523  1.00 92.53           C  
ATOM    729  CD  GLU A  92     -21.785  -0.541   8.855  1.00 92.53           C  
ATOM    730  OE1 GLU A  92     -22.507  -0.161   7.906  1.00 92.53           O  
ATOM    731  OE2 GLU A  92     -22.185  -0.636  10.040  1.00 92.53           O  
ATOM    732  N   THR A  93     -16.817  -1.155   9.954  1.00 93.58           N  
ATOM    733  CA  THR A  93     -15.654  -0.257   9.912  1.00 93.58           C  
ATOM    734  C   THR A  93     -14.488  -0.907   9.164  1.00 93.58           C  
ATOM    735  CB  THR A  93     -15.214   0.123  11.337  1.00 93.58           C  
ATOM    736  O   THR A  93     -13.914  -0.309   8.259  1.00 93.58           O  
ATOM    737  CG2 THR A  93     -14.037   1.094  11.377  1.00 93.58           C  
ATOM    738  OG1 THR A  93     -16.252   0.748  12.047  1.00 93.58           O  
ATOM    739  N   MET A  94     -14.145  -2.163   9.474  1.00 91.57           N  
ATOM    740  CA  MET A  94     -13.084  -2.896   8.771  1.00 91.57           C  
ATOM    741  C   MET A  94     -13.382  -3.062   7.273  1.00 91.57           C  
ATOM    742  CB  MET A  94     -12.902  -4.270   9.434  1.00 91.57           C  
ATOM    743  O   MET A  94     -12.472  -2.969   6.446  1.00 91.57           O  
ATOM    744  CG  MET A  94     -11.716  -5.041   8.847  1.00 91.57           C  
ATOM    745  SD  MET A  94     -11.500  -6.696   9.554  1.00 91.57           S  
ATOM    746  CE  MET A  94      -9.910  -7.134   8.807  1.00 91.57           C  
ATOM    747  N   SER A  95     -14.644  -3.302   6.919  1.00 90.84           N  
ATOM    748  CA  SER A  95     -15.074  -3.443   5.525  1.00 90.84           C  
ATOM    749  C   SER A  95     -15.003  -2.108   4.777  1.00 90.84           C  
ATOM    750  CB  SER A  95     -16.485  -4.035   5.459  1.00 90.84           C  
ATOM    751  O   SER A  95     -14.529  -2.076   3.641  1.00 90.84           O  
ATOM    752  OG  SER A  95     -16.521  -5.284   6.132  1.00 90.84           O  
ATOM    753  N   GLU A  96     -15.380  -1.003   5.422  1.00 92.88           N  
ATOM    754  CA  GLU A  96     -15.236   0.355   4.886  1.00 92.88           C  
ATOM    755  C   GLU A  96     -13.768   0.733   4.675  1.00 92.88           C  
ATOM    756  CB  GLU A  96     -15.874   1.379   5.831  1.00 92.88           C  
ATOM    757  O   GLU A  96     -13.408   1.203   3.595  1.00 92.88           O  
ATOM    758  CG  GLU A  96     -17.406   1.316   5.857  1.00 92.88           C  
ATOM    759  CD  GLU A  96     -18.007   2.427   6.733  1.00 92.88           C  
ATOM    760  OE1 GLU A  96     -19.214   2.693   6.560  1.00 92.88           O  
ATOM    761  OE2 GLU A  96     -17.248   3.052   7.512  1.00 92.88           O  
ATOM    762  N   TRP A  97     -12.895   0.469   5.654  1.00 92.17           N  
ATOM    763  CA  TRP A  97     -11.452   0.695   5.516  1.00 92.17           C  
ATOM    764  C   TRP A  97     -10.859  -0.108   4.364  1.00 92.17           C  
ATOM    765  CB  TRP A  97     -10.721   0.325   6.811  1.00 92.17           C  
ATOM    766  O   TRP A  97     -10.049   0.413   3.595  1.00 92.17           O  
ATOM    767  CG  TRP A  97     -10.809   1.361   7.879  1.00 92.17           C  
ATOM    768  CD1 TRP A  97     -11.472   1.241   9.046  1.00 92.17           C  
ATOM    769  CD2 TRP A  97     -10.197   2.682   7.909  1.00 92.17           C  
ATOM    770  CE2 TRP A  97     -10.592   3.334   9.115  1.00 92.17           C  
ATOM    771  CE3 TRP A  97      -9.337   3.389   7.043  1.00 92.17           C  
ATOM    772  NE1 TRP A  97     -11.397   2.421   9.754  1.00 92.17           N  
ATOM    773  CH2 TRP A  97      -9.303   5.301   8.565  1.00 92.17           C  
ATOM    774  CZ2 TRP A  97     -10.164   4.626   9.446  1.00 92.17           C  
ATOM    775  CZ3 TRP A  97      -8.891   4.683   7.370  1.00 92.17           C  
ATOM    776  N   LYS A  98     -11.279  -1.370   4.217  1.00 90.21           N  
ATOM    777  CA  LYS A  98     -10.835  -2.221   3.114  1.00 90.21           C  
ATOM    778  C   LYS A  98     -11.234  -1.614   1.770  1.00 90.21           C  
ATOM    779  CB  LYS A  98     -11.380  -3.639   3.315  1.00 90.21           C  
ATOM    780  O   LYS A  98     -10.368  -1.449   0.911  1.00 90.21           O  
ATOM    781  CG  LYS A  98     -10.800  -4.593   2.268  1.00 90.21           C  
ATOM    782  CD  LYS A  98     -11.259  -6.028   2.532  1.00 90.21           C  
ATOM    783  CE  LYS A  98     -10.636  -6.927   1.462  1.00 90.21           C  
ATOM    784  NZ  LYS A  98     -11.004  -8.348   1.662  1.00 90.21           N  
ATOM    785  N   LEU A  99     -12.493  -1.206   1.624  1.00 90.98           N  
ATOM    786  CA  LEU A  99     -12.992  -0.569   0.405  1.00 90.98           C  
ATOM    787  C   LEU A  99     -12.271   0.757   0.108  1.00 90.98           C  
ATOM    788  CB  LEU A  99     -14.510  -0.371   0.554  1.00 90.98           C  
ATOM    789  O   LEU A  99     -11.847   0.986  -1.023  1.00 90.98           O  
ATOM    790  CG  LEU A  99     -15.178   0.239  -0.691  1.00 90.98           C  
ATOM    791  CD1 LEU A  99     -15.107  -0.697  -1.899  1.00 90.98           C  
ATOM    792  CD2 LEU A  99     -16.646   0.537  -0.395  1.00 90.98           C  
ATOM    793  N   GLN A 100     -12.081   1.617   1.113  1.00 91.33           N  
ATOM    794  CA  GLN A 100     -11.351   2.877   0.945  1.00 91.33           C  
ATOM    795  C   GLN A 100      -9.911   2.647   0.494  1.00 91.33           C  
ATOM    796  CB  GLN A 100     -11.329   3.675   2.254  1.00 91.33           C  
ATOM    797  O   GLN A 100      -9.428   3.349  -0.396  1.00 91.33           O  
ATOM    798  CG  GLN A 100     -12.654   4.391   2.538  1.00 91.33           C  
ATOM    799  CD  GLN A 100     -12.538   5.379   3.695  1.00 91.33           C  
ATOM    800  NE2 GLN A 100     -13.620   6.021   4.073  1.00 91.33           N  
ATOM    801  OE1 GLN A 100     -11.487   5.623   4.263  1.00 91.33           O  
ATOM    802  N   SER A 101      -9.236   1.651   1.073  1.00 89.30           N  
ATOM    803  CA  SER A 101      -7.871   1.310   0.677  1.00 89.30           C  
ATOM    804  C   SER A 101      -7.813   0.833  -0.776  1.00 89.30           C  
ATOM    805  CB  SER A 101      -7.262   0.293   1.649  1.00 89.30           C  
ATOM    806  O   SER A 101      -6.936   1.261  -1.522  1.00 89.30           O  
ATOM    807  OG  SER A 101      -7.739  -1.029   1.467  1.00 89.30           O  
ATOM    808  N   GLU A 102      -8.787   0.030  -1.212  1.00 85.63           N  
ATOM    809  CA  GLU A 102      -8.871  -0.480  -2.582  1.00 85.63           C  
ATOM    810  C   GLU A 102      -9.091   0.653  -3.592  1.00 85.63           C  
ATOM    811  CB  GLU A 102      -9.974  -1.547  -2.639  1.00 85.63           C  
ATOM    812  O   GLU A 102      -8.382   0.717  -4.596  1.00 85.63           O  
ATOM    813  CG  GLU A 102      -9.992  -2.308  -3.972  1.00 85.63           C  
ATOM    814  CD  GLU A 102     -10.971  -3.497  -3.980  1.00 85.63           C  
ATOM    815  OE1 GLU A 102     -11.106  -4.110  -5.063  1.00 85.63           O  
ATOM    816  OE2 GLU A 102     -11.556  -3.815  -2.917  1.00 85.63           O  
ATOM    817  N   ILE A 103      -9.980   1.603  -3.282  1.00 88.93           N  
ATOM    818  CA  ILE A 103     -10.230   2.796  -4.108  1.00 88.93           C  
ATOM    819  C   ILE A 103      -8.989   3.697  -4.178  1.00 88.93           C  
ATOM    820  CB  ILE A 103     -11.452   3.572  -3.562  1.00 88.93           C  
ATOM    821  O   ILE A 103      -8.620   4.192  -5.246  1.00 88.93           O  
ATOM    822  CG1 ILE A 103     -12.744   2.741  -3.735  1.00 88.93           C  
ATOM    823  CG2 ILE A 103     -11.611   4.935  -4.268  1.00 88.93           C  
ATOM    824  CD1 ILE A 103     -13.933   3.279  -2.928  1.00 88.93           C  
ATOM    825  N   GLN A 104      -8.321   3.931  -3.046  1.00 87.73           N  
ATOM    826  CA  GLN A 104      -7.113   4.757  -3.005  1.00 87.73           C  
ATOM    827  C   GLN A 104      -5.996   4.135  -3.851  1.00 87.73           C  
ATOM    828  CB  GLN A 104      -6.668   4.915  -1.546  1.00 87.73           C  
ATOM    829  O   GLN A 104      -5.306   4.831  -4.605  1.00 87.73           O  
ATOM    830  CG  GLN A 104      -5.478   5.877  -1.419  1.00 87.73           C  
ATOM    831  CD  GLN A 104      -4.938   5.978   0.002  1.00 87.73           C  
ATOM    832  NE2 GLN A 104      -4.079   6.936   0.271  1.00 87.73           N  
ATOM    833  OE1 GLN A 104      -5.236   5.208   0.894  1.00 87.73           O  
ATOM    834  N   ILE A 105      -5.836   2.818  -3.739  1.00 82.04           N  
ATOM    835  CA  ILE A 105      -4.864   2.051  -4.507  1.00 82.04           C  
ATOM    836  C   ILE A 105      -5.224   2.102  -5.989  1.00 82.04           C  
ATOM    837  CB  ILE A 105      -4.769   0.620  -3.934  1.00 82.04           C  
ATOM    838  O   ILE A 105      -4.365   2.468  -6.791  1.00 82.04           O  
ATOM    839  CG1 ILE A 105      -4.039   0.676  -2.575  1.00 82.04           C  
ATOM    840  CG2 ILE A 105      -4.024  -0.337  -4.876  1.00 82.04           C  
ATOM    841  CD1 ILE A 105      -4.225  -0.584  -1.729  1.00 82.04           C  
ATOM    842  N   SER A 106      -6.473   1.817  -6.369  1.00 81.66           N  
ATOM    843  CA  SER A 106      -6.904   1.833  -7.772  1.00 81.66           C  
ATOM    844  C   SER A 106      -6.690   3.201  -8.418  1.00 81.66           C  
ATOM    845  CB  SER A 106      -8.366   1.383  -7.907  1.00 81.66           C  
ATOM    846  O   SER A 106      -6.171   3.280  -9.531  1.00 81.66           O  
ATOM    847  OG  SER A 106      -9.282   2.323  -7.382  1.00 81.66           O  
ATOM    848  N   HIS A 107      -6.997   4.284  -7.699  1.00 84.58           N  
ATOM    849  CA  HIS A 107      -6.734   5.643  -8.164  1.00 84.58           C  
ATOM    850  C   HIS A 107      -5.230   5.896  -8.355  1.00 84.58           C  
ATOM    851  CB  HIS A 107      -7.350   6.627  -7.165  1.00 84.58           C  
ATOM    852  O   HIS A 107      -4.805   6.405  -9.391  1.00 84.58           O  
ATOM    853  CG  HIS A 107      -7.160   8.061  -7.579  1.00 84.58           C  
ATOM    854  CD2 HIS A 107      -7.990   8.797  -8.380  1.00 84.58           C  
ATOM    855  ND1 HIS A 107      -6.084   8.860  -7.265  1.00 84.58           N  
ATOM    856  CE1 HIS A 107      -6.264  10.049  -7.863  1.00 84.58           C  
ATOM    857  NE2 HIS A 107      -7.421  10.065  -8.539  1.00 84.58           N  
ATOM    858  N   SER A 108      -4.392   5.488  -7.395  1.00 81.98           N  
ATOM    859  CA  SER A 108      -2.935   5.607  -7.531  1.00 81.98           C  
ATOM    860  C   SER A 108      -2.382   4.798  -8.712  1.00 81.98           C  
ATOM    861  CB  SER A 108      -2.244   5.156  -6.244  1.00 81.98           C  
ATOM    862  O   SER A 108      -1.422   5.237  -9.350  1.00 81.98           O  
ATOM    863  OG  SER A 108      -0.850   5.392  -6.350  1.00 81.98           O  
ATOM    864  N   TRP A 109      -2.956   3.628  -9.009  1.00 83.54           N  
ATOM    865  CA  TRP A 109      -2.595   2.826 -10.180  1.00 83.54           C  
ATOM    866  C   TRP A 109      -2.967   3.525 -11.480  1.00 83.54           C  
ATOM    867  CB  TRP A 109      -3.271   1.453 -10.120  1.00 83.54           C  
ATOM    868  O   TRP A 109      -2.152   3.561 -12.402  1.00 83.54           O  
ATOM    869  CG  TRP A 109      -2.544   0.455  -9.287  1.00 83.54           C  
ATOM    870  CD1 TRP A 109      -2.899   0.033  -8.059  1.00 83.54           C  
ATOM    871  CD2 TRP A 109      -1.363  -0.316  -9.639  1.00 83.54           C  
ATOM    872  CE2 TRP A 109      -1.032  -1.168  -8.544  1.00 83.54           C  
ATOM    873  CE3 TRP A 109      -0.566  -0.403 -10.799  1.00 83.54           C  
ATOM    874  NE1 TRP A 109      -1.995  -0.900  -7.598  1.00 83.54           N  
ATOM    875  CH2 TRP A 109       0.807  -2.140  -9.775  1.00 83.54           C  
ATOM    876  CZ2 TRP A 109       0.044  -2.064  -8.598  1.00 83.54           C  
ATOM    877  CZ3 TRP A 109       0.505  -1.311 -10.868  1.00 83.54           C  
ATOM    878  N   GLU A 110      -4.160   4.108 -11.558  1.00 81.01           N  
ATOM    879  CA  GLU A 110      -4.605   4.829 -12.747  1.00 81.01           C  
ATOM    880  C   GLU A 110      -3.693   6.029 -13.045  1.00 81.01           C  
ATOM    881  CB  GLU A 110      -6.064   5.262 -12.562  1.00 81.01           C  
ATOM    882  O   GLU A 110      -3.238   6.200 -14.179  1.00 81.01           O  
ATOM    883  CG  GLU A 110      -6.678   5.603 -13.923  1.00 81.01           C  
ATOM    884  CD  GLU A 110      -8.063   6.245 -13.812  1.00 81.01           C  
ATOM    885  OE1 GLU A 110      -8.335   7.114 -14.678  1.00 81.01           O  
ATOM    886  OE2 GLU A 110      -8.811   5.915 -12.872  1.00 81.01           O  
ATOM    887  N   GLU A 111      -3.339   6.803 -12.018  1.00 82.06           N  
ATOM    888  CA  GLU A 111      -2.407   7.928 -12.142  1.00 82.06           C  
ATOM    889  C   GLU A 111      -0.987   7.465 -12.506  1.00 82.06           C  
ATOM    890  CB  GLU A 111      -2.416   8.746 -10.840  1.00 82.06           C  
ATOM    891  O   GLU A 111      -0.339   8.050 -13.380  1.00 82.06           O  
ATOM    892  CG  GLU A 111      -3.760   9.458 -10.590  1.00 82.06           C  
ATOM    893  CD  GLU A 111      -4.167  10.336 -11.784  1.00 82.06           C  
ATOM    894  OE1 GLU A 111      -5.207  10.053 -12.431  1.00 82.06           O  
ATOM    895  OE2 GLU A 111      -3.368  11.231 -12.137  1.00 82.06           O  
ATOM    896  N   GLY A 112      -0.517   6.363 -11.912  1.00 77.32           N  
ATOM    897  CA  GLY A 112       0.761   5.744 -12.266  1.00 77.32           C  
ATOM    898  C   GLY A 112       0.806   5.297 -13.730  1.00 77.32           C  
ATOM    899  O   GLY A 112       1.768   5.591 -14.443  1.00 77.32           O  
ATOM    900  N   LEU A 113      -0.255   4.650 -14.217  1.00 76.49           N  
ATOM    901  CA  LEU A 113      -0.370   4.215 -15.610  1.00 76.49           C  
ATOM    902  C   LEU A 113      -0.492   5.397 -16.576  1.00 76.49           C  
ATOM    903  CB  LEU A 113      -1.572   3.268 -15.761  1.00 76.49           C  
ATOM    904  O   LEU A 113       0.136   5.372 -17.639  1.00 76.49           O  
ATOM    905  CG  LEU A 113      -1.377   1.873 -15.139  1.00 76.49           C  
ATOM    906  CD1 LEU A 113      -2.683   1.090 -15.259  1.00 76.49           C  
ATOM    907  CD2 LEU A 113      -0.274   1.074 -15.839  1.00 76.49           C  
ATOM    908  N   LYS A 114      -1.235   6.452 -16.219  1.00 80.58           N  
ATOM    909  CA  LYS A 114      -1.284   7.704 -16.995  1.00 80.58           C  
ATOM    910  C   LYS A 114       0.105   8.321 -17.121  1.00 80.58           C  
ATOM    911  CB  LYS A 114      -2.239   8.712 -16.337  1.00 80.58           C  
ATOM    912  O   LYS A 114       0.496   8.696 -18.227  1.00 80.58           O  
ATOM    913  CG  LYS A 114      -3.722   8.403 -16.591  1.00 80.58           C  
ATOM    914  CD  LYS A 114      -4.590   9.318 -15.716  1.00 80.58           C  
ATOM    915  CE  LYS A 114      -6.066   8.915 -15.774  1.00 80.58           C  
ATOM    916  NZ  LYS A 114      -6.821   9.424 -14.604  1.00 80.58           N  
ATOM    917  N   LEU A 115       0.871   8.364 -16.030  1.00 78.28           N  
ATOM    918  CA  LEU A 115       2.236   8.883 -16.028  1.00 78.28           C  
ATOM    919  C   LEU A 115       3.162   8.034 -16.914  1.00 78.28           C  
ATOM    920  CB  LEU A 115       2.723   8.976 -14.571  1.00 78.28           C  
ATOM    921  O   LEU A 115       3.862   8.581 -17.767  1.00 78.28           O  
ATOM    922  CG  LEU A 115       4.112   9.615 -14.405  1.00 78.28           C  
ATOM    923  CD1 LEU A 115       4.144  11.067 -14.888  1.00 78.28           C  
ATOM    924  CD2 LEU A 115       4.526   9.584 -12.936  1.00 78.28           C  
ATOM    925  N   VAL A 116       3.122   6.703 -16.788  1.00 75.61           N  
ATOM    926  CA  VAL A 116       3.893   5.785 -17.651  1.00 75.61           C  
ATOM    927  C   VAL A 116       3.526   5.973 -19.121  1.00 75.61           C  
ATOM    928  CB  VAL A 116       3.676   4.317 -17.239  1.00 75.61           C  
ATOM    929  O   VAL A 116       4.412   6.101 -19.968  1.00 75.61           O  
ATOM    930  CG1 VAL A 116       4.309   3.321 -18.223  1.00 75.61           C  
ATOM    931  CG2 VAL A 116       4.322   4.048 -15.883  1.00 75.61           C  
ATOM    932  N   LYS A 117       2.229   6.049 -19.434  1.00 80.76           N  
ATOM    933  CA  LYS A 117       1.730   6.265 -20.797  1.00 80.76           C  
ATOM    934  C   LYS A 117       2.176   7.616 -21.357  1.00 80.76           C  
ATOM    935  CB  LYS A 117       0.202   6.120 -20.784  1.00 80.76           C  
ATOM    936  O   LYS A 117       2.578   7.690 -22.517  1.00 80.76           O  
ATOM    937  CG  LYS A 117      -0.404   6.162 -22.194  1.00 80.76           C  
ATOM    938  CD  LYS A 117      -1.918   5.929 -22.125  1.00 80.76           C  
ATOM    939  CE  LYS A 117      -2.525   5.900 -23.533  1.00 80.76           C  
ATOM    940  NZ  LYS A 117      -3.984   5.622 -23.486  1.00 80.76           N  
ATOM    941  N   TRP A 118       2.144   8.673 -20.546  1.00 77.33           N  
ATOM    942  CA  TRP A 118       2.636   9.999 -20.921  1.00 77.33           C  
ATOM    943  C   TRP A 118       4.136   9.973 -21.228  1.00 77.33           C  
ATOM    944  CB  TRP A 118       2.307  10.992 -19.805  1.00 77.33           C  
ATOM    945  O   TRP A 118       4.557  10.460 -22.279  1.00 77.33           O  
ATOM    946  CG  TRP A 118       2.687  12.409 -20.091  1.00 77.33           C  
ATOM    947  CD1 TRP A 118       1.918  13.308 -20.743  1.00 77.33           C  
ATOM    948  CD2 TRP A 118       3.896  13.126 -19.693  1.00 77.33           C  
ATOM    949  CE2 TRP A 118       3.760  14.487 -20.100  1.00 77.33           C  
ATOM    950  CE3 TRP A 118       5.074  12.779 -18.994  1.00 77.33           C  
ATOM    951  NE1 TRP A 118       2.553  14.534 -20.764  1.00 77.33           N  
ATOM    952  CH2 TRP A 118       5.899  15.079 -19.136  1.00 77.33           C  
ATOM    953  CZ2 TRP A 118       4.731  15.461 -19.816  1.00 77.33           C  
ATOM    954  CZ3 TRP A 118       6.067  13.743 -18.726  1.00 77.33           C  
ATOM    955  N   HIS A 119       4.932   9.319 -20.378  1.00 66.34           N  
ATOM    956  CA  HIS A 119       6.360   9.126 -20.620  1.00 66.34           C  
ATOM    957  C   HIS A 119       6.628   8.310 -21.884  1.00 66.34           C  
ATOM    958  CB  HIS A 119       7.023   8.480 -19.395  1.00 66.34           C  
ATOM    959  O   HIS A 119       7.489   8.695 -22.671  1.00 66.34           O  
ATOM    960  CG  HIS A 119       7.414   9.514 -18.378  1.00 66.34           C  
ATOM    961  CD2 HIS A 119       6.770   9.819 -17.212  1.00 66.34           C  
ATOM    962  ND1 HIS A 119       8.454  10.405 -18.512  1.00 66.34           N  
ATOM    963  CE1 HIS A 119       8.425  11.238 -17.461  1.00 66.34           C  
ATOM    964  NE2 HIS A 119       7.410  10.927 -16.646  1.00 66.34           N  
ATOM    965  N   PHE A 120       5.879   7.234 -22.128  1.00 71.73           N  
ATOM    966  CA  PHE A 120       6.025   6.432 -23.342  1.00 71.73           C  
ATOM    967  C   PHE A 120       5.696   7.238 -24.607  1.00 71.73           C  
ATOM    968  CB  PHE A 120       5.166   5.169 -23.232  1.00 71.73           C  
ATOM    969  O   PHE A 120       6.468   7.210 -25.562  1.00 71.73           O  
ATOM    970  CG  PHE A 120       5.433   4.187 -24.354  1.00 71.73           C  
ATOM    971  CD1 PHE A 120       4.594   4.149 -25.484  1.00 71.73           C  
ATOM    972  CD2 PHE A 120       6.550   3.333 -24.285  1.00 71.73           C  
ATOM    973  CE1 PHE A 120       4.867   3.255 -26.534  1.00 71.73           C  
ATOM    974  CE2 PHE A 120       6.823   2.440 -25.336  1.00 71.73           C  
ATOM    975  CZ  PHE A 120       5.980   2.400 -26.460  1.00 71.73           C  
ATOM    976  N   ASN A 121       4.616   8.027 -24.595  1.00 74.96           N  
ATOM    977  CA  ASN A 121       4.236   8.891 -25.718  1.00 74.96           C  
ATOM    978  C   ASN A 121       5.279   9.996 -25.979  1.00 74.96           C  
ATOM    979  CB  ASN A 121       2.846   9.474 -25.409  1.00 74.96           C  
ATOM    980  O   ASN A 121       5.648  10.260 -27.124  1.00 74.96           O  
ATOM    981  CG  ASN A 121       2.227  10.233 -26.571  1.00 74.96           C  
ATOM    982  ND2 ASN A 121       1.179  10.981 -26.316  1.00 74.96           N  
ATOM    983  OD1 ASN A 121       2.634  10.175 -27.714  1.00 74.96           O  
ATOM    984  N   ILE A 122       5.816  10.618 -24.923  1.00 67.39           N  
ATOM    985  CA  ILE A 122       6.906  11.599 -25.054  1.00 67.39           C  
ATOM    986  C   ILE A 122       8.167  10.952 -25.596  1.00 67.39           C  
ATOM    987  CB  ILE A 122       7.190  12.297 -23.711  1.00 67.39           C  
ATOM    988  O   ILE A 122       8.803  11.516 -26.485  1.00 67.39           O  
ATOM    989  CG1 ILE A 122       6.043  13.298 -23.517  1.00 67.39           C  
ATOM    990  CG2 ILE A 122       8.564  13.010 -23.681  1.00 67.39           C  
ATOM    991  CD1 ILE A 122       6.159  14.102 -22.239  1.00 67.39           C  
ATOM    992  N   ASN A 123       8.523   9.783 -25.075  1.00 56.04           N  
ATOM    993  CA  ASN A 123       9.687   9.051 -25.532  1.00 56.04           C  
ATOM    994  C   ASN A 123       9.518   8.680 -27.011  1.00 56.04           C  
ATOM    995  CB  ASN A 123       9.914   7.851 -24.604  1.00 56.04           C  
ATOM    996  O   ASN A 123      10.420   8.960 -27.788  1.00 56.04           O  
ATOM    997  CG  ASN A 123      10.415   8.231 -23.220  1.00 56.04           C  
ATOM    998  ND2 ASN A 123      10.275   7.342 -22.263  1.00 56.04           N  
ATOM    999  OD1 ASN A 123      10.968   9.290 -22.972  1.00 56.04           O  
ATOM   1000  N   GLN A 124       8.349   8.200 -27.451  1.00 59.04           N  
ATOM   1001  CA  GLN A 124       8.066   7.943 -28.870  1.00 59.04           C  
ATOM   1002  C   GLN A 124       8.221   9.208 -29.735  1.00 59.04           C  
ATOM   1003  CB  GLN A 124       6.659   7.339 -29.003  1.00 59.04           C  
ATOM   1004  O   GLN A 124       8.858   9.155 -30.787  1.00 59.04           O  
ATOM   1005  CG  GLN A 124       6.396   6.799 -30.419  1.00 59.04           C  
ATOM   1006  CD  GLN A 124       5.001   6.204 -30.584  1.00 59.04           C  
ATOM   1007  NE2 GLN A 124       4.728   5.557 -31.696  1.00 59.04           N  
ATOM   1008  OE1 GLN A 124       4.128   6.310 -29.740  1.00 59.04           O  
ATOM   1009  N   LYS A 125       7.714  10.361 -29.272  1.00 60.87           N  
ATOM   1010  CA  LYS A 125       7.889  11.663 -29.949  1.00 60.87           C  
ATOM   1011  C   LYS A 125       9.335  12.170 -29.964  1.00 60.87           C  
ATOM   1012  CB  LYS A 125       6.978  12.724 -29.301  1.00 60.87           C  
ATOM   1013  O   LYS A 125       9.693  12.928 -30.859  1.00 60.87           O  
ATOM   1014  CG  LYS A 125       5.698  12.947 -30.114  1.00 60.87           C  
ATOM   1015  CD  LYS A 125       4.826  14.030 -29.464  1.00 60.87           C  
ATOM   1016  CE  LYS A 125       3.599  14.299 -30.342  1.00 60.87           C  
ATOM   1017  NZ  LYS A 125       2.702  15.320 -29.742  1.00 60.87           N  
ATOM   1018  N   ARG A 126      10.156  11.811 -28.973  1.00 57.29           N  
ATOM   1019  CA  ARG A 126      11.566  12.233 -28.867  1.00 57.29           C  
ATOM   1020  C   ARG A 126      12.533  11.261 -29.540  1.00 57.29           C  
ATOM   1021  CB  ARG A 126      11.941  12.479 -27.398  1.00 57.29           C  
ATOM   1022  O   ARG A 126      13.569  11.693 -30.034  1.00 57.29           O  
ATOM   1023  CG  ARG A 126      11.337  13.791 -26.872  1.00 57.29           C  
ATOM   1024  CD  ARG A 126      11.865  14.095 -25.466  1.00 57.29           C  
ATOM   1025  NE  ARG A 126      11.437  15.430 -24.998  1.00 57.29           N  
ATOM   1026  NH1 ARG A 126      12.753  15.516 -23.121  1.00 57.29           N  
ATOM   1027  NH2 ARG A 126      11.456  17.256 -23.631  1.00 57.29           N  
ATOM   1028  CZ  ARG A 126      11.881  16.059 -23.924  1.00 57.29           C  
ATOM   1029  N   PHE A 127      12.182   9.982 -29.656  1.00 50.86           N  
ATOM   1030  CA  PHE A 127      13.004   8.983 -30.343  1.00 50.86           C  
ATOM   1031  C   PHE A 127      13.140   9.242 -31.847  1.00 50.86           C  
ATOM   1032  CB  PHE A 127      12.480   7.564 -30.061  1.00 50.86           C  
ATOM   1033  O   PHE A 127      14.079   8.735 -32.455  1.00 50.86           O  
ATOM   1034  CG  PHE A 127      12.857   7.007 -28.698  1.00 50.86           C  
ATOM   1035  CD1 PHE A 127      14.208   6.947 -28.304  1.00 50.86           C  
ATOM   1036  CD2 PHE A 127      11.874   6.470 -27.848  1.00 50.86           C  
ATOM   1037  CE1 PHE A 127      14.562   6.422 -27.049  1.00 50.86           C  
ATOM   1038  CE2 PHE A 127      12.229   5.930 -26.601  1.00 50.86           C  
ATOM   1039  CZ  PHE A 127      13.570   5.930 -26.187  1.00 50.86           C  
ATOM   1040  N   SER A 128      12.299  10.091 -32.450  1.00 55.11           N  
ATOM   1041  CA  SER A 128      12.505  10.527 -33.834  1.00 55.11           C  
ATOM   1042  C   SER A 128      13.682  11.494 -34.019  1.00 55.11           C  
ATOM   1043  CB  SER A 128      11.213  11.098 -34.427  1.00 55.11           C  
ATOM   1044  O   SER A 128      14.060  11.736 -35.161  1.00 55.11           O  
ATOM   1045  OG  SER A 128      10.707  12.167 -33.654  1.00 55.11           O  
ATOM   1046  N   LYS A 129      14.279  12.059 -32.955  1.00 48.59           N  
ATOM   1047  CA  LYS A 129      15.479  12.911 -33.057  1.00 48.59           C  
ATOM   1048  C   LYS A 129      16.208  13.021 -31.703  1.00 48.59           C  
ATOM   1049  CB  LYS A 129      15.089  14.296 -33.644  1.00 48.59           C  
ATOM   1050  O   LYS A 129      15.894  13.876 -30.889  1.00 48.59           O  
ATOM   1051  CG  LYS A 129      15.609  14.517 -35.081  1.00 48.59           C  
ATOM   1052  CD  LYS A 129      14.864  15.659 -35.790  1.00 48.59           C  
ATOM   1053  CE  LYS A 129      15.348  15.785 -37.243  1.00 48.59           C  
ATOM   1054  NZ  LYS A 129      14.582  16.808 -37.999  1.00 48.59           N  
ATOM   1055  N   ALA A 130      17.243  12.192 -31.553  1.00 39.78           N  
ATOM   1056  CA  ALA A 130      18.401  12.345 -30.660  1.00 39.78           C  
ATOM   1057  C   ALA A 130      18.261  12.146 -29.122  1.00 39.78           C  
ATOM   1058  CB  ALA A 130      19.137  13.647 -31.016  1.00 39.78           C  
ATOM   1059  O   ALA A 130      17.449  12.751 -28.433  1.00 39.78           O  
ATOM   1060  N   GLN A 131      19.248  11.385 -28.619  1.00 47.33           N  
ATOM   1061  CA  GLN A 131      19.886  11.369 -27.288  1.00 47.33           C  
ATOM   1062  C   GLN A 131      19.270  10.624 -26.070  1.00 47.33           C  
ATOM   1063  CB  GLN A 131      20.443  12.758 -26.920  1.00 47.33           C  
ATOM   1064  O   GLN A 131      18.055  10.575 -25.879  1.00 47.33           O  
ATOM   1065  CG  GLN A 131      21.822  13.019 -27.557  1.00 47.33           C  
ATOM   1066  CD  GLN A 131      22.635  14.023 -26.748  1.00 47.33           C  
ATOM   1067  NE2 GLN A 131      23.930  13.832 -26.614  1.00 47.33           N  
ATOM   1068  OE1 GLN A 131      22.119  14.972 -26.192  1.00 47.33           O  
ATOM   1069  N   PRO A 132      20.137  10.043 -25.196  1.00 55.83           N  
ATOM   1070  CA  PRO A 132      19.779   9.102 -24.124  1.00 55.83           C  
ATOM   1071  C   PRO A 132      19.174   9.756 -22.867  1.00 55.83           C  
ATOM   1072  CB  PRO A 132      21.071   8.326 -23.824  1.00 55.83           C  
ATOM   1073  O   PRO A 132      19.144   9.138 -21.802  1.00 55.83           O  
ATOM   1074  CG  PRO A 132      22.144   9.387 -24.033  1.00 55.83           C  
ATOM   1075  CD  PRO A 132      21.596  10.184 -25.213  1.00 55.83           C  
ATOM   1076  N   THR A 133      18.629  10.970 -22.971  1.00 55.58           N  
ATOM   1077  CA  THR A 133      17.918  11.655 -21.875  1.00 55.58           C  
ATOM   1078  C   THR A 133      16.704  10.854 -21.387  1.00 55.58           C  
ATOM   1079  CB  THR A 133      17.471  13.054 -22.332  1.00 55.58           C  
ATOM   1080  O   THR A 133      16.307  10.963 -20.229  1.00 55.58           O  
ATOM   1081  CG2 THR A 133      17.101  13.974 -21.170  1.00 55.58           C  
ATOM   1082  OG1 THR A 133      18.524  13.668 -23.038  1.00 55.58           O  
ATOM   1083  N   CYS A 134      16.138   9.994 -22.243  1.00 52.00           N  
ATOM   1084  CA  CYS A 134      15.015   9.125 -21.891  1.00 52.00           C  
ATOM   1085  C   CYS A 134      15.356   8.175 -20.730  1.00 52.00           C  
ATOM   1086  CB  CYS A 134      14.552   8.345 -23.131  1.00 52.00           C  
ATOM   1087  O   CYS A 134      14.518   7.985 -19.854  1.00 52.00           O  
ATOM   1088  SG  CYS A 134      14.063   9.482 -24.466  1.00 52.00           S  
ATOM   1089  N   PHE A 135      16.582   7.639 -20.660  1.00 55.63           N  
ATOM   1090  CA  PHE A 135      16.976   6.745 -19.564  1.00 55.63           C  
ATOM   1091  C   PHE A 135      16.947   7.477 -18.219  1.00 55.63           C  
ATOM   1092  CB  PHE A 135      18.348   6.118 -19.850  1.00 55.63           C  
ATOM   1093  O   PHE A 135      16.313   7.003 -17.281  1.00 55.63           O  
ATOM   1094  CG  PHE A 135      18.329   5.121 -20.994  1.00 55.63           C  
ATOM   1095  CD1 PHE A 135      17.796   3.834 -20.793  1.00 55.63           C  
ATOM   1096  CD2 PHE A 135      18.825   5.478 -22.263  1.00 55.63           C  
ATOM   1097  CE1 PHE A 135      17.755   2.911 -21.853  1.00 55.63           C  
ATOM   1098  CE2 PHE A 135      18.785   4.555 -23.324  1.00 55.63           C  
ATOM   1099  CZ  PHE A 135      18.249   3.271 -23.119  1.00 55.63           C  
ATOM   1100  N   LEU A 136      17.515   8.685 -18.147  1.00 57.17           N  
ATOM   1101  CA  LEU A 136      17.547   9.482 -16.915  1.00 57.17           C  
ATOM   1102  C   LEU A 136      16.152   9.835 -16.373  1.00 57.17           C  
ATOM   1103  CB  LEU A 136      18.360  10.767 -17.156  1.00 57.17           C  
ATOM   1104  O   LEU A 136      15.996   9.969 -15.166  1.00 57.17           O  
ATOM   1105  CG  LEU A 136      19.865  10.551 -17.397  1.00 57.17           C  
ATOM   1106  CD1 LEU A 136      20.524  11.902 -17.676  1.00 57.17           C  
ATOM   1107  CD2 LEU A 136      20.566   9.917 -16.194  1.00 57.17           C  
ATOM   1108  N   LEU A 137      15.135   9.962 -17.233  1.00 58.61           N  
ATOM   1109  CA  LEU A 137      13.755  10.253 -16.810  1.00 58.61           C  
ATOM   1110  C   LEU A 137      12.935   8.993 -16.503  1.00 58.61           C  
ATOM   1111  CB  LEU A 137      13.062  11.094 -17.893  1.00 58.61           C  
ATOM   1112  O   LEU A 137      12.011   9.040 -15.688  1.00 58.61           O  
ATOM   1113  CG  LEU A 137      13.645  12.508 -18.070  1.00 58.61           C  
ATOM   1114  CD1 LEU A 137      12.941  13.193 -19.242  1.00 58.61           C  
ATOM   1115  CD2 LEU A 137      13.456  13.377 -16.824  1.00 58.61           C  
ATOM   1116  N   ILE A 138      13.255   7.865 -17.139  1.00 59.51           N  
ATOM   1117  CA  ILE A 138      12.620   6.575 -16.847  1.00 59.51           C  
ATOM   1118  C   ILE A 138      13.048   6.085 -15.458  1.00 59.51           C  
ATOM   1119  CB  ILE A 138      12.936   5.568 -17.978  1.00 59.51           C  
ATOM   1120  O   ILE A 138      12.214   5.551 -14.732  1.00 59.51           O  
ATOM   1121  CG1 ILE A 138      12.200   5.971 -19.280  1.00 59.51           C  
ATOM   1122  CG2 ILE A 138      12.525   4.134 -17.609  1.00 59.51           C  
ATOM   1123  CD1 ILE A 138      12.771   5.283 -20.529  1.00 59.51           C  
ATOM   1124  N   LEU A 139      14.300   6.327 -15.051  1.00 59.32           N  
ATOM   1125  CA  LEU A 139      14.860   5.841 -13.785  1.00 59.32           C  
ATOM   1126  C   LEU A 139      14.061   6.277 -12.532  1.00 59.32           C  
ATOM   1127  CB  LEU A 139      16.352   6.230 -13.696  1.00 59.32           C  
ATOM   1128  O   LEU A 139      13.600   5.396 -11.803  1.00 59.32           O  
ATOM   1129  CG  LEU A 139      17.322   5.109 -14.087  1.00 59.32           C  
ATOM   1130  CD1 LEU A 139      17.365   4.805 -15.583  1.00 59.32           C  
ATOM   1131  CD2 LEU A 139      18.729   5.523 -13.658  1.00 59.32           C  
ATOM   1132  N   PRO A 140      13.812   7.580 -12.274  1.00 59.78           N  
ATOM   1133  CA  PRO A 140      13.067   8.011 -11.087  1.00 59.78           C  
ATOM   1134  C   PRO A 140      11.601   7.573 -11.104  1.00 59.78           C  
ATOM   1135  CB  PRO A 140      13.168   9.541 -11.057  1.00 59.78           C  
ATOM   1136  O   PRO A 140      11.019   7.289 -10.057  1.00 59.78           O  
ATOM   1137  CG  PRO A 140      14.408   9.844 -11.890  1.00 59.78           C  
ATOM   1138  CD  PRO A 140      14.388   8.738 -12.936  1.00 59.78           C  
ATOM   1139  N   ASN A 141      10.989   7.502 -12.288  1.00 57.00           N  
ATOM   1140  CA  ASN A 141       9.605   7.054 -12.417  1.00 57.00           C  
ATOM   1141  C   ASN A 141       9.473   5.549 -12.192  1.00 57.00           C  
ATOM   1142  CB  ASN A 141       9.062   7.481 -13.779  1.00 57.00           C  
ATOM   1143  O   ASN A 141       8.563   5.127 -11.483  1.00 57.00           O  
ATOM   1144  CG  ASN A 141       8.769   8.964 -13.810  1.00 57.00           C  
ATOM   1145  ND2 ASN A 141       9.212   9.633 -14.838  1.00 57.00           N  
ATOM   1146  OD1 ASN A 141       8.157   9.531 -12.918  1.00 57.00           O  
ATOM   1147  N   CYS A 142      10.417   4.750 -12.699  1.00 61.43           N  
ATOM   1148  CA  CYS A 142      10.499   3.329 -12.371  1.00 61.43           C  
ATOM   1149  C   CYS A 142      10.702   3.138 -10.869  1.00 61.43           C  
ATOM   1150  CB  CYS A 142      11.627   2.658 -13.161  1.00 61.43           C  
ATOM   1151  O   CYS A 142      10.029   2.303 -10.280  1.00 61.43           O  
ATOM   1152  SG  CYS A 142      11.171   2.592 -14.910  1.00 61.43           S  
ATOM   1153  N   GLN A 143      11.542   3.951 -10.222  1.00 68.52           N  
ATOM   1154  CA  GLN A 143      11.720   3.887  -8.772  1.00 68.52           C  
ATOM   1155  C   GLN A 143      10.410   4.161  -8.018  1.00 68.52           C  
ATOM   1156  CB  GLN A 143      12.847   4.839  -8.355  1.00 68.52           C  
ATOM   1157  O   GLN A 143      10.063   3.390  -7.129  1.00 68.52           O  
ATOM   1158  CG  GLN A 143      13.203   4.691  -6.868  1.00 68.52           C  
ATOM   1159  CD  GLN A 143      14.373   5.582  -6.468  1.00 68.52           C  
ATOM   1160  NE2 GLN A 143      14.413   6.052  -5.241  1.00 68.52           N  
ATOM   1161  OE1 GLN A 143      15.269   5.878  -7.236  1.00 68.52           O  
ATOM   1162  N   LYS A 144       9.637   5.190  -8.396  1.00 68.09           N  
ATOM   1163  CA  LYS A 144       8.322   5.463  -7.782  1.00 68.09           C  
ATOM   1164  C   LYS A 144       7.335   4.309  -7.977  1.00 68.09           C  
ATOM   1165  CB  LYS A 144       7.717   6.756  -8.341  1.00 68.09           C  
ATOM   1166  O   LYS A 144       6.677   3.916  -7.019  1.00 68.09           O  
ATOM   1167  CG  LYS A 144       8.409   8.013  -7.800  1.00 68.09           C  
ATOM   1168  CD  LYS A 144       7.743   9.254  -8.401  1.00 68.09           C  
ATOM   1169  CE  LYS A 144       8.432  10.530  -7.913  1.00 68.09           C  
ATOM   1170  NZ  LYS A 144       7.858  11.723  -8.582  1.00 68.09           N  
ATOM   1171  N   ILE A 145       7.257   3.751  -9.185  1.00 70.77           N  
ATOM   1172  CA  ILE A 145       6.365   2.622  -9.496  1.00 70.77           C  
ATOM   1173  C   ILE A 145       6.766   1.385  -8.687  1.00 70.77           C  
ATOM   1174  CB  ILE A 145       6.378   2.340 -11.013  1.00 70.77           C  
ATOM   1175  O   ILE A 145       5.913   0.755  -8.068  1.00 70.77           O  
ATOM   1176  CG1 ILE A 145       5.757   3.529 -11.779  1.00 70.77           C  
ATOM   1177  CG2 ILE A 145       5.615   1.048 -11.359  1.00 70.77           C  
ATOM   1178  CD1 ILE A 145       6.183   3.556 -13.246  1.00 70.77           C  
ATOM   1179  N   MET A 146       8.065   1.084  -8.620  1.00 70.23           N  
ATOM   1180  CA  MET A 146       8.589  -0.011  -7.804  1.00 70.23           C  
ATOM   1181  C   MET A 146       8.311   0.211  -6.313  1.00 70.23           C  
ATOM   1182  CB  MET A 146      10.096  -0.186  -8.055  1.00 70.23           C  
ATOM   1183  O   MET A 146       7.962  -0.739  -5.620  1.00 70.23           O  
ATOM   1184  CG  MET A 146      10.410  -0.724  -9.459  1.00 70.23           C  
ATOM   1185  SD  MET A 146       9.768  -2.373  -9.846  1.00 70.23           S  
ATOM   1186  CE  MET A 146      10.843  -3.404  -8.815  1.00 70.23           C  
ATOM   1187  N   CYS A 147       8.401   1.448  -5.810  1.00 70.68           N  
ATOM   1188  CA  CYS A 147       8.043   1.772  -4.428  1.00 70.68           C  
ATOM   1189  C   CYS A 147       6.551   1.545  -4.137  1.00 70.68           C  
ATOM   1190  CB  CYS A 147       8.437   3.221  -4.103  1.00 70.68           C  
ATOM   1191  O   CYS A 147       6.230   0.995  -3.087  1.00 70.68           O  
ATOM   1192  SG  CYS A 147      10.240   3.395  -3.954  1.00 70.68           S  
ATOM   1193  N   ILE A 148       5.649   1.918  -5.052  1.00 69.04           N  
ATOM   1194  CA  ILE A 148       4.203   1.678  -4.895  1.00 69.04           C  
ATOM   1195  C   ILE A 148       3.904   0.175  -4.929  1.00 69.04           C  
ATOM   1196  CB  ILE A 148       3.391   2.451  -5.961  1.00 69.04           C  
ATOM   1197  O   ILE A 148       3.218  -0.325  -4.040  1.00 69.04           O  
ATOM   1198  CG1 ILE A 148       3.518   3.974  -5.726  1.00 69.04           C  
ATOM   1199  CG2 ILE A 148       1.904   2.041  -5.932  1.00 69.04           C  
ATOM   1200  CD1 ILE A 148       2.997   4.825  -6.892  1.00 69.04           C  
ATOM   1201  N   TYR A 149       4.468  -0.558  -5.896  1.00 67.49           N  
ATOM   1202  CA  TYR A 149       4.325  -2.015  -5.977  1.00 67.49           C  
ATOM   1203  C   TYR A 149       4.831  -2.701  -4.702  1.00 67.49           C  
ATOM   1204  CB  TYR A 149       5.092  -2.531  -7.201  1.00 67.49           C  
ATOM   1205  O   TYR A 149       4.188  -3.602  -4.169  1.00 67.49           O  
ATOM   1206  CG  TYR A 149       4.882  -4.011  -7.453  1.00 67.49           C  
ATOM   1207  CD1 TYR A 149       5.820  -4.962  -7.004  1.00 67.49           C  
ATOM   1208  CD2 TYR A 149       3.714  -4.435  -8.109  1.00 67.49           C  
ATOM   1209  CE1 TYR A 149       5.591  -6.335  -7.221  1.00 67.49           C  
ATOM   1210  CE2 TYR A 149       3.487  -5.804  -8.342  1.00 67.49           C  
ATOM   1211  OH  TYR A 149       4.194  -8.076  -8.122  1.00 67.49           O  
ATOM   1212  CZ  TYR A 149       4.424  -6.756  -7.897  1.00 67.49           C  
ATOM   1213  N   PHE A 150       5.955  -2.225  -4.164  1.00 66.37           N  
ATOM   1214  CA  PHE A 150       6.514  -2.711  -2.911  1.00 66.37           C  
ATOM   1215  C   PHE A 150       5.604  -2.424  -1.710  1.00 66.37           C  
ATOM   1216  CB  PHE A 150       7.901  -2.086  -2.724  1.00 66.37           C  
ATOM   1217  O   PHE A 150       5.392  -3.305  -0.881  1.00 66.37           O  
ATOM   1218  CG  PHE A 150       8.581  -2.564  -1.467  1.00 66.37           C  
ATOM   1219  CD1 PHE A 150       8.478  -1.823  -0.276  1.00 66.37           C  
ATOM   1220  CD2 PHE A 150       9.233  -3.805  -1.474  1.00 66.37           C  
ATOM   1221  CE1 PHE A 150       8.993  -2.345   0.919  1.00 66.37           C  
ATOM   1222  CE2 PHE A 150       9.738  -4.328  -0.276  1.00 66.37           C  
ATOM   1223  CZ  PHE A 150       9.594  -3.612   0.917  1.00 66.37           C  
ATOM   1224  N   GLN A 151       5.048  -1.214  -1.612  1.00 69.38           N  
ATOM   1225  CA  GLN A 151       4.132  -0.848  -0.532  1.00 69.38           C  
ATOM   1226  C   GLN A 151       2.829  -1.661  -0.589  1.00 69.38           C  
ATOM   1227  CB  GLN A 151       3.907   0.670  -0.578  1.00 69.38           C  
ATOM   1228  O   GLN A 151       2.329  -2.067   0.460  1.00 69.38           O  
ATOM   1229  CG  GLN A 151       3.147   1.194   0.652  1.00 69.38           C  
ATOM   1230  CD  GLN A 151       3.330   2.695   0.879  1.00 69.38           C  
ATOM   1231  NE2 GLN A 151       2.421   3.335   1.581  1.00 69.38           N  
ATOM   1232  OE1 GLN A 151       4.302   3.317   0.480  1.00 69.38           O  
ATOM   1233  N   LEU A 152       2.340  -1.968  -1.795  1.00 68.40           N  
ATOM   1234  CA  LEU A 152       1.196  -2.852  -2.019  1.00 68.40           C  
ATOM   1235  C   LEU A 152       1.490  -4.290  -1.576  1.00 68.40           C  
ATOM   1236  CB  LEU A 152       0.809  -2.793  -3.507  1.00 68.40           C  
ATOM   1237  O   LEU A 152       0.741  -4.842  -0.774  1.00 68.40           O  
ATOM   1238  CG  LEU A 152      -0.443  -3.619  -3.853  1.00 68.40           C  
ATOM   1239  CD1 LEU A 152      -1.687  -3.042  -3.180  1.00 68.40           C  
ATOM   1240  CD2 LEU A 152      -0.658  -3.588  -5.362  1.00 68.40           C  
ATOM   1241  N   LEU A 153       2.615  -4.859  -2.023  1.00 68.17           N  
ATOM   1242  CA  LEU A 153       3.037  -6.205  -1.628  1.00 68.17           C  
ATOM   1243  C   LEU A 153       3.221  -6.307  -0.106  1.00 68.17           C  
ATOM   1244  CB  LEU A 153       4.340  -6.544  -2.378  1.00 68.17           C  
ATOM   1245  O   LEU A 153       2.888  -7.323   0.502  1.00 68.17           O  
ATOM   1246  CG  LEU A 153       4.818  -7.998  -2.193  1.00 68.17           C  
ATOM   1247  CD1 LEU A 153       3.872  -8.998  -2.857  1.00 68.17           C  
ATOM   1248  CD2 LEU A 153       6.206  -8.164  -2.815  1.00 68.17           C  
ATOM   1249  N   LEU A 154       3.725  -5.247   0.534  1.00 65.27           N  
ATOM   1250  CA  LEU A 154       3.889  -5.211   1.985  1.00 65.27           C  
ATOM   1251  C   LEU A 154       2.539  -5.184   2.715  1.00 65.27           C  
ATOM   1252  CB  LEU A 154       4.758  -4.007   2.388  1.00 65.27           C  
ATOM   1253  O   LEU A 154       2.379  -5.899   3.698  1.00 65.27           O  
ATOM   1254  CG  LEU A 154       5.592  -4.319   3.644  1.00 65.27           C  
ATOM   1255  CD1 LEU A 154       7.043  -4.618   3.257  1.00 65.27           C  
ATOM   1256  CD2 LEU A 154       5.605  -3.141   4.617  1.00 65.27           C  
ATOM   1257  N   MET A 155       1.577  -4.389   2.231  1.00 64.90           N  
ATOM   1258  CA  MET A 155       0.239  -4.292   2.824  1.00 64.90           C  
ATOM   1259  C   MET A 155      -0.542  -5.606   2.677  1.00 64.90           C  
ATOM   1260  CB  MET A 155      -0.522  -3.127   2.176  1.00 64.90           C  
ATOM   1261  O   MET A 155      -1.173  -6.063   3.631  1.00 64.90           O  
ATOM   1262  CG  MET A 155      -1.798  -2.792   2.956  1.00 64.90           C  
ATOM   1263  SD  MET A 155      -2.879  -1.588   2.142  1.00 64.90           S  
ATOM   1264  CE  MET A 155      -3.541  -2.646   0.826  1.00 64.90           C  
ATOM   1265  N   GLU A 156      -0.460  -6.243   1.508  1.00 65.35           N  
ATOM   1266  CA  GLU A 156      -1.118  -7.524   1.236  1.00 65.35           C  
ATOM   1267  C   GLU A 156      -0.524  -8.664   2.084  1.00 65.35           C  
ATOM   1268  CB  GLU A 156      -1.011  -7.794  -0.273  1.00 65.35           C  
ATOM   1269  O   GLU A 156      -1.253  -9.507   2.606  1.00 65.35           O  
ATOM   1270  CG  GLU A 156      -1.864  -8.989  -0.724  1.00 65.35           C  
ATOM   1271  CD  GLU A 156      -1.887  -9.175  -2.252  1.00 65.35           C  
ATOM   1272  OE1 GLU A 156      -2.572 -10.125  -2.692  1.00 65.35           O  
ATOM   1273  OE2 GLU A 156      -1.221  -8.389  -2.966  1.00 65.35           O  
ATOM   1274  N   THR A 157       0.794  -8.655   2.312  1.00 60.99           N  
ATOM   1275  CA  THR A 157       1.473  -9.698   3.103  1.00 60.99           C  
ATOM   1276  C   THR A 157       1.340  -9.529   4.618  1.00 60.99           C  
ATOM   1277  CB  THR A 157       2.950  -9.861   2.715  1.00 60.99           C  
ATOM   1278  O   THR A 157       1.466 -10.524   5.336  1.00 60.99           O  
ATOM   1279  CG2 THR A 157       3.112 -10.423   1.302  1.00 60.99           C  
ATOM   1280  OG1 THR A 157       3.649  -8.642   2.764  1.00 60.99           O  
ATOM   1281  N   THR A 158       1.017  -8.332   5.132  1.00 60.29           N  
ATOM   1282  CA  THR A 158       0.844  -8.101   6.583  1.00 60.29           C  
ATOM   1283  C   THR A 158      -0.254  -8.936   7.241  1.00 60.29           C  
ATOM   1284  CB  THR A 158       0.620  -6.619   6.960  1.00 60.29           C  
ATOM   1285  O   THR A 158      -0.197  -9.142   8.449  1.00 60.29           O  
ATOM   1286  CG2 THR A 158       1.855  -6.042   7.650  1.00 60.29           C  
ATOM   1287  OG1 THR A 158       0.375  -5.763   5.871  1.00 60.29           O  
ATOM   1288  N   ALA A 159      -1.229  -9.443   6.481  1.00 61.23           N  
ATOM   1289  CA  ALA A 159      -2.305 -10.265   7.035  1.00 61.23           C  
ATOM   1290  C   ALA A 159      -1.938 -11.754   7.190  1.00 61.23           C  
ATOM   1291  CB  ALA A 159      -3.543 -10.076   6.152  1.00 61.23           C  
ATOM   1292  O   ALA A 159      -2.582 -12.451   7.969  1.00 61.23           O  
ATOM   1293  N   MET A 160      -0.939 -12.255   6.454  1.00 59.65           N  
ATOM   1294  CA  MET A 160      -0.754 -13.703   6.257  1.00 59.65           C  
ATOM   1295  C   MET A 160       0.640 -14.226   6.610  1.00 59.65           C  
ATOM   1296  CB  MET A 160      -1.115 -14.061   4.804  1.00 59.65           C  
ATOM   1297  O   MET A 160       0.857 -15.437   6.570  1.00 59.65           O  
ATOM   1298  CG  MET A 160      -2.615 -13.916   4.515  1.00 59.65           C  
ATOM   1299  SD  MET A 160      -3.709 -15.051   5.422  1.00 59.65           S  
ATOM   1300  CE  MET A 160      -3.284 -16.628   4.635  1.00 59.65           C  
ATOM   1301  N   LEU A 161       1.591 -13.354   6.944  1.00 57.98           N  
ATOM   1302  CA  LEU A 161       2.986 -13.750   7.104  1.00 57.98           C  
ATOM   1303  C   LEU A 161       3.564 -13.276   8.433  1.00 57.98           C  
ATOM   1304  CB  LEU A 161       3.778 -13.252   5.884  1.00 57.98           C  
ATOM   1305  O   LEU A 161       3.361 -12.138   8.849  1.00 57.98           O  
ATOM   1306  CG  LEU A 161       4.689 -14.308   5.242  1.00 57.98           C  
ATOM   1307  CD1 LEU A 161       3.934 -15.489   4.629  1.00 57.98           C  
ATOM   1308  CD2 LEU A 161       5.440 -13.612   4.105  1.00 57.98           C  
ATOM   1309  N   ASP A 162       4.323 -14.166   9.073  1.00 73.20           N  
ATOM   1310  CA  ASP A 162       5.067 -13.862  10.288  1.00 73.20           C  
ATOM   1311  C   ASP A 162       5.945 -12.619  10.057  1.00 73.20           C  
ATOM   1312  CB  ASP A 162       5.871 -15.110  10.697  1.00 73.20           C  
ATOM   1313  O   ASP A 162       6.587 -12.480   9.007  1.00 73.20           O  
ATOM   1314  CG  ASP A 162       6.459 -15.021  12.106  1.00 73.20           C  
ATOM   1315  OD1 ASP A 162       5.987 -14.157  12.879  1.00 73.20           O  
ATOM   1316  OD2 ASP A 162       7.429 -15.763  12.366  1.00 73.20           O  
ATOM   1317  N   LEU A 163       5.969 -11.697  11.023  1.00 71.88           N  
ATOM   1318  CA  LEU A 163       6.652 -10.396  10.934  1.00 71.88           C  
ATOM   1319  C   LEU A 163       8.110 -10.545  10.459  1.00 71.88           C  
ATOM   1320  CB  LEU A 163       6.607  -9.771  12.342  1.00 71.88           C  
ATOM   1321  O   LEU A 163       8.665  -9.664   9.794  1.00 71.88           O  
ATOM   1322  CG  LEU A 163       7.154  -8.334  12.443  1.00 71.88           C  
ATOM   1323  CD1 LEU A 163       6.152  -7.307  11.913  1.00 71.88           C  
ATOM   1324  CD2 LEU A 163       7.473  -7.999  13.900  1.00 71.88           C  
ATOM   1325  N   LEU A 164       8.728 -11.680  10.794  1.00 75.35           N  
ATOM   1326  CA  LEU A 164      10.064 -12.064  10.365  1.00 75.35           C  
ATOM   1327  C   LEU A 164      10.184 -12.192   8.841  1.00 75.35           C  
ATOM   1328  CB  LEU A 164      10.418 -13.386  11.066  1.00 75.35           C  
ATOM   1329  O   LEU A 164      11.129 -11.654   8.265  1.00 75.35           O  
ATOM   1330  CG  LEU A 164      11.847 -13.879  10.778  1.00 75.35           C  
ATOM   1331  CD1 LEU A 164      12.905 -12.883  11.264  1.00 75.35           C  
ATOM   1332  CD2 LEU A 164      12.080 -15.214  11.479  1.00 75.35           C  
ATOM   1333  N   VAL A 165       9.234 -12.847   8.176  1.00 78.29           N  
ATOM   1334  CA  VAL A 165       9.273 -13.037   6.720  1.00 78.29           C  
ATOM   1335  C   VAL A 165       9.059 -11.709   6.004  1.00 78.29           C  
ATOM   1336  CB  VAL A 165       8.236 -14.064   6.245  1.00 78.29           C  
ATOM   1337  O   VAL A 165       9.761 -11.420   5.040  1.00 78.29           O  
ATOM   1338  CG1 VAL A 165       8.488 -14.401   4.770  1.00 78.29           C  
ATOM   1339  CG2 VAL A 165       8.305 -15.382   7.025  1.00 78.29           C  
ATOM   1340  N   ILE A 166       8.183 -10.847   6.527  1.00 73.90           N  
ATOM   1341  CA  ILE A 166       7.988  -9.488   5.996  1.00 73.90           C  
ATOM   1342  C   ILE A 166       9.292  -8.688   6.091  1.00 73.90           C  
ATOM   1343  CB  ILE A 166       6.837  -8.769   6.735  1.00 73.90           C  
ATOM   1344  O   ILE A 166       9.690  -8.025   5.131  1.00 73.90           O  
ATOM   1345  CG1 ILE A 166       5.527  -9.571   6.580  1.00 73.90           C  
ATOM   1346  CG2 ILE A 166       6.670  -7.328   6.207  1.00 73.90           C  
ATOM   1347  CD1 ILE A 166       4.357  -9.002   7.383  1.00 73.90           C  
ATOM   1348  N   ARG A 167      10.001  -8.768   7.226  1.00 76.60           N  
ATOM   1349  CA  ARG A 167      11.310  -8.114   7.393  1.00 76.60           C  
ATOM   1350  C   ARG A 167      12.355  -8.661   6.425  1.00 76.60           C  
ATOM   1351  CB  ARG A 167      11.810  -8.256   8.835  1.00 76.60           C  
ATOM   1352  O   ARG A 167      13.080  -7.865   5.832  1.00 76.60           O  
ATOM   1353  CG  ARG A 167      11.107  -7.287   9.791  1.00 76.60           C  
ATOM   1354  CD  ARG A 167      11.676  -7.483  11.199  1.00 76.60           C  
ATOM   1355  NE  ARG A 167      11.037  -6.583  12.175  1.00 76.60           N  
ATOM   1356  NH1 ARG A 167      12.286  -7.211  13.996  1.00 76.60           N  
ATOM   1357  NH2 ARG A 167      10.680  -5.685  14.238  1.00 76.60           N  
ATOM   1358  CZ  ARG A 167      11.338  -6.496  13.458  1.00 76.60           C  
ATOM   1359  N   GLN A 168      12.421  -9.980   6.250  1.00 80.17           N  
ATOM   1360  CA  GLN A 168      13.360 -10.615   5.322  1.00 80.17           C  
ATOM   1361  C   GLN A 168      13.059 -10.232   3.871  1.00 80.17           C  
ATOM   1362  CB  GLN A 168      13.330 -12.142   5.500  1.00 80.17           C  
ATOM   1363  O   GLN A 168      13.960  -9.809   3.152  1.00 80.17           O  
ATOM   1364  CG  GLN A 168      13.958 -12.612   6.823  1.00 80.17           C  
ATOM   1365  CD  GLN A 168      15.447 -12.308   6.944  1.00 80.17           C  
ATOM   1366  NE2 GLN A 168      16.006 -12.393   8.131  1.00 80.17           N  
ATOM   1367  OE1 GLN A 168      16.138 -11.976   6.001  1.00 80.17           O  
ATOM   1368  N   LEU A 169      11.790 -10.269   3.463  1.00 82.02           N  
ATOM   1369  CA  LEU A 169      11.355  -9.870   2.126  1.00 82.02           C  
ATOM   1370  C   LEU A 169      11.654  -8.388   1.864  1.00 82.02           C  
ATOM   1371  CB  LEU A 169       9.856 -10.195   1.994  1.00 82.02           C  
ATOM   1372  O   LEU A 169      12.201  -8.037   0.818  1.00 82.02           O  
ATOM   1373  CG  LEU A 169       9.277  -9.928   0.596  1.00 82.02           C  
ATOM   1374  CD1 LEU A 169       9.932 -10.803  -0.476  1.00 82.02           C  
ATOM   1375  CD2 LEU A 169       7.774 -10.193   0.595  1.00 82.02           C  
ATOM   1376  N   LYS A 170      11.380  -7.517   2.843  1.00 80.44           N  
ATOM   1377  CA  LYS A 170      11.730  -6.093   2.774  1.00 80.44           C  
ATOM   1378  C   LYS A 170      13.235  -5.879   2.649  1.00 80.44           C  
ATOM   1379  CB  LYS A 170      11.122  -5.365   3.984  1.00 80.44           C  
ATOM   1380  O   LYS A 170      13.659  -5.056   1.841  1.00 80.44           O  
ATOM   1381  CG  LYS A 170      11.515  -3.880   4.063  1.00 80.44           C  
ATOM   1382  CD  LYS A 170      10.581  -3.112   5.007  1.00 80.44           C  
ATOM   1383  CE  LYS A 170      10.967  -1.628   5.023  1.00 80.44           C  
ATOM   1384  NZ  LYS A 170      10.110  -0.850   5.953  1.00 80.44           N  
ATOM   1385  N   SER A 171      14.037  -6.617   3.412  1.00 82.04           N  
ATOM   1386  CA  SER A 171      15.496  -6.546   3.332  1.00 82.04           C  
ATOM   1387  C   SER A 171      16.006  -7.008   1.962  1.00 82.04           C  
ATOM   1388  CB  SER A 171      16.128  -7.358   4.463  1.00 82.04           C  
ATOM   1389  O   SER A 171      16.696  -6.241   1.290  1.00 82.04           O  
ATOM   1390  OG  SER A 171      17.526  -7.165   4.452  1.00 82.04           O  
ATOM   1391  N   ALA A 172      15.581  -8.182   1.489  1.00 80.87           N  
ATOM   1392  CA  ALA A 172      15.977  -8.744   0.196  1.00 80.87           C  
ATOM   1393  C   ALA A 172      15.610  -7.823  -0.980  1.00 80.87           C  
ATOM   1394  CB  ALA A 172      15.296 -10.112   0.056  1.00 80.87           C  
ATOM   1395  O   ALA A 172      16.423  -7.566  -1.874  1.00 80.87           O  
ATOM   1396  N   LEU A 173      14.403  -7.255  -0.958  1.00 82.50           N  
ATOM   1397  CA  LEU A 173      13.957  -6.319  -1.987  1.00 82.50           C  
ATOM   1398  C   LEU A 173      14.704  -4.984  -1.905  1.00 82.50           C  
ATOM   1399  CB  LEU A 173      12.433  -6.151  -1.890  1.00 82.50           C  
ATOM   1400  O   LEU A 173      15.096  -4.451  -2.941  1.00 82.50           O  
ATOM   1401  CG  LEU A 173      11.661  -7.399  -2.371  1.00 82.50           C  
ATOM   1402  CD1 LEU A 173      10.170  -7.316  -2.053  1.00 82.50           C  
ATOM   1403  CD2 LEU A 173      11.770  -7.578  -3.886  1.00 82.50           C  
ATOM   1404  N   SER A 174      14.991  -4.474  -0.701  1.00 84.57           N  
ATOM   1405  CA  SER A 174      15.810  -3.263  -0.542  1.00 84.57           C  
ATOM   1406  C   SER A 174      17.230  -3.448  -1.085  1.00 84.57           C  
ATOM   1407  CB  SER A 174      15.830  -2.792   0.916  1.00 84.57           C  
ATOM   1408  O   SER A 174      17.748  -2.561  -1.761  1.00 84.57           O  
ATOM   1409  OG  SER A 174      16.615  -3.607   1.766  1.00 84.57           O  
ATOM   1410  N   GLN A 175      17.825  -4.627  -0.882  1.00 79.01           N  
ATOM   1411  CA  GLN A 175      19.125  -4.973  -1.450  1.00 79.01           C  
ATOM   1412  C   GLN A 175      19.064  -5.089  -2.974  1.00 79.01           C  
ATOM   1413  CB  GLN A 175      19.624  -6.291  -0.847  1.00 79.01           C  
ATOM   1414  O   GLN A 175      19.960  -4.601  -3.658  1.00 79.01           O  
ATOM   1415  CG  GLN A 175      20.084  -6.127   0.607  1.00 79.01           C  
ATOM   1416  CD  GLN A 175      20.647  -7.423   1.179  1.00 79.01           C  
ATOM   1417  NE2 GLN A 175      21.408  -7.353   2.249  1.00 79.01           N  
ATOM   1418  OE1 GLN A 175      20.430  -8.514   0.686  1.00 79.01           O  
ATOM   1419  N   THR A 176      17.993  -5.671  -3.517  1.00 80.72           N  
ATOM   1420  CA  THR A 176      17.805  -5.798  -4.970  1.00 80.72           C  
ATOM   1421  C   THR A 176      17.664  -4.424  -5.624  1.00 80.72           C  
ATOM   1422  CB  THR A 176      16.590  -6.680  -5.289  1.00 80.72           C  
ATOM   1423  O   THR A 176      18.325  -4.145  -6.624  1.00 80.72           O  
ATOM   1424  CG2 THR A 176      16.417  -6.904  -6.796  1.00 80.72           C  
ATOM   1425  OG1 THR A 176      16.746  -7.942  -4.682  1.00 80.72           O  
ATOM   1426  N   LEU A 177      16.875  -3.527  -5.024  1.00 83.88           N  
ATOM   1427  CA  LEU A 177      16.723  -2.150  -5.493  1.00 83.88           C  
ATOM   1428  C   LEU A 177      18.032  -1.363  -5.398  1.00 83.88           C  
ATOM   1429  CB  LEU A 177      15.618  -1.449  -4.687  1.00 83.88           C  
ATOM   1430  O   LEU A 177      18.395  -0.678  -6.353  1.00 83.88           O  
ATOM   1431  CG  LEU A 177      14.191  -1.928  -5.007  1.00 83.88           C  
ATOM   1432  CD1 LEU A 177      13.212  -1.251  -4.046  1.00 83.88           C  
ATOM   1433  CD2 LEU A 177      13.770  -1.583  -6.438  1.00 83.88           C  
ATOM   1434  N   LEU A 178      18.767  -1.489  -4.290  1.00 81.89           N  
ATOM   1435  CA  LEU A 178      20.084  -0.867  -4.147  1.00 81.89           C  
ATOM   1436  C   LEU A 178      21.059  -1.388  -5.211  1.00 81.89           C  
ATOM   1437  CB  LEU A 178      20.609  -1.120  -2.724  1.00 81.89           C  
ATOM   1438  O   LEU A 178      21.769  -0.600  -5.827  1.00 81.89           O  
ATOM   1439  CG  LEU A 178      21.956  -0.434  -2.427  1.00 81.89           C  
ATOM   1440  CD1 LEU A 178      21.834   1.092  -2.425  1.00 81.89           C  
ATOM   1441  CD2 LEU A 178      22.464  -0.879  -1.057  1.00 81.89           C  
ATOM   1442  N   CYS A 179      21.050  -2.695  -5.479  1.00 79.19           N  
ATOM   1443  CA  CYS A 179      21.864  -3.311  -6.522  1.00 79.19           C  
ATOM   1444  C   CYS A 179      21.517  -2.747  -7.908  1.00 79.19           C  
ATOM   1445  CB  CYS A 179      21.677  -4.832  -6.433  1.00 79.19           C  
ATOM   1446  O   CYS A 179      22.409  -2.344  -8.652  1.00 79.19           O  
ATOM   1447  SG  CYS A 179      22.791  -5.663  -7.596  1.00 79.19           S  
ATOM   1448  N   HIS A 180      20.228  -2.625  -8.237  1.00 81.46           N  
ATOM   1449  CA  HIS A 180      19.795  -2.029  -9.504  1.00 81.46           C  
ATOM   1450  C   HIS A 180      20.212  -0.559  -9.618  1.00 81.46           C  
ATOM   1451  CB  HIS A 180      18.278  -2.191  -9.665  1.00 81.46           C  
ATOM   1452  O   HIS A 180      20.714  -0.150 -10.663  1.00 81.46           O  
ATOM   1453  CG  HIS A 180      17.857  -3.601  -9.997  1.00 81.46           C  
ATOM   1454  CD2 HIS A 180      16.743  -3.971 -10.699  1.00 81.46           C  
ATOM   1455  ND1 HIS A 180      18.533  -4.758  -9.680  1.00 81.46           N  
ATOM   1456  CE1 HIS A 180      17.844  -5.797 -10.177  1.00 81.46           C  
ATOM   1457  NE2 HIS A 180      16.743  -5.364 -10.807  1.00 81.46           N  
ATOM   1458  N   LEU A 181      20.074   0.225  -8.545  1.00 83.38           N  
ATOM   1459  CA  LEU A 181      20.531   1.615  -8.509  1.00 83.38           C  
ATOM   1460  C   LEU A 181      22.049   1.723  -8.704  1.00 83.38           C  
ATOM   1461  CB  LEU A 181      20.094   2.268  -7.186  1.00 83.38           C  
ATOM   1462  O   LEU A 181      22.493   2.556  -9.488  1.00 83.38           O  
ATOM   1463  CG  LEU A 181      18.592   2.599  -7.116  1.00 83.38           C  
ATOM   1464  CD1 LEU A 181      18.211   2.961  -5.680  1.00 83.38           C  
ATOM   1465  CD2 LEU A 181      18.228   3.780  -8.019  1.00 83.38           C  
ATOM   1466  N   LEU A 182      22.846   0.865  -8.062  1.00 80.68           N  
ATOM   1467  CA  LEU A 182      24.302   0.848  -8.230  1.00 80.68           C  
ATOM   1468  C   LEU A 182      24.715   0.466  -9.654  1.00 80.68           C  
ATOM   1469  CB  LEU A 182      24.938  -0.119  -7.217  1.00 80.68           C  
ATOM   1470  O   LEU A 182      25.570   1.133 -10.232  1.00 80.68           O  
ATOM   1471  CG  LEU A 182      24.951   0.389  -5.766  1.00 80.68           C  
ATOM   1472  CD1 LEU A 182      25.476  -0.722  -4.855  1.00 80.68           C  
ATOM   1473  CD2 LEU A 182      25.845   1.618  -5.587  1.00 80.68           C  
ATOM   1474  N   ILE A 183      24.089  -0.556 -10.243  1.00 83.42           N  
ATOM   1475  CA  ILE A 183      24.338  -0.949 -11.639  1.00 83.42           C  
ATOM   1476  C   ILE A 183      24.027   0.221 -12.577  1.00 83.42           C  
ATOM   1477  CB  ILE A 183      23.512  -2.205 -12.001  1.00 83.42           C  
ATOM   1478  O   ILE A 183      24.816   0.534 -13.467  1.00 83.42           O  
ATOM   1479  CG1 ILE A 183      24.049  -3.439 -11.241  1.00 83.42           C  
ATOM   1480  CG2 ILE A 183      23.548  -2.477 -13.519  1.00 83.42           C  
ATOM   1481  CD1 ILE A 183      23.078  -4.627 -11.245  1.00 83.42           C  
ATOM   1482  N   LEU A 184      22.907   0.907 -12.355  1.00 79.48           N  
ATOM   1483  CA  LEU A 184      22.524   2.074 -13.144  1.00 79.48           C  
ATOM   1484  C   LEU A 184      23.521   3.226 -12.994  1.00 79.48           C  
ATOM   1485  CB  LEU A 184      21.114   2.502 -12.726  1.00 79.48           C  
ATOM   1486  O   LEU A 184      23.926   3.804 -14.000  1.00 79.48           O  
ATOM   1487  CG  LEU A 184      20.009   1.577 -13.264  1.00 79.48           C  
ATOM   1488  CD1 LEU A 184      18.698   1.910 -12.552  1.00 79.48           C  
ATOM   1489  CD2 LEU A 184      19.838   1.722 -14.779  1.00 79.48           C  
ATOM   1490  N   VAL A 185      23.965   3.522 -11.769  1.00 80.26           N  
ATOM   1491  CA  VAL A 185      25.002   4.532 -11.516  1.00 80.26           C  
ATOM   1492  C   VAL A 185      26.305   4.156 -12.222  1.00 80.26           C  
ATOM   1493  CB  VAL A 185      25.209   4.755 -10.005  1.00 80.26           C  
ATOM   1494  O   VAL A 185      26.870   5.004 -12.901  1.00 80.26           O  
ATOM   1495  CG1 VAL A 185      26.431   5.631  -9.698  1.00 80.26           C  
ATOM   1496  CG2 VAL A 185      23.993   5.467  -9.394  1.00 80.26           C  
ATOM   1497  N   LEU A 186      26.743   2.895 -12.166  1.00 77.30           N  
ATOM   1498  CA  LEU A 186      27.947   2.425 -12.866  1.00 77.30           C  
ATOM   1499  C   LEU A 186      27.831   2.560 -14.393  1.00 77.30           C  
ATOM   1500  CB  LEU A 186      28.225   0.960 -12.481  1.00 77.30           C  
ATOM   1501  O   LEU A 186      28.778   2.999 -15.052  1.00 77.30           O  
ATOM   1502  CG  LEU A 186      28.773   0.761 -11.057  1.00 77.30           C  
ATOM   1503  CD1 LEU A 186      28.778  -0.731 -10.721  1.00 77.30           C  
ATOM   1504  CD2 LEU A 186      30.203   1.289 -10.918  1.00 77.30           C  
ATOM   1505  N   ILE A 187      26.672   2.235 -14.971  1.00 79.36           N  
ATOM   1506  CA  ILE A 187      26.408   2.426 -16.408  1.00 79.36           C  
ATOM   1507  C   ILE A 187      26.428   3.921 -16.769  1.00 79.36           C  
ATOM   1508  CB  ILE A 187      25.077   1.747 -16.805  1.00 79.36           C  
ATOM   1509  O   ILE A 187      26.954   4.303 -17.816  1.00 79.36           O  
ATOM   1510  CG1 ILE A 187      25.200   0.209 -16.696  1.00 79.36           C  
ATOM   1511  CG2 ILE A 187      24.668   2.125 -18.245  1.00 79.36           C  
ATOM   1512  CD1 ILE A 187      23.850  -0.519 -16.746  1.00 79.36           C  
ATOM   1513  N   CYS A 188      25.890   4.786 -15.908  1.00 74.98           N  
ATOM   1514  CA  CYS A 188      25.927   6.234 -16.110  1.00 74.98           C  
ATOM   1515  C   CYS A 188      27.350   6.803 -15.989  1.00 74.98           C  
ATOM   1516  CB  CYS A 188      24.956   6.905 -15.129  1.00 74.98           C  
ATOM   1517  O   CYS A 188      27.768   7.558 -16.867  1.00 74.98           O  
ATOM   1518  SG  CYS A 188      23.238   6.628 -15.659  1.00 74.98           S  
ATOM   1519  N   SER A 189      28.111   6.418 -14.960  1.00 72.50           N  
ATOM   1520  CA  SER A 189      29.489   6.873 -14.742  1.00 72.50           C  
ATOM   1521  C   SER A 189      30.428   6.408 -15.852  1.00 72.50           C  
ATOM   1522  CB  SER A 189      30.017   6.371 -13.394  1.00 72.50           C  
ATOM   1523  O   SER A 189      31.213   7.207 -16.352  1.00 72.50           O  
ATOM   1524  OG  SER A 189      29.266   6.917 -12.328  1.00 72.50           O  
ATOM   1525  N   SER A 190      30.310   5.152 -16.298  1.00 67.11           N  
ATOM   1526  CA  SER A 190      31.105   4.641 -17.424  1.00 67.11           C  
ATOM   1527  C   SER A 190      30.777   5.345 -18.740  1.00 67.11           C  
ATOM   1528  CB  SER A 190      30.941   3.128 -17.588  1.00 67.11           C  
ATOM   1529  O   SER A 190      31.676   5.596 -19.534  1.00 67.11           O  
ATOM   1530  OG  SER A 190      29.579   2.770 -17.706  1.00 67.11           O  
ATOM   1531  N   ARG A 191      29.521   5.743 -18.983  1.00 59.84           N  
ATOM   1532  CA  ARG A 191      29.189   6.577 -20.151  1.00 59.84           C  
ATOM   1533  C   ARG A 191      29.746   7.995 -20.051  1.00 59.84           C  
ATOM   1534  CB  ARG A 191      27.675   6.612 -20.380  1.00 59.84           C  
ATOM   1535  O   ARG A 191      30.086   8.562 -21.083  1.00 59.84           O  
ATOM   1536  CG  ARG A 191      27.222   5.426 -21.237  1.00 59.84           C  
ATOM   1537  CD  ARG A 191      25.711   5.514 -21.468  1.00 59.84           C  
ATOM   1538  NE  ARG A 191      25.240   4.452 -22.378  1.00 59.84           N  
ATOM   1539  NH1 ARG A 191      24.793   5.737 -24.234  1.00 59.84           N  
ATOM   1540  NH2 ARG A 191      24.430   3.537 -24.296  1.00 59.84           N  
ATOM   1541  CZ  ARG A 191      24.823   4.583 -23.624  1.00 59.84           C  
ATOM   1542  N   GLN A 192      29.842   8.565 -18.851  1.00 54.94           N  
ATOM   1543  CA  GLN A 192      30.370   9.918 -18.667  1.00 54.94           C  
ATOM   1544  C   GLN A 192      31.887  10.000 -18.896  1.00 54.94           C  
ATOM   1545  CB  GLN A 192      29.946  10.444 -17.288  1.00 54.94           C  
ATOM   1546  O   GLN A 192      32.361  11.048 -19.308  1.00 54.94           O  
ATOM   1547  CG  GLN A 192      30.161  11.962 -17.160  1.00 54.94           C  
ATOM   1548  CD  GLN A 192      29.500  12.561 -15.923  1.00 54.94           C  
ATOM   1549  NE2 GLN A 192      29.544  13.867 -15.772  1.00 54.94           N  
ATOM   1550  OE1 GLN A 192      28.922  11.894 -15.081  1.00 54.94           O  
ATOM   1551  N   THR A 193      32.638   8.907 -18.713  1.00 52.24           N  
ATOM   1552  CA  THR A 193      34.077   8.854 -19.042  1.00 52.24           C  
ATOM   1553  C   THR A 193      34.381   8.722 -20.541  1.00 52.24           C  
ATOM   1554  CB  THR A 193      34.788   7.731 -18.265  1.00 52.24           C  
ATOM   1555  O   THR A 193      35.548   8.751 -20.916  1.00 52.24           O  
ATOM   1556  CG2 THR A 193      34.842   8.031 -16.767  1.00 52.24           C  
ATOM   1557  OG1 THR A 193      34.116   6.496 -18.388  1.00 52.24           O  
ATOM   1558  N   PHE A 194      33.364   8.556 -21.396  1.00 50.83           N  
ATOM   1559  CA  PHE A 194      33.517   8.438 -22.857  1.00 50.83           C  
ATOM   1560  C   PHE A 194      33.008   9.662 -23.644  1.00 50.83           C  
ATOM   1561  CB  PHE A 194      32.890   7.116 -23.343  1.00 50.83           C  
ATOM   1562  O   PHE A 194      32.941   9.595 -24.871  1.00 50.83           O  
ATOM   1563  CG  PHE A 194      33.795   5.908 -23.194  1.00 50.83           C  
ATOM   1564  CD1 PHE A 194      34.869   5.718 -24.081  1.00 50.83           C  
ATOM   1565  CD2 PHE A 194      33.558   4.958 -22.187  1.00 50.83           C  
ATOM   1566  CE1 PHE A 194      35.705   4.593 -23.950  1.00 50.83           C  
ATOM   1567  CE2 PHE A 194      34.400   3.843 -22.039  1.00 50.83           C  
ATOM   1568  CZ  PHE A 194      35.475   3.659 -22.923  1.00 50.83           C  
ATOM   1569  N   ASN A 195      32.669  10.762 -22.964  1.00 46.12           N  
ATOM   1570  CA  ASN A 195      32.459  12.081 -23.577  1.00 46.12           C  
ATOM   1571  C   ASN A 195      33.592  13.024 -23.176  1.00 46.12           C  
ATOM   1572  CB  ASN A 195      31.105  12.666 -23.138  1.00 46.12           C  
ATOM   1573  O   ASN A 195      33.896  13.920 -23.990  1.00 46.12           O  
ATOM   1574  CG  ASN A 195      29.885  12.155 -23.877  1.00 46.12           C  
ATOM   1575  ND2 ASN A 195      28.725  12.376 -23.301  1.00 46.12           N  
ATOM   1576  OD1 ASN A 195      29.887  11.620 -24.972  1.00 46.12           O  
ATOM   1577  OXT ASN A 195      34.058  12.860 -22.029  1.00 46.12           O  
TER    1578      ASN A 195                                                      
ENDMDL                                                                          
END                                                                             
