# Supplementary material for: PICNIC accurately predicts condensate-forming proteins regardless of their structural disorder across organisms
Source: Nat Commun. 2024 Dec 11;15:10668. doi: 10.1038/s41467-024-55089-x (PMC11634905; doi:10.1038/s41467-024-55089-x)
Supplement: Supplementary file 7 — Dataset S6 [file 41467_2024_55089_MOESM7_ESM.zip › Dataset_S6/Negative_predictions/AF-Q00597-FANCC.pdb]

HEADER                                            01-JUL-21                     
TITLE     ALPHAFOLD MONOMER V2.0 PREDICTION FOR FANCONI ANEMIA GROUP C PROTEIN  
TITLE    2 (Q00597)                                                             
COMPND    MOL_ID: 1;                                                            
COMPND   2 MOLECULE: FANCONI ANEMIA GROUP C PROTEIN;                            
COMPND   3 CHAIN: A                                                             
SOURCE    MOL_ID: 1;                                                            
SOURCE   2 ORGANISM_SCIENTIFIC: HOMO SAPIENS;                                   
SOURCE   3 ORGANISM_TAXID: 9606                                                 
REMARK   1                                                                      
REMARK   1 REFERENCE 1                                                          
REMARK   1  AUTH   JOHN JUMPER, RICHARD EVANS, ALEXANDER PRITZEL, TIM GREEN,    
REMARK   1  AUTH 2 MICHAEL FIGURNOV, OLAF RONNEBERGER, KATHRYN TUNYASUVUNAKOOL, 
REMARK   1  AUTH 3 RUSS BATES, AUGUSTIN ZIDEK, ANNA POTAPENKO, ALEX BRIDGLAND,  
REMARK   1  AUTH 4 CLEMENS MEYER, SIMON A A KOHL, ANDREW J BALLARD,             
REMARK   1  AUTH 5 ANDREW COWIE, BERNARDINO ROMERA-PAREDES, STANISLAV NIKOLOV,  
REMARK   1  AUTH 6 RISHUB JAIN, JONAS ADLER, TREVOR BACK, STIG PETERSEN,        
REMARK   1  AUTH 7 DAVID REIMAN, ELLEN CLANCY, MICHAL ZIELINSKI,                
REMARK   1  AUTH 8 MARTIN STEINEGGER, MICHALINA PACHOLSKA, TAMAS BERGHAMMER,    
REMARK   1  AUTH 9 DAVID SILVER, ORIOL VINYALS, ANDREW W SENIOR,                
REMARK   1  AUTH10 KORAY KAVUKCUOGLU, PUSHMEET KOHLI, DEMIS HASSABIS            
REMARK   1  TITL   HIGHLY ACCURATE PROTEIN STRUCTURE PREDICTION WITH ALPHAFOLD  
REMARK   1  REF    NATURE                        V. 596   583 2021              
REMARK   1  REFN                   ISSN 0028-0836                               
REMARK   1  PMID   34265844                                                     
REMARK   1  DOI    10.1038/s41586-021-03819-2                                   
REMARK   1                                                                      
REMARK   1 DISCLAIMERS                                                          
REMARK   1 ALPHAFOLD DATA, COPYRIGHT (2021) DEEPMIND TECHNOLOGIES LIMITED. THE  
REMARK   1 INFORMATION PROVIDED IS THEORETICAL MODELLING ONLY AND CAUTION SHOULD
REMARK   1 BE EXERCISED IN ITS USE. IT IS PROVIDED "AS-IS" WITHOUT ANY WARRANTY 
REMARK   1 OF ANY KIND, WHETHER EXPRESSED OR IMPLIED. NO WARRANTY IS GIVEN THAT 
REMARK   1 USE OF THE INFORMATION SHALL NOT INFRINGE THE RIGHTS OF ANY THIRD    
REMARK   1 PARTY. THE INFORMATION IS NOT INTENDED TO BE A SUBSTITUTE FOR        
REMARK   1 PROFESSIONAL MEDICAL ADVICE, DIAGNOSIS, OR TREATMENT, AND DOES NOT   
REMARK   1 CONSTITUTE MEDICAL OR OTHER PROFESSIONAL ADVICE. IT IS AVAILABLE FOR 
REMARK   1 ACADEMIC AND COMMERCIAL PURPOSES, UNDER CC-BY 4.0 LICENCE.           
DBREF  XXXX A    1   558  UNP    Q00597   FANCC_HUMAN      1    558             
SEQRES   1 A  558  MET ALA GLN ASP SER VAL ASP LEU SER CYS ASP TYR GLN          
SEQRES   2 A  558  PHE TRP MET GLN LYS LEU SER VAL TRP ASP GLN ALA SER          
SEQRES   3 A  558  THR LEU GLU THR GLN GLN ASP THR CYS LEU HIS VAL ALA          
SEQRES   4 A  558  GLN PHE GLN GLU PHE LEU ARG LYS MET TYR GLU ALA LEU          
SEQRES   5 A  558  LYS GLU MET ASP SER ASN THR VAL ILE GLU ARG PHE PRO          
SEQRES   6 A  558  THR ILE GLY GLN LEU LEU ALA LYS ALA CYS TRP ASN PRO          
SEQRES   7 A  558  PHE ILE LEU ALA TYR ASP GLU SER GLN LYS ILE LEU ILE          
SEQRES   8 A  558  TRP CYS LEU CYS CYS LEU ILE ASN LYS GLU PRO GLN ASN          
SEQRES   9 A  558  SER GLY GLN SER LYS LEU ASN SER TRP ILE GLN GLY VAL          
SEQRES  10 A  558  LEU SER HIS ILE LEU SER ALA LEU ARG PHE ASP LYS GLU          
SEQRES  11 A  558  VAL ALA LEU PHE THR GLN GLY LEU GLY TYR ALA PRO ILE          
SEQRES  12 A  558  ASP TYR TYR PRO GLY LEU LEU LYS ASN MET VAL LEU SER          
SEQRES  13 A  558  LEU ALA SER GLU LEU ARG GLU ASN HIS LEU ASN GLY PHE          
SEQRES  14 A  558  ASN THR GLN ARG ARG MET ALA PRO GLU ARG VAL ALA SER          
SEQRES  15 A  558  LEU SER ARG VAL CYS VAL PRO LEU ILE THR LEU THR ASP          
SEQRES  16 A  558  VAL ASP PRO LEU VAL GLU ALA LEU LEU ILE CYS HIS GLY          
SEQRES  17 A  558  ARG GLU PRO GLN GLU ILE LEU GLN PRO GLU PHE PHE GLU          
SEQRES  18 A  558  ALA VAL ASN GLU ALA ILE LEU LEU LYS LYS ILE SER LEU          
SEQRES  19 A  558  PRO MET SER ALA VAL VAL CYS LEU TRP LEU ARG HIS LEU          
SEQRES  20 A  558  PRO SER LEU GLU LYS ALA MET LEU HIS LEU PHE GLU LYS          
SEQRES  21 A  558  LEU ILE SER SER GLU ARG ASN CYS LEU ARG ARG ILE GLU          
SEQRES  22 A  558  CYS PHE ILE LYS ASP SER SER LEU PRO GLN ALA ALA CYS          
SEQRES  23 A  558  HIS PRO ALA ILE PHE ARG VAL VAL ASP GLU MET PHE ARG          
SEQRES  24 A  558  CYS ALA LEU LEU GLU THR ASP GLY ALA LEU GLU ILE ILE          
SEQRES  25 A  558  ALA THR ILE GLN VAL PHE THR GLN CYS PHE VAL GLU ALA          
SEQRES  26 A  558  LEU GLU LYS ALA SER LYS GLN LEU ARG PHE ALA LEU LYS          
SEQRES  27 A  558  THR TYR PHE PRO TYR THR SER PRO SER LEU ALA MET VAL          
SEQRES  28 A  558  LEU LEU GLN ASP PRO GLN ASP ILE PRO ARG GLY HIS TRP          
SEQRES  29 A  558  LEU GLN THR LEU LYS HIS ILE SER GLU LEU LEU ARG GLU          
SEQRES  30 A  558  ALA VAL GLU ASP GLN THR HIS GLY SER CYS GLY GLY PRO          
SEQRES  31 A  558  PHE GLU SER TRP PHE LEU PHE ILE HIS PHE GLY GLY TRP          
SEQRES  32 A  558  ALA GLU MET VAL ALA GLU GLN LEU LEU MET SER ALA ALA          
SEQRES  33 A  558  GLU PRO PRO THR ALA LEU LEU TRP LEU LEU ALA PHE TYR          
SEQRES  34 A  558  TYR GLY PRO ARG ASP GLY ARG GLN GLN ARG ALA GLN THR          
SEQRES  35 A  558  MET VAL GLN VAL LYS ALA VAL LEU GLY HIS LEU LEU ALA          
SEQRES  36 A  558  MET SER ARG SER SER SER LEU SER ALA GLN ASP LEU GLN          
SEQRES  37 A  558  THR VAL ALA GLY GLN GLY THR ASP THR ASP LEU ARG ALA          
SEQRES  38 A  558  PRO ALA GLN GLN LEU ILE ARG HIS LEU LEU LEU ASN PHE          
SEQRES  39 A  558  LEU LEU TRP ALA PRO GLY GLY HIS THR ILE ALA TRP ASP          
SEQRES  40 A  558  VAL ILE THR LEU MET ALA HIS THR ALA GLU ILE THR HIS          
SEQRES  41 A  558  GLU ILE ILE GLY PHE LEU ASP GLN THR LEU TYR ARG TRP          
SEQRES  42 A  558  ASN ARG LEU GLY ILE GLU SER PRO ARG SER GLU LYS LEU          
SEQRES  43 A  558  ALA ARG GLU LEU LEU LYS GLU LEU ARG THR GLN VAL              
CRYST1    1.000    1.000    1.000  90.00  90.00  90.00 P 1           1          
ORIGX1      1.000000  0.000000  0.000000        0.00000                         
ORIGX2      0.000000  1.000000  0.000000        0.00000                         
ORIGX3      0.000000  0.000000  1.000000        0.00000                         
SCALE1      1.000000  0.000000  0.000000        0.00000                         
SCALE2      0.000000  1.000000  0.000000        0.00000                         
SCALE3      0.000000  0.000000  1.000000        0.00000                         
MODEL        1                                                                  
ATOM      1  N   MET A   1      -6.886 -23.029 -31.459  1.00 43.43           N  
ATOM      2  CA  MET A   1      -5.840 -23.790 -32.185  1.00 43.43           C  
ATOM      3  C   MET A   1      -5.771 -23.452 -33.671  1.00 43.43           C  
ATOM      4  CB  MET A   1      -5.803 -25.301 -31.897  1.00 43.43           C  
ATOM      5  O   MET A   1      -4.763 -22.890 -34.060  1.00 43.43           O  
ATOM      6  CG  MET A   1      -5.287 -25.535 -30.469  1.00 43.43           C  
ATOM      7  SD  MET A   1      -4.496 -27.138 -30.192  1.00 43.43           S  
ATOM      8  CE  MET A   1      -3.484 -26.717 -28.741  1.00 43.43           C  
ATOM      9  N   ALA A   2      -6.779 -23.726 -34.517  1.00 43.68           N  
ATOM     10  CA  ALA A   2      -6.674 -23.386 -35.949  1.00 43.68           C  
ATOM     11  C   ALA A   2      -6.700 -21.864 -36.229  1.00 43.68           C  
ATOM     12  CB  ALA A   2      -7.759 -24.135 -36.732  1.00 43.68           C  
ATOM     13  O   ALA A   2      -5.922 -21.394 -37.052  1.00 43.68           O  
ATOM     14  N   GLN A   3      -7.517 -21.077 -35.517  1.00 40.48           N  
ATOM     15  CA  GLN A   3      -7.548 -19.609 -35.669  1.00 40.48           C  
ATOM     16  C   GLN A   3      -6.255 -18.932 -35.196  1.00 40.48           C  
ATOM     17  CB  GLN A   3      -8.789 -19.031 -34.971  1.00 40.48           C  
ATOM     18  O   GLN A   3      -5.663 -18.185 -35.969  1.00 40.48           O  
ATOM     19  CG  GLN A   3      -9.902 -18.775 -36.000  1.00 40.48           C  
ATOM     20  CD  GLN A   3     -11.264 -18.507 -35.369  1.00 40.48           C  
ATOM     21  NE2 GLN A   3     -12.147 -17.810 -36.049  1.00 40.48           N  
ATOM     22  OE1 GLN A   3     -11.584 -18.965 -34.287  1.00 40.48           O  
ATOM     23  N   ASP A   4      -5.743 -19.300 -34.016  1.00 50.78           N  
ATOM     24  CA  ASP A   4      -4.442 -18.808 -33.522  1.00 50.78           C  
ATOM     25  C   ASP A   4      -3.292 -19.176 -34.473  1.00 50.78           C  
ATOM     26  CB  ASP A   4      -4.136 -19.400 -32.134  1.00 50.78           C  
ATOM     27  O   ASP A   4      -2.256 -18.516 -34.519  1.00 50.78           O  
ATOM     28  CG  ASP A   4      -5.349 -19.389 -31.210  1.00 50.78           C  
ATOM     29  OD1 ASP A   4      -5.945 -18.313 -31.037  1.00 50.78           O  
ATOM     30  OD2 ASP A   4      -5.782 -20.517 -30.848  1.00 50.78           O  
ATOM     31  N   SER A   5      -3.468 -20.250 -35.257  1.00 52.75           N  
ATOM     32  CA  SER A   5      -2.436 -20.720 -36.170  1.00 52.75           C  
ATOM     33  C   SER A   5      -2.267 -19.849 -37.417  1.00 52.75           C  
ATOM     34  CB  SER A   5      -2.661 -22.194 -36.549  1.00 52.75           C  
ATOM     35  O   SER A   5      -1.139 -19.729 -37.903  1.00 52.75           O  
ATOM     36  OG  SER A   5      -3.546 -22.356 -37.629  1.00 52.75           O  
ATOM     37  N   VAL A   6      -3.369 -19.265 -37.911  1.00 56.80           N  
ATOM     38  CA  VAL A   6      -3.396 -18.405 -39.105  1.00 56.80           C  
ATOM     39  C   VAL A   6      -2.853 -17.020 -38.769  1.00 56.80           C  
ATOM     40  CB  VAL A   6      -4.820 -18.317 -39.699  1.00 56.80           C  
ATOM     41  O   VAL A   6      -2.067 -16.479 -39.543  1.00 56.80           O  
ATOM     42  CG1 VAL A   6      -4.888 -17.416 -40.939  1.00 56.80           C  
ATOM     43  CG2 VAL A   6      -5.317 -19.705 -40.131  1.00 56.80           C  
ATOM     44  N   ASP A   7      -3.198 -16.498 -37.590  1.00 69.21           N  
ATOM     45  CA  ASP A   7      -2.783 -15.166 -37.135  1.00 69.21           C  
ATOM     46  C   ASP A   7      -1.251 -15.062 -37.026  1.00 69.21           C  
ATOM     47  CB  ASP A   7      -3.493 -14.886 -35.796  1.00 69.21           C  
ATOM     48  O   ASP A   7      -0.617 -14.178 -37.604  1.00 69.21           O  
ATOM     49  CG  ASP A   7      -3.674 -13.397 -35.490  1.00 69.21           C  
ATOM     50  OD1 ASP A   7      -3.743 -12.617 -36.463  1.00 69.21           O  
ATOM     51  OD2 ASP A   7      -3.850 -13.090 -34.289  1.00 69.21           O  
ATOM     52  N   LEU A   8      -0.620 -16.085 -36.434  1.00 81.62           N  
ATOM     53  CA  LEU A   8       0.832 -16.111 -36.250  1.00 81.62           C  
ATOM     54  C   LEU A   8       1.620 -16.151 -37.574  1.00 81.62           C  
ATOM     55  CB  LEU A   8       1.183 -17.302 -35.338  1.00 81.62           C  
ATOM     56  O   LEU A   8       2.753 -15.678 -37.622  1.00 81.62           O  
ATOM     57  CG  LEU A   8       2.622 -17.275 -34.782  1.00 81.62           C  
ATOM     58  CD1 LEU A   8       2.858 -16.067 -33.873  1.00 81.62           C  
ATOM     59  CD2 LEU A   8       2.882 -18.538 -33.961  1.00 81.62           C  
ATOM     60  N   SER A   9       1.061 -16.716 -38.652  1.00 76.64           N  
ATOM     61  CA  SER A   9       1.741 -16.775 -39.958  1.00 76.64           C  
ATOM     62  C   SER A   9       1.746 -15.417 -40.670  1.00 76.64           C  
ATOM     63  CB  SER A   9       1.091 -17.839 -40.846  1.00 76.64           C  
ATOM     64  O   SER A   9       2.756 -15.044 -41.274  1.00 76.64           O  
ATOM     65  OG  SER A   9       1.868 -18.065 -42.008  1.00 76.64           O  
ATOM     66  N   CYS A  10       0.653 -14.657 -40.559  1.00 78.23           N  
ATOM     67  CA  CYS A  10       0.568 -13.289 -41.068  1.00 78.23           C  
ATOM     68  C   CYS A  10       1.528 -12.364 -40.311  1.00 78.23           C  
ATOM     69  CB  CYS A  10      -0.882 -12.806 -40.947  1.00 78.23           C  
ATOM     70  O   CYS A  10       2.346 -11.684 -40.940  1.00 78.23           O  
ATOM     71  SG  CYS A  10      -1.930 -13.691 -42.138  1.00 78.23           S  
ATOM     72  N   ASP A  11       1.499 -12.421 -38.977  1.00 85.61           N  
ATOM     73  CA  ASP A  11       2.419 -11.670 -38.118  1.00 85.61           C  
ATOM     74  C   ASP A  11       3.878 -12.013 -38.433  1.00 85.61           C  
ATOM     75  CB  ASP A  11       2.135 -11.993 -36.643  1.00 85.61           C  
ATOM     76  O   ASP A  11       4.728 -11.130 -38.545  1.00 85.61           O  
ATOM     77  CG  ASP A  11       0.896 -11.303 -36.067  1.00 85.61           C  
ATOM     78  OD1 ASP A  11       0.345 -10.423 -36.762  1.00 85.61           O  
ATOM     79  OD2 ASP A  11       0.607 -11.610 -34.886  1.00 85.61           O  
ATOM     80  N   TYR A  12       4.176 -13.296 -38.651  1.00 88.54           N  
ATOM     81  CA  TYR A  12       5.519 -13.755 -38.992  1.00 88.54           C  
ATOM     82  C   TYR A  12       6.073 -13.077 -40.254  1.00 88.54           C  
ATOM     83  CB  TYR A  12       5.491 -15.279 -39.146  1.00 88.54           C  
ATOM     84  O   TYR A  12       7.217 -12.614 -40.258  1.00 88.54           O  
ATOM     85  CG  TYR A  12       6.828 -15.863 -39.515  1.00 88.54           C  
ATOM     86  CD1 TYR A  12       7.200 -15.997 -40.866  1.00 88.54           C  
ATOM     87  CD2 TYR A  12       7.712 -16.229 -38.490  1.00 88.54           C  
ATOM     88  CE1 TYR A  12       8.478 -16.480 -41.187  1.00 88.54           C  
ATOM     89  CE2 TYR A  12       8.979 -16.734 -38.803  1.00 88.54           C  
ATOM     90  OH  TYR A  12      10.596 -17.275 -40.437  1.00 88.54           O  
ATOM     91  CZ  TYR A  12       9.359 -16.840 -40.149  1.00 88.54           C  
ATOM     92  N   GLN A  13       5.275 -12.987 -41.324  1.00 88.63           N  
ATOM     93  CA  GLN A  13       5.704 -12.329 -42.564  1.00 88.63           C  
ATOM     94  C   GLN A  13       5.872 -10.817 -42.380  1.00 88.63           C  
ATOM     95  CB  GLN A  13       4.714 -12.628 -43.701  1.00 88.63           C  
ATOM     96  O   GLN A  13       6.848 -10.248 -42.876  1.00 88.63           O  
ATOM     97  CG  GLN A  13       4.740 -14.099 -44.142  1.00 88.63           C  
ATOM     98  CD  GLN A  13       6.083 -14.548 -44.717  1.00 88.63           C  
ATOM     99  NE2 GLN A  13       6.397 -15.822 -44.634  1.00 88.63           N  
ATOM    100  OE1 GLN A  13       6.873 -13.790 -45.258  1.00 88.63           O  
ATOM    101  N   PHE A  14       4.973 -10.177 -41.629  1.00 91.48           N  
ATOM    102  CA  PHE A  14       5.076  -8.758 -41.291  1.00 91.48           C  
ATOM    103  C   PHE A  14       6.378  -8.448 -40.536  1.00 91.48           C  
ATOM    104  CB  PHE A  14       3.842  -8.355 -40.473  1.00 91.48           C  
ATOM    105  O   PHE A  14       7.147  -7.572 -40.943  1.00 91.48           O  
ATOM    106  CG  PHE A  14       3.930  -6.955 -39.906  1.00 91.48           C  
ATOM    107  CD1 PHE A  14       4.355  -6.755 -38.579  1.00 91.48           C  
ATOM    108  CD2 PHE A  14       3.610  -5.848 -40.713  1.00 91.48           C  
ATOM    109  CE1 PHE A  14       4.454  -5.454 -38.059  1.00 91.48           C  
ATOM    110  CE2 PHE A  14       3.702  -4.546 -40.190  1.00 91.48           C  
ATOM    111  CZ  PHE A  14       4.121  -4.349 -38.862  1.00 91.48           C  
ATOM    112  N   TRP A  15       6.684  -9.215 -39.486  1.00 93.14           N  
ATOM    113  CA  TRP A  15       7.888  -9.003 -38.685  1.00 93.14           C  
ATOM    114  C   TRP A  15       9.173  -9.337 -39.436  1.00 93.14           C  
ATOM    115  CB  TRP A  15       7.788  -9.770 -37.369  1.00 93.14           C  
ATOM    116  O   TRP A  15      10.163  -8.625 -39.278  1.00 93.14           O  
ATOM    117  CG  TRP A  15       6.793  -9.170 -36.432  1.00 93.14           C  
ATOM    118  CD1 TRP A  15       5.671  -9.769 -35.981  1.00 93.14           C  
ATOM    119  CD2 TRP A  15       6.780  -7.826 -35.864  1.00 93.14           C  
ATOM    120  CE2 TRP A  15       5.620  -7.699 -35.045  1.00 93.14           C  
ATOM    121  CE3 TRP A  15       7.640  -6.707 -35.944  1.00 93.14           C  
ATOM    122  NE1 TRP A  15       4.966  -8.900 -35.176  1.00 93.14           N  
ATOM    123  CH2 TRP A  15       6.192  -5.433 -34.446  1.00 93.14           C  
ATOM    124  CZ2 TRP A  15       5.323  -6.530 -34.342  1.00 93.14           C  
ATOM    125  CZ3 TRP A  15       7.343  -5.520 -35.249  1.00 93.14           C  
ATOM    126  N   MET A  16       9.166 -10.342 -40.316  1.00 91.01           N  
ATOM    127  CA  MET A  16      10.299 -10.597 -41.213  1.00 91.01           C  
ATOM    128  C   MET A  16      10.605  -9.403 -42.124  1.00 91.01           C  
ATOM    129  CB  MET A  16      10.029 -11.838 -42.082  1.00 91.01           C  
ATOM    130  O   MET A  16      11.778  -9.071 -42.336  1.00 91.01           O  
ATOM    131  CG  MET A  16      10.394 -13.142 -41.373  1.00 91.01           C  
ATOM    132  SD  MET A  16      12.129 -13.242 -40.832  1.00 91.01           S  
ATOM    133  CE  MET A  16      13.009 -13.382 -42.404  1.00 91.01           C  
ATOM    134  N   GLN A  17       9.572  -8.742 -42.654  1.00 89.93           N  
ATOM    135  CA  GLN A  17       9.741  -7.539 -43.470  1.00 89.93           C  
ATOM    136  C   GLN A  17      10.262  -6.367 -42.630  1.00 89.93           C  
ATOM    137  CB  GLN A  17       8.428  -7.185 -44.180  1.00 89.93           C  
ATOM    138  O   GLN A  17      11.266  -5.763 -43.010  1.00 89.93           O  
ATOM    139  CG  GLN A  17       8.084  -8.185 -45.294  1.00 89.93           C  
ATOM    140  CD  GLN A  17       6.742  -7.891 -45.961  1.00 89.93           C  
ATOM    141  NE2 GLN A  17       6.302  -8.729 -46.874  1.00 89.93           N  
ATOM    142  OE1 GLN A  17       6.074  -6.903 -45.710  1.00 89.93           O  
ATOM    143  N   LYS A  18       9.666  -6.098 -41.458  1.00 90.04           N  
ATOM    144  CA  LYS A  18      10.131  -5.053 -40.525  1.00 90.04           C  
ATOM    145  C   LYS A  18      11.589  -5.253 -40.107  1.00 90.04           C  
ATOM    146  CB  LYS A  18       9.219  -5.005 -39.284  1.00 90.04           C  
ATOM    147  O   LYS A  18      12.396  -4.342 -40.265  1.00 90.04           O  
ATOM    148  CG  LYS A  18       7.974  -4.115 -39.440  1.00 90.04           C  
ATOM    149  CD  LYS A  18       8.334  -2.617 -39.464  1.00 90.04           C  
ATOM    150  CE  LYS A  18       7.101  -1.739 -39.218  1.00 90.04           C  
ATOM    151  NZ  LYS A  18       7.453  -0.295 -39.210  1.00 90.04           N  
ATOM    152  N   LEU A  19      11.963  -6.461 -39.683  1.00 90.27           N  
ATOM    153  CA  LEU A  19      13.341  -6.792 -39.308  1.00 90.27           C  
ATOM    154  C   LEU A  19      14.323  -6.618 -40.469  1.00 90.27           C  
ATOM    155  CB  LEU A  19      13.405  -8.244 -38.807  1.00 90.27           C  
ATOM    156  O   LEU A  19      15.479  -6.281 -40.243  1.00 90.27           O  
ATOM    157  CG  LEU A  19      12.853  -8.454 -37.389  1.00 90.27           C  
ATOM    158  CD1 LEU A  19      12.708  -9.952 -37.140  1.00 90.27           C  
ATOM    159  CD2 LEU A  19      13.799  -7.903 -36.322  1.00 90.27           C  
ATOM    160  N   SER A  20      13.888  -6.835 -41.712  1.00 87.47           N  
ATOM    161  CA  SER A  20      14.735  -6.613 -42.890  1.00 87.47           C  
ATOM    162  C   SER A  20      14.975  -5.128 -43.171  1.00 87.47           C  
ATOM    163  CB  SER A  20      14.140  -7.299 -44.118  1.00 87.47           C  
ATOM    164  O   SER A  20      16.056  -4.777 -43.636  1.00 87.47           O  
ATOM    165  OG  SER A  20      14.056  -8.694 -43.880  1.00 87.47           O  
ATOM    166  N   VAL A  21      14.007  -4.264 -42.850  1.00 85.24           N  
ATOM    167  CA  VAL A  21      14.190  -2.804 -42.867  1.00 85.24           C  
ATOM    168  C   VAL A  21      15.129  -2.378 -41.737  1.00 85.24           C  
ATOM    169  CB  VAL A  21      12.831  -2.077 -42.775  1.00 85.24           C  
ATOM    170  O   VAL A  21      16.043  -1.589 -41.961  1.00 85.24           O  
ATOM    171  CG1 VAL A  21      12.989  -0.554 -42.716  1.00 85.24           C  
ATOM    172  CG2 VAL A  21      11.952  -2.406 -43.989  1.00 85.24           C  
ATOM    173  N   TRP A  22      14.959  -2.944 -40.540  1.00 84.65           N  
ATOM    174  CA  TRP A  22      15.793  -2.615 -39.381  1.00 84.65           C  
ATOM    175  C   TRP A  22      17.229  -3.123 -39.482  1.00 84.65           C  
ATOM    176  CB  TRP A  22      15.154  -3.161 -38.108  1.00 84.65           C  
ATOM    177  O   TRP A  22      18.108  -2.535 -38.868  1.00 84.65           O  
ATOM    178  CG  TRP A  22      13.783  -2.670 -37.775  1.00 84.65           C  
ATOM    179  CD1 TRP A  22      13.149  -1.609 -38.325  1.00 84.65           C  
ATOM    180  CD2 TRP A  22      12.874  -3.195 -36.764  1.00 84.65           C  
ATOM    181  CE2 TRP A  22      11.684  -2.415 -36.784  1.00 84.65           C  
ATOM    182  CE3 TRP A  22      12.941  -4.239 -35.819  1.00 84.65           C  
ATOM    183  NE1 TRP A  22      11.905  -1.467 -37.752  1.00 84.65           N  
ATOM    184  CH2 TRP A  22      10.703  -3.714 -34.997  1.00 84.65           C  
ATOM    185  CZ2 TRP A  22      10.607  -2.668 -35.931  1.00 84.65           C  
ATOM    186  CZ3 TRP A  22      11.864  -4.504 -34.949  1.00 84.65           C  
ATOM    187  N   ASP A  23      17.493  -4.172 -40.267  1.00 71.24           N  
ATOM    188  CA  ASP A  23      18.846  -4.698 -40.521  1.00 71.24           C  
ATOM    189  C   ASP A  23      19.772  -3.631 -41.144  1.00 71.24           C  
ATOM    190  CB  ASP A  23      18.716  -5.928 -41.439  1.00 71.24           C  
ATOM    191  O   ASP A  23      20.992  -3.686 -41.010  1.00 71.24           O  
ATOM    192  CG  ASP A  23      19.841  -6.964 -41.333  1.00 71.24           C  
ATOM    193  OD1 ASP A  23      20.527  -7.033 -40.297  1.00 71.24           O  
ATOM    194  OD2 ASP A  23      19.877  -7.827 -42.247  1.00 71.24           O  
ATOM    195  N   GLN A  24      19.200  -2.585 -41.755  1.00 59.66           N  
ATOM    196  CA  GLN A  24      19.914  -1.389 -42.218  1.00 59.66           C  
ATOM    197  C   GLN A  24      20.172  -0.379 -41.073  1.00 59.66           C  
ATOM    198  CB  GLN A  24      19.167  -0.758 -43.410  1.00 59.66           C  
ATOM    199  O   GLN A  24      20.134   0.828 -41.307  1.00 59.66           O  
ATOM    200  CG  GLN A  24      18.933  -1.742 -44.567  1.00 59.66           C  
ATOM    201  CD  GLN A  24      18.283  -1.100 -45.789  1.00 59.66           C  
ATOM    202  NE2 GLN A  24      17.888  -1.889 -46.764  1.00 59.66           N  
ATOM    203  OE1 GLN A  24      18.127   0.101 -45.924  1.00 59.66           O  
ATOM    204  N   ALA A  25      20.430  -0.877 -39.851  1.00 55.03           N  
ATOM    205  CA  ALA A  25      20.352  -0.243 -38.517  1.00 55.03           C  
ATOM    206  C   ALA A  25      21.160   1.055 -38.260  1.00 55.03           C  
ATOM    207  CB  ALA A  25      20.765  -1.311 -37.485  1.00 55.03           C  
ATOM    208  O   ALA A  25      21.339   1.468 -37.112  1.00 55.03           O  
ATOM    209  N   SER A  26      21.690   1.709 -39.288  1.00 61.52           N  
ATOM    210  CA  SER A  26      22.525   2.903 -39.163  1.00 61.52           C  
ATOM    211  C   SER A  26      21.761   4.224 -39.266  1.00 61.52           C  
ATOM    212  CB  SER A  26      23.649   2.840 -40.197  1.00 61.52           C  
ATOM    213  O   SER A  26      22.338   5.264 -38.946  1.00 61.52           O  
ATOM    214  OG  SER A  26      23.119   2.747 -41.506  1.00 61.52           O  
ATOM    215  N   THR A  27      20.492   4.229 -39.690  1.00 72.05           N  
ATOM    216  CA  THR A  27      19.732   5.482 -39.850  1.00 72.05           C  
ATOM    217  C   THR A  27      18.876   5.784 -38.627  1.00 72.05           C  
ATOM    218  CB  THR A  27      18.877   5.524 -41.123  1.00 72.05           C  
ATOM    219  O   THR A  27      18.206   4.900 -38.095  1.00 72.05           O  
ATOM    220  CG2 THR A  27      19.671   5.202 -42.386  1.00 72.05           C  
ATOM    221  OG1 THR A  27      17.800   4.633 -41.033  1.00 72.05           O  
ATOM    222  N   LEU A  28      18.842   7.052 -38.211  1.00 70.50           N  
ATOM    223  CA  LEU A  28      18.016   7.506 -37.092  1.00 70.50           C  
ATOM    224  C   LEU A  28      16.544   7.082 -37.271  1.00 70.50           C  
ATOM    225  CB  LEU A  28      18.181   9.034 -36.980  1.00 70.50           C  
ATOM    226  O   LEU A  28      15.928   6.624 -36.320  1.00 70.50           O  
ATOM    227  CG  LEU A  28      17.471   9.642 -35.763  1.00 70.50           C  
ATOM    228  CD1 LEU A  28      18.141   9.309 -34.432  1.00 70.50           C  
ATOM    229  CD2 LEU A  28      17.378  11.164 -35.898  1.00 70.50           C  
ATOM    230  N   GLU A  29      15.999   7.146 -38.488  1.00 77.57           N  
ATOM    231  CA  GLU A  29      14.630   6.707 -38.800  1.00 77.57           C  
ATOM    232  C   GLU A  29      14.388   5.228 -38.456  1.00 77.57           C  
ATOM    233  CB  GLU A  29      14.343   6.952 -40.288  1.00 77.57           C  
ATOM    234  O   GLU A  29      13.407   4.906 -37.789  1.00 77.57           O  
ATOM    235  CG  GLU A  29      14.301   8.450 -40.635  1.00 77.57           C  
ATOM    236  CD  GLU A  29      14.075   8.725 -42.131  1.00 77.57           C  
ATOM    237  OE1 GLU A  29      14.046   9.926 -42.481  1.00 77.57           O  
ATOM    238  OE2 GLU A  29      13.977   7.754 -42.914  1.00 77.57           O  
ATOM    239  N   THR A  30      15.307   4.324 -38.822  1.00 76.73           N  
ATOM    240  CA  THR A  30      15.178   2.888 -38.493  1.00 76.73           C  
ATOM    241  C   THR A  30      15.257   2.604 -36.993  1.00 76.73           C  
ATOM    242  CB  THR A  30      16.221   2.024 -39.219  1.00 76.73           C  
ATOM    243  O   THR A  30      14.574   1.708 -36.494  1.00 76.73           O  
ATOM    244  CG2 THR A  30      15.988   1.995 -40.730  1.00 76.73           C  
ATOM    245  OG1 THR A  30      17.553   2.427 -38.971  1.00 76.73           O  
ATOM    246  N   GLN A  31      16.043   3.390 -36.252  1.00 74.93           N  
ATOM    247  CA  GLN A  31      16.161   3.274 -34.796  1.00 74.93           C  
ATOM    248  C   GLN A  31      14.857   3.699 -34.114  1.00 74.93           C  
ATOM    249  CB  GLN A  31      17.327   4.142 -34.302  1.00 74.93           C  
ATOM    250  O   GLN A  31      14.349   3.003 -33.238  1.00 74.93           O  
ATOM    251  CG  GLN A  31      18.660   3.739 -34.947  1.00 74.93           C  
ATOM    252  CD  GLN A  31      19.834   4.606 -34.513  1.00 74.93           C  
ATOM    253  NE2 GLN A  31      21.038   4.224 -34.874  1.00 74.93           N  
ATOM    254  OE1 GLN A  31      19.699   5.643 -33.882  1.00 74.93           O  
ATOM    255  N   GLN A  32      14.275   4.809 -34.575  1.00 76.61           N  
ATOM    256  CA  GLN A  32      12.985   5.305 -34.100  1.00 76.61           C  
ATOM    257  C   GLN A  32      11.858   4.307 -34.377  1.00 76.61           C  
ATOM    258  CB  GLN A  32      12.664   6.627 -34.799  1.00 76.61           C  
ATOM    259  O   GLN A  32      11.057   4.032 -33.486  1.00 76.61           O  
ATOM    260  CG  GLN A  32      13.650   7.756 -34.474  1.00 76.61           C  
ATOM    261  CD  GLN A  32      13.397   8.991 -35.345  1.00 76.61           C  
ATOM    262  NE2 GLN A  32      14.211  10.015 -35.299  1.00 76.61           N  
ATOM    263  OE1 GLN A  32      12.388   9.158 -36.002  1.00 76.61           O  
ATOM    264  N   ASP A  33      11.822   3.747 -35.589  1.00 84.46           N  
ATOM    265  CA  ASP A  33      10.830   2.742 -35.974  1.00 84.46           C  
ATOM    266  C   ASP A  33      10.974   1.461 -35.138  1.00 84.46           C  
ATOM    267  CB  ASP A  33      10.950   2.450 -37.478  1.00 84.46           C  
ATOM    268  O   ASP A  33       9.964   0.897 -34.719  1.00 84.46           O  
ATOM    269  CG  ASP A  33       9.790   1.589 -37.992  1.00 84.46           C  
ATOM    270  OD1 ASP A  33       8.631   2.048 -38.001  1.00 84.46           O  
ATOM    271  OD2 ASP A  33      10.010   0.429 -38.411  1.00 84.46           O  
ATOM    272  N   THR A  34      12.206   1.042 -34.821  1.00 82.66           N  
ATOM    273  CA  THR A  34      12.453  -0.110 -33.937  1.00 82.66           C  
ATOM    274  C   THR A  34      11.912   0.149 -32.530  1.00 82.66           C  
ATOM    275  CB  THR A  34      13.941  -0.493 -33.863  1.00 82.66           C  
ATOM    276  O   THR A  34      11.136  -0.659 -32.025  1.00 82.66           O  
ATOM    277  CG2 THR A  34      14.141  -1.788 -33.072  1.00 82.66           C  
ATOM    278  OG1 THR A  34      14.489  -0.728 -35.142  1.00 82.66           O  
ATOM    279  N   CYS A  35      12.255   1.286 -31.909  1.00 78.00           N  
ATOM    280  CA  CYS A  35      11.779   1.632 -30.564  1.00 78.00           C  
ATOM    281  C   CYS A  35      10.250   1.743 -30.486  1.00 78.00           C  
ATOM    282  CB  CYS A  35      12.412   2.955 -30.111  1.00 78.00           C  
ATOM    283  O   CYS A  35       9.666   1.343 -29.483  1.00 78.00           O  
ATOM    284  SG  CYS A  35      14.201   2.770 -29.882  1.00 78.00           S  
ATOM    285  N   LEU A  36       9.601   2.247 -31.541  1.00 83.48           N  
ATOM    286  CA  LEU A  36       8.142   2.370 -31.606  1.00 83.48           C  
ATOM    287  C   LEU A  36       7.439   1.001 -31.614  1.00 83.48           C  
ATOM    288  CB  LEU A  36       7.799   3.192 -32.862  1.00 83.48           C  
ATOM    289  O   LEU A  36       6.393   0.834 -30.995  1.00 83.48           O  
ATOM    290  CG  LEU A  36       6.295   3.452 -33.071  1.00 83.48           C  
ATOM    291  CD1 LEU A  36       5.708   4.325 -31.962  1.00 83.48           C  
ATOM    292  CD2 LEU A  36       6.084   4.170 -34.404  1.00 83.48           C  
ATOM    293  N   HIS A  37       8.010   0.010 -32.303  1.00 88.13           N  
ATOM    294  CA  HIS A  37       7.360  -1.285 -32.532  1.00 88.13           C  
ATOM    295  C   HIS A  37       7.877  -2.411 -31.625  1.00 88.13           C  
ATOM    296  CB  HIS A  37       7.513  -1.659 -34.006  1.00 88.13           C  
ATOM    297  O   HIS A  37       7.342  -3.520 -31.664  1.00 88.13           O  
ATOM    298  CG  HIS A  37       6.801  -0.732 -34.956  1.00 88.13           C  
ATOM    299  CD2 HIS A  37       5.540  -0.877 -35.470  1.00 88.13           C  
ATOM    300  ND1 HIS A  37       7.323   0.419 -35.488  1.00 88.13           N  
ATOM    301  CE1 HIS A  37       6.401   0.973 -36.285  1.00 88.13           C  
ATOM    302  NE2 HIS A  37       5.313   0.190 -36.352  1.00 88.13           N  
ATOM    303  N   VAL A  38       8.904  -2.170 -30.806  1.00 85.55           N  
ATOM    304  CA  VAL A  38       9.556  -3.222 -30.009  1.00 85.55           C  
ATOM    305  C   VAL A  38       8.609  -3.919 -29.031  1.00 85.55           C  
ATOM    306  CB  VAL A  38      10.790  -2.666 -29.285  1.00 85.55           C  
ATOM    307  O   VAL A  38       8.712  -5.129 -28.861  1.00 85.55           O  
ATOM    308  CG1 VAL A  38      10.413  -1.688 -28.170  1.00 85.55           C  
ATOM    309  CG2 VAL A  38      11.678  -3.792 -28.745  1.00 85.55           C  
ATOM    310  N   ALA A  39       7.643  -3.207 -28.442  1.00 83.08           N  
ATOM    311  CA  ALA A  39       6.656  -3.807 -27.541  1.00 83.08           C  
ATOM    312  C   ALA A  39       5.736  -4.801 -28.276  1.00 83.08           C  
ATOM    313  CB  ALA A  39       5.860  -2.678 -26.876  1.00 83.08           C  
ATOM    314  O   ALA A  39       5.518  -5.918 -27.807  1.00 83.08           O  
ATOM    315  N   GLN A  40       5.262  -4.434 -29.471  1.00 89.70           N  
ATOM    316  CA  GLN A  40       4.467  -5.321 -30.330  1.00 89.70           C  
ATOM    317  C   GLN A  40       5.308  -6.511 -30.815  1.00 89.70           C  
ATOM    318  CB  GLN A  40       3.938  -4.530 -31.534  1.00 89.70           C  
ATOM    319  O   GLN A  40       4.837  -7.649 -30.848  1.00 89.70           O  
ATOM    320  CG  GLN A  40       2.969  -3.397 -31.171  1.00 89.70           C  
ATOM    321  CD  GLN A  40       2.596  -2.543 -32.381  1.00 89.70           C  
ATOM    322  NE2 GLN A  40       1.715  -1.583 -32.213  1.00 89.70           N  
ATOM    323  OE1 GLN A  40       3.099  -2.694 -33.484  1.00 89.70           O  
ATOM    324  N   PHE A  41       6.586  -6.273 -31.126  1.00 91.57           N  
ATOM    325  CA  PHE A  41       7.515  -7.334 -31.497  1.00 91.57           C  
ATOM    326  C   PHE A  41       7.777  -8.307 -30.336  1.00 91.57           C  
ATOM    327  CB  PHE A  41       8.821  -6.723 -32.013  1.00 91.57           C  
ATOM    328  O   PHE A  41       7.838  -9.514 -30.556  1.00 91.57           O  
ATOM    329  CG  PHE A  41       9.792  -7.767 -32.524  1.00 91.57           C  
ATOM    330  CD1 PHE A  41      11.025  -7.974 -31.881  1.00 91.57           C  
ATOM    331  CD2 PHE A  41       9.434  -8.579 -33.613  1.00 91.57           C  
ATOM    332  CE1 PHE A  41      11.887  -8.987 -32.335  1.00 91.57           C  
ATOM    333  CE2 PHE A  41      10.300  -9.582 -34.075  1.00 91.57           C  
ATOM    334  CZ  PHE A  41      11.529  -9.788 -33.431  1.00 91.57           C  
ATOM    335  N   GLN A  42       7.878  -7.820 -29.094  1.00 88.98           N  
ATOM    336  CA  GLN A  42       7.988  -8.668 -27.901  1.00 88.98           C  
ATOM    337  C   GLN A  42       6.760  -9.562 -27.725  1.00 88.98           C  
ATOM    338  CB  GLN A  42       8.156  -7.813 -26.638  1.00 88.98           C  
ATOM    339  O   GLN A  42       6.909 -10.738 -27.400  1.00 88.98           O  
ATOM    340  CG  GLN A  42       9.575  -7.267 -26.463  1.00 88.98           C  
ATOM    341  CD  GLN A  42       9.681  -6.288 -25.298  1.00 88.98           C  
ATOM    342  NE2 GLN A  42      10.876  -5.860 -24.973  1.00 88.98           N  
ATOM    343  OE1 GLN A  42       8.720  -5.914 -24.641  1.00 88.98           O  
ATOM    344  N   GLU A  43       5.553  -9.039 -27.953  1.00 89.87           N  
ATOM    345  CA  GLU A  43       4.332  -9.848 -27.903  1.00 89.87           C  
ATOM    346  C   GLU A  43       4.351 -10.952 -28.968  1.00 89.87           C  
ATOM    347  CB  GLU A  43       3.098  -8.951 -28.056  1.00 89.87           C  
ATOM    348  O   GLU A  43       4.103 -12.119 -28.656  1.00 89.87           O  
ATOM    349  CG  GLU A  43       1.834  -9.728 -27.665  1.00 89.87           C  
ATOM    350  CD  GLU A  43       0.541  -8.975 -27.991  1.00 89.87           C  
ATOM    351  OE1 GLU A  43      -0.456  -9.690 -28.260  1.00 89.87           O  
ATOM    352  OE2 GLU A  43       0.571  -7.727 -28.008  1.00 89.87           O  
ATOM    353  N   PHE A  44       4.740 -10.615 -30.198  1.00 93.38           N  
ATOM    354  CA  PHE A  44       4.945 -11.599 -31.257  1.00 93.38           C  
ATOM    355  C   PHE A  44       5.995 -12.653 -30.878  1.00 93.38           C  
ATOM    356  CB  PHE A  44       5.327 -10.875 -32.547  1.00 93.38           C  
ATOM    357  O   PHE A  44       5.748 -13.846 -31.049  1.00 93.38           O  
ATOM    358  CG  PHE A  44       5.953 -11.792 -33.574  1.00 93.38           C  
ATOM    359  CD1 PHE A  44       7.349 -11.803 -33.739  1.00 93.38           C  
ATOM    360  CD2 PHE A  44       5.147 -12.664 -34.329  1.00 93.38           C  
ATOM    361  CE1 PHE A  44       7.935 -12.663 -34.680  1.00 93.38           C  
ATOM    362  CE2 PHE A  44       5.733 -13.513 -35.283  1.00 93.38           C  
ATOM    363  CZ  PHE A  44       7.127 -13.502 -35.466  1.00 93.38           C  
ATOM    364  N   LEU A  45       7.140 -12.249 -30.317  1.00 92.03           N  
ATOM    365  CA  LEU A  45       8.171 -13.182 -29.864  1.00 92.03           C  
ATOM    366  C   LEU A  45       7.648 -14.126 -28.772  1.00 92.03           C  
ATOM    367  CB  LEU A  45       9.404 -12.417 -29.356  1.00 92.03           C  
ATOM    368  O   LEU A  45       7.992 -15.306 -28.795  1.00 92.03           O  
ATOM    369  CG  LEU A  45      10.340 -11.808 -30.412  1.00 92.03           C  
ATOM    370  CD1 LEU A  45      11.474 -11.106 -29.659  1.00 92.03           C  
ATOM    371  CD2 LEU A  45      10.957 -12.874 -31.325  1.00 92.03           C  
ATOM    372  N   ARG A  46       6.792 -13.654 -27.851  1.00 91.29           N  
ATOM    373  CA  ARG A  46       6.142 -14.525 -26.852  1.00 91.29           C  
ATOM    374  C   ARG A  46       5.213 -15.538 -27.516  1.00 91.29           C  
ATOM    375  CB  ARG A  46       5.358 -13.720 -25.804  1.00 91.29           C  
ATOM    376  O   ARG A  46       5.319 -16.724 -27.221  1.00 91.29           O  
ATOM    377  CG  ARG A  46       6.254 -12.927 -24.849  1.00 91.29           C  
ATOM    378  CD  ARG A  46       5.401 -12.210 -23.797  1.00 91.29           C  
ATOM    379  NE  ARG A  46       6.181 -11.171 -23.093  1.00 91.29           N  
ATOM    380  NH1 ARG A  46       4.847  -9.349 -23.570  1.00 91.29           N  
ATOM    381  NH2 ARG A  46       6.758  -9.061 -22.466  1.00 91.29           N  
ATOM    382  CZ  ARG A  46       5.921  -9.874 -23.046  1.00 91.29           C  
ATOM    383  N   LYS A  47       4.354 -15.099 -28.445  1.00 91.19           N  
ATOM    384  CA  LYS A  47       3.476 -16.003 -29.216  1.00 91.19           C  
ATOM    385  C   LYS A  47       4.295 -17.036 -29.999  1.00 91.19           C  
ATOM    386  CB  LYS A  47       2.572 -15.200 -30.170  1.00 91.19           C  
ATOM    387  O   LYS A  47       3.932 -18.210 -30.044  1.00 91.19           O  
ATOM    388  CG  LYS A  47       1.525 -14.325 -29.460  1.00 91.19           C  
ATOM    389  CD  LYS A  47       0.700 -13.508 -30.473  1.00 91.19           C  
ATOM    390  CE  LYS A  47      -0.256 -12.547 -29.750  1.00 91.19           C  
ATOM    391  NZ  LYS A  47      -0.953 -11.614 -30.673  1.00 91.19           N  
ATOM    392  N   MET A  48       5.422 -16.614 -30.572  1.00 90.67           N  
ATOM    393  CA  MET A  48       6.349 -17.492 -31.283  1.00 90.67           C  
ATOM    394  C   MET A  48       7.000 -18.512 -30.346  1.00 90.67           C  
ATOM    395  CB  MET A  48       7.411 -16.649 -32.005  1.00 90.67           C  
ATOM    396  O   MET A  48       7.039 -19.691 -30.677  1.00 90.67           O  
ATOM    397  CG  MET A  48       8.270 -17.493 -32.955  1.00 90.67           C  
ATOM    398  SD  MET A  48       7.376 -18.371 -34.270  1.00 90.67           S  
ATOM    399  CE  MET A  48       6.593 -16.972 -35.103  1.00 90.67           C  
ATOM    400  N   TYR A  49       7.472 -18.092 -29.171  1.00 90.34           N  
ATOM    401  CA  TYR A  49       8.037 -18.995 -28.169  1.00 90.34           C  
ATOM    402  C   TYR A  49       7.035 -20.078 -27.744  1.00 90.34           C  
ATOM    403  CB  TYR A  49       8.510 -18.186 -26.955  1.00 90.34           C  
ATOM    404  O   TYR A  49       7.375 -21.260 -27.778  1.00 90.34           O  
ATOM    405  CG  TYR A  49       8.825 -19.047 -25.751  1.00 90.34           C  
ATOM    406  CD1 TYR A  49       8.037 -18.928 -24.592  1.00 90.34           C  
ATOM    407  CD2 TYR A  49       9.836 -20.025 -25.820  1.00 90.34           C  
ATOM    408  CE1 TYR A  49       8.281 -19.756 -23.484  1.00 90.34           C  
ATOM    409  CE2 TYR A  49      10.062 -20.878 -24.722  1.00 90.34           C  
ATOM    410  OH  TYR A  49       9.545 -21.512 -22.463  1.00 90.34           O  
ATOM    411  CZ  TYR A  49       9.302 -20.727 -23.545  1.00 90.34           C  
ATOM    412  N   GLU A  50       5.797 -19.696 -27.416  1.00 90.46           N  
ATOM    413  CA  GLU A  50       4.748 -20.656 -27.041  1.00 90.46           C  
ATOM    414  C   GLU A  50       4.455 -21.650 -28.176  1.00 90.46           C  
ATOM    415  CB  GLU A  50       3.462 -19.914 -26.634  1.00 90.46           C  
ATOM    416  O   GLU A  50       4.280 -22.842 -27.931  1.00 90.46           O  
ATOM    417  CG  GLU A  50       3.578 -19.119 -25.321  1.00 90.46           C  
ATOM    418  CD  GLU A  50       3.946 -19.967 -24.087  1.00 90.46           C  
ATOM    419  OE1 GLU A  50       4.537 -19.394 -23.143  1.00 90.46           O  
ATOM    420  OE2 GLU A  50       3.665 -21.188 -24.069  1.00 90.46           O  
ATOM    421  N   ALA A  51       4.481 -21.199 -29.435  1.00 88.13           N  
ATOM    422  CA  ALA A  51       4.340 -22.084 -30.588  1.00 88.13           C  
ATOM    423  C   ALA A  51       5.539 -23.039 -30.755  1.00 88.13           C  
ATOM    424  CB  ALA A  51       4.110 -21.222 -31.836  1.00 88.13           C  
ATOM    425  O   ALA A  51       5.341 -24.228 -30.993  1.00 88.13           O  
ATOM    426  N   LEU A  52       6.775 -22.542 -30.624  1.00 88.69           N  
ATOM    427  CA  LEU A  52       7.998 -23.338 -30.786  1.00 88.69           C  
ATOM    428  C   LEU A  52       8.166 -24.396 -29.693  1.00 88.69           C  
ATOM    429  CB  LEU A  52       9.229 -22.412 -30.784  1.00 88.69           C  
ATOM    430  O   LEU A  52       8.725 -25.457 -29.955  1.00 88.69           O  
ATOM    431  CG  LEU A  52       9.409 -21.531 -32.032  1.00 88.69           C  
ATOM    432  CD1 LEU A  52      10.637 -20.636 -31.840  1.00 88.69           C  
ATOM    433  CD2 LEU A  52       9.608 -22.356 -33.302  1.00 88.69           C  
ATOM    434  N   LYS A  53       7.692 -24.120 -28.476  1.00 85.32           N  
ATOM    435  CA  LYS A  53       7.792 -25.031 -27.332  1.00 85.32           C  
ATOM    436  C   LYS A  53       7.026 -26.345 -27.538  1.00 85.32           C  
ATOM    437  CB  LYS A  53       7.290 -24.257 -26.112  1.00 85.32           C  
ATOM    438  O   LYS A  53       7.465 -27.376 -27.033  1.00 85.32           O  
ATOM    439  CG  LYS A  53       7.385 -25.054 -24.809  1.00 85.32           C  
ATOM    440  CD  LYS A  53       6.797 -24.193 -23.697  1.00 85.32           C  
ATOM    441  CE  LYS A  53       6.587 -25.018 -22.433  1.00 85.32           C  
ATOM    442  NZ  LYS A  53       5.638 -24.295 -21.561  1.00 85.32           N  
ATOM    443  N   GLU A  54       5.921 -26.309 -28.280  1.00 83.50           N  
ATOM    444  CA  GLU A  54       5.031 -27.460 -28.500  1.00 83.50           C  
ATOM    445  C   GLU A  54       5.297 -28.198 -29.829  1.00 83.50           C  
ATOM    446  CB  GLU A  54       3.570 -26.977 -28.431  1.00 83.50           C  
ATOM    447  O   GLU A  54       4.764 -29.285 -30.053  1.00 83.50           O  
ATOM    448  CG  GLU A  54       3.171 -26.341 -27.084  1.00 83.50           C  
ATOM    449  CD  GLU A  54       3.303 -27.291 -25.880  1.00 83.50           C  
ATOM    450  OE1 GLU A  54       3.728 -26.820 -24.794  1.00 83.50           O  
ATOM    451  OE2 GLU A  54       2.965 -28.486 -26.037  1.00 83.50           O  
ATOM    452  N   MET A  55       6.102 -27.627 -30.733  1.00 84.83           N  
ATOM    453  CA  MET A  55       6.365 -28.190 -32.064  1.00 84.83           C  
ATOM    454  C   MET A  55       7.659 -29.006 -32.104  1.00 84.83           C  
ATOM    455  CB  MET A  55       6.408 -27.075 -33.120  1.00 84.83           C  
ATOM    456  O   MET A  55       8.683 -28.616 -31.546  1.00 84.83           O  
ATOM    457  CG  MET A  55       5.033 -26.451 -33.359  1.00 84.83           C  
ATOM    458  SD  MET A  55       5.040 -25.075 -34.546  1.00 84.83           S  
ATOM    459  CE  MET A  55       3.449 -24.360 -34.088  1.00 84.83           C  
ATOM    460  N   ASP A  56       7.654 -30.116 -32.845  1.00 80.29           N  
ATOM    461  CA  ASP A  56       8.895 -30.797 -33.213  1.00 80.29           C  
ATOM    462  C   ASP A  56       9.666 -30.013 -34.296  1.00 80.29           C  
ATOM    463  CB  ASP A  56       8.608 -32.243 -33.635  1.00 80.29           C  
ATOM    464  O   ASP A  56       9.112 -29.176 -35.014  1.00 80.29           O  
ATOM    465  CG  ASP A  56       7.927 -32.292 -34.998  1.00 80.29           C  
ATOM    466  OD1 ASP A  56       8.652 -32.143 -36.006  1.00 80.29           O  
ATOM    467  OD2 ASP A  56       6.688 -32.409 -35.038  1.00 80.29           O  
ATOM    468  N   SER A  57      10.965 -30.296 -34.445  1.00 73.08           N  
ATOM    469  CA  SER A  57      11.828 -29.566 -35.384  1.00 73.08           C  
ATOM    470  C   SER A  57      11.370 -29.624 -36.849  1.00 73.08           C  
ATOM    471  CB  SER A  57      13.261 -30.098 -35.318  1.00 73.08           C  
ATOM    472  O   SER A  57      11.614 -28.661 -37.575  1.00 73.08           O  
ATOM    473  OG  SER A  57      13.840 -29.876 -34.047  1.00 73.08           O  
ATOM    474  N   ASN A  58      10.720 -30.704 -37.302  1.00 76.80           N  
ATOM    475  CA  ASN A  58      10.235 -30.796 -38.683  1.00 76.80           C  
ATOM    476  C   ASN A  58       9.025 -29.877 -38.875  1.00 76.80           C  
ATOM    477  CB  ASN A  58       9.886 -32.249 -39.046  1.00 76.80           C  
ATOM    478  O   ASN A  58       8.997 -29.092 -39.821  1.00 76.80           O  
ATOM    479  CG  ASN A  58      11.060 -33.204 -38.973  1.00 76.80           C  
ATOM    480  ND2 ASN A  58      10.807 -34.438 -38.607  1.00 76.80           N  
ATOM    481  OD1 ASN A  58      12.207 -32.881 -39.248  1.00 76.80           O  
ATOM    482  N   THR A  59       8.092 -29.898 -37.919  1.00 83.94           N  
ATOM    483  CA  THR A  59       6.916 -29.019 -37.907  1.00 83.94           C  
ATOM    484  C   THR A  59       7.312 -27.537 -37.895  1.00 83.94           C  
ATOM    485  CB  THR A  59       6.022 -29.356 -36.701  1.00 83.94           C  
ATOM    486  O   THR A  59       6.722 -26.726 -38.614  1.00 83.94           O  
ATOM    487  CG2 THR A  59       4.755 -28.497 -36.673  1.00 83.94           C  
ATOM    488  OG1 THR A  59       5.569 -30.687 -36.785  1.00 83.94           O  
ATOM    489  N   VAL A  60       8.351 -27.165 -37.135  1.00 82.31           N  
ATOM    490  CA  VAL A  60       8.868 -25.784 -37.118  1.00 82.31           C  
ATOM    491  C   VAL A  60       9.396 -25.363 -38.491  1.00 82.31           C  
ATOM    492  CB  VAL A  60       9.965 -25.603 -36.050  1.00 82.31           C  
ATOM    493  O   VAL A  60       9.080 -24.267 -38.951  1.00 82.31           O  
ATOM    494  CG1 VAL A  60      10.617 -24.216 -36.135  1.00 82.31           C  
ATOM    495  CG2 VAL A  60       9.392 -25.753 -34.639  1.00 82.31           C  
ATOM    496  N   ILE A  61      10.186 -26.212 -39.155  1.00 80.33           N  
ATOM    497  CA  ILE A  61      10.794 -25.888 -40.456  1.00 80.33           C  
ATOM    498  C   ILE A  61       9.732 -25.782 -41.555  1.00 80.33           C  
ATOM    499  CB  ILE A  61      11.895 -26.917 -40.805  1.00 80.33           C  
ATOM    500  O   ILE A  61       9.832 -24.905 -42.411  1.00 80.33           O  
ATOM    501  CG1 ILE A  61      13.087 -26.763 -39.831  1.00 80.33           C  
ATOM    502  CG2 ILE A  61      12.391 -26.752 -42.256  1.00 80.33           C  
ATOM    503  CD1 ILE A  61      14.089 -27.924 -39.889  1.00 80.33           C  
ATOM    504  N   GLU A  62       8.704 -26.633 -41.531  1.00 83.13           N  
ATOM    505  CA  GLU A  62       7.600 -26.563 -42.493  1.00 83.13           C  
ATOM    506  C   GLU A  62       6.781 -25.280 -42.332  1.00 83.13           C  
ATOM    507  CB  GLU A  62       6.683 -27.783 -42.330  1.00 83.13           C  
ATOM    508  O   GLU A  62       6.410 -24.642 -43.319  1.00 83.13           O  
ATOM    509  CG  GLU A  62       7.331 -29.057 -42.891  1.00 83.13           C  
ATOM    510  CD  GLU A  62       6.426 -30.296 -42.790  1.00 83.13           C  
ATOM    511  OE1 GLU A  62       6.878 -31.361 -43.272  1.00 83.13           O  
ATOM    512  OE2 GLU A  62       5.290 -30.176 -42.278  1.00 83.13           O  
ATOM    513  N   ARG A  63       6.516 -24.879 -41.086  1.00 85.11           N  
ATOM    514  CA  ARG A  63       5.627 -23.753 -40.793  1.00 85.11           C  
ATOM    515  C   ARG A  63       6.331 -22.397 -40.809  1.00 85.11           C  
ATOM    516  CB  ARG A  63       4.933 -24.062 -39.468  1.00 85.11           C  
ATOM    517  O   ARG A  63       5.733 -21.400 -41.211  1.00 85.11           O  
ATOM    518  CG  ARG A  63       3.707 -23.177 -39.281  1.00 85.11           C  
ATOM    519  CD  ARG A  63       2.881 -23.736 -38.130  1.00 85.11           C  
ATOM    520  NE  ARG A  63       1.784 -22.819 -37.815  1.00 85.11           N  
ATOM    521  NH1 ARG A  63       0.957 -23.958 -36.005  1.00 85.11           N  
ATOM    522  NH2 ARG A  63       0.423 -21.818 -36.348  1.00 85.11           N  
ATOM    523  CZ  ARG A  63       1.049 -22.881 -36.734  1.00 85.11           C  
ATOM    524  N   PHE A  64       7.598 -22.363 -40.404  1.00 88.00           N  
ATOM    525  CA  PHE A  64       8.425 -21.160 -40.309  1.00 88.00           C  
ATOM    526  C   PHE A  64       9.810 -21.410 -40.931  1.00 88.00           C  
ATOM    527  CB  PHE A  64       8.509 -20.706 -38.847  1.00 88.00           C  
ATOM    528  O   PHE A  64      10.828 -21.407 -40.234  1.00 88.00           O  
ATOM    529  CG  PHE A  64       7.172 -20.562 -38.154  1.00 88.00           C  
ATOM    530  CD1 PHE A  64       6.284 -19.536 -38.529  1.00 88.00           C  
ATOM    531  CD2 PHE A  64       6.812 -21.466 -37.138  1.00 88.00           C  
ATOM    532  CE1 PHE A  64       5.042 -19.409 -37.883  1.00 88.00           C  
ATOM    533  CE2 PHE A  64       5.573 -21.337 -36.489  1.00 88.00           C  
ATOM    534  CZ  PHE A  64       4.690 -20.309 -36.862  1.00 88.00           C  
ATOM    535  N   PRO A  65       9.893 -21.594 -42.262  1.00 85.08           N  
ATOM    536  CA  PRO A  65      11.129 -22.007 -42.936  1.00 85.08           C  
ATOM    537  C   PRO A  65      12.295 -21.024 -42.762  1.00 85.08           C  
ATOM    538  CB  PRO A  65      10.738 -22.179 -44.410  1.00 85.08           C  
ATOM    539  O   PRO A  65      13.458 -21.402 -42.893  1.00 85.08           O  
ATOM    540  CG  PRO A  65       9.476 -21.331 -44.572  1.00 85.08           C  
ATOM    541  CD  PRO A  65       8.801 -21.481 -43.215  1.00 85.08           C  
ATOM    542  N   THR A  66      12.009 -19.759 -42.444  1.00 89.66           N  
ATOM    543  CA  THR A  66      13.012 -18.708 -42.228  1.00 89.66           C  
ATOM    544  C   THR A  66      13.206 -18.343 -40.752  1.00 89.66           C  
ATOM    545  CB  THR A  66      12.730 -17.479 -43.115  1.00 89.66           C  
ATOM    546  O   THR A  66      13.807 -17.308 -40.471  1.00 89.66           O  
ATOM    547  CG2 THR A  66      12.881 -17.816 -44.597  1.00 89.66           C  
ATOM    548  OG1 THR A  66      11.410 -17.008 -42.957  1.00 89.66           O  
ATOM    549  N   ILE A  67      12.742 -19.164 -39.796  1.00 89.29           N  
ATOM    550  CA  ILE A  67      12.744 -18.805 -38.363  1.00 89.29           C  
ATOM    551  C   ILE A  67      14.148 -18.473 -37.853  1.00 89.29           C  
ATOM    552  CB  ILE A  67      12.092 -19.920 -37.511  1.00 89.29           C  
ATOM    553  O   ILE A  67      14.338 -17.519 -37.101  1.00 89.29           O  
ATOM    554  CG1 ILE A  67      11.918 -19.538 -36.024  1.00 89.29           C  
ATOM    555  CG2 ILE A  67      12.862 -21.253 -37.580  1.00 89.29           C  
ATOM    556  CD1 ILE A  67      10.991 -18.340 -35.790  1.00 89.29           C  
ATOM    557  N   GLY A  68      15.159 -19.200 -38.338  1.00 87.97           N  
ATOM    558  CA  GLY A  68      16.556 -18.914 -38.029  1.00 87.97           C  
ATOM    559  C   GLY A  68      16.987 -17.521 -38.496  1.00 87.97           C  
ATOM    560  O   GLY A  68      17.726 -16.851 -37.787  1.00 87.97           O  
ATOM    561  N   GLN A  69      16.486 -17.041 -39.640  1.00 90.32           N  
ATOM    562  CA  GLN A  69      16.758 -15.685 -40.133  1.00 90.32           C  
ATOM    563  C   GLN A  69      16.041 -14.625 -39.298  1.00 90.32           C  
ATOM    564  CB  GLN A  69      16.332 -15.525 -41.600  1.00 90.32           C  
ATOM    565  O   GLN A  69      16.641 -13.591 -39.011  1.00 90.32           O  
ATOM    566  CG  GLN A  69      17.048 -16.478 -42.567  1.00 90.32           C  
ATOM    567  CD  GLN A  69      16.555 -16.323 -44.003  1.00 90.32           C  
ATOM    568  NE2 GLN A  69      17.172 -16.993 -44.951  1.00 90.32           N  
ATOM    569  OE1 GLN A  69      15.607 -15.620 -44.310  1.00 90.32           O  
ATOM    570  N   LEU A  70      14.795 -14.886 -38.885  1.00 92.50           N  
ATOM    571  CA  LEU A  70      14.046 -13.996 -37.997  1.00 92.50           C  
ATOM    572  C   LEU A  70      14.805 -13.787 -36.687  1.00 92.50           C  
ATOM    573  CB  LEU A  70      12.639 -14.576 -37.733  1.00 92.50           C  
ATOM    574  O   LEU A  70      15.114 -12.655 -36.313  1.00 92.50           O  
ATOM    575  CG  LEU A  70      11.763 -13.586 -36.937  1.00 92.50           C  
ATOM    576  CD1 LEU A  70      10.332 -13.546 -37.462  1.00 92.50           C  
ATOM    577  CD2 LEU A  70      11.712 -13.944 -35.450  1.00 92.50           C  
ATOM    578  N   LEU A  71      15.152 -14.894 -36.023  1.00 91.60           N  
ATOM    579  CA  LEU A  71      15.870 -14.862 -34.754  1.00 91.60           C  
ATOM    580  C   LEU A  71      17.269 -14.273 -34.932  1.00 91.60           C  
ATOM    581  CB  LEU A  71      15.920 -16.269 -34.135  1.00 91.60           C  
ATOM    582  O   LEU A  71      17.678 -13.476 -34.099  1.00 91.60           O  
ATOM    583  CG  LEU A  71      14.550 -16.841 -33.723  1.00 91.60           C  
ATOM    584  CD1 LEU A  71      14.744 -18.263 -33.202  1.00 91.60           C  
ATOM    585  CD2 LEU A  71      13.867 -16.026 -32.623  1.00 91.60           C  
ATOM    586  N   ALA A  72      17.973 -14.575 -36.030  1.00 89.70           N  
ATOM    587  CA  ALA A  72      19.259 -13.948 -36.333  1.00 89.70           C  
ATOM    588  C   ALA A  72      19.133 -12.424 -36.391  1.00 89.70           C  
ATOM    589  CB  ALA A  72      19.814 -14.451 -37.673  1.00 89.70           C  
ATOM    590  O   ALA A  72      19.835 -11.731 -35.664  1.00 89.70           O  
ATOM    591  N   LYS A  73      18.229 -11.904 -37.230  1.00 90.91           N  
ATOM    592  CA  LYS A  73      18.040 -10.459 -37.410  1.00 90.91           C  
ATOM    593  C   LYS A  73      17.662  -9.782 -36.098  1.00 90.91           C  
ATOM    594  CB  LYS A  73      16.972 -10.196 -38.479  1.00 90.91           C  
ATOM    595  O   LYS A  73      18.214  -8.736 -35.777  1.00 90.91           O  
ATOM    596  CG  LYS A  73      17.498 -10.470 -39.894  1.00 90.91           C  
ATOM    597  CD  LYS A  73      16.381 -10.262 -40.925  1.00 90.91           C  
ATOM    598  CE  LYS A  73      16.895 -10.442 -42.357  1.00 90.91           C  
ATOM    599  NZ  LYS A  73      17.758  -9.311 -42.783  1.00 90.91           N  
ATOM    600  N   ALA A  74      16.791 -10.408 -35.309  1.00 89.87           N  
ATOM    601  CA  ALA A  74      16.426  -9.900 -33.993  1.00 89.87           C  
ATOM    602  C   ALA A  74      17.621  -9.879 -33.023  1.00 89.87           C  
ATOM    603  CB  ALA A  74      15.262 -10.737 -33.461  1.00 89.87           C  
ATOM    604  O   ALA A  74      17.857  -8.872 -32.364  1.00 89.87           O  
ATOM    605  N   CYS A  75      18.415 -10.955 -32.983  1.00 87.21           N  
ATOM    606  CA  CYS A  75      19.590 -11.071 -32.114  1.00 87.21           C  
ATOM    607  C   CYS A  75      20.776 -10.205 -32.562  1.00 87.21           C  
ATOM    608  CB  CYS A  75      20.034 -12.537 -32.037  1.00 87.21           C  
ATOM    609  O   CYS A  75      21.699 -10.001 -31.783  1.00 87.21           O  
ATOM    610  SG  CYS A  75      18.743 -13.566 -31.289  1.00 87.21           S  
ATOM    611  N   TRP A  76      20.785  -9.719 -33.802  1.00 84.67           N  
ATOM    612  CA  TRP A  76      21.782  -8.765 -34.296  1.00 84.67           C  
ATOM    613  C   TRP A  76      21.295  -7.316 -34.247  1.00 84.67           C  
ATOM    614  CB  TRP A  76      22.263  -9.182 -35.691  1.00 84.67           C  
ATOM    615  O   TRP A  76      22.090  -6.418 -34.522  1.00 84.67           O  
ATOM    616  CG  TRP A  76      23.196 -10.354 -35.677  1.00 84.67           C  
ATOM    617  CD1 TRP A  76      22.911 -11.603 -36.104  1.00 84.67           C  
ATOM    618  CD2 TRP A  76      24.582 -10.403 -35.223  1.00 84.67           C  
ATOM    619  CE2 TRP A  76      25.051 -11.744 -35.352  1.00 84.67           C  
ATOM    620  CE3 TRP A  76      25.501  -9.445 -34.744  1.00 84.67           C  
ATOM    621  NE1 TRP A  76      23.988 -12.435 -35.885  1.00 84.67           N  
ATOM    622  CH2 TRP A  76      27.238 -11.155 -34.515  1.00 84.67           C  
ATOM    623  CZ2 TRP A  76      26.349 -12.129 -34.992  1.00 84.67           C  
ATOM    624  CZ3 TRP A  76      26.820  -9.817 -34.411  1.00 84.67           C  
ATOM    625  N   ASN A  77      20.036  -7.074 -33.860  1.00 81.27           N  
ATOM    626  CA  ASN A  77      19.513  -5.733 -33.654  1.00 81.27           C  
ATOM    627  C   ASN A  77      19.722  -5.294 -32.188  1.00 81.27           C  
ATOM    628  CB  ASN A  77      18.051  -5.649 -34.091  1.00 81.27           C  
ATOM    629  O   ASN A  77      19.026  -5.765 -31.286  1.00 81.27           O  
ATOM    630  CG  ASN A  77      17.539  -4.214 -34.081  1.00 81.27           C  
ATOM    631  ND2 ASN A  77      16.715  -3.851 -35.030  1.00 81.27           N  
ATOM    632  OD1 ASN A  77      17.877  -3.403 -33.232  1.00 81.27           O  
ATOM    633  N   PRO A  78      20.648  -4.364 -31.927  1.00 74.63           N  
ATOM    634  CA  PRO A  78      20.959  -3.902 -30.575  1.00 74.63           C  
ATOM    635  C   PRO A  78      19.800  -3.184 -29.872  1.00 74.63           C  
ATOM    636  CB  PRO A  78      22.174  -2.992 -30.733  1.00 74.63           C  
ATOM    637  O   PRO A  78      19.701  -3.286 -28.660  1.00 74.63           O  
ATOM    638  CG  PRO A  78      22.062  -2.553 -32.188  1.00 74.63           C  
ATOM    639  CD  PRO A  78      21.505  -3.738 -32.908  1.00 74.63           C  
ATOM    640  N   PHE A  79      18.879  -2.519 -30.577  1.00 74.80           N  
ATOM    641  CA  PHE A  79      17.708  -1.912 -29.921  1.00 74.80           C  
ATOM    642  C   PHE A  79      16.720  -2.961 -29.422  1.00 74.80           C  
ATOM    643  CB  PHE A  79      16.986  -0.956 -30.871  1.00 74.80           C  
ATOM    644  O   PHE A  79      16.038  -2.728 -28.432  1.00 74.80           O  
ATOM    645  CG  PHE A  79      17.771   0.295 -31.167  1.00 74.80           C  
ATOM    646  CD1 PHE A  79      17.684   1.401 -30.303  1.00 74.80           C  
ATOM    647  CD2 PHE A  79      18.611   0.339 -32.290  1.00 74.80           C  
ATOM    648  CE1 PHE A  79      18.436   2.559 -30.565  1.00 74.80           C  
ATOM    649  CE2 PHE A  79      19.376   1.487 -32.538  1.00 74.80           C  
ATOM    650  CZ  PHE A  79      19.284   2.601 -31.683  1.00 74.80           C  
ATOM    651  N   ILE A  80      16.649  -4.121 -30.081  1.00 82.22           N  
ATOM    652  CA  ILE A  80      15.864  -5.255 -29.585  1.00 82.22           C  
ATOM    653  C   ILE A  80      16.564  -5.859 -28.371  1.00 82.22           C  
ATOM    654  CB  ILE A  80      15.622  -6.294 -30.699  1.00 82.22           C  
ATOM    655  O   ILE A  80      15.896  -6.122 -27.372  1.00 82.22           O  
ATOM    656  CG1 ILE A  80      14.766  -5.646 -31.810  1.00 82.22           C  
ATOM    657  CG2 ILE A  80      14.945  -7.563 -30.147  1.00 82.22           C  
ATOM    658  CD1 ILE A  80      14.521  -6.548 -33.019  1.00 82.22           C  
ATOM    659  N   LEU A  81      17.887  -6.046 -28.441  1.00 78.43           N  
ATOM    660  CA  LEU A  81      18.661  -6.583 -27.326  1.00 78.43           C  
ATOM    661  C   LEU A  81      18.685  -5.651 -26.108  1.00 78.43           C  
ATOM    662  CB  LEU A  81      20.083  -6.963 -27.767  1.00 78.43           C  
ATOM    663  O   LEU A  81      18.659  -6.177 -25.010  1.00 78.43           O  
ATOM    664  CG  LEU A  81      20.200  -8.146 -28.748  1.00 78.43           C  
ATOM    665  CD1 LEU A  81      21.686  -8.477 -28.906  1.00 78.43           C  
ATOM    666  CD2 LEU A  81      19.486  -9.413 -28.263  1.00 78.43           C  
ATOM    667  N   ALA A  82      18.595  -4.327 -26.245  1.00 68.73           N  
ATOM    668  CA  ALA A  82      18.584  -3.408 -25.094  1.00 68.73           C  
ATOM    669  C   ALA A  82      17.488  -3.707 -24.056  1.00 68.73           C  
ATOM    670  CB  ALA A  82      18.456  -1.978 -25.627  1.00 68.73           C  
ATOM    671  O   ALA A  82      17.633  -3.397 -22.873  1.00 68.73           O  
ATOM    672  N   TYR A  83      16.403  -4.359 -24.477  1.00 70.88           N  
ATOM    673  CA  TYR A  83      15.346  -4.802 -23.581  1.00 70.88           C  
ATOM    674  C   TYR A  83      15.642  -6.197 -23.019  1.00 70.88           C  
ATOM    675  CB  TYR A  83      14.007  -4.797 -24.318  1.00 70.88           C  
ATOM    676  O   TYR A  83      15.540  -7.197 -23.732  1.00 70.88           O  
ATOM    677  CG  TYR A  83      13.543  -3.439 -24.796  1.00 70.88           C  
ATOM    678  CD1 TYR A  83      12.665  -2.665 -24.014  1.00 70.88           C  
ATOM    679  CD2 TYR A  83      13.980  -2.961 -26.041  1.00 70.88           C  
ATOM    680  CE1 TYR A  83      12.220  -1.413 -24.481  1.00 70.88           C  
ATOM    681  CE2 TYR A  83      13.537  -1.715 -26.513  1.00 70.88           C  
ATOM    682  OH  TYR A  83      12.286   0.299 -26.164  1.00 70.88           O  
ATOM    683  CZ  TYR A  83      12.662  -0.934 -25.732  1.00 70.88           C  
ATOM    684  N   ASP A  84      15.866  -6.283 -21.706  1.00 67.23           N  
ATOM    685  CA  ASP A  84      16.071  -7.543 -20.965  1.00 67.23           C  
ATOM    686  C   ASP A  84      14.989  -8.607 -21.271  1.00 67.23           C  
ATOM    687  CB  ASP A  84      16.105  -7.187 -19.467  1.00 67.23           C  
ATOM    688  O   ASP A  84      15.286  -9.785 -21.464  1.00 67.23           O  
ATOM    689  CG  ASP A  84      16.260  -8.393 -18.535  1.00 67.23           C  
ATOM    690  OD1 ASP A  84      17.112  -9.267 -18.786  1.00 67.23           O  
ATOM    691  OD2 ASP A  84      15.475  -8.477 -17.557  1.00 67.23           O  
ATOM    692  N   GLU A  85      13.722  -8.199 -21.415  1.00 76.56           N  
ATOM    693  CA  GLU A  85      12.636  -9.124 -21.782  1.00 76.56           C  
ATOM    694  C   GLU A  85      12.784  -9.690 -23.200  1.00 76.56           C  
ATOM    695  CB  GLU A  85      11.265  -8.442 -21.644  1.00 76.56           C  
ATOM    696  O   GLU A  85      12.602 -10.891 -23.402  1.00 76.56           O  
ATOM    697  CG  GLU A  85      10.902  -8.065 -20.201  1.00 76.56           C  
ATOM    698  CD  GLU A  85      10.957  -9.244 -19.218  1.00 76.56           C  
ATOM    699  OE1 GLU A  85      11.347  -8.987 -18.048  1.00 76.56           O  
ATOM    700  OE2 GLU A  85      10.605 -10.373 -19.615  1.00 76.56           O  
ATOM    701  N   SER A  86      13.156  -8.861 -24.181  1.00 82.98           N  
ATOM    702  CA  SER A  86      13.427  -9.333 -25.544  1.00 82.98           C  
ATOM    703  C   SER A  86      14.575 -10.339 -25.545  1.00 82.98           C  
ATOM    704  CB  SER A  86      13.842  -8.186 -26.462  1.00 82.98           C  
ATOM    705  O   SER A  86      14.462 -11.384 -26.183  1.00 82.98           O  
ATOM    706  OG  SER A  86      12.845  -7.197 -26.617  1.00 82.98           O  
ATOM    707  N   GLN A  87      15.656 -10.061 -24.803  1.00 79.35           N  
ATOM    708  CA  GLN A  87      16.795 -10.974 -24.689  1.00 79.35           C  
ATOM    709  C   GLN A  87      16.358 -12.335 -24.139  1.00 79.35           C  
ATOM    710  CB  GLN A  87      17.880 -10.414 -23.761  1.00 79.35           C  
ATOM    711  O   GLN A  87      16.670 -13.365 -24.739  1.00 79.35           O  
ATOM    712  CG  GLN A  87      18.505  -9.078 -24.181  1.00 79.35           C  
ATOM    713  CD  GLN A  87      19.613  -8.651 -23.212  1.00 79.35           C  
ATOM    714  NE2 GLN A  87      20.271  -7.534 -23.396  1.00 79.35           N  
ATOM    715  OE1 GLN A  87      19.943  -9.353 -22.273  1.00 79.35           O  
ATOM    716  N   LYS A  88      15.598 -12.352 -23.034  1.00 80.50           N  
ATOM    717  CA  LYS A  88      15.089 -13.590 -22.422  1.00 80.50           C  
ATOM    718  C   LYS A  88      14.255 -14.403 -23.403  1.00 80.50           C  
ATOM    719  CB  LYS A  88      14.244 -13.268 -21.185  1.00 80.50           C  
ATOM    720  O   LYS A  88      14.518 -15.592 -23.574  1.00 80.50           O  
ATOM    721  CG  LYS A  88      15.095 -12.807 -19.999  1.00 80.50           C  
ATOM    722  CD  LYS A  88      14.170 -12.314 -18.884  1.00 80.50           C  
ATOM    723  CE  LYS A  88      14.996 -11.597 -17.823  1.00 80.50           C  
ATOM    724  NZ  LYS A  88      14.143 -10.712 -17.002  1.00 80.50           N  
ATOM    725  N   ILE A  89      13.295 -13.768 -24.079  1.00 84.70           N  
ATOM    726  CA  ILE A  89      12.413 -14.464 -25.021  1.00 84.70           C  
ATOM    727  C   ILE A  89      13.213 -14.988 -26.221  1.00 84.70           C  
ATOM    728  CB  ILE A  89      11.243 -13.565 -25.472  1.00 84.70           C  
ATOM    729  O   ILE A  89      13.011 -16.125 -26.636  1.00 84.70           O  
ATOM    730  CG1 ILE A  89      10.379 -13.054 -24.294  1.00 84.70           C  
ATOM    731  CG2 ILE A  89      10.325 -14.372 -26.409  1.00 84.70           C  
ATOM    732  CD1 ILE A  89       9.618 -11.770 -24.655  1.00 84.70           C  
ATOM    733  N   LEU A  90      14.166 -14.212 -26.750  1.00 89.06           N  
ATOM    734  CA  LEU A  90      15.042 -14.658 -27.838  1.00 89.06           C  
ATOM    735  C   LEU A  90      15.895 -15.861 -27.427  1.00 89.06           C  
ATOM    736  CB  LEU A  90      15.942 -13.500 -28.303  1.00 89.06           C  
ATOM    737  O   LEU A  90      15.986 -16.824 -28.188  1.00 89.06           O  
ATOM    738  CG  LEU A  90      15.217 -12.428 -29.134  1.00 89.06           C  
ATOM    739  CD1 LEU A  90      16.146 -11.233 -29.343  1.00 89.06           C  
ATOM    740  CD2 LEU A  90      14.791 -12.954 -30.507  1.00 89.06           C  
ATOM    741  N   ILE A  91      16.472 -15.843 -26.222  1.00 82.45           N  
ATOM    742  CA  ILE A  91      17.207 -16.985 -25.663  1.00 82.45           C  
ATOM    743  C   ILE A  91      16.290 -18.208 -25.578  1.00 82.45           C  
ATOM    744  CB  ILE A  91      17.824 -16.620 -24.291  1.00 82.45           C  
ATOM    745  O   ILE A  91      16.695 -19.298 -25.978  1.00 82.45           O  
ATOM    746  CG1 ILE A  91      18.992 -15.625 -24.482  1.00 82.45           C  
ATOM    747  CG2 ILE A  91      18.320 -17.874 -23.541  1.00 82.45           C  
ATOM    748  CD1 ILE A  91      19.436 -14.937 -23.184  1.00 82.45           C  
ATOM    749  N   TRP A  92      15.051 -18.049 -25.111  1.00 88.38           N  
ATOM    750  CA  TRP A  92      14.093 -19.151 -25.033  1.00 88.38           C  
ATOM    751  C   TRP A  92      13.718 -19.707 -26.410  1.00 88.38           C  
ATOM    752  CB  TRP A  92      12.856 -18.708 -24.254  1.00 88.38           C  
ATOM    753  O   TRP A  92      13.812 -20.917 -26.609  1.00 88.38           O  
ATOM    754  CG  TRP A  92      13.051 -18.347 -22.816  1.00 88.38           C  
ATOM    755  CD1 TRP A  92      14.093 -18.699 -22.027  1.00 88.38           C  
ATOM    756  CD2 TRP A  92      12.154 -17.571 -21.970  1.00 88.38           C  
ATOM    757  CE2 TRP A  92      12.722 -17.494 -20.664  1.00 88.38           C  
ATOM    758  CE3 TRP A  92      10.913 -16.931 -22.174  1.00 88.38           C  
ATOM    759  NE1 TRP A  92      13.904 -18.195 -20.757  1.00 88.38           N  
ATOM    760  CH2 TRP A  92      10.864 -16.180 -19.848  1.00 88.38           C  
ATOM    761  CZ2 TRP A  92      12.096 -16.813 -19.610  1.00 88.38           C  
ATOM    762  CZ3 TRP A  92      10.277 -16.240 -21.125  1.00 88.38           C  
ATOM    763  N   CYS A  93      13.396 -18.848 -27.380  1.00 89.62           N  
ATOM    764  CA  CYS A  93      13.136 -19.248 -28.765  1.00 89.62           C  
ATOM    765  C   CYS A  93      14.319 -20.016 -29.368  1.00 89.62           C  
ATOM    766  CB  CYS A  93      12.862 -17.998 -29.612  1.00 89.62           C  
ATOM    767  O   CYS A  93      14.130 -21.064 -29.981  1.00 89.62           O  
ATOM    768  SG  CYS A  93      11.227 -17.318 -29.238  1.00 89.62           S  
ATOM    769  N   LEU A  94      15.546 -19.522 -29.175  1.00 87.33           N  
ATOM    770  CA  LEU A  94      16.763 -20.188 -29.640  1.00 87.33           C  
ATOM    771  C   LEU A  94      16.944 -21.558 -28.979  1.00 87.33           C  
ATOM    772  CB  LEU A  94      17.969 -19.279 -29.351  1.00 87.33           C  
ATOM    773  O   LEU A  94      17.255 -22.529 -29.665  1.00 87.33           O  
ATOM    774  CG  LEU A  94      18.104 -18.081 -30.304  1.00 87.33           C  
ATOM    775  CD1 LEU A  94      19.169 -17.137 -29.755  1.00 87.33           C  
ATOM    776  CD2 LEU A  94      18.522 -18.497 -31.719  1.00 87.33           C  
ATOM    777  N   CYS A  95      16.703 -21.657 -27.670  1.00 84.58           N  
ATOM    778  CA  CYS A  95      16.775 -22.914 -26.930  1.00 84.58           C  
ATOM    779  C   CYS A  95      15.751 -23.953 -27.418  1.00 84.58           C  
ATOM    780  CB  CYS A  95      16.607 -22.622 -25.435  1.00 84.58           C  
ATOM    781  O   CYS A  95      16.090 -25.135 -27.460  1.00 84.58           O  
ATOM    782  SG  CYS A  95      18.137 -21.896 -24.774  1.00 84.58           S  
ATOM    783  N   CYS A  96      14.549 -23.541 -27.840  1.00 85.15           N  
ATOM    784  CA  CYS A  96      13.549 -24.445 -28.428  1.00 85.15           C  
ATOM    785  C   CYS A  96      14.021 -25.103 -29.736  1.00 85.15           C  
ATOM    786  CB  CYS A  96      12.242 -23.677 -28.676  1.00 85.15           C  
ATOM    787  O   CYS A  96      13.565 -26.192 -30.070  1.00 85.15           O  
ATOM    788  SG  CYS A  96      11.439 -23.254 -27.108  1.00 85.15           S  
ATOM    789  N   LEU A  97      14.948 -24.478 -30.470  1.00 84.13           N  
ATOM    790  CA  LEU A  97      15.461 -25.002 -31.741  1.00 84.13           C  
ATOM    791  C   LEU A  97      16.653 -25.964 -31.574  1.00 84.13           C  
ATOM    792  CB  LEU A  97      15.812 -23.819 -32.663  1.00 84.13           C  
ATOM    793  O   LEU A  97      17.088 -26.582 -32.550  1.00 84.13           O  
ATOM    794  CG  LEU A  97      14.642 -22.879 -32.999  1.00 84.13           C  
ATOM    795  CD1 LEU A  97      15.150 -21.750 -33.897  1.00 84.13           C  
ATOM    796  CD2 LEU A  97      13.501 -23.584 -33.728  1.00 84.13           C  
ATOM    797  N   ILE A  98      17.199 -26.097 -30.359  1.00 81.06           N  
ATOM    798  CA  ILE A  98      18.332 -26.986 -30.081  1.00 81.06           C  
ATOM    799  C   ILE A  98      17.849 -28.438 -30.065  1.00 81.06           C  
ATOM    800  CB  ILE A  98      19.057 -26.609 -28.767  1.00 81.06           C  
ATOM    801  O   ILE A  98      17.052 -28.845 -29.221  1.00 81.06           O  
ATOM    802  CG1 ILE A  98      19.608 -25.168 -28.848  1.00 81.06           C  
ATOM    803  CG2 ILE A  98      20.207 -27.596 -28.474  1.00 81.06           C  
ATOM    804  CD1 ILE A  98      20.321 -24.674 -27.583  1.00 81.06           C  
ATOM    805  N   ASN A  99      18.406 -29.264 -30.950  1.00 76.19           N  
ATOM    806  CA  ASN A  99      18.159 -30.703 -30.935  1.00 76.19           C  
ATOM    807  C   ASN A  99      19.058 -31.372 -29.885  1.00 76.19           C  
ATOM    808  CB  ASN A  99      18.365 -31.268 -32.349  1.00 76.19           C  
ATOM    809  O   ASN A  99      20.281 -31.337 -30.019  1.00 76.19           O  
ATOM    810  CG  ASN A  99      17.125 -31.058 -33.194  1.00 76.19           C  
ATOM    811  ND2 ASN A  99      17.017 -29.990 -33.945  1.00 76.19           N  
ATOM    812  OD1 ASN A  99      16.212 -31.855 -33.159  1.00 76.19           O  
ATOM    813  N   LYS A 100      18.472 -31.994 -28.851  1.00 73.31           N  
ATOM    814  CA  LYS A 100      19.230 -32.656 -27.765  1.00 73.31           C  
ATOM    815  C   LYS A 100      20.125 -33.795 -28.266  1.00 73.31           C  
ATOM    816  CB  LYS A 100      18.275 -33.181 -26.679  1.00 73.31           C  
ATOM    817  O   LYS A 100      21.209 -33.994 -27.730  1.00 73.31           O  
ATOM    818  CG  LYS A 100      17.605 -32.050 -25.885  1.00 73.31           C  
ATOM    819  CD  LYS A 100      16.719 -32.621 -24.770  1.00 73.31           C  
ATOM    820  CE  LYS A 100      16.061 -31.479 -23.988  1.00 73.31           C  
ATOM    821  NZ  LYS A 100      15.131 -31.992 -22.952  1.00 73.31           N  
ATOM    822  N   GLU A 101      19.689 -34.495 -29.309  1.00 75.94           N  
ATOM    823  CA  GLU A 101      20.414 -35.603 -29.936  1.00 75.94           C  
ATOM    824  C   GLU A 101      20.485 -35.371 -31.454  1.00 75.94           C  
ATOM    825  CB  GLU A 101      19.721 -36.933 -29.604  1.00 75.94           C  
ATOM    826  O   GLU A 101      19.609 -35.836 -32.186  1.00 75.94           O  
ATOM    827  CG  GLU A 101      19.809 -37.284 -28.111  1.00 75.94           C  
ATOM    828  CD  GLU A 101      19.124 -38.615 -27.772  1.00 75.94           C  
ATOM    829  OE1 GLU A 101      19.053 -38.913 -26.559  1.00 75.94           O  
ATOM    830  OE2 GLU A 101      18.677 -39.314 -28.710  1.00 75.94           O  
ATOM    831  N   PRO A 102      21.472 -34.603 -31.956  1.00 72.85           N  
ATOM    832  CA  PRO A 102      21.585 -34.337 -33.383  1.00 72.85           C  
ATOM    833  C   PRO A 102      21.958 -35.626 -34.134  1.00 72.85           C  
ATOM    834  CB  PRO A 102      22.633 -33.228 -33.507  1.00 72.85           C  
ATOM    835  O   PRO A 102      23.075 -36.126 -34.031  1.00 72.85           O  
ATOM    836  CG  PRO A 102      23.522 -33.433 -32.280  1.00 72.85           C  
ATOM    837  CD  PRO A 102      22.546 -33.948 -31.221  1.00 72.85           C  
ATOM    838  N   GLN A 103      21.016 -36.156 -34.912  1.00 76.82           N  
ATOM    839  CA  GLN A 103      21.140 -37.404 -35.675  1.00 76.82           C  
ATOM    840  C   GLN A 103      21.851 -37.212 -37.021  1.00 76.82           C  
ATOM    841  CB  GLN A 103      19.733 -37.982 -35.914  1.00 76.82           C  
ATOM    842  O   GLN A 103      22.254 -38.176 -37.671  1.00 76.82           O  
ATOM    843  CG  GLN A 103      18.978 -38.342 -34.622  1.00 76.82           C  
ATOM    844  CD  GLN A 103      19.660 -39.432 -33.798  1.00 76.82           C  
ATOM    845  NE2 GLN A 103      19.428 -39.478 -32.505  1.00 76.82           N  
ATOM    846  OE1 GLN A 103      20.392 -40.268 -34.306  1.00 76.82           O  
ATOM    847  N   ASN A 104      21.991 -35.967 -37.483  1.00 80.56           N  
ATOM    848  CA  ASN A 104      22.629 -35.652 -38.755  1.00 80.56           C  
ATOM    849  C   ASN A 104      23.512 -34.399 -38.666  1.00 80.56           C  
ATOM    850  CB  ASN A 104      21.552 -35.597 -39.859  1.00 80.56           C  
ATOM    851  O   ASN A 104      23.402 -33.575 -37.757  1.00 80.56           O  
ATOM    852  CG  ASN A 104      20.550 -34.469 -39.693  1.00 80.56           C  
ATOM    853  ND2 ASN A 104      19.272 -34.745 -39.784  1.00 80.56           N  
ATOM    854  OD1 ASN A 104      20.913 -33.318 -39.528  1.00 80.56           O  
ATOM    855  N   SER A 105      24.396 -34.241 -39.654  1.00 80.37           N  
ATOM    856  CA  SER A 105      25.322 -33.105 -39.724  1.00 80.37           C  
ATOM    857  C   SER A 105      24.610 -31.749 -39.824  1.00 80.37           C  
ATOM    858  CB  SER A 105      26.275 -33.293 -40.908  1.00 80.37           C  
ATOM    859  O   SER A 105      25.175 -30.740 -39.405  1.00 80.37           O  
ATOM    860  OG  SER A 105      25.561 -33.304 -42.132  1.00 80.37           O  
ATOM    861  N   GLY A 106      23.375 -31.716 -40.337  1.00 80.05           N  
ATOM    862  CA  GLY A 106      22.534 -30.520 -40.385  1.00 80.05           C  
ATOM    863  C   GLY A 106      22.112 -30.046 -38.993  1.00 80.05           C  
ATOM    864  O   GLY A 106      22.305 -28.878 -38.669  1.00 80.05           O  
ATOM    865  N   GLN A 107      21.627 -30.954 -38.143  1.00 77.70           N  
ATOM    866  CA  GLN A 107      21.230 -30.658 -36.762  1.00 77.70           C  
ATOM    867  C   GLN A 107      22.428 -30.227 -35.905  1.00 77.70           C  
ATOM    868  CB  GLN A 107      20.534 -31.882 -36.150  1.00 77.70           C  
ATOM    869  O   GLN A 107      22.323 -29.262 -35.152  1.00 77.70           O  
ATOM    870  CG  GLN A 107      19.126 -32.112 -36.726  1.00 77.70           C  
ATOM    871  CD  GLN A 107      18.488 -33.402 -36.218  1.00 77.70           C  
ATOM    872  NE2 GLN A 107      17.193 -33.565 -36.337  1.00 77.70           N  
ATOM    873  OE1 GLN A 107      19.149 -34.303 -35.733  1.00 77.70           O  
ATOM    874  N   SER A 108      23.599 -30.853 -36.073  1.00 76.94           N  
ATOM    875  CA  SER A 108      24.821 -30.413 -35.380  1.00 76.94           C  
ATOM    876  C   SER A 108      25.264 -29.012 -35.812  1.00 76.94           C  
ATOM    877  CB  SER A 108      25.968 -31.397 -35.611  1.00 76.94           C  
ATOM    878  O   SER A 108      25.646 -28.200 -34.969  1.00 76.94           O  
ATOM    879  OG  SER A 108      25.616 -32.653 -35.077  1.00 76.94           O  
ATOM    880  N   LYS A 109      25.176 -28.694 -37.113  1.00 84.48           N  
ATOM    881  CA  LYS A 109      25.452 -27.341 -37.625  1.00 84.48           C  
ATOM    882  C   LYS A 109      24.463 -26.321 -37.068  1.00 84.48           C  
ATOM    883  CB  LYS A 109      25.422 -27.318 -39.158  1.00 84.48           C  
ATOM    884  O   LYS A 109      24.897 -25.255 -36.639  1.00 84.48           O  
ATOM    885  CG  LYS A 109      26.705 -27.886 -39.775  1.00 84.48           C  
ATOM    886  CD  LYS A 109      26.564 -27.917 -41.300  1.00 84.48           C  
ATOM    887  CE  LYS A 109      27.795 -28.562 -41.938  1.00 84.48           C  
ATOM    888  NZ  LYS A 109      27.699 -28.546 -43.418  1.00 84.48           N  
ATOM    889  N   LEU A 110      23.174 -26.658 -37.014  1.00 82.63           N  
ATOM    890  CA  LEU A 110      22.151 -25.798 -36.424  1.00 82.63           C  
ATOM    891  C   LEU A 110      22.440 -25.530 -34.942  1.00 82.63           C  
ATOM    892  CB  LEU A 110      20.765 -26.433 -36.635  1.00 82.63           C  
ATOM    893  O   LEU A 110      22.502 -24.371 -34.548  1.00 82.63           O  
ATOM    894  CG  LEU A 110      19.607 -25.582 -36.078  1.00 82.63           C  
ATOM    895  CD1 LEU A 110      19.460 -24.254 -36.823  1.00 82.63           C  
ATOM    896  CD2 LEU A 110      18.296 -26.351 -36.205  1.00 82.63           C  
ATOM    897  N   ASN A 111      22.715 -26.569 -34.149  1.00 82.73           N  
ATOM    898  CA  ASN A 111      23.081 -26.415 -32.739  1.00 82.73           C  
ATOM    899  C   ASN A 111      24.325 -25.527 -32.564  1.00 82.73           C  
ATOM    900  CB  ASN A 111      23.320 -27.799 -32.112  1.00 82.73           C  
ATOM    901  O   ASN A 111      24.332 -24.655 -31.700  1.00 82.73           O  
ATOM    902  CG  ASN A 111      22.060 -28.594 -31.817  1.00 82.73           C  
ATOM    903  ND2 ASN A 111      22.234 -29.735 -31.198  1.00 82.73           N  
ATOM    904  OD1 ASN A 111      20.937 -28.206 -32.095  1.00 82.73           O  
ATOM    905  N   SER A 112      25.357 -25.701 -33.402  1.00 84.02           N  
ATOM    906  CA  SER A 112      26.564 -24.860 -33.356  1.00 84.02           C  
ATOM    907  C   SER A 112      26.280 -23.397 -33.713  1.00 84.02           C  
ATOM    908  CB  SER A 112      27.660 -25.440 -34.257  1.00 84.02           C  
ATOM    909  O   SER A 112      26.824 -22.487 -33.091  1.00 84.02           O  
ATOM    910  OG  SER A 112      27.415 -25.260 -35.642  1.00 84.02           O  
ATOM    911  N   TRP A 113      25.379 -23.159 -34.672  1.00 89.61           N  
ATOM    912  CA  TRP A 113      24.937 -21.819 -35.039  1.00 89.61           C  
ATOM    913  C   TRP A 113      24.143 -21.173 -33.897  1.00 89.61           C  
ATOM    914  CB  TRP A 113      24.145 -21.885 -36.351  1.00 89.61           C  
ATOM    915  O   TRP A 113      24.456 -20.047 -33.516  1.00 89.61           O  
ATOM    916  CG  TRP A 113      23.469 -20.604 -36.713  1.00 89.61           C  
ATOM    917  CD1 TRP A 113      24.052 -19.531 -37.292  1.00 89.61           C  
ATOM    918  CD2 TRP A 113      22.097 -20.207 -36.418  1.00 89.61           C  
ATOM    919  CE2 TRP A 113      21.930 -18.852 -36.812  1.00 89.61           C  
ATOM    920  CE3 TRP A 113      20.990 -20.844 -35.823  1.00 89.61           C  
ATOM    921  NE1 TRP A 113      23.139 -18.497 -37.369  1.00 89.61           N  
ATOM    922  CH2 TRP A 113      19.658 -18.808 -35.969  1.00 89.61           C  
ATOM    923  CZ2 TRP A 113      20.739 -18.157 -36.584  1.00 89.61           C  
ATOM    924  CZ3 TRP A 113      19.781 -20.158 -35.597  1.00 89.61           C  
ATOM    925  N   ILE A 114      23.203 -21.902 -33.279  1.00 83.79           N  
ATOM    926  CA  ILE A 114      22.441 -21.431 -32.112  1.00 83.79           C  
ATOM    927  C   ILE A 114      23.385 -21.077 -30.960  1.00 83.79           C  
ATOM    928  CB  ILE A 114      21.393 -22.475 -31.654  1.00 83.79           C  
ATOM    929  O   ILE A 114      23.252 -20.009 -30.371  1.00 83.79           O  
ATOM    930  CG1 ILE A 114      20.281 -22.655 -32.707  1.00 83.79           C  
ATOM    931  CG2 ILE A 114      20.771 -22.029 -30.319  1.00 83.79           C  
ATOM    932  CD1 ILE A 114      19.404 -23.892 -32.483  1.00 83.79           C  
ATOM    933  N   GLN A 115      24.370 -21.928 -30.662  1.00 80.71           N  
ATOM    934  CA  GLN A 115      25.382 -21.642 -29.641  1.00 80.71           C  
ATOM    935  C   GLN A 115      26.176 -20.367 -29.958  1.00 80.71           C  
ATOM    936  CB  GLN A 115      26.336 -22.835 -29.506  1.00 80.71           C  
ATOM    937  O   GLN A 115      26.436 -19.575 -29.054  1.00 80.71           O  
ATOM    938  CG  GLN A 115      25.696 -24.010 -28.754  1.00 80.71           C  
ATOM    939  CD  GLN A 115      26.598 -25.240 -28.709  1.00 80.71           C  
ATOM    940  NE2 GLN A 115      26.228 -26.252 -27.956  1.00 80.71           N  
ATOM    941  OE1 GLN A 115      27.642 -25.332 -29.333  1.00 80.71           O  
ATOM    942  N   GLY A 116      26.513 -20.130 -31.230  1.00 83.98           N  
ATOM    943  CA  GLY A 116      27.150 -18.889 -31.677  1.00 83.98           C  
ATOM    944  C   GLY A 116      26.272 -17.653 -31.456  1.00 83.98           C  
ATOM    945  O   GLY A 116      26.762 -16.637 -30.967  1.00 83.98           O  
ATOM    946  N   VAL A 117      24.970 -17.746 -31.745  1.00 85.84           N  
ATOM    947  CA  VAL A 117      24.010 -16.654 -31.507  1.00 85.84           C  
ATOM    948  C   VAL A 117      23.797 -16.416 -30.010  1.00 85.84           C  
ATOM    949  CB  VAL A 117      22.666 -16.911 -32.216  1.00 85.84           C  
ATOM    950  O   VAL A 117      23.850 -15.273 -29.566  1.00 85.84           O  
ATOM    951  CG1 VAL A 117      21.677 -15.766 -31.968  1.00 85.84           C  
ATOM    952  CG2 VAL A 117      22.841 -17.003 -33.738  1.00 85.84           C  
ATOM    953  N   LEU A 118      23.633 -17.470 -29.207  1.00 79.89           N  
ATOM    954  CA  LEU A 118      23.529 -17.358 -27.749  1.00 79.89           C  
ATOM    955  C   LEU A 118      24.788 -16.722 -27.158  1.00 79.89           C  
ATOM    956  CB  LEU A 118      23.290 -18.745 -27.129  1.00 79.89           C  
ATOM    957  O   LEU A 118      24.690 -15.809 -26.345  1.00 79.89           O  
ATOM    958  CG  LEU A 118      21.878 -19.317 -27.347  1.00 79.89           C  
ATOM    959  CD1 LEU A 118      21.832 -20.751 -26.819  1.00 79.89           C  
ATOM    960  CD2 LEU A 118      20.810 -18.506 -26.612  1.00 79.89           C  
ATOM    961  N   SER A 119      25.974 -17.136 -27.614  1.00 74.47           N  
ATOM    962  CA  SER A 119      27.227 -16.488 -27.227  1.00 74.47           C  
ATOM    963  C   SER A 119      27.261 -15.022 -27.652  1.00 74.47           C  
ATOM    964  CB  SER A 119      28.428 -17.213 -27.834  1.00 74.47           C  
ATOM    965  O   SER A 119      27.831 -14.217 -26.920  1.00 74.47           O  
ATOM    966  OG  SER A 119      29.626 -16.657 -27.322  1.00 74.47           O  
ATOM    967  N   HIS A 120      26.666 -14.655 -28.794  1.00 79.69           N  
ATOM    968  CA  HIS A 120      26.563 -13.258 -29.203  1.00 79.69           C  
ATOM    969  C   HIS A 120      25.704 -12.455 -28.223  1.00 79.69           C  
ATOM    970  CB  HIS A 120      26.056 -13.084 -30.646  1.00 79.69           C  
ATOM    971  O   HIS A 120      26.204 -11.460 -27.704  1.00 79.69           O  
ATOM    972  CG  HIS A 120      26.025 -11.622 -31.020  1.00 79.69           C  
ATOM    973  CD2 HIS A 120      24.960 -10.887 -31.482  1.00 79.69           C  
ATOM    974  ND1 HIS A 120      27.032 -10.732 -30.732  1.00 79.69           N  
ATOM    975  CE1 HIS A 120      26.572  -9.500 -30.961  1.00 79.69           C  
ATOM    976  NE2 HIS A 120      25.337  -9.532 -31.469  1.00 79.69           N  
ATOM    977  N   ILE A 121      24.487 -12.909 -27.905  1.00 74.95           N  
ATOM    978  CA  ILE A 121      23.596 -12.244 -26.937  1.00 74.95           C  
ATOM    979  C   ILE A 121      24.301 -12.115 -25.583  1.00 74.95           C  
ATOM    980  CB  ILE A 121      22.266 -13.017 -26.781  1.00 74.95           C  
ATOM    981  O   ILE A 121      24.409 -11.021 -25.039  1.00 74.95           O  
ATOM    982  CG1 ILE A 121      21.505 -13.116 -28.122  1.00 74.95           C  
ATOM    983  CG2 ILE A 121      21.368 -12.354 -25.718  1.00 74.95           C  
ATOM    984  CD1 ILE A 121      20.327 -14.094 -28.050  1.00 74.95           C  
ATOM    985  N   LEU A 122      24.877 -13.214 -25.084  1.00 68.74           N  
ATOM    986  CA  LEU A 122      25.590 -13.238 -23.806  1.00 68.74           C  
ATOM    987  C   LEU A 122      26.856 -12.367 -23.810  1.00 68.74           C  
ATOM    988  CB  LEU A 122      25.944 -14.688 -23.438  1.00 68.74           C  
ATOM    989  O   LEU A 122      27.268 -11.880 -22.762  1.00 68.74           O  
ATOM    990  CG  LEU A 122      24.747 -15.612 -23.138  1.00 68.74           C  
ATOM    991  CD1 LEU A 122      25.265 -17.034 -22.914  1.00 68.74           C  
ATOM    992  CD2 LEU A 122      23.959 -15.182 -21.903  1.00 68.74           C  
ATOM    993  N   SER A 123      27.491 -12.165 -24.967  1.00 67.86           N  
ATOM    994  CA  SER A 123      28.608 -11.224 -25.110  1.00 67.86           C  
ATOM    995  C   SER A 123      28.140  -9.776 -25.225  1.00 67.86           C  
ATOM    996  CB  SER A 123      29.504 -11.591 -26.296  1.00 67.86           C  
ATOM    997  O   SER A 123      28.812  -8.901 -24.697  1.00 67.86           O  
ATOM    998  OG  SER A 123      28.895 -11.326 -27.549  1.00 67.86           O  
ATOM    999  N   ALA A 124      26.991  -9.530 -25.863  1.00 59.32           N  
ATOM   1000  CA  ALA A 124      26.370  -8.215 -25.981  1.00 59.32           C  
ATOM   1001  C   ALA A 124      25.888  -7.692 -24.619  1.00 59.32           C  
ATOM   1002  CB  ALA A 124      25.231  -8.294 -27.005  1.00 59.32           C  
ATOM   1003  O   ALA A 124      25.874  -6.483 -24.421  1.00 59.32           O  
ATOM   1004  N   LEU A 125      25.641  -8.590 -23.648  1.00 53.97           N  
ATOM   1005  CA  LEU A 125      25.497  -8.240 -22.224  1.00 53.97           C  
ATOM   1006  C   LEU A 125      26.684  -7.421 -21.689  1.00 53.97           C  
ATOM   1007  CB  LEU A 125      25.389  -9.506 -21.354  1.00 53.97           C  
ATOM   1008  O   LEU A 125      26.560  -6.723 -20.685  1.00 53.97           O  
ATOM   1009  CG  LEU A 125      24.157 -10.394 -21.571  1.00 53.97           C  
ATOM   1010  CD1 LEU A 125      24.286 -11.666 -20.729  1.00 53.97           C  
ATOM   1011  CD2 LEU A 125      22.884  -9.682 -21.133  1.00 53.97           C  
ATOM   1012  N   ARG A 126      27.852  -7.489 -22.338  1.00 50.98           N  
ATOM   1013  CA  ARG A 126      28.903  -6.491 -22.155  1.00 50.98           C  
ATOM   1014  C   ARG A 126      28.527  -5.292 -23.018  1.00 50.98           C  
ATOM   1015  CB  ARG A 126      30.286  -7.062 -22.499  1.00 50.98           C  
ATOM   1016  O   ARG A 126      28.866  -5.291 -24.192  1.00 50.98           O  
ATOM   1017  CG  ARG A 126      30.603  -8.313 -21.672  1.00 50.98           C  
ATOM   1018  CD  ARG A 126      32.054  -8.729 -21.903  1.00 50.98           C  
ATOM   1019  NE  ARG A 126      32.412  -9.879 -21.054  1.00 50.98           N  
ATOM   1020  NH1 ARG A 126      34.686  -9.631 -21.185  1.00 50.98           N  
ATOM   1021  NH2 ARG A 126      33.822 -11.286 -19.954  1.00 50.98           N  
ATOM   1022  CZ  ARG A 126      33.634 -10.259 -20.735  1.00 50.98           C  
ATOM   1023  N   PHE A 127      27.792  -4.366 -22.397  1.00 52.47           N  
ATOM   1024  CA  PHE A 127      27.332  -2.998 -22.721  1.00 52.47           C  
ATOM   1025  C   PHE A 127      27.818  -2.241 -23.989  1.00 52.47           C  
ATOM   1026  CB  PHE A 127      27.633  -2.149 -21.466  1.00 52.47           C  
ATOM   1027  O   PHE A 127      27.357  -1.135 -24.233  1.00 52.47           O  
ATOM   1028  CG  PHE A 127      26.917  -2.599 -20.199  1.00 52.47           C  
ATOM   1029  CD1 PHE A 127      25.627  -2.111 -19.920  1.00 52.47           C  
ATOM   1030  CD2 PHE A 127      27.526  -3.500 -19.302  1.00 52.47           C  
ATOM   1031  CE1 PHE A 127      24.955  -2.519 -18.755  1.00 52.47           C  
ATOM   1032  CE2 PHE A 127      26.845  -3.918 -18.143  1.00 52.47           C  
ATOM   1033  CZ  PHE A 127      25.558  -3.425 -17.868  1.00 52.47           C  
ATOM   1034  N   ASP A 128      28.714  -2.750 -24.824  1.00 52.91           N  
ATOM   1035  CA  ASP A 128      29.412  -2.002 -25.870  1.00 52.91           C  
ATOM   1036  C   ASP A 128      28.497  -1.531 -27.015  1.00 52.91           C  
ATOM   1037  CB  ASP A 128      30.560  -2.870 -26.429  1.00 52.91           C  
ATOM   1038  O   ASP A 128      28.670  -0.422 -27.515  1.00 52.91           O  
ATOM   1039  CG  ASP A 128      31.735  -3.111 -25.468  1.00 52.91           C  
ATOM   1040  OD1 ASP A 128      31.669  -2.672 -24.302  1.00 52.91           O  
ATOM   1041  OD2 ASP A 128      32.704  -3.777 -25.895  1.00 52.91           O  
ATOM   1042  N   LYS A 129      27.521  -2.335 -27.465  1.00 51.33           N  
ATOM   1043  CA  LYS A 129      26.764  -2.032 -28.703  1.00 51.33           C  
ATOM   1044  C   LYS A 129      25.552  -1.122 -28.509  1.00 51.33           C  
ATOM   1045  CB  LYS A 129      26.333  -3.314 -29.419  1.00 51.33           C  
ATOM   1046  O   LYS A 129      25.339  -0.214 -29.307  1.00 51.33           O  
ATOM   1047  CG  LYS A 129      27.504  -4.059 -30.072  1.00 51.33           C  
ATOM   1048  CD  LYS A 129      26.924  -5.150 -30.977  1.00 51.33           C  
ATOM   1049  CE  LYS A 129      28.012  -5.948 -31.691  1.00 51.33           C  
ATOM   1050  NZ  LYS A 129      27.389  -6.851 -32.692  1.00 51.33           N  
ATOM   1051  N   GLU A 130      24.751  -1.370 -27.479  1.00 53.54           N  
ATOM   1052  CA  GLU A 130      23.563  -0.561 -27.156  1.00 53.54           C  
ATOM   1053  C   GLU A 130      23.981   0.842 -26.730  1.00 53.54           C  
ATOM   1054  CB  GLU A 130      22.809  -1.242 -26.013  1.00 53.54           C  
ATOM   1055  O   GLU A 130      23.400   1.844 -27.149  1.00 53.54           O  
ATOM   1056  CG  GLU A 130      22.202  -2.567 -26.491  1.00 53.54           C  
ATOM   1057  CD  GLU A 130      21.865  -3.530 -25.350  1.00 53.54           C  
ATOM   1058  OE1 GLU A 130      21.559  -4.697 -25.681  1.00 53.54           O  
ATOM   1059  OE2 GLU A 130      21.951  -3.114 -24.174  1.00 53.54           O  
ATOM   1060  N   VAL A 131      25.085   0.908 -25.987  1.00 53.51           N  
ATOM   1061  CA  VAL A 131      25.696   2.168 -25.613  1.00 53.51           C  
ATOM   1062  C   VAL A 131      26.310   2.869 -26.817  1.00 53.51           C  
ATOM   1063  CB  VAL A 131      26.711   1.970 -24.491  1.00 53.51           C  
ATOM   1064  O   VAL A 131      26.122   4.073 -26.934  1.00 53.51           O  
ATOM   1065  CG1 VAL A 131      27.265   3.343 -24.127  1.00 53.51           C  
ATOM   1066  CG2 VAL A 131      26.031   1.369 -23.251  1.00 53.51           C  
ATOM   1067  N   ALA A 132      26.950   2.161 -27.756  1.00 54.19           N  
ATOM   1068  CA  ALA A 132      27.441   2.777 -28.994  1.00 54.19           C  
ATOM   1069  C   ALA A 132      26.325   3.438 -29.824  1.00 54.19           C  
ATOM   1070  CB  ALA A 132      28.188   1.735 -29.830  1.00 54.19           C  
ATOM   1071  O   ALA A 132      26.567   4.422 -30.519  1.00 54.19           O  
ATOM   1072  N   LEU A 133      25.096   2.928 -29.751  1.00 57.22           N  
ATOM   1073  CA  LEU A 133      23.953   3.520 -30.445  1.00 57.22           C  
ATOM   1074  C   LEU A 133      23.305   4.651 -29.671  1.00 57.22           C  
ATOM   1075  CB  LEU A 133      22.933   2.433 -30.721  1.00 57.22           C  
ATOM   1076  O   LEU A 133      22.906   5.642 -30.277  1.00 57.22           O  
ATOM   1077  CG  LEU A 133      23.415   1.587 -31.894  1.00 57.22           C  
ATOM   1078  CD1 LEU A 133      22.640   0.309 -31.844  1.00 57.22           C  
ATOM   1079  CD2 LEU A 133      23.153   2.235 -33.249  1.00 57.22           C  
ATOM   1080  N   PHE A 134      23.255   4.543 -28.345  1.00 60.98           N  
ATOM   1081  CA  PHE A 134      22.929   5.680 -27.497  1.00 60.98           C  
ATOM   1082  C   PHE A 134      23.902   6.836 -27.755  1.00 60.98           C  
ATOM   1083  CB  PHE A 134      22.971   5.245 -26.032  1.00 60.98           C  
ATOM   1084  O   PHE A 134      23.472   7.958 -28.011  1.00 60.98           O  
ATOM   1085  CG  PHE A 134      22.603   6.356 -25.075  1.00 60.98           C  
ATOM   1086  CD1 PHE A 134      23.576   6.932 -24.241  1.00 60.98           C  
ATOM   1087  CD2 PHE A 134      21.280   6.821 -25.024  1.00 60.98           C  
ATOM   1088  CE1 PHE A 134      23.212   7.935 -23.327  1.00 60.98           C  
ATOM   1089  CE2 PHE A 134      20.910   7.828 -24.117  1.00 60.98           C  
ATOM   1090  CZ  PHE A 134      21.879   8.377 -23.262  1.00 60.98           C  
ATOM   1091  N   THR A 135      25.212   6.567 -27.775  1.00 61.52           N  
ATOM   1092  CA  THR A 135      26.228   7.584 -28.055  1.00 61.52           C  
ATOM   1093  C   THR A 135      26.107   8.127 -29.477  1.00 61.52           C  
ATOM   1094  CB  THR A 135      27.663   7.106 -27.768  1.00 61.52           C  
ATOM   1095  O   THR A 135      26.139   9.345 -29.649  1.00 61.52           O  
ATOM   1096  CG2 THR A 135      27.912   6.696 -26.314  1.00 61.52           C  
ATOM   1097  OG1 THR A 135      28.021   6.027 -28.582  1.00 61.52           O  
ATOM   1098  N   GLN A 136      25.847   7.275 -30.473  1.00 64.04           N  
ATOM   1099  CA  GLN A 136      25.586   7.708 -31.848  1.00 64.04           C  
ATOM   1100  C   GLN A 136      24.333   8.591 -31.958  1.00 64.04           C  
ATOM   1101  CB  GLN A 136      25.483   6.474 -32.756  1.00 64.04           C  
ATOM   1102  O   GLN A 136      24.377   9.626 -32.623  1.00 64.04           O  
ATOM   1103  CG  GLN A 136      25.400   6.857 -34.239  1.00 64.04           C  
ATOM   1104  CD  GLN A 136      25.312   5.652 -35.170  1.00 64.04           C  
ATOM   1105  NE2 GLN A 136      25.317   5.872 -36.465  1.00 64.04           N  
ATOM   1106  OE1 GLN A 136      25.216   4.502 -34.782  1.00 64.04           O  
ATOM   1107  N   GLY A 137      23.239   8.237 -31.275  1.00 57.77           N  
ATOM   1108  CA  GLY A 137      22.002   9.026 -31.223  1.00 57.77           C  
ATOM   1109  C   GLY A 137      22.181  10.391 -30.551  1.00 57.77           C  
ATOM   1110  O   GLY A 137      21.436  11.329 -30.827  1.00 57.77           O  
ATOM   1111  N   LEU A 138      23.213  10.523 -29.718  1.00 59.82           N  
ATOM   1112  CA  LEU A 138      23.637  11.769 -29.083  1.00 59.82           C  
ATOM   1113  C   LEU A 138      24.677  12.559 -29.898  1.00 59.82           C  
ATOM   1114  CB  LEU A 138      24.173  11.415 -27.690  1.00 59.82           C  
ATOM   1115  O   LEU A 138      25.053  13.655 -29.483  1.00 59.82           O  
ATOM   1116  CG  LEU A 138      23.118  10.869 -26.725  1.00 59.82           C  
ATOM   1117  CD1 LEU A 138      23.830  10.381 -25.471  1.00 59.82           C  
ATOM   1118  CD2 LEU A 138      22.103  11.937 -26.367  1.00 59.82           C  
ATOM   1119  N   GLY A 139      25.138  12.030 -31.037  1.00 58.83           N  
ATOM   1120  CA  GLY A 139      26.148  12.653 -31.898  1.00 58.83           C  
ATOM   1121  C   GLY A 139      27.608  12.336 -31.541  1.00 58.83           C  
ATOM   1122  O   GLY A 139      28.505  13.017 -32.032  1.00 58.83           O  
ATOM   1123  N   TYR A 140      27.868  11.323 -30.711  1.00 54.24           N  
ATOM   1124  CA  TYR A 140      29.213  10.885 -30.318  1.00 54.24           C  
ATOM   1125  C   TYR A 140      29.666   9.654 -31.123  1.00 54.24           C  
ATOM   1126  CB  TYR A 140      29.256  10.623 -28.807  1.00 54.24           C  
ATOM   1127  O   TYR A 140      28.859   8.794 -31.477  1.00 54.24           O  
ATOM   1128  CG  TYR A 140      29.025  11.845 -27.939  1.00 54.24           C  
ATOM   1129  CD1 TYR A 140      30.116  12.577 -27.436  1.00 54.24           C  
ATOM   1130  CD2 TYR A 140      27.714  12.246 -27.630  1.00 54.24           C  
ATOM   1131  CE1 TYR A 140      29.894  13.698 -26.612  1.00 54.24           C  
ATOM   1132  CE2 TYR A 140      27.484  13.354 -26.794  1.00 54.24           C  
ATOM   1133  OH  TYR A 140      28.352  15.150 -25.474  1.00 54.24           O  
ATOM   1134  CZ  TYR A 140      28.575  14.080 -26.281  1.00 54.24           C  
ATOM   1135  N   ALA A 141      30.966   9.559 -31.425  1.00 56.45           N  
ATOM   1136  CA  ALA A 141      31.526   8.466 -32.220  1.00 56.45           C  
ATOM   1137  C   ALA A 141      31.762   7.190 -31.373  1.00 56.45           C  
ATOM   1138  CB  ALA A 141      32.815   8.944 -32.900  1.00 56.45           C  
ATOM   1139  O   ALA A 141      32.233   7.291 -30.240  1.00 56.45           O  
ATOM   1140  N   PRO A 142      31.529   5.975 -31.915  1.00 52.31           N  
ATOM   1141  CA  PRO A 142      31.702   4.715 -31.174  1.00 52.31           C  
ATOM   1142  C   PRO A 142      33.134   4.413 -30.699  1.00 52.31           C  
ATOM   1143  CB  PRO A 142      31.231   3.615 -32.134  1.00 52.31           C  
ATOM   1144  O   PRO A 142      33.317   3.634 -29.768  1.00 52.31           O  
ATOM   1145  CG  PRO A 142      30.256   4.330 -33.063  1.00 52.31           C  
ATOM   1146  CD  PRO A 142      30.860   5.723 -33.185  1.00 52.31           C  
ATOM   1147  N   ILE A 143      34.155   4.999 -31.339  1.00 49.53           N  
ATOM   1148  CA  ILE A 143      35.579   4.712 -31.070  1.00 49.53           C  
ATOM   1149  C   ILE A 143      36.039   5.215 -29.690  1.00 49.53           C  
ATOM   1150  CB  ILE A 143      36.439   5.239 -32.250  1.00 49.53           C  
ATOM   1151  O   ILE A 143      37.010   4.693 -29.148  1.00 49.53           O  
ATOM   1152  CG1 ILE A 143      36.342   4.213 -33.406  1.00 49.53           C  
ATOM   1153  CG2 ILE A 143      37.913   5.509 -31.895  1.00 49.53           C  
ATOM   1154  CD1 ILE A 143      36.898   4.701 -34.750  1.00 49.53           C  
ATOM   1155  N   ASP A 144      35.314   6.153 -29.083  1.00 50.02           N  
ATOM   1156  CA  ASP A 144      35.681   6.749 -27.794  1.00 50.02           C  
ATOM   1157  C   ASP A 144      35.146   5.960 -26.578  1.00 50.02           C  
ATOM   1158  CB  ASP A 144      35.257   8.227 -27.794  1.00 50.02           C  
ATOM   1159  O   ASP A 144      35.240   6.421 -25.437  1.00 50.02           O  
ATOM   1160  CG  ASP A 144      35.957   9.040 -28.893  1.00 50.02           C  
ATOM   1161  OD1 ASP A 144      37.175   8.834 -29.094  1.00 50.02           O  
ATOM   1162  OD2 ASP A 144      35.268   9.874 -29.524  1.00 50.02           O  
ATOM   1163  N   TYR A 145      34.569   4.769 -26.786  1.00 48.10           N  
ATOM   1164  CA  TYR A 145      33.856   4.037 -25.740  1.00 48.10           C  
ATOM   1165  C   TYR A 145      34.773   3.490 -24.627  1.00 48.10           C  
ATOM   1166  CB  TYR A 145      32.966   2.949 -26.357  1.00 48.10           C  
ATOM   1167  O   TYR A 145      35.377   2.424 -24.728  1.00 48.10           O  
ATOM   1168  CG  TYR A 145      32.092   2.277 -25.319  1.00 48.10           C  
ATOM   1169  CD1 TYR A 145      32.382   0.971 -24.884  1.00 48.10           C  
ATOM   1170  CD2 TYR A 145      31.061   3.005 -24.695  1.00 48.10           C  
ATOM   1171  CE1 TYR A 145      31.610   0.382 -23.869  1.00 48.10           C  
ATOM   1172  CE2 TYR A 145      30.319   2.416 -23.657  1.00 48.10           C  
ATOM   1173  OH  TYR A 145      29.766   0.481 -22.350  1.00 48.10           O  
ATOM   1174  CZ  TYR A 145      30.537   1.078 -23.292  1.00 48.10           C  
ATOM   1175  N   TYR A 146      34.808   4.219 -23.511  1.00 52.62           N  
ATOM   1176  CA  TYR A 146      35.139   3.709 -22.181  1.00 52.62           C  
ATOM   1177  C   TYR A 146      33.836   3.605 -21.369  1.00 52.62           C  
ATOM   1178  CB  TYR A 146      36.158   4.639 -21.497  1.00 52.62           C  
ATOM   1179  O   TYR A 146      33.023   4.520 -21.458  1.00 52.62           O  
ATOM   1180  CG  TYR A 146      37.604   4.235 -21.715  1.00 52.62           C  
ATOM   1181  CD1 TYR A 146      38.269   3.467 -20.738  1.00 52.62           C  
ATOM   1182  CD2 TYR A 146      38.275   4.594 -22.900  1.00 52.62           C  
ATOM   1183  CE1 TYR A 146      39.598   3.052 -20.944  1.00 52.62           C  
ATOM   1184  CE2 TYR A 146      39.608   4.184 -23.108  1.00 52.62           C  
ATOM   1185  OH  TYR A 146      41.549   2.996 -22.339  1.00 52.62           O  
ATOM   1186  CZ  TYR A 146      40.269   3.408 -22.135  1.00 52.62           C  
ATOM   1187  N   PRO A 147      33.627   2.596 -20.501  1.00 53.28           N  
ATOM   1188  CA  PRO A 147      32.441   2.519 -19.631  1.00 53.28           C  
ATOM   1189  C   PRO A 147      32.191   3.792 -18.793  1.00 53.28           C  
ATOM   1190  CB  PRO A 147      32.690   1.296 -18.742  1.00 53.28           C  
ATOM   1191  O   PRO A 147      31.055   4.142 -18.486  1.00 53.28           O  
ATOM   1192  CG  PRO A 147      33.570   0.398 -19.613  1.00 53.28           C  
ATOM   1193  CD  PRO A 147      34.426   1.388 -20.398  1.00 53.28           C  
ATOM   1194  N   GLY A 148      33.249   4.551 -18.476  1.00 63.23           N  
ATOM   1195  CA  GLY A 148      33.134   5.869 -17.840  1.00 63.23           C  
ATOM   1196  C   GLY A 148      32.566   6.972 -18.745  1.00 63.23           C  
ATOM   1197  O   GLY A 148      32.011   7.941 -18.234  1.00 63.23           O  
ATOM   1198  N   LEU A 149      32.663   6.834 -20.071  1.00 65.23           N  
ATOM   1199  CA  LEU A 149      32.132   7.789 -21.043  1.00 65.23           C  
ATOM   1200  C   LEU A 149      30.605   7.831 -20.996  1.00 65.23           C  
ATOM   1201  CB  LEU A 149      32.631   7.470 -22.469  1.00 65.23           C  
ATOM   1202  O   LEU A 149      30.070   8.929 -20.928  1.00 65.23           O  
ATOM   1203  CG  LEU A 149      32.180   8.519 -23.507  1.00 65.23           C  
ATOM   1204  CD1 LEU A 149      32.869   9.870 -23.297  1.00 65.23           C  
ATOM   1205  CD2 LEU A 149      32.459   8.060 -24.933  1.00 65.23           C  
ATOM   1206  N   LEU A 150      29.909   6.686 -20.963  1.00 66.34           N  
ATOM   1207  CA  LEU A 150      28.443   6.671 -20.862  1.00 66.34           C  
ATOM   1208  C   LEU A 150      27.978   7.426 -19.626  1.00 66.34           C  
ATOM   1209  CB  LEU A 150      27.910   5.234 -20.793  1.00 66.34           C  
ATOM   1210  O   LEU A 150      27.159   8.333 -19.725  1.00 66.34           O  
ATOM   1211  CG  LEU A 150      26.379   5.156 -20.562  1.00 66.34           C  
ATOM   1212  CD1 LEU A 150      25.575   5.790 -21.697  1.00 66.34           C  
ATOM   1213  CD2 LEU A 150      25.948   3.709 -20.372  1.00 66.34           C  
ATOM   1214  N   LYS A 151      28.547   7.083 -18.469  1.00 73.77           N  
ATOM   1215  CA  LYS A 151      28.242   7.756 -17.211  1.00 73.77           C  
ATOM   1216  C   LYS A 151      28.503   9.260 -17.308  1.00 73.77           C  
ATOM   1217  CB  LYS A 151      29.055   7.079 -16.107  1.00 73.77           C  
ATOM   1218  O   LYS A 151      27.664  10.051 -16.894  1.00 73.77           O  
ATOM   1219  CG  LYS A 151      28.726   7.670 -14.735  1.00 73.77           C  
ATOM   1220  CD  LYS A 151      29.418   6.848 -13.651  1.00 73.77           C  
ATOM   1221  CE  LYS A 151      29.072   7.426 -12.281  1.00 73.77           C  
ATOM   1222  NZ  LYS A 151      29.552   6.527 -11.208  1.00 73.77           N  
ATOM   1223  N   ASN A 152      29.624   9.672 -17.900  1.00 73.79           N  
ATOM   1224  CA  ASN A 152      29.938  11.088 -18.101  1.00 73.79           C  
ATOM   1225  C   ASN A 152      28.965  11.773 -19.072  1.00 73.79           C  
ATOM   1226  CB  ASN A 152      31.388  11.220 -18.591  1.00 73.79           C  
ATOM   1227  O   ASN A 152      28.562  12.905 -18.825  1.00 73.79           O  
ATOM   1228  CG  ASN A 152      32.418  10.880 -17.530  1.00 73.79           C  
ATOM   1229  ND2 ASN A 152      33.648  10.659 -17.933  1.00 73.79           N  
ATOM   1230  OD1 ASN A 152      32.161  10.843 -16.336  1.00 73.79           O  
ATOM   1231  N   MET A 153      28.554  11.095 -20.144  1.00 74.34           N  
ATOM   1232  CA  MET A 153      27.582  11.593 -21.115  1.00 74.34           C  
ATOM   1233  C   MET A 153      26.198  11.742 -20.488  1.00 74.34           C  
ATOM   1234  CB  MET A 153      27.506  10.649 -22.321  1.00 74.34           C  
ATOM   1235  O   MET A 153      25.595  12.804 -20.602  1.00 74.34           O  
ATOM   1236  CG  MET A 153      28.732  10.783 -23.227  1.00 74.34           C  
ATOM   1237  SD  MET A 153      28.776   9.603 -24.597  1.00 74.34           S  
ATOM   1238  CE  MET A 153      27.218  10.021 -25.403  1.00 74.34           C  
ATOM   1239  N   VAL A 154      25.726  10.721 -19.769  1.00 83.83           N  
ATOM   1240  CA  VAL A 154      24.470  10.753 -19.011  1.00 83.83           C  
ATOM   1241  C   VAL A 154      24.491  11.897 -18.005  1.00 83.83           C  
ATOM   1242  CB  VAL A 154      24.208   9.403 -18.311  1.00 83.83           C  
ATOM   1243  O   VAL A 154      23.569  12.707 -17.992  1.00 83.83           O  
ATOM   1244  CG1 VAL A 154      23.146   9.539 -17.210  1.00 83.83           C  
ATOM   1245  CG2 VAL A 154      23.764   8.354 -19.337  1.00 83.83           C  
ATOM   1246  N   LEU A 155      25.553  12.022 -17.204  1.00 85.21           N  
ATOM   1247  CA  LEU A 155      25.683  13.108 -16.232  1.00 85.21           C  
ATOM   1248  C   LEU A 155      25.752  14.484 -16.906  1.00 85.21           C  
ATOM   1249  CB  LEU A 155      26.916  12.866 -15.346  1.00 85.21           C  
ATOM   1250  O   LEU A 155      25.149  15.429 -16.402  1.00 85.21           O  
ATOM   1251  CG  LEU A 155      26.773  11.694 -14.356  1.00 85.21           C  
ATOM   1252  CD1 LEU A 155      28.117  11.454 -13.663  1.00 85.21           C  
ATOM   1253  CD2 LEU A 155      25.722  11.963 -13.277  1.00 85.21           C  
ATOM   1254  N   SER A 156      26.428  14.600 -18.053  1.00 80.42           N  
ATOM   1255  CA  SER A 156      26.487  15.835 -18.839  1.00 80.42           C  
ATOM   1256  C   SER A 156      25.103  16.230 -19.352  1.00 80.42           C  
ATOM   1257  CB  SER A 156      27.463  15.680 -20.010  1.00 80.42           C  
ATOM   1258  O   SER A 156      24.681  17.365 -19.149  1.00 80.42           O  
ATOM   1259  OG  SER A 156      27.641  16.915 -20.676  1.00 80.42           O  
ATOM   1260  N   LEU A 157      24.357  15.301 -19.952  1.00 84.18           N  
ATOM   1261  CA  LEU A 157      23.000  15.554 -20.446  1.00 84.18           C  
ATOM   1262  C   LEU A 157      22.027  15.858 -19.307  1.00 84.18           C  
ATOM   1263  CB  LEU A 157      22.508  14.326 -21.218  1.00 84.18           C  
ATOM   1264  O   LEU A 157      21.241  16.796 -19.404  1.00 84.18           O  
ATOM   1265  CG  LEU A 157      23.228  14.107 -22.551  1.00 84.18           C  
ATOM   1266  CD1 LEU A 157      22.882  12.711 -23.044  1.00 84.18           C  
ATOM   1267  CD2 LEU A 157      22.809  15.120 -23.621  1.00 84.18           C  
ATOM   1268  N   ALA A 158      22.110  15.113 -18.205  1.00 87.25           N  
ATOM   1269  CA  ALA A 158      21.326  15.376 -17.006  1.00 87.25           C  
ATOM   1270  C   ALA A 158      21.636  16.769 -16.437  1.00 87.25           C  
ATOM   1271  CB  ALA A 158      21.604  14.270 -15.982  1.00 87.25           C  
ATOM   1272  O   ALA A 158      20.723  17.474 -16.009  1.00 87.25           O  
ATOM   1273  N   SER A 159      22.903  17.200 -16.461  1.00 85.19           N  
ATOM   1274  CA  SER A 159      23.294  18.551 -16.047  1.00 85.19           C  
ATOM   1275  C   SER A 159      22.752  19.628 -16.991  1.00 85.19           C  
ATOM   1276  CB  SER A 159      24.811  18.659 -15.850  1.00 85.19           C  
ATOM   1277  O   SER A 159      22.205  20.615 -16.511  1.00 85.19           O  
ATOM   1278  OG  SER A 159      25.549  18.750 -17.050  1.00 85.19           O  
ATOM   1279  N   GLU A 160      22.787  19.399 -18.308  1.00 82.04           N  
ATOM   1280  CA  GLU A 160      22.229  20.303 -19.324  1.00 82.04           C  
ATOM   1281  C   GLU A 160      20.706  20.460 -19.141  1.00 82.04           C  
ATOM   1282  CB  GLU A 160      22.604  19.762 -20.725  1.00 82.04           C  
ATOM   1283  O   GLU A 160      20.179  21.572 -19.119  1.00 82.04           O  
ATOM   1284  CG  GLU A 160      22.347  20.772 -21.856  1.00 82.04           C  
ATOM   1285  CD  GLU A 160      22.684  20.257 -23.275  1.00 82.04           C  
ATOM   1286  OE1 GLU A 160      22.315  20.947 -24.251  1.00 82.04           O  
ATOM   1287  OE2 GLU A 160      23.241  19.149 -23.471  1.00 82.04           O  
ATOM   1288  N   LEU A 161      19.995  19.353 -18.899  1.00 83.50           N  
ATOM   1289  CA  LEU A 161      18.561  19.355 -18.590  1.00 83.50           C  
ATOM   1290  C   LEU A 161      18.247  20.049 -17.255  1.00 83.50           C  
ATOM   1291  CB  LEU A 161      18.045  17.908 -18.580  1.00 83.50           C  
ATOM   1292  O   LEU A 161      17.280  20.804 -17.162  1.00 83.50           O  
ATOM   1293  CG  LEU A 161      17.944  17.248 -19.967  1.00 83.50           C  
ATOM   1294  CD1 LEU A 161      17.666  15.761 -19.777  1.00 83.50           C  
ATOM   1295  CD2 LEU A 161      16.814  17.836 -20.814  1.00 83.50           C  
ATOM   1296  N   ARG A 162      19.066  19.851 -16.216  1.00 79.06           N  
ATOM   1297  CA  ARG A 162      18.896  20.532 -14.920  1.00 79.06           C  
ATOM   1298  C   ARG A 162      19.199  22.033 -15.011  1.00 79.06           C  
ATOM   1299  CB  ARG A 162      19.756  19.837 -13.851  1.00 79.06           C  
ATOM   1300  O   ARG A 162      18.523  22.827 -14.356  1.00 79.06           O  
ATOM   1301  CG  ARG A 162      19.172  18.484 -13.399  1.00 79.06           C  
ATOM   1302  CD  ARG A 162      20.191  17.745 -12.520  1.00 79.06           C  
ATOM   1303  NE  ARG A 162      19.667  16.478 -11.963  1.00 79.06           N  
ATOM   1304  NH1 ARG A 162      21.638  15.711 -11.080  1.00 79.06           N  
ATOM   1305  NH2 ARG A 162      19.788  14.503 -10.810  1.00 79.06           N  
ATOM   1306  CZ  ARG A 162      20.358  15.570 -11.293  1.00 79.06           C  
ATOM   1307  N   GLU A 163      20.151  22.451 -15.849  1.00 71.62           N  
ATOM   1308  CA  GLU A 163      20.409  23.870 -16.138  1.00 71.62           C  
ATOM   1309  C   GLU A 163      19.200  24.539 -16.814  1.00 71.62           C  
ATOM   1310  CB  GLU A 163      21.686  24.062 -16.988  1.00 71.62           C  
ATOM   1311  O   GLU A 163      18.897  25.698 -16.499  1.00 71.62           O  
ATOM   1312  CG  GLU A 163      22.987  23.944 -16.168  1.00 71.62           C  
ATOM   1313  CD  GLU A 163      24.277  24.350 -16.926  1.00 71.62           C  
ATOM   1314  OE1 GLU A 163      25.374  24.075 -16.394  1.00 71.62           O  
ATOM   1315  OE2 GLU A 163      24.221  25.079 -17.950  1.00 71.62           O  
ATOM   1316  N   ASN A 164      18.451  23.807 -17.655  1.00 61.89           N  
ATOM   1317  CA  ASN A 164      17.198  24.302 -18.245  1.00 61.89           C  
ATOM   1318  C   ASN A 164      16.155  24.658 -17.176  1.00 61.89           C  
ATOM   1319  CB  ASN A 164      16.589  23.276 -19.221  1.00 61.89           C  
ATOM   1320  O   ASN A 164      15.439  25.649 -17.330  1.00 61.89           O  
ATOM   1321  CG  ASN A 164      17.472  22.962 -20.404  1.00 61.89           C  
ATOM   1322  ND2 ASN A 164      17.323  21.806 -20.999  1.00 61.89           N  
ATOM   1323  OD1 ASN A 164      18.251  23.779 -20.849  1.00 61.89           O  
ATOM   1324  N   HIS A 165      16.097  23.879 -16.092  1.00 55.43           N  
ATOM   1325  CA  HIS A 165      15.179  24.096 -14.974  1.00 55.43           C  
ATOM   1326  C   HIS A 165      15.594  25.291 -14.095  1.00 55.43           C  
ATOM   1327  CB  HIS A 165      15.083  22.786 -14.171  1.00 55.43           C  
ATOM   1328  O   HIS A 165      14.749  26.084 -13.683  1.00 55.43           O  
ATOM   1329  CG  HIS A 165      14.169  22.873 -12.978  1.00 55.43           C  
ATOM   1330  CD2 HIS A 165      12.851  22.504 -12.922  1.00 55.43           C  
ATOM   1331  ND1 HIS A 165      14.511  23.351 -11.732  1.00 55.43           N  
ATOM   1332  CE1 HIS A 165      13.420  23.289 -10.951  1.00 55.43           C  
ATOM   1333  NE2 HIS A 165      12.384  22.785 -11.634  1.00 55.43           N  
ATOM   1334  N   LEU A 166      16.891  25.452 -13.806  1.00 53.57           N  
ATOM   1335  CA  LEU A 166      17.376  26.430 -12.818  1.00 53.57           C  
ATOM   1336  C   LEU A 166      17.509  27.864 -13.360  1.00 53.57           C  
ATOM   1337  CB  LEU A 166      18.705  25.919 -12.230  1.00 53.57           C  
ATOM   1338  O   LEU A 166      17.320  28.822 -12.612  1.00 53.57           O  
ATOM   1339  CG  LEU A 166      18.548  24.673 -11.334  1.00 53.57           C  
ATOM   1340  CD1 LEU A 166      19.916  24.049 -11.061  1.00 53.57           C  
ATOM   1341  CD2 LEU A 166      17.903  25.012  -9.986  1.00 53.57           C  
ATOM   1342  N   ASN A 167      17.800  28.045 -14.653  1.00 46.32           N  
ATOM   1343  CA  ASN A 167      18.184  29.351 -15.200  1.00 46.32           C  
ATOM   1344  C   ASN A 167      17.124  29.953 -16.126  1.00 46.32           C  
ATOM   1345  CB  ASN A 167      19.578  29.245 -15.829  1.00 46.32           C  
ATOM   1346  O   ASN A 167      17.317  30.124 -17.336  1.00 46.32           O  
ATOM   1347  CG  ASN A 167      20.677  29.183 -14.786  1.00 46.32           C  
ATOM   1348  ND2 ASN A 167      21.783  28.551 -15.098  1.00 46.32           N  
ATOM   1349  OD1 ASN A 167      20.589  29.751 -13.713  1.00 46.32           O  
ATOM   1350  N   GLY A 168      16.011  30.390 -15.534  1.00 47.78           N  
ATOM   1351  CA  GLY A 168      14.919  31.075 -16.229  1.00 47.78           C  
ATOM   1352  C   GLY A 168      15.315  32.275 -17.119  1.00 47.78           C  
ATOM   1353  O   GLY A 168      14.508  32.684 -17.957  1.00 47.78           O  
ATOM   1354  N   PHE A 169      16.545  32.780 -17.010  1.00 42.91           N  
ATOM   1355  CA  PHE A 169      17.051  33.955 -17.722  1.00 42.91           C  
ATOM   1356  C   PHE A 169      18.161  33.678 -18.755  1.00 42.91           C  
ATOM   1357  CB  PHE A 169      17.488  34.976 -16.664  1.00 42.91           C  
ATOM   1358  O   PHE A 169      18.424  34.549 -19.577  1.00 42.91           O  
ATOM   1359  CG  PHE A 169      16.333  35.429 -15.790  1.00 42.91           C  
ATOM   1360  CD1 PHE A 169      15.441  36.402 -16.275  1.00 42.91           C  
ATOM   1361  CD2 PHE A 169      16.117  34.853 -14.522  1.00 42.91           C  
ATOM   1362  CE1 PHE A 169      14.342  36.805 -15.497  1.00 42.91           C  
ATOM   1363  CE2 PHE A 169      15.014  35.253 -13.746  1.00 42.91           C  
ATOM   1364  CZ  PHE A 169      14.128  36.230 -14.232  1.00 42.91           C  
ATOM   1365  N   ASN A 170      18.769  32.483 -18.789  1.00 46.45           N  
ATOM   1366  CA  ASN A 170      19.832  32.177 -19.757  1.00 46.45           C  
ATOM   1367  C   ASN A 170      19.268  31.410 -20.958  1.00 46.45           C  
ATOM   1368  CB  ASN A 170      20.997  31.447 -19.063  1.00 46.45           C  
ATOM   1369  O   ASN A 170      19.043  30.204 -20.894  1.00 46.45           O  
ATOM   1370  CG  ASN A 170      21.827  32.371 -18.185  1.00 46.45           C  
ATOM   1371  ND2 ASN A 170      22.479  31.851 -17.172  1.00 46.45           N  
ATOM   1372  OD1 ASN A 170      21.915  33.565 -18.402  1.00 46.45           O  
ATOM   1373  N   THR A 171      19.039  32.111 -22.068  1.00 48.97           N  
ATOM   1374  CA  THR A 171      18.570  31.528 -23.338  1.00 48.97           C  
ATOM   1375  C   THR A 171      19.660  30.769 -24.101  1.00 48.97           C  
ATOM   1376  CB  THR A 171      17.971  32.617 -24.246  1.00 48.97           C  
ATOM   1377  O   THR A 171      19.330  29.902 -24.899  1.00 48.97           O  
ATOM   1378  CG2 THR A 171      16.526  32.930 -23.861  1.00 48.97           C  
ATOM   1379  OG1 THR A 171      18.702  33.819 -24.118  1.00 48.97           O  
ATOM   1380  N   GLN A 172      20.947  31.033 -23.848  1.00 45.94           N  
ATOM   1381  CA  GLN A 172      22.050  30.492 -24.663  1.00 45.94           C  
ATOM   1382  C   GLN A 172      22.437  29.028 -24.390  1.00 45.94           C  
ATOM   1383  CB  GLN A 172      23.281  31.401 -24.525  1.00 45.94           C  
ATOM   1384  O   GLN A 172      23.146  28.448 -25.204  1.00 45.94           O  
ATOM   1385  CG  GLN A 172      23.146  32.683 -25.360  1.00 45.94           C  
ATOM   1386  CD  GLN A 172      24.390  33.564 -25.283  1.00 45.94           C  
ATOM   1387  NE2 GLN A 172      24.549  34.507 -26.185  1.00 45.94           N  
ATOM   1388  OE1 GLN A 172      25.232  33.442 -24.410  1.00 45.94           O  
ATOM   1389  N   ARG A 173      22.000  28.419 -23.280  1.00 52.73           N  
ATOM   1390  CA  ARG A 173      22.323  27.015 -22.934  1.00 52.73           C  
ATOM   1391  C   ARG A 173      21.120  26.081 -22.924  1.00 52.73           C  
ATOM   1392  CB  ARG A 173      23.089  26.935 -21.605  1.00 52.73           C  
ATOM   1393  O   ARG A 173      21.218  24.971 -22.418  1.00 52.73           O  
ATOM   1394  CG  ARG A 173      24.554  27.332 -21.765  1.00 52.73           C  
ATOM   1395  CD  ARG A 173      25.267  26.951 -20.471  1.00 52.73           C  
ATOM   1396  NE  ARG A 173      26.608  27.543 -20.400  1.00 52.73           N  
ATOM   1397  NH1 ARG A 173      27.130  26.548 -18.402  1.00 52.73           N  
ATOM   1398  NH2 ARG A 173      28.602  27.931 -19.402  1.00 52.73           N  
ATOM   1399  CZ  ARG A 173      27.441  27.336 -19.401  1.00 52.73           C  
ATOM   1400  N   ARG A 174      19.975  26.527 -23.448  1.00 62.97           N  
ATOM   1401  CA  ARG A 174      18.779  25.691 -23.410  1.00 62.97           C  
ATOM   1402  C   ARG A 174      18.821  24.605 -24.463  1.00 62.97           C  
ATOM   1403  CB  ARG A 174      17.479  26.487 -23.447  1.00 62.97           C  
ATOM   1404  O   ARG A 174      19.010  24.889 -25.643  1.00 62.97           O  
ATOM   1405  CG  ARG A 174      17.273  27.160 -22.091  1.00 62.97           C  
ATOM   1406  CD  ARG A 174      15.885  27.780 -22.024  1.00 62.97           C  
ATOM   1407  NE  ARG A 174      15.775  28.585 -20.804  1.00 62.97           N  
ATOM   1408  NH1 ARG A 174      13.760  29.560 -21.266  1.00 62.97           N  
ATOM   1409  NH2 ARG A 174      14.977  30.216 -19.486  1.00 62.97           N  
ATOM   1410  CZ  ARG A 174      14.826  29.443 -20.521  1.00 62.97           C  
ATOM   1411  N   MET A 175      18.574  23.377 -24.027  1.00 72.58           N  
ATOM   1412  CA  MET A 175      18.318  22.281 -24.948  1.00 72.58           C  
ATOM   1413  C   MET A 175      17.011  22.555 -25.705  1.00 72.58           C  
ATOM   1414  CB  MET A 175      18.286  20.961 -24.175  1.00 72.58           C  
ATOM   1415  O   MET A 175      15.994  22.871 -25.086  1.00 72.58           O  
ATOM   1416  CG  MET A 175      18.347  19.777 -25.133  1.00 72.58           C  
ATOM   1417  SD  MET A 175      18.386  18.171 -24.316  1.00 72.58           S  
ATOM   1418  CE  MET A 175      20.053  18.157 -23.601  1.00 72.58           C  
ATOM   1419  N   ALA A 176      17.049  22.460 -27.036  1.00 78.17           N  
ATOM   1420  CA  ALA A 176      15.868  22.655 -27.873  1.00 78.17           C  
ATOM   1421  C   ALA A 176      14.786  21.596 -27.556  1.00 78.17           C  
ATOM   1422  CB  ALA A 176      16.293  22.620 -29.345  1.00 78.17           C  
ATOM   1423  O   ALA A 176      15.153  20.442 -27.296  1.00 78.17           O  
ATOM   1424  N   PRO A 177      13.483  21.944 -27.588  1.00 79.83           N  
ATOM   1425  CA  PRO A 177      12.386  21.009 -27.316  1.00 79.83           C  
ATOM   1426  C   PRO A 177      12.475  19.719 -28.140  1.00 79.83           C  
ATOM   1427  CB  PRO A 177      11.099  21.777 -27.645  1.00 79.83           C  
ATOM   1428  O   PRO A 177      12.309  18.628 -27.602  1.00 79.83           O  
ATOM   1429  CG  PRO A 177      11.490  23.237 -27.450  1.00 79.83           C  
ATOM   1430  CD  PRO A 177      12.952  23.268 -27.878  1.00 79.83           C  
ATOM   1431  N   GLU A 178      12.854  19.812 -29.416  1.00 80.15           N  
ATOM   1432  CA  GLU A 178      12.990  18.665 -30.320  1.00 80.15           C  
ATOM   1433  C   GLU A 178      14.112  17.715 -29.883  1.00 80.15           C  
ATOM   1434  CB  GLU A 178      13.284  19.132 -31.758  1.00 80.15           C  
ATOM   1435  O   GLU A 178      14.012  16.494 -30.045  1.00 80.15           O  
ATOM   1436  CG  GLU A 178      12.261  20.115 -32.355  1.00 80.15           C  
ATOM   1437  CD  GLU A 178      12.433  21.577 -31.903  1.00 80.15           C  
ATOM   1438  OE1 GLU A 178      11.580  22.400 -32.288  1.00 80.15           O  
ATOM   1439  OE2 GLU A 178      13.413  21.872 -31.174  1.00 80.15           O  
ATOM   1440  N   ARG A 179      15.185  18.261 -29.293  1.00 80.26           N  
ATOM   1441  CA  ARG A 179      16.287  17.467 -28.736  1.00 80.26           C  
ATOM   1442  C   ARG A 179      15.853  16.780 -27.444  1.00 80.26           C  
ATOM   1443  CB  ARG A 179      17.551  18.332 -28.591  1.00 80.26           C  
ATOM   1444  O   ARG A 179      16.159  15.605 -27.282  1.00 80.26           O  
ATOM   1445  CG  ARG A 179      18.785  17.528 -28.134  1.00 80.26           C  
ATOM   1446  CD  ARG A 179      20.059  18.384 -28.239  1.00 80.26           C  
ATOM   1447  NE  ARG A 179      21.234  17.752 -27.588  1.00 80.26           N  
ATOM   1448  NH1 ARG A 179      22.088  19.640 -26.600  1.00 80.26           N  
ATOM   1449  NH2 ARG A 179      22.959  17.690 -26.066  1.00 80.26           N  
ATOM   1450  CZ  ARG A 179      22.095  18.354 -26.775  1.00 80.26           C  
ATOM   1451  N   VAL A 180      15.085  17.448 -26.581  1.00 85.32           N  
ATOM   1452  CA  VAL A 180      14.499  16.829 -25.374  1.00 85.32           C  
ATOM   1453  C   VAL A 180      13.528  15.701 -25.753  1.00 85.32           C  
ATOM   1454  CB  VAL A 180      13.799  17.882 -24.492  1.00 85.32           C  
ATOM   1455  O   VAL A 180      13.625  14.600 -25.210  1.00 85.32           O  
ATOM   1456  CG1 VAL A 180      13.177  17.254 -23.238  1.00 85.32           C  
ATOM   1457  CG2 VAL A 180      14.770  18.973 -24.021  1.00 85.32           C  
ATOM   1458  N   ALA A 181      12.656  15.929 -26.738  1.00 84.92           N  
ATOM   1459  CA  ALA A 181      11.746  14.913 -27.265  1.00 84.92           C  
ATOM   1460  C   ALA A 181      12.516  13.714 -27.847  1.00 84.92           C  
ATOM   1461  CB  ALA A 181      10.848  15.568 -28.320  1.00 84.92           C  
ATOM   1462  O   ALA A 181      12.224  12.560 -27.525  1.00 84.92           O  
ATOM   1463  N   SER A 182      13.562  13.974 -28.637  1.00 78.85           N  
ATOM   1464  CA  SER A 182      14.419  12.928 -29.205  1.00 78.85           C  
ATOM   1465  C   SER A 182      15.135  12.114 -28.129  1.00 78.85           C  
ATOM   1466  CB  SER A 182      15.450  13.531 -30.159  1.00 78.85           C  
ATOM   1467  O   SER A 182      15.152  10.887 -28.217  1.00 78.85           O  
ATOM   1468  OG  SER A 182      14.787  14.136 -31.250  1.00 78.85           O  
ATOM   1469  N   LEU A 183      15.664  12.774 -27.091  1.00 83.25           N  
ATOM   1470  CA  LEU A 183      16.264  12.104 -25.937  1.00 83.25           C  
ATOM   1471  C   LEU A 183      15.263  11.188 -25.240  1.00 83.25           C  
ATOM   1472  CB  LEU A 183      16.783  13.133 -24.920  1.00 83.25           C  
ATOM   1473  O   LEU A 183      15.605  10.043 -24.959  1.00 83.25           O  
ATOM   1474  CG  LEU A 183      18.085  13.837 -25.307  1.00 83.25           C  
ATOM   1475  CD1 LEU A 183      18.430  14.861 -24.235  1.00 83.25           C  
ATOM   1476  CD2 LEU A 183      19.254  12.874 -25.384  1.00 83.25           C  
ATOM   1477  N   SER A 184      14.034  11.659 -25.003  1.00 87.52           N  
ATOM   1478  CA  SER A 184      12.998  10.859 -24.339  1.00 87.52           C  
ATOM   1479  C   SER A 184      12.727   9.548 -25.078  1.00 87.52           C  
ATOM   1480  CB  SER A 184      11.724  11.689 -24.141  1.00 87.52           C  
ATOM   1481  O   SER A 184      12.725   8.484 -24.466  1.00 87.52           O  
ATOM   1482  OG  SER A 184      10.928  11.829 -25.302  1.00 87.52           O  
ATOM   1483  N   ARG A 185      12.637   9.596 -26.412  1.00 81.34           N  
ATOM   1484  CA  ARG A 185      12.419   8.415 -27.253  1.00 81.34           C  
ATOM   1485  C   ARG A 185      13.621   7.470 -27.285  1.00 81.34           C  
ATOM   1486  CB  ARG A 185      12.045   8.895 -28.650  1.00 81.34           C  
ATOM   1487  O   ARG A 185      13.442   6.259 -27.236  1.00 81.34           O  
ATOM   1488  CG  ARG A 185      11.728   7.723 -29.594  1.00 81.34           C  
ATOM   1489  CD  ARG A 185      11.217   8.234 -30.936  1.00 81.34           C  
ATOM   1490  NE  ARG A 185      12.147   9.226 -31.487  1.00 81.34           N  
ATOM   1491  NH1 ARG A 185      11.140   9.476 -33.518  1.00 81.34           N  
ATOM   1492  NH2 ARG A 185      12.939  10.714 -32.948  1.00 81.34           N  
ATOM   1493  CZ  ARG A 185      12.056   9.809 -32.652  1.00 81.34           C  
ATOM   1494  N   VAL A 186      14.839   8.008 -27.368  1.00 75.40           N  
ATOM   1495  CA  VAL A 186      16.074   7.200 -27.352  1.00 75.40           C  
ATOM   1496  C   VAL A 186      16.276   6.524 -25.992  1.00 75.40           C  
ATOM   1497  CB  VAL A 186      17.287   8.068 -27.747  1.00 75.40           C  
ATOM   1498  O   VAL A 186      16.837   5.434 -25.930  1.00 75.40           O  
ATOM   1499  CG1 VAL A 186      18.629   7.367 -27.528  1.00 75.40           C  
ATOM   1500  CG2 VAL A 186      17.220   8.452 -29.231  1.00 75.40           C  
ATOM   1501  N   CYS A 187      15.793   7.132 -24.905  1.00 82.41           N  
ATOM   1502  CA  CYS A 187      15.909   6.561 -23.567  1.00 82.41           C  
ATOM   1503  C   CYS A 187      14.959   5.385 -23.313  1.00 82.41           C  
ATOM   1504  CB  CYS A 187      15.704   7.653 -22.510  1.00 82.41           C  
ATOM   1505  O   CYS A 187      15.292   4.569 -22.464  1.00 82.41           O  
ATOM   1506  SG  CYS A 187      17.096   8.815 -22.533  1.00 82.41           S  
ATOM   1507  N   VAL A 188      13.824   5.260 -24.018  1.00 82.25           N  
ATOM   1508  CA  VAL A 188      12.820   4.187 -23.808  1.00 82.25           C  
ATOM   1509  C   VAL A 188      13.438   2.780 -23.694  1.00 82.25           C  
ATOM   1510  CB  VAL A 188      11.713   4.208 -24.888  1.00 82.25           C  
ATOM   1511  O   VAL A 188      13.142   2.100 -22.713  1.00 82.25           O  
ATOM   1512  CG1 VAL A 188      10.652   3.124 -24.656  1.00 82.25           C  
ATOM   1513  CG2 VAL A 188      10.972   5.546 -24.895  1.00 82.25           C  
ATOM   1514  N   PRO A 189      14.316   2.328 -24.613  1.00 73.30           N  
ATOM   1515  CA  PRO A 189      14.992   1.029 -24.488  1.00 73.30           C  
ATOM   1516  C   PRO A 189      15.972   0.906 -23.326  1.00 73.30           C  
ATOM   1517  CB  PRO A 189      15.723   0.820 -25.822  1.00 73.30           C  
ATOM   1518  O   PRO A 189      16.305  -0.202 -22.922  1.00 73.30           O  
ATOM   1519  CG  PRO A 189      15.849   2.211 -26.425  1.00 73.30           C  
ATOM   1520  CD  PRO A 189      14.600   2.911 -25.918  1.00 73.30           C  
ATOM   1521  N   LEU A 190      16.459   2.026 -22.802  1.00 78.66           N  
ATOM   1522  CA  LEU A 190      17.589   2.081 -21.878  1.00 78.66           C  
ATOM   1523  C   LEU A 190      17.169   2.396 -20.443  1.00 78.66           C  
ATOM   1524  CB  LEU A 190      18.592   3.125 -22.389  1.00 78.66           C  
ATOM   1525  O   LEU A 190      18.022   2.427 -19.562  1.00 78.66           O  
ATOM   1526  CG  LEU A 190      19.070   2.903 -23.831  1.00 78.66           C  
ATOM   1527  CD1 LEU A 190      19.910   4.094 -24.259  1.00 78.66           C  
ATOM   1528  CD2 LEU A 190      19.896   1.631 -24.014  1.00 78.66           C  
ATOM   1529  N   ILE A 191      15.879   2.638 -20.188  1.00 84.68           N  
ATOM   1530  CA  ILE A 191      15.399   3.094 -18.878  1.00 84.68           C  
ATOM   1531  C   ILE A 191      15.747   2.131 -17.742  1.00 84.68           C  
ATOM   1532  CB  ILE A 191      13.878   3.352 -18.881  1.00 84.68           C  
ATOM   1533  O   ILE A 191      15.907   2.576 -16.618  1.00 84.68           O  
ATOM   1534  CG1 ILE A 191      13.083   2.058 -19.171  1.00 84.68           C  
ATOM   1535  CG2 ILE A 191      13.512   4.483 -19.854  1.00 84.68           C  
ATOM   1536  CD1 ILE A 191      11.578   2.244 -19.056  1.00 84.68           C  
ATOM   1537  N   THR A 192      15.870   0.827 -18.014  1.00 81.10           N  
ATOM   1538  CA  THR A 192      16.199  -0.184 -16.998  1.00 81.10           C  
ATOM   1539  C   THR A 192      17.696  -0.265 -16.693  1.00 81.10           C  
ATOM   1540  CB  THR A 192      15.656  -1.567 -17.385  1.00 81.10           C  
ATOM   1541  O   THR A 192      18.100  -1.049 -15.837  1.00 81.10           O  
ATOM   1542  CG2 THR A 192      14.129  -1.579 -17.483  1.00 81.10           C  
ATOM   1543  OG1 THR A 192      16.130  -1.970 -18.650  1.00 81.10           O  
ATOM   1544  N   LEU A 193      18.534   0.501 -17.398  1.00 79.76           N  
ATOM   1545  CA  LEU A 193      19.967   0.577 -17.139  1.00 79.76           C  
ATOM   1546  C   LEU A 193      20.234   1.590 -16.025  1.00 79.76           C  
ATOM   1547  CB  LEU A 193      20.729   0.959 -18.421  1.00 79.76           C  
ATOM   1548  O   LEU A 193      20.004   2.785 -16.192  1.00 79.76           O  
ATOM   1549  CG  LEU A 193      20.524   0.024 -19.626  1.00 79.76           C  
ATOM   1550  CD1 LEU A 193      21.388   0.518 -20.787  1.00 79.76           C  
ATOM   1551  CD2 LEU A 193      20.920  -1.418 -19.311  1.00 79.76           C  
ATOM   1552  N   THR A 194      20.818   1.133 -14.919  1.00 83.22           N  
ATOM   1553  CA  THR A 194      21.091   1.971 -13.737  1.00 83.22           C  
ATOM   1554  C   THR A 194      21.968   3.190 -14.035  1.00 83.22           C  
ATOM   1555  CB  THR A 194      21.780   1.141 -12.645  1.00 83.22           C  
ATOM   1556  O   THR A 194      21.850   4.220 -13.379  1.00 83.22           O  
ATOM   1557  CG2 THR A 194      20.872   0.037 -12.103  1.00 83.22           C  
ATOM   1558  OG1 THR A 194      22.944   0.507 -13.146  1.00 83.22           O  
ATOM   1559  N   ASP A 195      22.852   3.105 -15.037  1.00 79.61           N  
ATOM   1560  CA  ASP A 195      23.689   4.237 -15.459  1.00 79.61           C  
ATOM   1561  C   ASP A 195      22.883   5.369 -16.116  1.00 79.61           C  
ATOM   1562  CB  ASP A 195      24.795   3.753 -16.412  1.00 79.61           C  
ATOM   1563  O   ASP A 195      23.379   6.492 -16.194  1.00 79.61           O  
ATOM   1564  CG  ASP A 195      25.940   3.020 -15.704  1.00 79.61           C  
ATOM   1565  OD1 ASP A 195      26.273   3.393 -14.551  1.00 79.61           O  
ATOM   1566  OD2 ASP A 195      26.528   2.126 -16.345  1.00 79.61           O  
ATOM   1567  N   VAL A 196      21.656   5.092 -16.572  1.00 85.26           N  
ATOM   1568  CA  VAL A 196      20.758   6.026 -17.272  1.00 85.26           C  
ATOM   1569  C   VAL A 196      19.760   6.688 -16.310  1.00 85.26           C  
ATOM   1570  CB  VAL A 196      20.072   5.314 -18.462  1.00 85.26           C  
ATOM   1571  O   VAL A 196      19.217   7.744 -16.643  1.00 85.26           O  
ATOM   1572  CG1 VAL A 196      19.225   6.254 -19.331  1.00 85.26           C  
ATOM   1573  CG2 VAL A 196      21.129   4.718 -19.407  1.00 85.26           C  
ATOM   1574  N   ASP A 197      19.593   6.168 -15.086  1.00 90.62           N  
ATOM   1575  CA  ASP A 197      18.704   6.724 -14.048  1.00 90.62           C  
ATOM   1576  C   ASP A 197      18.835   8.253 -13.871  1.00 90.62           C  
ATOM   1577  CB  ASP A 197      18.924   6.032 -12.681  1.00 90.62           C  
ATOM   1578  O   ASP A 197      17.803   8.932 -13.858  1.00 90.62           O  
ATOM   1579  CG  ASP A 197      18.367   4.610 -12.560  1.00 90.62           C  
ATOM   1580  OD1 ASP A 197      17.569   4.208 -13.429  1.00 90.62           O  
ATOM   1581  OD2 ASP A 197      18.700   3.946 -11.552  1.00 90.62           O  
ATOM   1582  N   PRO A 198      20.046   8.860 -13.813  1.00 92.32           N  
ATOM   1583  CA  PRO A 198      20.175  10.312 -13.666  1.00 92.32           C  
ATOM   1584  C   PRO A 198      19.581  11.106 -14.837  1.00 92.32           C  
ATOM   1585  CB  PRO A 198      21.680  10.587 -13.545  1.00 92.32           C  
ATOM   1586  O   PRO A 198      19.113  12.229 -14.645  1.00 92.32           O  
ATOM   1587  CG  PRO A 198      22.261   9.258 -13.066  1.00 92.32           C  
ATOM   1588  CD  PRO A 198      21.368   8.242 -13.767  1.00 92.32           C  
ATOM   1589  N   LEU A 199      19.608  10.544 -16.051  1.00 91.07           N  
ATOM   1590  CA  LEU A 199      19.008  11.156 -17.236  1.00 91.07           C  
ATOM   1591  C   LEU A 199      17.488  10.979 -17.237  1.00 91.07           C  
ATOM   1592  CB  LEU A 199      19.664  10.585 -18.506  1.00 91.07           C  
ATOM   1593  O   LEU A 199      16.786  11.944 -17.528  1.00 91.07           O  
ATOM   1594  CG  LEU A 199      19.073  11.085 -19.834  1.00 91.07           C  
ATOM   1595  CD1 LEU A 199      19.201  12.602 -19.967  1.00 91.07           C  
ATOM   1596  CD2 LEU A 199      19.840  10.454 -20.992  1.00 91.07           C  
ATOM   1597  N   VAL A 200      16.977   9.800 -16.864  1.00 93.21           N  
ATOM   1598  CA  VAL A 200      15.528   9.567 -16.702  1.00 93.21           C  
ATOM   1599  C   VAL A 200      14.950  10.538 -15.672  1.00 93.21           C  
ATOM   1600  CB  VAL A 200      15.225   8.108 -16.296  1.00 93.21           C  
ATOM   1601  O   VAL A 200      13.971  11.228 -15.952  1.00 93.21           O  
ATOM   1602  CG1 VAL A 200      13.732   7.874 -16.032  1.00 93.21           C  
ATOM   1603  CG2 VAL A 200      15.645   7.136 -17.401  1.00 93.21           C  
ATOM   1604  N   GLU A 201      15.601  10.663 -14.514  1.00 94.74           N  
ATOM   1605  CA  GLU A 201      15.241  11.630 -13.476  1.00 94.74           C  
ATOM   1606  C   GLU A 201      15.238  13.066 -14.024  1.00 94.74           C  
ATOM   1607  CB  GLU A 201      16.245  11.498 -12.317  1.00 94.74           C  
ATOM   1608  O   GLU A 201      14.265  13.802 -13.847  1.00 94.74           O  
ATOM   1609  CG  GLU A 201      15.847  12.324 -11.087  1.00 94.74           C  
ATOM   1610  CD  GLU A 201      17.051  12.664 -10.203  1.00 94.74           C  
ATOM   1611  OE1 GLU A 201      17.250  13.871  -9.919  1.00 94.74           O  
ATOM   1612  OE2 GLU A 201      17.831  11.758  -9.848  1.00 94.74           O  
ATOM   1613  N   ALA A 202      16.303  13.465 -14.727  1.00 92.35           N  
ATOM   1614  CA  ALA A 202      16.414  14.806 -15.288  1.00 92.35           C  
ATOM   1615  C   ALA A 202      15.339  15.097 -16.346  1.00 92.35           C  
ATOM   1616  CB  ALA A 202      17.826  15.001 -15.846  1.00 92.35           C  
ATOM   1617  O   ALA A 202      14.806  16.203 -16.358  1.00 92.35           O  
ATOM   1618  N   LEU A 203      14.979  14.127 -17.194  1.00 92.52           N  
ATOM   1619  CA  LEU A 203      13.892  14.262 -18.170  1.00 92.52           C  
ATOM   1620  C   LEU A 203      12.545  14.476 -17.467  1.00 92.52           C  
ATOM   1621  CB  LEU A 203      13.850  13.018 -19.081  1.00 92.52           C  
ATOM   1622  O   LEU A 203      11.818  15.411 -17.810  1.00 92.52           O  
ATOM   1623  CG  LEU A 203      14.965  12.957 -20.143  1.00 92.52           C  
ATOM   1624  CD1 LEU A 203      15.003  11.564 -20.775  1.00 92.52           C  
ATOM   1625  CD2 LEU A 203      14.747  13.973 -21.269  1.00 92.52           C  
ATOM   1626  N   LEU A 204      12.238  13.675 -16.441  1.00 93.07           N  
ATOM   1627  CA  LEU A 204      10.989  13.786 -15.679  1.00 93.07           C  
ATOM   1628  C   LEU A 204      10.865  15.117 -14.929  1.00 93.07           C  
ATOM   1629  CB  LEU A 204      10.892  12.626 -14.681  1.00 93.07           C  
ATOM   1630  O   LEU A 204       9.769  15.669 -14.858  1.00 93.07           O  
ATOM   1631  CG  LEU A 204      10.700  11.244 -15.325  1.00 93.07           C  
ATOM   1632  CD1 LEU A 204      10.840  10.205 -14.219  1.00 93.07           C  
ATOM   1633  CD2 LEU A 204       9.340  11.098 -16.009  1.00 93.07           C  
ATOM   1634  N   ILE A 205      11.968  15.655 -14.404  1.00 89.27           N  
ATOM   1635  CA  ILE A 205      11.988  16.943 -13.689  1.00 89.27           C  
ATOM   1636  C   ILE A 205      12.043  18.137 -14.658  1.00 89.27           C  
ATOM   1637  CB  ILE A 205      13.159  16.947 -12.676  1.00 89.27           C  
ATOM   1638  O   ILE A 205      11.597  19.237 -14.328  1.00 89.27           O  
ATOM   1639  CG1 ILE A 205      12.928  15.866 -11.591  1.00 89.27           C  
ATOM   1640  CG2 ILE A 205      13.345  18.326 -12.009  1.00 89.27           C  
ATOM   1641  CD1 ILE A 205      14.117  15.674 -10.640  1.00 89.27           C  
ATOM   1642  N   CYS A 206      12.588  17.953 -15.863  1.00 82.15           N  
ATOM   1643  CA  CYS A 206      12.705  19.017 -16.852  1.00 82.15           C  
ATOM   1644  C   CYS A 206      11.320  19.420 -17.375  1.00 82.15           C  
ATOM   1645  CB  CYS A 206      13.662  18.579 -17.969  1.00 82.15           C  
ATOM   1646  O   CYS A 206      10.751  18.774 -18.257  1.00 82.15           O  
ATOM   1647  SG  CYS A 206      13.892  19.929 -19.164  1.00 82.15           S  
ATOM   1648  N   HIS A 207      10.799  20.530 -16.855  1.00 72.14           N  
ATOM   1649  CA  HIS A 207       9.602  21.175 -17.374  1.00 72.14           C  
ATOM   1650  C   HIS A 207       9.961  22.107 -18.535  1.00 72.14           C  
ATOM   1651  CB  HIS A 207       8.864  21.902 -16.245  1.00 72.14           C  
ATOM   1652  O   HIS A 207      10.741  23.053 -18.386  1.00 72.14           O  
ATOM   1653  CG  HIS A 207       8.245  20.947 -15.255  1.00 72.14           C  
ATOM   1654  CD2 HIS A 207       8.697  20.650 -13.996  1.00 72.14           C  
ATOM   1655  ND1 HIS A 207       7.121  20.183 -15.472  1.00 72.14           N  
ATOM   1656  CE1 HIS A 207       6.892  19.458 -14.365  1.00 72.14           C  
ATOM   1657  NE2 HIS A 207       7.824  19.711 -13.435  1.00 72.14           N  
ATOM   1658  N   GLY A 208       9.364  21.847 -19.698  1.00 62.52           N  
ATOM   1659  CA  GLY A 208       9.324  22.812 -20.787  1.00 62.52           C  
ATOM   1660  C   GLY A 208       8.565  24.074 -20.380  1.00 62.52           C  
ATOM   1661  O   GLY A 208       7.683  24.034 -19.527  1.00 62.52           O  
ATOM   1662  N   ARG A 209       8.884  25.212 -21.003  1.00 60.39           N  
ATOM   1663  CA  ARG A 209       8.025  26.411 -20.919  1.00 60.39           C  
ATOM   1664  C   ARG A 209       6.831  26.351 -21.865  1.00 60.39           C  
ATOM   1665  CB  ARG A 209       8.834  27.677 -21.197  1.00 60.39           C  
ATOM   1666  O   ARG A 209       6.013  27.267 -21.869  1.00 60.39           O  
ATOM   1667  CG  ARG A 209       9.754  28.002 -20.027  1.00 60.39           C  
ATOM   1668  CD  ARG A 209      10.331  29.394 -20.255  1.00 60.39           C  
ATOM   1669  NE  ARG A 209      11.138  29.795 -19.100  1.00 60.39           N  
ATOM   1670  NH1 ARG A 209      11.513  31.980 -19.710  1.00 60.39           N  
ATOM   1671  NH2 ARG A 209      12.213  31.218 -17.739  1.00 60.39           N  
ATOM   1672  CZ  ARG A 209      11.605  30.997 -18.857  1.00 60.39           C  
ATOM   1673  N   GLU A 210       6.790  25.334 -22.710  1.00 64.44           N  
ATOM   1674  CA  GLU A 210       5.743  25.174 -23.697  1.00 64.44           C  
ATOM   1675  C   GLU A 210       4.462  24.675 -23.023  1.00 64.44           C  
ATOM   1676  CB  GLU A 210       6.220  24.264 -24.834  1.00 64.44           C  
ATOM   1677  O   GLU A 210       4.530  23.922 -22.053  1.00 64.44           O  
ATOM   1678  CG  GLU A 210       7.427  24.924 -25.521  1.00 64.44           C  
ATOM   1679  CD  GLU A 210       7.825  24.279 -26.848  1.00 64.44           C  
ATOM   1680  OE1 GLU A 210       8.662  24.920 -27.519  1.00 64.44           O  
ATOM   1681  OE2 GLU A 210       7.317  23.183 -27.156  1.00 64.44           O  
ATOM   1682  N   PRO A 211       3.286  25.109 -23.503  1.00 65.14           N  
ATOM   1683  CA  PRO A 211       2.009  24.652 -22.962  1.00 65.14           C  
ATOM   1684  C   PRO A 211       1.747  23.166 -23.249  1.00 65.14           C  
ATOM   1685  CB  PRO A 211       0.962  25.552 -23.627  1.00 65.14           C  
ATOM   1686  O   PRO A 211       0.849  22.585 -22.647  1.00 65.14           O  
ATOM   1687  CG  PRO A 211       1.606  25.942 -24.958  1.00 65.14           C  
ATOM   1688  CD  PRO A 211       3.088  26.028 -24.613  1.00 65.14           C  
ATOM   1689  N   GLN A 212       2.493  22.573 -24.185  1.00 75.01           N  
ATOM   1690  CA  GLN A 212       2.386  21.174 -24.576  1.00 75.01           C  
ATOM   1691  C   GLN A 212       3.514  20.351 -23.955  1.00 75.01           C  
ATOM   1692  CB  GLN A 212       2.370  21.052 -26.107  1.00 75.01           C  
ATOM   1693  O   GLN A 212       4.621  20.843 -23.730  1.00 75.01           O  
ATOM   1694  CG  GLN A 212       1.103  21.690 -26.700  1.00 75.01           C  
ATOM   1695  CD  GLN A 212       1.006  21.559 -28.217  1.00 75.01           C  
ATOM   1696  NE2 GLN A 212      -0.062  22.041 -28.814  1.00 75.01           N  
ATOM   1697  OE1 GLN A 212       1.861  21.042 -28.908  1.00 75.01           O  
ATOM   1698  N   GLU A 213       3.210  19.088 -23.678  1.00 85.66           N  
ATOM   1699  CA  GLU A 213       4.177  18.128 -23.164  1.00 85.66           C  
ATOM   1700  C   GLU A 213       5.221  17.799 -24.246  1.00 85.66           C  
ATOM   1701  CB  GLU A 213       3.404  16.910 -22.635  1.00 85.66           C  
ATOM   1702  O   GLU A 213       4.876  17.479 -25.382  1.00 85.66           O  
ATOM   1703  CG  GLU A 213       4.273  15.825 -21.999  1.00 85.66           C  
ATOM   1704  CD  GLU A 213       5.279  16.385 -20.990  1.00 85.66           C  
ATOM   1705  OE1 GLU A 213       6.436  16.650 -21.393  1.00 85.66           O  
ATOM   1706  OE2 GLU A 213       4.965  16.588 -19.797  1.00 85.66           O  
ATOM   1707  N   ILE A 214       6.502  17.928 -23.889  1.00 85.99           N  
ATOM   1708  CA  ILE A 214       7.648  17.764 -24.796  1.00 85.99           C  
ATOM   1709  C   ILE A 214       8.077  16.292 -24.865  1.00 85.99           C  
ATOM   1710  CB  ILE A 214       8.820  18.674 -24.339  1.00 85.99           C  
ATOM   1711  O   ILE A 214       8.571  15.825 -25.894  1.00 85.99           O  
ATOM   1712  CG1 ILE A 214       8.409  20.166 -24.354  1.00 85.99           C  
ATOM   1713  CG2 ILE A 214      10.068  18.463 -25.218  1.00 85.99           C  
ATOM   1714  CD1 ILE A 214       9.489  21.130 -23.844  1.00 85.99           C  
ATOM   1715  N   LEU A 215       7.937  15.556 -23.759  1.00 89.48           N  
ATOM   1716  CA  LEU A 215       8.314  14.146 -23.706  1.00 89.48           C  
ATOM   1717  C   LEU A 215       7.267  13.282 -24.410  1.00 89.48           C  
ATOM   1718  CB  LEU A 215       8.514  13.686 -22.258  1.00 89.48           C  
ATOM   1719  O   LEU A 215       6.072  13.562 -24.364  1.00 89.48           O  
ATOM   1720  CG  LEU A 215       9.552  14.476 -21.451  1.00 89.48           C  
ATOM   1721  CD1 LEU A 215       9.642  13.888 -20.045  1.00 89.48           C  
ATOM   1722  CD2 LEU A 215      10.965  14.434 -22.025  1.00 89.48           C  
ATOM   1723  N   GLN A 216       7.727  12.211 -25.049  1.00 85.24           N  
ATOM   1724  CA  GLN A 216       6.839  11.278 -25.736  1.00 85.24           C  
ATOM   1725  C   GLN A 216       6.015  10.450 -24.723  1.00 85.24           C  
ATOM   1726  CB  GLN A 216       7.671  10.386 -26.666  1.00 85.24           C  
ATOM   1727  O   GLN A 216       6.582  10.026 -23.709  1.00 85.24           O  
ATOM   1728  CG  GLN A 216       8.432  11.154 -27.758  1.00 85.24           C  
ATOM   1729  CD  GLN A 216       7.512  11.942 -28.686  1.00 85.24           C  
ATOM   1730  NE2 GLN A 216       7.467  13.252 -28.584  1.00 85.24           N  
ATOM   1731  OE1 GLN A 216       6.841  11.405 -29.544  1.00 85.24           O  
ATOM   1732  N   PRO A 217       4.716  10.183 -24.967  1.00 89.97           N  
ATOM   1733  CA  PRO A 217       3.885   9.351 -24.088  1.00 89.97           C  
ATOM   1734  C   PRO A 217       4.503   7.981 -23.779  1.00 89.97           C  
ATOM   1735  CB  PRO A 217       2.545   9.203 -24.814  1.00 89.97           C  
ATOM   1736  O   PRO A 217       4.508   7.547 -22.627  1.00 89.97           O  
ATOM   1737  CG  PRO A 217       2.464  10.470 -25.661  1.00 89.97           C  
ATOM   1738  CD  PRO A 217       3.916  10.700 -26.068  1.00 89.97           C  
ATOM   1739  N   GLU A 218       5.137   7.353 -24.773  1.00 89.21           N  
ATOM   1740  CA  GLU A 218       5.787   6.043 -24.656  1.00 89.21           C  
ATOM   1741  C   GLU A 218       6.916   6.051 -23.616  1.00 89.21           C  
ATOM   1742  CB  GLU A 218       6.379   5.606 -26.011  1.00 89.21           C  
ATOM   1743  O   GLU A 218       7.167   5.044 -22.954  1.00 89.21           O  
ATOM   1744  CG  GLU A 218       5.372   5.470 -27.170  1.00 89.21           C  
ATOM   1745  CD  GLU A 218       4.927   6.801 -27.803  1.00 89.21           C  
ATOM   1746  OE1 GLU A 218       4.000   6.774 -28.638  1.00 89.21           O  
ATOM   1747  OE2 GLU A 218       5.523   7.850 -27.463  1.00 89.21           O  
ATOM   1748  N   PHE A 219       7.590   7.193 -23.431  1.00 91.00           N  
ATOM   1749  CA  PHE A 219       8.593   7.348 -22.381  1.00 91.00           C  
ATOM   1750  C   PHE A 219       7.953   7.313 -20.993  1.00 91.00           C  
ATOM   1751  CB  PHE A 219       9.406   8.630 -22.612  1.00 91.00           C  
ATOM   1752  O   PHE A 219       8.435   6.591 -20.120  1.00 91.00           O  
ATOM   1753  CG  PHE A 219      10.383   8.946 -21.498  1.00 91.00           C  
ATOM   1754  CD1 PHE A 219      10.034   9.875 -20.498  1.00 91.00           C  
ATOM   1755  CD2 PHE A 219      11.626   8.291 -21.442  1.00 91.00           C  
ATOM   1756  CE1 PHE A 219      10.935  10.158 -19.456  1.00 91.00           C  
ATOM   1757  CE2 PHE A 219      12.528   8.578 -20.401  1.00 91.00           C  
ATOM   1758  CZ  PHE A 219      12.184   9.516 -19.412  1.00 91.00           C  
ATOM   1759  N   PHE A 220       6.854   8.043 -20.779  1.00 94.60           N  
ATOM   1760  CA  PHE A 220       6.156   8.031 -19.492  1.00 94.60           C  
ATOM   1761  C   PHE A 220       5.574   6.660 -19.163  1.00 94.60           C  
ATOM   1762  CB  PHE A 220       5.026   9.058 -19.486  1.00 94.60           C  
ATOM   1763  O   PHE A 220       5.671   6.222 -18.016  1.00 94.60           O  
ATOM   1764  CG  PHE A 220       5.469  10.499 -19.568  1.00 94.60           C  
ATOM   1765  CD1 PHE A 220       6.277  11.054 -18.558  1.00 94.60           C  
ATOM   1766  CD2 PHE A 220       5.023  11.305 -20.624  1.00 94.60           C  
ATOM   1767  CE1 PHE A 220       6.573  12.425 -18.560  1.00 94.60           C  
ATOM   1768  CE2 PHE A 220       5.348  12.667 -20.649  1.00 94.60           C  
ATOM   1769  CZ  PHE A 220       6.093  13.234 -19.601  1.00 94.60           C  
ATOM   1770  N   GLU A 221       4.992   5.981 -20.151  1.00 93.75           N  
ATOM   1771  CA  GLU A 221       4.462   4.628 -19.988  1.00 93.75           C  
ATOM   1772  C   GLU A 221       5.570   3.640 -19.625  1.00 93.75           C  
ATOM   1773  CB  GLU A 221       3.763   4.171 -21.271  1.00 93.75           C  
ATOM   1774  O   GLU A 221       5.450   2.933 -18.625  1.00 93.75           O  
ATOM   1775  CG  GLU A 221       2.447   4.923 -21.508  1.00 93.75           C  
ATOM   1776  CD  GLU A 221       1.707   4.437 -22.762  1.00 93.75           C  
ATOM   1777  OE1 GLU A 221       0.648   5.034 -23.050  1.00 93.75           O  
ATOM   1778  OE2 GLU A 221       2.163   3.445 -23.377  1.00 93.75           O  
ATOM   1779  N   ALA A 222       6.677   3.634 -20.374  1.00 90.70           N  
ATOM   1780  CA  ALA A 222       7.787   2.720 -20.126  1.00 90.70           C  
ATOM   1781  C   ALA A 222       8.421   2.949 -18.745  1.00 90.70           C  
ATOM   1782  CB  ALA A 222       8.799   2.874 -21.266  1.00 90.70           C  
ATOM   1783  O   ALA A 222       8.669   1.992 -18.008  1.00 90.70           O  
ATOM   1784  N   VAL A 223       8.635   4.211 -18.357  1.00 95.35           N  
ATOM   1785  CA  VAL A 223       9.141   4.564 -17.022  1.00 95.35           C  
ATOM   1786  C   VAL A 223       8.163   4.120 -15.933  1.00 95.35           C  
ATOM   1787  CB  VAL A 223       9.424   6.072 -16.937  1.00 95.35           C  
ATOM   1788  O   VAL A 223       8.594   3.538 -14.938  1.00 95.35           O  
ATOM   1789  CG1 VAL A 223       9.747   6.534 -15.514  1.00 95.35           C  
ATOM   1790  CG2 VAL A 223      10.634   6.460 -17.799  1.00 95.35           C  
ATOM   1791  N   ASN A 224       6.858   4.351 -16.108  1.00 96.09           N  
ATOM   1792  CA  ASN A 224       5.852   3.936 -15.131  1.00 96.09           C  
ATOM   1793  C   ASN A 224       5.830   2.413 -14.962  1.00 96.09           C  
ATOM   1794  CB  ASN A 224       4.483   4.481 -15.547  1.00 96.09           C  
ATOM   1795  O   ASN A 224       5.878   1.931 -13.834  1.00 96.09           O  
ATOM   1796  CG  ASN A 224       3.466   4.386 -14.425  1.00 96.09           C  
ATOM   1797  ND2 ASN A 224       2.383   3.681 -14.630  1.00 96.09           N  
ATOM   1798  OD1 ASN A 224       3.608   5.009 -13.382  1.00 96.09           O  
ATOM   1799  N   GLU A 225       5.857   1.654 -16.060  1.00 94.10           N  
ATOM   1800  CA  GLU A 225       5.965   0.192 -16.011  1.00 94.10           C  
ATOM   1801  C   GLU A 225       7.216  -0.268 -15.271  1.00 94.10           C  
ATOM   1802  CB  GLU A 225       6.012  -0.402 -17.431  1.00 94.10           C  
ATOM   1803  O   GLU A 225       7.152  -1.153 -14.416  1.00 94.10           O  
ATOM   1804  CG  GLU A 225       4.670  -0.377 -18.153  1.00 94.10           C  
ATOM   1805  CD  GLU A 225       3.591  -0.976 -17.266  1.00 94.10           C  
ATOM   1806  OE1 GLU A 225       2.768  -0.177 -16.778  1.00 94.10           O  
ATOM   1807  OE2 GLU A 225       3.531  -2.211 -17.127  1.00 94.10           O  
ATOM   1808  N   ALA A 226       8.360   0.353 -15.552  1.00 92.87           N  
ATOM   1809  CA  ALA A 226       9.604   0.020 -14.880  1.00 92.87           C  
ATOM   1810  C   ALA A 226       9.547   0.317 -13.368  1.00 92.87           C  
ATOM   1811  CB  ALA A 226      10.741   0.752 -15.593  1.00 92.87           C  
ATOM   1812  O   ALA A 226      10.070  -0.475 -12.581  1.00 92.87           O  
ATOM   1813  N   ILE A 227       8.878   1.395 -12.938  1.00 94.29           N  
ATOM   1814  CA  ILE A 227       8.648   1.704 -11.513  1.00 94.29           C  
ATOM   1815  C   ILE A 227       7.725   0.662 -10.870  1.00 94.29           C  
ATOM   1816  CB  ILE A 227       8.069   3.131 -11.332  1.00 94.29           C  
ATOM   1817  O   ILE A 227       8.041   0.145  -9.795  1.00 94.29           O  
ATOM   1818  CG1 ILE A 227       9.106   4.199 -11.733  1.00 94.29           C  
ATOM   1819  CG2 ILE A 227       7.620   3.385  -9.878  1.00 94.29           C  
ATOM   1820  CD1 ILE A 227       8.489   5.586 -11.946  1.00 94.29           C  
ATOM   1821  N   LEU A 228       6.597   0.334 -11.510  1.00 93.19           N  
ATOM   1822  CA  LEU A 228       5.611  -0.617 -10.981  1.00 93.19           C  
ATOM   1823  C   LEU A 228       6.201  -2.027 -10.839  1.00 93.19           C  
ATOM   1824  CB  LEU A 228       4.359  -0.626 -11.882  1.00 93.19           C  
ATOM   1825  O   LEU A 228       5.992  -2.686  -9.818  1.00 93.19           O  
ATOM   1826  CG  LEU A 228       3.530   0.675 -11.878  1.00 93.19           C  
ATOM   1827  CD1 LEU A 228       2.359   0.542 -12.853  1.00 93.19           C  
ATOM   1828  CD2 LEU A 228       2.969   1.015 -10.496  1.00 93.19           C  
ATOM   1829  N   LEU A 229       7.018  -2.444 -11.811  1.00 91.07           N  
ATOM   1830  CA  LEU A 229       7.759  -3.708 -11.804  1.00 91.07           C  
ATOM   1831  C   LEU A 229       9.049  -3.665 -10.964  1.00 91.07           C  
ATOM   1832  CB  LEU A 229       8.053  -4.130 -13.256  1.00 91.07           C  
ATOM   1833  O   LEU A 229       9.775  -4.658 -10.930  1.00 91.07           O  
ATOM   1834  CG  LEU A 229       6.810  -4.414 -14.120  1.00 91.07           C  
ATOM   1835  CD1 LEU A 229       7.263  -4.733 -15.546  1.00 91.07           C  
ATOM   1836  CD2 LEU A 229       6.003  -5.603 -13.594  1.00 91.07           C  
ATOM   1837  N   LYS A 230       9.349  -2.539 -10.297  1.00 91.18           N  
ATOM   1838  CA  LYS A 230      10.559  -2.325  -9.477  1.00 91.18           C  
ATOM   1839  C   LYS A 230      11.872  -2.590 -10.236  1.00 91.18           C  
ATOM   1840  CB  LYS A 230      10.469  -3.120  -8.155  1.00 91.18           C  
ATOM   1841  O   LYS A 230      12.861  -3.013  -9.644  1.00 91.18           O  
ATOM   1842  CG  LYS A 230       9.209  -2.863  -7.312  1.00 91.18           C  
ATOM   1843  CD  LYS A 230       9.126  -1.425  -6.781  1.00 91.18           C  
ATOM   1844  CE  LYS A 230       7.870  -1.264  -5.917  1.00 91.18           C  
ATOM   1845  NZ  LYS A 230       7.671   0.140  -5.480  1.00 91.18           N  
ATOM   1846  N   LYS A 231      11.882  -2.333 -11.548  1.00 89.67           N  
ATOM   1847  CA  LYS A 231      13.061  -2.450 -12.423  1.00 89.67           C  
ATOM   1848  C   LYS A 231      13.967  -1.216 -12.370  1.00 89.67           C  
ATOM   1849  CB  LYS A 231      12.625  -2.749 -13.869  1.00 89.67           C  
ATOM   1850  O   LYS A 231      15.122  -1.317 -12.761  1.00 89.67           O  
ATOM   1851  CG  LYS A 231      11.987  -4.141 -14.018  1.00 89.67           C  
ATOM   1852  CD  LYS A 231      11.704  -4.486 -15.490  1.00 89.67           C  
ATOM   1853  CE  LYS A 231      11.227  -5.943 -15.621  1.00 89.67           C  
ATOM   1854  NZ  LYS A 231      11.143  -6.391 -17.038  1.00 89.67           N  
ATOM   1855  N   ILE A 232      13.455  -0.082 -11.885  1.00 91.49           N  
ATOM   1856  CA  ILE A 232      14.213   1.163 -11.687  1.00 91.49           C  
ATOM   1857  C   ILE A 232      13.938   1.751 -10.301  1.00 91.49           C  
ATOM   1858  CB  ILE A 232      13.935   2.195 -12.802  1.00 91.49           C  
ATOM   1859  O   ILE A 232      12.887   1.494  -9.708  1.00 91.49           O  
ATOM   1860  CG1 ILE A 232      12.491   2.749 -12.792  1.00 91.49           C  
ATOM   1861  CG2 ILE A 232      14.317   1.599 -14.162  1.00 91.49           C  
ATOM   1862  CD1 ILE A 232      12.293   3.867 -13.825  1.00 91.49           C  
ATOM   1863  N   SER A 233      14.865   2.565  -9.793  1.00 90.91           N  
ATOM   1864  CA  SER A 233      14.751   3.221  -8.485  1.00 90.91           C  
ATOM   1865  C   SER A 233      14.977   4.727  -8.610  1.00 90.91           C  
ATOM   1866  CB  SER A 233      15.725   2.580  -7.492  1.00 90.91           C  
ATOM   1867  O   SER A 233      16.090   5.218  -8.441  1.00 90.91           O  
ATOM   1868  OG  SER A 233      15.678   3.272  -6.259  1.00 90.91           O  
ATOM   1869  N   LEU A 234      13.899   5.470  -8.860  1.00 93.66           N  
ATOM   1870  CA  LEU A 234      13.928   6.928  -8.988  1.00 93.66           C  
ATOM   1871  C   LEU A 234      13.566   7.632  -7.667  1.00 93.66           C  
ATOM   1872  CB  LEU A 234      12.991   7.351 -10.131  1.00 93.66           C  
ATOM   1873  O   LEU A 234      12.790   7.092  -6.871  1.00 93.66           O  
ATOM   1874  CG  LEU A 234      13.396   6.819 -11.519  1.00 93.66           C  
ATOM   1875  CD1 LEU A 234      12.345   7.272 -12.527  1.00 93.66           C  
ATOM   1876  CD2 LEU A 234      14.758   7.340 -11.983  1.00 93.66           C  
ATOM   1877  N   PRO A 235      14.076   8.853  -7.415  1.00 93.83           N  
ATOM   1878  CA  PRO A 235      13.658   9.642  -6.261  1.00 93.83           C  
ATOM   1879  C   PRO A 235      12.172  10.017  -6.349  1.00 93.83           C  
ATOM   1880  CB  PRO A 235      14.565  10.876  -6.259  1.00 93.83           C  
ATOM   1881  O   PRO A 235      11.627  10.223  -7.434  1.00 93.83           O  
ATOM   1882  CG  PRO A 235      14.922  11.051  -7.734  1.00 93.83           C  
ATOM   1883  CD  PRO A 235      15.002   9.614  -8.246  1.00 93.83           C  
ATOM   1884  N   MET A 236      11.521  10.187  -5.193  1.00 92.80           N  
ATOM   1885  CA  MET A 236      10.083  10.490  -5.115  1.00 92.80           C  
ATOM   1886  C   MET A 236       9.683  11.746  -5.904  1.00 92.80           C  
ATOM   1887  CB  MET A 236       9.683  10.649  -3.639  1.00 92.80           C  
ATOM   1888  O   MET A 236       8.600  11.793  -6.474  1.00 92.80           O  
ATOM   1889  CG  MET A 236       8.163  10.732  -3.433  1.00 92.80           C  
ATOM   1890  SD  MET A 236       7.216   9.283  -3.978  1.00 92.80           S  
ATOM   1891  CE  MET A 236       7.949   8.002  -2.924  1.00 92.80           C  
ATOM   1892  N   SER A 237      10.562  12.750  -5.989  1.00 91.79           N  
ATOM   1893  CA  SER A 237      10.331  13.947  -6.806  1.00 91.79           C  
ATOM   1894  C   SER A 237      10.101  13.615  -8.282  1.00 91.79           C  
ATOM   1895  CB  SER A 237      11.519  14.908  -6.682  1.00 91.79           C  
ATOM   1896  O   SER A 237       9.218  14.198  -8.900  1.00 91.79           O  
ATOM   1897  OG  SER A 237      12.745  14.220  -6.876  1.00 91.79           O  
ATOM   1898  N   ALA A 238      10.844  12.654  -8.836  1.00 94.40           N  
ATOM   1899  CA  ALA A 238      10.689  12.223 -10.220  1.00 94.40           C  
ATOM   1900  C   ALA A 238       9.392  11.424 -10.429  1.00 94.40           C  
ATOM   1901  CB  ALA A 238      11.935  11.426 -10.614  1.00 94.40           C  
ATOM   1902  O   ALA A 238       8.711  11.630 -11.431  1.00 94.40           O  
ATOM   1903  N   VAL A 239       9.008  10.579  -9.463  1.00 95.27           N  
ATOM   1904  CA  VAL A 239       7.723   9.849  -9.478  1.00 95.27           C  
ATOM   1905  C   VAL A 239       6.540  10.822  -9.430  1.00 95.27           C  
ATOM   1906  CB  VAL A 239       7.633   8.847  -8.307  1.00 95.27           C  
ATOM   1907  O   VAL A 239       5.600  10.702 -10.211  1.00 95.27           O  
ATOM   1908  CG1 VAL A 239       6.332   8.036  -8.358  1.00 95.27           C  
ATOM   1909  CG2 VAL A 239       8.807   7.857  -8.318  1.00 95.27           C  
ATOM   1910  N   VAL A 240       6.613  11.843  -8.570  1.00 94.21           N  
ATOM   1911  CA  VAL A 240       5.608  12.914  -8.505  1.00 94.21           C  
ATOM   1912  C   VAL A 240       5.534  13.669  -9.834  1.00 94.21           C  
ATOM   1913  CB  VAL A 240       5.900  13.857  -7.321  1.00 94.21           C  
ATOM   1914  O   VAL A 240       4.439  13.871 -10.349  1.00 94.21           O  
ATOM   1915  CG1 VAL A 240       5.063  15.143  -7.342  1.00 94.21           C  
ATOM   1916  CG2 VAL A 240       5.602  13.154  -5.991  1.00 94.21           C  
ATOM   1917  N   CYS A 241       6.670  14.041 -10.434  1.00 94.00           N  
ATOM   1918  CA  CYS A 241       6.684  14.698 -11.744  1.00 94.00           C  
ATOM   1919  C   CYS A 241       6.073  13.824 -12.850  1.00 94.00           C  
ATOM   1920  CB  CYS A 241       8.117  15.092 -12.112  1.00 94.00           C  
ATOM   1921  O   CYS A 241       5.305  14.342 -13.657  1.00 94.00           O  
ATOM   1922  SG  CYS A 241       8.681  16.528 -11.153  1.00 94.00           S  
ATOM   1923  N   LEU A 242       6.367  12.520 -12.875  1.00 95.86           N  
ATOM   1924  CA  LEU A 242       5.758  11.564 -13.805  1.00 95.86           C  
ATOM   1925  C   LEU A 242       4.227  11.600 -13.704  1.00 95.86           C  
ATOM   1926  CB  LEU A 242       6.316  10.157 -13.506  1.00 95.86           C  
ATOM   1927  O   LEU A 242       3.549  11.827 -14.703  1.00 95.86           O  
ATOM   1928  CG  LEU A 242       5.600   8.996 -14.221  1.00 95.86           C  
ATOM   1929  CD1 LEU A 242       5.755   9.069 -15.732  1.00 95.86           C  
ATOM   1930  CD2 LEU A 242       6.185   7.676 -13.736  1.00 95.86           C  
ATOM   1931  N   TRP A 243       3.685  11.421 -12.500  1.00 96.39           N  
ATOM   1932  CA  TRP A 243       2.237  11.341 -12.283  1.00 96.39           C  
ATOM   1933  C   TRP A 243       1.512  12.683 -12.431  1.00 96.39           C  
ATOM   1934  CB  TRP A 243       1.991  10.699 -10.914  1.00 96.39           C  
ATOM   1935  O   TRP A 243       0.335  12.698 -12.774  1.00 96.39           O  
ATOM   1936  CG  TRP A 243       2.396   9.256 -10.790  1.00 96.39           C  
ATOM   1937  CD1 TRP A 243       2.618   8.392 -11.810  1.00 96.39           C  
ATOM   1938  CD2 TRP A 243       2.592   8.475  -9.572  1.00 96.39           C  
ATOM   1939  CE2 TRP A 243       2.961   7.146  -9.941  1.00 96.39           C  
ATOM   1940  CE3 TRP A 243       2.464   8.746  -8.191  1.00 96.39           C  
ATOM   1941  NE1 TRP A 243       2.968   7.151 -11.318  1.00 96.39           N  
ATOM   1942  CH2 TRP A 243       3.076   6.445  -7.631  1.00 96.39           C  
ATOM   1943  CZ2 TRP A 243       3.206   6.143  -8.994  1.00 96.39           C  
ATOM   1944  CZ3 TRP A 243       2.705   7.738  -7.235  1.00 96.39           C  
ATOM   1945  N   LEU A 244       2.198  13.814 -12.231  1.00 92.87           N  
ATOM   1946  CA  LEU A 244       1.643  15.141 -12.523  1.00 92.87           C  
ATOM   1947  C   LEU A 244       1.584  15.456 -14.020  1.00 92.87           C  
ATOM   1948  CB  LEU A 244       2.477  16.221 -11.812  1.00 92.87           C  
ATOM   1949  O   LEU A 244       0.720  16.222 -14.440  1.00 92.87           O  
ATOM   1950  CG  LEU A 244       2.276  16.281 -10.293  1.00 92.87           C  
ATOM   1951  CD1 LEU A 244       3.235  17.311  -9.693  1.00 92.87           C  
ATOM   1952  CD2 LEU A 244       0.852  16.679  -9.912  1.00 92.87           C  
ATOM   1953  N   ARG A 245       2.518  14.916 -14.808  1.00 92.26           N  
ATOM   1954  CA  ARG A 245       2.640  15.195 -16.247  1.00 92.26           C  
ATOM   1955  C   ARG A 245       1.866  14.203 -17.108  1.00 92.26           C  
ATOM   1956  CB  ARG A 245       4.122  15.199 -16.635  1.00 92.26           C  
ATOM   1957  O   ARG A 245       1.391  14.574 -18.175  1.00 92.26           O  
ATOM   1958  CG  ARG A 245       4.870  16.395 -16.026  1.00 92.26           C  
ATOM   1959  CD  ARG A 245       6.378  16.250 -16.237  1.00 92.26           C  
ATOM   1960  NE  ARG A 245       6.745  16.442 -17.647  1.00 92.26           N  
ATOM   1961  NH1 ARG A 245       9.027  16.295 -17.407  1.00 92.26           N  
ATOM   1962  NH2 ARG A 245       8.175  16.762 -19.372  1.00 92.26           N  
ATOM   1963  CZ  ARG A 245       7.968  16.493 -18.130  1.00 92.26           C  
ATOM   1964  N   HIS A 246       1.718  12.965 -16.640  1.00 93.88           N  
ATOM   1965  CA  HIS A 246       1.078  11.889 -17.385  1.00 93.88           C  
ATOM   1966  C   HIS A 246       0.018  11.179 -16.533  1.00 93.88           C  
ATOM   1967  CB  HIS A 246       2.165  10.946 -17.917  1.00 93.88           C  
ATOM   1968  O   HIS A 246       0.304  10.213 -15.823  1.00 93.88           O  
ATOM   1969  CG  HIS A 246       1.639  10.022 -18.981  1.00 93.88           C  
ATOM   1970  CD2 HIS A 246       1.151  10.399 -20.201  1.00 93.88           C  
ATOM   1971  ND1 HIS A 246       1.577   8.649 -18.934  1.00 93.88           N  
ATOM   1972  CE1 HIS A 246       1.084   8.207 -20.101  1.00 93.88           C  
ATOM   1973  NE2 HIS A 246       0.783   9.246 -20.891  1.00 93.88           N  
ATOM   1974  N   LEU A 247      -1.227  11.662 -16.625  1.00 94.34           N  
ATOM   1975  CA  LEU A 247      -2.378  11.100 -15.909  1.00 94.34           C  
ATOM   1976  C   LEU A 247      -2.569   9.585 -16.145  1.00 94.34           C  
ATOM   1977  CB  LEU A 247      -3.639  11.924 -16.246  1.00 94.34           C  
ATOM   1978  O   LEU A 247      -2.738   8.880 -15.148  1.00 94.34           O  
ATOM   1979  CG  LEU A 247      -4.930  11.419 -15.572  1.00 94.34           C  
ATOM   1980  CD1 LEU A 247      -4.843  11.503 -14.050  1.00 94.34           C  
ATOM   1981  CD2 LEU A 247      -6.113  12.274 -16.026  1.00 94.34           C  
ATOM   1982  N   PRO A 248      -2.435   9.043 -17.377  1.00 96.03           N  
ATOM   1983  CA  PRO A 248      -2.563   7.600 -17.597  1.00 96.03           C  
ATOM   1984  C   PRO A 248      -1.570   6.761 -16.778  1.00 96.03           C  
ATOM   1985  CB  PRO A 248      -2.359   7.387 -19.101  1.00 96.03           C  
ATOM   1986  O   PRO A 248      -1.891   5.652 -16.356  1.00 96.03           O  
ATOM   1987  CG  PRO A 248      -2.757   8.726 -19.714  1.00 96.03           C  
ATOM   1988  CD  PRO A 248      -2.294   9.726 -18.661  1.00 96.03           C  
ATOM   1989  N   SER A 249      -0.371   7.287 -16.486  1.00 96.60           N  
ATOM   1990  CA  SER A 249       0.595   6.597 -15.616  1.00 96.60           C  
ATOM   1991  C   SER A 249       0.099   6.490 -14.170  1.00 96.60           C  
ATOM   1992  CB  SER A 249       1.963   7.291 -15.631  1.00 96.60           C  
ATOM   1993  O   SER A 249       0.273   5.443 -13.542  1.00 96.60           O  
ATOM   1994  OG  SER A 249       2.613   7.072 -16.870  1.00 96.60           O  
ATOM   1995  N   LEU A 250      -0.534   7.545 -13.641  1.00 97.66           N  
ATOM   1996  CA  LEU A 250      -1.114   7.541 -12.294  1.00 97.66           C  
ATOM   1997  C   LEU A 250      -2.322   6.601 -12.209  1.00 97.66           C  
ATOM   1998  CB  LEU A 250      -1.487   8.982 -11.901  1.00 97.66           C  
ATOM   1999  O   LEU A 250      -2.412   5.798 -11.281  1.00 97.66           O  
ATOM   2000  CG  LEU A 250      -2.155   9.118 -10.518  1.00 97.66           C  
ATOM   2001  CD1 LEU A 250      -1.319   8.521  -9.382  1.00 97.66           C  
ATOM   2002  CD2 LEU A 250      -2.366  10.599 -10.200  1.00 97.66           C  
ATOM   2003  N   GLU A 251      -3.210   6.650 -13.203  1.00 96.76           N  
ATOM   2004  CA  GLU A 251      -4.362   5.746 -13.296  1.00 96.76           C  
ATOM   2005  C   GLU A 251      -3.909   4.283 -13.338  1.00 96.76           C  
ATOM   2006  CB  GLU A 251      -5.188   6.077 -14.546  1.00 96.76           C  
ATOM   2007  O   GLU A 251      -4.415   3.446 -12.590  1.00 96.76           O  
ATOM   2008  CG  GLU A 251      -5.893   7.438 -14.437  1.00 96.76           C  
ATOM   2009  CD  GLU A 251      -6.596   7.859 -15.737  1.00 96.76           C  
ATOM   2010  OE1 GLU A 251      -7.489   8.730 -15.646  1.00 96.76           O  
ATOM   2011  OE2 GLU A 251      -6.209   7.356 -16.817  1.00 96.76           O  
ATOM   2012  N   LYS A 252      -2.875   3.975 -14.131  1.00 96.40           N  
ATOM   2013  CA  LYS A 252      -2.295   2.631 -14.196  1.00 96.40           C  
ATOM   2014  C   LYS A 252      -1.673   2.186 -12.871  1.00 96.40           C  
ATOM   2015  CB  LYS A 252      -1.296   2.585 -15.354  1.00 96.40           C  
ATOM   2016  O   LYS A 252      -1.811   1.024 -12.498  1.00 96.40           O  
ATOM   2017  CG  LYS A 252      -0.895   1.142 -15.672  1.00 96.40           C  
ATOM   2018  CD  LYS A 252      -0.117   1.090 -16.985  1.00 96.40           C  
ATOM   2019  CE  LYS A 252       0.011  -0.367 -17.428  1.00 96.40           C  
ATOM   2020  NZ  LYS A 252       0.889  -0.472 -18.611  1.00 96.40           N  
ATOM   2021  N   ALA A 253      -1.032   3.092 -12.130  1.00 96.92           N  
ATOM   2022  CA  ALA A 253      -0.505   2.787 -10.799  1.00 96.92           C  
ATOM   2023  C   ALA A 253      -1.625   2.448  -9.795  1.00 96.92           C  
ATOM   2024  CB  ALA A 253       0.356   3.964 -10.321  1.00 96.92           C  
ATOM   2025  O   ALA A 253      -1.479   1.517  -9.000  1.00 96.92           O  
ATOM   2026  N   MET A 254      -2.756   3.155  -9.864  1.00 96.32           N  
ATOM   2027  CA  MET A 254      -3.947   2.865  -9.059  1.00 96.32           C  
ATOM   2028  C   MET A 254      -4.606   1.536  -9.442  1.00 96.32           C  
ATOM   2029  CB  MET A 254      -4.949   4.016  -9.207  1.00 96.32           C  
ATOM   2030  O   MET A 254      -4.924   0.738  -8.562  1.00 96.32           O  
ATOM   2031  CG  MET A 254      -4.600   5.211  -8.317  1.00 96.32           C  
ATOM   2032  SD  MET A 254      -4.673   4.876  -6.537  1.00 96.32           S  
ATOM   2033  CE  MET A 254      -6.440   4.545  -6.294  1.00 96.32           C  
ATOM   2034  N   LEU A 255      -4.753   1.247 -10.738  1.00 94.78           N  
ATOM   2035  CA  LEU A 255      -5.260  -0.047 -11.208  1.00 94.78           C  
ATOM   2036  C   LEU A 255      -4.361  -1.200 -10.748  1.00 94.78           C  
ATOM   2037  CB  LEU A 255      -5.397  -0.030 -12.739  1.00 94.78           C  
ATOM   2038  O   LEU A 255      -4.859  -2.189 -10.219  1.00 94.78           O  
ATOM   2039  CG  LEU A 255      -6.519   0.881 -13.269  1.00 94.78           C  
ATOM   2040  CD1 LEU A 255      -6.446   0.933 -14.795  1.00 94.78           C  
ATOM   2041  CD2 LEU A 255      -7.911   0.390 -12.865  1.00 94.78           C  
ATOM   2042  N   HIS A 256      -3.039  -1.035 -10.835  1.00 94.01           N  
ATOM   2043  CA  HIS A 256      -2.079  -2.018 -10.338  1.00 94.01           C  
ATOM   2044  C   HIS A 256      -2.190  -2.251  -8.818  1.00 94.01           C  
ATOM   2045  CB  HIS A 256      -0.671  -1.549 -10.720  1.00 94.01           C  
ATOM   2046  O   HIS A 256      -2.002  -3.373  -8.340  1.00 94.01           O  
ATOM   2047  CG  HIS A 256       0.381  -2.572 -10.395  1.00 94.01           C  
ATOM   2048  CD2 HIS A 256       1.335  -2.490  -9.421  1.00 94.01           C  
ATOM   2049  ND1 HIS A 256       0.530  -3.784 -11.019  1.00 94.01           N  
ATOM   2050  CE1 HIS A 256       1.573  -4.410 -10.454  1.00 94.01           C  
ATOM   2051  NE2 HIS A 256       2.098  -3.667  -9.456  1.00 94.01           N  
ATOM   2052  N   LEU A 257      -2.513  -1.210  -8.036  1.00 93.68           N  
ATOM   2053  CA  LEU A 257      -2.822  -1.361  -6.611  1.00 93.68           C  
ATOM   2054  C   LEU A 257      -4.105  -2.182  -6.413  1.00 93.68           C  
ATOM   2055  CB  LEU A 257      -2.894   0.023  -5.928  1.00 93.68           C  
ATOM   2056  O   LEU A 257      -4.087  -3.136  -5.635  1.00 93.68           O  
ATOM   2057  CG  LEU A 257      -3.333  -0.028  -4.451  1.00 93.68           C  
ATOM   2058  CD1 LEU A 257      -2.336  -0.788  -3.568  1.00 93.68           C  
ATOM   2059  CD2 LEU A 257      -3.494   1.380  -3.881  1.00 93.68           C  
ATOM   2060  N   PHE A 258      -5.190  -1.864  -7.124  1.00 92.35           N  
ATOM   2061  CA  PHE A 258      -6.440  -2.625  -7.031  1.00 92.35           C  
ATOM   2062  C   PHE A 258      -6.264  -4.092  -7.439  1.00 92.35           C  
ATOM   2063  CB  PHE A 258      -7.547  -1.952  -7.854  1.00 92.35           C  
ATOM   2064  O   PHE A 258      -6.735  -4.974  -6.727  1.00 92.35           O  
ATOM   2065  CG  PHE A 258      -8.035  -0.617  -7.319  1.00 92.35           C  
ATOM   2066  CD1 PHE A 258      -8.404  -0.479  -5.964  1.00 92.35           C  
ATOM   2067  CD2 PHE A 258      -8.185   0.481  -8.188  1.00 92.35           C  
ATOM   2068  CE1 PHE A 258      -8.897   0.746  -5.483  1.00 92.35           C  
ATOM   2069  CE2 PHE A 258      -8.688   1.703  -7.709  1.00 92.35           C  
ATOM   2070  CZ  PHE A 258      -9.040   1.838  -6.356  1.00 92.35           C  
ATOM   2071  N   GLU A 259      -5.515  -4.379  -8.505  1.00 91.64           N  
ATOM   2072  CA  GLU A 259      -5.181  -5.748  -8.919  1.00 91.64           C  
ATOM   2073  C   GLU A 259      -4.473  -6.530  -7.802  1.00 91.64           C  
ATOM   2074  CB  GLU A 259      -4.268  -5.712 -10.151  1.00 91.64           C  
ATOM   2075  O   GLU A 259      -4.839  -7.674  -7.515  1.00 91.64           O  
ATOM   2076  CG  GLU A 259      -5.005  -5.359 -11.451  1.00 91.64           C  
ATOM   2077  CD  GLU A 259      -4.045  -5.192 -12.642  1.00 91.64           C  
ATOM   2078  OE1 GLU A 259      -4.552  -4.876 -13.740  1.00 91.64           O  
ATOM   2079  OE2 GLU A 259      -2.814  -5.375 -12.459  1.00 91.64           O  
ATOM   2080  N   LYS A 260      -3.495  -5.911  -7.120  1.00 90.04           N  
ATOM   2081  CA  LYS A 260      -2.807  -6.522  -5.968  1.00 90.04           C  
ATOM   2082  C   LYS A 260      -3.743  -6.769  -4.789  1.00 90.04           C  
ATOM   2083  CB  LYS A 260      -1.632  -5.644  -5.514  1.00 90.04           C  
ATOM   2084  O   LYS A 260      -3.621  -7.802  -4.133  1.00 90.04           O  
ATOM   2085  CG  LYS A 260      -0.420  -5.821  -6.429  1.00 90.04           C  
ATOM   2086  CD  LYS A 260       0.747  -4.953  -5.952  1.00 90.04           C  
ATOM   2087  CE  LYS A 260       1.960  -5.289  -6.819  1.00 90.04           C  
ATOM   2088  NZ  LYS A 260       3.034  -4.279  -6.692  1.00 90.04           N  
ATOM   2089  N   LEU A 261      -4.661  -5.841  -4.523  1.00 87.66           N  
ATOM   2090  CA  LEU A 261      -5.632  -5.952  -3.434  1.00 87.66           C  
ATOM   2091  C   LEU A 261      -6.654  -7.062  -3.701  1.00 87.66           C  
ATOM   2092  CB  LEU A 261      -6.321  -4.593  -3.228  1.00 87.66           C  
ATOM   2093  O   LEU A 261      -6.913  -7.868  -2.813  1.00 87.66           O  
ATOM   2094  CG  LEU A 261      -5.393  -3.505  -2.658  1.00 87.66           C  
ATOM   2095  CD1 LEU A 261      -6.070  -2.147  -2.793  1.00 87.66           C  
ATOM   2096  CD2 LEU A 261      -5.084  -3.728  -1.180  1.00 87.66           C  
ATOM   2097  N   ILE A 262      -7.168  -7.156  -4.929  1.00 84.14           N  
ATOM   2098  CA  ILE A 262      -8.130  -8.186  -5.347  1.00 84.14           C  
ATOM   2099  C   ILE A 262      -7.479  -9.576  -5.378  1.00 84.14           C  
ATOM   2100  CB  ILE A 262      -8.733  -7.804  -6.720  1.00 84.14           C  
ATOM   2101  O   ILE A 262      -8.112 -10.561  -5.007  1.00 84.14           O  
ATOM   2102  CG1 ILE A 262      -9.599  -6.527  -6.599  1.00 84.14           C  
ATOM   2103  CG2 ILE A 262      -9.584  -8.950  -7.301  1.00 84.14           C  
ATOM   2104  CD1 ILE A 262      -9.886  -5.854  -7.948  1.00 84.14           C  
ATOM   2105  N   SER A 263      -6.210  -9.663  -5.791  1.00 83.61           N  
ATOM   2106  CA  SER A 263      -5.458 -10.929  -5.853  1.00 83.61           C  
ATOM   2107  C   SER A 263      -4.980 -11.427  -4.483  1.00 83.61           C  
ATOM   2108  CB  SER A 263      -4.238 -10.778  -6.766  1.00 83.61           C  
ATOM   2109  O   SER A 263      -4.440 -12.528  -4.367  1.00 83.61           O  
ATOM   2110  OG  SER A 263      -4.609 -10.330  -8.053  1.00 83.61           O  
ATOM   2111  N   SER A 264      -5.107 -10.602  -3.445  1.00 79.56           N  
ATOM   2112  CA  SER A 264      -4.712 -10.939  -2.083  1.00 79.56           C  
ATOM   2113  C   SER A 264      -5.806 -11.715  -1.355  1.00 79.56           C  
ATOM   2114  CB  SER A 264      -4.358  -9.653  -1.344  1.00 79.56           C  
ATOM   2115  O   SER A 264      -6.984 -11.643  -1.687  1.00 79.56           O  
ATOM   2116  OG  SER A 264      -3.996  -9.904   0.004  1.00 79.56           O  
ATOM   2117  N   GLU A 265      -5.411 -12.412  -0.289  1.00 69.82           N  
ATOM   2118  CA  GLU A 265      -6.357 -12.883   0.722  1.00 69.82           C  
ATOM   2119  C   GLU A 265      -7.209 -11.698   1.202  1.00 69.82           C  
ATOM   2120  CB  GLU A 265      -5.566 -13.512   1.873  1.00 69.82           C  
ATOM   2121  O   GLU A 265      -6.665 -10.640   1.555  1.00 69.82           O  
ATOM   2122  CG  GLU A 265      -6.433 -14.269   2.893  1.00 69.82           C  
ATOM   2123  CD  GLU A 265      -5.598 -14.806   4.072  1.00 69.82           C  
ATOM   2124  OE1 GLU A 265      -6.197 -15.336   5.033  1.00 69.82           O  
ATOM   2125  OE2 GLU A 265      -4.352 -14.633   4.044  1.00 69.82           O  
ATOM   2126  N   ARG A 266      -8.536 -11.874   1.168  1.00 70.33           N  
ATOM   2127  CA  ARG A 266      -9.499 -10.859   1.603  1.00 70.33           C  
ATOM   2128  C   ARG A 266      -9.300 -10.563   3.091  1.00 70.33           C  
ATOM   2129  CB  ARG A 266     -10.942 -11.317   1.309  1.00 70.33           C  
ATOM   2130  O   ARG A 266      -8.939 -11.446   3.865  1.00 70.33           O  
ATOM   2131  CG  ARG A 266     -11.241 -11.430  -0.195  1.00 70.33           C  
ATOM   2132  CD  ARG A 266     -12.702 -11.837  -0.418  1.00 70.33           C  
ATOM   2133  NE  ARG A 266     -13.028 -11.929  -1.853  1.00 70.33           N  
ATOM   2134  NH1 ARG A 266     -15.104 -12.871  -1.589  1.00 70.33           N  
ATOM   2135  NH2 ARG A 266     -14.391 -12.315  -3.636  1.00 70.33           N  
ATOM   2136  CZ  ARG A 266     -14.170 -12.369  -2.351  1.00 70.33           C  
ATOM   2137  N   ASN A 267      -9.589  -9.328   3.501  1.00 67.60           N  
ATOM   2138  CA  ASN A 267      -9.694  -8.947   4.916  1.00 67.60           C  
ATOM   2139  C   ASN A 267      -8.399  -9.113   5.742  1.00 67.60           C  
ATOM   2140  CB  ASN A 267     -10.919  -9.660   5.519  1.00 67.60           C  
ATOM   2141  O   ASN A 267      -8.417  -9.619   6.867  1.00 67.60           O  
ATOM   2142  CG  ASN A 267     -12.185  -9.375   4.739  1.00 67.60           C  
ATOM   2143  ND2 ASN A 267     -13.060 -10.336   4.587  1.00 67.60           N  
ATOM   2144  OD1 ASN A 267     -12.381  -8.289   4.229  1.00 67.60           O  
ATOM   2145  N   CYS A 268      -7.262  -8.682   5.185  1.00 82.80           N  
ATOM   2146  CA  CYS A 268      -5.995  -8.553   5.911  1.00 82.80           C  
ATOM   2147  C   CYS A 268      -5.421  -7.136   5.740  1.00 82.80           C  
ATOM   2148  CB  CYS A 268      -5.047  -9.668   5.449  1.00 82.80           C  
ATOM   2149  O   CYS A 268      -4.633  -6.868   4.831  1.00 82.80           O  
ATOM   2150  SG  CYS A 268      -3.521  -9.657   6.443  1.00 82.80           S  
ATOM   2151  N   LEU A 269      -5.797  -6.218   6.632  1.00 85.22           N  
ATOM   2152  CA  LEU A 269      -5.404  -4.809   6.630  1.00 85.22           C  
ATOM   2153  C   LEU A 269      -3.892  -4.613   6.679  1.00 85.22           C  
ATOM   2154  CB  LEU A 269      -6.007  -4.080   7.837  1.00 85.22           C  
ATOM   2155  O   LEU A 269      -3.380  -3.729   6.004  1.00 85.22           O  
ATOM   2156  CG  LEU A 269      -7.529  -3.879   7.823  1.00 85.22           C  
ATOM   2157  CD1 LEU A 269      -7.860  -2.920   8.951  1.00 85.22           C  
ATOM   2158  CD2 LEU A 269      -8.052  -3.234   6.549  1.00 85.22           C  
ATOM   2159  N   ARG A 270      -3.152  -5.455   7.414  1.00 86.21           N  
ATOM   2160  CA  ARG A 270      -1.676  -5.387   7.427  1.00 86.21           C  
ATOM   2161  C   ARG A 270      -1.086  -5.614   6.036  1.00 86.21           C  
ATOM   2162  CB  ARG A 270      -1.087  -6.418   8.397  1.00 86.21           C  
ATOM   2163  O   ARG A 270      -0.100  -4.986   5.671  1.00 86.21           O  
ATOM   2164  CG  ARG A 270      -1.333  -6.054   9.864  1.00 86.21           C  
ATOM   2165  CD  ARG A 270      -0.615  -7.069  10.759  1.00 86.21           C  
ATOM   2166  NE  ARG A 270      -0.764  -6.744  12.192  1.00 86.21           N  
ATOM   2167  NH1 ARG A 270       1.027  -7.959  12.952  1.00 86.21           N  
ATOM   2168  NH2 ARG A 270      -0.162  -6.756  14.399  1.00 86.21           N  
ATOM   2169  CZ  ARG A 270       0.027  -7.149  13.169  1.00 86.21           C  
ATOM   2170  N   ARG A 271      -1.690  -6.511   5.255  1.00 88.53           N  
ATOM   2171  CA  ARG A 271      -1.254  -6.800   3.887  1.00 88.53           C  
ATOM   2172  C   ARG A 271      -1.664  -5.685   2.926  1.00 88.53           C  
ATOM   2173  CB  ARG A 271      -1.787  -8.181   3.495  1.00 88.53           C  
ATOM   2174  O   ARG A 271      -0.849  -5.291   2.095  1.00 88.53           O  
ATOM   2175  CG  ARG A 271      -1.201  -8.662   2.170  1.00 88.53           C  
ATOM   2176  CD  ARG A 271      -1.519 -10.147   1.989  1.00 88.53           C  
ATOM   2177  NE  ARG A 271      -0.985 -10.658   0.717  1.00 88.53           N  
ATOM   2178  NH1 ARG A 271      -1.804 -12.798   0.920  1.00 88.53           N  
ATOM   2179  NH2 ARG A 271      -0.634 -12.228  -0.893  1.00 88.53           N  
ATOM   2180  CZ  ARG A 271      -1.144 -11.886   0.258  1.00 88.53           C  
ATOM   2181  N   ILE A 272      -2.868  -5.132   3.092  1.00 91.11           N  
ATOM   2182  CA  ILE A 272      -3.321  -3.927   2.376  1.00 91.11           C  
ATOM   2183  C   ILE A 272      -2.356  -2.761   2.647  1.00 91.11           C  
ATOM   2184  CB  ILE A 272      -4.782  -3.575   2.760  1.00 91.11           C  
ATOM   2185  O   ILE A 272      -1.896  -2.115   1.710  1.00 91.11           O  
ATOM   2186  CG1 ILE A 272      -5.749  -4.721   2.376  1.00 91.11           C  
ATOM   2187  CG2 ILE A 272      -5.248  -2.250   2.118  1.00 91.11           C  
ATOM   2188  CD1 ILE A 272      -7.179  -4.541   2.900  1.00 91.11           C  
ATOM   2189  N   GLU A 273      -1.965  -2.545   3.905  1.00 92.63           N  
ATOM   2190  CA  GLU A 273      -0.996  -1.521   4.299  1.00 92.63           C  
ATOM   2191  C   GLU A 273       0.362  -1.722   3.622  1.00 92.63           C  
ATOM   2192  CB  GLU A 273      -0.853  -1.513   5.828  1.00 92.63           C  
ATOM   2193  O   GLU A 273       0.926  -0.757   3.107  1.00 92.63           O  
ATOM   2194  CG  GLU A 273       0.070  -0.385   6.306  1.00 92.63           C  
ATOM   2195  CD  GLU A 273       0.293  -0.388   7.819  1.00 92.63           C  
ATOM   2196  OE1 GLU A 273       0.706   0.667   8.346  1.00 92.63           O  
ATOM   2197  OE2 GLU A 273       0.119  -1.433   8.473  1.00 92.63           O  
ATOM   2198  N   CYS A 274       0.875  -2.957   3.565  1.00 92.62           N  
ATOM   2199  CA  CYS A 274       2.104  -3.260   2.828  1.00 92.62           C  
ATOM   2200  C   CYS A 274       1.988  -2.861   1.351  1.00 92.62           C  
ATOM   2201  CB  CYS A 274       2.459  -4.748   2.960  1.00 92.62           C  
ATOM   2202  O   CYS A 274       2.841  -2.128   0.858  1.00 92.62           O  
ATOM   2203  SG  CYS A 274       3.002  -5.140   4.648  1.00 92.62           S  
ATOM   2204  N   PHE A 275       0.917  -3.263   0.657  1.00 93.51           N  
ATOM   2205  CA  PHE A 275       0.730  -2.903  -0.753  1.00 93.51           C  
ATOM   2206  C   PHE A 275       0.608  -1.394  -0.970  1.00 93.51           C  
ATOM   2207  CB  PHE A 275      -0.509  -3.605  -1.316  1.00 93.51           C  
ATOM   2208  O   PHE A 275       1.201  -0.855  -1.905  1.00 93.51           O  
ATOM   2209  CG  PHE A 275      -0.438  -5.116  -1.360  1.00 93.51           C  
ATOM   2210  CD1 PHE A 275       0.724  -5.778  -1.805  1.00 93.51           C  
ATOM   2211  CD2 PHE A 275      -1.570  -5.867  -1.005  1.00 93.51           C  
ATOM   2212  CE1 PHE A 275       0.746  -7.180  -1.911  1.00 93.51           C  
ATOM   2213  CE2 PHE A 275      -1.548  -7.263  -1.113  1.00 93.51           C  
ATOM   2214  CZ  PHE A 275      -0.399  -7.923  -1.579  1.00 93.51           C  
ATOM   2215  N   ILE A 276      -0.117  -0.705  -0.088  1.00 95.03           N  
ATOM   2216  CA  ILE A 276      -0.272   0.749  -0.130  1.00 95.03           C  
ATOM   2217  C   ILE A 276       1.079   1.440   0.082  1.00 95.03           C  
ATOM   2218  CB  ILE A 276      -1.349   1.172   0.891  1.00 95.03           C  
ATOM   2219  O   ILE A 276       1.428   2.329  -0.695  1.00 95.03           O  
ATOM   2220  CG1 ILE A 276      -2.736   0.813   0.310  1.00 95.03           C  
ATOM   2221  CG2 ILE A 276      -1.275   2.668   1.229  1.00 95.03           C  
ATOM   2222  CD1 ILE A 276      -3.883   0.967   1.306  1.00 95.03           C  
ATOM   2223  N   LYS A 277       1.883   1.018   1.063  1.00 93.84           N  
ATOM   2224  CA  LYS A 277       3.221   1.587   1.298  1.00 93.84           C  
ATOM   2225  C   LYS A 277       4.180   1.292   0.141  1.00 93.84           C  
ATOM   2226  CB  LYS A 277       3.775   1.104   2.651  1.00 93.84           C  
ATOM   2227  O   LYS A 277       4.907   2.192  -0.279  1.00 93.84           O  
ATOM   2228  CG  LYS A 277       3.039   1.790   3.814  1.00 93.84           C  
ATOM   2229  CD  LYS A 277       3.554   1.380   5.203  1.00 93.84           C  
ATOM   2230  CE  LYS A 277       2.681   2.109   6.236  1.00 93.84           C  
ATOM   2231  NZ  LYS A 277       2.984   1.781   7.648  1.00 93.84           N  
ATOM   2232  N   ASP A 278       4.130   0.088  -0.428  1.00 93.11           N  
ATOM   2233  CA  ASP A 278       4.970  -0.323  -1.561  1.00 93.11           C  
ATOM   2234  C   ASP A 278       4.621   0.411  -2.867  1.00 93.11           C  
ATOM   2235  CB  ASP A 278       4.846  -1.841  -1.777  1.00 93.11           C  
ATOM   2236  O   ASP A 278       5.478   0.556  -3.750  1.00 93.11           O  
ATOM   2237  CG  ASP A 278       5.556  -2.693  -0.718  1.00 93.11           C  
ATOM   2238  OD1 ASP A 278       6.381  -2.136   0.041  1.00 93.11           O  
ATOM   2239  OD2 ASP A 278       5.320  -3.922  -0.747  1.00 93.11           O  
ATOM   2240  N   SER A 279       3.380   0.893  -2.999  1.00 94.13           N  
ATOM   2241  CA  SER A 279       2.889   1.608  -4.185  1.00 94.13           C  
ATOM   2242  C   SER A 279       3.477   3.010  -4.367  1.00 94.13           C  
ATOM   2243  CB  SER A 279       1.360   1.712  -4.154  1.00 94.13           C  
ATOM   2244  O   SER A 279       3.397   3.553  -5.462  1.00 94.13           O  
ATOM   2245  OG  SER A 279       0.945   2.713  -3.245  1.00 94.13           O  
ATOM   2246  N   SER A 280       4.070   3.609  -3.326  1.00 93.18           N  
ATOM   2247  CA  SER A 280       4.509   5.022  -3.305  1.00 93.18           C  
ATOM   2248  C   SER A 280       3.391   6.073  -3.443  1.00 93.18           C  
ATOM   2249  CB  SER A 280       5.622   5.269  -4.335  1.00 93.18           C  
ATOM   2250  O   SER A 280       3.668   7.273  -3.363  1.00 93.18           O  
ATOM   2251  OG  SER A 280       6.676   4.354  -4.098  1.00 93.18           O  
ATOM   2252  N   LEU A 281       2.129   5.655  -3.606  1.00 96.84           N  
ATOM   2253  CA  LEU A 281       0.981   6.553  -3.747  1.00 96.84           C  
ATOM   2254  C   LEU A 281       0.781   7.464  -2.527  1.00 96.84           C  
ATOM   2255  CB  LEU A 281      -0.297   5.755  -4.067  1.00 96.84           C  
ATOM   2256  O   LEU A 281       0.604   8.660  -2.747  1.00 96.84           O  
ATOM   2257  CG  LEU A 281      -0.325   5.143  -5.478  1.00 96.84           C  
ATOM   2258  CD1 LEU A 281      -1.392   4.054  -5.531  1.00 96.84           C  
ATOM   2259  CD2 LEU A 281      -0.659   6.198  -6.532  1.00 96.84           C  
ATOM   2260  N   PRO A 282       0.866   6.995  -1.261  1.00 95.59           N  
ATOM   2261  CA  PRO A 282       0.691   7.879  -0.106  1.00 95.59           C  
ATOM   2262  C   PRO A 282       1.701   9.031  -0.066  1.00 95.59           C  
ATOM   2263  CB  PRO A 282       0.844   6.982   1.124  1.00 95.59           C  
ATOM   2264  O   PRO A 282       1.347  10.162   0.257  1.00 95.59           O  
ATOM   2265  CG  PRO A 282       0.467   5.599   0.614  1.00 95.59           C  
ATOM   2266  CD  PRO A 282       0.987   5.611  -0.817  1.00 95.59           C  
ATOM   2267  N   GLN A 283       2.959   8.760  -0.427  1.00 94.15           N  
ATOM   2268  CA  GLN A 283       4.029   9.754  -0.443  1.00 94.15           C  
ATOM   2269  C   GLN A 283       3.859  10.748  -1.593  1.00 94.15           C  
ATOM   2270  CB  GLN A 283       5.404   9.074  -0.545  1.00 94.15           C  
ATOM   2271  O   GLN A 283       4.075  11.944  -1.402  1.00 94.15           O  
ATOM   2272  CG  GLN A 283       5.772   8.173   0.648  1.00 94.15           C  
ATOM   2273  CD  GLN A 283       5.204   6.755   0.580  1.00 94.15           C  
ATOM   2274  NE2 GLN A 283       5.589   5.878   1.477  1.00 94.15           N  
ATOM   2275  OE1 GLN A 283       4.421   6.386  -0.276  1.00 94.15           O  
ATOM   2276  N   ALA A 284       3.457  10.279  -2.776  1.00 94.42           N  
ATOM   2277  CA  ALA A 284       3.200  11.160  -3.910  1.00 94.42           C  
ATOM   2278  C   ALA A 284       1.925  11.999  -3.720  1.00 94.42           C  
ATOM   2279  CB  ALA A 284       3.111  10.309  -5.167  1.00 94.42           C  
ATOM   2280  O   ALA A 284       1.882  13.163  -4.119  1.00 94.42           O  
ATOM   2281  N   ALA A 285       0.911  11.443  -3.051  1.00 95.23           N  
ATOM   2282  CA  ALA A 285      -0.336  12.122  -2.715  1.00 95.23           C  
ATOM   2283  C   ALA A 285      -0.149  13.285  -1.723  1.00 95.23           C  
ATOM   2284  CB  ALA A 285      -1.339  11.083  -2.209  1.00 95.23           C  
ATOM   2285  O   ALA A 285      -1.034  14.124  -1.602  1.00 95.23           O  
ATOM   2286  N   CYS A 286       1.026  13.449  -1.102  1.00 92.85           N  
ATOM   2287  CA  CYS A 286       1.397  14.714  -0.451  1.00 92.85           C  
ATOM   2288  C   CYS A 286       1.352  15.919  -1.414  1.00 92.85           C  
ATOM   2289  CB  CYS A 286       2.794  14.582   0.166  1.00 92.85           C  
ATOM   2290  O   CYS A 286       1.354  17.064  -0.969  1.00 92.85           O  
ATOM   2291  SG  CYS A 286       2.760  13.389   1.533  1.00 92.85           S  
ATOM   2292  N   HIS A 287       1.307  15.692  -2.731  1.00 92.22           N  
ATOM   2293  CA  HIS A 287       0.921  16.704  -3.703  1.00 92.22           C  
ATOM   2294  C   HIS A 287      -0.608  16.676  -3.946  1.00 92.22           C  
ATOM   2295  CB  HIS A 287       1.715  16.496  -4.995  1.00 92.22           C  
ATOM   2296  O   HIS A 287      -1.118  15.685  -4.474  1.00 92.22           O  
ATOM   2297  CG  HIS A 287       1.590  17.693  -5.895  1.00 92.22           C  
ATOM   2298  CD2 HIS A 287       2.516  18.684  -6.067  1.00 92.22           C  
ATOM   2299  ND1 HIS A 287       0.490  18.026  -6.647  1.00 92.22           N  
ATOM   2300  CE1 HIS A 287       0.755  19.183  -7.277  1.00 92.22           C  
ATOM   2301  NE2 HIS A 287       1.970  19.631  -6.938  1.00 92.22           N  
ATOM   2302  N   PRO A 288      -1.361  17.766  -3.680  1.00 92.30           N  
ATOM   2303  CA  PRO A 288      -2.828  17.769  -3.731  1.00 92.30           C  
ATOM   2304  C   PRO A 288      -3.439  17.353  -5.071  1.00 92.30           C  
ATOM   2305  CB  PRO A 288      -3.249  19.198  -3.389  1.00 92.30           C  
ATOM   2306  O   PRO A 288      -4.511  16.761  -5.096  1.00 92.30           O  
ATOM   2307  CG  PRO A 288      -2.114  19.702  -2.509  1.00 92.30           C  
ATOM   2308  CD  PRO A 288      -0.884  18.993  -3.066  1.00 92.30           C  
ATOM   2309  N   ALA A 289      -2.779  17.654  -6.194  1.00 92.02           N  
ATOM   2310  CA  ALA A 289      -3.265  17.226  -7.509  1.00 92.02           C  
ATOM   2311  C   ALA A 289      -3.249  15.694  -7.669  1.00 92.02           C  
ATOM   2312  CB  ALA A 289      -2.452  17.918  -8.606  1.00 92.02           C  
ATOM   2313  O   ALA A 289      -4.201  15.142  -8.208  1.00 92.02           O  
ATOM   2314  N   ILE A 290      -2.218  15.018  -7.146  1.00 95.99           N  
ATOM   2315  CA  ILE A 290      -2.143  13.550  -7.146  1.00 95.99           C  
ATOM   2316  C   ILE A 290      -3.182  12.995  -6.177  1.00 95.99           C  
ATOM   2317  CB  ILE A 290      -0.716  13.059  -6.803  1.00 95.99           C  
ATOM   2318  O   ILE A 290      -3.937  12.105  -6.554  1.00 95.99           O  
ATOM   2319  CG1 ILE A 290       0.260  13.508  -7.913  1.00 95.99           C  
ATOM   2320  CG2 ILE A 290      -0.680  11.528  -6.622  1.00 95.99           C  
ATOM   2321  CD1 ILE A 290       1.721  13.108  -7.686  1.00 95.99           C  
ATOM   2322  N   PHE A 291      -3.272  13.564  -4.966  1.00 95.39           N  
ATOM   2323  CA  PHE A 291      -4.282  13.164  -3.984  1.00 95.39           C  
ATOM   2324  C   PHE A 291      -5.683  13.165  -4.585  1.00 95.39           C  
ATOM   2325  CB  PHE A 291      -4.255  14.093  -2.767  1.00 95.39           C  
ATOM   2326  O   PHE A 291      -6.368  12.163  -4.487  1.00 95.39           O  
ATOM   2327  CG  PHE A 291      -5.253  13.706  -1.694  1.00 95.39           C  
ATOM   2328  CD1 PHE A 291      -6.565  14.217  -1.731  1.00 95.39           C  
ATOM   2329  CD2 PHE A 291      -4.883  12.803  -0.679  1.00 95.39           C  
ATOM   2330  CE1 PHE A 291      -7.513  13.786  -0.789  1.00 95.39           C  
ATOM   2331  CE2 PHE A 291      -5.831  12.382   0.268  1.00 95.39           C  
ATOM   2332  CZ  PHE A 291      -7.149  12.862   0.202  1.00 95.39           C  
ATOM   2333  N   ARG A 292      -6.091  14.249  -5.256  1.00 94.31           N  
ATOM   2334  CA  ARG A 292      -7.440  14.367  -5.831  1.00 94.31           C  
ATOM   2335  C   ARG A 292      -7.752  13.303  -6.873  1.00 94.31           C  
ATOM   2336  CB  ARG A 292      -7.615  15.741  -6.469  1.00 94.31           C  
ATOM   2337  O   ARG A 292      -8.877  12.835  -6.914  1.00 94.31           O  
ATOM   2338  CG  ARG A 292      -7.797  16.825  -5.409  1.00 94.31           C  
ATOM   2339  CD  ARG A 292      -7.877  18.166  -6.130  1.00 94.31           C  
ATOM   2340  NE  ARG A 292      -7.946  19.264  -5.163  1.00 94.31           N  
ATOM   2341  NH1 ARG A 292      -8.735  20.876  -6.588  1.00 94.31           N  
ATOM   2342  NH2 ARG A 292      -8.435  21.320  -4.407  1.00 94.31           N  
ATOM   2343  CZ  ARG A 292      -8.368  20.484  -5.399  1.00 94.31           C  
ATOM   2344  N   VAL A 293      -6.784  12.936  -7.712  1.00 95.85           N  
ATOM   2345  CA  VAL A 293      -6.987  11.867  -8.701  1.00 95.85           C  
ATOM   2346  C   VAL A 293      -7.118  10.518  -7.999  1.00 95.85           C  
ATOM   2347  CB  VAL A 293      -5.849  11.840  -9.732  1.00 95.85           C  
ATOM   2348  O   VAL A 293      -8.031   9.760  -8.302  1.00 95.85           O  
ATOM   2349  CG1 VAL A 293      -5.979  10.649 -10.688  1.00 95.85           C  
ATOM   2350  CG2 VAL A 293      -5.833  13.125 -10.570  1.00 95.85           C  
ATOM   2351  N   VAL A 294      -6.245  10.235  -7.029  1.00 97.22           N  
ATOM   2352  CA  VAL A 294      -6.309   9.003  -6.228  1.00 97.22           C  
ATOM   2353  C   VAL A 294      -7.640   8.903  -5.474  1.00 97.22           C  
ATOM   2354  CB  VAL A 294      -5.105   8.945  -5.267  1.00 97.22           C  
ATOM   2355  O   VAL A 294      -8.288   7.859  -5.496  1.00 97.22           O  
ATOM   2356  CG1 VAL A 294      -5.234   7.811  -4.250  1.00 97.22           C  
ATOM   2357  CG2 VAL A 294      -3.795   8.747  -6.043  1.00 97.22           C  
ATOM   2358  N   ASP A 295      -8.067  10.002  -4.858  1.00 95.43           N  
ATOM   2359  CA  ASP A 295      -9.324  10.145  -4.126  1.00 95.43           C  
ATOM   2360  C   ASP A 295     -10.544   9.936  -5.034  1.00 95.43           C  
ATOM   2361  CB  ASP A 295      -9.332  11.547  -3.498  1.00 95.43           C  
ATOM   2362  O   ASP A 295     -11.464   9.193  -4.694  1.00 95.43           O  
ATOM   2363  CG  ASP A 295     -10.371  11.679  -2.401  1.00 95.43           C  
ATOM   2364  OD1 ASP A 295     -10.246  10.873  -1.462  1.00 95.43           O  
ATOM   2365  OD2 ASP A 295     -11.203  12.615  -2.469  1.00 95.43           O  
ATOM   2366  N   GLU A 296     -10.515  10.505  -6.241  1.00 95.46           N  
ATOM   2367  CA  GLU A 296     -11.561  10.308  -7.244  1.00 95.46           C  
ATOM   2368  C   GLU A 296     -11.613   8.859  -7.743  1.00 95.46           C  
ATOM   2369  CB  GLU A 296     -11.348  11.294  -8.405  1.00 95.46           C  
ATOM   2370  O   GLU A 296     -12.690   8.292  -7.904  1.00 95.46           O  
ATOM   2371  CG  GLU A 296     -12.515  11.326  -9.404  1.00 95.46           C  
ATOM   2372  CD  GLU A 296     -13.849  11.789  -8.789  1.00 95.46           C  
ATOM   2373  OE1 GLU A 296     -14.890  11.627  -9.463  1.00 95.46           O  
ATOM   2374  OE2 GLU A 296     -13.848  12.332  -7.656  1.00 95.46           O  
ATOM   2375  N   MET A 297     -10.467   8.199  -7.923  1.00 96.40           N  
ATOM   2376  CA  MET A 297     -10.442   6.780  -8.283  1.00 96.40           C  
ATOM   2377  C   MET A 297     -10.999   5.890  -7.166  1.00 96.40           C  
ATOM   2378  CB  MET A 297      -9.023   6.352  -8.661  1.00 96.40           C  
ATOM   2379  O   MET A 297     -11.704   4.922  -7.456  1.00 96.40           O  
ATOM   2380  CG  MET A 297      -8.613   6.936 -10.014  1.00 96.40           C  
ATOM   2381  SD  MET A 297      -7.041   6.299 -10.636  1.00 96.40           S  
ATOM   2382  CE  MET A 297      -7.582   4.666 -11.217  1.00 96.40           C  
ATOM   2383  N   PHE A 298     -10.747   6.223  -5.897  1.00 96.36           N  
ATOM   2384  CA  PHE A 298     -11.396   5.551  -4.771  1.00 96.36           C  
ATOM   2385  C   PHE A 298     -12.904   5.787  -4.746  1.00 96.36           C  
ATOM   2386  CB  PHE A 298     -10.782   6.007  -3.444  1.00 96.36           C  
ATOM   2387  O   PHE A 298     -13.658   4.839  -4.531  1.00 96.36           O  
ATOM   2388  CG  PHE A 298      -9.445   5.380  -3.111  1.00 96.36           C  
ATOM   2389  CD1 PHE A 298      -9.278   3.982  -3.169  1.00 96.36           C  
ATOM   2390  CD2 PHE A 298      -8.373   6.191  -2.700  1.00 96.36           C  
ATOM   2391  CE1 PHE A 298      -8.036   3.405  -2.858  1.00 96.36           C  
ATOM   2392  CE2 PHE A 298      -7.137   5.609  -2.370  1.00 96.36           C  
ATOM   2393  CZ  PHE A 298      -6.965   4.218  -2.453  1.00 96.36           C  
ATOM   2394  N   ARG A 299     -13.351   7.018  -5.011  1.00 94.53           N  
ATOM   2395  CA  ARG A 299     -14.771   7.354  -5.156  1.00 94.53           C  
ATOM   2396  C   ARG A 299     -15.428   6.512  -6.251  1.00 94.53           C  
ATOM   2397  CB  ARG A 299     -14.883   8.858  -5.435  1.00 94.53           C  
ATOM   2398  O   ARG A 299     -16.467   5.907  -5.995  1.00 94.53           O  
ATOM   2399  CG  ARG A 299     -16.327   9.346  -5.593  1.00 94.53           C  
ATOM   2400  CD  ARG A 299     -16.338  10.751  -6.204  1.00 94.53           C  
ATOM   2401  NE  ARG A 299     -15.688  11.740  -5.319  1.00 94.53           N  
ATOM   2402  NH1 ARG A 299     -17.536  12.955  -4.828  1.00 94.53           N  
ATOM   2403  NH2 ARG A 299     -15.668  13.350  -3.697  1.00 94.53           N  
ATOM   2404  CZ  ARG A 299     -16.286  12.680  -4.622  1.00 94.53           C  
ATOM   2405  N   CYS A 300     -14.813   6.417  -7.430  1.00 95.02           N  
ATOM   2406  CA  CYS A 300     -15.291   5.569  -8.523  1.00 95.02           C  
ATOM   2407  C   CYS A 300     -15.363   4.096  -8.099  1.00 95.02           C  
ATOM   2408  CB  CYS A 300     -14.383   5.752  -9.746  1.00 95.02           C  
ATOM   2409  O   CYS A 300     -16.417   3.482  -8.227  1.00 95.02           O  
ATOM   2410  SG  CYS A 300     -14.631   7.409 -10.443  1.00 95.02           S  
ATOM   2411  N   ALA A 301     -14.293   3.543  -7.517  1.00 94.18           N  
ATOM   2412  CA  ALA A 301     -14.273   2.155  -7.051  1.00 94.18           C  
ATOM   2413  C   ALA A 301     -15.364   1.871  -6.005  1.00 94.18           C  
ATOM   2414  CB  ALA A 301     -12.879   1.847  -6.490  1.00 94.18           C  
ATOM   2415  O   ALA A 301     -15.996   0.817  -6.032  1.00 94.18           O  
ATOM   2416  N   LEU A 302     -15.618   2.817  -5.100  1.00 93.27           N  
ATOM   2417  CA  LEU A 302     -16.647   2.701  -4.071  1.00 93.27           C  
ATOM   2418  C   LEU A 302     -18.062   2.687  -4.664  1.00 93.27           C  
ATOM   2419  CB  LEU A 302     -16.457   3.874  -3.099  1.00 93.27           C  
ATOM   2420  O   LEU A 302     -18.902   1.909  -4.217  1.00 93.27           O  
ATOM   2421  CG  LEU A 302     -17.331   3.805  -1.841  1.00 93.27           C  
ATOM   2422  CD1 LEU A 302     -16.863   2.705  -0.887  1.00 93.27           C  
ATOM   2423  CD2 LEU A 302     -17.208   5.142  -1.116  1.00 93.27           C  
ATOM   2424  N   LEU A 303     -18.326   3.531  -5.666  1.00 92.27           N  
ATOM   2425  CA  LEU A 303     -19.619   3.590  -6.354  1.00 92.27           C  
ATOM   2426  C   LEU A 303     -19.865   2.347  -7.221  1.00 92.27           C  
ATOM   2427  CB  LEU A 303     -19.696   4.880  -7.191  1.00 92.27           C  
ATOM   2428  O   LEU A 303     -20.955   1.786  -7.165  1.00 92.27           O  
ATOM   2429  CG  LEU A 303     -19.781   6.181  -6.369  1.00 92.27           C  
ATOM   2430  CD1 LEU A 303     -19.688   7.387  -7.305  1.00 92.27           C  
ATOM   2431  CD2 LEU A 303     -21.092   6.290  -5.582  1.00 92.27           C  
ATOM   2432  N   GLU A 304     -18.852   1.886  -7.958  1.00 92.67           N  
ATOM   2433  CA  GLU A 304     -18.927   0.685  -8.808  1.00 92.67           C  
ATOM   2434  C   GLU A 304     -19.091  -0.612  -7.998  1.00 92.67           C  
ATOM   2435  CB  GLU A 304     -17.652   0.596  -9.667  1.00 92.67           C  
ATOM   2436  O   GLU A 304     -19.636  -1.598  -8.489  1.00 92.67           O  
ATOM   2437  CG  GLU A 304     -17.556   1.675 -10.761  1.00 92.67           C  
ATOM   2438  CD  GLU A 304     -18.664   1.588 -11.822  1.00 92.67           C  
ATOM   2439  OE1 GLU A 304     -19.028   2.657 -12.364  1.00 92.67           O  
ATOM   2440  OE2 GLU A 304     -19.136   0.463 -12.100  1.00 92.67           O  
ATOM   2441  N   THR A 305     -18.643  -0.622  -6.739  1.00 89.31           N  
ATOM   2442  CA  THR A 305     -18.733  -1.788  -5.840  1.00 89.31           C  
ATOM   2443  C   THR A 305     -19.895  -1.707  -4.844  1.00 89.31           C  
ATOM   2444  CB  THR A 305     -17.405  -2.040  -5.113  1.00 89.31           C  
ATOM   2445  O   THR A 305     -19.968  -2.534  -3.937  1.00 89.31           O  
ATOM   2446  CG2 THR A 305     -16.248  -2.371  -6.064  1.00 89.31           C  
ATOM   2447  OG1 THR A 305     -17.043  -0.931  -4.323  1.00 89.31           O  
ATOM   2448  N   ASP A 306     -20.780  -0.710  -4.986  1.00 85.64           N  
ATOM   2449  CA  ASP A 306     -21.887  -0.391  -4.064  1.00 85.64           C  
ATOM   2450  C   ASP A 306     -21.463  -0.388  -2.581  1.00 85.64           C  
ATOM   2451  CB  ASP A 306     -23.137  -1.239  -4.373  1.00 85.64           C  
ATOM   2452  O   ASP A 306     -22.172  -0.862  -1.696  1.00 85.64           O  
ATOM   2453  CG  ASP A 306     -24.456  -0.635  -3.843  1.00 85.64           C  
ATOM   2454  OD1 ASP A 306     -24.602   0.622  -3.802  1.00 85.64           O  
ATOM   2455  OD2 ASP A 306     -25.385  -1.432  -3.580  1.00 85.64           O  
ATOM   2456  N   GLY A 307     -20.272   0.156  -2.301  1.00 83.96           N  
ATOM   2457  CA  GLY A 307     -19.760   0.293  -0.939  1.00 83.96           C  
ATOM   2458  C   GLY A 307     -19.103  -0.960  -0.356  1.00 83.96           C  
ATOM   2459  O   GLY A 307     -19.166  -1.149   0.860  1.00 83.96           O  
ATOM   2460  N   ALA A 308     -18.468  -1.804  -1.178  1.00 85.34           N  
ATOM   2461  CA  ALA A 308     -17.758  -2.991  -0.695  1.00 85.34           C  
ATOM   2462  C   ALA A 308     -16.777  -2.669   0.451  1.00 85.34           C  
ATOM   2463  CB  ALA A 308     -17.042  -3.677  -1.862  1.00 85.34           C  
ATOM   2464  O   ALA A 308     -15.998  -1.708   0.395  1.00 85.34           O  
ATOM   2465  N   LEU A 309     -16.797  -3.507   1.493  1.00 83.06           N  
ATOM   2466  CA  LEU A 309     -16.020  -3.307   2.720  1.00 83.06           C  
ATOM   2467  C   LEU A 309     -14.512  -3.284   2.453  1.00 83.06           C  
ATOM   2468  CB  LEU A 309     -16.367  -4.416   3.732  1.00 83.06           C  
ATOM   2469  O   LEU A 309     -13.791  -2.520   3.090  1.00 83.06           O  
ATOM   2470  CG  LEU A 309     -17.780  -4.322   4.335  1.00 83.06           C  
ATOM   2471  CD1 LEU A 309     -18.040  -5.525   5.245  1.00 83.06           C  
ATOM   2472  CD2 LEU A 309     -17.951  -3.048   5.167  1.00 83.06           C  
ATOM   2473  N   GLU A 310     -14.035  -4.059   1.481  1.00 85.41           N  
ATOM   2474  CA  GLU A 310     -12.631  -4.104   1.074  1.00 85.41           C  
ATOM   2475  C   GLU A 310     -12.155  -2.762   0.501  1.00 85.41           C  
ATOM   2476  CB  GLU A 310     -12.415  -5.217   0.031  1.00 85.41           C  
ATOM   2477  O   GLU A 310     -11.018  -2.343   0.747  1.00 85.41           O  
ATOM   2478  CG  GLU A 310     -12.711  -6.643   0.539  1.00 85.41           C  
ATOM   2479  CD  GLU A 310     -14.180  -7.100   0.433  1.00 85.41           C  
ATOM   2480  OE1 GLU A 310     -14.394  -8.327   0.570  1.00 85.41           O  
ATOM   2481  OE2 GLU A 310     -15.071  -6.246   0.202  1.00 85.41           O  
ATOM   2482  N   ILE A 311     -13.027  -2.053  -0.224  1.00 90.99           N  
ATOM   2483  CA  ILE A 311     -12.722  -0.727  -0.768  1.00 90.99           C  
ATOM   2484  C   ILE A 311     -12.692   0.302   0.359  1.00 90.99           C  
ATOM   2485  CB  ILE A 311     -13.708  -0.337  -1.891  1.00 90.99           C  
ATOM   2486  O   ILE A 311     -11.732   1.065   0.453  1.00 90.99           O  
ATOM   2487  CG1 ILE A 311     -13.690  -1.342  -3.065  1.00 90.99           C  
ATOM   2488  CG2 ILE A 311     -13.419   1.086  -2.403  1.00 90.99           C  
ATOM   2489  CD1 ILE A 311     -12.333  -1.554  -3.751  1.00 90.99           C  
ATOM   2490  N   ILE A 312     -13.672   0.274   1.268  1.00 91.47           N  
ATOM   2491  CA  ILE A 312     -13.699   1.148   2.454  1.00 91.47           C  
ATOM   2492  C   ILE A 312     -12.436   0.949   3.306  1.00 91.47           C  
ATOM   2493  CB  ILE A 312     -14.991   0.901   3.269  1.00 91.47           C  
ATOM   2494  O   ILE A 312     -11.771   1.919   3.675  1.00 91.47           O  
ATOM   2495  CG1 ILE A 312     -16.224   1.346   2.449  1.00 91.47           C  
ATOM   2496  CG2 ILE A 312     -14.936   1.642   4.618  1.00 91.47           C  
ATOM   2497  CD1 ILE A 312     -17.572   1.039   3.112  1.00 91.47           C  
ATOM   2498  N   ALA A 313     -12.060  -0.303   3.564  1.00 90.32           N  
ATOM   2499  CA  ALA A 313     -10.839  -0.665   4.274  1.00 90.32           C  
ATOM   2500  C   ALA A 313      -9.581  -0.128   3.570  1.00 90.32           C  
ATOM   2501  CB  ALA A 313     -10.810  -2.193   4.365  1.00 90.32           C  
ATOM   2502  O   ALA A 313      -8.695   0.440   4.210  1.00 90.32           O  
ATOM   2503  N   THR A 314      -9.514  -0.253   2.243  1.00 92.92           N  
ATOM   2504  CA  THR A 314      -8.400   0.276   1.443  1.00 92.92           C  
ATOM   2505  C   THR A 314      -8.297   1.797   1.559  1.00 92.92           C  
ATOM   2506  CB  THR A 314      -8.543  -0.136  -0.025  1.00 92.92           C  
ATOM   2507  O   THR A 314      -7.203   2.313   1.785  1.00 92.92           O  
ATOM   2508  CG2 THR A 314      -7.375   0.353  -0.879  1.00 92.92           C  
ATOM   2509  OG1 THR A 314      -8.542  -1.544  -0.105  1.00 92.92           O  
ATOM   2510  N   ILE A 315      -9.424   2.511   1.470  1.00 95.28           N  
ATOM   2511  CA  ILE A 315      -9.489   3.973   1.629  1.00 95.28           C  
ATOM   2512  C   ILE A 315      -8.971   4.386   3.012  1.00 95.28           C  
ATOM   2513  CB  ILE A 315     -10.937   4.473   1.391  1.00 95.28           C  
ATOM   2514  O   ILE A 315      -8.164   5.311   3.124  1.00 95.28           O  
ATOM   2515  CG1 ILE A 315     -11.318   4.306  -0.094  1.00 95.28           C  
ATOM   2516  CG2 ILE A 315     -11.089   5.951   1.792  1.00 95.28           C  
ATOM   2517  CD1 ILE A 315     -12.817   4.483  -0.378  1.00 95.28           C  
ATOM   2518  N   GLN A 316      -9.386   3.685   4.067  1.00 93.38           N  
ATOM   2519  CA  GLN A 316      -8.963   3.958   5.445  1.00 93.38           C  
ATOM   2520  C   GLN A 316      -7.458   3.757   5.638  1.00 93.38           C  
ATOM   2521  CB  GLN A 316      -9.756   3.047   6.393  1.00 93.38           C  
ATOM   2522  O   GLN A 316      -6.776   4.635   6.173  1.00 93.38           O  
ATOM   2523  CG  GLN A 316     -11.195   3.553   6.507  1.00 93.38           C  
ATOM   2524  CD  GLN A 316     -12.162   2.600   7.189  1.00 93.38           C  
ATOM   2525  NE2 GLN A 316     -13.412   2.996   7.258  1.00 93.38           N  
ATOM   2526  OE1 GLN A 316     -11.831   1.536   7.683  1.00 93.38           O  
ATOM   2527  N   VAL A 317      -6.913   2.635   5.158  1.00 93.33           N  
ATOM   2528  CA  VAL A 317      -5.473   2.351   5.250  1.00 93.33           C  
ATOM   2529  C   VAL A 317      -4.661   3.326   4.395  1.00 93.33           C  
ATOM   2530  CB  VAL A 317      -5.177   0.893   4.863  1.00 93.33           C  
ATOM   2531  O   VAL A 317      -3.610   3.799   4.835  1.00 93.33           O  
ATOM   2532  CG1 VAL A 317      -3.677   0.592   4.902  1.00 93.33           C  
ATOM   2533  CG2 VAL A 317      -5.817  -0.097   5.845  1.00 93.33           C  
ATOM   2534  N   PHE A 318      -5.147   3.683   3.202  1.00 96.14           N  
ATOM   2535  CA  PHE A 318      -4.505   4.685   2.350  1.00 96.14           C  
ATOM   2536  C   PHE A 318      -4.450   6.038   3.048  1.00 96.14           C  
ATOM   2537  CB  PHE A 318      -5.224   4.806   1.000  1.00 96.14           C  
ATOM   2538  O   PHE A 318      -3.377   6.633   3.137  1.00 96.14           O  
ATOM   2539  CG  PHE A 318      -4.691   5.965   0.179  1.00 96.14           C  
ATOM   2540  CD1 PHE A 318      -5.325   7.223   0.240  1.00 96.14           C  
ATOM   2541  CD2 PHE A 318      -3.522   5.808  -0.589  1.00 96.14           C  
ATOM   2542  CE1 PHE A 318      -4.790   8.318  -0.460  1.00 96.14           C  
ATOM   2543  CE2 PHE A 318      -2.986   6.906  -1.284  1.00 96.14           C  
ATOM   2544  CZ  PHE A 318      -3.616   8.160  -1.214  1.00 96.14           C  
ATOM   2545  N   THR A 319      -5.583   6.490   3.589  1.00 94.53           N  
ATOM   2546  CA  THR A 319      -5.691   7.769   4.301  1.00 94.53           C  
ATOM   2547  C   THR A 319      -4.722   7.815   5.467  1.00 94.53           C  
ATOM   2548  CB  THR A 319      -7.106   7.998   4.836  1.00 94.53           C  
ATOM   2549  O   THR A 319      -4.001   8.796   5.622  1.00 94.53           O  
ATOM   2550  CG2 THR A 319      -7.264   9.389   5.455  1.00 94.53           C  
ATOM   2551  OG1 THR A 319      -7.993   7.905   3.753  1.00 94.53           O  
ATOM   2552  N   GLN A 320      -4.643   6.741   6.251  1.00 91.58           N  
ATOM   2553  CA  GLN A 320      -3.680   6.657   7.339  1.00 91.58           C  
ATOM   2554  C   GLN A 320      -2.237   6.781   6.828  1.00 91.58           C  
ATOM   2555  CB  GLN A 320      -3.894   5.337   8.075  1.00 91.58           C  
ATOM   2556  O   GLN A 320      -1.482   7.615   7.325  1.00 91.58           O  
ATOM   2557  CG  GLN A 320      -2.960   5.241   9.286  1.00 91.58           C  
ATOM   2558  CD  GLN A 320      -2.908   3.830   9.818  1.00 91.58           C  
ATOM   2559  NE2 GLN A 320      -1.802   3.417  10.379  1.00 91.58           N  
ATOM   2560  OE1 GLN A 320      -3.872   3.086   9.779  1.00 91.58           O  
ATOM   2561  N   CYS A 321      -1.852   5.998   5.816  1.00 93.96           N  
ATOM   2562  CA  CYS A 321      -0.503   6.059   5.247  1.00 93.96           C  
ATOM   2563  C   CYS A 321      -0.184   7.446   4.668  1.00 93.96           C  
ATOM   2564  CB  CYS A 321      -0.366   4.996   4.149  1.00 93.96           C  
ATOM   2565  O   CYS A 321       0.955   7.906   4.747  1.00 93.96           O  
ATOM   2566  SG  CYS A 321      -0.428   3.324   4.849  1.00 93.96           S  
ATOM   2567  N   PHE A 322      -1.182   8.110   4.083  1.00 94.50           N  
ATOM   2568  CA  PHE A 322      -1.078   9.466   3.557  1.00 94.50           C  
ATOM   2569  C   PHE A 322      -0.865  10.488   4.678  1.00 94.50           C  
ATOM   2570  CB  PHE A 322      -2.329   9.778   2.724  1.00 94.50           C  
ATOM   2571  O   PHE A 322       0.036  11.315   4.566  1.00 94.50           O  
ATOM   2572  CG  PHE A 322      -2.560  11.260   2.525  1.00 94.50           C  
ATOM   2573  CD1 PHE A 322      -3.581  11.913   3.242  1.00 94.50           C  
ATOM   2574  CD2 PHE A 322      -1.707  11.999   1.686  1.00 94.50           C  
ATOM   2575  CE1 PHE A 322      -3.759  13.300   3.110  1.00 94.50           C  
ATOM   2576  CE2 PHE A 322      -1.885  13.387   1.560  1.00 94.50           C  
ATOM   2577  CZ  PHE A 322      -2.910  14.036   2.268  1.00 94.50           C  
ATOM   2578  N   VAL A 323      -1.622  10.412   5.777  1.00 90.71           N  
ATOM   2579  CA  VAL A 323      -1.437  11.294   6.941  1.00 90.71           C  
ATOM   2580  C   VAL A 323      -0.039  11.102   7.540  1.00 90.71           C  
ATOM   2581  CB  VAL A 323      -2.556  11.084   7.982  1.00 90.71           C  
ATOM   2582  O   VAL A 323       0.682  12.083   7.716  1.00 90.71           O  
ATOM   2583  CG1 VAL A 323      -2.296  11.857   9.280  1.00 90.71           C  
ATOM   2584  CG2 VAL A 323      -3.904  11.583   7.435  1.00 90.71           C  
ATOM   2585  N   GLU A 324       0.411   9.855   7.724  1.00 90.24           N  
ATOM   2586  CA  GLU A 324       1.779   9.549   8.175  1.00 90.24           C  
ATOM   2587  C   GLU A 324       2.851  10.124   7.226  1.00 90.24           C  
ATOM   2588  CB  GLU A 324       1.989   8.023   8.247  1.00 90.24           C  
ATOM   2589  O   GLU A 324       3.910  10.588   7.662  1.00 90.24           O  
ATOM   2590  CG  GLU A 324       1.254   7.292   9.384  1.00 90.24           C  
ATOM   2591  CD  GLU A 324       1.450   5.760   9.320  1.00 90.24           C  
ATOM   2592  OE1 GLU A 324       0.603   5.028   9.890  1.00 90.24           O  
ATOM   2593  OE2 GLU A 324       2.464   5.302   8.722  1.00 90.24           O  
ATOM   2594  N   ALA A 325       2.611  10.087   5.910  1.00 91.99           N  
ATOM   2595  CA  ALA A 325       3.515  10.658   4.914  1.00 91.99           C  
ATOM   2596  C   ALA A 325       3.513  12.196   4.948  1.00 91.99           C  
ATOM   2597  CB  ALA A 325       3.144  10.115   3.529  1.00 91.99           C  
ATOM   2598  O   ALA A 325       4.579  12.811   4.850  1.00 91.99           O  
ATOM   2599  N   LEU A 326       2.347  12.816   5.138  1.00 88.90           N  
ATOM   2600  CA  LEU A 326       2.170  14.263   5.236  1.00 88.90           C  
ATOM   2601  C   LEU A 326       2.834  14.838   6.498  1.00 88.90           C  
ATOM   2602  CB  LEU A 326       0.658  14.557   5.203  1.00 88.90           C  
ATOM   2603  O   LEU A 326       3.393  15.937   6.467  1.00 88.90           O  
ATOM   2604  CG  LEU A 326       0.302  16.052   5.165  1.00 88.90           C  
ATOM   2605  CD1 LEU A 326       0.769  16.721   3.869  1.00 88.90           C  
ATOM   2606  CD2 LEU A 326      -1.211  16.236   5.276  1.00 88.90           C  
ATOM   2607  N   GLU A 327       2.816  14.090   7.601  1.00 86.01           N  
ATOM   2608  CA  GLU A 327       3.514  14.448   8.837  1.00 86.01           C  
ATOM   2609  C   GLU A 327       5.034  14.420   8.680  1.00 86.01           C  
ATOM   2610  CB  GLU A 327       3.112  13.489   9.953  1.00 86.01           C  
ATOM   2611  O   GLU A 327       5.713  15.344   9.139  1.00 86.01           O  
ATOM   2612  CG  GLU A 327       1.707  13.803  10.473  1.00 86.01           C  
ATOM   2613  CD  GLU A 327       1.271  12.823  11.564  1.00 86.01           C  
ATOM   2614  OE1 GLU A 327       0.168  13.065  12.089  1.00 86.01           O  
ATOM   2615  OE2 GLU A 327       2.060  11.898  11.872  1.00 86.01           O  
ATOM   2616  N   LYS A 328       5.557  13.390   7.997  1.00 87.05           N  
ATOM   2617  CA  LYS A 328       6.990  13.216   7.701  1.00 87.05           C  
ATOM   2618  C   LYS A 328       7.501  14.187   6.639  1.00 87.05           C  
ATOM   2619  CB  LYS A 328       7.245  11.772   7.244  1.00 87.05           C  
ATOM   2620  O   LYS A 328       8.696  14.490   6.620  1.00 87.05           O  
ATOM   2621  CG  LYS A 328       7.107  10.771   8.398  1.00 87.05           C  
ATOM   2622  CD  LYS A 328       7.112   9.328   7.878  1.00 87.05           C  
ATOM   2623  CE  LYS A 328       6.790   8.386   9.042  1.00 87.05           C  
ATOM   2624  NZ  LYS A 328       6.428   7.025   8.578  1.00 87.05           N  
ATOM   2625  N   ALA A 329       6.631  14.660   5.748  1.00 79.75           N  
ATOM   2626  CA  ALA A 329       6.997  15.619   4.719  1.00 79.75           C  
ATOM   2627  C   ALA A 329       7.557  16.905   5.351  1.00 79.75           C  
ATOM   2628  CB  ALA A 329       5.797  15.887   3.805  1.00 79.75           C  
ATOM   2629  O   ALA A 329       7.067  17.406   6.368  1.00 79.75           O  
ATOM   2630  N   SER A 330       8.611  17.454   4.741  1.00 62.11           N  
ATOM   2631  CA  SER A 330       9.236  18.680   5.232  1.00 62.11           C  
ATOM   2632  C   SER A 330       8.201  19.811   5.306  1.00 62.11           C  
ATOM   2633  CB  SER A 330      10.449  19.059   4.369  1.00 62.11           C  
ATOM   2634  O   SER A 330       7.300  19.913   4.471  1.00 62.11           O  
ATOM   2635  OG  SER A 330      10.045  19.497   3.088  1.00 62.11           O  
ATOM   2636  N   LYS A 331       8.338  20.711   6.292  1.00 62.09           N  
ATOM   2637  CA  LYS A 331       7.416  21.852   6.485  1.00 62.09           C  
ATOM   2638  C   LYS A 331       7.210  22.701   5.218  1.00 62.09           C  
ATOM   2639  CB  LYS A 331       7.911  22.758   7.629  1.00 62.09           C  
ATOM   2640  O   LYS A 331       6.221  23.419   5.136  1.00 62.09           O  
ATOM   2641  CG  LYS A 331       7.829  22.102   9.017  1.00 62.09           C  
ATOM   2642  CD  LYS A 331       8.246  23.096  10.114  1.00 62.09           C  
ATOM   2643  CE  LYS A 331       8.160  22.435  11.496  1.00 62.09           C  
ATOM   2644  NZ  LYS A 331       8.548  23.366  12.588  1.00 62.09           N  
ATOM   2645  N   GLN A 332       8.127  22.621   4.252  1.00 52.46           N  
ATOM   2646  CA  GLN A 332       8.086  23.354   2.987  1.00 52.46           C  
ATOM   2647  C   GLN A 332       6.971  22.888   2.030  1.00 52.46           C  
ATOM   2648  CB  GLN A 332       9.464  23.245   2.312  1.00 52.46           C  
ATOM   2649  O   GLN A 332       6.556  23.676   1.190  1.00 52.46           O  
ATOM   2650  CG  GLN A 332      10.563  23.998   3.087  1.00 52.46           C  
ATOM   2651  CD  GLN A 332      11.943  23.879   2.443  1.00 52.46           C  
ATOM   2652  NE2 GLN A 332      12.904  24.675   2.859  1.00 52.46           N  
ATOM   2653  OE1 GLN A 332      12.204  23.057   1.586  1.00 52.46           O  
ATOM   2654  N   LEU A 333       6.455  21.659   2.167  1.00 56.41           N  
ATOM   2655  CA  LEU A 333       5.435  21.068   1.278  1.00 56.41           C  
ATOM   2656  C   LEU A 333       4.021  21.027   1.885  1.00 56.41           C  
ATOM   2657  CB  LEU A 333       5.938  19.682   0.817  1.00 56.41           C  
ATOM   2658  O   LEU A 333       3.134  20.358   1.360  1.00 56.41           O  
ATOM   2659  CG  LEU A 333       6.679  19.752  -0.533  1.00 56.41           C  
ATOM   2660  CD1 LEU A 333       7.892  18.825  -0.534  1.00 56.41           C  
ATOM   2661  CD2 LEU A 333       5.755  19.354  -1.685  1.00 56.41           C  
ATOM   2662  N   ARG A 334       3.771  21.730   2.997  1.00 67.91           N  
ATOM   2663  CA  ARG A 334       2.452  21.703   3.645  1.00 67.91           C  
ATOM   2664  C   ARG A 334       1.449  22.594   2.917  1.00 67.91           C  
ATOM   2665  CB  ARG A 334       2.555  22.013   5.142  1.00 67.91           C  
ATOM   2666  O   ARG A 334       1.351  23.792   3.173  1.00 67.91           O  
ATOM   2667  CG  ARG A 334       3.166  20.819   5.889  1.00 67.91           C  
ATOM   2668  CD  ARG A 334       3.050  21.006   7.403  1.00 67.91           C  
ATOM   2669  NE  ARG A 334       3.536  19.811   8.117  1.00 67.91           N  
ATOM   2670  NH1 ARG A 334       3.064  20.501  10.254  1.00 67.91           N  
ATOM   2671  NH2 ARG A 334       3.931  18.467   9.905  1.00 67.91           N  
ATOM   2672  CZ  ARG A 334       3.509  19.600   9.419  1.00 67.91           C  
ATOM   2673  N   PHE A 335       0.671  21.981   2.033  1.00 78.41           N  
ATOM   2674  CA  PHE A 335      -0.521  22.592   1.455  1.00 78.41           C  
ATOM   2675  C   PHE A 335      -1.647  22.713   2.491  1.00 78.41           C  
ATOM   2676  CB  PHE A 335      -0.968  21.793   0.230  1.00 78.41           C  
ATOM   2677  O   PHE A 335      -1.719  21.957   3.460  1.00 78.41           O  
ATOM   2678  CG  PHE A 335       0.075  21.724  -0.865  1.00 78.41           C  
ATOM   2679  CD1 PHE A 335       0.151  22.747  -1.829  1.00 78.41           C  
ATOM   2680  CD2 PHE A 335       0.964  20.636  -0.930  1.00 78.41           C  
ATOM   2681  CE1 PHE A 335       1.105  22.673  -2.860  1.00 78.41           C  
ATOM   2682  CE2 PHE A 335       1.911  20.560  -1.963  1.00 78.41           C  
ATOM   2683  CZ  PHE A 335       1.981  21.576  -2.931  1.00 78.41           C  
ATOM   2684  N   ALA A 336      -2.553  23.671   2.286  1.00 81.17           N  
ATOM   2685  CA  ALA A 336      -3.718  23.837   3.152  1.00 81.17           C  
ATOM   2686  C   ALA A 336      -4.660  22.625   3.041  1.00 81.17           C  
ATOM   2687  CB  ALA A 336      -4.431  25.144   2.780  1.00 81.17           C  
ATOM   2688  O   ALA A 336      -4.884  22.132   1.941  1.00 81.17           O  
ATOM   2689  N   LEU A 337      -5.291  22.200   4.139  1.00 78.53           N  
ATOM   2690  CA  LEU A 337      -6.159  21.008   4.167  1.00 78.53           C  
ATOM   2691  C   LEU A 337      -7.288  21.028   3.126  1.00 78.53           C  
ATOM   2692  CB  LEU A 337      -6.735  20.842   5.580  1.00 78.53           C  
ATOM   2693  O   LEU A 337      -7.563  20.016   2.488  1.00 78.53           O  
ATOM   2694  CG  LEU A 337      -5.669  20.503   6.635  1.00 78.53           C  
ATOM   2695  CD1 LEU A 337      -6.330  20.474   8.006  1.00 78.53           C  
ATOM   2696  CD2 LEU A 337      -4.956  19.191   6.310  1.00 78.53           C  
ATOM   2697  N   LYS A 338      -7.852  22.213   2.856  1.00 82.50           N  
ATOM   2698  CA  LYS A 338      -8.849  22.439   1.793  1.00 82.50           C  
ATOM   2699  C   LYS A 338      -8.380  22.047   0.383  1.00 82.50           C  
ATOM   2700  CB  LYS A 338      -9.295  23.913   1.812  1.00 82.50           C  
ATOM   2701  O   LYS A 338      -9.187  21.968  -0.536  1.00 82.50           O  
ATOM   2702  CG  LYS A 338      -8.195  24.892   1.355  1.00 82.50           C  
ATOM   2703  CD  LYS A 338      -8.722  26.329   1.290  1.00 82.50           C  
ATOM   2704  CE  LYS A 338      -7.641  27.271   0.746  1.00 82.50           C  
ATOM   2705  NZ  LYS A 338      -8.153  28.658   0.610  1.00 82.50           N  
ATOM   2706  N   THR A 339      -7.072  21.893   0.169  1.00 86.15           N  
ATOM   2707  CA  THR A 339      -6.527  21.467  -1.126  1.00 86.15           C  
ATOM   2708  C   THR A 339      -6.708  19.969  -1.346  1.00 86.15           C  
ATOM   2709  CB  THR A 339      -5.059  21.863  -1.334  1.00 86.15           C  
ATOM   2710  O   THR A 339      -6.993  19.591  -2.482  1.00 86.15           O  
ATOM   2711  CG2 THR A 339      -4.840  23.372  -1.238  1.00 86.15           C  
ATOM   2712  OG1 THR A 339      -4.204  21.242  -0.414  1.00 86.15           O  
ATOM   2713  N   TYR A 340      -6.635  19.165  -0.282  1.00 88.93           N  
ATOM   2714  CA  TYR A 340      -6.871  17.721  -0.307  1.00 88.93           C  
ATOM   2715  C   TYR A 340      -8.369  17.402  -0.312  1.00 88.93           C  
ATOM   2716  CB  TYR A 340      -6.158  17.067   0.884  1.00 88.93           C  
ATOM   2717  O   TYR A 340      -8.819  16.667  -1.177  1.00 88.93           O  
ATOM   2718  CG  TYR A 340      -4.663  17.325   0.910  1.00 88.93           C  
ATOM   2719  CD1 TYR A 340      -3.822  16.643   0.013  1.00 88.93           C  
ATOM   2720  CD2 TYR A 340      -4.114  18.246   1.823  1.00 88.93           C  
ATOM   2721  CE1 TYR A 340      -2.434  16.870   0.031  1.00 88.93           C  
ATOM   2722  CE2 TYR A 340      -2.726  18.471   1.856  1.00 88.93           C  
ATOM   2723  OH  TYR A 340      -0.548  17.962   1.014  1.00 88.93           O  
ATOM   2724  CZ  TYR A 340      -1.886  17.773   0.962  1.00 88.93           C  
ATOM   2725  N   PHE A 341      -9.153  18.057   0.554  1.00 88.03           N  
ATOM   2726  CA  PHE A 341     -10.600  17.825   0.685  1.00 88.03           C  
ATOM   2727  C   PHE A 341     -11.423  19.066   0.281  1.00 88.03           C  
ATOM   2728  CB  PHE A 341     -10.900  17.361   2.118  1.00 88.03           C  
ATOM   2729  O   PHE A 341     -11.950  19.768   1.147  1.00 88.03           O  
ATOM   2730  CG  PHE A 341     -10.123  16.132   2.543  1.00 88.03           C  
ATOM   2731  CD1 PHE A 341     -10.481  14.866   2.042  1.00 88.03           C  
ATOM   2732  CD2 PHE A 341      -9.039  16.253   3.434  1.00 88.03           C  
ATOM   2733  CE1 PHE A 341      -9.777  13.723   2.452  1.00 88.03           C  
ATOM   2734  CE2 PHE A 341      -8.324  15.109   3.832  1.00 88.03           C  
ATOM   2735  CZ  PHE A 341      -8.699  13.843   3.346  1.00 88.03           C  
ATOM   2736  N   PRO A 342     -11.527  19.400  -1.021  1.00 83.31           N  
ATOM   2737  CA  PRO A 342     -12.159  20.644  -1.474  1.00 83.31           C  
ATOM   2738  C   PRO A 342     -13.688  20.674  -1.324  1.00 83.31           C  
ATOM   2739  CB  PRO A 342     -11.746  20.778  -2.943  1.00 83.31           C  
ATOM   2740  O   PRO A 342     -14.264  21.760  -1.288  1.00 83.31           O  
ATOM   2741  CG  PRO A 342     -11.564  19.330  -3.395  1.00 83.31           C  
ATOM   2742  CD  PRO A 342     -10.985  18.661  -2.153  1.00 83.31           C  
ATOM   2743  N   TYR A 343     -14.340  19.512  -1.243  1.00 80.74           N  
ATOM   2744  CA  TYR A 343     -15.804  19.370  -1.239  1.00 80.74           C  
ATOM   2745  C   TYR A 343     -16.421  19.317   0.160  1.00 80.74           C  
ATOM   2746  CB  TYR A 343     -16.199  18.121  -2.039  1.00 80.74           C  
ATOM   2747  O   TYR A 343     -17.548  18.863   0.312  1.00 80.74           O  
ATOM   2748  CG  TYR A 343     -15.619  18.086  -3.431  1.00 80.74           C  
ATOM   2749  CD1 TYR A 343     -16.044  19.029  -4.386  1.00 80.74           C  
ATOM   2750  CD2 TYR A 343     -14.660  17.114  -3.769  1.00 80.74           C  
ATOM   2751  CE1 TYR A 343     -15.511  19.000  -5.687  1.00 80.74           C  
ATOM   2752  CE2 TYR A 343     -14.110  17.094  -5.063  1.00 80.74           C  
ATOM   2753  OH  TYR A 343     -14.009  18.010  -7.273  1.00 80.74           O  
ATOM   2754  CZ  TYR A 343     -14.538  18.033  -6.024  1.00 80.74           C  
ATOM   2755  N   THR A 344     -15.677  19.709   1.194  1.00 78.59           N  
ATOM   2756  CA  THR A 344     -16.135  19.568   2.579  1.00 78.59           C  
ATOM   2757  C   THR A 344     -15.822  20.795   3.415  1.00 78.59           C  
ATOM   2758  CB  THR A 344     -15.557  18.312   3.242  1.00 78.59           C  
ATOM   2759  O   THR A 344     -14.967  21.616   3.072  1.00 78.59           O  
ATOM   2760  CG2 THR A 344     -15.956  17.038   2.499  1.00 78.59           C  
ATOM   2761  OG1 THR A 344     -14.151  18.396   3.305  1.00 78.59           O  
ATOM   2762  N   SER A 345     -16.534  20.926   4.536  1.00 82.26           N  
ATOM   2763  CA  SER A 345     -16.270  21.975   5.516  1.00 82.26           C  
ATOM   2764  C   SER A 345     -14.835  21.848   6.051  1.00 82.26           C  
ATOM   2765  CB  SER A 345     -17.276  21.894   6.665  1.00 82.26           C  
ATOM   2766  O   SER A 345     -14.491  20.802   6.612  1.00 82.26           O  
ATOM   2767  OG  SER A 345     -16.962  22.859   7.653  1.00 82.26           O  
ATOM   2768  N   PRO A 346     -13.997  22.902   5.956  1.00 84.25           N  
ATOM   2769  CA  PRO A 346     -12.648  22.881   6.516  1.00 84.25           C  
ATOM   2770  C   PRO A 346     -12.626  22.542   8.010  1.00 84.25           C  
ATOM   2771  CB  PRO A 346     -12.081  24.281   6.258  1.00 84.25           C  
ATOM   2772  O   PRO A 346     -11.698  21.882   8.468  1.00 84.25           O  
ATOM   2773  CG  PRO A 346     -12.840  24.746   5.017  1.00 84.25           C  
ATOM   2774  CD  PRO A 346     -14.224  24.135   5.217  1.00 84.25           C  
ATOM   2775  N   SER A 347     -13.655  22.952   8.761  1.00 88.08           N  
ATOM   2776  CA  SER A 347     -13.797  22.639  10.187  1.00 88.08           C  
ATOM   2777  C   SER A 347     -13.936  21.138  10.427  1.00 88.08           C  
ATOM   2778  CB  SER A 347     -15.015  23.359  10.773  1.00 88.08           C  
ATOM   2779  O   SER A 347     -13.267  20.597  11.300  1.00 88.08           O  
ATOM   2780  OG  SER A 347     -14.929  24.751  10.523  1.00 88.08           O  
ATOM   2781  N   LEU A 348     -14.748  20.453   9.616  1.00 90.77           N  
ATOM   2782  CA  LEU A 348     -14.938  19.008   9.717  1.00 90.77           C  
ATOM   2783  C   LEU A 348     -13.648  18.253   9.379  1.00 90.77           C  
ATOM   2784  CB  LEU A 348     -16.113  18.602   8.814  1.00 90.77           C  
ATOM   2785  O   LEU A 348     -13.217  17.406  10.158  1.00 90.77           O  
ATOM   2786  CG  LEU A 348     -16.376  17.088   8.776  1.00 90.77           C  
ATOM   2787  CD1 LEU A 348     -16.741  16.518  10.148  1.00 90.77           C  
ATOM   2788  CD2 LEU A 348     -17.514  16.809   7.800  1.00 90.77           C  
ATOM   2789  N   ALA A 349     -12.997  18.604   8.266  1.00 88.56           N  
ATOM   2790  CA  ALA A 349     -11.734  17.983   7.871  1.00 88.56           C  
ATOM   2791  C   ALA A 349     -10.649  18.162   8.949  1.00 88.56           C  
ATOM   2792  CB  ALA A 349     -11.300  18.568   6.521  1.00 88.56           C  
ATOM   2793  O   ALA A 349      -9.952  17.208   9.283  1.00 88.56           O  
ATOM   2794  N   MET A 350     -10.536  19.359   9.539  1.00 90.02           N  
ATOM   2795  CA  MET A 350      -9.579  19.626  10.620  1.00 90.02           C  
ATOM   2796  C   MET A 350      -9.797  18.744  11.851  1.00 90.02           C  
ATOM   2797  CB  MET A 350      -9.658  21.093  11.064  1.00 90.02           C  
ATOM   2798  O   MET A 350      -8.816  18.301  12.440  1.00 90.02           O  
ATOM   2799  CG  MET A 350      -8.899  22.026  10.121  1.00 90.02           C  
ATOM   2800  SD  MET A 350      -8.676  23.730  10.713  1.00 90.02           S  
ATOM   2801  CE  MET A 350     -10.381  24.196  11.117  1.00 90.02           C  
ATOM   2802  N   VAL A 351     -11.048  18.510  12.256  1.00 91.83           N  
ATOM   2803  CA  VAL A 351     -11.349  17.672  13.427  1.00 91.83           C  
ATOM   2804  C   VAL A 351     -11.076  16.199  13.124  1.00 91.83           C  
ATOM   2805  CB  VAL A 351     -12.795  17.896  13.910  1.00 91.83           C  
ATOM   2806  O   VAL A 351     -10.485  15.513  13.952  1.00 91.83           O  
ATOM   2807  CG1 VAL A 351     -13.157  16.984  15.087  1.00 91.83           C  
ATOM   2808  CG2 VAL A 351     -12.994  19.336  14.403  1.00 91.83           C  
ATOM   2809  N   LEU A 352     -11.444  15.717  11.933  1.00 92.62           N  
ATOM   2810  CA  LEU A 352     -11.249  14.315  11.550  1.00 92.62           C  
ATOM   2811  C   LEU A 352      -9.773  13.920  11.380  1.00 92.62           C  
ATOM   2812  CB  LEU A 352     -12.027  14.032  10.257  1.00 92.62           C  
ATOM   2813  O   LEU A 352      -9.433  12.765  11.624  1.00 92.62           O  
ATOM   2814  CG  LEU A 352     -13.557  14.016  10.403  1.00 92.62           C  
ATOM   2815  CD1 LEU A 352     -14.195  13.882   9.022  1.00 92.62           C  
ATOM   2816  CD2 LEU A 352     -14.052  12.846  11.256  1.00 92.62           C  
ATOM   2817  N   LEU A 353      -8.913  14.870  11.003  1.00 89.32           N  
ATOM   2818  CA  LEU A 353      -7.467  14.673  10.838  1.00 89.32           C  
ATOM   2819  C   LEU A 353      -6.682  14.561  12.150  1.00 89.32           C  
ATOM   2820  CB  LEU A 353      -6.913  15.844  10.008  1.00 89.32           C  
ATOM   2821  O   LEU A 353      -5.499  14.236  12.105  1.00 89.32           O  
ATOM   2822  CG  LEU A 353      -7.114  15.639   8.502  1.00 89.32           C  
ATOM   2823  CD1 LEU A 353      -6.969  16.976   7.793  1.00 89.32           C  
ATOM   2824  CD2 LEU A 353      -6.048  14.711   7.915  1.00 89.32           C  
ATOM   2825  N   GLN A 354      -7.288  14.867  13.299  1.00 87.45           N  
ATOM   2826  CA  GLN A 354      -6.609  14.730  14.589  1.00 87.45           C  
ATOM   2827  C   GLN A 354      -6.326  13.252  14.874  1.00 87.45           C  
ATOM   2828  CB  GLN A 354      -7.460  15.349  15.710  1.00 87.45           C  
ATOM   2829  O   GLN A 354      -7.229  12.426  14.742  1.00 87.45           O  
ATOM   2830  CG  GLN A 354      -7.635  16.861  15.516  1.00 87.45           C  
ATOM   2831  CD  GLN A 354      -8.475  17.538  16.593  1.00 87.45           C  
ATOM   2832  NE2 GLN A 354      -8.665  18.835  16.487  1.00 87.45           N  
ATOM   2833  OE1 GLN A 354      -8.979  16.962  17.542  1.00 87.45           O  
ATOM   2834  N   ASP A 355      -5.104  12.914  15.301  1.00 84.03           N  
ATOM   2835  CA  ASP A 355      -4.816  11.559  15.773  1.00 84.03           C  
ATOM   2836  C   ASP A 355      -5.545  11.336  17.111  1.00 84.03           C  
ATOM   2837  CB  ASP A 355      -3.304  11.285  15.894  1.00 84.03           C  
ATOM   2838  O   ASP A 355      -5.318  12.082  18.072  1.00 84.03           O  
ATOM   2839  CG  ASP A 355      -2.985   9.793  16.144  1.00 84.03           C  
ATOM   2840  OD1 ASP A 355      -3.846   9.062  16.695  1.00 84.03           O  
ATOM   2841  OD2 ASP A 355      -1.892   9.325  15.771  1.00 84.03           O  
ATOM   2842  N   PRO A 356      -6.408  10.310  17.230  1.00 83.72           N  
ATOM   2843  CA  PRO A 356      -7.026   9.954  18.500  1.00 83.72           C  
ATOM   2844  C   PRO A 356      -6.045   9.745  19.666  1.00 83.72           C  
ATOM   2845  CB  PRO A 356      -7.785   8.663  18.207  1.00 83.72           C  
ATOM   2846  O   PRO A 356      -6.452   9.905  20.820  1.00 83.72           O  
ATOM   2847  CG  PRO A 356      -8.144   8.777  16.728  1.00 83.72           C  
ATOM   2848  CD  PRO A 356      -6.909   9.458  16.156  1.00 83.72           C  
ATOM   2849  N   GLN A 357      -4.781   9.390  19.393  1.00 80.71           N  
ATOM   2850  CA  GLN A 357      -3.729   9.234  20.409  1.00 80.71           C  
ATOM   2851  C   GLN A 357      -3.326  10.556  21.064  1.00 80.71           C  
ATOM   2852  CB  GLN A 357      -2.477   8.597  19.793  1.00 80.71           C  
ATOM   2853  O   GLN A 357      -2.982  10.567  22.248  1.00 80.71           O  
ATOM   2854  CG  GLN A 357      -2.752   7.171  19.323  1.00 80.71           C  
ATOM   2855  CD  GLN A 357      -1.508   6.483  18.789  1.00 80.71           C  
ATOM   2856  NE2 GLN A 357      -1.600   5.885  17.631  1.00 80.71           N  
ATOM   2857  OE1 GLN A 357      -0.463   6.412  19.410  1.00 80.71           O  
ATOM   2858  N   ASP A 358      -3.425  11.668  20.334  1.00 84.09           N  
ATOM   2859  CA  ASP A 358      -3.095  13.002  20.842  1.00 84.09           C  
ATOM   2860  C   ASP A 358      -4.203  13.572  21.740  1.00 84.09           C  
ATOM   2861  CB  ASP A 358      -2.819  13.946  19.664  1.00 84.09           C  
ATOM   2862  O   ASP A 358      -4.000  14.554  22.462  1.00 84.09           O  
ATOM   2863  CG  ASP A 358      -1.525  13.634  18.909  1.00 84.09           C  
ATOM   2864  OD1 ASP A 358      -0.591  13.083  19.537  1.00 84.09           O  
ATOM   2865  OD2 ASP A 358      -1.450  14.066  17.739  1.00 84.09           O  
ATOM   2866  N   ILE A 359      -5.388  12.955  21.730  1.00 84.27           N  
ATOM   2867  CA  ILE A 359      -6.536  13.393  22.518  1.00 84.27           C  
ATOM   2868  C   ILE A 359      -6.609  12.575  23.812  1.00 84.27           C  
ATOM   2869  CB  ILE A 359      -7.844  13.328  21.709  1.00 84.27           C  
ATOM   2870  O   ILE A 359      -6.778  11.353  23.766  1.00 84.27           O  
ATOM   2871  CG1 ILE A 359      -7.673  14.051  20.355  1.00 84.27           C  
ATOM   2872  CG2 ILE A 359      -8.984  13.960  22.538  1.00 84.27           C  
ATOM   2873  CD1 ILE A 359      -8.960  14.085  19.539  1.00 84.27           C  
ATOM   2874  N   PRO A 360      -6.582  13.211  24.999  1.00 83.93           N  
ATOM   2875  CA  PRO A 360      -6.777  12.493  26.251  1.00 83.93           C  
ATOM   2876  C   PRO A 360      -8.134  11.779  26.262  1.00 83.93           C  
ATOM   2877  CB  PRO A 360      -6.677  13.548  27.360  1.00 83.93           C  
ATOM   2878  O   PRO A 360      -9.152  12.401  25.958  1.00 83.93           O  
ATOM   2879  CG  PRO A 360      -5.916  14.704  26.709  1.00 83.93           C  
ATOM   2880  CD  PRO A 360      -6.314  14.620  25.240  1.00 83.93           C  
ATOM   2881  N   ARG A 361      -8.174  10.509  26.695  1.00 79.64           N  
ATOM   2882  CA  ARG A 361      -9.383   9.653  26.658  1.00 79.64           C  
ATOM   2883  C   ARG A 361     -10.652  10.314  27.217  1.00 79.64           C  
ATOM   2884  CB  ARG A 361      -9.126   8.324  27.392  1.00 79.64           C  
ATOM   2885  O   ARG A 361     -11.737  10.098  26.691  1.00 79.64           O  
ATOM   2886  CG  ARG A 361      -8.130   7.407  26.664  1.00 79.64           C  
ATOM   2887  CD  ARG A 361      -8.022   6.048  27.372  1.00 79.64           C  
ATOM   2888  NE  ARG A 361      -7.060   5.154  26.697  1.00 79.64           N  
ATOM   2889  NH1 ARG A 361      -7.271   3.338  28.094  1.00 79.64           N  
ATOM   2890  NH2 ARG A 361      -5.839   3.251  26.386  1.00 79.64           N  
ATOM   2891  CZ  ARG A 361      -6.731   3.924  27.059  1.00 79.64           C  
ATOM   2892  N   GLY A 362     -10.527  11.155  28.247  1.00 80.71           N  
ATOM   2893  CA  GLY A 362     -11.657  11.894  28.830  1.00 80.71           C  
ATOM   2894  C   GLY A 362     -12.337  12.897  27.883  1.00 80.71           C  
ATOM   2895  O   GLY A 362     -13.502  13.224  28.085  1.00 80.71           O  
ATOM   2896  N   HIS A 363     -11.649  13.351  26.831  1.00 86.75           N  
ATOM   2897  CA  HIS A 363     -12.159  14.307  25.840  1.00 86.75           C  
ATOM   2898  C   HIS A 363     -12.677  13.637  24.559  1.00 86.75           C  
ATOM   2899  CB  HIS A 363     -11.072  15.339  25.513  1.00 86.75           C  
ATOM   2900  O   HIS A 363     -13.239  14.315  23.695  1.00 86.75           O  
ATOM   2901  CG  HIS A 363     -10.652  16.154  26.706  1.00 86.75           C  
ATOM   2902  CD2 HIS A 363     -11.241  17.300  27.168  1.00 86.75           C  
ATOM   2903  ND1 HIS A 363      -9.593  15.875  27.535  1.00 86.75           N  
ATOM   2904  CE1 HIS A 363      -9.542  16.829  28.479  1.00 86.75           C  
ATOM   2905  NE2 HIS A 363     -10.530  17.717  28.300  1.00 86.75           N  
ATOM   2906  N   TRP A 364     -12.543  12.312  24.424  1.00 87.38           N  
ATOM   2907  CA  TRP A 364     -13.018  11.588  23.241  1.00 87.38           C  
ATOM   2908  C   TRP A 364     -14.519  11.775  23.029  1.00 87.38           C  
ATOM   2909  CB  TRP A 364     -12.676  10.101  23.365  1.00 87.38           C  
ATOM   2910  O   TRP A 364     -14.942  12.116  21.930  1.00 87.38           O  
ATOM   2911  CG  TRP A 364     -11.230   9.731  23.230  1.00 87.38           C  
ATOM   2912  CD1 TRP A 364     -10.194  10.557  22.952  1.00 87.38           C  
ATOM   2913  CD2 TRP A 364     -10.652   8.394  23.282  1.00 87.38           C  
ATOM   2914  CE2 TRP A 364      -9.260   8.483  22.993  1.00 87.38           C  
ATOM   2915  CE3 TRP A 364     -11.183   7.107  23.503  1.00 87.38           C  
ATOM   2916  NE1 TRP A 364      -9.028   9.827  22.828  1.00 87.38           N  
ATOM   2917  CH2 TRP A 364      -9.000   6.082  23.117  1.00 87.38           C  
ATOM   2918  CZ2 TRP A 364      -8.437   7.354  22.908  1.00 87.38           C  
ATOM   2919  CZ3 TRP A 364     -10.368   5.961  23.424  1.00 87.38           C  
ATOM   2920  N   LEU A 365     -15.330  11.656  24.086  1.00 88.52           N  
ATOM   2921  CA  LEU A 365     -16.779  11.841  23.981  1.00 88.52           C  
ATOM   2922  C   LEU A 365     -17.160  13.243  23.479  1.00 88.52           C  
ATOM   2923  CB  LEU A 365     -17.423  11.549  25.349  1.00 88.52           C  
ATOM   2924  O   LEU A 365     -18.086  13.381  22.683  1.00 88.52           O  
ATOM   2925  CG  LEU A 365     -18.947  11.773  25.374  1.00 88.52           C  
ATOM   2926  CD1 LEU A 365     -19.683  10.867  24.391  1.00 88.52           C  
ATOM   2927  CD2 LEU A 365     -19.509  11.518  26.770  1.00 88.52           C  
ATOM   2928  N   GLN A 366     -16.467  14.283  23.945  1.00 91.46           N  
ATOM   2929  CA  GLN A 366     -16.716  15.656  23.501  1.00 91.46           C  
ATOM   2930  C   GLN A 366     -16.332  15.838  22.030  1.00 91.46           C  
ATOM   2931  CB  GLN A 366     -15.948  16.622  24.411  1.00 91.46           C  
ATOM   2932  O   GLN A 366     -17.098  16.424  21.270  1.00 91.46           O  
ATOM   2933  CG  GLN A 366     -16.244  18.091  24.067  1.00 91.46           C  
ATOM   2934  CD  GLN A 366     -15.551  19.066  25.011  1.00 91.46           C  
ATOM   2935  NE2 GLN A 366     -15.813  20.347  24.884  1.00 91.46           N  
ATOM   2936  OE1 GLN A 366     -14.782  18.704  25.886  1.00 91.46           O  
ATOM   2937  N   THR A 367     -15.195  15.275  21.623  1.00 92.58           N  
ATOM   2938  CA  THR A 367     -14.721  15.311  20.233  1.00 92.58           C  
ATOM   2939  C   THR A 367     -15.697  14.593  19.302  1.00 92.58           C  
ATOM   2940  CB  THR A 367     -13.323  14.684  20.121  1.00 92.58           C  
ATOM   2941  O   THR A 367     -16.109  15.149  18.290  1.00 92.58           O  
ATOM   2942  CG2 THR A 367     -12.722  14.885  18.731  1.00 92.58           C  
ATOM   2943  OG1 THR A 367     -12.462  15.287  21.065  1.00 92.58           O  
ATOM   2944  N   LEU A 368     -16.164  13.401  19.682  1.00 94.29           N  
ATOM   2945  CA  LEU A 368     -17.148  12.643  18.910  1.00 94.29           C  
ATOM   2946  C   LEU A 368     -18.498  13.371  18.807  1.00 94.29           C  
ATOM   2947  CB  LEU A 368     -17.333  11.263  19.555  1.00 94.29           C  
ATOM   2948  O   LEU A 368     -19.109  13.386  17.742  1.00 94.29           O  
ATOM   2949  CG  LEU A 368     -16.134  10.305  19.447  1.00 94.29           C  
ATOM   2950  CD1 LEU A 368     -16.441   9.042  20.254  1.00 94.29           C  
ATOM   2951  CD2 LEU A 368     -15.850   9.940  17.993  1.00 94.29           C  
ATOM   2952  N   LYS A 369     -18.963  14.021  19.884  1.00 94.11           N  
ATOM   2953  CA  LYS A 369     -20.160  14.881  19.824  1.00 94.11           C  
ATOM   2954  C   LYS A 369     -19.970  16.030  18.837  1.00 94.11           C  
ATOM   2955  CB  LYS A 369     -20.502  15.438  21.209  1.00 94.11           C  
ATOM   2956  O   LYS A 369     -20.856  16.269  18.026  1.00 94.11           O  
ATOM   2957  CG  LYS A 369     -21.172  14.390  22.103  1.00 94.11           C  
ATOM   2958  CD  LYS A 369     -21.374  14.976  23.502  1.00 94.11           C  
ATOM   2959  CE  LYS A 369     -22.083  13.963  24.401  1.00 94.11           C  
ATOM   2960  NZ  LYS A 369     -22.335  14.536  25.745  1.00 94.11           N  
ATOM   2961  N   HIS A 370     -18.804  16.668  18.856  1.00 94.66           N  
ATOM   2962  CA  HIS A 370     -18.489  17.753  17.936  1.00 94.66           C  
ATOM   2963  C   HIS A 370     -18.443  17.288  16.469  1.00 94.66           C  
ATOM   2964  CB  HIS A 370     -17.169  18.392  18.376  1.00 94.66           C  
ATOM   2965  O   HIS A 370     -19.028  17.934  15.603  1.00 94.66           O  
ATOM   2966  CG  HIS A 370     -16.848  19.615  17.572  1.00 94.66           C  
ATOM   2967  CD2 HIS A 370     -15.674  19.885  16.924  1.00 94.66           C  
ATOM   2968  ND1 HIS A 370     -17.711  20.656  17.322  1.00 94.66           N  
ATOM   2969  CE1 HIS A 370     -17.069  21.536  16.539  1.00 94.66           C  
ATOM   2970  NE2 HIS A 370     -15.817  21.120  16.285  1.00 94.66           N  
ATOM   2971  N   ILE A 371     -17.838  16.126  16.187  1.00 95.00           N  
ATOM   2972  CA  ILE A 371     -17.863  15.503  14.850  1.00 95.00           C  
ATOM   2973  C   ILE A 371     -19.312  15.255  14.402  1.00 95.00           C  
ATOM   2974  CB  ILE A 371     -17.031  14.194  14.833  1.00 95.00           C  
ATOM   2975  O   ILE A 371     -19.669  15.571  13.268  1.00 95.00           O  
ATOM   2976  CG1 ILE A 371     -15.529  14.495  15.022  1.00 95.00           C  
ATOM   2977  CG2 ILE A 371     -17.221  13.429  13.510  1.00 95.00           C  
ATOM   2978  CD1 ILE A 371     -14.670  13.265  15.349  1.00 95.00           C  
ATOM   2979  N   SER A 372     -20.163  14.733  15.295  1.00 94.75           N  
ATOM   2980  CA  SER A 372     -21.587  14.517  15.008  1.00 94.75           C  
ATOM   2981  C   SER A 372     -22.324  15.805  14.671  1.00 94.75           C  
ATOM   2982  CB  SER A 372     -22.300  13.886  16.203  1.00 94.75           C  
ATOM   2983  O   SER A 372     -23.168  15.785  13.782  1.00 94.75           O  
ATOM   2984  OG  SER A 372     -23.643  13.587  15.861  1.00 94.75           O  
ATOM   2985  N   GLU A 373     -22.057  16.893  15.390  1.00 93.94           N  
ATOM   2986  CA  GLU A 373     -22.686  18.193  15.152  1.00 93.94           C  
ATOM   2987  C   GLU A 373     -22.307  18.732  13.769  1.00 93.94           C  
ATOM   2988  CB  GLU A 373     -22.278  19.172  16.265  1.00 93.94           C  
ATOM   2989  O   GLU A 373     -23.197  19.046  12.982  1.00 93.94           O  
ATOM   2990  CG  GLU A 373     -22.964  18.850  17.606  1.00 93.94           C  
ATOM   2991  CD  GLU A 373     -22.286  19.492  18.831  1.00 93.94           C  
ATOM   2992  OE1 GLU A 373     -22.771  19.210  19.954  1.00 93.94           O  
ATOM   2993  OE2 GLU A 373     -21.276  20.219  18.670  1.00 93.94           O  
ATOM   2994  N   LEU A 374     -21.010  18.735  13.439  1.00 93.02           N  
ATOM   2995  CA  LEU A 374     -20.504  19.211  12.147  1.00 93.02           C  
ATOM   2996  C   LEU A 374     -21.030  18.385  10.965  1.00 93.02           C  
ATOM   2997  CB  LEU A 374     -18.966  19.171  12.160  1.00 93.02           C  
ATOM   2998  O   LEU A 374     -21.410  18.942   9.936  1.00 93.02           O  
ATOM   2999  CG  LEU A 374     -18.284  20.189  13.090  1.00 93.02           C  
ATOM   3000  CD1 LEU A 374     -16.774  19.952  13.045  1.00 93.02           C  
ATOM   3001  CD2 LEU A 374     -18.541  21.635  12.659  1.00 93.02           C  
ATOM   3002  N   LEU A 375     -21.070  17.055  11.098  1.00 92.32           N  
ATOM   3003  CA  LEU A 375     -21.632  16.183  10.064  1.00 92.32           C  
ATOM   3004  C   LEU A 375     -23.140  16.381   9.919  1.00 92.32           C  
ATOM   3005  CB  LEU A 375     -21.326  14.713  10.393  1.00 92.32           C  
ATOM   3006  O   LEU A 375     -23.656  16.382   8.805  1.00 92.32           O  
ATOM   3007  CG  LEU A 375     -19.911  14.264  10.008  1.00 92.32           C  
ATOM   3008  CD1 LEU A 375     -19.641  12.877  10.584  1.00 92.32           C  
ATOM   3009  CD2 LEU A 375     -19.750  14.163   8.491  1.00 92.32           C  
ATOM   3010  N   ARG A 376     -23.862  16.555  11.027  1.00 91.18           N  
ATOM   3011  CA  ARG A 376     -25.308  16.760  10.989  1.00 91.18           C  
ATOM   3012  C   ARG A 376     -25.674  18.093  10.351  1.00 91.18           C  
ATOM   3013  CB  ARG A 376     -25.870  16.607  12.398  1.00 91.18           C  
ATOM   3014  O   ARG A 376     -26.600  18.112   9.549  1.00 91.18           O  
ATOM   3015  CG  ARG A 376     -27.393  16.629  12.364  1.00 91.18           C  
ATOM   3016  CD  ARG A 376     -27.926  16.361  13.762  1.00 91.18           C  
ATOM   3017  NE  ARG A 376     -29.388  16.401  13.736  1.00 91.18           N  
ATOM   3018  NH1 ARG A 376     -29.752  16.614  15.986  1.00 91.18           N  
ATOM   3019  NH2 ARG A 376     -31.463  16.661  14.518  1.00 91.18           N  
ATOM   3020  CZ  ARG A 376     -30.191  16.556  14.757  1.00 91.18           C  
ATOM   3021  N   GLU A 377     -24.933  19.155  10.648  1.00 88.96           N  
ATOM   3022  CA  GLU A 377     -25.071  20.449   9.973  1.00 88.96           C  
ATOM   3023  C   GLU A 377     -24.852  20.290   8.459  1.00 88.96           C  
ATOM   3024  CB  GLU A 377     -24.074  21.439  10.601  1.00 88.96           C  
ATOM   3025  O   GLU A 377     -25.690  20.703   7.664  1.00 88.96           O  
ATOM   3026  CG  GLU A 377     -24.222  22.872  10.064  1.00 88.96           C  
ATOM   3027  CD  GLU A 377     -23.195  23.858  10.656  1.00 88.96           C  
ATOM   3028  OE1 GLU A 377     -23.150  25.009  10.163  1.00 88.96           O  
ATOM   3029  OE2 GLU A 377     -22.432  23.473  11.574  1.00 88.96           O  
ATOM   3030  N   ALA A 378     -23.790  19.589   8.046  1.00 85.94           N  
ATOM   3031  CA  ALA A 378     -23.489  19.379   6.630  1.00 85.94           C  
ATOM   3032  C   ALA A 378     -24.531  18.513   5.887  1.00 85.94           C  
ATOM   3033  CB  ALA A 378     -22.084  18.774   6.533  1.00 85.94           C  
ATOM   3034  O   ALA A 378     -24.781  18.725   4.700  1.00 85.94           O  
ATOM   3035  N   VAL A 379     -25.138  17.536   6.568  1.00 86.86           N  
ATOM   3036  CA  VAL A 379     -26.056  16.551   5.965  1.00 86.86           C  
ATOM   3037  C   VAL A 379     -27.522  16.985   6.040  1.00 86.86           C  
ATOM   3038  CB  VAL A 379     -25.855  15.178   6.639  1.00 86.86           C  
ATOM   3039  O   VAL A 379     -28.274  16.788   5.082  1.00 86.86           O  
ATOM   3040  CG1 VAL A 379     -26.884  14.126   6.199  1.00 86.86           C  
ATOM   3041  CG2 VAL A 379     -24.467  14.598   6.333  1.00 86.86           C  
ATOM   3042  N   GLU A 380     -27.959  17.517   7.183  1.00 83.72           N  
ATOM   3043  CA  GLU A 380     -29.365  17.829   7.461  1.00 83.72           C  
ATOM   3044  C   GLU A 380     -29.707  19.307   7.248  1.00 83.72           C  
ATOM   3045  CB  GLU A 380     -29.758  17.399   8.891  1.00 83.72           C  
ATOM   3046  O   GLU A 380     -30.824  19.601   6.814  1.00 83.72           O  
ATOM   3047  CG  GLU A 380     -29.623  15.890   9.163  1.00 83.72           C  
ATOM   3048  CD  GLU A 380     -30.219  15.426  10.509  1.00 83.72           C  
ATOM   3049  OE1 GLU A 380     -30.181  14.198  10.767  1.00 83.72           O  
ATOM   3050  OE2 GLU A 380     -30.791  16.240  11.281  1.00 83.72           O  
ATOM   3051  N   ASP A 381     -28.771  20.221   7.513  1.00 72.96           N  
ATOM   3052  CA  ASP A 381     -28.994  21.663   7.426  1.00 72.96           C  
ATOM   3053  C   ASP A 381     -28.457  22.185   6.087  1.00 72.96           C  
ATOM   3054  CB  ASP A 381     -28.457  22.392   8.673  1.00 72.96           C  
ATOM   3055  O   ASP A 381     -27.457  22.897   6.006  1.00 72.96           O  
ATOM   3056  CG  ASP A 381     -29.158  21.978   9.979  1.00 72.96           C  
ATOM   3057  OD1 ASP A 381     -30.331  21.524   9.928  1.00 72.96           O  
ATOM   3058  OD2 ASP A 381     -28.539  22.148  11.052  1.00 72.96           O  
ATOM   3059  N   GLN A 382     -29.157  21.831   5.001  1.00 62.36           N  
ATOM   3060  CA  GLN A 382     -28.911  22.355   3.649  1.00 62.36           C  
ATOM   3061  C   GLN A 382     -29.291  23.843   3.557  1.00 62.36           C  
ATOM   3062  CB  GLN A 382     -29.648  21.530   2.581  1.00 62.36           C  
ATOM   3063  O   GLN A 382     -30.214  24.241   2.843  1.00 62.36           O  
ATOM   3064  CG  GLN A 382     -29.157  20.082   2.474  1.00 62.36           C  
ATOM   3065  CD  GLN A 382     -29.835  19.318   1.339  1.00 62.36           C  
ATOM   3066  NE2 GLN A 382     -29.764  18.006   1.359  1.00 62.36           N  
ATOM   3067  OE1 GLN A 382     -30.438  19.858   0.423  1.00 62.36           O  
ATOM   3068  N   THR A 383     -28.597  24.694   4.303  1.00 51.79           N  
ATOM   3069  CA  THR A 383     -28.606  26.130   4.049  1.00 51.79           C  
ATOM   3070  C   THR A 383     -27.898  26.381   2.720  1.00 51.79           C  
ATOM   3071  CB  THR A 383     -28.009  26.945   5.205  1.00 51.79           C  
ATOM   3072  O   THR A 383     -26.874  25.771   2.413  1.00 51.79           O  
ATOM   3073  CG2 THR A 383     -28.948  26.965   6.410  1.00 51.79           C  
ATOM   3074  OG1 THR A 383     -26.767  26.446   5.633  1.00 51.79           O  
ATOM   3075  N   HIS A 384     -28.503  27.226   1.881  1.00 43.41           N  
ATOM   3076  CA  HIS A 384     -28.051  27.529   0.524  1.00 43.41           C  
ATOM   3077  C   HIS A 384     -26.582  27.993   0.514  1.00 43.41           C  
ATOM   3078  CB  HIS A 384     -28.982  28.605  -0.066  1.00 43.41           C  
ATOM   3079  O   HIS A 384     -26.303  29.170   0.722  1.00 43.41           O  
ATOM   3080  CG  HIS A 384     -30.432  28.198  -0.181  1.00 43.41           C  
ATOM   3081  CD2 HIS A 384     -31.524  28.986   0.069  1.00 43.41           C  
ATOM   3082  ND1 HIS A 384     -30.907  26.974  -0.598  1.00 43.41           N  
ATOM   3083  CE1 HIS A 384     -32.248  27.025  -0.599  1.00 43.41           C  
ATOM   3084  NE2 HIS A 384     -32.672  28.234  -0.200  1.00 43.41           N  
ATOM   3085  N   GLY A 385     -25.645  27.067   0.293  1.00 50.29           N  
ATOM   3086  CA  GLY A 385     -24.213  27.369   0.262  1.00 50.29           C  
ATOM   3087  C   GLY A 385     -23.272  26.270   0.760  1.00 50.29           C  
ATOM   3088  O   GLY A 385     -22.066  26.426   0.572  1.00 50.29           O  
ATOM   3089  N   SER A 386     -23.754  25.170   1.359  1.00 51.56           N  
ATOM   3090  CA  SER A 386     -22.863  24.056   1.712  1.00 51.56           C  
ATOM   3091  C   SER A 386     -22.358  23.344   0.448  1.00 51.56           C  
ATOM   3092  CB  SER A 386     -23.480  23.096   2.743  1.00 51.56           C  
ATOM   3093  O   SER A 386     -23.102  22.710  -0.301  1.00 51.56           O  
ATOM   3094  OG  SER A 386     -24.646  22.460   2.270  1.00 51.56           O  
ATOM   3095  N   CYS A 387     -21.062  23.493   0.169  1.00 50.89           N  
ATOM   3096  CA  CYS A 387     -20.375  22.714  -0.856  1.00 50.89           C  
ATOM   3097  C   CYS A 387     -20.305  21.257  -0.387  1.00 50.89           C  
ATOM   3098  CB  CYS A 387     -18.956  23.270  -1.086  1.00 50.89           C  
ATOM   3099  O   CYS A 387     -19.436  20.937   0.415  1.00 50.89           O  
ATOM   3100  SG  CYS A 387     -18.946  24.594  -2.325  1.00 50.89           S  
ATOM   3101  N   GLY A 388     -21.213  20.408  -0.871  1.00 61.07           N  
ATOM   3102  CA  GLY A 388     -21.155  18.951  -0.723  1.00 61.07           C  
ATOM   3103  C   GLY A 388     -22.445  18.348  -0.167  1.00 61.07           C  
ATOM   3104  O   GLY A 388     -22.938  18.763   0.876  1.00 61.07           O  
ATOM   3105  N   GLY A 389     -23.014  17.371  -0.880  1.00 75.42           N  
ATOM   3106  CA  GLY A 389     -24.204  16.643  -0.427  1.00 75.42           C  
ATOM   3107  C   GLY A 389     -23.901  15.625   0.687  1.00 75.42           C  
ATOM   3108  O   GLY A 389     -22.745  15.468   1.090  1.00 75.42           O  
ATOM   3109  N   PRO A 390     -24.912  14.859   1.147  1.00 84.25           N  
ATOM   3110  CA  PRO A 390     -24.738  13.810   2.159  1.00 84.25           C  
ATOM   3111  C   PRO A 390     -23.630  12.806   1.823  1.00 84.25           C  
ATOM   3112  CB  PRO A 390     -26.098  13.107   2.249  1.00 84.25           C  
ATOM   3113  O   PRO A 390     -22.909  12.359   2.712  1.00 84.25           O  
ATOM   3114  CG  PRO A 390     -27.083  14.205   1.854  1.00 84.25           C  
ATOM   3115  CD  PRO A 390     -26.317  14.989   0.789  1.00 84.25           C  
ATOM   3116  N   PHE A 391     -23.460  12.507   0.531  1.00 88.40           N  
ATOM   3117  CA  PHE A 391     -22.397  11.638   0.041  1.00 88.40           C  
ATOM   3118  C   PHE A 391     -20.999  12.209   0.301  1.00 88.40           C  
ATOM   3119  CB  PHE A 391     -22.603  11.358  -1.451  1.00 88.40           C  
ATOM   3120  O   PHE A 391     -20.161  11.470   0.788  1.00 88.40           O  
ATOM   3121  CG  PHE A 391     -21.529  10.457  -2.029  1.00 88.40           C  
ATOM   3122  CD1 PHE A 391     -20.430  11.016  -2.711  1.00 88.40           C  
ATOM   3123  CD2 PHE A 391     -21.593   9.064  -1.831  1.00 88.40           C  
ATOM   3124  CE1 PHE A 391     -19.407  10.184  -3.194  1.00 88.40           C  
ATOM   3125  CE2 PHE A 391     -20.572   8.233  -2.326  1.00 88.40           C  
ATOM   3126  CZ  PHE A 391     -19.478   8.793  -3.007  1.00 88.40           C  
ATOM   3127  N   GLU A 392     -20.742  13.501   0.063  1.00 89.53           N  
ATOM   3128  CA  GLU A 392     -19.410  14.097   0.292  1.00 89.53           C  
ATOM   3129  C   GLU A 392     -19.023  14.067   1.772  1.00 89.53           C  
ATOM   3130  CB  GLU A 392     -19.374  15.564  -0.168  1.00 89.53           C  
ATOM   3131  O   GLU A 392     -17.883  13.777   2.129  1.00 89.53           O  
ATOM   3132  CG  GLU A 392     -19.692  15.781  -1.648  1.00 89.53           C  
ATOM   3133  CD  GLU A 392     -18.823  14.940  -2.582  1.00 89.53           C  
ATOM   3134  OE1 GLU A 392     -19.371  14.499  -3.611  1.00 89.53           O  
ATOM   3135  OE2 GLU A 392     -17.622  14.725  -2.307  1.00 89.53           O  
ATOM   3136  N   SER A 393     -19.998  14.329   2.646  1.00 90.81           N  
ATOM   3137  CA  SER A 393     -19.792  14.272   4.095  1.00 90.81           C  
ATOM   3138  C   SER A 393     -19.525  12.844   4.569  1.00 90.81           C  
ATOM   3139  CB  SER A 393     -21.012  14.836   4.820  1.00 90.81           C  
ATOM   3140  O   SER A 393     -18.655  12.624   5.410  1.00 90.81           O  
ATOM   3141  OG  SER A 393     -21.164  16.207   4.518  1.00 90.81           O  
ATOM   3142  N   TRP A 394     -20.247  11.866   4.017  1.00 93.12           N  
ATOM   3143  CA  TRP A 394     -20.014  10.457   4.320  1.00 93.12           C  
ATOM   3144  C   TRP A 394     -18.682   9.962   3.757  1.00 93.12           C  
ATOM   3145  CB  TRP A 394     -21.158   9.609   3.778  1.00 93.12           C  
ATOM   3146  O   TRP A 394     -17.934   9.304   4.472  1.00 93.12           O  
ATOM   3147  CG  TRP A 394     -20.935   8.147   3.976  1.00 93.12           C  
ATOM   3148  CD1 TRP A 394     -21.067   7.468   5.140  1.00 93.12           C  
ATOM   3149  CD2 TRP A 394     -20.539   7.164   2.977  1.00 93.12           C  
ATOM   3150  CE2 TRP A 394     -20.509   5.882   3.601  1.00 93.12           C  
ATOM   3151  CE3 TRP A 394     -20.226   7.232   1.602  1.00 93.12           C  
ATOM   3152  NE1 TRP A 394     -20.864   6.119   4.911  1.00 93.12           N  
ATOM   3153  CH2 TRP A 394     -19.898   4.811   1.522  1.00 93.12           C  
ATOM   3154  CZ2 TRP A 394     -20.197   4.715   2.891  1.00 93.12           C  
ATOM   3155  CZ3 TRP A 394     -19.919   6.065   0.883  1.00 93.12           C  
ATOM   3156  N   PHE A 395     -18.360  10.326   2.516  1.00 93.93           N  
ATOM   3157  CA  PHE A 395     -17.119   9.955   1.852  1.00 93.93           C  
ATOM   3158  C   PHE A 395     -15.917  10.458   2.656  1.00 93.93           C  
ATOM   3159  CB  PHE A 395     -17.123  10.468   0.407  1.00 93.93           C  
ATOM   3160  O   PHE A 395     -15.050   9.673   3.022  1.00 93.93           O  
ATOM   3161  CG  PHE A 395     -15.925   9.995  -0.388  1.00 93.93           C  
ATOM   3162  CD1 PHE A 395     -14.935  10.909  -0.792  1.00 93.93           C  
ATOM   3163  CD2 PHE A 395     -15.780   8.627  -0.692  1.00 93.93           C  
ATOM   3164  CE1 PHE A 395     -13.805  10.450  -1.487  1.00 93.93           C  
ATOM   3165  CE2 PHE A 395     -14.645   8.171  -1.387  1.00 93.93           C  
ATOM   3166  CZ  PHE A 395     -13.654   9.086  -1.781  1.00 93.93           C  
ATOM   3167  N   LEU A 396     -15.924  11.724   3.089  1.00 93.48           N  
ATOM   3168  CA  LEU A 396     -14.905  12.222   4.015  1.00 93.48           C  
ATOM   3169  C   LEU A 396     -14.876  11.428   5.327  1.00 93.48           C  
ATOM   3170  CB  LEU A 396     -15.153  13.710   4.288  1.00 93.48           C  
ATOM   3171  O   LEU A 396     -13.802  11.126   5.837  1.00 93.48           O  
ATOM   3172  CG  LEU A 396     -14.111  14.337   5.238  1.00 93.48           C  
ATOM   3173  CD1 LEU A 396     -12.746  14.468   4.567  1.00 93.48           C  
ATOM   3174  CD2 LEU A 396     -14.536  15.727   5.700  1.00 93.48           C  
ATOM   3175  N   PHE A 397     -16.032  11.087   5.895  1.00 94.44           N  
ATOM   3176  CA  PHE A 397     -16.071  10.368   7.163  1.00 94.44           C  
ATOM   3177  C   PHE A 397     -15.475   8.954   7.063  1.00 94.44           C  
ATOM   3178  CB  PHE A 397     -17.503  10.368   7.714  1.00 94.44           C  
ATOM   3179  O   PHE A 397     -14.780   8.534   7.990  1.00 94.44           O  
ATOM   3180  CG  PHE A 397     -17.642   9.820   9.123  1.00 94.44           C  
ATOM   3181  CD1 PHE A 397     -18.698   8.945   9.437  1.00 94.44           C  
ATOM   3182  CD2 PHE A 397     -16.746  10.216  10.136  1.00 94.44           C  
ATOM   3183  CE1 PHE A 397     -18.845   8.466  10.752  1.00 94.44           C  
ATOM   3184  CE2 PHE A 397     -16.883   9.720  11.442  1.00 94.44           C  
ATOM   3185  CZ  PHE A 397     -17.929   8.836  11.750  1.00 94.44           C  
ATOM   3186  N   ILE A 398     -15.658   8.242   5.942  1.00 94.43           N  
ATOM   3187  CA  ILE A 398     -15.078   6.901   5.768  1.00 94.43           C  
ATOM   3188  C   ILE A 398     -13.552   6.919   5.665  1.00 94.43           C  
ATOM   3189  CB  ILE A 398     -15.685   6.098   4.600  1.00 94.43           C  
ATOM   3190  O   ILE A 398     -12.940   5.975   6.159  1.00 94.43           O  
ATOM   3191  CG1 ILE A 398     -15.442   6.743   3.227  1.00 94.43           C  
ATOM   3192  CG2 ILE A 398     -17.186   5.857   4.834  1.00 94.43           C  
ATOM   3193  CD1 ILE A 398     -15.606   5.797   2.041  1.00 94.43           C  
ATOM   3194  N   HIS A 399     -12.931   7.983   5.129  1.00 93.69           N  
ATOM   3195  CA  HIS A 399     -11.467   8.153   5.158  1.00 93.69           C  
ATOM   3196  C   HIS A 399     -10.916   8.037   6.580  1.00 93.69           C  
ATOM   3197  CB  HIS A 399     -11.069   9.521   4.582  1.00 93.69           C  
ATOM   3198  O   HIS A 399      -9.860   7.448   6.808  1.00 93.69           O  
ATOM   3199  CG  HIS A 399     -11.037   9.551   3.087  1.00 93.69           C  
ATOM   3200  CD2 HIS A 399     -12.024   9.985   2.257  1.00 93.69           C  
ATOM   3201  ND1 HIS A 399      -9.982   9.170   2.296  1.00 93.69           N  
ATOM   3202  CE1 HIS A 399     -10.340   9.336   1.015  1.00 93.69           C  
ATOM   3203  NE2 HIS A 399     -11.588   9.810   0.955  1.00 93.69           N  
ATOM   3204  N   PHE A 400     -11.677   8.544   7.550  1.00 92.78           N  
ATOM   3205  CA  PHE A 400     -11.330   8.545   8.964  1.00 92.78           C  
ATOM   3206  C   PHE A 400     -12.205   7.570   9.767  1.00 92.78           C  
ATOM   3207  CB  PHE A 400     -11.346   9.984   9.488  1.00 92.78           C  
ATOM   3208  O   PHE A 400     -12.573   7.847  10.910  1.00 92.78           O  
ATOM   3209  CG  PHE A 400     -10.524  10.953   8.669  1.00 92.78           C  
ATOM   3210  CD1 PHE A 400      -9.137  11.040   8.873  1.00 92.78           C  
ATOM   3211  CD2 PHE A 400     -11.138  11.762   7.697  1.00 92.78           C  
ATOM   3212  CE1 PHE A 400      -8.368  11.926   8.102  1.00 92.78           C  
ATOM   3213  CE2 PHE A 400     -10.372  12.657   6.935  1.00 92.78           C  
ATOM   3214  CZ  PHE A 400      -8.985  12.737   7.134  1.00 92.78           C  
ATOM   3215  N   GLY A 401     -12.520   6.403   9.191  1.00 89.82           N  
ATOM   3216  CA  GLY A 401     -13.437   5.416   9.782  1.00 89.82           C  
ATOM   3217  C   GLY A 401     -13.060   4.904  11.178  1.00 89.82           C  
ATOM   3218  O   GLY A 401     -13.934   4.448  11.914  1.00 89.82           O  
ATOM   3219  N   GLY A 402     -11.807   5.087  11.610  1.00 88.21           N  
ATOM   3220  CA  GLY A 402     -11.398   4.828  12.994  1.00 88.21           C  
ATOM   3221  C   GLY A 402     -12.230   5.596  14.032  1.00 88.21           C  
ATOM   3222  O   GLY A 402     -12.447   5.088  15.131  1.00 88.21           O  
ATOM   3223  N   TRP A 403     -12.770   6.771  13.682  1.00 92.15           N  
ATOM   3224  CA  TRP A 403     -13.710   7.496  14.540  1.00 92.15           C  
ATOM   3225  C   TRP A 403     -15.025   6.738  14.734  1.00 92.15           C  
ATOM   3226  CB  TRP A 403     -13.994   8.886  13.963  1.00 92.15           C  
ATOM   3227  O   TRP A 403     -15.520   6.685  15.856  1.00 92.15           O  
ATOM   3228  CG  TRP A 403     -12.849   9.841  14.042  1.00 92.15           C  
ATOM   3229  CD1 TRP A 403     -12.165  10.337  12.991  1.00 92.15           C  
ATOM   3230  CD2 TRP A 403     -12.251  10.447  15.224  1.00 92.15           C  
ATOM   3231  CE2 TRP A 403     -11.199  11.311  14.799  1.00 92.15           C  
ATOM   3232  CE3 TRP A 403     -12.502  10.354  16.611  1.00 92.15           C  
ATOM   3233  NE1 TRP A 403     -11.161  11.178  13.431  1.00 92.15           N  
ATOM   3234  CH2 TRP A 403     -10.737  11.966  17.070  1.00 92.15           C  
ATOM   3235  CZ2 TRP A 403     -10.451  12.066  15.703  1.00 92.15           C  
ATOM   3236  CZ3 TRP A 403     -11.755  11.113  17.531  1.00 92.15           C  
ATOM   3237  N   ALA A 404     -15.582   6.118  13.688  1.00 91.80           N  
ATOM   3238  CA  ALA A 404     -16.816   5.337  13.794  1.00 91.80           C  
ATOM   3239  C   ALA A 404     -16.633   4.118  14.714  1.00 91.80           C  
ATOM   3240  CB  ALA A 404     -17.271   4.924  12.389  1.00 91.80           C  
ATOM   3241  O   ALA A 404     -17.491   3.831  15.549  1.00 91.80           O  
ATOM   3242  N   GLU A 405     -15.482   3.451  14.634  1.00 87.31           N  
ATOM   3243  CA  GLU A 405     -15.148   2.353  15.544  1.00 87.31           C  
ATOM   3244  C   GLU A 405     -15.026   2.832  16.999  1.00 87.31           C  
ATOM   3245  CB  GLU A 405     -13.838   1.696  15.118  1.00 87.31           C  
ATOM   3246  O   GLU A 405     -15.577   2.211  17.909  1.00 87.31           O  
ATOM   3247  CG  GLU A 405     -13.851   1.055  13.726  1.00 87.31           C  
ATOM   3248  CD  GLU A 405     -12.445   0.538  13.405  1.00 87.31           C  
ATOM   3249  OE1 GLU A 405     -11.849   0.999  12.412  1.00 87.31           O  
ATOM   3250  OE2 GLU A 405     -11.902  -0.248  14.214  1.00 87.31           O  
ATOM   3251  N   MET A 406     -14.382   3.983  17.231  1.00 88.17           N  
ATOM   3252  CA  MET A 406     -14.316   4.586  18.567  1.00 88.17           C  
ATOM   3253  C   MET A 406     -15.704   4.928  19.115  1.00 88.17           C  
ATOM   3254  CB  MET A 406     -13.468   5.860  18.548  1.00 88.17           C  
ATOM   3255  O   MET A 406     -15.936   4.773  20.312  1.00 88.17           O  
ATOM   3256  CG  MET A 406     -11.977   5.569  18.390  1.00 88.17           C  
ATOM   3257  SD  MET A 406     -10.982   7.076  18.286  1.00 88.17           S  
ATOM   3258  CE  MET A 406     -11.040   7.627  20.013  1.00 88.17           C  
ATOM   3259  N   VAL A 407     -16.645   5.366  18.270  1.00 91.98           N  
ATOM   3260  CA  VAL A 407     -18.034   5.605  18.693  1.00 91.98           C  
ATOM   3261  C   VAL A 407     -18.674   4.317  19.217  1.00 91.98           C  
ATOM   3262  CB  VAL A 407     -18.892   6.202  17.560  1.00 91.98           C  
ATOM   3263  O   VAL A 407     -19.283   4.342  20.289  1.00 91.98           O  
ATOM   3264  CG1 VAL A 407     -20.336   6.392  18.018  1.00 91.98           C  
ATOM   3265  CG2 VAL A 407     -18.437   7.599  17.134  1.00 91.98           C  
ATOM   3266  N   ALA A 408     -18.521   3.198  18.502  1.00 89.19           N  
ATOM   3267  CA  ALA A 408     -19.068   1.905  18.917  1.00 89.19           C  
ATOM   3268  C   ALA A 408     -18.499   1.449  20.273  1.00 89.19           C  
ATOM   3269  CB  ALA A 408     -18.800   0.880  17.808  1.00 89.19           C  
ATOM   3270  O   ALA A 408     -19.251   1.033  21.155  1.00 89.19           O  
ATOM   3271  N   GLU A 409     -17.190   1.611  20.479  1.00 84.70           N  
ATOM   3272  CA  GLU A 409     -16.534   1.301  21.753  1.00 84.70           C  
ATOM   3273  C   GLU A 409     -17.012   2.208  22.892  1.00 84.70           C  
ATOM   3274  CB  GLU A 409     -15.016   1.437  21.605  1.00 84.70           C  
ATOM   3275  O   GLU A 409     -17.355   1.726  23.972  1.00 84.70           O  
ATOM   3276  CG  GLU A 409     -14.446   0.360  20.683  1.00 84.70           C  
ATOM   3277  CD  GLU A 409     -12.927   0.457  20.561  1.00 84.70           C  
ATOM   3278  OE1 GLU A 409     -12.314  -0.550  20.148  1.00 84.70           O  
ATOM   3279  OE2 GLU A 409     -12.356   1.559  20.725  1.00 84.70           O  
ATOM   3280  N   GLN A 410     -17.088   3.523  22.662  1.00 86.41           N  
ATOM   3281  CA  GLN A 410     -17.542   4.478  23.678  1.00 86.41           C  
ATOM   3282  C   GLN A 410     -18.987   4.213  24.117  1.00 86.41           C  
ATOM   3283  CB  GLN A 410     -17.403   5.919  23.157  1.00 86.41           C  
ATOM   3284  O   GLN A 410     -19.305   4.369  25.297  1.00 86.41           O  
ATOM   3285  CG  GLN A 410     -15.948   6.408  23.100  1.00 86.41           C  
ATOM   3286  CD  GLN A 410     -15.274   6.404  24.463  1.00 86.41           C  
ATOM   3287  NE2 GLN A 410     -14.178   5.698  24.617  1.00 86.41           N  
ATOM   3288  OE1 GLN A 410     -15.724   7.020  25.416  1.00 86.41           O  
ATOM   3289  N   LEU A 411     -19.858   3.783  23.200  1.00 88.45           N  
ATOM   3290  CA  LEU A 411     -21.243   3.436  23.523  1.00 88.45           C  
ATOM   3291  C   LEU A 411     -21.352   2.212  24.439  1.00 88.45           C  
ATOM   3292  CB  LEU A 411     -22.025   3.208  22.221  1.00 88.45           C  
ATOM   3293  O   LEU A 411     -22.195   2.211  25.332  1.00 88.45           O  
ATOM   3294  CG  LEU A 411     -22.397   4.508  21.487  1.00 88.45           C  
ATOM   3295  CD1 LEU A 411     -23.020   4.162  20.142  1.00 88.45           C  
ATOM   3296  CD2 LEU A 411     -23.430   5.316  22.270  1.00 88.45           C  
ATOM   3297  N   LEU A 412     -20.499   1.202  24.254  1.00 84.04           N  
ATOM   3298  CA  LEU A 412     -20.495  -0.010  25.081  1.00 84.04           C  
ATOM   3299  C   LEU A 412     -19.802   0.187  26.434  1.00 84.04           C  
ATOM   3300  CB  LEU A 412     -19.832  -1.141  24.285  1.00 84.04           C  
ATOM   3301  O   LEU A 412     -20.138  -0.493  27.402  1.00 84.04           O  
ATOM   3302  CG  LEU A 412     -20.700  -1.644  23.119  1.00 84.04           C  
ATOM   3303  CD1 LEU A 412     -19.835  -2.511  22.223  1.00 84.04           C  
ATOM   3304  CD2 LEU A 412     -21.893  -2.478  23.594  1.00 84.04           C  
ATOM   3305  N   MET A 413     -18.861   1.130  26.516  1.00 78.70           N  
ATOM   3306  CA  MET A 413     -18.151   1.465  27.755  1.00 78.70           C  
ATOM   3307  C   MET A 413     -18.889   2.503  28.617  1.00 78.70           C  
ATOM   3308  CB  MET A 413     -16.730   1.935  27.407  1.00 78.70           C  
ATOM   3309  O   MET A 413     -18.561   2.679  29.793  1.00 78.70           O  
ATOM   3310  CG  MET A 413     -15.885   0.824  26.763  1.00 78.70           C  
ATOM   3311  SD  MET A 413     -15.602  -0.655  27.778  1.00 78.70           S  
ATOM   3312  CE  MET A 413     -14.497   0.014  29.045  1.00 78.70           C  
ATOM   3313  N   SER A 414     -19.884   3.202  28.063  1.00 76.17           N  
ATOM   3314  CA  SER A 414     -20.675   4.190  28.799  1.00 76.17           C  
ATOM   3315  C   SER A 414     -21.593   3.515  29.821  1.00 76.17           C  
ATOM   3316  CB  SER A 414     -21.498   5.045  27.832  1.00 76.17           C  
ATOM   3317  O   SER A 414     -22.466   2.723  29.478  1.00 76.17           O  
ATOM   3318  OG  SER A 414     -22.256   6.010  28.548  1.00 76.17           O  
ATOM   3319  N   ALA A 415     -21.460   3.885  31.098  1.00 66.89           N  
ATOM   3320  CA  ALA A 415     -22.391   3.456  32.147  1.00 66.89           C  
ATOM   3321  C   ALA A 415     -23.756   4.173  32.074  1.00 66.89           C  
ATOM   3322  CB  ALA A 415     -21.719   3.683  33.506  1.00 66.89           C  
ATOM   3323  O   ALA A 415     -24.722   3.734  32.705  1.00 66.89           O  
ATOM   3324  N   ALA A 416     -23.808   5.287  31.339  1.00 75.86           N  
ATOM   3325  CA  ALA A 416     -24.966   6.153  31.181  1.00 75.86           C  
ATOM   3326  C   ALA A 416     -25.709   5.869  29.869  1.00 75.86           C  
ATOM   3327  CB  ALA A 416     -24.487   7.609  31.263  1.00 75.86           C  
ATOM   3328  O   ALA A 416     -25.212   5.161  28.994  1.00 75.86           O  
ATOM   3329  N   GLU A 417     -26.892   6.470  29.729  1.00 81.36           N  
ATOM   3330  CA  GLU A 417     -27.690   6.399  28.507  1.00 81.36           C  
ATOM   3331  C   GLU A 417     -26.850   6.780  27.267  1.00 81.36           C  
ATOM   3332  CB  GLU A 417     -28.911   7.319  28.663  1.00 81.36           C  
ATOM   3333  O   GLU A 417     -26.119   7.778  27.311  1.00 81.36           O  
ATOM   3334  CG  GLU A 417     -29.950   7.114  27.553  1.00 81.36           C  
ATOM   3335  CD  GLU A 417     -31.194   7.997  27.703  1.00 81.36           C  
ATOM   3336  OE1 GLU A 417     -32.067   7.882  26.809  1.00 81.36           O  
ATOM   3337  OE2 GLU A 417     -31.286   8.773  28.674  1.00 81.36           O  
ATOM   3338  N   PRO A 418     -26.929   6.005  26.167  1.00 83.78           N  
ATOM   3339  CA  PRO A 418     -26.137   6.253  24.969  1.00 83.78           C  
ATOM   3340  C   PRO A 418     -26.443   7.650  24.399  1.00 83.78           C  
ATOM   3341  CB  PRO A 418     -26.501   5.131  23.992  1.00 83.78           C  
ATOM   3342  O   PRO A 418     -27.603   7.943  24.090  1.00 83.78           O  
ATOM   3343  CG  PRO A 418     -27.882   4.682  24.449  1.00 83.78           C  
ATOM   3344  CD  PRO A 418     -27.778   4.840  25.960  1.00 83.78           C  
ATOM   3345  N   PRO A 419     -25.435   8.526  24.230  1.00 89.20           N  
ATOM   3346  CA  PRO A 419     -25.660   9.874  23.725  1.00 89.20           C  
ATOM   3347  C   PRO A 419     -26.241   9.856  22.307  1.00 89.20           C  
ATOM   3348  CB  PRO A 419     -24.297  10.576  23.777  1.00 89.20           C  
ATOM   3349  O   PRO A 419     -25.688   9.215  21.413  1.00 89.20           O  
ATOM   3350  CG  PRO A 419     -23.516   9.774  24.817  1.00 89.20           C  
ATOM   3351  CD  PRO A 419     -24.053   8.362  24.653  1.00 89.20           C  
ATOM   3352  N   THR A 420     -27.303  10.631  22.071  1.00 92.37           N  
ATOM   3353  CA  THR A 420     -27.988  10.717  20.767  1.00 92.37           C  
ATOM   3354  C   THR A 420     -27.041  11.042  19.608  1.00 92.37           C  
ATOM   3355  CB  THR A 420     -29.093  11.785  20.825  1.00 92.37           C  
ATOM   3356  O   THR A 420     -27.193  10.484  18.527  1.00 92.37           O  
ATOM   3357  CG2 THR A 420     -30.005  11.784  19.601  1.00 92.37           C  
ATOM   3358  OG1 THR A 420     -29.914  11.552  21.946  1.00 92.37           O  
ATOM   3359  N   ALA A 421     -26.039  11.897  19.839  1.00 93.60           N  
ATOM   3360  CA  ALA A 421     -25.022  12.255  18.848  1.00 93.60           C  
ATOM   3361  C   ALA A 421     -24.202  11.040  18.369  1.00 93.60           C  
ATOM   3362  CB  ALA A 421     -24.118  13.313  19.493  1.00 93.60           C  
ATOM   3363  O   ALA A 421     -23.967  10.861  17.180  1.00 93.60           O  
ATOM   3364  N   LEU A 422     -23.821  10.150  19.288  1.00 94.36           N  
ATOM   3365  CA  LEU A 422     -23.054   8.948  18.955  1.00 94.36           C  
ATOM   3366  C   LEU A 422     -23.899   7.934  18.175  1.00 94.36           C  
ATOM   3367  CB  LEU A 422     -22.517   8.331  20.256  1.00 94.36           C  
ATOM   3368  O   LEU A 422     -23.434   7.355  17.197  1.00 94.36           O  
ATOM   3369  CG  LEU A 422     -21.466   9.155  21.024  1.00 94.36           C  
ATOM   3370  CD1 LEU A 422     -20.665   8.224  21.935  1.00 94.36           C  
ATOM   3371  CD2 LEU A 422     -20.487   9.934  20.154  1.00 94.36           C  
ATOM   3372  N   LEU A 423     -25.164   7.763  18.569  1.00 93.97           N  
ATOM   3373  CA  LEU A 423     -26.112   6.930  17.824  1.00 93.97           C  
ATOM   3374  C   LEU A 423     -26.323   7.456  16.401  1.00 93.97           C  
ATOM   3375  CB  LEU A 423     -27.457   6.890  18.564  1.00 93.97           C  
ATOM   3376  O   LEU A 423     -26.386   6.668  15.461  1.00 93.97           O  
ATOM   3377  CG  LEU A 423     -27.418   6.184  19.926  1.00 93.97           C  
ATOM   3378  CD1 LEU A 423     -28.762   6.382  20.628  1.00 93.97           C  
ATOM   3379  CD2 LEU A 423     -27.182   4.685  19.781  1.00 93.97           C  
ATOM   3380  N   TRP A 424     -26.412   8.780  16.246  1.00 95.16           N  
ATOM   3381  CA  TRP A 424     -26.552   9.422  14.942  1.00 95.16           C  
ATOM   3382  C   TRP A 424     -25.329   9.164  14.054  1.00 95.16           C  
ATOM   3383  CB  TRP A 424     -26.827  10.919  15.133  1.00 95.16           C  
ATOM   3384  O   TRP A 424     -25.510   8.802  12.895  1.00 95.16           O  
ATOM   3385  CG  TRP A 424     -27.104  11.671  13.868  1.00 95.16           C  
ATOM   3386  CD1 TRP A 424     -28.326  11.981  13.373  1.00 95.16           C  
ATOM   3387  CD2 TRP A 424     -26.140  12.199  12.906  1.00 95.16           C  
ATOM   3388  CE2 TRP A 424     -26.863  12.781  11.822  1.00 95.16           C  
ATOM   3389  CE3 TRP A 424     -24.730  12.235  12.837  1.00 95.16           C  
ATOM   3390  NE1 TRP A 424     -28.188  12.680  12.187  1.00 95.16           N  
ATOM   3391  CH2 TRP A 424     -24.821  13.302  10.641  1.00 95.16           C  
ATOM   3392  CZ2 TRP A 424     -26.224  13.323  10.701  1.00 95.16           C  
ATOM   3393  CZ3 TRP A 424     -24.079  12.775  11.713  1.00 95.16           C  
ATOM   3394  N   LEU A 425     -24.106   9.265  14.596  1.00 95.29           N  
ATOM   3395  CA  LEU A 425     -22.870   8.979  13.853  1.00 95.29           C  
ATOM   3396  C   LEU A 425     -22.823   7.552  13.313  1.00 95.29           C  
ATOM   3397  CB  LEU A 425     -21.639   9.202  14.749  1.00 95.29           C  
ATOM   3398  O   LEU A 425     -22.514   7.359  12.140  1.00 95.29           O  
ATOM   3399  CG  LEU A 425     -21.225  10.666  14.896  1.00 95.29           C  
ATOM   3400  CD1 LEU A 425     -20.081  10.767  15.903  1.00 95.29           C  
ATOM   3401  CD2 LEU A 425     -20.732  11.249  13.575  1.00 95.29           C  
ATOM   3402  N   LEU A 426     -23.149   6.557  14.144  1.00 94.48           N  
ATOM   3403  CA  LEU A 426     -23.188   5.168  13.688  1.00 94.48           C  
ATOM   3404  C   LEU A 426     -24.289   4.964  12.649  1.00 94.48           C  
ATOM   3405  CB  LEU A 426     -23.363   4.211  14.874  1.00 94.48           C  
ATOM   3406  O   LEU A 426     -24.027   4.408  11.589  1.00 94.48           O  
ATOM   3407  CG  LEU A 426     -22.142   4.128  15.799  1.00 94.48           C  
ATOM   3408  CD1 LEU A 426     -22.405   3.124  16.916  1.00 94.48           C  
ATOM   3409  CD2 LEU A 426     -20.863   3.677  15.093  1.00 94.48           C  
ATOM   3410  N   ALA A 427     -25.498   5.470  12.896  1.00 94.23           N  
ATOM   3411  CA  ALA A 427     -26.582   5.356  11.925  1.00 94.23           C  
ATOM   3412  C   ALA A 427     -26.222   6.014  10.577  1.00 94.23           C  
ATOM   3413  CB  ALA A 427     -27.853   5.942  12.547  1.00 94.23           C  
ATOM   3414  O   ALA A 427     -26.559   5.476   9.529  1.00 94.23           O  
ATOM   3415  N   PHE A 428     -25.496   7.136  10.587  1.00 94.18           N  
ATOM   3416  CA  PHE A 428     -24.997   7.787   9.376  1.00 94.18           C  
ATOM   3417  C   PHE A 428     -23.879   6.999   8.677  1.00 94.18           C  
ATOM   3418  CB  PHE A 428     -24.536   9.208   9.729  1.00 94.18           C  
ATOM   3419  O   PHE A 428     -23.880   6.919   7.454  1.00 94.18           O  
ATOM   3420  CG  PHE A 428     -23.978   9.974   8.546  1.00 94.18           C  
ATOM   3421  CD1 PHE A 428     -22.622  10.356   8.518  1.00 94.18           C  
ATOM   3422  CD2 PHE A 428     -24.810  10.269   7.450  1.00 94.18           C  
ATOM   3423  CE1 PHE A 428     -22.110  11.047   7.405  1.00 94.18           C  
ATOM   3424  CE2 PHE A 428     -24.297  10.954   6.336  1.00 94.18           C  
ATOM   3425  CZ  PHE A 428     -22.952  11.357   6.323  1.00 94.18           C  
ATOM   3426  N   TYR A 429     -22.953   6.396   9.429  1.00 93.69           N  
ATOM   3427  CA  TYR A 429     -21.853   5.605   8.867  1.00 93.69           C  
ATOM   3428  C   TYR A 429     -22.353   4.392   8.074  1.00 93.69           C  
ATOM   3429  CB  TYR A 429     -20.920   5.146   9.995  1.00 93.69           C  
ATOM   3430  O   TYR A 429     -21.913   4.185   6.945  1.00 93.69           O  
ATOM   3431  CG  TYR A 429     -19.688   4.405   9.511  1.00 93.69           C  
ATOM   3432  CD1 TYR A 429     -19.673   2.998   9.516  1.00 93.69           C  
ATOM   3433  CD2 TYR A 429     -18.566   5.113   9.035  1.00 93.69           C  
ATOM   3434  CE1 TYR A 429     -18.539   2.295   9.071  1.00 93.69           C  
ATOM   3435  CE2 TYR A 429     -17.429   4.413   8.586  1.00 93.69           C  
ATOM   3436  OH  TYR A 429     -16.314   2.328   8.167  1.00 93.69           O  
ATOM   3437  CZ  TYR A 429     -17.412   3.003   8.603  1.00 93.69           C  
ATOM   3438  N   TYR A 430     -23.284   3.620   8.650  1.00 90.86           N  
ATOM   3439  CA  TYR A 430     -23.837   2.417   8.013  1.00 90.86           C  
ATOM   3440  C   TYR A 430     -24.952   2.737   7.009  1.00 90.86           C  
ATOM   3441  CB  TYR A 430     -24.322   1.431   9.090  1.00 90.86           C  
ATOM   3442  O   TYR A 430     -25.131   2.002   6.045  1.00 90.86           O  
ATOM   3443  CG  TYR A 430     -23.192   0.822   9.897  1.00 90.86           C  
ATOM   3444  CD1 TYR A 430     -22.521  -0.320   9.427  1.00 90.86           C  
ATOM   3445  CD2 TYR A 430     -22.767   1.432  11.088  1.00 90.86           C  
ATOM   3446  CE1 TYR A 430     -21.406  -0.815  10.127  1.00 90.86           C  
ATOM   3447  CE2 TYR A 430     -21.641   0.965  11.778  1.00 90.86           C  
ATOM   3448  OH  TYR A 430     -19.834  -0.545  11.954  1.00 90.86           O  
ATOM   3449  CZ  TYR A 430     -20.954  -0.157  11.295  1.00 90.86           C  
ATOM   3450  N   GLY A 431     -25.701   3.825   7.221  1.00 89.26           N  
ATOM   3451  CA  GLY A 431     -26.822   4.252   6.378  1.00 89.26           C  
ATOM   3452  C   GLY A 431     -26.637   5.670   5.826  1.00 89.26           C  
ATOM   3453  O   GLY A 431     -27.393   6.576   6.194  1.00 89.26           O  
ATOM   3454  N   PRO A 432     -25.660   5.917   4.932  1.00 87.62           N  
ATOM   3455  CA  PRO A 432     -25.393   7.266   4.424  1.00 87.62           C  
ATOM   3456  C   PRO A 432     -26.524   7.843   3.579  1.00 87.62           C  
ATOM   3457  CB  PRO A 432     -24.137   7.119   3.578  1.00 87.62           C  
ATOM   3458  O   PRO A 432     -26.746   9.054   3.570  1.00 87.62           O  
ATOM   3459  CG  PRO A 432     -24.107   5.649   3.161  1.00 87.62           C  
ATOM   3460  CD  PRO A 432     -24.709   4.957   4.379  1.00 87.62           C  
ATOM   3461  N   ARG A 433     -27.246   6.970   2.869  1.00 84.24           N  
ATOM   3462  CA  ARG A 433     -28.372   7.336   2.001  1.00 84.24           C  
ATOM   3463  C   ARG A 433     -29.686   7.487   2.772  1.00 84.24           C  
ATOM   3464  CB  ARG A 433     -28.497   6.319   0.850  1.00 84.24           C  
ATOM   3465  O   ARG A 433     -30.654   7.987   2.203  1.00 84.24           O  
ATOM   3466  CG  ARG A 433     -27.264   6.286  -0.077  1.00 84.24           C  
ATOM   3467  CD  ARG A 433     -27.473   5.302  -1.242  1.00 84.24           C  
ATOM   3468  NE  ARG A 433     -26.292   5.211  -2.134  1.00 84.24           N  
ATOM   3469  NH1 ARG A 433     -26.837   3.244  -3.227  1.00 84.24           N  
ATOM   3470  NH2 ARG A 433     -24.887   4.171  -3.626  1.00 84.24           N  
ATOM   3471  CZ  ARG A 433     -26.021   4.229  -2.990  1.00 84.24           C  
ATOM   3472  N   ASP A 434     -29.724   7.093   4.046  1.00 86.16           N  
ATOM   3473  CA  ASP A 434     -30.949   7.115   4.839  1.00 86.16           C  
ATOM   3474  C   ASP A 434     -31.462   8.550   5.014  1.00 86.16           C  
ATOM   3475  CB  ASP A 434     -30.750   6.445   6.211  1.00 86.16           C  
ATOM   3476  O   ASP A 434     -30.731   9.480   5.370  1.00 86.16           O  
ATOM   3477  CG  ASP A 434     -30.607   4.918   6.166  1.00 86.16           C  
ATOM   3478  OD1 ASP A 434     -30.685   4.343   5.059  1.00 86.16           O  
ATOM   3479  OD2 ASP A 434     -30.461   4.342   7.268  1.00 86.16           O  
ATOM   3480  N   GLY A 435     -32.763   8.748   4.817  1.00 85.97           N  
ATOM   3481  CA  GLY A 435     -33.408  10.010   5.170  1.00 85.97           C  
ATOM   3482  C   GLY A 435     -33.426  10.235   6.688  1.00 85.97           C  
ATOM   3483  O   GLY A 435     -33.221   9.314   7.480  1.00 85.97           O  
ATOM   3484  N   ARG A 436     -33.771  11.455   7.131  1.00 87.79           N  
ATOM   3485  CA  ARG A 436     -33.903  11.789   8.568  1.00 87.79           C  
ATOM   3486  C   ARG A 436     -34.811  10.802   9.323  1.00 87.79           C  
ATOM   3487  CB  ARG A 436     -34.390  13.247   8.711  1.00 87.79           C  
ATOM   3488  O   ARG A 436     -34.512  10.443  10.458  1.00 87.79           O  
ATOM   3489  CG  ARG A 436     -34.455  13.720  10.176  1.00 87.79           C  
ATOM   3490  CD  ARG A 436     -35.009  15.147  10.324  1.00 87.79           C  
ATOM   3491  NE  ARG A 436     -34.003  16.191  10.042  1.00 87.79           N  
ATOM   3492  NH1 ARG A 436     -35.332  18.032  10.424  1.00 87.79           N  
ATOM   3493  NH2 ARG A 436     -33.199  18.318   9.866  1.00 87.79           N  
ATOM   3494  CZ  ARG A 436     -34.183  17.503  10.103  1.00 87.79           C  
ATOM   3495  N   GLN A 437     -35.905  10.355   8.698  1.00 89.93           N  
ATOM   3496  CA  GLN A 437     -36.853   9.407   9.299  1.00 89.93           C  
ATOM   3497  C   GLN A 437     -36.276   7.990   9.433  1.00 89.93           C  
ATOM   3498  CB  GLN A 437     -38.152   9.369   8.482  1.00 89.93           C  
ATOM   3499  O   GLN A 437     -36.365   7.411  10.512  1.00 89.93           O  
ATOM   3500  CG  GLN A 437     -38.980  10.657   8.611  1.00 89.93           C  
ATOM   3501  CD  GLN A 437     -40.292  10.585   7.831  1.00 89.93           C  
ATOM   3502  NE2 GLN A 437     -41.238  11.458   8.099  1.00 89.93           N  
ATOM   3503  OE1 GLN A 437     -40.494   9.760   6.962  1.00 89.93           O  
ATOM   3504  N   GLN A 438     -35.658   7.452   8.377  1.00 89.93           N  
ATOM   3505  CA  GLN A 438     -35.021   6.127   8.399  1.00 89.93           C  
ATOM   3506  C   GLN A 438     -33.872   6.093   9.409  1.00 89.93           C  
ATOM   3507  CB  GLN A 438     -34.493   5.794   7.000  1.00 89.93           C  
ATOM   3508  O   GLN A 438     -33.831   5.217  10.267  1.00 89.93           O  
ATOM   3509  CG  GLN A 438     -35.613   5.422   6.018  1.00 89.93           C  
ATOM   3510  CD  GLN A 438     -35.117   5.402   4.576  1.00 89.93           C  
ATOM   3511  NE2 GLN A 438     -35.681   4.583   3.719  1.00 89.93           N  
ATOM   3512  OE1 GLN A 438     -34.265   6.182   4.182  1.00 89.93           O  
ATOM   3513  N   ARG A 439     -33.018   7.124   9.415  1.00 91.88           N  
ATOM   3514  CA  ARG A 439     -31.935   7.250  10.396  1.00 91.88           C  
ATOM   3515  C   ARG A 439     -32.464   7.273  11.829  1.00 91.88           C  
ATOM   3516  CB  ARG A 439     -31.102   8.495  10.068  1.00 91.88           C  
ATOM   3517  O   ARG A 439     -31.918   6.592  12.690  1.00 91.88           O  
ATOM   3518  CG  ARG A 439     -29.786   8.518  10.864  1.00 91.88           C  
ATOM   3519  CD  ARG A 439     -28.929   9.751  10.554  1.00 91.88           C  
ATOM   3520  NE  ARG A 439     -28.514   9.760   9.141  1.00 91.88           N  
ATOM   3521  NH1 ARG A 439     -29.859  11.465   8.350  1.00 91.88           N  
ATOM   3522  NH2 ARG A 439     -28.689  10.190   6.941  1.00 91.88           N  
ATOM   3523  CZ  ARG A 439     -29.026  10.476   8.160  1.00 91.88           C  
ATOM   3524  N   ALA A 440     -33.552   8.002  12.090  1.00 92.36           N  
ATOM   3525  CA  ALA A 440     -34.187   8.013  13.407  1.00 92.36           C  
ATOM   3526  C   ALA A 440     -34.725   6.627  13.813  1.00 92.36           C  
ATOM   3527  CB  ALA A 440     -35.289   9.078  13.424  1.00 92.36           C  
ATOM   3528  O   ALA A 440     -34.589   6.245  14.974  1.00 92.36           O  
ATOM   3529  N   GLN A 441     -35.286   5.853  12.877  1.00 91.70           N  
ATOM   3530  CA  GLN A 441     -35.715   4.471  13.131  1.00 91.70           C  
ATOM   3531  C   GLN A 441     -34.523   3.567  13.468  1.00 91.70           C  
ATOM   3532  CB  GLN A 441     -36.485   3.917  11.924  1.00 91.70           C  
ATOM   3533  O   GLN A 441     -34.563   2.878  14.489  1.00 91.70           O  
ATOM   3534  CG  GLN A 441     -37.855   4.584  11.734  1.00 91.70           C  
ATOM   3535  CD  GLN A 441     -38.521   4.204  10.414  1.00 91.70           C  
ATOM   3536  NE2 GLN A 441     -39.762   4.583  10.207  1.00 91.70           N  
ATOM   3537  OE1 GLN A 441     -37.961   3.573   9.537  1.00 91.70           O  
ATOM   3538  N   THR A 442     -33.440   3.639  12.687  1.00 91.34           N  
ATOM   3539  CA  THR A 442     -32.183   2.923  12.958  1.00 91.34           C  
ATOM   3540  C   THR A 442     -31.644   3.274  14.344  1.00 91.34           C  
ATOM   3541  CB  THR A 442     -31.137   3.237  11.871  1.00 91.34           C  
ATOM   3542  O   THR A 442     -31.326   2.387  15.131  1.00 91.34           O  
ATOM   3543  CG2 THR A 442     -29.823   2.484  12.080  1.00 91.34           C  
ATOM   3544  OG1 THR A 442     -31.659   2.849  10.624  1.00 91.34           O  
ATOM   3545  N   MET A 443     -31.622   4.559  14.711  1.00 93.52           N  
ATOM   3546  CA  MET A 443     -31.183   5.003  16.038  1.00 93.52           C  
ATOM   3547  C   MET A 443     -32.038   4.423  17.172  1.00 93.52           C  
ATOM   3548  CB  MET A 443     -31.216   6.533  16.124  1.00 93.52           C  
ATOM   3549  O   MET A 443     -31.487   4.051  18.206  1.00 93.52           O  
ATOM   3550  CG  MET A 443     -30.133   7.217  15.284  1.00 93.52           C  
ATOM   3551  SD  MET A 443     -30.381   9.007  15.106  1.00 93.52           S  
ATOM   3552  CE  MET A 443     -30.148   9.535  16.821  1.00 93.52           C  
ATOM   3553  N   VAL A 444     -33.363   4.333  17.009  1.00 91.98           N  
ATOM   3554  CA  VAL A 444     -34.261   3.737  18.017  1.00 91.98           C  
ATOM   3555  C   VAL A 444     -33.989   2.241  18.179  1.00 91.98           C  
ATOM   3556  CB  VAL A 444     -35.741   4.002  17.670  1.00 91.98           C  
ATOM   3557  O   VAL A 444     -33.862   1.772  19.311  1.00 91.98           O  
ATOM   3558  CG1 VAL A 444     -36.716   3.204  18.548  1.00 91.98           C  
ATOM   3559  CG2 VAL A 444     -36.080   5.485  17.873  1.00 91.98           C  
ATOM   3560  N   GLN A 445     -33.850   1.508  17.072  1.00 90.01           N  
ATOM   3561  CA  GLN A 445     -33.529   0.077  17.089  1.00 90.01           C  
ATOM   3562  C   GLN A 445     -32.179  -0.179  17.769  1.00 90.01           C  
ATOM   3563  CB  GLN A 445     -33.505  -0.462  15.652  1.00 90.01           C  
ATOM   3564  O   GLN A 445     -32.085  -0.966  18.709  1.00 90.01           O  
ATOM   3565  CG  GLN A 445     -34.897  -0.516  15.002  1.00 90.01           C  
ATOM   3566  CD  GLN A 445     -34.839  -0.962  13.543  1.00 90.01           C  
ATOM   3567  NE2 GLN A 445     -35.964  -1.077  12.874  1.00 90.01           N  
ATOM   3568  OE1 GLN A 445     -33.794  -1.216  12.971  1.00 90.01           O  
ATOM   3569  N   VAL A 446     -31.147   0.559  17.362  1.00 90.22           N  
ATOM   3570  CA  VAL A 446     -29.790   0.444  17.908  1.00 90.22           C  
ATOM   3571  C   VAL A 446     -29.746   0.830  19.385  1.00 90.22           C  
ATOM   3572  CB  VAL A 446     -28.832   1.311  17.078  1.00 90.22           C  
ATOM   3573  O   VAL A 446     -29.097   0.151  20.179  1.00 90.22           O  
ATOM   3574  CG1 VAL A 446     -27.433   1.384  17.692  1.00 90.22           C  
ATOM   3575  CG2 VAL A 446     -28.694   0.740  15.663  1.00 90.22           C  
ATOM   3576  N   LYS A 447     -30.475   1.876  19.794  1.00 91.38           N  
ATOM   3577  CA  LYS A 447     -30.596   2.269  21.204  1.00 91.38           C  
ATOM   3578  C   LYS A 447     -31.225   1.161  22.047  1.00 91.38           C  
ATOM   3579  CB  LYS A 447     -31.401   3.571  21.304  1.00 91.38           C  
ATOM   3580  O   LYS A 447     -30.754   0.917  23.156  1.00 91.38           O  
ATOM   3581  CG  LYS A 447     -31.469   4.098  22.742  1.00 91.38           C  
ATOM   3582  CD  LYS A 447     -32.200   5.442  22.802  1.00 91.38           C  
ATOM   3583  CE  LYS A 447     -32.190   5.947  24.247  1.00 91.38           C  
ATOM   3584  NZ  LYS A 447     -32.904   7.234  24.395  1.00 91.38           N  
ATOM   3585  N   ALA A 448     -32.259   0.492  21.533  1.00 89.69           N  
ATOM   3586  CA  ALA A 448     -32.875  -0.640  22.216  1.00 89.69           C  
ATOM   3587  C   ALA A 448     -31.873  -1.793  22.373  1.00 89.69           C  
ATOM   3588  CB  ALA A 448     -34.144  -1.064  21.468  1.00 89.69           C  
ATOM   3589  O   ALA A 448     -31.687  -2.281  23.484  1.00 89.69           O  
ATOM   3590  N   VAL A 449     -31.170  -2.177  21.304  1.00 88.96           N  
ATOM   3591  CA  VAL A 449     -30.132  -3.225  21.341  1.00 88.96           C  
ATOM   3592  C   VAL A 449     -29.028  -2.886  22.344  1.00 88.96           C  
ATOM   3593  CB  VAL A 449     -29.559  -3.461  19.930  1.00 88.96           C  
ATOM   3594  O   VAL A 449     -28.728  -3.694  23.217  1.00 88.96           O  
ATOM   3595  CG1 VAL A 449     -28.313  -4.353  19.931  1.00 88.96           C  
ATOM   3596  CG2 VAL A 449     -30.627  -4.118  19.049  1.00 88.96           C  
ATOM   3597  N   LEU A 450     -28.477  -1.670  22.298  1.00 88.74           N  
ATOM   3598  CA  LEU A 450     -27.457  -1.213  23.248  1.00 88.74           C  
ATOM   3599  C   LEU A 450     -27.951  -1.247  24.695  1.00 88.74           C  
ATOM   3600  CB  LEU A 450     -27.024   0.215  22.888  1.00 88.74           C  
ATOM   3601  O   LEU A 450     -27.207  -1.665  25.576  1.00 88.74           O  
ATOM   3602  CG  LEU A 450     -26.070   0.272  21.688  1.00 88.74           C  
ATOM   3603  CD1 LEU A 450     -25.962   1.715  21.214  1.00 88.74           C  
ATOM   3604  CD2 LEU A 450     -24.668  -0.216  22.055  1.00 88.74           C  
ATOM   3605  N   GLY A 451     -29.200  -0.848  24.948  1.00 87.60           N  
ATOM   3606  CA  GLY A 451     -29.808  -0.941  26.275  1.00 87.60           C  
ATOM   3607  C   GLY A 451     -29.824  -2.376  26.810  1.00 87.60           C  
ATOM   3608  O   GLY A 451     -29.458  -2.599  27.965  1.00 87.60           O  
ATOM   3609  N   HIS A 452     -30.166  -3.351  25.961  1.00 86.91           N  
ATOM   3610  CA  HIS A 452     -30.109  -4.769  26.319  1.00 86.91           C  
ATOM   3611  C   HIS A 452     -28.669  -5.238  26.555  1.00 86.91           C  
ATOM   3612  CB  HIS A 452     -30.801  -5.632  25.256  1.00 86.91           C  
ATOM   3613  O   HIS A 452     -28.406  -5.847  27.588  1.00 86.91           O  
ATOM   3614  CG  HIS A 452     -32.285  -5.391  25.146  1.00 86.91           C  
ATOM   3615  CD2 HIS A 452     -33.268  -5.893  25.954  1.00 86.91           C  
ATOM   3616  ND1 HIS A 452     -32.906  -4.615  24.201  1.00 86.91           N  
ATOM   3617  CE1 HIS A 452     -34.226  -4.633  24.436  1.00 86.91           C  
ATOM   3618  NE2 HIS A 452     -34.496  -5.391  25.507  1.00 86.91           N  
ATOM   3619  N   LEU A 453     -27.718  -4.893  25.678  1.00 88.05           N  
ATOM   3620  CA  LEU A 453     -26.301  -5.255  25.842  1.00 88.05           C  
ATOM   3621  C   LEU A 453     -25.694  -4.680  27.132  1.00 88.05           C  
ATOM   3622  CB  LEU A 453     -25.492  -4.798  24.610  1.00 88.05           C  
ATOM   3623  O   LEU A 453     -24.992  -5.381  27.859  1.00 88.05           O  
ATOM   3624  CG  LEU A 453     -25.858  -5.505  23.292  1.00 88.05           C  
ATOM   3625  CD1 LEU A 453     -25.037  -4.921  22.140  1.00 88.05           C  
ATOM   3626  CD2 LEU A 453     -25.622  -7.011  23.353  1.00 88.05           C  
ATOM   3627  N   LEU A 454     -26.006  -3.427  27.470  1.00 85.39           N  
ATOM   3628  CA  LEU A 454     -25.552  -2.780  28.705  1.00 85.39           C  
ATOM   3629  C   LEU A 454     -26.212  -3.364  29.965  1.00 85.39           C  
ATOM   3630  CB  LEU A 454     -25.828  -1.268  28.617  1.00 85.39           C  
ATOM   3631  O   LEU A 454     -25.607  -3.349  31.036  1.00 85.39           O  
ATOM   3632  CG  LEU A 454     -24.948  -0.494  27.617  1.00 85.39           C  
ATOM   3633  CD1 LEU A 454     -25.454   0.947  27.518  1.00 85.39           C  
ATOM   3634  CD2 LEU A 454     -23.481  -0.458  28.046  1.00 85.39           C  
ATOM   3635  N   ALA A 455     -27.442  -3.874  29.873  1.00 85.33           N  
ATOM   3636  CA  ALA A 455     -28.073  -4.611  30.969  1.00 85.33           C  
ATOM   3637  C   ALA A 455     -27.446  -6.008  31.136  1.00 85.33           C  
ATOM   3638  CB  ALA A 455     -29.580  -4.689  30.696  1.00 85.33           C  
ATOM   3639  O   ALA A 455     -27.170  -6.458  32.249  1.00 85.33           O  
ATOM   3640  N   MET A 456     -27.162  -6.665  30.014  1.00 83.71           N  
ATOM   3641  CA  MET A 456     -26.528  -7.976  29.926  1.00 83.71           C  
ATOM   3642  C   MET A 456     -25.087  -7.971  30.444  1.00 83.71           C  
ATOM   3643  CB  MET A 456     -26.612  -8.431  28.463  1.00 83.71           C  
ATOM   3644  O   MET A 456     -24.705  -8.899  31.148  1.00 83.71           O  
ATOM   3645  CG  MET A 456     -27.992  -9.028  28.179  1.00 83.71           C  
ATOM   3646  SD  MET A 456     -28.222  -9.599  26.481  1.00 83.71           S  
ATOM   3647  CE  MET A 456     -27.387 -11.200  26.563  1.00 83.71           C  
ATOM   3648  N   SER A 457     -24.313  -6.903  30.218  1.00 81.02           N  
ATOM   3649  CA  SER A 457     -22.949  -6.772  30.766  1.00 81.02           C  
ATOM   3650  C   SER A 457     -22.890  -6.799  32.300  1.00 81.02           C  
ATOM   3651  CB  SER A 457     -22.283  -5.481  30.276  1.00 81.02           C  
ATOM   3652  O   SER A 457     -21.835  -7.078  32.869  1.00 81.02           O  
ATOM   3653  OG  SER A 457     -22.884  -4.340  30.849  1.00 81.02           O  
ATOM   3654  N   ARG A 458     -24.014  -6.518  32.974  1.00 78.34           N  
ATOM   3655  CA  ARG A 458     -24.153  -6.548  34.441  1.00 78.34           C  
ATOM   3656  C   ARG A 458     -24.657  -7.893  34.966  1.00 78.34           C  
ATOM   3657  CB  ARG A 458     -25.093  -5.418  34.890  1.00 78.34           C  
ATOM   3658  O   ARG A 458     -24.661  -8.103  36.177  1.00 78.34           O  
ATOM   3659  CG  ARG A 458     -24.602  -4.032  34.454  1.00 78.34           C  
ATOM   3660  CD  ARG A 458     -25.629  -2.965  34.833  1.00 78.34           C  
ATOM   3661  NE  ARG A 458     -25.209  -1.640  34.344  1.00 78.34           N  
ATOM   3662  NH1 ARG A 458     -27.098  -0.479  34.924  1.00 78.34           N  
ATOM   3663  NH2 ARG A 458     -25.417   0.580  33.892  1.00 78.34           N  
ATOM   3664  CZ  ARG A 458     -25.908  -0.521  34.391  1.00 78.34           C  
ATOM   3665  N   SER A 459     -25.110  -8.772  34.078  1.00 76.97           N  
ATOM   3666  CA  SER A 459     -25.669 -10.074  34.425  1.00 76.97           C  
ATOM   3667  C   SER A 459     -24.552 -11.107  34.602  1.00 76.97           C  
ATOM   3668  CB  SER A 459     -26.700 -10.492  33.370  1.00 76.97           C  
ATOM   3669  O   SER A 459     -23.564 -11.107  33.874  1.00 76.97           O  
ATOM   3670  OG  SER A 459     -27.773  -9.560  33.345  1.00 76.97           O  
ATOM   3671  N   SER A 460     -24.689 -11.989  35.594  1.00 69.37           N  
ATOM   3672  CA  SER A 460     -23.677 -13.002  35.935  1.00 69.37           C  
ATOM   3673  C   SER A 460     -23.686 -14.220  35.005  1.00 69.37           C  
ATOM   3674  CB  SER A 460     -23.876 -13.455  37.384  1.00 69.37           C  
ATOM   3675  O   SER A 460     -22.707 -14.961  34.965  1.00 69.37           O  
ATOM   3676  OG  SER A 460     -25.232 -13.800  37.611  1.00 69.37           O  
ATOM   3677  N   SER A 461     -24.774 -14.429  34.263  1.00 75.21           N  
ATOM   3678  CA  SER A 461     -24.937 -15.512  33.294  1.00 75.21           C  
ATOM   3679  C   SER A 461     -25.374 -14.936  31.953  1.00 75.21           C  
ATOM   3680  CB  SER A 461     -25.958 -16.536  33.801  1.00 75.21           C  
ATOM   3681  O   SER A 461     -26.436 -14.323  31.864  1.00 75.21           O  
ATOM   3682  OG  SER A 461     -27.206 -15.921  34.061  1.00 75.21           O  
ATOM   3683  N   LEU A 462     -24.551 -15.141  30.931  1.00 82.57           N  
ATOM   3684  CA  LEU A 462     -24.805 -14.745  29.551  1.00 82.57           C  
ATOM   3685  C   LEU A 462     -24.820 -16.007  28.696  1.00 82.57           C  
ATOM   3686  CB  LEU A 462     -23.695 -13.768  29.115  1.00 82.57           C  
ATOM   3687  O   LEU A 462     -23.895 -16.810  28.802  1.00 82.57           O  
ATOM   3688  CG  LEU A 462     -23.938 -12.359  29.667  1.00 82.57           C  
ATOM   3689  CD1 LEU A 462     -22.654 -11.551  29.783  1.00 82.57           C  
ATOM   3690  CD2 LEU A 462     -24.891 -11.612  28.756  1.00 82.57           C  
ATOM   3691  N   SER A 463     -25.851 -16.190  27.872  1.00 84.33           N  
ATOM   3692  CA  SER A 463     -25.902 -17.270  26.886  1.00 84.33           C  
ATOM   3693  C   SER A 463     -25.910 -16.720  25.460  1.00 84.33           C  
ATOM   3694  CB  SER A 463     -27.097 -18.192  27.148  1.00 84.33           C  
ATOM   3695  O   SER A 463     -26.306 -15.580  25.208  1.00 84.33           O  
ATOM   3696  OG  SER A 463     -28.293 -17.634  26.656  1.00 84.33           O  
ATOM   3697  N   ALA A 464     -25.489 -17.546  24.501  1.00 81.93           N  
ATOM   3698  CA  ALA A 464     -25.512 -17.167  23.092  1.00 81.93           C  
ATOM   3699  C   ALA A 464     -26.943 -16.945  22.562  1.00 81.93           C  
ATOM   3700  CB  ALA A 464     -24.763 -18.246  22.306  1.00 81.93           C  
ATOM   3701  O   ALA A 464     -27.165 -16.076  21.719  1.00 81.93           O  
ATOM   3702  N   GLN A 465     -27.924 -17.678  23.104  1.00 82.10           N  
ATOM   3703  CA  GLN A 465     -29.338 -17.530  22.749  1.00 82.10           C  
ATOM   3704  C   GLN A 465     -29.884 -16.164  23.173  1.00 82.10           C  
ATOM   3705  CB  GLN A 465     -30.161 -18.657  23.391  1.00 82.10           C  
ATOM   3706  O   GLN A 465     -30.595 -15.528  22.396  1.00 82.10           O  
ATOM   3707  CG  GLN A 465     -29.839 -20.024  22.771  1.00 82.10           C  
ATOM   3708  CD  GLN A 465     -30.649 -21.169  23.374  1.00 82.10           C  
ATOM   3709  NE2 GLN A 465     -30.489 -22.371  22.867  1.00 82.10           N  
ATOM   3710  OE1 GLN A 465     -31.427 -21.033  24.302  1.00 82.10           O  
ATOM   3711  N   ASP A 466     -29.489 -15.665  24.350  1.00 80.98           N  
ATOM   3712  CA  ASP A 466     -29.898 -14.335  24.811  1.00 80.98           C  
ATOM   3713  C   ASP A 466     -29.457 -13.256  23.809  1.00 80.98           C  
ATOM   3714  CB  ASP A 466     -29.316 -14.026  26.200  1.00 80.98           C  
ATOM   3715  O   ASP A 466     -30.249 -12.398  23.423  1.00 80.98           O  
ATOM   3716  CG  ASP A 466     -29.709 -15.031  27.280  1.00 80.98           C  
ATOM   3717  OD1 ASP A 466     -30.888 -15.433  27.323  1.00 80.98           O  
ATOM   3718  OD2 ASP A 466     -28.791 -15.442  28.033  1.00 80.98           O  
ATOM   3719  N   LEU A 467     -28.223 -13.338  23.297  1.00 80.89           N  
ATOM   3720  CA  LEU A 467     -27.721 -12.373  22.314  1.00 80.89           C  
ATOM   3721  C   LEU A 467     -28.387 -12.500  20.938  1.00 80.89           C  
ATOM   3722  CB  LEU A 467     -26.192 -12.470  22.203  1.00 80.89           C  
ATOM   3723  O   LEU A 467     -28.628 -11.476  20.300  1.00 80.89           O  
ATOM   3724  CG  LEU A 467     -25.434 -11.910  23.420  1.00 80.89           C  
ATOM   3725  CD1 LEU A 467     -23.935 -12.042  23.173  1.00 80.89           C  
ATOM   3726  CD2 LEU A 467     -25.697 -10.423  23.664  1.00 80.89           C  
ATOM   3727  N   GLN A 468     -28.750 -13.707  20.494  1.00 77.39           N  
ATOM   3728  CA  GLN A 468     -29.524 -13.875  19.258  1.00 77.39           C  
ATOM   3729  C   GLN A 468     -30.902 -13.214  19.345  1.00 77.39           C  
ATOM   3730  CB  GLN A 468     -29.719 -15.357  18.938  1.00 77.39           C  
ATOM   3731  O   GLN A 468     -31.339 -12.580  18.382  1.00 77.39           O  
ATOM   3732  CG  GLN A 468     -28.469 -16.020  18.359  1.00 77.39           C  
ATOM   3733  CD  GLN A 468     -28.821 -17.402  17.827  1.00 77.39           C  
ATOM   3734  NE2 GLN A 468     -28.325 -17.780  16.677  1.00 77.39           N  
ATOM   3735  OE1 GLN A 468     -29.580 -18.160  18.406  1.00 77.39           O  
ATOM   3736  N   THR A 469     -31.576 -13.320  20.498  1.00 77.60           N  
ATOM   3737  CA  THR A 469     -32.879 -12.664  20.692  1.00 77.60           C  
ATOM   3738  C   THR A 469     -32.759 -11.144  20.641  1.00 77.60           C  
ATOM   3739  CB  THR A 469     -33.589 -13.086  21.987  1.00 77.60           C  
ATOM   3740  O   THR A 469     -33.584 -10.486  20.009  1.00 77.60           O  
ATOM   3741  CG2 THR A 469     -33.885 -14.582  22.050  1.00 77.60           C  
ATOM   3742  OG1 THR A 469     -32.909 -12.704  23.160  1.00 77.60           O  
ATOM   3743  N   VAL A 470     -31.689 -10.588  21.220  1.00 77.10           N  
ATOM   3744  CA  VAL A 470     -31.392  -9.149  21.183  1.00 77.10           C  
ATOM   3745  C   VAL A 470     -31.054  -8.676  19.770  1.00 77.10           C  
ATOM   3746  CB  VAL A 470     -30.253  -8.822  22.167  1.00 77.10           C  
ATOM   3747  O   VAL A 470     -31.455  -7.581  19.380  1.00 77.10           O  
ATOM   3748  CG1 VAL A 470     -29.755  -7.378  22.043  1.00 77.10           C  
ATOM   3749  CG2 VAL A 470     -30.727  -9.016  23.610  1.00 77.10           C  
ATOM   3750  N   ALA A 471     -30.350  -9.494  18.987  1.00 70.31           N  
ATOM   3751  CA  ALA A 471     -29.978  -9.170  17.614  1.00 70.31           C  
ATOM   3752  C   ALA A 471     -31.180  -9.097  16.654  1.00 70.31           C  
ATOM   3753  CB  ALA A 471     -28.969 -10.222  17.143  1.00 70.31           C  
ATOM   3754  O   ALA A 471     -31.051  -8.553  15.561  1.00 70.31           O  
ATOM   3755  N   GLY A 472     -32.335  -9.665  17.027  1.00 68.06           N  
ATOM   3756  CA  GLY A 472     -33.518  -9.716  16.165  1.00 68.06           C  
ATOM   3757  C   GLY A 472     -33.323 -10.550  14.892  1.00 68.06           C  
ATOM   3758  O   GLY A 472     -34.119 -10.441  13.966  1.00 68.06           O  
ATOM   3759  N   GLN A 473     -32.295 -11.406  14.837  1.00 56.22           N  
ATOM   3760  CA  GLN A 473     -31.916 -12.187  13.646  1.00 56.22           C  
ATOM   3761  C   GLN A 473     -32.904 -13.323  13.294  1.00 56.22           C  
ATOM   3762  CB  GLN A 473     -30.475 -12.713  13.813  1.00 56.22           C  
ATOM   3763  O   GLN A 473     -32.643 -14.107  12.389  1.00 56.22           O  
ATOM   3764  CG  GLN A 473     -29.432 -11.593  13.674  1.00 56.22           C  
ATOM   3765  CD  GLN A 473     -27.992 -12.081  13.822  1.00 56.22           C  
ATOM   3766  NE2 GLN A 473     -27.037 -11.179  13.877  1.00 56.22           N  
ATOM   3767  OE1 GLN A 473     -27.679 -13.256  13.906  1.00 56.22           O  
ATOM   3768  N   GLY A 474     -34.039 -13.426  13.995  1.00 47.71           N  
ATOM   3769  CA  GLY A 474     -35.068 -14.449  13.770  1.00 47.71           C  
ATOM   3770  C   GLY A 474     -36.201 -14.044  12.818  1.00 47.71           C  
ATOM   3771  O   GLY A 474     -37.063 -14.871  12.532  1.00 47.71           O  
ATOM   3772  N   THR A 475     -36.241 -12.797  12.345  1.00 49.59           N  
ATOM   3773  CA  THR A 475     -37.222 -12.336  11.349  1.00 49.59           C  
ATOM   3774  C   THR A 475     -36.580 -12.217   9.974  1.00 49.59           C  
ATOM   3775  CB  THR A 475     -37.907 -11.027  11.773  1.00 49.59           C  
ATOM   3776  O   THR A 475     -35.396 -11.898   9.894  1.00 49.59           O  
ATOM   3777  CG2 THR A 475     -38.969 -11.310  12.838  1.00 49.59           C  
ATOM   3778  OG1 THR A 475     -37.012 -10.093  12.337  1.00 49.59           O  
ATOM   3779  N   ASP A 476     -37.372 -12.457   8.923  1.00 50.88           N  
ATOM   3780  CA  ASP A 476     -37.069 -12.434   7.475  1.00 50.88           C  
ATOM   3781  C   ASP A 476     -36.616 -11.036   6.989  1.00 50.88           C  
ATOM   3782  CB  ASP A 476     -38.342 -12.953   6.763  1.00 50.88           C  
ATOM   3783  O   ASP A 476     -37.223 -10.374   6.150  1.00 50.88           O  
ATOM   3784  CG  ASP A 476     -38.117 -13.776   5.491  1.00 50.88           C  
ATOM   3785  OD1 ASP A 476     -36.965 -14.190   5.244  1.00 50.88           O  
ATOM   3786  OD2 ASP A 476     -39.143 -14.071   4.835  1.00 50.88           O  
ATOM   3787  N   THR A 477     -35.590 -10.517   7.652  1.00 60.78           N  
ATOM   3788  CA  THR A 477     -35.097  -9.150   7.566  1.00 60.78           C  
ATOM   3789  C   THR A 477     -33.894  -9.179   6.648  1.00 60.78           C  
ATOM   3790  CB  THR A 477     -34.700  -8.569   8.943  1.00 60.78           C  
ATOM   3791  O   THR A 477     -33.027 -10.036   6.809  1.00 60.78           O  
ATOM   3792  CG2 THR A 477     -35.070  -7.088   9.034  1.00 60.78           C  
ATOM   3793  OG1 THR A 477     -35.344  -9.203  10.031  1.00 60.78           O  
ATOM   3794  N   ASP A 478     -33.829  -8.242   5.705  1.00 69.29           N  
ATOM   3795  CA  ASP A 478     -32.688  -8.110   4.805  1.00 69.29           C  
ATOM   3796  C   ASP A 478     -31.382  -8.055   5.617  1.00 69.29           C  
ATOM   3797  CB  ASP A 478     -32.892  -6.868   3.926  1.00 69.29           C  
ATOM   3798  O   ASP A 478     -31.124  -7.100   6.356  1.00 69.29           O  
ATOM   3799  CG  ASP A 478     -31.786  -6.668   2.886  1.00 69.29           C  
ATOM   3800  OD1 ASP A 478     -30.829  -7.480   2.869  1.00 69.29           O  
ATOM   3801  OD2 ASP A 478     -31.906  -5.682   2.131  1.00 69.29           O  
ATOM   3802  N   LEU A 479     -30.573  -9.115   5.510  1.00 65.15           N  
ATOM   3803  CA  LEU A 479     -29.321  -9.270   6.254  1.00 65.15           C  
ATOM   3804  C   LEU A 479     -28.318  -8.159   5.911  1.00 65.15           C  
ATOM   3805  CB  LEU A 479     -28.721 -10.660   5.957  1.00 65.15           C  
ATOM   3806  O   LEU A 479     -27.419  -7.884   6.715  1.00 65.15           O  
ATOM   3807  CG  LEU A 479     -29.514 -11.850   6.534  1.00 65.15           C  
ATOM   3808  CD1 LEU A 479     -28.938 -13.160   5.993  1.00 65.15           C  
ATOM   3809  CD2 LEU A 479     -29.445 -11.894   8.063  1.00 65.15           C  
ATOM   3810  N   ARG A 480     -28.488  -7.502   4.756  1.00 67.32           N  
ATOM   3811  CA  ARG A 480     -27.670  -6.376   4.294  1.00 67.32           C  
ATOM   3812  C   ARG A 480     -28.226  -5.013   4.692  1.00 67.32           C  
ATOM   3813  CB  ARG A 480     -27.488  -6.461   2.774  1.00 67.32           C  
ATOM   3814  O   ARG A 480     -27.603  -4.000   4.388  1.00 67.32           O  
ATOM   3815  CG  ARG A 480     -26.741  -7.732   2.351  1.00 67.32           C  
ATOM   3816  CD  ARG A 480     -26.425  -7.641   0.860  1.00 67.32           C  
ATOM   3817  NE  ARG A 480     -25.800  -8.873   0.347  1.00 67.32           N  
ATOM   3818  NH1 ARG A 480     -25.711  -8.220  -1.848  1.00 67.32           N  
ATOM   3819  NH2 ARG A 480     -25.025 -10.262  -1.257  1.00 67.32           N  
ATOM   3820  CZ  ARG A 480     -25.518  -9.113  -0.915  1.00 67.32           C  
ATOM   3821  N   ALA A 481     -29.355  -4.953   5.399  1.00 80.85           N  
ATOM   3822  CA  ALA A 481     -29.869  -3.684   5.891  1.00 80.85           C  
ATOM   3823  C   ALA A 481     -28.823  -3.001   6.806  1.00 80.85           C  
ATOM   3824  CB  ALA A 481     -31.201  -3.904   6.615  1.00 80.85           C  
ATOM   3825  O   ALA A 481     -28.317  -3.648   7.731  1.00 80.85           O  
ATOM   3826  N   PRO A 482     -28.550  -1.692   6.632  1.00 80.54           N  
ATOM   3827  CA  PRO A 482     -27.596  -0.931   7.446  1.00 80.54           C  
ATOM   3828  C   PRO A 482     -27.737  -1.130   8.957  1.00 80.54           C  
ATOM   3829  CB  PRO A 482     -27.904   0.523   7.089  1.00 80.54           C  
ATOM   3830  O   PRO A 482     -26.753  -1.263   9.684  1.00 80.54           O  
ATOM   3831  CG  PRO A 482     -28.239   0.441   5.604  1.00 80.54           C  
ATOM   3832  CD  PRO A 482     -29.037  -0.859   5.536  1.00 80.54           C  
ATOM   3833  N   ALA A 483     -28.983  -1.192   9.436  1.00 85.07           N  
ATOM   3834  CA  ALA A 483     -29.289  -1.420  10.841  1.00 85.07           C  
ATOM   3835  C   ALA A 483     -28.803  -2.795  11.327  1.00 85.07           C  
ATOM   3836  CB  ALA A 483     -30.802  -1.258  11.035  1.00 85.07           C  
ATOM   3837  O   ALA A 483     -28.259  -2.893  12.423  1.00 85.07           O  
ATOM   3838  N   GLN A 484     -28.950  -3.845  10.512  1.00 87.01           N  
ATOM   3839  CA  GLN A 484     -28.528  -5.202  10.867  1.00 87.01           C  
ATOM   3840  C   GLN A 484     -27.006  -5.330  10.904  1.00 87.01           C  
ATOM   3841  CB  GLN A 484     -29.149  -6.223   9.895  1.00 87.01           C  
ATOM   3842  O   GLN A 484     -26.470  -5.922  11.839  1.00 87.01           O  
ATOM   3843  CG  GLN A 484     -30.664  -6.378  10.101  1.00 87.01           C  
ATOM   3844  CD  GLN A 484     -31.008  -6.883  11.502  1.00 87.01           C  
ATOM   3845  NE2 GLN A 484     -32.156  -6.539  12.039  1.00 87.01           N  
ATOM   3846  OE1 GLN A 484     -30.243  -7.578  12.151  1.00 87.01           O  
ATOM   3847  N   GLN A 485     -26.302  -4.717   9.951  1.00 87.79           N  
ATOM   3848  CA  GLN A 485     -24.839  -4.671   9.964  1.00 87.79           C  
ATOM   3849  C   GLN A 485     -24.303  -3.923  11.192  1.00 87.79           C  
ATOM   3850  CB  GLN A 485     -24.365  -4.023   8.663  1.00 87.79           C  
ATOM   3851  O   GLN A 485     -23.431  -4.419  11.905  1.00 87.79           O  
ATOM   3852  CG  GLN A 485     -22.851  -4.190   8.504  1.00 87.79           C  
ATOM   3853  CD  GLN A 485     -22.325  -3.549   7.233  1.00 87.79           C  
ATOM   3854  NE2 GLN A 485     -21.052  -3.690   6.962  1.00 87.79           N  
ATOM   3855  OE1 GLN A 485     -23.025  -2.893   6.483  1.00 87.79           O  
ATOM   3856  N   LEU A 486     -24.886  -2.763  11.506  1.00 90.63           N  
ATOM   3857  CA  LEU A 486     -24.550  -2.012  12.713  1.00 90.63           C  
ATOM   3858  C   LEU A 486     -24.802  -2.837  13.987  1.00 90.63           C  
ATOM   3859  CB  LEU A 486     -25.345  -0.699  12.683  1.00 90.63           C  
ATOM   3860  O   LEU A 486     -23.943  -2.885  14.868  1.00 90.63           O  
ATOM   3861  CG  LEU A 486     -25.266   0.151  13.959  1.00 90.63           C  
ATOM   3862  CD1 LEU A 486     -23.854   0.440  14.460  1.00 90.63           C  
ATOM   3863  CD2 LEU A 486     -25.925   1.503  13.685  1.00 90.63           C  
ATOM   3864  N   ILE A 487     -25.944  -3.524  14.086  1.00 90.39           N  
ATOM   3865  CA  ILE A 487     -26.254  -4.406  15.221  1.00 90.39           C  
ATOM   3866  C   ILE A 487     -25.208  -5.520  15.342  1.00 90.39           C  
ATOM   3867  CB  ILE A 487     -27.697  -4.951  15.109  1.00 90.39           C  
ATOM   3868  O   ILE A 487     -24.686  -5.732  16.436  1.00 90.39           O  
ATOM   3869  CG1 ILE A 487     -28.702  -3.818  15.420  1.00 90.39           C  
ATOM   3870  CG2 ILE A 487     -27.939  -6.143  16.057  1.00 90.39           C  
ATOM   3871  CD1 ILE A 487     -30.142  -4.135  14.988  1.00 90.39           C  
ATOM   3872  N   ARG A 488     -24.836  -6.187  14.240  1.00 90.19           N  
ATOM   3873  CA  ARG A 488     -23.782  -7.217  14.246  1.00 90.19           C  
ATOM   3874  C   ARG A 488     -22.449  -6.669  14.741  1.00 90.19           C  
ATOM   3875  CB  ARG A 488     -23.604  -7.831  12.853  1.00 90.19           C  
ATOM   3876  O   ARG A 488     -21.857  -7.260  15.638  1.00 90.19           O  
ATOM   3877  CG  ARG A 488     -24.752  -8.777  12.476  1.00 90.19           C  
ATOM   3878  CD  ARG A 488     -24.431  -9.526  11.177  1.00 90.19           C  
ATOM   3879  NE  ARG A 488     -24.233  -8.612  10.041  1.00 90.19           N  
ATOM   3880  NH1 ARG A 488     -26.407  -8.430   9.302  1.00 90.19           N  
ATOM   3881  NH2 ARG A 488     -24.752  -7.583   8.101  1.00 90.19           N  
ATOM   3882  CZ  ARG A 488     -25.131  -8.208   9.169  1.00 90.19           C  
ATOM   3883  N   HIS A 489     -21.998  -5.522  14.242  1.00 91.19           N  
ATOM   3884  CA  HIS A 489     -20.746  -4.915  14.699  1.00 91.19           C  
ATOM   3885  C   HIS A 489     -20.788  -4.475  16.172  1.00 91.19           C  
ATOM   3886  CB  HIS A 489     -20.395  -3.741  13.785  1.00 91.19           C  
ATOM   3887  O   HIS A 489     -19.773  -4.553  16.868  1.00 91.19           O  
ATOM   3888  CG  HIS A 489     -19.943  -4.126  12.396  1.00 91.19           C  
ATOM   3889  CD2 HIS A 489     -19.612  -5.361  11.902  1.00 91.19           C  
ATOM   3890  ND1 HIS A 489     -19.692  -3.237  11.387  1.00 91.19           N  
ATOM   3891  CE1 HIS A 489     -19.223  -3.892  10.320  1.00 91.19           C  
ATOM   3892  NE2 HIS A 489     -19.142  -5.193  10.596  1.00 91.19           N  
ATOM   3893  N   LEU A 490     -21.944  -4.050  16.691  1.00 91.35           N  
ATOM   3894  CA  LEU A 490     -22.110  -3.776  18.123  1.00 91.35           C  
ATOM   3895  C   LEU A 490     -22.046  -5.053  18.966  1.00 91.35           C  
ATOM   3896  CB  LEU A 490     -23.432  -3.036  18.369  1.00 91.35           C  
ATOM   3897  O   LEU A 490     -21.423  -5.040  20.026  1.00 91.35           O  
ATOM   3898  CG  LEU A 490     -23.420  -1.575  17.895  1.00 91.35           C  
ATOM   3899  CD1 LEU A 490     -24.819  -0.995  18.061  1.00 91.35           C  
ATOM   3900  CD2 LEU A 490     -22.432  -0.714  18.688  1.00 91.35           C  
ATOM   3901  N   LEU A 491     -22.628  -6.156  18.488  1.00 91.16           N  
ATOM   3902  CA  LEU A 491     -22.505  -7.465  19.134  1.00 91.16           C  
ATOM   3903  C   LEU A 491     -21.049  -7.926  19.159  1.00 91.16           C  
ATOM   3904  CB  LEU A 491     -23.381  -8.510  18.421  1.00 91.16           C  
ATOM   3905  O   LEU A 491     -20.557  -8.294  20.218  1.00 91.16           O  
ATOM   3906  CG  LEU A 491     -24.889  -8.266  18.561  1.00 91.16           C  
ATOM   3907  CD1 LEU A 491     -25.653  -9.147  17.582  1.00 91.16           C  
ATOM   3908  CD2 LEU A 491     -25.378  -8.570  19.973  1.00 91.16           C  
ATOM   3909  N   LEU A 492     -20.331  -7.840  18.036  1.00 91.90           N  
ATOM   3910  CA  LEU A 492     -18.918  -8.221  17.975  1.00 91.90           C  
ATOM   3911  C   LEU A 492     -18.058  -7.369  18.920  1.00 91.90           C  
ATOM   3912  CB  LEU A 492     -18.404  -8.113  16.533  1.00 91.90           C  
ATOM   3913  O   LEU A 492     -17.239  -7.912  19.661  1.00 91.90           O  
ATOM   3914  CG  LEU A 492     -19.026  -9.087  15.519  1.00 91.90           C  
ATOM   3915  CD1 LEU A 492     -18.555  -8.723  14.112  1.00 91.90           C  
ATOM   3916  CD2 LEU A 492     -18.637 -10.539  15.804  1.00 91.90           C  
ATOM   3917  N   ASN A 493     -18.286  -6.052  18.979  1.00 90.19           N  
ATOM   3918  CA  ASN A 493     -17.623  -5.204  19.971  1.00 90.19           C  
ATOM   3919  C   ASN A 493     -17.974  -5.625  21.407  1.00 90.19           C  
ATOM   3920  CB  ASN A 493     -17.989  -3.732  19.754  1.00 90.19           C  
ATOM   3921  O   ASN A 493     -17.087  -5.700  22.253  1.00 90.19           O  
ATOM   3922  CG  ASN A 493     -17.142  -3.042  18.715  1.00 90.19           C  
ATOM   3923  ND2 ASN A 493     -17.699  -2.694  17.584  1.00 90.19           N  
ATOM   3924  OD1 ASN A 493     -15.969  -2.799  18.927  1.00 90.19           O  
ATOM   3925  N   PHE A 494     -19.240  -5.935  21.700  1.00 90.25           N  
ATOM   3926  CA  PHE A 494     -19.645  -6.420  23.020  1.00 90.25           C  
ATOM   3927  C   PHE A 494     -18.918  -7.719  23.391  1.00 90.25           C  
ATOM   3928  CB  PHE A 494     -21.168  -6.594  23.068  1.00 90.25           C  
ATOM   3929  O   PHE A 494     -18.400  -7.824  24.501  1.00 90.25           O  
ATOM   3930  CG  PHE A 494     -21.664  -7.231  24.351  1.00 90.25           C  
ATOM   3931  CD1 PHE A 494     -21.812  -8.629  24.442  1.00 90.25           C  
ATOM   3932  CD2 PHE A 494     -21.968  -6.425  25.460  1.00 90.25           C  
ATOM   3933  CE1 PHE A 494     -22.250  -9.219  25.642  1.00 90.25           C  
ATOM   3934  CE2 PHE A 494     -22.433  -7.016  26.645  1.00 90.25           C  
ATOM   3935  CZ  PHE A 494     -22.567  -8.410  26.745  1.00 90.25           C  
ATOM   3936  N   LEU A 495     -18.814  -8.672  22.458  1.00 90.53           N  
ATOM   3937  CA  LEU A 495     -18.091  -9.929  22.663  1.00 90.53           C  
ATOM   3938  C   LEU A 495     -16.614  -9.706  22.983  1.00 90.53           C  
ATOM   3939  CB  LEU A 495     -18.205 -10.821  21.417  1.00 90.53           C  
ATOM   3940  O   LEU A 495     -16.057 -10.458  23.774  1.00 90.53           O  
ATOM   3941  CG  LEU A 495     -19.611 -11.357  21.113  1.00 90.53           C  
ATOM   3942  CD1 LEU A 495     -19.544 -12.185  19.832  1.00 90.53           C  
ATOM   3943  CD2 LEU A 495     -20.192 -12.178  22.264  1.00 90.53           C  
ATOM   3944  N   LEU A 496     -15.991  -8.684  22.390  1.00 88.47           N  
ATOM   3945  CA  LEU A 496     -14.584  -8.357  22.611  1.00 88.47           C  
ATOM   3946  C   LEU A 496     -14.332  -7.494  23.851  1.00 88.47           C  
ATOM   3947  CB  LEU A 496     -14.022  -7.664  21.361  1.00 88.47           C  
ATOM   3948  O   LEU A 496     -13.241  -7.571  24.404  1.00 88.47           O  
ATOM   3949  CG  LEU A 496     -13.907  -8.553  20.110  1.00 88.47           C  
ATOM   3950  CD1 LEU A 496     -13.261  -7.731  18.997  1.00 88.47           C  
ATOM   3951  CD2 LEU A 496     -13.055  -9.806  20.337  1.00 88.47           C  
ATOM   3952  N   TRP A 497     -15.287  -6.684  24.306  1.00 83.55           N  
ATOM   3953  CA  TRP A 497     -15.060  -5.721  25.394  1.00 83.55           C  
ATOM   3954  C   TRP A 497     -15.700  -6.108  26.725  1.00 83.55           C  
ATOM   3955  CB  TRP A 497     -15.519  -4.335  24.934  1.00 83.55           C  
ATOM   3956  O   TRP A 497     -15.143  -5.808  27.784  1.00 83.55           O  
ATOM   3957  CG  TRP A 497     -14.603  -3.712  23.930  1.00 83.55           C  
ATOM   3958  CD1 TRP A 497     -14.872  -3.452  22.630  1.00 83.55           C  
ATOM   3959  CD2 TRP A 497     -13.237  -3.259  24.151  1.00 83.55           C  
ATOM   3960  CE2 TRP A 497     -12.748  -2.698  22.937  1.00 83.55           C  
ATOM   3961  CE3 TRP A 497     -12.376  -3.244  25.271  1.00 83.55           C  
ATOM   3962  NE1 TRP A 497     -13.773  -2.865  22.034  1.00 83.55           N  
ATOM   3963  CH2 TRP A 497     -10.642  -2.130  23.979  1.00 83.55           C  
ATOM   3964  CZ2 TRP A 497     -11.477  -2.120  22.854  1.00 83.55           C  
ATOM   3965  CZ3 TRP A 497     -11.084  -2.693  25.185  1.00 83.55           C  
ATOM   3966  N   ALA A 498     -16.852  -6.778  26.704  1.00 84.08           N  
ATOM   3967  CA  ALA A 498     -17.521  -7.203  27.922  1.00 84.08           C  
ATOM   3968  C   ALA A 498     -16.876  -8.496  28.455  1.00 84.08           C  
ATOM   3969  CB  ALA A 498     -19.022  -7.365  27.659  1.00 84.08           C  
ATOM   3970  O   ALA A 498     -16.801  -9.481  27.718  1.00 84.08           O  
ATOM   3971  N   PRO A 499     -16.489  -8.569  29.744  1.00 80.89           N  
ATOM   3972  CA  PRO A 499     -15.902  -9.784  30.316  1.00 80.89           C  
ATOM   3973  C   PRO A 499     -16.776 -11.036  30.151  1.00 80.89           C  
ATOM   3974  CB  PRO A 499     -15.681  -9.461  31.797  1.00 80.89           C  
ATOM   3975  O   PRO A 499     -16.257 -12.126  29.934  1.00 80.89           O  
ATOM   3976  CG  PRO A 499     -15.489  -7.946  31.805  1.00 80.89           C  
ATOM   3977  CD  PRO A 499     -16.428  -7.472  30.700  1.00 80.89           C  
ATOM   3978  N   GLY A 500     -18.102 -10.882  30.230  1.00 80.67           N  
ATOM   3979  CA  GLY A 500     -19.050 -11.972  29.983  1.00 80.67           C  
ATOM   3980  C   GLY A 500     -19.294 -12.271  28.498  1.00 80.67           C  
ATOM   3981  O   GLY A 500     -19.779 -13.344  28.163  1.00 80.67           O  
ATOM   3982  N   GLY A 501     -18.930 -11.353  27.599  1.00 85.10           N  
ATOM   3983  CA  GLY A 501     -18.922 -11.594  26.157  1.00 85.10           C  
ATOM   3984  C   GLY A 501     -17.813 -12.567  25.755  1.00 85.10           C  
ATOM   3985  O   GLY A 501     -18.055 -13.472  24.958  1.00 85.10           O  
ATOM   3986  N   HIS A 502     -16.634 -12.464  26.386  1.00 85.72           N  
ATOM   3987  CA  HIS A 502     -15.485 -13.340  26.109  1.00 85.72           C  
ATOM   3988  C   HIS A 502     -15.815 -14.829  26.257  1.00 85.72           C  
ATOM   3989  CB  HIS A 502     -14.312 -13.010  27.054  1.00 85.72           C  
ATOM   3990  O   HIS A 502     -15.313 -15.644  25.488  1.00 85.72           O  
ATOM   3991  CG  HIS A 502     -13.718 -11.628  26.937  1.00 85.72           C  
ATOM   3992  CD2 HIS A 502     -13.717 -10.851  25.820  1.00 85.72           C  
ATOM   3993  ND1 HIS A 502     -13.008 -10.962  27.947  1.00 85.72           N  
ATOM   3994  CE1 HIS A 502     -12.647  -9.784  27.413  1.00 85.72           C  
ATOM   3995  NE2 HIS A 502     -13.049  -9.697  26.141  1.00 85.72           N  
ATOM   3996  N   THR A 503     -16.655 -15.192  27.231  1.00 85.30           N  
ATOM   3997  CA  THR A 503     -16.978 -16.596  27.533  1.00 85.30           C  
ATOM   3998  C   THR A 503     -17.915 -17.244  26.521  1.00 85.30           C  
ATOM   3999  CB  THR A 503     -17.582 -16.744  28.937  1.00 85.30           C  
ATOM   4000  O   THR A 503     -17.921 -18.464  26.424  1.00 85.30           O  
ATOM   4001  CG2 THR A 503     -16.554 -16.412  30.019  1.00 85.30           C  
ATOM   4002  OG1 THR A 503     -18.652 -15.854  29.150  1.00 85.30           O  
ATOM   4003  N   ILE A 504     -18.690 -16.450  25.779  1.00 89.08           N  
ATOM   4004  CA  ILE A 504     -19.678 -16.939  24.803  1.00 89.08           C  
ATOM   4005  C   ILE A 504     -19.350 -16.537  23.362  1.00 89.08           C  
ATOM   4006  CB  ILE A 504     -21.105 -16.503  25.194  1.00 89.08           C  
ATOM   4007  O   ILE A 504     -20.112 -16.848  22.451  1.00 89.08           O  
ATOM   4008  CG1 ILE A 504     -21.248 -14.965  25.225  1.00 89.08           C  
ATOM   4009  CG2 ILE A 504     -21.496 -17.143  26.536  1.00 89.08           C  
ATOM   4010  CD1 ILE A 504     -22.700 -14.511  25.381  1.00 89.08           C  
ATOM   4011  N   ALA A 505     -18.231 -15.839  23.140  1.00 90.18           N  
ATOM   4012  CA  ALA A 505     -17.875 -15.284  21.837  1.00 90.18           C  
ATOM   4013  C   ALA A 505     -17.840 -16.343  20.729  1.00 90.18           C  
ATOM   4014  CB  ALA A 505     -16.532 -14.559  21.968  1.00 90.18           C  
ATOM   4015  O   ALA A 505     -18.355 -16.100  19.642  1.00 90.18           O  
ATOM   4016  N   TRP A 506     -17.299 -17.526  21.029  1.00 88.97           N  
ATOM   4017  CA  TRP A 506     -17.259 -18.659  20.104  1.00 88.97           C  
ATOM   4018  C   TRP A 506     -18.647 -19.132  19.682  1.00 88.97           C  
ATOM   4019  CB  TRP A 506     -16.485 -19.806  20.759  1.00 88.97           C  
ATOM   4020  O   TRP A 506     -18.921 -19.237  18.487  1.00 88.97           O  
ATOM   4021  CG  TRP A 506     -15.010 -19.618  20.690  1.00 88.97           C  
ATOM   4022  CD1 TRP A 506     -14.176 -19.301  21.706  1.00 88.97           C  
ATOM   4023  CD2 TRP A 506     -14.185 -19.706  19.496  1.00 88.97           C  
ATOM   4024  CE2 TRP A 506     -12.838 -19.431  19.866  1.00 88.97           C  
ATOM   4025  CE3 TRP A 506     -14.451 -19.971  18.136  1.00 88.97           C  
ATOM   4026  NE1 TRP A 506     -12.886 -19.192  21.221  1.00 88.97           N  
ATOM   4027  CH2 TRP A 506     -12.089 -19.684  17.589  1.00 88.97           C  
ATOM   4028  CZ2 TRP A 506     -11.796 -19.430  18.936  1.00 88.97           C  
ATOM   4029  CZ3 TRP A 506     -13.414 -19.944  17.188  1.00 88.97           C  
ATOM   4030  N   ASP A 507     -19.528 -19.376  20.650  1.00 88.11           N  
ATOM   4031  CA  ASP A 507     -20.880 -19.866  20.388  1.00 88.11           C  
ATOM   4032  C   ASP A 507     -21.674 -18.844  19.569  1.00 88.11           C  
ATOM   4033  CB  ASP A 507     -21.596 -20.147  21.719  1.00 88.11           C  
ATOM   4034  O   ASP A 507     -22.334 -19.191  18.591  1.00 88.11           O  
ATOM   4035  CG  ASP A 507     -20.955 -21.255  22.561  1.00 88.11           C  
ATOM   4036  OD1 ASP A 507     -20.249 -22.111  21.986  1.00 88.11           O  
ATOM   4037  OD2 ASP A 507     -21.186 -21.224  23.790  1.00 88.11           O  
ATOM   4038  N   VAL A 508     -21.559 -17.560  19.918  1.00 88.84           N  
ATOM   4039  CA  VAL A 508     -22.262 -16.471  19.229  1.00 88.84           C  
ATOM   4040  C   VAL A 508     -21.742 -16.288  17.806  1.00 88.84           C  
ATOM   4041  CB  VAL A 508     -22.149 -15.165  20.029  1.00 88.84           C  
ATOM   4042  O   VAL A 508     -22.542 -16.166  16.884  1.00 88.84           O  
ATOM   4043  CG1 VAL A 508     -22.837 -13.991  19.320  1.00 88.84           C  
ATOM   4044  CG2 VAL A 508     -22.811 -15.304  21.403  1.00 88.84           C  
ATOM   4045  N   ILE A 509     -20.424 -16.311  17.596  1.00 89.11           N  
ATOM   4046  CA  ILE A 509     -19.837 -16.176  16.257  1.00 89.11           C  
ATOM   4047  C   ILE A 509     -20.191 -17.375  15.382  1.00 89.11           C  
ATOM   4048  CB  ILE A 509     -18.318 -15.932  16.358  1.00 89.11           C  
ATOM   4049  O   ILE A 509     -20.564 -17.174  14.232  1.00 89.11           O  
ATOM   4050  CG1 ILE A 509     -18.120 -14.464  16.795  1.00 89.11           C  
ATOM   4051  CG2 ILE A 509     -17.586 -16.201  15.031  1.00 89.11           C  
ATOM   4052  CD1 ILE A 509     -16.695 -14.118  17.214  1.00 89.11           C  
ATOM   4053  N   THR A 510     -20.159 -18.595  15.922  1.00 86.88           N  
ATOM   4054  CA  THR A 510     -20.564 -19.809  15.192  1.00 86.88           C  
ATOM   4055  C   THR A 510     -22.022 -19.725  14.742  1.00 86.88           C  
ATOM   4056  CB  THR A 510     -20.377 -21.056  16.070  1.00 86.88           C  
ATOM   4057  O   THR A 510     -22.363 -20.119  13.631  1.00 86.88           O  
ATOM   4058  CG2 THR A 510     -20.664 -22.355  15.318  1.00 86.88           C  
ATOM   4059  OG1 THR A 510     -19.045 -21.132  16.521  1.00 86.88           O  
ATOM   4060  N   LEU A 511     -22.887 -19.166  15.588  1.00 85.71           N  
ATOM   4061  CA  LEU A 511     -24.289 -18.933  15.259  1.00 85.71           C  
ATOM   4062  C   LEU A 511     -24.489 -17.793  14.244  1.00 85.71           C  
ATOM   4063  CB  LEU A 511     -25.024 -18.636  16.570  1.00 85.71           C  
ATOM   4064  O   LEU A 511     -25.405 -17.857  13.427  1.00 85.71           O  
ATOM   4065  CG  LEU A 511     -25.258 -19.857  17.478  1.00 85.71           C  
ATOM   4066  CD1 LEU A 511     -25.765 -19.391  18.843  1.00 85.71           C  
ATOM   4067  CD2 LEU A 511     -26.277 -20.842  16.902  1.00 85.71           C  
ATOM   4068  N   MET A 512     -23.659 -16.748  14.292  1.00 86.55           N  
ATOM   4069  CA  MET A 512     -23.734 -15.606  13.374  1.00 86.55           C  
ATOM   4070  C   MET A 512     -23.156 -15.922  11.989  1.00 86.55           C  
ATOM   4071  CB  MET A 512     -23.009 -14.392  13.976  1.00 86.55           C  
ATOM   4072  O   MET A 512     -23.731 -15.495  10.991  1.00 86.55           O  
ATOM   4073  CG  MET A 512     -23.804 -13.731  15.109  1.00 86.55           C  
ATOM   4074  SD  MET A 512     -22.952 -12.366  15.961  1.00 86.55           S  
ATOM   4075  CE  MET A 512     -22.635 -11.224  14.591  1.00 86.55           C  
ATOM   4076  N   ALA A 513     -22.054 -16.667  11.908  1.00 86.01           N  
ATOM   4077  CA  ALA A 513     -21.284 -16.966  10.696  1.00 86.01           C  
ATOM   4078  C   ALA A 513     -21.933 -18.058   9.814  1.00 86.01           C  
ATOM   4079  CB  ALA A 513     -19.849 -17.304  11.129  1.00 86.01           C  
ATOM   4080  O   ALA A 513     -21.295 -19.025   9.406  1.00 86.01           O  
ATOM   4081  N   HIS A 514     -23.229 -17.921   9.528  1.00 83.82           N  
ATOM   4082  CA  HIS A 514     -24.024 -18.914   8.794  1.00 83.82           C  
ATOM   4083  C   HIS A 514     -23.968 -18.755   7.263  1.00 83.82           C  
ATOM   4084  CB  HIS A 514     -25.467 -18.881   9.316  1.00 83.82           C  
ATOM   4085  O   HIS A 514     -24.415 -19.642   6.535  1.00 83.82           O  
ATOM   4086  CG  HIS A 514     -26.189 -17.586   9.040  1.00 83.82           C  
ATOM   4087  CD2 HIS A 514     -27.085 -17.346   8.034  1.00 83.82           C  
ATOM   4088  ND1 HIS A 514     -26.080 -16.421   9.762  1.00 83.82           N  
ATOM   4089  CE1 HIS A 514     -26.886 -15.505   9.207  1.00 83.82           C  
ATOM   4090  NE2 HIS A 514     -27.503 -16.014   8.132  1.00 83.82           N  
ATOM   4091  N   THR A 515     -23.425 -17.643   6.758  1.00 85.50           N  
ATOM   4092  CA  THR A 515     -23.166 -17.413   5.328  1.00 85.50           C  
ATOM   4093  C   THR A 515     -21.727 -16.972   5.119  1.00 85.50           C  
ATOM   4094  CB  THR A 515     -24.093 -16.358   4.700  1.00 85.50           C  
ATOM   4095  O   THR A 515     -21.155 -16.290   5.967  1.00 85.50           O  
ATOM   4096  CG2 THR A 515     -25.571 -16.703   4.812  1.00 85.50           C  
ATOM   4097  OG1 THR A 515     -23.905 -15.094   5.285  1.00 85.50           O  
ATOM   4098  N   ALA A 516     -21.159 -17.295   3.954  1.00 85.30           N  
ATOM   4099  CA  ALA A 516     -19.815 -16.848   3.598  1.00 85.30           C  
ATOM   4100  C   ALA A 516     -19.684 -15.318   3.687  1.00 85.30           C  
ATOM   4101  CB  ALA A 516     -19.479 -17.359   2.192  1.00 85.30           C  
ATOM   4102  O   ALA A 516     -18.676 -14.829   4.182  1.00 85.30           O  
ATOM   4103  N   GLU A 517     -20.702 -14.562   3.266  1.00 84.21           N  
ATOM   4104  CA  GLU A 517     -20.710 -13.093   3.328  1.00 84.21           C  
ATOM   4105  C   GLU A 517     -20.558 -12.576   4.766  1.00 84.21           C  
ATOM   4106  CB  GLU A 517     -22.006 -12.547   2.701  1.00 84.21           C  
ATOM   4107  O   GLU A 517     -19.688 -11.747   5.031  1.00 84.21           O  
ATOM   4108  CG  GLU A 517     -22.113 -12.875   1.203  1.00 84.21           C  
ATOM   4109  CD  GLU A 517     -23.378 -12.321   0.522  1.00 84.21           C  
ATOM   4110  OE1 GLU A 517     -23.571 -12.621  -0.676  1.00 84.21           O  
ATOM   4111  OE2 GLU A 517     -24.168 -11.557   1.125  1.00 84.21           O  
ATOM   4112  N   ILE A 518     -21.336 -13.115   5.712  1.00 86.89           N  
ATOM   4113  CA  ILE A 518     -21.252 -12.712   7.123  1.00 86.89           C  
ATOM   4114  C   ILE A 518     -19.932 -13.178   7.742  1.00 86.89           C  
ATOM   4115  CB  ILE A 518     -22.478 -13.218   7.914  1.00 86.89           C  
ATOM   4116  O   ILE A 518     -19.328 -12.441   8.518  1.00 86.89           O  
ATOM   4117  CG1 ILE A 518     -23.755 -12.519   7.393  1.00 86.89           C  
ATOM   4118  CG2 ILE A 518     -22.304 -12.936   9.420  1.00 86.89           C  
ATOM   4119  CD1 ILE A 518     -25.052 -13.138   7.920  1.00 86.89           C  
ATOM   4120  N   THR A 519     -19.430 -14.359   7.376  1.00 88.39           N  
ATOM   4121  CA  THR A 519     -18.106 -14.816   7.820  1.00 88.39           C  
ATOM   4122  C   THR A 519     -17.010 -13.845   7.377  1.00 88.39           C  
ATOM   4123  CB  THR A 519     -17.811 -16.234   7.313  1.00 88.39           C  
ATOM   4124  O   THR A 519     -16.168 -13.467   8.189  1.00 88.39           O  
ATOM   4125  CG2 THR A 519     -16.523 -16.804   7.897  1.00 88.39           C  
ATOM   4126  OG1 THR A 519     -18.846 -17.089   7.727  1.00 88.39           O  
ATOM   4127  N   HIS A 520     -17.045 -13.369   6.127  1.00 87.34           N  
ATOM   4128  CA  HIS A 520     -16.106 -12.354   5.640  1.00 87.34           C  
ATOM   4129  C   HIS A 520     -16.262 -11.016   6.379  1.00 87.34           C  
ATOM   4130  CB  HIS A 520     -16.267 -12.148   4.128  1.00 87.34           C  
ATOM   4131  O   HIS A 520     -15.247 -10.421   6.736  1.00 87.34           O  
ATOM   4132  CG  HIS A 520     -15.684 -13.246   3.276  1.00 87.34           C  
ATOM   4133  CD2 HIS A 520     -14.518 -13.198   2.564  1.00 87.34           C  
ATOM   4134  ND1 HIS A 520     -16.288 -14.435   2.963  1.00 87.34           N  
ATOM   4135  CE1 HIS A 520     -15.527 -15.087   2.076  1.00 87.34           C  
ATOM   4136  NE2 HIS A 520     -14.442 -14.354   1.779  1.00 87.34           N  
ATOM   4137  N   GLU A 521     -17.493 -10.568   6.654  1.00 87.98           N  
ATOM   4138  CA  GLU A 521     -17.769  -9.366   7.461  1.00 87.98           C  
ATOM   4139  C   GLU A 521     -17.131  -9.478   8.858  1.00 87.98           C  
ATOM   4140  CB  GLU A 521     -19.297  -9.143   7.550  1.00 87.98           C  
ATOM   4141  O   GLU A 521     -16.419  -8.571   9.290  1.00 87.98           O  
ATOM   4142  CG  GLU A 521     -19.720  -7.861   8.294  1.00 87.98           C  
ATOM   4143  CD  GLU A 521     -21.244  -7.786   8.537  1.00 87.98           C  
ATOM   4144  OE1 GLU A 521     -21.689  -7.419   9.648  1.00 87.98           O  
ATOM   4145  OE2 GLU A 521     -22.053  -8.102   7.636  1.00 87.98           O  
ATOM   4146  N   ILE A 522     -17.306 -10.618   9.539  1.00 90.88           N  
ATOM   4147  CA  ILE A 522     -16.729 -10.868  10.869  1.00 90.88           C  
ATOM   4148  C   ILE A 522     -15.194 -10.907  10.805  1.00 90.88           C  
ATOM   4149  CB  ILE A 522     -17.307 -12.161  11.496  1.00 90.88           C  
ATOM   4150  O   ILE A 522     -14.535 -10.302  11.652  1.00 90.88           O  
ATOM   4151  CG1 ILE A 522     -18.833 -12.049  11.733  1.00 90.88           C  
ATOM   4152  CG2 ILE A 522     -16.623 -12.458  12.847  1.00 90.88           C  
ATOM   4153  CD1 ILE A 522     -19.517 -13.393  12.021  1.00 90.88           C  
ATOM   4154  N   ILE A 523     -14.606 -11.578   9.806  1.00 90.62           N  
ATOM   4155  CA  ILE A 523     -13.146 -11.597   9.599  1.00 90.62           C  
ATOM   4156  C   ILE A 523     -12.624 -10.166   9.407  1.00 90.62           C  
ATOM   4157  CB  ILE A 523     -12.769 -12.512   8.406  1.00 90.62           C  
ATOM   4158  O   ILE A 523     -11.654  -9.784  10.064  1.00 90.62           O  
ATOM   4159  CG1 ILE A 523     -13.015 -13.996   8.765  1.00 90.62           C  
ATOM   4160  CG2 ILE A 523     -11.295 -12.366   7.967  1.00 90.62           C  
ATOM   4161  CD1 ILE A 523     -12.921 -14.944   7.561  1.00 90.62           C  
ATOM   4162  N   GLY A 524     -13.277  -9.372   8.551  1.00 88.78           N  
ATOM   4163  CA  GLY A 524     -12.934  -7.968   8.312  1.00 88.78           C  
ATOM   4164  C   GLY A 524     -12.993  -7.131   9.586  1.00 88.78           C  
ATOM   4165  O   GLY A 524     -12.031  -6.438   9.909  1.00 88.78           O  
ATOM   4166  N   PHE A 525     -14.068  -7.271  10.364  1.00 90.63           N  
ATOM   4167  CA  PHE A 525     -14.231  -6.597  11.650  1.00 90.63           C  
ATOM   4168  C   PHE A 525     -13.107  -6.936  12.645  1.00 90.63           C  
ATOM   4169  CB  PHE A 525     -15.602  -6.977  12.230  1.00 90.63           C  
ATOM   4170  O   PHE A 525     -12.549  -6.045  13.293  1.00 90.63           O  
ATOM   4171  CG  PHE A 525     -15.807  -6.450  13.632  1.00 90.63           C  
ATOM   4172  CD1 PHE A 525     -15.376  -7.203  14.741  1.00 90.63           C  
ATOM   4173  CD2 PHE A 525     -16.345  -5.167  13.821  1.00 90.63           C  
ATOM   4174  CE1 PHE A 525     -15.446  -6.656  16.032  1.00 90.63           C  
ATOM   4175  CE2 PHE A 525     -16.434  -4.630  15.115  1.00 90.63           C  
ATOM   4176  CZ  PHE A 525     -15.975  -5.370  16.219  1.00 90.63           C  
ATOM   4177  N   LEU A 526     -12.766  -8.222  12.786  1.00 91.65           N  
ATOM   4178  CA  LEU A 526     -11.728  -8.675  13.716  1.00 91.65           C  
ATOM   4179  C   LEU A 526     -10.343  -8.171  13.298  1.00 91.65           C  
ATOM   4180  CB  LEU A 526     -11.731 -10.211  13.792  1.00 91.65           C  
ATOM   4181  O   LEU A 526      -9.580  -7.700  14.145  1.00 91.65           O  
ATOM   4182  CG  LEU A 526     -12.935 -10.840  14.513  1.00 91.65           C  
ATOM   4183  CD1 LEU A 526     -12.839 -12.360  14.395  1.00 91.65           C  
ATOM   4184  CD2 LEU A 526     -12.982 -10.475  15.998  1.00 91.65           C  
ATOM   4185  N   ASP A 527     -10.023  -8.245  12.005  1.00 89.36           N  
ATOM   4186  CA  ASP A 527      -8.749  -7.764  11.472  1.00 89.36           C  
ATOM   4187  C   ASP A 527      -8.623  -6.238  11.632  1.00 89.36           C  
ATOM   4188  CB  ASP A 527      -8.594  -8.237  10.020  1.00 89.36           C  
ATOM   4189  O   ASP A 527      -7.596  -5.757  12.115  1.00 89.36           O  
ATOM   4190  CG  ASP A 527      -7.137  -8.162   9.562  1.00 89.36           C  
ATOM   4191  OD1 ASP A 527      -6.366  -9.128   9.804  1.00 89.36           O  
ATOM   4192  OD2 ASP A 527      -6.765  -7.139   8.955  1.00 89.36           O  
ATOM   4193  N   GLN A 528      -9.704  -5.491  11.372  1.00 88.60           N  
ATOM   4194  CA  GLN A 528      -9.798  -4.046  11.600  1.00 88.60           C  
ATOM   4195  C   GLN A 528      -9.612  -3.648  13.061  1.00 88.60           C  
ATOM   4196  CB  GLN A 528     -11.113  -3.535  10.993  1.00 88.60           C  
ATOM   4197  O   GLN A 528      -8.790  -2.782  13.377  1.00 88.60           O  
ATOM   4198  CG  GLN A 528     -11.275  -2.015  11.123  1.00 88.60           C  
ATOM   4199  CD  GLN A 528     -12.328  -1.442  10.176  1.00 88.60           C  
ATOM   4200  NE2 GLN A 528     -12.363  -0.143  10.027  1.00 88.60           N  
ATOM   4201  OE1 GLN A 528     -13.099  -2.138   9.536  1.00 88.60           O  
ATOM   4202  N   THR A 529     -10.292  -4.346  13.966  1.00 88.96           N  
ATOM   4203  CA  THR A 529     -10.181  -4.109  15.407  1.00 88.96           C  
ATOM   4204  C   THR A 529      -8.752  -4.351  15.898  1.00 88.96           C  
ATOM   4205  CB  THR A 529     -11.177  -5.000  16.156  1.00 88.96           C  
ATOM   4206  O   THR A 529      -8.160  -3.496  16.561  1.00 88.96           O  
ATOM   4207  CG2 THR A 529     -11.121  -4.771  17.660  1.00 88.96           C  
ATOM   4208  OG1 THR A 529     -12.491  -4.701  15.756  1.00 88.96           O  
ATOM   4209  N   LEU A 530      -8.148  -5.484  15.518  1.00 88.92           N  
ATOM   4210  CA  LEU A 530      -6.763  -5.806  15.867  1.00 88.92           C  
ATOM   4211  C   LEU A 530      -5.776  -4.800  15.269  1.00 88.92           C  
ATOM   4212  CB  LEU A 530      -6.429  -7.219  15.360  1.00 88.92           C  
ATOM   4213  O   LEU A 530      -4.826  -4.390  15.940  1.00 88.92           O  
ATOM   4214  CG  LEU A 530      -7.044  -8.358  16.190  1.00 88.92           C  
ATOM   4215  CD1 LEU A 530      -6.791  -9.686  15.477  1.00 88.92           C  
ATOM   4216  CD2 LEU A 530      -6.403  -8.433  17.578  1.00 88.92           C  
ATOM   4217  N   TYR A 531      -5.967  -4.410  14.011  1.00 87.23           N  
ATOM   4218  CA  TYR A 531      -5.133  -3.423  13.336  1.00 87.23           C  
ATOM   4219  C   TYR A 531      -5.134  -2.088  14.088  1.00 87.23           C  
ATOM   4220  CB  TYR A 531      -5.637  -3.259  11.903  1.00 87.23           C  
ATOM   4221  O   TYR A 531      -4.070  -1.576  14.446  1.00 87.23           O  
ATOM   4222  CG  TYR A 531      -4.822  -2.274  11.105  1.00 87.23           C  
ATOM   4223  CD1 TYR A 531      -5.310  -0.981  10.844  1.00 87.23           C  
ATOM   4224  CD2 TYR A 531      -3.549  -2.656  10.657  1.00 87.23           C  
ATOM   4225  CE1 TYR A 531      -4.503  -0.061  10.149  1.00 87.23           C  
ATOM   4226  CE2 TYR A 531      -2.737  -1.731   9.988  1.00 87.23           C  
ATOM   4227  OH  TYR A 531      -2.381   0.478   9.143  1.00 87.23           O  
ATOM   4228  CZ  TYR A 531      -3.201  -0.423   9.741  1.00 87.23           C  
ATOM   4229  N   ARG A 532      -6.323  -1.582  14.432  1.00 86.21           N  
ATOM   4230  CA  ARG A 532      -6.486  -0.337  15.183  1.00 86.21           C  
ATOM   4231  C   ARG A 532      -5.891  -0.415  16.587  1.00 86.21           C  
ATOM   4232  CB  ARG A 532      -7.976   0.025  15.203  1.00 86.21           C  
ATOM   4233  O   ARG A 532      -5.212   0.526  16.993  1.00 86.21           O  
ATOM   4234  CG  ARG A 532      -8.224   1.343  15.958  1.00 86.21           C  
ATOM   4235  CD  ARG A 532      -9.672   1.827  15.841  1.00 86.21           C  
ATOM   4236  NE  ARG A 532     -10.610   0.788  16.267  1.00 86.21           N  
ATOM   4237  NH1 ARG A 532     -11.602   1.774  18.057  1.00 86.21           N  
ATOM   4238  NH2 ARG A 532     -12.061  -0.354  17.522  1.00 86.21           N  
ATOM   4239  CZ  ARG A 532     -11.424   0.746  17.288  1.00 86.21           C  
ATOM   4240  N   TRP A 533      -6.093  -1.508  17.325  1.00 85.55           N  
ATOM   4241  CA  TRP A 533      -5.531  -1.655  18.676  1.00 85.55           C  
ATOM   4242  C   TRP A 533      -4.006  -1.617  18.689  1.00 85.55           C  
ATOM   4243  CB  TRP A 533      -6.009  -2.959  19.314  1.00 85.55           C  
ATOM   4244  O   TRP A 533      -3.429  -0.926  19.528  1.00 85.55           O  
ATOM   4245  CG  TRP A 533      -7.452  -3.025  19.693  1.00 85.55           C  
ATOM   4246  CD1 TRP A 533      -8.352  -2.013  19.676  1.00 85.55           C  
ATOM   4247  CD2 TRP A 533      -8.188  -4.201  20.132  1.00 85.55           C  
ATOM   4248  CE2 TRP A 533      -9.531  -3.812  20.413  1.00 85.55           C  
ATOM   4249  CE3 TRP A 533      -7.856  -5.565  20.295  1.00 85.55           C  
ATOM   4250  NE1 TRP A 533      -9.583  -2.473  20.093  1.00 85.55           N  
ATOM   4251  CH2 TRP A 533     -10.140  -6.077  20.997  1.00 85.55           C  
ATOM   4252  CZ2 TRP A 533     -10.494  -4.726  20.861  1.00 85.55           C  
ATOM   4253  CZ3 TRP A 533      -8.833  -6.493  20.702  1.00 85.55           C  
ATOM   4254  N   ASN A 534      -3.364  -2.293  17.728  1.00 84.42           N  
ATOM   4255  CA  ASN A 534      -1.908  -2.240  17.576  1.00 84.42           C  
ATOM   4256  C   ASN A 534      -1.423  -0.804  17.337  1.00 84.42           C  
ATOM   4257  CB  ASN A 534      -1.466  -3.136  16.407  1.00 84.42           C  
ATOM   4258  O   ASN A 534      -0.388  -0.414  17.868  1.00 84.42           O  
ATOM   4259  CG  ASN A 534      -1.557  -4.616  16.710  1.00 84.42           C  
ATOM   4260  ND2 ASN A 534      -2.283  -5.379  15.933  1.00 84.42           N  
ATOM   4261  OD1 ASN A 534      -0.937  -5.160  17.596  1.00 84.42           O  
ATOM   4262  N   ARG A 535      -2.172  -0.020  16.553  1.00 79.33           N  
ATOM   4263  CA  ARG A 535      -1.820   1.365  16.231  1.00 79.33           C  
ATOM   4264  C   ARG A 535      -1.997   2.300  17.423  1.00 79.33           C  
ATOM   4265  CB  ARG A 535      -2.641   1.824  15.019  1.00 79.33           C  
ATOM   4266  O   ARG A 535      -1.088   3.057  17.726  1.00 79.33           O  
ATOM   4267  CG  ARG A 535      -2.083   3.128  14.436  1.00 79.33           C  
ATOM   4268  CD  ARG A 535      -2.929   3.611  13.256  1.00 79.33           C  
ATOM   4269  NE  ARG A 535      -4.189   4.235  13.692  1.00 79.33           N  
ATOM   4270  NH1 ARG A 535      -5.468   3.840  11.804  1.00 79.33           N  
ATOM   4271  NH2 ARG A 535      -6.292   5.053  13.456  1.00 79.33           N  
ATOM   4272  CZ  ARG A 535      -5.296   4.363  12.981  1.00 79.33           C  
ATOM   4273  N   LEU A 536      -3.147   2.227  18.095  1.00 77.34           N  
ATOM   4274  CA  LEU A 536      -3.499   3.087  19.232  1.00 77.34           C  
ATOM   4275  C   LEU A 536      -2.801   2.691  20.547  1.00 77.34           C  
ATOM   4276  CB  LEU A 536      -5.034   3.098  19.402  1.00 77.34           C  
ATOM   4277  O   LEU A 536      -3.062   3.308  21.580  1.00 77.34           O  
ATOM   4278  CG  LEU A 536      -5.845   3.727  18.256  1.00 77.34           C  
ATOM   4279  CD1 LEU A 536      -7.336   3.677  18.597  1.00 77.34           C  
ATOM   4280  CD2 LEU A 536      -5.480   5.188  18.005  1.00 77.34           C  
ATOM   4281  N   GLY A 537      -1.978   1.635  20.543  1.00 76.17           N  
ATOM   4282  CA  GLY A 537      -1.335   1.113  21.751  1.00 76.17           C  
ATOM   4283  C   GLY A 537      -2.344   0.662  22.813  1.00 76.17           C  
ATOM   4284  O   GLY A 537      -2.115   0.833  24.010  1.00 76.17           O  
ATOM   4285  N   ILE A 538      -3.507   0.149  22.396  1.00 74.09           N  
ATOM   4286  CA  ILE A 538      -4.555  -0.276  23.327  1.00 74.09           C  
ATOM   4287  C   ILE A 538      -4.189  -1.647  23.898  1.00 74.09           C  
ATOM   4288  CB  ILE A 538      -5.949  -0.241  22.665  1.00 74.09           C  
ATOM   4289  O   ILE A 538      -4.317  -2.674  23.237  1.00 74.09           O  
ATOM   4290  CG1 ILE A 538      -6.350   1.219  22.350  1.00 74.09           C  
ATOM   4291  CG2 ILE A 538      -7.014  -0.864  23.583  1.00 74.09           C  
ATOM   4292  CD1 ILE A 538      -7.628   1.369  21.512  1.00 74.09           C  
ATOM   4293  N   GLU A 539      -3.775  -1.668  25.163  1.00 66.83           N  
ATOM   4294  CA  GLU A 539      -3.465  -2.900  25.887  1.00 66.83           C  
ATOM   4295  C   GLU A 539      -4.748  -3.592  26.375  1.00 66.83           C  
ATOM   4296  CB  GLU A 539      -2.511  -2.606  27.053  1.00 66.83           C  
ATOM   4297  O   GLU A 539      -5.292  -3.282  27.435  1.00 66.83           O  
ATOM   4298  CG  GLU A 539      -1.139  -2.091  26.587  1.00 66.83           C  
ATOM   4299  CD  GLU A 539      -0.162  -1.863  27.753  1.00 66.83           C  
ATOM   4300  OE1 GLU A 539       1.000  -1.501  27.466  1.00 66.83           O  
ATOM   4301  OE2 GLU A 539      -0.569  -2.057  28.923  1.00 66.83           O  
ATOM   4302  N   SER A 540      -5.243  -4.557  25.599  1.00 77.68           N  
ATOM   4303  CA  SER A 540      -6.354  -5.435  25.991  1.00 77.68           C  
ATOM   4304  C   SER A 540      -5.969  -6.897  25.739  1.00 77.68           C  
ATOM   4305  CB  SER A 540      -7.635  -5.008  25.267  1.00 77.68           C  
ATOM   4306  O   SER A 540      -6.523  -7.544  24.852  1.00 77.68           O  
ATOM   4307  OG  SER A 540      -8.791  -5.568  25.868  1.00 77.68           O  
ATOM   4308  N   PRO A 541      -4.999  -7.455  26.494  1.00 80.58           N  
ATOM   4309  CA  PRO A 541      -4.338  -8.714  26.136  1.00 80.58           C  
ATOM   4310  C   PRO A 541      -5.299  -9.905  26.037  1.00 80.58           C  
ATOM   4311  CB  PRO A 541      -3.271  -8.931  27.219  1.00 80.58           C  
ATOM   4312  O   PRO A 541      -5.087 -10.807  25.230  1.00 80.58           O  
ATOM   4313  CG  PRO A 541      -3.749  -8.085  28.400  1.00 80.58           C  
ATOM   4314  CD  PRO A 541      -4.425  -6.903  27.712  1.00 80.58           C  
ATOM   4315  N   ARG A 542      -6.378  -9.918  26.835  1.00 84.80           N  
ATOM   4316  CA  ARG A 542      -7.407 -10.970  26.762  1.00 84.80           C  
ATOM   4317  C   ARG A 542      -8.240 -10.867  25.486  1.00 84.80           C  
ATOM   4318  CB  ARG A 542      -8.318 -10.943  27.997  1.00 84.80           C  
ATOM   4319  O   ARG A 542      -8.412 -11.867  24.799  1.00 84.80           O  
ATOM   4320  CG  ARG A 542      -7.589 -11.412  29.261  1.00 84.80           C  
ATOM   4321  CD  ARG A 542      -8.590 -11.524  30.415  1.00 84.80           C  
ATOM   4322  NE  ARG A 542      -7.940 -11.985  31.657  1.00 84.80           N  
ATOM   4323  NH1 ARG A 542      -9.836 -12.029  32.949  1.00 84.80           N  
ATOM   4324  NH2 ARG A 542      -7.874 -12.605  33.848  1.00 84.80           N  
ATOM   4325  CZ  ARG A 542      -8.551 -12.203  32.808  1.00 84.80           C  
ATOM   4326  N   SER A 543      -8.712  -9.668  25.167  1.00 86.96           N  
ATOM   4327  CA  SER A 543      -9.553  -9.395  23.999  1.00 86.96           C  
ATOM   4328  C   SER A 543      -8.766  -9.550  22.702  1.00 86.96           C  
ATOM   4329  CB  SER A 543     -10.109  -7.974  24.096  1.00 86.96           C  
ATOM   4330  O   SER A 543      -9.269 -10.109  21.735  1.00 86.96           O  
ATOM   4331  OG  SER A 543     -10.512  -7.717  25.431  1.00 86.96           O  
ATOM   4332  N   GLU A 544      -7.500  -9.125  22.697  1.00 87.67           N  
ATOM   4333  CA  GLU A 544      -6.585  -9.300  21.570  1.00 87.67           C  
ATOM   4334  C   GLU A 544      -6.307 -10.779  21.303  1.00 87.67           C  
ATOM   4335  CB  GLU A 544      -5.283  -8.543  21.855  1.00 87.67           C  
ATOM   4336  O   GLU A 544      -6.392 -11.230  20.161  1.00 87.67           O  
ATOM   4337  CG  GLU A 544      -4.460  -8.412  20.569  1.00 87.67           C  
ATOM   4338  CD  GLU A 544      -3.015  -7.985  20.815  1.00 87.67           C  
ATOM   4339  OE1 GLU A 544      -2.192  -8.362  19.942  1.00 87.67           O  
ATOM   4340  OE2 GLU A 544      -2.738  -7.350  21.850  1.00 87.67           O  
ATOM   4341  N   LYS A 545      -6.027 -11.556  22.357  1.00 90.32           N  
ATOM   4342  CA  LYS A 545      -5.854 -13.005  22.241  1.00 90.32           C  
ATOM   4343  C   LYS A 545      -7.114 -13.666  21.676  1.00 90.32           C  
ATOM   4344  CB  LYS A 545      -5.438 -13.576  23.602  1.00 90.32           C  
ATOM   4345  O   LYS A 545      -7.003 -14.422  20.716  1.00 90.32           O  
ATOM   4346  CG  LYS A 545      -5.225 -15.088  23.508  1.00 90.32           C  
ATOM   4347  CD  LYS A 545      -4.746 -15.682  24.833  1.00 90.32           C  
ATOM   4348  CE  LYS A 545      -4.765 -17.196  24.634  1.00 90.32           C  
ATOM   4349  NZ  LYS A 545      -4.369 -17.958  25.834  1.00 90.32           N  
ATOM   4350  N   LEU A 546      -8.287 -13.333  22.217  1.00 91.26           N  
ATOM   4351  CA  LEU A 546      -9.568 -13.859  21.746  1.00 91.26           C  
ATOM   4352  C   LEU A 546      -9.816 -13.521  20.269  1.00 91.26           C  
ATOM   4353  CB  LEU A 546     -10.684 -13.310  22.652  1.00 91.26           C  
ATOM   4354  O   LEU A 546     -10.106 -14.414  19.481  1.00 91.26           O  
ATOM   4355  CG  LEU A 546     -12.101 -13.742  22.234  1.00 91.26           C  
ATOM   4356  CD1 LEU A 546     -12.300 -15.256  22.322  1.00 91.26           C  
ATOM   4357  CD2 LEU A 546     -13.116 -13.054  23.142  1.00 91.26           C  
ATOM   4358  N   ALA A 547      -9.648 -12.258  19.870  1.00 91.48           N  
ATOM   4359  CA  ALA A 547      -9.840 -11.830  18.486  1.00 91.48           C  
ATOM   4360  C   ALA A 547      -8.889 -12.553  17.517  1.00 91.48           C  
ATOM   4361  CB  ALA A 547      -9.667 -10.309  18.419  1.00 91.48           C  
ATOM   4362  O   ALA A 547      -9.310 -12.958  16.436  1.00 91.48           O  
ATOM   4363  N   ARG A 548      -7.622 -12.773  17.902  1.00 91.31           N  
ATOM   4364  CA  ARG A 548      -6.652 -13.536  17.094  1.00 91.31           C  
ATOM   4365  C   ARG A 548      -7.025 -15.014  16.970  1.00 91.31           C  
ATOM   4366  CB  ARG A 548      -5.243 -13.404  17.692  1.00 91.31           C  
ATOM   4367  O   ARG A 548      -6.842 -15.587  15.899  1.00 91.31           O  
ATOM   4368  CG  ARG A 548      -4.637 -12.008  17.491  1.00 91.31           C  
ATOM   4369  CD  ARG A 548      -3.265 -11.929  18.177  1.00 91.31           C  
ATOM   4370  NE  ARG A 548      -2.687 -10.571  18.152  1.00 91.31           N  
ATOM   4371  NH1 ARG A 548      -2.170 -10.401  15.920  1.00 91.31           N  
ATOM   4372  NH2 ARG A 548      -1.702  -8.721  17.328  1.00 91.31           N  
ATOM   4373  CZ  ARG A 548      -2.190  -9.909  17.129  1.00 91.31           C  
ATOM   4374  N   GLU A 549      -7.517 -15.627  18.044  1.00 92.12           N  
ATOM   4375  CA  GLU A 549      -7.979 -17.021  18.038  1.00 92.12           C  
ATOM   4376  C   GLU A 549      -9.220 -17.192  17.149  1.00 92.12           C  
ATOM   4377  CB  GLU A 549      -8.235 -17.503  19.479  1.00 92.12           C  
ATOM   4378  O   GLU A 549      -9.221 -18.064  16.282  1.00 92.12           O  
ATOM   4379  CG  GLU A 549      -6.928 -17.738  20.258  1.00 92.12           C  
ATOM   4380  CD  GLU A 549      -7.125 -18.099  21.744  1.00 92.12           C  
ATOM   4381  OE1 GLU A 549      -6.091 -18.372  22.407  1.00 92.12           O  
ATOM   4382  OE2 GLU A 549      -8.266 -18.075  22.253  1.00 92.12           O  
ATOM   4383  N   LEU A 550     -10.212 -16.305  17.285  1.00 91.73           N  
ATOM   4384  CA  LEU A 550     -11.408 -16.266  16.435  1.00 91.73           C  
ATOM   4385  C   LEU A 550     -11.051 -16.066  14.958  1.00 91.73           C  
ATOM   4386  CB  LEU A 550     -12.323 -15.124  16.907  1.00 91.73           C  
ATOM   4387  O   LEU A 550     -11.535 -16.793  14.097  1.00 91.73           O  
ATOM   4388  CG  LEU A 550     -13.014 -15.367  18.259  1.00 91.73           C  
ATOM   4389  CD1 LEU A 550     -13.624 -14.051  18.739  1.00 91.73           C  
ATOM   4390  CD2 LEU A 550     -14.102 -16.430  18.147  1.00 91.73           C  
ATOM   4391  N   LEU A 551     -10.162 -15.115  14.660  1.00 90.65           N  
ATOM   4392  CA  LEU A 551      -9.726 -14.829  13.294  1.00 90.65           C  
ATOM   4393  C   LEU A 551      -9.030 -16.036  12.650  1.00 90.65           C  
ATOM   4394  CB  LEU A 551      -8.792 -13.608  13.340  1.00 90.65           C  
ATOM   4395  O   LEU A 551      -9.245 -16.313  11.473  1.00 90.65           O  
ATOM   4396  CG  LEU A 551      -8.340 -13.089  11.966  1.00 90.65           C  
ATOM   4397  CD1 LEU A 551      -9.500 -12.464  11.198  1.00 90.65           C  
ATOM   4398  CD2 LEU A 551      -7.271 -12.016  12.176  1.00 90.65           C  
ATOM   4399  N   LYS A 552      -8.201 -16.757  13.416  1.00 89.61           N  
ATOM   4400  CA  LYS A 552      -7.504 -17.954  12.933  1.00 89.61           C  
ATOM   4401  C   LYS A 552      -8.485 -19.058  12.535  1.00 89.61           C  
ATOM   4402  CB  LYS A 552      -6.513 -18.430  14.003  1.00 89.61           C  
ATOM   4403  O   LYS A 552      -8.262 -19.692  11.513  1.00 89.61           O  
ATOM   4404  CG  LYS A 552      -5.700 -19.641  13.525  1.00 89.61           C  
ATOM   4405  CD  LYS A 552      -4.748 -20.126  14.617  1.00 89.61           C  
ATOM   4406  CE  LYS A 552      -4.068 -21.404  14.125  1.00 89.61           C  
ATOM   4407  NZ  LYS A 552      -3.269 -22.035  15.200  1.00 89.61           N  
ATOM   4408  N   GLU A 553      -9.535 -19.270  13.322  1.00 87.64           N  
ATOM   4409  CA  GLU A 553     -10.538 -20.309  13.058  1.00 87.64           C  
ATOM   4410  C   GLU A 553     -11.523 -19.910  11.955  1.00 87.64           C  
ATOM   4411  CB  GLU A 553     -11.280 -20.591  14.365  1.00 87.64           C  
ATOM   4412  O   GLU A 553     -11.911 -20.726  11.132  1.00 87.64           O  
ATOM   4413  CG  GLU A 553     -12.223 -21.801  14.306  1.00 87.64           C  
ATOM   4414  CD  GLU A 553     -11.492 -23.117  14.013  1.00 87.64           C  
ATOM   4415  OE1 GLU A 553     -12.117 -23.987  13.367  1.00 87.64           O  
ATOM   4416  OE2 GLU A 553     -10.324 -23.259  14.453  1.00 87.64           O  
ATOM   4417  N   LEU A 554     -11.918 -18.640  11.866  1.00 88.01           N  
ATOM   4418  CA  LEU A 554     -12.800 -18.212  10.776  1.00 88.01           C  
ATOM   4419  C   LEU A 554     -12.093 -18.287   9.416  1.00 88.01           C  
ATOM   4420  CB  LEU A 554     -13.331 -16.806  11.069  1.00 88.01           C  
ATOM   4421  O   LEU A 554     -12.715 -18.648   8.422  1.00 88.01           O  
ATOM   4422  CG  LEU A 554     -14.309 -16.750  12.254  1.00 88.01           C  
ATOM   4423  CD1 LEU A 554     -14.560 -15.282  12.588  1.00 88.01           C  
ATOM   4424  CD2 LEU A 554     -15.653 -17.413  11.948  1.00 88.01           C  
ATOM   4425  N   ARG A 555     -10.781 -18.021   9.372  1.00 84.91           N  
ATOM   4426  CA  ARG A 555      -9.964 -18.174   8.157  1.00 84.91           C  
ATOM   4427  C   ARG A 555      -9.746 -19.630   7.732  1.00 84.91           C  
ATOM   4428  CB  ARG A 555      -8.613 -17.462   8.330  1.00 84.91           C  
ATOM   4429  O   ARG A 555      -9.314 -19.845   6.611  1.00 84.91           O  
ATOM   4430  CG  ARG A 555      -8.732 -15.935   8.230  1.00 84.91           C  
ATOM   4431  CD  ARG A 555      -7.353 -15.286   8.397  1.00 84.91           C  
ATOM   4432  NE  ARG A 555      -7.433 -13.816   8.258  1.00 84.91           N  
ATOM   4433  NH1 ARG A 555      -5.417 -13.287   9.194  1.00 84.91           N  
ATOM   4434  NH2 ARG A 555      -6.781 -11.642   8.521  1.00 84.91           N  
ATOM   4435  CZ  ARG A 555      -6.548 -12.922   8.658  1.00 84.91           C  
ATOM   4436  N   THR A 556     -10.007 -20.627   8.583  1.00 83.76           N  
ATOM   4437  CA  THR A 556      -9.974 -22.044   8.166  1.00 83.76           C  
ATOM   4438  C   THR A 556     -11.304 -22.519   7.580  1.00 83.76           C  
ATOM   4439  CB  THR A 556      -9.533 -22.987   9.302  1.00 83.76           C  
ATOM   4440  O   THR A 556     -11.350 -23.606   7.006  1.00 83.76           O  
ATOM   4441  CG2 THR A 556      -8.076 -22.757   9.700  1.00 83.76           C  
ATOM   4442  OG1 THR A 556     -10.270 -22.781  10.473  1.00 83.76           O  
ATOM   4443  N   GLN A 557     -12.375 -21.730   7.718  1.00 75.76           N  
ATOM   4444  CA  GLN A 557     -13.725 -22.051   7.235  1.00 75.76           C  
ATOM   4445  C   GLN A 557     -14.057 -21.428   5.867  1.00 75.76           C  
ATOM   4446  CB  GLN A 557     -14.753 -21.599   8.284  1.00 75.76           C  
ATOM   4447  O   GLN A 557     -15.081 -21.781   5.278  1.00 75.76           O  
ATOM   4448  CG  GLN A 557     -14.617 -22.354   9.615  1.00 75.76           C  
ATOM   4449  CD  GLN A 557     -15.588 -21.862  10.682  1.00 75.76           C  
ATOM   4450  NE2 GLN A 557     -15.370 -22.223  11.928  1.00 75.76           N  
ATOM   4451  OE1 GLN A 557     -16.560 -21.165  10.433  1.00 75.76           O  
ATOM   4452  N   VAL A 558     -13.216 -20.511   5.379  1.00 73.22           N  
ATOM   4453  CA  VAL A 558     -13.337 -19.778   4.105  1.00 73.22           C  
ATOM   4454  C   VAL A 558     -12.167 -20.153   3.212  1.00 73.22           C  
ATOM   4455  CB  VAL A 558     -13.349 -18.263   4.356  1.00 73.22           C  
ATOM   4456  O   VAL A 558     -12.403 -20.345   1.998  1.00 73.22           O  
ATOM   4457  CG1 VAL A 558     -13.514 -17.487   3.050  1.00 73.22           C  
ATOM   4458  CG2 VAL A 558     -14.498 -17.852   5.285  1.00 73.22           C  
ATOM   4459  OXT VAL A 558     -11.059 -20.223   3.786  1.00 73.22           O  
TER    4460      VAL A 558                                                      
ENDMDL                                                                          
END                                                                             
