# Supplementary material for: PICNIC accurately predicts condensate-forming proteins regardless of their structural disorder across organisms
Source: Nat Commun. 2024 Dec 11;15:10668. doi: 10.1038/s41467-024-55089-x (PMC11634905; doi:10.1038/s41467-024-55089-x)
Supplement: Supplementary file 7 — Dataset S6 [file 41467_2024_55089_MOESM7_ESM.zip › Dataset_S6/Negative_predictions/AF-O43261-F1-DLeu1.pdb]

HEADER                                            01-JUL-21                     
TITLE     ALPHAFOLD MONOMER V2.0 PREDICTION FOR LEUKEMIA-ASSOCIATED PROTEIN 1   
TITLE    2 (O43261)                                                             
COMPND    MOL_ID: 1;                                                            
COMPND   2 MOLECULE: LEUKEMIA-ASSOCIATED PROTEIN 1;                             
COMPND   3 CHAIN: A                                                             
SOURCE    MOL_ID: 1;                                                            
SOURCE   2 ORGANISM_SCIENTIFIC: HOMO SAPIENS;                                   
SOURCE   3 ORGANISM_TAXID: 9606                                                 
REMARK   1                                                                      
REMARK   1 REFERENCE 1                                                          
REMARK   1  AUTH   JOHN JUMPER, RICHARD EVANS, ALEXANDER PRITZEL, TIM GREEN,    
REMARK   1  AUTH 2 MICHAEL FIGURNOV, OLAF RONNEBERGER, KATHRYN TUNYASUVUNAKOOL, 
REMARK   1  AUTH 3 RUSS BATES, AUGUSTIN ZIDEK, ANNA POTAPENKO, ALEX BRIDGLAND,  
REMARK   1  AUTH 4 CLEMENS MEYER, SIMON A A KOHL, ANDREW J BALLARD,             
REMARK   1  AUTH 5 ANDREW COWIE, BERNARDINO ROMERA-PAREDES, STANISLAV NIKOLOV,  
REMARK   1  AUTH 6 RISHUB JAIN, JONAS ADLER, TREVOR BACK, STIG PETERSEN,        
REMARK   1  AUTH 7 DAVID REIMAN, ELLEN CLANCY, MICHAL ZIELINSKI,                
REMARK   1  AUTH 8 MARTIN STEINEGGER, MICHALINA PACHOLSKA, TAMAS BERGHAMMER,    
REMARK   1  AUTH 9 DAVID SILVER, ORIOL VINYALS, ANDREW W SENIOR,                
REMARK   1  AUTH10 KORAY KAVUKCUOGLU, PUSHMEET KOHLI, DEMIS HASSABIS            
REMARK   1  TITL   HIGHLY ACCURATE PROTEIN STRUCTURE PREDICTION WITH ALPHAFOLD  
REMARK   1  REF    NATURE                        V. 596   583 2021              
REMARK   1  REFN                   ISSN 0028-0836                               
REMARK   1  PMID   34265844                                                     
REMARK   1  DOI    10.1038/s41586-021-03819-2                                   
REMARK   1                                                                      
REMARK   1 DISCLAIMERS                                                          
REMARK   1 ALPHAFOLD DATA, COPYRIGHT (2021) DEEPMIND TECHNOLOGIES LIMITED. THE  
REMARK   1 INFORMATION PROVIDED IS THEORETICAL MODELLING ONLY AND CAUTION SHOULD
REMARK   1 BE EXERCISED IN ITS USE. IT IS PROVIDED "AS-IS" WITHOUT ANY WARRANTY 
REMARK   1 OF ANY KIND, WHETHER EXPRESSED OR IMPLIED. NO WARRANTY IS GIVEN THAT 
REMARK   1 USE OF THE INFORMATION SHALL NOT INFRINGE THE RIGHTS OF ANY THIRD    
REMARK   1 PARTY. THE INFORMATION IS NOT INTENDED TO BE A SUBSTITUTE FOR        
REMARK   1 PROFESSIONAL MEDICAL ADVICE, DIAGNOSIS, OR TREATMENT, AND DOES NOT   
REMARK   1 CONSTITUTE MEDICAL OR OTHER PROFESSIONAL ADVICE. IT IS AVAILABLE FOR 
REMARK   1 ACADEMIC AND COMMERCIAL PURPOSES, UNDER CC-BY 4.0 LICENCE.           
DBREF  XXXX A    1    78  UNP    O43261   LEU1_HUMAN       1     78             
SEQRES   1 A   78  MET ARG PRO CYS ILE TRP ILE HIS VAL HIS LEU LYS PRO          
SEQRES   2 A   78  PRO CYS ARG LEU VAL GLU LEU LEU PRO PHE SER SER ALA          
SEQRES   3 A   78  LEU GLN GLY LEU SER HIS LEU SER LEU GLY THR THR LEU          
SEQRES   4 A   78  PRO VAL ILE LEU PRO GLU ARG ASN GLU GLU GLN ASN LEU          
SEQRES   5 A   78  GLN GLU LEU SER HIS ASN ALA ASP LYS TYR GLN MET GLY          
SEQRES   6 A   78  ASP CYS CYS LYS GLU GLU ILE ASP ASP SER ILE PHE TYR          
CRYST1    1.000    1.000    1.000  90.00  90.00  90.00 P 1           1          
ORIGX1      1.000000  0.000000  0.000000        0.00000                         
ORIGX2      0.000000  1.000000  0.000000        0.00000                         
ORIGX3      0.000000  0.000000  1.000000        0.00000                         
SCALE1      1.000000  0.000000  0.000000        0.00000                         
SCALE2      0.000000  1.000000  0.000000        0.00000                         
SCALE3      0.000000  0.000000  1.000000        0.00000                         
MODEL        1                                                                  
ATOM      1  N   MET A   1     -14.904   5.068  17.607  1.00 48.85           N  
ATOM      2  CA  MET A   1     -14.360   4.700  16.286  1.00 48.85           C  
ATOM      3  C   MET A   1     -13.259   5.688  15.958  1.00 48.85           C  
ATOM      4  CB  MET A   1     -15.472   4.728  15.231  1.00 48.85           C  
ATOM      5  O   MET A   1     -13.541   6.880  15.922  1.00 48.85           O  
ATOM      6  CG  MET A   1     -16.384   3.509  15.398  1.00 48.85           C  
ATOM      7  SD  MET A   1     -17.835   3.540  14.325  1.00 48.85           S  
ATOM      8  CE  MET A   1     -18.265   1.777  14.366  1.00 48.85           C  
ATOM      9  N   ARG A   2     -12.002   5.241  15.868  1.00 48.49           N  
ATOM     10  CA  ARG A   2     -10.909   6.116  15.415  1.00 48.49           C  
ATOM     11  C   ARG A   2     -10.917   6.074  13.882  1.00 48.49           C  
ATOM     12  CB  ARG A   2      -9.549   5.663  15.976  1.00 48.49           C  
ATOM     13  O   ARG A   2     -11.000   4.974  13.352  1.00 48.49           O  
ATOM     14  CG  ARG A   2      -9.390   5.985  17.470  1.00 48.49           C  
ATOM     15  CD  ARG A   2      -8.007   5.551  17.975  1.00 48.49           C  
ATOM     16  NE  ARG A   2      -7.831   5.831  19.416  1.00 48.49           N  
ATOM     17  NH1 ARG A   2      -5.761   4.859  19.645  1.00 48.49           N  
ATOM     18  NH2 ARG A   2      -6.749   5.775  21.423  1.00 48.49           N  
ATOM     19  CZ  ARG A   2      -6.785   5.489  20.151  1.00 48.49           C  
ATOM     20  N   PRO A   3     -10.888   7.212  13.172  1.00 49.84           N  
ATOM     21  CA  PRO A   3     -10.821   7.193  11.717  1.00 49.84           C  
ATOM     22  C   PRO A   3      -9.510   6.525  11.283  1.00 49.84           C  
ATOM     23  CB  PRO A   3     -10.928   8.661  11.284  1.00 49.84           C  
ATOM     24  O   PRO A   3      -8.429   6.994  11.644  1.00 49.84           O  
ATOM     25  CG  PRO A   3     -10.422   9.442  12.499  1.00 49.84           C  
ATOM     26  CD  PRO A   3     -10.827   8.570  13.685  1.00 49.84           C  
ATOM     27  N   CYS A   4      -9.605   5.426  10.536  1.00 51.09           N  
ATOM     28  CA  CYS A   4      -8.461   4.847   9.846  1.00 51.09           C  
ATOM     29  C   CYS A   4      -8.256   5.639   8.554  1.00 51.09           C  
ATOM     30  CB  CYS A   4      -8.675   3.347   9.603  1.00 51.09           C  
ATOM     31  O   CYS A   4      -9.122   5.679   7.682  1.00 51.09           O  
ATOM     32  SG  CYS A   4      -8.602   2.466  11.192  1.00 51.09           S  
ATOM     33  N   ILE A   5      -7.129   6.334   8.464  1.00 53.63           N  
ATOM     34  CA  ILE A   5      -6.707   6.989   7.228  1.00 53.63           C  
ATOM     35  C   ILE A   5      -5.760   6.016   6.546  1.00 53.63           C  
ATOM     36  CB  ILE A   5      -6.055   8.360   7.485  1.00 53.63           C  
ATOM     37  O   ILE A   5      -4.784   5.595   7.164  1.00 53.63           O  
ATOM     38  CG1 ILE A   5      -6.867   9.192   8.514  1.00 53.63           C  
ATOM     39  CG2 ILE A   5      -5.783   9.079   6.160  1.00 53.63           C  
ATOM     40  CD1 ILE A   5      -6.354  10.599   8.840  1.00 53.63           C  
ATOM     41  N   TRP A   6      -6.073   5.664   5.311  1.00 57.97           N  
ATOM     42  CA  TRP A   6      -5.277   4.800   4.463  1.00 57.97           C  
ATOM     43  C   TRP A   6      -4.492   5.681   3.511  1.00 57.97           C  
ATOM     44  CB  TRP A   6      -6.194   3.824   3.733  1.00 57.97           C  
ATOM     45  O   TRP A   6      -5.055   6.532   2.826  1.00 57.97           O  
ATOM     46  CG  TRP A   6      -6.978   2.952   4.661  1.00 57.97           C  
ATOM     47  CD1 TRP A   6      -8.209   3.218   5.143  1.00 57.97           C  
ATOM     48  CD2 TRP A   6      -6.586   1.685   5.259  1.00 57.97           C  
ATOM     49  CE2 TRP A   6      -7.673   1.192   6.039  1.00 57.97           C  
ATOM     50  CE3 TRP A   6      -5.417   0.906   5.222  1.00 57.97           C  
ATOM     51  NE1 TRP A   6      -8.636   2.173   5.942  1.00 57.97           N  
ATOM     52  CH2 TRP A   6      -6.460  -0.826   6.593  1.00 57.97           C  
ATOM     53  CZ2 TRP A   6      -7.624  -0.046   6.696  1.00 57.97           C  
ATOM     54  CZ3 TRP A   6      -5.354  -0.340   5.876  1.00 57.97           C  
ATOM     55  N   ILE A   7      -3.177   5.538   3.507  1.00 56.71           N  
ATOM     56  CA  ILE A   7      -2.332   6.288   2.584  1.00 56.71           C  
ATOM     57  C   ILE A   7      -1.848   5.296   1.555  1.00 56.71           C  
ATOM     58  CB  ILE A   7      -1.196   7.021   3.311  1.00 56.71           C  
ATOM     59  O   ILE A   7      -1.105   4.381   1.889  1.00 56.71           O  
ATOM     60  CG1 ILE A   7      -1.784   7.843   4.486  1.00 56.71           C  
ATOM     61  CG2 ILE A   7      -0.410   7.890   2.317  1.00 56.71           C  
ATOM     62  CD1 ILE A   7      -0.863   8.889   5.122  1.00 56.71           C  
ATOM     63  N   HIS A   8      -2.294   5.490   0.324  1.00 58.03           N  
ATOM     64  CA  HIS A   8      -1.705   4.811  -0.811  1.00 58.03           C  
ATOM     65  C   HIS A   8      -0.298   5.359  -0.985  1.00 58.03           C  
ATOM     66  CB  HIS A   8      -2.554   5.084  -2.044  1.00 58.03           C  
ATOM     67  O   HIS A   8      -0.067   6.548  -0.795  1.00 58.03           O  
ATOM     68  CG  HIS A   8      -3.890   4.440  -2.006  1.00 58.03           C  
ATOM     69  CD2 HIS A   8      -4.922   4.763  -1.171  1.00 58.03           C  
ATOM     70  ND1 HIS A   8      -4.300   3.412  -2.815  1.00 58.03           N  
ATOM     71  CE1 HIS A   8      -5.552   3.107  -2.465  1.00 58.03           C  
ATOM     72  NE2 HIS A   8      -5.967   3.897  -1.459  1.00 58.03           N  
ATOM     73  N   VAL A   9       0.653   4.513  -1.329  1.00 53.98           N  
ATOM     74  CA  VAL A   9       2.025   4.944  -1.543  1.00 53.98           C  
ATOM     75  C   VAL A   9       2.475   4.348  -2.853  1.00 53.98           C  
ATOM     76  CB  VAL A   9       2.906   4.477  -0.377  1.00 53.98           C  
ATOM     77  O   VAL A   9       2.554   3.135  -2.959  1.00 53.98           O  
ATOM     78  CG1 VAL A   9       4.374   4.714  -0.717  1.00 53.98           C  
ATOM     79  CG2 VAL A   9       2.535   5.196   0.930  1.00 53.98           C  
ATOM     80  N   HIS A  10       2.835   5.180  -3.827  1.00 53.45           N  
ATOM     81  CA  HIS A  10       3.628   4.682  -4.946  1.00 53.45           C  
ATOM     82  C   HIS A  10       5.085   4.583  -4.517  1.00 53.45           C  
ATOM     83  CB  HIS A  10       3.458   5.540  -6.198  1.00 53.45           C  
ATOM     84  O   HIS A  10       5.772   5.594  -4.333  1.00 53.45           O  
ATOM     85  CG  HIS A  10       2.081   5.374  -6.759  1.00 53.45           C  
ATOM     86  CD2 HIS A  10       1.005   6.132  -6.411  1.00 53.45           C  
ATOM     87  ND1 HIS A  10       1.620   4.334  -7.541  1.00 53.45           N  
ATOM     88  CE1 HIS A  10       0.295   4.465  -7.649  1.00 53.45           C  
ATOM     89  NE2 HIS A  10      -0.122   5.543  -6.961  1.00 53.45           N  
ATOM     90  N   LEU A  11       5.570   3.353  -4.376  1.00 50.70           N  
ATOM     91  CA  LEU A  11       7.002   3.111  -4.305  1.00 50.70           C  
ATOM     92  C   LEU A  11       7.644   3.429  -5.665  1.00 50.70           C  
ATOM     93  CB  LEU A  11       7.276   1.684  -3.801  1.00 50.70           C  
ATOM     94  O   LEU A  11       7.057   3.251  -6.736  1.00 50.70           O  
ATOM     95  CG  LEU A  11       6.801   1.395  -2.363  1.00 50.70           C  
ATOM     96  CD1 LEU A  11       7.220  -0.017  -1.962  1.00 50.70           C  
ATOM     97  CD2 LEU A  11       7.412   2.352  -1.338  1.00 50.70           C  
ATOM     98  N   LYS A  12       8.860   3.984  -5.624  1.00 51.13           N  
ATOM     99  CA  LYS A  12       9.636   4.253  -6.840  1.00 51.13           C  
ATOM    100  C   LYS A  12       9.924   2.933  -7.579  1.00 51.13           C  
ATOM    101  CB  LYS A  12      10.944   4.985  -6.506  1.00 51.13           C  
ATOM    102  O   LYS A  12      10.150   1.919  -6.921  1.00 51.13           O  
ATOM    103  CG  LYS A  12      10.761   6.507  -6.482  1.00 51.13           C  
ATOM    104  CD  LYS A  12      12.073   7.187  -6.075  1.00 51.13           C  
ATOM    105  CE  LYS A  12      12.006   8.687  -6.363  1.00 51.13           C  
ATOM    106  NZ  LYS A  12      13.120   9.409  -5.705  1.00 51.13           N  
ATOM    107  N   PRO A  13      10.020   2.957  -8.924  1.00 53.29           N  
ATOM    108  CA  PRO A  13      10.426   1.794  -9.713  1.00 53.29           C  
ATOM    109  C   PRO A  13      11.709   1.125  -9.172  1.00 53.29           C  
ATOM    110  CB  PRO A  13      10.646   2.320 -11.136  1.00 53.29           C  
ATOM    111  O   PRO A  13      12.584   1.833  -8.663  1.00 53.29           O  
ATOM    112  CG  PRO A  13       9.771   3.568 -11.206  1.00 53.29           C  
ATOM    113  CD  PRO A  13       9.807   4.111  -9.782  1.00 53.29           C  
ATOM    114  N   PRO A  14      11.873  -0.205  -9.327  1.00 62.41           N  
ATOM    115  CA  PRO A  14      11.080  -1.083 -10.194  1.00 62.41           C  
ATOM    116  C   PRO A  14       9.767  -1.575  -9.575  1.00 62.41           C  
ATOM    117  CB  PRO A  14      12.011  -2.256 -10.510  1.00 62.41           C  
ATOM    118  O   PRO A  14       8.910  -2.054 -10.308  1.00 62.41           O  
ATOM    119  CG  PRO A  14      12.850  -2.383  -9.240  1.00 62.41           C  
ATOM    120  CD  PRO A  14      13.010  -0.934  -8.781  1.00 62.41           C  
ATOM    121  N   CYS A  15       9.588  -1.429  -8.264  1.00 54.73           N  
ATOM    122  CA  CYS A  15       8.403  -1.916  -7.573  1.00 54.73           C  
ATOM    123  C   CYS A  15       7.410  -0.770  -7.418  1.00 54.73           C  
ATOM    124  CB  CYS A  15       8.811  -2.528  -6.227  1.00 54.73           C  
ATOM    125  O   CYS A  15       7.617   0.116  -6.593  1.00 54.73           O  
ATOM    126  SG  CYS A  15      10.014  -3.868  -6.489  1.00 54.73           S  
ATOM    127  N   ARG A  16       6.349  -0.785  -8.223  1.00 57.84           N  
ATOM    128  CA  ARG A  16       5.113  -0.099  -7.859  1.00 57.84           C  
ATOM    129  C   ARG A  16       4.351  -1.102  -6.986  1.00 57.84           C  
ATOM    130  CB  ARG A  16       4.329   0.335  -9.105  1.00 57.84           C  
ATOM    131  O   ARG A  16       4.165  -2.244  -7.397  1.00 57.84           O  
ATOM    132  CG  ARG A  16       5.124   1.137 -10.134  1.00 57.84           C  
ATOM    133  CD  ARG A  16       4.164   1.563 -11.249  1.00 57.84           C  
ATOM    134  NE  ARG A  16       4.838   2.415 -12.246  1.00 57.84           N  
ATOM    135  NH1 ARG A  16       3.234   2.266 -13.888  1.00 57.84           N  
ATOM    136  NH2 ARG A  16       5.055   3.491 -14.240  1.00 57.84           N  
ATOM    137  CZ  ARG A  16       4.371   2.715 -13.445  1.00 57.84           C  
ATOM    138  N   LEU A  17       4.131  -0.747  -5.728  1.00 58.25           N  
ATOM    139  CA  LEU A  17       3.398  -1.561  -4.767  1.00 58.25           C  
ATOM    140  C   LEU A  17       2.450  -0.615  -4.055  1.00 58.25           C  
ATOM    141  CB  LEU A  17       4.362  -2.233  -3.769  1.00 58.25           C  
ATOM    142  O   LEU A  17       2.903   0.408  -3.540  1.00 58.25           O  
ATOM    143  CG  LEU A  17       3.666  -3.142  -2.733  1.00 58.25           C  
ATOM    144  CD1 LEU A  17       3.184  -4.446  -3.370  1.00 58.25           C  
ATOM    145  CD2 LEU A  17       4.639  -3.494  -1.608  1.00 58.25           C  
ATOM    146  N   VAL A  18       1.170  -0.968  -4.014  1.00 59.41           N  
ATOM    147  CA  VAL A  18       0.170  -0.255  -3.227  1.00 59.41           C  
ATOM    148  C   VAL A  18       0.134  -0.887  -1.846  1.00 59.41           C  
ATOM    149  CB  VAL A  18      -1.203  -0.278  -3.923  1.00 59.41           C  
ATOM    150  O   VAL A  18      -0.342  -2.002  -1.672  1.00 59.41           O  
ATOM    151  CG1 VAL A  18      -2.292   0.374  -3.058  1.00 59.41           C  
ATOM    152  CG2 VAL A  18      -1.133   0.518  -5.231  1.00 59.41           C  
ATOM    153  N   GLU A  19       0.637  -0.165  -0.849  1.00 59.38           N  
ATOM    154  CA  GLU A  19       0.466  -0.563   0.545  1.00 59.38           C  
ATOM    155  C   GLU A  19      -0.655   0.236   1.200  1.00 59.38           C  
ATOM    156  CB  GLU A  19       1.768  -0.458   1.342  1.00 59.38           C  
ATOM    157  O   GLU A  19      -0.715   1.465   1.117  1.00 59.38           O  
ATOM    158  CG  GLU A  19       2.762  -1.562   0.952  1.00 59.38           C  
ATOM    159  CD  GLU A  19       3.983  -1.624   1.885  1.00 59.38           C  
ATOM    160  OE1 GLU A  19       4.747  -2.610   1.779  1.00 59.38           O  
ATOM    161  OE2 GLU A  19       4.174  -0.684   2.696  1.00 59.38           O  
ATOM    162  N   LEU A  20      -1.532  -0.487   1.892  1.00 62.71           N  
ATOM    163  CA  LEU A  20      -2.574   0.066   2.735  1.00 62.71           C  
ATOM    164  C   LEU A  20      -2.057   0.178   4.167  1.00 62.71           C  
ATOM    165  CB  LEU A  20      -3.818  -0.828   2.614  1.00 62.71           C  
ATOM    166  O   LEU A  20      -1.987  -0.798   4.911  1.00 62.71           O  
ATOM    167  CG  LEU A  20      -4.699  -0.546   1.393  1.00 62.71           C  
ATOM    168  CD1 LEU A  20      -5.880  -1.510   1.438  1.00 62.71           C  
ATOM    169  CD2 LEU A  20      -5.286   0.868   1.384  1.00 62.71           C  
ATOM    170  N   LEU A  21      -1.704   1.398   4.570  1.00 61.06           N  
ATOM    171  CA  LEU A  21      -1.152   1.654   5.897  1.00 61.06           C  
ATOM    172  C   LEU A  21      -2.118   2.465   6.770  1.00 61.06           C  
ATOM    173  CB  LEU A  21       0.211   2.345   5.755  1.00 61.06           C  
ATOM    174  O   LEU A  21      -2.642   3.481   6.306  1.00 61.06           O  
ATOM    175  CG  LEU A  21       1.292   1.474   5.087  1.00 61.06           C  
ATOM    176  CD1 LEU A  21       2.542   2.328   4.883  1.00 61.06           C  
ATOM    177  CD2 LEU A  21       1.671   0.258   5.936  1.00 61.06           C  
ATOM    178  N   PRO A  22      -2.290   2.104   8.058  1.00 62.89           N  
ATOM    179  CA  PRO A  22      -2.938   2.974   9.033  1.00 62.89           C  
ATOM    180  C   PRO A  22      -2.215   4.321   9.118  1.00 62.89           C  
ATOM    181  CB  PRO A  22      -2.859   2.235  10.377  1.00 62.89           C  
ATOM    182  O   PRO A  22      -0.985   4.354   9.116  1.00 62.89           O  
ATOM    183  CG  PRO A  22      -2.634   0.774   9.991  1.00 62.89           C  
ATOM    184  CD  PRO A  22      -1.855   0.865   8.684  1.00 62.89           C  
ATOM    185  N   PHE A  23      -2.956   5.421   9.286  1.00 64.12           N  
ATOM    186  CA  PHE A  23      -2.418   6.792   9.288  1.00 64.12           C  
ATOM    187  C   PHE A  23      -1.131   6.966  10.095  1.00 64.12           C  
ATOM    188  CB  PHE A  23      -3.431   7.748   9.931  1.00 64.12           C  
ATOM    189  O   PHE A  23      -0.178   7.597   9.647  1.00 64.12           O  
ATOM    190  CG  PHE A  23      -3.128   9.216   9.655  1.00 64.12           C  
ATOM    191  CD1 PHE A  23      -2.924  10.096  10.734  1.00 64.12           C  
ATOM    192  CD2 PHE A  23      -3.023   9.712   8.338  1.00 64.12           C  
ATOM    193  CE1 PHE A  23      -2.665  11.458  10.501  1.00 64.12           C  
ATOM    194  CE2 PHE A  23      -2.773  11.075   8.104  1.00 64.12           C  
ATOM    195  CZ  PHE A  23      -2.594  11.950   9.186  1.00 64.12           C  
ATOM    196  N   SER A  24      -1.117   6.404  11.305  1.00 61.70           N  
ATOM    197  CA  SER A  24       0.005   6.498  12.234  1.00 61.70           C  
ATOM    198  C   SER A  24       1.270   5.846  11.684  1.00 61.70           C  
ATOM    199  CB  SER A  24      -0.383   5.846  13.564  1.00 61.70           C  
ATOM    200  O   SER A  24       2.358   6.384  11.871  1.00 61.70           O  
ATOM    201  OG  SER A  24      -0.941   4.555  13.372  1.00 61.70           O  
ATOM    202  N   SER A  25       1.125   4.712  10.999  1.00 63.94           N  
ATOM    203  CA  SER A  25       2.224   3.979  10.367  1.00 63.94           C  
ATOM    204  C   SER A  25       2.633   4.645   9.056  1.00 63.94           C  
ATOM    205  CB  SER A  25       1.800   2.531  10.093  1.00 63.94           C  
ATOM    206  O   SER A  25       3.819   4.796   8.769  1.00 63.94           O  
ATOM    207  OG  SER A  25       1.272   1.934  11.267  1.00 63.94           O  
ATOM    208  N   ALA A  26       1.648   5.121   8.296  1.00 60.23           N  
ATOM    209  CA  ALA A  26       1.871   5.798   7.035  1.00 60.23           C  
ATOM    210  C   ALA A  26       2.671   7.095   7.213  1.00 60.23           C  
ATOM    211  CB  ALA A  26       0.515   6.054   6.397  1.00 60.23           C  
ATOM    212  O   ALA A  26       3.626   7.322   6.483  1.00 60.23           O  
ATOM    213  N   LEU A  27       2.369   7.910   8.232  1.00 60.40           N  
ATOM    214  CA  LEU A  27       3.139   9.122   8.544  1.00 60.40           C  
ATOM    215  C   LEU A  27       4.623   8.844   8.822  1.00 60.40           C  
ATOM    216  CB  LEU A  27       2.513   9.834   9.753  1.00 60.40           C  
ATOM    217  O   LEU A  27       5.468   9.659   8.454  1.00 60.40           O  
ATOM    218  CG  LEU A  27       1.246  10.653   9.449  1.00 60.40           C  
ATOM    219  CD1 LEU A  27       0.706  11.176  10.780  1.00 60.40           C  
ATOM    220  CD2 LEU A  27       1.526  11.862   8.551  1.00 60.40           C  
ATOM    221  N   GLN A  28       4.951   7.707   9.443  1.00 61.65           N  
ATOM    222  CA  GLN A  28       6.345   7.310   9.663  1.00 61.65           C  
ATOM    223  C   GLN A  28       7.015   6.886   8.347  1.00 61.65           C  
ATOM    224  CB  GLN A  28       6.421   6.206  10.730  1.00 61.65           C  
ATOM    225  O   GLN A  28       8.135   7.321   8.067  1.00 61.65           O  
ATOM    226  CG  GLN A  28       6.047   6.734  12.125  1.00 61.65           C  
ATOM    227  CD  GLN A  28       6.136   5.673  13.220  1.00 61.65           C  
ATOM    228  NE2 GLN A  28       5.988   6.054  14.470  1.00 61.65           N  
ATOM    229  OE1 GLN A  28       6.341   4.494  13.002  1.00 61.65           O  
ATOM    230  N   GLY A  29       6.309   6.123   7.505  1.00 57.79           N  
ATOM    231  CA  GLY A  29       6.786   5.707   6.181  1.00 57.79           C  
ATOM    232  C   GLY A  29       6.949   6.861   5.184  1.00 57.79           C  
ATOM    233  O   GLY A  29       7.905   6.878   4.413  1.00 57.79           O  
ATOM    234  N   LEU A  30       6.080   7.876   5.249  1.00 58.44           N  
ATOM    235  CA  LEU A  30       6.060   9.044   4.355  1.00 58.44           C  
ATOM    236  C   LEU A  30       7.354   9.860   4.362  1.00 58.44           C  
ATOM    237  CB  LEU A  30       4.849   9.930   4.702  1.00 58.44           C  
ATOM    238  O   LEU A  30       7.669  10.495   3.361  1.00 58.44           O  
ATOM    239  CG  LEU A  30       3.502   9.445   4.126  1.00 58.44           C  
ATOM    240  CD1 LEU A  30       2.386  10.324   4.695  1.00 58.44           C  
ATOM    241  CD2 LEU A  30       3.454   9.529   2.602  1.00 58.44           C  
ATOM    242  N   SER A  31       8.138   9.806   5.441  1.00 56.84           N  
ATOM    243  CA  SER A  31       9.437  10.488   5.515  1.00 56.84           C  
ATOM    244  C   SER A  31      10.473   9.956   4.510  1.00 56.84           C  
ATOM    245  CB  SER A  31       9.978  10.403   6.944  1.00 56.84           C  
ATOM    246  O   SER A  31      11.366  10.696   4.097  1.00 56.84           O  
ATOM    247  OG  SER A  31      10.279   9.072   7.320  1.00 56.84           O  
ATOM    248  N   HIS A  32      10.333   8.700   4.074  1.00 55.61           N  
ATOM    249  CA  HIS A  32      11.216   8.054   3.097  1.00 55.61           C  
ATOM    250  C   HIS A  32      10.639   8.050   1.678  1.00 55.61           C  
ATOM    251  CB  HIS A  32      11.505   6.630   3.580  1.00 55.61           C  
ATOM    252  O   HIS A  32      11.339   7.739   0.710  1.00 55.61           O  
ATOM    253  CG  HIS A  32      12.215   6.615   4.908  1.00 55.61           C  
ATOM    254  CD2 HIS A  32      11.722   6.167   6.104  1.00 55.61           C  
ATOM    255  ND1 HIS A  32      13.475   7.111   5.147  1.00 55.61           N  
ATOM    256  CE1 HIS A  32      13.739   6.960   6.454  1.00 55.61           C  
ATOM    257  NE2 HIS A  32      12.707   6.375   7.077  1.00 55.61           N  
ATOM    258  N   LEU A  33       9.364   8.406   1.542  1.00 54.71           N  
ATOM    259  CA  LEU A  33       8.643   8.340   0.288  1.00 54.71           C  
ATOM    260  C   LEU A  33       8.834   9.652  -0.455  1.00 54.71           C  
ATOM    261  CB  LEU A  33       7.181   7.962   0.560  1.00 54.71           C  
ATOM    262  O   LEU A  33       8.461  10.733  -0.008  1.00 54.71           O  
ATOM    263  CG  LEU A  33       7.076   6.548   1.167  1.00 54.71           C  
ATOM    264  CD1 LEU A  33       5.682   6.314   1.738  1.00 54.71           C  
ATOM    265  CD2 LEU A  33       7.455   5.481   0.141  1.00 54.71           C  
ATOM    266  N   SER A  34       9.456   9.555  -1.625  1.00 51.26           N  
ATOM    267  CA  SER A  34       9.481  10.677  -2.555  1.00 51.26           C  
ATOM    268  C   SER A  34       8.029  10.955  -2.937  1.00 51.26           C  
ATOM    269  CB  SER A  34      10.301  10.307  -3.791  1.00 51.26           C  
ATOM    270  O   SER A  34       7.418  10.085  -3.546  1.00 51.26           O  
ATOM    271  OG  SER A  34      11.526   9.702  -3.406  1.00 51.26           O  
ATOM    272  N   LEU A  35       7.484  12.114  -2.547  1.00 51.00           N  
ATOM    273  CA  LEU A  35       6.117  12.569  -2.838  1.00 51.00           C  
ATOM    274  C   LEU A  35       5.878  12.662  -4.358  1.00 51.00           C  
ATOM    275  CB  LEU A  35       5.878  13.917  -2.114  1.00 51.00           C  
ATOM    276  O   LEU A  35       5.889  13.733  -4.952  1.00 51.00           O  
ATOM    277  CG  LEU A  35       5.331  13.767  -0.679  1.00 51.00           C  
ATOM    278  CD1 LEU A  35       5.912  14.844   0.237  1.00 51.00           C  
ATOM    279  CD2 LEU A  35       3.805  13.905  -0.666  1.00 51.00           C  
ATOM    280  N   GLY A  36       5.690  11.511  -4.993  1.00 48.31           N  
ATOM    281  CA  GLY A  36       5.270  11.329  -6.374  1.00 48.31           C  
ATOM    282  C   GLY A  36       3.785  11.004  -6.423  1.00 48.31           C  
ATOM    283  O   GLY A  36       3.405  10.016  -7.037  1.00 48.31           O  
ATOM    284  N   THR A  37       2.982  11.845  -5.758  1.00 47.12           N  
ATOM    285  CA  THR A  37       1.505  11.846  -5.717  1.00 47.12           C  
ATOM    286  C   THR A  37       0.847  10.594  -5.150  1.00 47.12           C  
ATOM    287  CB  THR A  37       0.865  12.199  -7.080  1.00 47.12           C  
ATOM    288  O   THR A  37       0.733   9.573  -5.817  1.00 47.12           O  
ATOM    289  CG2 THR A  37       0.578  13.695  -7.175  1.00 47.12           C  
ATOM    290  OG1 THR A  37       1.693  11.888  -8.176  1.00 47.12           O  
ATOM    291  N   THR A  38       0.318  10.699  -3.929  1.00 52.02           N  
ATOM    292  CA  THR A  38      -0.765   9.825  -3.468  1.00 52.02           C  
ATOM    293  C   THR A  38      -1.497  10.449  -2.275  1.00 52.02           C  
ATOM    294  CB  THR A  38      -0.278   8.416  -3.110  1.00 52.02           C  
ATOM    295  O   THR A  38      -0.869  10.965  -1.349  1.00 52.02           O  
ATOM    296  CG2 THR A  38      -1.186   7.416  -3.803  1.00 52.02           C  
ATOM    297  OG1 THR A  38       1.025   8.101  -3.557  1.00 52.02           O  
ATOM    298  N   LEU A  39      -2.831  10.489  -2.346  1.00 52.68           N  
ATOM    299  CA  LEU A  39      -3.707  11.146  -1.372  1.00 52.68           C  
ATOM    300  C   LEU A  39      -4.049  10.198  -0.209  1.00 52.68           C  
ATOM    301  CB  LEU A  39      -4.992  11.627  -2.080  1.00 52.68           C  
ATOM    302  O   LEU A  39      -4.274   9.008  -0.438  1.00 52.68           O  
ATOM    303  CG  LEU A  39      -4.843  12.983  -2.796  1.00 52.68           C  
ATOM    304  CD1 LEU A  39      -5.843  13.106  -3.943  1.00 52.68           C  
ATOM    305  CD2 LEU A  39      -5.089  14.150  -1.832  1.00 52.68           C  
ATOM    306  N   PRO A  40      -4.156  10.709   1.030  1.00 55.52           N  
ATOM    307  CA  PRO A  40      -4.761   9.955   2.116  1.00 55.52           C  
ATOM    308  C   PRO A  40      -6.249   9.736   1.813  1.00 55.52           C  
ATOM    309  CB  PRO A  40      -4.541  10.808   3.368  1.00 55.52           C  
ATOM    310  O   PRO A  40      -7.009  10.697   1.684  1.00 55.52           O  
ATOM    311  CG  PRO A  40      -4.452  12.238   2.837  1.00 55.52           C  
ATOM    312  CD  PRO A  40      -3.847  12.069   1.448  1.00 55.52           C  
ATOM    313  N   VAL A  41      -6.677   8.479   1.739  1.00 59.87           N  
ATOM    314  CA  VAL A  41      -8.087   8.110   1.665  1.00 59.87           C  
ATOM    315  C   VAL A  41      -8.555   7.663   3.039  1.00 59.87           C  
ATOM    316  CB  VAL A  41      -8.377   7.042   0.602  1.00 59.87           C  
ATOM    317  O   VAL A  41      -8.027   6.735   3.642  1.00 59.87           O  
ATOM    318  CG1 VAL A  41      -9.898   6.884   0.496  1.00 59.87           C  
ATOM    319  CG2 VAL A  41      -7.852   7.470  -0.770  1.00 59.87           C  
ATOM    320  N   ILE A  42      -9.570   8.338   3.564  1.00 61.10           N  
ATOM    321  CA  ILE A  42     -10.226   7.909   4.797  1.00 61.10           C  
ATOM    322  C   ILE A  42     -11.291   6.894   4.403  1.00 61.10           C  
ATOM    323  CB  ILE A  42     -10.801   9.105   5.581  1.00 61.10           C  
ATOM    324  O   ILE A  42     -12.262   7.261   3.740  1.00 61.10           O  
ATOM    325  CG1 ILE A  42      -9.716  10.188   5.781  1.00 61.10           C  
ATOM    326  CG2 ILE A  42     -11.355   8.598   6.927  1.00 61.10           C  
ATOM    327  CD1 ILE A  42     -10.159  11.407   6.595  1.00 61.10           C  
ATOM    328  N   LEU A  43     -11.109   5.642   4.817  1.00 63.68           N  
ATOM    329  CA  LEU A  43     -12.104   4.590   4.626  1.00 63.68           C  
ATOM    330  C   LEU A  43     -12.703   4.198   5.974  1.00 63.68           C  
ATOM    331  CB  LEU A  43     -11.526   3.363   3.907  1.00 63.68           C  
ATOM    332  O   LEU A  43     -12.027   4.284   7.007  1.00 63.68           O  
ATOM    333  CG  LEU A  43     -10.983   3.672   2.509  1.00 63.68           C  
ATOM    334  CD1 LEU A  43     -10.205   2.474   2.007  1.00 63.68           C  
ATOM    335  CD2 LEU A  43     -12.106   3.994   1.521  1.00 63.68           C  
ATOM    336  N   PRO A  44     -13.976   3.780   5.991  1.00 64.18           N  
ATOM    337  CA  PRO A  44     -14.569   3.186   7.177  1.00 64.18           C  
ATOM    338  C   PRO A  44     -13.776   1.950   7.626  1.00 64.18           C  
ATOM    339  CB  PRO A  44     -16.013   2.860   6.788  1.00 64.18           C  
ATOM    340  O   PRO A  44     -13.157   1.261   6.823  1.00 64.18           O  
ATOM    341  CG  PRO A  44     -15.954   2.720   5.268  1.00 64.18           C  
ATOM    342  CD  PRO A  44     -14.870   3.691   4.846  1.00 64.18           C  
ATOM    343  N   GLU A  45     -13.801   1.665   8.927  1.00 64.43           N  
ATOM    344  CA  GLU A  45     -13.142   0.494   9.513  1.00 64.43           C  
ATOM    345  C   GLU A  45     -13.832  -0.790   9.015  1.00 64.43           C  
ATOM    346  CB  GLU A  45     -13.134   0.665  11.045  1.00 64.43           C  
ATOM    347  O   GLU A  45     -14.854  -1.224   9.548  1.00 64.43           O  
ATOM    348  CG  GLU A  45     -12.198  -0.296  11.798  1.00 64.43           C  
ATOM    349  CD  GLU A  45     -12.117   0.005  13.314  1.00 64.43           C  
ATOM    350  OE1 GLU A  45     -11.365  -0.713  14.009  1.00 64.43           O  
ATOM    351  OE2 GLU A  45     -12.786   0.956  13.801  1.00 64.43           O  
ATOM    352  N   ARG A  46     -13.299  -1.342   7.922  1.00 67.80           N  
ATOM    353  CA  ARG A  46     -13.697  -2.596   7.271  1.00 67.80           C  
ATOM    354  C   ARG A  46     -12.475  -3.495   7.090  1.00 67.80           C  
ATOM    355  CB  ARG A  46     -14.336  -2.295   5.909  1.00 67.80           C  
ATOM    356  O   ARG A  46     -11.351  -3.078   7.379  1.00 67.80           O  
ATOM    357  CG  ARG A  46     -15.624  -1.471   5.994  1.00 67.80           C  
ATOM    358  CD  ARG A  46     -16.186  -1.321   4.581  1.00 67.80           C  
ATOM    359  NE  ARG A  46     -17.343  -0.402   4.537  1.00 67.80           N  
ATOM    360  NH1 ARG A  46     -16.958   0.318   2.409  1.00 67.80           N  
ATOM    361  NH2 ARG A  46     -18.521   1.326   3.594  1.00 67.80           N  
ATOM    362  CZ  ARG A  46     -17.605   0.404   3.524  1.00 67.80           C  
ATOM    363  N   ASN A  47     -12.693  -4.721   6.616  1.00 76.29           N  
ATOM    364  CA  ASN A  47     -11.584  -5.591   6.231  1.00 76.29           C  
ATOM    365  C   ASN A  47     -10.821  -5.016   5.016  1.00 76.29           C  
ATOM    366  CB  ASN A  47     -12.085  -7.043   6.076  1.00 76.29           C  
ATOM    367  O   ASN A  47     -11.325  -4.146   4.303  1.00 76.29           O  
ATOM    368  CG  ASN A  47     -12.969  -7.286   4.864  1.00 76.29           C  
ATOM    369  ND2 ASN A  47     -13.908  -8.197   4.934  1.00 76.29           N  
ATOM    370  OD1 ASN A  47     -12.814  -6.690   3.824  1.00 76.29           O  
ATOM    371  N   GLU A  48      -9.586  -5.474   4.821  1.00 71.80           N  
ATOM    372  CA  GLU A  48      -8.675  -4.968   3.787  1.00 71.80           C  
ATOM    373  C   GLU A  48      -9.254  -5.101   2.374  1.00 71.80           C  
ATOM    374  CB  GLU A  48      -7.352  -5.727   3.925  1.00 71.80           C  
ATOM    375  O   GLU A  48      -9.270  -4.126   1.630  1.00 71.80           O  
ATOM    376  CG  GLU A  48      -6.241  -5.156   3.041  1.00 71.80           C  
ATOM    377  CD  GLU A  48      -4.928  -5.884   3.339  1.00 71.80           C  
ATOM    378  OE1 GLU A  48      -4.409  -6.552   2.426  1.00 71.80           O  
ATOM    379  OE2 GLU A  48      -4.483  -5.787   4.508  1.00 71.80           O  
ATOM    380  N   GLU A  49      -9.833  -6.257   2.049  1.00 76.19           N  
ATOM    381  CA  GLU A  49     -10.449  -6.523   0.745  1.00 76.19           C  
ATOM    382  C   GLU A  49     -11.590  -5.543   0.431  1.00 76.19           C  
ATOM    383  CB  GLU A  49     -10.956  -7.972   0.749  1.00 76.19           C  
ATOM    384  O   GLU A  49     -11.644  -4.967  -0.652  1.00 76.19           O  
ATOM    385  CG  GLU A  49     -11.453  -8.436  -0.624  1.00 76.19           C  
ATOM    386  CD  GLU A  49     -12.090  -9.825  -0.507  1.00 76.19           C  
ATOM    387  OE1 GLU A  49     -13.327  -9.871  -0.294  1.00 76.19           O  
ATOM    388  OE2 GLU A  49     -11.353 -10.828  -0.569  1.00 76.19           O  
ATOM    389  N   GLN A  50     -12.478  -5.276   1.393  1.00 76.15           N  
ATOM    390  CA  GLN A  50     -13.564  -4.305   1.232  1.00 76.15           C  
ATOM    391  C   GLN A  50     -13.040  -2.881   1.050  1.00 76.15           C  
ATOM    392  CB  GLN A  50     -14.482  -4.330   2.460  1.00 76.15           C  
ATOM    393  O   GLN A  50     -13.651  -2.090   0.329  1.00 76.15           O  
ATOM    394  CG  GLN A  50     -15.410  -5.547   2.453  1.00 76.15           C  
ATOM    395  CD  GLN A  50     -16.305  -5.617   3.686  1.00 76.15           C  
ATOM    396  NE2 GLN A  50     -17.454  -6.243   3.562  1.00 76.15           N  
ATOM    397  OE1 GLN A  50     -16.033  -5.115   4.769  1.00 76.15           O  
ATOM    398  N   ASN A  51     -11.932  -2.543   1.710  1.00 74.39           N  
ATOM    399  CA  ASN A  51     -11.281  -1.253   1.533  1.00 74.39           C  
ATOM    400  C   ASN A  51     -10.675  -1.151   0.132  1.00 74.39           C  
ATOM    401  CB  ASN A  51     -10.239  -1.049   2.642  1.00 74.39           C  
ATOM    402  O   ASN A  51     -10.937  -0.169  -0.554  1.00 74.39           O  
ATOM    403  CG  ASN A  51     -10.870  -0.829   4.003  1.00 74.39           C  
ATOM    404  ND2 ASN A  51     -10.177  -1.200   5.052  1.00 74.39           N  
ATOM    405  OD1 ASN A  51     -11.974  -0.326   4.149  1.00 74.39           O  
ATOM    406  N   LEU A  52      -9.946  -2.171  -0.329  1.00 75.36           N  
ATOM    407  CA  LEU A  52      -9.392  -2.223  -1.683  1.00 75.36           C  
ATOM    408  C   LEU A  52     -10.493  -2.133  -2.746  1.00 75.36           C  
ATOM    409  CB  LEU A  52      -8.584  -3.517  -1.869  1.00 75.36           C  
ATOM    410  O   LEU A  52     -10.383  -1.337  -3.674  1.00 75.36           O  
ATOM    411  CG  LEU A  52      -7.248  -3.586  -1.114  1.00 75.36           C  
ATOM    412  CD1 LEU A  52      -6.690  -5.004  -1.177  1.00 75.36           C  
ATOM    413  CD2 LEU A  52      -6.207  -2.644  -1.729  1.00 75.36           C  
ATOM    414  N   GLN A  53     -11.598  -2.861  -2.578  1.00 79.09           N  
ATOM    415  CA  GLN A  53     -12.754  -2.774  -3.474  1.00 79.09           C  
ATOM    416  C   GLN A  53     -13.370  -1.370  -3.490  1.00 79.09           C  
ATOM    417  CB  GLN A  53     -13.817  -3.794  -3.052  1.00 79.09           C  
ATOM    418  O   GLN A  53     -13.693  -0.854  -4.560  1.00 79.09           O  
ATOM    419  CG  GLN A  53     -13.439  -5.231  -3.432  1.00 79.09           C  
ATOM    420  CD  GLN A  53     -14.443  -6.259  -2.918  1.00 79.09           C  
ATOM    421  NE2 GLN A  53     -14.267  -7.511  -3.275  1.00 79.09           N  
ATOM    422  OE1 GLN A  53     -15.394  -5.969  -2.202  1.00 79.09           O  
ATOM    423  N   GLU A  54     -13.523  -0.719  -2.329  1.00 78.41           N  
ATOM    424  CA  GLU A  54     -14.010   0.664  -2.270  1.00 78.41           C  
ATOM    425  C   GLU A  54     -13.045   1.625  -2.971  1.00 78.41           C  
ATOM    426  CB  GLU A  54     -14.277   1.103  -0.814  1.00 78.41           C  
ATOM    427  O   GLU A  54     -13.496   2.537  -3.663  1.00 78.41           O  
ATOM    428  CG  GLU A  54     -14.893   2.518  -0.757  1.00 78.41           C  
ATOM    429  CD  GLU A  54     -15.381   2.976   0.628  1.00 78.41           C  
ATOM    430  OE1 GLU A  54     -15.929   4.097   0.726  1.00 78.41           O  
ATOM    431  OE2 GLU A  54     -15.331   2.192   1.600  1.00 78.41           O  
ATOM    432  N   LEU A  55     -11.739   1.414  -2.825  1.00 74.68           N  
ATOM    433  CA  LEU A  55     -10.703   2.229  -3.450  1.00 74.68           C  
ATOM    434  C   LEU A  55     -10.670   2.059  -4.962  1.00 74.68           C  
ATOM    435  CB  LEU A  55      -9.348   1.866  -2.840  1.00 74.68           C  
ATOM    436  O   LEU A  55     -10.683   3.065  -5.661  1.00 74.68           O  
ATOM    437  CG  LEU A  55      -9.231   2.359  -1.400  1.00 74.68           C  
ATOM    438  CD1 LEU A  55      -8.054   1.672  -0.714  1.00 74.68           C  
ATOM    439  CD2 LEU A  55      -9.202   3.886  -1.351  1.00 74.68           C  
ATOM    440  N   SER A  56     -10.702   0.822  -5.460  1.00 77.03           N  
ATOM    441  CA  SER A  56     -10.785   0.530  -6.895  1.00 77.03           C  
ATOM    442  C   SER A  56     -12.053   1.136  -7.502  1.00 77.03           C  
ATOM    443  CB  SER A  56     -10.748  -0.984  -7.131  1.00 77.03           C  
ATOM    444  O   SER A  56     -12.000   1.854  -8.505  1.00 77.03           O  
ATOM    445  OG  SER A  56     -11.120  -1.246  -8.463  1.00 77.03           O  
ATOM    446  N   HIS A  57     -13.199   0.943  -6.839  1.00 81.38           N  
ATOM    447  CA  HIS A  57     -14.478   1.472  -7.305  1.00 81.38           C  
ATOM    448  C   HIS A  57     -14.523   3.006  -7.315  1.00 81.38           C  
ATOM    449  CB  HIS A  57     -15.599   0.906  -6.427  1.00 81.38           C  
ATOM    450  O   HIS A  57     -15.162   3.605  -8.177  1.00 81.38           O  
ATOM    451  CG  HIS A  57     -16.965   1.249  -6.955  1.00 81.38           C  
ATOM    452  CD2 HIS A  57     -17.815   2.218  -6.494  1.00 81.38           C  
ATOM    453  ND1 HIS A  57     -17.559   0.675  -8.052  1.00 81.38           N  
ATOM    454  CE1 HIS A  57     -18.743   1.278  -8.245  1.00 81.38           C  
ATOM    455  NE2 HIS A  57     -18.956   2.215  -7.307  1.00 81.38           N  
ATOM    456  N   ASN A  58     -13.845   3.652  -6.365  1.00 75.41           N  
ATOM    457  CA  ASN A  58     -13.791   5.106  -6.233  1.00 75.41           C  
ATOM    458  C   ASN A  58     -12.459   5.703  -6.714  1.00 75.41           C  
ATOM    459  CB  ASN A  58     -14.092   5.490  -4.780  1.00 75.41           C  
ATOM    460  O   ASN A  58     -12.167   6.851  -6.374  1.00 75.41           O  
ATOM    461  CG  ASN A  58     -15.515   5.234  -4.344  1.00 75.41           C  
ATOM    462  ND2 ASN A  58     -15.715   4.281  -3.474  1.00 75.41           N  
ATOM    463  OD1 ASN A  58     -16.445   5.940  -4.703  1.00 75.41           O  
ATOM    464  N   ALA A  59     -11.658   4.976  -7.496  1.00 71.57           N  
ATOM    465  CA  ALA A  59     -10.342   5.437  -7.937  1.00 71.57           C  
ATOM    466  C   ALA A  59     -10.437   6.823  -8.603  1.00 71.57           C  
ATOM    467  CB  ALA A  59      -9.761   4.373  -8.876  1.00 71.57           C  
ATOM    468  O   ALA A  59      -9.732   7.757  -8.218  1.00 71.57           O  
ATOM    469  N   ASP A  60     -11.430   6.999  -9.480  1.00 71.42           N  
ATOM    470  CA  ASP A  60     -11.731   8.269 -10.149  1.00 71.42           C  
ATOM    471  C   ASP A  60     -12.079   9.393  -9.158  1.00 71.42           C  
ATOM    472  CB  ASP A  60     -12.919   8.052 -11.100  1.00 71.42           C  
ATOM    473  O   ASP A  60     -11.621  10.531  -9.280  1.00 71.42           O  
ATOM    474  CG  ASP A  60     -12.623   6.998 -12.167  1.00 71.42           C  
ATOM    475  OD1 ASP A  60     -11.665   7.216 -12.930  1.00 71.42           O  
ATOM    476  OD2 ASP A  60     -13.347   5.976 -12.195  1.00 71.42           O  
ATOM    477  N   LYS A  61     -12.866   9.074  -8.123  1.00 71.87           N  
ATOM    478  CA  LYS A  61     -13.275  10.023  -7.075  1.00 71.87           C  
ATOM    479  C   LYS A  61     -12.079  10.495  -6.252  1.00 71.87           C  
ATOM    480  CB  LYS A  61     -14.328   9.346  -6.190  1.00 71.87           C  
ATOM    481  O   LYS A  61     -12.044  11.653  -5.833  1.00 71.87           O  
ATOM    482  CG  LYS A  61     -14.842  10.218  -5.036  1.00 71.87           C  
ATOM    483  CD  LYS A  61     -15.704   9.342  -4.128  1.00 71.87           C  
ATOM    484  CE  LYS A  61     -16.193  10.109  -2.904  1.00 71.87           C  
ATOM    485  NZ  LYS A  61     -16.832   9.155  -1.967  1.00 71.87           N  
ATOM    486  N   TYR A  62     -11.115   9.612  -6.016  1.00 65.88           N  
ATOM    487  CA  TYR A  62      -9.897   9.914  -5.270  1.00 65.88           C  
ATOM    488  C   TYR A  62      -8.762  10.442  -6.152  1.00 65.88           C  
ATOM    489  CB  TYR A  62      -9.501   8.689  -4.440  1.00 65.88           C  
ATOM    490  O   TYR A  62      -7.659  10.642  -5.646  1.00 65.88           O  
ATOM    491  CG  TYR A  62     -10.544   8.278  -3.418  1.00 65.88           C  
ATOM    492  CD1 TYR A  62     -10.999   9.208  -2.461  1.00 65.88           C  
ATOM    493  CD2 TYR A  62     -11.052   6.965  -3.416  1.00 65.88           C  
ATOM    494  CE1 TYR A  62     -11.990   8.843  -1.531  1.00 65.88           C  
ATOM    495  CE2 TYR A  62     -12.029   6.593  -2.474  1.00 65.88           C  
ATOM    496  OH  TYR A  62     -13.471   7.168  -0.656  1.00 65.88           O  
ATOM    497  CZ  TYR A  62     -12.516   7.533  -1.549  1.00 65.88           C  
ATOM    498  N   GLN A  63      -9.035  10.712  -7.436  1.00 62.14           N  
ATOM    499  CA  GLN A  63      -8.041  11.159  -8.418  1.00 62.14           C  
ATOM    500  C   GLN A  63      -6.836  10.211  -8.483  1.00 62.14           C  
ATOM    501  CB  GLN A  63      -7.635  12.622  -8.175  1.00 62.14           C  
ATOM    502  O   GLN A  63      -5.696  10.633  -8.682  1.00 62.14           O  
ATOM    503  CG  GLN A  63      -8.831  13.580  -8.162  1.00 62.14           C  
ATOM    504  CD  GLN A  63      -8.431  15.010  -7.819  1.00 62.14           C  
ATOM    505  NE2 GLN A  63      -9.375  15.823  -7.400  1.00 62.14           N  
ATOM    506  OE1 GLN A  63      -7.295  15.446  -7.909  1.00 62.14           O  
ATOM    507  N   MET A  64      -7.091   8.923  -8.268  1.00 65.18           N  
ATOM    508  CA  MET A  64      -6.100   7.880  -8.452  1.00 65.18           C  
ATOM    509  C   MET A  64      -5.863   7.721  -9.948  1.00 65.18           C  
ATOM    510  CB  MET A  64      -6.590   6.580  -7.818  1.00 65.18           C  
ATOM    511  O   MET A  64      -6.813   7.648 -10.724  1.00 65.18           O  
ATOM    512  CG  MET A  64      -6.686   6.727  -6.306  1.00 65.18           C  
ATOM    513  SD  MET A  64      -7.232   5.227  -5.475  1.00 65.18           S  
ATOM    514  CE  MET A  64      -7.129   5.893  -3.812  1.00 65.18           C  
ATOM    515  N   GLY A  65      -4.597   7.711 -10.356  1.00 63.83           N  
ATOM    516  CA  GLY A  65      -4.253   7.431 -11.745  1.00 63.83           C  
ATOM    517  C   GLY A  65      -4.597   5.989 -12.118  1.00 63.83           C  
ATOM    518  O   GLY A  65      -4.691   5.125 -11.246  1.00 63.83           O  
ATOM    519  N   ASP A  66      -4.714   5.718 -13.419  1.00 67.74           N  
ATOM    520  CA  ASP A  66      -5.050   4.382 -13.939  1.00 67.74           C  
ATOM    521  C   ASP A  66      -4.119   3.291 -13.386  1.00 67.74           C  
ATOM    522  CB  ASP A  66      -4.989   4.401 -15.475  1.00 67.74           C  
ATOM    523  O   ASP A  66      -4.582   2.247 -12.939  1.00 67.74           O  
ATOM    524  CG  ASP A  66      -6.003   5.360 -16.106  1.00 67.74           C  
ATOM    525  OD1 ASP A  66      -7.150   5.408 -15.614  1.00 67.74           O  
ATOM    526  OD2 ASP A  66      -5.602   6.075 -17.052  1.00 67.74           O  
ATOM    527  N   CYS A  67      -2.818   3.588 -13.283  1.00 63.89           N  
ATOM    528  CA  CYS A  67      -1.830   2.683 -12.690  1.00 63.89           C  
ATOM    529  C   CYS A  67      -2.179   2.285 -11.249  1.00 63.89           C  
ATOM    530  CB  CYS A  67      -0.470   3.392 -12.717  1.00 63.89           C  
ATOM    531  O   CYS A  67      -2.021   1.131 -10.878  1.00 63.89           O  
ATOM    532  SG  CYS A  67       0.819   2.317 -12.021  1.00 63.89           S  
ATOM    533  N   CYS A  68      -2.652   3.226 -10.427  1.00 63.87           N  
ATOM    534  CA  CYS A  68      -3.025   2.941  -9.043  1.00 63.87           C  
ATOM    535  C   CYS A  68      -4.193   1.960  -8.990  1.00 63.87           C  
ATOM    536  CB  CYS A  68      -3.512   4.225  -8.357  1.00 63.87           C  
ATOM    537  O   CYS A  68      -4.246   1.107  -8.113  1.00 63.87           O  
ATOM    538  SG  CYS A  68      -2.546   5.706  -8.740  1.00 63.87           S  
ATOM    539  N   LYS A  69      -5.153   2.130  -9.904  1.00 68.21           N  
ATOM    540  CA  LYS A  69      -6.352   1.304  -9.974  1.00 68.21           C  
ATOM    541  C   LYS A  69      -6.003  -0.125 -10.369  1.00 68.21           C  
ATOM    542  CB  LYS A  69      -7.334   1.950 -10.948  1.00 68.21           C  
ATOM    543  O   LYS A  69      -6.443  -1.038  -9.686  1.00 68.21           O  
ATOM    544  CG  LYS A  69      -8.675   1.215 -10.943  1.00 68.21           C  
ATOM    545  CD  LYS A  69      -9.602   1.905 -11.936  1.00 68.21           C  
ATOM    546  CE  LYS A  69     -10.962   1.222 -11.906  1.00 68.21           C  
ATOM    547  NZ  LYS A  69     -11.915   1.986 -12.742  1.00 68.21           N  
ATOM    548  N   GLU A  70      -5.166  -0.292 -11.393  1.00 71.15           N  
ATOM    549  CA  GLU A  70      -4.652  -1.605 -11.806  1.00 71.15           C  
ATOM    550  C   GLU A  70      -3.937  -2.311 -10.645  1.00 71.15           C  
ATOM    551  CB  GLU A  70      -3.699  -1.446 -13.006  1.00 71.15           C  
ATOM    552  O   GLU A  70      -4.223  -3.466 -10.360  1.00 71.15           O  
ATOM    553  CG  GLU A  70      -4.416  -1.012 -14.294  1.00 71.15           C  
ATOM    554  CD  GLU A  70      -3.441  -0.851 -15.476  1.00 71.15           C  
ATOM    555  OE1 GLU A  70      -3.600  -1.591 -16.477  1.00 71.15           O  
ATOM    556  OE2 GLU A  70      -2.559   0.042 -15.408  1.00 71.15           O  
ATOM    557  N   GLU A  71      -3.081  -1.601  -9.905  1.00 67.13           N  
ATOM    558  CA  GLU A  71      -2.381  -2.180  -8.752  1.00 67.13           C  
ATOM    559  C   GLU A  71      -3.319  -2.551  -7.588  1.00 67.13           C  
ATOM    560  CB  GLU A  71      -1.336  -1.184  -8.240  1.00 67.13           C  
ATOM    561  O   GLU A  71      -3.090  -3.547  -6.898  1.00 67.13           O  
ATOM    562  CG  GLU A  71      -0.149  -0.955  -9.178  1.00 67.13           C  
ATOM    563  CD  GLU A  71       0.806   0.078  -8.568  1.00 67.13           C  
ATOM    564  OE1 GLU A  71       1.786  -0.355  -7.934  1.00 67.13           O  
ATOM    565  OE2 GLU A  71       0.616   1.312  -8.723  1.00 67.13           O  
ATOM    566  N   ILE A  72      -4.369  -1.757  -7.341  1.00 71.28           N  
ATOM    567  CA  ILE A  72      -5.395  -2.081  -6.337  1.00 71.28           C  
ATOM    568  C   ILE A  72      -6.167  -3.321  -6.778  1.00 71.28           C  
ATOM    569  CB  ILE A  72      -6.357  -0.896  -6.099  1.00 71.28           C  
ATOM    570  O   ILE A  72      -6.376  -4.213  -5.961  1.00 71.28           O  
ATOM    571  CG1 ILE A  72      -5.640   0.286  -5.410  1.00 71.28           C  
ATOM    572  CG2 ILE A  72      -7.555  -1.299  -5.217  1.00 71.28           C  
ATOM    573  CD1 ILE A  72      -6.366   1.618  -5.641  1.00 71.28           C  
ATOM    574  N   ASP A  73      -6.572  -3.384  -8.046  1.00 71.27           N  
ATOM    575  CA  ASP A  73      -7.277  -4.535  -8.602  1.00 71.27           C  
ATOM    576  C   ASP A  73      -6.416  -5.799  -8.483  1.00 71.27           C  
ATOM    577  CB  ASP A  73      -7.724  -4.246 -10.050  1.00 71.27           C  
ATOM    578  O   ASP A  73      -6.887  -6.798  -7.943  1.00 71.27           O  
ATOM    579  CG  ASP A  73      -8.934  -3.301 -10.151  1.00 71.27           C  
ATOM    580  OD1 ASP A  73      -9.725  -3.231  -9.180  1.00 71.27           O  
ATOM    581  OD2 ASP A  73      -9.146  -2.685 -11.223  1.00 71.27           O  
ATOM    582  N   ASP A  74      -5.134  -5.742  -8.851  1.00 74.71           N  
ATOM    583  CA  ASP A  74      -4.194  -6.859  -8.689  1.00 74.71           C  
ATOM    584  C   ASP A  74      -4.055  -7.300  -7.222  1.00 74.71           C  
ATOM    585  CB  ASP A  74      -2.813  -6.467  -9.249  1.00 74.71           C  
ATOM    586  O   ASP A  74      -3.974  -8.496  -6.942  1.00 74.71           O  
ATOM    587  CG  ASP A  74      -2.706  -6.490 -10.781  1.00 74.71           C  
ATOM    588  OD1 ASP A  74      -3.588  -7.086 -11.443  1.00 74.71           O  
ATOM    589  OD2 ASP A  74      -1.668  -5.996 -11.282  1.00 74.71           O  
ATOM    590  N   SER A  75      -4.094  -6.351  -6.280  1.00 67.51           N  
ATOM    591  CA  SER A  75      -4.044  -6.626  -4.834  1.00 67.51           C  
ATOM    592  C   SER A  75      -5.332  -7.259  -4.292  1.00 67.51           C  
ATOM    593  CB  SER A  75      -3.763  -5.344  -4.043  1.00 67.51           C  
ATOM    594  O   SER A  75      -5.304  -7.875  -3.234  1.00 67.51           O  
ATOM    595  OG  SER A  75      -2.572  -4.709  -4.475  1.00 67.51           O  
ATOM    596  N   ILE A  76      -6.468  -7.112  -4.985  1.00 70.11           N  
ATOM    597  CA  ILE A  76      -7.729  -7.796  -4.640  1.00 70.11           C  
ATOM    598  C   ILE A  76      -7.696  -9.259  -5.108  1.00 70.11           C  
ATOM    599  CB  ILE A  76      -8.942  -7.033  -5.240  1.00 70.11           C  
ATOM    600  O   ILE A  76      -8.364 -10.107  -4.518  1.00 70.11           O  
ATOM    601  CG1 ILE A  76      -9.081  -5.631  -4.612  1.00 70.11           C  
ATOM    602  CG2 ILE A  76     -10.273  -7.787  -5.040  1.00 70.11           C  
ATOM    603  CD1 ILE A  76      -9.982  -4.675  -5.408  1.00 70.11           C  
ATOM    604  N   PHE A  77      -6.955  -9.564  -6.179  1.00 67.15           N  
ATOM    605  CA  PHE A  77      -6.939 -10.890  -6.808  1.00 67.15           C  
ATOM    606  C   PHE A  77      -5.815 -11.832  -6.325  1.00 67.15           C  
ATOM    607  CB  PHE A  77      -6.937 -10.730  -8.341  1.00 67.15           C  
ATOM    608  O   PHE A  77      -5.822 -12.998  -6.733  1.00 67.15           O  
ATOM    609  CG  PHE A  77      -8.218 -10.159  -8.932  1.00 67.15           C  
ATOM    610  CD1 PHE A  77      -9.420 -10.888  -8.863  1.00 67.15           C  
ATOM    611  CD2 PHE A  77      -8.212  -8.908  -9.575  1.00 67.15           C  
ATOM    612  CE1 PHE A  77     -10.608 -10.355  -9.399  1.00 67.15           C  
ATOM    613  CE2 PHE A  77      -9.402  -8.354 -10.075  1.00 67.15           C  
ATOM    614  CZ  PHE A  77     -10.603  -9.078  -9.990  1.00 67.15           C  
ATOM    615  N   TYR A  78      -4.885 -11.371  -5.479  1.00 57.80           N  
ATOM    616  CA  TYR A  78      -3.748 -12.140  -4.936  1.00 57.80           C  
ATOM    617  C   TYR A  78      -3.866 -12.409  -3.434  1.00 57.80           C  
ATOM    618  CB  TYR A  78      -2.430 -11.415  -5.263  1.00 57.80           C  
ATOM    619  O   TYR A  78      -3.449 -13.519  -3.019  1.00 57.80           O  
ATOM    620  CG  TYR A  78      -1.711 -11.989  -6.464  1.00 57.80           C  
ATOM    621  CD1 TYR A  78      -0.902 -13.128  -6.298  1.00 57.80           C  
ATOM    622  CD2 TYR A  78      -1.864 -11.408  -7.735  1.00 57.80           C  
ATOM    623  CE1 TYR A  78      -0.231 -13.687  -7.402  1.00 57.80           C  
ATOM    624  CE2 TYR A  78      -1.199 -11.963  -8.847  1.00 57.80           C  
ATOM    625  OH  TYR A  78       0.262 -13.652  -9.743  1.00 57.80           O  
ATOM    626  CZ  TYR A  78      -0.383 -13.101  -8.679  1.00 57.80           C  
ATOM    627  OXT TYR A  78      -4.320 -11.493  -2.725  1.00 57.80           O  
TER     628      TYR A  78                                                      
ENDMDL                                                                          
END                                                                             
