# Supplementary material for: PICNIC accurately predicts condensate-forming proteins regardless of their structural disorder across organisms
Source: Nat Commun. 2024 Dec 11;15:10668. doi: 10.1038/s41467-024-55089-x (PMC11634905; doi:10.1038/s41467-024-55089-x)
Supplement: Supplementary file 7 — Dataset S6 [file 41467_2024_55089_MOESM7_ESM.zip › Dataset_S6/Negative_predictions/AF-A0A0A0MT99-IGLJ3.pdb]

HEADER                                            01-JUL-21                     
TITLE     ALPHAFOLD MONOMER V2.0 PREDICTION FOR IMMUNOGLOBULIN LAMBDA JOINING 3 
TITLE    2 (A0A0A0MT99)                                                         
COMPND    MOL_ID: 1;                                                            
COMPND   2 MOLECULE: IMMUNOGLOBULIN LAMBDA JOINING 3;                           
COMPND   3 CHAIN: A                                                             
SOURCE    MOL_ID: 1;                                                            
SOURCE   2 ORGANISM_SCIENTIFIC: HOMO SAPIENS;                                   
SOURCE   3 ORGANISM_TAXID: 9606                                                 
REMARK   1                                                                      
REMARK   1 REFERENCE 1                                                          
REMARK   1  AUTH   JOHN JUMPER, RICHARD EVANS, ALEXANDER PRITZEL, TIM GREEN,    
REMARK   1  AUTH 2 MICHAEL FIGURNOV, OLAF RONNEBERGER, KATHRYN TUNYASUVUNAKOOL, 
REMARK   1  AUTH 3 RUSS BATES, AUGUSTIN ZIDEK, ANNA POTAPENKO, ALEX BRIDGLAND,  
REMARK   1  AUTH 4 CLEMENS MEYER, SIMON A A KOHL, ANDREW J BALLARD,             
REMARK   1  AUTH 5 ANDREW COWIE, BERNARDINO ROMERA-PAREDES, STANISLAV NIKOLOV,  
REMARK   1  AUTH 6 RISHUB JAIN, JONAS ADLER, TREVOR BACK, STIG PETERSEN,        
REMARK   1  AUTH 7 DAVID REIMAN, ELLEN CLANCY, MICHAL ZIELINSKI,                
REMARK   1  AUTH 8 MARTIN STEINEGGER, MICHALINA PACHOLSKA, TAMAS BERGHAMMER,    
REMARK   1  AUTH 9 DAVID SILVER, ORIOL VINYALS, ANDREW W SENIOR,                
REMARK   1  AUTH10 KORAY KAVUKCUOGLU, PUSHMEET KOHLI, DEMIS HASSABIS            
REMARK   1  TITL   HIGHLY ACCURATE PROTEIN STRUCTURE PREDICTION WITH ALPHAFOLD  
REMARK   1  REF    NATURE                        V. 596   583 2021              
REMARK   1  REFN                   ISSN 0028-0836                               
REMARK   1  PMID   34265844                                                     
REMARK   1  DOI    10.1038/s41586-021-03819-2                                   
REMARK   1                                                                      
REMARK   1 DISCLAIMERS                                                          
REMARK   1 ALPHAFOLD DATA, COPYRIGHT (2021) DEEPMIND TECHNOLOGIES LIMITED. THE  
REMARK   1 INFORMATION PROVIDED IS THEORETICAL MODELLING ONLY AND CAUTION SHOULD
REMARK   1 BE EXERCISED IN ITS USE. IT IS PROVIDED "AS-IS" WITHOUT ANY WARRANTY 
REMARK   1 OF ANY KIND, WHETHER EXPRESSED OR IMPLIED. NO WARRANTY IS GIVEN THAT 
REMARK   1 USE OF THE INFORMATION SHALL NOT INFRINGE THE RIGHTS OF ANY THIRD    
REMARK   1 PARTY. THE INFORMATION IS NOT INTENDED TO BE A SUBSTITUTE FOR        
REMARK   1 PROFESSIONAL MEDICAL ADVICE, DIAGNOSIS, OR TREATMENT, AND DOES NOT   
REMARK   1 CONSTITUTE MEDICAL OR OTHER PROFESSIONAL ADVICE. IT IS AVAILABLE FOR 
REMARK   1 ACADEMIC AND COMMERCIAL PURPOSES, UNDER CC-BY 4.0 LICENCE.           
DBREF  XXXX A    1    50  UNP    A0A0A0MT99 A0A0A0MT99_HUMAN     1     50       
SEQRES   1 A   50  MET SER ARG CYS HIS GLN ASP HIS TRP SER GLN LEU PRO          
SEQRES   2 A   50  PRO SER GLN LEU GLN TRP GLY LEU GLY LEU GLY ALA SER          
SEQRES   3 A   50  GLN GLY GLY PHE LEU TYR GLU PRO VAL SER GLN CYS TRP          
SEQRES   4 A   50  VAL PHE GLY GLY GLY THR LYS LEU THR VAL LEU                  
CRYST1    1.000    1.000    1.000  90.00  90.00  90.00 P 1           1          
ORIGX1      1.000000  0.000000  0.000000        0.00000                         
ORIGX2      0.000000  1.000000  0.000000        0.00000                         
ORIGX3      0.000000  0.000000  1.000000        0.00000                         
SCALE1      1.000000  0.000000  0.000000        0.00000                         
SCALE2      0.000000  1.000000  0.000000        0.00000                         
SCALE3      0.000000  0.000000  1.000000        0.00000                         
MODEL        1                                                                  
ATOM      1  N   MET A   1      13.222   3.815   7.719  1.00 39.52           N  
ATOM      2  CA  MET A   1      13.443   3.691   6.261  1.00 39.52           C  
ATOM      3  C   MET A   1      12.157   3.145   5.643  1.00 39.52           C  
ATOM      4  CB  MET A   1      14.647   2.771   5.980  1.00 39.52           C  
ATOM      5  O   MET A   1      11.929   1.945   5.708  1.00 39.52           O  
ATOM      6  CG  MET A   1      15.991   3.407   6.366  1.00 39.52           C  
ATOM      7  SD  MET A   1      17.330   2.195   6.480  1.00 39.52           S  
ATOM      8  CE  MET A   1      18.785   3.265   6.296  1.00 39.52           C  
ATOM      9  N   SER A   2      11.249   4.015   5.187  1.00 40.48           N  
ATOM     10  CA  SER A   2       9.900   3.612   4.750  1.00 40.48           C  
ATOM     11  C   SER A   2       9.893   3.154   3.294  1.00 40.48           C  
ATOM     12  CB  SER A   2       8.877   4.733   4.967  1.00 40.48           C  
ATOM     13  O   SER A   2      10.470   3.809   2.429  1.00 40.48           O  
ATOM     14  OG  SER A   2       8.747   4.959   6.356  1.00 40.48           O  
ATOM     15  N   ARG A   3       9.192   2.044   3.034  1.00 55.25           N  
ATOM     16  CA  ARG A   3       9.035   1.360   1.735  1.00 55.25           C  
ATOM     17  C   ARG A   3       8.356   2.194   0.632  1.00 55.25           C  
ATOM     18  CB  ARG A   3       8.262   0.042   1.956  1.00 55.25           C  
ATOM     19  O   ARG A   3       8.160   1.686  -0.461  1.00 55.25           O  
ATOM     20  CG  ARG A   3       9.030  -1.000   2.786  1.00 55.25           C  
ATOM     21  CD  ARG A   3       8.174  -2.263   2.965  1.00 55.25           C  
ATOM     22  NE  ARG A   3       8.850  -3.278   3.798  1.00 55.25           N  
ATOM     23  NH1 ARG A   3       7.122  -4.794   3.866  1.00 55.25           N  
ATOM     24  NH2 ARG A   3       9.025  -5.250   4.931  1.00 55.25           N  
ATOM     25  CZ  ARG A   3       8.331  -4.430   4.193  1.00 55.25           C  
ATOM     26  N   CYS A   4       8.043   3.462   0.891  1.00 52.40           N  
ATOM     27  CA  CYS A   4       7.458   4.397  -0.071  1.00 52.40           C  
ATOM     28  C   CYS A   4       8.417   4.784  -1.207  1.00 52.40           C  
ATOM     29  CB  CYS A   4       7.007   5.662   0.676  1.00 52.40           C  
ATOM     30  O   CYS A   4       7.971   5.349  -2.183  1.00 52.40           O  
ATOM     31  SG  CYS A   4       5.924   5.257   2.081  1.00 52.40           S  
ATOM     32  N   HIS A   5       9.717   4.493  -1.090  1.00 52.77           N  
ATOM     33  CA  HIS A   5      10.709   4.816  -2.124  1.00 52.77           C  
ATOM     34  C   HIS A   5      10.790   3.787  -3.264  1.00 52.77           C  
ATOM     35  CB  HIS A   5      12.084   5.027  -1.461  1.00 52.77           C  
ATOM     36  O   HIS A   5      11.608   3.942  -4.165  1.00 52.77           O  
ATOM     37  CG  HIS A   5      12.614   6.425  -1.627  1.00 52.77           C  
ATOM     38  CD2 HIS A   5      12.756   7.121  -2.799  1.00 52.77           C  
ATOM     39  ND1 HIS A   5      13.073   7.237  -0.614  1.00 52.77           N  
ATOM     40  CE1 HIS A   5      13.479   8.394  -1.160  1.00 52.77           C  
ATOM     41  NE2 HIS A   5      13.306   8.369  -2.486  1.00 52.77           N  
ATOM     42  N   GLN A   6       9.994   2.714  -3.217  1.00 52.25           N  
ATOM     43  CA  GLN A   6       9.949   1.706  -4.276  1.00 52.25           C  
ATOM     44  C   GLN A   6       8.653   1.833  -5.070  1.00 52.25           C  
ATOM     45  CB  GLN A   6      10.170   0.292  -3.715  1.00 52.25           C  
ATOM     46  O   GLN A   6       7.883   0.877  -5.118  1.00 52.25           O  
ATOM     47  CG  GLN A   6      11.567   0.110  -3.107  1.00 52.25           C  
ATOM     48  CD  GLN A   6      12.103  -1.292  -3.364  1.00 52.25           C  
ATOM     49  NE2 GLN A   6      11.523  -2.321  -2.784  1.00 52.25           N  
ATOM     50  OE1 GLN A   6      13.045  -1.499  -4.102  1.00 52.25           O  
ATOM     51  N   ASP A   7       8.424   3.008  -5.668  1.00 52.13           N  
ATOM     52  CA  ASP A   7       7.306   3.342  -6.568  1.00 52.13           C  
ATOM     53  C   ASP A   7       7.302   2.505  -7.866  1.00 52.13           C  
ATOM     54  CB  ASP A   7       7.297   4.852  -6.872  1.00 52.13           C  
ATOM     55  O   ASP A   7       7.166   3.007  -8.979  1.00 52.13           O  
ATOM     56  CG  ASP A   7       6.853   5.692  -5.678  1.00 52.13           C  
ATOM     57  OD1 ASP A   7       5.682   5.517  -5.259  1.00 52.13           O  
ATOM     58  OD2 ASP A   7       7.685   6.501  -5.215  1.00 52.13           O  
ATOM     59  N   HIS A   8       7.386   1.185  -7.734  1.00 47.60           N  
ATOM     60  CA  HIS A   8       6.934   0.231  -8.727  1.00 47.60           C  
ATOM     61  C   HIS A   8       5.406   0.133  -8.623  1.00 47.60           C  
ATOM     62  CB  HIS A   8       7.672  -1.102  -8.533  1.00 47.60           C  
ATOM     63  O   HIS A   8       4.844  -0.922  -8.329  1.00 47.60           O  
ATOM     64  CG  HIS A   8       7.678  -1.975  -9.764  1.00 47.60           C  
ATOM     65  CD2 HIS A   8       6.642  -2.218 -10.629  1.00 47.60           C  
ATOM     66  ND1 HIS A   8       8.771  -2.656 -10.250  1.00 47.60           N  
ATOM     67  CE1 HIS A   8       8.404  -3.288 -11.377  1.00 47.60           C  
ATOM     68  NE2 HIS A   8       7.112  -3.052 -11.649  1.00 47.60           N  
ATOM     69  N   TRP A   9       4.714   1.251  -8.844  1.00 52.01           N  
ATOM     70  CA  TRP A   9       3.294   1.202  -9.154  1.00 52.01           C  
ATOM     71  C   TRP A   9       3.185   0.643 -10.563  1.00 52.01           C  
ATOM     72  CB  TRP A   9       2.637   2.575  -8.994  1.00 52.01           C  
ATOM     73  O   TRP A   9       3.340   1.362 -11.550  1.00 52.01           O  
ATOM     74  CG  TRP A   9       2.471   2.983  -7.566  1.00 52.01           C  
ATOM     75  CD1 TRP A   9       3.287   3.820  -6.889  1.00 52.01           C  
ATOM     76  CD2 TRP A   9       1.460   2.546  -6.605  1.00 52.01           C  
ATOM     77  CE2 TRP A   9       1.731   3.174  -5.350  1.00 52.01           C  
ATOM     78  CE3 TRP A   9       0.346   1.677  -6.668  1.00 52.01           C  
ATOM     79  NE1 TRP A   9       2.863   3.934  -5.583  1.00 52.01           N  
ATOM     80  CH2 TRP A   9      -0.178   2.092  -4.318  1.00 52.01           C  
ATOM     81  CZ2 TRP A   9       0.927   2.957  -4.220  1.00 52.01           C  
ATOM     82  CZ3 TRP A   9      -0.464   1.452  -5.538  1.00 52.01           C  
ATOM     83  N   SER A  10       2.976  -0.671 -10.655  1.00 51.42           N  
ATOM     84  CA  SER A  10       2.529  -1.309 -11.885  1.00 51.42           C  
ATOM     85  C   SER A  10       1.333  -0.502 -12.382  1.00 51.42           C  
ATOM     86  CB  SER A  10       2.123  -2.762 -11.612  1.00 51.42           C  
ATOM     87  O   SER A  10       0.322  -0.423 -11.686  1.00 51.42           O  
ATOM     88  OG  SER A  10       3.155  -3.449 -10.925  1.00 51.42           O  
ATOM     89  N   GLN A  11       1.499   0.177 -13.520  1.00 51.51           N  
ATOM     90  CA  GLN A  11       0.500   1.066 -14.100  1.00 51.51           C  
ATOM     91  C   GLN A  11      -0.800   0.285 -14.304  1.00 51.51           C  
ATOM     92  CB  GLN A  11       1.014   1.629 -15.438  1.00 51.51           C  
ATOM     93  O   GLN A  11      -0.965  -0.418 -15.301  1.00 51.51           O  
ATOM     94  CG  GLN A  11       2.186   2.610 -15.294  1.00 51.51           C  
ATOM     95  CD  GLN A  11       2.633   3.116 -16.661  1.00 51.51           C  
ATOM     96  NE2 GLN A  11       2.036   4.167 -17.182  1.00 51.51           N  
ATOM     97  OE1 GLN A  11       3.503   2.561 -17.305  1.00 51.51           O  
ATOM     98  N   LEU A  12      -1.715   0.374 -13.338  1.00 54.39           N  
ATOM     99  CA  LEU A  12      -3.045  -0.189 -13.483  1.00 54.39           C  
ATOM    100  C   LEU A  12      -3.715   0.561 -14.638  1.00 54.39           C  
ATOM    101  CB  LEU A  12      -3.839  -0.085 -12.172  1.00 54.39           C  
ATOM    102  O   LEU A  12      -3.695   1.796 -14.654  1.00 54.39           O  
ATOM    103  CG  LEU A  12      -3.424  -1.134 -11.123  1.00 54.39           C  
ATOM    104  CD1 LEU A  12      -4.022  -0.767  -9.766  1.00 54.39           C  
ATOM    105  CD2 LEU A  12      -3.917  -2.539 -11.491  1.00 54.39           C  
ATOM    106  N   PRO A  13      -4.259  -0.158 -15.633  1.00 52.64           N  
ATOM    107  CA  PRO A  13      -4.815   0.476 -16.813  1.00 52.64           C  
ATOM    108  C   PRO A  13      -5.940   1.445 -16.409  1.00 52.64           C  
ATOM    109  CB  PRO A  13      -5.273  -0.662 -17.731  1.00 52.64           C  
ATOM    110  O   PRO A  13      -6.699   1.134 -15.488  1.00 52.64           O  
ATOM    111  CG  PRO A  13      -5.396  -1.870 -16.803  1.00 52.64           C  
ATOM    112  CD  PRO A  13      -4.362  -1.602 -15.717  1.00 52.64           C  
ATOM    113  N   PRO A  14      -6.093   2.594 -17.099  1.00 54.79           N  
ATOM    114  CA  PRO A  14      -7.090   3.625 -16.777  1.00 54.79           C  
ATOM    115  C   PRO A  14      -8.521   3.092 -16.641  1.00 54.79           C  
ATOM    116  CB  PRO A  14      -7.011   4.633 -17.929  1.00 54.79           C  
ATOM    117  O   PRO A  14      -9.330   3.647 -15.902  1.00 54.79           O  
ATOM    118  CG  PRO A  14      -5.585   4.486 -18.451  1.00 54.79           C  
ATOM    119  CD  PRO A  14      -5.265   3.016 -18.217  1.00 54.79           C  
ATOM    120  N   SER A  15      -8.819   1.974 -17.309  1.00 51.43           N  
ATOM    121  CA  SER A  15     -10.084   1.258 -17.175  1.00 51.43           C  
ATOM    122  C   SER A  15     -10.360   0.806 -15.739  1.00 51.43           C  
ATOM    123  CB  SER A  15     -10.112   0.065 -18.137  1.00 51.43           C  
ATOM    124  O   SER A  15     -11.488   0.954 -15.292  1.00 51.43           O  
ATOM    125  OG  SER A  15      -8.964  -0.753 -17.980  1.00 51.43           O  
ATOM    126  N   GLN A  16      -9.358   0.346 -14.982  1.00 52.94           N  
ATOM    127  CA  GLN A  16      -9.504  -0.090 -13.583  1.00 52.94           C  
ATOM    128  C   GLN A  16      -9.696   1.076 -12.606  1.00 52.94           C  
ATOM    129  CB  GLN A  16      -8.273  -0.914 -13.168  1.00 52.94           C  
ATOM    130  O   GLN A  16     -10.335   0.912 -11.571  1.00 52.94           O  
ATOM    131  CG  GLN A  16      -8.170  -2.282 -13.860  1.00 52.94           C  
ATOM    132  CD  GLN A  16      -9.111  -3.322 -13.255  1.00 52.94           C  
ATOM    133  NE2 GLN A  16      -8.610  -4.462 -12.832  1.00 52.94           N  
ATOM    134  OE1 GLN A  16     -10.309  -3.141 -13.159  1.00 52.94           O  
ATOM    135  N   LEU A  17      -9.185   2.263 -12.947  1.00 51.69           N  
ATOM    136  CA  LEU A  17      -9.399   3.481 -12.161  1.00 51.69           C  
ATOM    137  C   LEU A  17     -10.825   4.027 -12.342  1.00 51.69           C  
ATOM    138  CB  LEU A  17      -8.327   4.520 -12.545  1.00 51.69           C  
ATOM    139  O   LEU A  17     -11.380   4.623 -11.422  1.00 51.69           O  
ATOM    140  CG  LEU A  17      -6.891   4.128 -12.137  1.00 51.69           C  
ATOM    141  CD1 LEU A  17      -5.880   5.081 -12.774  1.00 51.69           C  
ATOM    142  CD2 LEU A  17      -6.695   4.183 -10.619  1.00 51.69           C  
ATOM    143  N   GLN A  18     -11.448   3.779 -13.499  1.00 44.04           N  
ATOM    144  CA  GLN A  18     -12.799   4.255 -13.807  1.00 44.04           C  
ATOM    145  C   GLN A  18     -13.911   3.387 -13.187  1.00 44.04           C  
ATOM    146  CB  GLN A  18     -12.926   4.395 -15.330  1.00 44.04           C  
ATOM    147  O   GLN A  18     -14.961   3.920 -12.832  1.00 44.04           O  
ATOM    148  CG  GLN A  18     -14.179   5.184 -15.732  1.00 44.04           C  
ATOM    149  CD  GLN A  18     -14.130   5.587 -17.198  1.00 44.04           C  
ATOM    150  NE2 GLN A  18     -14.558   4.737 -18.107  1.00 44.04           N  
ATOM    151  OE1 GLN A  18     -13.686   6.660 -17.562  1.00 44.04           O  
ATOM    152  N   TRP A  19     -13.679   2.085 -12.969  1.00 39.98           N  
ATOM    153  CA  TRP A  19     -14.636   1.207 -12.269  1.00 39.98           C  
ATOM    154  C   TRP A  19     -14.799   1.537 -10.774  1.00 39.98           C  
ATOM    155  CB  TRP A  19     -14.248  -0.266 -12.471  1.00 39.98           C  
ATOM    156  O   TRP A  19     -15.762   1.091 -10.158  1.00 39.98           O  
ATOM    157  CG  TRP A  19     -14.411  -0.771 -13.874  1.00 39.98           C  
ATOM    158  CD1 TRP A  19     -13.407  -1.075 -14.721  1.00 39.98           C  
ATOM    159  CD2 TRP A  19     -15.633  -1.134 -14.585  1.00 39.98           C  
ATOM    160  CE2 TRP A  19     -15.286  -1.542 -15.908  1.00 39.98           C  
ATOM    161  CE3 TRP A  19     -16.996  -1.208 -14.230  1.00 39.98           C  
ATOM    162  NE1 TRP A  19     -13.915  -1.451 -15.947  1.00 39.98           N  
ATOM    163  CH2 TRP A  19     -17.585  -2.035 -16.456  1.00 39.98           C  
ATOM    164  CZ2 TRP A  19     -16.237  -1.973 -16.843  1.00 39.98           C  
ATOM    165  CZ3 TRP A  19     -17.960  -1.661 -15.153  1.00 39.98           C  
ATOM    166  N   GLY A  20     -13.901   2.340 -10.191  1.00 45.62           N  
ATOM    167  CA  GLY A  20     -13.961   2.740  -8.780  1.00 45.62           C  
ATOM    168  C   GLY A  20     -14.700   4.052  -8.494  1.00 45.62           C  
ATOM    169  O   GLY A  20     -14.851   4.410  -7.329  1.00 45.62           O  
ATOM    170  N   LEU A  21     -15.138   4.790  -9.522  1.00 46.81           N  
ATOM    171  CA  LEU A  21     -15.599   6.182  -9.375  1.00 46.81           C  
ATOM    172  C   LEU A  21     -17.028   6.453  -9.874  1.00 46.81           C  
ATOM    173  CB  LEU A  21     -14.560   7.116 -10.029  1.00 46.81           C  
ATOM    174  O   LEU A  21     -17.508   7.577  -9.747  1.00 46.81           O  
ATOM    175  CG  LEU A  21     -13.283   7.308  -9.186  1.00 46.81           C  
ATOM    176  CD1 LEU A  21     -12.198   7.976 -10.030  1.00 46.81           C  
ATOM    177  CD2 LEU A  21     -13.533   8.193  -7.960  1.00 46.81           C  
ATOM    178  N   GLY A  22     -17.748   5.459 -10.397  1.00 34.55           N  
ATOM    179  CA  GLY A  22     -19.079   5.698 -10.953  1.00 34.55           C  
ATOM    180  C   GLY A  22     -19.943   4.451 -11.010  1.00 34.55           C  
ATOM    181  O   GLY A  22     -19.914   3.763 -12.017  1.00 34.55           O  
ATOM    182  N   LEU A  23     -20.680   4.187  -9.923  1.00 33.64           N  
ATOM    183  CA  LEU A  23     -21.920   3.392  -9.795  1.00 33.64           C  
ATOM    184  C   LEU A  23     -22.060   2.997  -8.311  1.00 33.64           C  
ATOM    185  CB  LEU A  23     -21.946   2.139 -10.712  1.00 33.64           C  
ATOM    186  O   LEU A  23     -21.745   1.877  -7.930  1.00 33.64           O  
ATOM    187  CG  LEU A  23     -22.527   2.405 -12.120  1.00 33.64           C  
ATOM    188  CD1 LEU A  23     -21.947   1.425 -13.140  1.00 33.64           C  
ATOM    189  CD2 LEU A  23     -24.051   2.264 -12.135  1.00 33.64           C  
ATOM    190  N   GLY A  24     -22.479   3.934  -7.449  1.00 35.32           N  
ATOM    191  CA  GLY A  24     -22.829   3.596  -6.058  1.00 35.32           C  
ATOM    192  C   GLY A  24     -22.206   4.437  -4.943  1.00 35.32           C  
ATOM    193  O   GLY A  24     -22.069   3.938  -3.835  1.00 35.32           O  
ATOM    194  N   ALA A  25     -21.889   5.719  -5.164  1.00 42.08           N  
ATOM    195  CA  ALA A  25     -21.501   6.654  -4.091  1.00 42.08           C  
ATOM    196  C   ALA A  25     -22.678   7.042  -3.154  1.00 42.08           C  
ATOM    197  CB  ALA A  25     -20.794   7.864  -4.718  1.00 42.08           C  
ATOM    198  O   ALA A  25     -22.754   8.161  -2.652  1.00 42.08           O  
ATOM    199  N   SER A  26     -23.613   6.116  -2.932  1.00 40.86           N  
ATOM    200  CA  SER A  26     -24.794   6.260  -2.091  1.00 40.86           C  
ATOM    201  C   SER A  26     -24.678   5.246  -0.954  1.00 40.86           C  
ATOM    202  CB  SER A  26     -26.052   6.057  -2.948  1.00 40.86           C  
ATOM    203  O   SER A  26     -24.970   4.076  -1.149  1.00 40.86           O  
ATOM    204  OG  SER A  26     -27.197   6.539  -2.279  1.00 40.86           O  
ATOM    205  N   GLN A  27     -24.237   5.715   0.218  1.00 35.85           N  
ATOM    206  CA  GLN A  27     -24.215   4.988   1.498  1.00 35.85           C  
ATOM    207  C   GLN A  27     -23.397   3.682   1.550  1.00 35.85           C  
ATOM    208  CB  GLN A  27     -25.654   4.717   1.976  1.00 35.85           C  
ATOM    209  O   GLN A  27     -23.882   2.611   1.210  1.00 35.85           O  
ATOM    210  CG  GLN A  27     -26.403   5.968   2.441  1.00 35.85           C  
ATOM    211  CD  GLN A  27     -27.846   5.679   2.844  1.00 35.85           C  
ATOM    212  NE2 GLN A  27     -28.600   6.695   3.196  1.00 35.85           N  
ATOM    213  OE1 GLN A  27     -28.338   4.566   2.852  1.00 35.85           O  
ATOM    214  N   GLY A  28     -22.211   3.743   2.165  1.00 35.56           N  
ATOM    215  CA  GLY A  28     -21.657   2.589   2.884  1.00 35.56           C  
ATOM    216  C   GLY A  28     -20.201   2.261   2.569  1.00 35.56           C  
ATOM    217  O   GLY A  28     -19.879   1.822   1.475  1.00 35.56           O  
ATOM    218  N   GLY A  29     -19.336   2.390   3.581  1.00 38.37           N  
ATOM    219  CA  GLY A  29     -18.092   1.620   3.644  1.00 38.37           C  
ATOM    220  C   GLY A  29     -16.792   2.372   3.369  1.00 38.37           C  
ATOM    221  O   GLY A  29     -15.975   1.901   2.588  1.00 38.37           O  
ATOM    222  N   PHE A  30     -16.534   3.486   4.061  1.00 43.42           N  
ATOM    223  CA  PHE A  30     -15.143   3.870   4.322  1.00 43.42           C  
ATOM    224  C   PHE A  30     -14.566   2.820   5.286  1.00 43.42           C  
ATOM    225  CB  PHE A  30     -15.070   5.310   4.881  1.00 43.42           C  
ATOM    226  O   PHE A  30     -14.878   2.836   6.478  1.00 43.42           O  
ATOM    227  CG  PHE A  30     -14.168   6.242   4.092  1.00 43.42           C  
ATOM    228  CD1 PHE A  30     -12.798   6.347   4.404  1.00 43.42           C  
ATOM    229  CD2 PHE A  30     -14.704   7.015   3.044  1.00 43.42           C  
ATOM    230  CE1 PHE A  30     -11.972   7.221   3.672  1.00 43.42           C  
ATOM    231  CE2 PHE A  30     -13.879   7.890   2.315  1.00 43.42           C  
ATOM    232  CZ  PHE A  30     -12.513   7.993   2.629  1.00 43.42           C  
ATOM    233  N   LEU A  31     -13.786   1.858   4.784  1.00 43.61           N  
ATOM    234  CA  LEU A  31     -13.023   0.954   5.644  1.00 43.61           C  
ATOM    235  C   LEU A  31     -11.880   1.755   6.284  1.00 43.61           C  
ATOM    236  CB  LEU A  31     -12.564  -0.304   4.881  1.00 43.61           C  
ATOM    237  O   LEU A  31     -10.826   2.004   5.700  1.00 43.61           O  
ATOM    238  CG  LEU A  31     -13.675  -1.361   4.697  1.00 43.61           C  
ATOM    239  CD1 LEU A  31     -13.207  -2.446   3.728  1.00 43.61           C  
ATOM    240  CD2 LEU A  31     -14.057  -2.052   6.013  1.00 43.61           C  
ATOM    241  N   TYR A  32     -12.156   2.216   7.500  1.00 43.84           N  
ATOM    242  CA  TYR A  32     -11.208   2.792   8.439  1.00 43.84           C  
ATOM    243  C   TYR A  32     -10.303   1.672   8.974  1.00 43.84           C  
ATOM    244  CB  TYR A  32     -12.027   3.500   9.536  1.00 43.84           C  
ATOM    245  O   TYR A  32     -10.563   1.096  10.026  1.00 43.84           O  
ATOM    246  CG  TYR A  32     -11.231   4.245  10.593  1.00 43.84           C  
ATOM    247  CD1 TYR A  32     -10.937   3.631  11.827  1.00 43.84           C  
ATOM    248  CD2 TYR A  32     -10.829   5.576  10.362  1.00 43.84           C  
ATOM    249  CE1 TYR A  32     -10.244   4.341  12.826  1.00 43.84           C  
ATOM    250  CE2 TYR A  32     -10.139   6.292  11.360  1.00 43.84           C  
ATOM    251  OH  TYR A  32      -9.183   6.354  13.565  1.00 43.84           O  
ATOM    252  CZ  TYR A  32      -9.846   5.673  12.595  1.00 43.84           C  
ATOM    253  N   GLU A  33      -9.247   1.331   8.236  1.00 42.32           N  
ATOM    254  CA  GLU A  33      -8.083   0.654   8.815  1.00 42.32           C  
ATOM    255  C   GLU A  33      -7.037   1.716   9.193  1.00 42.32           C  
ATOM    256  CB  GLU A  33      -7.504  -0.423   7.881  1.00 42.32           C  
ATOM    257  O   GLU A  33      -6.593   2.467   8.314  1.00 42.32           O  
ATOM    258  CG  GLU A  33      -8.120  -1.794   8.189  1.00 42.32           C  
ATOM    259  CD  GLU A  33      -7.512  -2.892   7.309  1.00 42.32           C  
ATOM    260  OE1 GLU A  33      -6.373  -3.312   7.616  1.00 42.32           O  
ATOM    261  OE2 GLU A  33      -8.192  -3.291   6.338  1.00 42.32           O  
ATOM    262  N   PRO A  34      -6.620   1.807  10.474  1.00 46.24           N  
ATOM    263  CA  PRO A  34      -5.629   2.769  10.956  1.00 46.24           C  
ATOM    264  C   PRO A  34      -4.202   2.313  10.610  1.00 46.24           C  
ATOM    265  CB  PRO A  34      -5.908   2.902  12.458  1.00 46.24           C  
ATOM    266  O   PRO A  34      -3.302   2.302  11.448  1.00 46.24           O  
ATOM    267  CG  PRO A  34      -6.361   1.494  12.835  1.00 46.24           C  
ATOM    268  CD  PRO A  34      -7.123   1.025  11.597  1.00 46.24           C  
ATOM    269  N   VAL A  35      -3.990   1.917   9.356  1.00 43.31           N  
ATOM    270  CA  VAL A  35      -2.701   1.485   8.819  1.00 43.31           C  
ATOM    271  C   VAL A  35      -2.434   2.315   7.566  1.00 43.31           C  
ATOM    272  CB  VAL A  35      -2.655  -0.041   8.581  1.00 43.31           C  
ATOM    273  O   VAL A  35      -2.788   1.944   6.456  1.00 43.31           O  
ATOM    274  CG1 VAL A  35      -1.214  -0.476   8.280  1.00 43.31           C  
ATOM    275  CG2 VAL A  35      -3.128  -0.833   9.811  1.00 43.31           C  
ATOM    276  N   SER A  36      -1.870   3.506   7.786  1.00 45.03           N  
ATOM    277  CA  SER A  36      -1.201   4.368   6.797  1.00 45.03           C  
ATOM    278  C   SER A  36      -1.753   4.320   5.360  1.00 45.03           C  
ATOM    279  CB  SER A  36       0.305   4.076   6.816  1.00 45.03           C  
ATOM    280  O   SER A  36      -1.063   3.897   4.434  1.00 45.03           O  
ATOM    281  OG  SER A  36       0.848   4.347   8.099  1.00 45.03           O  
ATOM    282  N   GLN A  37      -2.972   4.821   5.151  1.00 48.47           N  
ATOM    283  CA  GLN A  37      -3.525   5.023   3.810  1.00 48.47           C  
ATOM    284  C   GLN A  37      -2.849   6.231   3.138  1.00 48.47           C  
ATOM    285  CB  GLN A  37      -5.052   5.180   3.875  1.00 48.47           C  
ATOM    286  O   GLN A  37      -3.254   7.380   3.312  1.00 48.47           O  
ATOM    287  CG  GLN A  37      -5.767   3.915   4.371  1.00 48.47           C  
ATOM    288  CD  GLN A  37      -7.284   4.082   4.398  1.00 48.47           C  
ATOM    289  NE2 GLN A  37      -7.939   3.629   5.447  1.00 48.47           N  
ATOM    290  OE1 GLN A  37      -7.890   4.626   3.484  1.00 48.47           O  
ATOM    291  N   CYS A  38      -1.779   5.991   2.380  1.00 48.50           N  
ATOM    292  CA  CYS A  38      -1.232   6.981   1.455  1.00 48.50           C  
ATOM    293  C   CYS A  38      -2.129   7.067   0.214  1.00 48.50           C  
ATOM    294  CB  CYS A  38       0.224   6.636   1.099  1.00 48.50           C  
ATOM    295  O   CYS A  38      -1.900   6.375  -0.773  1.00 48.50           O  
ATOM    296  SG  CYS A  38       1.318   6.961   2.515  1.00 48.50           S  
ATOM    297  N   TRP A  39      -3.141   7.932   0.258  1.00 48.22           N  
ATOM    298  CA  TRP A  39      -3.869   8.348  -0.938  1.00 48.22           C  
ATOM    299  C   TRP A  39      -3.016   9.364  -1.703  1.00 48.22           C  
ATOM    300  CB  TRP A  39      -5.248   8.897  -0.550  1.00 48.22           C  
ATOM    301  O   TRP A  39      -2.870  10.513  -1.284  1.00 48.22           O  
ATOM    302  CG  TRP A  39      -6.224   7.844  -0.115  1.00 48.22           C  
ATOM    303  CD1 TRP A  39      -6.331   7.317   1.128  1.00 48.22           C  
ATOM    304  CD2 TRP A  39      -7.239   7.166  -0.920  1.00 48.22           C  
ATOM    305  CE2 TRP A  39      -7.916   6.222  -0.091  1.00 48.22           C  
ATOM    306  CE3 TRP A  39      -7.657   7.258  -2.267  1.00 48.22           C  
ATOM    307  NE1 TRP A  39      -7.323   6.352   1.145  1.00 48.22           N  
ATOM    308  CH2 TRP A  39      -9.346   5.524  -1.914  1.00 48.22           C  
ATOM    309  CZ2 TRP A  39      -8.952   5.408  -0.570  1.00 48.22           C  
ATOM    310  CZ3 TRP A  39      -8.700   6.447  -2.758  1.00 48.22           C  
ATOM    311  N   VAL A  40      -2.408   8.928  -2.806  1.00 45.49           N  
ATOM    312  CA  VAL A  40      -1.770   9.828  -3.771  1.00 45.49           C  
ATOM    313  C   VAL A  40      -2.837  10.217  -4.784  1.00 45.49           C  
ATOM    314  CB  VAL A  40      -0.530   9.198  -4.438  1.00 45.49           C  
ATOM    315  O   VAL A  40      -3.183   9.439  -5.670  1.00 45.49           O  
ATOM    316  CG1 VAL A  40       0.134  10.185  -5.411  1.00 45.49           C  
ATOM    317  CG2 VAL A  40       0.516   8.805  -3.385  1.00 45.49           C  
ATOM    318  N   PHE A  41      -3.379  11.425  -4.649  1.00 53.58           N  
ATOM    319  CA  PHE A  41      -4.160  12.025  -5.723  1.00 53.58           C  
ATOM    320  C   PHE A  41      -3.209  12.283  -6.896  1.00 53.58           C  
ATOM    321  CB  PHE A  41      -4.865  13.293  -5.224  1.00 53.58           C  
ATOM    322  O   PHE A  41      -2.137  12.871  -6.711  1.00 53.58           O  
ATOM    323  CG  PHE A  41      -5.935  13.005  -4.186  1.00 53.58           C  
ATOM    324  CD1 PHE A  41      -7.255  12.727  -4.593  1.00 53.58           C  
ATOM    325  CD2 PHE A  41      -5.607  12.969  -2.816  1.00 53.58           C  
ATOM    326  CE1 PHE A  41      -8.239  12.415  -3.637  1.00 53.58           C  
ATOM    327  CE2 PHE A  41      -6.590  12.651  -1.862  1.00 53.58           C  
ATOM    328  CZ  PHE A  41      -7.906  12.374  -2.272  1.00 53.58           C  
ATOM    329  N   GLY A  42      -3.578  11.801  -8.088  1.00 35.96           N  
ATOM    330  CA  GLY A  42      -2.839  12.059  -9.323  1.00 35.96           C  
ATOM    331  C   GLY A  42      -2.553  13.556  -9.437  1.00 35.96           C  
ATOM    332  O   GLY A  42      -3.479  14.354  -9.530  1.00 35.96           O  
ATOM    333  N   GLY A  43      -1.276  13.928  -9.324  1.00 43.44           N  
ATOM    334  CA  GLY A  43      -0.838  15.322  -9.188  1.00 43.44           C  
ATOM    335  C   GLY A  43       0.085  15.610  -7.998  1.00 43.44           C  
ATOM    336  O   GLY A  43       0.538  16.739  -7.857  1.00 43.44           O  
ATOM    337  N   GLY A  44       0.395  14.629  -7.141  1.00 44.43           N  
ATOM    338  CA  GLY A  44       1.381  14.812  -6.064  1.00 44.43           C  
ATOM    339  C   GLY A  44       0.868  15.624  -4.870  1.00 44.43           C  
ATOM    340  O   GLY A  44       1.656  16.091  -4.051  1.00 44.43           O  
ATOM    341  N   THR A  45      -0.451  15.783  -4.740  1.00 45.03           N  
ATOM    342  CA  THR A  45      -1.049  16.443  -3.574  1.00 45.03           C  
ATOM    343  C   THR A  45      -1.328  15.418  -2.482  1.00 45.03           C  
ATOM    344  CB  THR A  45      -2.304  17.231  -3.953  1.00 45.03           C  
ATOM    345  O   THR A  45      -2.121  14.494  -2.659  1.00 45.03           O  
ATOM    346  CG2 THR A  45      -2.842  18.059  -2.785  1.00 45.03           C  
ATOM    347  OG1 THR A  45      -1.956  18.143  -4.967  1.00 45.03           O  
ATOM    348  N   LYS A  46      -0.662  15.596  -1.339  1.00 52.41           N  
ATOM    349  CA  LYS A  46      -0.871  14.819  -0.118  1.00 52.41           C  
ATOM    350  C   LYS A  46      -1.757  15.627   0.830  1.00 52.41           C  
ATOM    351  CB  LYS A  46       0.504  14.480   0.479  1.00 52.41           C  
ATOM    352  O   LYS A  46      -1.364  16.708   1.258  1.00 52.41           O  
ATOM    353  CG  LYS A  46       0.410  13.556   1.700  1.00 52.41           C  
ATOM    354  CD  LYS A  46       1.815  13.202   2.200  1.00 52.41           C  
ATOM    355  CE  LYS A  46       1.711  12.301   3.433  1.00 52.41           C  
ATOM    356  NZ  LYS A  46       3.053  11.893   3.915  1.00 52.41           N  
ATOM    357  N   LEU A  47      -2.933  15.102   1.161  1.00 58.80           N  
ATOM    358  CA  LEU A  47      -3.800  15.649   2.207  1.00 58.80           C  
ATOM    359  C   LEU A  47      -3.472  14.961   3.538  1.00 58.80           C  
ATOM    360  CB  LEU A  47      -5.278  15.486   1.793  1.00 58.80           C  
ATOM    361  O   LEU A  47      -3.593  13.745   3.658  1.00 58.80           O  
ATOM    362  CG  LEU A  47      -5.853  16.758   1.139  1.00 58.80           C  
ATOM    363  CD1 LEU A  47      -6.991  16.415   0.181  1.00 58.80           C  
ATOM    364  CD2 LEU A  47      -6.389  17.719   2.204  1.00 58.80           C  
ATOM    365  N   THR A  48      -3.057  15.748   4.528  1.00 56.49           N  
ATOM    366  CA  THR A  48      -2.963  15.328   5.932  1.00 56.49           C  
ATOM    367  C   THR A  48      -4.135  15.968   6.665  1.00 56.49           C  
ATOM    368  CB  THR A  48      -1.632  15.765   6.568  1.00 56.49           C  
ATOM    369  O   THR A  48      -4.196  17.192   6.749  1.00 56.49           O  
ATOM    370  CG2 THR A  48      -1.482  15.285   8.011  1.00 56.49           C  
ATOM    371  OG1 THR A  48      -0.521  15.249   5.859  1.00 56.49           O  
ATOM    372  N   VAL A  49      -5.068  15.159   7.166  1.00 59.86           N  
ATOM    373  CA  VAL A  49      -6.117  15.622   8.086  1.00 59.86           C  
ATOM    374  C   VAL A  49      -5.568  15.478   9.507  1.00 59.86           C  
ATOM    375  CB  VAL A  49      -7.437  14.851   7.881  1.00 59.86           C  
ATOM    376  O   VAL A  49      -5.067  14.406   9.849  1.00 59.86           O  
ATOM    377  CG1 VAL A  49      -8.552  15.389   8.783  1.00 59.86           C  
ATOM    378  CG2 VAL A  49      -7.924  14.968   6.427  1.00 59.86           C  
ATOM    379  N   LEU A  50      -5.594  16.573  10.272  1.00 56.13           N  
ATOM    380  CA  LEU A  50      -5.300  16.600  11.709  1.00 56.13           C  
ATOM    381  C   LEU A  50      -6.526  16.170  12.516  1.00 56.13           C  
ATOM    382  CB  LEU A  50      -4.829  18.011  12.131  1.00 56.13           C  
ATOM    383  O   LEU A  50      -7.648  16.515  12.082  1.00 56.13           O  
ATOM    384  CG  LEU A  50      -3.443  18.433  11.629  1.00 56.13           C  
ATOM    385  CD1 LEU A  50      -3.213  19.905  11.969  1.00 56.13           C  
ATOM    386  CD2 LEU A  50      -2.329  17.613  12.282  1.00 56.13           C  
ATOM    387  OXT LEU A  50      -6.281  15.539  13.563  1.00 56.13           O  
TER     388      LEU A  50                                                      
ENDMDL                                                                          
END                                                                             
