# Supplementary material for: PICNIC accurately predicts condensate-forming proteins regardless of their structural disorder across organisms
Source: Nat Commun. 2024 Dec 11;15:10668. doi: 10.1038/s41467-024-55089-x (PMC11634905; doi:10.1038/s41467-024-55089-x)
Supplement: Supplementary file 7 — Dataset S6 [file 41467_2024_55089_MOESM7_ESM.zip › Dataset_S6/Negative_predictions/AF-Q9UKW6-ELF5.pdb]

HEADER                                            01-JUL-21                     
TITLE     ALPHAFOLD MONOMER V2.0 PREDICTION FOR ETS-RELATED TRANSCRIPTION       
TITLE    2 FACTOR ELF-5 (Q9UKW6)                                                
COMPND    MOL_ID: 1;                                                            
COMPND   2 MOLECULE: ETS-RELATED TRANSCRIPTION FACTOR ELF-5;                    
COMPND   3 CHAIN: A                                                             
SOURCE    MOL_ID: 1;                                                            
SOURCE   2 ORGANISM_SCIENTIFIC: HOMO SAPIENS;                                   
SOURCE   3 ORGANISM_TAXID: 9606                                                 
REMARK   1                                                                      
REMARK   1 REFERENCE 1                                                          
REMARK   1  AUTH   JOHN JUMPER, RICHARD EVANS, ALEXANDER PRITZEL, TIM GREEN,    
REMARK   1  AUTH 2 MICHAEL FIGURNOV, OLAF RONNEBERGER, KATHRYN TUNYASUVUNAKOOL, 
REMARK   1  AUTH 3 RUSS BATES, AUGUSTIN ZIDEK, ANNA POTAPENKO, ALEX BRIDGLAND,  
REMARK   1  AUTH 4 CLEMENS MEYER, SIMON A A KOHL, ANDREW J BALLARD,             
REMARK   1  AUTH 5 ANDREW COWIE, BERNARDINO ROMERA-PAREDES, STANISLAV NIKOLOV,  
REMARK   1  AUTH 6 RISHUB JAIN, JONAS ADLER, TREVOR BACK, STIG PETERSEN,        
REMARK   1  AUTH 7 DAVID REIMAN, ELLEN CLANCY, MICHAL ZIELINSKI,                
REMARK   1  AUTH 8 MARTIN STEINEGGER, MICHALINA PACHOLSKA, TAMAS BERGHAMMER,    
REMARK   1  AUTH 9 DAVID SILVER, ORIOL VINYALS, ANDREW W SENIOR,                
REMARK   1  AUTH10 KORAY KAVUKCUOGLU, PUSHMEET KOHLI, DEMIS HASSABIS            
REMARK   1  TITL   HIGHLY ACCURATE PROTEIN STRUCTURE PREDICTION WITH ALPHAFOLD  
REMARK   1  REF    NATURE                        V. 596   583 2021              
REMARK   1  REFN                   ISSN 0028-0836                               
REMARK   1  PMID   34265844                                                     
REMARK   1  DOI    10.1038/s41586-021-03819-2                                   
REMARK   1                                                                      
REMARK   1 DISCLAIMERS                                                          
REMARK   1 ALPHAFOLD DATA, COPYRIGHT (2021) DEEPMIND TECHNOLOGIES LIMITED. THE  
REMARK   1 INFORMATION PROVIDED IS THEORETICAL MODELLING ONLY AND CAUTION SHOULD
REMARK   1 BE EXERCISED IN ITS USE. IT IS PROVIDED "AS-IS" WITHOUT ANY WARRANTY 
REMARK   1 OF ANY KIND, WHETHER EXPRESSED OR IMPLIED. NO WARRANTY IS GIVEN THAT 
REMARK   1 USE OF THE INFORMATION SHALL NOT INFRINGE THE RIGHTS OF ANY THIRD    
REMARK   1 PARTY. THE INFORMATION IS NOT INTENDED TO BE A SUBSTITUTE FOR        
REMARK   1 PROFESSIONAL MEDICAL ADVICE, DIAGNOSIS, OR TREATMENT, AND DOES NOT   
REMARK   1 CONSTITUTE MEDICAL OR OTHER PROFESSIONAL ADVICE. IT IS AVAILABLE FOR 
REMARK   1 ACADEMIC AND COMMERCIAL PURPOSES, UNDER CC-BY 4.0 LICENCE.           
DBREF  XXXX A    1   265  UNP    Q9UKW6   ELF5_HUMAN       1    265             
SEQRES   1 A  265  MET PRO SER LEU PRO HIS SER HIS ARG VAL MET LEU ASP          
SEQRES   2 A  265  SER VAL THR HIS SER THR PHE LEU PRO ASN ALA SER PHE          
SEQRES   3 A  265  CYS ASP PRO LEU MET SER TRP THR ASP LEU PHE SER ASN          
SEQRES   4 A  265  GLU GLU TYR TYR PRO ALA PHE GLU HIS GLN THR ALA CYS          
SEQRES   5 A  265  ASP SER TYR TRP THR SER VAL HIS PRO GLU TYR TRP THR          
SEQRES   6 A  265  LYS ARG HIS VAL TRP GLU TRP LEU GLN PHE CYS CYS ASP          
SEQRES   7 A  265  GLN TYR LYS LEU ASP THR ASN CYS ILE SER PHE CYS ASN          
SEQRES   8 A  265  PHE ASN ILE SER GLY LEU GLN LEU CYS SER MET THR GLN          
SEQRES   9 A  265  GLU GLU PHE VAL GLU ALA ALA GLY LEU CYS GLY GLU TYR          
SEQRES  10 A  265  LEU TYR PHE ILE LEU GLN ASN ILE ARG THR GLN GLY TYR          
SEQRES  11 A  265  SER PHE PHE ASN ASP ALA GLU GLU SER LYS ALA THR ILE          
SEQRES  12 A  265  LYS ASP TYR ALA ASP SER ASN CYS LEU LYS THR SER GLY          
SEQRES  13 A  265  ILE LYS SER GLN ASP CYS HIS SER HIS SER ARG THR SER          
SEQRES  14 A  265  LEU GLN SER SER HIS LEU TRP GLU PHE VAL ARG ASP LEU          
SEQRES  15 A  265  LEU LEU SER PRO GLU GLU ASN CYS GLY ILE LEU GLU TRP          
SEQRES  16 A  265  GLU ASP ARG GLU GLN GLY ILE PHE ARG VAL VAL LYS SER          
SEQRES  17 A  265  GLU ALA LEU ALA LYS MET TRP GLY GLN ARG LYS LYS ASN          
SEQRES  18 A  265  ASP ARG MET THR TYR GLU LYS LEU SER ARG ALA LEU ARG          
SEQRES  19 A  265  TYR TYR TYR LYS THR GLY ILE LEU GLU ARG VAL ASP ARG          
SEQRES  20 A  265  ARG LEU VAL TYR LYS PHE GLY LYS ASN ALA HIS GLY TRP          
SEQRES  21 A  265  GLN GLU ASP LYS LEU                                          
CRYST1    1.000    1.000    1.000  90.00  90.00  90.00 P 1           1          
ORIGX1      1.000000  0.000000  0.000000        0.00000                         
ORIGX2      0.000000  1.000000  0.000000        0.00000                         
ORIGX3      0.000000  0.000000  1.000000        0.00000                         
SCALE1      1.000000  0.000000  0.000000        0.00000                         
SCALE2      0.000000  1.000000  0.000000        0.00000                         
SCALE3      0.000000  0.000000  1.000000        0.00000                         
MODEL        1                                                                  
ATOM      1  N   MET A   1      51.642 -18.224  42.294  1.00 40.52           N  
ATOM      2  CA  MET A   1      52.629 -17.215  42.734  1.00 40.52           C  
ATOM      3  C   MET A   1      52.154 -15.858  42.237  1.00 40.52           C  
ATOM      4  CB  MET A   1      54.017 -17.518  42.124  1.00 40.52           C  
ATOM      5  O   MET A   1      51.939 -15.767  41.037  1.00 40.52           O  
ATOM      6  CG  MET A   1      54.709 -18.727  42.762  1.00 40.52           C  
ATOM      7  SD  MET A   1      55.322 -18.365  44.424  1.00 40.52           S  
ATOM      8  CE  MET A   1      55.687 -20.030  45.036  1.00 40.52           C  
ATOM      9  N   PRO A   2      52.045 -14.816  43.074  1.00 44.83           N  
ATOM     10  CA  PRO A   2      51.267 -14.674  44.321  1.00 44.83           C  
ATOM     11  C   PRO A   2      50.235 -13.503  44.154  1.00 44.83           C  
ATOM     12  CB  PRO A   2      52.390 -14.441  45.339  1.00 44.83           C  
ATOM     13  O   PRO A   2      50.421 -12.647  43.302  1.00 44.83           O  
ATOM     14  CG  PRO A   2      53.357 -13.519  44.592  1.00 44.83           C  
ATOM     15  CD  PRO A   2      53.147 -13.865  43.115  1.00 44.83           C  
ATOM     16  N   SER A   3      49.010 -13.521  44.704  1.00 43.14           N  
ATOM     17  CA  SER A   3      48.564 -13.181  46.081  1.00 43.14           C  
ATOM     18  C   SER A   3      47.624 -11.949  46.104  1.00 43.14           C  
ATOM     19  CB  SER A   3      49.695 -12.961  47.098  1.00 43.14           C  
ATOM     20  O   SER A   3      48.079 -10.829  45.910  1.00 43.14           O  
ATOM     21  OG  SER A   3      50.637 -12.021  46.629  1.00 43.14           O  
ATOM     22  N   LEU A   4      46.319 -12.218  46.306  1.00 47.28           N  
ATOM     23  CA  LEU A   4      45.337 -11.646  47.271  1.00 47.28           C  
ATOM     24  C   LEU A   4      45.759 -10.442  48.175  1.00 47.28           C  
ATOM     25  CB  LEU A   4      44.998 -12.865  48.181  1.00 47.28           C  
ATOM     26  O   LEU A   4      46.944 -10.285  48.450  1.00 47.28           O  
ATOM     27  CG  LEU A   4      43.838 -13.778  47.741  1.00 47.28           C  
ATOM     28  CD1 LEU A   4      44.398 -15.145  47.359  1.00 47.28           C  
ATOM     29  CD2 LEU A   4      42.813 -14.032  48.857  1.00 47.28           C  
ATOM     30  N   PRO A   5      44.832  -9.828  48.953  1.00 62.03           N  
ATOM     31  CA  PRO A   5      43.503  -9.238  48.682  1.00 62.03           C  
ATOM     32  C   PRO A   5      43.326  -7.975  49.590  1.00 62.03           C  
ATOM     33  CB  PRO A   5      42.561 -10.367  49.097  1.00 62.03           C  
ATOM     34  O   PRO A   5      44.318  -7.294  49.804  1.00 62.03           O  
ATOM     35  CG  PRO A   5      43.221 -10.833  50.406  1.00 62.03           C  
ATOM     36  CD  PRO A   5      44.684 -10.365  50.302  1.00 62.03           C  
ATOM     37  N   HIS A   6      42.122  -7.715  50.144  1.00 47.57           N  
ATOM     38  CA  HIS A   6      41.726  -6.981  51.387  1.00 47.57           C  
ATOM     39  C   HIS A   6      40.512  -6.064  51.084  1.00 47.57           C  
ATOM     40  CB  HIS A   6      42.855  -6.145  52.052  1.00 47.57           C  
ATOM     41  O   HIS A   6      40.503  -5.414  50.051  1.00 47.57           O  
ATOM     42  CG  HIS A   6      43.885  -6.941  52.836  1.00 47.57           C  
ATOM     43  CD2 HIS A   6      43.874  -7.273  54.164  1.00 47.57           C  
ATOM     44  ND1 HIS A   6      45.059  -7.440  52.332  1.00 47.57           N  
ATOM     45  CE1 HIS A   6      45.713  -8.100  53.294  1.00 47.57           C  
ATOM     46  NE2 HIS A   6      45.025  -8.022  54.441  1.00 47.57           N  
ATOM     47  N   SER A   7      39.472  -5.878  51.907  1.00 49.23           N  
ATOM     48  CA  SER A   7      39.061  -6.423  53.211  1.00 49.23           C  
ATOM     49  C   SER A   7      37.746  -5.721  53.632  1.00 49.23           C  
ATOM     50  CB  SER A   7      40.129  -6.069  54.258  1.00 49.23           C  
ATOM     51  O   SER A   7      37.701  -4.501  53.544  1.00 49.23           O  
ATOM     52  OG  SER A   7      39.809  -6.518  55.551  1.00 49.23           O  
ATOM     53  N   HIS A   8      36.758  -6.496  54.128  1.00 45.21           N  
ATOM     54  CA  HIS A   8      35.790  -6.216  55.227  1.00 45.21           C  
ATOM     55  C   HIS A   8      34.831  -4.990  55.137  1.00 45.21           C  
ATOM     56  CB  HIS A   8      36.587  -6.273  56.539  1.00 45.21           C  
ATOM     57  O   HIS A   8      35.186  -3.949  54.617  1.00 45.21           O  
ATOM     58  CG  HIS A   8      36.978  -7.676  56.958  1.00 45.21           C  
ATOM     59  CD2 HIS A   8      37.825  -8.555  56.329  1.00 45.21           C  
ATOM     60  ND1 HIS A   8      36.485  -8.334  58.060  1.00 45.21           N  
ATOM     61  CE1 HIS A   8      37.030  -9.561  58.102  1.00 45.21           C  
ATOM     62  NE2 HIS A   8      37.856  -9.738  57.065  1.00 45.21           N  
ATOM     63  N   ARG A   9      33.587  -4.976  55.664  1.00 46.07           N  
ATOM     64  CA  ARG A   9      33.037  -5.480  56.951  1.00 46.07           C  
ATOM     65  C   ARG A   9      31.473  -5.355  56.910  1.00 46.07           C  
ATOM     66  CB  ARG A   9      33.619  -4.520  58.029  1.00 46.07           C  
ATOM     67  O   ARG A   9      31.008  -4.321  56.460  1.00 46.07           O  
ATOM     68  CG  ARG A   9      34.014  -5.136  59.374  1.00 46.07           C  
ATOM     69  CD  ARG A   9      34.756  -4.125  60.246  1.00 46.07           C  
ATOM     70  NE  ARG A   9      34.923  -4.643  61.618  1.00 46.07           N  
ATOM     71  NH1 ARG A   9      35.357  -2.634  62.638  1.00 46.07           N  
ATOM     72  NH2 ARG A   9      35.265  -4.497  63.864  1.00 46.07           N  
ATOM     73  CZ  ARG A   9      35.180  -3.924  62.696  1.00 46.07           C  
ATOM     74  N   VAL A  10      30.654  -6.403  57.131  1.00 40.91           N  
ATOM     75  CA  VAL A  10      29.943  -6.874  58.370  1.00 40.91           C  
ATOM     76  C   VAL A  10      28.504  -6.342  58.635  1.00 40.91           C  
ATOM     77  CB  VAL A  10      30.795  -6.784  59.651  1.00 40.91           C  
ATOM     78  O   VAL A  10      28.326  -5.167  58.918  1.00 40.91           O  
ATOM     79  CG1 VAL A  10      30.095  -7.204  60.945  1.00 40.91           C  
ATOM     80  CG2 VAL A  10      32.004  -7.730  59.576  1.00 40.91           C  
ATOM     81  N   MET A  11      27.562  -7.312  58.627  1.00 39.36           N  
ATOM     82  CA  MET A  11      26.346  -7.614  59.442  1.00 39.36           C  
ATOM     83  C   MET A  11      25.319  -6.536  59.879  1.00 39.36           C  
ATOM     84  CB  MET A  11      26.750  -8.389  60.714  1.00 39.36           C  
ATOM     85  O   MET A  11      25.684  -5.603  60.583  1.00 39.36           O  
ATOM     86  CG  MET A  11      27.458  -9.734  60.551  1.00 39.36           C  
ATOM     87  SD  MET A  11      27.644 -10.616  62.136  1.00 39.36           S  
ATOM     88  CE  MET A  11      29.380 -10.351  62.577  1.00 39.36           C  
ATOM     89  N   LEU A  12      24.010  -6.790  59.660  1.00 41.88           N  
ATOM     90  CA  LEU A  12      23.034  -7.331  60.650  1.00 41.88           C  
ATOM     91  C   LEU A  12      21.582  -7.369  60.101  1.00 41.88           C  
ATOM     92  CB  LEU A  12      23.070  -6.581  62.005  1.00 41.88           C  
ATOM     93  O   LEU A  12      21.233  -6.639  59.179  1.00 41.88           O  
ATOM     94  CG  LEU A  12      23.861  -7.344  63.090  1.00 41.88           C  
ATOM     95  CD1 LEU A  12      24.395  -6.400  64.159  1.00 41.88           C  
ATOM     96  CD2 LEU A  12      23.034  -8.442  63.759  1.00 41.88           C  
ATOM     97  N   ASP A  13      20.789  -8.268  60.689  1.00 32.14           N  
ATOM     98  CA  ASP A  13      19.452  -8.778  60.340  1.00 32.14           C  
ATOM     99  C   ASP A  13      18.307  -7.758  60.180  1.00 32.14           C  
ATOM    100  CB  ASP A  13      19.036  -9.703  61.501  1.00 32.14           C  
ATOM    101  O   ASP A  13      18.270  -6.744  60.875  1.00 32.14           O  
ATOM    102  CG  ASP A  13      20.001 -10.866  61.704  1.00 32.14           C  
ATOM    103  OD1 ASP A  13      20.147 -11.644  60.738  1.00 32.14           O  
ATOM    104  OD2 ASP A  13      20.622 -10.929  62.787  1.00 32.14           O  
ATOM    105  N   SER A  14      17.275  -8.113  59.394  1.00 40.41           N  
ATOM    106  CA  SER A  14      15.891  -8.296  59.896  1.00 40.41           C  
ATOM    107  C   SER A  14      14.893  -8.615  58.776  1.00 40.41           C  
ATOM    108  CB  SER A  14      15.341  -7.106  60.689  1.00 40.41           C  
ATOM    109  O   SER A  14      14.778  -7.906  57.780  1.00 40.41           O  
ATOM    110  OG  SER A  14      15.912  -7.121  61.981  1.00 40.41           O  
ATOM    111  N   VAL A  15      14.147  -9.699  58.989  1.00 33.16           N  
ATOM    112  CA  VAL A  15      13.022 -10.184  58.182  1.00 33.16           C  
ATOM    113  C   VAL A  15      11.791  -9.310  58.432  1.00 33.16           C  
ATOM    114  CB  VAL A  15      12.724 -11.647  58.596  1.00 33.16           C  
ATOM    115  O   VAL A  15      11.357  -9.187  59.575  1.00 33.16           O  
ATOM    116  CG1 VAL A  15      11.462 -12.232  57.948  1.00 33.16           C  
ATOM    117  CG2 VAL A  15      13.903 -12.567  58.249  1.00 33.16           C  
ATOM    118  N   THR A  16      11.166  -8.790  57.374  1.00 49.52           N  
ATOM    119  CA  THR A  16       9.764  -8.349  57.407  1.00 49.52           C  
ATOM    120  C   THR A  16       9.018  -8.849  56.169  1.00 49.52           C  
ATOM    121  CB  THR A  16       9.591  -6.830  57.599  1.00 49.52           C  
ATOM    122  O   THR A  16       9.340  -8.535  55.027  1.00 49.52           O  
ATOM    123  CG2 THR A  16       9.960  -6.378  59.013  1.00 49.52           C  
ATOM    124  OG1 THR A  16      10.399  -6.098  56.714  1.00 49.52           O  
ATOM    125  N   HIS A  17       8.009  -9.681  56.422  1.00 36.03           N  
ATOM    126  CA  HIS A  17       6.978 -10.084  55.471  1.00 36.03           C  
ATOM    127  C   HIS A  17       6.163  -8.859  55.022  1.00 36.03           C  
ATOM    128  CB  HIS A  17       6.028 -11.070  56.192  1.00 36.03           C  
ATOM    129  O   HIS A  17       5.627  -8.160  55.880  1.00 36.03           O  
ATOM    130  CG  HIS A  17       6.230 -12.526  55.872  1.00 36.03           C  
ATOM    131  CD2 HIS A  17       7.008 -13.430  56.545  1.00 36.03           C  
ATOM    132  ND1 HIS A  17       5.553 -13.221  54.897  1.00 36.03           N  
ATOM    133  CE1 HIS A  17       5.920 -14.510  54.971  1.00 36.03           C  
ATOM    134  NE2 HIS A  17       6.807 -14.685  55.961  1.00 36.03           N  
ATOM    135  N   SER A  18       5.970  -8.661  53.712  1.00 35.39           N  
ATOM    136  CA  SER A  18       4.726  -8.071  53.192  1.00 35.39           C  
ATOM    137  C   SER A  18       4.484  -8.384  51.703  1.00 35.39           C  
ATOM    138  CB  SER A  18       4.635  -6.559  53.417  1.00 35.39           C  
ATOM    139  O   SER A  18       5.120  -7.829  50.818  1.00 35.39           O  
ATOM    140  OG  SER A  18       3.271  -6.187  53.286  1.00 35.39           O  
ATOM    141  N   THR A  19       3.600  -9.357  51.483  1.00 34.77           N  
ATOM    142  CA  THR A  19       2.352  -9.321  50.692  1.00 34.77           C  
ATOM    143  C   THR A  19       2.220  -8.570  49.341  1.00 34.77           C  
ATOM    144  CB  THR A  19       1.181  -8.924  51.626  1.00 34.77           C  
ATOM    145  O   THR A  19       2.413  -7.363  49.272  1.00 34.77           O  
ATOM    146  CG2 THR A  19       0.184 -10.076  51.742  1.00 34.77           C  
ATOM    147  OG1 THR A  19       1.570  -8.655  52.959  1.00 34.77           O  
ATOM    148  N   PHE A  20       1.650  -9.309  48.362  1.00 34.01           N  
ATOM    149  CA  PHE A  20       1.001  -8.926  47.078  1.00 34.01           C  
ATOM    150  C   PHE A  20       1.954  -8.495  45.939  1.00 34.01           C  
ATOM    151  CB  PHE A  20      -0.151  -7.938  47.345  1.00 34.01           C  
ATOM    152  O   PHE A  20       2.703  -7.544  46.086  1.00 34.01           O  
ATOM    153  CG  PHE A  20      -1.219  -8.462  48.296  1.00 34.01           C  
ATOM    154  CD1 PHE A  20      -2.160  -9.407  47.849  1.00 34.01           C  
ATOM    155  CD2 PHE A  20      -1.293  -7.997  49.621  1.00 34.01           C  
ATOM    156  CE1 PHE A  20      -3.130  -9.918  48.731  1.00 34.01           C  
ATOM    157  CE2 PHE A  20      -2.248  -8.524  50.512  1.00 34.01           C  
ATOM    158  CZ  PHE A  20      -3.159  -9.497  50.071  1.00 34.01           C  
ATOM    159  N   LEU A  21       2.032  -9.163  44.775  1.00 37.31           N  
ATOM    160  CA  LEU A  21       0.992  -9.467  43.770  1.00 37.31           C  
ATOM    161  C   LEU A  21       1.420 -10.665  42.874  1.00 37.31           C  
ATOM    162  CB  LEU A  21       0.933  -8.246  42.816  1.00 37.31           C  
ATOM    163  O   LEU A  21       2.595 -10.719  42.509  1.00 37.31           O  
ATOM    164  CG  LEU A  21       0.347  -6.941  43.384  1.00 37.31           C  
ATOM    165  CD1 LEU A  21       0.798  -5.742  42.550  1.00 37.31           C  
ATOM    166  CD2 LEU A  21      -1.180  -7.003  43.377  1.00 37.31           C  
ATOM    167  N   PRO A  22       0.525 -11.579  42.440  1.00 31.65           N  
ATOM    168  CA  PRO A  22       0.841 -12.554  41.397  1.00 31.65           C  
ATOM    169  C   PRO A  22       0.322 -12.132  40.006  1.00 31.65           C  
ATOM    170  CB  PRO A  22       0.214 -13.858  41.888  1.00 31.65           C  
ATOM    171  O   PRO A  22      -0.762 -11.570  39.878  1.00 31.65           O  
ATOM    172  CG  PRO A  22      -1.032 -13.389  42.645  1.00 31.65           C  
ATOM    173  CD  PRO A  22      -0.751 -11.932  43.047  1.00 31.65           C  
ATOM    174  N   ASN A  23       1.085 -12.523  38.980  1.00 30.47           N  
ATOM    175  CA  ASN A  23       0.735 -12.639  37.556  1.00 30.47           C  
ATOM    176  C   ASN A  23       0.587 -11.361  36.711  1.00 30.47           C  
ATOM    177  CB  ASN A  23      -0.438 -13.623  37.373  1.00 30.47           C  
ATOM    178  O   ASN A  23      -0.513 -10.940  36.367  1.00 30.47           O  
ATOM    179  CG  ASN A  23      -0.048 -15.069  37.593  1.00 30.47           C  
ATOM    180  ND2 ASN A  23      -0.961 -15.981  37.364  1.00 30.47           N  
ATOM    181  OD1 ASN A  23       1.068 -15.406  37.950  1.00 30.47           O  
ATOM    182  N   ALA A  24       1.721 -10.868  36.205  1.00 36.00           N  
ATOM    183  CA  ALA A  24       1.792 -10.346  34.842  1.00 36.00           C  
ATOM    184  C   ALA A  24       2.227 -11.501  33.924  1.00 36.00           C  
ATOM    185  CB  ALA A  24       2.756  -9.153  34.801  1.00 36.00           C  
ATOM    186  O   ALA A  24       3.371 -11.954  33.986  1.00 36.00           O  
ATOM    187  N   SER A  25       1.304 -12.025  33.116  1.00 45.86           N  
ATOM    188  CA  SER A  25       1.633 -12.954  32.036  1.00 45.86           C  
ATOM    189  C   SER A  25       2.466 -12.210  30.992  1.00 45.86           C  
ATOM    190  CB  SER A  25       0.352 -13.523  31.411  1.00 45.86           C  
ATOM    191  O   SER A  25       1.962 -11.309  30.321  1.00 45.86           O  
ATOM    192  OG  SER A  25      -0.522 -12.472  31.043  1.00 45.86           O  
ATOM    193  N   PHE A  26       3.740 -12.575  30.875  1.00 38.46           N  
ATOM    194  CA  PHE A  26       4.572 -12.241  29.725  1.00 38.46           C  
ATOM    195  C   PHE A  26       3.907 -12.833  28.471  1.00 38.46           C  
ATOM    196  CB  PHE A  26       5.983 -12.829  29.944  1.00 38.46           C  
ATOM    197  O   PHE A  26       3.912 -14.048  28.295  1.00 38.46           O  
ATOM    198  CG  PHE A  26       7.034 -11.846  30.427  1.00 38.46           C  
ATOM    199  CD1 PHE A  26       7.966 -11.331  29.505  1.00 38.46           C  
ATOM    200  CD2 PHE A  26       7.110 -11.464  31.781  1.00 38.46           C  
ATOM    201  CE1 PHE A  26       8.967 -10.442  29.930  1.00 38.46           C  
ATOM    202  CE2 PHE A  26       8.115 -10.574  32.206  1.00 38.46           C  
ATOM    203  CZ  PHE A  26       9.044 -10.063  31.281  1.00 38.46           C  
ATOM    204  N   CYS A  27       3.292 -11.998  27.632  1.00 44.36           N  
ATOM    205  CA  CYS A  27       2.921 -12.398  26.275  1.00 44.36           C  
ATOM    206  C   CYS A  27       4.144 -12.219  25.378  1.00 44.36           C  
ATOM    207  CB  CYS A  27       1.729 -11.580  25.756  1.00 44.36           C  
ATOM    208  O   CYS A  27       4.682 -11.114  25.294  1.00 44.36           O  
ATOM    209  SG  CYS A  27       0.169 -12.273  26.377  1.00 44.36           S  
ATOM    210  N   ASP A  28       4.571 -13.297  24.720  1.00 44.37           N  
ATOM    211  CA  ASP A  28       5.653 -13.268  23.740  1.00 44.37           C  
ATOM    212  C   ASP A  28       5.283 -12.341  22.563  1.00 44.37           C  
ATOM    213  CB  ASP A  28       5.974 -14.690  23.240  1.00 44.37           C  
ATOM    214  O   ASP A  28       4.295 -12.604  21.869  1.00 44.37           O  
ATOM    215  CG  ASP A  28       7.243 -15.252  23.887  1.00 44.37           C  
ATOM    216  OD1 ASP A  28       8.267 -14.531  23.846  1.00 44.37           O  
ATOM    217  OD2 ASP A  28       7.183 -16.387  24.405  1.00 44.37           O  
ATOM    218  N   PRO A  29       6.064 -11.280  22.279  1.00 48.46           N  
ATOM    219  CA  PRO A  29       5.800 -10.328  21.189  1.00 48.46           C  
ATOM    220  C   PRO A  29       5.907 -10.903  19.765  1.00 48.46           C  
ATOM    221  CB  PRO A  29       6.805  -9.185  21.391  1.00 48.46           C  
ATOM    222  O   PRO A  29       5.837 -10.152  18.797  1.00 48.46           O  
ATOM    223  CG  PRO A  29       7.184  -9.278  22.864  1.00 48.46           C  
ATOM    224  CD  PRO A  29       7.139 -10.776  23.121  1.00 48.46           C  
ATOM    225  N   LEU A  30       6.121 -12.214  19.624  1.00 50.86           N  
ATOM    226  CA  LEU A  30       6.353 -12.904  18.352  1.00 50.86           C  
ATOM    227  C   LEU A  30       5.282 -13.950  18.012  1.00 50.86           C  
ATOM    228  CB  LEU A  30       7.770 -13.513  18.357  1.00 50.86           C  
ATOM    229  O   LEU A  30       5.473 -14.713  17.067  1.00 50.86           O  
ATOM    230  CG  LEU A  30       8.911 -12.485  18.292  1.00 50.86           C  
ATOM    231  CD1 LEU A  30      10.250 -13.220  18.379  1.00 50.86           C  
ATOM    232  CD2 LEU A  30       8.902 -11.681  16.987  1.00 50.86           C  
ATOM    233  N   MET A  31       4.164 -14.002  18.744  1.00 54.19           N  
ATOM    234  CA  MET A  31       3.067 -14.910  18.392  1.00 54.19           C  
ATOM    235  C   MET A  31       2.516 -14.565  16.999  1.00 54.19           C  
ATOM    236  CB  MET A  31       1.966 -14.893  19.469  1.00 54.19           C  
ATOM    237  O   MET A  31       1.980 -13.478  16.779  1.00 54.19           O  
ATOM    238  CG  MET A  31       1.841 -16.264  20.137  1.00 54.19           C  
ATOM    239  SD  MET A  31       0.444 -16.384  21.288  1.00 54.19           S  
ATOM    240  CE  MET A  31      -0.176 -18.027  20.833  1.00 54.19           C  
ATOM    241  N   SER A  32       2.674 -15.489  16.048  1.00 56.03           N  
ATOM    242  CA  SER A  32       2.196 -15.319  14.676  1.00 56.03           C  
ATOM    243  C   SER A  32       0.697 -15.618  14.576  1.00 56.03           C  
ATOM    244  CB  SER A  32       3.020 -16.187  13.716  1.00 56.03           C  
ATOM    245  O   SER A  32       0.165 -16.410  15.358  1.00 56.03           O  
ATOM    246  OG  SER A  32       2.604 -17.540  13.736  1.00 56.03           O  
ATOM    247  N   TRP A  33       0.010 -15.043  13.576  1.00 47.21           N  
ATOM    248  CA  TRP A  33      -1.404 -15.351  13.291  1.00 47.21           C  
ATOM    249  C   TRP A  33      -1.655 -16.862  13.197  1.00 47.21           C  
ATOM    250  CB  TRP A  33      -1.877 -14.630  11.997  1.00 47.21           C  
ATOM    251  O   TRP A  33      -2.672 -17.354  13.671  1.00 47.21           O  
ATOM    252  CG  TRP A  33      -2.056 -13.126  12.011  1.00 47.21           C  
ATOM    253  CD1 TRP A  33      -1.088 -12.199  11.808  1.00 47.21           C  
ATOM    254  CD2 TRP A  33      -3.268 -12.348  12.318  1.00 47.21           C  
ATOM    255  CE2 TRP A  33      -2.915 -10.964  12.410  1.00 47.21           C  
ATOM    256  CE3 TRP A  33      -4.579 -12.693  12.728  1.00 47.21           C  
ATOM    257  NE1 TRP A  33      -1.589 -10.926  12.032  1.00 47.21           N  
ATOM    258  CH2 TRP A  33      -5.097 -10.369  13.287  1.00 47.21           C  
ATOM    259  CZ2 TRP A  33      -3.803  -9.986  12.889  1.00 47.21           C  
ATOM    260  CZ3 TRP A  33      -5.486 -11.719  13.193  1.00 47.21           C  
ATOM    261  N   THR A  34      -0.698 -17.616  12.663  1.00 56.87           N  
ATOM    262  CA  THR A  34      -0.775 -19.073  12.522  1.00 56.87           C  
ATOM    263  C   THR A  34      -0.734 -19.841  13.846  1.00 56.87           C  
ATOM    264  CB  THR A  34       0.336 -19.567  11.579  1.00 56.87           C  
ATOM    265  O   THR A  34      -1.427 -20.851  13.966  1.00 56.87           O  
ATOM    266  CG2 THR A  34      -0.170 -19.553  10.137  1.00 56.87           C  
ATOM    267  OG1 THR A  34       1.467 -18.718  11.555  1.00 56.87           O  
ATOM    268  N   ASP A  35       0.005 -19.368  14.852  1.00 58.79           N  
ATOM    269  CA  ASP A  35       0.129 -20.061  16.147  1.00 58.79           C  
ATOM    270  C   ASP A  35      -1.122 -19.893  17.023  1.00 58.79           C  
ATOM    271  CB  ASP A  35       1.371 -19.557  16.895  1.00 58.79           C  
ATOM    272  O   ASP A  35      -1.437 -20.754  17.845  1.00 58.79           O  
ATOM    273  CG  ASP A  35       2.660 -19.850  16.128  1.00 58.79           C  
ATOM    274  OD1 ASP A  35       2.876 -21.026  15.769  1.00 58.79           O  
ATOM    275  OD2 ASP A  35       3.393 -18.867  15.854  1.00 58.79           O  
ATOM    276  N   LEU A  36      -1.867 -18.803  16.817  1.00 54.48           N  
ATOM    277  CA  LEU A  36      -3.115 -18.500  17.522  1.00 54.48           C  
ATOM    278  C   LEU A  36      -4.286 -19.387  17.083  1.00 54.48           C  
ATOM    279  CB  LEU A  36      -3.435 -17.006  17.315  1.00 54.48           C  
ATOM    280  O   LEU A  36      -5.104 -19.763  17.917  1.00 54.48           O  
ATOM    281  CG  LEU A  36      -2.948 -16.148  18.494  1.00 54.48           C  
ATOM    282  CD1 LEU A  36      -2.711 -14.704  18.054  1.00 54.48           C  
ATOM    283  CD2 LEU A  36      -3.981 -16.152  19.625  1.00 54.48           C  
ATOM    284  N   PHE A  37      -4.357 -19.744  15.799  1.00 53.57           N  
ATOM    285  CA  PHE A  37      -5.423 -20.605  15.270  1.00 53.57           C  
ATOM    286  C   PHE A  37      -5.087 -22.101  15.311  1.00 53.57           C  
ATOM    287  CB  PHE A  37      -5.788 -20.154  13.851  1.00 53.57           C  
ATOM    288  O   PHE A  37      -5.980 -22.921  15.130  1.00 53.57           O  
ATOM    289  CG  PHE A  37      -6.406 -18.770  13.786  1.00 53.57           C  
ATOM    290  CD1 PHE A  37      -7.676 -18.536  14.344  1.00 53.57           C  
ATOM    291  CD2 PHE A  37      -5.729 -17.721  13.143  1.00 53.57           C  
ATOM    292  CE1 PHE A  37      -8.257 -17.256  14.270  1.00 53.57           C  
ATOM    293  CE2 PHE A  37      -6.305 -16.443  13.073  1.00 53.57           C  
ATOM    294  CZ  PHE A  37      -7.569 -16.207  13.637  1.00 53.57           C  
ATOM    295  N   SER A  38      -3.821 -22.466  15.546  1.00 51.51           N  
ATOM    296  CA  SER A  38      -3.379 -23.871  15.527  1.00 51.51           C  
ATOM    297  C   SER A  38      -3.339 -24.536  16.911  1.00 51.51           C  
ATOM    298  CB  SER A  38      -2.022 -24.003  14.830  1.00 51.51           C  
ATOM    299  O   SER A  38      -3.295 -25.760  16.986  1.00 51.51           O  
ATOM    300  OG  SER A  38      -2.065 -23.453  13.524  1.00 51.51           O  
ATOM    301  N   ASN A  39      -3.376 -23.771  18.009  1.00 40.05           N  
ATOM    302  CA  ASN A  39      -3.378 -24.309  19.376  1.00 40.05           C  
ATOM    303  C   ASN A  39      -4.807 -24.433  19.934  1.00 40.05           C  
ATOM    304  CB  ASN A  39      -2.424 -23.479  20.261  1.00 40.05           C  
ATOM    305  O   ASN A  39      -5.218 -23.682  20.816  1.00 40.05           O  
ATOM    306  CG  ASN A  39      -0.981 -23.951  20.209  1.00 40.05           C  
ATOM    307  ND2 ASN A  39      -0.049 -23.087  20.525  1.00 40.05           N  
ATOM    308  OD1 ASN A  39      -0.659 -25.094  19.936  1.00 40.05           O  
ATOM    309  N   GLU A  40      -5.562 -25.407  19.422  1.00 44.70           N  
ATOM    310  CA  GLU A  40      -6.933 -25.725  19.863  1.00 44.70           C  
ATOM    311  C   GLU A  40      -7.007 -26.661  21.100  1.00 44.70           C  
ATOM    312  CB  GLU A  40      -7.765 -26.260  18.669  1.00 44.70           C  
ATOM    313  O   GLU A  40      -8.098 -27.018  21.531  1.00 44.70           O  
ATOM    314  CG  GLU A  40      -9.014 -25.396  18.407  1.00 44.70           C  
ATOM    315  CD  GLU A  40     -10.036 -26.032  17.442  1.00 44.70           C  
ATOM    316  OE1 GLU A  40     -11.193 -25.549  17.439  1.00 44.70           O  
ATOM    317  OE2 GLU A  40      -9.679 -26.988  16.714  1.00 44.70           O  
ATOM    318  N   GLU A  41      -5.884 -27.052  21.724  1.00 39.18           N  
ATOM    319  CA  GLU A  41      -5.860 -28.134  22.738  1.00 39.18           C  
ATOM    320  C   GLU A  41      -5.663 -27.720  24.217  1.00 39.18           C  
ATOM    321  CB  GLU A  41      -4.899 -29.261  22.303  1.00 39.18           C  
ATOM    322  O   GLU A  41      -5.462 -28.579  25.075  1.00 39.18           O  
ATOM    323  CG  GLU A  41      -5.541 -30.196  21.262  1.00 39.18           C  
ATOM    324  CD  GLU A  41      -4.738 -31.493  21.048  1.00 39.18           C  
ATOM    325  OE1 GLU A  41      -5.366 -32.511  20.673  1.00 39.18           O  
ATOM    326  OE2 GLU A  41      -3.505 -31.480  21.271  1.00 39.18           O  
ATOM    327  N   TYR A  42      -5.777 -26.440  24.594  1.00 39.54           N  
ATOM    328  CA  TYR A  42      -5.676 -26.044  26.013  1.00 39.54           C  
ATOM    329  C   TYR A  42      -6.692 -24.965  26.414  1.00 39.54           C  
ATOM    330  CB  TYR A  42      -4.218 -25.688  26.364  1.00 39.54           C  
ATOM    331  O   TYR A  42      -6.337 -23.820  26.680  1.00 39.54           O  
ATOM    332  CG  TYR A  42      -3.896 -25.736  27.852  1.00 39.54           C  
ATOM    333  CD1 TYR A  42      -3.930 -24.563  28.631  1.00 39.54           C  
ATOM    334  CD2 TYR A  42      -3.540 -26.960  28.453  1.00 39.54           C  
ATOM    335  CE1 TYR A  42      -3.598 -24.606  30.000  1.00 39.54           C  
ATOM    336  CE2 TYR A  42      -3.204 -27.010  29.821  1.00 39.54           C  
ATOM    337  OH  TYR A  42      -2.896 -25.874  31.914  1.00 39.54           O  
ATOM    338  CZ  TYR A  42      -3.229 -25.832  30.596  1.00 39.54           C  
ATOM    339  N   TYR A  43      -7.973 -25.333  26.493  1.00 39.81           N  
ATOM    340  CA  TYR A  43      -8.980 -24.541  27.208  1.00 39.81           C  
ATOM    341  C   TYR A  43      -9.546 -25.348  28.384  1.00 39.81           C  
ATOM    342  CB  TYR A  43     -10.083 -24.039  26.263  1.00 39.81           C  
ATOM    343  O   TYR A  43     -10.183 -26.380  28.163  1.00 39.81           O  
ATOM    344  CG  TYR A  43      -9.855 -22.613  25.801  1.00 39.81           C  
ATOM    345  CD1 TYR A  43     -10.271 -21.538  26.613  1.00 39.81           C  
ATOM    346  CD2 TYR A  43      -9.205 -22.359  24.579  1.00 39.81           C  
ATOM    347  CE1 TYR A  43     -10.042 -20.211  26.200  1.00 39.81           C  
ATOM    348  CE2 TYR A  43      -8.975 -21.035  24.162  1.00 39.81           C  
ATOM    349  OH  TYR A  43      -9.172 -18.678  24.573  1.00 39.81           O  
ATOM    350  CZ  TYR A  43      -9.394 -19.958  24.973  1.00 39.81           C  
ATOM    351  N   PRO A  44      -9.349 -24.909  29.644  1.00 36.20           N  
ATOM    352  CA  PRO A  44     -10.063 -25.487  30.768  1.00 36.20           C  
ATOM    353  C   PRO A  44     -11.522 -25.021  30.716  1.00 36.20           C  
ATOM    354  CB  PRO A  44      -9.311 -25.029  32.018  1.00 36.20           C  
ATOM    355  O   PRO A  44     -11.812 -23.833  30.579  1.00 36.20           O  
ATOM    356  CG  PRO A  44      -8.725 -23.679  31.604  1.00 36.20           C  
ATOM    357  CD  PRO A  44      -8.536 -23.784  30.088  1.00 36.20           C  
ATOM    358  N   ALA A  45     -12.430 -25.988  30.811  1.00 31.22           N  
ATOM    359  CA  ALA A  45     -13.869 -25.794  30.784  1.00 31.22           C  
ATOM    360  C   ALA A  45     -14.336 -24.806  31.867  1.00 31.22           C  
ATOM    361  CB  ALA A  45     -14.519 -27.173  30.970  1.00 31.22           C  
ATOM    362  O   ALA A  45     -14.146 -25.046  33.060  1.00 31.22           O  
ATOM    363  N   PHE A  46     -15.010 -23.735  31.448  1.00 39.16           N  
ATOM    364  CA  PHE A  46     -15.972 -23.027  32.283  1.00 39.16           C  
ATOM    365  C   PHE A  46     -17.259 -22.833  31.479  1.00 39.16           C  
ATOM    366  CB  PHE A  46     -15.395 -21.729  32.869  1.00 39.16           C  
ATOM    367  O   PHE A  46     -17.263 -22.250  30.397  1.00 39.16           O  
ATOM    368  CG  PHE A  46     -15.464 -21.716  34.386  1.00 39.16           C  
ATOM    369  CD1 PHE A  46     -16.584 -21.173  35.044  1.00 39.16           C  
ATOM    370  CD2 PHE A  46     -14.435 -22.313  35.139  1.00 39.16           C  
ATOM    371  CE1 PHE A  46     -16.662 -21.208  36.449  1.00 39.16           C  
ATOM    372  CE2 PHE A  46     -14.512 -22.347  36.543  1.00 39.16           C  
ATOM    373  CZ  PHE A  46     -15.624 -21.791  37.199  1.00 39.16           C  
ATOM    374  N   GLU A  47     -18.321 -23.441  31.997  1.00 33.48           N  
ATOM    375  CA  GLU A  47     -19.653 -23.548  31.414  1.00 33.48           C  
ATOM    376  C   GLU A  47     -20.448 -22.226  31.448  1.00 33.48           C  
ATOM    377  CB  GLU A  47     -20.431 -24.608  32.217  1.00 33.48           C  
ATOM    378  O   GLU A  47     -20.208 -21.375  32.302  1.00 33.48           O  
ATOM    379  CG  GLU A  47     -19.957 -26.056  32.051  1.00 33.48           C  
ATOM    380  CD  GLU A  47     -20.747 -26.998  32.974  1.00 33.48           C  
ATOM    381  OE1 GLU A  47     -21.437 -27.897  32.441  1.00 33.48           O  
ATOM    382  OE2 GLU A  47     -20.666 -26.799  34.206  1.00 33.48           O  
ATOM    383  N   HIS A  48     -21.482 -22.183  30.585  1.00 36.40           N  
ATOM    384  CA  HIS A  48     -22.643 -21.266  30.538  1.00 36.40           C  
ATOM    385  C   HIS A  48     -22.368 -19.908  29.846  1.00 36.40           C  
ATOM    386  CB  HIS A  48     -23.276 -21.141  31.944  1.00 36.40           C  
ATOM    387  O   HIS A  48     -21.450 -19.198  30.212  1.00 36.40           O  
ATOM    388  CG  HIS A  48     -23.909 -22.400  32.498  1.00 36.40           C  
ATOM    389  CD2 HIS A  48     -24.728 -22.470  33.593  1.00 36.40           C  
ATOM    390  ND1 HIS A  48     -23.793 -23.685  32.017  1.00 36.40           N  
ATOM    391  CE1 HIS A  48     -24.484 -24.506  32.822  1.00 36.40           C  
ATOM    392  NE2 HIS A  48     -25.100 -23.805  33.785  1.00 36.40           N  
ATOM    393  N   GLN A  49     -23.117 -19.415  28.850  1.00 32.05           N  
ATOM    394  CA  GLN A  49     -24.478 -19.692  28.388  1.00 32.05           C  
ATOM    395  C   GLN A  49     -24.719 -18.912  27.060  1.00 32.05           C  
ATOM    396  CB  GLN A  49     -25.451 -19.135  29.457  1.00 32.05           C  
ATOM    397  O   GLN A  49     -24.163 -17.836  26.871  1.00 32.05           O  
ATOM    398  CG  GLN A  49     -26.875 -19.720  29.458  1.00 32.05           C  
ATOM    399  CD  GLN A  49     -27.160 -20.817  30.476  1.00 32.05           C  
ATOM    400  NE2 GLN A  49     -28.177 -21.621  30.262  1.00 32.05           N  
ATOM    401  OE1 GLN A  49     -26.523 -20.960  31.496  1.00 32.05           O  
ATOM    402  N   THR A  50     -25.627 -19.426  26.217  1.00 31.69           N  
ATOM    403  CA  THR A  50     -26.448 -18.755  25.171  1.00 31.69           C  
ATOM    404  C   THR A  50     -25.840 -18.253  23.846  1.00 31.69           C  
ATOM    405  CB  THR A  50     -27.387 -17.672  25.736  1.00 31.69           C  
ATOM    406  O   THR A  50     -25.349 -17.140  23.747  1.00 31.69           O  
ATOM    407  CG2 THR A  50     -28.368 -18.214  26.775  1.00 31.69           C  
ATOM    408  OG1 THR A  50     -26.694 -16.620  26.351  1.00 31.69           O  
ATOM    409  N   ALA A  51     -26.060 -19.060  22.798  1.00 31.47           N  
ATOM    410  CA  ALA A  51     -26.809 -18.750  21.567  1.00 31.47           C  
ATOM    411  C   ALA A  51     -26.595 -17.392  20.846  1.00 31.47           C  
ATOM    412  CB  ALA A  51     -28.302 -18.989  21.856  1.00 31.47           C  
ATOM    413  O   ALA A  51     -27.006 -16.347  21.340  1.00 31.47           O  
ATOM    414  N   CYS A  52     -26.170 -17.503  19.575  1.00 35.86           N  
ATOM    415  CA  CYS A  52     -26.082 -16.491  18.505  1.00 35.86           C  
ATOM    416  C   CYS A  52     -24.688 -15.864  18.314  1.00 35.86           C  
ATOM    417  CB  CYS A  52     -27.225 -15.461  18.587  1.00 35.86           C  
ATOM    418  O   CYS A  52     -24.456 -14.713  18.680  1.00 35.86           O  
ATOM    419  SG  CYS A  52     -27.512 -14.708  16.959  1.00 35.86           S  
ATOM    420  N   ASP A  53     -23.775 -16.590  17.658  1.00 47.01           N  
ATOM    421  CA  ASP A  53     -22.580 -15.983  17.056  1.00 47.01           C  
ATOM    422  C   ASP A  53     -23.007 -15.142  15.843  1.00 47.01           C  
ATOM    423  CB  ASP A  53     -21.532 -17.048  16.684  1.00 47.01           C  
ATOM    424  O   ASP A  53     -22.955 -15.571  14.691  1.00 47.01           O  
ATOM    425  CG  ASP A  53     -20.743 -17.579  17.886  1.00 47.01           C  
ATOM    426  OD1 ASP A  53     -20.475 -16.786  18.822  1.00 47.01           O  
ATOM    427  OD2 ASP A  53     -20.370 -18.767  17.844  1.00 47.01           O  
ATOM    428  N   SER A  54     -23.507 -13.936  16.114  1.00 61.24           N  
ATOM    429  CA  SER A  54     -23.678 -12.924  15.076  1.00 61.24           C  
ATOM    430  C   SER A  54     -22.304 -12.571  14.515  1.00 61.24           C  
ATOM    431  CB  SER A  54     -24.364 -11.674  15.629  1.00 61.24           C  
ATOM    432  O   SER A  54     -21.388 -12.268  15.277  1.00 61.24           O  
ATOM    433  OG  SER A  54     -25.724 -11.961  15.888  1.00 61.24           O  
ATOM    434  N   TYR A  55     -22.167 -12.596  13.188  1.00 78.18           N  
ATOM    435  CA  TYR A  55     -20.986 -12.070  12.508  1.00 78.18           C  
ATOM    436  C   TYR A  55     -20.721 -10.631  12.967  1.00 78.18           C  
ATOM    437  CB  TYR A  55     -21.196 -12.114  10.985  1.00 78.18           C  
ATOM    438  O   TYR A  55     -21.664  -9.851  13.140  1.00 78.18           O  
ATOM    439  CG  TYR A  55     -21.131 -13.506  10.383  1.00 78.18           C  
ATOM    440  CD1 TYR A  55     -19.886 -14.026   9.980  1.00 78.18           C  
ATOM    441  CD2 TYR A  55     -22.297 -14.282  10.231  1.00 78.18           C  
ATOM    442  CE1 TYR A  55     -19.800 -15.319   9.432  1.00 78.18           C  
ATOM    443  CE2 TYR A  55     -22.215 -15.579   9.684  1.00 78.18           C  
ATOM    444  OH  TYR A  55     -20.887 -17.352   8.765  1.00 78.18           O  
ATOM    445  CZ  TYR A  55     -20.967 -16.100   9.287  1.00 78.18           C  
ATOM    446  N   TRP A  56     -19.448 -10.253  13.117  1.00 85.85           N  
ATOM    447  CA  TRP A  56     -19.060  -8.896  13.527  1.00 85.85           C  
ATOM    448  C   TRP A  56     -19.696  -7.798  12.654  1.00 85.85           C  
ATOM    449  CB  TRP A  56     -17.533  -8.793  13.481  1.00 85.85           C  
ATOM    450  O   TRP A  56     -19.995  -6.708  13.136  1.00 85.85           O  
ATOM    451  CG  TRP A  56     -16.928  -8.849  12.113  1.00 85.85           C  
ATOM    452  CD1 TRP A  56     -16.482  -9.956  11.483  1.00 85.85           C  
ATOM    453  CD2 TRP A  56     -16.698  -7.750  11.188  1.00 85.85           C  
ATOM    454  CE2 TRP A  56     -16.048  -8.257  10.027  1.00 85.85           C  
ATOM    455  CE3 TRP A  56     -16.996  -6.375  11.214  1.00 85.85           C  
ATOM    456  NE1 TRP A  56     -15.929  -9.608  10.264  1.00 85.85           N  
ATOM    457  CH2 TRP A  56     -15.942  -6.052   9.041  1.00 85.85           C  
ATOM    458  CZ2 TRP A  56     -15.667  -7.427   8.966  1.00 85.85           C  
ATOM    459  CZ3 TRP A  56     -16.632  -5.533  10.151  1.00 85.85           C  
ATOM    460  N   THR A  57     -19.978  -8.113  11.386  1.00 84.92           N  
ATOM    461  CA  THR A  57     -20.622  -7.243  10.391  1.00 84.92           C  
ATOM    462  C   THR A  57     -22.047  -6.826  10.758  1.00 84.92           C  
ATOM    463  CB  THR A  57     -20.675  -7.968   9.037  1.00 84.92           C  
ATOM    464  O   THR A  57     -22.551  -5.831  10.243  1.00 84.92           O  
ATOM    465  CG2 THR A  57     -19.283  -8.367   8.556  1.00 84.92           C  
ATOM    466  OG1 THR A  57     -21.407  -9.173   9.139  1.00 84.92           O  
ATOM    467  N   SER A  58     -22.717  -7.594  11.621  1.00 81.49           N  
ATOM    468  CA  SER A  58     -24.094  -7.354  12.073  1.00 81.49           C  
ATOM    469  C   SER A  58     -24.163  -6.636  13.423  1.00 81.49           C  
ATOM    470  CB  SER A  58     -24.848  -8.686  12.139  1.00 81.49           C  
ATOM    471  O   SER A  58     -25.256  -6.368  13.919  1.00 81.49           O  
ATOM    472  OG  SER A  58     -24.856  -9.305  10.864  1.00 81.49           O  
ATOM    473  N   VAL A  59     -23.013  -6.323  14.024  1.00 84.68           N  
ATOM    474  CA  VAL A  59     -22.901  -5.698  15.344  1.00 84.68           C  
ATOM    475  C   VAL A  59     -22.243  -4.329  15.185  1.00 84.68           C  
ATOM    476  CB  VAL A  59     -22.121  -6.617  16.308  1.00 84.68           C  
ATOM    477  O   VAL A  59     -21.233  -4.199  14.497  1.00 84.68           O  
ATOM    478  CG1 VAL A  59     -22.089  -6.036  17.725  1.00 84.68           C  
ATOM    479  CG2 VAL A  59     -22.752  -8.015  16.399  1.00 84.68           C  
ATOM    480  N   HIS A  60     -22.799  -3.292  15.818  1.00 87.58           N  
ATOM    481  CA  HIS A  60     -22.183  -1.961  15.802  1.00 87.58           C  
ATOM    482  C   HIS A  60     -20.781  -2.010  16.452  1.00 87.58           C  
ATOM    483  CB  HIS A  60     -23.101  -0.955  16.509  1.00 87.58           C  
ATOM    484  O   HIS A  60     -20.647  -2.675  17.485  1.00 87.58           O  
ATOM    485  CG  HIS A  60     -22.596   0.461  16.458  1.00 87.58           C  
ATOM    486  CD2 HIS A  60     -22.789   1.351  15.437  1.00 87.58           C  
ATOM    487  ND1 HIS A  60     -21.866   1.110  17.431  1.00 87.58           N  
ATOM    488  CE1 HIS A  60     -21.623   2.360  17.001  1.00 87.58           C  
ATOM    489  NE2 HIS A  60     -22.153   2.542  15.784  1.00 87.58           N  
ATOM    490  N   PRO A  61     -19.758  -1.309  15.915  1.00 89.50           N  
ATOM    491  CA  PRO A  61     -18.375  -1.424  16.388  1.00 89.50           C  
ATOM    492  C   PRO A  61     -18.165  -1.229  17.891  1.00 89.50           C  
ATOM    493  CB  PRO A  61     -17.578  -0.409  15.571  1.00 89.50           C  
ATOM    494  O   PRO A  61     -17.345  -1.914  18.491  1.00 89.50           O  
ATOM    495  CG  PRO A  61     -18.325  -0.388  14.247  1.00 89.50           C  
ATOM    496  CD  PRO A  61     -19.782  -0.529  14.679  1.00 89.50           C  
ATOM    497  N   GLU A  62     -18.951  -0.367  18.538  1.00 91.54           N  
ATOM    498  CA  GLU A  62     -18.862  -0.133  19.991  1.00 91.54           C  
ATOM    499  C   GLU A  62     -19.257  -1.359  20.838  1.00 91.54           C  
ATOM    500  CB  GLU A  62     -19.726   1.080  20.366  1.00 91.54           C  
ATOM    501  O   GLU A  62     -18.832  -1.479  21.986  1.00 91.54           O  
ATOM    502  CG  GLU A  62     -19.129   2.372  19.780  1.00 91.54           C  
ATOM    503  CD  GLU A  62     -19.978   3.628  20.012  1.00 91.54           C  
ATOM    504  OE1 GLU A  62     -19.587   4.667  19.417  1.00 91.54           O  
ATOM    505  OE2 GLU A  62     -21.017   3.524  20.699  1.00 91.54           O  
ATOM    506  N   TYR A  63     -20.016  -2.299  20.266  1.00 89.95           N  
ATOM    507  CA  TYR A  63     -20.427  -3.552  20.910  1.00 89.95           C  
ATOM    508  C   TYR A  63     -19.618  -4.764  20.432  1.00 89.95           C  
ATOM    509  CB  TYR A  63     -21.933  -3.776  20.724  1.00 89.95           C  
ATOM    510  O   TYR A  63     -19.986  -5.908  20.711  1.00 89.95           O  
ATOM    511  CG  TYR A  63     -22.806  -2.625  21.178  1.00 89.95           C  
ATOM    512  CD1 TYR A  63     -22.788  -2.205  22.521  1.00 89.95           C  
ATOM    513  CD2 TYR A  63     -23.637  -1.977  20.250  1.00 89.95           C  
ATOM    514  CE1 TYR A  63     -23.585  -1.119  22.928  1.00 89.95           C  
ATOM    515  CE2 TYR A  63     -24.423  -0.880  20.645  1.00 89.95           C  
ATOM    516  OH  TYR A  63     -25.165   0.602  22.369  1.00 89.95           O  
ATOM    517  CZ  TYR A  63     -24.396  -0.449  21.986  1.00 89.95           C  
ATOM    518  N   TRP A  64     -18.520  -4.558  19.699  1.00 92.21           N  
ATOM    519  CA  TRP A  64     -17.658  -5.666  19.306  1.00 92.21           C  
ATOM    520  C   TRP A  64     -17.007  -6.321  20.523  1.00 92.21           C  
ATOM    521  CB  TRP A  64     -16.639  -5.234  18.251  1.00 92.21           C  
ATOM    522  O   TRP A  64     -16.418  -5.671  21.391  1.00 92.21           O  
ATOM    523  CG  TRP A  64     -17.175  -4.996  16.877  1.00 92.21           C  
ATOM    524  CD1 TRP A  64     -18.448  -5.171  16.450  1.00 92.21           C  
ATOM    525  CD2 TRP A  64     -16.442  -4.480  15.729  1.00 92.21           C  
ATOM    526  CE2 TRP A  64     -17.343  -4.364  14.631  1.00 92.21           C  
ATOM    527  CE3 TRP A  64     -15.116  -4.045  15.526  1.00 92.21           C  
ATOM    528  NE1 TRP A  64     -18.541  -4.834  15.116  1.00 92.21           N  
ATOM    529  CH2 TRP A  64     -15.628  -3.406  13.227  1.00 92.21           C  
ATOM    530  CZ2 TRP A  64     -16.958  -3.821  13.401  1.00 92.21           C  
ATOM    531  CZ3 TRP A  64     -14.711  -3.519  14.287  1.00 92.21           C  
ATOM    532  N   THR A  65     -17.087  -7.647  20.571  1.00 91.47           N  
ATOM    533  CA  THR A  65     -16.252  -8.440  21.467  1.00 91.47           C  
ATOM    534  C   THR A  65     -14.816  -8.425  20.946  1.00 91.47           C  
ATOM    535  CB  THR A  65     -16.768  -9.882  21.578  1.00 91.47           C  
ATOM    536  O   THR A  65     -14.565  -8.078  19.791  1.00 91.47           O  
ATOM    537  CG2 THR A  65     -18.229  -9.958  22.018  1.00 91.47           C  
ATOM    538  OG1 THR A  65     -16.633 -10.534  20.338  1.00 91.47           O  
ATOM    539  N   LYS A  66     -13.860  -8.864  21.768  1.00 90.91           N  
ATOM    540  CA  LYS A  66     -12.472  -9.054  21.318  1.00 90.91           C  
ATOM    541  C   LYS A  66     -12.391  -9.940  20.067  1.00 90.91           C  
ATOM    542  CB  LYS A  66     -11.642  -9.665  22.451  1.00 90.91           C  
ATOM    543  O   LYS A  66     -11.663  -9.622  19.137  1.00 90.91           O  
ATOM    544  CG  LYS A  66     -11.518  -8.713  23.647  1.00 90.91           C  
ATOM    545  CD  LYS A  66     -10.653  -9.358  24.728  1.00 90.91           C  
ATOM    546  CE  LYS A  66     -10.272  -8.324  25.788  1.00 90.91           C  
ATOM    547  NZ  LYS A  66      -8.987  -8.696  26.418  1.00 90.91           N  
ATOM    548  N   ARG A  67     -13.217 -10.995  20.009  1.00 89.54           N  
ATOM    549  CA  ARG A  67     -13.332 -11.883  18.843  1.00 89.54           C  
ATOM    550  C   ARG A  67     -13.806 -11.131  17.596  1.00 89.54           C  
ATOM    551  CB  ARG A  67     -14.235 -13.084  19.188  1.00 89.54           C  
ATOM    552  O   ARG A  67     -13.199 -11.282  16.545  1.00 89.54           O  
ATOM    553  CG  ARG A  67     -14.324 -14.083  18.021  1.00 89.54           C  
ATOM    554  CD  ARG A  67     -15.030 -15.407  18.373  1.00 89.54           C  
ATOM    555  NE  ARG A  67     -16.436 -15.255  18.809  1.00 89.54           N  
ATOM    556  NH1 ARG A  67     -17.385 -14.555  16.813  1.00 89.54           N  
ATOM    557  NH2 ARG A  67     -18.653 -14.791  18.594  1.00 89.54           N  
ATOM    558  CZ  ARG A  67     -17.468 -14.883  18.069  1.00 89.54           C  
ATOM    559  N   HIS A  68     -14.824 -10.275  17.713  1.00 92.07           N  
ATOM    560  CA  HIS A  68     -15.294  -9.457  16.587  1.00 92.07           C  
ATOM    561  C   HIS A  68     -14.218  -8.485  16.077  1.00 92.07           C  
ATOM    562  CB  HIS A  68     -16.552  -8.677  16.996  1.00 92.07           C  
ATOM    563  O   HIS A  68     -14.072  -8.330  14.869  1.00 92.07           O  
ATOM    564  CG  HIS A  68     -17.760  -9.513  17.330  1.00 92.07           C  
ATOM    565  CD2 HIS A  68     -18.006 -10.805  16.943  1.00 92.07           C  
ATOM    566  ND1 HIS A  68     -18.833  -9.106  18.097  1.00 92.07           N  
ATOM    567  CE1 HIS A  68     -19.687 -10.137  18.192  1.00 92.07           C  
ATOM    568  NE2 HIS A  68     -19.208 -11.200  17.536  1.00 92.07           N  
ATOM    569  N   VAL A  69     -13.430  -7.873  16.973  1.00 91.36           N  
ATOM    570  CA  VAL A  69     -12.290  -7.020  16.581  1.00 91.36           C  
ATOM    571  C   VAL A  69     -11.265  -7.820  15.774  1.00 91.36           C  
ATOM    572  CB  VAL A  69     -11.620  -6.368  17.811  1.00 91.36           C  
ATOM    573  O   VAL A  69     -10.747  -7.324  14.776  1.00 91.36           O  
ATOM    574  CG1 VAL A  69     -10.367  -5.565  17.433  1.00 91.36           C  
ATOM    575  CG2 VAL A  69     -12.588  -5.421  18.534  1.00 91.36           C  
ATOM    576  N   TRP A  70     -10.994  -9.068  16.158  1.00 88.33           N  
ATOM    577  CA  TRP A  70     -10.061  -9.932  15.431  1.00 88.33           C  
ATOM    578  C   TRP A  70     -10.585 -10.355  14.065  1.00 88.33           C  
ATOM    579  CB  TRP A  70      -9.738 -11.166  16.269  1.00 88.33           C  
ATOM    580  O   TRP A  70      -9.844 -10.291  13.088  1.00 88.33           O  
ATOM    581  CG  TRP A  70      -9.076 -10.910  17.583  1.00 88.33           C  
ATOM    582  CD1 TRP A  70      -8.531  -9.744  18.005  1.00 88.33           C  
ATOM    583  CD2 TRP A  70      -8.858 -11.865  18.659  1.00 88.33           C  
ATOM    584  CE2 TRP A  70      -8.152 -11.206  19.709  1.00 88.33           C  
ATOM    585  CE3 TRP A  70      -9.167 -13.230  18.837  1.00 88.33           C  
ATOM    586  NE1 TRP A  70      -7.992  -9.911  19.261  1.00 88.33           N  
ATOM    587  CH2 TRP A  70      -8.075 -13.237  21.021  1.00 88.33           C  
ATOM    588  CZ2 TRP A  70      -7.763 -11.873  20.878  1.00 88.33           C  
ATOM    589  CZ3 TRP A  70      -8.778 -13.910  20.006  1.00 88.33           C  
ATOM    590  N   GLU A  71     -11.858 -10.734  13.974  1.00 88.34           N  
ATOM    591  CA  GLU A  71     -12.491 -11.057  12.693  1.00 88.34           C  
ATOM    592  C   GLU A  71     -12.490  -9.845  11.749  1.00 88.34           C  
ATOM    593  CB  GLU A  71     -13.930 -11.527  12.929  1.00 88.34           C  
ATOM    594  O   GLU A  71     -12.218  -9.990  10.555  1.00 88.34           O  
ATOM    595  CG  GLU A  71     -14.048 -12.882  13.641  1.00 88.34           C  
ATOM    596  CD  GLU A  71     -15.488 -13.220  14.071  1.00 88.34           C  
ATOM    597  OE1 GLU A  71     -15.655 -14.264  14.744  1.00 88.34           O  
ATOM    598  OE2 GLU A  71     -16.427 -12.434  13.797  1.00 88.34           O  
ATOM    599  N   TRP A  72     -12.731  -8.642  12.282  1.00 90.58           N  
ATOM    600  CA  TRP A  72     -12.615  -7.389  11.537  1.00 90.58           C  
ATOM    601  C   TRP A  72     -11.180  -7.126  11.065  1.00 90.58           C  
ATOM    602  CB  TRP A  72     -13.127  -6.226  12.392  1.00 90.58           C  
ATOM    603  O   TRP A  72     -10.973  -6.825   9.890  1.00 90.58           O  
ATOM    604  CG  TRP A  72     -12.775  -4.878  11.845  1.00 90.58           C  
ATOM    605  CD1 TRP A  72     -13.321  -4.314  10.748  1.00 90.58           C  
ATOM    606  CD2 TRP A  72     -11.741  -3.953  12.292  1.00 90.58           C  
ATOM    607  CE2 TRP A  72     -11.739  -2.827  11.417  1.00 90.58           C  
ATOM    608  CE3 TRP A  72     -10.803  -3.951  13.344  1.00 90.58           C  
ATOM    609  NE1 TRP A  72     -12.728  -3.097  10.501  1.00 90.58           N  
ATOM    610  CH2 TRP A  72      -9.952  -1.775  12.642  1.00 90.58           C  
ATOM    611  CZ2 TRP A  72     -10.862  -1.751  11.577  1.00 90.58           C  
ATOM    612  CZ3 TRP A  72      -9.908  -2.877  13.514  1.00 90.58           C  
ATOM    613  N   LEU A  73     -10.179  -7.270  11.939  1.00 88.85           N  
ATOM    614  CA  LEU A  73      -8.770  -7.096  11.569  1.00 88.85           C  
ATOM    615  C   LEU A  73      -8.345  -8.081  10.485  1.00 88.85           C  
ATOM    616  CB  LEU A  73      -7.867  -7.281  12.796  1.00 88.85           C  
ATOM    617  O   LEU A  73      -7.721  -7.674   9.508  1.00 88.85           O  
ATOM    618  CG  LEU A  73      -7.801  -6.049  13.700  1.00 88.85           C  
ATOM    619  CD1 LEU A  73      -7.081  -6.413  14.986  1.00 88.85           C  
ATOM    620  CD2 LEU A  73      -7.046  -4.887  13.054  1.00 88.85           C  
ATOM    621  N   GLN A  74      -8.717  -9.352  10.623  1.00 83.99           N  
ATOM    622  CA  GLN A  74      -8.432 -10.375   9.624  1.00 83.99           C  
ATOM    623  C   GLN A  74      -9.075 -10.020   8.280  1.00 83.99           C  
ATOM    624  CB  GLN A  74      -8.925 -11.728  10.145  1.00 83.99           C  
ATOM    625  O   GLN A  74      -8.405 -10.042   7.249  1.00 83.99           O  
ATOM    626  CG  GLN A  74      -8.579 -12.851   9.160  1.00 83.99           C  
ATOM    627  CD  GLN A  74      -9.088 -14.206   9.624  1.00 83.99           C  
ATOM    628  NE2 GLN A  74      -9.484 -15.054   8.702  1.00 83.99           N  
ATOM    629  OE1 GLN A  74      -9.137 -14.529  10.798  1.00 83.99           O  
ATOM    630  N   PHE A  75     -10.347  -9.612   8.289  1.00 86.03           N  
ATOM    631  CA  PHE A  75     -11.018  -9.130   7.087  1.00 86.03           C  
ATOM    632  C   PHE A  75     -10.277  -7.940   6.461  1.00 86.03           C  
ATOM    633  CB  PHE A  75     -12.463  -8.773   7.441  1.00 86.03           C  
ATOM    634  O   PHE A  75     -10.095  -7.907   5.245  1.00 86.03           O  
ATOM    635  CG  PHE A  75     -13.199  -8.038   6.344  1.00 86.03           C  
ATOM    636  CD1 PHE A  75     -13.181  -6.634   6.321  1.00 86.03           C  
ATOM    637  CD2 PHE A  75     -13.920  -8.750   5.368  1.00 86.03           C  
ATOM    638  CE1 PHE A  75     -13.899  -5.945   5.335  1.00 86.03           C  
ATOM    639  CE2 PHE A  75     -14.654  -8.056   4.389  1.00 86.03           C  
ATOM    640  CZ  PHE A  75     -14.654  -6.649   4.381  1.00 86.03           C  
ATOM    641  N   CYS A  76      -9.808  -6.985   7.267  1.00 84.60           N  
ATOM    642  CA  CYS A  76      -9.035  -5.849   6.776  1.00 84.60           C  
ATOM    643  C   CYS A  76      -7.707  -6.290   6.141  1.00 84.60           C  
ATOM    644  CB  CYS A  76      -8.815  -4.845   7.913  1.00 84.60           C  
ATOM    645  O   CYS A  76      -7.370  -5.828   5.049  1.00 84.60           O  
ATOM    646  SG  CYS A  76     -10.381  -4.009   8.278  1.00 84.60           S  
ATOM    647  N   CYS A  77      -6.985  -7.218   6.771  1.00 82.00           N  
ATOM    648  CA  CYS A  77      -5.765  -7.807   6.221  1.00 82.00           C  
ATOM    649  C   CYS A  77      -6.021  -8.488   4.872  1.00 82.00           C  
ATOM    650  CB  CYS A  77      -5.181  -8.796   7.235  1.00 82.00           C  
ATOM    651  O   CYS A  77      -5.285  -8.240   3.916  1.00 82.00           O  
ATOM    652  SG  CYS A  77      -4.587  -7.901   8.696  1.00 82.00           S  
ATOM    653  N   ASP A  78      -7.092  -9.274   4.762  1.00 74.58           N  
ATOM    654  CA  ASP A  78      -7.416 -10.031   3.551  1.00 74.58           C  
ATOM    655  C   ASP A  78      -7.914  -9.133   2.407  1.00 74.58           C  
ATOM    656  CB  ASP A  78      -8.466 -11.107   3.885  1.00 74.58           C  
ATOM    657  O   ASP A  78      -7.456  -9.250   1.265  1.00 74.58           O  
ATOM    658  CG  ASP A  78      -7.920 -12.285   4.705  1.00 74.58           C  
ATOM    659  OD1 ASP A  78      -6.687 -12.495   4.684  1.00 74.58           O  
ATOM    660  OD2 ASP A  78      -8.761 -13.026   5.265  1.00 74.58           O  
ATOM    661  N   GLN A  79      -8.842  -8.215   2.696  1.00 74.24           N  
ATOM    662  CA  GLN A  79      -9.460  -7.354   1.682  1.00 74.24           C  
ATOM    663  C   GLN A  79      -8.514  -6.266   1.186  1.00 74.24           C  
ATOM    664  CB  GLN A  79     -10.726  -6.690   2.237  1.00 74.24           C  
ATOM    665  O   GLN A  79      -8.433  -6.012  -0.020  1.00 74.24           O  
ATOM    666  CG  GLN A  79     -11.862  -7.681   2.487  1.00 74.24           C  
ATOM    667  CD  GLN A  79     -12.344  -8.420   1.246  1.00 74.24           C  
ATOM    668  NE2 GLN A  79     -12.855  -9.620   1.407  1.00 74.24           N  
ATOM    669  OE1 GLN A  79     -12.287  -7.951   0.118  1.00 74.24           O  
ATOM    670  N   TYR A  80      -7.787  -5.632   2.106  1.00 68.93           N  
ATOM    671  CA  TYR A  80      -6.915  -4.499   1.797  1.00 68.93           C  
ATOM    672  C   TYR A  80      -5.450  -4.900   1.630  1.00 68.93           C  
ATOM    673  CB  TYR A  80      -7.127  -3.381   2.820  1.00 68.93           C  
ATOM    674  O   TYR A  80      -4.621  -4.048   1.310  1.00 68.93           O  
ATOM    675  CG  TYR A  80      -8.544  -2.852   2.827  1.00 68.93           C  
ATOM    676  CD1 TYR A  80      -8.928  -1.892   1.875  1.00 68.93           C  
ATOM    677  CD2 TYR A  80      -9.472  -3.307   3.781  1.00 68.93           C  
ATOM    678  CE1 TYR A  80     -10.227  -1.360   1.898  1.00 68.93           C  
ATOM    679  CE2 TYR A  80     -10.779  -2.785   3.806  1.00 68.93           C  
ATOM    680  OH  TYR A  80     -12.371  -1.211   2.919  1.00 68.93           O  
ATOM    681  CZ  TYR A  80     -11.148  -1.793   2.872  1.00 68.93           C  
ATOM    682  N   LYS A  81      -5.132  -6.196   1.770  1.00 68.28           N  
ATOM    683  CA  LYS A  81      -3.770  -6.742   1.656  1.00 68.28           C  
ATOM    684  C   LYS A  81      -2.782  -6.007   2.560  1.00 68.28           C  
ATOM    685  CB  LYS A  81      -3.316  -6.790   0.194  1.00 68.28           C  
ATOM    686  O   LYS A  81      -1.672  -5.679   2.135  1.00 68.28           O  
ATOM    687  CG  LYS A  81      -4.271  -7.616  -0.664  1.00 68.28           C  
ATOM    688  CD  LYS A  81      -3.644  -7.820  -2.038  1.00 68.28           C  
ATOM    689  CE  LYS A  81      -4.579  -8.718  -2.838  1.00 68.28           C  
ATOM    690  NZ  LYS A  81      -3.871  -9.284  -4.005  1.00 68.28           N  
ATOM    691  N   LEU A  82      -3.218  -5.708   3.783  1.00 70.97           N  
ATOM    692  CA  LEU A  82      -2.363  -5.088   4.790  1.00 70.97           C  
ATOM    693  C   LEU A  82      -1.259  -6.076   5.179  1.00 70.97           C  
ATOM    694  CB  LEU A  82      -3.183  -4.621   6.008  1.00 70.97           C  
ATOM    695  O   LEU A  82      -1.491  -7.285   5.236  1.00 70.97           O  
ATOM    696  CG  LEU A  82      -4.351  -3.674   5.676  1.00 70.97           C  
ATOM    697  CD1 LEU A  82      -5.112  -3.306   6.949  1.00 70.97           C  
ATOM    698  CD2 LEU A  82      -3.878  -2.384   5.002  1.00 70.97           C  
ATOM    699  N   ASP A  83      -0.052  -5.569   5.423  1.00 67.93           N  
ATOM    700  CA  ASP A  83       1.047  -6.412   5.888  1.00 67.93           C  
ATOM    701  C   ASP A  83       0.770  -6.819   7.339  1.00 67.93           C  
ATOM    702  CB  ASP A  83       2.395  -5.696   5.709  1.00 67.93           C  
ATOM    703  O   ASP A  83       0.837  -6.003   8.260  1.00 67.93           O  
ATOM    704  CG  ASP A  83       3.607  -6.601   5.990  1.00 67.93           C  
ATOM    705  OD1 ASP A  83       3.429  -7.719   6.531  1.00 67.93           O  
ATOM    706  OD2 ASP A  83       4.730  -6.204   5.612  1.00 67.93           O  
ATOM    707  N   THR A  84       0.448  -8.097   7.544  1.00 67.76           N  
ATOM    708  CA  THR A  84       0.148  -8.668   8.863  1.00 67.76           C  
ATOM    709  C   THR A  84       1.308  -8.524   9.842  1.00 67.76           C  
ATOM    710  CB  THR A  84      -0.201 -10.158   8.742  1.00 67.76           C  
ATOM    711  O   THR A  84       1.080  -8.572  11.047  1.00 67.76           O  
ATOM    712  CG2 THR A  84      -1.539 -10.374   8.036  1.00 67.76           C  
ATOM    713  OG1 THR A  84       0.789 -10.852   8.009  1.00 67.76           O  
ATOM    714  N   ASN A  85       2.538  -8.332   9.348  1.00 65.99           N  
ATOM    715  CA  ASN A  85       3.717  -8.112  10.188  1.00 65.99           C  
ATOM    716  C   ASN A  85       3.751  -6.707  10.803  1.00 65.99           C  
ATOM    717  CB  ASN A  85       4.985  -8.344   9.356  1.00 65.99           C  
ATOM    718  O   ASN A  85       4.484  -6.481  11.762  1.00 65.99           O  
ATOM    719  CG  ASN A  85       5.031  -9.715   8.718  1.00 65.99           C  
ATOM    720  ND2 ASN A  85       5.155  -9.773   7.417  1.00 65.99           N  
ATOM    721  OD1 ASN A  85       4.922 -10.744   9.361  1.00 65.99           O  
ATOM    722  N   CYS A  86       2.989  -5.756  10.256  1.00 64.62           N  
ATOM    723  CA  CYS A  86       2.917  -4.395  10.783  1.00 64.62           C  
ATOM    724  C   CYS A  86       1.912  -4.255  11.929  1.00 64.62           C  
ATOM    725  CB  CYS A  86       2.575  -3.425   9.645  1.00 64.62           C  
ATOM    726  O   CYS A  86       1.976  -3.273  12.659  1.00 64.62           O  
ATOM    727  SG  CYS A  86       3.899  -3.421   8.400  1.00 64.62           S  
ATOM    728  N   ILE A  87       0.992  -5.207  12.093  1.00 70.74           N  
ATOM    729  CA  ILE A  87      -0.096  -5.126  13.069  1.00 70.74           C  
ATOM    730  C   ILE A  87       0.304  -5.933  14.302  1.00 70.74           C  
ATOM    731  CB  ILE A  87      -1.426  -5.591  12.434  1.00 70.74           C  
ATOM    732  O   ILE A  87       0.240  -7.162  14.303  1.00 70.74           O  
ATOM    733  CG1 ILE A  87      -1.769  -4.722  11.197  1.00 70.74           C  
ATOM    734  CG2 ILE A  87      -2.569  -5.514  13.465  1.00 70.74           C  
ATOM    735  CD1 ILE A  87      -2.941  -5.256  10.371  1.00 70.74           C  
ATOM    736  N   SER A  88       0.706  -5.241  15.370  1.00 71.67           N  
ATOM    737  CA  SER A  88       0.988  -5.905  16.640  1.00 71.67           C  
ATOM    738  C   SER A  88      -0.321  -6.290  17.324  1.00 71.67           C  
ATOM    739  CB  SER A  88       1.836  -5.025  17.543  1.00 71.67           C  
ATOM    740  O   SER A  88      -1.061  -5.456  17.843  1.00 71.67           O  
ATOM    741  OG  SER A  88       2.134  -5.752  18.715  1.00 71.67           O  
ATOM    742  N   PHE A  89      -0.616  -7.582  17.333  1.00 68.99           N  
ATOM    743  CA  PHE A  89      -1.834  -8.141  17.909  1.00 68.99           C  
ATOM    744  C   PHE A  89      -2.130  -7.759  19.347  1.00 68.99           C  
ATOM    745  CB  PHE A  89      -1.634  -9.632  17.951  1.00 68.99           C  
ATOM    746  O   PHE A  89      -3.293  -7.584  19.711  1.00 68.99           O  
ATOM    747  CG  PHE A  89      -1.908 -10.261  16.645  1.00 68.99           C  
ATOM    748  CD1 PHE A  89      -3.243 -10.582  16.383  1.00 68.99           C  
ATOM    749  CD2 PHE A  89      -0.839 -10.759  15.884  1.00 68.99           C  
ATOM    750  CE1 PHE A  89      -3.486 -11.662  15.554  1.00 68.99           C  
ATOM    751  CE2 PHE A  89      -1.099 -11.803  15.002  1.00 68.99           C  
ATOM    752  CZ  PHE A  89      -2.403 -12.310  14.961  1.00 68.99           C  
ATOM    753  N   CYS A  90      -1.093  -7.673  20.181  1.00 73.17           N  
ATOM    754  CA  CYS A  90      -1.278  -7.343  21.586  1.00 73.17           C  
ATOM    755  C   CYS A  90      -1.902  -5.951  21.747  1.00 73.17           C  
ATOM    756  CB  CYS A  90       0.050  -7.506  22.338  1.00 73.17           C  
ATOM    757  O   CYS A  90      -2.686  -5.752  22.674  1.00 73.17           O  
ATOM    758  SG  CYS A  90       1.353  -6.475  21.616  1.00 73.17           S  
ATOM    759  N   ASN A  91      -1.662  -5.051  20.789  1.00 79.25           N  
ATOM    760  CA  ASN A  91      -2.220  -3.704  20.782  1.00 79.25           C  
ATOM    761  C   ASN A  91      -3.719  -3.688  20.434  1.00 79.25           C  
ATOM    762  CB  ASN A  91      -1.394  -2.826  19.826  1.00 79.25           C  
ATOM    763  O   ASN A  91      -4.421  -2.761  20.821  1.00 79.25           O  
ATOM    764  CG  ASN A  91       0.074  -2.711  20.209  1.00 79.25           C  
ATOM    765  ND2 ASN A  91       0.914  -2.253  19.314  1.00 79.25           N  
ATOM    766  OD1 ASN A  91       0.501  -3.032  21.304  1.00 79.25           O  
ATOM    767  N   PHE A  92      -4.235  -4.732  19.774  1.00 83.49           N  
ATOM    768  CA  PHE A  92      -5.651  -4.853  19.403  1.00 83.49           C  
ATOM    769  C   PHE A  92      -6.417  -5.921  20.201  1.00 83.49           C  
ATOM    770  CB  PHE A  92      -5.786  -5.062  17.896  1.00 83.49           C  
ATOM    771  O   PHE A  92      -7.544  -6.277  19.852  1.00 83.49           O  
ATOM    772  CG  PHE A  92      -5.305  -3.892  17.061  1.00 83.49           C  
ATOM    773  CD1 PHE A  92      -6.150  -2.788  16.845  1.00 83.49           C  
ATOM    774  CD2 PHE A  92      -4.004  -3.888  16.531  1.00 83.49           C  
ATOM    775  CE1 PHE A  92      -5.694  -1.684  16.105  1.00 83.49           C  
ATOM    776  CE2 PHE A  92      -3.545  -2.780  15.802  1.00 83.49           C  
ATOM    777  CZ  PHE A  92      -4.391  -1.679  15.578  1.00 83.49           C  
ATOM    778  N   ASN A  93      -5.860  -6.430  21.306  1.00 86.56           N  
ATOM    779  CA  ASN A  93      -6.562  -7.346  22.217  1.00 86.56           C  
ATOM    780  C   ASN A  93      -7.557  -6.606  23.141  1.00 86.56           C  
ATOM    781  CB  ASN A  93      -5.538  -8.208  22.965  1.00 86.56           C  
ATOM    782  O   ASN A  93      -7.554  -6.753  24.371  1.00 86.56           O  
ATOM    783  CG  ASN A  93      -6.191  -9.320  23.772  1.00 86.56           C  
ATOM    784  ND2 ASN A  93      -5.449  -9.951  24.647  1.00 86.56           N  
ATOM    785  OD1 ASN A  93      -7.366  -9.638  23.666  1.00 86.56           O  
ATOM    786  N   ILE A  94      -8.416  -5.795  22.532  1.00 89.23           N  
ATOM    787  CA  ILE A  94      -9.304  -4.832  23.181  1.00 89.23           C  
ATOM    788  C   ILE A  94     -10.755  -5.046  22.745  1.00 89.23           C  
ATOM    789  CB  ILE A  94      -8.814  -3.391  22.925  1.00 89.23           C  
ATOM    790  O   ILE A  94     -11.039  -5.709  21.749  1.00 89.23           O  
ATOM    791  CG1 ILE A  94      -8.833  -3.029  21.424  1.00 89.23           C  
ATOM    792  CG2 ILE A  94      -7.429  -3.182  23.566  1.00 89.23           C  
ATOM    793  CD1 ILE A  94      -8.383  -1.596  21.152  1.00 89.23           C  
ATOM    794  N   SER A  95     -11.694  -4.524  23.533  1.00 91.53           N  
ATOM    795  CA  SER A  95     -13.113  -4.514  23.151  1.00 91.53           C  
ATOM    796  C   SER A  95     -13.393  -3.468  22.068  1.00 91.53           C  
ATOM    797  CB  SER A  95     -14.004  -4.273  24.372  1.00 91.53           C  
ATOM    798  O   SER A  95     -12.652  -2.498  21.929  1.00 91.53           O  
ATOM    799  OG  SER A  95     -13.728  -3.016  24.961  1.00 91.53           O  
ATOM    800  N   GLY A  96     -14.504  -3.621  21.350  1.00 90.62           N  
ATOM    801  CA  GLY A  96     -14.987  -2.646  20.374  1.00 90.62           C  
ATOM    802  C   GLY A  96     -15.154  -1.237  20.933  1.00 90.62           C  
ATOM    803  O   GLY A  96     -14.801  -0.265  20.274  1.00 90.62           O  
ATOM    804  N   LEU A  97     -15.611  -1.123  22.184  1.00 90.85           N  
ATOM    805  CA  LEU A  97     -15.723   0.154  22.890  1.00 90.85           C  
ATOM    806  C   LEU A  97     -14.364   0.848  23.043  1.00 90.85           C  
ATOM    807  CB  LEU A  97     -16.364  -0.113  24.264  1.00 90.85           C  
ATOM    808  O   LEU A  97     -14.243   2.044  22.783  1.00 90.85           O  
ATOM    809  CG  LEU A  97     -16.584   1.158  25.107  1.00 90.85           C  
ATOM    810  CD1 LEU A  97     -17.580   2.111  24.446  1.00 90.85           C  
ATOM    811  CD2 LEU A  97     -17.119   0.770  26.485  1.00 90.85           C  
ATOM    812  N   GLN A  98     -13.338   0.093  23.442  1.00 91.05           N  
ATOM    813  CA  GLN A  98     -11.973   0.609  23.553  1.00 91.05           C  
ATOM    814  C   GLN A  98     -11.420   0.970  22.175  1.00 91.05           C  
ATOM    815  CB  GLN A  98     -11.080  -0.427  24.240  1.00 91.05           C  
ATOM    816  O   GLN A  98     -10.912   2.071  22.009  1.00 91.05           O  
ATOM    817  CG  GLN A  98     -11.384  -0.557  25.737  1.00 91.05           C  
ATOM    818  CD  GLN A  98     -10.638  -1.731  26.356  1.00 91.05           C  
ATOM    819  NE2 GLN A  98      -9.958  -1.532  27.462  1.00 91.05           N  
ATOM    820  OE1 GLN A  98     -10.695  -2.858  25.874  1.00 91.05           O  
ATOM    821  N   LEU A  99     -11.604   0.098  21.180  1.00 92.09           N  
ATOM    822  CA  LEU A  99     -11.179   0.332  19.800  1.00 92.09           C  
ATOM    823  C   LEU A  99     -11.797   1.617  19.219  1.00 92.09           C  
ATOM    824  CB  LEU A  99     -11.573  -0.908  18.974  1.00 92.09           C  
ATOM    825  O   LEU A  99     -11.100   2.409  18.597  1.00 92.09           O  
ATOM    826  CG  LEU A  99     -11.023  -0.888  17.540  1.00 92.09           C  
ATOM    827  CD1 LEU A  99      -9.537  -1.238  17.493  1.00 92.09           C  
ATOM    828  CD2 LEU A  99     -11.783  -1.885  16.670  1.00 92.09           C  
ATOM    829  N   CYS A 100     -13.090   1.859  19.454  1.00 91.61           N  
ATOM    830  CA  CYS A 100     -13.788   3.069  19.002  1.00 91.61           C  
ATOM    831  C   CYS A 100     -13.387   4.336  19.767  1.00 91.61           C  
ATOM    832  CB  CYS A 100     -15.303   2.863  19.128  1.00 91.61           C  
ATOM    833  O   CYS A 100     -13.671   5.437  19.293  1.00 91.61           O  
ATOM    834  SG  CYS A 100     -15.872   1.593  17.969  1.00 91.61           S  
ATOM    835  N   SER A 101     -12.777   4.180  20.945  1.00 92.04           N  
ATOM    836  CA  SER A 101     -12.268   5.286  21.760  1.00 92.04           C  
ATOM    837  C   SER A 101     -10.825   5.653  21.417  1.00 92.04           C  
ATOM    838  CB  SER A 101     -12.353   4.944  23.250  1.00 92.04           C  
ATOM    839  O   SER A 101     -10.373   6.710  21.849  1.00 92.04           O  
ATOM    840  OG  SER A 101     -13.680   4.615  23.627  1.00 92.04           O  
ATOM    841  N   MET A 102     -10.113   4.801  20.671  1.00 90.80           N  
ATOM    842  CA  MET A 102      -8.732   5.064  20.286  1.00 90.80           C  
ATOM    843  C   MET A 102      -8.637   6.203  19.271  1.00 90.80           C  
ATOM    844  CB  MET A 102      -8.054   3.813  19.716  1.00 90.80           C  
ATOM    845  O   MET A 102      -9.479   6.317  18.374  1.00 90.80           O  
ATOM    846  CG  MET A 102      -7.708   2.761  20.766  1.00 90.80           C  
ATOM    847  SD  MET A 102      -7.036   1.232  20.055  1.00 90.80           S  
ATOM    848  CE  MET A 102      -5.382   1.794  19.566  1.00 90.80           C  
ATOM    849  N   THR A 103      -7.591   7.018  19.378  1.00 92.52           N  
ATOM    850  CA  THR A 103      -7.291   8.073  18.404  1.00 92.52           C  
ATOM    851  C   THR A 103      -6.580   7.509  17.174  1.00 92.52           C  
ATOM    852  CB  THR A 103      -6.505   9.249  19.006  1.00 92.52           C  
ATOM    853  O   THR A 103      -6.060   6.391  17.181  1.00 92.52           O  
ATOM    854  CG2 THR A 103      -7.009   9.685  20.382  1.00 92.52           C  
ATOM    855  OG1 THR A 103      -5.128   8.985  19.089  1.00 92.52           O  
ATOM    856  N   GLN A 104      -6.537   8.288  16.090  1.00 90.15           N  
ATOM    857  CA  GLN A 104      -5.799   7.898  14.887  1.00 90.15           C  
ATOM    858  C   GLN A 104      -4.313   7.657  15.197  1.00 90.15           C  
ATOM    859  CB  GLN A 104      -5.972   8.990  13.826  1.00 90.15           C  
ATOM    860  O   GLN A 104      -3.729   6.707  14.683  1.00 90.15           O  
ATOM    861  CG  GLN A 104      -5.316   8.614  12.487  1.00 90.15           C  
ATOM    862  CD  GLN A 104      -5.558   9.658  11.402  1.00 90.15           C  
ATOM    863  NE2 GLN A 104      -5.022   9.470  10.218  1.00 90.15           N  
ATOM    864  OE1 GLN A 104      -6.248  10.645  11.578  1.00 90.15           O  
ATOM    865  N   GLU A 105      -3.714   8.470  16.069  1.00 90.08           N  
ATOM    866  CA  GLU A 105      -2.315   8.340  16.483  1.00 90.08           C  
ATOM    867  C   GLU A 105      -2.061   7.021  17.216  1.00 90.08           C  
ATOM    868  CB  GLU A 105      -1.888   9.509  17.389  1.00 90.08           C  
ATOM    869  O   GLU A 105      -1.074   6.351  16.925  1.00 90.08           O  
ATOM    870  CG  GLU A 105      -2.004  10.902  16.746  1.00 90.08           C  
ATOM    871  CD  GLU A 105      -3.447  11.418  16.607  1.00 90.08           C  
ATOM    872  OE1 GLU A 105      -3.651  12.323  15.772  1.00 90.08           O  
ATOM    873  OE2 GLU A 105      -4.344  10.899  17.320  1.00 90.08           O  
ATOM    874  N   GLU A 106      -2.967   6.604  18.104  1.00 91.19           N  
ATOM    875  CA  GLU A 106      -2.856   5.324  18.816  1.00 91.19           C  
ATOM    876  C   GLU A 106      -2.954   4.133  17.851  1.00 91.19           C  
ATOM    877  CB  GLU A 106      -3.959   5.224  19.878  1.00 91.19           C  
ATOM    878  O   GLU A 106      -2.254   3.133  18.008  1.00 91.19           O  
ATOM    879  CG  GLU A 106      -3.785   6.229  21.028  1.00 91.19           C  
ATOM    880  CD  GLU A 106      -4.962   6.182  22.013  1.00 91.19           C  
ATOM    881  OE1 GLU A 106      -4.736   6.284  23.240  1.00 91.19           O  
ATOM    882  OE2 GLU A 106      -6.108   6.040  21.536  1.00 91.19           O  
ATOM    883  N   PHE A 107      -3.773   4.244  16.801  1.00 90.83           N  
ATOM    884  CA  PHE A 107      -3.800   3.256  15.723  1.00 90.83           C  
ATOM    885  C   PHE A 107      -2.473   3.201  14.954  1.00 90.83           C  
ATOM    886  CB  PHE A 107      -4.954   3.571  14.769  1.00 90.83           C  
ATOM    887  O   PHE A 107      -1.984   2.107  14.657  1.00 90.83           O  
ATOM    888  CG  PHE A 107      -6.232   2.835  15.077  1.00 90.83           C  
ATOM    889  CD1 PHE A 107      -6.527   1.639  14.402  1.00 90.83           C  
ATOM    890  CD2 PHE A 107      -7.140   3.354  16.013  1.00 90.83           C  
ATOM    891  CE1 PHE A 107      -7.732   0.969  14.661  1.00 90.83           C  
ATOM    892  CE2 PHE A 107      -8.361   2.703  16.243  1.00 90.83           C  
ATOM    893  CZ  PHE A 107      -8.647   1.506  15.576  1.00 90.83           C  
ATOM    894  N   VAL A 108      -1.889   4.359  14.629  1.00 86.67           N  
ATOM    895  CA  VAL A 108      -0.586   4.456  13.946  1.00 86.67           C  
ATOM    896  C   VAL A 108       0.538   3.895  14.803  1.00 86.67           C  
ATOM    897  CB  VAL A 108      -0.273   5.907  13.536  1.00 86.67           C  
ATOM    898  O   VAL A 108       1.396   3.177  14.297  1.00 86.67           O  
ATOM    899  CG1 VAL A 108       1.136   6.070  12.945  1.00 86.67           C  
ATOM    900  CG2 VAL A 108      -1.246   6.317  12.441  1.00 86.67           C  
ATOM    901  N   GLU A 109       0.523   4.161  16.103  1.00 86.87           N  
ATOM    902  CA  GLU A 109       1.469   3.568  17.045  1.00 86.87           C  
ATOM    903  C   GLU A 109       1.302   2.041  17.108  1.00 86.87           C  
ATOM    904  CB  GLU A 109       1.274   4.237  18.412  1.00 86.87           C  
ATOM    905  O   GLU A 109       2.288   1.302  17.120  1.00 86.87           O  
ATOM    906  CG  GLU A 109       2.357   3.807  19.412  1.00 86.87           C  
ATOM    907  CD  GLU A 109       2.302   4.562  20.750  1.00 86.87           C  
ATOM    908  OE1 GLU A 109       3.232   4.335  21.560  1.00 86.87           O  
ATOM    909  OE2 GLU A 109       1.368   5.365  20.960  1.00 86.87           O  
ATOM    910  N   ALA A 110       0.059   1.552  17.067  1.00 85.42           N  
ATOM    911  CA  ALA A 110      -0.243   0.132  17.177  1.00 85.42           C  
ATOM    912  C   ALA A 110       0.087  -0.699  15.922  1.00 85.42           C  
ATOM    913  CB  ALA A 110      -1.718  -0.018  17.559  1.00 85.42           C  
ATOM    914  O   ALA A 110       0.445  -1.875  16.056  1.00 85.42           O  
ATOM    915  N   ALA A 111      -0.072  -0.121  14.726  1.00 84.63           N  
ATOM    916  CA  ALA A 111      -0.010  -0.834  13.443  1.00 84.63           C  
ATOM    917  C   ALA A 111       0.861  -0.154  12.362  1.00 84.63           C  
ATOM    918  CB  ALA A 111      -1.445  -1.070  12.959  1.00 84.63           C  
ATOM    919  O   ALA A 111       0.821  -0.531  11.183  1.00 84.63           O  
ATOM    920  N   GLY A 112       1.624   0.880  12.720  1.00 82.23           N  
ATOM    921  CA  GLY A 112       2.377   1.699  11.770  1.00 82.23           C  
ATOM    922  C   GLY A 112       1.459   2.380  10.751  1.00 82.23           C  
ATOM    923  O   GLY A 112       0.359   2.818  11.073  1.00 82.23           O  
ATOM    924  N   LEU A 113       1.876   2.412   9.482  1.00 72.77           N  
ATOM    925  CA  LEU A 113       1.064   2.980   8.394  1.00 72.77           C  
ATOM    926  C   LEU A 113      -0.298   2.293   8.221  1.00 72.77           C  
ATOM    927  CB  LEU A 113       1.820   2.857   7.067  1.00 72.77           C  
ATOM    928  O   LEU A 113      -1.257   2.927   7.790  1.00 72.77           O  
ATOM    929  CG  LEU A 113       3.086   3.712   6.926  1.00 72.77           C  
ATOM    930  CD1 LEU A 113       3.629   3.444   5.523  1.00 72.77           C  
ATOM    931  CD2 LEU A 113       2.821   5.208   7.085  1.00 72.77           C  
ATOM    932  N   CYS A 114      -0.402   1.005   8.570  1.00 82.16           N  
ATOM    933  CA  CYS A 114      -1.683   0.303   8.519  1.00 82.16           C  
ATOM    934  C   CYS A 114      -2.668   0.857   9.560  1.00 82.16           C  
ATOM    935  CB  CYS A 114      -1.470  -1.208   8.704  1.00 82.16           C  
ATOM    936  O   CYS A 114      -3.872   0.702   9.389  1.00 82.16           O  
ATOM    937  SG  CYS A 114      -0.424  -1.893   7.384  1.00 82.16           S  
ATOM    938  N   GLY A 115      -2.176   1.523  10.607  1.00 84.58           N  
ATOM    939  CA  GLY A 115      -2.980   2.146  11.650  1.00 84.58           C  
ATOM    940  C   GLY A 115      -3.933   3.207  11.124  1.00 84.58           C  
ATOM    941  O   GLY A 115      -5.131   3.122  11.383  1.00 84.58           O  
ATOM    942  N   GLU A 116      -3.441   4.148  10.312  1.00 81.92           N  
ATOM    943  CA  GLU A 116      -4.296   5.174   9.690  1.00 81.92           C  
ATOM    944  C   GLU A 116      -5.426   4.528   8.882  1.00 81.92           C  
ATOM    945  CB  GLU A 116      -3.491   6.079   8.739  1.00 81.92           C  
ATOM    946  O   GLU A 116      -6.575   4.970   8.916  1.00 81.92           O  
ATOM    947  CG  GLU A 116      -2.314   6.778   9.423  1.00 81.92           C  
ATOM    948  CD  GLU A 116      -1.588   7.813   8.558  1.00 81.92           C  
ATOM    949  OE1 GLU A 116      -0.740   8.531   9.132  1.00 81.92           O  
ATOM    950  OE2 GLU A 116      -1.858   7.859   7.336  1.00 81.92           O  
ATOM    951  N   TYR A 117      -5.105   3.433   8.189  1.00 81.41           N  
ATOM    952  CA  TYR A 117      -6.042   2.704   7.342  1.00 81.41           C  
ATOM    953  C   TYR A 117      -7.102   1.976   8.167  1.00 81.41           C  
ATOM    954  CB  TYR A 117      -5.256   1.734   6.447  1.00 81.41           C  
ATOM    955  O   TYR A 117      -8.293   2.077   7.877  1.00 81.41           O  
ATOM    956  CG  TYR A 117      -4.124   2.337   5.625  1.00 81.41           C  
ATOM    957  CD1 TYR A 117      -4.114   3.704   5.275  1.00 81.41           C  
ATOM    958  CD2 TYR A 117      -3.091   1.507   5.151  1.00 81.41           C  
ATOM    959  CE1 TYR A 117      -3.137   4.212   4.397  1.00 81.41           C  
ATOM    960  CE2 TYR A 117      -2.135   2.002   4.242  1.00 81.41           C  
ATOM    961  OH  TYR A 117      -1.444   3.776   2.764  1.00 81.41           O  
ATOM    962  CZ  TYR A 117      -2.187   3.347   3.823  1.00 81.41           C  
ATOM    963  N   LEU A 118      -6.683   1.282   9.224  1.00 88.04           N  
ATOM    964  CA  LEU A 118      -7.574   0.606  10.160  1.00 88.04           C  
ATOM    965  C   LEU A 118      -8.509   1.599  10.861  1.00 88.04           C  
ATOM    966  CB  LEU A 118      -6.712  -0.164  11.172  1.00 88.04           C  
ATOM    967  O   LEU A 118      -9.711   1.346  10.941  1.00 88.04           O  
ATOM    968  CG  LEU A 118      -6.033  -1.432  10.631  1.00 88.04           C  
ATOM    969  CD1 LEU A 118      -5.162  -2.023  11.741  1.00 88.04           C  
ATOM    970  CD2 LEU A 118      -7.044  -2.479  10.160  1.00 88.04           C  
ATOM    971  N   TYR A 119      -7.985   2.748  11.294  1.00 90.48           N  
ATOM    972  CA  TYR A 119      -8.786   3.816  11.887  1.00 90.48           C  
ATOM    973  C   TYR A 119      -9.839   4.332  10.900  1.00 90.48           C  
ATOM    974  CB  TYR A 119      -7.868   4.949  12.356  1.00 90.48           C  
ATOM    975  O   TYR A 119     -11.023   4.376  11.229  1.00 90.48           O  
ATOM    976  CG  TYR A 119      -8.621   6.075  13.034  1.00 90.48           C  
ATOM    977  CD1 TYR A 119      -8.937   7.249  12.323  1.00 90.48           C  
ATOM    978  CD2 TYR A 119      -9.014   5.944  14.378  1.00 90.48           C  
ATOM    979  CE1 TYR A 119      -9.626   8.298  12.962  1.00 90.48           C  
ATOM    980  CE2 TYR A 119      -9.697   6.990  15.021  1.00 90.48           C  
ATOM    981  OH  TYR A 119     -10.663   9.176  14.942  1.00 90.48           O  
ATOM    982  CZ  TYR A 119      -9.998   8.172  14.318  1.00 90.48           C  
ATOM    983  N   PHE A 120      -9.443   4.645   9.662  1.00 86.05           N  
ATOM    984  CA  PHE A 120     -10.367   5.096   8.617  1.00 86.05           C  
ATOM    985  C   PHE A 120     -11.479   4.073   8.338  1.00 86.05           C  
ATOM    986  CB  PHE A 120      -9.569   5.392   7.342  1.00 86.05           C  
ATOM    987  O   PHE A 120     -12.659   4.431   8.284  1.00 86.05           O  
ATOM    988  CG  PHE A 120     -10.436   5.782   6.161  1.00 86.05           C  
ATOM    989  CD1 PHE A 120     -10.758   4.837   5.168  1.00 86.05           C  
ATOM    990  CD2 PHE A 120     -10.937   7.093   6.064  1.00 86.05           C  
ATOM    991  CE1 PHE A 120     -11.550   5.212   4.067  1.00 86.05           C  
ATOM    992  CE2 PHE A 120     -11.737   7.464   4.970  1.00 86.05           C  
ATOM    993  CZ  PHE A 120     -12.033   6.529   3.964  1.00 86.05           C  
ATOM    994  N   ILE A 121     -11.126   2.789   8.206  1.00 85.91           N  
ATOM    995  CA  ILE A 121     -12.101   1.712   7.994  1.00 85.91           C  
ATOM    996  C   ILE A 121     -13.085   1.646   9.168  1.00 85.91           C  
ATOM    997  CB  ILE A 121     -11.383   0.362   7.765  1.00 85.91           C  
ATOM    998  O   ILE A 121     -14.294   1.560   8.947  1.00 85.91           O  
ATOM    999  CG1 ILE A 121     -10.617   0.361   6.422  1.00 85.91           C  
ATOM   1000  CG2 ILE A 121     -12.410  -0.785   7.765  1.00 85.91           C  
ATOM   1001  CD1 ILE A 121      -9.554  -0.742   6.336  1.00 85.91           C  
ATOM   1002  N   LEU A 122     -12.594   1.731  10.407  1.00 90.20           N  
ATOM   1003  CA  LEU A 122     -13.442   1.727  11.595  1.00 90.20           C  
ATOM   1004  C   LEU A 122     -14.424   2.908  11.598  1.00 90.20           C  
ATOM   1005  CB  LEU A 122     -12.549   1.735  12.844  1.00 90.20           C  
ATOM   1006  O   LEU A 122     -15.617   2.698  11.821  1.00 90.20           O  
ATOM   1007  CG  LEU A 122     -13.341   1.684  14.162  1.00 90.20           C  
ATOM   1008  CD1 LEU A 122     -14.036   0.335  14.353  1.00 90.20           C  
ATOM   1009  CD2 LEU A 122     -12.377   1.893  15.315  1.00 90.20           C  
ATOM   1010  N   GLN A 123     -13.961   4.130  11.309  1.00 86.73           N  
ATOM   1011  CA  GLN A 123     -14.839   5.307  11.280  1.00 86.73           C  
ATOM   1012  C   GLN A 123     -15.908   5.212  10.178  1.00 86.73           C  
ATOM   1013  CB  GLN A 123     -14.033   6.611  11.136  1.00 86.73           C  
ATOM   1014  O   GLN A 123     -17.062   5.590  10.405  1.00 86.73           O  
ATOM   1015  CG  GLN A 123     -13.017   6.907  12.256  1.00 86.73           C  
ATOM   1016  CD  GLN A 123     -13.530   6.722  13.684  1.00 86.73           C  
ATOM   1017  NE2 GLN A 123     -12.682   6.287  14.588  1.00 86.73           N  
ATOM   1018  OE1 GLN A 123     -14.686   6.946  14.025  1.00 86.73           O  
ATOM   1019  N   ASN A 124     -15.581   4.639   9.015  1.00 79.88           N  
ATOM   1020  CA  ASN A 124     -16.575   4.376   7.969  1.00 79.88           C  
ATOM   1021  C   ASN A 124     -17.628   3.361   8.418  1.00 79.88           C  
ATOM   1022  CB  ASN A 124     -15.879   3.896   6.691  1.00 79.88           C  
ATOM   1023  O   ASN A 124     -18.816   3.572   8.184  1.00 79.88           O  
ATOM   1024  CG  ASN A 124     -15.197   5.019   5.944  1.00 79.88           C  
ATOM   1025  ND2 ASN A 124     -14.280   4.672   5.084  1.00 79.88           N  
ATOM   1026  OD1 ASN A 124     -15.487   6.194   6.088  1.00 79.88           O  
ATOM   1027  N   ILE A 125     -17.228   2.291   9.111  1.00 85.02           N  
ATOM   1028  CA  ILE A 125     -18.181   1.301   9.633  1.00 85.02           C  
ATOM   1029  C   ILE A 125     -19.086   1.931  10.702  1.00 85.02           C  
ATOM   1030  CB  ILE A 125     -17.443   0.052  10.159  1.00 85.02           C  
ATOM   1031  O   ILE A 125     -20.282   1.647  10.724  1.00 85.02           O  
ATOM   1032  CG1 ILE A 125     -16.696  -0.664   9.012  1.00 85.02           C  
ATOM   1033  CG2 ILE A 125     -18.438  -0.952  10.776  1.00 85.02           C  
ATOM   1034  CD1 ILE A 125     -15.620  -1.635   9.509  1.00 85.02           C  
ATOM   1035  N   ARG A 126     -18.555   2.815  11.557  1.00 85.25           N  
ATOM   1036  CA  ARG A 126     -19.348   3.533  12.574  1.00 85.25           C  
ATOM   1037  C   ARG A 126     -20.382   4.474  11.962  1.00 85.25           C  
ATOM   1038  CB  ARG A 126     -18.422   4.332  13.501  1.00 85.25           C  
ATOM   1039  O   ARG A 126     -21.492   4.575  12.470  1.00 85.25           O  
ATOM   1040  CG  ARG A 126     -17.602   3.436  14.437  1.00 85.25           C  
ATOM   1041  CD  ARG A 126     -16.650   4.281  15.285  1.00 85.25           C  
ATOM   1042  NE  ARG A 126     -17.375   5.022  16.334  1.00 85.25           N  
ATOM   1043  NH1 ARG A 126     -15.812   6.663  16.708  1.00 85.25           N  
ATOM   1044  NH2 ARG A 126     -17.549   6.401  18.113  1.00 85.25           N  
ATOM   1045  CZ  ARG A 126     -16.908   6.032  17.039  1.00 85.25           C  
ATOM   1046  N   THR A 127     -20.025   5.168  10.884  1.00 77.70           N  
ATOM   1047  CA  THR A 127     -20.891   6.187  10.269  1.00 77.70           C  
ATOM   1048  C   THR A 127     -21.870   5.614   9.246  1.00 77.70           C  
ATOM   1049  CB  THR A 127     -20.061   7.305   9.623  1.00 77.70           C  
ATOM   1050  O   THR A 127     -23.010   6.067   9.178  1.00 77.70           O  
ATOM   1051  CG2 THR A 127     -19.345   8.165  10.663  1.00 77.70           C  
ATOM   1052  OG1 THR A 127     -19.074   6.780   8.769  1.00 77.70           O  
ATOM   1053  N   GLN A 128     -21.449   4.625   8.453  1.00 69.17           N  
ATOM   1054  CA  GLN A 128     -22.205   4.111   7.301  1.00 69.17           C  
ATOM   1055  C   GLN A 128     -22.651   2.651   7.460  1.00 69.17           C  
ATOM   1056  CB  GLN A 128     -21.375   4.291   6.018  1.00 69.17           C  
ATOM   1057  O   GLN A 128     -23.336   2.123   6.581  1.00 69.17           O  
ATOM   1058  CG  GLN A 128     -20.996   5.757   5.755  1.00 69.17           C  
ATOM   1059  CD  GLN A 128     -20.175   5.945   4.485  1.00 69.17           C  
ATOM   1060  NE2 GLN A 128     -19.401   7.003   4.401  1.00 69.17           N  
ATOM   1061  OE1 GLN A 128     -20.212   5.169   3.545  1.00 69.17           O  
ATOM   1062  N   GLY A 129     -22.276   1.985   8.558  1.00 69.01           N  
ATOM   1063  CA  GLY A 129     -22.506   0.555   8.755  1.00 69.01           C  
ATOM   1064  C   GLY A 129     -21.693  -0.320   7.794  1.00 69.01           C  
ATOM   1065  O   GLY A 129     -20.957   0.157   6.928  1.00 69.01           O  
ATOM   1066  N   TYR A 130     -21.844  -1.642   7.909  1.00 63.94           N  
ATOM   1067  CA  TYR A 130     -21.154  -2.591   7.023  1.00 63.94           C  
ATOM   1068  C   TYR A 130     -21.606  -2.496   5.550  1.00 63.94           C  
ATOM   1069  CB  TYR A 130     -21.315  -4.014   7.575  1.00 63.94           C  
ATOM   1070  O   TYR A 130     -20.911  -2.983   4.658  1.00 63.94           O  
ATOM   1071  CG  TYR A 130     -20.401  -5.019   6.900  1.00 63.94           C  
ATOM   1072  CD1 TYR A 130     -20.894  -5.878   5.897  1.00 63.94           C  
ATOM   1073  CD2 TYR A 130     -19.036  -5.053   7.243  1.00 63.94           C  
ATOM   1074  CE1 TYR A 130     -20.029  -6.784   5.252  1.00 63.94           C  
ATOM   1075  CE2 TYR A 130     -18.168  -5.935   6.572  1.00 63.94           C  
ATOM   1076  OH  TYR A 130     -17.824  -7.706   5.005  1.00 63.94           O  
ATOM   1077  CZ  TYR A 130     -18.664  -6.819   5.598  1.00 63.94           C  
ATOM   1078  N   SER A 131     -22.726  -1.817   5.262  1.00 57.00           N  
ATOM   1079  CA  SER A 131     -23.202  -1.527   3.897  1.00 57.00           C  
ATOM   1080  C   SER A 131     -22.143  -0.875   3.008  1.00 57.00           C  
ATOM   1081  CB  SER A 131     -24.460  -0.642   3.915  1.00 57.00           C  
ATOM   1082  O   SER A 131     -22.174  -1.074   1.796  1.00 57.00           O  
ATOM   1083  OG  SER A 131     -24.601   0.099   5.116  1.00 57.00           O  
ATOM   1084  N   PHE A 132     -21.148  -0.202   3.595  1.00 54.70           N  
ATOM   1085  CA  PHE A 132     -19.990   0.322   2.874  1.00 54.70           C  
ATOM   1086  C   PHE A 132     -19.312  -0.720   1.958  1.00 54.70           C  
ATOM   1087  CB  PHE A 132     -19.010   0.861   3.920  1.00 54.70           C  
ATOM   1088  O   PHE A 132     -18.886  -0.385   0.850  1.00 54.70           O  
ATOM   1089  CG  PHE A 132     -17.793   1.523   3.320  1.00 54.70           C  
ATOM   1090  CD1 PHE A 132     -16.537   0.892   3.385  1.00 54.70           C  
ATOM   1091  CD2 PHE A 132     -17.918   2.784   2.709  1.00 54.70           C  
ATOM   1092  CE1 PHE A 132     -15.399   1.546   2.887  1.00 54.70           C  
ATOM   1093  CE2 PHE A 132     -16.780   3.443   2.221  1.00 54.70           C  
ATOM   1094  CZ  PHE A 132     -15.521   2.832   2.337  1.00 54.70           C  
ATOM   1095  N   PHE A 133     -19.290  -1.999   2.350  1.00 56.49           N  
ATOM   1096  CA  PHE A 133     -18.599  -3.061   1.614  1.00 56.49           C  
ATOM   1097  C   PHE A 133     -19.411  -3.705   0.475  1.00 56.49           C  
ATOM   1098  CB  PHE A 133     -18.109  -4.105   2.626  1.00 56.49           C  
ATOM   1099  O   PHE A 133     -18.804  -4.251  -0.446  1.00 56.49           O  
ATOM   1100  CG  PHE A 133     -17.042  -3.560   3.553  1.00 56.49           C  
ATOM   1101  CD1 PHE A 133     -15.720  -3.457   3.095  1.00 56.49           C  
ATOM   1102  CD2 PHE A 133     -17.362  -3.139   4.857  1.00 56.49           C  
ATOM   1103  CE1 PHE A 133     -14.725  -2.961   3.945  1.00 56.49           C  
ATOM   1104  CE2 PHE A 133     -16.364  -2.618   5.698  1.00 56.49           C  
ATOM   1105  CZ  PHE A 133     -15.041  -2.522   5.240  1.00 56.49           C  
ATOM   1106  N   ASN A 134     -20.750  -3.619   0.471  1.00 47.11           N  
ATOM   1107  CA  ASN A 134     -21.591  -4.565  -0.288  1.00 47.11           C  
ATOM   1108  C   ASN A 134     -22.197  -4.076  -1.625  1.00 47.11           C  
ATOM   1109  CB  ASN A 134     -22.633  -5.192   0.662  1.00 47.11           C  
ATOM   1110  O   ASN A 134     -22.738  -4.900  -2.354  1.00 47.11           O  
ATOM   1111  CG  ASN A 134     -22.070  -6.317   1.522  1.00 47.11           C  
ATOM   1112  ND2 ASN A 134     -22.823  -6.784   2.490  1.00 47.11           N  
ATOM   1113  OD1 ASN A 134     -20.972  -6.812   1.343  1.00 47.11           O  
ATOM   1114  N   ASP A 135     -22.065  -2.809  -2.040  1.00 41.13           N  
ATOM   1115  CA  ASP A 135     -22.723  -2.342  -3.293  1.00 41.13           C  
ATOM   1116  C   ASP A 135     -22.085  -2.798  -4.633  1.00 41.13           C  
ATOM   1117  CB  ASP A 135     -22.894  -0.818  -3.316  1.00 41.13           C  
ATOM   1118  O   ASP A 135     -22.359  -2.209  -5.678  1.00 41.13           O  
ATOM   1119  CG  ASP A 135     -23.504  -0.268  -2.042  1.00 41.13           C  
ATOM   1120  OD1 ASP A 135     -24.612  -0.711  -1.683  1.00 41.13           O  
ATOM   1121  OD2 ASP A 135     -22.771   0.549  -1.436  1.00 41.13           O  
ATOM   1122  N   ALA A 136     -21.195  -3.796  -4.658  1.00 41.38           N  
ATOM   1123  CA  ALA A 136     -20.396  -4.117  -5.853  1.00 41.38           C  
ATOM   1124  C   ALA A 136     -20.885  -5.317  -6.700  1.00 41.38           C  
ATOM   1125  CB  ALA A 136     -18.924  -4.238  -5.439  1.00 41.38           C  
ATOM   1126  O   ALA A 136     -20.250  -5.629  -7.710  1.00 41.38           O  
ATOM   1127  N   GLU A 137     -21.980  -6.004  -6.345  1.00 38.18           N  
ATOM   1128  CA  GLU A 137     -22.336  -7.282  -6.998  1.00 38.18           C  
ATOM   1129  C   GLU A 137     -23.247  -7.221  -8.248  1.00 38.18           C  
ATOM   1130  CB  GLU A 137     -22.812  -8.333  -5.972  1.00 38.18           C  
ATOM   1131  O   GLU A 137     -23.317  -8.220  -8.963  1.00 38.18           O  
ATOM   1132  CG  GLU A 137     -21.639  -9.056  -5.276  1.00 38.18           C  
ATOM   1133  CD  GLU A 137     -21.973 -10.516  -4.920  1.00 38.18           C  
ATOM   1134  OE1 GLU A 137     -21.144 -11.394  -5.269  1.00 38.18           O  
ATOM   1135  OE2 GLU A 137     -23.052 -10.752  -4.337  1.00 38.18           O  
ATOM   1136  N   GLU A 138     -23.873  -6.097  -8.630  1.00 33.05           N  
ATOM   1137  CA  GLU A 138     -25.028  -6.156  -9.563  1.00 33.05           C  
ATOM   1138  C   GLU A 138     -24.866  -5.542 -10.975  1.00 33.05           C  
ATOM   1139  CB  GLU A 138     -26.312  -5.718  -8.839  1.00 33.05           C  
ATOM   1140  O   GLU A 138     -25.834  -5.103 -11.590  1.00 33.05           O  
ATOM   1141  CG  GLU A 138     -27.519  -6.539  -9.333  1.00 33.05           C  
ATOM   1142  CD  GLU A 138     -28.820  -6.248  -8.575  1.00 33.05           C  
ATOM   1143  OE1 GLU A 138     -29.800  -6.977  -8.853  1.00 33.05           O  
ATOM   1144  OE2 GLU A 138     -28.838  -5.308  -7.751  1.00 33.05           O  
ATOM   1145  N   SER A 139     -23.674  -5.522 -11.586  1.00 33.38           N  
ATOM   1146  CA  SER A 139     -23.568  -5.094 -13.003  1.00 33.38           C  
ATOM   1147  C   SER A 139     -22.524  -5.851 -13.825  1.00 33.38           C  
ATOM   1148  CB  SER A 139     -23.430  -3.570 -13.102  1.00 33.38           C  
ATOM   1149  O   SER A 139     -21.440  -5.358 -14.138  1.00 33.38           O  
ATOM   1150  OG  SER A 139     -24.709  -2.982 -12.969  1.00 33.38           O  
ATOM   1151  N   LYS A 140     -22.893  -7.066 -14.253  1.00 28.22           N  
ATOM   1152  CA  LYS A 140     -22.297  -7.751 -15.411  1.00 28.22           C  
ATOM   1153  C   LYS A 140     -23.289  -7.760 -16.575  1.00 28.22           C  
ATOM   1154  CB  LYS A 140     -21.897  -9.195 -15.061  1.00 28.22           C  
ATOM   1155  O   LYS A 140     -24.154  -8.625 -16.632  1.00 28.22           O  
ATOM   1156  CG  LYS A 140     -20.555  -9.320 -14.332  1.00 28.22           C  
ATOM   1157  CD  LYS A 140     -20.216 -10.811 -14.202  1.00 28.22           C  
ATOM   1158  CE  LYS A 140     -18.894 -11.021 -13.464  1.00 28.22           C  
ATOM   1159  NZ  LYS A 140     -18.670 -12.467 -13.217  1.00 28.22           N  
ATOM   1160  N   ALA A 141     -23.101  -6.873 -17.548  1.00 32.29           N  
ATOM   1161  CA  ALA A 141     -23.637  -7.059 -18.893  1.00 32.29           C  
ATOM   1162  C   ALA A 141     -22.740  -6.367 -19.932  1.00 32.29           C  
ATOM   1163  CB  ALA A 141     -25.091  -6.572 -18.959  1.00 32.29           C  
ATOM   1164  O   ALA A 141     -22.674  -5.147 -19.999  1.00 32.29           O  
ATOM   1165  N   THR A 142     -22.084  -7.202 -20.744  1.00 31.87           N  
ATOM   1166  CA  THR A 142     -21.866  -6.994 -22.185  1.00 31.87           C  
ATOM   1167  C   THR A 142     -20.946  -5.842 -22.617  1.00 31.87           C  
ATOM   1168  CB  THR A 142     -23.241  -6.909 -22.883  1.00 31.87           C  
ATOM   1169  O   THR A 142     -21.303  -4.678 -22.545  1.00 31.87           O  
ATOM   1170  CG2 THR A 142     -23.184  -7.223 -24.376  1.00 31.87           C  
ATOM   1171  OG1 THR A 142     -24.110  -7.885 -22.340  1.00 31.87           O  
ATOM   1172  N   ILE A 143     -19.782  -6.177 -23.185  1.00 36.19           N  
ATOM   1173  CA  ILE A 143     -19.431  -5.873 -24.588  1.00 36.19           C  
ATOM   1174  C   ILE A 143     -18.115  -6.584 -24.937  1.00 36.19           C  
ATOM   1175  CB  ILE A 143     -19.430  -4.362 -24.953  1.00 36.19           C  
ATOM   1176  O   ILE A 143     -17.184  -6.697 -24.141  1.00 36.19           O  
ATOM   1177  CG1 ILE A 143     -20.851  -3.898 -25.370  1.00 36.19           C  
ATOM   1178  CG2 ILE A 143     -18.515  -4.015 -26.148  1.00 36.19           C  
ATOM   1179  CD1 ILE A 143     -21.115  -2.421 -25.064  1.00 36.19           C  
ATOM   1180  N   LYS A 144     -18.140  -7.125 -26.147  1.00 31.87           N  
ATOM   1181  CA  LYS A 144     -17.288  -8.122 -26.772  1.00 31.87           C  
ATOM   1182  C   LYS A 144     -16.485  -7.440 -27.894  1.00 31.87           C  
ATOM   1183  CB  LYS A 144     -18.291  -9.158 -27.333  1.00 31.87           C  
ATOM   1184  O   LYS A 144     -16.971  -6.480 -28.481  1.00 31.87           O  
ATOM   1185  CG  LYS A 144     -17.784 -10.579 -27.584  1.00 31.87           C  
ATOM   1186  CD  LYS A 144     -18.814 -11.357 -28.431  1.00 31.87           C  
ATOM   1187  CE  LYS A 144     -18.168 -12.497 -29.225  1.00 31.87           C  
ATOM   1188  NZ  LYS A 144     -18.595 -12.434 -30.636  1.00 31.87           N  
ATOM   1189  N   ASP A 145     -15.352  -8.051 -28.228  1.00 30.18           N  
ATOM   1190  CA  ASP A 145     -14.688  -8.063 -29.541  1.00 30.18           C  
ATOM   1191  C   ASP A 145     -13.664  -6.969 -29.954  1.00 30.18           C  
ATOM   1192  CB  ASP A 145     -15.684  -8.389 -30.676  1.00 30.18           C  
ATOM   1193  O   ASP A 145     -13.845  -5.770 -29.764  1.00 30.18           O  
ATOM   1194  CG  ASP A 145     -16.388  -9.739 -30.539  1.00 30.18           C  
ATOM   1195  OD1 ASP A 145     -15.720 -10.715 -30.132  1.00 30.18           O  
ATOM   1196  OD2 ASP A 145     -17.594  -9.862 -30.860  1.00 30.18           O  
ATOM   1197  N   TYR A 146     -12.642  -7.501 -30.652  1.00 31.60           N  
ATOM   1198  CA  TYR A 146     -11.608  -6.927 -31.536  1.00 31.60           C  
ATOM   1199  C   TYR A 146     -10.336  -6.318 -30.915  1.00 31.60           C  
ATOM   1200  CB  TYR A 146     -12.231  -5.990 -32.588  1.00 31.60           C  
ATOM   1201  O   TYR A 146     -10.408  -5.460 -30.048  1.00 31.60           O  
ATOM   1202  CG  TYR A 146     -13.095  -6.704 -33.609  1.00 31.60           C  
ATOM   1203  CD1 TYR A 146     -12.504  -7.242 -34.768  1.00 31.60           C  
ATOM   1204  CD2 TYR A 146     -14.480  -6.842 -33.405  1.00 31.60           C  
ATOM   1205  CE1 TYR A 146     -13.278  -7.971 -35.688  1.00 31.60           C  
ATOM   1206  CE2 TYR A 146     -15.258  -7.591 -34.310  1.00 31.60           C  
ATOM   1207  OH  TYR A 146     -15.401  -8.881 -36.329  1.00 31.60           O  
ATOM   1208  CZ  TYR A 146     -14.655  -8.162 -35.450  1.00 31.60           C  
ATOM   1209  N   ALA A 147      -9.110  -6.596 -31.375  1.00 34.83           N  
ATOM   1210  CA  ALA A 147      -8.482  -7.644 -32.193  1.00 34.83           C  
ATOM   1211  C   ALA A 147      -6.965  -7.335 -32.207  1.00 34.83           C  
ATOM   1212  CB  ALA A 147      -8.990  -7.660 -33.643  1.00 34.83           C  
ATOM   1213  O   ALA A 147      -6.563  -6.177 -32.095  1.00 34.83           O  
ATOM   1214  N   ASP A 148      -6.154  -8.382 -32.341  1.00 26.71           N  
ATOM   1215  CA  ASP A 148      -4.698  -8.387 -32.516  1.00 26.71           C  
ATOM   1216  C   ASP A 148      -4.175  -7.524 -33.678  1.00 26.71           C  
ATOM   1217  CB  ASP A 148      -4.289  -9.832 -32.871  1.00 26.71           C  
ATOM   1218  O   ASP A 148      -4.761  -7.537 -34.758  1.00 26.71           O  
ATOM   1219  CG  ASP A 148      -4.098 -10.743 -31.667  1.00 26.71           C  
ATOM   1220  OD1 ASP A 148      -3.376 -10.307 -30.744  1.00 26.71           O  
ATOM   1221  OD2 ASP A 148      -4.632 -11.872 -31.707  1.00 26.71           O  
ATOM   1222  N   SER A 149      -2.973  -6.947 -33.508  1.00 44.27           N  
ATOM   1223  CA  SER A 149      -1.868  -7.102 -34.478  1.00 44.27           C  
ATOM   1224  C   SER A 149      -0.541  -6.479 -33.996  1.00 44.27           C  
ATOM   1225  CB  SER A 149      -2.194  -6.552 -35.878  1.00 44.27           C  
ATOM   1226  O   SER A 149      -0.434  -5.269 -33.826  1.00 44.27           O  
ATOM   1227  OG  SER A 149      -2.660  -5.225 -35.828  1.00 44.27           O  
ATOM   1228  N   ASN A 150       0.456  -7.358 -33.817  1.00 33.22           N  
ATOM   1229  CA  ASN A 150       1.921  -7.228 -33.956  1.00 33.22           C  
ATOM   1230  C   ASN A 150       2.524  -5.903 -34.481  1.00 33.22           C  
ATOM   1231  CB  ASN A 150       2.316  -8.313 -34.988  1.00 33.22           C  
ATOM   1232  O   ASN A 150       2.053  -5.398 -35.492  1.00 33.22           O  
ATOM   1233  CG  ASN A 150       2.306  -9.729 -34.457  1.00 33.22           C  
ATOM   1234  ND2 ASN A 150       2.218 -10.710 -35.322  1.00 33.22           N  
ATOM   1235  OD1 ASN A 150       2.425  -9.973 -33.272  1.00 33.22           O  
ATOM   1236  N   CYS A 151       3.709  -5.503 -33.968  1.00 35.20           N  
ATOM   1237  CA  CYS A 151       5.002  -5.663 -34.685  1.00 35.20           C  
ATOM   1238  C   CYS A 151       6.252  -5.132 -33.911  1.00 35.20           C  
ATOM   1239  CB  CYS A 151       4.987  -4.994 -36.074  1.00 35.20           C  
ATOM   1240  O   CYS A 151       6.347  -3.952 -33.603  1.00 35.20           O  
ATOM   1241  SG  CYS A 151       6.106  -5.883 -37.185  1.00 35.20           S  
ATOM   1242  N   LEU A 152       7.199  -6.046 -33.627  1.00 34.93           N  
ATOM   1243  CA  LEU A 152       8.685  -6.003 -33.747  1.00 34.93           C  
ATOM   1244  C   LEU A 152       9.461  -4.669 -33.519  1.00 34.93           C  
ATOM   1245  CB  LEU A 152       9.017  -6.623 -35.124  1.00 34.93           C  
ATOM   1246  O   LEU A 152       9.310  -3.716 -34.266  1.00 34.93           O  
ATOM   1247  CG  LEU A 152       8.479  -8.059 -35.339  1.00 34.93           C  
ATOM   1248  CD1 LEU A 152       8.575  -8.491 -36.799  1.00 34.93           C  
ATOM   1249  CD2 LEU A 152       9.274  -9.075 -34.513  1.00 34.93           C  
ATOM   1250  N   LYS A 153      10.285  -4.561 -32.454  1.00 28.73           N  
ATOM   1251  CA  LYS A 153      11.767  -4.779 -32.346  1.00 28.73           C  
ATOM   1252  C   LYS A 153      12.689  -3.781 -33.091  1.00 28.73           C  
ATOM   1253  CB  LYS A 153      12.213  -6.201 -32.763  1.00 28.73           C  
ATOM   1254  O   LYS A 153      12.800  -3.910 -34.296  1.00 28.73           O  
ATOM   1255  CG  LYS A 153      11.838  -7.355 -31.825  1.00 28.73           C  
ATOM   1256  CD  LYS A 153      12.518  -8.648 -32.312  1.00 28.73           C  
ATOM   1257  CE  LYS A 153      12.096  -9.852 -31.463  1.00 28.73           C  
ATOM   1258  NZ  LYS A 153      12.736 -11.106 -31.940  1.00 28.73           N  
ATOM   1259  N   THR A 154      13.489  -2.996 -32.341  1.00 37.67           N  
ATOM   1260  CA  THR A 154      14.954  -2.706 -32.507  1.00 37.67           C  
ATOM   1261  C   THR A 154      15.439  -1.857 -31.303  1.00 37.67           C  
ATOM   1262  CB  THR A 154      15.322  -1.921 -33.786  1.00 37.67           C  
ATOM   1263  O   THR A 154      14.847  -0.823 -31.032  1.00 37.67           O  
ATOM   1264  CG2 THR A 154      15.292  -2.729 -35.086  1.00 37.67           C  
ATOM   1265  OG1 THR A 154      14.505  -0.791 -33.948  1.00 37.67           O  
ATOM   1266  N   SER A 155      16.295  -2.340 -30.391  1.00 33.21           N  
ATOM   1267  CA  SER A 155      17.780  -2.284 -30.372  1.00 33.21           C  
ATOM   1268  C   SER A 155      18.415  -0.954 -29.899  1.00 33.21           C  
ATOM   1269  CB  SER A 155      18.436  -2.722 -31.688  1.00 33.21           C  
ATOM   1270  O   SER A 155      18.568  -0.038 -30.690  1.00 33.21           O  
ATOM   1271  OG  SER A 155      17.991  -4.004 -32.080  1.00 33.21           O  
ATOM   1272  N   GLY A 156      18.917  -0.949 -28.650  1.00 29.47           N  
ATOM   1273  CA  GLY A 156      20.206  -0.353 -28.244  1.00 29.47           C  
ATOM   1274  C   GLY A 156      20.284   1.144 -27.893  1.00 29.47           C  
ATOM   1275  O   GLY A 156      20.129   1.982 -28.766  1.00 29.47           O  
ATOM   1276  N   ILE A 157      20.676   1.461 -26.644  1.00 47.90           N  
ATOM   1277  CA  ILE A 157      21.905   2.209 -26.252  1.00 47.90           C  
ATOM   1278  C   ILE A 157      21.812   2.694 -24.776  1.00 47.90           C  
ATOM   1279  CB  ILE A 157      22.294   3.362 -27.230  1.00 47.90           C  
ATOM   1280  O   ILE A 157      21.015   3.557 -24.441  1.00 47.90           O  
ATOM   1281  CG1 ILE A 157      22.993   2.802 -28.502  1.00 47.90           C  
ATOM   1282  CG2 ILE A 157      23.294   4.373 -26.628  1.00 47.90           C  
ATOM   1283  CD1 ILE A 157      22.886   3.730 -29.720  1.00 47.90           C  
ATOM   1284  N   LYS A 158      22.683   2.093 -23.946  1.00 36.03           N  
ATOM   1285  CA  LYS A 158      23.519   2.597 -22.824  1.00 36.03           C  
ATOM   1286  C   LYS A 158      22.934   3.384 -21.626  1.00 36.03           C  
ATOM   1287  CB  LYS A 158      24.750   3.324 -23.392  1.00 36.03           C  
ATOM   1288  O   LYS A 158      22.328   4.437 -21.756  1.00 36.03           O  
ATOM   1289  CG  LYS A 158      25.594   2.404 -24.295  1.00 36.03           C  
ATOM   1290  CD  LYS A 158      26.818   3.135 -24.853  1.00 36.03           C  
ATOM   1291  CE  LYS A 158      27.604   2.200 -25.781  1.00 36.03           C  
ATOM   1292  NZ  LYS A 158      28.817   2.867 -26.317  1.00 36.03           N  
ATOM   1293  N   SER A 159      23.302   2.862 -20.449  1.00 32.12           N  
ATOM   1294  CA  SER A 159      23.241   3.401 -19.086  1.00 32.12           C  
ATOM   1295  C   SER A 159      23.865   4.785 -18.895  1.00 32.12           C  
ATOM   1296  CB  SER A 159      24.091   2.488 -18.179  1.00 32.12           C  
ATOM   1297  O   SER A 159      24.933   5.046 -19.447  1.00 32.12           O  
ATOM   1298  OG  SER A 159      23.773   1.119 -18.329  1.00 32.12           O  
ATOM   1299  N   GLN A 160      23.298   5.572 -17.972  1.00 36.68           N  
ATOM   1300  CA  GLN A 160      24.093   6.380 -17.042  1.00 36.68           C  
ATOM   1301  C   GLN A 160      23.304   6.696 -15.758  1.00 36.68           C  
ATOM   1302  CB  GLN A 160      24.632   7.654 -17.716  1.00 36.68           C  
ATOM   1303  O   GLN A 160      22.158   7.139 -15.811  1.00 36.68           O  
ATOM   1304  CG  GLN A 160      26.039   7.970 -17.183  1.00 36.68           C  
ATOM   1305  CD  GLN A 160      26.741   9.091 -17.943  1.00 36.68           C  
ATOM   1306  NE2 GLN A 160      27.819   9.617 -17.406  1.00 36.68           N  
ATOM   1307  OE1 GLN A 160      26.371   9.503 -19.029  1.00 36.68           O  
ATOM   1308  N   ASP A 161      23.940   6.408 -14.624  1.00 27.84           N  
ATOM   1309  CA  ASP A 161      23.480   6.592 -13.249  1.00 27.84           C  
ATOM   1310  C   ASP A 161      23.282   8.063 -12.848  1.00 27.84           C  
ATOM   1311  CB  ASP A 161      24.564   6.004 -12.325  1.00 27.84           C  
ATOM   1312  O   ASP A 161      24.104   8.917 -13.180  1.00 27.84           O  
ATOM   1313  CG  ASP A 161      24.774   4.509 -12.548  1.00 27.84           C  
ATOM   1314  OD1 ASP A 161      23.889   3.748 -12.104  1.00 27.84           O  
ATOM   1315  OD2 ASP A 161      25.778   4.156 -13.209  1.00 27.84           O  
ATOM   1316  N   CYS A 162      22.282   8.334 -12.002  1.00 36.16           N  
ATOM   1317  CA  CYS A 162      22.408   9.344 -10.948  1.00 36.16           C  
ATOM   1318  C   CYS A 162      21.546   8.986  -9.723  1.00 36.16           C  
ATOM   1319  CB  CYS A 162      22.188  10.776 -11.468  1.00 36.16           C  
ATOM   1320  O   CYS A 162      20.321   8.893  -9.769  1.00 36.16           O  
ATOM   1321  SG  CYS A 162      20.606  10.990 -12.327  1.00 36.16           S  
ATOM   1322  N   HIS A 163      22.244   8.731  -8.615  1.00 30.46           N  
ATOM   1323  CA  HIS A 163      21.719   8.645  -7.259  1.00 30.46           C  
ATOM   1324  C   HIS A 163      21.323  10.028  -6.725  1.00 30.46           C  
ATOM   1325  CB  HIS A 163      22.822   8.067  -6.347  1.00 30.46           C  
ATOM   1326  O   HIS A 163      21.952  11.025  -7.072  1.00 30.46           O  
ATOM   1327  CG  HIS A 163      23.029   6.576  -6.412  1.00 30.46           C  
ATOM   1328  CD2 HIS A 163      23.938   5.863  -5.675  1.00 30.46           C  
ATOM   1329  ND1 HIS A 163      22.278   5.662  -7.117  1.00 30.46           N  
ATOM   1330  CE1 HIS A 163      22.725   4.433  -6.811  1.00 30.46           C  
ATOM   1331  NE2 HIS A 163      23.729   4.505  -5.926  1.00 30.46           N  
ATOM   1332  N   SER A 164      20.395  10.010  -5.761  1.00 29.44           N  
ATOM   1333  CA  SER A 164      20.056  11.051  -4.776  1.00 29.44           C  
ATOM   1334  C   SER A 164      18.693  11.718  -4.989  1.00 29.44           C  
ATOM   1335  CB  SER A 164      21.169  12.089  -4.566  1.00 29.44           C  
ATOM   1336  O   SER A 164      18.350  12.110  -6.094  1.00 29.44           O  
ATOM   1337  OG  SER A 164      20.918  12.831  -3.389  1.00 29.44           O  
ATOM   1338  N   HIS A 165      17.985  11.888  -3.864  1.00 35.75           N  
ATOM   1339  CA  HIS A 165      16.699  12.573  -3.644  1.00 35.75           C  
ATOM   1340  C   HIS A 165      15.426  11.713  -3.728  1.00 35.75           C  
ATOM   1341  CB  HIS A 165      16.607  13.904  -4.414  1.00 35.75           C  
ATOM   1342  O   HIS A 165      14.745  11.671  -4.738  1.00 35.75           O  
ATOM   1343  CG  HIS A 165      17.826  14.767  -4.208  1.00 35.75           C  
ATOM   1344  CD2 HIS A 165      18.833  14.988  -5.109  1.00 35.75           C  
ATOM   1345  ND1 HIS A 165      18.189  15.381  -3.032  1.00 35.75           N  
ATOM   1346  CE1 HIS A 165      19.388  15.954  -3.216  1.00 35.75           C  
ATOM   1347  NE2 HIS A 165      19.841  15.706  -4.452  1.00 35.75           N  
ATOM   1348  N   SER A 166      15.078  11.050  -2.620  1.00 32.52           N  
ATOM   1349  CA  SER A 166      13.815  11.300  -1.893  1.00 32.52           C  
ATOM   1350  C   SER A 166      13.671  10.252  -0.784  1.00 32.52           C  
ATOM   1351  CB  SER A 166      12.556  11.305  -2.774  1.00 32.52           C  
ATOM   1352  O   SER A 166      13.391   9.079  -1.024  1.00 32.52           O  
ATOM   1353  OG  SER A 166      11.471  11.669  -1.950  1.00 32.52           O  
ATOM   1354  N   ARG A 167      13.951  10.660   0.458  1.00 36.04           N  
ATOM   1355  CA  ARG A 167      13.898   9.803   1.656  1.00 36.04           C  
ATOM   1356  C   ARG A 167      12.469   9.648   2.208  1.00 36.04           C  
ATOM   1357  CB  ARG A 167      14.935  10.285   2.702  1.00 36.04           C  
ATOM   1358  O   ARG A 167      12.319   9.202   3.336  1.00 36.04           O  
ATOM   1359  CG  ARG A 167      16.092   9.284   2.867  1.00 36.04           C  
ATOM   1360  CD  ARG A 167      17.135   9.746   3.897  1.00 36.04           C  
ATOM   1361  NE  ARG A 167      17.940  10.890   3.414  1.00 36.04           N  
ATOM   1362  NH1 ARG A 167      19.401  10.999   5.182  1.00 36.04           N  
ATOM   1363  NH2 ARG A 167      19.619  12.433   3.488  1.00 36.04           N  
ATOM   1364  CZ  ARG A 167      18.979  11.432   4.027  1.00 36.04           C  
ATOM   1365  N   THR A 168      11.440   9.980   1.425  1.00 43.36           N  
ATOM   1366  CA  THR A 168      10.038  10.020   1.877  1.00 43.36           C  
ATOM   1367  C   THR A 168       9.077   9.137   1.069  1.00 43.36           C  
ATOM   1368  CB  THR A 168       9.538  11.476   1.927  1.00 43.36           C  
ATOM   1369  O   THR A 168       7.930   9.009   1.470  1.00 43.36           O  
ATOM   1370  CG2 THR A 168      10.258  12.275   3.017  1.00 43.36           C  
ATOM   1371  OG1 THR A 168       9.835  12.119   0.710  1.00 43.36           O  
ATOM   1372  N   SER A 169       9.508   8.459  -0.010  1.00 45.56           N  
ATOM   1373  CA  SER A 169       8.591   7.702  -0.895  1.00 45.56           C  
ATOM   1374  C   SER A 169       8.710   6.164  -0.845  1.00 45.56           C  
ATOM   1375  CB  SER A 169       8.635   8.283  -2.317  1.00 45.56           C  
ATOM   1376  O   SER A 169       8.102   5.463  -1.651  1.00 45.56           O  
ATOM   1377  OG  SER A 169       9.709   7.789  -3.104  1.00 45.56           O  
ATOM   1378  N   LEU A 170       9.469   5.587   0.096  1.00 45.62           N  
ATOM   1379  CA  LEU A 170       9.827   4.155   0.089  1.00 45.62           C  
ATOM   1380  C   LEU A 170       8.738   3.149   0.527  1.00 45.62           C  
ATOM   1381  CB  LEU A 170      11.145   3.935   0.869  1.00 45.62           C  
ATOM   1382  O   LEU A 170       9.022   1.953   0.506  1.00 45.62           O  
ATOM   1383  CG  LEU A 170      12.407   4.055  -0.013  1.00 45.62           C  
ATOM   1384  CD1 LEU A 170      13.165   5.350   0.276  1.00 45.62           C  
ATOM   1385  CD2 LEU A 170      13.355   2.875   0.220  1.00 45.62           C  
ATOM   1386  N   GLN A 171       7.522   3.563   0.896  1.00 56.40           N  
ATOM   1387  CA  GLN A 171       6.583   2.658   1.587  1.00 56.40           C  
ATOM   1388  C   GLN A 171       5.348   2.195   0.799  1.00 56.40           C  
ATOM   1389  CB  GLN A 171       6.216   3.253   2.953  1.00 56.40           C  
ATOM   1390  O   GLN A 171       4.769   1.181   1.183  1.00 56.40           O  
ATOM   1391  CG  GLN A 171       7.347   3.001   3.967  1.00 56.40           C  
ATOM   1392  CD  GLN A 171       7.087   3.649   5.321  1.00 56.40           C  
ATOM   1393  NE2 GLN A 171       7.422   3.015   6.421  1.00 56.40           N  
ATOM   1394  OE1 GLN A 171       6.623   4.764   5.418  1.00 56.40           O  
ATOM   1395  N   SER A 172       4.951   2.828  -0.316  1.00 61.79           N  
ATOM   1396  CA  SER A 172       3.760   2.364  -1.051  1.00 61.79           C  
ATOM   1397  C   SER A 172       4.011   1.040  -1.788  1.00 61.79           C  
ATOM   1398  CB  SER A 172       3.113   3.446  -1.932  1.00 61.79           C  
ATOM   1399  O   SER A 172       4.619   0.979  -2.866  1.00 61.79           O  
ATOM   1400  OG  SER A 172       3.999   4.417  -2.463  1.00 61.79           O  
ATOM   1401  N   SER A 173       3.526  -0.052  -1.190  1.00 76.81           N  
ATOM   1402  CA  SER A 173       3.586  -1.405  -1.749  1.00 76.81           C  
ATOM   1403  C   SER A 173       2.600  -1.588  -2.900  1.00 76.81           C  
ATOM   1404  CB  SER A 173       3.330  -2.443  -0.650  1.00 76.81           C  
ATOM   1405  O   SER A 173       2.906  -2.328  -3.847  1.00 76.81           O  
ATOM   1406  OG  SER A 173       4.523  -2.597   0.089  1.00 76.81           O  
ATOM   1407  N   HIS A 174       1.461  -0.893  -2.888  1.00 87.96           N  
ATOM   1408  CA  HIS A 174       0.438  -1.028  -3.919  1.00 87.96           C  
ATOM   1409  C   HIS A 174       0.479   0.093  -4.962  1.00 87.96           C  
ATOM   1410  CB  HIS A 174      -0.935  -1.168  -3.265  1.00 87.96           C  
ATOM   1411  O   HIS A 174       0.835   1.236  -4.695  1.00 87.96           O  
ATOM   1412  CG  HIS A 174      -0.985  -2.302  -2.276  1.00 87.96           C  
ATOM   1413  CD2 HIS A 174      -0.879  -3.632  -2.568  1.00 87.96           C  
ATOM   1414  ND1 HIS A 174      -1.097  -2.191  -0.910  1.00 87.96           N  
ATOM   1415  CE1 HIS A 174      -1.106  -3.437  -0.394  1.00 87.96           C  
ATOM   1416  NE2 HIS A 174      -0.957  -4.348  -1.379  1.00 87.96           N  
ATOM   1417  N   LEU A 175       0.081  -0.247  -6.194  1.00 94.28           N  
ATOM   1418  CA  LEU A 175       0.069   0.703  -7.314  1.00 94.28           C  
ATOM   1419  C   LEU A 175      -0.878   1.887  -7.069  1.00 94.28           C  
ATOM   1420  CB  LEU A 175      -0.306  -0.049  -8.606  1.00 94.28           C  
ATOM   1421  O   LEU A 175      -0.571   3.000  -7.475  1.00 94.28           O  
ATOM   1422  CG  LEU A 175      -0.572   0.856  -9.826  1.00 94.28           C  
ATOM   1423  CD1 LEU A 175       0.664   1.635 -10.267  1.00 94.28           C  
ATOM   1424  CD2 LEU A 175      -1.037  -0.010 -10.992  1.00 94.28           C  
ATOM   1425  N   TRP A 176      -2.039   1.645  -6.461  1.00 94.87           N  
ATOM   1426  CA  TRP A 176      -3.026   2.701  -6.244  1.00 94.87           C  
ATOM   1427  C   TRP A 176      -2.544   3.711  -5.190  1.00 94.87           C  
ATOM   1428  CB  TRP A 176      -4.362   2.056  -5.875  1.00 94.87           C  
ATOM   1429  O   TRP A 176      -2.755   4.905  -5.374  1.00 94.87           O  
ATOM   1430  CG  TRP A 176      -4.390   1.446  -4.512  1.00 94.87           C  
ATOM   1431  CD1 TRP A 176      -4.139   0.161  -4.166  1.00 94.87           C  
ATOM   1432  CD2 TRP A 176      -4.692   2.144  -3.275  1.00 94.87           C  
ATOM   1433  CE2 TRP A 176      -4.605   1.214  -2.200  1.00 94.87           C  
ATOM   1434  CE3 TRP A 176      -5.020   3.483  -2.974  1.00 94.87           C  
ATOM   1435  NE1 TRP A 176      -4.247   0.025  -2.795  1.00 94.87           N  
ATOM   1436  CH2 TRP A 176      -5.178   2.928  -0.620  1.00 94.87           C  
ATOM   1437  CZ2 TRP A 176      -4.844   1.591  -0.877  1.00 94.87           C  
ATOM   1438  CZ3 TRP A 176      -5.259   3.874  -1.649  1.00 94.87           C  
ATOM   1439  N   GLU A 177      -1.825   3.246  -4.160  1.00 92.47           N  
ATOM   1440  CA  GLU A 177      -1.164   4.101  -3.165  1.00 92.47           C  
ATOM   1441  C   GLU A 177      -0.090   4.949  -3.839  1.00 92.47           C  
ATOM   1442  CB  GLU A 177      -0.512   3.261  -2.057  1.00 92.47           C  
ATOM   1443  O   GLU A 177      -0.106   6.161  -3.714  1.00 92.47           O  
ATOM   1444  CG  GLU A 177      -1.509   2.418  -1.265  1.00 92.47           C  
ATOM   1445  CD  GLU A 177      -0.783   1.554  -0.230  1.00 92.47           C  
ATOM   1446  OE1 GLU A 177      -0.923   1.847   0.977  1.00 92.47           O  
ATOM   1447  OE2 GLU A 177      -0.077   0.605  -0.665  1.00 92.47           O  
ATOM   1448  N   PHE A 178       0.768   4.340  -4.663  1.00 94.00           N  
ATOM   1449  CA  PHE A 178       1.771   5.082  -5.430  1.00 94.00           C  
ATOM   1450  C   PHE A 178       1.154   6.183  -6.310  1.00 94.00           C  
ATOM   1451  CB  PHE A 178       2.573   4.087  -6.277  1.00 94.00           C  
ATOM   1452  O   PHE A 178       1.678   7.292  -6.374  1.00 94.00           O  
ATOM   1453  CG  PHE A 178       3.430   4.739  -7.343  1.00 94.00           C  
ATOM   1454  CD1 PHE A 178       3.015   4.743  -8.689  1.00 94.00           C  
ATOM   1455  CD2 PHE A 178       4.615   5.399  -6.976  1.00 94.00           C  
ATOM   1456  CE1 PHE A 178       3.792   5.394  -9.664  1.00 94.00           C  
ATOM   1457  CE2 PHE A 178       5.388   6.057  -7.948  1.00 94.00           C  
ATOM   1458  CZ  PHE A 178       4.975   6.054  -9.291  1.00 94.00           C  
ATOM   1459  N   VAL A 179       0.038   5.891  -6.983  1.00 95.73           N  
ATOM   1460  CA  VAL A 179      -0.689   6.871  -7.807  1.00 95.73           C  
ATOM   1461  C   VAL A 179      -1.271   7.997  -6.950  1.00 95.73           C  
ATOM   1462  CB  VAL A 179      -1.782   6.152  -8.622  1.00 95.73           C  
ATOM   1463  O   VAL A 179      -1.152   9.161  -7.328  1.00 95.73           O  
ATOM   1464  CG1 VAL A 179      -2.802   7.073  -9.294  1.00 95.73           C  
ATOM   1465  CG2 VAL A 179      -1.148   5.324  -9.751  1.00 95.73           C  
ATOM   1466  N   ARG A 180      -1.869   7.668  -5.799  1.00 94.50           N  
ATOM   1467  CA  ARG A 180      -2.368   8.648  -4.825  1.00 94.50           C  
ATOM   1468  C   ARG A 180      -1.237   9.539  -4.320  1.00 94.50           C  
ATOM   1469  CB  ARG A 180      -3.048   7.903  -3.666  1.00 94.50           C  
ATOM   1470  O   ARG A 180      -1.345  10.753  -4.423  1.00 94.50           O  
ATOM   1471  CG  ARG A 180      -3.447   8.832  -2.505  1.00 94.50           C  
ATOM   1472  CD  ARG A 180      -3.715   8.033  -1.232  1.00 94.50           C  
ATOM   1473  NE  ARG A 180      -2.460   7.462  -0.701  1.00 94.50           N  
ATOM   1474  NH1 ARG A 180      -3.355   5.934   0.771  1.00 94.50           N  
ATOM   1475  NH2 ARG A 180      -1.140   6.135   0.538  1.00 94.50           N  
ATOM   1476  CZ  ARG A 180      -2.334   6.516   0.203  1.00 94.50           C  
ATOM   1477  N   ASP A 181      -0.160   8.951  -3.809  1.00 91.83           N  
ATOM   1478  CA  ASP A 181       0.962   9.682  -3.215  1.00 91.83           C  
ATOM   1479  C   ASP A 181       1.570  10.663  -4.233  1.00 91.83           C  
ATOM   1480  CB  ASP A 181       2.042   8.696  -2.730  1.00 91.83           C  
ATOM   1481  O   ASP A 181       1.895  11.801  -3.891  1.00 91.83           O  
ATOM   1482  CG  ASP A 181       1.596   7.641  -1.701  1.00 91.83           C  
ATOM   1483  OD1 ASP A 181       0.518   7.794  -1.069  1.00 91.83           O  
ATOM   1484  OD2 ASP A 181       2.343   6.632  -1.596  1.00 91.83           O  
ATOM   1485  N   LEU A 182       1.643  10.256  -5.507  1.00 93.18           N  
ATOM   1486  CA  LEU A 182       2.114  11.098  -6.605  1.00 93.18           C  
ATOM   1487  C   LEU A 182       1.158  12.263  -6.914  1.00 93.18           C  
ATOM   1488  CB  LEU A 182       2.330  10.194  -7.831  1.00 93.18           C  
ATOM   1489  O   LEU A 182       1.612  13.358  -7.225  1.00 93.18           O  
ATOM   1490  CG  LEU A 182       3.104  10.867  -8.976  1.00 93.18           C  
ATOM   1491  CD1 LEU A 182       4.560  11.110  -8.568  1.00 93.18           C  
ATOM   1492  CD2 LEU A 182       3.102   9.958 -10.207  1.00 93.18           C  
ATOM   1493  N   LEU A 183      -0.157  12.059  -6.810  1.00 94.34           N  
ATOM   1494  CA  LEU A 183      -1.156  13.126  -6.963  1.00 94.34           C  
ATOM   1495  C   LEU A 183      -1.148  14.131  -5.803  1.00 94.34           C  
ATOM   1496  CB  LEU A 183      -2.548  12.487  -7.071  1.00 94.34           C  
ATOM   1497  O   LEU A 183      -1.503  15.292  -6.007  1.00 94.34           O  
ATOM   1498  CG  LEU A 183      -2.893  11.993  -8.478  1.00 94.34           C  
ATOM   1499  CD1 LEU A 183      -4.051  11.003  -8.409  1.00 94.34           C  
ATOM   1500  CD2 LEU A 183      -3.295  13.156  -9.391  1.00 94.34           C  
ATOM   1501  N   LEU A 184      -0.774  13.689  -4.601  1.00 91.61           N  
ATOM   1502  CA  LEU A 184      -0.671  14.532  -3.405  1.00 91.61           C  
ATOM   1503  C   LEU A 184       0.683  15.251  -3.302  1.00 91.61           C  
ATOM   1504  CB  LEU A 184      -0.928  13.667  -2.161  1.00 91.61           C  
ATOM   1505  O   LEU A 184       0.776  16.271  -2.625  1.00 91.61           O  
ATOM   1506  CG  LEU A 184      -2.317  13.008  -2.106  1.00 91.61           C  
ATOM   1507  CD1 LEU A 184      -2.390  12.099  -0.887  1.00 91.61           C  
ATOM   1508  CD2 LEU A 184      -3.460  14.019  -2.042  1.00 91.61           C  
ATOM   1509  N   SER A 185       1.712  14.749  -3.991  1.00 88.28           N  
ATOM   1510  CA  SER A 185       3.082  15.276  -3.965  1.00 88.28           C  
ATOM   1511  C   SER A 185       3.423  16.002  -5.277  1.00 88.28           C  
ATOM   1512  CB  SER A 185       4.084  14.149  -3.687  1.00 88.28           C  
ATOM   1513  O   SER A 185       4.049  15.408  -6.161  1.00 88.28           O  
ATOM   1514  OG  SER A 185       3.732  13.460  -2.507  1.00 88.28           O  
ATOM   1515  N   PRO A 186       3.051  17.289  -5.444  1.00 82.22           N  
ATOM   1516  CA  PRO A 186       3.263  18.019  -6.698  1.00 82.22           C  
ATOM   1517  C   PRO A 186       4.741  18.096  -7.120  1.00 82.22           C  
ATOM   1518  CB  PRO A 186       2.653  19.409  -6.468  1.00 82.22           C  
ATOM   1519  O   PRO A 186       5.027  18.065  -8.317  1.00 82.22           O  
ATOM   1520  CG  PRO A 186       2.651  19.573  -4.949  1.00 82.22           C  
ATOM   1521  CD  PRO A 186       2.405  18.150  -4.462  1.00 82.22           C  
ATOM   1522  N   GLU A 187       5.665  18.116  -6.154  1.00 80.90           N  
ATOM   1523  CA  GLU A 187       7.121  18.124  -6.373  1.00 80.90           C  
ATOM   1524  C   GLU A 187       7.620  16.860  -7.102  1.00 80.90           C  
ATOM   1525  CB  GLU A 187       7.829  18.232  -5.008  1.00 80.90           C  
ATOM   1526  O   GLU A 187       8.439  16.941  -8.016  1.00 80.90           O  
ATOM   1527  CG  GLU A 187       7.538  19.528  -4.227  1.00 80.90           C  
ATOM   1528  CD  GLU A 187       8.141  20.800  -4.848  1.00 80.90           C  
ATOM   1529  OE1 GLU A 187       7.827  21.892  -4.326  1.00 80.90           O  
ATOM   1530  OE2 GLU A 187       8.913  20.683  -5.827  1.00 80.90           O  
ATOM   1531  N   GLU A 188       7.098  15.678  -6.749  1.00 79.79           N  
ATOM   1532  CA  GLU A 188       7.487  14.409  -7.387  1.00 79.79           C  
ATOM   1533  C   GLU A 188       6.701  14.145  -8.685  1.00 79.79           C  
ATOM   1534  CB  GLU A 188       7.339  13.230  -6.399  1.00 79.79           C  
ATOM   1535  O   GLU A 188       7.155  13.410  -9.563  1.00 79.79           O  
ATOM   1536  CG  GLU A 188       8.253  13.337  -5.158  1.00 79.79           C  
ATOM   1537  CD  GLU A 188       8.405  12.022  -4.356  1.00 79.79           C  
ATOM   1538  OE1 GLU A 188       9.352  11.936  -3.529  1.00 79.79           O  
ATOM   1539  OE2 GLU A 188       7.641  11.057  -4.591  1.00 79.79           O  
ATOM   1540  N   ASN A 189       5.525  14.762  -8.838  1.00 83.41           N  
ATOM   1541  CA  ASN A 189       4.591  14.477  -9.924  1.00 83.41           C  
ATOM   1542  C   ASN A 189       5.079  14.943 -11.303  1.00 83.41           C  
ATOM   1543  CB  ASN A 189       3.254  15.114  -9.546  1.00 83.41           C  
ATOM   1544  O   ASN A 189       4.791  14.284 -12.297  1.00 83.41           O  
ATOM   1545  CG  ASN A 189       2.102  14.732 -10.452  1.00 83.41           C  
ATOM   1546  ND2 ASN A 189       1.063  15.520 -10.386  1.00 83.41           N  
ATOM   1547  OD1 ASN A 189       2.131  13.805 -11.253  1.00 83.41           O  
ATOM   1548  N   CYS A 190       5.802  16.063 -11.413  1.00 86.45           N  
ATOM   1549  CA  CYS A 190       6.332  16.568 -12.696  1.00 86.45           C  
ATOM   1550  C   CYS A 190       5.290  16.592 -13.858  1.00 86.45           C  
ATOM   1551  CB  CYS A 190       7.613  15.786 -13.043  1.00 86.45           C  
ATOM   1552  O   CYS A 190       5.629  16.381 -15.035  1.00 86.45           O  
ATOM   1553  SG  CYS A 190       8.981  16.248 -11.943  1.00 86.45           S  
ATOM   1554  N   GLY A 191       4.007  16.817 -13.536  1.00 89.58           N  
ATOM   1555  CA  GLY A 191       2.875  16.808 -14.477  1.00 89.58           C  
ATOM   1556  C   GLY A 191       2.588  15.439 -15.108  1.00 89.58           C  
ATOM   1557  O   GLY A 191       2.313  15.351 -16.306  1.00 89.58           O  
ATOM   1558  N   ILE A 192       2.763  14.351 -14.356  1.00 95.12           N  
ATOM   1559  CA  ILE A 192       2.525  12.980 -14.826  1.00 95.12           C  
ATOM   1560  C   ILE A 192       1.064  12.580 -14.611  1.00 95.12           C  
ATOM   1561  CB  ILE A 192       3.535  12.025 -14.152  1.00 95.12           C  
ATOM   1562  O   ILE A 192       0.461  11.963 -15.500  1.00 95.12           O  
ATOM   1563  CG1 ILE A 192       4.945  12.344 -14.708  1.00 95.12           C  
ATOM   1564  CG2 ILE A 192       3.185  10.551 -14.409  1.00 95.12           C  
ATOM   1565  CD1 ILE A 192       6.106  11.693 -13.963  1.00 95.12           C  
ATOM   1566  N   LEU A 193       0.506  12.959 -13.464  1.00 96.55           N  
ATOM   1567  CA  LEU A 193      -0.893  12.814 -13.086  1.00 96.55           C  
ATOM   1568  C   LEU A 193      -1.498  14.187 -12.789  1.00 96.55           C  
ATOM   1569  CB  LEU A 193      -0.995  11.931 -11.835  1.00 96.55           C  
ATOM   1570  O   LEU A 193      -0.807  15.072 -12.299  1.00 96.55           O  
ATOM   1571  CG  LEU A 193      -0.453  10.505 -11.975  1.00 96.55           C  
ATOM   1572  CD1 LEU A 193      -0.581   9.794 -10.637  1.00 96.55           C  
ATOM   1573  CD2 LEU A 193      -1.244   9.703 -13.005  1.00 96.55           C  
ATOM   1574  N   GLU A 194      -2.787  14.366 -13.031  1.00 95.08           N  
ATOM   1575  CA  GLU A 194      -3.494  15.605 -12.691  1.00 95.08           C  
ATOM   1576  C   GLU A 194      -4.859  15.286 -12.090  1.00 95.08           C  
ATOM   1577  CB  GLU A 194      -3.631  16.508 -13.928  1.00 95.08           C  
ATOM   1578  O   GLU A 194      -5.502  14.309 -12.485  1.00 95.08           O  
ATOM   1579  CG  GLU A 194      -2.282  17.130 -14.335  1.00 95.08           C  
ATOM   1580  CD  GLU A 194      -2.342  17.987 -15.607  1.00 95.08           C  
ATOM   1581  OE1 GLU A 194      -1.266  18.508 -15.984  1.00 95.08           O  
ATOM   1582  OE2 GLU A 194      -3.409  18.031 -16.260  1.00 95.08           O  
ATOM   1583  N   TRP A 195      -5.307  16.110 -11.145  1.00 96.52           N  
ATOM   1584  CA  TRP A 195      -6.686  16.076 -10.670  1.00 96.52           C  
ATOM   1585  C   TRP A 195      -7.598  16.694 -11.732  1.00 96.52           C  
ATOM   1586  CB  TRP A 195      -6.801  16.800  -9.323  1.00 96.52           C  
ATOM   1587  O   TRP A 195      -7.406  17.837 -12.131  1.00 96.52           O  
ATOM   1588  CG  TRP A 195      -6.151  16.081  -8.182  1.00 96.52           C  
ATOM   1589  CD1 TRP A 195      -5.032  16.460  -7.521  1.00 96.52           C  
ATOM   1590  CD2 TRP A 195      -6.566  14.823  -7.571  1.00 96.52           C  
ATOM   1591  CE2 TRP A 195      -5.654  14.506  -6.520  1.00 96.52           C  
ATOM   1592  CE3 TRP A 195      -7.623  13.921  -7.808  1.00 96.52           C  
ATOM   1593  NE1 TRP A 195      -4.729  15.530  -6.544  1.00 96.52           N  
ATOM   1594  CH2 TRP A 195      -6.851  12.473  -6.004  1.00 96.52           C  
ATOM   1595  CZ2 TRP A 195      -5.796  13.358  -5.729  1.00 96.52           C  
ATOM   1596  CZ3 TRP A 195      -7.747  12.745  -7.050  1.00 96.52           C  
ATOM   1597  N   GLU A 196      -8.592  15.932 -12.181  1.00 95.54           N  
ATOM   1598  CA  GLU A 196      -9.703  16.456 -12.986  1.00 95.54           C  
ATOM   1599  C   GLU A 196     -10.801  17.005 -12.077  1.00 95.54           C  
ATOM   1600  CB  GLU A 196     -10.295  15.322 -13.830  1.00 95.54           C  
ATOM   1601  O   GLU A 196     -11.406  18.027 -12.379  1.00 95.54           O  
ATOM   1602  CG  GLU A 196      -9.415  14.904 -15.010  1.00 95.54           C  
ATOM   1603  CD  GLU A 196      -9.733  15.682 -16.290  1.00 95.54           C  
ATOM   1604  OE1 GLU A 196      -8.785  16.021 -17.027  1.00 95.54           O  
ATOM   1605  OE2 GLU A 196     -10.908  15.688 -16.729  1.00 95.54           O  
ATOM   1606  N   ASP A 197     -11.045  16.306 -10.968  1.00 94.94           N  
ATOM   1607  CA  ASP A 197     -11.976  16.693  -9.918  1.00 94.94           C  
ATOM   1608  C   ASP A 197     -11.438  16.143  -8.590  1.00 94.94           C  
ATOM   1609  CB  ASP A 197     -13.373  16.152 -10.260  1.00 94.94           C  
ATOM   1610  O   ASP A 197     -11.463  14.930  -8.352  1.00 94.94           O  
ATOM   1611  CG  ASP A 197     -14.454  16.652  -9.306  1.00 94.94           C  
ATOM   1612  OD1 ASP A 197     -14.128  16.857  -8.114  1.00 94.94           O  
ATOM   1613  OD2 ASP A 197     -15.613  16.745  -9.763  1.00 94.94           O  
ATOM   1614  N   ARG A 198     -10.884  17.029  -7.749  1.00 93.85           N  
ATOM   1615  CA  ARG A 198     -10.301  16.640  -6.457  1.00 93.85           C  
ATOM   1616  C   ARG A 198     -11.372  16.167  -5.476  1.00 93.85           C  
ATOM   1617  CB  ARG A 198      -9.470  17.800  -5.870  1.00 93.85           C  
ATOM   1618  O   ARG A 198     -11.122  15.217  -4.740  1.00 93.85           O  
ATOM   1619  CG  ARG A 198      -8.814  17.484  -4.508  1.00 93.85           C  
ATOM   1620  CD  ARG A 198      -7.879  16.265  -4.584  1.00 93.85           C  
ATOM   1621  NE  ARG A 198      -7.270  15.923  -3.285  1.00 93.85           N  
ATOM   1622  NH1 ARG A 198      -5.584  17.475  -3.290  1.00 93.85           N  
ATOM   1623  NH2 ARG A 198      -5.848  16.126  -1.535  1.00 93.85           N  
ATOM   1624  CZ  ARG A 198      -6.235  16.507  -2.715  1.00 93.85           C  
ATOM   1625  N   GLU A 199     -12.556  16.774  -5.501  1.00 92.78           N  
ATOM   1626  CA  GLU A 199     -13.653  16.441  -4.588  1.00 92.78           C  
ATOM   1627  C   GLU A 199     -14.213  15.044  -4.874  1.00 92.78           C  
ATOM   1628  CB  GLU A 199     -14.787  17.471  -4.709  1.00 92.78           C  
ATOM   1629  O   GLU A 199     -14.510  14.285  -3.953  1.00 92.78           O  
ATOM   1630  CG  GLU A 199     -14.372  18.905  -4.341  1.00 92.78           C  
ATOM   1631  CD  GLU A 199     -15.555  19.891  -4.362  1.00 92.78           C  
ATOM   1632  OE1 GLU A 199     -15.300  21.100  -4.168  1.00 92.78           O  
ATOM   1633  OE2 GLU A 199     -16.715  19.442  -4.526  1.00 92.78           O  
ATOM   1634  N   GLN A 200     -14.318  14.678  -6.154  1.00 93.89           N  
ATOM   1635  CA  GLN A 200     -14.804  13.362  -6.579  1.00 93.89           C  
ATOM   1636  C   GLN A 200     -13.708  12.293  -6.679  1.00 93.89           C  
ATOM   1637  CB  GLN A 200     -15.545  13.487  -7.913  1.00 93.89           C  
ATOM   1638  O   GLN A 200     -14.014  11.138  -6.989  1.00 93.89           O  
ATOM   1639  CG  GLN A 200     -16.789  14.375  -7.807  1.00 93.89           C  
ATOM   1640  CD  GLN A 200     -17.628  14.365  -9.079  1.00 93.89           C  
ATOM   1641  NE2 GLN A 200     -18.639  15.197  -9.142  1.00 93.89           N  
ATOM   1642  OE1 GLN A 200     -17.459  13.574  -9.999  1.00 93.89           O  
ATOM   1643  N   GLY A 201     -12.440  12.657  -6.473  1.00 95.74           N  
ATOM   1644  CA  GLY A 201     -11.312  11.732  -6.581  1.00 95.74           C  
ATOM   1645  C   GLY A 201     -10.996  11.314  -8.013  1.00 95.74           C  
ATOM   1646  O   GLY A 201     -10.467  10.222  -8.235  1.00 95.74           O  
ATOM   1647  N   ILE A 202     -11.339  12.147  -8.998  1.00 97.63           N  
ATOM   1648  CA  ILE A 202     -11.115  11.869 -10.416  1.00 97.63           C  
ATOM   1649  C   ILE A 202      -9.772  12.448 -10.838  1.00 97.63           C  
ATOM   1650  CB  ILE A 202     -12.256  12.396 -11.306  1.00 97.63           C  
ATOM   1651  O   ILE A 202      -9.522  13.648 -10.721  1.00 97.63           O  
ATOM   1652  CG1 ILE A 202     -13.628  11.866 -10.834  1.00 97.63           C  
ATOM   1653  CG2 ILE A 202     -12.010  11.960 -12.763  1.00 97.63           C  
ATOM   1654  CD1 ILE A 202     -14.829  12.424 -11.604  1.00 97.63           C  
ATOM   1655  N   PHE A 203      -8.931  11.601 -11.418  1.00 97.90           N  
ATOM   1656  CA  PHE A 203      -7.613  11.980 -11.902  1.00 97.90           C  
ATOM   1657  C   PHE A 203      -7.364  11.492 -13.328  1.00 97.90           C  
ATOM   1658  CB  PHE A 203      -6.547  11.477 -10.926  1.00 97.90           C  
ATOM   1659  O   PHE A 203      -7.910  10.482 -13.786  1.00 97.90           O  
ATOM   1660  CG  PHE A 203      -6.407   9.968 -10.864  1.00 97.90           C  
ATOM   1661  CD1 PHE A 203      -7.202   9.219  -9.977  1.00 97.90           C  
ATOM   1662  CD2 PHE A 203      -5.450   9.319 -11.668  1.00 97.90           C  
ATOM   1663  CE1 PHE A 203      -7.025   7.829  -9.875  1.00 97.90           C  
ATOM   1664  CE2 PHE A 203      -5.275   7.928 -11.570  1.00 97.90           C  
ATOM   1665  CZ  PHE A 203      -6.053   7.185 -10.661  1.00 97.90           C  
ATOM   1666  N   ARG A 204      -6.493  12.207 -14.037  1.00 97.50           N  
ATOM   1667  CA  ARG A 204      -6.032  11.880 -15.385  1.00 97.50           C  
ATOM   1668  C   ARG A 204      -4.564  11.487 -15.365  1.00 97.50           C  
ATOM   1669  CB  ARG A 204      -6.291  13.074 -16.312  1.00 97.50           C  
ATOM   1670  O   ARG A 204      -3.733  12.127 -14.729  1.00 97.50           O  
ATOM   1671  CG  ARG A 204      -5.893  12.776 -17.770  1.00 97.50           C  
ATOM   1672  CD  ARG A 204      -6.050  14.000 -18.671  1.00 97.50           C  
ATOM   1673  NE  ARG A 204      -7.441  14.460 -18.713  1.00 97.50           N  
ATOM   1674  NH1 ARG A 204      -8.131  13.682 -20.750  1.00 97.50           N  
ATOM   1675  NH2 ARG A 204      -9.530  14.855 -19.441  1.00 97.50           N  
ATOM   1676  CZ  ARG A 204      -8.361  14.325 -19.637  1.00 97.50           C  
ATOM   1677  N   VAL A 205      -4.229  10.466 -16.146  1.00 97.76           N  
ATOM   1678  CA  VAL A 205      -2.848  10.150 -16.509  1.00 97.76           C  
ATOM   1679  C   VAL A 205      -2.452  10.978 -17.731  1.00 97.76           C  
ATOM   1680  CB  VAL A 205      -2.666   8.643 -16.757  1.00 97.76           C  
ATOM   1681  O   VAL A 205      -2.887  10.683 -18.844  1.00 97.76           O  
ATOM   1682  CG1 VAL A 205      -1.189   8.338 -17.026  1.00 97.76           C  
ATOM   1683  CG2 VAL A 205      -3.145   7.791 -15.573  1.00 97.76           C  
ATOM   1684  N   VAL A 206      -1.614  11.994 -17.533  1.00 96.80           N  
ATOM   1685  CA  VAL A 206      -1.141  12.893 -18.600  1.00 96.80           C  
ATOM   1686  C   VAL A 206       0.046  12.272 -19.335  1.00 96.80           C  
ATOM   1687  CB  VAL A 206      -0.779  14.276 -18.023  1.00 96.80           C  
ATOM   1688  O   VAL A 206       0.029  12.138 -20.558  1.00 96.80           O  
ATOM   1689  CG1 VAL A 206      -0.343  15.253 -19.123  1.00 96.80           C  
ATOM   1690  CG2 VAL A 206      -1.977  14.884 -17.292  1.00 96.80           C  
ATOM   1691  N   LYS A 207       1.059  11.806 -18.590  1.00 94.40           N  
ATOM   1692  CA  LYS A 207       2.290  11.210 -19.143  1.00 94.40           C  
ATOM   1693  C   LYS A 207       2.363   9.719 -18.822  1.00 94.40           C  
ATOM   1694  CB  LYS A 207       3.530  11.973 -18.656  1.00 94.40           C  
ATOM   1695  O   LYS A 207       3.092   9.283 -17.934  1.00 94.40           O  
ATOM   1696  CG  LYS A 207       3.537  13.455 -19.056  1.00 94.40           C  
ATOM   1697  CD  LYS A 207       4.756  14.156 -18.444  1.00 94.40           C  
ATOM   1698  CE  LYS A 207       4.682  15.664 -18.696  1.00 94.40           C  
ATOM   1699  NZ  LYS A 207       5.683  16.396 -17.878  1.00 94.40           N  
ATOM   1700  N   SER A 208       1.598   8.928 -19.569  1.00 97.19           N  
ATOM   1701  CA  SER A 208       1.446   7.481 -19.335  1.00 97.19           C  
ATOM   1702  C   SER A 208       2.768   6.693 -19.306  1.00 97.19           C  
ATOM   1703  CB  SER A 208       0.485   6.897 -20.373  1.00 97.19           C  
ATOM   1704  O   SER A 208       2.957   5.849 -18.427  1.00 97.19           O  
ATOM   1705  OG  SER A 208       0.972   7.059 -21.691  1.00 97.19           O  
ATOM   1706  N   GLU A 209       3.707   6.992 -20.208  1.00 95.20           N  
ATOM   1707  CA  GLU A 209       5.031   6.353 -20.239  1.00 95.20           C  
ATOM   1708  C   GLU A 209       5.886   6.711 -19.018  1.00 95.20           C  
ATOM   1709  CB  GLU A 209       5.789   6.753 -21.510  1.00 95.20           C  
ATOM   1710  O   GLU A 209       6.509   5.833 -18.422  1.00 95.20           O  
ATOM   1711  CG  GLU A 209       5.126   6.225 -22.790  1.00 95.20           C  
ATOM   1712  CD  GLU A 209       5.973   6.484 -24.046  1.00 95.20           C  
ATOM   1713  OE1 GLU A 209       5.559   5.978 -25.110  1.00 95.20           O  
ATOM   1714  OE2 GLU A 209       7.015   7.168 -23.927  1.00 95.20           O  
ATOM   1715  N   ALA A 210       5.876   7.982 -18.602  1.00 94.56           N  
ATOM   1716  CA  ALA A 210       6.622   8.443 -17.433  1.00 94.56           C  
ATOM   1717  C   ALA A 210       6.089   7.804 -16.142  1.00 94.56           C  
ATOM   1718  CB  ALA A 210       6.571   9.972 -17.379  1.00 94.56           C  
ATOM   1719  O   ALA A 210       6.878   7.306 -15.340  1.00 94.56           O  
ATOM   1720  N   LEU A 211       4.760   7.718 -15.987  1.00 96.27           N  
ATOM   1721  CA  LEU A 211       4.127   7.020 -14.863  1.00 96.27           C  
ATOM   1722  C   LEU A 211       4.587   5.559 -14.780  1.00 96.27           C  
ATOM   1723  CB  LEU A 211       2.596   7.079 -15.022  1.00 96.27           C  
ATOM   1724  O   LEU A 211       4.978   5.079 -13.716  1.00 96.27           O  
ATOM   1725  CG  LEU A 211       1.832   6.408 -13.863  1.00 96.27           C  
ATOM   1726  CD1 LEU A 211       2.007   7.161 -12.545  1.00 96.27           C  
ATOM   1727  CD2 LEU A 211       0.348   6.340 -14.209  1.00 96.27           C  
ATOM   1728  N   ALA A 212       4.557   4.851 -15.913  1.00 96.65           N  
ATOM   1729  CA  ALA A 212       4.977   3.457 -15.980  1.00 96.65           C  
ATOM   1730  C   ALA A 212       6.463   3.285 -15.653  1.00 96.65           C  
ATOM   1731  CB  ALA A 212       4.647   2.912 -17.368  1.00 96.65           C  
ATOM   1732  O   ALA A 212       6.819   2.352 -14.934  1.00 96.65           O  
ATOM   1733  N   LYS A 213       7.314   4.200 -16.129  1.00 93.16           N  
ATOM   1734  CA  LYS A 213       8.746   4.199 -15.828  1.00 93.16           C  
ATOM   1735  C   LYS A 213       9.007   4.414 -14.336  1.00 93.16           C  
ATOM   1736  CB  LYS A 213       9.443   5.247 -16.704  1.00 93.16           C  
ATOM   1737  O   LYS A 213       9.767   3.641 -13.763  1.00 93.16           O  
ATOM   1738  CG  LYS A 213      10.971   5.136 -16.608  1.00 93.16           C  
ATOM   1739  CD  LYS A 213      11.640   6.158 -17.534  1.00 93.16           C  
ATOM   1740  CE  LYS A 213      13.163   6.022 -17.442  1.00 93.16           C  
ATOM   1741  NZ  LYS A 213      13.852   7.025 -18.294  1.00 93.16           N  
ATOM   1742  N   MET A 214       8.347   5.382 -13.696  1.00 92.99           N  
ATOM   1743  CA  MET A 214       8.508   5.629 -12.254  1.00 92.99           C  
ATOM   1744  C   MET A 214       8.021   4.449 -11.409  1.00 92.99           C  
ATOM   1745  CB  MET A 214       7.768   6.900 -11.831  1.00 92.99           C  
ATOM   1746  O   MET A 214       8.717   4.007 -10.495  1.00 92.99           O  
ATOM   1747  CG  MET A 214       8.426   8.161 -12.392  1.00 92.99           C  
ATOM   1748  SD  MET A 214       7.918   9.695 -11.582  1.00 92.99           S  
ATOM   1749  CE  MET A 214       6.121   9.532 -11.607  1.00 92.99           C  
ATOM   1750  N   TRP A 215       6.870   3.864 -11.753  1.00 94.24           N  
ATOM   1751  CA  TRP A 215       6.393   2.653 -11.082  1.00 94.24           C  
ATOM   1752  C   TRP A 215       7.334   1.458 -11.300  1.00 94.24           C  
ATOM   1753  CB  TRP A 215       4.987   2.317 -11.576  1.00 94.24           C  
ATOM   1754  O   TRP A 215       7.612   0.692 -10.375  1.00 94.24           O  
ATOM   1755  CG  TRP A 215       4.428   1.074 -10.960  1.00 94.24           C  
ATOM   1756  CD1 TRP A 215       4.039  -0.035 -11.626  1.00 94.24           C  
ATOM   1757  CD2 TRP A 215       4.213   0.787  -9.544  1.00 94.24           C  
ATOM   1758  CE2 TRP A 215       3.665  -0.526  -9.432  1.00 94.24           C  
ATOM   1759  CE3 TRP A 215       4.401   1.508  -8.346  1.00 94.24           C  
ATOM   1760  NE1 TRP A 215       3.598  -0.988 -10.729  1.00 94.24           N  
ATOM   1761  CH2 TRP A 215       3.448  -0.316  -7.034  1.00 94.24           C  
ATOM   1762  CZ2 TRP A 215       3.283  -1.080  -8.202  1.00 94.24           C  
ATOM   1763  CZ3 TRP A 215       4.029   0.959  -7.106  1.00 94.24           C  
ATOM   1764  N   GLY A 216       7.863   1.312 -12.518  1.00 94.19           N  
ATOM   1765  CA  GLY A 216       8.879   0.320 -12.857  1.00 94.19           C  
ATOM   1766  C   GLY A 216      10.128   0.472 -12.000  1.00 94.19           C  
ATOM   1767  O   GLY A 216      10.550  -0.495 -11.375  1.00 94.19           O  
ATOM   1768  N   GLN A 217      10.659   1.690 -11.881  1.00 90.19           N  
ATOM   1769  CA  GLN A 217      11.799   2.005 -11.016  1.00 90.19           C  
ATOM   1770  C   GLN A 217      11.510   1.654  -9.551  1.00 90.19           C  
ATOM   1771  CB  GLN A 217      12.150   3.492 -11.161  1.00 90.19           C  
ATOM   1772  O   GLN A 217      12.320   0.972  -8.920  1.00 90.19           O  
ATOM   1773  CG  GLN A 217      12.833   3.799 -12.504  1.00 90.19           C  
ATOM   1774  CD  GLN A 217      12.989   5.295 -12.757  1.00 90.19           C  
ATOM   1775  NE2 GLN A 217      13.969   5.706 -13.532  1.00 90.19           N  
ATOM   1776  OE1 GLN A 217      12.244   6.131 -12.284  1.00 90.19           O  
ATOM   1777  N   ARG A 218      10.326   2.011  -9.031  1.00 88.85           N  
ATOM   1778  CA  ARG A 218       9.904   1.667  -7.661  1.00 88.85           C  
ATOM   1779  C   ARG A 218       9.891   0.157  -7.412  1.00 88.85           C  
ATOM   1780  CB  ARG A 218       8.523   2.291  -7.384  1.00 88.85           C  
ATOM   1781  O   ARG A 218      10.305  -0.294  -6.348  1.00 88.85           O  
ATOM   1782  CG  ARG A 218       7.985   2.015  -5.967  1.00 88.85           C  
ATOM   1783  CD  ARG A 218       8.832   2.640  -4.843  1.00 88.85           C  
ATOM   1784  NE  ARG A 218       8.752   4.114  -4.842  1.00 88.85           N  
ATOM   1785  NH1 ARG A 218       6.620   4.293  -3.982  1.00 88.85           N  
ATOM   1786  NH2 ARG A 218       7.742   6.131  -4.559  1.00 88.85           N  
ATOM   1787  CZ  ARG A 218       7.710   4.837  -4.456  1.00 88.85           C  
ATOM   1788  N   LYS A 219       9.440  -0.633  -8.390  1.00 89.61           N  
ATOM   1789  CA  LYS A 219       9.392  -2.105  -8.317  1.00 89.61           C  
ATOM   1790  C   LYS A 219      10.648  -2.801  -8.849  1.00 89.61           C  
ATOM   1791  CB  LYS A 219       8.099  -2.613  -8.986  1.00 89.61           C  
ATOM   1792  O   LYS A 219      10.644  -4.027  -8.935  1.00 89.61           O  
ATOM   1793  CG  LYS A 219       6.815  -2.229  -8.228  1.00 89.61           C  
ATOM   1794  CD  LYS A 219       6.751  -2.864  -6.827  1.00 89.61           C  
ATOM   1795  CE  LYS A 219       5.429  -2.531  -6.137  1.00 89.61           C  
ATOM   1796  NZ  LYS A 219       5.365  -3.069  -4.755  1.00 89.61           N  
ATOM   1797  N   LYS A 220      11.703  -2.053  -9.203  1.00 90.08           N  
ATOM   1798  CA  LYS A 220      12.924  -2.567  -9.858  1.00 90.08           C  
ATOM   1799  C   LYS A 220      12.606  -3.437 -11.090  1.00 90.08           C  
ATOM   1800  CB  LYS A 220      13.830  -3.272  -8.833  1.00 90.08           C  
ATOM   1801  O   LYS A 220      13.177  -4.506 -11.287  1.00 90.08           O  
ATOM   1802  CG  LYS A 220      14.249  -2.365  -7.664  1.00 90.08           C  
ATOM   1803  CD  LYS A 220      15.127  -3.144  -6.676  1.00 90.08           C  
ATOM   1804  CE  LYS A 220      15.534  -2.240  -5.508  1.00 90.08           C  
ATOM   1805  NZ  LYS A 220      16.345  -2.974  -4.502  1.00 90.08           N  
ATOM   1806  N   ASN A 221      11.644  -2.992 -11.898  1.00 89.96           N  
ATOM   1807  CA  ASN A 221      11.157  -3.660 -13.100  1.00 89.96           C  
ATOM   1808  C   ASN A 221      11.228  -2.725 -14.316  1.00 89.96           C  
ATOM   1809  CB  ASN A 221       9.733  -4.178 -12.840  1.00 89.96           C  
ATOM   1810  O   ASN A 221      10.269  -2.020 -14.637  1.00 89.96           O  
ATOM   1811  CG  ASN A 221       9.134  -4.918 -14.029  1.00 89.96           C  
ATOM   1812  ND2 ASN A 221       7.917  -5.383 -13.880  1.00 89.96           N  
ATOM   1813  OD1 ASN A 221       9.718  -5.117 -15.086  1.00 89.96           O  
ATOM   1814  N   ASP A 222      12.339  -2.801 -15.046  1.00 91.51           N  
ATOM   1815  CA  ASP A 222      12.604  -1.979 -16.237  1.00 91.51           C  
ATOM   1816  C   ASP A 222      11.671  -2.284 -17.419  1.00 91.51           C  
ATOM   1817  CB  ASP A 222      14.057  -2.195 -16.685  1.00 91.51           C  
ATOM   1818  O   ASP A 222      11.578  -1.511 -18.368  1.00 91.51           O  
ATOM   1819  CG  ASP A 222      15.084  -1.838 -15.611  1.00 91.51           C  
ATOM   1820  OD1 ASP A 222      14.764  -0.984 -14.755  1.00 91.51           O  
ATOM   1821  OD2 ASP A 222      16.160  -2.470 -15.649  1.00 91.51           O  
ATOM   1822  N   ARG A 223      10.956  -3.417 -17.382  1.00 94.32           N  
ATOM   1823  CA  ARG A 223       9.994  -3.821 -18.423  1.00 94.32           C  
ATOM   1824  C   ARG A 223       8.564  -3.371 -18.111  1.00 94.32           C  
ATOM   1825  CB  ARG A 223      10.084  -5.334 -18.670  1.00 94.32           C  
ATOM   1826  O   ARG A 223       7.621  -3.892 -18.729  1.00 94.32           O  
ATOM   1827  CG  ARG A 223      11.471  -5.797 -19.135  1.00 94.32           C  
ATOM   1828  CD  ARG A 223      11.412  -7.297 -19.442  1.00 94.32           C  
ATOM   1829  NE  ARG A 223      12.715  -7.817 -19.886  1.00 94.32           N  
ATOM   1830  NH1 ARG A 223      12.066  -9.996 -20.236  1.00 94.32           N  
ATOM   1831  NH2 ARG A 223      14.189  -9.406 -20.579  1.00 94.32           N  
ATOM   1832  CZ  ARG A 223      12.981  -9.065 -20.233  1.00 94.32           C  
ATOM   1833  N   MET A 224       8.380  -2.486 -17.130  1.00 94.38           N  
ATOM   1834  CA  MET A 224       7.085  -1.896 -16.806  1.00 94.38           C  
ATOM   1835  C   MET A 224       6.648  -0.937 -17.915  1.00 94.38           C  
ATOM   1836  CB  MET A 224       7.150  -1.183 -15.450  1.00 94.38           C  
ATOM   1837  O   MET A 224       7.365  -0.011 -18.276  1.00 94.38           O  
ATOM   1838  CG  MET A 224       5.781  -0.644 -15.012  1.00 94.38           C  
ATOM   1839  SD  MET A 224       4.443  -1.872 -14.890  1.00 94.38           S  
ATOM   1840  CE  MET A 224       5.067  -2.869 -13.510  1.00 94.38           C  
ATOM   1841  N   THR A 225       5.448  -1.158 -18.444  1.00 97.24           N  
ATOM   1842  CA  THR A 225       4.819  -0.309 -19.462  1.00 97.24           C  
ATOM   1843  C   THR A 225       3.437   0.105 -18.986  1.00 97.24           C  
ATOM   1844  CB  THR A 225       4.711  -1.005 -20.831  1.00 97.24           C  
ATOM   1845  O   THR A 225       2.846  -0.551 -18.119  1.00 97.24           O  
ATOM   1846  CG2 THR A 225       6.062  -1.492 -21.351  1.00 97.24           C  
ATOM   1847  OG1 THR A 225       3.840  -2.118 -20.772  1.00 97.24           O  
ATOM   1848  N   TYR A 226       2.885   1.173 -19.563  1.00 97.99           N  
ATOM   1849  CA  TYR A 226       1.546   1.621 -19.186  1.00 97.99           C  
ATOM   1850  C   TYR A 226       0.467   0.575 -19.507  1.00 97.99           C  
ATOM   1851  CB  TYR A 226       1.234   2.961 -19.845  1.00 97.99           C  
ATOM   1852  O   TYR A 226      -0.512   0.443 -18.780  1.00 97.99           O  
ATOM   1853  CG  TYR A 226      -0.077   3.518 -19.339  1.00 97.99           C  
ATOM   1854  CD1 TYR A 226      -1.225   3.470 -20.152  1.00 97.99           C  
ATOM   1855  CD2 TYR A 226      -0.152   4.038 -18.032  1.00 97.99           C  
ATOM   1856  CE1 TYR A 226      -2.453   3.940 -19.654  1.00 97.99           C  
ATOM   1857  CE2 TYR A 226      -1.378   4.511 -17.534  1.00 97.99           C  
ATOM   1858  OH  TYR A 226      -3.700   4.948 -17.872  1.00 97.99           O  
ATOM   1859  CZ  TYR A 226      -2.525   4.472 -18.350  1.00 97.99           C  
ATOM   1860  N   GLU A 227       0.660  -0.249 -20.535  1.00 96.67           N  
ATOM   1861  CA  GLU A 227      -0.234  -1.369 -20.856  1.00 96.67           C  
ATOM   1862  C   GLU A 227      -0.344  -2.369 -19.694  1.00 96.67           C  
ATOM   1863  CB  GLU A 227       0.301  -2.092 -22.090  1.00 96.67           C  
ATOM   1864  O   GLU A 227      -1.449  -2.751 -19.298  1.00 96.67           O  
ATOM   1865  CG  GLU A 227       0.301  -1.204 -23.344  1.00 96.67           C  
ATOM   1866  CD  GLU A 227       1.025  -1.870 -24.519  1.00 96.67           C  
ATOM   1867  OE1 GLU A 227       0.899  -1.325 -25.632  1.00 96.67           O  
ATOM   1868  OE2 GLU A 227       1.734  -2.874 -24.269  1.00 96.67           O  
ATOM   1869  N   LYS A 228       0.792  -2.737 -19.084  1.00 96.14           N  
ATOM   1870  CA  LYS A 228       0.840  -3.636 -17.919  1.00 96.14           C  
ATOM   1871  C   LYS A 228       0.326  -2.953 -16.655  1.00 96.14           C  
ATOM   1872  CB  LYS A 228       2.273  -4.130 -17.692  1.00 96.14           C  
ATOM   1873  O   LYS A 228      -0.461  -3.542 -15.918  1.00 96.14           O  
ATOM   1874  CG  LYS A 228       2.780  -5.019 -18.832  1.00 96.14           C  
ATOM   1875  CD  LYS A 228       4.245  -5.379 -18.573  1.00 96.14           C  
ATOM   1876  CE  LYS A 228       4.824  -6.127 -19.771  1.00 96.14           C  
ATOM   1877  NZ  LYS A 228       6.292  -6.261 -19.626  1.00 96.14           N  
ATOM   1878  N   LEU A 229       0.730  -1.705 -16.421  1.00 96.76           N  
ATOM   1879  CA  LEU A 229       0.290  -0.915 -15.271  1.00 96.76           C  
ATOM   1880  C   LEU A 229      -1.230  -0.708 -15.300  1.00 96.76           C  
ATOM   1881  CB  LEU A 229       1.086   0.402 -15.276  1.00 96.76           C  
ATOM   1882  O   LEU A 229      -1.920  -0.976 -14.318  1.00 96.76           O  
ATOM   1883  CG  LEU A 229       0.869   1.295 -14.040  1.00 96.76           C  
ATOM   1884  CD1 LEU A 229       2.059   2.233 -13.875  1.00 96.76           C  
ATOM   1885  CD2 LEU A 229      -0.369   2.186 -14.164  1.00 96.76           C  
ATOM   1886  N   SER A 230      -1.778  -0.320 -16.451  1.00 97.42           N  
ATOM   1887  CA  SER A 230      -3.219  -0.140 -16.630  1.00 97.42           C  
ATOM   1888  C   SER A 230      -3.992  -1.443 -16.430  1.00 97.42           C  
ATOM   1889  CB  SER A 230      -3.544   0.476 -17.995  1.00 97.42           C  
ATOM   1890  O   SER A 230      -5.140  -1.402 -15.994  1.00 97.42           O  
ATOM   1891  OG  SER A 230      -3.301  -0.444 -19.046  1.00 97.42           O  
ATOM   1892  N   ARG A 231      -3.382  -2.617 -16.667  1.00 96.25           N  
ATOM   1893  CA  ARG A 231      -4.016  -3.901 -16.339  1.00 96.25           C  
ATOM   1894  C   ARG A 231      -4.261  -4.049 -14.839  1.00 96.25           C  
ATOM   1895  CB  ARG A 231      -3.195  -5.082 -16.895  1.00 96.25           C  
ATOM   1896  O   ARG A 231      -5.321  -4.561 -14.480  1.00 96.25           O  
ATOM   1897  CG  ARG A 231      -3.890  -6.443 -16.725  1.00 96.25           C  
ATOM   1898  CD  ARG A 231      -5.192  -6.516 -17.531  1.00 96.25           C  
ATOM   1899  NE  ARG A 231      -5.984  -7.712 -17.214  1.00 96.25           N  
ATOM   1900  NH1 ARG A 231      -7.089  -6.870 -15.372  1.00 96.25           N  
ATOM   1901  NH2 ARG A 231      -7.660  -8.859 -16.215  1.00 96.25           N  
ATOM   1902  CZ  ARG A 231      -6.901  -7.804 -16.268  1.00 96.25           C  
ATOM   1903  N   ALA A 232      -3.322  -3.599 -14.006  1.00 93.68           N  
ATOM   1904  CA  ALA A 232      -3.469  -3.552 -12.553  1.00 93.68           C  
ATOM   1905  C   ALA A 232      -4.504  -2.503 -12.119  1.00 93.68           C  
ATOM   1906  CB  ALA A 232      -2.094  -3.340 -11.914  1.00 93.68           C  
ATOM   1907  O   ALA A 232      -5.380  -2.836 -11.328  1.00 93.68           O  
ATOM   1908  N   LEU A 233      -4.497  -1.301 -12.712  1.00 96.83           N  
ATOM   1909  CA  LEU A 233      -5.536  -0.293 -12.439  1.00 96.83           C  
ATOM   1910  C   LEU A 233      -6.944  -0.824 -12.737  1.00 96.83           C  
ATOM   1911  CB  LEU A 233      -5.284   1.005 -13.228  1.00 96.83           C  
ATOM   1912  O   LEU A 233      -7.848  -0.669 -11.927  1.00 96.83           O  
ATOM   1913  CG  LEU A 233      -4.000   1.762 -12.856  1.00 96.83           C  
ATOM   1914  CD1 LEU A 233      -3.830   2.964 -13.786  1.00 96.83           C  
ATOM   1915  CD2 LEU A 233      -3.992   2.282 -11.419  1.00 96.83           C  
ATOM   1916  N   ARG A 234      -7.126  -1.536 -13.855  1.00 95.52           N  
ATOM   1917  CA  ARG A 234      -8.416  -2.162 -14.189  1.00 95.52           C  
ATOM   1918  C   ARG A 234      -8.815  -3.289 -13.233  1.00 95.52           C  
ATOM   1919  CB  ARG A 234      -8.411  -2.667 -15.639  1.00 95.52           C  
ATOM   1920  O   ARG A 234     -10.002  -3.559 -13.092  1.00 95.52           O  
ATOM   1921  CG  ARG A 234      -8.412  -1.524 -16.667  1.00 95.52           C  
ATOM   1922  CD  ARG A 234      -8.679  -2.026 -18.096  1.00 95.52           C  
ATOM   1923  NE  ARG A 234      -7.625  -2.924 -18.625  1.00 95.52           N  
ATOM   1924  NH1 ARG A 234      -6.131  -1.309 -19.287  1.00 95.52           N  
ATOM   1925  NH2 ARG A 234      -5.651  -3.440 -19.660  1.00 95.52           N  
ATOM   1926  CZ  ARG A 234      -6.482  -2.556 -19.184  1.00 95.52           C  
ATOM   1927  N   TYR A 235      -7.863  -3.971 -12.590  1.00 93.73           N  
ATOM   1928  CA  TYR A 235      -8.200  -4.975 -11.572  1.00 93.73           C  
ATOM   1929  C   TYR A 235      -8.811  -4.338 -10.318  1.00 93.73           C  
ATOM   1930  CB  TYR A 235      -6.983  -5.838 -11.203  1.00 93.73           C  
ATOM   1931  O   TYR A 235      -9.670  -4.964  -9.699  1.00 93.73           O  
ATOM   1932  CG  TYR A 235      -6.687  -6.993 -12.143  1.00 93.73           C  
ATOM   1933  CD1 TYR A 235      -7.635  -8.021 -12.303  1.00 93.73           C  
ATOM   1934  CD2 TYR A 235      -5.426  -7.107 -12.760  1.00 93.73           C  
ATOM   1935  CE1 TYR A 235      -7.326  -9.154 -13.081  1.00 93.73           C  
ATOM   1936  CE2 TYR A 235      -5.104  -8.241 -13.530  1.00 93.73           C  
ATOM   1937  OH  TYR A 235      -5.776 -10.346 -14.465  1.00 93.73           O  
ATOM   1938  CZ  TYR A 235      -6.054  -9.271 -13.683  1.00 93.73           C  
ATOM   1939  N   TYR A 236      -8.445  -3.095  -9.994  1.00 95.71           N  
ATOM   1940  CA  TYR A 236      -8.998  -2.371  -8.847  1.00 95.71           C  
ATOM   1941  C   TYR A 236     -10.479  -2.010  -8.980  1.00 95.71           C  
ATOM   1942  CB  TYR A 236      -8.160  -1.118  -8.572  1.00 95.71           C  
ATOM   1943  O   TYR A 236     -11.106  -1.710  -7.969  1.00 95.71           O  
ATOM   1944  CG  TYR A 236      -6.744  -1.383  -8.097  1.00 95.71           C  
ATOM   1945  CD1 TYR A 236      -6.485  -2.346  -7.100  1.00 95.71           C  
ATOM   1946  CD2 TYR A 236      -5.686  -0.620  -8.621  1.00 95.71           C  
ATOM   1947  CE1 TYR A 236      -5.170  -2.566  -6.654  1.00 95.71           C  
ATOM   1948  CE2 TYR A 236      -4.366  -0.846  -8.193  1.00 95.71           C  
ATOM   1949  OH  TYR A 236      -2.837  -2.010  -6.771  1.00 95.71           O  
ATOM   1950  CZ  TYR A 236      -4.110  -1.822  -7.207  1.00 95.71           C  
ATOM   1951  N   TYR A 237     -11.065  -2.113 -10.179  1.00 95.40           N  
ATOM   1952  CA  TYR A 237     -12.516  -1.988 -10.353  1.00 95.40           C  
ATOM   1953  C   TYR A 237     -13.272  -3.073  -9.593  1.00 95.40           C  
ATOM   1954  CB  TYR A 237     -12.883  -2.043 -11.841  1.00 95.40           C  
ATOM   1955  O   TYR A 237     -14.291  -2.799  -8.974  1.00 95.40           O  
ATOM   1956  CG  TYR A 237     -12.242  -0.999 -12.739  1.00 95.40           C  
ATOM   1957  CD1 TYR A 237     -11.838   0.253 -12.234  1.00 95.40           C  
ATOM   1958  CD2 TYR A 237     -12.096  -1.275 -14.111  1.00 95.40           C  
ATOM   1959  CE1 TYR A 237     -11.271   1.219 -13.082  1.00 95.40           C  
ATOM   1960  CE2 TYR A 237     -11.540  -0.308 -14.968  1.00 95.40           C  
ATOM   1961  OH  TYR A 237     -10.567   1.852 -15.290  1.00 95.40           O  
ATOM   1962  CZ  TYR A 237     -11.115   0.934 -14.452  1.00 95.40           C  
ATOM   1963  N   LYS A 238     -12.748  -4.306  -9.595  1.00 87.81           N  
ATOM   1964  CA  LYS A 238     -13.386  -5.421  -8.887  1.00 87.81           C  
ATOM   1965  C   LYS A 238     -13.329  -5.233  -7.371  1.00 87.81           C  
ATOM   1966  CB  LYS A 238     -12.743  -6.748  -9.320  1.00 87.81           C  
ATOM   1967  O   LYS A 238     -14.235  -5.664  -6.675  1.00 87.81           O  
ATOM   1968  CG  LYS A 238     -13.489  -7.936  -8.694  1.00 87.81           C  
ATOM   1969  CD  LYS A 238     -12.919  -9.298  -9.095  1.00 87.81           C  
ATOM   1970  CE  LYS A 238     -13.738 -10.349  -8.334  1.00 87.81           C  
ATOM   1971  NZ  LYS A 238     -13.189 -11.722  -8.458  1.00 87.81           N  
ATOM   1972  N   THR A 239     -12.257  -4.628  -6.868  1.00 90.02           N  
ATOM   1973  CA  THR A 239     -12.056  -4.421  -5.431  1.00 90.02           C  
ATOM   1974  C   THR A 239     -12.645  -3.102  -4.939  1.00 90.02           C  
ATOM   1975  CB  THR A 239     -10.568  -4.505  -5.052  1.00 90.02           C  
ATOM   1976  O   THR A 239     -12.488  -2.802  -3.766  1.00 90.02           O  
ATOM   1977  CG2 THR A 239      -9.910  -5.806  -5.515  1.00 90.02           C  
ATOM   1978  OG1 THR A 239      -9.844  -3.449  -5.642  1.00 90.02           O  
ATOM   1979  N   GLY A 240     -13.248  -2.276  -5.803  1.00 91.01           N  
ATOM   1980  CA  GLY A 240     -13.797  -0.964  -5.436  1.00 91.01           C  
ATOM   1981  C   GLY A 240     -12.757   0.096  -5.046  1.00 91.01           C  
ATOM   1982  O   GLY A 240     -13.131   1.161  -4.561  1.00 91.01           O  
ATOM   1983  N   ILE A 241     -11.458  -0.177  -5.229  1.00 94.40           N  
ATOM   1984  CA  ILE A 241     -10.375   0.791  -4.956  1.00 94.40           C  
ATOM   1985  C   ILE A 241     -10.369   1.877  -6.036  1.00 94.40           C  
ATOM   1986  CB  ILE A 241      -9.012   0.064  -4.864  1.00 94.40           C  
ATOM   1987  O   ILE A 241     -10.113   3.044  -5.758  1.00 94.40           O  
ATOM   1988  CG1 ILE A 241      -8.946  -0.804  -3.589  1.00 94.40           C  
ATOM   1989  CG2 ILE A 241      -7.809   1.026  -4.910  1.00 94.40           C  
ATOM   1990  CD1 ILE A 241      -7.704  -1.704  -3.506  1.00 94.40           C  
ATOM   1991  N   LEU A 242     -10.674   1.499  -7.278  1.00 96.33           N  
ATOM   1992  CA  LEU A 242     -10.933   2.441  -8.360  1.00 96.33           C  
ATOM   1993  C   LEU A 242     -12.331   2.200  -8.915  1.00 96.33           C  
ATOM   1994  CB  LEU A 242      -9.867   2.332  -9.467  1.00 96.33           C  
ATOM   1995  O   LEU A 242     -12.799   1.067  -8.970  1.00 96.33           O  
ATOM   1996  CG  LEU A 242      -8.447   2.753  -9.050  1.00 96.33           C  
ATOM   1997  CD1 LEU A 242      -7.492   2.576 -10.229  1.00 96.33           C  
ATOM   1998  CD2 LEU A 242      -8.347   4.215  -8.621  1.00 96.33           C  
ATOM   1999  N   GLU A 243     -12.951   3.259  -9.406  1.00 96.18           N  
ATOM   2000  CA  GLU A 243     -14.185   3.217 -10.176  1.00 96.18           C  
ATOM   2001  C   GLU A 243     -13.880   3.440 -11.659  1.00 96.18           C  
ATOM   2002  CB  GLU A 243     -15.187   4.237  -9.624  1.00 96.18           C  
ATOM   2003  O   GLU A 243     -12.966   4.184 -12.044  1.00 96.18           O  
ATOM   2004  CG  GLU A 243     -15.796   3.747  -8.302  1.00 96.18           C  
ATOM   2005  CD  GLU A 243     -16.672   4.807  -7.619  1.00 96.18           C  
ATOM   2006  OE1 GLU A 243     -16.869   4.674  -6.393  1.00 96.18           O  
ATOM   2007  OE2 GLU A 243     -17.117   5.766  -8.302  1.00 96.18           O  
ATOM   2008  N   ARG A 244     -14.638   2.756 -12.520  1.00 95.62           N  
ATOM   2009  CA  ARG A 244     -14.510   2.914 -13.968  1.00 95.62           C  
ATOM   2010  C   ARG A 244     -15.094   4.264 -14.385  1.00 95.62           C  
ATOM   2011  CB  ARG A 244     -15.180   1.732 -14.684  1.00 95.62           C  
ATOM   2012  O   ARG A 244     -16.229   4.581 -14.056  1.00 95.62           O  
ATOM   2013  CG  ARG A 244     -15.116   1.891 -16.210  1.00 95.62           C  
ATOM   2014  CD  ARG A 244     -15.785   0.716 -16.918  1.00 95.62           C  
ATOM   2015  NE  ARG A 244     -16.052   1.062 -18.322  1.00 95.62           N  
ATOM   2016  NH1 ARG A 244     -16.895  -0.956 -19.034  1.00 95.62           N  
ATOM   2017  NH2 ARG A 244     -16.866   0.836 -20.389  1.00 95.62           N  
ATOM   2018  CZ  ARG A 244     -16.590   0.297 -19.244  1.00 95.62           C  
ATOM   2019  N   VAL A 245     -14.335   5.007 -15.187  1.00 96.69           N  
ATOM   2020  CA  VAL A 245     -14.781   6.234 -15.856  1.00 96.69           C  
ATOM   2021  C   VAL A 245     -14.717   5.994 -17.362  1.00 96.69           C  
ATOM   2022  CB  VAL A 245     -13.909   7.436 -15.434  1.00 96.69           C  
ATOM   2023  O   VAL A 245     -13.689   5.547 -17.868  1.00 96.69           O  
ATOM   2024  CG1 VAL A 245     -14.405   8.745 -16.065  1.00 96.69           C  
ATOM   2025  CG2 VAL A 245     -13.901   7.632 -13.912  1.00 96.69           C  
ATOM   2026  N   ASP A 246     -15.781   6.310 -18.103  1.00 94.53           N  
ATOM   2027  CA  ASP A 246     -15.832   6.151 -19.568  1.00 94.53           C  
ATOM   2028  C   ASP A 246     -15.086   7.280 -20.309  1.00 94.53           C  
ATOM   2029  CB  ASP A 246     -17.280   5.946 -20.043  1.00 94.53           C  
ATOM   2030  O   ASP A 246     -15.569   7.881 -21.267  1.00 94.53           O  
ATOM   2031  CG  ASP A 246     -17.856   4.583 -19.635  1.00 94.53           C  
ATOM   2032  OD1 ASP A 246     -17.108   3.563 -19.666  1.00 94.53           O  
ATOM   2033  OD2 ASP A 246     -19.059   4.553 -19.322  1.00 94.53           O  
ATOM   2034  N   ARG A 247     -13.871   7.598 -19.848  1.00 95.91           N  
ATOM   2035  CA  ARG A 247     -12.958   8.568 -20.463  1.00 95.91           C  
ATOM   2036  C   ARG A 247     -11.548   7.987 -20.502  1.00 95.91           C  
ATOM   2037  CB  ARG A 247     -13.001   9.914 -19.716  1.00 95.91           C  
ATOM   2038  O   ARG A 247     -11.060   7.398 -19.540  1.00 95.91           O  
ATOM   2039  CG  ARG A 247     -14.354  10.638 -19.832  1.00 95.91           C  
ATOM   2040  CD  ARG A 247     -14.312  12.058 -19.239  1.00 95.91           C  
ATOM   2041  NE  ARG A 247     -14.181  12.081 -17.764  1.00 95.91           N  
ATOM   2042  NH1 ARG A 247     -13.238  14.182 -17.538  1.00 95.91           N  
ATOM   2043  NH2 ARG A 247     -13.699  13.004 -15.729  1.00 95.91           N  
ATOM   2044  CZ  ARG A 247     -13.712  13.081 -17.025  1.00 95.91           C  
ATOM   2045  N   ARG A 248     -10.862   8.153 -21.633  1.00 95.60           N  
ATOM   2046  CA  ARG A 248      -9.516   7.599 -21.837  1.00 95.60           C  
ATOM   2047  C   ARG A 248      -8.507   8.236 -20.876  1.00 95.60           C  
ATOM   2048  CB  ARG A 248      -9.126   7.761 -23.315  1.00 95.60           C  
ATOM   2049  O   ARG A 248      -8.429   9.456 -20.796  1.00 95.60           O  
ATOM   2050  CG  ARG A 248      -7.683   7.325 -23.586  1.00 95.60           C  
ATOM   2051  CD  ARG A 248      -7.373   7.240 -25.080  1.00 95.60           C  
ATOM   2052  NE  ARG A 248      -5.958   6.882 -25.306  1.00 95.60           N  
ATOM   2053  NH1 ARG A 248      -6.111   6.494 -27.564  1.00 95.60           N  
ATOM   2054  NH2 ARG A 248      -4.151   6.230 -26.534  1.00 95.60           N  
ATOM   2055  CZ  ARG A 248      -5.416   6.538 -26.462  1.00 95.60           C  
ATOM   2056  N   LEU A 249      -7.690   7.390 -20.233  1.00 97.08           N  
ATOM   2057  CA  LEU A 249      -6.654   7.772 -19.256  1.00 97.08           C  
ATOM   2058  C   LEU A 249      -7.190   8.478 -18.002  1.00 97.08           C  
ATOM   2059  CB  LEU A 249      -5.524   8.582 -19.931  1.00 97.08           C  
ATOM   2060  O   LEU A 249      -6.399   9.028 -17.242  1.00 97.08           O  
ATOM   2061  CG  LEU A 249      -4.778   7.878 -21.071  1.00 97.08           C  
ATOM   2062  CD1 LEU A 249      -3.804   8.840 -21.745  1.00 97.08           C  
ATOM   2063  CD2 LEU A 249      -4.001   6.661 -20.593  1.00 97.08           C  
ATOM   2064  N   VAL A 250      -8.501   8.438 -17.771  1.00 97.97           N  
ATOM   2065  CA  VAL A 250      -9.132   9.003 -16.582  1.00 97.97           C  
ATOM   2066  C   VAL A 250      -9.584   7.864 -15.682  1.00 97.97           C  
ATOM   2067  CB  VAL A 250     -10.295   9.931 -16.953  1.00 97.97           C  
ATOM   2068  O   VAL A 250     -10.142   6.869 -16.145  1.00 97.97           O  
ATOM   2069  CG1 VAL A 250     -10.930  10.559 -15.711  1.00 97.97           C  
ATOM   2070  CG2 VAL A 250      -9.838  11.081 -17.863  1.00 97.97           C  
ATOM   2071  N   TYR A 251      -9.328   8.018 -14.393  1.00 98.18           N  
ATOM   2072  CA  TYR A 251      -9.677   7.062 -13.355  1.00 98.18           C  
ATOM   2073  C   TYR A 251     -10.276   7.825 -12.183  1.00 98.18           C  
ATOM   2074  CB  TYR A 251      -8.427   6.289 -12.924  1.00 98.18           C  
ATOM   2075  O   TYR A 251     -10.057   9.026 -12.032  1.00 98.18           O  
ATOM   2076  CG  TYR A 251      -7.745   5.508 -14.030  1.00 98.18           C  
ATOM   2077  CD1 TYR A 251      -8.041   4.147 -14.231  1.00 98.18           C  
ATOM   2078  CD2 TYR A 251      -6.831   6.164 -14.876  1.00 98.18           C  
ATOM   2079  CE1 TYR A 251      -7.435   3.443 -15.291  1.00 98.18           C  
ATOM   2080  CE2 TYR A 251      -6.235   5.472 -15.942  1.00 98.18           C  
ATOM   2081  OH  TYR A 251      -5.931   3.420 -17.161  1.00 98.18           O  
ATOM   2082  CZ  TYR A 251      -6.532   4.106 -16.150  1.00 98.18           C  
ATOM   2083  N   LYS A 252     -11.039   7.123 -11.357  1.00 97.83           N  
ATOM   2084  CA  LYS A 252     -11.635   7.684 -10.154  1.00 97.83           C  
ATOM   2085  C   LYS A 252     -11.281   6.793  -8.979  1.00 97.83           C  
ATOM   2086  CB  LYS A 252     -13.141   7.824 -10.393  1.00 97.83           C  
ATOM   2087  O   LYS A 252     -11.404   5.574  -9.098  1.00 97.83           O  
ATOM   2088  CG  LYS A 252     -13.858   8.404  -9.176  1.00 97.83           C  
ATOM   2089  CD  LYS A 252     -15.363   8.508  -9.422  1.00 97.83           C  
ATOM   2090  CE  LYS A 252     -16.030   8.932  -8.113  1.00 97.83           C  
ATOM   2091  NZ  LYS A 252     -17.432   8.462  -8.054  1.00 97.83           N  
ATOM   2092  N   PHE A 253     -10.823   7.373  -7.878  1.00 97.13           N  
ATOM   2093  CA  PHE A 253     -10.706   6.636  -6.628  1.00 97.13           C  
ATOM   2094  C   PHE A 253     -12.096   6.233  -6.141  1.00 97.13           C  
ATOM   2095  CB  PHE A 253      -9.944   7.451  -5.591  1.00 97.13           C  
ATOM   2096  O   PHE A 253     -13.004   7.056  -6.060  1.00 97.13           O  
ATOM   2097  CG  PHE A 253      -8.458   7.569  -5.861  1.00 97.13           C  
ATOM   2098  CD1 PHE A 253      -7.627   6.440  -5.727  1.00 97.13           C  
ATOM   2099  CD2 PHE A 253      -7.901   8.806  -6.231  1.00 97.13           C  
ATOM   2100  CE1 PHE A 253      -6.244   6.546  -5.963  1.00 97.13           C  
ATOM   2101  CE2 PHE A 253      -6.521   8.909  -6.473  1.00 97.13           C  
ATOM   2102  CZ  PHE A 253      -5.694   7.782  -6.340  1.00 97.13           C  
ATOM   2103  N   GLY A 254     -12.271   4.939  -5.894  1.00 93.68           N  
ATOM   2104  CA  GLY A 254     -13.523   4.400  -5.386  1.00 93.68           C  
ATOM   2105  C   GLY A 254     -13.593   4.486  -3.869  1.00 93.68           C  
ATOM   2106  O   GLY A 254     -12.639   4.890  -3.200  1.00 93.68           O  
ATOM   2107  N   LYS A 255     -14.721   4.039  -3.320  1.00 88.78           N  
ATOM   2108  CA  LYS A 255     -14.957   4.019  -1.871  1.00 88.78           C  
ATOM   2109  C   LYS A 255     -13.889   3.263  -1.073  1.00 88.78           C  
ATOM   2110  CB  LYS A 255     -16.377   3.509  -1.584  1.00 88.78           C  
ATOM   2111  O   LYS A 255     -13.560   3.681   0.027  1.00 88.78           O  
ATOM   2112  CG  LYS A 255     -16.714   2.115  -2.146  1.00 88.78           C  
ATOM   2113  CD  LYS A 255     -18.152   1.753  -1.742  1.00 88.78           C  
ATOM   2114  CE  LYS A 255     -18.633   0.432  -2.350  1.00 88.78           C  
ATOM   2115  NZ  LYS A 255     -19.935   0.025  -1.755  1.00 88.78           N  
ATOM   2116  N   ASN A 256     -13.278   2.217  -1.633  1.00 88.42           N  
ATOM   2117  CA  ASN A 256     -12.264   1.435  -0.915  1.00 88.42           C  
ATOM   2118  C   ASN A 256     -10.856   2.052  -0.964  1.00 88.42           C  
ATOM   2119  CB  ASN A 256     -12.299  -0.028  -1.395  1.00 88.42           C  
ATOM   2120  O   ASN A 256      -9.939   1.496  -0.364  1.00 88.42           O  
ATOM   2121  CG  ASN A 256     -13.600  -0.724  -1.036  1.00 88.42           C  
ATOM   2122  ND2 ASN A 256     -13.914  -1.837  -1.643  1.00 88.42           N  
ATOM   2123  OD1 ASN A 256     -14.359  -0.294  -0.194  1.00 88.42           O  
ATOM   2124  N   ALA A 257     -10.663   3.172  -1.668  1.00 89.90           N  
ATOM   2125  CA  ALA A 257      -9.429   3.946  -1.609  1.00 89.90           C  
ATOM   2126  C   ALA A 257      -9.538   5.071  -0.572  1.00 89.90           C  
ATOM   2127  CB  ALA A 257      -9.095   4.491  -2.997  1.00 89.90           C  
ATOM   2128  O   ALA A 257     -10.560   5.751  -0.469  1.00 89.90           O  
ATOM   2129  N   HIS A 258      -8.443   5.313   0.142  1.00 87.48           N  
ATOM   2130  CA  HIS A 258      -8.372   6.282   1.236  1.00 87.48           C  
ATOM   2131  C   HIS A 258      -7.127   7.168   1.150  1.00 87.48           C  
ATOM   2132  CB  HIS A 258      -8.426   5.518   2.566  1.00 87.48           C  
ATOM   2133  O   HIS A 258      -6.163   6.861   0.434  1.00 87.48           O  
ATOM   2134  CG  HIS A 258      -7.400   4.423   2.682  1.00 87.48           C  
ATOM   2135  CD2 HIS A 258      -7.663   3.081   2.647  1.00 87.48           C  
ATOM   2136  ND1 HIS A 258      -6.034   4.571   2.748  1.00 87.48           N  
ATOM   2137  CE1 HIS A 258      -5.500   3.337   2.740  1.00 87.48           C  
ATOM   2138  NE2 HIS A 258      -6.448   2.402   2.658  1.00 87.48           N  
ATOM   2139  N   GLY A 259      -7.146   8.263   1.912  1.00 87.78           N  
ATOM   2140  CA  GLY A 259      -6.057   9.237   2.019  1.00 87.78           C  
ATOM   2141  C   GLY A 259      -5.946  10.188   0.828  1.00 87.78           C  
ATOM   2142  O   GLY A 259      -4.988  10.943   0.749  1.00 87.78           O  
ATOM   2143  N   TRP A 260      -6.874  10.129  -0.132  1.00 90.12           N  
ATOM   2144  CA  TRP A 260      -6.909  11.049  -1.276  1.00 90.12           C  
ATOM   2145  C   TRP A 260      -7.919  12.187  -1.078  1.00 90.12           C  
ATOM   2146  CB  TRP A 260      -7.211  10.251  -2.546  1.00 90.12           C  
ATOM   2147  O   TRP A 260      -7.764  13.261  -1.672  1.00 90.12           O  
ATOM   2148  CG  TRP A 260      -8.540   9.571  -2.584  1.00 90.12           C  
ATOM   2149  CD1 TRP A 260      -8.777   8.289  -2.225  1.00 90.12           C  
ATOM   2150  CD2 TRP A 260      -9.838  10.138  -2.936  1.00 90.12           C  
ATOM   2151  CE2 TRP A 260     -10.822   9.114  -2.808  1.00 90.12           C  
ATOM   2152  CE3 TRP A 260     -10.289  11.423  -3.308  1.00 90.12           C  
ATOM   2153  NE1 TRP A 260     -10.127   8.022  -2.334  1.00 90.12           N  
ATOM   2154  CH2 TRP A 260     -12.594  10.626  -3.454  1.00 90.12           C  
ATOM   2155  CZ2 TRP A 260     -12.175   9.333  -3.096  1.00 90.12           C  
ATOM   2156  CZ3 TRP A 260     -11.656  11.673  -3.522  1.00 90.12           C  
ATOM   2157  N   GLN A 261      -8.947  11.938  -0.262  1.00 87.43           N  
ATOM   2158  CA  GLN A 261      -9.952  12.916   0.127  1.00 87.43           C  
ATOM   2159  C   GLN A 261      -9.297  14.037   0.945  1.00 87.43           C  
ATOM   2160  CB  GLN A 261     -11.069  12.239   0.943  1.00 87.43           C  
ATOM   2161  O   GLN A 261      -8.376  13.785   1.717  1.00 87.43           O  
ATOM   2162  CG  GLN A 261     -11.824  11.095   0.236  1.00 87.43           C  
ATOM   2163  CD  GLN A 261     -11.241   9.688   0.429  1.00 87.43           C  
ATOM   2164  NE2 GLN A 261     -12.021   8.657   0.173  1.00 87.43           N  
ATOM   2165  OE1 GLN A 261     -10.089   9.474   0.791  1.00 87.43           O  
ATOM   2166  N   GLU A 262      -9.760  15.272   0.774  1.00 77.61           N  
ATOM   2167  CA  GLU A 262      -9.463  16.343   1.729  1.00 77.61           C  
ATOM   2168  C   GLU A 262     -10.434  16.207   2.901  1.00 77.61           C  
ATOM   2169  CB  GLU A 262      -9.546  17.722   1.046  1.00 77.61           C  
ATOM   2170  O   GLU A 262     -11.637  16.025   2.681  1.00 77.61           O  
ATOM   2171  CG  GLU A 262      -8.361  17.900   0.079  1.00 77.61           C  
ATOM   2172  CD  GLU A 262      -8.371  19.185  -0.763  1.00 77.61           C  
ATOM   2173  OE1 GLU A 262      -7.440  19.289  -1.605  1.00 77.61           O  
ATOM   2174  OE2 GLU A 262      -9.294  20.014  -0.616  1.00 77.61           O  
ATOM   2175  N   ASP A 263      -9.920  16.260   4.131  1.00 66.16           N  
ATOM   2176  CA  ASP A 263     -10.767  16.300   5.317  1.00 66.16           C  
ATOM   2177  C   ASP A 263     -11.684  17.518   5.203  1.00 66.16           C  
ATOM   2178  CB  ASP A 263      -9.927  16.353   6.605  1.00 66.16           C  
ATOM   2179  O   ASP A 263     -11.236  18.668   5.217  1.00 66.16           O  
ATOM   2180  CG  ASP A 263      -9.196  15.040   6.895  1.00 66.16           C  
ATOM   2181  OD1 ASP A 263      -9.799  13.971   6.642  1.00 66.16           O  
ATOM   2182  OD2 ASP A 263      -8.038  15.125   7.356  1.00 66.16           O  
ATOM   2183  N   LYS A 264     -12.987  17.268   5.044  1.00 54.77           N  
ATOM   2184  CA  LYS A 264     -14.000  18.316   5.155  1.00 54.77           C  
ATOM   2185  C   LYS A 264     -14.080  18.710   6.628  1.00 54.77           C  
ATOM   2186  CB  LYS A 264     -15.354  17.849   4.599  1.00 54.77           C  
ATOM   2187  O   LYS A 264     -14.806  18.071   7.387  1.00 54.77           O  
ATOM   2188  CG  LYS A 264     -15.366  17.806   3.065  1.00 54.77           C  
ATOM   2189  CD  LYS A 264     -16.754  17.418   2.539  1.00 54.77           C  
ATOM   2190  CE  LYS A 264     -16.725  17.451   1.008  1.00 54.77           C  
ATOM   2191  NZ  LYS A 264     -18.044  17.124   0.417  1.00 54.77           N  
ATOM   2192  N   LEU A 265     -13.281  19.705   7.013  1.00 33.31           N  
ATOM   2193  CA  LEU A 265     -13.469  20.478   8.244  1.00 33.31           C  
ATOM   2194  C   LEU A 265     -14.847  21.152   8.258  1.00 33.31           C  
ATOM   2195  CB  LEU A 265     -12.324  21.506   8.386  1.00 33.31           C  
ATOM   2196  O   LEU A 265     -15.309  21.586   7.174  1.00 33.31           O  
ATOM   2197  CG  LEU A 265     -10.970  20.917   8.807  1.00 33.31           C  
ATOM   2198  CD1 LEU A 265      -9.879  21.969   8.604  1.00 33.31           C  
ATOM   2199  CD2 LEU A 265     -10.970  20.518  10.284  1.00 33.31           C  
ATOM   2200  OXT LEU A 265     -15.388  21.247   9.378  1.00 33.31           O  
TER    2201      LEU A 265                                                      
ENDMDL                                                                          
END                                                                             
