# Supplementary material for: PICNIC accurately predicts condensate-forming proteins regardless of their structural disorder across organisms
Source: Nat Commun. 2024 Dec 11;15:10668. doi: 10.1038/s41467-024-55089-x (PMC11634905; doi:10.1038/s41467-024-55089-x)
Supplement: Supplementary file 7 — Dataset S6 [file 41467_2024_55089_MOESM7_ESM.zip › Dataset_S6/Negative_predictions/AF-P54107-CRISP1.pdb]

HEADER                                            01-JUL-21                     
TITLE     ALPHAFOLD MONOMER V2.0 PREDICTION FOR CYSTEINE-RICH SECRETORY PROTEIN 
TITLE    2 1 (P54107)                                                           
COMPND    MOL_ID: 1;                                                            
COMPND   2 MOLECULE: CYSTEINE-RICH SECRETORY PROTEIN 1;                         
COMPND   3 CHAIN: A                                                             
SOURCE    MOL_ID: 1;                                                            
SOURCE   2 ORGANISM_SCIENTIFIC: HOMO SAPIENS;                                   
SOURCE   3 ORGANISM_TAXID: 9606                                                 
REMARK   1                                                                      
REMARK   1 REFERENCE 1                                                          
REMARK   1  AUTH   JOHN JUMPER, RICHARD EVANS, ALEXANDER PRITZEL, TIM GREEN,    
REMARK   1  AUTH 2 MICHAEL FIGURNOV, OLAF RONNEBERGER, KATHRYN TUNYASUVUNAKOOL, 
REMARK   1  AUTH 3 RUSS BATES, AUGUSTIN ZIDEK, ANNA POTAPENKO, ALEX BRIDGLAND,  
REMARK   1  AUTH 4 CLEMENS MEYER, SIMON A A KOHL, ANDREW J BALLARD,             
REMARK   1  AUTH 5 ANDREW COWIE, BERNARDINO ROMERA-PAREDES, STANISLAV NIKOLOV,  
REMARK   1  AUTH 6 RISHUB JAIN, JONAS ADLER, TREVOR BACK, STIG PETERSEN,        
REMARK   1  AUTH 7 DAVID REIMAN, ELLEN CLANCY, MICHAL ZIELINSKI,                
REMARK   1  AUTH 8 MARTIN STEINEGGER, MICHALINA PACHOLSKA, TAMAS BERGHAMMER,    
REMARK   1  AUTH 9 DAVID SILVER, ORIOL VINYALS, ANDREW W SENIOR,                
REMARK   1  AUTH10 KORAY KAVUKCUOGLU, PUSHMEET KOHLI, DEMIS HASSABIS            
REMARK   1  TITL   HIGHLY ACCURATE PROTEIN STRUCTURE PREDICTION WITH ALPHAFOLD  
REMARK   1  REF    NATURE                        V. 596   583 2021              
REMARK   1  REFN                   ISSN 0028-0836                               
REMARK   1  PMID   34265844                                                     
REMARK   1  DOI    10.1038/s41586-021-03819-2                                   
REMARK   1                                                                      
REMARK   1 DISCLAIMERS                                                          
REMARK   1 ALPHAFOLD DATA, COPYRIGHT (2021) DEEPMIND TECHNOLOGIES LIMITED. THE  
REMARK   1 INFORMATION PROVIDED IS THEORETICAL MODELLING ONLY AND CAUTION SHOULD
REMARK   1 BE EXERCISED IN ITS USE. IT IS PROVIDED "AS-IS" WITHOUT ANY WARRANTY 
REMARK   1 OF ANY KIND, WHETHER EXPRESSED OR IMPLIED. NO WARRANTY IS GIVEN THAT 
REMARK   1 USE OF THE INFORMATION SHALL NOT INFRINGE THE RIGHTS OF ANY THIRD    
REMARK   1 PARTY. THE INFORMATION IS NOT INTENDED TO BE A SUBSTITUTE FOR        
REMARK   1 PROFESSIONAL MEDICAL ADVICE, DIAGNOSIS, OR TREATMENT, AND DOES NOT   
REMARK   1 CONSTITUTE MEDICAL OR OTHER PROFESSIONAL ADVICE. IT IS AVAILABLE FOR 
REMARK   1 ACADEMIC AND COMMERCIAL PURPOSES, UNDER CC-BY 4.0 LICENCE.           
DBREF  XXXX A    1   249  UNP    P54107   CRIS1_HUMAN      1    249             
SEQRES   1 A  249  MET GLU ILE LYS HIS LEU LEU PHE LEU VAL ALA ALA ALA          
SEQRES   2 A  249  CYS LEU LEU PRO MET LEU SER MET LYS LYS LYS SER ALA          
SEQRES   3 A  249  ARG ASP GLN PHE ASN LYS LEU VAL THR ASP LEU PRO ASN          
SEQRES   4 A  249  VAL GLN GLU GLU ILE VAL ASN ILE HIS ASN ALA LEU ARG          
SEQRES   5 A  249  ARG ARG VAL VAL PRO PRO ALA SER ASN MET LEU LYS MET          
SEQRES   6 A  249  SER TRP SER GLU GLU ALA ALA GLN ASN ALA ARG ILE PHE          
SEQRES   7 A  249  SER LYS TYR CYS ASP MET THR GLU SER ASN PRO LEU GLU          
SEQRES   8 A  249  ARG ARG LEU PRO ASN THR PHE CYS GLY GLU ASN MET HIS          
SEQRES   9 A  249  MET THR SER TYR PRO VAL SER TRP SER SER VAL ILE GLY          
SEQRES  10 A  249  VAL TRP TYR SER GLU SER THR SER PHE LYS HIS GLY GLU          
SEQRES  11 A  249  TRP THR THR THR ASP ASP ASP ILE THR THR ASP HIS TYR          
SEQRES  12 A  249  THR GLN ILE VAL TRP ALA THR SER TYR LEU ILE GLY CYS          
SEQRES  13 A  249  ALA ILE ALA SER CYS ARG GLN GLN GLY SER PRO ARG TYR          
SEQRES  14 A  249  LEU TYR VAL CYS HIS TYR CYS HIS GLU GLY ASN ASP PRO          
SEQRES  15 A  249  GLU THR LYS ASN GLU PRO TYR LYS THR GLY VAL PRO CYS          
SEQRES  16 A  249  GLU ALA CYS PRO SER ASN CYS GLU ASP LYS LEU CYS THR          
SEQRES  17 A  249  ASN PRO CYS ILE TYR TYR ASP GLU TYR PHE ASP CYS ASP          
SEQRES  18 A  249  ILE GLN VAL HIS TYR LEU GLY CYS ASN HIS SER THR THR          
SEQRES  19 A  249  ILE LEU PHE CYS LYS ALA THR CYS LEU CYS ASP THR GLU          
SEQRES  20 A  249  ILE LYS                                                      
CRYST1    1.000    1.000    1.000  90.00  90.00  90.00 P 1           1          
ORIGX1      1.000000  0.000000  0.000000        0.00000                         
ORIGX2      0.000000  1.000000  0.000000        0.00000                         
ORIGX3      0.000000  0.000000  1.000000        0.00000                         
SCALE1      1.000000  0.000000  0.000000        0.00000                         
SCALE2      0.000000  1.000000  0.000000        0.00000                         
SCALE3      0.000000  0.000000  1.000000        0.00000                         
MODEL        1                                                                  
ATOM      1  N   MET A   1     -47.100  -4.905  49.172  1.00 48.30           N  
ATOM      2  CA  MET A   1     -45.669  -4.695  48.854  1.00 48.30           C  
ATOM      3  C   MET A   1     -45.239  -5.480  47.599  1.00 48.30           C  
ATOM      4  CB  MET A   1     -44.833  -5.056  50.103  1.00 48.30           C  
ATOM      5  O   MET A   1     -44.072  -5.811  47.479  1.00 48.30           O  
ATOM      6  CG  MET A   1     -43.581  -4.194  50.291  1.00 48.30           C  
ATOM      7  SD  MET A   1     -42.846  -4.359  51.941  1.00 48.30           S  
ATOM      8  CE  MET A   1     -42.138  -6.029  51.837  1.00 48.30           C  
ATOM      9  N   GLU A   2     -46.137  -5.747  46.633  1.00 58.25           N  
ATOM     10  CA  GLU A   2     -45.880  -6.765  45.586  1.00 58.25           C  
ATOM     11  C   GLU A   2     -45.600  -6.233  44.168  1.00 58.25           C  
ATOM     12  CB  GLU A   2     -47.049  -7.754  45.545  1.00 58.25           C  
ATOM     13  O   GLU A   2     -44.993  -6.924  43.357  1.00 58.25           O  
ATOM     14  CG  GLU A   2     -47.173  -8.556  46.851  1.00 58.25           C  
ATOM     15  CD  GLU A   2     -47.593 -10.010  46.597  1.00 58.25           C  
ATOM     16  OE1 GLU A   2     -47.175 -10.854  47.414  1.00 58.25           O  
ATOM     17  OE2 GLU A   2     -48.315 -10.235  45.603  1.00 58.25           O  
ATOM     18  N   ILE A   3     -45.956  -4.985  43.850  1.00 62.51           N  
ATOM     19  CA  ILE A   3     -45.885  -4.485  42.461  1.00 62.51           C  
ATOM     20  C   ILE A   3     -44.439  -4.206  41.999  1.00 62.51           C  
ATOM     21  CB  ILE A   3     -46.831  -3.270  42.301  1.00 62.51           C  
ATOM     22  O   ILE A   3     -44.123  -4.344  40.818  1.00 62.51           O  
ATOM     23  CG1 ILE A   3     -48.296  -3.715  42.546  1.00 62.51           C  
ATOM     24  CG2 ILE A   3     -46.699  -2.615  40.913  1.00 62.51           C  
ATOM     25  CD1 ILE A   3     -49.301  -2.561  42.647  1.00 62.51           C  
ATOM     26  N   LYS A   4     -43.523  -3.859  42.918  1.00 59.98           N  
ATOM     27  CA  LYS A   4     -42.128  -3.540  42.560  1.00 59.98           C  
ATOM     28  C   LYS A   4     -41.376  -4.762  42.022  1.00 59.98           C  
ATOM     29  CB  LYS A   4     -41.378  -2.881  43.733  1.00 59.98           C  
ATOM     30  O   LYS A   4     -40.717  -4.646  40.995  1.00 59.98           O  
ATOM     31  CG  LYS A   4     -41.833  -1.431  43.979  1.00 59.98           C  
ATOM     32  CD  LYS A   4     -40.986  -0.754  45.071  1.00 59.98           C  
ATOM     33  CE  LYS A   4     -41.421   0.707  45.273  1.00 59.98           C  
ATOM     34  NZ  LYS A   4     -40.600   1.397  46.306  1.00 59.98           N  
ATOM     35  N   HIS A   5     -41.499  -5.927  42.663  1.00 63.22           N  
ATOM     36  CA  HIS A   5     -40.790  -7.139  42.233  1.00 63.22           C  
ATOM     37  C   HIS A   5     -41.234  -7.615  40.846  1.00 63.22           C  
ATOM     38  CB  HIS A   5     -40.964  -8.248  43.278  1.00 63.22           C  
ATOM     39  O   HIS A   5     -40.389  -8.016  40.049  1.00 63.22           O  
ATOM     40  CG  HIS A   5     -40.260  -7.934  44.573  1.00 63.22           C  
ATOM     41  CD2 HIS A   5     -40.841  -7.693  45.789  1.00 63.22           C  
ATOM     42  ND1 HIS A   5     -38.898  -7.820  44.743  1.00 63.22           N  
ATOM     43  CE1 HIS A   5     -38.665  -7.512  46.029  1.00 63.22           C  
ATOM     44  NE2 HIS A   5     -39.821  -7.400  46.699  1.00 63.22           N  
ATOM     45  N   LEU A   6     -42.527  -7.496  40.524  1.00 60.89           N  
ATOM     46  CA  LEU A   6     -43.048  -7.870  39.211  1.00 60.89           C  
ATOM     47  C   LEU A   6     -42.489  -6.968  38.097  1.00 60.89           C  
ATOM     48  CB  LEU A   6     -44.587  -7.846  39.257  1.00 60.89           C  
ATOM     49  O   LEU A   6     -42.042  -7.475  37.073  1.00 60.89           O  
ATOM     50  CG  LEU A   6     -45.230  -8.679  38.132  1.00 60.89           C  
ATOM     51  CD1 LEU A   6     -45.162 -10.178  38.441  1.00 60.89           C  
ATOM     52  CD2 LEU A   6     -46.698  -8.292  37.970  1.00 60.89           C  
ATOM     53  N   LEU A   7     -42.430  -5.647  38.314  1.00 61.98           N  
ATOM     54  CA  LEU A   7     -41.821  -4.709  37.359  1.00 61.98           C  
ATOM     55  C   LEU A   7     -40.327  -4.992  37.142  1.00 61.98           C  
ATOM     56  CB  LEU A   7     -42.029  -3.262  37.843  1.00 61.98           C  
ATOM     57  O   LEU A   7     -39.869  -4.982  36.001  1.00 61.98           O  
ATOM     58  CG  LEU A   7     -43.458  -2.726  37.645  1.00 61.98           C  
ATOM     59  CD1 LEU A   7     -43.629  -1.429  38.437  1.00 61.98           C  
ATOM     60  CD2 LEU A   7     -43.757  -2.427  36.173  1.00 61.98           C  
ATOM     61  N   PHE A   8     -39.575  -5.290  38.209  1.00 60.60           N  
ATOM     62  CA  PHE A   8     -38.161  -5.667  38.095  1.00 60.60           C  
ATOM     63  C   PHE A   8     -37.968  -6.981  37.324  1.00 60.60           C  
ATOM     64  CB  PHE A   8     -37.508  -5.744  39.486  1.00 60.60           C  
ATOM     65  O   PHE A   8     -37.071  -7.060  36.484  1.00 60.60           O  
ATOM     66  CG  PHE A   8     -37.092  -4.399  40.055  1.00 60.60           C  
ATOM     67  CD1 PHE A   8     -36.032  -3.689  39.461  1.00 60.60           C  
ATOM     68  CD2 PHE A   8     -37.728  -3.863  41.189  1.00 60.60           C  
ATOM     69  CE1 PHE A   8     -35.640  -2.440  39.975  1.00 60.60           C  
ATOM     70  CE2 PHE A   8     -37.359  -2.602  41.687  1.00 60.60           C  
ATOM     71  CZ  PHE A   8     -36.313  -1.888  41.078  1.00 60.60           C  
ATOM     72  N   LEU A   9     -38.816  -7.989  37.555  1.00 64.84           N  
ATOM     73  CA  LEU A   9     -38.766  -9.265  36.835  1.00 64.84           C  
ATOM     74  C   LEU A   9     -39.110  -9.103  35.349  1.00 64.84           C  
ATOM     75  CB  LEU A   9     -39.713 -10.276  37.508  1.00 64.84           C  
ATOM     76  O   LEU A   9     -38.408  -9.657  34.508  1.00 64.84           O  
ATOM     77  CG  LEU A   9     -39.183 -10.848  38.835  1.00 64.84           C  
ATOM     78  CD1 LEU A   9     -40.311 -11.578  39.564  1.00 64.84           C  
ATOM     79  CD2 LEU A   9     -38.037 -11.840  38.613  1.00 64.84           C  
ATOM     80  N   VAL A  10     -40.134  -8.312  35.011  1.00 64.73           N  
ATOM     81  CA  VAL A  10     -40.517  -8.039  33.613  1.00 64.73           C  
ATOM     82  C   VAL A  10     -39.432  -7.233  32.894  1.00 64.73           C  
ATOM     83  CB  VAL A  10     -41.885  -7.331  33.544  1.00 64.73           C  
ATOM     84  O   VAL A  10     -39.056  -7.574  31.773  1.00 64.73           O  
ATOM     85  CG1 VAL A  10     -42.252  -6.904  32.116  1.00 64.73           C  
ATOM     86  CG2 VAL A  10     -43.007  -8.258  34.032  1.00 64.73           C  
ATOM     87  N   ALA A  11     -38.866  -6.208  33.540  1.00 61.26           N  
ATOM     88  CA  ALA A  11     -37.753  -5.447  32.977  1.00 61.26           C  
ATOM     89  C   ALA A  11     -36.529  -6.344  32.720  1.00 61.26           C  
ATOM     90  CB  ALA A  11     -37.423  -4.277  33.911  1.00 61.26           C  
ATOM     91  O   ALA A  11     -35.966  -6.312  31.624  1.00 61.26           O  
ATOM     92  N   ALA A  12     -36.155  -7.200  33.679  1.00 62.36           N  
ATOM     93  CA  ALA A  12     -35.073  -8.171  33.508  1.00 62.36           C  
ATOM     94  C   ALA A  12     -35.368  -9.185  32.385  1.00 62.36           C  
ATOM     95  CB  ALA A  12     -34.826  -8.867  34.852  1.00 62.36           C  
ATOM     96  O   ALA A  12     -34.490  -9.466  31.564  1.00 62.36           O  
ATOM     97  N   ALA A  13     -36.608  -9.680  32.303  1.00 68.57           N  
ATOM     98  CA  ALA A  13     -37.053 -10.618  31.275  1.00 68.57           C  
ATOM     99  C   ALA A  13     -37.038 -10.017  29.860  1.00 68.57           C  
ATOM    100  CB  ALA A  13     -38.448 -11.138  31.639  1.00 68.57           C  
ATOM    101  O   ALA A  13     -36.784 -10.753  28.914  1.00 68.57           O  
ATOM    102  N   CYS A  14     -37.245  -8.705  29.695  1.00 69.13           N  
ATOM    103  CA  CYS A  14     -37.120  -8.021  28.399  1.00 69.13           C  
ATOM    104  C   CYS A  14     -35.666  -7.642  28.055  1.00 69.13           C  
ATOM    105  CB  CYS A  14     -38.023  -6.780  28.408  1.00 69.13           C  
ATOM    106  O   CYS A  14     -35.266  -7.687  26.888  1.00 69.13           O  
ATOM    107  SG  CYS A  14     -39.766  -7.286  28.358  1.00 69.13           S  
ATOM    108  N   LEU A  15     -34.849  -7.286  29.054  1.00 67.97           N  
ATOM    109  CA  LEU A  15     -33.450  -6.876  28.864  1.00 67.97           C  
ATOM    110  C   LEU A  15     -32.541  -8.038  28.430  1.00 67.97           C  
ATOM    111  CB  LEU A  15     -32.936  -6.238  30.171  1.00 67.97           C  
ATOM    112  O   LEU A  15     -31.665  -7.846  27.583  1.00 67.97           O  
ATOM    113  CG  LEU A  15     -33.448  -4.805  30.419  1.00 67.97           C  
ATOM    114  CD1 LEU A  15     -33.220  -4.411  31.879  1.00 67.97           C  
ATOM    115  CD2 LEU A  15     -32.716  -3.788  29.539  1.00 67.97           C  
ATOM    116  N   LEU A  16     -32.750  -9.244  28.971  1.00 67.64           N  
ATOM    117  CA  LEU A  16     -31.938 -10.429  28.662  1.00 67.64           C  
ATOM    118  C   LEU A  16     -32.032 -10.865  27.178  1.00 67.64           C  
ATOM    119  CB  LEU A  16     -32.294 -11.562  29.650  1.00 67.64           C  
ATOM    120  O   LEU A  16     -30.979 -11.018  26.545  1.00 67.64           O  
ATOM    121  CG  LEU A  16     -31.710 -11.395  31.062  1.00 67.64           C  
ATOM    122  CD1 LEU A  16     -32.422 -12.349  32.022  1.00 67.64           C  
ATOM    123  CD2 LEU A  16     -30.213 -11.711  31.094  1.00 67.64           C  
ATOM    124  N   PRO A  17     -33.230 -11.004  26.568  1.00 73.57           N  
ATOM    125  CA  PRO A  17     -33.382 -11.251  25.135  1.00 73.57           C  
ATOM    126  C   PRO A  17     -32.763 -10.148  24.277  1.00 73.57           C  
ATOM    127  CB  PRO A  17     -34.889 -11.364  24.871  1.00 73.57           C  
ATOM    128  O   PRO A  17     -32.015 -10.455  23.350  1.00 73.57           O  
ATOM    129  CG  PRO A  17     -35.455 -11.786  26.217  1.00 73.57           C  
ATOM    130  CD  PRO A  17     -34.531 -11.085  27.204  1.00 73.57           C  
ATOM    131  N   MET A  18     -32.993  -8.871  24.611  1.00 70.17           N  
ATOM    132  CA  MET A  18     -32.440  -7.740  23.853  1.00 70.17           C  
ATOM    133  C   MET A  18     -30.906  -7.729  23.852  1.00 70.17           C  
ATOM    134  CB  MET A  18     -32.985  -6.415  24.408  1.00 70.17           C  
ATOM    135  O   MET A  18     -30.286  -7.525  22.806  1.00 70.17           O  
ATOM    136  CG  MET A  18     -34.420  -6.139  23.938  1.00 70.17           C  
ATOM    137  SD  MET A  18     -34.617  -4.541  23.098  1.00 70.17           S  
ATOM    138  CE  MET A  18     -34.994  -3.470  24.510  1.00 70.17           C  
ATOM    139  N   LEU A  19     -30.269  -7.993  24.998  1.00 70.09           N  
ATOM    140  CA  LEU A  19     -28.810  -8.073  25.093  1.00 70.09           C  
ATOM    141  C   LEU A  19     -28.253  -9.276  24.314  1.00 70.09           C  
ATOM    142  CB  LEU A  19     -28.417  -8.124  26.580  1.00 70.09           C  
ATOM    143  O   LEU A  19     -27.224  -9.156  23.647  1.00 70.09           O  
ATOM    144  CG  LEU A  19     -26.906  -7.971  26.831  1.00 70.09           C  
ATOM    145  CD1 LEU A  19     -26.400  -6.575  26.461  1.00 70.09           C  
ATOM    146  CD2 LEU A  19     -26.595  -8.219  28.306  1.00 70.09           C  
ATOM    147  N   SER A  20     -28.941 -10.421  24.366  1.00 69.54           N  
ATOM    148  CA  SER A  20     -28.600 -11.617  23.584  1.00 69.54           C  
ATOM    149  C   SER A  20     -28.688 -11.354  22.076  1.00 69.54           C  
ATOM    150  CB  SER A  20     -29.522 -12.768  23.999  1.00 69.54           C  
ATOM    151  O   SER A  20     -27.758 -11.686  21.341  1.00 69.54           O  
ATOM    152  OG  SER A  20     -29.174 -13.976  23.349  1.00 69.54           O  
ATOM    153  N   MET A  21     -29.743 -10.672  21.613  1.00 69.45           N  
ATOM    154  CA  MET A  21     -29.911 -10.293  20.205  1.00 69.45           C  
ATOM    155  C   MET A  21     -28.816  -9.334  19.726  1.00 69.45           C  
ATOM    156  CB  MET A  21     -31.295  -9.668  19.980  1.00 69.45           C  
ATOM    157  O   MET A  21     -28.234  -9.565  18.667  1.00 69.45           O  
ATOM    158  CG  MET A  21     -32.417 -10.706  20.070  1.00 69.45           C  
ATOM    159  SD  MET A  21     -34.070 -10.029  19.773  1.00 69.45           S  
ATOM    160  CE  MET A  21     -34.050  -9.905  17.962  1.00 69.45           C  
ATOM    161  N   LYS A  22     -28.467  -8.306  20.516  1.00 76.65           N  
ATOM    162  CA  LYS A  22     -27.365  -7.382  20.179  1.00 76.65           C  
ATOM    163  C   LYS A  22     -26.019  -8.102  20.070  1.00 76.65           C  
ATOM    164  CB  LYS A  22     -27.278  -6.241  21.206  1.00 76.65           C  
ATOM    165  O   LYS A  22     -25.273  -7.859  19.126  1.00 76.65           O  
ATOM    166  CG  LYS A  22     -28.407  -5.212  21.040  1.00 76.65           C  
ATOM    167  CD  LYS A  22     -28.225  -4.041  22.016  1.00 76.65           C  
ATOM    168  CE  LYS A  22     -29.346  -3.012  21.821  1.00 76.65           C  
ATOM    169  NZ  LYS A  22     -29.132  -1.789  22.639  1.00 76.65           N  
ATOM    170  N   LYS A  23     -25.719  -9.017  21.001  1.00 73.87           N  
ATOM    171  CA  LYS A  23     -24.481  -9.817  20.974  1.00 73.87           C  
ATOM    172  C   LYS A  23     -24.415 -10.752  19.765  1.00 73.87           C  
ATOM    173  CB  LYS A  23     -24.333 -10.617  22.275  1.00 73.87           C  
ATOM    174  O   LYS A  23     -23.360 -10.838  19.143  1.00 73.87           O  
ATOM    175  CG  LYS A  23     -23.902  -9.736  23.456  1.00 73.87           C  
ATOM    176  CD  LYS A  23     -23.787 -10.582  24.731  1.00 73.87           C  
ATOM    177  CE  LYS A  23     -23.333  -9.706  25.905  1.00 73.87           C  
ATOM    178  NZ  LYS A  23     -23.195 -10.490  27.160  1.00 73.87           N  
ATOM    179  N   LYS A  24     -25.519 -11.432  19.428  1.00 76.08           N  
ATOM    180  CA  LYS A  24     -25.605 -12.269  18.218  1.00 76.08           C  
ATOM    181  C   LYS A  24     -25.370 -11.435  16.959  1.00 76.08           C  
ATOM    182  CB  LYS A  24     -26.950 -13.006  18.154  1.00 76.08           C  
ATOM    183  O   LYS A  24     -24.489 -11.772  16.184  1.00 76.08           O  
ATOM    184  CG  LYS A  24     -27.019 -14.177  19.147  1.00 76.08           C  
ATOM    185  CD  LYS A  24     -28.364 -14.902  19.015  1.00 76.08           C  
ATOM    186  CE  LYS A  24     -28.442 -16.082  19.989  1.00 76.08           C  
ATOM    187  NZ  LYS A  24     -29.682 -16.872  19.773  1.00 76.08           N  
ATOM    188  N   SER A  25     -26.041 -10.288  16.847  1.00 85.62           N  
ATOM    189  CA  SER A  25     -25.873  -9.360  15.723  1.00 85.62           C  
ATOM    190  C   SER A  25     -24.418  -8.905  15.536  1.00 85.62           C  
ATOM    191  CB  SER A  25     -26.794  -8.155  15.926  1.00 85.62           C  
ATOM    192  O   SER A  25     -23.889  -8.988  14.433  1.00 85.62           O  
ATOM    193  OG  SER A  25     -26.723  -7.294  14.812  1.00 85.62           O  
ATOM    194  N   ALA A  26     -23.727  -8.506  16.612  1.00 86.15           N  
ATOM    195  CA  ALA A  26     -22.323  -8.093  16.527  1.00 86.15           C  
ATOM    196  C   ALA A  26     -21.390  -9.243  16.107  1.00 86.15           C  
ATOM    197  CB  ALA A  26     -21.899  -7.505  17.877  1.00 86.15           C  
ATOM    198  O   ALA A  26     -20.492  -9.044  15.296  1.00 86.15           O  
ATOM    199  N   ARG A  27     -21.612 -10.462  16.616  1.00 89.52           N  
ATOM    200  CA  ARG A  27     -20.839 -11.639  16.193  1.00 89.52           C  
ATOM    201  C   ARG A  27     -21.072 -11.965  14.717  1.00 89.52           C  
ATOM    202  CB  ARG A  27     -21.184 -12.827  17.098  1.00 89.52           C  
ATOM    203  O   ARG A  27     -20.116 -12.256  14.007  1.00 89.52           O  
ATOM    204  CG  ARG A  27     -20.330 -14.054  16.750  1.00 89.52           C  
ATOM    205  CD  ARG A  27     -20.642 -15.206  17.705  1.00 89.52           C  
ATOM    206  NE  ARG A  27     -19.814 -16.384  17.394  1.00 89.52           N  
ATOM    207  NH1 ARG A  27     -20.549 -17.742  19.088  1.00 89.52           N  
ATOM    208  NH2 ARG A  27     -19.047 -18.513  17.628  1.00 89.52           N  
ATOM    209  CZ  ARG A  27     -19.807 -17.537  18.035  1.00 89.52           C  
ATOM    210  N   ASP A  28     -22.316 -11.891  14.258  1.00 92.73           N  
ATOM    211  CA  ASP A  28     -22.667 -12.158  12.862  1.00 92.73           C  
ATOM    212  C   ASP A  28     -22.090 -11.094  11.920  1.00 92.73           C  
ATOM    213  CB  ASP A  28     -24.195 -12.241  12.712  1.00 92.73           C  
ATOM    214  O   ASP A  28     -21.655 -11.423  10.819  1.00 92.73           O  
ATOM    215  CG  ASP A  28     -24.834 -13.421  13.458  1.00 92.73           C  
ATOM    216  OD1 ASP A  28     -24.113 -14.398  13.771  1.00 92.73           O  
ATOM    217  OD2 ASP A  28     -26.058 -13.338  13.712  1.00 92.73           O  
ATOM    218  N   GLN A  29     -22.041  -9.829  12.351  1.00 93.52           N  
ATOM    219  CA  GLN A  29     -21.353  -8.757  11.626  1.00 93.52           C  
ATOM    220  C   GLN A  29     -19.842  -8.996  11.579  1.00 93.52           C  
ATOM    221  CB  GLN A  29     -21.655  -7.400  12.272  1.00 93.52           C  
ATOM    222  O   GLN A  29     -19.266  -8.953  10.500  1.00 93.52           O  
ATOM    223  CG  GLN A  29     -23.082  -6.914  11.987  1.00 93.52           C  
ATOM    224  CD  GLN A  29     -23.422  -5.630  12.737  1.00 93.52           C  
ATOM    225  NE2 GLN A  29     -24.625  -5.121  12.594  1.00 93.52           N  
ATOM    226  OE1 GLN A  29     -22.640  -5.055  13.473  1.00 93.52           O  
ATOM    227  N   PHE A  30     -19.213  -9.315  12.713  1.00 96.31           N  
ATOM    228  CA  PHE A  30     -17.783  -9.626  12.779  1.00 96.31           C  
ATOM    229  C   PHE A  30     -17.394 -10.777  11.842  1.00 96.31           C  
ATOM    230  CB  PHE A  30     -17.412  -9.961  14.228  1.00 96.31           C  
ATOM    231  O   PHE A  30     -16.452 -10.653  11.068  1.00 96.31           O  
ATOM    232  CG  PHE A  30     -15.974 -10.405  14.387  1.00 96.31           C  
ATOM    233  CD1 PHE A  30     -15.645 -11.774  14.390  1.00 96.31           C  
ATOM    234  CD2 PHE A  30     -14.954  -9.442  14.460  1.00 96.31           C  
ATOM    235  CE1 PHE A  30     -14.299 -12.174  14.469  1.00 96.31           C  
ATOM    236  CE2 PHE A  30     -13.611  -9.843  14.564  1.00 96.31           C  
ATOM    237  CZ  PHE A  30     -13.282 -11.208  14.558  1.00 96.31           C  
ATOM    238  N   ASN A  31     -18.157 -11.873  11.851  1.00 97.06           N  
ATOM    239  CA  ASN A  31     -17.882 -13.042  11.013  1.00 97.06           C  
ATOM    240  C   ASN A  31     -17.947 -12.746   9.505  1.00 97.06           C  
ATOM    241  CB  ASN A  31     -18.896 -14.142  11.353  1.00 97.06           C  
ATOM    242  O   ASN A  31     -17.400 -13.514   8.725  1.00 97.06           O  
ATOM    243  CG  ASN A  31     -18.715 -14.792  12.710  1.00 97.06           C  
ATOM    244  ND2 ASN A  31     -19.724 -15.503  13.153  1.00 97.06           N  
ATOM    245  OD1 ASN A  31     -17.702 -14.722  13.386  1.00 97.06           O  
ATOM    246  N   LYS A  32     -18.611 -11.666   9.077  1.00 97.23           N  
ATOM    247  CA  LYS A  32     -18.643 -11.239   7.667  1.00 97.23           C  
ATOM    248  C   LYS A  32     -17.415 -10.425   7.255  1.00 97.23           C  
ATOM    249  CB  LYS A  32     -19.916 -10.429   7.399  1.00 97.23           C  
ATOM    250  O   LYS A  32     -17.269 -10.139   6.075  1.00 97.23           O  
ATOM    251  CG  LYS A  32     -21.175 -11.297   7.463  1.00 97.23           C  
ATOM    252  CD  LYS A  32     -22.410 -10.403   7.354  1.00 97.23           C  
ATOM    253  CE  LYS A  32     -23.669 -11.261   7.466  1.00 97.23           C  
ATOM    254  NZ  LYS A  32     -24.885 -10.436   7.278  1.00 97.23           N  
ATOM    255  N   LEU A  33     -16.580 -10.030   8.214  1.00 98.30           N  
ATOM    256  CA  LEU A  33     -15.429  -9.146   8.016  1.00 98.30           C  
ATOM    257  C   LEU A  33     -14.092  -9.880   8.141  1.00 98.30           C  
ATOM    258  CB  LEU A  33     -15.499  -8.010   9.049  1.00 98.30           C  
ATOM    259  O   LEU A  33     -13.050  -9.287   7.873  1.00 98.30           O  
ATOM    260  CG  LEU A  33     -16.773  -7.158   8.969  1.00 98.30           C  
ATOM    261  CD1 LEU A  33     -16.858  -6.284  10.214  1.00 98.30           C  
ATOM    262  CD2 LEU A  33     -16.804  -6.286   7.719  1.00 98.30           C  
ATOM    263  N   VAL A  34     -14.101 -11.143   8.575  1.00 98.28           N  
ATOM    264  CA  VAL A  34     -12.873 -11.934   8.704  1.00 98.28           C  
ATOM    265  C   VAL A  34     -12.253 -12.175   7.332  1.00 98.28           C  
ATOM    266  CB  VAL A  34     -13.070 -13.246   9.484  1.00 98.28           C  
ATOM    267  O   VAL A  34     -12.940 -12.492   6.362  1.00 98.28           O  
ATOM    268  CG1 VAL A  34     -13.579 -12.962  10.903  1.00 98.28           C  
ATOM    269  CG2 VAL A  34     -14.016 -14.230   8.794  1.00 98.28           C  
ATOM    270  N   THR A  35     -10.937 -12.023   7.256  1.00 98.50           N  
ATOM    271  CA  THR A  35     -10.186 -12.014   5.997  1.00 98.50           C  
ATOM    272  C   THR A  35      -9.759 -13.401   5.532  1.00 98.50           C  
ATOM    273  CB  THR A  35      -8.981 -11.077   6.106  1.00 98.50           C  
ATOM    274  O   THR A  35      -9.109 -13.520   4.503  1.00 98.50           O  
ATOM    275  CG2 THR A  35      -9.436  -9.623   6.245  1.00 98.50           C  
ATOM    276  OG1 THR A  35      -8.228 -11.403   7.253  1.00 98.50           O  
ATOM    277  N   ASP A  36     -10.164 -14.465   6.230  1.00 97.90           N  
ATOM    278  CA  ASP A  36     -10.098 -15.840   5.708  1.00 97.90           C  
ATOM    279  C   ASP A  36     -11.111 -16.065   4.567  1.00 97.90           C  
ATOM    280  CB  ASP A  36     -10.363 -16.834   6.848  1.00 97.90           C  
ATOM    281  O   ASP A  36     -11.033 -17.049   3.835  1.00 97.90           O  
ATOM    282  CG  ASP A  36      -9.417 -16.635   8.035  1.00 97.90           C  
ATOM    283  OD1 ASP A  36      -8.188 -16.758   7.845  1.00 97.90           O  
ATOM    284  OD2 ASP A  36      -9.937 -16.319   9.131  1.00 97.90           O  
ATOM    285  N   LEU A  37     -12.085 -15.159   4.421  1.00 98.36           N  
ATOM    286  CA  LEU A  37     -13.107 -15.199   3.384  1.00 98.36           C  
ATOM    287  C   LEU A  37     -12.598 -14.530   2.091  1.00 98.36           C  
ATOM    288  CB  LEU A  37     -14.368 -14.495   3.905  1.00 98.36           C  
ATOM    289  O   LEU A  37     -12.348 -13.322   2.104  1.00 98.36           O  
ATOM    290  CG  LEU A  37     -15.043 -15.145   5.120  1.00 98.36           C  
ATOM    291  CD1 LEU A  37     -16.203 -14.259   5.578  1.00 98.36           C  
ATOM    292  CD2 LEU A  37     -15.597 -16.536   4.804  1.00 98.36           C  
ATOM    293  N   PRO A  38     -12.521 -15.246   0.951  1.00 98.51           N  
ATOM    294  CA  PRO A  38     -11.986 -14.693  -0.298  1.00 98.51           C  
ATOM    295  C   PRO A  38     -12.708 -13.438  -0.805  1.00 98.51           C  
ATOM    296  CB  PRO A  38     -12.093 -15.828  -1.320  1.00 98.51           C  
ATOM    297  O   PRO A  38     -12.075 -12.529  -1.328  1.00 98.51           O  
ATOM    298  CG  PRO A  38     -11.987 -17.083  -0.459  1.00 98.51           C  
ATOM    299  CD  PRO A  38     -12.725 -16.682   0.814  1.00 98.51           C  
ATOM    300  N   ASN A  39     -14.024 -13.337  -0.605  1.00 98.50           N  
ATOM    301  CA  ASN A  39     -14.795 -12.158  -1.009  1.00 98.50           C  
ATOM    302  C   ASN A  39     -14.437 -10.903  -0.193  1.00 98.50           C  
ATOM    303  CB  ASN A  39     -16.294 -12.482  -0.900  1.00 98.50           C  
ATOM    304  O   ASN A  39     -14.570  -9.792  -0.694  1.00 98.50           O  
ATOM    305  CG  ASN A  39     -16.732 -12.739   0.531  1.00 98.50           C  
ATOM    306  ND2 ASN A  39     -17.622 -11.947   1.076  1.00 98.50           N  
ATOM    307  OD1 ASN A  39     -16.262 -13.647   1.190  1.00 98.50           O  
ATOM    308  N   VAL A  40     -13.989 -11.070   1.056  1.00 98.78           N  
ATOM    309  CA  VAL A  40     -13.518  -9.959   1.895  1.00 98.78           C  
ATOM    310  C   VAL A  40     -12.133  -9.507   1.433  1.00 98.78           C  
ATOM    311  CB  VAL A  40     -13.504 -10.360   3.382  1.00 98.78           C  
ATOM    312  O   VAL A  40     -11.884  -8.310   1.323  1.00 98.78           O  
ATOM    313  CG1 VAL A  40     -12.991  -9.220   4.259  1.00 98.78           C  
ATOM    314  CG2 VAL A  40     -14.912 -10.722   3.872  1.00 98.78           C  
ATOM    315  N   GLN A  41     -11.251 -10.455   1.104  1.00 98.85           N  
ATOM    316  CA  GLN A  41      -9.940 -10.166   0.510  1.00 98.85           C  
ATOM    317  C   GLN A  41     -10.097  -9.380  -0.800  1.00 98.85           C  
ATOM    318  CB  GLN A  41      -9.187 -11.478   0.232  1.00 98.85           C  
ATOM    319  O   GLN A  41      -9.462  -8.343  -0.995  1.00 98.85           O  
ATOM    320  CG  GLN A  41      -9.007 -12.370   1.468  1.00 98.85           C  
ATOM    321  CD  GLN A  41      -8.340 -13.706   1.146  1.00 98.85           C  
ATOM    322  NE2 GLN A  41      -8.098 -14.532   2.135  1.00 98.85           N  
ATOM    323  OE1 GLN A  41      -8.066 -14.062   0.012  1.00 98.85           O  
ATOM    324  N   GLU A  42     -11.001  -9.841  -1.669  1.00 98.78           N  
ATOM    325  CA  GLU A  42     -11.328  -9.191  -2.936  1.00 98.78           C  
ATOM    326  C   GLU A  42     -11.917  -7.786  -2.731  1.00 98.78           C  
ATOM    327  CB  GLU A  42     -12.280 -10.104  -3.725  1.00 98.78           C  
ATOM    328  O   GLU A  42     -11.494  -6.854  -3.412  1.00 98.78           O  
ATOM    329  CG  GLU A  42     -12.593  -9.520  -5.107  1.00 98.78           C  
ATOM    330  CD  GLU A  42     -13.533 -10.374  -5.966  1.00 98.78           C  
ATOM    331  OE1 GLU A  42     -13.682 -10.001  -7.152  1.00 98.78           O  
ATOM    332  OE2 GLU A  42     -14.142 -11.333  -5.437  1.00 98.78           O  
ATOM    333  N   GLU A  43     -12.840  -7.596  -1.775  1.00 98.74           N  
ATOM    334  CA  GLU A  43     -13.374  -6.269  -1.426  1.00 98.74           C  
ATOM    335  C   GLU A  43     -12.238  -5.299  -1.070  1.00 98.74           C  
ATOM    336  CB  GLU A  43     -14.397  -6.370  -0.267  1.00 98.74           C  
ATOM    337  O   GLU A  43     -12.152  -4.211  -1.645  1.00 98.74           O  
ATOM    338  CG  GLU A  43     -14.968  -4.993   0.148  1.00 98.74           C  
ATOM    339  CD  GLU A  43     -15.894  -4.987   1.385  1.00 98.74           C  
ATOM    340  OE1 GLU A  43     -16.287  -3.868   1.821  1.00 98.74           O  
ATOM    341  OE2 GLU A  43     -16.209  -6.073   1.922  1.00 98.74           O  
ATOM    342  N   ILE A  44     -11.346  -5.702  -0.160  1.00 98.93           N  
ATOM    343  CA  ILE A  44     -10.226  -4.873   0.301  1.00 98.93           C  
ATOM    344  C   ILE A  44      -9.327  -4.486  -0.876  1.00 98.93           C  
ATOM    345  CB  ILE A  44      -9.437  -5.615   1.403  1.00 98.93           C  
ATOM    346  O   ILE A  44      -9.054  -3.298  -1.071  1.00 98.93           O  
ATOM    347  CG1 ILE A  44     -10.297  -5.764   2.678  1.00 98.93           C  
ATOM    348  CG2 ILE A  44      -8.124  -4.888   1.747  1.00 98.93           C  
ATOM    349  CD1 ILE A  44      -9.732  -6.803   3.651  1.00 98.93           C  
ATOM    350  N   VAL A  45      -8.893  -5.461  -1.679  1.00 98.93           N  
ATOM    351  CA  VAL A  45      -8.017  -5.229  -2.840  1.00 98.93           C  
ATOM    352  C   VAL A  45      -8.690  -4.315  -3.867  1.00 98.93           C  
ATOM    353  CB  VAL A  45      -7.615  -6.575  -3.476  1.00 98.93           C  
ATOM    354  O   VAL A  45      -8.063  -3.380  -4.373  1.00 98.93           O  
ATOM    355  CG1 VAL A  45      -6.913  -6.406  -4.828  1.00 98.93           C  
ATOM    356  CG2 VAL A  45      -6.648  -7.336  -2.562  1.00 98.93           C  
ATOM    357  N   ASN A  46      -9.973  -4.537  -4.157  1.00 98.86           N  
ATOM    358  CA  ASN A  46     -10.714  -3.746  -5.135  1.00 98.86           C  
ATOM    359  C   ASN A  46     -10.882  -2.291  -4.695  1.00 98.86           C  
ATOM    360  CB  ASN A  46     -12.071  -4.415  -5.411  1.00 98.86           C  
ATOM    361  O   ASN A  46     -10.721  -1.391  -5.523  1.00 98.86           O  
ATOM    362  CG  ASN A  46     -11.949  -5.632  -6.313  1.00 98.86           C  
ATOM    363  ND2 ASN A  46     -12.972  -6.449  -6.374  1.00 98.86           N  
ATOM    364  OD1 ASN A  46     -10.972  -5.814  -7.022  1.00 98.86           O  
ATOM    365  N   ILE A  47     -11.147  -2.044  -3.408  1.00 98.90           N  
ATOM    366  CA  ILE A  47     -11.222  -0.682  -2.867  1.00 98.90           C  
ATOM    367  C   ILE A  47      -9.869   0.012  -3.030  1.00 98.90           C  
ATOM    368  CB  ILE A  47     -11.704  -0.687  -1.402  1.00 98.90           C  
ATOM    369  O   ILE A  47      -9.822   1.090  -3.618  1.00 98.90           O  
ATOM    370  CG1 ILE A  47     -13.172  -1.161  -1.325  1.00 98.90           C  
ATOM    371  CG2 ILE A  47     -11.591   0.722  -0.783  1.00 98.90           C  
ATOM    372  CD1 ILE A  47     -13.557  -1.606   0.085  1.00 98.90           C  
ATOM    373  N   HIS A  48      -8.770  -0.609  -2.594  1.00 98.91           N  
ATOM    374  CA  HIS A  48      -7.435  -0.012  -2.714  1.00 98.91           C  
ATOM    375  C   HIS A  48      -7.090   0.318  -4.165  1.00 98.91           C  
ATOM    376  CB  HIS A  48      -6.382  -0.945  -2.112  1.00 98.91           C  
ATOM    377  O   HIS A  48      -6.739   1.455  -4.476  1.00 98.91           O  
ATOM    378  CG  HIS A  48      -6.402  -0.908  -0.612  1.00 98.91           C  
ATOM    379  CD2 HIS A  48      -5.615  -0.129   0.188  1.00 98.91           C  
ATOM    380  ND1 HIS A  48      -7.257  -1.602   0.209  1.00 98.91           N  
ATOM    381  CE1 HIS A  48      -6.985  -1.260   1.477  1.00 98.91           C  
ATOM    382  NE2 HIS A  48      -6.012  -0.345   1.508  1.00 98.91           N  
ATOM    383  N   ASN A  49      -7.279  -0.629  -5.083  1.00 98.93           N  
ATOM    384  CA  ASN A  49      -7.015  -0.401  -6.501  1.00 98.93           C  
ATOM    385  C   ASN A  49      -7.917   0.692  -7.100  1.00 98.93           C  
ATOM    386  CB  ASN A  49      -7.137  -1.744  -7.238  1.00 98.93           C  
ATOM    387  O   ASN A  49      -7.460   1.478  -7.927  1.00 98.93           O  
ATOM    388  CG  ASN A  49      -5.935  -2.637  -6.998  1.00 98.93           C  
ATOM    389  ND2 ASN A  49      -6.112  -3.936  -7.006  1.00 98.93           N  
ATOM    390  OD1 ASN A  49      -4.819  -2.172  -6.853  1.00 98.93           O  
ATOM    391  N   ALA A  50      -9.181   0.807  -6.682  1.00 98.85           N  
ATOM    392  CA  ALA A  50     -10.051   1.902  -7.118  1.00 98.85           C  
ATOM    393  C   ALA A  50      -9.572   3.277  -6.616  1.00 98.85           C  
ATOM    394  CB  ALA A  50     -11.486   1.606  -6.667  1.00 98.85           C  
ATOM    395  O   ALA A  50      -9.634   4.251  -7.368  1.00 98.85           O  
ATOM    396  N   LEU A  51      -9.075   3.364  -5.377  1.00 98.81           N  
ATOM    397  CA  LEU A  51      -8.512   4.591  -4.798  1.00 98.81           C  
ATOM    398  C   LEU A  51      -7.193   4.989  -5.480  1.00 98.81           C  
ATOM    399  CB  LEU A  51      -8.304   4.395  -3.282  1.00 98.81           C  
ATOM    400  O   LEU A  51      -7.004   6.150  -5.840  1.00 98.81           O  
ATOM    401  CG  LEU A  51      -9.586   4.153  -2.465  1.00 98.81           C  
ATOM    402  CD1 LEU A  51      -9.253   3.880  -1.004  1.00 98.81           C  
ATOM    403  CD2 LEU A  51     -10.551   5.323  -2.539  1.00 98.81           C  
ATOM    404  N   ARG A  52      -6.316   4.017  -5.730  1.00 98.87           N  
ATOM    405  CA  ARG A  52      -5.002   4.211  -6.362  1.00 98.87           C  
ATOM    406  C   ARG A  52      -5.097   4.750  -7.794  1.00 98.87           C  
ATOM    407  CB  ARG A  52      -4.251   2.873  -6.294  1.00 98.87           C  
ATOM    408  O   ARG A  52      -4.300   5.593  -8.187  1.00 98.87           O  
ATOM    409  CG  ARG A  52      -3.785   2.569  -4.860  1.00 98.87           C  
ATOM    410  CD  ARG A  52      -3.245   1.140  -4.728  1.00 98.87           C  
ATOM    411  NE  ARG A  52      -1.913   0.994  -5.337  1.00 98.87           N  
ATOM    412  NH1 ARG A  52      -0.701   2.010  -3.660  1.00 98.87           N  
ATOM    413  NH2 ARG A  52       0.344   1.110  -5.395  1.00 98.87           N  
ATOM    414  CZ  ARG A  52      -0.772   1.376  -4.795  1.00 98.87           C  
ATOM    415  N   ARG A  53      -6.128   4.360  -8.553  1.00 98.53           N  
ATOM    416  CA  ARG A  53      -6.384   4.849  -9.930  1.00 98.53           C  
ATOM    417  C   ARG A  53      -6.791   6.318 -10.035  1.00 98.53           C  
ATOM    418  CB  ARG A  53      -7.512   4.020 -10.551  1.00 98.53           C  
ATOM    419  O   ARG A  53      -6.782   6.870 -11.136  1.00 98.53           O  
ATOM    420  CG  ARG A  53      -7.030   2.626 -10.920  1.00 98.53           C  
ATOM    421  CD  ARG A  53      -8.218   1.792 -11.384  1.00 98.53           C  
ATOM    422  NE  ARG A  53      -7.802   0.409 -11.630  1.00 98.53           N  
ATOM    423  NH1 ARG A  53      -9.058  -0.634 -10.025  1.00 98.53           N  
ATOM    424  NH2 ARG A  53      -7.957  -1.848 -11.545  1.00 98.53           N  
ATOM    425  CZ  ARG A  53      -8.278  -0.680 -11.071  1.00 98.53           C  
ATOM    426  N   ARG A  54      -7.251   6.919  -8.936  1.00 97.84           N  
ATOM    427  CA  ARG A  54      -7.927   8.228  -8.935  1.00 97.84           C  
ATOM    428  C   ARG A  54      -7.197   9.295  -8.126  1.00 97.84           C  
ATOM    429  CB  ARG A  54      -9.397   8.064  -8.518  1.00 97.84           C  
ATOM    430  O   ARG A  54      -7.804  10.311  -7.795  1.00 97.84           O  
ATOM    431  CG  ARG A  54      -9.537   7.699  -7.034  1.00 97.84           C  
ATOM    432  CD  ARG A  54     -10.999   7.634  -6.611  1.00 97.84           C  
ATOM    433  NE  ARG A  54     -11.124   7.669  -5.143  1.00 97.84           N  
ATOM    434  NH1 ARG A  54     -13.387   7.341  -5.057  1.00 97.84           N  
ATOM    435  NH2 ARG A  54     -12.263   7.728  -3.171  1.00 97.84           N  
ATOM    436  CZ  ARG A  54     -12.250   7.577  -4.464  1.00 97.84           C  
ATOM    437  N   VAL A  55      -5.936   9.048  -7.783  1.00 98.57           N  
ATOM    438  CA  VAL A  55      -5.113  10.027  -7.076  1.00 98.57           C  
ATOM    439  C   VAL A  55      -4.986  11.317  -7.885  1.00 98.57           C  
ATOM    440  CB  VAL A  55      -3.736   9.463  -6.692  1.00 98.57           C  
ATOM    441  O   VAL A  55      -5.027  11.312  -9.119  1.00 98.57           O  
ATOM    442  CG1 VAL A  55      -3.902   8.296  -5.718  1.00 98.57           C  
ATOM    443  CG2 VAL A  55      -2.907   8.987  -7.886  1.00 98.57           C  
ATOM    444  N   VAL A  56      -4.882  12.429  -7.163  1.00 97.70           N  
ATOM    445  CA  VAL A  56      -4.684  13.763  -7.726  1.00 97.70           C  
ATOM    446  C   VAL A  56      -3.469  14.376  -7.027  1.00 97.70           C  
ATOM    447  CB  VAL A  56      -5.936  14.643  -7.572  1.00 97.70           C  
ATOM    448  O   VAL A  56      -3.513  14.516  -5.803  1.00 97.70           O  
ATOM    449  CG1 VAL A  56      -5.707  16.027  -8.196  1.00 97.70           C  
ATOM    450  CG2 VAL A  56      -7.146  14.014  -8.278  1.00 97.70           C  
ATOM    451  N   PRO A  57      -2.409  14.753  -7.767  1.00 98.29           N  
ATOM    452  CA  PRO A  57      -2.226  14.597  -9.219  1.00 98.29           C  
ATOM    453  C   PRO A  57      -2.196  13.121  -9.686  1.00 98.29           C  
ATOM    454  CB  PRO A  57      -0.898  15.298  -9.523  1.00 98.29           C  
ATOM    455  O   PRO A  57      -1.957  12.234  -8.874  1.00 98.29           O  
ATOM    456  CG  PRO A  57      -0.120  15.141  -8.218  1.00 98.29           C  
ATOM    457  CD  PRO A  57      -1.199  15.271  -7.157  1.00 98.29           C  
ATOM    458  N   PRO A  58      -2.449  12.825 -10.978  1.00 98.60           N  
ATOM    459  CA  PRO A  58      -2.380  11.455 -11.490  1.00 98.60           C  
ATOM    460  C   PRO A  58      -0.979  10.853 -11.340  1.00 98.60           C  
ATOM    461  CB  PRO A  58      -2.812  11.525 -12.958  1.00 98.60           C  
ATOM    462  O   PRO A  58       0.021  11.549 -11.525  1.00 98.60           O  
ATOM    463  CG  PRO A  58      -3.621  12.816 -13.033  1.00 98.60           C  
ATOM    464  CD  PRO A  58      -2.914  13.720 -12.025  1.00 98.60           C  
ATOM    465  N   ALA A  59      -0.920   9.558 -11.031  1.00 98.79           N  
ATOM    466  CA  ALA A  59       0.324   8.824 -10.835  1.00 98.79           C  
ATOM    467  C   ALA A  59       0.756   8.077 -12.103  1.00 98.79           C  
ATOM    468  CB  ALA A  59       0.132   7.855  -9.671  1.00 98.79           C  
ATOM    469  O   ALA A  59      -0.040   7.337 -12.681  1.00 98.79           O  
ATOM    470  N   SER A  60       2.025   8.197 -12.491  1.00 98.73           N  
ATOM    471  CA  SER A  60       2.601   7.497 -13.647  1.00 98.73           C  
ATOM    472  C   SER A  60       3.084   6.078 -13.341  1.00 98.73           C  
ATOM    473  CB  SER A  60       3.744   8.323 -14.245  1.00 98.73           C  
ATOM    474  O   SER A  60       3.168   5.262 -14.258  1.00 98.73           O  
ATOM    475  OG  SER A  60       4.723   8.615 -13.266  1.00 98.73           O  
ATOM    476  N   ASN A  61       3.368   5.769 -12.070  1.00 98.74           N  
ATOM    477  CA  ASN A  61       4.013   4.528 -11.622  1.00 98.74           C  
ATOM    478  C   ASN A  61       3.204   3.721 -10.586  1.00 98.74           C  
ATOM    479  CB  ASN A  61       5.422   4.866 -11.098  1.00 98.74           C  
ATOM    480  O   ASN A  61       3.766   2.884  -9.888  1.00 98.74           O  
ATOM    481  CG  ASN A  61       5.411   5.584  -9.758  1.00 98.74           C  
ATOM    482  ND2 ASN A  61       6.407   5.363  -8.931  1.00 98.74           N  
ATOM    483  OD1 ASN A  61       4.525   6.364  -9.446  1.00 98.74           O  
ATOM    484  N   MET A  62       1.906   3.978 -10.430  1.00 98.89           N  
ATOM    485  CA  MET A  62       1.099   3.365  -9.368  1.00 98.89           C  
ATOM    486  C   MET A  62       0.898   1.859  -9.588  1.00 98.89           C  
ATOM    487  CB  MET A  62      -0.251   4.087  -9.327  1.00 98.89           C  
ATOM    488  O   MET A  62       0.170   1.476 -10.502  1.00 98.89           O  
ATOM    489  CG  MET A  62      -1.131   3.643  -8.163  1.00 98.89           C  
ATOM    490  SD  MET A  62      -0.538   4.099  -6.515  1.00 98.89           S  
ATOM    491  CE  MET A  62      -0.637   5.903  -6.616  1.00 98.89           C  
ATOM    492  N   LEU A  63       1.469   0.995  -8.743  1.00 98.90           N  
ATOM    493  CA  LEU A  63       1.283  -0.455  -8.870  1.00 98.90           C  
ATOM    494  C   LEU A  63      -0.134  -0.901  -8.505  1.00 98.90           C  
ATOM    495  CB  LEU A  63       2.312  -1.227  -8.028  1.00 98.90           C  
ATOM    496  O   LEU A  63      -0.757  -0.389  -7.569  1.00 98.90           O  
ATOM    497  CG  LEU A  63       3.737  -1.173  -8.608  1.00 98.90           C  
ATOM    498  CD1 LEU A  63       4.746  -1.608  -7.553  1.00 98.90           C  
ATOM    499  CD2 LEU A  63       3.847  -2.113  -9.815  1.00 98.90           C  
ATOM    500  N   LYS A  64      -0.613  -1.921  -9.216  1.00 98.88           N  
ATOM    501  CA  LYS A  64      -1.793  -2.698  -8.850  1.00 98.88           C  
ATOM    502  C   LYS A  64      -1.482  -3.530  -7.610  1.00 98.88           C  
ATOM    503  CB  LYS A  64      -2.215  -3.563 -10.049  1.00 98.88           C  
ATOM    504  O   LYS A  64      -0.519  -4.291  -7.593  1.00 98.88           O  
ATOM    505  CG  LYS A  64      -3.500  -4.358  -9.782  1.00 98.88           C  
ATOM    506  CD  LYS A  64      -3.965  -5.070 -11.061  1.00 98.88           C  
ATOM    507  CE  LYS A  64      -5.091  -6.060 -10.745  1.00 98.88           C  
ATOM    508  NZ  LYS A  64      -5.582  -6.730 -11.975  1.00 98.88           N  
ATOM    509  N   MET A  65      -2.329  -3.410  -6.595  1.00 98.78           N  
ATOM    510  CA  MET A  65      -2.260  -4.232  -5.396  1.00 98.78           C  
ATOM    511  C   MET A  65      -2.920  -5.594  -5.612  1.00 98.78           C  
ATOM    512  CB  MET A  65      -2.868  -3.512  -4.187  1.00 98.78           C  
ATOM    513  O   MET A  65      -3.937  -5.714  -6.305  1.00 98.78           O  
ATOM    514  CG  MET A  65      -1.924  -2.438  -3.647  1.00 98.78           C  
ATOM    515  SD  MET A  65      -2.616  -1.549  -2.231  1.00 98.78           S  
ATOM    516  CE  MET A  65      -1.135  -0.646  -1.718  1.00 98.78           C  
ATOM    517  N   SER A  66      -2.366  -6.607  -4.959  1.00 98.71           N  
ATOM    518  CA  SER A  66      -2.890  -7.969  -4.888  1.00 98.71           C  
ATOM    519  C   SER A  66      -2.843  -8.492  -3.452  1.00 98.71           C  
ATOM    520  CB  SER A  66      -2.127  -8.876  -5.857  1.00 98.71           C  
ATOM    521  O   SER A  66      -2.109  -7.971  -2.613  1.00 98.71           O  
ATOM    522  OG  SER A  66      -0.748  -8.901  -5.574  1.00 98.71           O  
ATOM    523  N   TRP A  67      -3.667  -9.494  -3.145  1.00 98.84           N  
ATOM    524  CA  TRP A  67      -3.715 -10.064  -1.800  1.00 98.84           C  
ATOM    525  C   TRP A  67      -2.462 -10.897  -1.502  1.00 98.84           C  
ATOM    526  CB  TRP A  67      -4.982 -10.903  -1.616  1.00 98.84           C  
ATOM    527  O   TRP A  67      -2.063 -11.727  -2.318  1.00 98.84           O  
ATOM    528  CG  TRP A  67      -5.173 -11.394  -0.216  1.00 98.84           C  
ATOM    529  CD1 TRP A  67      -4.870 -12.630   0.244  1.00 98.84           C  
ATOM    530  CD2 TRP A  67      -5.689 -10.658   0.933  1.00 98.84           C  
ATOM    531  CE2 TRP A  67      -5.682 -11.526   2.065  1.00 98.84           C  
ATOM    532  CE3 TRP A  67      -6.177  -9.347   1.126  1.00 98.84           C  
ATOM    533  NE1 TRP A  67      -5.160 -12.713   1.593  1.00 98.84           N  
ATOM    534  CH2 TRP A  67      -6.661  -9.815   3.471  1.00 98.84           C  
ATOM    535  CZ2 TRP A  67      -6.163 -11.120   3.319  1.00 98.84           C  
ATOM    536  CZ3 TRP A  67      -6.657  -8.928   2.381  1.00 98.84           C  
ATOM    537  N   SER A  68      -1.891 -10.726  -0.310  1.00 98.54           N  
ATOM    538  CA  SER A  68      -0.825 -11.568   0.232  1.00 98.54           C  
ATOM    539  C   SER A  68      -1.306 -12.282   1.486  1.00 98.54           C  
ATOM    540  CB  SER A  68       0.431 -10.747   0.517  1.00 98.54           C  
ATOM    541  O   SER A  68      -1.597 -11.666   2.514  1.00 98.54           O  
ATOM    542  OG  SER A  68       1.390 -11.531   1.206  1.00 98.54           O  
ATOM    543  N   GLU A  69      -1.354 -13.611   1.409  1.00 98.40           N  
ATOM    544  CA  GLU A  69      -1.700 -14.448   2.554  1.00 98.40           C  
ATOM    545  C   GLU A  69      -0.617 -14.399   3.644  1.00 98.40           C  
ATOM    546  CB  GLU A  69      -1.982 -15.871   2.048  1.00 98.40           C  
ATOM    547  O   GLU A  69      -0.948 -14.433   4.825  1.00 98.40           O  
ATOM    548  CG  GLU A  69      -2.323 -16.888   3.144  1.00 98.40           C  
ATOM    549  CD  GLU A  69      -3.440 -16.447   4.099  1.00 98.40           C  
ATOM    550  OE1 GLU A  69      -3.390 -16.856   5.286  1.00 98.40           O  
ATOM    551  OE2 GLU A  69      -4.367 -15.709   3.692  1.00 98.40           O  
ATOM    552  N   GLU A  70       0.659 -14.239   3.283  1.00 98.20           N  
ATOM    553  CA  GLU A  70       1.747 -14.097   4.261  1.00 98.20           C  
ATOM    554  C   GLU A  70       1.628 -12.779   5.046  1.00 98.20           C  
ATOM    555  CB  GLU A  70       3.112 -14.186   3.562  1.00 98.20           C  
ATOM    556  O   GLU A  70       1.687 -12.779   6.276  1.00 98.20           O  
ATOM    557  CG  GLU A  70       3.380 -15.538   2.886  1.00 98.20           C  
ATOM    558  CD  GLU A  70       4.723 -15.551   2.135  1.00 98.20           C  
ATOM    559  OE1 GLU A  70       4.710 -15.944   0.947  1.00 98.20           O  
ATOM    560  OE2 GLU A  70       5.754 -15.182   2.744  1.00 98.20           O  
ATOM    561  N   ALA A  71       1.345 -11.663   4.363  1.00 98.62           N  
ATOM    562  CA  ALA A  71       1.090 -10.384   5.032  1.00 98.62           C  
ATOM    563  C   ALA A  71      -0.171 -10.454   5.913  1.00 98.62           C  
ATOM    564  CB  ALA A  71       0.976  -9.282   3.972  1.00 98.62           C  
ATOM    565  O   ALA A  71      -0.189  -9.945   7.034  1.00 98.62           O  
ATOM    566  N   ALA A  72      -1.219 -11.146   5.451  1.00 98.77           N  
ATOM    567  CA  ALA A  72      -2.433 -11.348   6.238  1.00 98.77           C  
ATOM    568  C   ALA A  72      -2.166 -12.190   7.494  1.00 98.77           C  
ATOM    569  CB  ALA A  72      -3.502 -11.988   5.350  1.00 98.77           C  
ATOM    570  O   ALA A  72      -2.739 -11.915   8.549  1.00 98.77           O  
ATOM    571  N   GLN A  73      -1.281 -13.188   7.423  1.00 98.41           N  
ATOM    572  CA  GLN A  73      -0.857 -13.967   8.588  1.00 98.41           C  
ATOM    573  C   GLN A  73      -0.136 -13.099   9.619  1.00 98.41           C  
ATOM    574  CB  GLN A  73       0.026 -15.145   8.158  1.00 98.41           C  
ATOM    575  O   GLN A  73      -0.495 -13.170  10.798  1.00 98.41           O  
ATOM    576  CG  GLN A  73      -0.826 -16.250   7.532  1.00 98.41           C  
ATOM    577  CD  GLN A  73      -0.014 -17.341   6.856  1.00 98.41           C  
ATOM    578  NE2 GLN A  73      -0.635 -18.093   5.978  1.00 98.41           N  
ATOM    579  OE1 GLN A  73       1.145 -17.586   7.143  1.00 98.41           O  
ATOM    580  N   ASN A  74       0.788 -12.237   9.187  1.00 98.08           N  
ATOM    581  CA  ASN A  74       1.459 -11.282  10.073  1.00 98.08           C  
ATOM    582  C   ASN A  74       0.437 -10.348  10.745  1.00 98.08           C  
ATOM    583  CB  ASN A  74       2.540 -10.521   9.281  1.00 98.08           C  
ATOM    584  O   ASN A  74       0.394 -10.261  11.976  1.00 98.08           O  
ATOM    585  CG  ASN A  74       3.717 -11.397   8.876  1.00 98.08           C  
ATOM    586  ND2 ASN A  74       4.573 -10.902   8.011  1.00 98.08           N  
ATOM    587  OD1 ASN A  74       3.874 -12.522   9.326  1.00 98.08           O  
ATOM    588  N   ALA A  75      -0.491  -9.768   9.976  1.00 98.45           N  
ATOM    589  CA  ALA A  75      -1.574  -8.938  10.509  1.00 98.45           C  
ATOM    590  C   ALA A  75      -2.488  -9.704  11.494  1.00 98.45           C  
ATOM    591  CB  ALA A  75      -2.367  -8.369   9.325  1.00 98.45           C  
ATOM    592  O   ALA A  75      -2.911  -9.162  12.520  1.00 98.45           O  
ATOM    593  N   ARG A  76      -2.792 -10.988  11.237  1.00 98.14           N  
ATOM    594  CA  ARG A  76      -3.581 -11.849  12.147  1.00 98.14           C  
ATOM    595  C   ARG A  76      -2.841 -12.162  13.444  1.00 98.14           C  
ATOM    596  CB  ARG A  76      -3.948 -13.184  11.479  1.00 98.14           C  
ATOM    597  O   ARG A  76      -3.492 -12.318  14.476  1.00 98.14           O  
ATOM    598  CG  ARG A  76      -5.098 -13.128  10.464  1.00 98.14           C  
ATOM    599  CD  ARG A  76      -5.418 -14.551   9.978  1.00 98.14           C  
ATOM    600  NE  ARG A  76      -5.708 -14.604   8.537  1.00 98.14           N  
ATOM    601  NH1 ARG A  76      -4.031 -16.041   7.844  1.00 98.14           N  
ATOM    602  NH2 ARG A  76      -5.395 -15.176   6.358  1.00 98.14           N  
ATOM    603  CZ  ARG A  76      -5.050 -15.272   7.604  1.00 98.14           C  
ATOM    604  N   ILE A  77      -1.522 -12.332  13.401  1.00 97.41           N  
ATOM    605  CA  ILE A  77      -0.706 -12.536  14.604  1.00 97.41           C  
ATOM    606  C   ILE A  77      -0.716 -11.251  15.425  1.00 97.41           C  
ATOM    607  CB  ILE A  77       0.723 -12.996  14.232  1.00 97.41           C  
ATOM    608  O   ILE A  77      -1.089 -11.290  16.596  1.00 97.41           O  
ATOM    609  CG1 ILE A  77       0.669 -14.439  13.679  1.00 97.41           C  
ATOM    610  CG2 ILE A  77       1.664 -12.935  15.452  1.00 97.41           C  
ATOM    611  CD1 ILE A  77       1.948 -14.860  12.946  1.00 97.41           C  
ATOM    612  N   PHE A  78      -0.401 -10.125  14.790  1.00 97.79           N  
ATOM    613  CA  PHE A  78      -0.287  -8.839  15.460  1.00 97.79           C  
ATOM    614  C   PHE A  78      -1.618  -8.362  16.068  1.00 97.79           C  
ATOM    615  CB  PHE A  78       0.290  -7.830  14.465  1.00 97.79           C  
ATOM    616  O   PHE A  78      -1.699  -8.058  17.257  1.00 97.79           O  
ATOM    617  CG  PHE A  78       0.448  -6.484  15.117  1.00 97.79           C  
ATOM    618  CD1 PHE A  78      -0.434  -5.441  14.790  1.00 97.79           C  
ATOM    619  CD2 PHE A  78       1.408  -6.315  16.134  1.00 97.79           C  
ATOM    620  CE1 PHE A  78      -0.384  -4.242  15.509  1.00 97.79           C  
ATOM    621  CE2 PHE A  78       1.455  -5.110  16.850  1.00 97.79           C  
ATOM    622  CZ  PHE A  78       0.548  -4.087  16.544  1.00 97.79           C  
ATOM    623  N   SER A  79      -2.712  -8.409  15.301  1.00 97.33           N  
ATOM    624  CA  SER A  79      -4.035  -7.953  15.762  1.00 97.33           C  
ATOM    625  C   SER A  79      -4.551  -8.676  17.018  1.00 97.33           C  
ATOM    626  CB  SER A  79      -5.064  -8.066  14.632  1.00 97.33           C  
ATOM    627  O   SER A  79      -5.357  -8.112  17.762  1.00 97.33           O  
ATOM    628  OG  SER A  79      -5.144  -9.393  14.149  1.00 97.33           O  
ATOM    629  N   LYS A  80      -4.072  -9.894  17.317  1.00 96.02           N  
ATOM    630  CA  LYS A  80      -4.433 -10.638  18.541  1.00 96.02           C  
ATOM    631  C   LYS A  80      -3.886 -10.013  19.821  1.00 96.02           C  
ATOM    632  CB  LYS A  80      -3.932 -12.082  18.457  1.00 96.02           C  
ATOM    633  O   LYS A  80      -4.456 -10.272  20.881  1.00 96.02           O  
ATOM    634  CG  LYS A  80      -4.752 -12.920  17.475  1.00 96.02           C  
ATOM    635  CD  LYS A  80      -4.028 -14.244  17.225  1.00 96.02           C  
ATOM    636  CE  LYS A  80      -4.780 -15.046  16.165  1.00 96.02           C  
ATOM    637  NZ  LYS A  80      -4.013 -16.257  15.786  1.00 96.02           N  
ATOM    638  N   TYR A  81      -2.829  -9.205  19.742  1.00 95.52           N  
ATOM    639  CA  TYR A  81      -2.334  -8.456  20.897  1.00 95.52           C  
ATOM    640  C   TYR A  81      -3.303  -7.348  21.321  1.00 95.52           C  
ATOM    641  CB  TYR A  81      -0.934  -7.901  20.607  1.00 95.52           C  
ATOM    642  O   TYR A  81      -3.270  -6.930  22.477  1.00 95.52           O  
ATOM    643  CG  TYR A  81       0.110  -8.980  20.380  1.00 95.52           C  
ATOM    644  CD1 TYR A  81       0.459  -9.855  21.428  1.00 95.52           C  
ATOM    645  CD2 TYR A  81       0.748  -9.094  19.133  1.00 95.52           C  
ATOM    646  CE1 TYR A  81       1.430 -10.854  21.218  1.00 95.52           C  
ATOM    647  CE2 TYR A  81       1.721 -10.088  18.917  1.00 95.52           C  
ATOM    648  OH  TYR A  81       3.027 -11.910  19.779  1.00 95.52           O  
ATOM    649  CZ  TYR A  81       2.064 -10.969  19.963  1.00 95.52           C  
ATOM    650  N   CYS A  82      -4.222  -6.933  20.436  1.00 95.92           N  
ATOM    651  CA  CYS A  82      -5.218  -5.897  20.714  1.00 95.92           C  
ATOM    652  C   CYS A  82      -4.599  -4.569  21.187  1.00 95.92           C  
ATOM    653  CB  CYS A  82      -6.278  -6.459  21.670  1.00 95.92           C  
ATOM    654  O   CYS A  82      -5.213  -3.840  21.975  1.00 95.92           O  
ATOM    655  SG  CYS A  82      -7.344  -7.712  20.922  1.00 95.92           S  
ATOM    656  N   ASP A  83      -3.399  -4.279  20.689  1.00 92.55           N  
ATOM    657  CA  ASP A  83      -2.634  -3.067  20.947  1.00 92.55           C  
ATOM    658  C   ASP A  83      -2.716  -2.128  19.733  1.00 92.55           C  
ATOM    659  CB  ASP A  83      -1.192  -3.444  21.330  1.00 92.55           C  
ATOM    660  O   ASP A  83      -2.847  -2.583  18.598  1.00 92.55           O  
ATOM    661  CG  ASP A  83      -0.440  -2.291  22.004  1.00 92.55           C  
ATOM    662  OD1 ASP A  83      -0.983  -1.162  22.033  1.00 92.55           O  
ATOM    663  OD2 ASP A  83       0.664  -2.527  22.532  1.00 92.55           O  
ATOM    664  N   MET A  84      -2.715  -0.823  19.999  1.00 92.60           N  
ATOM    665  CA  MET A  84      -2.680   0.234  18.988  1.00 92.60           C  
ATOM    666  C   MET A  84      -1.269   0.791  18.751  1.00 92.60           C  
ATOM    667  CB  MET A  84      -3.671   1.356  19.328  1.00 92.60           C  
ATOM    668  O   MET A  84      -1.118   1.679  17.918  1.00 92.60           O  
ATOM    669  CG  MET A  84      -5.117   0.983  18.984  1.00 92.60           C  
ATOM    670  SD  MET A  84      -5.491   0.672  17.228  1.00 92.60           S  
ATOM    671  CE  MET A  84      -4.967   2.216  16.433  1.00 92.60           C  
ATOM    672  N   THR A  85      -0.260   0.323  19.490  1.00 94.17           N  
ATOM    673  CA  THR A  85       1.145   0.629  19.184  1.00 94.17           C  
ATOM    674  C   THR A  85       1.531   0.057  17.823  1.00 94.17           C  
ATOM    675  CB  THR A  85       2.099   0.106  20.272  1.00 94.17           C  
ATOM    676  O   THR A  85       0.983  -0.960  17.414  1.00 94.17           O  
ATOM    677  CG2 THR A  85       1.856   0.786  21.620  1.00 94.17           C  
ATOM    678  OG1 THR A  85       2.004  -1.286  20.460  1.00 94.17           O  
ATOM    679  N   GLU A  86       2.448   0.704  17.104  1.00 88.39           N  
ATOM    680  CA  GLU A  86       2.964   0.147  15.850  1.00 88.39           C  
ATOM    681  C   GLU A  86       3.658  -1.199  16.092  1.00 88.39           C  
ATOM    682  CB  GLU A  86       3.966   1.101  15.191  1.00 88.39           C  
ATOM    683  O   GLU A  86       4.395  -1.382  17.069  1.00 88.39           O  
ATOM    684  CG  GLU A  86       3.315   2.370  14.626  1.00 88.39           C  
ATOM    685  CD  GLU A  86       4.342   3.302  13.959  1.00 88.39           C  
ATOM    686  OE1 GLU A  86       3.954   4.447  13.648  1.00 88.39           O  
ATOM    687  OE2 GLU A  86       5.517   2.889  13.798  1.00 88.39           O  
ATOM    688  N   SER A  87       3.456  -2.136  15.169  1.00 92.10           N  
ATOM    689  CA  SER A  87       4.158  -3.416  15.181  1.00 92.10           C  
ATOM    690  C   SER A  87       5.641  -3.259  14.836  1.00 92.10           C  
ATOM    691  CB  SER A  87       3.489  -4.404  14.226  1.00 92.10           C  
ATOM    692  O   SER A  87       6.050  -2.387  14.056  1.00 92.10           O  
ATOM    693  OG  SER A  87       3.570  -3.933  12.906  1.00 92.10           O  
ATOM    694  N   ASN A  88       6.466  -4.167  15.365  1.00 94.22           N  
ATOM    695  CA  ASN A  88       7.881  -4.224  15.017  1.00 94.22           C  
ATOM    696  C   ASN A  88       8.032  -4.482  13.500  1.00 94.22           C  
ATOM    697  CB  ASN A  88       8.549  -5.313  15.874  1.00 94.22           C  
ATOM    698  O   ASN A  88       7.533  -5.502  13.019  1.00 94.22           O  
ATOM    699  CG  ASN A  88      10.045  -5.462  15.643  1.00 94.22           C  
ATOM    700  ND2 ASN A  88      10.740  -6.065  16.576  1.00 94.22           N  
ATOM    701  OD1 ASN A  88      10.623  -5.067  14.644  1.00 94.22           O  
ATOM    702  N   PRO A  89       8.754  -3.634  12.737  1.00 92.81           N  
ATOM    703  CA  PRO A  89       8.958  -3.836  11.300  1.00 92.81           C  
ATOM    704  C   PRO A  89       9.509  -5.222  10.928  1.00 92.81           C  
ATOM    705  CB  PRO A  89       9.932  -2.733  10.875  1.00 92.81           C  
ATOM    706  O   PRO A  89       9.166  -5.767   9.881  1.00 92.81           O  
ATOM    707  CG  PRO A  89       9.691  -1.614  11.886  1.00 92.81           C  
ATOM    708  CD  PRO A  89       9.335  -2.366  13.165  1.00 92.81           C  
ATOM    709  N   LEU A  90      10.313  -5.844  11.799  1.00 94.17           N  
ATOM    710  CA  LEU A  90      10.830  -7.199  11.576  1.00 94.17           C  
ATOM    711  C   LEU A  90       9.729  -8.271  11.590  1.00 94.17           C  
ATOM    712  CB  LEU A  90      11.894  -7.535  12.636  1.00 94.17           C  
ATOM    713  O   LEU A  90       9.862  -9.282  10.906  1.00 94.17           O  
ATOM    714  CG  LEU A  90      13.154  -6.651  12.616  1.00 94.17           C  
ATOM    715  CD1 LEU A  90      14.108  -7.111  13.719  1.00 94.17           C  
ATOM    716  CD2 LEU A  90      13.900  -6.731  11.283  1.00 94.17           C  
ATOM    717  N   GLU A  91       8.640  -8.057  12.331  1.00 95.76           N  
ATOM    718  CA  GLU A  91       7.471  -8.952  12.358  1.00 95.76           C  
ATOM    719  C   GLU A  91       6.567  -8.763  11.131  1.00 95.76           C  
ATOM    720  CB  GLU A  91       6.664  -8.736  13.650  1.00 95.76           C  
ATOM    721  O   GLU A  91       5.715  -9.605  10.851  1.00 95.76           O  
ATOM    722  CG  GLU A  91       7.467  -9.074  14.916  1.00 95.76           C  
ATOM    723  CD  GLU A  91       6.656  -8.886  16.210  1.00 95.76           C  
ATOM    724  OE1 GLU A  91       6.962  -9.610  17.186  1.00 95.76           O  
ATOM    725  OE2 GLU A  91       5.762  -8.010  16.243  1.00 95.76           O  
ATOM    726  N   ARG A  92       6.779  -7.681  10.372  1.00 96.53           N  
ATOM    727  CA  ARG A  92       6.115  -7.388   9.095  1.00 96.53           C  
ATOM    728  C   ARG A  92       6.926  -7.835   7.878  1.00 96.53           C  
ATOM    729  CB  ARG A  92       5.790  -5.889   9.029  1.00 96.53           C  
ATOM    730  O   ARG A  92       6.508  -7.599   6.748  1.00 96.53           O  
ATOM    731  CG  ARG A  92       4.713  -5.511  10.045  1.00 96.53           C  
ATOM    732  CD  ARG A  92       4.282  -4.052   9.879  1.00 96.53           C  
ATOM    733  NE  ARG A  92       5.175  -3.141  10.613  1.00 96.53           N  
ATOM    734  NH1 ARG A  92       5.563  -1.523   9.016  1.00 96.53           N  
ATOM    735  NH2 ARG A  92       6.204  -1.192  11.101  1.00 96.53           N  
ATOM    736  CZ  ARG A  92       5.640  -1.969  10.229  1.00 96.53           C  
ATOM    737  N   ARG A  93       8.080  -8.472   8.083  1.00 96.08           N  
ATOM    738  CA  ARG A  93       8.958  -8.921   6.999  1.00 96.08           C  
ATOM    739  C   ARG A  93       8.371 -10.129   6.262  1.00 96.08           C  
ATOM    740  CB  ARG A  93      10.365  -9.175   7.562  1.00 96.08           C  
ATOM    741  O   ARG A  93       7.920 -11.092   6.881  1.00 96.08           O  
ATOM    742  CG  ARG A  93      11.372  -9.490   6.450  1.00 96.08           C  
ATOM    743  CD  ARG A  93      12.819  -9.493   6.953  1.00 96.08           C  
ATOM    744  NE  ARG A  93      13.733  -9.826   5.846  1.00 96.08           N  
ATOM    745  NH1 ARG A  93      15.404  -8.240   6.141  1.00 96.08           N  
ATOM    746  NH2 ARG A  93      15.441  -9.583   4.394  1.00 96.08           N  
ATOM    747  CZ  ARG A  93      14.853  -9.218   5.487  1.00 96.08           C  
ATOM    748  N   LEU A  94       8.459 -10.093   4.937  1.00 96.19           N  
ATOM    749  CA  LEU A  94       8.275 -11.226   4.026  1.00 96.19           C  
ATOM    750  C   LEU A  94       9.638 -11.619   3.412  1.00 96.19           C  
ATOM    751  CB  LEU A  94       7.244 -10.835   2.952  1.00 96.19           C  
ATOM    752  O   LEU A  94      10.623 -10.898   3.598  1.00 96.19           O  
ATOM    753  CG  LEU A  94       5.847 -10.447   3.461  1.00 96.19           C  
ATOM    754  CD1 LEU A  94       4.903 -10.292   2.264  1.00 96.19           C  
ATOM    755  CD2 LEU A  94       5.266 -11.507   4.389  1.00 96.19           C  
ATOM    756  N   PRO A  95       9.756 -12.737   2.665  1.00 91.92           N  
ATOM    757  CA  PRO A  95      11.056 -13.218   2.186  1.00 91.92           C  
ATOM    758  C   PRO A  95      11.910 -12.187   1.427  1.00 91.92           C  
ATOM    759  CB  PRO A  95      10.725 -14.431   1.311  1.00 91.92           C  
ATOM    760  O   PRO A  95      13.128 -12.171   1.598  1.00 91.92           O  
ATOM    761  CG  PRO A  95       9.475 -15.001   1.981  1.00 91.92           C  
ATOM    762  CD  PRO A  95       8.726 -13.743   2.408  1.00 91.92           C  
ATOM    763  N   ASN A  96      11.285 -11.318   0.624  1.00 91.66           N  
ATOM    764  CA  ASN A  96      11.975 -10.356  -0.248  1.00 91.66           C  
ATOM    765  C   ASN A  96      11.530  -8.894  -0.045  1.00 91.66           C  
ATOM    766  CB  ASN A  96      11.788 -10.793  -1.713  1.00 91.66           C  
ATOM    767  O   ASN A  96      11.814  -8.061  -0.897  1.00 91.66           O  
ATOM    768  CG  ASN A  96      12.417 -12.127  -2.051  1.00 91.66           C  
ATOM    769  ND2 ASN A  96      11.701 -12.970  -2.758  1.00 91.66           N  
ATOM    770  OD1 ASN A  96      13.556 -12.425  -1.727  1.00 91.66           O  
ATOM    771  N   THR A  97      10.798  -8.584   1.027  1.00 94.52           N  
ATOM    772  CA  THR A  97      10.192  -7.258   1.231  1.00 94.52           C  
ATOM    773  C   THR A  97       9.843  -7.023   2.700  1.00 94.52           C  
ATOM    774  CB  THR A  97       8.954  -7.094   0.323  1.00 94.52           C  
ATOM    775  O   THR A  97       9.664  -7.980   3.461  1.00 94.52           O  
ATOM    776  CG2 THR A  97       7.840  -8.107   0.547  1.00 94.52           C  
ATOM    777  OG1 THR A  97       8.301  -5.880   0.524  1.00 94.52           O  
ATOM    778  N   PHE A  98       9.731  -5.759   3.095  1.00 95.41           N  
ATOM    779  CA  PHE A  98       9.079  -5.343   4.329  1.00 95.41           C  
ATOM    780  C   PHE A  98       7.696  -4.781   4.024  1.00 95.41           C  
ATOM    781  CB  PHE A  98       9.952  -4.328   5.060  1.00 95.41           C  
ATOM    782  O   PHE A  98       7.414  -4.323   2.919  1.00 95.41           O  
ATOM    783  CG  PHE A  98      11.203  -4.938   5.645  1.00 95.41           C  
ATOM    784  CD1 PHE A  98      11.179  -5.457   6.951  1.00 95.41           C  
ATOM    785  CD2 PHE A  98      12.398  -4.947   4.904  1.00 95.41           C  
ATOM    786  CE1 PHE A  98      12.365  -5.913   7.544  1.00 95.41           C  
ATOM    787  CE2 PHE A  98      13.585  -5.413   5.494  1.00 95.41           C  
ATOM    788  CZ  PHE A  98      13.574  -5.852   6.830  1.00 95.41           C  
ATOM    789  N   CYS A  99       6.805  -4.847   5.007  1.00 98.07           N  
ATOM    790  CA  CYS A  99       5.464  -4.315   4.856  1.00 98.07           C  
ATOM    791  C   CYS A  99       5.230  -3.156   5.819  1.00 98.07           C  
ATOM    792  CB  CYS A  99       4.429  -5.426   5.030  1.00 98.07           C  
ATOM    793  O   CYS A  99       5.691  -3.202   6.953  1.00 98.07           O  
ATOM    794  SG  CYS A  99       4.725  -6.937   4.072  1.00 98.07           S  
ATOM    795  N   GLY A 100       4.482  -2.152   5.378  1.00 97.97           N  
ATOM    796  CA  GLY A 100       3.954  -1.017   6.122  1.00 97.97           C  
ATOM    797  C   GLY A 100       2.739  -1.441   6.930  1.00 97.97           C  
ATOM    798  O   GLY A 100       2.372  -2.617   6.916  1.00 97.97           O  
ATOM    799  N   GLU A 101       2.099  -0.513   7.629  1.00 98.28           N  
ATOM    800  CA  GLU A 101       0.978  -0.832   8.510  1.00 98.28           C  
ATOM    801  C   GLU A 101      -0.033   0.310   8.579  1.00 98.28           C  
ATOM    802  CB  GLU A 101       1.512  -1.211   9.901  1.00 98.28           C  
ATOM    803  O   GLU A 101       0.333   1.445   8.848  1.00 98.28           O  
ATOM    804  CG  GLU A 101       0.402  -1.588  10.891  1.00 98.28           C  
ATOM    805  CD  GLU A 101       0.974  -2.361  12.086  1.00 98.28           C  
ATOM    806  OE1 GLU A 101       1.802  -1.813  12.843  1.00 98.28           O  
ATOM    807  OE2 GLU A 101       0.687  -3.576  12.183  1.00 98.28           O  
ATOM    808  N   ASN A 102      -1.315  -0.021   8.403  1.00 98.53           N  
ATOM    809  CA  ASN A 102      -2.422   0.834   8.825  1.00 98.53           C  
ATOM    810  C   ASN A 102      -3.247   0.112   9.884  1.00 98.53           C  
ATOM    811  CB  ASN A 102      -3.329   1.246   7.652  1.00 98.53           C  
ATOM    812  O   ASN A 102      -3.552  -1.080   9.742  1.00 98.53           O  
ATOM    813  CG  ASN A 102      -2.731   2.278   6.716  1.00 98.53           C  
ATOM    814  ND2 ASN A 102      -3.461   2.679   5.703  1.00 98.53           N  
ATOM    815  OD1 ASN A 102      -1.647   2.776   6.893  1.00 98.53           O  
ATOM    816  N   MET A 103      -3.683   0.857  10.899  1.00 98.17           N  
ATOM    817  CA  MET A 103      -4.477   0.332  12.005  1.00 98.17           C  
ATOM    818  C   MET A 103      -5.717   1.180  12.268  1.00 98.17           C  
ATOM    819  CB  MET A 103      -3.611   0.216  13.259  1.00 98.17           C  
ATOM    820  O   MET A 103      -5.743   2.390  12.050  1.00 98.17           O  
ATOM    821  CG  MET A 103      -2.584  -0.907  13.098  1.00 98.17           C  
ATOM    822  SD  MET A 103      -1.283  -0.917  14.337  1.00 98.17           S  
ATOM    823  CE  MET A 103      -2.248  -0.887  15.847  1.00 98.17           C  
ATOM    824  N   HIS A 104      -6.785   0.543  12.740  1.00 97.66           N  
ATOM    825  CA  HIS A 104      -7.978   1.255  13.186  1.00 97.66           C  
ATOM    826  C   HIS A 104      -8.725   0.469  14.261  1.00 97.66           C  
ATOM    827  CB  HIS A 104      -8.889   1.553  11.988  1.00 97.66           C  
ATOM    828  O   HIS A 104      -8.927  -0.737  14.129  1.00 97.66           O  
ATOM    829  CG  HIS A 104      -9.933   2.586  12.309  1.00 97.66           C  
ATOM    830  CD2 HIS A 104     -11.285   2.397  12.360  1.00 97.66           C  
ATOM    831  ND1 HIS A 104      -9.692   3.903  12.623  1.00 97.66           N  
ATOM    832  CE1 HIS A 104     -10.874   4.490  12.871  1.00 97.66           C  
ATOM    833  NE2 HIS A 104     -11.880   3.608  12.733  1.00 97.66           N  
ATOM    834  N   MET A 105      -9.185   1.152  15.311  1.00 97.12           N  
ATOM    835  CA  MET A 105      -9.924   0.534  16.413  1.00 97.12           C  
ATOM    836  C   MET A 105     -11.341   1.092  16.506  1.00 97.12           C  
ATOM    837  CB  MET A 105      -9.170   0.740  17.732  1.00 97.12           C  
ATOM    838  O   MET A 105     -11.541   2.292  16.688  1.00 97.12           O  
ATOM    839  CG  MET A 105      -9.784  -0.034  18.905  1.00 97.12           C  
ATOM    840  SD  MET A 105      -9.471  -1.820  18.897  1.00 97.12           S  
ATOM    841  CE  MET A 105      -7.739  -1.837  19.448  1.00 97.12           C  
ATOM    842  N   THR A 106     -12.338   0.211  16.510  1.00 96.50           N  
ATOM    843  CA  THR A 106     -13.751   0.583  16.675  1.00 96.50           C  
ATOM    844  C   THR A 106     -14.394  -0.113  17.877  1.00 96.50           C  
ATOM    845  CB  THR A 106     -14.546   0.336  15.387  1.00 96.50           C  
ATOM    846  O   THR A 106     -13.864  -1.072  18.439  1.00 96.50           O  
ATOM    847  CG2 THR A 106     -13.930   1.040  14.183  1.00 96.50           C  
ATOM    848  OG1 THR A 106     -14.602  -1.043  15.129  1.00 96.50           O  
ATOM    849  N   SER A 107     -15.546   0.383  18.341  1.00 95.00           N  
ATOM    850  CA  SER A 107     -16.324  -0.233  19.437  1.00 95.00           C  
ATOM    851  C   SER A 107     -17.329  -1.293  18.964  1.00 95.00           C  
ATOM    852  CB  SER A 107     -17.029   0.858  20.248  1.00 95.00           C  
ATOM    853  O   SER A 107     -17.885  -2.037  19.773  1.00 95.00           O  
ATOM    854  OG  SER A 107     -17.803   1.684  19.399  1.00 95.00           O  
ATOM    855  N   TYR A 108     -17.557  -1.388  17.655  1.00 94.49           N  
ATOM    856  CA  TYR A 108     -18.419  -2.372  16.998  1.00 94.49           C  
ATOM    857  C   TYR A 108     -17.848  -2.729  15.616  1.00 94.49           C  
ATOM    858  CB  TYR A 108     -19.857  -1.840  16.911  1.00 94.49           C  
ATOM    859  O   TYR A 108     -17.098  -1.925  15.057  1.00 94.49           O  
ATOM    860  CG  TYR A 108     -20.004  -0.495  16.227  1.00 94.49           C  
ATOM    861  CD1 TYR A 108     -19.869   0.690  16.975  1.00 94.49           C  
ATOM    862  CD2 TYR A 108     -20.278  -0.426  14.849  1.00 94.49           C  
ATOM    863  CE1 TYR A 108     -19.977   1.945  16.347  1.00 94.49           C  
ATOM    864  CE2 TYR A 108     -20.417   0.826  14.223  1.00 94.49           C  
ATOM    865  OH  TYR A 108     -20.372   3.214  14.343  1.00 94.49           O  
ATOM    866  CZ  TYR A 108     -20.252   2.013  14.964  1.00 94.49           C  
ATOM    867  N   PRO A 109     -18.161  -3.911  15.053  1.00 96.32           N  
ATOM    868  CA  PRO A 109     -17.681  -4.276  13.726  1.00 96.32           C  
ATOM    869  C   PRO A 109     -18.246  -3.318  12.668  1.00 96.32           C  
ATOM    870  CB  PRO A 109     -18.114  -5.725  13.485  1.00 96.32           C  
ATOM    871  O   PRO A 109     -19.439  -3.015  12.674  1.00 96.32           O  
ATOM    872  CG  PRO A 109     -18.638  -6.214  14.829  1.00 96.32           C  
ATOM    873  CD  PRO A 109     -19.037  -4.947  15.572  1.00 96.32           C  
ATOM    874  N   VAL A 110     -17.391  -2.851  11.767  1.00 96.98           N  
ATOM    875  CA  VAL A 110     -17.680  -1.909  10.679  1.00 96.98           C  
ATOM    876  C   VAL A 110     -17.126  -2.486   9.379  1.00 96.98           C  
ATOM    877  CB  VAL A 110     -17.083  -0.512  10.943  1.00 96.98           C  
ATOM    878  O   VAL A 110     -16.223  -3.316   9.411  1.00 96.98           O  
ATOM    879  CG1 VAL A 110     -17.825   0.202  12.076  1.00 96.98           C  
ATOM    880  CG2 VAL A 110     -15.591  -0.547  11.282  1.00 96.98           C  
ATOM    881  N   SER A 111     -17.671  -2.099   8.227  1.00 98.30           N  
ATOM    882  CA  SER A 111     -17.188  -2.650   6.958  1.00 98.30           C  
ATOM    883  C   SER A 111     -15.753  -2.217   6.656  1.00 98.30           C  
ATOM    884  CB  SER A 111     -18.123  -2.306   5.799  1.00 98.30           C  
ATOM    885  O   SER A 111     -15.331  -1.120   7.033  1.00 98.30           O  
ATOM    886  OG  SER A 111     -18.152  -0.917   5.565  1.00 98.30           O  
ATOM    887  N   TRP A 112     -15.024  -3.049   5.908  1.00 98.73           N  
ATOM    888  CA  TRP A 112     -13.696  -2.699   5.396  1.00 98.73           C  
ATOM    889  C   TRP A 112     -13.730  -1.416   4.567  1.00 98.73           C  
ATOM    890  CB  TRP A 112     -13.144  -3.872   4.582  1.00 98.73           C  
ATOM    891  O   TRP A 112     -12.889  -0.544   4.754  1.00 98.73           O  
ATOM    892  CG  TRP A 112     -12.560  -4.940   5.444  1.00 98.73           C  
ATOM    893  CD1 TRP A 112     -13.101  -6.148   5.716  1.00 98.73           C  
ATOM    894  CD2 TRP A 112     -11.307  -4.884   6.187  1.00 98.73           C  
ATOM    895  CE2 TRP A 112     -11.142  -6.112   6.892  1.00 98.73           C  
ATOM    896  CE3 TRP A 112     -10.298  -3.909   6.335  1.00 98.73           C  
ATOM    897  NE1 TRP A 112     -12.266  -6.845   6.571  1.00 98.73           N  
ATOM    898  CH2 TRP A 112      -9.042  -5.374   7.833  1.00 98.73           C  
ATOM    899  CZ2 TRP A 112     -10.026  -6.367   7.701  1.00 98.73           C  
ATOM    900  CZ3 TRP A 112      -9.179  -4.151   7.152  1.00 98.73           C  
ATOM    901  N   SER A 113     -14.765  -1.236   3.746  1.00 98.58           N  
ATOM    902  CA  SER A 113     -15.042   0.027   3.051  1.00 98.58           C  
ATOM    903  C   SER A 113     -15.121   1.254   3.963  1.00 98.58           C  
ATOM    904  CB  SER A 113     -16.325  -0.093   2.220  1.00 98.58           C  
ATOM    905  O   SER A 113     -14.608   2.306   3.590  1.00 98.58           O  
ATOM    906  OG  SER A 113     -17.327  -0.845   2.888  1.00 98.58           O  
ATOM    907  N   SER A 114     -15.718   1.152   5.154  1.00 98.54           N  
ATOM    908  CA  SER A 114     -15.739   2.269   6.107  1.00 98.54           C  
ATOM    909  C   SER A 114     -14.364   2.531   6.716  1.00 98.54           C  
ATOM    910  CB  SER A 114     -16.754   2.029   7.226  1.00 98.54           C  
ATOM    911  O   SER A 114     -13.962   3.686   6.785  1.00 98.54           O  
ATOM    912  OG  SER A 114     -18.071   2.027   6.711  1.00 98.54           O  
ATOM    913  N   VAL A 115     -13.631   1.487   7.115  1.00 98.70           N  
ATOM    914  CA  VAL A 115     -12.286   1.630   7.708  1.00 98.70           C  
ATOM    915  C   VAL A 115     -11.303   2.237   6.709  1.00 98.70           C  
ATOM    916  CB  VAL A 115     -11.764   0.279   8.227  1.00 98.70           C  
ATOM    917  O   VAL A 115     -10.656   3.235   7.011  1.00 98.70           O  
ATOM    918  CG1 VAL A 115     -10.336   0.386   8.765  1.00 98.70           C  
ATOM    919  CG2 VAL A 115     -12.668  -0.224   9.355  1.00 98.70           C  
ATOM    920  N   ILE A 116     -11.259   1.702   5.488  1.00 98.82           N  
ATOM    921  CA  ILE A 116     -10.418   2.239   4.412  1.00 98.82           C  
ATOM    922  C   ILE A 116     -10.861   3.663   4.052  1.00 98.82           C  
ATOM    923  CB  ILE A 116     -10.447   1.298   3.186  1.00 98.82           C  
ATOM    924  O   ILE A 116     -10.027   4.512   3.757  1.00 98.82           O  
ATOM    925  CG1 ILE A 116      -9.909  -0.113   3.524  1.00 98.82           C  
ATOM    926  CG2 ILE A 116      -9.600   1.898   2.050  1.00 98.82           C  
ATOM    927  CD1 ILE A 116     -10.327  -1.178   2.498  1.00 98.82           C  
ATOM    928  N   GLY A 117     -12.164   3.955   4.121  1.00 98.57           N  
ATOM    929  CA  GLY A 117     -12.694   5.306   3.945  1.00 98.57           C  
ATOM    930  C   GLY A 117     -12.205   6.302   5.002  1.00 98.57           C  
ATOM    931  O   GLY A 117     -11.949   7.452   4.655  1.00 98.57           O  
ATOM    932  N   VAL A 118     -12.033   5.872   6.259  1.00 98.27           N  
ATOM    933  CA  VAL A 118     -11.444   6.699   7.327  1.00 98.27           C  
ATOM    934  C   VAL A 118      -9.984   7.007   7.013  1.00 98.27           C  
ATOM    935  CB  VAL A 118     -11.592   6.044   8.717  1.00 98.27           C  
ATOM    936  O   VAL A 118      -9.629   8.179   6.955  1.00 98.27           O  
ATOM    937  CG1 VAL A 118     -10.789   6.776   9.799  1.00 98.27           C  
ATOM    938  CG2 VAL A 118     -13.059   6.046   9.164  1.00 98.27           C  
ATOM    939  N   TRP A 119      -9.167   5.994   6.721  1.00 98.46           N  
ATOM    940  CA  TRP A 119      -7.767   6.198   6.326  1.00 98.46           C  
ATOM    941  C   TRP A 119      -7.639   7.100   5.095  1.00 98.46           C  
ATOM    942  CB  TRP A 119      -7.151   4.831   6.033  1.00 98.46           C  
ATOM    943  O   TRP A 119      -6.859   8.043   5.080  1.00 98.46           O  
ATOM    944  CG  TRP A 119      -7.034   3.882   7.184  1.00 98.46           C  
ATOM    945  CD1 TRP A 119      -6.819   4.211   8.480  1.00 98.46           C  
ATOM    946  CD2 TRP A 119      -7.020   2.425   7.138  1.00 98.46           C  
ATOM    947  CE2 TRP A 119      -6.845   1.932   8.466  1.00 98.46           C  
ATOM    948  CE3 TRP A 119      -7.077   1.473   6.096  1.00 98.46           C  
ATOM    949  NE1 TRP A 119      -6.699   3.064   9.241  1.00 98.46           N  
ATOM    950  CH2 TRP A 119      -6.838  -0.362   7.690  1.00 98.46           C  
ATOM    951  CZ2 TRP A 119      -6.764   0.560   8.747  1.00 98.46           C  
ATOM    952  CZ3 TRP A 119      -6.990   0.095   6.368  1.00 98.46           C  
ATOM    953  N   TYR A 120      -8.465   6.871   4.071  1.00 98.41           N  
ATOM    954  CA  TYR A 120      -8.456   7.690   2.862  1.00 98.41           C  
ATOM    955  C   TYR A 120      -8.912   9.133   3.118  1.00 98.41           C  
ATOM    956  CB  TYR A 120      -9.320   7.020   1.788  1.00 98.41           C  
ATOM    957  O   TYR A 120      -8.503  10.028   2.384  1.00 98.41           O  
ATOM    958  CG  TYR A 120      -9.246   7.694   0.430  1.00 98.41           C  
ATOM    959  CD1 TYR A 120     -10.209   8.654   0.059  1.00 98.41           C  
ATOM    960  CD2 TYR A 120      -8.184   7.394  -0.444  1.00 98.41           C  
ATOM    961  CE1 TYR A 120     -10.114   9.310  -1.183  1.00 98.41           C  
ATOM    962  CE2 TYR A 120      -8.110   8.012  -1.707  1.00 98.41           C  
ATOM    963  OH  TYR A 120      -9.018   9.556  -3.299  1.00 98.41           O  
ATOM    964  CZ  TYR A 120      -9.068   8.978  -2.071  1.00 98.41           C  
ATOM    965  N   SER A 121      -9.744   9.388   4.135  1.00 97.64           N  
ATOM    966  CA  SER A 121     -10.235  10.742   4.432  1.00 97.64           C  
ATOM    967  C   SER A 121      -9.122  11.719   4.812  1.00 97.64           C  
ATOM    968  CB  SER A 121     -11.338  10.724   5.495  1.00 97.64           C  
ATOM    969  O   SER A 121      -9.272  12.914   4.576  1.00 97.64           O  
ATOM    970  OG  SER A 121     -10.864  10.508   6.807  1.00 97.64           O  
ATOM    971  N   GLU A 122      -7.973  11.221   5.275  1.00 96.02           N  
ATOM    972  CA  GLU A 122      -6.780  12.033   5.529  1.00 96.02           C  
ATOM    973  C   GLU A 122      -6.254  12.741   4.270  1.00 96.02           C  
ATOM    974  CB  GLU A 122      -5.673  11.151   6.089  1.00 96.02           C  
ATOM    975  O   GLU A 122      -5.557  13.752   4.372  1.00 96.02           O  
ATOM    976  CG  GLU A 122      -6.031  10.465   7.407  1.00 96.02           C  
ATOM    977  CD  GLU A 122      -4.929   9.523   7.895  1.00 96.02           C  
ATOM    978  OE1 GLU A 122      -5.140   8.974   8.998  1.00 96.02           O  
ATOM    979  OE2 GLU A 122      -3.934   9.291   7.164  1.00 96.02           O  
ATOM    980  N   SER A 123      -6.656  12.294   3.071  1.00 95.76           N  
ATOM    981  CA  SER A 123      -6.341  12.966   1.807  1.00 95.76           C  
ATOM    982  C   SER A 123      -6.743  14.443   1.795  1.00 95.76           C  
ATOM    983  CB  SER A 123      -7.032  12.266   0.627  1.00 95.76           C  
ATOM    984  O   SER A 123      -6.193  15.218   1.022  1.00 95.76           O  
ATOM    985  OG  SER A 123      -8.424  12.545   0.542  1.00 95.76           O  
ATOM    986  N   THR A 124      -7.727  14.852   2.608  1.00 94.49           N  
ATOM    987  CA  THR A 124      -8.163  16.257   2.692  1.00 94.49           C  
ATOM    988  C   THR A 124      -7.104  17.180   3.282  1.00 94.49           C  
ATOM    989  CB  THR A 124      -9.432  16.407   3.540  1.00 94.49           C  
ATOM    990  O   THR A 124      -7.143  18.382   3.028  1.00 94.49           O  
ATOM    991  CG2 THR A 124     -10.610  15.642   2.934  1.00 94.49           C  
ATOM    992  OG1 THR A 124      -9.252  15.941   4.856  1.00 94.49           O  
ATOM    993  N   SER A 125      -6.185  16.623   4.067  1.00 93.27           N  
ATOM    994  CA  SER A 125      -5.090  17.345   4.717  1.00 93.27           C  
ATOM    995  C   SER A 125      -3.745  17.102   4.030  1.00 93.27           C  
ATOM    996  CB  SER A 125      -5.013  16.940   6.187  1.00 93.27           C  
ATOM    997  O   SER A 125      -2.741  17.693   4.416  1.00 93.27           O  
ATOM    998  OG  SER A 125      -6.272  17.105   6.821  1.00 93.27           O  
ATOM    999  N   PHE A 126      -3.720  16.249   3.003  1.00 94.05           N  
ATOM   1000  CA  PHE A 126      -2.530  15.930   2.232  1.00 94.05           C  
ATOM   1001  C   PHE A 126      -2.480  16.741   0.936  1.00 94.05           C  
ATOM   1002  CB  PHE A 126      -2.496  14.427   1.948  1.00 94.05           C  
ATOM   1003  O   PHE A 126      -3.462  16.840   0.197  1.00 94.05           O  
ATOM   1004  CG  PHE A 126      -1.272  14.015   1.160  1.00 94.05           C  
ATOM   1005  CD1 PHE A 126      -1.313  14.013  -0.248  1.00 94.05           C  
ATOM   1006  CD2 PHE A 126      -0.079  13.689   1.829  1.00 94.05           C  
ATOM   1007  CE1 PHE A 126      -0.173  13.650  -0.986  1.00 94.05           C  
ATOM   1008  CE2 PHE A 126       1.067  13.354   1.089  1.00 94.05           C  
ATOM   1009  CZ  PHE A 126       1.018  13.330  -0.313  1.00 94.05           C  
ATOM   1010  N   LYS A 127      -1.297  17.255   0.608  1.00 94.93           N  
ATOM   1011  CA  LYS A 127      -1.008  17.868  -0.686  1.00 94.93           C  
ATOM   1012  C   LYS A 127       0.288  17.292  -1.233  1.00 94.93           C  
ATOM   1013  CB  LYS A 127      -0.869  19.370  -0.518  1.00 94.93           C  
ATOM   1014  O   LYS A 127       1.324  17.358  -0.588  1.00 94.93           O  
ATOM   1015  CG  LYS A 127      -2.178  20.109  -0.197  1.00 94.93           C  
ATOM   1016  CD  LYS A 127      -1.708  21.545  -0.030  1.00 94.93           C  
ATOM   1017  CE  LYS A 127      -2.707  22.621   0.340  1.00 94.93           C  
ATOM   1018  NZ  LYS A 127      -1.887  23.853   0.413  1.00 94.93           N  
ATOM   1019  N   HIS A 128       0.217  16.739  -2.435  1.00 96.87           N  
ATOM   1020  CA  HIS A 128       1.360  16.090  -3.063  1.00 96.87           C  
ATOM   1021  C   HIS A 128       2.518  17.072  -3.295  1.00 96.87           C  
ATOM   1022  CB  HIS A 128       0.882  15.470  -4.371  1.00 96.87           C  
ATOM   1023  O   HIS A 128       2.297  18.160  -3.828  1.00 96.87           O  
ATOM   1024  CG  HIS A 128       1.907  14.565  -4.976  1.00 96.87           C  
ATOM   1025  CD2 HIS A 128       2.890  14.917  -5.860  1.00 96.87           C  
ATOM   1026  ND1 HIS A 128       2.069  13.233  -4.686  1.00 96.87           N  
ATOM   1027  CE1 HIS A 128       3.119  12.787  -5.387  1.00 96.87           C  
ATOM   1028  NE2 HIS A 128       3.638  13.773  -6.131  1.00 96.87           N  
ATOM   1029  N   GLY A 129       3.732  16.682  -2.908  1.00 96.16           N  
ATOM   1030  CA  GLY A 129       4.942  17.507  -2.982  1.00 96.16           C  
ATOM   1031  C   GLY A 129       5.069  18.551  -1.865  1.00 96.16           C  
ATOM   1032  O   GLY A 129       6.152  19.095  -1.659  1.00 96.16           O  
ATOM   1033  N   GLU A 130       4.016  18.809  -1.084  1.00 94.23           N  
ATOM   1034  CA  GLU A 130       4.065  19.708   0.072  1.00 94.23           C  
ATOM   1035  C   GLU A 130       4.231  18.890   1.358  1.00 94.23           C  
ATOM   1036  CB  GLU A 130       2.820  20.616   0.145  1.00 94.23           C  
ATOM   1037  O   GLU A 130       3.437  18.000   1.660  1.00 94.23           O  
ATOM   1038  CG  GLU A 130       2.719  21.659  -0.987  1.00 94.23           C  
ATOM   1039  CD  GLU A 130       1.480  22.587  -0.892  1.00 94.23           C  
ATOM   1040  OE1 GLU A 130       0.958  23.019  -1.946  1.00 94.23           O  
ATOM   1041  OE2 GLU A 130       0.984  22.913   0.218  1.00 94.23           O  
ATOM   1042  N   TRP A 131       5.253  19.212   2.149  1.00 89.88           N  
ATOM   1043  CA  TRP A 131       5.377  18.657   3.493  1.00 89.88           C  
ATOM   1044  C   TRP A 131       4.220  19.146   4.365  1.00 89.88           C  
ATOM   1045  CB  TRP A 131       6.738  19.020   4.092  1.00 89.88           C  
ATOM   1046  O   TRP A 131       3.948  20.348   4.432  1.00 89.88           O  
ATOM   1047  CG  TRP A 131       7.873  18.283   3.456  1.00 89.88           C  
ATOM   1048  CD1 TRP A 131       8.703  18.755   2.498  1.00 89.88           C  
ATOM   1049  CD2 TRP A 131       8.263  16.893   3.678  1.00 89.88           C  
ATOM   1050  CE2 TRP A 131       9.345  16.587   2.802  1.00 89.88           C  
ATOM   1051  CE3 TRP A 131       7.792  15.857   4.514  1.00 89.88           C  
ATOM   1052  NE1 TRP A 131       9.578  17.756   2.114  1.00 89.88           N  
ATOM   1053  CH2 TRP A 131       9.433  14.306   3.582  1.00 89.88           C  
ATOM   1054  CZ2 TRP A 131       9.926  15.316   2.744  1.00 89.88           C  
ATOM   1055  CZ3 TRP A 131       8.377  14.576   4.470  1.00 89.88           C  
ATOM   1056  N   THR A 132       3.547  18.219   5.047  1.00 79.85           N  
ATOM   1057  CA  THR A 132       2.541  18.566   6.052  1.00 79.85           C  
ATOM   1058  C   THR A 132       3.192  19.408   7.142  1.00 79.85           C  
ATOM   1059  CB  THR A 132       1.892  17.319   6.669  1.00 79.85           C  
ATOM   1060  O   THR A 132       4.270  19.074   7.635  1.00 79.85           O  
ATOM   1061  CG2 THR A 132       0.996  16.603   5.659  1.00 79.85           C  
ATOM   1062  OG1 THR A 132       2.881  16.402   7.081  1.00 79.85           O  
ATOM   1063  N   THR A 133       2.548  20.510   7.519  1.00 71.82           N  
ATOM   1064  CA  THR A 133       3.004  21.347   8.630  1.00 71.82           C  
ATOM   1065  C   THR A 133       3.055  20.521   9.912  1.00 71.82           C  
ATOM   1066  CB  THR A 133       2.083  22.563   8.815  1.00 71.82           C  
ATOM   1067  O   THR A 133       2.186  19.685  10.137  1.00 71.82           O  
ATOM   1068  CG2 THR A 133       2.235  23.542   7.650  1.00 71.82           C  
ATOM   1069  OG1 THR A 133       0.726  22.179   8.829  1.00 71.82           O  
ATOM   1070  N   THR A 134       4.040  20.781  10.770  1.00 62.50           N  
ATOM   1071  CA  THR A 134       4.237  20.116  12.072  1.00 62.50           C  
ATOM   1072  C   THR A 134       3.181  20.496  13.120  1.00 62.50           C  
ATOM   1073  CB  THR A 134       5.639  20.433  12.625  1.00 62.50           C  
ATOM   1074  O   THR A 134       3.481  20.495  14.307  1.00 62.50           O  
ATOM   1075  CG2 THR A 134       6.766  19.900  11.744  1.00 62.50           C  
ATOM   1076  OG1 THR A 134       5.788  21.836  12.712  1.00 62.50           O  
ATOM   1077  N   ASP A 135       1.975  20.890  12.710  1.00 66.18           N  
ATOM   1078  CA  ASP A 135       0.873  21.012  13.660  1.00 66.18           C  
ATOM   1079  C   ASP A 135       0.503  19.583  14.070  1.00 66.18           C  
ATOM   1080  CB  ASP A 135      -0.314  21.791  13.061  1.00 66.18           C  
ATOM   1081  O   ASP A 135       0.039  18.798  13.242  1.00 66.18           O  
ATOM   1082  CG  ASP A 135      -0.183  23.321  13.153  1.00 66.18           C  
ATOM   1083  OD1 ASP A 135       0.648  23.823  13.945  1.00 66.18           O  
ATOM   1084  OD2 ASP A 135      -0.948  24.004  12.433  1.00 66.18           O  
ATOM   1085  N   ASP A 136       0.771  19.256  15.336  1.00 60.58           N  
ATOM   1086  CA  ASP A 136       0.846  17.898  15.902  1.00 60.58           C  
ATOM   1087  C   ASP A 136      -0.408  17.012  15.706  1.00 60.58           C  
ATOM   1088  CB  ASP A 136       1.179  18.018  17.407  1.00 60.58           C  
ATOM   1089  O   ASP A 136      -0.366  15.817  15.986  1.00 60.58           O  
ATOM   1090  CG  ASP A 136       2.610  18.484  17.722  1.00 60.58           C  
ATOM   1091  OD1 ASP A 136       3.543  18.105  16.979  1.00 60.58           O  
ATOM   1092  OD2 ASP A 136       2.777  19.185  18.750  1.00 60.58           O  
ATOM   1093  N   ASP A 137      -1.511  17.556  15.190  1.00 74.25           N  
ATOM   1094  CA  ASP A 137      -2.799  16.865  15.071  1.00 74.25           C  
ATOM   1095  C   ASP A 137      -3.169  16.433  13.636  1.00 74.25           C  
ATOM   1096  CB  ASP A 137      -3.894  17.747  15.702  1.00 74.25           C  
ATOM   1097  O   ASP A 137      -4.247  15.866  13.427  1.00 74.25           O  
ATOM   1098  CG  ASP A 137      -3.922  17.746  17.239  1.00 74.25           C  
ATOM   1099  OD1 ASP A 137      -3.381  16.813  17.872  1.00 74.25           O  
ATOM   1100  OD2 ASP A 137      -4.594  18.653  17.787  1.00 74.25           O  
ATOM   1101  N   ILE A 138      -2.329  16.689  12.621  1.00 83.43           N  
ATOM   1102  CA  ILE A 138      -2.638  16.296  11.234  1.00 83.43           C  
ATOM   1103  C   ILE A 138      -1.961  14.971  10.866  1.00 83.43           C  
ATOM   1104  CB  ILE A 138      -2.364  17.426  10.219  1.00 83.43           C  
ATOM   1105  O   ILE A 138      -0.785  14.911  10.512  1.00 83.43           O  
ATOM   1106  CG1 ILE A 138      -3.181  18.687  10.591  1.00 83.43           C  
ATOM   1107  CG2 ILE A 138      -2.744  16.939   8.807  1.00 83.43           C  
ATOM   1108  CD1 ILE A 138      -2.996  19.873   9.635  1.00 83.43           C  
ATOM   1109  N   THR A 139      -2.756  13.906  10.861  1.00 90.13           N  
ATOM   1110  CA  THR A 139      -2.364  12.571  10.397  1.00 90.13           C  
ATOM   1111  C   THR A 139      -2.651  12.417   8.897  1.00 90.13           C  
ATOM   1112  CB  THR A 139      -3.104  11.517  11.232  1.00 90.13           C  
ATOM   1113  O   THR A 139      -3.749  12.737   8.442  1.00 90.13           O  
ATOM   1114  CG2 THR A 139      -2.601  10.111  11.005  1.00 90.13           C  
ATOM   1115  OG1 THR A 139      -2.917  11.768  12.608  1.00 90.13           O  
ATOM   1116  N   THR A 140      -1.658  11.969   8.121  1.00 94.50           N  
ATOM   1117  CA  THR A 140      -1.786  11.677   6.670  1.00 94.50           C  
ATOM   1118  C   THR A 140      -1.151  10.355   6.246  1.00 94.50           C  
ATOM   1119  CB  THR A 140      -1.214  12.797   5.784  1.00 94.50           C  
ATOM   1120  O   THR A 140      -1.196   9.990   5.071  1.00 94.50           O  
ATOM   1121  CG2 THR A 140      -1.980  14.111   5.913  1.00 94.50           C  
ATOM   1122  OG1 THR A 140       0.133  13.061   6.102  1.00 94.50           O  
ATOM   1123  N   ASP A 141      -0.540   9.648   7.191  1.00 94.98           N  
ATOM   1124  CA  ASP A 141       0.264   8.455   6.964  1.00 94.98           C  
ATOM   1125  C   ASP A 141      -0.567   7.245   6.533  1.00 94.98           C  
ATOM   1126  CB  ASP A 141       1.090   8.173   8.221  1.00 94.98           C  
ATOM   1127  O   ASP A 141      -0.109   6.463   5.694  1.00 94.98           O  
ATOM   1128  CG  ASP A 141       0.276   7.837   9.466  1.00 94.98           C  
ATOM   1129  OD1 ASP A 141      -0.846   8.367   9.567  1.00 94.98           O  
ATOM   1130  OD2 ASP A 141       0.849   7.179  10.348  1.00 94.98           O  
ATOM   1131  N   HIS A 142      -1.808   7.120   7.014  1.00 97.78           N  
ATOM   1132  CA  HIS A 142      -2.698   6.067   6.544  1.00 97.78           C  
ATOM   1133  C   HIS A 142      -3.102   6.297   5.089  1.00 97.78           C  
ATOM   1134  CB  HIS A 142      -3.957   5.950   7.401  1.00 97.78           C  
ATOM   1135  O   HIS A 142      -3.155   5.341   4.303  1.00 97.78           O  
ATOM   1136  CG  HIS A 142      -3.735   5.774   8.873  1.00 97.78           C  
ATOM   1137  CD2 HIS A 142      -3.365   4.630   9.519  1.00 97.78           C  
ATOM   1138  ND1 HIS A 142      -3.957   6.720   9.836  1.00 97.78           N  
ATOM   1139  CE1 HIS A 142      -3.708   6.171  11.032  1.00 97.78           C  
ATOM   1140  NE2 HIS A 142      -3.410   4.866  10.896  1.00 97.78           N  
ATOM   1141  N   TYR A 143      -3.374   7.550   4.707  1.00 98.13           N  
ATOM   1142  CA  TYR A 143      -3.637   7.889   3.311  1.00 98.13           C  
ATOM   1143  C   TYR A 143      -2.409   7.648   2.431  1.00 98.13           C  
ATOM   1144  CB  TYR A 143      -4.144   9.326   3.162  1.00 98.13           C  
ATOM   1145  O   TYR A 143      -2.540   6.965   1.411  1.00 98.13           O  
ATOM   1146  CG  TYR A 143      -4.124   9.817   1.728  1.00 98.13           C  
ATOM   1147  CD1 TYR A 143      -3.084  10.654   1.284  1.00 98.13           C  
ATOM   1148  CD2 TYR A 143      -5.101   9.368   0.820  1.00 98.13           C  
ATOM   1149  CE1 TYR A 143      -3.032  11.054  -0.063  1.00 98.13           C  
ATOM   1150  CE2 TYR A 143      -5.062   9.784  -0.524  1.00 98.13           C  
ATOM   1151  OH  TYR A 143      -4.002  11.064  -2.254  1.00 98.13           O  
ATOM   1152  CZ  TYR A 143      -4.032  10.637  -0.964  1.00 98.13           C  
ATOM   1153  N   THR A 144      -1.231   8.164   2.802  1.00 98.11           N  
ATOM   1154  CA  THR A 144      -0.016   8.006   1.985  1.00 98.11           C  
ATOM   1155  C   THR A 144       0.346   6.539   1.802  1.00 98.11           C  
ATOM   1156  CB  THR A 144       1.188   8.788   2.525  1.00 98.11           C  
ATOM   1157  O   THR A 144       0.715   6.160   0.693  1.00 98.11           O  
ATOM   1158  CG2 THR A 144       0.983  10.292   2.390  1.00 98.11           C  
ATOM   1159  OG1 THR A 144       1.403   8.537   3.881  1.00 98.11           O  
ATOM   1160  N   GLN A 145       0.114   5.689   2.806  1.00 98.71           N  
ATOM   1161  CA  GLN A 145       0.273   4.240   2.682  1.00 98.71           C  
ATOM   1162  C   GLN A 145      -0.646   3.627   1.611  1.00 98.71           C  
ATOM   1163  CB  GLN A 145      -0.021   3.593   4.040  1.00 98.71           C  
ATOM   1164  O   GLN A 145      -0.191   2.832   0.785  1.00 98.71           O  
ATOM   1165  CG  GLN A 145       0.254   2.089   4.044  1.00 98.71           C  
ATOM   1166  CD  GLN A 145       1.736   1.802   3.920  1.00 98.71           C  
ATOM   1167  NE2 GLN A 145       2.252   1.494   2.750  1.00 98.71           N  
ATOM   1168  OE1 GLN A 145       2.453   1.865   4.898  1.00 98.71           O  
ATOM   1169  N   ILE A 146      -1.936   3.995   1.592  1.00 98.83           N  
ATOM   1170  CA  ILE A 146      -2.910   3.489   0.603  1.00 98.83           C  
ATOM   1171  C   ILE A 146      -2.454   3.817  -0.822  1.00 98.83           C  
ATOM   1172  CB  ILE A 146      -4.322   4.072   0.879  1.00 98.83           C  
ATOM   1173  O   ILE A 146      -2.610   3.002  -1.741  1.00 98.83           O  
ATOM   1174  CG1 ILE A 146      -4.916   3.419   2.144  1.00 98.83           C  
ATOM   1175  CG2 ILE A 146      -5.288   3.875  -0.312  1.00 98.83           C  
ATOM   1176  CD1 ILE A 146      -6.174   4.118   2.675  1.00 98.83           C  
ATOM   1177  N   VAL A 147      -1.901   5.016  -1.015  1.00 98.71           N  
ATOM   1178  CA  VAL A 147      -1.487   5.531  -2.326  1.00 98.71           C  
ATOM   1179  C   VAL A 147       0.014   5.401  -2.582  1.00 98.71           C  
ATOM   1180  CB  VAL A 147      -2.019   6.951  -2.589  1.00 98.71           C  
ATOM   1181  O   VAL A 147       0.516   6.009  -3.523  1.00 98.71           O  
ATOM   1182  CG1 VAL A 147      -3.548   7.000  -2.444  1.00 98.71           C  
ATOM   1183  CG2 VAL A 147      -1.398   8.025  -1.696  1.00 98.71           C  
ATOM   1184  N   TRP A 148       0.733   4.595  -1.801  1.00 98.80           N  
ATOM   1185  CA  TRP A 148       2.164   4.407  -2.007  1.00 98.80           C  
ATOM   1186  C   TRP A 148       2.424   3.579  -3.267  1.00 98.80           C  
ATOM   1187  CB  TRP A 148       2.808   3.783  -0.773  1.00 98.80           C  
ATOM   1188  O   TRP A 148       1.999   2.421  -3.354  1.00 98.80           O  
ATOM   1189  CG  TRP A 148       4.259   4.105  -0.724  1.00 98.80           C  
ATOM   1190  CD1 TRP A 148       5.266   3.384  -1.262  1.00 98.80           C  
ATOM   1191  CD2 TRP A 148       4.874   5.287  -0.141  1.00 98.80           C  
ATOM   1192  CE2 TRP A 148       6.276   5.235  -0.387  1.00 98.80           C  
ATOM   1193  CE3 TRP A 148       4.380   6.382   0.594  1.00 98.80           C  
ATOM   1194  NE1 TRP A 148       6.454   4.073  -1.108  1.00 98.80           N  
ATOM   1195  CH2 TRP A 148       6.631   7.305   0.808  1.00 98.80           C  
ATOM   1196  CZ2 TRP A 148       7.151   6.217   0.088  1.00 98.80           C  
ATOM   1197  CZ3 TRP A 148       5.247   7.389   1.054  1.00 98.80           C  
ATOM   1198  N   ALA A 149       3.078   4.157  -4.274  1.00 98.72           N  
ATOM   1199  CA  ALA A 149       3.171   3.583  -5.616  1.00 98.72           C  
ATOM   1200  C   ALA A 149       3.759   2.173  -5.627  1.00 98.72           C  
ATOM   1201  CB  ALA A 149       4.020   4.493  -6.506  1.00 98.72           C  
ATOM   1202  O   ALA A 149       3.291   1.340  -6.399  1.00 98.72           O  
ATOM   1203  N   THR A 150       4.737   1.910  -4.761  1.00 98.09           N  
ATOM   1204  CA  THR A 150       5.544   0.683  -4.763  1.00 98.09           C  
ATOM   1205  C   THR A 150       4.941  -0.438  -3.907  1.00 98.09           C  
ATOM   1206  CB  THR A 150       6.991   0.990  -4.360  1.00 98.09           C  
ATOM   1207  O   THR A 150       5.305  -1.604  -4.063  1.00 98.09           O  
ATOM   1208  CG2 THR A 150       7.584   2.106  -5.222  1.00 98.09           C  
ATOM   1209  OG1 THR A 150       7.042   1.441  -3.034  1.00 98.09           O  
ATOM   1210  N   SER A 151       3.953  -0.131  -3.057  1.00 98.64           N  
ATOM   1211  CA  SER A 151       3.189  -1.142  -2.321  1.00 98.64           C  
ATOM   1212  C   SER A 151       2.257  -1.900  -3.274  1.00 98.64           C  
ATOM   1213  CB  SER A 151       2.379  -0.507  -1.187  1.00 98.64           C  
ATOM   1214  O   SER A 151       1.288  -1.339  -3.791  1.00 98.64           O  
ATOM   1215  OG  SER A 151       3.185   0.258  -0.321  1.00 98.64           O  
ATOM   1216  N   TYR A 152       2.534  -3.181  -3.512  1.00 98.53           N  
ATOM   1217  CA  TYR A 152       1.826  -4.031  -4.482  1.00 98.53           C  
ATOM   1218  C   TYR A 152       1.188  -5.281  -3.857  1.00 98.53           C  
ATOM   1219  CB  TYR A 152       2.792  -4.422  -5.603  1.00 98.53           C  
ATOM   1220  O   TYR A 152       0.354  -5.939  -4.484  1.00 98.53           O  
ATOM   1221  CG  TYR A 152       3.780  -5.512  -5.228  1.00 98.53           C  
ATOM   1222  CD1 TYR A 152       4.948  -5.194  -4.508  1.00 98.53           C  
ATOM   1223  CD2 TYR A 152       3.528  -6.847  -5.599  1.00 98.53           C  
ATOM   1224  CE1 TYR A 152       5.846  -6.208  -4.127  1.00 98.53           C  
ATOM   1225  CE2 TYR A 152       4.440  -7.862  -5.249  1.00 98.53           C  
ATOM   1226  OH  TYR A 152       6.438  -8.534  -4.106  1.00 98.53           O  
ATOM   1227  CZ  TYR A 152       5.588  -7.547  -4.491  1.00 98.53           C  
ATOM   1228  N   LEU A 153       1.540  -5.604  -2.615  1.00 98.74           N  
ATOM   1229  CA  LEU A 153       0.894  -6.637  -1.815  1.00 98.74           C  
ATOM   1230  C   LEU A 153       0.150  -6.000  -0.651  1.00 98.74           C  
ATOM   1231  CB  LEU A 153       1.928  -7.652  -1.308  1.00 98.74           C  
ATOM   1232  O   LEU A 153       0.635  -5.051  -0.041  1.00 98.74           O  
ATOM   1233  CG  LEU A 153       2.637  -8.438  -2.418  1.00 98.74           C  
ATOM   1234  CD1 LEU A 153       3.718  -9.337  -1.825  1.00 98.74           C  
ATOM   1235  CD2 LEU A 153       1.684  -9.307  -3.239  1.00 98.74           C  
ATOM   1236  N   ILE A 154      -1.009  -6.557  -0.325  1.00 98.88           N  
ATOM   1237  CA  ILE A 154      -1.769  -6.197   0.866  1.00 98.88           C  
ATOM   1238  C   ILE A 154      -2.279  -7.454   1.560  1.00 98.88           C  
ATOM   1239  CB  ILE A 154      -2.886  -5.182   0.542  1.00 98.88           C  
ATOM   1240  O   ILE A 154      -2.803  -8.365   0.920  1.00 98.88           O  
ATOM   1241  CG1 ILE A 154      -3.634  -4.785   1.832  1.00 98.88           C  
ATOM   1242  CG2 ILE A 154      -3.869  -5.702  -0.528  1.00 98.88           C  
ATOM   1243  CD1 ILE A 154      -4.481  -3.520   1.674  1.00 98.88           C  
ATOM   1244  N   GLY A 155      -2.156  -7.497   2.878  1.00 98.87           N  
ATOM   1245  CA  GLY A 155      -2.777  -8.519   3.707  1.00 98.87           C  
ATOM   1246  C   GLY A 155      -3.334  -7.886   4.967  1.00 98.87           C  
ATOM   1247  O   GLY A 155      -2.661  -7.098   5.621  1.00 98.87           O  
ATOM   1248  N   CYS A 156      -4.578  -8.205   5.300  1.00 98.92           N  
ATOM   1249  CA  CYS A 156      -5.271  -7.575   6.417  1.00 98.92           C  
ATOM   1250  C   CYS A 156      -5.880  -8.600   7.368  1.00 98.92           C  
ATOM   1251  CB  CYS A 156      -6.340  -6.605   5.899  1.00 98.92           C  
ATOM   1252  O   CYS A 156      -6.140  -9.750   7.002  1.00 98.92           O  
ATOM   1253  SG  CYS A 156      -5.805  -5.328   4.733  1.00 98.92           S  
ATOM   1254  N   ALA A 157      -6.173  -8.156   8.585  1.00 98.69           N  
ATOM   1255  CA  ALA A 157      -6.853  -8.929   9.609  1.00 98.69           C  
ATOM   1256  C   ALA A 157      -7.763  -8.048  10.467  1.00 98.69           C  
ATOM   1257  CB  ALA A 157      -5.801  -9.626  10.470  1.00 98.69           C  
ATOM   1258  O   ALA A 157      -7.550  -6.845  10.614  1.00 98.69           O  
ATOM   1259  N   ILE A 158      -8.764  -8.686  11.071  1.00 98.47           N  
ATOM   1260  CA  ILE A 158      -9.610  -8.092  12.103  1.00 98.47           C  
ATOM   1261  C   ILE A 158      -9.583  -8.976  13.354  1.00 98.47           C  
ATOM   1262  CB  ILE A 158     -11.035  -7.810  11.573  1.00 98.47           C  
ATOM   1263  O   ILE A 158      -9.760 -10.194  13.268  1.00 98.47           O  
ATOM   1264  CG1 ILE A 158     -11.832  -6.981  12.607  1.00 98.47           C  
ATOM   1265  CG2 ILE A 158     -11.760  -9.102  11.145  1.00 98.47           C  
ATOM   1266  CD1 ILE A 158     -13.323  -6.826  12.289  1.00 98.47           C  
ATOM   1267  N   ALA A 159      -9.410  -8.369  14.527  1.00 97.97           N  
ATOM   1268  CA  ALA A 159      -9.476  -9.051  15.816  1.00 97.97           C  
ATOM   1269  C   ALA A 159     -10.615  -8.509  16.685  1.00 97.97           C  
ATOM   1270  CB  ALA A 159      -8.121  -8.956  16.518  1.00 97.97           C  
ATOM   1271  O   ALA A 159     -10.862  -7.305  16.751  1.00 97.97           O  
ATOM   1272  N   SER A 160     -11.311  -9.413  17.384  1.00 96.23           N  
ATOM   1273  CA  SER A 160     -12.259  -9.041  18.435  1.00 96.23           C  
ATOM   1274  C   SER A 160     -11.524  -8.936  19.768  1.00 96.23           C  
ATOM   1275  CB  SER A 160     -13.424 -10.028  18.520  1.00 96.23           C  
ATOM   1276  O   SER A 160     -11.046  -9.925  20.319  1.00 96.23           O  
ATOM   1277  OG  SER A 160     -14.405  -9.535  19.419  1.00 96.23           O  
ATOM   1278  N   CYS A 161     -11.469  -7.719  20.284  1.00 96.02           N  
ATOM   1279  CA  CYS A 161     -10.732  -7.317  21.466  1.00 96.02           C  
ATOM   1280  C   CYS A 161     -11.675  -6.975  22.628  1.00 96.02           C  
ATOM   1281  CB  CYS A 161      -9.848  -6.132  21.057  1.00 96.02           C  
ATOM   1282  O   CYS A 161     -12.890  -6.797  22.471  1.00 96.02           O  
ATOM   1283  SG  CYS A 161      -8.608  -6.567  19.819  1.00 96.02           S  
ATOM   1284  N   ARG A 162     -11.108  -6.850  23.831  1.00 92.00           N  
ATOM   1285  CA  ARG A 162     -11.809  -6.329  25.012  1.00 92.00           C  
ATOM   1286  C   ARG A 162     -10.927  -5.321  25.731  1.00 92.00           C  
ATOM   1287  CB  ARG A 162     -12.199  -7.470  25.962  1.00 92.00           C  
ATOM   1288  O   ARG A 162      -9.858  -5.680  26.204  1.00 92.00           O  
ATOM   1289  CG  ARG A 162     -13.325  -8.342  25.397  1.00 92.00           C  
ATOM   1290  CD  ARG A 162     -13.741  -9.382  26.439  1.00 92.00           C  
ATOM   1291  NE  ARG A 162     -14.925 -10.135  25.992  1.00 92.00           N  
ATOM   1292  NH1 ARG A 162     -14.957 -11.659  27.708  1.00 92.00           N  
ATOM   1293  NH2 ARG A 162     -16.491 -11.778  26.088  1.00 92.00           N  
ATOM   1294  CZ  ARG A 162     -15.453 -11.180  26.600  1.00 92.00           C  
ATOM   1295  N   GLN A 163     -11.412  -4.093  25.881  1.00 87.42           N  
ATOM   1296  CA  GLN A 163     -10.767  -3.067  26.703  1.00 87.42           C  
ATOM   1297  C   GLN A 163     -11.716  -2.656  27.823  1.00 87.42           C  
ATOM   1298  CB  GLN A 163     -10.383  -1.852  25.857  1.00 87.42           C  
ATOM   1299  O   GLN A 163     -12.861  -2.291  27.558  1.00 87.42           O  
ATOM   1300  CG  GLN A 163      -9.198  -2.108  24.908  1.00 87.42           C  
ATOM   1301  CD  GLN A 163      -8.820  -0.847  24.134  1.00 87.42           C  
ATOM   1302  NE2 GLN A 163      -7.746  -0.866  23.377  1.00 87.42           N  
ATOM   1303  OE1 GLN A 163      -9.518   0.158  24.184  1.00 87.42           O  
ATOM   1304  N   GLN A 164     -11.260  -2.741  29.077  1.00 87.92           N  
ATOM   1305  CA  GLN A 164     -12.049  -2.367  30.264  1.00 87.92           C  
ATOM   1306  C   GLN A 164     -13.466  -2.990  30.276  1.00 87.92           C  
ATOM   1307  CB  GLN A 164     -12.064  -0.837  30.427  1.00 87.92           C  
ATOM   1308  O   GLN A 164     -14.458  -2.348  30.604  1.00 87.92           O  
ATOM   1309  CG  GLN A 164     -10.661  -0.210  30.524  1.00 87.92           C  
ATOM   1310  CD  GLN A 164     -10.714   1.308  30.674  1.00 87.92           C  
ATOM   1311  NE2 GLN A 164      -9.585   1.980  30.655  1.00 87.92           N  
ATOM   1312  OE1 GLN A 164     -11.761   1.916  30.801  1.00 87.92           O  
ATOM   1313  N   GLY A 165     -13.579  -4.251  29.842  1.00 88.34           N  
ATOM   1314  CA  GLY A 165     -14.853  -4.980  29.758  1.00 88.34           C  
ATOM   1315  C   GLY A 165     -15.742  -4.637  28.554  1.00 88.34           C  
ATOM   1316  O   GLY A 165     -16.730  -5.336  28.323  1.00 88.34           O  
ATOM   1317  N   SER A 166     -15.386  -3.630  27.754  1.00 91.39           N  
ATOM   1318  CA  SER A 166     -16.111  -3.249  26.538  1.00 91.39           C  
ATOM   1319  C   SER A 166     -15.512  -3.917  25.294  1.00 91.39           C  
ATOM   1320  CB  SER A 166     -16.126  -1.730  26.373  1.00 91.39           C  
ATOM   1321  O   SER A 166     -14.284  -3.995  25.178  1.00 91.39           O  
ATOM   1322  OG  SER A 166     -16.848  -1.157  27.445  1.00 91.39           O  
ATOM   1323  N   PRO A 167     -16.342  -4.414  24.356  1.00 92.86           N  
ATOM   1324  CA  PRO A 167     -15.847  -4.966  23.103  1.00 92.86           C  
ATOM   1325  C   PRO A 167     -15.157  -3.878  22.274  1.00 92.86           C  
ATOM   1326  CB  PRO A 167     -17.070  -5.544  22.387  1.00 92.86           C  
ATOM   1327  O   PRO A 167     -15.619  -2.738  22.203  1.00 92.86           O  
ATOM   1328  CG  PRO A 167     -18.212  -4.669  22.900  1.00 92.86           C  
ATOM   1329  CD  PRO A 167     -17.799  -4.359  24.340  1.00 92.86           C  
ATOM   1330  N   ARG A 168     -14.051  -4.258  21.646  1.00 96.11           N  
ATOM   1331  CA  ARG A 168     -13.300  -3.454  20.684  1.00 96.11           C  
ATOM   1332  C   ARG A 168     -12.987  -4.314  19.465  1.00 96.11           C  
ATOM   1333  CB  ARG A 168     -12.021  -2.915  21.342  1.00 96.11           C  
ATOM   1334  O   ARG A 168     -12.965  -5.537  19.580  1.00 96.11           O  
ATOM   1335  CG  ARG A 168     -12.240  -1.862  22.433  1.00 96.11           C  
ATOM   1336  CD  ARG A 168     -12.878  -0.584  21.885  1.00 96.11           C  
ATOM   1337  NE  ARG A 168     -12.901   0.476  22.909  1.00 96.11           N  
ATOM   1338  NH1 ARG A 168     -13.647   2.166  21.552  1.00 96.11           N  
ATOM   1339  NH2 ARG A 168     -13.253   2.572  23.714  1.00 96.11           N  
ATOM   1340  CZ  ARG A 168     -13.273   1.727  22.722  1.00 96.11           C  
ATOM   1341  N   TYR A 169     -12.775  -3.697  18.315  1.00 97.27           N  
ATOM   1342  CA  TYR A 169     -12.450  -4.395  17.076  1.00 97.27           C  
ATOM   1343  C   TYR A 169     -11.279  -3.688  16.416  1.00 97.27           C  
ATOM   1344  CB  TYR A 169     -13.676  -4.464  16.160  1.00 97.27           C  
ATOM   1345  O   TYR A 169     -11.396  -2.512  16.077  1.00 97.27           O  
ATOM   1346  CG  TYR A 169     -14.837  -5.214  16.779  1.00 97.27           C  
ATOM   1347  CD1 TYR A 169     -14.972  -6.599  16.577  1.00 97.27           C  
ATOM   1348  CD2 TYR A 169     -15.738  -4.532  17.617  1.00 97.27           C  
ATOM   1349  CE1 TYR A 169     -16.038  -7.299  17.176  1.00 97.27           C  
ATOM   1350  CE2 TYR A 169     -16.786  -5.229  18.243  1.00 97.27           C  
ATOM   1351  OH  TYR A 169     -18.012  -7.256  18.550  1.00 97.27           O  
ATOM   1352  CZ  TYR A 169     -16.955  -6.607  17.995  1.00 97.27           C  
ATOM   1353  N   LEU A 170     -10.165  -4.404  16.293  1.00 98.03           N  
ATOM   1354  CA  LEU A 170      -8.924  -3.898  15.723  1.00 98.03           C  
ATOM   1355  C   LEU A 170      -8.803  -4.381  14.282  1.00 98.03           C  
ATOM   1356  CB  LEU A 170      -7.747  -4.371  16.592  1.00 98.03           C  
ATOM   1357  O   LEU A 170      -8.851  -5.587  14.045  1.00 98.03           O  
ATOM   1358  CG  LEU A 170      -6.362  -3.940  16.075  1.00 98.03           C  
ATOM   1359  CD1 LEU A 170      -6.250  -2.432  15.873  1.00 98.03           C  
ATOM   1360  CD2 LEU A 170      -5.297  -4.388  17.071  1.00 98.03           C  
ATOM   1361  N   TYR A 171      -8.640  -3.446  13.356  1.00 98.68           N  
ATOM   1362  CA  TYR A 171      -8.352  -3.677  11.945  1.00 98.68           C  
ATOM   1363  C   TYR A 171      -6.880  -3.371  11.715  1.00 98.68           C  
ATOM   1364  CB  TYR A 171      -9.224  -2.779  11.055  1.00 98.68           C  
ATOM   1365  O   TYR A 171      -6.408  -2.319  12.142  1.00 98.68           O  
ATOM   1366  CG  TYR A 171     -10.710  -3.017  11.207  1.00 98.68           C  
ATOM   1367  CD1 TYR A 171     -11.436  -3.711  10.217  1.00 98.68           C  
ATOM   1368  CD2 TYR A 171     -11.363  -2.550  12.362  1.00 98.68           C  
ATOM   1369  CE1 TYR A 171     -12.809  -3.967  10.404  1.00 98.68           C  
ATOM   1370  CE2 TYR A 171     -12.714  -2.835  12.572  1.00 98.68           C  
ATOM   1371  OH  TYR A 171     -14.707  -3.876  11.906  1.00 98.68           O  
ATOM   1372  CZ  TYR A 171     -13.431  -3.555  11.601  1.00 98.68           C  
ATOM   1373  N   VAL A 172      -6.181  -4.280  11.043  1.00 98.65           N  
ATOM   1374  CA  VAL A 172      -4.766  -4.147  10.684  1.00 98.65           C  
ATOM   1375  C   VAL A 172      -4.627  -4.500   9.212  1.00 98.65           C  
ATOM   1376  CB  VAL A 172      -3.874  -5.073  11.537  1.00 98.65           C  
ATOM   1377  O   VAL A 172      -5.159  -5.525   8.785  1.00 98.65           O  
ATOM   1378  CG1 VAL A 172      -2.389  -4.882  11.215  1.00 98.65           C  
ATOM   1379  CG2 VAL A 172      -4.087  -4.847  13.038  1.00 98.65           C  
ATOM   1380  N   CYS A 173      -3.916  -3.679   8.449  1.00 98.87           N  
ATOM   1381  CA  CYS A 173      -3.490  -3.991   7.088  1.00 98.87           C  
ATOM   1382  C   CYS A 173      -1.986  -3.786   6.965  1.00 98.87           C  
ATOM   1383  CB  CYS A 173      -4.230  -3.104   6.085  1.00 98.87           C  
ATOM   1384  O   CYS A 173      -1.484  -2.738   7.360  1.00 98.87           O  
ATOM   1385  SG  CYS A 173      -5.949  -3.565   5.755  1.00 98.87           S  
ATOM   1386  N   HIS A 174      -1.297  -4.761   6.382  1.00 98.81           N  
ATOM   1387  CA  HIS A 174       0.111  -4.678   6.015  1.00 98.81           C  
ATOM   1388  C   HIS A 174       0.257  -4.523   4.500  1.00 98.81           C  
ATOM   1389  CB  HIS A 174       0.877  -5.894   6.566  1.00 98.81           C  
ATOM   1390  O   HIS A 174      -0.414  -5.230   3.747  1.00 98.81           O  
ATOM   1391  CG  HIS A 174       0.983  -5.972   8.072  1.00 98.81           C  
ATOM   1392  CD2 HIS A 174       0.759  -4.957   8.956  1.00 98.81           C  
ATOM   1393  ND1 HIS A 174       1.379  -7.107   8.789  1.00 98.81           N  
ATOM   1394  CE1 HIS A 174       1.378  -6.743  10.084  1.00 98.81           C  
ATOM   1395  NE2 HIS A 174       1.003  -5.460  10.211  1.00 98.81           N  
ATOM   1396  N   TYR A 175       1.119  -3.602   4.066  1.00 98.75           N  
ATOM   1397  CA  TYR A 175       1.294  -3.177   2.667  1.00 98.75           C  
ATOM   1398  C   TYR A 175       2.742  -3.401   2.241  1.00 98.75           C  
ATOM   1399  CB  TYR A 175       0.996  -1.674   2.545  1.00 98.75           C  
ATOM   1400  O   TYR A 175       3.609  -2.854   2.899  1.00 98.75           O  
ATOM   1401  CG  TYR A 175      -0.388  -1.241   2.969  1.00 98.75           C  
ATOM   1402  CD1 TYR A 175      -1.362  -0.935   2.004  1.00 98.75           C  
ATOM   1403  CD2 TYR A 175      -0.679  -1.090   4.337  1.00 98.75           C  
ATOM   1404  CE1 TYR A 175      -2.632  -0.485   2.408  1.00 98.75           C  
ATOM   1405  CE2 TYR A 175      -1.953  -0.667   4.742  1.00 98.75           C  
ATOM   1406  OH  TYR A 175      -4.169   0.038   4.178  1.00 98.75           O  
ATOM   1407  CZ  TYR A 175      -2.935  -0.364   3.778  1.00 98.75           C  
ATOM   1408  N   CYS A 176       3.039  -4.162   1.188  1.00 98.28           N  
ATOM   1409  CA  CYS A 176       4.424  -4.528   0.848  1.00 98.28           C  
ATOM   1410  C   CYS A 176       4.755  -4.148  -0.609  1.00 98.28           C  
ATOM   1411  CB  CYS A 176       4.668  -6.019   1.124  1.00 98.28           C  
ATOM   1412  O   CYS A 176       4.013  -4.535  -1.514  1.00 98.28           O  
ATOM   1413  SG  CYS A 176       3.610  -6.803   2.381  1.00 98.28           S  
ATOM   1414  N   HIS A 177       5.820  -3.401  -0.914  1.00 96.91           N  
ATOM   1415  CA  HIS A 177       6.781  -2.778   0.016  1.00 96.91           C  
ATOM   1416  C   HIS A 177       6.138  -1.749   0.953  1.00 96.91           C  
ATOM   1417  CB  HIS A 177       7.930  -2.144  -0.778  1.00 96.91           C  
ATOM   1418  O   HIS A 177       5.002  -1.321   0.737  1.00 96.91           O  
ATOM   1419  CG  HIS A 177       8.696  -3.147  -1.601  1.00 96.91           C  
ATOM   1420  CD2 HIS A 177       8.689  -3.238  -2.960  1.00 96.91           C  
ATOM   1421  ND1 HIS A 177       9.509  -4.159  -1.092  1.00 96.91           N  
ATOM   1422  CE1 HIS A 177       9.984  -4.828  -2.151  1.00 96.91           C  
ATOM   1423  NE2 HIS A 177       9.501  -4.302  -3.285  1.00 96.91           N  
ATOM   1424  N   GLU A 178       6.854  -1.394   2.007  1.00 95.68           N  
ATOM   1425  CA  GLU A 178       6.332  -0.753   3.203  1.00 95.68           C  
ATOM   1426  C   GLU A 178       5.811   0.657   3.011  1.00 95.68           C  
ATOM   1427  CB  GLU A 178       7.350  -0.811   4.359  1.00 95.68           C  
ATOM   1428  O   GLU A 178       4.863   1.042   3.680  1.00 95.68           O  
ATOM   1429  CG  GLU A 178       8.671  -0.061   4.106  1.00 95.68           C  
ATOM   1430  CD  GLU A 178       9.755  -0.934   3.458  1.00 95.68           C  
ATOM   1431  OE1 GLU A 178      10.903  -0.825   3.918  1.00 95.68           O  
ATOM   1432  OE2 GLU A 178       9.435  -1.750   2.561  1.00 95.68           O  
ATOM   1433  N   GLY A 179       6.364   1.403   2.067  1.00 96.91           N  
ATOM   1434  CA  GLY A 179       6.031   2.804   1.882  1.00 96.91           C  
ATOM   1435  C   GLY A 179       6.236   3.678   3.118  1.00 96.91           C  
ATOM   1436  O   GLY A 179       6.937   3.303   4.052  1.00 96.91           O  
ATOM   1437  N   ASN A 180       5.653   4.880   3.091  1.00 96.30           N  
ATOM   1438  CA  ASN A 180       5.808   5.899   4.135  1.00 96.30           C  
ATOM   1439  C   ASN A 180       7.270   6.206   4.500  1.00 96.30           C  
ATOM   1440  CB  ASN A 180       4.903   5.550   5.334  1.00 96.30           C  
ATOM   1441  O   ASN A 180       7.562   6.559   5.644  1.00 96.30           O  
ATOM   1442  CG  ASN A 180       3.442   5.845   5.078  1.00 96.30           C  
ATOM   1443  ND2 ASN A 180       2.568   5.370   5.928  1.00 96.30           N  
ATOM   1444  OD1 ASN A 180       3.070   6.567   4.164  1.00 96.30           O  
ATOM   1445  N   ASP A 181       8.167   6.118   3.516  1.00 93.57           N  
ATOM   1446  CA  ASP A 181       9.570   6.493   3.664  1.00 93.57           C  
ATOM   1447  C   ASP A 181       9.667   7.941   4.189  1.00 93.57           C  
ATOM   1448  CB  ASP A 181      10.285   6.310   2.323  1.00 93.57           C  
ATOM   1449  O   ASP A 181       9.124   8.857   3.559  1.00 93.57           O  
ATOM   1450  CG  ASP A 181      11.686   6.932   2.246  1.00 93.57           C  
ATOM   1451  OD1 ASP A 181      12.226   7.372   3.287  1.00 93.57           O  
ATOM   1452  OD2 ASP A 181      12.162   7.038   1.100  1.00 93.57           O  
ATOM   1453  N   PRO A 182      10.334   8.168   5.338  1.00 91.89           N  
ATOM   1454  CA  PRO A 182      10.484   9.492   5.929  1.00 91.89           C  
ATOM   1455  C   PRO A 182      11.063  10.557   4.993  1.00 91.89           C  
ATOM   1456  CB  PRO A 182      11.412   9.286   7.131  1.00 91.89           C  
ATOM   1457  O   PRO A 182      10.752  11.732   5.184  1.00 91.89           O  
ATOM   1458  CG  PRO A 182      11.161   7.838   7.537  1.00 91.89           C  
ATOM   1459  CD  PRO A 182      10.934   7.154   6.198  1.00 91.89           C  
ATOM   1460  N   GLU A 183      11.878  10.186   4.002  1.00 92.11           N  
ATOM   1461  CA  GLU A 183      12.507  11.138   3.076  1.00 92.11           C  
ATOM   1462  C   GLU A 183      11.586  11.548   1.920  1.00 92.11           C  
ATOM   1463  CB  GLU A 183      13.822  10.560   2.528  1.00 92.11           C  
ATOM   1464  O   GLU A 183      11.734  12.641   1.372  1.00 92.11           O  
ATOM   1465  CG  GLU A 183      14.848  10.297   3.645  1.00 92.11           C  
ATOM   1466  CD  GLU A 183      16.272  10.005   3.139  1.00 92.11           C  
ATOM   1467  OE1 GLU A 183      17.167   9.902   4.013  1.00 92.11           O  
ATOM   1468  OE2 GLU A 183      16.500   9.976   1.908  1.00 92.11           O  
ATOM   1469  N   THR A 184      10.611  10.704   1.575  1.00 93.96           N  
ATOM   1470  CA  THR A 184       9.759  10.864   0.383  1.00 93.96           C  
ATOM   1471  C   THR A 184       8.261  10.839   0.697  1.00 93.96           C  
ATOM   1472  CB  THR A 184      10.129   9.835  -0.698  1.00 93.96           C  
ATOM   1473  O   THR A 184       7.423  10.773  -0.201  1.00 93.96           O  
ATOM   1474  CG2 THR A 184      11.569   9.990  -1.183  1.00 93.96           C  
ATOM   1475  OG1 THR A 184       9.985   8.519  -0.220  1.00 93.96           O  
ATOM   1476  N   LYS A 185       7.878  10.935   1.977  1.00 94.05           N  
ATOM   1477  CA  LYS A 185       6.482  10.805   2.436  1.00 94.05           C  
ATOM   1478  C   LYS A 185       5.505  11.808   1.811  1.00 94.05           C  
ATOM   1479  CB  LYS A 185       6.460  10.883   3.968  1.00 94.05           C  
ATOM   1480  O   LYS A 185       4.321  11.505   1.666  1.00 94.05           O  
ATOM   1481  CG  LYS A 185       5.113  10.437   4.554  1.00 94.05           C  
ATOM   1482  CD  LYS A 185       5.223  10.350   6.078  1.00 94.05           C  
ATOM   1483  CE  LYS A 185       3.902   9.883   6.693  1.00 94.05           C  
ATOM   1484  NZ  LYS A 185       4.065   9.660   8.153  1.00 94.05           N  
ATOM   1485  N   ASN A 186       5.974  12.994   1.430  1.00 95.27           N  
ATOM   1486  CA  ASN A 186       5.184  14.005   0.715  1.00 95.27           C  
ATOM   1487  C   ASN A 186       4.942  13.652  -0.771  1.00 95.27           C  
ATOM   1488  CB  ASN A 186       5.865  15.379   0.877  1.00 95.27           C  
ATOM   1489  O   ASN A 186       4.085  14.263  -1.416  1.00 95.27           O  
ATOM   1490  CG  ASN A 186       7.219  15.455   0.187  1.00 95.27           C  
ATOM   1491  ND2 ASN A 186       7.560  16.561  -0.430  1.00 95.27           N  
ATOM   1492  OD1 ASN A 186       7.981  14.507   0.169  1.00 95.27           O  
ATOM   1493  N   GLU A 187       5.648  12.660  -1.314  1.00 97.50           N  
ATOM   1494  CA  GLU A 187       5.593  12.210  -2.708  1.00 97.50           C  
ATOM   1495  C   GLU A 187       5.423  10.677  -2.801  1.00 97.50           C  
ATOM   1496  CB  GLU A 187       6.835  12.700  -3.473  1.00 97.50           C  
ATOM   1497  O   GLU A 187       6.275   9.977  -3.346  1.00 97.50           O  
ATOM   1498  CG  GLU A 187       6.874  14.230  -3.587  1.00 97.50           C  
ATOM   1499  CD  GLU A 187       8.030  14.759  -4.449  1.00 97.50           C  
ATOM   1500  OE1 GLU A 187       8.052  15.997  -4.649  1.00 97.50           O  
ATOM   1501  OE2 GLU A 187       8.860  13.957  -4.935  1.00 97.50           O  
ATOM   1502  N   PRO A 188       4.286  10.113  -2.343  1.00 98.15           N  
ATOM   1503  CA  PRO A 188       4.067   8.660  -2.301  1.00 98.15           C  
ATOM   1504  C   PRO A 188       4.048   7.979  -3.684  1.00 98.15           C  
ATOM   1505  CB  PRO A 188       2.724   8.496  -1.573  1.00 98.15           C  
ATOM   1506  O   PRO A 188       3.981   6.756  -3.780  1.00 98.15           O  
ATOM   1507  CG  PRO A 188       1.989   9.804  -1.853  1.00 98.15           C  
ATOM   1508  CD  PRO A 188       3.124  10.819  -1.829  1.00 98.15           C  
ATOM   1509  N   TYR A 189       4.052   8.749  -4.773  1.00 98.69           N  
ATOM   1510  CA  TYR A 189       4.053   8.273  -6.153  1.00 98.69           C  
ATOM   1511  C   TYR A 189       4.660   9.323  -7.088  1.00 98.69           C  
ATOM   1512  CB  TYR A 189       2.620   7.916  -6.584  1.00 98.69           C  
ATOM   1513  O   TYR A 189       4.708  10.504  -6.766  1.00 98.69           O  
ATOM   1514  CG  TYR A 189       1.593   9.019  -6.430  1.00 98.69           C  
ATOM   1515  CD1 TYR A 189       0.735   9.013  -5.315  1.00 98.69           C  
ATOM   1516  CD2 TYR A 189       1.484  10.039  -7.393  1.00 98.69           C  
ATOM   1517  CE1 TYR A 189      -0.221  10.030  -5.147  1.00 98.69           C  
ATOM   1518  CE2 TYR A 189       0.522  11.052  -7.236  1.00 98.69           C  
ATOM   1519  OH  TYR A 189      -1.220  12.060  -5.928  1.00 98.69           O  
ATOM   1520  CZ  TYR A 189      -0.322  11.057  -6.108  1.00 98.69           C  
ATOM   1521  N   LYS A 190       5.062   8.921  -8.296  1.00 98.49           N  
ATOM   1522  CA  LYS A 190       5.521   9.858  -9.329  1.00 98.49           C  
ATOM   1523  C   LYS A 190       4.320  10.426 -10.068  1.00 98.49           C  
ATOM   1524  CB  LYS A 190       6.500   9.170 -10.292  1.00 98.49           C  
ATOM   1525  O   LYS A 190       3.477   9.670 -10.551  1.00 98.49           O  
ATOM   1526  CG  LYS A 190       7.795   8.778  -9.569  1.00 98.49           C  
ATOM   1527  CD  LYS A 190       8.759   8.004 -10.477  1.00 98.49           C  
ATOM   1528  CE  LYS A 190      10.004   7.653  -9.648  1.00 98.49           C  
ATOM   1529  NZ  LYS A 190      10.944   6.749 -10.359  1.00 98.49           N  
ATOM   1530  N   THR A 191       4.239  11.747 -10.181  1.00 98.57           N  
ATOM   1531  CA  THR A 191       3.193  12.389 -10.989  1.00 98.57           C  
ATOM   1532  C   THR A 191       3.399  12.104 -12.482  1.00 98.57           C  
ATOM   1533  CB  THR A 191       3.069  13.896 -10.725  1.00 98.57           C  
ATOM   1534  O   THR A 191       4.524  11.869 -12.927  1.00 98.57           O  
ATOM   1535  CG2 THR A 191       3.022  14.222  -9.239  1.00 98.57           C  
ATOM   1536  OG1 THR A 191       4.149  14.623 -11.254  1.00 98.57           O  
ATOM   1537  N   GLY A 192       2.322  12.081 -13.268  1.00 98.43           N  
ATOM   1538  CA  GLY A 192       2.405  11.955 -14.728  1.00 98.43           C  
ATOM   1539  C   GLY A 192       1.198  11.264 -15.351  1.00 98.43           C  
ATOM   1540  O   GLY A 192       0.173  11.056 -14.697  1.00 98.43           O  
ATOM   1541  N   VAL A 193       1.300  10.916 -16.635  1.00 98.57           N  
ATOM   1542  CA  VAL A 193       0.220  10.188 -17.316  1.00 98.57           C  
ATOM   1543  C   VAL A 193       0.123   8.781 -16.714  1.00 98.57           C  
ATOM   1544  CB  VAL A 193       0.432  10.145 -18.841  1.00 98.57           C  
ATOM   1545  O   VAL A 193       1.156   8.127 -16.559  1.00 98.57           O  
ATOM   1546  CG1 VAL A 193      -0.648   9.317 -19.554  1.00 98.57           C  
ATOM   1547  CG2 VAL A 193       0.389  11.563 -19.427  1.00 98.57           C  
ATOM   1548  N   PRO A 194      -1.081   8.278 -16.373  1.00 98.72           N  
ATOM   1549  CA  PRO A 194      -1.217   6.936 -15.822  1.00 98.72           C  
ATOM   1550  C   PRO A 194      -0.510   5.871 -16.661  1.00 98.72           C  
ATOM   1551  CB  PRO A 194      -2.716   6.682 -15.700  1.00 98.72           C  
ATOM   1552  O   PRO A 194      -0.712   5.803 -17.872  1.00 98.72           O  
ATOM   1553  CG  PRO A 194      -3.274   8.087 -15.480  1.00 98.72           C  
ATOM   1554  CD  PRO A 194      -2.367   8.961 -16.346  1.00 98.72           C  
ATOM   1555  N   CYS A 195       0.292   5.043 -15.991  1.00 98.61           N  
ATOM   1556  CA  CYS A 195       1.148   4.007 -16.572  1.00 98.61           C  
ATOM   1557  C   CYS A 195       2.299   4.472 -17.484  1.00 98.61           C  
ATOM   1558  CB  CYS A 195       0.310   2.945 -17.284  1.00 98.61           C  
ATOM   1559  O   CYS A 195       2.931   3.635 -18.130  1.00 98.61           O  
ATOM   1560  SG  CYS A 195      -0.961   2.082 -16.340  1.00 98.61           S  
ATOM   1561  N   GLU A 196       2.622   5.765 -17.550  1.00 98.39           N  
ATOM   1562  CA  GLU A 196       3.752   6.257 -18.355  1.00 98.39           C  
ATOM   1563  C   GLU A 196       5.094   5.644 -17.926  1.00 98.39           C  
ATOM   1564  CB  GLU A 196       3.766   7.785 -18.266  1.00 98.39           C  
ATOM   1565  O   GLU A 196       5.956   5.399 -18.767  1.00 98.39           O  
ATOM   1566  CG  GLU A 196       4.866   8.478 -19.078  1.00 98.39           C  
ATOM   1567  CD  GLU A 196       4.653  10.001 -19.103  1.00 98.39           C  
ATOM   1568  OE1 GLU A 196       4.881  10.597 -20.180  1.00 98.39           O  
ATOM   1569  OE2 GLU A 196       4.210  10.560 -18.067  1.00 98.39           O  
ATOM   1570  N   ALA A 197       5.244   5.299 -16.643  1.00 98.26           N  
ATOM   1571  CA  ALA A 197       6.429   4.613 -16.131  1.00 98.26           C  
ATOM   1572  C   ALA A 197       6.431   3.089 -16.392  1.00 98.26           C  
ATOM   1573  CB  ALA A 197       6.556   4.936 -14.639  1.00 98.26           C  
ATOM   1574  O   ALA A 197       7.419   2.424 -16.096  1.00 98.26           O  
ATOM   1575  N   CYS A 198       5.346   2.515 -16.924  1.00 98.38           N  
ATOM   1576  CA  CYS A 198       5.174   1.072 -17.132  1.00 98.38           C  
ATOM   1577  C   CYS A 198       4.415   0.759 -18.446  1.00 98.38           C  
ATOM   1578  CB  CYS A 198       4.501   0.484 -15.883  1.00 98.38           C  
ATOM   1579  O   CYS A 198       3.391   0.070 -18.434  1.00 98.38           O  
ATOM   1580  SG  CYS A 198       2.856   1.151 -15.534  1.00 98.38           S  
ATOM   1581  N   PRO A 199       4.905   1.221 -19.614  1.00 96.03           N  
ATOM   1582  CA  PRO A 199       4.136   1.260 -20.866  1.00 96.03           C  
ATOM   1583  C   PRO A 199       3.620  -0.103 -21.360  1.00 96.03           C  
ATOM   1584  CB  PRO A 199       5.082   1.905 -21.889  1.00 96.03           C  
ATOM   1585  O   PRO A 199       2.567  -0.166 -21.989  1.00 96.03           O  
ATOM   1586  CG  PRO A 199       6.480   1.670 -21.313  1.00 96.03           C  
ATOM   1587  CD  PRO A 199       6.232   1.780 -19.814  1.00 96.03           C  
ATOM   1588  N   SER A 200       4.330  -1.194 -21.059  1.00 97.55           N  
ATOM   1589  CA  SER A 200       3.944  -2.564 -21.445  1.00 97.55           C  
ATOM   1590  C   SER A 200       3.262  -3.355 -20.323  1.00 97.55           C  
ATOM   1591  CB  SER A 200       5.166  -3.339 -21.943  1.00 97.55           C  
ATOM   1592  O   SER A 200       2.927  -4.519 -20.514  1.00 97.55           O  
ATOM   1593  OG  SER A 200       5.794  -2.650 -23.009  1.00 97.55           O  
ATOM   1594  N   ASN A 201       3.080  -2.747 -19.150  1.00 98.50           N  
ATOM   1595  CA  ASN A 201       2.616  -3.399 -17.928  1.00 98.50           C  
ATOM   1596  C   ASN A 201       1.532  -2.546 -17.271  1.00 98.50           C  
ATOM   1597  CB  ASN A 201       3.815  -3.640 -16.998  1.00 98.50           C  
ATOM   1598  O   ASN A 201       1.684  -2.124 -16.131  1.00 98.50           O  
ATOM   1599  CG  ASN A 201       4.792  -4.643 -17.564  1.00 98.50           C  
ATOM   1600  ND2 ASN A 201       5.969  -4.211 -17.953  1.00 98.50           N  
ATOM   1601  OD1 ASN A 201       4.525  -5.827 -17.626  1.00 98.50           O  
ATOM   1602  N   CYS A 202       0.467  -2.246 -18.014  1.00 98.59           N  
ATOM   1603  CA  CYS A 202      -0.614  -1.382 -17.557  1.00 98.59           C  
ATOM   1604  C   CYS A 202      -1.961  -2.097 -17.627  1.00 98.59           C  
ATOM   1605  CB  CYS A 202      -0.648  -0.117 -18.411  1.00 98.59           C  
ATOM   1606  O   CYS A 202      -2.368  -2.577 -18.686  1.00 98.59           O  
ATOM   1607  SG  CYS A 202      -1.878   1.109 -17.871  1.00 98.59           S  
ATOM   1608  N   GLU A 203      -2.693  -2.084 -16.520  1.00 98.54           N  
ATOM   1609  CA  GLU A 203      -4.076  -2.538 -16.450  1.00 98.54           C  
ATOM   1610  C   GLU A 203      -4.921  -1.472 -15.754  1.00 98.54           C  
ATOM   1611  CB  GLU A 203      -4.149  -3.878 -15.711  1.00 98.54           C  
ATOM   1612  O   GLU A 203      -4.733  -1.195 -14.571  1.00 98.54           O  
ATOM   1613  CG  GLU A 203      -5.549  -4.498 -15.829  1.00 98.54           C  
ATOM   1614  CD  GLU A 203      -5.752  -5.606 -14.794  1.00 98.54           C  
ATOM   1615  OE1 GLU A 203      -6.779  -5.577 -14.075  1.00 98.54           O  
ATOM   1616  OE2 GLU A 203      -4.854  -6.451 -14.579  1.00 98.54           O  
ATOM   1617  N   ASP A 204      -5.868  -0.878 -16.486  1.00 98.03           N  
ATOM   1618  CA  ASP A 204      -6.807   0.115 -15.949  1.00 98.03           C  
ATOM   1619  C   ASP A 204      -6.109   1.170 -15.066  1.00 98.03           C  
ATOM   1620  CB  ASP A 204      -7.979  -0.605 -15.255  1.00 98.03           C  
ATOM   1621  O   ASP A 204      -6.417   1.316 -13.885  1.00 98.03           O  
ATOM   1622  CG  ASP A 204      -9.092   0.356 -14.820  1.00 98.03           C  
ATOM   1623  OD1 ASP A 204      -9.280   1.394 -15.500  1.00 98.03           O  
ATOM   1624  OD2 ASP A 204      -9.752   0.043 -13.803  1.00 98.03           O  
ATOM   1625  N   LYS A 205      -5.119   1.875 -15.638  1.00 98.58           N  
ATOM   1626  CA  LYS A 205      -4.327   2.937 -14.980  1.00 98.58           C  
ATOM   1627  C   LYS A 205      -3.408   2.484 -13.833  1.00 98.58           C  
ATOM   1628  CB  LYS A 205      -5.242   4.088 -14.520  1.00 98.58           C  
ATOM   1629  O   LYS A 205      -2.908   3.344 -13.112  1.00 98.58           O  
ATOM   1630  CG  LYS A 205      -6.126   4.673 -15.623  1.00 98.58           C  
ATOM   1631  CD  LYS A 205      -7.011   5.749 -14.997  1.00 98.58           C  
ATOM   1632  CE  LYS A 205      -7.932   6.341 -16.060  1.00 98.58           C  
ATOM   1633  NZ  LYS A 205      -8.815   7.361 -15.451  1.00 98.58           N  
ATOM   1634  N   LEU A 206      -3.176   1.183 -13.658  1.00 98.88           N  
ATOM   1635  CA  LEU A 206      -2.244   0.646 -12.663  1.00 98.88           C  
ATOM   1636  C   LEU A 206      -1.130  -0.166 -13.328  1.00 98.88           C  
ATOM   1637  CB  LEU A 206      -3.001  -0.216 -11.640  1.00 98.88           C  
ATOM   1638  O   LEU A 206      -1.390  -0.963 -14.229  1.00 98.88           O  
ATOM   1639  CG  LEU A 206      -4.082   0.522 -10.838  1.00 98.88           C  
ATOM   1640  CD1 LEU A 206      -4.887  -0.469  -9.997  1.00 98.88           C  
ATOM   1641  CD2 LEU A 206      -3.489   1.568  -9.893  1.00 98.88           C  
ATOM   1642  N   CYS A 207       0.096   0.004 -12.844  1.00 98.86           N  
ATOM   1643  CA  CYS A 207       1.254  -0.775 -13.257  1.00 98.86           C  
ATOM   1644  C   CYS A 207       1.176  -2.219 -12.733  1.00 98.86           C  
ATOM   1645  CB  CYS A 207       2.543  -0.078 -12.802  1.00 98.86           C  
ATOM   1646  O   CYS A 207       0.747  -2.453 -11.603  1.00 98.86           O  
ATOM   1647  SG  CYS A 207       2.844   1.543 -13.542  1.00 98.86           S  
ATOM   1648  N   THR A 208       1.619  -3.195 -13.524  1.00 98.69           N  
ATOM   1649  CA  THR A 208       1.555  -4.637 -13.199  1.00 98.69           C  
ATOM   1650  C   THR A 208       2.926  -5.315 -13.143  1.00 98.69           C  
ATOM   1651  CB  THR A 208       0.617  -5.391 -14.154  1.00 98.69           C  
ATOM   1652  O   THR A 208       3.005  -6.540 -13.146  1.00 98.69           O  
ATOM   1653  CG2 THR A 208      -0.804  -4.828 -14.136  1.00 98.69           C  
ATOM   1654  OG1 THR A 208       1.099  -5.323 -15.478  1.00 98.69           O  
ATOM   1655  N   ASN A 209       4.005  -4.535 -13.099  1.00 98.27           N  
ATOM   1656  CA  ASN A 209       5.400  -4.977 -13.028  1.00 98.27           C  
ATOM   1657  C   ASN A 209       6.062  -4.537 -11.708  1.00 98.27           C  
ATOM   1658  CB  ASN A 209       6.161  -4.467 -14.269  1.00 98.27           C  
ATOM   1659  O   ASN A 209       6.947  -3.682 -11.732  1.00 98.27           O  
ATOM   1660  CG  ASN A 209       6.138  -2.950 -14.450  1.00 98.27           C  
ATOM   1661  ND2 ASN A 209       7.146  -2.377 -15.059  1.00 98.27           N  
ATOM   1662  OD1 ASN A 209       5.191  -2.256 -14.106  1.00 98.27           O  
ATOM   1663  N   PRO A 210       5.624  -5.053 -10.546  1.00 98.20           N  
ATOM   1664  CA  PRO A 210       6.272  -4.751  -9.274  1.00 98.20           C  
ATOM   1665  C   PRO A 210       7.674  -5.366  -9.210  1.00 98.20           C  
ATOM   1666  CB  PRO A 210       5.363  -5.377  -8.214  1.00 98.20           C  
ATOM   1667  O   PRO A 210       7.861  -6.526  -9.584  1.00 98.20           O  
ATOM   1668  CG  PRO A 210       4.745  -6.573  -8.930  1.00 98.20           C  
ATOM   1669  CD  PRO A 210       4.582  -6.057 -10.357  1.00 98.20           C  
ATOM   1670  N   CYS A 211       8.643  -4.634  -8.662  1.00 97.97           N  
ATOM   1671  CA  CYS A 211       9.899  -5.242  -8.249  1.00 97.97           C  
ATOM   1672  C   CYS A 211       9.648  -6.057  -6.979  1.00 97.97           C  
ATOM   1673  CB  CYS A 211      10.967  -4.177  -8.013  1.00 97.97           C  
ATOM   1674  O   CYS A 211       9.294  -5.513  -5.932  1.00 97.97           O  
ATOM   1675  SG  CYS A 211      12.543  -4.878  -7.459  1.00 97.97           S  
ATOM   1676  N   ILE A 212       9.822  -7.377  -7.060  1.00 96.70           N  
ATOM   1677  CA  ILE A 212       9.570  -8.264  -5.914  1.00 96.70           C  
ATOM   1678  C   ILE A 212      10.672  -8.204  -4.854  1.00 96.70           C  
ATOM   1679  CB  ILE A 212       9.342  -9.720  -6.362  1.00 96.70           C  
ATOM   1680  O   ILE A 212      10.463  -8.672  -3.737  1.00 96.70           O  
ATOM   1681  CG1 ILE A 212      10.617 -10.352  -6.972  1.00 96.70           C  
ATOM   1682  CG2 ILE A 212       8.138  -9.794  -7.319  1.00 96.70           C  
ATOM   1683  CD1 ILE A 212      10.515 -11.869  -7.157  1.00 96.70           C  
ATOM   1684  N   TYR A 213      11.848  -7.699  -5.227  1.00 95.76           N  
ATOM   1685  CA  TYR A 213      13.002  -7.566  -4.352  1.00 95.76           C  
ATOM   1686  C   TYR A 213      12.987  -6.223  -3.635  1.00 95.76           C  
ATOM   1687  CB  TYR A 213      14.297  -7.749  -5.152  1.00 95.76           C  
ATOM   1688  O   TYR A 213      12.368  -5.267  -4.092  1.00 95.76           O  
ATOM   1689  CG  TYR A 213      14.427  -9.095  -5.835  1.00 95.76           C  
ATOM   1690  CD1 TYR A 213      14.557 -10.270  -5.068  1.00 95.76           C  
ATOM   1691  CD2 TYR A 213      14.406  -9.171  -7.240  1.00 95.76           C  
ATOM   1692  CE1 TYR A 213      14.664 -11.520  -5.708  1.00 95.76           C  
ATOM   1693  CE2 TYR A 213      14.509 -10.417  -7.884  1.00 95.76           C  
ATOM   1694  OH  TYR A 213      14.744 -12.797  -7.735  1.00 95.76           O  
ATOM   1695  CZ  TYR A 213      14.641 -11.592  -7.116  1.00 95.76           C  
ATOM   1696  N   TYR A 214      13.712  -6.174  -2.527  1.00 92.76           N  
ATOM   1697  CA  TYR A 214      13.908  -4.997  -1.699  1.00 92.76           C  
ATOM   1698  C   TYR A 214      15.405  -4.694  -1.592  1.00 92.76           C  
ATOM   1699  CB  TYR A 214      13.263  -5.273  -0.338  1.00 92.76           C  
ATOM   1700  O   TYR A 214      16.229  -5.619  -1.592  1.00 92.76           O  
ATOM   1701  CG  TYR A 214      13.360  -4.130   0.639  1.00 92.76           C  
ATOM   1702  CD1 TYR A 214      14.351  -4.142   1.638  1.00 92.76           C  
ATOM   1703  CD2 TYR A 214      12.468  -3.046   0.536  1.00 92.76           C  
ATOM   1704  CE1 TYR A 214      14.472  -3.047   2.512  1.00 92.76           C  
ATOM   1705  CE2 TYR A 214      12.603  -1.946   1.400  1.00 92.76           C  
ATOM   1706  OH  TYR A 214      13.839  -0.823   3.125  1.00 92.76           O  
ATOM   1707  CZ  TYR A 214      13.628  -1.927   2.365  1.00 92.76           C  
ATOM   1708  N   ASP A 215      15.742  -3.411  -1.510  1.00 94.60           N  
ATOM   1709  CA  ASP A 215      17.088  -2.940  -1.201  1.00 94.60           C  
ATOM   1710  C   ASP A 215      17.208  -2.714   0.305  1.00 94.60           C  
ATOM   1711  CB  ASP A 215      17.403  -1.666  -1.995  1.00 94.60           C  
ATOM   1712  O   ASP A 215      16.552  -1.858   0.880  1.00 94.60           O  
ATOM   1713  CG  ASP A 215      17.749  -1.946  -3.457  1.00 94.60           C  
ATOM   1714  OD1 ASP A 215      18.041  -3.108  -3.833  1.00 94.60           O  
ATOM   1715  OD2 ASP A 215      17.738  -1.005  -4.270  1.00 94.60           O  
ATOM   1716  N   GLU A 216      18.066  -3.491   0.957  1.00 92.30           N  
ATOM   1717  CA  GLU A 216      18.302  -3.412   2.402  1.00 92.30           C  
ATOM   1718  C   GLU A 216      19.068  -2.135   2.794  1.00 92.30           C  
ATOM   1719  CB  GLU A 216      19.087  -4.651   2.860  1.00 92.30           C  
ATOM   1720  O   GLU A 216      19.071  -1.762   3.968  1.00 92.30           O  
ATOM   1721  CG  GLU A 216      18.445  -6.016   2.539  1.00 92.30           C  
ATOM   1722  CD  GLU A 216      17.317  -6.488   3.476  1.00 92.30           C  
ATOM   1723  OE1 GLU A 216      16.781  -7.590   3.213  1.00 92.30           O  
ATOM   1724  OE2 GLU A 216      17.052  -5.904   4.548  1.00 92.30           O  
ATOM   1725  N   TYR A 217      19.730  -1.476   1.834  1.00 91.19           N  
ATOM   1726  CA  TYR A 217      20.417  -0.199   2.029  1.00 91.19           C  
ATOM   1727  C   TYR A 217      19.759   0.927   1.231  1.00 91.19           C  
ATOM   1728  CB  TYR A 217      21.908  -0.306   1.672  1.00 91.19           C  
ATOM   1729  O   TYR A 217      19.395   0.759   0.071  1.00 91.19           O  
ATOM   1730  CG  TYR A 217      22.762  -1.277   2.470  1.00 91.19           C  
ATOM   1731  CD1 TYR A 217      22.425  -1.634   3.792  1.00 91.19           C  
ATOM   1732  CD2 TYR A 217      23.951  -1.769   1.898  1.00 91.19           C  
ATOM   1733  CE1 TYR A 217      23.253  -2.495   4.530  1.00 91.19           C  
ATOM   1734  CE2 TYR A 217      24.794  -2.620   2.640  1.00 91.19           C  
ATOM   1735  OH  TYR A 217      25.251  -3.803   4.679  1.00 91.19           O  
ATOM   1736  CZ  TYR A 217      24.442  -2.986   3.954  1.00 91.19           C  
ATOM   1737  N   PHE A 218      19.684   2.109   1.844  1.00 88.49           N  
ATOM   1738  CA  PHE A 218      19.107   3.311   1.234  1.00 88.49           C  
ATOM   1739  C   PHE A 218      19.979   3.897   0.108  1.00 88.49           C  
ATOM   1740  CB  PHE A 218      18.871   4.349   2.343  1.00 88.49           C  
ATOM   1741  O   PHE A 218      19.482   4.603  -0.761  1.00 88.49           O  
ATOM   1742  CG  PHE A 218      20.145   4.903   2.962  1.00 88.49           C  
ATOM   1743  CD1 PHE A 218      20.741   4.271   4.071  1.00 88.49           C  
ATOM   1744  CD2 PHE A 218      20.753   6.042   2.402  1.00 88.49           C  
ATOM   1745  CE1 PHE A 218      21.949   4.763   4.599  1.00 88.49           C  
ATOM   1746  CE2 PHE A 218      21.957   6.536   2.932  1.00 88.49           C  
ATOM   1747  CZ  PHE A 218      22.560   5.893   4.026  1.00 88.49           C  
ATOM   1748  N   ASP A 219      21.284   3.609   0.098  1.00 92.08           N  
ATOM   1749  CA  ASP A 219      22.260   4.143  -0.858  1.00 92.08           C  
ATOM   1750  C   ASP A 219      22.599   3.156  -1.989  1.00 92.08           C  
ATOM   1751  CB  ASP A 219      23.505   4.655  -0.107  1.00 92.08           C  
ATOM   1752  O   ASP A 219      23.655   3.258  -2.621  1.00 92.08           O  
ATOM   1753  CG  ASP A 219      24.368   3.548   0.517  1.00 92.08           C  
ATOM   1754  OD1 ASP A 219      23.827   2.473   0.856  1.00 92.08           O  
ATOM   1755  OD2 ASP A 219      25.598   3.757   0.655  1.00 92.08           O  
ATOM   1756  N   CYS A 220      21.719   2.191  -2.273  1.00 95.69           N  
ATOM   1757  CA  CYS A 220      21.988   1.129  -3.241  1.00 95.69           C  
ATOM   1758  C   CYS A 220      22.295   1.626  -4.659  1.00 95.69           C  
ATOM   1759  CB  CYS A 220      20.837   0.123  -3.222  1.00 95.69           C  
ATOM   1760  O   CYS A 220      23.174   1.056  -5.309  1.00 95.69           O  
ATOM   1761  SG  CYS A 220      21.069  -1.119  -1.932  1.00 95.69           S  
ATOM   1762  N   ASP A 221      21.681   2.722  -5.112  1.00 94.16           N  
ATOM   1763  CA  ASP A 221      22.030   3.353  -6.394  1.00 94.16           C  
ATOM   1764  C   ASP A 221      23.508   3.788  -6.437  1.00 94.16           C  
ATOM   1765  CB  ASP A 221      21.124   4.570  -6.637  1.00 94.16           C  
ATOM   1766  O   ASP A 221      24.204   3.585  -7.436  1.00 94.16           O  
ATOM   1767  CG  ASP A 221      19.684   4.209  -7.022  1.00 94.16           C  
ATOM   1768  OD1 ASP A 221      19.498   3.250  -7.809  1.00 94.16           O  
ATOM   1769  OD2 ASP A 221      18.782   4.956  -6.591  1.00 94.16           O  
ATOM   1770  N   ILE A 222      24.025   4.331  -5.328  1.00 95.75           N  
ATOM   1771  CA  ILE A 222      25.424   4.760  -5.194  1.00 95.75           C  
ATOM   1772  C   ILE A 222      26.341   3.534  -5.140  1.00 95.75           C  
ATOM   1773  CB  ILE A 222      25.596   5.669  -3.949  1.00 95.75           C  
ATOM   1774  O   ILE A 222      27.327   3.455  -5.877  1.00 95.75           O  
ATOM   1775  CG1 ILE A 222      24.729   6.943  -4.086  1.00 95.75           C  
ATOM   1776  CG2 ILE A 222      27.074   6.045  -3.740  1.00 95.75           C  
ATOM   1777  CD1 ILE A 222      24.764   7.873  -2.866  1.00 95.75           C  
ATOM   1778  N   GLN A 223      26.015   2.554  -4.297  1.00 95.73           N  
ATOM   1779  CA  GLN A 223      26.819   1.341  -4.123  1.00 95.73           C  
ATOM   1780  C   GLN A 223      26.955   0.566  -5.439  1.00 95.73           C  
ATOM   1781  CB  GLN A 223      26.173   0.445  -3.057  1.00 95.73           C  
ATOM   1782  O   GLN A 223      28.059   0.174  -5.824  1.00 95.73           O  
ATOM   1783  CG  GLN A 223      26.145   1.070  -1.653  1.00 95.73           C  
ATOM   1784  CD  GLN A 223      27.499   1.117  -0.951  1.00 95.73           C  
ATOM   1785  NE2 GLN A 223      27.561   1.765   0.187  1.00 95.73           N  
ATOM   1786  OE1 GLN A 223      28.506   0.572  -1.390  1.00 95.73           O  
ATOM   1787  N   VAL A 224      25.850   0.384  -6.164  1.00 96.65           N  
ATOM   1788  CA  VAL A 224      25.834  -0.317  -7.453  1.00 96.65           C  
ATOM   1789  C   VAL A 224      26.584   0.468  -8.523  1.00 96.65           C  
ATOM   1790  CB  VAL A 224      24.388  -0.640  -7.872  1.00 96.65           C  
ATOM   1791  O   VAL A 224      27.306  -0.146  -9.309  1.00 96.65           O  
ATOM   1792  CG1 VAL A 224      24.304  -1.163  -9.310  1.00 96.65           C  
ATOM   1793  CG2 VAL A 224      23.844  -1.724  -6.930  1.00 96.65           C  
ATOM   1794  N   HIS A 225      26.504   1.801  -8.526  1.00 96.15           N  
ATOM   1795  CA  HIS A 225      27.279   2.628  -9.450  1.00 96.15           C  
ATOM   1796  C   HIS A 225      28.797   2.422  -9.300  1.00 96.15           C  
ATOM   1797  CB  HIS A 225      26.901   4.101  -9.248  1.00 96.15           C  
ATOM   1798  O   HIS A 225      29.499   2.297 -10.305  1.00 96.15           O  
ATOM   1799  CG  HIS A 225      27.652   5.022 -10.171  1.00 96.15           C  
ATOM   1800  CD2 HIS A 225      28.705   5.836  -9.849  1.00 96.15           C  
ATOM   1801  ND1 HIS A 225      27.429   5.157 -11.519  1.00 96.15           N  
ATOM   1802  CE1 HIS A 225      28.323   6.034 -12.000  1.00 96.15           C  
ATOM   1803  NE2 HIS A 225      29.124   6.483 -11.021  1.00 96.15           N  
ATOM   1804  N   TYR A 226      29.312   2.362  -8.067  1.00 96.72           N  
ATOM   1805  CA  TYR A 226      30.756   2.254  -7.816  1.00 96.72           C  
ATOM   1806  C   TYR A 226      31.290   0.820  -7.803  1.00 96.72           C  
ATOM   1807  CB  TYR A 226      31.102   2.960  -6.499  1.00 96.72           C  
ATOM   1808  O   TYR A 226      32.420   0.585  -8.233  1.00 96.72           O  
ATOM   1809  CG  TYR A 226      31.065   4.471  -6.604  1.00 96.72           C  
ATOM   1810  CD1 TYR A 226      32.049   5.141  -7.357  1.00 96.72           C  
ATOM   1811  CD2 TYR A 226      30.051   5.207  -5.965  1.00 96.72           C  
ATOM   1812  CE1 TYR A 226      32.011   6.542  -7.486  1.00 96.72           C  
ATOM   1813  CE2 TYR A 226      30.008   6.607  -6.094  1.00 96.72           C  
ATOM   1814  OH  TYR A 226      30.931   8.627  -6.978  1.00 96.72           O  
ATOM   1815  CZ  TYR A 226      30.983   7.276  -6.855  1.00 96.72           C  
ATOM   1816  N   LEU A 227      30.516  -0.134  -7.285  1.00 96.52           N  
ATOM   1817  CA  LEU A 227      30.970  -1.509  -7.061  1.00 96.52           C  
ATOM   1818  C   LEU A 227      30.457  -2.482  -8.131  1.00 96.52           C  
ATOM   1819  CB  LEU A 227      30.542  -1.946  -5.649  1.00 96.52           C  
ATOM   1820  O   LEU A 227      31.074  -3.523  -8.367  1.00 96.52           O  
ATOM   1821  CG  LEU A 227      31.042  -1.049  -4.501  1.00 96.52           C  
ATOM   1822  CD1 LEU A 227      30.447  -1.521  -3.177  1.00 96.52           C  
ATOM   1823  CD2 LEU A 227      32.568  -1.088  -4.380  1.00 96.52           C  
ATOM   1824  N   GLY A 228      29.349  -2.139  -8.793  1.00 96.26           N  
ATOM   1825  CA  GLY A 228      28.627  -3.021  -9.701  1.00 96.26           C  
ATOM   1826  C   GLY A 228      27.899  -4.151  -8.972  1.00 96.26           C  
ATOM   1827  O   GLY A 228      28.267  -4.561  -7.878  1.00 96.26           O  
ATOM   1828  N   CYS A 229      26.882  -4.724  -9.612  1.00 96.93           N  
ATOM   1829  CA  CYS A 229      26.009  -5.723  -8.985  1.00 96.93           C  
ATOM   1830  C   CYS A 229      26.669  -7.052  -8.605  1.00 96.93           C  
ATOM   1831  CB  CYS A 229      24.820  -5.950  -9.912  1.00 96.93           C  
ATOM   1832  O   CYS A 229      26.139  -7.774  -7.766  1.00 96.93           O  
ATOM   1833  SG  CYS A 229      23.707  -4.552  -9.789  1.00 96.93           S  
ATOM   1834  N   ASN A 230      27.839  -7.361  -9.167  1.00 96.12           N  
ATOM   1835  CA  ASN A 230      28.588  -8.575  -8.837  1.00 96.12           C  
ATOM   1836  C   ASN A 230      29.432  -8.440  -7.559  1.00 96.12           C  
ATOM   1837  CB  ASN A 230      29.449  -8.970 -10.047  1.00 96.12           C  
ATOM   1838  O   ASN A 230      30.051  -9.418  -7.134  1.00 96.12           O  
ATOM   1839  CG  ASN A 230      28.612  -9.405 -11.234  1.00 96.12           C  
ATOM   1840  ND2 ASN A 230      29.052  -9.121 -12.437  1.00 96.12           N  
ATOM   1841  OD1 ASN A 230      27.568 -10.013 -11.114  1.00 96.12           O  
ATOM   1842  N   HIS A 231      29.498  -7.251  -6.955  1.00 96.44           N  
ATOM   1843  CA  HIS A 231      30.188  -7.071  -5.688  1.00 96.44           C  
ATOM   1844  C   HIS A 231      29.430  -7.780  -4.555  1.00 96.44           C  
ATOM   1845  CB  HIS A 231      30.406  -5.579  -5.435  1.00 96.44           C  
ATOM   1846  O   HIS A 231      28.200  -7.780  -4.500  1.00 96.44           O  
ATOM   1847  CG  HIS A 231      31.292  -5.317  -4.251  1.00 96.44           C  
ATOM   1848  CD2 HIS A 231      32.651  -5.169  -4.268  1.00 96.44           C  
ATOM   1849  ND1 HIS A 231      30.882  -5.178  -2.948  1.00 96.44           N  
ATOM   1850  CE1 HIS A 231      31.971  -4.971  -2.191  1.00 96.44           C  
ATOM   1851  NE2 HIS A 231      33.077  -4.966  -2.952  1.00 96.44           N  
ATOM   1852  N   SER A 232      30.164  -8.393  -3.623  1.00 94.36           N  
ATOM   1853  CA  SER A 232      29.587  -9.227  -2.556  1.00 94.36           C  
ATOM   1854  C   SER A 232      28.585  -8.481  -1.671  1.00 94.36           C  
ATOM   1855  CB  SER A 232      30.707  -9.793  -1.681  1.00 94.36           C  
ATOM   1856  O   SER A 232      27.612  -9.071  -1.215  1.00 94.36           O  
ATOM   1857  OG  SER A 232      31.545  -8.745  -1.229  1.00 94.36           O  
ATOM   1858  N   THR A 233      28.795  -7.184  -1.445  1.00 93.08           N  
ATOM   1859  CA  THR A 233      27.850  -6.334  -0.706  1.00 93.08           C  
ATOM   1860  C   THR A 233      26.583  -6.050  -1.515  1.00 93.08           C  
ATOM   1861  CB  THR A 233      28.510  -5.010  -0.295  1.00 93.08           C  
ATOM   1862  O   THR A 233      25.479  -6.269  -1.025  1.00 93.08           O  
ATOM   1863  CG2 THR A 233      27.665  -4.200   0.680  1.00 93.08           C  
ATOM   1864  OG1 THR A 233      29.741  -5.260   0.342  1.00 93.08           O  
ATOM   1865  N   THR A 234      26.714  -5.600  -2.764  1.00 94.47           N  
ATOM   1866  CA  THR A 234      25.569  -5.176  -3.587  1.00 94.47           C  
ATOM   1867  C   THR A 234      24.667  -6.350  -3.947  1.00 94.47           C  
ATOM   1868  CB  THR A 234      26.040  -4.508  -4.882  1.00 94.47           C  
ATOM   1869  O   THR A 234      23.451  -6.219  -3.893  1.00 94.47           O  
ATOM   1870  CG2 THR A 234      26.758  -3.184  -4.627  1.00 94.47           C  
ATOM   1871  OG1 THR A 234      26.956  -5.364  -5.514  1.00 94.47           O  
ATOM   1872  N   ILE A 235      25.233  -7.526  -4.240  1.00 92.38           N  
ATOM   1873  CA  ILE A 235      24.436  -8.715  -4.577  1.00 92.38           C  
ATOM   1874  C   ILE A 235      23.557  -9.186  -3.405  1.00 92.38           C  
ATOM   1875  CB  ILE A 235      25.365  -9.836  -5.094  1.00 92.38           C  
ATOM   1876  O   ILE A 235      22.509  -9.798  -3.612  1.00 92.38           O  
ATOM   1877  CG1 ILE A 235      24.554 -10.882  -5.883  1.00 92.38           C  
ATOM   1878  CG2 ILE A 235      26.181 -10.492  -3.967  1.00 92.38           C  
ATOM   1879  CD1 ILE A 235      25.428 -11.912  -6.609  1.00 92.38           C  
ATOM   1880  N   LEU A 236      23.981  -8.913  -2.166  1.00 91.83           N  
ATOM   1881  CA  LEU A 236      23.256  -9.304  -0.960  1.00 91.83           C  
ATOM   1882  C   LEU A 236      22.229  -8.256  -0.536  1.00 91.83           C  
ATOM   1883  CB  LEU A 236      24.259  -9.587   0.172  1.00 91.83           C  
ATOM   1884  O   LEU A 236      21.105  -8.633  -0.203  1.00 91.83           O  
ATOM   1885  CG  LEU A 236      25.070 -10.882  -0.008  1.00 91.83           C  
ATOM   1886  CD1 LEU A 236      26.110 -10.995   1.107  1.00 91.83           C  
ATOM   1887  CD2 LEU A 236      24.188 -12.135   0.049  1.00 91.83           C  
ATOM   1888  N   PHE A 237      22.614  -6.979  -0.552  1.00 95.20           N  
ATOM   1889  CA  PHE A 237      21.849  -5.898   0.074  1.00 95.20           C  
ATOM   1890  C   PHE A 237      21.163  -4.955  -0.920  1.00 95.20           C  
ATOM   1891  CB  PHE A 237      22.771  -5.140   1.042  1.00 95.20           C  
ATOM   1892  O   PHE A 237      20.298  -4.202  -0.502  1.00 95.20           O  
ATOM   1893  CG  PHE A 237      23.347  -6.008   2.151  1.00 95.20           C  
ATOM   1894  CD1 PHE A 237      22.507  -6.518   3.157  1.00 95.20           C  
ATOM   1895  CD2 PHE A 237      24.719  -6.316   2.177  1.00 95.20           C  
ATOM   1896  CE1 PHE A 237      23.031  -7.335   4.175  1.00 95.20           C  
ATOM   1897  CE2 PHE A 237      25.247  -7.135   3.191  1.00 95.20           C  
ATOM   1898  CZ  PHE A 237      24.401  -7.646   4.192  1.00 95.20           C  
ATOM   1899  N   CYS A 238      21.484  -5.016  -2.215  1.00 96.55           N  
ATOM   1900  CA  CYS A 238      20.928  -4.133  -3.250  1.00 96.55           C  
ATOM   1901  C   CYS A 238      20.217  -4.917  -4.358  1.00 96.55           C  
ATOM   1902  CB  CYS A 238      22.024  -3.209  -3.789  1.00 96.55           C  
ATOM   1903  O   CYS A 238      20.475  -4.734  -5.550  1.00 96.55           O  
ATOM   1904  SG  CYS A 238      22.737  -2.130  -2.530  1.00 96.55           S  
ATOM   1905  N   LYS A 239      19.363  -5.867  -3.965  1.00 95.79           N  
ATOM   1906  CA  LYS A 239      18.715  -6.793  -4.901  1.00 95.79           C  
ATOM   1907  C   LYS A 239      17.704  -6.109  -5.808  1.00 95.79           C  
ATOM   1908  CB  LYS A 239      18.008  -7.912  -4.143  1.00 95.79           C  
ATOM   1909  O   LYS A 239      17.658  -6.465  -6.980  1.00 95.79           O  
ATOM   1910  CG  LYS A 239      18.992  -8.872  -3.478  1.00 95.79           C  
ATOM   1911  CD  LYS A 239      18.174  -9.949  -2.769  1.00 95.79           C  
ATOM   1912  CE  LYS A 239      19.105 -10.897  -2.023  1.00 95.79           C  
ATOM   1913  NZ  LYS A 239      18.303 -11.830  -1.198  1.00 95.79           N  
ATOM   1914  N   ALA A 240      16.907  -5.170  -5.304  1.00 96.44           N  
ATOM   1915  CA  ALA A 240      15.968  -4.440  -6.148  1.00 96.44           C  
ATOM   1916  C   ALA A 240      16.741  -3.646  -7.200  1.00 96.44           C  
ATOM   1917  CB  ALA A 240      15.079  -3.537  -5.286  1.00 96.44           C  
ATOM   1918  O   ALA A 240      16.470  -3.770  -8.391  1.00 96.44           O  
ATOM   1919  N   THR A 241      17.784  -2.924  -6.793  1.00 96.22           N  
ATOM   1920  CA  THR A 241      18.586  -2.142  -7.738  1.00 96.22           C  
ATOM   1921  C   THR A 241      19.379  -2.988  -8.725  1.00 96.22           C  
ATOM   1922  CB  THR A 241      19.433  -1.104  -6.997  1.00 96.22           C  
ATOM   1923  O   THR A 241      19.578  -2.550  -9.853  1.00 96.22           O  
ATOM   1924  CG2 THR A 241      20.377  -0.296  -7.881  1.00 96.22           C  
ATOM   1925  OG1 THR A 241      18.515  -0.156  -6.524  1.00 96.22           O  
ATOM   1926  N   CYS A 242      19.767  -4.208  -8.359  1.00 96.57           N  
ATOM   1927  CA  CYS A 242      20.517  -5.094  -9.246  1.00 96.57           C  
ATOM   1928  C   CYS A 242      19.692  -6.043 -10.112  1.00 96.57           C  
ATOM   1929  CB  CYS A 242      21.504  -5.888  -8.390  1.00 96.57           C  
ATOM   1930  O   CYS A 242      20.229  -6.567 -11.087  1.00 96.57           O  
ATOM   1931  SG  CYS A 242      22.923  -4.883  -7.937  1.00 96.57           S  
ATOM   1932  N   LEU A 243      18.452  -6.347  -9.727  1.00 95.91           N  
ATOM   1933  CA  LEU A 243      17.648  -7.398 -10.361  1.00 95.91           C  
ATOM   1934  C   LEU A 243      16.333  -6.884 -10.958  1.00 95.91           C  
ATOM   1935  CB  LEU A 243      17.381  -8.536  -9.354  1.00 95.91           C  
ATOM   1936  O   LEU A 243      15.645  -7.665 -11.610  1.00 95.91           O  
ATOM   1937  CG  LEU A 243      18.623  -9.160  -8.692  1.00 95.91           C  
ATOM   1938  CD1 LEU A 243      18.185 -10.203  -7.660  1.00 95.91           C  
ATOM   1939  CD2 LEU A 243      19.531  -9.860  -9.707  1.00 95.91           C  
ATOM   1940  N   CYS A 244      15.978  -5.618 -10.728  1.00 96.54           N  
ATOM   1941  CA  CYS A 244      14.773  -4.987 -11.255  1.00 96.54           C  
ATOM   1942  C   CYS A 244      15.142  -3.782 -12.126  1.00 96.54           C  
ATOM   1943  CB  CYS A 244      13.872  -4.570 -10.094  1.00 96.54           C  
ATOM   1944  O   CYS A 244      15.320  -2.667 -11.630  1.00 96.54           O  
ATOM   1945  SG  CYS A 244      13.245  -5.910  -9.055  1.00 96.54           S  
ATOM   1946  N   ASP A 245      15.249  -4.020 -13.432  1.00 93.47           N  
ATOM   1947  CA  ASP A 245      15.635  -3.001 -14.414  1.00 93.47           C  
ATOM   1948  C   ASP A 245      14.427  -2.239 -14.973  1.00 93.47           C  
ATOM   1949  CB  ASP A 245      16.367  -3.675 -15.586  1.00 93.47           C  
ATOM   1950  O   ASP A 245      14.526  -1.065 -15.332  1.00 93.47           O  
ATOM   1951  CG  ASP A 245      17.728  -4.275 -15.230  1.00 93.47           C  
ATOM   1952  OD1 ASP A 245      18.417  -3.708 -14.355  1.00 93.47           O  
ATOM   1953  OD2 ASP A 245      18.097  -5.265 -15.903  1.00 93.47           O  
ATOM   1954  N   THR A 246      13.285  -2.920 -15.100  1.00 95.84           N  
ATOM   1955  CA  THR A 246      12.093  -2.390 -15.790  1.00 95.84           C  
ATOM   1956  C   THR A 246      10.876  -2.286 -14.884  1.00 95.84           C  
ATOM   1957  CB  THR A 246      11.736  -3.232 -17.021  1.00 95.84           C  
ATOM   1958  O   THR A 246       9.868  -1.680 -15.249  1.00 95.84           O  
ATOM   1959  CG2 THR A 246      12.884  -3.341 -18.024  1.00 95.84           C  
ATOM   1960  OG1 THR A 246      11.325  -4.539 -16.679  1.00 95.84           O  
ATOM   1961  N   GLU A 247      10.949  -2.917 -13.724  1.00 98.04           N  
ATOM   1962  CA  GLU A 247       9.920  -2.989 -12.713  1.00 98.04           C  
ATOM   1963  C   GLU A 247       9.834  -1.686 -11.914  1.00 98.04           C  
ATOM   1964  CB  GLU A 247      10.198  -4.182 -11.791  1.00 98.04           C  
ATOM   1965  O   GLU A 247      10.812  -0.955 -11.749  1.00 98.04           O  
ATOM   1966  CG  GLU A 247      10.130  -5.576 -12.440  1.00 98.04           C  
ATOM   1967  CD  GLU A 247      11.346  -6.006 -13.291  1.00 98.04           C  
ATOM   1968  OE1 GLU A 247      11.277  -7.135 -13.821  1.00 98.04           O  
ATOM   1969  OE2 GLU A 247      12.308  -5.218 -13.477  1.00 98.04           O  
ATOM   1970  N   ILE A 248       8.648  -1.400 -11.381  1.00 98.04           N  
ATOM   1971  CA  ILE A 248       8.470  -0.298 -10.439  1.00 98.04           C  
ATOM   1972  C   ILE A 248       9.063  -0.716  -9.090  1.00 98.04           C  
ATOM   1973  CB  ILE A 248       6.989   0.102 -10.324  1.00 98.04           C  
ATOM   1974  O   ILE A 248       8.658  -1.735  -8.523  1.00 98.04           O  
ATOM   1975  CG1 ILE A 248       6.321   0.429 -11.680  1.00 98.04           C  
ATOM   1976  CG2 ILE A 248       6.818   1.270  -9.338  1.00 98.04           C  
ATOM   1977  CD1 ILE A 248       7.051   1.471 -12.540  1.00 98.04           C  
ATOM   1978  N   LYS A 249       9.993   0.096  -8.592  1.00 92.74           N  
ATOM   1979  CA  LYS A 249      10.633   0.000  -7.281  1.00 92.74           C  
ATOM   1980  C   LYS A 249      10.557   1.339  -6.562  1.00 92.74           C  
ATOM   1981  CB  LYS A 249      12.078  -0.520  -7.408  1.00 92.74           C  
ATOM   1982  O   LYS A 249      10.397   2.371  -7.266  1.00 92.74           O  
ATOM   1983  CG  LYS A 249      13.010   0.426  -8.184  1.00 92.74           C  
ATOM   1984  CD  LYS A 249      14.437  -0.134  -8.264  1.00 92.74           C  
ATOM   1985  CE  LYS A 249      15.333   0.878  -8.991  1.00 92.74           C  
ATOM   1986  NZ  LYS A 249      16.757   0.461  -9.007  1.00 92.74           N  
ATOM   1987  OXT LYS A 249      10.579   1.260  -5.323  1.00 92.74           O  
TER    1988      LYS A 249                                                      
ENDMDL                                                                          
END                                                                             
