# Supplementary material for: PICNIC accurately predicts condensate-forming proteins regardless of their structural disorder across organisms
Source: Nat Commun. 2024 Dec 11;15:10668. doi: 10.1038/s41467-024-55089-x (PMC11634905; doi:10.1038/s41467-024-55089-x)
Supplement: Supplementary file 7 — Dataset S6 [file 41467_2024_55089_MOESM7_ESM.zip › Dataset_S6/Negative_predictions/AF-Q5BKY1-LRRC10.pdb]

HEADER                                            01-JUL-21                     
TITLE     ALPHAFOLD MONOMER V2.0 PREDICTION FOR LEUCINE-RICH REPEAT-CONTAINING  
TITLE    2 PROTEIN 10 (Q5BKY1)                                                  
COMPND    MOL_ID: 1;                                                            
COMPND   2 MOLECULE: LEUCINE-RICH REPEAT-CONTAINING PROTEIN 10;                 
COMPND   3 CHAIN: A                                                             
SOURCE    MOL_ID: 1;                                                            
SOURCE   2 ORGANISM_SCIENTIFIC: HOMO SAPIENS;                                   
SOURCE   3 ORGANISM_TAXID: 9606                                                 
REMARK   1                                                                      
REMARK   1 REFERENCE 1                                                          
REMARK   1  AUTH   JOHN JUMPER, RICHARD EVANS, ALEXANDER PRITZEL, TIM GREEN,    
REMARK   1  AUTH 2 MICHAEL FIGURNOV, OLAF RONNEBERGER, KATHRYN TUNYASUVUNAKOOL, 
REMARK   1  AUTH 3 RUSS BATES, AUGUSTIN ZIDEK, ANNA POTAPENKO, ALEX BRIDGLAND,  
REMARK   1  AUTH 4 CLEMENS MEYER, SIMON A A KOHL, ANDREW J BALLARD,             
REMARK   1  AUTH 5 ANDREW COWIE, BERNARDINO ROMERA-PAREDES, STANISLAV NIKOLOV,  
REMARK   1  AUTH 6 RISHUB JAIN, JONAS ADLER, TREVOR BACK, STIG PETERSEN,        
REMARK   1  AUTH 7 DAVID REIMAN, ELLEN CLANCY, MICHAL ZIELINSKI,                
REMARK   1  AUTH 8 MARTIN STEINEGGER, MICHALINA PACHOLSKA, TAMAS BERGHAMMER,    
REMARK   1  AUTH 9 DAVID SILVER, ORIOL VINYALS, ANDREW W SENIOR,                
REMARK   1  AUTH10 KORAY KAVUKCUOGLU, PUSHMEET KOHLI, DEMIS HASSABIS            
REMARK   1  TITL   HIGHLY ACCURATE PROTEIN STRUCTURE PREDICTION WITH ALPHAFOLD  
REMARK   1  REF    NATURE                        V. 596   583 2021              
REMARK   1  REFN                   ISSN 0028-0836                               
REMARK   1  PMID   34265844                                                     
REMARK   1  DOI    10.1038/s41586-021-03819-2                                   
REMARK   1                                                                      
REMARK   1 DISCLAIMERS                                                          
REMARK   1 ALPHAFOLD DATA, COPYRIGHT (2021) DEEPMIND TECHNOLOGIES LIMITED. THE  
REMARK   1 INFORMATION PROVIDED IS THEORETICAL MODELLING ONLY AND CAUTION SHOULD
REMARK   1 BE EXERCISED IN ITS USE. IT IS PROVIDED "AS-IS" WITHOUT ANY WARRANTY 
REMARK   1 OF ANY KIND, WHETHER EXPRESSED OR IMPLIED. NO WARRANTY IS GIVEN THAT 
REMARK   1 USE OF THE INFORMATION SHALL NOT INFRINGE THE RIGHTS OF ANY THIRD    
REMARK   1 PARTY. THE INFORMATION IS NOT INTENDED TO BE A SUBSTITUTE FOR        
REMARK   1 PROFESSIONAL MEDICAL ADVICE, DIAGNOSIS, OR TREATMENT, AND DOES NOT   
REMARK   1 CONSTITUTE MEDICAL OR OTHER PROFESSIONAL ADVICE. IT IS AVAILABLE FOR 
REMARK   1 ACADEMIC AND COMMERCIAL PURPOSES, UNDER CC-BY 4.0 LICENCE.           
DBREF  XXXX A    1   277  UNP    Q5BKY1   LRC10_HUMAN      1    277             
SEQRES   1 A  277  MET GLY ASN THR ILE ARG ALA LEU VAL ALA PHE ILE PRO          
SEQRES   2 A  277  ALA ASP ARG CYS GLN ASN TYR VAL VAL ARG ASP LEU ARG          
SEQRES   3 A  277  GLU MET PRO LEU ASP LYS MET VAL ASP LEU SER GLY SER          
SEQRES   4 A  277  GLN LEU ARG ARG PHE PRO LEU HIS VAL CYS SER PHE ARG          
SEQRES   5 A  277  GLU LEU VAL LYS LEU TYR LEU SER ASP ASN HIS LEU ASN          
SEQRES   6 A  277  SER LEU PRO PRO GLU LEU GLY GLN LEU GLN ASN LEU GLN          
SEQRES   7 A  277  ILE LEU ALA LEU ASP PHE ASN ASN PHE LYS ALA LEU PRO          
SEQRES   8 A  277  GLN VAL VAL CYS THR LEU LYS GLN LEU CYS ILE LEU TYR          
SEQRES   9 A  277  LEU GLY ASN ASN LYS LEU CYS ASP LEU PRO SER GLU LEU          
SEQRES  10 A  277  SER LEU LEU GLN ASN LEU ARG THR LEU TRP ILE GLU ALA          
SEQRES  11 A  277  ASN CYS LEU THR GLN LEU PRO ASP VAL VAL CYS GLU LEU          
SEQRES  12 A  277  SER LEU LEU LYS THR LEU HIS ALA GLY SER ASN ALA LEU          
SEQRES  13 A  277  ARG LEU LEU PRO GLY GLN LEU ARG ARG LEU GLN GLU LEU          
SEQRES  14 A  277  ARG THR ILE TRP LEU SER GLY ASN ARG LEU THR ASP PHE          
SEQRES  15 A  277  PRO THR VAL LEU LEU HIS MET PRO PHE LEU GLU VAL ILE          
SEQRES  16 A  277  ASP VAL ASP TRP ASN SER ILE ARG TYR PHE PRO SER LEU          
SEQRES  17 A  277  ALA HIS LEU SER SER LEU LYS LEU VAL ILE TYR ASP HIS          
SEQRES  18 A  277  ASN PRO CYS ARG ASN ALA PRO LYS VAL ALA LYS GLY VAL          
SEQRES  19 A  277  ARG ARG VAL GLY ARG TRP ALA GLU GLU THR PRO GLU PRO          
SEQRES  20 A  277  ASP PRO ARG LYS ALA ARG ARG TYR ALA LEU VAL ARG GLU          
SEQRES  21 A  277  GLU SER GLN GLU LEU GLN ALA PRO VAL PRO LEU LEU PRO          
SEQRES  22 A  277  PRO THR ASN SER                                              
CRYST1    1.000    1.000    1.000  90.00  90.00  90.00 P 1           1          
ORIGX1      1.000000  0.000000  0.000000        0.00000                         
ORIGX2      0.000000  1.000000  0.000000        0.00000                         
ORIGX3      0.000000  0.000000  1.000000        0.00000                         
SCALE1      1.000000  0.000000  0.000000        0.00000                         
SCALE2      0.000000  1.000000  0.000000        0.00000                         
SCALE3      0.000000  0.000000  1.000000        0.00000                         
MODEL        1                                                                  
ATOM      1  N   MET A   1     -17.030  25.387  16.790  1.00 33.99           N  
ATOM      2  CA  MET A   1     -15.973  24.849  17.671  1.00 33.99           C  
ATOM      3  C   MET A   1     -16.028  23.334  17.549  1.00 33.99           C  
ATOM      4  CB  MET A   1     -16.185  25.296  19.128  1.00 33.99           C  
ATOM      5  O   MET A   1     -17.028  22.761  17.955  1.00 33.99           O  
ATOM      6  CG  MET A   1     -16.042  26.811  19.322  1.00 33.99           C  
ATOM      7  SD  MET A   1     -16.276  27.308  21.045  1.00 33.99           S  
ATOM      8  CE  MET A   1     -16.643  29.073  20.853  1.00 33.99           C  
ATOM      9  N   GLY A   2     -15.068  22.716  16.855  1.00 34.52           N  
ATOM     10  CA  GLY A   2     -15.027  21.263  16.651  1.00 34.52           C  
ATOM     11  C   GLY A   2     -14.166  20.621  17.731  1.00 34.52           C  
ATOM     12  O   GLY A   2     -12.957  20.836  17.743  1.00 34.52           O  
ATOM     13  N   ASN A   3     -14.783  19.880  18.649  1.00 37.52           N  
ATOM     14  CA  ASN A   3     -14.055  19.133  19.671  1.00 37.52           C  
ATOM     15  C   ASN A   3     -13.563  17.813  19.069  1.00 37.52           C  
ATOM     16  CB  ASN A   3     -14.938  18.936  20.919  1.00 37.52           C  
ATOM     17  O   ASN A   3     -14.231  16.790  19.171  1.00 37.52           O  
ATOM     18  CG  ASN A   3     -15.043  20.169  21.799  1.00 37.52           C  
ATOM     19  ND2 ASN A   3     -15.852  20.113  22.830  1.00 37.52           N  
ATOM     20  OD1 ASN A   3     -14.411  21.191  21.586  1.00 37.52           O  
ATOM     21  N   THR A   4     -12.391  17.837  18.436  1.00 39.00           N  
ATOM     22  CA  THR A   4     -11.637  16.618  18.123  1.00 39.00           C  
ATOM     23  C   THR A   4     -11.105  16.048  19.440  1.00 39.00           C  
ATOM     24  CB  THR A   4     -10.477  16.916  17.155  1.00 39.00           C  
ATOM     25  O   THR A   4     -10.157  16.587  20.014  1.00 39.00           O  
ATOM     26  CG2 THR A   4      -9.906  15.644  16.531  1.00 39.00           C  
ATOM     27  OG1 THR A   4     -10.902  17.727  16.082  1.00 39.00           O  
ATOM     28  N   ILE A   5     -11.730  14.993  19.966  1.00 45.41           N  
ATOM     29  CA  ILE A   5     -11.274  14.346  21.204  1.00 45.41           C  
ATOM     30  C   ILE A   5     -10.032  13.507  20.880  1.00 45.41           C  
ATOM     31  CB  ILE A   5     -12.406  13.534  21.882  1.00 45.41           C  
ATOM     32  O   ILE A   5     -10.131  12.410  20.340  1.00 45.41           O  
ATOM     33  CG1 ILE A   5     -13.600  14.460  22.224  1.00 45.41           C  
ATOM     34  CG2 ILE A   5     -11.876  12.843  23.156  1.00 45.41           C  
ATOM     35  CD1 ILE A   5     -14.809  13.744  22.841  1.00 45.41           C  
ATOM     36  N   ARG A   6      -8.845  14.031  21.207  1.00 40.17           N  
ATOM     37  CA  ARG A   6      -7.606  13.243  21.287  1.00 40.17           C  
ATOM     38  C   ARG A   6      -7.622  12.458  22.599  1.00 40.17           C  
ATOM     39  CB  ARG A   6      -6.366  14.153  21.208  1.00 40.17           C  
ATOM     40  O   ARG A   6      -7.461  13.051  23.664  1.00 40.17           O  
ATOM     41  CG  ARG A   6      -5.971  14.511  19.769  1.00 40.17           C  
ATOM     42  CD  ARG A   6      -4.717  15.397  19.776  1.00 40.17           C  
ATOM     43  NE  ARG A   6      -4.149  15.558  18.424  1.00 40.17           N  
ATOM     44  NH1 ARG A   6      -2.675  17.253  18.909  1.00 40.17           N  
ATOM     45  NH2 ARG A   6      -2.733  16.393  16.850  1.00 40.17           N  
ATOM     46  CZ  ARG A   6      -3.193  16.398  18.069  1.00 40.17           C  
ATOM     47  N   ALA A   7      -7.811  11.144  22.530  1.00 44.58           N  
ATOM     48  CA  ALA A   7      -7.658  10.269  23.687  1.00 44.58           C  
ATOM     49  C   ALA A   7      -6.178  10.233  24.123  1.00 44.58           C  
ATOM     50  CB  ALA A   7      -8.213   8.882  23.335  1.00 44.58           C  
ATOM     51  O   ALA A   7      -5.305   9.813  23.366  1.00 44.58           O  
ATOM     52  N   LEU A   8      -5.885  10.700  25.341  1.00 32.72           N  
ATOM     53  CA  LEU A   8      -4.576  10.550  25.983  1.00 32.72           C  
ATOM     54  C   LEU A   8      -4.470   9.136  26.572  1.00 32.72           C  
ATOM     55  CB  LEU A   8      -4.395  11.625  27.085  1.00 32.72           C  
ATOM     56  O   LEU A   8      -5.218   8.789  27.484  1.00 32.72           O  
ATOM     57  CG  LEU A   8      -3.345  12.712  26.765  1.00 32.72           C  
ATOM     58  CD1 LEU A   8      -4.000  14.079  26.571  1.00 32.72           C  
ATOM     59  CD2 LEU A   8      -2.323  12.829  27.900  1.00 32.72           C  
ATOM     60  N   VAL A   9      -3.525   8.327  26.087  1.00 38.81           N  
ATOM     61  CA  VAL A   9      -3.237   6.996  26.645  1.00 38.81           C  
ATOM     62  C   VAL A   9      -2.029   7.081  27.579  1.00 38.81           C  
ATOM     63  CB  VAL A   9      -3.060   5.940  25.533  1.00 38.81           C  
ATOM     64  O   VAL A   9      -0.900   7.284  27.138  1.00 38.81           O  
ATOM     65  CG1 VAL A   9      -2.758   4.552  26.117  1.00 38.81           C  
ATOM     66  CG2 VAL A   9      -4.338   5.824  24.689  1.00 38.81           C  
ATOM     67  N   ALA A  10      -2.267   6.906  28.882  1.00 31.94           N  
ATOM     68  CA  ALA A  10      -1.234   6.646  29.882  1.00 31.94           C  
ATOM     69  C   ALA A  10      -0.958   5.132  29.986  1.00 31.94           C  
ATOM     70  CB  ALA A  10      -1.645   7.270  31.221  1.00 31.94           C  
ATOM     71  O   ALA A  10      -1.866   4.303  29.917  1.00 31.94           O  
ATOM     72  N   PHE A  11       0.319   4.786  30.142  1.00 32.25           N  
ATOM     73  CA  PHE A  11       0.890   3.438  30.105  1.00 32.25           C  
ATOM     74  C   PHE A  11       0.414   2.573  31.296  1.00 32.25           C  
ATOM     75  CB  PHE A  11       2.422   3.644  30.081  1.00 32.25           C  
ATOM     76  O   PHE A  11       0.924   2.710  32.405  1.00 32.25           O  
ATOM     77  CG  PHE A  11       3.246   2.590  29.372  1.00 32.25           C  
ATOM     78  CD1 PHE A  11       3.839   1.538  30.093  1.00 32.25           C  
ATOM     79  CD2 PHE A  11       3.503   2.726  27.994  1.00 32.25           C  
ATOM     80  CE1 PHE A  11       4.686   0.625  29.436  1.00 32.25           C  
ATOM     81  CE2 PHE A  11       4.350   1.816  27.338  1.00 32.25           C  
ATOM     82  CZ  PHE A  11       4.943   0.766  28.060  1.00 32.25           C  
ATOM     83  N   ILE A  12      -0.570   1.684  31.087  1.00 36.85           N  
ATOM     84  CA  ILE A  12      -1.065   0.708  32.086  1.00 36.85           C  
ATOM     85  C   ILE A  12      -1.323  -0.653  31.386  1.00 36.85           C  
ATOM     86  CB  ILE A  12      -2.321   1.243  32.832  1.00 36.85           C  
ATOM     87  O   ILE A  12      -1.810  -0.656  30.255  1.00 36.85           O  
ATOM     88  CG1 ILE A  12      -2.032   2.594  33.535  1.00 36.85           C  
ATOM     89  CG2 ILE A  12      -2.846   0.223  33.865  1.00 36.85           C  
ATOM     90  CD1 ILE A  12      -3.211   3.206  34.303  1.00 36.85           C  
ATOM     91  N   PRO A  13      -1.009  -1.821  31.995  1.00 36.45           N  
ATOM     92  CA  PRO A  13      -0.988  -3.120  31.305  1.00 36.45           C  
ATOM     93  C   PRO A  13      -2.326  -3.578  30.675  1.00 36.45           C  
ATOM     94  CB  PRO A  13      -0.462  -4.137  32.328  1.00 36.45           C  
ATOM     95  O   PRO A  13      -3.341  -3.738  31.354  1.00 36.45           O  
ATOM     96  CG  PRO A  13       0.316  -3.284  33.323  1.00 36.45           C  
ATOM     97  CD  PRO A  13      -0.468  -1.980  33.338  1.00 36.45           C  
ATOM     98  N   ALA A  14      -2.241  -3.809  29.358  1.00 46.78           N  
ATOM     99  CA  ALA A  14      -3.046  -4.519  28.341  1.00 46.78           C  
ATOM    100  C   ALA A  14      -4.542  -4.863  28.532  1.00 46.78           C  
ATOM    101  CB  ALA A  14      -2.256  -5.770  27.936  1.00 46.78           C  
ATOM    102  O   ALA A  14      -5.292  -4.688  27.570  1.00 46.78           O  
ATOM    103  N   ASP A  15      -5.010  -5.327  29.691  1.00 41.51           N  
ATOM    104  CA  ASP A  15      -6.380  -5.865  29.809  1.00 41.51           C  
ATOM    105  C   ASP A  15      -7.383  -4.858  30.384  1.00 41.51           C  
ATOM    106  CB  ASP A  15      -6.368  -7.179  30.603  1.00 41.51           C  
ATOM    107  O   ASP A  15      -8.581  -4.936  30.107  1.00 41.51           O  
ATOM    108  CG  ASP A  15      -5.709  -8.336  29.840  1.00 41.51           C  
ATOM    109  OD1 ASP A  15      -5.668  -8.287  28.588  1.00 41.51           O  
ATOM    110  OD2 ASP A  15      -5.247  -9.266  30.532  1.00 41.51           O  
ATOM    111  N   ARG A  16      -6.917  -3.854  31.144  1.00 37.00           N  
ATOM    112  CA  ARG A  16      -7.810  -2.818  31.696  1.00 37.00           C  
ATOM    113  C   ARG A  16      -8.117  -1.689  30.708  1.00 37.00           C  
ATOM    114  CB  ARG A  16      -7.302  -2.304  33.055  1.00 37.00           C  
ATOM    115  O   ARG A  16      -9.214  -1.142  30.774  1.00 37.00           O  
ATOM    116  CG  ARG A  16      -7.520  -3.341  34.171  1.00 37.00           C  
ATOM    117  CD  ARG A  16      -7.205  -2.752  35.554  1.00 37.00           C  
ATOM    118  NE  ARG A  16      -7.262  -3.784  36.610  1.00 37.00           N  
ATOM    119  NH1 ARG A  16      -7.249  -2.382  38.434  1.00 37.00           N  
ATOM    120  NH2 ARG A  16      -7.245  -4.591  38.742  1.00 37.00           N  
ATOM    121  CZ  ARG A  16      -7.253  -3.581  37.918  1.00 37.00           C  
ATOM    122  N   CYS A  17      -7.221  -1.359  29.774  1.00 40.39           N  
ATOM    123  CA  CYS A  17      -7.350  -0.146  28.949  1.00 40.39           C  
ATOM    124  C   CYS A  17      -8.390  -0.217  27.821  1.00 40.39           C  
ATOM    125  CB  CYS A  17      -5.980   0.283  28.410  1.00 40.39           C  
ATOM    126  O   CYS A  17      -8.962   0.820  27.496  1.00 40.39           O  
ATOM    127  SG  CYS A  17      -5.006   0.947  29.788  1.00 40.39           S  
ATOM    128  N   GLN A  18      -8.716  -1.396  27.270  1.00 39.78           N  
ATOM    129  CA  GLN A  18      -9.749  -1.487  26.215  1.00 39.78           C  
ATOM    130  C   GLN A  18     -11.108  -0.960  26.690  1.00 39.78           C  
ATOM    131  CB  GLN A  18      -9.910  -2.933  25.723  1.00 39.78           C  
ATOM    132  O   GLN A  18     -11.861  -0.382  25.911  1.00 39.78           O  
ATOM    133  CG  GLN A  18      -8.745  -3.348  24.818  1.00 39.78           C  
ATOM    134  CD  GLN A  18      -8.854  -4.780  24.303  1.00 39.78           C  
ATOM    135  NE2 GLN A  18      -7.784  -5.307  23.752  1.00 39.78           N  
ATOM    136  OE1 GLN A  18      -9.857  -5.469  24.395  1.00 39.78           O  
ATOM    137  N   ASN A  19     -11.390  -1.106  27.986  1.00 36.68           N  
ATOM    138  CA  ASN A  19     -12.608  -0.581  28.581  1.00 36.68           C  
ATOM    139  C   ASN A  19     -12.563   0.937  28.790  1.00 36.68           C  
ATOM    140  CB  ASN A  19     -12.877  -1.332  29.894  1.00 36.68           C  
ATOM    141  O   ASN A  19     -13.617   1.555  28.738  1.00 36.68           O  
ATOM    142  CG  ASN A  19     -13.367  -2.750  29.659  1.00 36.68           C  
ATOM    143  ND2 ASN A  19     -13.069  -3.664  30.549  1.00 36.68           N  
ATOM    144  OD1 ASN A  19     -14.056  -3.054  28.704  1.00 36.68           O  
ATOM    145  N   TYR A  20     -11.402   1.554  29.025  1.00 36.27           N  
ATOM    146  CA  TYR A  20     -11.344   2.985  29.354  1.00 36.27           C  
ATOM    147  C   TYR A  20     -11.493   3.888  28.131  1.00 36.27           C  
ATOM    148  CB  TYR A  20     -10.081   3.316  30.159  1.00 36.27           C  
ATOM    149  O   TYR A  20     -12.214   4.871  28.216  1.00 36.27           O  
ATOM    150  CG  TYR A  20     -10.233   2.999  31.634  1.00 36.27           C  
ATOM    151  CD1 TYR A  20     -10.864   3.922  32.490  1.00 36.27           C  
ATOM    152  CD2 TYR A  20      -9.767   1.778  32.148  1.00 36.27           C  
ATOM    153  CE1 TYR A  20     -11.023   3.625  33.857  1.00 36.27           C  
ATOM    154  CE2 TYR A  20      -9.943   1.462  33.508  1.00 36.27           C  
ATOM    155  OH  TYR A  20     -10.718   2.092  35.684  1.00 36.27           O  
ATOM    156  CZ  TYR A  20     -10.565   2.390  34.367  1.00 36.27           C  
ATOM    157  N   VAL A  21     -10.903   3.533  26.983  1.00 53.16           N  
ATOM    158  CA  VAL A  21     -10.922   4.424  25.804  1.00 53.16           C  
ATOM    159  C   VAL A  21     -12.341   4.622  25.256  1.00 53.16           C  
ATOM    160  CB  VAL A  21      -9.965   3.922  24.701  1.00 53.16           C  
ATOM    161  O   VAL A  21     -12.664   5.684  24.738  1.00 53.16           O  
ATOM    162  CG1 VAL A  21      -9.820   4.941  23.568  1.00 53.16           C  
ATOM    163  CG2 VAL A  21      -8.550   3.674  25.246  1.00 53.16           C  
ATOM    164  N   VAL A  22     -13.212   3.617  25.400  1.00 53.99           N  
ATOM    165  CA  VAL A  22     -14.570   3.668  24.834  1.00 53.99           C  
ATOM    166  C   VAL A  22     -15.659   3.904  25.882  1.00 53.99           C  
ATOM    167  CB  VAL A  22     -14.815   2.450  23.923  1.00 53.99           C  
ATOM    168  O   VAL A  22     -16.734   4.371  25.522  1.00 53.99           O  
ATOM    169  CG1 VAL A  22     -16.143   2.538  23.168  1.00 53.99           C  
ATOM    170  CG2 VAL A  22     -13.692   2.382  22.873  1.00 53.99           C  
ATOM    171  N   ARG A  23     -15.410   3.672  27.182  1.00 50.52           N  
ATOM    172  CA  ARG A  23     -16.423   3.925  28.232  1.00 50.52           C  
ATOM    173  C   ARG A  23     -16.859   5.386  28.346  1.00 50.52           C  
ATOM    174  CB  ARG A  23     -15.943   3.425  29.602  1.00 50.52           C  
ATOM    175  O   ARG A  23     -17.961   5.624  28.840  1.00 50.52           O  
ATOM    176  CG  ARG A  23     -16.391   1.980  29.847  1.00 50.52           C  
ATOM    177  CD  ARG A  23     -15.826   1.482  31.179  1.00 50.52           C  
ATOM    178  NE  ARG A  23     -16.290   0.115  31.480  1.00 50.52           N  
ATOM    179  NH1 ARG A  23     -15.579   0.043  33.658  1.00 50.52           N  
ATOM    180  NH2 ARG A  23     -16.657  -1.711  32.788  1.00 50.52           N  
ATOM    181  CZ  ARG A  23     -16.175  -0.509  32.637  1.00 50.52           C  
ATOM    182  N   ASP A  24     -16.042   6.327  27.883  1.00 56.92           N  
ATOM    183  CA  ASP A  24     -16.400   7.749  27.881  1.00 56.92           C  
ATOM    184  C   ASP A  24     -17.332   8.124  26.718  1.00 56.92           C  
ATOM    185  CB  ASP A  24     -15.120   8.598  27.904  1.00 56.92           C  
ATOM    186  O   ASP A  24     -18.040   9.128  26.788  1.00 56.92           O  
ATOM    187  CG  ASP A  24     -14.373   8.512  29.244  1.00 56.92           C  
ATOM    188  OD1 ASP A  24     -14.992   8.091  30.253  1.00 56.92           O  
ATOM    189  OD2 ASP A  24     -13.176   8.870  29.255  1.00 56.92           O  
ATOM    190  N   LEU A  25     -17.424   7.289  25.679  1.00 61.47           N  
ATOM    191  CA  LEU A  25     -18.363   7.479  24.577  1.00 61.47           C  
ATOM    192  C   LEU A  25     -19.721   6.878  24.965  1.00 61.47           C  
ATOM    193  CB  LEU A  25     -17.777   6.895  23.277  1.00 61.47           C  
ATOM    194  O   LEU A  25     -20.075   5.782  24.543  1.00 61.47           O  
ATOM    195  CG  LEU A  25     -16.445   7.497  22.806  1.00 61.47           C  
ATOM    196  CD1 LEU A  25     -15.931   6.705  21.601  1.00 61.47           C  
ATOM    197  CD2 LEU A  25     -16.607   8.958  22.378  1.00 61.47           C  
ATOM    198  N   ARG A  26     -20.479   7.576  25.817  1.00 71.30           N  
ATOM    199  CA  ARG A  26     -21.876   7.204  26.127  1.00 71.30           C  
ATOM    200  C   ARG A  26     -22.871   7.703  25.084  1.00 71.30           C  
ATOM    201  CB  ARG A  26     -22.281   7.722  27.510  1.00 71.30           C  
ATOM    202  O   ARG A  26     -23.964   7.159  24.970  1.00 71.30           O  
ATOM    203  CG  ARG A  26     -21.544   6.984  28.628  1.00 71.30           C  
ATOM    204  CD  ARG A  26     -22.128   7.420  29.971  1.00 71.30           C  
ATOM    205  NE  ARG A  26     -21.417   6.779  31.088  1.00 71.30           N  
ATOM    206  NH1 ARG A  26     -22.824   7.499  32.752  1.00 71.30           N  
ATOM    207  NH2 ARG A  26     -21.030   6.269  33.269  1.00 71.30           N  
ATOM    208  CZ  ARG A  26     -21.762   6.849  32.360  1.00 71.30           C  
ATOM    209  N   GLU A  27     -22.492   8.735  24.342  1.00 81.94           N  
ATOM    210  CA  GLU A  27     -23.335   9.408  23.362  1.00 81.94           C  
ATOM    211  C   GLU A  27     -22.644   9.444  21.997  1.00 81.94           C  
ATOM    212  CB  GLU A  27     -23.699  10.819  23.849  1.00 81.94           C  
ATOM    213  O   GLU A  27     -21.418   9.369  21.896  1.00 81.94           O  
ATOM    214  CG  GLU A  27     -24.561  10.779  25.124  1.00 81.94           C  
ATOM    215  CD  GLU A  27     -25.012  12.165  25.612  1.00 81.94           C  
ATOM    216  OE1 GLU A  27     -25.714  12.190  26.648  1.00 81.94           O  
ATOM    217  OE2 GLU A  27     -24.654  13.176  24.969  1.00 81.94           O  
ATOM    218  N   MET A  28     -23.450   9.545  20.940  1.00 86.00           N  
ATOM    219  CA  MET A  28     -22.963   9.695  19.571  1.00 86.00           C  
ATOM    220  C   MET A  28     -22.158  11.000  19.433  1.00 86.00           C  
ATOM    221  CB  MET A  28     -24.169   9.710  18.619  1.00 86.00           C  
ATOM    222  O   MET A  28     -22.696  12.065  19.748  1.00 86.00           O  
ATOM    223  CG  MET A  28     -23.791   9.978  17.155  1.00 86.00           C  
ATOM    224  SD  MET A  28     -22.747   8.734  16.355  1.00 86.00           S  
ATOM    225  CE  MET A  28     -23.966   7.410  16.330  1.00 86.00           C  
ATOM    226  N   PRO A  29     -20.924  10.963  18.900  1.00 84.83           N  
ATOM    227  CA  PRO A  29     -20.188  12.177  18.564  1.00 84.83           C  
ATOM    228  C   PRO A  29     -20.968  13.057  17.578  1.00 84.83           C  
ATOM    229  CB  PRO A  29     -18.855  11.701  17.974  1.00 84.83           C  
ATOM    230  O   PRO A  29     -21.512  12.562  16.590  1.00 84.83           O  
ATOM    231  CG  PRO A  29     -18.670  10.319  18.599  1.00 84.83           C  
ATOM    232  CD  PRO A  29     -20.096   9.788  18.674  1.00 84.83           C  
ATOM    233  N   LEU A  30     -20.997  14.374  17.812  1.00 85.98           N  
ATOM    234  CA  LEU A  30     -21.717  15.336  16.959  1.00 85.98           C  
ATOM    235  C   LEU A  30     -21.248  15.307  15.494  1.00 85.98           C  
ATOM    236  CB  LEU A  30     -21.516  16.758  17.520  1.00 85.98           C  
ATOM    237  O   LEU A  30     -22.040  15.526  14.580  1.00 85.98           O  
ATOM    238  CG  LEU A  30     -22.282  17.060  18.819  1.00 85.98           C  
ATOM    239  CD1 LEU A  30     -21.783  18.383  19.405  1.00 85.98           C  
ATOM    240  CD2 LEU A  30     -23.787  17.187  18.573  1.00 85.98           C  
ATOM    241  N   ASP A  31     -19.964  15.029  15.269  1.00 89.80           N  
ATOM    242  CA  ASP A  31     -19.349  14.900  13.946  1.00 89.80           C  
ATOM    243  C   ASP A  31     -19.465  13.484  13.353  1.00 89.80           C  
ATOM    244  CB  ASP A  31     -17.890  15.378  14.024  1.00 89.80           C  
ATOM    245  O   ASP A  31     -18.982  13.239  12.242  1.00 89.80           O  
ATOM    246  CG  ASP A  31     -16.988  14.513  14.913  1.00 89.80           C  
ATOM    247  OD1 ASP A  31     -17.527  13.635  15.628  1.00 89.80           O  
ATOM    248  OD2 ASP A  31     -15.764  14.760  14.861  1.00 89.80           O  
ATOM    249  N   LYS A  32     -20.126  12.561  14.071  1.00 92.99           N  
ATOM    250  CA  LYS A  32     -20.330  11.154  13.696  1.00 92.99           C  
ATOM    251  C   LYS A  32     -19.011  10.457  13.359  1.00 92.99           C  
ATOM    252  CB  LYS A  32     -21.397  11.044  12.594  1.00 92.99           C  
ATOM    253  O   LYS A  32     -18.954   9.602  12.466  1.00 92.99           O  
ATOM    254  CG  LYS A  32     -22.713  11.727  12.994  1.00 92.99           C  
ATOM    255  CD  LYS A  32     -23.766  11.631  11.887  1.00 92.99           C  
ATOM    256  CE  LYS A  32     -24.981  12.462  12.301  1.00 92.99           C  
ATOM    257  NZ  LYS A  32     -26.231  11.981  11.674  1.00 92.99           N  
ATOM    258  N   MET A  33     -17.948  10.842  14.061  1.00 94.15           N  
ATOM    259  CA  MET A  33     -16.599  10.335  13.881  1.00 94.15           C  
ATOM    260  C   MET A  33     -16.074   9.747  15.187  1.00 94.15           C  
ATOM    261  CB  MET A  33     -15.702  11.467  13.370  1.00 94.15           C  
ATOM    262  O   MET A  33     -16.203  10.339  16.252  1.00 94.15           O  
ATOM    263  CG  MET A  33     -14.250  11.029  13.160  1.00 94.15           C  
ATOM    264  SD  MET A  33     -13.208  12.340  12.467  1.00 94.15           S  
ATOM    265  CE  MET A  33     -12.099  12.573  13.883  1.00 94.15           C  
ATOM    266  N   VAL A  34     -15.440   8.584  15.087  1.00 93.03           N  
ATOM    267  CA  VAL A  34     -14.704   7.961  16.186  1.00 93.03           C  
ATOM    268  C   VAL A  34     -13.288   7.699  15.701  1.00 93.03           C  
ATOM    269  CB  VAL A  34     -15.424   6.689  16.674  1.00 93.03           C  
ATOM    270  O   VAL A  34     -13.090   7.015  14.695  1.00 93.03           O  
ATOM    271  CG1 VAL A  34     -14.560   5.840  17.610  1.00 93.03           C  
ATOM    272  CG2 VAL A  34     -16.699   7.047  17.448  1.00 93.03           C  
ATOM    273  N   ASP A  35     -12.309   8.255  16.410  1.00 93.60           N  
ATOM    274  CA  ASP A  35     -10.891   7.999  16.179  1.00 93.60           C  
ATOM    275  C   ASP A  35     -10.290   7.286  17.388  1.00 93.60           C  
ATOM    276  CB  ASP A  35     -10.150   9.295  15.821  1.00 93.60           C  
ATOM    277  O   ASP A  35     -10.264   7.805  18.501  1.00 93.60           O  
ATOM    278  CG  ASP A  35      -8.697   9.067  15.378  1.00 93.60           C  
ATOM    279  OD1 ASP A  35      -8.249   7.893  15.327  1.00 93.60           O  
ATOM    280  OD2 ASP A  35      -8.051  10.080  15.038  1.00 93.60           O  
ATOM    281  N   LEU A  36      -9.855   6.055  17.145  1.00 93.52           N  
ATOM    282  CA  LEU A  36      -9.228   5.151  18.101  1.00 93.52           C  
ATOM    283  C   LEU A  36      -7.863   4.692  17.574  1.00 93.52           C  
ATOM    284  CB  LEU A  36     -10.184   3.978  18.352  1.00 93.52           C  
ATOM    285  O   LEU A  36      -7.377   3.610  17.920  1.00 93.52           O  
ATOM    286  CG  LEU A  36     -11.522   4.368  18.994  1.00 93.52           C  
ATOM    287  CD1 LEU A  36     -12.437   3.147  18.983  1.00 93.52           C  
ATOM    288  CD2 LEU A  36     -11.361   4.823  20.439  1.00 93.52           C  
ATOM    289  N   SER A  37      -7.253   5.488  16.697  1.00 93.24           N  
ATOM    290  CA  SER A  37      -5.940   5.187  16.142  1.00 93.24           C  
ATOM    291  C   SER A  37      -4.856   5.265  17.225  1.00 93.24           C  
ATOM    292  CB  SER A  37      -5.615   6.104  14.957  1.00 93.24           C  
ATOM    293  O   SER A  37      -4.994   6.021  18.189  1.00 93.24           O  
ATOM    294  OG  SER A  37      -6.697   6.138  14.044  1.00 93.24           O  
ATOM    295  N   GLY A  38      -3.793   4.462  17.129  1.00 93.23           N  
ATOM    296  CA  GLY A  38      -2.679   4.492  18.093  1.00 93.23           C  
ATOM    297  C   GLY A  38      -3.027   3.999  19.507  1.00 93.23           C  
ATOM    298  O   GLY A  38      -2.234   4.144  20.437  1.00 93.23           O  
ATOM    299  N   SER A  39      -4.211   3.411  19.705  1.00 91.18           N  
ATOM    300  CA  SER A  39      -4.738   3.038  21.028  1.00 91.18           C  
ATOM    301  C   SER A  39      -4.270   1.659  21.518  1.00 91.18           C  
ATOM    302  CB  SER A  39      -6.263   3.161  21.026  1.00 91.18           C  
ATOM    303  O   SER A  39      -4.777   1.148  22.519  1.00 91.18           O  
ATOM    304  OG  SER A  39      -6.642   4.516  20.903  1.00 91.18           O  
ATOM    305  N   GLN A  40      -3.304   1.037  20.826  1.00 93.08           N  
ATOM    306  CA  GLN A  40      -2.748  -0.286  21.148  1.00 93.08           C  
ATOM    307  C   GLN A  40      -3.829  -1.386  21.265  1.00 93.08           C  
ATOM    308  CB  GLN A  40      -1.832  -0.196  22.388  1.00 93.08           C  
ATOM    309  O   GLN A  40      -3.682  -2.362  22.010  1.00 93.08           O  
ATOM    310  CG  GLN A  40      -0.671   0.806  22.244  1.00 93.08           C  
ATOM    311  CD  GLN A  40       0.337   0.383  21.182  1.00 93.08           C  
ATOM    312  NE2 GLN A  40       0.682   1.247  20.254  1.00 93.08           N  
ATOM    313  OE1 GLN A  40       0.808  -0.747  21.167  1.00 93.08           O  
ATOM    314  N   LEU A  41      -4.935  -1.244  20.526  1.00 93.36           N  
ATOM    315  CA  LEU A  41      -6.081  -2.145  20.585  1.00 93.36           C  
ATOM    316  C   LEU A  41      -5.710  -3.520  20.032  1.00 93.36           C  
ATOM    317  CB  LEU A  41      -7.271  -1.562  19.802  1.00 93.36           C  
ATOM    318  O   LEU A  41      -5.348  -3.662  18.869  1.00 93.36           O  
ATOM    319  CG  LEU A  41      -7.828  -0.238  20.347  1.00 93.36           C  
ATOM    320  CD1 LEU A  41      -8.884   0.297  19.383  1.00 93.36           C  
ATOM    321  CD2 LEU A  41      -8.468  -0.408  21.728  1.00 93.36           C  
ATOM    322  N   ARG A  42      -5.853  -4.559  20.858  1.00 94.45           N  
ATOM    323  CA  ARG A  42      -5.727  -5.966  20.429  1.00 94.45           C  
ATOM    324  C   ARG A  42      -7.061  -6.560  19.978  1.00 94.45           C  
ATOM    325  CB  ARG A  42      -5.108  -6.811  21.550  1.00 94.45           C  
ATOM    326  O   ARG A  42      -7.082  -7.588  19.310  1.00 94.45           O  
ATOM    327  CG  ARG A  42      -3.688  -6.358  21.914  1.00 94.45           C  
ATOM    328  CD  ARG A  42      -3.126  -7.238  23.037  1.00 94.45           C  
ATOM    329  NE  ARG A  42      -1.795  -6.773  23.465  1.00 94.45           N  
ATOM    330  NH1 ARG A  42      -0.520  -7.912  21.926  1.00 94.45           N  
ATOM    331  NH2 ARG A  42       0.469  -6.560  23.397  1.00 94.45           N  
ATOM    332  CZ  ARG A  42      -0.627  -7.086  22.930  1.00 94.45           C  
ATOM    333  N   ARG A  43      -8.173  -5.938  20.374  1.00 93.78           N  
ATOM    334  CA  ARG A  43      -9.541  -6.315  20.007  1.00 93.78           C  
ATOM    335  C   ARG A  43     -10.335  -5.062  19.674  1.00 93.78           C  
ATOM    336  CB  ARG A  43     -10.232  -7.084  21.146  1.00 93.78           C  
ATOM    337  O   ARG A  43     -10.079  -3.998  20.233  1.00 93.78           O  
ATOM    338  CG  ARG A  43      -9.508  -8.386  21.523  1.00 93.78           C  
ATOM    339  CD  ARG A  43     -10.238  -9.149  22.635  1.00 93.78           C  
ATOM    340  NE  ARG A  43     -11.497  -9.760  22.158  1.00 93.78           N  
ATOM    341  NH1 ARG A  43     -11.406 -11.705  23.387  1.00 93.78           N  
ATOM    342  NH2 ARG A  43     -13.111 -11.359  21.994  1.00 93.78           N  
ATOM    343  CZ  ARG A  43     -11.994 -10.933  22.514  1.00 93.78           C  
ATOM    344  N   PHE A  44     -11.309  -5.214  18.786  1.00 93.38           N  
ATOM    345  CA  PHE A  44     -12.241  -4.146  18.456  1.00 93.38           C  
ATOM    346  C   PHE A  44     -13.128  -3.808  19.670  1.00 93.38           C  
ATOM    347  CB  PHE A  44     -13.100  -4.597  17.279  1.00 93.38           C  
ATOM    348  O   PHE A  44     -13.684  -4.727  20.283  1.00 93.38           O  
ATOM    349  CG  PHE A  44     -14.054  -3.533  16.780  1.00 93.38           C  
ATOM    350  CD1 PHE A  44     -15.283  -3.321  17.430  1.00 93.38           C  
ATOM    351  CD2 PHE A  44     -13.712  -2.747  15.667  1.00 93.38           C  
ATOM    352  CE1 PHE A  44     -16.161  -2.323  16.978  1.00 93.38           C  
ATOM    353  CE2 PHE A  44     -14.613  -1.783  15.188  1.00 93.38           C  
ATOM    354  CZ  PHE A  44     -15.830  -1.557  15.851  1.00 93.38           C  
ATOM    355  N   PRO A  45     -13.322  -2.524  20.009  1.00 91.16           N  
ATOM    356  CA  PRO A  45     -14.204  -2.128  21.096  1.00 91.16           C  
ATOM    357  C   PRO A  45     -15.671  -2.170  20.654  1.00 91.16           C  
ATOM    358  CB  PRO A  45     -13.743  -0.735  21.491  1.00 91.16           C  
ATOM    359  O   PRO A  45     -16.187  -1.236  20.043  1.00 91.16           O  
ATOM    360  CG  PRO A  45     -13.153  -0.156  20.205  1.00 91.16           C  
ATOM    361  CD  PRO A  45     -12.653  -1.369  19.430  1.00 91.16           C  
ATOM    362  N   LEU A  46     -16.358  -3.261  21.005  1.00 91.91           N  
ATOM    363  CA  LEU A  46     -17.734  -3.569  20.578  1.00 91.91           C  
ATOM    364  C   LEU A  46     -18.746  -2.436  20.804  1.00 91.91           C  
ATOM    365  CB  LEU A  46     -18.216  -4.824  21.334  1.00 91.91           C  
ATOM    366  O   LEU A  46     -19.717  -2.332  20.063  1.00 91.91           O  
ATOM    367  CG  LEU A  46     -17.537  -6.135  20.906  1.00 91.91           C  
ATOM    368  CD1 LEU A  46     -17.903  -7.254  21.881  1.00 91.91           C  
ATOM    369  CD2 LEU A  46     -17.978  -6.567  19.510  1.00 91.91           C  
ATOM    370  N   HIS A  47     -18.527  -1.567  21.792  1.00 89.95           N  
ATOM    371  CA  HIS A  47     -19.440  -0.460  22.075  1.00 89.95           C  
ATOM    372  C   HIS A  47     -19.533   0.559  20.925  1.00 89.95           C  
ATOM    373  CB  HIS A  47     -19.024   0.198  23.392  1.00 89.95           C  
ATOM    374  O   HIS A  47     -20.584   1.167  20.747  1.00 89.95           O  
ATOM    375  CG  HIS A  47     -20.116   1.022  24.015  1.00 89.95           C  
ATOM    376  CD2 HIS A  47     -20.168   2.386  24.162  1.00 89.95           C  
ATOM    377  ND1 HIS A  47     -21.263   0.508  24.578  1.00 89.95           N  
ATOM    378  CE1 HIS A  47     -21.990   1.532  25.049  1.00 89.95           C  
ATOM    379  NE2 HIS A  47     -21.355   2.686  24.835  1.00 89.95           N  
ATOM    380  N   VAL A  48     -18.502   0.675  20.075  1.00 91.74           N  
ATOM    381  CA  VAL A  48     -18.541   1.513  18.860  1.00 91.74           C  
ATOM    382  C   VAL A  48     -19.660   1.073  17.906  1.00 91.74           C  
ATOM    383  CB  VAL A  48     -17.173   1.495  18.146  1.00 91.74           C  
ATOM    384  O   VAL A  48     -20.247   1.911  17.229  1.00 91.74           O  
ATOM    385  CG1 VAL A  48     -17.166   2.268  16.821  1.00 91.74           C  
ATOM    386  CG2 VAL A  48     -16.094   2.124  19.036  1.00 91.74           C  
ATOM    387  N   CYS A  49     -20.032  -0.213  17.897  1.00 92.80           N  
ATOM    388  CA  CYS A  49     -21.135  -0.727  17.078  1.00 92.80           C  
ATOM    389  C   CYS A  49     -22.514  -0.179  17.496  1.00 92.80           C  
ATOM    390  CB  CYS A  49     -21.127  -2.261  17.123  1.00 92.80           C  
ATOM    391  O   CYS A  49     -23.462  -0.264  16.719  1.00 92.80           O  
ATOM    392  SG  CYS A  49     -19.576  -2.912  16.440  1.00 92.80           S  
ATOM    393  N   SER A  50     -22.641   0.413  18.692  1.00 92.53           N  
ATOM    394  CA  SER A  50     -23.880   1.076  19.125  1.00 92.53           C  
ATOM    395  C   SER A  50     -24.142   2.394  18.383  1.00 92.53           C  
ATOM    396  CB  SER A  50     -23.877   1.297  20.642  1.00 92.53           C  
ATOM    397  O   SER A  50     -25.293   2.823  18.263  1.00 92.53           O  
ATOM    398  OG  SER A  50     -22.977   2.312  21.024  1.00 92.53           O  
ATOM    399  N   PHE A  51     -23.103   3.006  17.805  1.00 93.24           N  
ATOM    400  CA  PHE A  51     -23.183   4.271  17.086  1.00 93.24           C  
ATOM    401  C   PHE A  51     -23.694   4.094  15.652  1.00 93.24           C  
ATOM    402  CB  PHE A  51     -21.820   4.984  17.163  1.00 93.24           C  
ATOM    403  O   PHE A  51     -22.966   4.282  14.686  1.00 93.24           O  
ATOM    404  CG  PHE A  51     -21.371   5.347  18.562  1.00 93.24           C  
ATOM    405  CD1 PHE A  51     -22.288   5.845  19.512  1.00 93.24           C  
ATOM    406  CD2 PHE A  51     -20.024   5.157  18.919  1.00 93.24           C  
ATOM    407  CE1 PHE A  51     -21.872   6.090  20.826  1.00 93.24           C  
ATOM    408  CE2 PHE A  51     -19.605   5.412  20.235  1.00 93.24           C  
ATOM    409  CZ  PHE A  51     -20.541   5.855  21.183  1.00 93.24           C  
ATOM    410  N   ARG A  52     -24.986   3.791  15.484  1.00 93.89           N  
ATOM    411  CA  ARG A  52     -25.597   3.501  14.165  1.00 93.89           C  
ATOM    412  C   ARG A  52     -25.525   4.641  13.140  1.00 93.89           C  
ATOM    413  CB  ARG A  52     -27.055   3.068  14.358  1.00 93.89           C  
ATOM    414  O   ARG A  52     -25.641   4.396  11.940  1.00 93.89           O  
ATOM    415  CG  ARG A  52     -27.156   1.771  15.170  1.00 93.89           C  
ATOM    416  CD  ARG A  52     -28.604   1.285  15.197  1.00 93.89           C  
ATOM    417  NE  ARG A  52     -28.717   0.024  15.946  1.00 93.89           N  
ATOM    418  NH1 ARG A  52     -30.943  -0.359  15.542  1.00 93.89           N  
ATOM    419  NH2 ARG A  52     -29.773  -1.805  16.781  1.00 93.89           N  
ATOM    420  CZ  ARG A  52     -29.808  -0.704  16.086  1.00 93.89           C  
ATOM    421  N   GLU A  53     -25.329   5.878  13.587  1.00 95.23           N  
ATOM    422  CA  GLU A  53     -25.129   7.034  12.703  1.00 95.23           C  
ATOM    423  C   GLU A  53     -23.660   7.313  12.364  1.00 95.23           C  
ATOM    424  CB  GLU A  53     -25.796   8.299  13.253  1.00 95.23           C  
ATOM    425  O   GLU A  53     -23.387   8.289  11.672  1.00 95.23           O  
ATOM    426  CG  GLU A  53     -27.271   8.107  13.630  1.00 95.23           C  
ATOM    427  CD  GLU A  53     -27.976   9.443  13.902  1.00 95.23           C  
ATOM    428  OE1 GLU A  53     -29.155   9.391  14.297  1.00 95.23           O  
ATOM    429  OE2 GLU A  53     -27.360  10.508  13.635  1.00 95.23           O  
ATOM    430  N   LEU A  54     -22.714   6.492  12.830  1.00 96.47           N  
ATOM    431  CA  LEU A  54     -21.291   6.724  12.609  1.00 96.47           C  
ATOM    432  C   LEU A  54     -20.962   6.762  11.111  1.00 96.47           C  
ATOM    433  CB  LEU A  54     -20.467   5.651  13.344  1.00 96.47           C  
ATOM    434  O   LEU A  54     -21.310   5.852  10.360  1.00 96.47           O  
ATOM    435  CG  LEU A  54     -18.987   6.021  13.507  1.00 96.47           C  
ATOM    436  CD1 LEU A  54     -18.820   7.081  14.592  1.00 96.47           C  
ATOM    437  CD2 LEU A  54     -18.172   4.806  13.942  1.00 96.47           C  
ATOM    438  N   VAL A  55     -20.260   7.815  10.697  1.00 97.74           N  
ATOM    439  CA  VAL A  55     -19.851   8.059   9.307  1.00 97.74           C  
ATOM    440  C   VAL A  55     -18.366   7.760   9.115  1.00 97.74           C  
ATOM    441  CB  VAL A  55     -20.184   9.510   8.901  1.00 97.74           C  
ATOM    442  O   VAL A  55     -17.962   7.305   8.043  1.00 97.74           O  
ATOM    443  CG1 VAL A  55     -19.751   9.830   7.465  1.00 97.74           C  
ATOM    444  CG2 VAL A  55     -21.692   9.777   8.976  1.00 97.74           C  
ATOM    445  N   LYS A  56     -17.538   7.993  10.139  1.00 97.50           N  
ATOM    446  CA  LYS A  56     -16.081   7.835  10.058  1.00 97.50           C  
ATOM    447  C   LYS A  56     -15.555   7.043  11.250  1.00 97.50           C  
ATOM    448  CB  LYS A  56     -15.410   9.211   9.997  1.00 97.50           C  
ATOM    449  O   LYS A  56     -15.819   7.410  12.394  1.00 97.50           O  
ATOM    450  CG  LYS A  56     -15.905  10.111   8.859  1.00 97.50           C  
ATOM    451  CD  LYS A  56     -15.196  11.464   8.940  1.00 97.50           C  
ATOM    452  CE  LYS A  56     -15.764  12.421   7.892  1.00 97.50           C  
ATOM    453  NZ  LYS A  56     -15.255  13.793   8.128  1.00 97.50           N  
ATOM    454  N   LEU A  57     -14.790   5.992  10.977  1.00 97.24           N  
ATOM    455  CA  LEU A  57     -14.148   5.167  11.995  1.00 97.24           C  
ATOM    456  C   LEU A  57     -12.667   5.002  11.673  1.00 97.24           C  
ATOM    457  CB  LEU A  57     -14.879   3.821  12.087  1.00 97.24           C  
ATOM    458  O   LEU A  57     -12.308   4.381  10.670  1.00 97.24           O  
ATOM    459  CG  LEU A  57     -14.307   2.846  13.130  1.00 97.24           C  
ATOM    460  CD1 LEU A  57     -14.224   3.444  14.536  1.00 97.24           C  
ATOM    461  CD2 LEU A  57     -15.212   1.615  13.188  1.00 97.24           C  
ATOM    462  N   TYR A  58     -11.820   5.538  12.544  1.00 96.98           N  
ATOM    463  CA  TYR A  58     -10.373   5.416  12.438  1.00 96.98           C  
ATOM    464  C   TYR A  58      -9.853   4.455  13.507  1.00 96.98           C  
ATOM    465  CB  TYR A  58      -9.712   6.797  12.497  1.00 96.98           C  
ATOM    466  O   TYR A  58     -10.098   4.635  14.699  1.00 96.98           O  
ATOM    467  CG  TYR A  58     -10.176   7.767  11.430  1.00 96.98           C  
ATOM    468  CD1 TYR A  58      -9.511   7.807  10.191  1.00 96.98           C  
ATOM    469  CD2 TYR A  58     -11.252   8.641  11.680  1.00 96.98           C  
ATOM    470  CE1 TYR A  58      -9.927   8.702   9.189  1.00 96.98           C  
ATOM    471  CE2 TYR A  58     -11.666   9.544  10.682  1.00 96.98           C  
ATOM    472  OH  TYR A  58     -11.405  10.451   8.474  1.00 96.98           O  
ATOM    473  CZ  TYR A  58     -11.008   9.575   9.437  1.00 96.98           C  
ATOM    474  N   LEU A  59      -9.177   3.398  13.063  1.00 96.64           N  
ATOM    475  CA  LEU A  59      -8.597   2.335  13.888  1.00 96.64           C  
ATOM    476  C   LEU A  59      -7.143   2.056  13.476  1.00 96.64           C  
ATOM    477  CB  LEU A  59      -9.471   1.070  13.764  1.00 96.64           C  
ATOM    478  O   LEU A  59      -6.623   0.967  13.740  1.00 96.64           O  
ATOM    479  CG  LEU A  59     -10.837   1.163  14.452  1.00 96.64           C  
ATOM    480  CD1 LEU A  59     -11.755   0.071  13.910  1.00 96.64           C  
ATOM    481  CD2 LEU A  59     -10.720   0.958  15.964  1.00 96.64           C  
ATOM    482  N   SER A  60      -6.487   3.015  12.822  1.00 96.93           N  
ATOM    483  CA  SER A  60      -5.125   2.846  12.321  1.00 96.93           C  
ATOM    484  C   SER A  60      -4.112   2.721  13.466  1.00 96.93           C  
ATOM    485  CB  SER A  60      -4.747   3.983  11.364  1.00 96.93           C  
ATOM    486  O   SER A  60      -4.370   3.176  14.574  1.00 96.93           O  
ATOM    487  OG  SER A  60      -5.677   4.054  10.291  1.00 96.93           O  
ATOM    488  N   ASP A  61      -2.953   2.115  13.226  1.00 97.27           N  
ATOM    489  CA  ASP A  61      -1.885   1.970  14.235  1.00 97.27           C  
ATOM    490  C   ASP A  61      -2.363   1.251  15.515  1.00 97.27           C  
ATOM    491  CB  ASP A  61      -1.192   3.323  14.473  1.00 97.27           C  
ATOM    492  O   ASP A  61      -2.313   1.750  16.641  1.00 97.27           O  
ATOM    493  CG  ASP A  61       0.089   3.187  15.303  1.00 97.27           C  
ATOM    494  OD1 ASP A  61       0.799   2.171  15.121  1.00 97.27           O  
ATOM    495  OD2 ASP A  61       0.364   4.113  16.099  1.00 97.27           O  
ATOM    496  N   ASN A  62      -2.914   0.054  15.325  1.00 96.87           N  
ATOM    497  CA  ASN A  62      -3.374  -0.822  16.397  1.00 96.87           C  
ATOM    498  C   ASN A  62      -2.857  -2.252  16.165  1.00 96.87           C  
ATOM    499  CB  ASN A  62      -4.912  -0.728  16.500  1.00 96.87           C  
ATOM    500  O   ASN A  62      -2.109  -2.542  15.234  1.00 96.87           O  
ATOM    501  CG  ASN A  62      -5.399   0.500  17.244  1.00 96.87           C  
ATOM    502  ND2 ASN A  62      -6.188   1.329  16.610  1.00 96.87           N  
ATOM    503  OD1 ASN A  62      -5.156   0.663  18.432  1.00 96.87           O  
ATOM    504  N   HIS A  63      -3.249  -3.191  17.026  1.00 97.15           N  
ATOM    505  CA  HIS A  63      -2.874  -4.604  16.916  1.00 97.15           C  
ATOM    506  C   HIS A  63      -4.037  -5.481  16.439  1.00 97.15           C  
ATOM    507  CB  HIS A  63      -2.253  -5.087  18.234  1.00 97.15           C  
ATOM    508  O   HIS A  63      -4.057  -6.679  16.733  1.00 97.15           O  
ATOM    509  CG  HIS A  63      -1.004  -4.333  18.592  1.00 97.15           C  
ATOM    510  CD2 HIS A  63      -0.888  -3.418  19.594  1.00 97.15           C  
ATOM    511  ND1 HIS A  63       0.193  -4.392  17.879  1.00 97.15           N  
ATOM    512  CE1 HIS A  63       0.987  -3.462  18.431  1.00 97.15           C  
ATOM    513  NE2 HIS A  63       0.374  -2.886  19.478  1.00 97.15           N  
ATOM    514  N   LEU A  64      -5.013  -4.914  15.723  1.00 97.30           N  
ATOM    515  CA  LEU A  64      -6.199  -5.642  15.277  1.00 97.30           C  
ATOM    516  C   LEU A  64      -5.837  -6.648  14.184  1.00 97.30           C  
ATOM    517  CB  LEU A  64      -7.304  -4.689  14.783  1.00 97.30           C  
ATOM    518  O   LEU A  64      -5.038  -6.381  13.293  1.00 97.30           O  
ATOM    519  CG  LEU A  64      -7.752  -3.621  15.795  1.00 97.30           C  
ATOM    520  CD1 LEU A  64      -8.758  -2.677  15.140  1.00 97.30           C  
ATOM    521  CD2 LEU A  64      -8.419  -4.254  17.019  1.00 97.30           C  
ATOM    522  N   ASN A  65      -6.448  -7.825  14.245  1.00 96.92           N  
ATOM    523  CA  ASN A  65      -6.315  -8.874  13.229  1.00 96.92           C  
ATOM    524  C   ASN A  65      -7.671  -9.454  12.795  1.00 96.92           C  
ATOM    525  CB  ASN A  65      -5.368  -9.949  13.784  1.00 96.92           C  
ATOM    526  O   ASN A  65      -7.725 -10.336  11.941  1.00 96.92           O  
ATOM    527  CG  ASN A  65      -5.888 -10.632  15.042  1.00 96.92           C  
ATOM    528  ND2 ASN A  65      -5.010 -11.233  15.808  1.00 96.92           N  
ATOM    529  OD1 ASN A  65      -7.066 -10.636  15.370  1.00 96.92           O  
ATOM    530  N   SER A  66      -8.756  -8.980  13.406  1.00 97.19           N  
ATOM    531  CA  SER A  66     -10.133  -9.412  13.192  1.00 97.19           C  
ATOM    532  C   SER A  66     -11.083  -8.267  13.543  1.00 97.19           C  
ATOM    533  CB  SER A  66     -10.446 -10.658  14.033  1.00 97.19           C  
ATOM    534  O   SER A  66     -10.727  -7.355  14.293  1.00 97.19           O  
ATOM    535  OG  SER A  66     -10.101 -10.470  15.392  1.00 97.19           O  
ATOM    536  N   LEU A  67     -12.288  -8.309  12.975  1.00 97.46           N  
ATOM    537  CA  LEU A  67     -13.375  -7.376  13.266  1.00 97.46           C  
ATOM    538  C   LEU A  67     -14.631  -8.174  13.633  1.00 97.46           C  
ATOM    539  CB  LEU A  67     -13.640  -6.451  12.065  1.00 97.46           C  
ATOM    540  O   LEU A  67     -14.840  -9.255  13.076  1.00 97.46           O  
ATOM    541  CG  LEU A  67     -12.476  -5.498  11.747  1.00 97.46           C  
ATOM    542  CD1 LEU A  67     -12.714  -4.776  10.426  1.00 97.46           C  
ATOM    543  CD2 LEU A  67     -12.251  -4.452  12.838  1.00 97.46           C  
ATOM    544  N   PRO A  68     -15.451  -7.670  14.564  1.00 96.61           N  
ATOM    545  CA  PRO A  68     -16.649  -8.356  15.016  1.00 96.61           C  
ATOM    546  C   PRO A  68     -17.772  -8.244  13.969  1.00 96.61           C  
ATOM    547  CB  PRO A  68     -16.987  -7.666  16.335  1.00 96.61           C  
ATOM    548  O   PRO A  68     -17.835  -7.235  13.258  1.00 96.61           O  
ATOM    549  CG  PRO A  68     -16.535  -6.229  16.116  1.00 96.61           C  
ATOM    550  CD  PRO A  68     -15.288  -6.404  15.260  1.00 96.61           C  
ATOM    551  N   PRO A  69     -18.677  -9.235  13.861  1.00 96.92           N  
ATOM    552  CA  PRO A  69     -19.808  -9.177  12.929  1.00 96.92           C  
ATOM    553  C   PRO A  69     -20.735  -7.976  13.185  1.00 96.92           C  
ATOM    554  CB  PRO A  69     -20.536 -10.515  13.095  1.00 96.92           C  
ATOM    555  O   PRO A  69     -21.337  -7.450  12.250  1.00 96.92           O  
ATOM    556  CG  PRO A  69     -20.156 -10.980  14.501  1.00 96.92           C  
ATOM    557  CD  PRO A  69     -18.737 -10.443  14.671  1.00 96.92           C  
ATOM    558  N   GLU A  70     -20.796  -7.479  14.422  1.00 96.58           N  
ATOM    559  CA  GLU A  70     -21.551  -6.292  14.829  1.00 96.58           C  
ATOM    560  C   GLU A  70     -21.085  -5.012  14.125  1.00 96.58           C  
ATOM    561  CB  GLU A  70     -21.458  -6.083  16.352  1.00 96.58           C  
ATOM    562  O   GLU A  70     -21.861  -4.062  14.024  1.00 96.58           O  
ATOM    563  CG  GLU A  70     -22.118  -7.185  17.200  1.00 96.58           C  
ATOM    564  CD  GLU A  70     -21.253  -8.435  17.442  1.00 96.58           C  
ATOM    565  OE1 GLU A  70     -21.683  -9.287  18.243  1.00 96.58           O  
ATOM    566  OE2 GLU A  70     -20.169  -8.556  16.830  1.00 96.58           O  
ATOM    567  N   LEU A  71     -19.861  -4.973  13.577  1.00 97.37           N  
ATOM    568  CA  LEU A  71     -19.413  -3.851  12.745  1.00 97.37           C  
ATOM    569  C   LEU A  71     -20.363  -3.623  11.561  1.00 97.37           C  
ATOM    570  CB  LEU A  71     -17.974  -4.112  12.263  1.00 97.37           C  
ATOM    571  O   LEU A  71     -20.599  -2.479  11.179  1.00 97.37           O  
ATOM    572  CG  LEU A  71     -17.380  -2.948  11.445  1.00 97.37           C  
ATOM    573  CD1 LEU A  71     -17.117  -1.724  12.318  1.00 97.37           C  
ATOM    574  CD2 LEU A  71     -16.050  -3.371  10.834  1.00 97.37           C  
ATOM    575  N   GLY A  72     -20.979  -4.691  11.044  1.00 97.06           N  
ATOM    576  CA  GLY A  72     -21.968  -4.628   9.971  1.00 97.06           C  
ATOM    577  C   GLY A  72     -23.231  -3.835  10.326  1.00 97.06           C  
ATOM    578  O   GLY A  72     -24.036  -3.559   9.448  1.00 97.06           O  
ATOM    579  N   GLN A  73     -23.431  -3.420  11.579  1.00 96.42           N  
ATOM    580  CA  GLN A  73     -24.542  -2.542  11.964  1.00 96.42           C  
ATOM    581  C   GLN A  73     -24.306  -1.071  11.576  1.00 96.42           C  
ATOM    582  CB  GLN A  73     -24.799  -2.678  13.472  1.00 96.42           C  
ATOM    583  O   GLN A  73     -25.261  -0.296  11.512  1.00 96.42           O  
ATOM    584  CG  GLN A  73     -25.206  -4.111  13.859  1.00 96.42           C  
ATOM    585  CD  GLN A  73     -25.390  -4.302  15.361  1.00 96.42           C  
ATOM    586  NE2 GLN A  73     -25.744  -5.490  15.796  1.00 96.42           N  
ATOM    587  OE1 GLN A  73     -25.254  -3.406  16.175  1.00 96.42           O  
ATOM    588  N   LEU A  74     -23.061  -0.677  11.279  1.00 97.30           N  
ATOM    589  CA  LEU A  74     -22.677   0.698  10.938  1.00 97.30           C  
ATOM    590  C   LEU A  74     -22.958   1.025   9.461  1.00 97.30           C  
ATOM    591  CB  LEU A  74     -21.208   0.942  11.333  1.00 97.30           C  
ATOM    592  O   LEU A  74     -22.063   1.351   8.687  1.00 97.30           O  
ATOM    593  CG  LEU A  74     -20.863   0.673  12.809  1.00 97.30           C  
ATOM    594  CD1 LEU A  74     -19.429   1.127  13.070  1.00 97.30           C  
ATOM    595  CD2 LEU A  74     -21.777   1.440  13.762  1.00 97.30           C  
ATOM    596  N   GLN A  75     -24.223   0.940   9.053  1.00 97.30           N  
ATOM    597  CA  GLN A  75     -24.638   1.076   7.648  1.00 97.30           C  
ATOM    598  C   GLN A  75     -24.419   2.479   7.050  1.00 97.30           C  
ATOM    599  CB  GLN A  75     -26.106   0.635   7.520  1.00 97.30           C  
ATOM    600  O   GLN A  75     -24.457   2.630   5.832  1.00 97.30           O  
ATOM    601  CG  GLN A  75     -26.275  -0.880   7.738  1.00 97.30           C  
ATOM    602  CD  GLN A  75     -25.565  -1.700   6.660  1.00 97.30           C  
ATOM    603  NE2 GLN A  75     -24.860  -2.751   6.988  1.00 97.30           N  
ATOM    604  OE1 GLN A  75     -25.608  -1.402   5.480  1.00 97.30           O  
ATOM    605  N   ASN A  76     -24.147   3.487   7.885  1.00 97.87           N  
ATOM    606  CA  ASN A  76     -23.820   4.853   7.463  1.00 97.87           C  
ATOM    607  C   ASN A  76     -22.312   5.104   7.294  1.00 97.87           C  
ATOM    608  CB  ASN A  76     -24.448   5.832   8.467  1.00 97.87           C  
ATOM    609  O   ASN A  76     -21.922   6.215   6.929  1.00 97.87           O  
ATOM    610  CG  ASN A  76     -25.960   5.818   8.395  1.00 97.87           C  
ATOM    611  ND2 ASN A  76     -26.638   5.685   9.509  1.00 97.87           N  
ATOM    612  OD1 ASN A  76     -26.559   5.912   7.338  1.00 97.87           O  
ATOM    613  N   LEU A  77     -21.463   4.104   7.556  1.00 98.33           N  
ATOM    614  CA  LEU A  77     -20.017   4.284   7.547  1.00 98.33           C  
ATOM    615  C   LEU A  77     -19.505   4.547   6.125  1.00 98.33           C  
ATOM    616  CB  LEU A  77     -19.335   3.070   8.203  1.00 98.33           C  
ATOM    617  O   LEU A  77     -19.673   3.724   5.227  1.00 98.33           O  
ATOM    618  CG  LEU A  77     -17.921   3.397   8.706  1.00 98.33           C  
ATOM    619  CD1 LEU A  77     -17.974   4.195  10.010  1.00 98.33           C  
ATOM    620  CD2 LEU A  77     -17.139   2.119   8.992  1.00 98.33           C  
ATOM    621  N   GLN A  78     -18.851   5.692   5.941  1.00 98.60           N  
ATOM    622  CA  GLN A  78     -18.271   6.139   4.672  1.00 98.60           C  
ATOM    623  C   GLN A  78     -16.745   6.045   4.661  1.00 98.60           C  
ATOM    624  CB  GLN A  78     -18.691   7.585   4.389  1.00 98.60           C  
ATOM    625  O   GLN A  78     -16.155   5.869   3.595  1.00 98.60           O  
ATOM    626  CG  GLN A  78     -20.200   7.729   4.158  1.00 98.60           C  
ATOM    627  CD  GLN A  78     -20.623   9.172   3.908  1.00 98.60           C  
ATOM    628  NE2 GLN A  78     -21.908   9.447   3.929  1.00 98.60           N  
ATOM    629  OE1 GLN A  78     -19.827  10.078   3.706  1.00 98.60           O  
ATOM    630  N   ILE A  79     -16.097   6.158   5.824  1.00 98.59           N  
ATOM    631  CA  ILE A  79     -14.639   6.062   5.961  1.00 98.59           C  
ATOM    632  C   ILE A  79     -14.305   5.027   7.031  1.00 98.59           C  
ATOM    633  CB  ILE A  79     -14.003   7.438   6.277  1.00 98.59           C  
ATOM    634  O   ILE A  79     -14.757   5.153   8.171  1.00 98.59           O  
ATOM    635  CG1 ILE A  79     -14.432   8.504   5.237  1.00 98.59           C  
ATOM    636  CG2 ILE A  79     -12.468   7.305   6.358  1.00 98.59           C  
ATOM    637  CD1 ILE A  79     -13.789   9.885   5.420  1.00 98.59           C  
ATOM    638  N   LEU A  80     -13.486   4.042   6.665  1.00 98.61           N  
ATOM    639  CA  LEU A  80     -12.935   3.043   7.576  1.00 98.61           C  
ATOM    640  C   LEU A  80     -11.419   2.975   7.399  1.00 98.61           C  
ATOM    641  CB  LEU A  80     -13.613   1.686   7.321  1.00 98.61           C  
ATOM    642  O   LEU A  80     -10.936   2.596   6.330  1.00 98.61           O  
ATOM    643  CG  LEU A  80     -13.108   0.535   8.209  1.00 98.61           C  
ATOM    644  CD1 LEU A  80     -13.265   0.811   9.707  1.00 98.61           C  
ATOM    645  CD2 LEU A  80     -13.892  -0.735   7.873  1.00 98.61           C  
ATOM    646  N   ALA A  81     -10.686   3.331   8.452  1.00 98.51           N  
ATOM    647  CA  ALA A  81      -9.232   3.250   8.478  1.00 98.51           C  
ATOM    648  C   ALA A  81      -8.767   2.081   9.346  1.00 98.51           C  
ATOM    649  CB  ALA A  81      -8.647   4.587   8.936  1.00 98.51           C  
ATOM    650  O   ALA A  81      -9.086   2.025  10.532  1.00 98.51           O  
ATOM    651  N   LEU A  82      -8.034   1.148   8.746  1.00 98.47           N  
ATOM    652  CA  LEU A  82      -7.494  -0.061   9.373  1.00 98.47           C  
ATOM    653  C   LEU A  82      -5.998  -0.221   9.065  1.00 98.47           C  
ATOM    654  CB  LEU A  82      -8.291  -1.287   8.885  1.00 98.47           C  
ATOM    655  O   LEU A  82      -5.452  -1.318   9.198  1.00 98.47           O  
ATOM    656  CG  LEU A  82      -9.769  -1.329   9.293  1.00 98.47           C  
ATOM    657  CD1 LEU A  82     -10.469  -2.431   8.496  1.00 98.47           C  
ATOM    658  CD2 LEU A  82      -9.953  -1.623  10.783  1.00 98.47           C  
ATOM    659  N   ASP A  83      -5.324   0.844   8.627  1.00 97.53           N  
ATOM    660  CA  ASP A  83      -3.898   0.793   8.301  1.00 97.53           C  
ATOM    661  C   ASP A  83      -3.049   0.488   9.531  1.00 97.53           C  
ATOM    662  CB  ASP A  83      -3.390   2.104   7.698  1.00 97.53           C  
ATOM    663  O   ASP A  83      -3.471   0.748  10.657  1.00 97.53           O  
ATOM    664  CG  ASP A  83      -4.340   2.633   6.656  1.00 97.53           C  
ATOM    665  OD1 ASP A  83      -4.256   2.183   5.491  1.00 97.53           O  
ATOM    666  OD2 ASP A  83      -5.191   3.437   7.096  1.00 97.53           O  
ATOM    667  N   PHE A  84      -1.832  -0.014   9.327  1.00 98.26           N  
ATOM    668  CA  PHE A  84      -0.897  -0.304  10.421  1.00 98.26           C  
ATOM    669  C   PHE A  84      -1.543  -1.212  11.479  1.00 98.26           C  
ATOM    670  CB  PHE A  84      -0.319   1.000  10.995  1.00 98.26           C  
ATOM    671  O   PHE A  84      -1.627  -0.884  12.661  1.00 98.26           O  
ATOM    672  CG  PHE A  84       0.418   1.855   9.990  1.00 98.26           C  
ATOM    673  CD1 PHE A  84       1.785   1.633   9.759  1.00 98.26           C  
ATOM    674  CD2 PHE A  84      -0.254   2.881   9.300  1.00 98.26           C  
ATOM    675  CE1 PHE A  84       2.480   2.435   8.839  1.00 98.26           C  
ATOM    676  CE2 PHE A  84       0.437   3.676   8.370  1.00 98.26           C  
ATOM    677  CZ  PHE A  84       1.807   3.457   8.146  1.00 98.26           C  
ATOM    678  N   ASN A  85      -2.062  -2.347  11.020  1.00 98.27           N  
ATOM    679  CA  ASN A  85      -2.651  -3.392  11.852  1.00 98.27           C  
ATOM    680  C   ASN A  85      -2.055  -4.761  11.462  1.00 98.27           C  
ATOM    681  CB  ASN A  85      -4.190  -3.300  11.750  1.00 98.27           C  
ATOM    682  O   ASN A  85      -1.033  -4.865  10.784  1.00 98.27           O  
ATOM    683  CG  ASN A  85      -4.796  -2.319  12.738  1.00 98.27           C  
ATOM    684  ND2 ASN A  85      -5.152  -1.133  12.308  1.00 98.27           N  
ATOM    685  OD1 ASN A  85      -5.000  -2.647  13.899  1.00 98.27           O  
ATOM    686  N   ASN A  86      -2.659  -5.852  11.932  1.00 98.11           N  
ATOM    687  CA  ASN A  86      -2.191  -7.221  11.727  1.00 98.11           C  
ATOM    688  C   ASN A  86      -3.157  -8.072  10.881  1.00 98.11           C  
ATOM    689  CB  ASN A  86      -1.875  -7.833  13.104  1.00 98.11           C  
ATOM    690  O   ASN A  86      -3.166  -9.302  11.017  1.00 98.11           O  
ATOM    691  CG  ASN A  86      -0.615  -7.252  13.711  1.00 98.11           C  
ATOM    692  ND2 ASN A  86      -0.702  -6.693  14.894  1.00 98.11           N  
ATOM    693  OD1 ASN A  86       0.466  -7.402  13.156  1.00 98.11           O  
ATOM    694  N   PHE A  87      -3.975  -7.461  10.017  1.00 98.41           N  
ATOM    695  CA  PHE A  87      -4.922  -8.192   9.171  1.00 98.41           C  
ATOM    696  C   PHE A  87      -4.189  -9.039   8.126  1.00 98.41           C  
ATOM    697  CB  PHE A  87      -5.924  -7.237   8.505  1.00 98.41           C  
ATOM    698  O   PHE A  87      -3.437  -8.523   7.305  1.00 98.41           O  
ATOM    699  CG  PHE A  87      -6.893  -6.602   9.480  1.00 98.41           C  
ATOM    700  CD1 PHE A  87      -7.975  -7.354   9.975  1.00 98.41           C  
ATOM    701  CD2 PHE A  87      -6.716  -5.274   9.910  1.00 98.41           C  
ATOM    702  CE1 PHE A  87      -8.858  -6.782  10.906  1.00 98.41           C  
ATOM    703  CE2 PHE A  87      -7.588  -4.711  10.855  1.00 98.41           C  
ATOM    704  CZ  PHE A  87      -8.661  -5.465  11.356  1.00 98.41           C  
ATOM    705  N   LYS A  88      -4.426 -10.356   8.148  1.00 98.08           N  
ATOM    706  CA  LYS A  88      -3.935 -11.303   7.125  1.00 98.08           C  
ATOM    707  C   LYS A  88      -4.901 -11.460   5.945  1.00 98.08           C  
ATOM    708  CB  LYS A  88      -3.659 -12.670   7.761  1.00 98.08           C  
ATOM    709  O   LYS A  88      -4.504 -11.878   4.865  1.00 98.08           O  
ATOM    710  CG  LYS A  88      -2.525 -12.637   8.796  1.00 98.08           C  
ATOM    711  CD  LYS A  88      -2.288 -14.054   9.331  1.00 98.08           C  
ATOM    712  CE  LYS A  88      -1.160 -14.072  10.365  1.00 98.08           C  
ATOM    713  NZ  LYS A  88      -0.927 -15.450  10.869  1.00 98.08           N  
ATOM    714  N   ALA A  89      -6.167 -11.129   6.171  1.00 97.90           N  
ATOM    715  CA  ALA A  89      -7.230 -11.075   5.180  1.00 97.90           C  
ATOM    716  C   ALA A  89      -8.197  -9.949   5.566  1.00 97.90           C  
ATOM    717  CB  ALA A  89      -7.940 -12.434   5.129  1.00 97.90           C  
ATOM    718  O   ALA A  89      -8.310  -9.616   6.750  1.00 97.90           O  
ATOM    719  N   LEU A  90      -8.899  -9.380   4.586  1.00 97.86           N  
ATOM    720  CA  LEU A  90      -9.965  -8.413   4.838  1.00 97.86           C  
ATOM    721  C   LEU A  90     -11.172  -9.141   5.462  1.00 97.86           C  
ATOM    722  CB  LEU A  90     -10.337  -7.726   3.512  1.00 97.86           C  
ATOM    723  O   LEU A  90     -11.717 -10.041   4.819  1.00 97.86           O  
ATOM    724  CG  LEU A  90     -11.479  -6.699   3.627  1.00 97.86           C  
ATOM    725  CD1 LEU A  90     -11.088  -5.539   4.539  1.00 97.86           C  
ATOM    726  CD2 LEU A  90     -11.812  -6.130   2.250  1.00 97.86           C  
ATOM    727  N   PRO A  91     -11.625  -8.784   6.679  1.00 96.45           N  
ATOM    728  CA  PRO A  91     -12.798  -9.418   7.273  1.00 96.45           C  
ATOM    729  C   PRO A  91     -14.054  -9.199   6.417  1.00 96.45           C  
ATOM    730  CB  PRO A  91     -12.933  -8.798   8.671  1.00 96.45           C  
ATOM    731  O   PRO A  91     -14.376  -8.060   6.075  1.00 96.45           O  
ATOM    732  CG  PRO A  91     -11.512  -8.349   9.000  1.00 96.45           C  
ATOM    733  CD  PRO A  91     -10.999  -7.886   7.642  1.00 96.45           C  
ATOM    734  N   GLN A  92     -14.808 -10.268   6.129  1.00 96.03           N  
ATOM    735  CA  GLN A  92     -16.021 -10.213   5.289  1.00 96.03           C  
ATOM    736  C   GLN A  92     -17.053  -9.182   5.775  1.00 96.03           C  
ATOM    737  CB  GLN A  92     -16.688 -11.597   5.238  1.00 96.03           C  
ATOM    738  O   GLN A  92     -17.753  -8.586   4.961  1.00 96.03           O  
ATOM    739  CG  GLN A  92     -16.025 -12.567   4.245  1.00 96.03           C  
ATOM    740  CD  GLN A  92     -16.718 -13.930   4.236  1.00 96.03           C  
ATOM    741  NE2 GLN A  92     -16.719 -14.655   3.143  1.00 96.03           N  
ATOM    742  OE1 GLN A  92     -17.267 -14.371   5.233  1.00 96.03           O  
ATOM    743  N   VAL A  93     -17.110  -8.902   7.083  1.00 97.62           N  
ATOM    744  CA  VAL A  93     -17.998  -7.873   7.649  1.00 97.62           C  
ATOM    745  C   VAL A  93     -17.764  -6.484   7.040  1.00 97.62           C  
ATOM    746  CB  VAL A  93     -17.907  -7.852   9.186  1.00 97.62           C  
ATOM    747  O   VAL A  93     -18.724  -5.743   6.848  1.00 97.62           O  
ATOM    748  CG1 VAL A  93     -16.539  -7.405   9.717  1.00 97.62           C  
ATOM    749  CG2 VAL A  93     -19.002  -6.967   9.782  1.00 97.62           C  
ATOM    750  N   VAL A  94     -16.534  -6.141   6.635  1.00 98.40           N  
ATOM    751  CA  VAL A  94     -16.245  -4.861   5.960  1.00 98.40           C  
ATOM    752  C   VAL A  94     -17.001  -4.763   4.632  1.00 98.40           C  
ATOM    753  CB  VAL A  94     -14.730  -4.669   5.736  1.00 98.40           C  
ATOM    754  O   VAL A  94     -17.526  -3.706   4.296  1.00 98.40           O  
ATOM    755  CG1 VAL A  94     -14.436  -3.344   5.021  1.00 98.40           C  
ATOM    756  CG2 VAL A  94     -13.980  -4.670   7.075  1.00 98.40           C  
ATOM    757  N   CYS A  95     -17.160  -5.883   3.923  1.00 97.96           N  
ATOM    758  CA  CYS A  95     -17.868  -5.958   2.642  1.00 97.96           C  
ATOM    759  C   CYS A  95     -19.396  -5.766   2.782  1.00 97.96           C  
ATOM    760  CB  CYS A  95     -17.524  -7.295   1.972  1.00 97.96           C  
ATOM    761  O   CYS A  95     -20.119  -5.645   1.786  1.00 97.96           O  
ATOM    762  SG  CYS A  95     -15.723  -7.499   1.784  1.00 97.96           S  
ATOM    763  N   THR A  96     -19.919  -5.719   4.014  1.00 97.81           N  
ATOM    764  CA  THR A  96     -21.336  -5.434   4.298  1.00 97.81           C  
ATOM    765  C   THR A  96     -21.647  -3.934   4.389  1.00 97.81           C  
ATOM    766  CB  THR A  96     -21.838  -6.160   5.557  1.00 97.81           C  
ATOM    767  O   THR A  96     -22.815  -3.559   4.300  1.00 97.81           O  
ATOM    768  CG2 THR A  96     -21.495  -7.652   5.567  1.00 97.81           C  
ATOM    769  OG1 THR A  96     -21.345  -5.575   6.737  1.00 97.81           O  
ATOM    770  N   LEU A  97     -20.629  -3.071   4.498  1.00 98.30           N  
ATOM    771  CA  LEU A  97     -20.761  -1.624   4.707  1.00 98.30           C  
ATOM    772  C   LEU A  97     -20.973  -0.879   3.377  1.00 98.30           C  
ATOM    773  CB  LEU A  97     -19.513  -1.113   5.458  1.00 98.30           C  
ATOM    774  O   LEU A  97     -20.060  -0.264   2.836  1.00 98.30           O  
ATOM    775  CG  LEU A  97     -19.224  -1.813   6.798  1.00 98.30           C  
ATOM    776  CD1 LEU A  97     -17.920  -1.277   7.380  1.00 98.30           C  
ATOM    777  CD2 LEU A  97     -20.339  -1.585   7.816  1.00 98.30           C  
ATOM    778  N   LYS A  98     -22.183  -0.938   2.812  1.00 97.40           N  
ATOM    779  CA  LYS A  98     -22.450  -0.489   1.425  1.00 97.40           C  
ATOM    780  C   LYS A  98     -22.224   1.005   1.159  1.00 97.40           C  
ATOM    781  CB  LYS A  98     -23.877  -0.878   1.002  1.00 97.40           C  
ATOM    782  O   LYS A  98     -22.086   1.390   0.000  1.00 97.40           O  
ATOM    783  CG  LYS A  98     -24.232  -2.356   1.207  1.00 97.40           C  
ATOM    784  CD  LYS A  98     -23.250  -3.331   0.543  1.00 97.40           C  
ATOM    785  CE  LYS A  98     -23.670  -4.742   0.948  1.00 97.40           C  
ATOM    786  NZ  LYS A  98     -22.654  -5.742   0.569  1.00 97.40           N  
ATOM    787  N   GLN A  99     -22.183   1.841   2.197  1.00 98.21           N  
ATOM    788  CA  GLN A  99     -21.921   3.284   2.080  1.00 98.21           C  
ATOM    789  C   GLN A  99     -20.426   3.641   2.084  1.00 98.21           C  
ATOM    790  CB  GLN A  99     -22.683   4.040   3.183  1.00 98.21           C  
ATOM    791  O   GLN A  99     -20.073   4.814   1.947  1.00 98.21           O  
ATOM    792  CG  GLN A  99     -24.210   3.944   3.033  1.00 98.21           C  
ATOM    793  CD  GLN A  99     -24.762   4.583   1.761  1.00 98.21           C  
ATOM    794  NE2 GLN A  99     -26.015   4.348   1.443  1.00 98.21           N  
ATOM    795  OE1 GLN A  99     -24.104   5.303   1.030  1.00 98.21           O  
ATOM    796  N   LEU A 100     -19.538   2.649   2.211  1.00 98.54           N  
ATOM    797  CA  LEU A 100     -18.109   2.896   2.320  1.00 98.54           C  
ATOM    798  C   LEU A 100     -17.556   3.534   1.038  1.00 98.54           C  
ATOM    799  CB  LEU A 100     -17.387   1.596   2.706  1.00 98.54           C  
ATOM    800  O   LEU A 100     -17.646   2.971  -0.050  1.00 98.54           O  
ATOM    801  CG  LEU A 100     -16.038   1.844   3.393  1.00 98.54           C  
ATOM    802  CD1 LEU A 100     -16.222   2.369   4.820  1.00 98.54           C  
ATOM    803  CD2 LEU A 100     -15.264   0.535   3.502  1.00 98.54           C  
ATOM    804  N   CYS A 101     -16.968   4.718   1.191  1.00 98.64           N  
ATOM    805  CA  CYS A 101     -16.342   5.502   0.129  1.00 98.64           C  
ATOM    806  C   CYS A 101     -14.812   5.411   0.176  1.00 98.64           C  
ATOM    807  CB  CYS A 101     -16.784   6.962   0.286  1.00 98.64           C  
ATOM    808  O   CYS A 101     -14.155   5.493  -0.862  1.00 98.64           O  
ATOM    809  SG  CYS A 101     -18.568   7.119  -0.010  1.00 98.64           S  
ATOM    810  N   ILE A 102     -14.239   5.268   1.371  1.00 98.77           N  
ATOM    811  CA  ILE A 102     -12.795   5.238   1.602  1.00 98.77           C  
ATOM    812  C   ILE A 102     -12.474   4.076   2.537  1.00 98.77           C  
ATOM    813  CB  ILE A 102     -12.312   6.584   2.183  1.00 98.77           C  
ATOM    814  O   ILE A 102     -12.987   4.016   3.657  1.00 98.77           O  
ATOM    815  CG1 ILE A 102     -12.683   7.768   1.255  1.00 98.77           C  
ATOM    816  CG2 ILE A 102     -10.802   6.532   2.461  1.00 98.77           C  
ATOM    817  CD1 ILE A 102     -12.200   9.144   1.727  1.00 98.77           C  
ATOM    818  N   LEU A 103     -11.608   3.178   2.072  1.00 98.75           N  
ATOM    819  CA  LEU A 103     -11.119   2.039   2.836  1.00 98.75           C  
ATOM    820  C   LEU A 103      -9.595   2.063   2.865  1.00 98.75           C  
ATOM    821  CB  LEU A 103     -11.670   0.747   2.216  1.00 98.75           C  
ATOM    822  O   LEU A 103      -8.943   1.950   1.822  1.00 98.75           O  
ATOM    823  CG  LEU A 103     -11.206  -0.552   2.898  1.00 98.75           C  
ATOM    824  CD1 LEU A 103     -11.481  -0.590   4.405  1.00 98.75           C  
ATOM    825  CD2 LEU A 103     -11.942  -1.730   2.255  1.00 98.75           C  
ATOM    826  N   TYR A 104      -9.046   2.188   4.067  1.00 98.67           N  
ATOM    827  CA  TYR A 104      -7.611   2.176   4.277  1.00 98.67           C  
ATOM    828  C   TYR A 104      -7.171   0.876   4.967  1.00 98.67           C  
ATOM    829  CB  TYR A 104      -7.192   3.435   5.025  1.00 98.67           C  
ATOM    830  O   TYR A 104      -7.694   0.511   6.019  1.00 98.67           O  
ATOM    831  CG  TYR A 104      -7.650   4.782   4.529  1.00 98.67           C  
ATOM    832  CD1 TYR A 104      -7.314   5.165   3.226  1.00 98.67           C  
ATOM    833  CD2 TYR A 104      -8.209   5.722   5.409  1.00 98.67           C  
ATOM    834  CE1 TYR A 104      -7.434   6.503   2.819  1.00 98.67           C  
ATOM    835  CE2 TYR A 104      -8.375   7.058   5.003  1.00 98.67           C  
ATOM    836  OH  TYR A 104      -8.049   8.752   3.328  1.00 98.67           O  
ATOM    837  CZ  TYR A 104      -7.945   7.456   3.717  1.00 98.67           C  
ATOM    838  N   LEU A 105      -6.271   0.138   4.320  1.00 98.56           N  
ATOM    839  CA  LEU A 105      -5.772  -1.194   4.682  1.00 98.56           C  
ATOM    840  C   LEU A 105      -4.246  -1.297   4.507  1.00 98.56           C  
ATOM    841  CB  LEU A 105      -6.455  -2.247   3.788  1.00 98.56           C  
ATOM    842  O   LEU A 105      -3.693  -2.402   4.489  1.00 98.56           O  
ATOM    843  CG  LEU A 105      -7.959  -2.438   3.996  1.00 98.56           C  
ATOM    844  CD1 LEU A 105      -8.518  -3.236   2.815  1.00 98.56           C  
ATOM    845  CD2 LEU A 105      -8.244  -3.204   5.287  1.00 98.56           C  
ATOM    846  N   GLY A 106      -3.550  -0.176   4.345  1.00 97.91           N  
ATOM    847  CA  GLY A 106      -2.109  -0.146   4.168  1.00 97.91           C  
ATOM    848  C   GLY A 106      -1.360  -0.699   5.383  1.00 97.91           C  
ATOM    849  O   GLY A 106      -1.888  -0.717   6.493  1.00 97.91           O  
ATOM    850  N   ASN A 107      -0.123  -1.157   5.202  1.00 98.51           N  
ATOM    851  CA  ASN A 107       0.708  -1.687   6.294  1.00 98.51           C  
ATOM    852  C   ASN A 107      -0.005  -2.793   7.099  1.00 98.51           C  
ATOM    853  CB  ASN A 107       1.255  -0.532   7.151  1.00 98.51           C  
ATOM    854  O   ASN A 107      -0.095  -2.748   8.327  1.00 98.51           O  
ATOM    855  CG  ASN A 107       2.230   0.324   6.375  1.00 98.51           C  
ATOM    856  ND2 ASN A 107       1.771   1.367   5.722  1.00 98.51           N  
ATOM    857  OD1 ASN A 107       3.413   0.040   6.318  1.00 98.51           O  
ATOM    858  N   ASN A 108      -0.545  -3.778   6.385  1.00 98.52           N  
ATOM    859  CA  ASN A 108      -1.115  -5.003   6.941  1.00 98.52           C  
ATOM    860  C   ASN A 108      -0.367  -6.219   6.357  1.00 98.52           C  
ATOM    861  CB  ASN A 108      -2.641  -4.992   6.700  1.00 98.52           C  
ATOM    862  O   ASN A 108       0.767  -6.115   5.894  1.00 98.52           O  
ATOM    863  CG  ASN A 108      -3.381  -4.239   7.784  1.00 98.52           C  
ATOM    864  ND2 ASN A 108      -3.814  -3.032   7.516  1.00 98.52           N  
ATOM    865  OD1 ASN A 108      -3.593  -4.766   8.867  1.00 98.52           O  
ATOM    866  N   LYS A 109      -0.958  -7.414   6.433  1.00 98.24           N  
ATOM    867  CA  LYS A 109      -0.378  -8.677   5.946  1.00 98.24           C  
ATOM    868  C   LYS A 109      -1.291  -9.331   4.905  1.00 98.24           C  
ATOM    869  CB  LYS A 109      -0.056  -9.593   7.142  1.00 98.24           C  
ATOM    870  O   LYS A 109      -1.379 -10.556   4.852  1.00 98.24           O  
ATOM    871  CG  LYS A 109       0.989  -8.964   8.075  1.00 98.24           C  
ATOM    872  CD  LYS A 109       1.152  -9.738   9.387  1.00 98.24           C  
ATOM    873  CE  LYS A 109       2.193  -8.979  10.220  1.00 98.24           C  
ATOM    874  NZ  LYS A 109       2.113  -9.258  11.674  1.00 98.24           N  
ATOM    875  N   LEU A 110      -2.021  -8.522   4.132  1.00 98.43           N  
ATOM    876  CA  LEU A 110      -2.982  -8.999   3.139  1.00 98.43           C  
ATOM    877  C   LEU A 110      -2.246  -9.632   1.957  1.00 98.43           C  
ATOM    878  CB  LEU A 110      -3.891  -7.849   2.657  1.00 98.43           C  
ATOM    879  O   LEU A 110      -1.416  -8.986   1.322  1.00 98.43           O  
ATOM    880  CG  LEU A 110      -4.682  -7.117   3.757  1.00 98.43           C  
ATOM    881  CD1 LEU A 110      -5.475  -5.964   3.147  1.00 98.43           C  
ATOM    882  CD2 LEU A 110      -5.669  -8.049   4.453  1.00 98.43           C  
ATOM    883  N   CYS A 111      -2.569 -10.885   1.644  1.00 97.89           N  
ATOM    884  CA  CYS A 111      -2.063 -11.571   0.450  1.00 97.89           C  
ATOM    885  C   CYS A 111      -3.075 -11.588  -0.707  1.00 97.89           C  
ATOM    886  CB  CYS A 111      -1.654 -13.001   0.819  1.00 97.89           C  
ATOM    887  O   CYS A 111      -2.686 -11.870  -1.837  1.00 97.89           O  
ATOM    888  SG  CYS A 111      -0.320 -13.009   2.052  1.00 97.89           S  
ATOM    889  N   ASP A 112      -4.347 -11.291  -0.423  1.00 97.87           N  
ATOM    890  CA  ASP A 112      -5.448 -11.213  -1.387  1.00 97.87           C  
ATOM    891  C   ASP A 112      -6.605 -10.368  -0.807  1.00 97.87           C  
ATOM    892  CB  ASP A 112      -5.926 -12.641  -1.730  1.00 97.87           C  
ATOM    893  O   ASP A 112      -6.568  -9.970   0.365  1.00 97.87           O  
ATOM    894  CG  ASP A 112      -6.640 -12.742  -3.084  1.00 97.87           C  
ATOM    895  OD1 ASP A 112      -6.832 -11.686  -3.729  1.00 97.87           O  
ATOM    896  OD2 ASP A 112      -6.956 -13.885  -3.470  1.00 97.87           O  
ATOM    897  N   LEU A 113      -7.639 -10.113  -1.609  1.00 98.08           N  
ATOM    898  CA  LEU A 113      -8.892  -9.469  -1.215  1.00 98.08           C  
ATOM    899  C   LEU A 113     -10.089 -10.374  -1.569  1.00 98.08           C  
ATOM    900  CB  LEU A 113      -9.011  -8.095  -1.899  1.00 98.08           C  
ATOM    901  O   LEU A 113     -10.101 -10.973  -2.641  1.00 98.08           O  
ATOM    902  CG  LEU A 113      -7.929  -7.080  -1.482  1.00 98.08           C  
ATOM    903  CD1 LEU A 113      -7.986  -5.845  -2.381  1.00 98.08           C  
ATOM    904  CD2 LEU A 113      -8.090  -6.625  -0.028  1.00 98.08           C  
ATOM    905  N   PRO A 114     -11.113 -10.479  -0.700  1.00 97.35           N  
ATOM    906  CA  PRO A 114     -12.270 -11.339  -0.939  1.00 97.35           C  
ATOM    907  C   PRO A 114     -13.125 -10.828  -2.106  1.00 97.35           C  
ATOM    908  CB  PRO A 114     -13.044 -11.336   0.383  1.00 97.35           C  
ATOM    909  O   PRO A 114     -13.242  -9.619  -2.315  1.00 97.35           O  
ATOM    910  CG  PRO A 114     -12.725  -9.965   0.973  1.00 97.35           C  
ATOM    911  CD  PRO A 114     -11.274  -9.753   0.548  1.00 97.35           C  
ATOM    912  N   SER A 115     -13.788 -11.743  -2.819  1.00 97.38           N  
ATOM    913  CA  SER A 115     -14.691 -11.422  -3.939  1.00 97.38           C  
ATOM    914  C   SER A 115     -15.837 -10.480  -3.548  1.00 97.38           C  
ATOM    915  CB  SER A 115     -15.266 -12.723  -4.504  1.00 97.38           C  
ATOM    916  O   SER A 115     -16.308  -9.673  -4.345  1.00 97.38           O  
ATOM    917  OG  SER A 115     -16.068 -13.426  -3.564  1.00 97.38           O  
ATOM    918  N   GLU A 116     -16.242 -10.523  -2.282  1.00 97.80           N  
ATOM    919  CA  GLU A 116     -17.296  -9.724  -1.675  1.00 97.80           C  
ATOM    920  C   GLU A 116     -16.922  -8.241  -1.577  1.00 97.80           C  
ATOM    921  CB  GLU A 116     -17.629 -10.290  -0.282  1.00 97.80           C  
ATOM    922  O   GLU A 116     -17.809  -7.407  -1.387  1.00 97.80           O  
ATOM    923  CG  GLU A 116     -18.185 -11.726  -0.305  1.00 97.80           C  
ATOM    924  CD  GLU A 116     -17.118 -12.835  -0.192  1.00 97.80           C  
ATOM    925  OE1 GLU A 116     -17.379 -13.808   0.543  1.00 97.80           O  
ATOM    926  OE2 GLU A 116     -16.017 -12.714  -0.780  1.00 97.80           O  
ATOM    927  N   LEU A 117     -15.643  -7.884  -1.762  1.00 98.30           N  
ATOM    928  CA  LEU A 117     -15.219  -6.489  -1.876  1.00 98.30           C  
ATOM    929  C   LEU A 117     -15.940  -5.779  -3.033  1.00 98.30           C  
ATOM    930  CB  LEU A 117     -13.688  -6.439  -2.032  1.00 98.30           C  
ATOM    931  O   LEU A 117     -16.245  -4.593  -2.912  1.00 98.30           O  
ATOM    932  CG  LEU A 117     -13.106  -5.017  -2.115  1.00 98.30           C  
ATOM    933  CD1 LEU A 117     -13.348  -4.226  -0.831  1.00 98.30           C  
ATOM    934  CD2 LEU A 117     -11.600  -5.077  -2.342  1.00 98.30           C  
ATOM    935  N   SER A 118     -16.305  -6.515  -4.091  1.00 97.42           N  
ATOM    936  CA  SER A 118     -17.144  -6.027  -5.194  1.00 97.42           C  
ATOM    937  C   SER A 118     -18.469  -5.433  -4.717  1.00 97.42           C  
ATOM    938  CB  SER A 118     -17.470  -7.168  -6.164  1.00 97.42           C  
ATOM    939  O   SER A 118     -19.045  -4.587  -5.388  1.00 97.42           O  
ATOM    940  OG  SER A 118     -18.220  -8.168  -5.498  1.00 97.42           O  
ATOM    941  N   LEU A 119     -18.969  -5.800  -3.536  1.00 97.83           N  
ATOM    942  CA  LEU A 119     -20.222  -5.261  -3.025  1.00 97.83           C  
ATOM    943  C   LEU A 119     -20.116  -3.798  -2.551  1.00 97.83           C  
ATOM    944  CB  LEU A 119     -20.739  -6.143  -1.891  1.00 97.83           C  
ATOM    945  O   LEU A 119     -21.147  -3.166  -2.310  1.00 97.83           O  
ATOM    946  CG  LEU A 119     -20.937  -7.642  -2.185  1.00 97.83           C  
ATOM    947  CD1 LEU A 119     -21.211  -8.407  -0.885  1.00 97.83           C  
ATOM    948  CD2 LEU A 119     -22.134  -7.853  -3.112  1.00 97.83           C  
ATOM    949  N   LEU A 120     -18.904  -3.254  -2.395  1.00 98.23           N  
ATOM    950  CA  LEU A 120     -18.656  -1.866  -1.992  1.00 98.23           C  
ATOM    951  C   LEU A 120     -18.707  -0.920  -3.201  1.00 98.23           C  
ATOM    952  CB  LEU A 120     -17.337  -1.761  -1.203  1.00 98.23           C  
ATOM    953  O   LEU A 120     -17.735  -0.258  -3.551  1.00 98.23           O  
ATOM    954  CG  LEU A 120     -17.249  -2.637   0.059  1.00 98.23           C  
ATOM    955  CD1 LEU A 120     -16.016  -2.234   0.867  1.00 98.23           C  
ATOM    956  CD2 LEU A 120     -18.469  -2.459   0.967  1.00 98.23           C  
ATOM    957  N   GLN A 121     -19.874  -0.838  -3.838  1.00 96.93           N  
ATOM    958  CA  GLN A 121     -20.086  -0.095  -5.089  1.00 96.93           C  
ATOM    959  C   GLN A 121     -19.871   1.426  -4.968  1.00 96.93           C  
ATOM    960  CB  GLN A 121     -21.500  -0.421  -5.597  1.00 96.93           C  
ATOM    961  O   GLN A 121     -19.688   2.104  -5.975  1.00 96.93           O  
ATOM    962  CG  GLN A 121     -21.623  -1.889  -6.053  1.00 96.93           C  
ATOM    963  CD  GLN A 121     -20.806  -2.176  -7.313  1.00 96.93           C  
ATOM    964  NE2 GLN A 121     -20.175  -3.312  -7.453  1.00 96.93           N  
ATOM    965  OE1 GLN A 121     -20.721  -1.369  -8.216  1.00 96.93           O  
ATOM    966  N   ASN A 122     -19.849   1.964  -3.743  1.00 98.40           N  
ATOM    967  CA  ASN A 122     -19.566   3.374  -3.464  1.00 98.40           C  
ATOM    968  C   ASN A 122     -18.077   3.680  -3.236  1.00 98.40           C  
ATOM    969  CB  ASN A 122     -20.443   3.838  -2.291  1.00 98.40           C  
ATOM    970  O   ASN A 122     -17.731   4.848  -3.038  1.00 98.40           O  
ATOM    971  CG  ASN A 122     -21.897   3.953  -2.702  1.00 98.40           C  
ATOM    972  ND2 ASN A 122     -22.792   3.293  -2.010  1.00 98.40           N  
ATOM    973  OD1 ASN A 122     -22.244   4.631  -3.656  1.00 98.40           O  
ATOM    974  N   LEU A 123     -17.192   2.677  -3.269  1.00 98.63           N  
ATOM    975  CA  LEU A 123     -15.786   2.863  -2.930  1.00 98.63           C  
ATOM    976  C   LEU A 123     -15.071   3.721  -3.983  1.00 98.63           C  
ATOM    977  CB  LEU A 123     -15.108   1.497  -2.709  1.00 98.63           C  
ATOM    978  O   LEU A 123     -15.046   3.403  -5.170  1.00 98.63           O  
ATOM    979  CG  LEU A 123     -13.861   1.588  -1.814  1.00 98.63           C  
ATOM    980  CD1 LEU A 123     -14.239   1.773  -0.342  1.00 98.63           C  
ATOM    981  CD2 LEU A 123     -13.030   0.312  -1.906  1.00 98.63           C  
ATOM    982  N   ARG A 124     -14.470   4.822  -3.529  1.00 98.72           N  
ATOM    983  CA  ARG A 124     -13.730   5.801  -4.340  1.00 98.72           C  
ATOM    984  C   ARG A 124     -12.232   5.762  -4.070  1.00 98.72           C  
ATOM    985  CB  ARG A 124     -14.266   7.213  -4.083  1.00 98.72           C  
ATOM    986  O   ARG A 124     -11.459   6.060  -4.977  1.00 98.72           O  
ATOM    987  CG  ARG A 124     -15.753   7.328  -4.427  1.00 98.72           C  
ATOM    988  CD  ARG A 124     -16.231   8.774  -4.278  1.00 98.72           C  
ATOM    989  NE  ARG A 124     -17.667   8.906  -4.585  1.00 98.72           N  
ATOM    990  NH1 ARG A 124     -17.522   8.755  -6.874  1.00 98.72           N  
ATOM    991  NH2 ARG A 124     -19.506   9.103  -5.909  1.00 98.72           N  
ATOM    992  CZ  ARG A 124     -18.222   8.926  -5.784  1.00 98.72           C  
ATOM    993  N   THR A 125     -11.831   5.378  -2.862  1.00 98.81           N  
ATOM    994  CA  THR A 125     -10.424   5.278  -2.466  1.00 98.81           C  
ATOM    995  C   THR A 125     -10.165   3.938  -1.794  1.00 98.81           C  
ATOM    996  CB  THR A 125     -10.030   6.428  -1.532  1.00 98.81           C  
ATOM    997  O   THR A 125     -10.831   3.600  -0.814  1.00 98.81           O  
ATOM    998  CG2 THR A 125      -8.554   6.399  -1.135  1.00 98.81           C  
ATOM    999  OG1 THR A 125     -10.255   7.669  -2.163  1.00 98.81           O  
ATOM   1000  N   LEU A 126      -9.175   3.206  -2.304  1.00 98.76           N  
ATOM   1001  CA  LEU A 126      -8.685   1.957  -1.727  1.00 98.76           C  
ATOM   1002  C   LEU A 126      -7.176   2.061  -1.495  1.00 98.76           C  
ATOM   1003  CB  LEU A 126      -9.059   0.788  -2.658  1.00 98.76           C  
ATOM   1004  O   LEU A 126      -6.413   2.256  -2.446  1.00 98.76           O  
ATOM   1005  CG  LEU A 126      -8.575  -0.593  -2.176  1.00 98.76           C  
ATOM   1006  CD1 LEU A 126      -9.176  -0.987  -0.823  1.00 98.76           C  
ATOM   1007  CD2 LEU A 126      -8.961  -1.661  -3.199  1.00 98.76           C  
ATOM   1008  N   TRP A 127      -6.753   1.918  -0.239  1.00 98.59           N  
ATOM   1009  CA  TRP A 127      -5.340   1.913   0.142  1.00 98.59           C  
ATOM   1010  C   TRP A 127      -4.943   0.532   0.646  1.00 98.59           C  
ATOM   1011  CB  TRP A 127      -5.068   3.028   1.162  1.00 98.59           C  
ATOM   1012  O   TRP A 127      -5.406   0.093   1.687  1.00 98.59           O  
ATOM   1013  CG  TRP A 127      -3.691   3.619   1.236  1.00 98.59           C  
ATOM   1014  CD1 TRP A 127      -2.541   3.108   0.739  1.00 98.59           C  
ATOM   1015  CD2 TRP A 127      -3.312   4.905   1.823  1.00 98.59           C  
ATOM   1016  CE2 TRP A 127      -1.944   5.159   1.525  1.00 98.59           C  
ATOM   1017  CE3 TRP A 127      -3.980   5.885   2.584  1.00 98.59           C  
ATOM   1018  NE1 TRP A 127      -1.514   4.026   0.879  1.00 98.59           N  
ATOM   1019  CH2 TRP A 127      -2.009   7.312   2.630  1.00 98.59           C  
ATOM   1020  CZ2 TRP A 127      -1.298   6.342   1.904  1.00 98.59           C  
ATOM   1021  CZ3 TRP A 127      -3.349   7.077   2.980  1.00 98.59           C  
ATOM   1022  N   ILE A 128      -4.107  -0.161  -0.117  1.00 98.61           N  
ATOM   1023  CA  ILE A 128      -3.611  -1.524   0.141  1.00 98.61           C  
ATOM   1024  C   ILE A 128      -2.080  -1.578   0.026  1.00 98.61           C  
ATOM   1025  CB  ILE A 128      -4.321  -2.552  -0.774  1.00 98.61           C  
ATOM   1026  O   ILE A 128      -1.485  -2.627  -0.216  1.00 98.61           O  
ATOM   1027  CG1 ILE A 128      -4.166  -2.188  -2.272  1.00 98.61           C  
ATOM   1028  CG2 ILE A 128      -5.791  -2.690  -0.346  1.00 98.61           C  
ATOM   1029  CD1 ILE A 128      -4.838  -3.155  -3.251  1.00 98.61           C  
ATOM   1030  N   GLU A 129      -1.429  -0.429   0.190  1.00 98.11           N  
ATOM   1031  CA  GLU A 129       0.025  -0.280   0.162  1.00 98.11           C  
ATOM   1032  C   GLU A 129       0.696  -1.084   1.283  1.00 98.11           C  
ATOM   1033  CB  GLU A 129       0.353   1.212   0.269  1.00 98.11           C  
ATOM   1034  O   GLU A 129       0.089  -1.298   2.329  1.00 98.11           O  
ATOM   1035  CG  GLU A 129       1.848   1.544   0.178  1.00 98.11           C  
ATOM   1036  CD  GLU A 129       2.116   3.042   0.295  1.00 98.11           C  
ATOM   1037  OE1 GLU A 129       3.241   3.369   0.723  1.00 98.11           O  
ATOM   1038  OE2 GLU A 129       1.193   3.824  -0.049  1.00 98.11           O  
ATOM   1039  N   ALA A 130       1.943  -1.519   1.094  1.00 98.50           N  
ATOM   1040  CA  ALA A 130       2.709  -2.211   2.137  1.00 98.50           C  
ATOM   1041  C   ALA A 130       1.965  -3.450   2.675  1.00 98.50           C  
ATOM   1042  CB  ALA A 130       3.164  -1.200   3.198  1.00 98.50           C  
ATOM   1043  O   ALA A 130       1.733  -3.604   3.873  1.00 98.50           O  
ATOM   1044  N   ASN A 131       1.549  -4.317   1.753  1.00 98.66           N  
ATOM   1045  CA  ASN A 131       0.934  -5.613   2.023  1.00 98.66           C  
ATOM   1046  C   ASN A 131       1.748  -6.726   1.327  1.00 98.66           C  
ATOM   1047  CB  ASN A 131      -0.553  -5.540   1.613  1.00 98.66           C  
ATOM   1048  O   ASN A 131       2.884  -6.525   0.899  1.00 98.66           O  
ATOM   1049  CG  ASN A 131      -1.422  -4.980   2.722  1.00 98.66           C  
ATOM   1050  ND2 ASN A 131      -1.851  -3.747   2.623  1.00 98.66           N  
ATOM   1051  OD1 ASN A 131      -1.732  -5.670   3.681  1.00 98.66           O  
ATOM   1052  N   CYS A 132       1.203  -7.938   1.253  1.00 98.14           N  
ATOM   1053  CA  CYS A 132       1.858  -9.115   0.678  1.00 98.14           C  
ATOM   1054  C   CYS A 132       1.258  -9.523  -0.684  1.00 98.14           C  
ATOM   1055  CB  CYS A 132       1.825 -10.244   1.718  1.00 98.14           C  
ATOM   1056  O   CYS A 132       1.331 -10.693  -1.064  1.00 98.14           O  
ATOM   1057  SG  CYS A 132       2.718  -9.764   3.228  1.00 98.14           S  
ATOM   1058  N   LEU A 133       0.659  -8.584  -1.428  1.00 98.48           N  
ATOM   1059  CA  LEU A 133       0.014  -8.869  -2.712  1.00 98.48           C  
ATOM   1060  C   LEU A 133       1.066  -9.197  -3.778  1.00 98.48           C  
ATOM   1061  CB  LEU A 133      -0.859  -7.680  -3.157  1.00 98.48           C  
ATOM   1062  O   LEU A 133       1.962  -8.402  -4.057  1.00 98.48           O  
ATOM   1063  CG  LEU A 133      -1.980  -7.293  -2.176  1.00 98.48           C  
ATOM   1064  CD1 LEU A 133      -2.591  -5.957  -2.581  1.00 98.48           C  
ATOM   1065  CD2 LEU A 133      -3.100  -8.330  -2.166  1.00 98.48           C  
ATOM   1066  N   THR A 134       0.950 -10.367  -4.405  1.00 98.05           N  
ATOM   1067  CA  THR A 134       1.811 -10.777  -5.537  1.00 98.05           C  
ATOM   1068  C   THR A 134       1.194 -10.445  -6.899  1.00 98.05           C  
ATOM   1069  CB  THR A 134       2.145 -12.271  -5.463  1.00 98.05           C  
ATOM   1070  O   THR A 134       1.903 -10.320  -7.900  1.00 98.05           O  
ATOM   1071  CG2 THR A 134       2.948 -12.629  -4.213  1.00 98.05           C  
ATOM   1072  OG1 THR A 134       0.973 -13.048  -5.447  1.00 98.05           O  
ATOM   1073  N   GLN A 135      -0.121 -10.242  -6.916  1.00 97.86           N  
ATOM   1074  CA  GLN A 135      -0.934  -9.777  -8.033  1.00 97.86           C  
ATOM   1075  C   GLN A 135      -2.000  -8.819  -7.497  1.00 97.86           C  
ATOM   1076  CB  GLN A 135      -1.564 -10.972  -8.764  1.00 97.86           C  
ATOM   1077  O   GLN A 135      -2.362  -8.900  -6.323  1.00 97.86           O  
ATOM   1078  CG  GLN A 135      -2.489 -11.834  -7.881  1.00 97.86           C  
ATOM   1079  CD  GLN A 135      -3.004 -13.073  -8.606  1.00 97.86           C  
ATOM   1080  NE2 GLN A 135      -3.607 -14.004  -7.902  1.00 97.86           N  
ATOM   1081  OE1 GLN A 135      -2.859 -13.241  -9.806  1.00 97.86           O  
ATOM   1082  N   LEU A 136      -2.486  -7.905  -8.338  1.00 98.27           N  
ATOM   1083  CA  LEU A 136      -3.613  -7.054  -7.971  1.00 98.27           C  
ATOM   1084  C   LEU A 136      -4.892  -7.894  -8.139  1.00 98.27           C  
ATOM   1085  CB  LEU A 136      -3.617  -5.788  -8.844  1.00 98.27           C  
ATOM   1086  O   LEU A 136      -5.136  -8.332  -9.263  1.00 98.27           O  
ATOM   1087  CG  LEU A 136      -4.727  -4.792  -8.456  1.00 98.27           C  
ATOM   1088  CD1 LEU A 136      -4.446  -4.130  -7.104  1.00 98.27           C  
ATOM   1089  CD2 LEU A 136      -4.826  -3.690  -9.510  1.00 98.27           C  
ATOM   1090  N   PRO A 137      -5.682  -8.140  -7.078  1.00 97.31           N  
ATOM   1091  CA  PRO A 137      -6.856  -9.007  -7.165  1.00 97.31           C  
ATOM   1092  C   PRO A 137      -7.881  -8.494  -8.182  1.00 97.31           C  
ATOM   1093  CB  PRO A 137      -7.433  -9.052  -5.745  1.00 97.31           C  
ATOM   1094  O   PRO A 137      -8.194  -7.300  -8.196  1.00 97.31           O  
ATOM   1095  CG  PRO A 137      -6.214  -8.789  -4.867  1.00 97.31           C  
ATOM   1096  CD  PRO A 137      -5.449  -7.762  -5.689  1.00 97.31           C  
ATOM   1097  N   ASP A 138      -8.449  -9.390  -8.993  1.00 96.91           N  
ATOM   1098  CA  ASP A 138      -9.399  -9.025 -10.058  1.00 96.91           C  
ATOM   1099  C   ASP A 138     -10.632  -8.280  -9.525  1.00 96.91           C  
ATOM   1100  CB  ASP A 138      -9.843 -10.278 -10.834  1.00 96.91           C  
ATOM   1101  O   ASP A 138     -11.148  -7.394 -10.206  1.00 96.91           O  
ATOM   1102  CG  ASP A 138      -8.824 -10.772 -11.868  1.00 96.91           C  
ATOM   1103  OD1 ASP A 138      -7.980  -9.959 -12.310  1.00 96.91           O  
ATOM   1104  OD2 ASP A 138      -8.943 -11.950 -12.267  1.00 96.91           O  
ATOM   1105  N   VAL A 139     -11.039  -8.549  -8.278  1.00 97.83           N  
ATOM   1106  CA  VAL A 139     -12.143  -7.852  -7.596  1.00 97.83           C  
ATOM   1107  C   VAL A 139     -11.930  -6.334  -7.508  1.00 97.83           C  
ATOM   1108  CB  VAL A 139     -12.381  -8.472  -6.203  1.00 97.83           C  
ATOM   1109  O   VAL A 139     -12.891  -5.569  -7.527  1.00 97.83           O  
ATOM   1110  CG1 VAL A 139     -11.237  -8.223  -5.211  1.00 97.83           C  
ATOM   1111  CG2 VAL A 139     -13.691  -7.980  -5.594  1.00 97.83           C  
ATOM   1112  N   VAL A 140     -10.678  -5.854  -7.496  1.00 98.39           N  
ATOM   1113  CA  VAL A 140     -10.381  -4.410  -7.540  1.00 98.39           C  
ATOM   1114  C   VAL A 140     -10.871  -3.793  -8.854  1.00 98.39           C  
ATOM   1115  CB  VAL A 140      -8.874  -4.142  -7.336  1.00 98.39           C  
ATOM   1116  O   VAL A 140     -11.301  -2.642  -8.868  1.00 98.39           O  
ATOM   1117  CG1 VAL A 140      -8.530  -2.646  -7.403  1.00 98.39           C  
ATOM   1118  CG2 VAL A 140      -8.405  -4.656  -5.967  1.00 98.39           C  
ATOM   1119  N   CYS A 141     -10.872  -4.559  -9.949  1.00 98.00           N  
ATOM   1120  CA  CYS A 141     -11.348  -4.121 -11.262  1.00 98.00           C  
ATOM   1121  C   CYS A 141     -12.884  -4.036 -11.360  1.00 98.00           C  
ATOM   1122  CB  CYS A 141     -10.803  -5.055 -12.353  1.00 98.00           C  
ATOM   1123  O   CYS A 141     -13.397  -3.587 -12.387  1.00 98.00           O  
ATOM   1124  SG  CYS A 141      -8.998  -5.216 -12.264  1.00 98.00           S  
ATOM   1125  N   GLU A 142     -13.613  -4.473 -10.328  1.00 97.86           N  
ATOM   1126  CA  GLU A 142     -15.082  -4.431 -10.246  1.00 97.86           C  
ATOM   1127  C   GLU A 142     -15.603  -3.193  -9.494  1.00 97.86           C  
ATOM   1128  CB  GLU A 142     -15.610  -5.728  -9.610  1.00 97.86           C  
ATOM   1129  O   GLU A 142     -16.799  -2.907  -9.512  1.00 97.86           O  
ATOM   1130  CG  GLU A 142     -15.187  -6.975 -10.407  1.00 97.86           C  
ATOM   1131  CD  GLU A 142     -15.726  -8.290  -9.829  1.00 97.86           C  
ATOM   1132  OE1 GLU A 142     -15.320  -9.341 -10.374  1.00 97.86           O  
ATOM   1133  OE2 GLU A 142     -16.543  -8.242  -8.885  1.00 97.86           O  
ATOM   1134  N   LEU A 143     -14.711  -2.416  -8.871  1.00 98.26           N  
ATOM   1135  CA  LEU A 143     -15.038  -1.205  -8.115  1.00 98.26           C  
ATOM   1136  C   LEU A 143     -15.214  -0.001  -9.053  1.00 98.26           C  
ATOM   1137  CB  LEU A 143     -13.942  -0.971  -7.060  1.00 98.26           C  
ATOM   1138  O   LEU A 143     -14.364   0.884  -9.118  1.00 98.26           O  
ATOM   1139  CG  LEU A 143     -13.773  -2.110  -6.040  1.00 98.26           C  
ATOM   1140  CD1 LEU A 143     -12.546  -1.811  -5.182  1.00 98.26           C  
ATOM   1141  CD2 LEU A 143     -14.997  -2.247  -5.134  1.00 98.26           C  
ATOM   1142  N   SER A 144     -16.314   0.049  -9.805  1.00 97.18           N  
ATOM   1143  CA  SER A 144     -16.503   0.988 -10.927  1.00 97.18           C  
ATOM   1144  C   SER A 144     -16.379   2.481 -10.584  1.00 97.18           C  
ATOM   1145  CB  SER A 144     -17.863   0.735 -11.581  1.00 97.18           C  
ATOM   1146  O   SER A 144     -16.107   3.280 -11.479  1.00 97.18           O  
ATOM   1147  OG  SER A 144     -18.916   0.909 -10.654  1.00 97.18           O  
ATOM   1148  N   LEU A 145     -16.571   2.870  -9.316  1.00 98.39           N  
ATOM   1149  CA  LEU A 145     -16.443   4.256  -8.839  1.00 98.39           C  
ATOM   1150  C   LEU A 145     -15.065   4.599  -8.247  1.00 98.39           C  
ATOM   1151  CB  LEU A 145     -17.576   4.577  -7.844  1.00 98.39           C  
ATOM   1152  O   LEU A 145     -14.885   5.721  -7.756  1.00 98.39           O  
ATOM   1153  CG  LEU A 145     -19.003   4.509  -8.418  1.00 98.39           C  
ATOM   1154  CD1 LEU A 145     -19.988   5.072  -7.391  1.00 98.39           C  
ATOM   1155  CD2 LEU A 145     -19.173   5.344  -9.691  1.00 98.39           C  
ATOM   1156  N   LEU A 146     -14.104   3.669  -8.288  1.00 98.67           N  
ATOM   1157  CA  LEU A 146     -12.774   3.855  -7.718  1.00 98.67           C  
ATOM   1158  C   LEU A 146     -12.018   4.959  -8.466  1.00 98.67           C  
ATOM   1159  CB  LEU A 146     -12.012   2.515  -7.720  1.00 98.67           C  
ATOM   1160  O   LEU A 146     -11.780   4.863  -9.667  1.00 98.67           O  
ATOM   1161  CG  LEU A 146     -10.790   2.496  -6.787  1.00 98.67           C  
ATOM   1162  CD1 LEU A 146     -11.215   2.408  -5.319  1.00 98.67           C  
ATOM   1163  CD2 LEU A 146      -9.910   1.279  -7.073  1.00 98.67           C  
ATOM   1164  N   LYS A 147     -11.621   6.004  -7.736  1.00 98.73           N  
ATOM   1165  CA  LYS A 147     -10.870   7.170  -8.229  1.00 98.73           C  
ATOM   1166  C   LYS A 147      -9.394   7.113  -7.861  1.00 98.73           C  
ATOM   1167  CB  LYS A 147     -11.491   8.462  -7.683  1.00 98.73           C  
ATOM   1168  O   LYS A 147      -8.553   7.594  -8.624  1.00 98.73           O  
ATOM   1169  CG  LYS A 147     -12.912   8.663  -8.215  1.00 98.73           C  
ATOM   1170  CD  LYS A 147     -13.467  10.040  -7.850  1.00 98.73           C  
ATOM   1171  CE  LYS A 147     -14.794  10.210  -8.596  1.00 98.73           C  
ATOM   1172  NZ  LYS A 147     -15.378  11.555  -8.389  1.00 98.73           N  
ATOM   1173  N   THR A 148      -9.090   6.510  -6.718  1.00 98.78           N  
ATOM   1174  CA  THR A 148      -7.745   6.448  -6.155  1.00 98.78           C  
ATOM   1175  C   THR A 148      -7.431   5.030  -5.702  1.00 98.78           C  
ATOM   1176  CB  THR A 148      -7.622   7.445  -4.996  1.00 98.78           C  
ATOM   1177  O   THR A 148      -8.128   4.475  -4.850  1.00 98.78           O  
ATOM   1178  CG2 THR A 148      -6.262   7.387  -4.309  1.00 98.78           C  
ATOM   1179  OG1 THR A 148      -7.796   8.759  -5.477  1.00 98.78           O  
ATOM   1180  N   LEU A 149      -6.357   4.463  -6.252  1.00 98.75           N  
ATOM   1181  CA  LEU A 149      -5.821   3.165  -5.852  1.00 98.75           C  
ATOM   1182  C   LEU A 149      -4.371   3.325  -5.396  1.00 98.75           C  
ATOM   1183  CB  LEU A 149      -5.956   2.177  -7.024  1.00 98.75           C  
ATOM   1184  O   LEU A 149      -3.495   3.634  -6.203  1.00 98.75           O  
ATOM   1185  CG  LEU A 149      -5.344   0.787  -6.753  1.00 98.75           C  
ATOM   1186  CD1 LEU A 149      -5.998   0.073  -5.567  1.00 98.75           C  
ATOM   1187  CD2 LEU A 149      -5.508  -0.089  -7.994  1.00 98.75           C  
ATOM   1188  N   HIS A 150      -4.116   3.065  -4.117  1.00 98.69           N  
ATOM   1189  CA  HIS A 150      -2.760   2.940  -3.592  1.00 98.69           C  
ATOM   1190  C   HIS A 150      -2.423   1.466  -3.383  1.00 98.69           C  
ATOM   1191  CB  HIS A 150      -2.615   3.712  -2.285  1.00 98.69           C  
ATOM   1192  O   HIS A 150      -2.966   0.828  -2.484  1.00 98.69           O  
ATOM   1193  CG  HIS A 150      -2.625   5.205  -2.391  1.00 98.69           C  
ATOM   1194  CD2 HIS A 150      -3.731   6.004  -2.432  1.00 98.69           C  
ATOM   1195  ND1 HIS A 150      -1.530   6.028  -2.307  1.00 98.69           N  
ATOM   1196  CE1 HIS A 150      -1.967   7.297  -2.343  1.00 98.69           C  
ATOM   1197  NE2 HIS A 150      -3.309   7.337  -2.444  1.00 98.69           N  
ATOM   1198  N   ALA A 151      -1.518   0.934  -4.196  1.00 98.61           N  
ATOM   1199  CA  ALA A 151      -1.051  -0.450  -4.150  1.00 98.61           C  
ATOM   1200  C   ALA A 151       0.489  -0.539  -4.185  1.00 98.61           C  
ATOM   1201  CB  ALA A 151      -1.751  -1.237  -5.266  1.00 98.61           C  
ATOM   1202  O   ALA A 151       1.057  -1.527  -4.656  1.00 98.61           O  
ATOM   1203  N   GLY A 152       1.172   0.501  -3.692  1.00 98.27           N  
ATOM   1204  CA  GLY A 152       2.627   0.527  -3.567  1.00 98.27           C  
ATOM   1205  C   GLY A 152       3.164  -0.490  -2.552  1.00 98.27           C  
ATOM   1206  O   GLY A 152       2.395  -1.120  -1.824  1.00 98.27           O  
ATOM   1207  N   SER A 153       4.481  -0.660  -2.489  1.00 98.43           N  
ATOM   1208  CA  SER A 153       5.191  -1.502  -1.519  1.00 98.43           C  
ATOM   1209  C   SER A 153       4.608  -2.919  -1.398  1.00 98.43           C  
ATOM   1210  CB  SER A 153       5.314  -0.763  -0.182  1.00 98.43           C  
ATOM   1211  O   SER A 153       4.443  -3.451  -0.305  1.00 98.43           O  
ATOM   1212  OG  SER A 153       6.030   0.443  -0.376  1.00 98.43           O  
ATOM   1213  N   ASN A 154       4.245  -3.520  -2.530  1.00 98.54           N  
ATOM   1214  CA  ASN A 154       3.771  -4.900  -2.639  1.00 98.54           C  
ATOM   1215  C   ASN A 154       4.749  -5.704  -3.525  1.00 98.54           C  
ATOM   1216  CB  ASN A 154       2.309  -4.879  -3.141  1.00 98.54           C  
ATOM   1217  O   ASN A 154       5.869  -5.283  -3.810  1.00 98.54           O  
ATOM   1218  CG  ASN A 154       1.293  -4.684  -2.031  1.00 98.54           C  
ATOM   1219  ND2 ASN A 154       0.795  -3.487  -1.841  1.00 98.54           N  
ATOM   1220  OD1 ASN A 154       0.909  -5.621  -1.351  1.00 98.54           O  
ATOM   1221  N   ALA A 155       4.365  -6.904  -3.958  1.00 98.08           N  
ATOM   1222  CA  ALA A 155       5.163  -7.747  -4.847  1.00 98.08           C  
ATOM   1223  C   ALA A 155       4.560  -7.861  -6.259  1.00 98.08           C  
ATOM   1224  CB  ALA A 155       5.407  -9.093  -4.151  1.00 98.08           C  
ATOM   1225  O   ALA A 155       4.804  -8.862  -6.941  1.00 98.08           O  
ATOM   1226  N   LEU A 156       3.792  -6.856  -6.701  1.00 98.45           N  
ATOM   1227  CA  LEU A 156       3.089  -6.873  -7.984  1.00 98.45           C  
ATOM   1228  C   LEU A 156       4.084  -6.937  -9.146  1.00 98.45           C  
ATOM   1229  CB  LEU A 156       2.182  -5.634  -8.137  1.00 98.45           C  
ATOM   1230  O   LEU A 156       4.973  -6.096  -9.261  1.00 98.45           O  
ATOM   1231  CG  LEU A 156       1.154  -5.404  -7.011  1.00 98.45           C  
ATOM   1232  CD1 LEU A 156       0.317  -4.164  -7.324  1.00 98.45           C  
ATOM   1233  CD2 LEU A 156       0.224  -6.598  -6.874  1.00 98.45           C  
ATOM   1234  N   ARG A 157       3.925  -7.929 -10.025  1.00 98.06           N  
ATOM   1235  CA  ARG A 157       4.742  -8.075 -11.247  1.00 98.06           C  
ATOM   1236  C   ARG A 157       4.054  -7.536 -12.497  1.00 98.06           C  
ATOM   1237  CB  ARG A 157       5.107  -9.548 -11.447  1.00 98.06           C  
ATOM   1238  O   ARG A 157       4.728  -7.119 -13.434  1.00 98.06           O  
ATOM   1239  CG  ARG A 157       6.060 -10.060 -10.361  1.00 98.06           C  
ATOM   1240  CD  ARG A 157       6.337 -11.544 -10.609  1.00 98.06           C  
ATOM   1241  NE  ARG A 157       7.316 -12.086  -9.649  1.00 98.06           N  
ATOM   1242  NH1 ARG A 157       6.880 -14.307 -10.034  1.00 98.06           N  
ATOM   1243  NH2 ARG A 157       8.460 -13.739  -8.570  1.00 98.06           N  
ATOM   1244  CZ  ARG A 157       7.543 -13.368  -9.420  1.00 98.06           C  
ATOM   1245  N   LEU A 158       2.725  -7.576 -12.505  1.00 97.55           N  
ATOM   1246  CA  LEU A 158       1.844  -7.197 -13.604  1.00 97.55           C  
ATOM   1247  C   LEU A 158       0.545  -6.629 -13.017  1.00 97.55           C  
ATOM   1248  CB  LEU A 158       1.540  -8.442 -14.467  1.00 97.55           C  
ATOM   1249  O   LEU A 158       0.221  -6.883 -11.855  1.00 97.55           O  
ATOM   1250  CG  LEU A 158       2.739  -9.021 -15.247  1.00 97.55           C  
ATOM   1251  CD1 LEU A 158       2.404 -10.421 -15.756  1.00 97.55           C  
ATOM   1252  CD2 LEU A 158       3.116  -8.142 -16.440  1.00 97.55           C  
ATOM   1253  N   LEU A 159      -0.209  -5.899 -13.837  1.00 98.23           N  
ATOM   1254  CA  LEU A 159      -1.582  -5.491 -13.534  1.00 98.23           C  
ATOM   1255  C   LEU A 159      -2.559  -6.267 -14.432  1.00 98.23           C  
ATOM   1256  CB  LEU A 159      -1.751  -3.978 -13.739  1.00 98.23           C  
ATOM   1257  O   LEU A 159      -2.227  -6.503 -15.599  1.00 98.23           O  
ATOM   1258  CG  LEU A 159      -0.843  -3.089 -12.875  1.00 98.23           C  
ATOM   1259  CD1 LEU A 159      -1.147  -1.625 -13.191  1.00 98.23           C  
ATOM   1260  CD2 LEU A 159      -1.035  -3.321 -11.376  1.00 98.23           C  
ATOM   1261  N   PRO A 160      -3.755  -6.633 -13.940  1.00 97.47           N  
ATOM   1262  CA  PRO A 160      -4.767  -7.304 -14.750  1.00 97.47           C  
ATOM   1263  C   PRO A 160      -5.256  -6.392 -15.884  1.00 97.47           C  
ATOM   1264  CB  PRO A 160      -5.888  -7.683 -13.774  1.00 97.47           C  
ATOM   1265  O   PRO A 160      -5.457  -5.189 -15.702  1.00 97.47           O  
ATOM   1266  CG  PRO A 160      -5.764  -6.638 -12.667  1.00 97.47           C  
ATOM   1267  CD  PRO A 160      -4.259  -6.401 -12.593  1.00 97.47           C  
ATOM   1268  N   GLY A 161      -5.502  -6.960 -17.069  1.00 97.22           N  
ATOM   1269  CA  GLY A 161      -6.007  -6.202 -18.225  1.00 97.22           C  
ATOM   1270  C   GLY A 161      -7.402  -5.604 -17.994  1.00 97.22           C  
ATOM   1271  O   GLY A 161      -7.783  -4.617 -18.622  1.00 97.22           O  
ATOM   1272  N   GLN A 162      -8.151  -6.179 -17.055  1.00 97.44           N  
ATOM   1273  CA  GLN A 162      -9.470  -5.768 -16.593  1.00 97.44           C  
ATOM   1274  C   GLN A 162      -9.427  -4.435 -15.841  1.00 97.44           C  
ATOM   1275  CB  GLN A 162     -10.072  -6.864 -15.691  1.00 97.44           C  
ATOM   1276  O   GLN A 162     -10.466  -3.785 -15.758  1.00 97.44           O  
ATOM   1277  CG  GLN A 162     -10.444  -8.178 -16.406  1.00 97.44           C  
ATOM   1278  CD  GLN A 162      -9.272  -9.084 -16.804  1.00 97.44           C  
ATOM   1279  NE2 GLN A 162      -9.538 -10.198 -17.444  1.00 97.44           N  
ATOM   1280  OE1 GLN A 162      -8.101  -8.808 -16.612  1.00 97.44           O  
ATOM   1281  N   LEU A 163      -8.253  -3.972 -15.387  1.00 98.12           N  
ATOM   1282  CA  LEU A 163      -8.095  -2.685 -14.702  1.00 98.12           C  
ATOM   1283  C   LEU A 163      -8.616  -1.508 -15.543  1.00 98.12           C  
ATOM   1284  CB  LEU A 163      -6.609  -2.510 -14.341  1.00 98.12           C  
ATOM   1285  O   LEU A 163      -9.138  -0.537 -15.001  1.00 98.12           O  
ATOM   1286  CG  LEU A 163      -6.321  -1.339 -13.387  1.00 98.12           C  
ATOM   1287  CD1 LEU A 163      -6.903  -1.597 -11.997  1.00 98.12           C  
ATOM   1288  CD2 LEU A 163      -4.812  -1.166 -13.244  1.00 98.12           C  
ATOM   1289  N   ARG A 164      -8.595  -1.642 -16.879  1.00 97.10           N  
ATOM   1290  CA  ARG A 164      -9.200  -0.682 -17.820  1.00 97.10           C  
ATOM   1291  C   ARG A 164     -10.704  -0.453 -17.610  1.00 97.10           C  
ATOM   1292  CB  ARG A 164      -8.905  -1.114 -19.268  1.00 97.10           C  
ATOM   1293  O   ARG A 164     -11.248   0.489 -18.170  1.00 97.10           O  
ATOM   1294  CG  ARG A 164      -9.783  -2.288 -19.739  1.00 97.10           C  
ATOM   1295  CD  ARG A 164      -9.329  -2.793 -21.111  1.00 97.10           C  
ATOM   1296  NE  ARG A 164     -10.145  -3.938 -21.559  1.00 97.10           N  
ATOM   1297  NH1 ARG A 164      -9.505  -3.921 -23.765  1.00 97.10           N  
ATOM   1298  NH2 ARG A 164     -10.939  -5.470 -23.054  1.00 97.10           N  
ATOM   1299  CZ  ARG A 164     -10.194  -4.434 -22.784  1.00 97.10           C  
ATOM   1300  N   ARG A 165     -11.405  -1.312 -16.858  1.00 96.96           N  
ATOM   1301  CA  ARG A 165     -12.829  -1.139 -16.510  1.00 96.96           C  
ATOM   1302  C   ARG A 165     -13.060   0.024 -15.542  1.00 96.96           C  
ATOM   1303  CB  ARG A 165     -13.387  -2.432 -15.893  1.00 96.96           C  
ATOM   1304  O   ARG A 165     -14.166   0.553 -15.511  1.00 96.96           O  
ATOM   1305  CG  ARG A 165     -13.511  -3.582 -16.903  1.00 96.96           C  
ATOM   1306  CD  ARG A 165     -13.962  -4.851 -16.172  1.00 96.96           C  
ATOM   1307  NE  ARG A 165     -14.176  -5.984 -17.097  1.00 96.96           N  
ATOM   1308  NH1 ARG A 165     -14.144  -7.638 -15.498  1.00 96.96           N  
ATOM   1309  NH2 ARG A 165     -14.496  -8.181 -17.631  1.00 96.96           N  
ATOM   1310  CZ  ARG A 165     -14.268  -7.256 -16.739  1.00 96.96           C  
ATOM   1311  N   LEU A 166     -12.039   0.448 -14.797  1.00 97.94           N  
ATOM   1312  CA  LEU A 166     -12.131   1.537 -13.825  1.00 97.94           C  
ATOM   1313  C   LEU A 166     -12.104   2.911 -14.518  1.00 97.94           C  
ATOM   1314  CB  LEU A 166     -11.020   1.383 -12.770  1.00 97.94           C  
ATOM   1315  O   LEU A 166     -11.100   3.618 -14.499  1.00 97.94           O  
ATOM   1316  CG  LEU A 166     -10.982   0.039 -12.022  1.00 97.94           C  
ATOM   1317  CD1 LEU A 166      -9.944   0.132 -10.906  1.00 97.94           C  
ATOM   1318  CD2 LEU A 166     -12.335  -0.298 -11.405  1.00 97.94           C  
ATOM   1319  N   GLN A 167     -13.217   3.287 -15.152  1.00 96.54           N  
ATOM   1320  CA  GLN A 167     -13.355   4.542 -15.912  1.00 96.54           C  
ATOM   1321  C   GLN A 167     -13.259   5.802 -15.027  1.00 96.54           C  
ATOM   1322  CB  GLN A 167     -14.694   4.520 -16.669  1.00 96.54           C  
ATOM   1323  O   GLN A 167     -12.895   6.885 -15.492  1.00 96.54           O  
ATOM   1324  CG  GLN A 167     -14.810   3.376 -17.692  1.00 96.54           C  
ATOM   1325  CD  GLN A 167     -13.772   3.472 -18.806  1.00 96.54           C  
ATOM   1326  NE2 GLN A 167     -13.029   2.433 -19.103  1.00 96.54           N  
ATOM   1327  OE1 GLN A 167     -13.588   4.495 -19.439  1.00 96.54           O  
ATOM   1328  N   GLU A 168     -13.533   5.658 -13.729  1.00 97.91           N  
ATOM   1329  CA  GLU A 168     -13.411   6.732 -12.741  1.00 97.91           C  
ATOM   1330  C   GLU A 168     -11.998   6.874 -12.157  1.00 97.91           C  
ATOM   1331  CB  GLU A 168     -14.464   6.543 -11.639  1.00 97.91           C  
ATOM   1332  O   GLU A 168     -11.732   7.862 -11.471  1.00 97.91           O  
ATOM   1333  CG  GLU A 168     -15.893   6.804 -12.144  1.00 97.91           C  
ATOM   1334  CD  GLU A 168     -16.061   8.238 -12.674  1.00 97.91           C  
ATOM   1335  OE1 GLU A 168     -16.464   8.395 -13.844  1.00 97.91           O  
ATOM   1336  OE2 GLU A 168     -15.734   9.189 -11.917  1.00 97.91           O  
ATOM   1337  N   LEU A 169     -11.065   5.959 -12.457  1.00 98.60           N  
ATOM   1338  CA  LEU A 169      -9.726   6.001 -11.873  1.00 98.60           C  
ATOM   1339  C   LEU A 169      -8.971   7.243 -12.364  1.00 98.60           C  
ATOM   1340  CB  LEU A 169      -8.974   4.682 -12.134  1.00 98.60           C  
ATOM   1341  O   LEU A 169      -8.883   7.509 -13.564  1.00 98.60           O  
ATOM   1342  CG  LEU A 169      -7.782   4.434 -11.186  1.00 98.60           C  
ATOM   1343  CD1 LEU A 169      -8.231   4.114  -9.758  1.00 98.60           C  
ATOM   1344  CD2 LEU A 169      -6.956   3.236 -11.655  1.00 98.60           C  
ATOM   1345  N   ARG A 170      -8.444   8.024 -11.419  1.00 98.58           N  
ATOM   1346  CA  ARG A 170      -7.658   9.242 -11.665  1.00 98.58           C  
ATOM   1347  C   ARG A 170      -6.239   9.106 -11.141  1.00 98.58           C  
ATOM   1348  CB  ARG A 170      -8.327  10.464 -11.007  1.00 98.58           C  
ATOM   1349  O   ARG A 170      -5.320   9.636 -11.750  1.00 98.58           O  
ATOM   1350  CG  ARG A 170      -9.744  10.787 -11.499  1.00 98.58           C  
ATOM   1351  CD  ARG A 170      -9.815  11.081 -13.002  1.00 98.58           C  
ATOM   1352  NE  ARG A 170     -11.203  11.346 -13.429  1.00 98.58           N  
ATOM   1353  NH1 ARG A 170     -11.707   9.228 -14.179  1.00 98.58           N  
ATOM   1354  NH2 ARG A 170     -13.282  10.795 -14.198  1.00 98.58           N  
ATOM   1355  CZ  ARG A 170     -12.051  10.459 -13.929  1.00 98.58           C  
ATOM   1356  N   THR A 171      -6.038   8.412 -10.026  1.00 98.74           N  
ATOM   1357  CA  THR A 171      -4.708   8.279  -9.424  1.00 98.74           C  
ATOM   1358  C   THR A 171      -4.402   6.828  -9.100  1.00 98.74           C  
ATOM   1359  CB  THR A 171      -4.522   9.196  -8.207  1.00 98.74           C  
ATOM   1360  O   THR A 171      -5.240   6.109  -8.546  1.00 98.74           O  
ATOM   1361  CG2 THR A 171      -4.881  10.655  -8.496  1.00 98.74           C  
ATOM   1362  OG1 THR A 171      -5.330   8.807  -7.130  1.00 98.74           O  
ATOM   1363  N   ILE A 172      -3.202   6.394  -9.477  1.00 98.75           N  
ATOM   1364  CA  ILE A 172      -2.713   5.049  -9.205  1.00 98.75           C  
ATOM   1365  C   ILE A 172      -1.278   5.113  -8.684  1.00 98.75           C  
ATOM   1366  CB  ILE A 172      -2.909   4.140 -10.436  1.00 98.75           C  
ATOM   1367  O   ILE A 172      -0.402   5.706  -9.316  1.00 98.75           O  
ATOM   1368  CG1 ILE A 172      -2.710   2.674 -10.005  1.00 98.75           C  
ATOM   1369  CG2 ILE A 172      -2.025   4.533 -11.636  1.00 98.75           C  
ATOM   1370  CD1 ILE A 172      -3.038   1.651 -11.094  1.00 98.75           C  
ATOM   1371  N   TRP A 173      -1.059   4.500  -7.522  1.00 98.69           N  
ATOM   1372  CA  TRP A 173       0.231   4.469  -6.839  1.00 98.69           C  
ATOM   1373  C   TRP A 173       0.731   3.033  -6.749  1.00 98.69           C  
ATOM   1374  CB  TRP A 173       0.137   5.136  -5.462  1.00 98.69           C  
ATOM   1375  O   TRP A 173       0.119   2.196  -6.088  1.00 98.69           O  
ATOM   1376  CG  TRP A 173      -0.443   6.516  -5.447  1.00 98.69           C  
ATOM   1377  CD1 TRP A 173      -1.758   6.833  -5.498  1.00 98.69           C  
ATOM   1378  CD2 TRP A 173       0.266   7.783  -5.344  1.00 98.69           C  
ATOM   1379  CE2 TRP A 173      -0.688   8.843  -5.355  1.00 98.69           C  
ATOM   1380  CE3 TRP A 173       1.622   8.140  -5.218  1.00 98.69           C  
ATOM   1381  NE1 TRP A 173      -1.909   8.205  -5.442  1.00 98.69           N  
ATOM   1382  CH2 TRP A 173       1.057  10.512  -5.170  1.00 98.69           C  
ATOM   1383  CZ2 TRP A 173      -0.310  10.191  -5.266  1.00 98.69           C  
ATOM   1384  CZ3 TRP A 173       2.018   9.487  -5.145  1.00 98.69           C  
ATOM   1385  N   LEU A 174       1.822   2.744  -7.451  1.00 98.69           N  
ATOM   1386  CA  LEU A 174       2.416   1.415  -7.621  1.00 98.69           C  
ATOM   1387  C   LEU A 174       3.902   1.414  -7.262  1.00 98.69           C  
ATOM   1388  CB  LEU A 174       2.228   0.941  -9.074  1.00 98.69           C  
ATOM   1389  O   LEU A 174       4.617   0.483  -7.648  1.00 98.69           O  
ATOM   1390  CG  LEU A 174       0.772   0.829  -9.526  1.00 98.69           C  
ATOM   1391  CD1 LEU A 174       0.724   0.678 -11.043  1.00 98.69           C  
ATOM   1392  CD2 LEU A 174       0.079  -0.368  -8.877  1.00 98.69           C  
ATOM   1393  N   SER A 175       4.375   2.433  -6.547  1.00 98.27           N  
ATOM   1394  CA  SER A 175       5.774   2.522  -6.151  1.00 98.27           C  
ATOM   1395  C   SER A 175       6.213   1.314  -5.327  1.00 98.27           C  
ATOM   1396  CB  SER A 175       6.092   3.831  -5.421  1.00 98.27           C  
ATOM   1397  O   SER A 175       5.400   0.725  -4.626  1.00 98.27           O  
ATOM   1398  OG  SER A 175       5.034   4.234  -4.578  1.00 98.27           O  
ATOM   1399  N   GLY A 176       7.471   0.887  -5.413  1.00 98.23           N  
ATOM   1400  CA  GLY A 176       7.974  -0.203  -4.564  1.00 98.23           C  
ATOM   1401  C   GLY A 176       7.389  -1.581  -4.897  1.00 98.23           C  
ATOM   1402  O   GLY A 176       7.187  -2.394  -3.999  1.00 98.23           O  
ATOM   1403  N   ASN A 177       7.073  -1.838  -6.167  1.00 98.65           N  
ATOM   1404  CA  ASN A 177       6.607  -3.139  -6.652  1.00 98.65           C  
ATOM   1405  C   ASN A 177       7.708  -3.866  -7.450  1.00 98.65           C  
ATOM   1406  CB  ASN A 177       5.276  -2.938  -7.407  1.00 98.65           C  
ATOM   1407  O   ASN A 177       8.889  -3.523  -7.399  1.00 98.65           O  
ATOM   1408  CG  ASN A 177       4.101  -2.937  -6.456  1.00 98.65           C  
ATOM   1409  ND2 ASN A 177       3.451  -1.817  -6.275  1.00 98.65           N  
ATOM   1410  OD1 ASN A 177       3.755  -3.964  -5.895  1.00 98.65           O  
ATOM   1411  N   ARG A 178       7.344  -4.935  -8.166  1.00 98.06           N  
ATOM   1412  CA  ARG A 178       8.253  -5.766  -8.973  1.00 98.06           C  
ATOM   1413  C   ARG A 178       7.925  -5.681 -10.468  1.00 98.06           C  
ATOM   1414  CB  ARG A 178       8.248  -7.207  -8.439  1.00 98.06           C  
ATOM   1415  O   ARG A 178       8.113  -6.662 -11.192  1.00 98.06           O  
ATOM   1416  CG  ARG A 178       8.688  -7.296  -6.971  1.00 98.06           C  
ATOM   1417  CD  ARG A 178       8.643  -8.755  -6.511  1.00 98.06           C  
ATOM   1418  NE  ARG A 178       9.011  -8.880  -5.091  1.00 98.06           N  
ATOM   1419  NH1 ARG A 178       8.704 -11.147  -4.888  1.00 98.06           N  
ATOM   1420  NH2 ARG A 178       9.407  -9.967  -3.131  1.00 98.06           N  
ATOM   1421  CZ  ARG A 178       9.045  -9.993  -4.380  1.00 98.06           C  
ATOM   1422  N   LEU A 179       7.413  -4.538 -10.931  1.00 98.26           N  
ATOM   1423  CA  LEU A 179       7.085  -4.310 -12.339  1.00 98.26           C  
ATOM   1424  C   LEU A 179       8.379  -4.277 -13.164  1.00 98.26           C  
ATOM   1425  CB  LEU A 179       6.294  -2.997 -12.505  1.00 98.26           C  
ATOM   1426  O   LEU A 179       9.282  -3.493 -12.877  1.00 98.26           O  
ATOM   1427  CG  LEU A 179       4.980  -2.902 -11.703  1.00 98.26           C  
ATOM   1428  CD1 LEU A 179       4.400  -1.493 -11.828  1.00 98.26           C  
ATOM   1429  CD2 LEU A 179       3.942  -3.910 -12.196  1.00 98.26           C  
ATOM   1430  N   THR A 180       8.482  -5.137 -14.176  1.00 97.09           N  
ATOM   1431  CA  THR A 180       9.653  -5.219 -15.079  1.00 97.09           C  
ATOM   1432  C   THR A 180       9.461  -4.425 -16.371  1.00 97.09           C  
ATOM   1433  CB  THR A 180       9.997  -6.678 -15.405  1.00 97.09           C  
ATOM   1434  O   THR A 180      10.431  -3.934 -16.950  1.00 97.09           O  
ATOM   1435  CG2 THR A 180      10.602  -7.394 -14.198  1.00 97.09           C  
ATOM   1436  OG1 THR A 180       8.849  -7.412 -15.756  1.00 97.09           O  
ATOM   1437  N   ASP A 181       8.204  -4.218 -16.755  1.00 97.51           N  
ATOM   1438  CA  ASP A 181       7.764  -3.382 -17.863  1.00 97.51           C  
ATOM   1439  C   ASP A 181       6.709  -2.389 -17.369  1.00 97.51           C  
ATOM   1440  CB  ASP A 181       7.195  -4.258 -18.986  1.00 97.51           C  
ATOM   1441  O   ASP A 181       6.019  -2.630 -16.372  1.00 97.51           O  
ATOM   1442  CG  ASP A 181       8.275  -5.134 -19.620  1.00 97.51           C  
ATOM   1443  OD1 ASP A 181       9.173  -4.547 -20.268  1.00 97.51           O  
ATOM   1444  OD2 ASP A 181       8.186  -6.371 -19.464  1.00 97.51           O  
ATOM   1445  N   PHE A 182       6.559  -1.268 -18.077  1.00 98.03           N  
ATOM   1446  CA  PHE A 182       5.462  -0.347 -17.801  1.00 98.03           C  
ATOM   1447  C   PHE A 182       4.113  -1.055 -18.042  1.00 98.03           C  
ATOM   1448  CB  PHE A 182       5.580   0.906 -18.669  1.00 98.03           C  
ATOM   1449  O   PHE A 182       3.925  -1.629 -19.121  1.00 98.03           O  
ATOM   1450  CG  PHE A 182       4.504   1.930 -18.362  1.00 98.03           C  
ATOM   1451  CD1 PHE A 182       3.279   1.911 -19.056  1.00 98.03           C  
ATOM   1452  CD2 PHE A 182       4.706   2.869 -17.336  1.00 98.03           C  
ATOM   1453  CE1 PHE A 182       2.273   2.839 -18.736  1.00 98.03           C  
ATOM   1454  CE2 PHE A 182       3.705   3.805 -17.022  1.00 98.03           C  
ATOM   1455  CZ  PHE A 182       2.487   3.791 -17.724  1.00 98.03           C  
ATOM   1456  N   PRO A 183       3.143  -0.999 -17.109  1.00 97.90           N  
ATOM   1457  CA  PRO A 183       1.861  -1.678 -17.280  1.00 97.90           C  
ATOM   1458  C   PRO A 183       1.062  -1.114 -18.466  1.00 97.90           C  
ATOM   1459  CB  PRO A 183       1.131  -1.533 -15.940  1.00 97.90           C  
ATOM   1460  O   PRO A 183       0.449  -0.048 -18.388  1.00 97.90           O  
ATOM   1461  CG  PRO A 183       2.242  -1.255 -14.935  1.00 97.90           C  
ATOM   1462  CD  PRO A 183       3.262  -0.476 -15.756  1.00 97.90           C  
ATOM   1463  N   THR A 184       1.026  -1.851 -19.577  1.00 97.33           N  
ATOM   1464  CA  THR A 184       0.397  -1.410 -20.838  1.00 97.33           C  
ATOM   1465  C   THR A 184      -1.106  -1.155 -20.715  1.00 97.33           C  
ATOM   1466  CB  THR A 184       0.634  -2.432 -21.957  1.00 97.33           C  
ATOM   1467  O   THR A 184      -1.661  -0.365 -21.479  1.00 97.33           O  
ATOM   1468  CG2 THR A 184       2.112  -2.565 -22.317  1.00 97.33           C  
ATOM   1469  OG1 THR A 184       0.176  -3.698 -21.545  1.00 97.33           O  
ATOM   1470  N   VAL A 185      -1.775  -1.751 -19.722  1.00 97.93           N  
ATOM   1471  CA  VAL A 185      -3.183  -1.464 -19.405  1.00 97.93           C  
ATOM   1472  C   VAL A 185      -3.415   0.020 -19.093  1.00 97.93           C  
ATOM   1473  CB  VAL A 185      -3.687  -2.382 -18.273  1.00 97.93           C  
ATOM   1474  O   VAL A 185      -4.420   0.572 -19.533  1.00 97.93           O  
ATOM   1475  CG1 VAL A 185      -3.020  -2.121 -16.915  1.00 97.93           C  
ATOM   1476  CG2 VAL A 185      -5.207  -2.283 -18.118  1.00 97.93           C  
ATOM   1477  N   LEU A 186      -2.457   0.699 -18.449  1.00 98.38           N  
ATOM   1478  CA  LEU A 186      -2.566   2.120 -18.095  1.00 98.38           C  
ATOM   1479  C   LEU A 186      -2.559   3.033 -19.328  1.00 98.38           C  
ATOM   1480  CB  LEU A 186      -1.427   2.515 -17.135  1.00 98.38           C  
ATOM   1481  O   LEU A 186      -3.125   4.121 -19.291  1.00 98.38           O  
ATOM   1482  CG  LEU A 186      -1.349   1.697 -15.835  1.00 98.38           C  
ATOM   1483  CD1 LEU A 186      -0.158   2.168 -14.997  1.00 98.38           C  
ATOM   1484  CD2 LEU A 186      -2.613   1.793 -14.985  1.00 98.38           C  
ATOM   1485  N   LEU A 187      -1.992   2.577 -20.453  1.00 97.72           N  
ATOM   1486  CA  LEU A 187      -2.021   3.318 -21.720  1.00 97.72           C  
ATOM   1487  C   LEU A 187      -3.438   3.451 -22.293  1.00 97.72           C  
ATOM   1488  CB  LEU A 187      -1.101   2.649 -22.760  1.00 97.72           C  
ATOM   1489  O   LEU A 187      -3.662   4.312 -23.139  1.00 97.72           O  
ATOM   1490  CG  LEU A 187       0.356   2.451 -22.314  1.00 97.72           C  
ATOM   1491  CD1 LEU A 187       1.137   1.714 -23.403  1.00 97.72           C  
ATOM   1492  CD2 LEU A 187       1.057   3.778 -22.033  1.00 97.72           C  
ATOM   1493  N   HIS A 188      -4.377   2.625 -21.827  1.00 96.75           N  
ATOM   1494  CA  HIS A 188      -5.773   2.594 -22.261  1.00 96.75           C  
ATOM   1495  C   HIS A 188      -6.720   3.298 -21.272  1.00 96.75           C  
ATOM   1496  CB  HIS A 188      -6.187   1.135 -22.506  1.00 96.75           C  
ATOM   1497  O   HIS A 188      -7.934   3.133 -21.367  1.00 96.75           O  
ATOM   1498  CG  HIS A 188      -5.299   0.402 -23.479  1.00 96.75           C  
ATOM   1499  CD2 HIS A 188      -5.454   0.345 -24.838  1.00 96.75           C  
ATOM   1500  ND1 HIS A 188      -4.172  -0.330 -23.169  1.00 96.75           N  
ATOM   1501  CE1 HIS A 188      -3.674  -0.826 -24.312  1.00 96.75           C  
ATOM   1502  NE2 HIS A 188      -4.427  -0.449 -25.356  1.00 96.75           N  
ATOM   1503  N   MET A 189      -6.182   4.055 -20.309  1.00 97.73           N  
ATOM   1504  CA  MET A 189      -6.945   4.731 -19.255  1.00 97.73           C  
ATOM   1505  C   MET A 189      -6.745   6.256 -19.359  1.00 97.73           C  
ATOM   1506  CB  MET A 189      -6.535   4.165 -17.888  1.00 97.73           C  
ATOM   1507  O   MET A 189      -5.943   6.828 -18.621  1.00 97.73           O  
ATOM   1508  CG  MET A 189      -6.844   2.668 -17.763  1.00 97.73           C  
ATOM   1509  SD  MET A 189      -6.421   1.935 -16.161  1.00 97.73           S  
ATOM   1510  CE  MET A 189      -7.712   2.681 -15.129  1.00 97.73           C  
ATOM   1511  N   PRO A 190      -7.444   6.939 -20.291  1.00 95.30           N  
ATOM   1512  CA  PRO A 190      -7.138   8.323 -20.681  1.00 95.30           C  
ATOM   1513  C   PRO A 190      -7.384   9.363 -19.578  1.00 95.30           C  
ATOM   1514  CB  PRO A 190      -8.021   8.595 -21.905  1.00 95.30           C  
ATOM   1515  O   PRO A 190      -6.850  10.468 -19.659  1.00 95.30           O  
ATOM   1516  CG  PRO A 190      -9.213   7.660 -21.703  1.00 95.30           C  
ATOM   1517  CD  PRO A 190      -8.560   6.429 -21.079  1.00 95.30           C  
ATOM   1518  N   PHE A 191      -8.166   9.010 -18.554  1.00 97.46           N  
ATOM   1519  CA  PHE A 191      -8.509   9.890 -17.437  1.00 97.46           C  
ATOM   1520  C   PHE A 191      -7.522   9.832 -16.264  1.00 97.46           C  
ATOM   1521  CB  PHE A 191      -9.937   9.586 -16.971  1.00 97.46           C  
ATOM   1522  O   PHE A 191      -7.726  10.535 -15.275  1.00 97.46           O  
ATOM   1523  CG  PHE A 191     -10.987   9.697 -18.057  1.00 97.46           C  
ATOM   1524  CD1 PHE A 191     -11.231  10.941 -18.668  1.00 97.46           C  
ATOM   1525  CD2 PHE A 191     -11.718   8.563 -18.459  1.00 97.46           C  
ATOM   1526  CE1 PHE A 191     -12.201  11.052 -19.679  1.00 97.46           C  
ATOM   1527  CE2 PHE A 191     -12.684   8.673 -19.474  1.00 97.46           C  
ATOM   1528  CZ  PHE A 191     -12.926   9.917 -20.083  1.00 97.46           C  
ATOM   1529  N   LEU A 192      -6.462   9.018 -16.343  1.00 98.59           N  
ATOM   1530  CA  LEU A 192      -5.423   9.003 -15.316  1.00 98.59           C  
ATOM   1531  C   LEU A 192      -4.722  10.366 -15.246  1.00 98.59           C  
ATOM   1532  CB  LEU A 192      -4.410   7.875 -15.576  1.00 98.59           C  
ATOM   1533  O   LEU A 192      -4.200  10.866 -16.237  1.00 98.59           O  
ATOM   1534  CG  LEU A 192      -4.941   6.464 -15.274  1.00 98.59           C  
ATOM   1535  CD1 LEU A 192      -3.905   5.425 -15.705  1.00 98.59           C  
ATOM   1536  CD2 LEU A 192      -5.222   6.254 -13.783  1.00 98.59           C  
ATOM   1537  N   GLU A 193      -4.696  10.940 -14.049  1.00 98.62           N  
ATOM   1538  CA  GLU A 193      -4.052  12.207 -13.708  1.00 98.62           C  
ATOM   1539  C   GLU A 193      -2.698  11.998 -13.026  1.00 98.62           C  
ATOM   1540  CB  GLU A 193      -4.950  13.030 -12.774  1.00 98.62           C  
ATOM   1541  O   GLU A 193      -1.774  12.785 -13.236  1.00 98.62           O  
ATOM   1542  CG  GLU A 193      -6.347  13.324 -13.341  1.00 98.62           C  
ATOM   1543  CD  GLU A 193      -7.144  14.328 -12.495  1.00 98.62           C  
ATOM   1544  OE1 GLU A 193      -8.339  14.540 -12.792  1.00 98.62           O  
ATOM   1545  OE2 GLU A 193      -6.556  15.002 -11.613  1.00 98.62           O  
ATOM   1546  N   VAL A 194      -2.566  10.947 -12.213  1.00 98.67           N  
ATOM   1547  CA  VAL A 194      -1.330  10.628 -11.485  1.00 98.67           C  
ATOM   1548  C   VAL A 194      -0.990   9.156 -11.661  1.00 98.67           C  
ATOM   1549  CB  VAL A 194      -1.417  10.990  -9.990  1.00 98.67           C  
ATOM   1550  O   VAL A 194      -1.810   8.289 -11.355  1.00 98.67           O  
ATOM   1551  CG1 VAL A 194      -0.079  10.741  -9.281  1.00 98.67           C  
ATOM   1552  CG2 VAL A 194      -1.813  12.459  -9.775  1.00 98.67           C  
ATOM   1553  N   ILE A 195       0.230   8.892 -12.128  1.00 98.61           N  
ATOM   1554  CA  ILE A 195       0.807   7.550 -12.217  1.00 98.61           C  
ATOM   1555  C   ILE A 195       2.117   7.548 -11.434  1.00 98.61           C  
ATOM   1556  CB  ILE A 195       1.012   7.126 -13.692  1.00 98.61           C  
ATOM   1557  O   ILE A 195       3.085   8.188 -11.845  1.00 98.61           O  
ATOM   1558  CG1 ILE A 195      -0.334   7.113 -14.455  1.00 98.61           C  
ATOM   1559  CG2 ILE A 195       1.691   5.742 -13.757  1.00 98.61           C  
ATOM   1560  CD1 ILE A 195      -0.208   6.828 -15.957  1.00 98.61           C  
ATOM   1561  N   ASP A 196       2.159   6.812 -10.330  1.00 98.58           N  
ATOM   1562  CA  ASP A 196       3.400   6.526  -9.613  1.00 98.58           C  
ATOM   1563  C   ASP A 196       3.804   5.067  -9.837  1.00 98.58           C  
ATOM   1564  CB  ASP A 196       3.266   6.914  -8.134  1.00 98.58           C  
ATOM   1565  O   ASP A 196       3.070   4.145  -9.490  1.00 98.58           O  
ATOM   1566  CG  ASP A 196       4.491   6.521  -7.302  1.00 98.58           C  
ATOM   1567  OD1 ASP A 196       5.548   6.250  -7.909  1.00 98.58           O  
ATOM   1568  OD2 ASP A 196       4.357   6.440  -6.064  1.00 98.58           O  
ATOM   1569  N   VAL A 197       4.972   4.874 -10.445  1.00 98.38           N  
ATOM   1570  CA  VAL A 197       5.638   3.583 -10.661  1.00 98.38           C  
ATOM   1571  C   VAL A 197       7.100   3.653 -10.211  1.00 98.38           C  
ATOM   1572  CB  VAL A 197       5.502   3.103 -12.121  1.00 98.38           C  
ATOM   1573  O   VAL A 197       7.950   2.928 -10.731  1.00 98.38           O  
ATOM   1574  CG1 VAL A 197       4.053   2.758 -12.481  1.00 98.38           C  
ATOM   1575  CG2 VAL A 197       6.016   4.131 -13.135  1.00 98.38           C  
ATOM   1576  N   ASP A 198       7.412   4.541  -9.264  1.00 97.44           N  
ATOM   1577  CA  ASP A 198       8.742   4.664  -8.672  1.00 97.44           C  
ATOM   1578  C   ASP A 198       9.193   3.343  -8.023  1.00 97.44           C  
ATOM   1579  CB  ASP A 198       8.750   5.835  -7.668  1.00 97.44           C  
ATOM   1580  O   ASP A 198       8.383   2.454  -7.772  1.00 97.44           O  
ATOM   1581  CG  ASP A 198      10.163   6.316  -7.342  1.00 97.44           C  
ATOM   1582  OD1 ASP A 198      11.074   5.949  -8.105  1.00 97.44           O  
ATOM   1583  OD2 ASP A 198      10.384   7.023  -6.341  1.00 97.44           O  
ATOM   1584  N   TRP A 199      10.481   3.158  -7.753  1.00 97.67           N  
ATOM   1585  CA  TRP A 199      10.989   1.959  -7.061  1.00 97.67           C  
ATOM   1586  C   TRP A 199      10.490   0.631  -7.664  1.00 97.67           C  
ATOM   1587  CB  TRP A 199      10.721   2.097  -5.557  1.00 97.67           C  
ATOM   1588  O   TRP A 199       9.938  -0.228  -6.979  1.00 97.67           O  
ATOM   1589  CG  TRP A 199      11.648   3.033  -4.869  1.00 97.67           C  
ATOM   1590  CD1 TRP A 199      11.412   4.328  -4.563  1.00 97.67           C  
ATOM   1591  CD2 TRP A 199      13.012   2.756  -4.443  1.00 97.67           C  
ATOM   1592  CE2 TRP A 199      13.546   3.936  -3.853  1.00 97.67           C  
ATOM   1593  CE3 TRP A 199      13.855   1.626  -4.524  1.00 97.67           C  
ATOM   1594  NE1 TRP A 199      12.529   4.860  -3.952  1.00 97.67           N  
ATOM   1595  CH2 TRP A 199      15.672   2.853  -3.448  1.00 97.67           C  
ATOM   1596  CZ2 TRP A 199      14.857   3.994  -3.360  1.00 97.67           C  
ATOM   1597  CZ3 TRP A 199      15.173   1.673  -4.030  1.00 97.67           C  
ATOM   1598  N   ASN A 200      10.659   0.472  -8.974  1.00 98.19           N  
ATOM   1599  CA  ASN A 200      10.323  -0.745  -9.714  1.00 98.19           C  
ATOM   1600  C   ASN A 200      11.533  -1.187 -10.567  1.00 98.19           C  
ATOM   1601  CB  ASN A 200       9.021  -0.500 -10.510  1.00 98.19           C  
ATOM   1602  O   ASN A 200      12.660  -0.727 -10.391  1.00 98.19           O  
ATOM   1603  CG  ASN A 200       7.765  -0.763  -9.703  1.00 98.19           C  
ATOM   1604  ND2 ASN A 200       7.166   0.245  -9.116  1.00 98.19           N  
ATOM   1605  OD1 ASN A 200       7.293  -1.889  -9.637  1.00 98.19           O  
ATOM   1606  N   SER A 201      11.342  -2.143 -11.477  1.00 97.56           N  
ATOM   1607  CA  SER A 201      12.385  -2.674 -12.367  1.00 97.56           C  
ATOM   1608  C   SER A 201      12.130  -2.351 -13.846  1.00 97.56           C  
ATOM   1609  CB  SER A 201      12.565  -4.172 -12.118  1.00 97.56           C  
ATOM   1610  O   SER A 201      12.607  -3.077 -14.721  1.00 97.56           O  
ATOM   1611  OG  SER A 201      13.058  -4.375 -10.809  1.00 97.56           O  
ATOM   1612  N   ILE A 202      11.400  -1.267 -14.137  1.00 97.64           N  
ATOM   1613  CA  ILE A 202      11.001  -0.881 -15.495  1.00 97.64           C  
ATOM   1614  C   ILE A 202      12.228  -0.438 -16.297  1.00 97.64           C  
ATOM   1615  CB  ILE A 202       9.892   0.199 -15.485  1.00 97.64           C  
ATOM   1616  O   ILE A 202      12.913   0.523 -15.949  1.00 97.64           O  
ATOM   1617  CG1 ILE A 202       8.644  -0.317 -14.728  1.00 97.64           C  
ATOM   1618  CG2 ILE A 202       9.528   0.599 -16.930  1.00 97.64           C  
ATOM   1619  CD1 ILE A 202       7.572   0.750 -14.477  1.00 97.64           C  
ATOM   1620  N   ARG A 203      12.507  -1.128 -17.408  1.00 95.83           N  
ATOM   1621  CA  ARG A 203      13.670  -0.831 -18.269  1.00 95.83           C  
ATOM   1622  C   ARG A 203      13.379   0.172 -19.381  1.00 95.83           C  
ATOM   1623  CB  ARG A 203      14.206  -2.128 -18.871  1.00 95.83           C  
ATOM   1624  O   ARG A 203      14.303   0.827 -19.870  1.00 95.83           O  
ATOM   1625  CG  ARG A 203      14.758  -3.060 -17.790  1.00 95.83           C  
ATOM   1626  CD  ARG A 203      15.347  -4.302 -18.455  1.00 95.83           C  
ATOM   1627  NE  ARG A 203      15.906  -5.215 -17.449  1.00 95.83           N  
ATOM   1628  NH1 ARG A 203      17.404  -6.307 -18.807  1.00 95.83           N  
ATOM   1629  NH2 ARG A 203      17.259  -6.850 -16.645  1.00 95.83           N  
ATOM   1630  CZ  ARG A 203      16.852  -6.115 -17.639  1.00 95.83           C  
ATOM   1631  N   TYR A 204      12.124   0.280 -19.798  1.00 96.00           N  
ATOM   1632  CA  TYR A 204      11.710   1.151 -20.889  1.00 96.00           C  
ATOM   1633  C   TYR A 204      10.334   1.748 -20.611  1.00 96.00           C  
ATOM   1634  CB  TYR A 204      11.715   0.363 -22.204  1.00 96.00           C  
ATOM   1635  O   TYR A 204       9.410   1.031 -20.226  1.00 96.00           O  
ATOM   1636  CG  TYR A 204      11.510   1.242 -23.420  1.00 96.00           C  
ATOM   1637  CD1 TYR A 204      10.216   1.458 -23.931  1.00 96.00           C  
ATOM   1638  CD2 TYR A 204      12.617   1.878 -24.011  1.00 96.00           C  
ATOM   1639  CE1 TYR A 204      10.030   2.312 -25.036  1.00 96.00           C  
ATOM   1640  CE2 TYR A 204      12.438   2.726 -25.119  1.00 96.00           C  
ATOM   1641  OH  TYR A 204      10.969   3.769 -26.698  1.00 96.00           O  
ATOM   1642  CZ  TYR A 204      11.140   2.946 -25.630  1.00 96.00           C  
ATOM   1643  N   PHE A 205      10.197   3.052 -20.843  1.00 96.93           N  
ATOM   1644  CA  PHE A 205       8.925   3.757 -20.713  1.00 96.93           C  
ATOM   1645  C   PHE A 205       8.304   4.055 -22.085  1.00 96.93           C  
ATOM   1646  CB  PHE A 205       9.105   5.033 -19.887  1.00 96.93           C  
ATOM   1647  O   PHE A 205       8.981   4.625 -22.946  1.00 96.93           O  
ATOM   1648  CG  PHE A 205       9.179   4.752 -18.403  1.00 96.93           C  
ATOM   1649  CD1 PHE A 205       7.991   4.581 -17.671  1.00 96.93           C  
ATOM   1650  CD2 PHE A 205      10.421   4.630 -17.754  1.00 96.93           C  
ATOM   1651  CE1 PHE A 205       8.050   4.254 -16.308  1.00 96.93           C  
ATOM   1652  CE2 PHE A 205      10.471   4.302 -16.387  1.00 96.93           C  
ATOM   1653  CZ  PHE A 205       9.287   4.080 -15.672  1.00 96.93           C  
ATOM   1654  N   PRO A 206       7.018   3.728 -22.308  1.00 96.87           N  
ATOM   1655  CA  PRO A 206       6.302   4.130 -23.514  1.00 96.87           C  
ATOM   1656  C   PRO A 206       6.035   5.645 -23.533  1.00 96.87           C  
ATOM   1657  CB  PRO A 206       5.009   3.306 -23.498  1.00 96.87           C  
ATOM   1658  O   PRO A 206       6.242   6.361 -22.550  1.00 96.87           O  
ATOM   1659  CG  PRO A 206       4.734   3.144 -22.006  1.00 96.87           C  
ATOM   1660  CD  PRO A 206       6.127   3.013 -21.404  1.00 96.87           C  
ATOM   1661  N   SER A 207       5.540   6.148 -24.667  1.00 96.81           N  
ATOM   1662  CA  SER A 207       4.966   7.495 -24.712  1.00 96.81           C  
ATOM   1663  C   SER A 207       3.659   7.527 -23.920  1.00 96.81           C  
ATOM   1664  CB  SER A 207       4.715   7.940 -26.153  1.00 96.81           C  
ATOM   1665  O   SER A 207       2.784   6.693 -24.133  1.00 96.81           O  
ATOM   1666  OG  SER A 207       4.291   9.290 -26.181  1.00 96.81           O  
ATOM   1667  N   LEU A 208       3.534   8.511 -23.037  1.00 97.48           N  
ATOM   1668  CA  LEU A 208       2.333   8.843 -22.274  1.00 97.48           C  
ATOM   1669  C   LEU A 208       1.679  10.137 -22.786  1.00 97.48           C  
ATOM   1670  CB  LEU A 208       2.700   8.965 -20.784  1.00 97.48           C  
ATOM   1671  O   LEU A 208       0.735  10.635 -22.184  1.00 97.48           O  
ATOM   1672  CG  LEU A 208       3.436   7.767 -20.159  1.00 97.48           C  
ATOM   1673  CD1 LEU A 208       3.646   8.026 -18.667  1.00 97.48           C  
ATOM   1674  CD2 LEU A 208       2.668   6.457 -20.319  1.00 97.48           C  
ATOM   1675  N   ALA A 209       2.180  10.709 -23.886  1.00 96.37           N  
ATOM   1676  CA  ALA A 209       1.715  11.991 -24.418  1.00 96.37           C  
ATOM   1677  C   ALA A 209       0.236  11.990 -24.848  1.00 96.37           C  
ATOM   1678  CB  ALA A 209       2.634  12.388 -25.579  1.00 96.37           C  
ATOM   1679  O   ALA A 209      -0.365  13.056 -24.939  1.00 96.37           O  
ATOM   1680  N   HIS A 210      -0.351  10.816 -25.103  1.00 96.50           N  
ATOM   1681  CA  HIS A 210      -1.768  10.661 -25.443  1.00 96.50           C  
ATOM   1682  C   HIS A 210      -2.697  10.638 -24.220  1.00 96.50           C  
ATOM   1683  CB  HIS A 210      -1.940   9.383 -26.274  1.00 96.50           C  
ATOM   1684  O   HIS A 210      -3.909  10.742 -24.390  1.00 96.50           O  
ATOM   1685  CG  HIS A 210      -1.648   8.132 -25.485  1.00 96.50           C  
ATOM   1686  CD2 HIS A 210      -2.580   7.265 -25.001  1.00 96.50           C  
ATOM   1687  ND1 HIS A 210      -0.381   7.725 -25.065  1.00 96.50           N  
ATOM   1688  CE1 HIS A 210      -0.582   6.606 -24.351  1.00 96.50           C  
ATOM   1689  NE2 HIS A 210      -1.893   6.306 -24.296  1.00 96.50           N  
ATOM   1690  N   LEU A 211      -2.164  10.511 -22.999  1.00 97.61           N  
ATOM   1691  CA  LEU A 211      -2.950  10.568 -21.764  1.00 97.61           C  
ATOM   1692  C   LEU A 211      -3.282  12.032 -21.443  1.00 97.61           C  
ATOM   1693  CB  LEU A 211      -2.201   9.862 -20.616  1.00 97.61           C  
ATOM   1694  O   LEU A 211      -2.569  12.699 -20.697  1.00 97.61           O  
ATOM   1695  CG  LEU A 211      -1.888   8.371 -20.842  1.00 97.61           C  
ATOM   1696  CD1 LEU A 211      -1.187   7.803 -19.607  1.00 97.61           C  
ATOM   1697  CD2 LEU A 211      -3.147   7.536 -21.087  1.00 97.61           C  
ATOM   1698  N   SER A 212      -4.361  12.542 -22.039  1.00 95.58           N  
ATOM   1699  CA  SER A 212      -4.733  13.965 -22.008  1.00 95.58           C  
ATOM   1700  C   SER A 212      -4.990  14.529 -20.609  1.00 95.58           C  
ATOM   1701  CB  SER A 212      -5.981  14.188 -22.869  1.00 95.58           C  
ATOM   1702  O   SER A 212      -4.862  15.734 -20.411  1.00 95.58           O  
ATOM   1703  OG  SER A 212      -7.034  13.315 -22.493  1.00 95.58           O  
ATOM   1704  N   SER A 213      -5.364  13.682 -19.647  1.00 97.68           N  
ATOM   1705  CA  SER A 213      -5.615  14.092 -18.260  1.00 97.68           C  
ATOM   1706  C   SER A 213      -4.386  13.991 -17.357  1.00 97.68           C  
ATOM   1707  CB  SER A 213      -6.762  13.267 -17.676  1.00 97.68           C  
ATOM   1708  O   SER A 213      -4.452  14.459 -16.220  1.00 97.68           O  
ATOM   1709  OG  SER A 213      -7.951  13.519 -18.408  1.00 97.68           O  
ATOM   1710  N   LEU A 214      -3.279  13.408 -17.833  1.00 98.44           N  
ATOM   1711  CA  LEU A 214      -2.090  13.169 -17.021  1.00 98.44           C  
ATOM   1712  C   LEU A 214      -1.499  14.500 -16.545  1.00 98.44           C  
ATOM   1713  CB  LEU A 214      -1.086  12.321 -17.822  1.00 98.44           C  
ATOM   1714  O   LEU A 214      -1.256  15.404 -17.336  1.00 98.44           O  
ATOM   1715  CG  LEU A 214       0.104  11.787 -17.005  1.00 98.44           C  
ATOM   1716  CD1 LEU A 214      -0.319  10.731 -15.981  1.00 98.44           C  
ATOM   1717  CD2 LEU A 214       1.125  11.141 -17.944  1.00 98.44           C  
ATOM   1718  N   LYS A 215      -1.250  14.617 -15.243  1.00 97.94           N  
ATOM   1719  CA  LYS A 215      -0.648  15.789 -14.589  1.00 97.94           C  
ATOM   1720  C   LYS A 215       0.706  15.455 -13.978  1.00 97.94           C  
ATOM   1721  CB  LYS A 215      -1.591  16.318 -13.497  1.00 97.94           C  
ATOM   1722  O   LYS A 215       1.583  16.316 -13.949  1.00 97.94           O  
ATOM   1723  CG  LYS A 215      -2.917  16.855 -14.054  1.00 97.94           C  
ATOM   1724  CD  LYS A 215      -3.875  17.221 -12.915  1.00 97.94           C  
ATOM   1725  CE  LYS A 215      -5.246  17.591 -13.488  1.00 97.94           C  
ATOM   1726  NZ  LYS A 215      -6.288  17.572 -12.433  1.00 97.94           N  
ATOM   1727  N   LEU A 216       0.879  14.224 -13.497  1.00 97.93           N  
ATOM   1728  CA  LEU A 216       2.079  13.783 -12.793  1.00 97.93           C  
ATOM   1729  C   LEU A 216       2.428  12.332 -13.138  1.00 97.93           C  
ATOM   1730  CB  LEU A 216       1.839  13.974 -11.286  1.00 97.93           C  
ATOM   1731  O   LEU A 216       1.583  11.443 -13.045  1.00 97.93           O  
ATOM   1732  CG  LEU A 216       2.978  13.507 -10.363  1.00 97.93           C  
ATOM   1733  CD1 LEU A 216       4.288  14.247 -10.627  1.00 97.93           C  
ATOM   1734  CD2 LEU A 216       2.581  13.772  -8.911  1.00 97.93           C  
ATOM   1735  N   VAL A 217       3.697  12.096 -13.470  1.00 97.76           N  
ATOM   1736  CA  VAL A 217       4.291  10.756 -13.528  1.00 97.76           C  
ATOM   1737  C   VAL A 217       5.538  10.688 -12.646  1.00 97.76           C  
ATOM   1738  CB  VAL A 217       4.529  10.301 -14.980  1.00 97.76           C  
ATOM   1739  O   VAL A 217       6.437  11.521 -12.781  1.00 97.76           O  
ATOM   1740  CG1 VAL A 217       5.534  11.166 -15.751  1.00 97.76           C  
ATOM   1741  CG2 VAL A 217       4.976   8.836 -15.040  1.00 97.76           C  
ATOM   1742  N   ILE A 218       5.589   9.704 -11.747  1.00 97.80           N  
ATOM   1743  CA  ILE A 218       6.713   9.439 -10.835  1.00 97.80           C  
ATOM   1744  C   ILE A 218       7.343   8.098 -11.233  1.00 97.80           C  
ATOM   1745  CB  ILE A 218       6.258   9.439  -9.354  1.00 97.80           C  
ATOM   1746  O   ILE A 218       6.631   7.100 -11.347  1.00 97.80           O  
ATOM   1747  CG1 ILE A 218       5.322  10.625  -9.010  1.00 97.80           C  
ATOM   1748  CG2 ILE A 218       7.483   9.421  -8.422  1.00 97.80           C  
ATOM   1749  CD1 ILE A 218       4.874  10.663  -7.544  1.00 97.80           C  
ATOM   1750  N   TYR A 219       8.649   8.081 -11.527  1.00 96.68           N  
ATOM   1751  CA  TYR A 219       9.322   6.909 -12.115  1.00 96.68           C  
ATOM   1752  C   TYR A 219      10.816   6.747 -11.763  1.00 96.68           C  
ATOM   1753  CB  TYR A 219       9.133   6.943 -13.643  1.00 96.68           C  
ATOM   1754  O   TYR A 219      11.480   5.897 -12.358  1.00 96.68           O  
ATOM   1755  CG  TYR A 219       9.815   8.093 -14.366  1.00 96.68           C  
ATOM   1756  CD1 TYR A 219       9.124   9.304 -14.553  1.00 96.68           C  
ATOM   1757  CD2 TYR A 219      11.140   7.965 -14.831  1.00 96.68           C  
ATOM   1758  CE1 TYR A 219       9.757  10.384 -15.192  1.00 96.68           C  
ATOM   1759  CE2 TYR A 219      11.791   9.058 -15.435  1.00 96.68           C  
ATOM   1760  OH  TYR A 219      11.717  11.347 -16.174  1.00 96.68           O  
ATOM   1761  CZ  TYR A 219      11.102  10.277 -15.605  1.00 96.68           C  
ATOM   1762  N   ASP A 220      11.350   7.550 -10.842  1.00 92.65           N  
ATOM   1763  CA  ASP A 220      12.790   7.786 -10.640  1.00 92.65           C  
ATOM   1764  C   ASP A 220      13.662   6.526 -10.474  1.00 92.65           C  
ATOM   1765  CB  ASP A 220      12.949   8.713  -9.418  1.00 92.65           C  
ATOM   1766  O   ASP A 220      14.557   6.243 -11.276  1.00 92.65           O  
ATOM   1767  CG  ASP A 220      14.330   9.372  -9.342  1.00 92.65           C  
ATOM   1768  OD1 ASP A 220      15.016   9.401 -10.394  1.00 92.65           O  
ATOM   1769  OD2 ASP A 220      14.625   9.974  -8.292  1.00 92.65           O  
ATOM   1770  N   HIS A 221      13.358   5.722  -9.464  1.00 95.71           N  
ATOM   1771  CA  HIS A 221      14.063   4.519  -9.043  1.00 95.71           C  
ATOM   1772  C   HIS A 221      13.644   3.315  -9.894  1.00 95.71           C  
ATOM   1773  CB  HIS A 221      13.876   4.308  -7.533  1.00 95.71           C  
ATOM   1774  O   HIS A 221      13.159   2.297  -9.404  1.00 95.71           O  
ATOM   1775  CG  HIS A 221      14.290   5.491  -6.703  1.00 95.71           C  
ATOM   1776  CD2 HIS A 221      15.496   5.671  -6.087  1.00 95.71           C  
ATOM   1777  ND1 HIS A 221      13.508   6.584  -6.404  1.00 95.71           N  
ATOM   1778  CE1 HIS A 221      14.247   7.423  -5.662  1.00 95.71           C  
ATOM   1779  NE2 HIS A 221      15.460   6.895  -5.415  1.00 95.71           N  
ATOM   1780  N   ASN A 222      13.855   3.441 -11.204  1.00 96.51           N  
ATOM   1781  CA  ASN A 222      13.762   2.367 -12.183  1.00 96.51           C  
ATOM   1782  C   ASN A 222      15.063   2.285 -13.001  1.00 96.51           C  
ATOM   1783  CB  ASN A 222      12.552   2.604 -13.097  1.00 96.51           C  
ATOM   1784  O   ASN A 222      15.649   3.316 -13.349  1.00 96.51           O  
ATOM   1785  CG  ASN A 222      11.252   2.206 -12.438  1.00 96.51           C  
ATOM   1786  ND2 ASN A 222      10.539   3.151 -11.879  1.00 96.51           N  
ATOM   1787  OD1 ASN A 222      10.876   1.045 -12.462  1.00 96.51           O  
ATOM   1788  N   PRO A 223      15.508   1.085 -13.418  1.00 95.23           N  
ATOM   1789  CA  PRO A 223      16.652   0.896 -14.315  1.00 95.23           C  
ATOM   1790  C   PRO A 223      16.307   1.256 -15.776  1.00 95.23           C  
ATOM   1791  CB  PRO A 223      17.046  -0.571 -14.113  1.00 95.23           C  
ATOM   1792  O   PRO A 223      16.694   0.554 -16.715  1.00 95.23           O  
ATOM   1793  CG  PRO A 223      15.688  -1.241 -13.900  1.00 95.23           C  
ATOM   1794  CD  PRO A 223      14.924  -0.203 -13.079  1.00 95.23           C  
ATOM   1795  N   CYS A 224      15.540   2.328 -15.975  1.00 92.52           N  
ATOM   1796  CA  CYS A 224      15.035   2.738 -17.271  1.00 92.52           C  
ATOM   1797  C   CYS A 224      16.124   3.376 -18.135  1.00 92.52           C  
ATOM   1798  CB  CYS A 224      13.788   3.611 -17.111  1.00 92.52           C  
ATOM   1799  O   CYS A 224      17.011   4.072 -17.642  1.00 92.52           O  
ATOM   1800  SG  CYS A 224      14.129   5.130 -16.174  1.00 92.52           S  
ATOM   1801  N   ARG A 225      16.050   3.123 -19.443  1.00 92.64           N  
ATOM   1802  CA  ARG A 225      16.965   3.676 -20.457  1.00 92.64           C  
ATOM   1803  C   ARG A 225      16.435   4.951 -21.115  1.00 92.64           C  
ATOM   1804  CB  ARG A 225      17.259   2.605 -21.514  1.00 92.64           C  
ATOM   1805  O   ARG A 225      17.069   5.474 -22.023  1.00 92.64           O  
ATOM   1806  CG  ARG A 225      17.969   1.382 -20.925  1.00 92.64           C  
ATOM   1807  CD  ARG A 225      18.295   0.404 -22.054  1.00 92.64           C  
ATOM   1808  NE  ARG A 225      19.071  -0.746 -21.558  1.00 92.64           N  
ATOM   1809  NH1 ARG A 225      19.649  -1.607 -23.606  1.00 92.64           N  
ATOM   1810  NH2 ARG A 225      20.399  -2.585 -21.745  1.00 92.64           N  
ATOM   1811  CZ  ARG A 225      19.698  -1.638 -22.302  1.00 92.64           C  
ATOM   1812  N   ASN A 226      15.244   5.394 -20.725  1.00 93.87           N  
ATOM   1813  CA  ASN A 226      14.590   6.584 -21.242  1.00 93.87           C  
ATOM   1814  C   ASN A 226      13.588   7.127 -20.221  1.00 93.87           C  
ATOM   1815  CB  ASN A 226      13.883   6.250 -22.571  1.00 93.87           C  
ATOM   1816  O   ASN A 226      12.987   6.361 -19.469  1.00 93.87           O  
ATOM   1817  CG  ASN A 226      12.652   5.363 -22.422  1.00 93.87           C  
ATOM   1818  ND2 ASN A 226      11.511   5.848 -22.849  1.00 93.87           N  
ATOM   1819  OD1 ASN A 226      12.699   4.241 -21.943  1.00 93.87           O  
ATOM   1820  N   ALA A 227      13.334   8.432 -20.273  1.00 92.69           N  
ATOM   1821  CA  ALA A 227      12.181   9.027 -19.611  1.00 92.69           C  
ATOM   1822  C   ALA A 227      10.881   8.771 -20.405  1.00 92.69           C  
ATOM   1823  CB  ALA A 227      12.444  10.522 -19.420  1.00 92.69           C  
ATOM   1824  O   ALA A 227      10.918   8.705 -21.644  1.00 92.69           O  
ATOM   1825  N   PRO A 228       9.718   8.683 -19.732  1.00 94.70           N  
ATOM   1826  CA  PRO A 228       8.425   8.704 -20.402  1.00 94.70           C  
ATOM   1827  C   PRO A 228       8.248  10.028 -21.155  1.00 94.70           C  
ATOM   1828  CB  PRO A 228       7.378   8.532 -19.295  1.00 94.70           C  
ATOM   1829  O   PRO A 228       8.434  11.116 -20.602  1.00 94.70           O  
ATOM   1830  CG  PRO A 228       8.075   9.068 -18.045  1.00 94.70           C  
ATOM   1831  CD  PRO A 228       9.541   8.721 -18.287  1.00 94.70           C  
ATOM   1832  N   LYS A 229       7.860   9.945 -22.432  1.00 95.08           N  
ATOM   1833  CA  LYS A 229       7.442  11.128 -23.198  1.00 95.08           C  
ATOM   1834  C   LYS A 229       6.052  11.539 -22.729  1.00 95.08           C  
ATOM   1835  CB  LYS A 229       7.448  10.859 -24.708  1.00 95.08           C  
ATOM   1836  O   LYS A 229       5.152  10.708 -22.723  1.00 95.08           O  
ATOM   1837  CG  LYS A 229       8.859  10.613 -25.255  1.00 95.08           C  
ATOM   1838  CD  LYS A 229       8.807  10.408 -26.773  1.00 95.08           C  
ATOM   1839  CE  LYS A 229      10.217  10.155 -27.314  1.00 95.08           C  
ATOM   1840  NZ  LYS A 229      10.205   9.926 -28.780  1.00 95.08           N  
ATOM   1841  N   VAL A 230       5.867  12.800 -22.369  1.00 95.79           N  
ATOM   1842  CA  VAL A 230       4.605  13.325 -21.828  1.00 95.79           C  
ATOM   1843  C   VAL A 230       4.163  14.572 -22.594  1.00 95.79           C  
ATOM   1844  CB  VAL A 230       4.718  13.601 -20.316  1.00 95.79           C  
ATOM   1845  O   VAL A 230       4.964  15.183 -23.303  1.00 95.79           O  
ATOM   1846  CG1 VAL A 230       4.975  12.325 -19.507  1.00 95.79           C  
ATOM   1847  CG2 VAL A 230       5.813  14.620 -19.971  1.00 95.79           C  
ATOM   1848  N   ALA A 231       2.886  14.940 -22.475  1.00 95.78           N  
ATOM   1849  CA  ALA A 231       2.367  16.180 -23.046  1.00 95.78           C  
ATOM   1850  C   ALA A 231       2.943  17.420 -22.331  1.00 95.78           C  
ATOM   1851  CB  ALA A 231       0.833  16.136 -23.008  1.00 95.78           C  
ATOM   1852  O   ALA A 231       3.503  17.340 -21.234  1.00 95.78           O  
ATOM   1853  N   LYS A 232       2.798  18.600 -22.947  1.00 93.34           N  
ATOM   1854  CA  LYS A 232       3.210  19.868 -22.329  1.00 93.34           C  
ATOM   1855  C   LYS A 232       2.414  20.107 -21.038  1.00 93.34           C  
ATOM   1856  CB  LYS A 232       3.026  21.015 -23.337  1.00 93.34           C  
ATOM   1857  O   LYS A 232       1.195  20.002 -21.044  1.00 93.34           O  
ATOM   1858  CG  LYS A 232       3.557  22.356 -22.806  1.00 93.34           C  
ATOM   1859  CD  LYS A 232       3.367  23.478 -23.836  1.00 93.34           C  
ATOM   1860  CE  LYS A 232       3.884  24.806 -23.269  1.00 93.34           C  
ATOM   1861  NZ  LYS A 232       3.682  25.932 -24.218  1.00 93.34           N  
ATOM   1862  N   GLY A 233       3.106  20.476 -19.960  1.00 93.92           N  
ATOM   1863  CA  GLY A 233       2.500  20.763 -18.651  1.00 93.92           C  
ATOM   1864  C   GLY A 233       2.433  19.566 -17.699  1.00 93.92           C  
ATOM   1865  O   GLY A 233       2.176  19.760 -16.514  1.00 93.92           O  
ATOM   1866  N   VAL A 234       2.720  18.350 -18.174  1.00 96.01           N  
ATOM   1867  CA  VAL A 234       2.812  17.168 -17.309  1.00 96.01           C  
ATOM   1868  C   VAL A 234       4.113  17.211 -16.512  1.00 96.01           C  
ATOM   1869  CB  VAL A 234       2.729  15.869 -18.123  1.00 96.01           C  
ATOM   1870  O   VAL A 234       5.204  17.295 -17.083  1.00 96.01           O  
ATOM   1871  CG1 VAL A 234       2.701  14.640 -17.204  1.00 96.01           C  
ATOM   1872  CG2 VAL A 234       1.483  15.850 -19.014  1.00 96.01           C  
ATOM   1873  N   ARG A 235       4.011  17.119 -15.185  1.00 95.35           N  
ATOM   1874  CA  ARG A 235       5.169  17.039 -14.294  1.00 95.35           C  
ATOM   1875  C   ARG A 235       5.752  15.626 -14.311  1.00 95.35           C  
ATOM   1876  CB  ARG A 235       4.770  17.510 -12.887  1.00 95.35           C  
ATOM   1877  O   ARG A 235       5.035  14.639 -14.157  1.00 95.35           O  
ATOM   1878  CG  ARG A 235       5.981  17.599 -11.947  1.00 95.35           C  
ATOM   1879  CD  ARG A 235       5.576  18.184 -10.591  1.00 95.35           C  
ATOM   1880  NE  ARG A 235       6.727  18.243  -9.671  1.00 95.35           N  
ATOM   1881  NH1 ARG A 235       5.566  18.747  -7.752  1.00 95.35           N  
ATOM   1882  NH2 ARG A 235       7.785  18.525  -7.675  1.00 95.35           N  
ATOM   1883  CZ  ARG A 235       6.687  18.504  -8.376  1.00 95.35           C  
ATOM   1884  N   ARG A 236       7.073  15.542 -14.455  1.00 94.87           N  
ATOM   1885  CA  ARG A 236       7.865  14.317 -14.291  1.00 94.87           C  
ATOM   1886  C   ARG A 236       8.602  14.379 -12.957  1.00 94.87           C  
ATOM   1887  CB  ARG A 236       8.841  14.183 -15.471  1.00 94.87           C  
ATOM   1888  O   ARG A 236       9.123  15.435 -12.607  1.00 94.87           O  
ATOM   1889  CG  ARG A 236       8.116  13.811 -16.778  1.00 94.87           C  
ATOM   1890  CD  ARG A 236       9.077  13.722 -17.970  1.00 94.87           C  
ATOM   1891  NE  ARG A 236       9.694  15.029 -18.283  1.00 94.87           N  
ATOM   1892  NH1 ARG A 236      11.216  14.300 -19.839  1.00 94.87           N  
ATOM   1893  NH2 ARG A 236      11.320  16.398 -19.117  1.00 94.87           N  
ATOM   1894  CZ  ARG A 236      10.726  15.240 -19.084  1.00 94.87           C  
ATOM   1895  N   VAL A 237       8.644  13.268 -12.232  1.00 93.48           N  
ATOM   1896  CA  VAL A 237       9.506  13.083 -11.059  1.00 93.48           C  
ATOM   1897  C   VAL A 237      10.399  11.878 -11.324  1.00 93.48           C  
ATOM   1898  CB  VAL A 237       8.692  12.929  -9.761  1.00 93.48           C  
ATOM   1899  O   VAL A 237       9.932  10.739 -11.360  1.00 93.48           O  
ATOM   1900  CG1 VAL A 237       9.602  12.674  -8.552  1.00 93.48           C  
ATOM   1901  CG2 VAL A 237       7.881  14.199  -9.468  1.00 93.48           C  
ATOM   1902  N   GLY A 238      11.676  12.167 -11.555  1.00 86.81           N  
ATOM   1903  CA  GLY A 238      12.739  11.188 -11.707  1.00 86.81           C  
ATOM   1904  C   GLY A 238      13.893  11.682 -12.567  1.00 86.81           C  
ATOM   1905  O   GLY A 238      13.907  12.841 -12.992  1.00 86.81           O  
ATOM   1906  N   ARG A 239      14.856  10.802 -12.858  1.00 79.26           N  
ATOM   1907  CA  ARG A 239      15.946  11.109 -13.798  1.00 79.26           C  
ATOM   1908  C   ARG A 239      15.403  11.679 -15.114  1.00 79.26           C  
ATOM   1909  CB  ARG A 239      16.834   9.881 -14.045  1.00 79.26           C  
ATOM   1910  O   ARG A 239      14.377  11.226 -15.632  1.00 79.26           O  
ATOM   1911  CG  ARG A 239      17.512   9.402 -12.751  1.00 79.26           C  
ATOM   1912  CD  ARG A 239      18.707   8.488 -13.029  1.00 79.26           C  
ATOM   1913  NE  ARG A 239      18.297   7.246 -13.710  1.00 79.26           N  
ATOM   1914  NH1 ARG A 239      19.767   5.819 -12.675  1.00 79.26           N  
ATOM   1915  NH2 ARG A 239      18.260   5.012 -14.110  1.00 79.26           N  
ATOM   1916  CZ  ARG A 239      18.777   6.037 -13.497  1.00 79.26           C  
ATOM   1917  N   TRP A 240      16.088  12.693 -15.641  1.00 78.25           N  
ATOM   1918  CA  TRP A 240      15.692  13.463 -16.830  1.00 78.25           C  
ATOM   1919  C   TRP A 240      14.369  14.254 -16.702  1.00 78.25           C  
ATOM   1920  CB  TRP A 240      15.708  12.567 -18.077  1.00 78.25           C  
ATOM   1921  O   TRP A 240      13.758  14.606 -17.716  1.00 78.25           O  
ATOM   1922  CG  TRP A 240      16.874  11.641 -18.245  1.00 78.25           C  
ATOM   1923  CD1 TRP A 240      18.097  12.011 -18.687  1.00 78.25           C  
ATOM   1924  CD2 TRP A 240      16.944  10.191 -18.043  1.00 78.25           C  
ATOM   1925  CE2 TRP A 240      18.253   9.754 -18.408  1.00 78.25           C  
ATOM   1926  CE3 TRP A 240      16.034   9.194 -17.614  1.00 78.25           C  
ATOM   1927  NE1 TRP A 240      18.899  10.896 -18.827  1.00 78.25           N  
ATOM   1928  CH2 TRP A 240      17.719   7.446 -17.905  1.00 78.25           C  
ATOM   1929  CZ2 TRP A 240      18.641   8.409 -18.345  1.00 78.25           C  
ATOM   1930  CZ3 TRP A 240      16.418   7.840 -17.544  1.00 78.25           C  
ATOM   1931  N   ALA A 241      13.894  14.550 -15.484  1.00 68.70           N  
ATOM   1932  CA  ALA A 241      12.683  15.356 -15.287  1.00 68.70           C  
ATOM   1933  C   ALA A 241      12.828  16.798 -15.811  1.00 68.70           C  
ATOM   1934  CB  ALA A 241      12.302  15.354 -13.803  1.00 68.70           C  
ATOM   1935  O   ALA A 241      11.880  17.324 -16.406  1.00 68.70           O  
ATOM   1936  N   GLU A 242      14.007  17.400 -15.634  1.00 60.80           N  
ATOM   1937  CA  GLU A 242      14.297  18.800 -15.979  1.00 60.80           C  
ATOM   1938  C   GLU A 242      14.780  18.987 -17.427  1.00 60.80           C  
ATOM   1939  CB  GLU A 242      15.307  19.377 -14.967  1.00 60.80           C  
ATOM   1940  O   GLU A 242      14.743  20.096 -17.955  1.00 60.80           O  
ATOM   1941  CG  GLU A 242      14.747  19.336 -13.531  1.00 60.80           C  
ATOM   1942  CD  GLU A 242      15.598  20.083 -12.492  1.00 60.80           C  
ATOM   1943  OE1 GLU A 242      15.075  20.241 -11.365  1.00 60.80           O  
ATOM   1944  OE2 GLU A 242      16.733  20.487 -12.821  1.00 60.80           O  
ATOM   1945  N   GLU A 243      15.170  17.908 -18.113  1.00 53.72           N  
ATOM   1946  CA  GLU A 243      15.950  18.011 -19.345  1.00 53.72           C  
ATOM   1947  C   GLU A 243      15.128  17.759 -20.620  1.00 53.72           C  
ATOM   1948  CB  GLU A 243      17.229  17.165 -19.245  1.00 53.72           C  
ATOM   1949  O   GLU A 243      14.403  16.768 -20.788  1.00 53.72           O  
ATOM   1950  CG  GLU A 243      18.194  17.772 -18.203  1.00 53.72           C  
ATOM   1951  CD  GLU A 243      19.506  16.991 -18.049  1.00 53.72           C  
ATOM   1952  OE1 GLU A 243      20.436  17.549 -17.428  1.00 53.72           O  
ATOM   1953  OE2 GLU A 243      19.561  15.839 -18.537  1.00 53.72           O  
ATOM   1954  N   THR A 244      15.268  18.730 -21.527  1.00 46.47           N  
ATOM   1955  CA  THR A 244      15.180  18.627 -22.991  1.00 46.47           C  
ATOM   1956  C   THR A 244      15.755  17.302 -23.505  1.00 46.47           C  
ATOM   1957  CB  THR A 244      16.011  19.777 -23.591  1.00 46.47           C  
ATOM   1958  O   THR A 244      16.672  16.791 -22.869  1.00 46.47           O  
ATOM   1959  CG2 THR A 244      15.240  21.095 -23.550  1.00 46.47           C  
ATOM   1960  OG1 THR A 244      17.198  19.982 -22.854  1.00 46.47           O  
ATOM   1961  N   PRO A 245      15.264  16.741 -24.634  1.00 42.88           N  
ATOM   1962  CA  PRO A 245      15.652  15.405 -25.078  1.00 42.88           C  
ATOM   1963  C   PRO A 245      17.169  15.257 -25.040  1.00 42.88           C  
ATOM   1964  CB  PRO A 245      15.119  15.216 -26.504  1.00 42.88           C  
ATOM   1965  O   PRO A 245      17.869  16.064 -25.654  1.00 42.88           O  
ATOM   1966  CG  PRO A 245      14.345  16.492 -26.839  1.00 42.88           C  
ATOM   1967  CD  PRO A 245      14.476  17.428 -25.639  1.00 42.88           C  
ATOM   1968  N   GLU A 246      17.639  14.251 -24.304  1.00 44.16           N  
ATOM   1969  CA  GLU A 246      19.052  13.901 -24.205  1.00 44.16           C  
ATOM   1970  C   GLU A 246      19.638  13.903 -25.629  1.00 44.16           C  
ATOM   1971  CB  GLU A 246      19.140  12.529 -23.516  1.00 44.16           C  
ATOM   1972  O   GLU A 246      19.028  13.317 -26.539  1.00 44.16           O  
ATOM   1973  CG  GLU A 246      20.466  12.231 -22.804  1.00 44.16           C  
ATOM   1974  CD  GLU A 246      20.334  10.977 -21.914  1.00 44.16           C  
ATOM   1975  OE1 GLU A 246      20.972  10.931 -20.837  1.00 44.16           O  
ATOM   1976  OE2 GLU A 246      19.574  10.060 -22.303  1.00 44.16           O  
ATOM   1977  N   PRO A 247      20.730  14.642 -25.892  1.00 43.11           N  
ATOM   1978  CA  PRO A 247      21.252  14.746 -27.240  1.00 43.11           C  
ATOM   1979  C   PRO A 247      21.618  13.340 -27.701  1.00 43.11           C  
ATOM   1980  CB  PRO A 247      22.444  15.707 -27.164  1.00 43.11           C  
ATOM   1981  O   PRO A 247      22.404  12.659 -27.047  1.00 43.11           O  
ATOM   1982  CG  PRO A 247      22.877  15.633 -25.698  1.00 43.11           C  
ATOM   1983  CD  PRO A 247      21.579  15.345 -24.946  1.00 43.11           C  
ATOM   1984  N   ASP A 248      21.018  12.912 -28.819  1.00 56.19           N  
ATOM   1985  CA  ASP A 248      21.324  11.646 -29.490  1.00 56.19           C  
ATOM   1986  C   ASP A 248      22.838  11.391 -29.394  1.00 56.19           C  
ATOM   1987  CB  ASP A 248      20.853  11.750 -30.956  1.00 56.19           C  
ATOM   1988  O   ASP A 248      23.607  12.257 -29.826  1.00 56.19           O  
ATOM   1989  CG  ASP A 248      21.237  10.584 -31.883  1.00 56.19           C  
ATOM   1990  OD1 ASP A 248      21.936   9.640 -31.449  1.00 56.19           O  
ATOM   1991  OD2 ASP A 248      20.887  10.682 -33.080  1.00 56.19           O  
ATOM   1992  N   PRO A 249      23.303  10.259 -28.834  1.00 56.90           N  
ATOM   1993  CA  PRO A 249      24.732  10.001 -28.679  1.00 56.90           C  
ATOM   1994  C   PRO A 249      25.492  10.104 -30.013  1.00 56.90           C  
ATOM   1995  CB  PRO A 249      24.830   8.616 -28.026  1.00 56.90           C  
ATOM   1996  O   PRO A 249      26.681  10.426 -30.027  1.00 56.90           O  
ATOM   1997  CG  PRO A 249      23.453   7.982 -28.229  1.00 56.90           C  
ATOM   1998  CD  PRO A 249      22.510   9.175 -28.285  1.00 56.90           C  
ATOM   1999  N   ARG A 250      24.806   9.925 -31.155  1.00 62.76           N  
ATOM   2000  CA  ARG A 250      25.356  10.195 -32.493  1.00 62.76           C  
ATOM   2001  C   ARG A 250      25.561  11.689 -32.755  1.00 62.76           C  
ATOM   2002  CB  ARG A 250      24.437   9.600 -33.570  1.00 62.76           C  
ATOM   2003  O   ARG A 250      26.577  12.061 -33.335  1.00 62.76           O  
ATOM   2004  CG  ARG A 250      24.242   8.085 -33.421  1.00 62.76           C  
ATOM   2005  CD  ARG A 250      23.258   7.584 -34.479  1.00 62.76           C  
ATOM   2006  NE  ARG A 250      23.077   6.122 -34.394  1.00 62.76           N  
ATOM   2007  NH1 ARG A 250      21.649   5.912 -36.176  1.00 62.76           N  
ATOM   2008  NH2 ARG A 250      22.253   4.095 -35.029  1.00 62.76           N  
ATOM   2009  CZ  ARG A 250      22.331   5.386 -35.197  1.00 62.76           C  
ATOM   2010  N   LYS A 251      24.640  12.553 -32.315  1.00 58.36           N  
ATOM   2011  CA  LYS A 251      24.801  14.017 -32.355  1.00 58.36           C  
ATOM   2012  C   LYS A 251      25.860  14.493 -31.365  1.00 58.36           C  
ATOM   2013  CB  LYS A 251      23.473  14.747 -32.098  1.00 58.36           C  
ATOM   2014  O   LYS A 251      26.680  15.310 -31.757  1.00 58.36           O  
ATOM   2015  CG  LYS A 251      22.551  14.744 -33.325  1.00 58.36           C  
ATOM   2016  CD  LYS A 251      21.310  15.604 -33.053  1.00 58.36           C  
ATOM   2017  CE  LYS A 251      20.422  15.681 -34.300  1.00 58.36           C  
ATOM   2018  NZ  LYS A 251      19.244  16.554 -34.067  1.00 58.36           N  
ATOM   2019  N   ALA A 252      25.901  13.961 -30.142  1.00 56.98           N  
ATOM   2020  CA  ALA A 252      26.922  14.317 -29.152  1.00 56.98           C  
ATOM   2021  C   ALA A 252      28.345  14.014 -29.659  1.00 56.98           C  
ATOM   2022  CB  ALA A 252      26.613  13.589 -27.839  1.00 56.98           C  
ATOM   2023  O   ALA A 252      29.215  14.879 -29.590  1.00 56.98           O  
ATOM   2024  N   ARG A 253      28.559  12.841 -30.279  1.00 62.61           N  
ATOM   2025  CA  ARG A 253      29.829  12.511 -30.958  1.00 62.61           C  
ATOM   2026  C   ARG A 253      30.152  13.463 -32.106  1.00 62.61           C  
ATOM   2027  CB  ARG A 253      29.804  11.068 -31.480  1.00 62.61           C  
ATOM   2028  O   ARG A 253      31.298  13.864 -32.260  1.00 62.61           O  
ATOM   2029  CG  ARG A 253      30.112  10.062 -30.367  1.00 62.61           C  
ATOM   2030  CD  ARG A 253      30.127   8.644 -30.944  1.00 62.61           C  
ATOM   2031  NE  ARG A 253      30.561   7.660 -29.936  1.00 62.61           N  
ATOM   2032  NH1 ARG A 253      30.697   5.839 -31.327  1.00 62.61           N  
ATOM   2033  NH2 ARG A 253      31.258   5.631 -29.177  1.00 62.61           N  
ATOM   2034  CZ  ARG A 253      30.832   6.386 -30.150  1.00 62.61           C  
ATOM   2035  N   ARG A 254      29.148  13.846 -32.899  1.00 60.73           N  
ATOM   2036  CA  ARG A 254      29.331  14.772 -34.023  1.00 60.73           C  
ATOM   2037  C   ARG A 254      29.694  16.186 -33.552  1.00 60.73           C  
ATOM   2038  CB  ARG A 254      28.082  14.721 -34.911  1.00 60.73           C  
ATOM   2039  O   ARG A 254      30.546  16.809 -34.165  1.00 60.73           O  
ATOM   2040  CG  ARG A 254      28.356  15.215 -36.334  1.00 60.73           C  
ATOM   2041  CD  ARG A 254      27.125  14.955 -37.211  1.00 60.73           C  
ATOM   2042  NE  ARG A 254      27.324  15.470 -38.576  1.00 60.73           N  
ATOM   2043  NH1 ARG A 254      25.540  14.430 -39.586  1.00 60.73           N  
ATOM   2044  NH2 ARG A 254      26.868  15.766 -40.784  1.00 60.73           N  
ATOM   2045  CZ  ARG A 254      26.578  15.220 -39.638  1.00 60.73           C  
ATOM   2046  N   TYR A 255      29.108  16.666 -32.453  1.00 59.34           N  
ATOM   2047  CA  TYR A 255      29.491  17.945 -31.845  1.00 59.34           C  
ATOM   2048  C   TYR A 255      30.882  17.901 -31.205  1.00 59.34           C  
ATOM   2049  CB  TYR A 255      28.443  18.396 -30.816  1.00 59.34           C  
ATOM   2050  O   TYR A 255      31.582  18.903 -31.276  1.00 59.34           O  
ATOM   2051  CG  TYR A 255      27.149  18.907 -31.423  1.00 59.34           C  
ATOM   2052  CD1 TYR A 255      27.154  20.091 -32.186  1.00 59.34           C  
ATOM   2053  CD2 TYR A 255      25.938  18.223 -31.205  1.00 59.34           C  
ATOM   2054  CE1 TYR A 255      25.960  20.573 -32.757  1.00 59.34           C  
ATOM   2055  CE2 TYR A 255      24.745  18.689 -31.789  1.00 59.34           C  
ATOM   2056  OH  TYR A 255      23.599  20.307 -33.130  1.00 59.34           O  
ATOM   2057  CZ  TYR A 255      24.755  19.862 -32.569  1.00 59.34           C  
ATOM   2058  N   ALA A 256      31.295  16.770 -30.620  1.00 61.25           N  
ATOM   2059  CA  ALA A 256      32.647  16.601 -30.082  1.00 61.25           C  
ATOM   2060  C   ALA A 256      33.718  16.660 -31.187  1.00 61.25           C  
ATOM   2061  CB  ALA A 256      32.706  15.297 -29.278  1.00 61.25           C  
ATOM   2062  O   ALA A 256      34.647  17.451 -31.069  1.00 61.25           O  
ATOM   2063  N   LEU A 257      33.514  15.935 -32.296  1.00 63.21           N  
ATOM   2064  CA  LEU A 257      34.413  15.954 -33.462  1.00 63.21           C  
ATOM   2065  C   LEU A 257      34.561  17.357 -34.072  1.00 63.21           C  
ATOM   2066  CB  LEU A 257      33.880  14.961 -34.514  1.00 63.21           C  
ATOM   2067  O   LEU A 257      35.670  17.808 -34.324  1.00 63.21           O  
ATOM   2068  CG  LEU A 257      34.303  13.508 -34.235  1.00 63.21           C  
ATOM   2069  CD1 LEU A 257      33.354  12.532 -34.939  1.00 63.21           C  
ATOM   2070  CD2 LEU A 257      35.721  13.239 -34.738  1.00 63.21           C  
ATOM   2071  N   VAL A 258      33.454  18.092 -34.236  1.00 58.99           N  
ATOM   2072  CA  VAL A 258      33.492  19.472 -34.762  1.00 58.99           C  
ATOM   2073  C   VAL A 258      34.226  20.423 -33.804  1.00 58.99           C  
ATOM   2074  CB  VAL A 258      32.059  19.964 -35.054  1.00 58.99           C  
ATOM   2075  O   VAL A 258      34.849  21.392 -34.239  1.00 58.99           O  
ATOM   2076  CG1 VAL A 258      31.977  21.447 -35.440  1.00 58.99           C  
ATOM   2077  CG2 VAL A 258      31.441  19.178 -36.220  1.00 58.99           C  
ATOM   2078  N   ARG A 259      34.171  20.166 -32.491  1.00 57.85           N  
ATOM   2079  CA  ARG A 259      34.853  20.984 -31.478  1.00 57.85           C  
ATOM   2080  C   ARG A 259      36.362  20.735 -31.463  1.00 57.85           C  
ATOM   2081  CB  ARG A 259      34.222  20.735 -30.100  1.00 57.85           C  
ATOM   2082  O   ARG A 259      37.102  21.696 -31.281  1.00 57.85           O  
ATOM   2083  CG  ARG A 259      34.039  22.032 -29.309  1.00 57.85           C  
ATOM   2084  CD  ARG A 259      33.337  21.714 -27.986  1.00 57.85           C  
ATOM   2085  NE  ARG A 259      33.209  22.915 -27.142  1.00 57.85           N  
ATOM   2086  NH1 ARG A 259      32.379  21.871 -25.275  1.00 57.85           N  
ATOM   2087  NH2 ARG A 259      32.782  24.067 -25.227  1.00 57.85           N  
ATOM   2088  CZ  ARG A 259      32.790  22.946 -25.890  1.00 57.85           C  
ATOM   2089  N   GLU A 260      36.788  19.493 -31.686  1.00 57.54           N  
ATOM   2090  CA  GLU A 260      38.200  19.121 -31.847  1.00 57.54           C  
ATOM   2091  C   GLU A 260      38.789  19.734 -33.130  1.00 57.54           C  
ATOM   2092  CB  GLU A 260      38.350  17.586 -31.811  1.00 57.54           C  
ATOM   2093  O   GLU A 260      39.803  20.424 -33.053  1.00 57.54           O  
ATOM   2094  CG  GLU A 260      38.183  17.034 -30.382  1.00 57.54           C  
ATOM   2095  CD  GLU A 260      38.215  15.496 -30.277  1.00 57.54           C  
ATOM   2096  OE1 GLU A 260      38.322  15.007 -29.126  1.00 57.54           O  
ATOM   2097  OE2 GLU A 260      38.028  14.805 -31.304  1.00 57.54           O  
ATOM   2098  N   GLU A 261      38.091  19.636 -34.271  1.00 57.30           N  
ATOM   2099  CA  GLU A 261      38.518  20.274 -35.535  1.00 57.30           C  
ATOM   2100  C   GLU A 261      38.642  21.805 -35.409  1.00 57.30           C  
ATOM   2101  CB  GLU A 261      37.512  19.942 -36.656  1.00 57.30           C  
ATOM   2102  O   GLU A 261      39.549  22.424 -35.965  1.00 57.30           O  
ATOM   2103  CG  GLU A 261      37.631  18.505 -37.194  1.00 57.30           C  
ATOM   2104  CD  GLU A 261      36.608  18.182 -38.304  1.00 57.30           C  
ATOM   2105  OE1 GLU A 261      36.836  17.202 -39.052  1.00 57.30           O  
ATOM   2106  OE2 GLU A 261      35.562  18.874 -38.393  1.00 57.30           O  
ATOM   2107  N   SER A 262      37.756  22.439 -34.633  1.00 55.24           N  
ATOM   2108  CA  SER A 262      37.792  23.891 -34.398  1.00 55.24           C  
ATOM   2109  C   SER A 262      38.945  24.331 -33.486  1.00 55.24           C  
ATOM   2110  CB  SER A 262      36.479  24.365 -33.772  1.00 55.24           C  
ATOM   2111  O   SER A 262      39.377  25.481 -33.564  1.00 55.24           O  
ATOM   2112  OG  SER A 262      35.353  24.019 -34.557  1.00 55.24           O  
ATOM   2113  N   GLN A 263      39.426  23.445 -32.606  1.00 55.13           N  
ATOM   2114  CA  GLN A 263      40.547  23.718 -31.702  1.00 55.13           C  
ATOM   2115  C   GLN A 263      41.900  23.504 -32.386  1.00 55.13           C  
ATOM   2116  CB  GLN A 263      40.414  22.866 -30.428  1.00 55.13           C  
ATOM   2117  O   GLN A 263      42.826  24.271 -32.127  1.00 55.13           O  
ATOM   2118  CG  GLN A 263      39.369  23.464 -29.475  1.00 55.13           C  
ATOM   2119  CD  GLN A 263      39.176  22.662 -28.190  1.00 55.13           C  
ATOM   2120  NE2 GLN A 263      38.557  23.241 -27.183  1.00 55.13           N  
ATOM   2121  OE1 GLN A 263      39.566  21.522 -28.026  1.00 55.13           O  
ATOM   2122  N   GLU A 264      42.008  22.547 -33.313  1.00 55.01           N  
ATOM   2123  CA  GLU A 264      43.219  22.368 -34.129  1.00 55.01           C  
ATOM   2124  C   GLU A 264      43.473  23.558 -35.070  1.00 55.01           C  
ATOM   2125  CB  GLU A 264      43.138  21.057 -34.926  1.00 55.01           C  
ATOM   2126  O   GLU A 264      44.618  23.966 -35.260  1.00 55.01           O  
ATOM   2127  CG  GLU A 264      43.379  19.831 -34.032  1.00 55.01           C  
ATOM   2128  CD  GLU A 264      43.500  18.519 -34.826  1.00 55.01           C  
ATOM   2129  OE1 GLU A 264      44.124  17.579 -34.283  1.00 55.01           O  
ATOM   2130  OE2 GLU A 264      42.993  18.464 -35.970  1.00 55.01           O  
ATOM   2131  N   LEU A 265      42.415  24.196 -35.582  1.00 54.84           N  
ATOM   2132  CA  LEU A 265      42.514  25.391 -36.434  1.00 54.84           C  
ATOM   2133  C   LEU A 265      42.920  26.675 -35.680  1.00 54.84           C  
ATOM   2134  CB  LEU A 265      41.175  25.574 -37.171  1.00 54.84           C  
ATOM   2135  O   LEU A 265      43.208  27.686 -36.318  1.00 54.84           O  
ATOM   2136  CG  LEU A 265      40.939  24.542 -38.290  1.00 54.84           C  
ATOM   2137  CD1 LEU A 265      39.461  24.532 -38.680  1.00 54.84           C  
ATOM   2138  CD2 LEU A 265      41.751  24.875 -39.546  1.00 54.84           C  
ATOM   2139  N   GLN A 266      42.948  26.656 -34.342  1.00 49.94           N  
ATOM   2140  CA  GLN A 266      43.347  27.792 -33.495  1.00 49.94           C  
ATOM   2141  C   GLN A 266      44.712  27.596 -32.814  1.00 49.94           C  
ATOM   2142  CB  GLN A 266      42.236  28.119 -32.481  1.00 49.94           C  
ATOM   2143  O   GLN A 266      45.082  28.389 -31.944  1.00 49.94           O  
ATOM   2144  CG  GLN A 266      41.008  28.733 -33.164  1.00 49.94           C  
ATOM   2145  CD  GLN A 266      39.925  29.176 -32.184  1.00 49.94           C  
ATOM   2146  NE2 GLN A 266      38.849  29.746 -32.679  1.00 49.94           N  
ATOM   2147  OE1 GLN A 266      40.002  29.049 -30.971  1.00 49.94           O  
ATOM   2148  N   ALA A 267      45.479  26.570 -33.198  1.00 52.16           N  
ATOM   2149  CA  ALA A 267      46.823  26.368 -32.669  1.00 52.16           C  
ATOM   2150  C   ALA A 267      47.729  27.586 -32.983  1.00 52.16           C  
ATOM   2151  CB  ALA A 267      47.393  25.056 -33.215  1.00 52.16           C  
ATOM   2152  O   ALA A 267      47.743  28.063 -34.123  1.00 52.16           O  
ATOM   2153  N   PRO A 268      48.489  28.115 -32.003  1.00 49.10           N  
ATOM   2154  CA  PRO A 268      49.318  29.292 -32.217  1.00 49.10           C  
ATOM   2155  C   PRO A 268      50.465  28.971 -33.180  1.00 49.10           C  
ATOM   2156  CB  PRO A 268      49.822  29.742 -30.841  1.00 49.10           C  
ATOM   2157  O   PRO A 268      51.178  27.982 -33.008  1.00 49.10           O  
ATOM   2158  CG  PRO A 268      49.376  28.665 -29.850  1.00 49.10           C  
ATOM   2159  CD  PRO A 268      48.667  27.587 -30.663  1.00 49.10           C  
ATOM   2160  N   VAL A 269      50.657  29.836 -34.180  1.00 57.55           N  
ATOM   2161  CA  VAL A 269      51.793  29.788 -35.112  1.00 57.55           C  
ATOM   2162  C   VAL A 269      53.107  29.819 -34.311  1.00 57.55           C  
ATOM   2163  CB  VAL A 269      51.732  30.972 -36.100  1.00 57.55           C  
ATOM   2164  O   VAL A 269      53.246  30.681 -33.438  1.00 57.55           O  
ATOM   2165  CG1 VAL A 269      52.913  30.986 -37.080  1.00 57.55           C  
ATOM   2166  CG2 VAL A 269      50.442  30.927 -36.934  1.00 57.55           C  
ATOM   2167  N   PRO A 270      54.087  28.933 -34.581  1.00 56.58           N  
ATOM   2168  CA  PRO A 270      55.363  28.960 -33.878  1.00 56.58           C  
ATOM   2169  C   PRO A 270      56.098  30.270 -34.185  1.00 56.58           C  
ATOM   2170  CB  PRO A 270      56.153  27.730 -34.353  1.00 56.58           C  
ATOM   2171  O   PRO A 270      56.378  30.575 -35.345  1.00 56.58           O  
ATOM   2172  CG  PRO A 270      55.123  26.864 -35.078  1.00 56.58           C  
ATOM   2173  CD  PRO A 270      54.073  27.860 -35.559  1.00 56.58           C  
ATOM   2174  N   LEU A 271      56.417  31.047 -33.149  1.00 53.84           N  
ATOM   2175  CA  LEU A 271      57.300  32.207 -33.264  1.00 53.84           C  
ATOM   2176  C   LEU A 271      58.705  31.719 -33.649  1.00 53.84           C  
ATOM   2177  CB  LEU A 271      57.297  32.992 -31.936  1.00 53.84           C  
ATOM   2178  O   LEU A 271      59.349  30.994 -32.890  1.00 53.84           O  
ATOM   2179  CG  LEU A 271      56.079  33.925 -31.786  1.00 53.84           C  
ATOM   2180  CD1 LEU A 271      55.774  34.186 -30.311  1.00 53.84           C  
ATOM   2181  CD2 LEU A 271      56.333  35.275 -32.463  1.00 53.84           C  
ATOM   2182  N   LEU A 272      59.158  32.104 -34.844  1.00 58.72           N  
ATOM   2183  CA  LEU A 272      60.528  31.889 -35.315  1.00 58.72           C  
ATOM   2184  C   LEU A 272      61.532  32.549 -34.348  1.00 58.72           C  
ATOM   2185  CB  LEU A 272      60.670  32.476 -36.732  1.00 58.72           C  
ATOM   2186  O   LEU A 272      61.276  33.664 -33.882  1.00 58.72           O  
ATOM   2187  CG  LEU A 272      60.110  31.558 -37.835  1.00 58.72           C  
ATOM   2188  CD1 LEU A 272      59.684  32.376 -39.054  1.00 58.72           C  
ATOM   2189  CD2 LEU A 272      61.164  30.543 -38.284  1.00 58.72           C  
ATOM   2190  N   PRO A 273      62.673  31.901 -34.049  1.00 57.70           N  
ATOM   2191  CA  PRO A 273      63.688  32.486 -33.184  1.00 57.70           C  
ATOM   2192  C   PRO A 273      64.371  33.672 -33.888  1.00 57.70           C  
ATOM   2193  CB  PRO A 273      64.656  31.343 -32.866  1.00 57.70           C  
ATOM   2194  O   PRO A 273      64.485  33.670 -35.118  1.00 57.70           O  
ATOM   2195  CG  PRO A 273      64.572  30.458 -34.110  1.00 57.70           C  
ATOM   2196  CD  PRO A 273      63.128  30.626 -34.584  1.00 57.70           C  
ATOM   2197  N   PRO A 274      64.842  34.688 -33.142  1.00 53.25           N  
ATOM   2198  CA  PRO A 274      65.523  35.825 -33.738  1.00 53.25           C  
ATOM   2199  C   PRO A 274      66.887  35.382 -34.277  1.00 53.25           C  
ATOM   2200  CB  PRO A 274      65.622  36.874 -32.627  1.00 53.25           C  
ATOM   2201  O   PRO A 274      67.680  34.747 -33.582  1.00 53.25           O  
ATOM   2202  CG  PRO A 274      65.674  36.032 -31.352  1.00 53.25           C  
ATOM   2203  CD  PRO A 274      64.841  34.794 -31.691  1.00 53.25           C  
ATOM   2204  N   THR A 275      67.159  35.724 -35.533  1.00 48.02           N  
ATOM   2205  CA  THR A 275      68.480  35.604 -36.151  1.00 48.02           C  
ATOM   2206  C   THR A 275      69.398  36.673 -35.561  1.00 48.02           C  
ATOM   2207  CB  THR A 275      68.370  35.790 -37.675  1.00 48.02           C  
ATOM   2208  O   THR A 275      69.177  37.859 -35.803  1.00 48.02           O  
ATOM   2209  CG2 THR A 275      67.659  34.615 -38.347  1.00 48.02           C  
ATOM   2210  OG1 THR A 275      67.624  36.953 -37.966  1.00 48.02           O  
ATOM   2211  N   ASN A 276      70.417  36.266 -34.804  1.00 61.42           N  
ATOM   2212  CA  ASN A 276      71.550  37.132 -34.479  1.00 61.42           C  
ATOM   2213  C   ASN A 276      72.639  36.954 -35.541  1.00 61.42           C  
ATOM   2214  CB  ASN A 276      72.077  36.847 -33.060  1.00 61.42           C  
ATOM   2215  O   ASN A 276      73.001  35.822 -35.872  1.00 61.42           O  
ATOM   2216  CG  ASN A 276      71.392  37.655 -31.971  1.00 61.42           C  
ATOM   2217  ND2 ASN A 276      71.650  37.331 -30.726  1.00 61.42           N  
ATOM   2218  OD1 ASN A 276      70.646  38.594 -32.191  1.00 61.42           O  
ATOM   2219  N   SER A 277      73.103  38.092 -36.058  1.00 51.55           N  
ATOM   2220  CA  SER A 277      74.339  38.265 -36.826  1.00 51.55           C  
ATOM   2221  C   SER A 277      75.583  37.830 -36.057  1.00 51.55           C  
ATOM   2222  CB  SER A 277      74.517  39.741 -37.173  1.00 51.55           C  
ATOM   2223  O   SER A 277      75.539  37.842 -34.804  1.00 51.55           O  
ATOM   2224  OG  SER A 277      73.348  40.265 -37.786  1.00 51.55           O  
ATOM   2225  OXT SER A 277      76.584  37.598 -36.764  1.00 51.55           O  
TER    2226      SER A 277                                                      
ENDMDL                                                                          
END                                                                             
