# Supplementary material for: PICNIC accurately predicts condensate-forming proteins regardless of their structural disorder across organisms
Source: Nat Commun. 2024 Dec 11;15:10668. doi: 10.1038/s41467-024-55089-x (PMC11634905; doi:10.1038/s41467-024-55089-x)
Supplement: Supplementary file 7 — Dataset S6 [file 41467_2024_55089_MOESM7_ESM.zip › Dataset_S6/Negative_predictions/AF-Q96EL1-INKA1.pdb]

HEADER                                            01-JUL-21                     
TITLE     ALPHAFOLD MONOMER V2.0 PREDICTION FOR PAK4-INHIBITOR INKA1 (Q96EL1)   
COMPND    MOL_ID: 1;                                                            
COMPND   2 MOLECULE: PAK4-INHIBITOR INKA1;                                      
COMPND   3 CHAIN: A                                                             
SOURCE    MOL_ID: 1;                                                            
SOURCE   2 ORGANISM_SCIENTIFIC: HOMO SAPIENS;                                   
SOURCE   3 ORGANISM_TAXID: 9606                                                 
REMARK   1                                                                      
REMARK   1 REFERENCE 1                                                          
REMARK   1  AUTH   JOHN JUMPER, RICHARD EVANS, ALEXANDER PRITZEL, TIM GREEN,    
REMARK   1  AUTH 2 MICHAEL FIGURNOV, OLAF RONNEBERGER, KATHRYN TUNYASUVUNAKOOL, 
REMARK   1  AUTH 3 RUSS BATES, AUGUSTIN ZIDEK, ANNA POTAPENKO, ALEX BRIDGLAND,  
REMARK   1  AUTH 4 CLEMENS MEYER, SIMON A A KOHL, ANDREW J BALLARD,             
REMARK   1  AUTH 5 ANDREW COWIE, BERNARDINO ROMERA-PAREDES, STANISLAV NIKOLOV,  
REMARK   1  AUTH 6 RISHUB JAIN, JONAS ADLER, TREVOR BACK, STIG PETERSEN,        
REMARK   1  AUTH 7 DAVID REIMAN, ELLEN CLANCY, MICHAL ZIELINSKI,                
REMARK   1  AUTH 8 MARTIN STEINEGGER, MICHALINA PACHOLSKA, TAMAS BERGHAMMER,    
REMARK   1  AUTH 9 DAVID SILVER, ORIOL VINYALS, ANDREW W SENIOR,                
REMARK   1  AUTH10 KORAY KAVUKCUOGLU, PUSHMEET KOHLI, DEMIS HASSABIS            
REMARK   1  TITL   HIGHLY ACCURATE PROTEIN STRUCTURE PREDICTION WITH ALPHAFOLD  
REMARK   1  REF    NATURE                        V. 596   583 2021              
REMARK   1  REFN                   ISSN 0028-0836                               
REMARK   1  PMID   34265844                                                     
REMARK   1  DOI    10.1038/s41586-021-03819-2                                   
REMARK   1                                                                      
REMARK   1 DISCLAIMERS                                                          
REMARK   1 ALPHAFOLD DATA, COPYRIGHT (2021) DEEPMIND TECHNOLOGIES LIMITED. THE  
REMARK   1 INFORMATION PROVIDED IS THEORETICAL MODELLING ONLY AND CAUTION SHOULD
REMARK   1 BE EXERCISED IN ITS USE. IT IS PROVIDED "AS-IS" WITHOUT ANY WARRANTY 
REMARK   1 OF ANY KIND, WHETHER EXPRESSED OR IMPLIED. NO WARRANTY IS GIVEN THAT 
REMARK   1 USE OF THE INFORMATION SHALL NOT INFRINGE THE RIGHTS OF ANY THIRD    
REMARK   1 PARTY. THE INFORMATION IS NOT INTENDED TO BE A SUBSTITUTE FOR        
REMARK   1 PROFESSIONAL MEDICAL ADVICE, DIAGNOSIS, OR TREATMENT, AND DOES NOT   
REMARK   1 CONSTITUTE MEDICAL OR OTHER PROFESSIONAL ADVICE. IT IS AVAILABLE FOR 
REMARK   1 ACADEMIC AND COMMERCIAL PURPOSES, UNDER CC-BY 4.0 LICENCE.           
DBREF  XXXX A    1   287  UNP    Q96EL1   INKA1_HUMAN      1    287             
SEQRES   1 A  287  MET ASP MET HIS SER ALA ARG LEU ASP SER PHE LEU SER          
SEQRES   2 A  287  GLN LEU ARG TRP GLU LEU LEU CYS GLY ARG ASP THR GLY          
SEQRES   3 A  287  SER PRO SER MET PRO GLY PRO LEU GLN PRO THR SER GLN          
SEQRES   4 A  287  THR GLY PRO ASP VAL GLN PRO SER HIS GLN LEU ARG ALA          
SEQRES   5 A  287  SER GLY ALA LEU GLU GLU ASP SER VAL CYS CYS VAL GLU          
SEQRES   6 A  287  GLU GLU GLU GLU GLU GLU GLU GLU ALA VAL VAL THR GLU          
SEQRES   7 A  287  ASP ARG ASP ALA ALA LEU GLY GLY PRO ARG GLU HIS ALA          
SEQRES   8 A  287  LEU ASP TRP ASP SER GLY PHE SER GLU VAL SER GLY SER          
SEQRES   9 A  287  THR TRP ARG GLU GLU GLU LEU PRO VAL SER GLN ARG PRO          
SEQRES  10 A  287  ALA PRO SER ALA GLN PRO LEU ARG ARG GLN CYS LEU SER          
SEQRES  11 A  287  VAL SER GLY LEU PRO MET PRO SER ARG ALA PRO VAL ALA          
SEQRES  12 A  287  SER VAL PRO PRO VAL HIS HIS PRO ARG PRO LYS SER THR          
SEQRES  13 A  287  PRO ASP ALA CYS LEU GLU HIS TRP GLN GLY LEU GLU ALA          
SEQRES  14 A  287  GLU ASP TRP THR ALA ALA LEU LEU ASN ARG GLY ARG SER          
SEQRES  15 A  287  ARG GLN PRO LEU VAL LEU GLY ASP ASN CYS PHE ALA ASP          
SEQRES  16 A  287  LEU VAL HIS ASN TRP MET GLU LEU PRO GLU THR GLY SER          
SEQRES  17 A  287  GLU GLY GLY ASP GLY GLY GLY HIS ARG ALA ARG ALA ARG          
SEQRES  18 A  287  PRO PRO GLN PHE LEU LEU GLY LEU SER GLU GLN LEU ARG          
SEQRES  19 A  287  ARG ARG LEU ALA ARG ALA ARG ARG THR ALA MET ALA GLY          
SEQRES  20 A  287  LYS ARG LEU SER CYS PRO PRO ARG PRO GLU PRO GLU LEU          
SEQRES  21 A  287  PRO ALA ASP VAL SER ARG PHE ALA ALA LEU MET SER CYS          
SEQRES  22 A  287  ARG SER ARG GLN PRO ILE ILE CYS ASN ASP VAL SER TYR          
SEQRES  23 A  287  LEU                                                          
CRYST1    1.000    1.000    1.000  90.00  90.00  90.00 P 1           1          
ORIGX1      1.000000  0.000000  0.000000        0.00000                         
ORIGX2      0.000000  1.000000  0.000000        0.00000                         
ORIGX3      0.000000  0.000000  1.000000        0.00000                         
SCALE1      1.000000  0.000000  0.000000        0.00000                         
SCALE2      0.000000  1.000000  0.000000        0.00000                         
SCALE3      0.000000  0.000000  1.000000        0.00000                         
MODEL        1                                                                  
ATOM      1  N   MET A   1     -30.910  13.917 -17.600  1.00 48.57           N  
ATOM      2  CA  MET A   1     -29.913  14.677 -18.400  1.00 48.57           C  
ATOM      3  C   MET A   1     -28.622  13.888 -18.278  1.00 48.57           C  
ATOM      4  CB  MET A   1     -29.757  16.150 -17.933  1.00 48.57           C  
ATOM      5  O   MET A   1     -27.773  14.212 -17.462  1.00 48.57           O  
ATOM      6  CG  MET A   1     -30.644  17.137 -18.706  1.00 48.57           C  
ATOM      7  SD  MET A   1     -29.945  17.630 -20.307  1.00 48.57           S  
ATOM      8  CE  MET A   1     -31.418  18.250 -21.162  1.00 48.57           C  
ATOM      9  N   ASP A   2     -28.537  12.786 -19.024  1.00 57.10           N  
ATOM     10  CA  ASP A   2     -27.642  11.651 -18.740  1.00 57.10           C  
ATOM     11  C   ASP A   2     -26.651  11.403 -19.884  1.00 57.10           C  
ATOM     12  CB  ASP A   2     -28.480  10.407 -18.392  1.00 57.10           C  
ATOM     13  O   ASP A   2     -26.395  10.275 -20.287  1.00 57.10           O  
ATOM     14  CG  ASP A   2     -29.161  10.629 -17.052  1.00 57.10           C  
ATOM     15  OD1 ASP A   2     -28.473  10.436 -16.030  1.00 57.10           O  
ATOM     16  OD2 ASP A   2     -30.283  11.197 -17.079  1.00 57.10           O  
ATOM     17  N   MET A   3     -26.071  12.467 -20.447  1.00 61.00           N  
ATOM     18  CA  MET A   3     -25.077  12.317 -21.522  1.00 61.00           C  
ATOM     19  C   MET A   3     -23.698  11.846 -21.031  1.00 61.00           C  
ATOM     20  CB  MET A   3     -24.953  13.613 -22.335  1.00 61.00           C  
ATOM     21  O   MET A   3     -22.872  11.428 -21.840  1.00 61.00           O  
ATOM     22  CG  MET A   3     -26.097  13.754 -23.343  1.00 61.00           C  
ATOM     23  SD  MET A   3     -25.875  15.113 -24.524  1.00 61.00           S  
ATOM     24  CE  MET A   3     -24.594  14.417 -25.609  1.00 61.00           C  
ATOM     25  N   HIS A   4     -23.423  11.892 -19.724  1.00 58.84           N  
ATOM     26  CA  HIS A   4     -22.107  11.526 -19.194  1.00 58.84           C  
ATOM     27  C   HIS A   4     -21.896  10.015 -19.025  1.00 58.84           C  
ATOM     28  CB  HIS A   4     -21.826  12.308 -17.903  1.00 58.84           C  
ATOM     29  O   HIS A   4     -20.746   9.583 -19.092  1.00 58.84           O  
ATOM     30  CG  HIS A   4     -21.550  13.768 -18.171  1.00 58.84           C  
ATOM     31  CD2 HIS A   4     -22.338  14.836 -17.837  1.00 58.84           C  
ATOM     32  ND1 HIS A   4     -20.447  14.269 -18.828  1.00 58.84           N  
ATOM     33  CE1 HIS A   4     -20.571  15.605 -18.892  1.00 58.84           C  
ATOM     34  NE2 HIS A   4     -21.710  15.995 -18.305  1.00 58.84           N  
ATOM     35  N   SER A   5     -22.951   9.201 -18.869  1.00 65.83           N  
ATOM     36  CA  SER A   5     -22.765   7.753 -18.666  1.00 65.83           C  
ATOM     37  C   SER A   5     -22.312   7.051 -19.949  1.00 65.83           C  
ATOM     38  CB  SER A   5     -23.999   7.084 -18.039  1.00 65.83           C  
ATOM     39  O   SER A   5     -21.355   6.285 -19.917  1.00 65.83           O  
ATOM     40  OG  SER A   5     -24.864   6.535 -19.008  1.00 65.83           O  
ATOM     41  N   ALA A   6     -22.893   7.405 -21.101  1.00 69.67           N  
ATOM     42  CA  ALA A   6     -22.616   6.729 -22.371  1.00 69.67           C  
ATOM     43  C   ALA A   6     -21.142   6.826 -22.811  1.00 69.67           C  
ATOM     44  CB  ALA A   6     -23.552   7.320 -23.433  1.00 69.67           C  
ATOM     45  O   ALA A   6     -20.583   5.872 -23.352  1.00 69.67           O  
ATOM     46  N   ARG A   7     -20.480   7.964 -22.553  1.00 72.35           N  
ATOM     47  CA  ARG A   7     -19.043   8.121 -22.846  1.00 72.35           C  
ATOM     48  C   ARG A   7     -18.172   7.251 -21.942  1.00 72.35           C  
ATOM     49  CB  ARG A   7     -18.626   9.594 -22.727  1.00 72.35           C  
ATOM     50  O   ARG A   7     -17.166   6.717 -22.402  1.00 72.35           O  
ATOM     51  CG  ARG A   7     -18.883  10.365 -24.028  1.00 72.35           C  
ATOM     52  CD  ARG A   7     -18.349  11.798 -23.898  1.00 72.35           C  
ATOM     53  NE  ARG A   7     -18.050  12.390 -25.216  1.00 72.35           N  
ATOM     54  NH1 ARG A   7     -16.468  13.911 -24.524  1.00 72.35           N  
ATOM     55  NH2 ARG A   7     -16.901  13.689 -26.697  1.00 72.35           N  
ATOM     56  CZ  ARG A   7     -17.148  13.324 -25.471  1.00 72.35           C  
ATOM     57  N   LEU A   8     -18.553   7.119 -20.674  1.00 75.04           N  
ATOM     58  CA  LEU A   8     -17.795   6.360 -19.686  1.00 75.04           C  
ATOM     59  C   LEU A   8     -17.955   4.851 -19.927  1.00 75.04           C  
ATOM     60  CB  LEU A   8     -18.219   6.849 -18.286  1.00 75.04           C  
ATOM     61  O   LEU A   8     -16.958   4.134 -19.938  1.00 75.04           O  
ATOM     62  CG  LEU A   8     -17.065   6.859 -17.265  1.00 75.04           C  
ATOM     63  CD1 LEU A   8     -17.256   7.997 -16.261  1.00 75.04           C  
ATOM     64  CD2 LEU A   8     -16.976   5.546 -16.495  1.00 75.04           C  
ATOM     65  N   ASP A   9     -19.166   4.399 -20.263  1.00 77.75           N  
ATOM     66  CA  ASP A   9     -19.434   3.012 -20.661  1.00 77.75           C  
ATOM     67  C   ASP A   9     -18.697   2.623 -21.950  1.00 77.75           C  
ATOM     68  CB  ASP A   9     -20.948   2.793 -20.828  1.00 77.75           C  
ATOM     69  O   ASP A   9     -18.135   1.530 -22.030  1.00 77.75           O  
ATOM     70  CG  ASP A   9     -21.685   2.718 -19.487  1.00 77.75           C  
ATOM     71  OD1 ASP A   9     -21.110   2.127 -18.545  1.00 77.75           O  
ATOM     72  OD2 ASP A   9     -22.814   3.257 -19.419  1.00 77.75           O  
ATOM     73  N   SER A  10     -18.617   3.522 -22.940  1.00 81.18           N  
ATOM     74  CA  SER A  10     -17.834   3.282 -24.161  1.00 81.18           C  
ATOM     75  C   SER A  10     -16.341   3.115 -23.862  1.00 81.18           C  
ATOM     76  CB  SER A  10     -18.030   4.429 -25.152  1.00 81.18           C  
ATOM     77  O   SER A  10     -15.705   2.222 -24.418  1.00 81.18           O  
ATOM     78  OG  SER A  10     -17.381   4.157 -26.381  1.00 81.18           O  
ATOM     79  N   PHE A  11     -15.777   3.942 -22.977  1.00 82.88           N  
ATOM     80  CA  PHE A  11     -14.361   3.861 -22.610  1.00 82.88           C  
ATOM     81  C   PHE A  11     -14.045   2.596 -21.800  1.00 82.88           C  
ATOM     82  CB  PHE A  11     -13.978   5.132 -21.845  1.00 82.88           C  
ATOM     83  O   PHE A  11     -13.061   1.909 -22.075  1.00 82.88           O  
ATOM     84  CG  PHE A  11     -12.512   5.190 -21.469  1.00 82.88           C  
ATOM     85  CD1 PHE A  11     -12.104   4.886 -20.157  1.00 82.88           C  
ATOM     86  CD2 PHE A  11     -11.551   5.536 -22.438  1.00 82.88           C  
ATOM     87  CE1 PHE A  11     -10.743   4.950 -19.813  1.00 82.88           C  
ATOM     88  CE2 PHE A  11     -10.187   5.578 -22.097  1.00 82.88           C  
ATOM     89  CZ  PHE A  11      -9.783   5.284 -20.784  1.00 82.88           C  
ATOM     90  N   LEU A  12     -14.910   2.236 -20.845  1.00 85.47           N  
ATOM     91  CA  LEU A  12     -14.777   0.992 -20.081  1.00 85.47           C  
ATOM     92  C   LEU A  12     -14.931  -0.245 -20.975  1.00 85.47           C  
ATOM     93  CB  LEU A  12     -15.815   0.973 -18.947  1.00 85.47           C  
ATOM     94  O   LEU A  12     -14.209  -1.226 -20.793  1.00 85.47           O  
ATOM     95  CG  LEU A  12     -15.548   1.975 -17.809  1.00 85.47           C  
ATOM     96  CD1 LEU A  12     -16.703   1.912 -16.810  1.00 85.47           C  
ATOM     97  CD2 LEU A  12     -14.248   1.675 -17.057  1.00 85.47           C  
ATOM     98  N   SER A  13     -15.819  -0.188 -21.969  1.00 80.24           N  
ATOM     99  CA  SER A  13     -15.982  -1.254 -22.964  1.00 80.24           C  
ATOM    100  C   SER A  13     -14.733  -1.413 -23.835  1.00 80.24           C  
ATOM    101  CB  SER A  13     -17.203  -0.992 -23.848  1.00 80.24           C  
ATOM    102  O   SER A  13     -14.303  -2.542 -24.066  1.00 80.24           O  
ATOM    103  OG  SER A  13     -18.373  -0.947 -23.057  1.00 80.24           O  
ATOM    104  N   GLN A  14     -14.111  -0.304 -24.256  1.00 80.17           N  
ATOM    105  CA  GLN A  14     -12.859  -0.318 -25.020  1.00 80.17           C  
ATOM    106  C   GLN A  14     -11.707  -0.921 -24.203  1.00 80.17           C  
ATOM    107  CB  GLN A  14     -12.517   1.114 -25.469  1.00 80.17           C  
ATOM    108  O   GLN A  14     -10.999  -1.797 -24.694  1.00 80.17           O  
ATOM    109  CG  GLN A  14     -11.427   1.149 -26.555  1.00 80.17           C  
ATOM    110  CD  GLN A  14     -11.929   0.711 -27.929  1.00 80.17           C  
ATOM    111  NE2 GLN A  14     -11.088   0.120 -28.748  1.00 80.17           N  
ATOM    112  OE1 GLN A  14     -13.077   0.905 -28.295  1.00 80.17           O  
ATOM    113  N   LEU A  15     -11.555  -0.512 -22.938  1.00 78.54           N  
ATOM    114  CA  LEU A  15     -10.537  -1.065 -22.037  1.00 78.54           C  
ATOM    115  C   LEU A  15     -10.755  -2.553 -21.761  1.00 78.54           C  
ATOM    116  CB  LEU A  15     -10.543  -0.285 -20.713  1.00 78.54           C  
ATOM    117  O   LEU A  15      -9.792  -3.312 -21.701  1.00 78.54           O  
ATOM    118  CG  LEU A  15      -9.725   1.014 -20.749  1.00 78.54           C  
ATOM    119  CD1 LEU A  15     -10.024   1.800 -19.475  1.00 78.54           C  
ATOM    120  CD2 LEU A  15      -8.218   0.743 -20.780  1.00 78.54           C  
ATOM    121  N   ARG A  16     -12.011  -2.993 -21.614  1.00 81.48           N  
ATOM    122  CA  ARG A  16     -12.332  -4.413 -21.437  1.00 81.48           C  
ATOM    123  C   ARG A  16     -11.981  -5.229 -22.683  1.00 81.48           C  
ATOM    124  CB  ARG A  16     -13.805  -4.551 -21.029  1.00 81.48           C  
ATOM    125  O   ARG A  16     -11.473  -6.334 -22.526  1.00 81.48           O  
ATOM    126  CG  ARG A  16     -14.177  -6.005 -20.708  1.00 81.48           C  
ATOM    127  CD  ARG A  16     -15.632  -6.085 -20.239  1.00 81.48           C  
ATOM    128  NE  ARG A  16     -16.075  -7.485 -20.114  1.00 81.48           N  
ATOM    129  NH1 ARG A  16     -18.244  -7.054 -19.498  1.00 81.48           N  
ATOM    130  NH2 ARG A  16     -17.573  -9.165 -19.772  1.00 81.48           N  
ATOM    131  CZ  ARG A  16     -17.289  -7.893 -19.795  1.00 81.48           C  
ATOM    132  N   TRP A  17     -12.219  -4.693 -23.883  1.00 71.42           N  
ATOM    133  CA  TRP A  17     -11.821  -5.323 -25.147  1.00 71.42           C  
ATOM    134  C   TRP A  17     -10.299  -5.413 -25.295  1.00 71.42           C  
ATOM    135  CB  TRP A  17     -12.462  -4.589 -26.336  1.00 71.42           C  
ATOM    136  O   TRP A  17      -9.787  -6.488 -25.589  1.00 71.42           O  
ATOM    137  CG  TRP A  17     -13.676  -5.272 -26.883  1.00 71.42           C  
ATOM    138  CD1 TRP A  17     -14.959  -4.869 -26.751  1.00 71.42           C  
ATOM    139  CD2 TRP A  17     -13.725  -6.508 -27.656  1.00 71.42           C  
ATOM    140  CE2 TRP A  17     -15.085  -6.812 -27.949  1.00 71.42           C  
ATOM    141  CE3 TRP A  17     -12.750  -7.398 -28.142  1.00 71.42           C  
ATOM    142  NE1 TRP A  17     -15.794  -5.772 -27.386  1.00 71.42           N  
ATOM    143  CH2 TRP A  17     -14.465  -8.831 -29.131  1.00 71.42           C  
ATOM    144  CZ2 TRP A  17     -15.463  -7.955 -28.671  1.00 71.42           C  
ATOM    145  CZ3 TRP A  17     -13.115  -8.545 -28.874  1.00 71.42           C  
ATOM    146  N   GLU A  18      -9.567  -4.335 -25.015  1.00 73.21           N  
ATOM    147  CA  GLU A  18      -8.096  -4.329 -25.043  1.00 73.21           C  
ATOM    148  C   GLU A  18      -7.491  -5.299 -24.018  1.00 73.21           C  
ATOM    149  CB  GLU A  18      -7.595  -2.904 -24.768  1.00 73.21           C  
ATOM    150  O   GLU A  18      -6.540  -6.010 -24.327  1.00 73.21           O  
ATOM    151  CG  GLU A  18      -7.655  -1.981 -26.002  1.00 73.21           C  
ATOM    152  CD  GLU A  18      -6.288  -1.734 -26.668  1.00 73.21           C  
ATOM    153  OE1 GLU A  18      -6.280  -1.597 -27.911  1.00 73.21           O  
ATOM    154  OE2 GLU A  18      -5.283  -1.618 -25.930  1.00 73.21           O  
ATOM    155  N   LEU A  19      -8.061  -5.398 -22.812  1.00 72.92           N  
ATOM    156  CA  LEU A  19      -7.532  -6.281 -21.769  1.00 72.92           C  
ATOM    157  C   LEU A  19      -7.850  -7.766 -22.017  1.00 72.92           C  
ATOM    158  CB  LEU A  19      -8.047  -5.807 -20.397  1.00 72.92           C  
ATOM    159  O   LEU A  19      -7.065  -8.625 -21.614  1.00 72.92           O  
ATOM    160  CG  LEU A  19      -7.055  -6.072 -19.254  1.00 72.92           C  
ATOM    161  CD1 LEU A  19      -5.911  -5.052 -19.266  1.00 72.92           C  
ATOM    162  CD2 LEU A  19      -7.769  -5.952 -17.906  1.00 72.92           C  
ATOM    163  N   LEU A  20      -8.982  -8.074 -22.669  1.00 69.57           N  
ATOM    164  CA  LEU A  20      -9.323  -9.443 -23.077  1.00 69.57           C  
ATOM    165  C   LEU A  20      -8.570  -9.878 -24.341  1.00 69.57           C  
ATOM    166  CB  LEU A  20     -10.847  -9.611 -23.271  1.00 69.57           C  
ATOM    167  O   LEU A  20      -8.200 -11.043 -24.436  1.00 69.57           O  
ATOM    168  CG  LEU A  20     -11.545 -10.333 -22.105  1.00 69.57           C  
ATOM    169  CD1 LEU A  20     -11.588  -9.493 -20.826  1.00 69.57           C  
ATOM    170  CD2 LEU A  20     -12.984 -10.681 -22.493  1.00 69.57           C  
ATOM    171  N   CYS A  21      -8.325  -8.974 -25.294  1.00 66.52           N  
ATOM    172  CA  CYS A  21      -7.661  -9.312 -26.559  1.00 66.52           C  
ATOM    173  C   CYS A  21      -6.145  -9.104 -26.548  1.00 66.52           C  
ATOM    174  CB  CYS A  21      -8.322  -8.537 -27.698  1.00 66.52           C  
ATOM    175  O   CYS A  21      -5.442  -9.741 -27.325  1.00 66.52           O  
ATOM    176  SG  CYS A  21      -9.976  -9.228 -27.922  1.00 66.52           S  
ATOM    177  N   GLY A  22      -5.612  -8.282 -25.644  1.00 57.75           N  
ATOM    178  CA  GLY A  22      -4.175  -8.021 -25.521  1.00 57.75           C  
ATOM    179  C   GLY A  22      -3.364  -9.170 -24.915  1.00 57.75           C  
ATOM    180  O   GLY A  22      -2.168  -9.008 -24.680  1.00 57.75           O  
ATOM    181  N   ARG A  23      -3.990 -10.321 -24.631  1.00 53.95           N  
ATOM    182  CA  ARG A  23      -3.338 -11.474 -23.994  1.00 53.95           C  
ATOM    183  C   ARG A  23      -3.211 -12.713 -24.886  1.00 53.95           C  
ATOM    184  CB  ARG A  23      -4.001 -11.733 -22.632  1.00 53.95           C  
ATOM    185  O   ARG A  23      -2.569 -13.664 -24.460  1.00 53.95           O  
ATOM    186  CG  ARG A  23      -3.025 -12.382 -21.641  1.00 53.95           C  
ATOM    187  CD  ARG A  23      -3.551 -12.239 -20.212  1.00 53.95           C  
ATOM    188  NE  ARG A  23      -2.644 -12.887 -19.248  1.00 53.95           N  
ATOM    189  NH1 ARG A  23      -3.411 -11.839 -17.362  1.00 53.95           N  
ATOM    190  NH2 ARG A  23      -1.791 -13.371 -17.197  1.00 53.95           N  
ATOM    191  CZ  ARG A  23      -2.618 -12.695 -17.945  1.00 53.95           C  
ATOM    192  N   ASP A  24      -3.709 -12.663 -26.123  1.00 45.80           N  
ATOM    193  CA  ASP A  24      -3.654 -13.780 -27.072  1.00 45.80           C  
ATOM    194  C   ASP A  24      -3.409 -13.296 -28.508  1.00 45.80           C  
ATOM    195  CB  ASP A  24      -4.939 -14.629 -26.977  1.00 45.80           C  
ATOM    196  O   ASP A  24      -4.307 -13.272 -29.343  1.00 45.80           O  
ATOM    197  CG  ASP A  24      -4.857 -15.702 -25.893  1.00 45.80           C  
ATOM    198  OD1 ASP A  24      -3.866 -16.467 -25.920  1.00 45.80           O  
ATOM    199  OD2 ASP A  24      -5.800 -15.773 -25.074  1.00 45.80           O  
ATOM    200  N   THR A  25      -2.162 -12.959 -28.835  1.00 46.10           N  
ATOM    201  CA  THR A  25      -1.677 -13.124 -30.212  1.00 46.10           C  
ATOM    202  C   THR A  25      -0.262 -13.667 -30.177  1.00 46.10           C  
ATOM    203  CB  THR A  25      -1.771 -11.874 -31.103  1.00 46.10           C  
ATOM    204  O   THR A  25       0.719 -12.931 -30.057  1.00 46.10           O  
ATOM    205  CG2 THR A  25      -3.202 -11.438 -31.408  1.00 46.10           C  
ATOM    206  OG1 THR A  25      -1.089 -10.786 -30.531  1.00 46.10           O  
ATOM    207  N   GLY A  26      -0.183 -14.993 -30.281  1.00 41.09           N  
ATOM    208  CA  GLY A  26       0.996 -15.667 -30.786  1.00 41.09           C  
ATOM    209  C   GLY A  26       1.399 -15.074 -32.136  1.00 41.09           C  
ATOM    210  O   GLY A  26       0.564 -14.747 -32.980  1.00 41.09           O  
ATOM    211  N   SER A  27       2.703 -14.908 -32.289  1.00 41.78           N  
ATOM    212  CA  SER A  27       3.394 -14.424 -33.474  1.00 41.78           C  
ATOM    213  C   SER A  27       2.890 -15.088 -34.765  1.00 41.78           C  
ATOM    214  CB  SER A  27       4.879 -14.773 -33.305  1.00 41.78           C  
ATOM    215  O   SER A  27       2.871 -16.319 -34.838  1.00 41.78           O  
ATOM    216  OG  SER A  27       5.338 -14.439 -32.002  1.00 41.78           O  
ATOM    217  N   PRO A  28       2.563 -14.329 -35.826  1.00 54.97           N  
ATOM    218  CA  PRO A  28       2.460 -14.900 -37.159  1.00 54.97           C  
ATOM    219  C   PRO A  28       3.867 -15.144 -37.735  1.00 54.97           C  
ATOM    220  CB  PRO A  28       1.617 -13.913 -37.965  1.00 54.97           C  
ATOM    221  O   PRO A  28       4.733 -14.272 -37.741  1.00 54.97           O  
ATOM    222  CG  PRO A  28       1.913 -12.568 -37.302  1.00 54.97           C  
ATOM    223  CD  PRO A  28       2.240 -12.911 -35.845  1.00 54.97           C  
ATOM    224  N   SER A  29       4.080 -16.369 -38.207  1.00 43.08           N  
ATOM    225  CA  SER A  29       5.269 -16.843 -38.918  1.00 43.08           C  
ATOM    226  C   SER A  29       5.336 -16.291 -40.355  1.00 43.08           C  
ATOM    227  CB  SER A  29       5.181 -18.377 -38.947  1.00 43.08           C  
ATOM    228  O   SER A  29       4.412 -16.540 -41.120  1.00 43.08           O  
ATOM    229  OG  SER A  29       6.185 -18.959 -39.750  1.00 43.08           O  
ATOM    230  N   MET A  30       6.450 -15.604 -40.672  1.00 37.31           N  
ATOM    231  CA  MET A  30       7.251 -15.552 -41.926  1.00 37.31           C  
ATOM    232  C   MET A  30       6.567 -15.241 -43.288  1.00 37.31           C  
ATOM    233  CB  MET A  30       8.118 -16.827 -41.973  1.00 37.31           C  
ATOM    234  O   MET A  30       5.455 -15.680 -43.562  1.00 37.31           O  
ATOM    235  CG  MET A  30       9.069 -16.966 -40.774  1.00 37.31           C  
ATOM    236  SD  MET A  30      10.265 -15.615 -40.551  1.00 37.31           S  
ATOM    237  CE  MET A  30      11.337 -15.845 -41.994  1.00 37.31           C  
ATOM    238  N   PRO A  31       7.255 -14.525 -44.211  1.00 45.04           N  
ATOM    239  CA  PRO A  31       8.264 -15.163 -45.075  1.00 45.04           C  
ATOM    240  C   PRO A  31       9.590 -14.383 -45.208  1.00 45.04           C  
ATOM    241  CB  PRO A  31       7.591 -15.360 -46.438  1.00 45.04           C  
ATOM    242  O   PRO A  31       9.649 -13.171 -45.042  1.00 45.04           O  
ATOM    243  CG  PRO A  31       6.426 -14.372 -46.451  1.00 45.04           C  
ATOM    244  CD  PRO A  31       6.521 -13.644 -45.112  1.00 45.04           C  
ATOM    245  N   GLY A  32      10.663 -15.131 -45.489  1.00 38.38           N  
ATOM    246  CA  GLY A  32      12.063 -14.694 -45.519  1.00 38.38           C  
ATOM    247  C   GLY A  32      12.496 -13.800 -46.701  1.00 38.38           C  
ATOM    248  O   GLY A  32      11.666 -13.312 -47.463  1.00 38.38           O  
ATOM    249  N   PRO A  33      13.815 -13.557 -46.831  1.00 40.02           N  
ATOM    250  CA  PRO A  33      14.373 -12.275 -47.265  1.00 40.02           C  
ATOM    251  C   PRO A  33      14.531 -12.141 -48.786  1.00 40.02           C  
ATOM    252  CB  PRO A  33      15.729 -12.191 -46.552  1.00 40.02           C  
ATOM    253  O   PRO A  33      14.972 -13.070 -49.461  1.00 40.02           O  
ATOM    254  CG  PRO A  33      16.183 -13.650 -46.497  1.00 40.02           C  
ATOM    255  CD  PRO A  33      14.875 -14.412 -46.312  1.00 40.02           C  
ATOM    256  N   LEU A  34      14.258 -10.941 -49.311  1.00 45.08           N  
ATOM    257  CA  LEU A  34      14.614 -10.540 -50.674  1.00 45.08           C  
ATOM    258  C   LEU A  34      15.873  -9.660 -50.665  1.00 45.08           C  
ATOM    259  CB  LEU A  34      13.418  -9.881 -51.387  1.00 45.08           C  
ATOM    260  O   LEU A  34      16.043  -8.780 -49.827  1.00 45.08           O  
ATOM    261  CG  LEU A  34      12.289 -10.865 -51.759  1.00 45.08           C  
ATOM    262  CD1 LEU A  34      11.099 -10.091 -52.327  1.00 45.08           C  
ATOM    263  CD2 LEU A  34      12.726 -11.887 -52.816  1.00 45.08           C  
ATOM    264  N   GLN A  35      16.765  -9.985 -51.599  1.00 51.07           N  
ATOM    265  CA  GLN A  35      18.137  -9.508 -51.764  1.00 51.07           C  
ATOM    266  C   GLN A  35      18.269  -7.997 -52.046  1.00 51.07           C  
ATOM    267  CB  GLN A  35      18.732 -10.263 -52.962  1.00 51.07           C  
ATOM    268  O   GLN A  35      17.357  -7.401 -52.619  1.00 51.07           O  
ATOM    269  CG  GLN A  35      18.852 -11.779 -52.752  1.00 51.07           C  
ATOM    270  CD  GLN A  35      19.639 -12.437 -53.881  1.00 51.07           C  
ATOM    271  NE2 GLN A  35      20.230 -13.587 -53.645  1.00 51.07           N  
ATOM    272  OE1 GLN A  35      19.745 -11.945 -54.989  1.00 51.07           O  
ATOM    273  N   PRO A  36      19.433  -7.383 -51.748  1.00 44.49           N  
ATOM    274  CA  PRO A  36      19.732  -6.014 -52.148  1.00 44.49           C  
ATOM    275  C   PRO A  36      20.243  -5.962 -53.597  1.00 44.49           C  
ATOM    276  CB  PRO A  36      20.776  -5.532 -51.138  1.00 44.49           C  
ATOM    277  O   PRO A  36      21.226  -6.613 -53.953  1.00 44.49           O  
ATOM    278  CG  PRO A  36      21.559  -6.803 -50.801  1.00 44.49           C  
ATOM    279  CD  PRO A  36      20.543  -7.934 -50.978  1.00 44.49           C  
ATOM    280  N   THR A  37      19.601  -5.148 -54.434  1.00 46.10           N  
ATOM    281  CA  THR A  37      20.101  -4.793 -55.767  1.00 46.10           C  
ATOM    282  C   THR A  37      21.098  -3.644 -55.669  1.00 46.10           C  
ATOM    283  CB  THR A  37      18.965  -4.414 -56.725  1.00 46.10           C  
ATOM    284  O   THR A  37      20.755  -2.529 -55.279  1.00 46.10           O  
ATOM    285  CG2 THR A  37      18.165  -5.643 -57.154  1.00 46.10           C  
ATOM    286  OG1 THR A  37      18.086  -3.510 -56.097  1.00 46.10           O  
ATOM    287  N   SER A  38      22.332  -3.933 -56.061  1.00 39.47           N  
ATOM    288  CA  SER A  38      23.408  -2.994 -56.346  1.00 39.47           C  
ATOM    289  C   SER A  38      23.087  -2.149 -57.584  1.00 39.47           C  
ATOM    290  CB  SER A  38      24.698  -3.807 -56.566  1.00 39.47           C  
ATOM    291  O   SER A  38      22.765  -2.683 -58.645  1.00 39.47           O  
ATOM    292  OG  SER A  38      24.433  -5.060 -57.190  1.00 39.47           O  
ATOM    293  N   GLN A  39      23.233  -0.826 -57.480  1.00 46.37           N  
ATOM    294  CA  GLN A  39      23.371   0.037 -58.650  1.00 46.37           C  
ATOM    295  C   GLN A  39      24.574   0.967 -58.482  1.00 46.37           C  
ATOM    296  CB  GLN A  39      22.067   0.773 -59.010  1.00 46.37           C  
ATOM    297  O   GLN A  39      24.665   1.777 -57.565  1.00 46.37           O  
ATOM    298  CG  GLN A  39      21.717   0.508 -60.487  1.00 46.37           C  
ATOM    299  CD  GLN A  39      20.520   1.307 -60.990  1.00 46.37           C  
ATOM    300  NE2 GLN A  39      19.823   0.828 -61.999  1.00 46.37           N  
ATOM    301  OE1 GLN A  39      20.192   2.379 -60.520  1.00 46.37           O  
ATOM    302  N   THR A  40      25.523   0.745 -59.381  1.00 43.60           N  
ATOM    303  CA  THR A  40      26.790   1.433 -59.595  1.00 43.60           C  
ATOM    304  C   THR A  40      26.572   2.800 -60.242  1.00 43.60           C  
ATOM    305  CB  THR A  40      27.601   0.543 -60.556  1.00 43.60           C  
ATOM    306  O   THR A  40      25.852   2.905 -61.231  1.00 43.60           O  
ATOM    307  CG2 THR A  40      28.972   1.081 -60.953  1.00 43.60           C  
ATOM    308  OG1 THR A  40      27.802  -0.726 -59.971  1.00 43.60           O  
ATOM    309  N   GLY A  41      27.279   3.817 -59.754  1.00 41.47           N  
ATOM    310  CA  GLY A  41      27.490   5.090 -60.443  1.00 41.47           C  
ATOM    311  C   GLY A  41      28.676   5.823 -59.807  1.00 41.47           C  
ATOM    312  O   GLY A  41      28.593   6.137 -58.622  1.00 41.47           O  
ATOM    313  N   PRO A  42      29.798   6.027 -60.521  1.00 45.16           N  
ATOM    314  CA  PRO A  42      30.961   6.734 -59.996  1.00 45.16           C  
ATOM    315  C   PRO A  42      30.797   8.244 -60.213  1.00 45.16           C  
ATOM    316  CB  PRO A  42      32.133   6.162 -60.801  1.00 45.16           C  
ATOM    317  O   PRO A  42      30.122   8.638 -61.159  1.00 45.16           O  
ATOM    318  CG  PRO A  42      31.522   5.932 -62.187  1.00 45.16           C  
ATOM    319  CD  PRO A  42      30.048   5.627 -61.902  1.00 45.16           C  
ATOM    320  N   ASP A  43      31.415   9.072 -59.367  1.00 44.34           N  
ATOM    321  CA  ASP A  43      32.379  10.117 -59.766  1.00 44.34           C  
ATOM    322  C   ASP A  43      32.617  11.154 -58.637  1.00 44.34           C  
ATOM    323  CB  ASP A  43      32.038  10.816 -61.111  1.00 44.34           C  
ATOM    324  O   ASP A  43      31.728  11.479 -57.853  1.00 44.34           O  
ATOM    325  CG  ASP A  43      33.217  11.562 -61.738  1.00 44.34           C  
ATOM    326  OD1 ASP A  43      34.374  11.226 -61.379  1.00 44.34           O  
ATOM    327  OD2 ASP A  43      32.962  12.455 -62.573  1.00 44.34           O  
ATOM    328  N   VAL A  44      33.844  11.685 -58.629  1.00 49.34           N  
ATOM    329  CA  VAL A  44      34.345  12.916 -57.983  1.00 49.34           C  
ATOM    330  C   VAL A  44      34.712  12.913 -56.480  1.00 49.34           C  
ATOM    331  CB  VAL A  44      33.569  14.173 -58.430  1.00 49.34           C  
ATOM    332  O   VAL A  44      33.978  13.368 -55.613  1.00 49.34           O  
ATOM    333  CG1 VAL A  44      34.397  15.439 -58.173  1.00 49.34           C  
ATOM    334  CG2 VAL A  44      33.268  14.179 -59.932  1.00 49.34           C  
ATOM    335  N   GLN A  45      35.976  12.516 -56.266  1.00 48.70           N  
ATOM    336  CA  GLN A  45      37.071  13.196 -55.532  1.00 48.70           C  
ATOM    337  C   GLN A  45      36.967  13.541 -54.022  1.00 48.70           C  
ATOM    338  CB  GLN A  45      37.539  14.438 -56.307  1.00 48.70           C  
ATOM    339  O   GLN A  45      36.093  14.294 -53.599  1.00 48.70           O  
ATOM    340  CG  GLN A  45      38.431  14.115 -57.521  1.00 48.70           C  
ATOM    341  CD  GLN A  45      39.909  14.445 -57.310  1.00 48.70           C  
ATOM    342  NE2 GLN A  45      40.669  14.588 -58.373  1.00 48.70           N  
ATOM    343  OE1 GLN A  45      40.421  14.574 -56.214  1.00 48.70           O  
ATOM    344  N   PRO A  46      37.974  13.124 -53.219  1.00 40.10           N  
ATOM    345  CA  PRO A  46      38.125  13.479 -51.811  1.00 40.10           C  
ATOM    346  C   PRO A  46      39.146  14.612 -51.608  1.00 40.10           C  
ATOM    347  CB  PRO A  46      38.636  12.182 -51.179  1.00 40.10           C  
ATOM    348  O   PRO A  46      40.150  14.678 -52.311  1.00 40.10           O  
ATOM    349  CG  PRO A  46      39.591  11.632 -52.244  1.00 40.10           C  
ATOM    350  CD  PRO A  46      39.014  12.152 -53.560  1.00 40.10           C  
ATOM    351  N   SER A  47      38.956  15.451 -50.587  1.00 44.92           N  
ATOM    352  CA  SER A  47      40.033  16.123 -49.834  1.00 44.92           C  
ATOM    353  C   SER A  47      39.425  17.003 -48.749  1.00 44.92           C  
ATOM    354  CB  SER A  47      40.917  17.034 -50.707  1.00 44.92           C  
ATOM    355  O   SER A  47      38.795  18.002 -49.060  1.00 44.92           O  
ATOM    356  OG  SER A  47      41.929  16.265 -51.322  1.00 44.92           O  
ATOM    357  N   HIS A  48      39.634  16.658 -47.481  1.00 43.82           N  
ATOM    358  CA  HIS A  48      40.288  17.554 -46.526  1.00 43.82           C  
ATOM    359  C   HIS A  48      40.576  16.786 -45.235  1.00 43.82           C  
ATOM    360  CB  HIS A  48      39.540  18.878 -46.269  1.00 43.82           C  
ATOM    361  O   HIS A  48      39.690  16.339 -44.515  1.00 43.82           O  
ATOM    362  CG  HIS A  48      40.214  20.024 -46.996  1.00 43.82           C  
ATOM    363  CD2 HIS A  48      39.836  20.603 -48.181  1.00 43.82           C  
ATOM    364  ND1 HIS A  48      41.391  20.633 -46.614  1.00 43.82           N  
ATOM    365  CE1 HIS A  48      41.715  21.542 -47.548  1.00 43.82           C  
ATOM    366  NE2 HIS A  48      40.802  21.555 -48.526  1.00 43.82           N  
ATOM    367  N   GLN A  49      41.873  16.615 -44.994  1.00 43.03           N  
ATOM    368  CA  GLN A  49      42.452  16.137 -43.753  1.00 43.03           C  
ATOM    369  C   GLN A  49      42.121  17.111 -42.622  1.00 43.03           C  
ATOM    370  CB  GLN A  49      43.985  16.132 -43.904  1.00 43.03           C  
ATOM    371  O   GLN A  49      42.401  18.295 -42.783  1.00 43.03           O  
ATOM    372  CG  GLN A  49      44.553  15.300 -45.062  1.00 43.03           C  
ATOM    373  CD  GLN A  49      46.079  15.324 -45.037  1.00 43.03           C  
ATOM    374  NE2 GLN A  49      46.736  15.574 -46.149  1.00 43.03           N  
ATOM    375  OE1 GLN A  49      46.714  15.127 -44.014  1.00 43.03           O  
ATOM    376  N   LEU A  50      41.678  16.615 -41.466  1.00 48.10           N  
ATOM    377  CA  LEU A  50      42.137  17.128 -40.176  1.00 48.10           C  
ATOM    378  C   LEU A  50      42.231  15.977 -39.169  1.00 48.10           C  
ATOM    379  CB  LEU A  50      41.300  18.309 -39.645  1.00 48.10           C  
ATOM    380  O   LEU A  50      41.277  15.266 -38.875  1.00 48.10           O  
ATOM    381  CG  LEU A  50      41.656  19.700 -40.222  1.00 48.10           C  
ATOM    382  CD1 LEU A  50      40.843  20.775 -39.511  1.00 48.10           C  
ATOM    383  CD2 LEU A  50      43.142  20.069 -40.072  1.00 48.10           C  
ATOM    384  N   ARG A  51      43.464  15.811 -38.707  1.00 36.40           N  
ATOM    385  CA  ARG A  51      44.004  14.838 -37.769  1.00 36.40           C  
ATOM    386  C   ARG A  51      44.023  15.479 -36.385  1.00 36.40           C  
ATOM    387  CB  ARG A  51      45.427  14.559 -38.294  1.00 36.40           C  
ATOM    388  O   ARG A  51      44.585  16.559 -36.253  1.00 36.40           O  
ATOM    389  CG  ARG A  51      46.318  13.654 -37.438  1.00 36.40           C  
ATOM    390  CD  ARG A  51      47.664  13.476 -38.157  1.00 36.40           C  
ATOM    391  NE  ARG A  51      48.419  12.330 -37.621  1.00 36.40           N  
ATOM    392  NH1 ARG A  51      49.904  12.096 -39.363  1.00 36.40           N  
ATOM    393  NH2 ARG A  51      49.933  10.635 -37.676  1.00 36.40           N  
ATOM    394  CZ  ARG A  51      49.412  11.697 -38.220  1.00 36.40           C  
ATOM    395  N   ALA A  52      43.510  14.794 -35.369  1.00 41.52           N  
ATOM    396  CA  ALA A  52      43.931  14.984 -33.981  1.00 41.52           C  
ATOM    397  C   ALA A  52      43.599  13.716 -33.182  1.00 41.52           C  
ATOM    398  CB  ALA A  52      43.276  16.229 -33.373  1.00 41.52           C  
ATOM    399  O   ALA A  52      42.440  13.345 -33.033  1.00 41.52           O  
ATOM    400  N   SER A  53      44.650  13.034 -32.734  1.00 38.10           N  
ATOM    401  CA  SER A  53      44.623  11.863 -31.860  1.00 38.10           C  
ATOM    402  C   SER A  53      44.712  12.297 -30.394  1.00 38.10           C  
ATOM    403  CB  SER A  53      45.829  10.963 -32.176  1.00 38.10           C  
ATOM    404  O   SER A  53      45.437  13.238 -30.082  1.00 38.10           O  
ATOM    405  OG  SER A  53      45.862  10.594 -33.547  1.00 38.10           O  
ATOM    406  N   GLY A  54      44.051  11.551 -29.513  1.00 43.77           N  
ATOM    407  CA  GLY A  54      44.260  11.521 -28.060  1.00 43.77           C  
ATOM    408  C   GLY A  54      43.294  10.478 -27.487  1.00 43.77           C  
ATOM    409  O   GLY A  54      42.098  10.727 -27.485  1.00 43.77           O  
ATOM    410  N   ALA A  55      43.677   9.210 -27.315  1.00 41.72           N  
ATOM    411  CA  ALA A  55      44.539   8.671 -26.256  1.00 41.72           C  
ATOM    412  C   ALA A  55      43.986   8.983 -24.854  1.00 41.72           C  
ATOM    413  CB  ALA A  55      46.015   9.070 -26.429  1.00 41.72           C  
ATOM    414  O   ALA A  55      44.250  10.062 -24.337  1.00 41.72           O  
ATOM    415  N   LEU A  56      43.220   8.063 -24.256  1.00 49.52           N  
ATOM    416  CA  LEU A  56      43.729   7.190 -23.189  1.00 49.52           C  
ATOM    417  C   LEU A  56      42.685   6.138 -22.781  1.00 49.52           C  
ATOM    418  CB  LEU A  56      44.245   7.968 -21.956  1.00 49.52           C  
ATOM    419  O   LEU A  56      41.480   6.366 -22.827  1.00 49.52           O  
ATOM    420  CG  LEU A  56      45.723   7.642 -21.633  1.00 49.52           C  
ATOM    421  CD1 LEU A  56      46.530   8.917 -21.388  1.00 49.52           C  
ATOM    422  CD2 LEU A  56      45.836   6.739 -20.408  1.00 49.52           C  
ATOM    423  N   GLU A  57      43.225   4.981 -22.440  1.00 46.86           N  
ATOM    424  CA  GLU A  57      42.655   3.655 -22.257  1.00 46.86           C  
ATOM    425  C   GLU A  57      43.163   3.199 -20.883  1.00 46.86           C  
ATOM    426  CB  GLU A  57      43.244   2.825 -23.423  1.00 46.86           C  
ATOM    427  O   GLU A  57      44.375   3.171 -20.700  1.00 46.86           O  
ATOM    428  CG  GLU A  57      42.892   1.336 -23.539  1.00 46.86           C  
ATOM    429  CD  GLU A  57      43.636   0.667 -24.721  1.00 46.86           C  
ATOM    430  OE1 GLU A  57      43.816  -0.570 -24.673  1.00 46.86           O  
ATOM    431  OE2 GLU A  57      44.000   1.382 -25.688  1.00 46.86           O  
ATOM    432  N   GLU A  58      42.274   2.968 -19.913  1.00 58.41           N  
ATOM    433  CA  GLU A  58      42.519   2.373 -18.579  1.00 58.41           C  
ATOM    434  C   GLU A  58      41.168   2.386 -17.821  1.00 58.41           C  
ATOM    435  CB  GLU A  58      43.619   3.134 -17.791  1.00 58.41           C  
ATOM    436  O   GLU A  58      40.388   3.318 -17.987  1.00 58.41           O  
ATOM    437  CG  GLU A  58      43.438   4.653 -17.629  1.00 58.41           C  
ATOM    438  CD  GLU A  58      44.570   5.324 -16.824  1.00 58.41           C  
ATOM    439  OE1 GLU A  58      44.447   6.550 -16.586  1.00 58.41           O  
ATOM    440  OE2 GLU A  58      45.562   4.652 -16.454  1.00 58.41           O  
ATOM    441  N   ASP A  59      40.726   1.433 -17.006  1.00 45.53           N  
ATOM    442  CA  ASP A  59      41.261   0.179 -16.485  1.00 45.53           C  
ATOM    443  C   ASP A  59      40.039  -0.619 -15.970  1.00 45.53           C  
ATOM    444  CB  ASP A  59      42.218   0.505 -15.325  1.00 45.53           C  
ATOM    445  O   ASP A  59      39.158  -0.061 -15.306  1.00 45.53           O  
ATOM    446  CG  ASP A  59      42.889  -0.712 -14.703  1.00 45.53           C  
ATOM    447  OD1 ASP A  59      42.909  -1.761 -15.385  1.00 45.53           O  
ATOM    448  OD2 ASP A  59      43.361  -0.576 -13.553  1.00 45.53           O  
ATOM    449  N   SER A  60      39.931  -1.903 -16.312  1.00 45.21           N  
ATOM    450  CA  SER A  60      38.877  -2.808 -15.839  1.00 45.21           C  
ATOM    451  C   SER A  60      39.554  -4.071 -15.332  1.00 45.21           C  
ATOM    452  CB  SER A  60      37.853  -3.124 -16.941  1.00 45.21           C  
ATOM    453  O   SER A  60      40.000  -4.904 -16.116  1.00 45.21           O  
ATOM    454  OG  SER A  60      36.726  -3.802 -16.403  1.00 45.21           O  
ATOM    455  N   VAL A  61      39.640  -4.191 -14.008  1.00 54.49           N  
ATOM    456  CA  VAL A  61      40.224  -5.347 -13.327  1.00 54.49           C  
ATOM    457  C   VAL A  61      39.127  -6.038 -12.527  1.00 54.49           C  
ATOM    458  CB  VAL A  61      41.420  -4.951 -12.435  1.00 54.49           C  
ATOM    459  O   VAL A  61      38.646  -5.521 -11.520  1.00 54.49           O  
ATOM    460  CG1 VAL A  61      42.155  -6.203 -11.940  1.00 54.49           C  
ATOM    461  CG2 VAL A  61      42.433  -4.079 -13.178  1.00 54.49           C  
ATOM    462  N   CYS A  62      38.729  -7.224 -12.976  1.00 42.13           N  
ATOM    463  CA  CYS A  62      38.030  -8.201 -12.153  1.00 42.13           C  
ATOM    464  C   CYS A  62      38.736  -9.539 -12.377  1.00 42.13           C  
ATOM    465  CB  CYS A  62      36.531  -8.208 -12.494  1.00 42.13           C  
ATOM    466  O   CYS A  62      38.525 -10.195 -13.395  1.00 42.13           O  
ATOM    467  SG  CYS A  62      35.566  -8.673 -11.025  1.00 42.13           S  
ATOM    468  N   CYS A  63      39.651  -9.872 -11.466  1.00 45.94           N  
ATOM    469  CA  CYS A  63      40.369 -11.136 -11.485  1.00 45.94           C  
ATOM    470  C   CYS A  63      39.445 -12.264 -11.018  1.00 45.94           C  
ATOM    471  CB  CYS A  63      41.645 -11.061 -10.637  1.00 45.94           C  
ATOM    472  O   CYS A  63      38.849 -12.201  -9.941  1.00 45.94           O  
ATOM    473  SG  CYS A  63      42.761  -9.777 -11.279  1.00 45.94           S  
ATOM    474  N   VAL A  64      39.352 -13.269 -11.881  1.00 43.61           N  
ATOM    475  CA  VAL A  64      39.005 -14.659 -11.597  1.00 43.61           C  
ATOM    476  C   VAL A  64      40.239 -15.323 -10.989  1.00 43.61           C  
ATOM    477  CB  VAL A  64      38.657 -15.340 -12.942  1.00 43.61           C  
ATOM    478  O   VAL A  64      41.317 -15.142 -11.532  1.00 43.61           O  
ATOM    479  CG1 VAL A  64      38.666 -16.871 -12.906  1.00 43.61           C  
ATOM    480  CG2 VAL A  64      37.278 -14.876 -13.432  1.00 43.61           C  
ATOM    481  N   GLU A  65      40.059 -16.094  -9.921  1.00 47.52           N  
ATOM    482  CA  GLU A  65      40.927 -17.207  -9.503  1.00 47.52           C  
ATOM    483  C   GLU A  65      39.922 -18.283  -9.016  1.00 47.52           C  
ATOM    484  CB  GLU A  65      41.908 -16.763  -8.399  1.00 47.52           C  
ATOM    485  O   GLU A  65      39.076 -17.976  -8.170  1.00 47.52           O  
ATOM    486  CG  GLU A  65      42.884 -15.613  -8.746  1.00 47.52           C  
ATOM    487  CD  GLU A  65      44.125 -16.000  -9.575  1.00 47.52           C  
ATOM    488  OE1 GLU A  65      44.472 -15.227 -10.502  1.00 47.52           O  
ATOM    489  OE2 GLU A  65      44.832 -16.930  -9.135  1.00 47.52           O  
ATOM    490  N   GLU A  66      39.664 -19.333  -9.807  1.00 46.23           N  
ATOM    491  CA  GLU A  66      40.315 -20.665  -9.747  1.00 46.23           C  
ATOM    492  C   GLU A  66      39.894 -21.416  -8.462  1.00 46.23           C  
ATOM    493  CB  GLU A  66      41.829 -20.602 -10.034  1.00 46.23           C  
ATOM    494  O   GLU A  66      40.168 -20.981  -7.348  1.00 46.23           O  
ATOM    495  CG  GLU A  66      42.084 -20.204 -11.505  1.00 46.23           C  
ATOM    496  CD  GLU A  66      43.562 -20.192 -11.942  1.00 46.23           C  
ATOM    497  OE1 GLU A  66      43.786 -19.937 -13.153  1.00 46.23           O  
ATOM    498  OE2 GLU A  66      44.455 -20.453 -11.108  1.00 46.23           O  
ATOM    499  N   GLU A  67      38.895 -22.306  -8.537  1.00 37.59           N  
ATOM    500  CA  GLU A  67      39.021 -23.747  -8.852  1.00 37.59           C  
ATOM    501  C   GLU A  67      39.917 -24.479  -7.844  1.00 37.59           C  
ATOM    502  CB  GLU A  67      39.426 -24.072 -10.311  1.00 37.59           C  
ATOM    503  O   GLU A  67      41.115 -24.253  -7.831  1.00 37.59           O  
ATOM    504  CG  GLU A  67      38.318 -23.737 -11.326  1.00 37.59           C  
ATOM    505  CD  GLU A  67      38.561 -24.273 -12.755  1.00 37.59           C  
ATOM    506  OE1 GLU A  67      37.561 -24.320 -13.513  1.00 37.59           O  
ATOM    507  OE2 GLU A  67      39.714 -24.599 -13.111  1.00 37.59           O  
ATOM    508  N   GLU A  68      39.326 -25.345  -7.009  1.00 41.68           N  
ATOM    509  CA  GLU A  68      39.824 -26.711  -6.774  1.00 41.68           C  
ATOM    510  C   GLU A  68      38.849 -27.517  -5.893  1.00 41.68           C  
ATOM    511  CB  GLU A  68      41.281 -26.777  -6.265  1.00 41.68           C  
ATOM    512  O   GLU A  68      38.427 -27.108  -4.807  1.00 41.68           O  
ATOM    513  CG  GLU A  68      42.213 -27.121  -7.453  1.00 41.68           C  
ATOM    514  CD  GLU A  68      43.719 -26.946  -7.187  1.00 41.68           C  
ATOM    515  OE1 GLU A  68      44.499 -27.164  -8.148  1.00 41.68           O  
ATOM    516  OE2 GLU A  68      44.111 -26.644  -6.034  1.00 41.68           O  
ATOM    517  N   GLU A  69      38.443 -28.649  -6.464  1.00 41.28           N  
ATOM    518  CA  GLU A  69      37.675 -29.756  -5.901  1.00 41.28           C  
ATOM    519  C   GLU A  69      38.609 -30.671  -5.088  1.00 41.28           C  
ATOM    520  CB  GLU A  69      37.104 -30.585  -7.079  1.00 41.28           C  
ATOM    521  O   GLU A  69      39.727 -30.905  -5.520  1.00 41.28           O  
ATOM    522  CG  GLU A  69      36.167 -29.824  -8.038  1.00 41.28           C  
ATOM    523  CD  GLU A  69      35.754 -30.644  -9.280  1.00 41.28           C  
ATOM    524  OE1 GLU A  69      34.563 -30.541  -9.668  1.00 41.28           O  
ATOM    525  OE2 GLU A  69      36.613 -31.337  -9.867  1.00 41.28           O  
ATOM    526  N   GLU A  70      38.142 -31.232  -3.968  1.00 45.88           N  
ATOM    527  CA  GLU A  70      38.645 -32.480  -3.349  1.00 45.88           C  
ATOM    528  C   GLU A  70      37.579 -32.904  -2.308  1.00 45.88           C  
ATOM    529  CB  GLU A  70      40.048 -32.284  -2.717  1.00 45.88           C  
ATOM    530  O   GLU A  70      37.280 -32.163  -1.371  1.00 45.88           O  
ATOM    531  CG  GLU A  70      41.164 -32.985  -3.528  1.00 45.88           C  
ATOM    532  CD  GLU A  70      42.592 -32.758  -2.988  1.00 45.88           C  
ATOM    533  OE1 GLU A  70      43.556 -33.190  -3.668  1.00 45.88           O  
ATOM    534  OE2 GLU A  70      42.745 -32.217  -1.864  1.00 45.88           O  
ATOM    535  N   GLU A  71      36.678 -33.838  -2.625  1.00 50.47           N  
ATOM    536  CA  GLU A  71      36.800 -35.311  -2.575  1.00 50.47           C  
ATOM    537  C   GLU A  71      36.754 -35.920  -1.154  1.00 50.47           C  
ATOM    538  CB  GLU A  71      37.916 -35.928  -3.449  1.00 50.47           C  
ATOM    539  O   GLU A  71      37.587 -35.617  -0.314  1.00 50.47           O  
ATOM    540  CG  GLU A  71      37.491 -36.075  -4.926  1.00 50.47           C  
ATOM    541  CD  GLU A  71      38.384 -37.015  -5.764  1.00 50.47           C  
ATOM    542  OE1 GLU A  71      37.946 -37.358  -6.890  1.00 50.47           O  
ATOM    543  OE2 GLU A  71      39.482 -37.393  -5.299  1.00 50.47           O  
ATOM    544  N   GLU A  72      35.742 -36.795  -0.971  1.00 49.56           N  
ATOM    545  CA  GLU A  72      35.732 -38.092  -0.248  1.00 49.56           C  
ATOM    546  C   GLU A  72      36.115 -38.102   1.256  1.00 49.56           C  
ATOM    547  CB  GLU A  72      36.489 -39.126  -1.107  1.00 49.56           C  
ATOM    548  O   GLU A  72      36.971 -37.378   1.728  1.00 49.56           O  
ATOM    549  CG  GLU A  72      35.990 -39.160  -2.572  1.00 49.56           C  
ATOM    550  CD  GLU A  72      36.491 -40.362  -3.390  1.00 49.56           C  
ATOM    551  OE1 GLU A  72      35.761 -40.724  -4.346  1.00 49.56           O  
ATOM    552  OE2 GLU A  72      37.499 -40.991  -3.000  1.00 49.56           O  
ATOM    553  N   GLU A  73      35.509 -38.824   2.197  1.00 43.51           N  
ATOM    554  CA  GLU A  73      34.938 -40.167   2.314  1.00 43.51           C  
ATOM    555  C   GLU A  73      34.054 -40.096   3.588  1.00 43.51           C  
ATOM    556  CB  GLU A  73      36.097 -41.155   2.587  1.00 43.51           C  
ATOM    557  O   GLU A  73      34.419 -39.474   4.583  1.00 43.51           O  
ATOM    558  CG  GLU A  73      36.333 -42.247   1.537  1.00 43.51           C  
ATOM    559  CD  GLU A  73      37.280 -43.328   2.092  1.00 43.51           C  
ATOM    560  OE1 GLU A  73      36.935 -44.528   1.962  1.00 43.51           O  
ATOM    561  OE2 GLU A  73      38.306 -42.969   2.715  1.00 43.51           O  
ATOM    562  N   ALA A  74      32.793 -40.519   3.562  1.00 36.71           N  
ATOM    563  CA  ALA A  74      32.348 -41.871   3.892  1.00 36.71           C  
ATOM    564  C   ALA A  74      32.327 -42.224   5.400  1.00 36.71           C  
ATOM    565  CB  ALA A  74      33.041 -42.933   3.023  1.00 36.71           C  
ATOM    566  O   ALA A  74      33.270 -42.002   6.148  1.00 36.71           O  
ATOM    567  N   VAL A  75      31.235 -42.919   5.755  1.00 43.15           N  
ATOM    568  CA  VAL A  75      31.122 -43.985   6.770  1.00 43.15           C  
ATOM    569  C   VAL A  75      30.269 -43.693   8.025  1.00 43.15           C  
ATOM    570  CB  VAL A  75      32.469 -44.708   7.047  1.00 43.15           C  
ATOM    571  O   VAL A  75      30.569 -42.837   8.849  1.00 43.15           O  
ATOM    572  CG1 VAL A  75      32.356 -45.859   8.034  1.00 43.15           C  
ATOM    573  CG2 VAL A  75      33.029 -45.363   5.772  1.00 43.15           C  
ATOM    574  N   VAL A  76      29.266 -44.582   8.162  1.00 43.98           N  
ATOM    575  CA  VAL A  76      28.549 -45.078   9.362  1.00 43.98           C  
ATOM    576  C   VAL A  76      27.281 -44.313   9.779  1.00 43.98           C  
ATOM    577  CB  VAL A  76      29.556 -45.446  10.479  1.00 43.98           C  
ATOM    578  O   VAL A  76      27.347 -43.213  10.311  1.00 43.98           O  
ATOM    579  CG1 VAL A  76      29.020 -45.525  11.907  1.00 43.98           C  
ATOM    580  CG2 VAL A  76      30.188 -46.814  10.180  1.00 43.98           C  
ATOM    581  N   THR A  77      26.084 -44.752   9.338  1.00 39.46           N  
ATOM    582  CA  THR A  77      25.202 -45.808   9.933  1.00 39.46           C  
ATOM    583  C   THR A  77      24.787 -45.457  11.374  1.00 39.46           C  
ATOM    584  CB  THR A  77      25.700 -47.268   9.798  1.00 39.46           C  
ATOM    585  O   THR A  77      25.624 -45.083  12.175  1.00 39.46           O  
ATOM    586  CG2 THR A  77      25.758 -47.752   8.351  1.00 39.46           C  
ATOM    587  OG1 THR A  77      26.952 -47.519  10.359  1.00 39.46           O  
ATOM    588  N   GLU A  78      23.534 -45.494  11.831  1.00 41.84           N  
ATOM    589  CA  GLU A  78      22.405 -46.386  11.565  1.00 41.84           C  
ATOM    590  C   GLU A  78      21.154 -45.814  12.286  1.00 41.84           C  
ATOM    591  CB  GLU A  78      22.745 -47.767  12.183  1.00 41.84           C  
ATOM    592  O   GLU A  78      21.257 -45.281  13.386  1.00 41.84           O  
ATOM    593  CG  GLU A  78      22.723 -48.939  11.189  1.00 41.84           C  
ATOM    594  CD  GLU A  78      23.472 -50.175  11.726  1.00 41.84           C  
ATOM    595  OE1 GLU A  78      22.983 -51.297  11.468  1.00 41.84           O  
ATOM    596  OE2 GLU A  78      24.548 -50.003  12.347  1.00 41.84           O  
ATOM    597  N   ASP A  79      19.993 -45.963  11.643  1.00 38.63           N  
ATOM    598  CA  ASP A  79      18.775 -46.575  12.201  1.00 38.63           C  
ATOM    599  C   ASP A  79      18.051 -45.987  13.442  1.00 38.63           C  
ATOM    600  CB  ASP A  79      19.090 -48.072  12.378  1.00 38.63           C  
ATOM    601  O   ASP A  79      18.484 -46.134  14.585  1.00 38.63           O  
ATOM    602  CG  ASP A  79      17.832 -48.921  12.524  1.00 38.63           C  
ATOM    603  OD1 ASP A  79      16.888 -48.630  11.757  1.00 38.63           O  
ATOM    604  OD2 ASP A  79      17.801 -49.813  13.403  1.00 38.63           O  
ATOM    605  N   ARG A  80      16.841 -45.438  13.220  1.00 44.51           N  
ATOM    606  CA  ARG A  80      15.576 -46.064  13.674  1.00 44.51           C  
ATOM    607  C   ARG A  80      14.320 -45.269  13.297  1.00 44.51           C  
ATOM    608  CB  ARG A  80      15.536 -46.361  15.187  1.00 44.51           C  
ATOM    609  O   ARG A  80      14.091 -44.156  13.762  1.00 44.51           O  
ATOM    610  CG  ARG A  80      15.745 -47.864  15.404  1.00 44.51           C  
ATOM    611  CD  ARG A  80      15.715 -48.216  16.888  1.00 44.51           C  
ATOM    612  NE  ARG A  80      15.291 -49.613  17.070  1.00 44.51           N  
ATOM    613  NH1 ARG A  80      16.138 -49.924  19.169  1.00 44.51           N  
ATOM    614  NH2 ARG A  80      14.941 -51.548  18.198  1.00 44.51           N  
ATOM    615  CZ  ARG A  80      15.457 -50.352  18.142  1.00 44.51           C  
ATOM    616  N   ASP A  81      13.510 -45.923  12.471  1.00 36.33           N  
ATOM    617  CA  ASP A  81      12.044 -46.015  12.474  1.00 36.33           C  
ATOM    618  C   ASP A  81      11.229 -45.117  13.428  1.00 36.33           C  
ATOM    619  CB  ASP A  81      11.698 -47.466  12.846  1.00 36.33           C  
ATOM    620  O   ASP A  81      11.373 -45.193  14.646  1.00 36.33           O  
ATOM    621  CG  ASP A  81      12.214 -48.477  11.830  1.00 36.33           C  
ATOM    622  OD1 ASP A  81      11.850 -48.303  10.646  1.00 36.33           O  
ATOM    623  OD2 ASP A  81      12.912 -49.414  12.267  1.00 36.33           O  
ATOM    624  N   ALA A  82      10.216 -44.427  12.883  1.00 41.14           N  
ATOM    625  CA  ALA A  82       8.807 -44.770  13.145  1.00 41.14           C  
ATOM    626  C   ALA A  82       7.828 -43.769  12.494  1.00 41.14           C  
ATOM    627  CB  ALA A  82       8.486 -44.882  14.645  1.00 41.14           C  
ATOM    628  O   ALA A  82       7.645 -42.651  12.960  1.00 41.14           O  
ATOM    629  N   ALA A  83       7.146 -44.260  11.456  1.00 43.14           N  
ATOM    630  CA  ALA A  83       5.693 -44.202  11.274  1.00 43.14           C  
ATOM    631  C   ALA A  83       4.965 -42.830  11.296  1.00 43.14           C  
ATOM    632  CB  ALA A  83       5.101 -45.207  12.280  1.00 43.14           C  
ATOM    633  O   ALA A  83       4.804 -42.199  12.332  1.00 43.14           O  
ATOM    634  N   LEU A  84       4.343 -42.465  10.163  1.00 49.83           N  
ATOM    635  CA  LEU A  84       2.878 -42.519   9.950  1.00 49.83           C  
ATOM    636  C   LEU A  84       2.428 -41.578   8.804  1.00 49.83           C  
ATOM    637  CB  LEU A  84       2.037 -42.239  11.224  1.00 49.83           C  
ATOM    638  O   LEU A  84       2.445 -40.361   8.923  1.00 49.83           O  
ATOM    639  CG  LEU A  84       1.930 -43.394  12.251  1.00 49.83           C  
ATOM    640  CD1 LEU A  84       1.106 -42.958  13.458  1.00 49.83           C  
ATOM    641  CD2 LEU A  84       1.300 -44.665  11.669  1.00 49.83           C  
ATOM    642  N   GLY A  85       2.002 -42.212   7.704  1.00 34.87           N  
ATOM    643  CA  GLY A  85       1.062 -41.790   6.650  1.00 34.87           C  
ATOM    644  C   GLY A  85       0.739 -40.308   6.406  1.00 34.87           C  
ATOM    645  O   GLY A  85      -0.016 -39.696   7.155  1.00 34.87           O  
ATOM    646  N   GLY A  86       1.145 -39.799   5.237  1.00 39.30           N  
ATOM    647  CA  GLY A  86       0.536 -38.625   4.598  1.00 39.30           C  
ATOM    648  C   GLY A  86      -0.370 -39.047   3.426  1.00 39.30           C  
ATOM    649  O   GLY A  86       0.115 -39.759   2.543  1.00 39.30           O  
ATOM    650  N   PRO A  87      -1.661 -38.659   3.389  1.00 51.29           N  
ATOM    651  CA  PRO A  87      -2.573 -39.028   2.309  1.00 51.29           C  
ATOM    652  C   PRO A  87      -2.379 -38.150   1.061  1.00 51.29           C  
ATOM    653  CB  PRO A  87      -3.980 -38.920   2.902  1.00 51.29           C  
ATOM    654  O   PRO A  87      -2.107 -36.952   1.144  1.00 51.29           O  
ATOM    655  CG  PRO A  87      -3.831 -37.814   3.946  1.00 51.29           C  
ATOM    656  CD  PRO A  87      -2.381 -37.927   4.421  1.00 51.29           C  
ATOM    657  N   ARG A  88      -2.526 -38.794  -0.101  1.00 41.64           N  
ATOM    658  CA  ARG A  88      -2.667 -38.203  -1.439  1.00 41.64           C  
ATOM    659  C   ARG A  88      -4.032 -37.498  -1.585  1.00 41.64           C  
ATOM    660  CB  ARG A  88      -2.525 -39.361  -2.456  1.00 41.64           C  
ATOM    661  O   ARG A  88      -4.845 -37.564  -0.672  1.00 41.64           O  
ATOM    662  CG  ARG A  88      -1.073 -39.815  -2.673  1.00 41.64           C  
ATOM    663  CD  ARG A  88      -1.032 -40.979  -3.678  1.00 41.64           C  
ATOM    664  NE  ARG A  88       0.176 -40.940  -4.529  1.00 41.64           N  
ATOM    665  NH1 ARG A  88      -0.447 -42.612  -5.970  1.00 41.64           N  
ATOM    666  NH2 ARG A  88       1.436 -41.476  -6.353  1.00 41.64           N  
ATOM    667  CZ  ARG A  88       0.383 -41.674  -5.607  1.00 41.64           C  
ATOM    668  N   GLU A  89      -4.266 -36.956  -2.791  1.00 45.43           N  
ATOM    669  CA  GLU A  89      -5.562 -36.633  -3.438  1.00 45.43           C  
ATOM    670  C   GLU A  89      -6.379 -35.493  -2.773  1.00 45.43           C  
ATOM    671  CB  GLU A  89      -6.303 -37.938  -3.849  1.00 45.43           C  
ATOM    672  O   GLU A  89      -6.683 -35.515  -1.594  1.00 45.43           O  
ATOM    673  CG  GLU A  89      -6.450 -39.103  -2.834  1.00 45.43           C  
ATOM    674  CD  GLU A  89      -6.527 -40.484  -3.487  1.00 45.43           C  
ATOM    675  OE1 GLU A  89      -5.679 -41.341  -3.128  1.00 45.43           O  
ATOM    676  OE2 GLU A  89      -7.375 -40.658  -4.386  1.00 45.43           O  
ATOM    677  N   HIS A  90      -6.655 -34.351  -3.418  1.00 52.37           N  
ATOM    678  CA  HIS A  90      -7.489 -34.183  -4.609  1.00 52.37           C  
ATOM    679  C   HIS A  90      -7.140 -32.896  -5.384  1.00 52.37           C  
ATOM    680  CB  HIS A  90      -8.953 -34.074  -4.138  1.00 52.37           C  
ATOM    681  O   HIS A  90      -7.000 -31.817  -4.806  1.00 52.37           O  
ATOM    682  CG  HIS A  90      -9.558 -35.397  -3.750  1.00 52.37           C  
ATOM    683  CD2 HIS A  90      -9.563 -35.992  -2.515  1.00 52.37           C  
ATOM    684  ND1 HIS A  90     -10.213 -36.246  -4.610  1.00 52.37           N  
ATOM    685  CE1 HIS A  90     -10.580 -37.337  -3.919  1.00 52.37           C  
ATOM    686  NE2 HIS A  90     -10.216 -37.221  -2.634  1.00 52.37           N  
ATOM    687  N   ALA A  91      -7.054 -33.012  -6.711  1.00 49.34           N  
ATOM    688  CA  ALA A  91      -7.219 -31.891  -7.627  1.00 49.34           C  
ATOM    689  C   ALA A  91      -8.685 -31.433  -7.563  1.00 49.34           C  
ATOM    690  CB  ALA A  91      -6.833 -32.363  -9.037  1.00 49.34           C  
ATOM    691  O   ALA A  91      -9.579 -32.265  -7.691  1.00 49.34           O  
ATOM    692  N   LEU A  92      -8.920 -30.143  -7.328  1.00 58.61           N  
ATOM    693  CA  LEU A  92     -10.244 -29.535  -7.431  1.00 58.61           C  
ATOM    694  C   LEU A  92     -10.297 -28.787  -8.760  1.00 58.61           C  
ATOM    695  CB  LEU A  92     -10.531 -28.641  -6.210  1.00 58.61           C  
ATOM    696  O   LEU A  92      -9.669 -27.738  -8.931  1.00 58.61           O  
ATOM    697  CG  LEU A  92     -10.662 -29.413  -4.882  1.00 58.61           C  
ATOM    698  CD1 LEU A  92     -10.752 -28.421  -3.720  1.00 58.61           C  
ATOM    699  CD2 LEU A  92     -11.903 -30.309  -4.837  1.00 58.61           C  
ATOM    700  N   ASP A  93     -10.986 -29.399  -9.709  1.00 65.11           N  
ATOM    701  CA  ASP A  93     -11.474 -28.790 -10.929  1.00 65.11           C  
ATOM    702  C   ASP A  93     -12.523 -27.725 -10.581  1.00 65.11           C  
ATOM    703  CB  ASP A  93     -12.029 -29.885 -11.865  1.00 65.11           C  
ATOM    704  O   ASP A  93     -13.533 -27.977  -9.931  1.00 65.11           O  
ATOM    705  CG  ASP A  93     -13.082 -30.842 -11.264  1.00 65.11           C  
ATOM    706  OD1 ASP A  93     -13.159 -30.966 -10.019  1.00 65.11           O  
ATOM    707  OD2 ASP A  93     -13.716 -31.547 -12.076  1.00 65.11           O  
ATOM    708  N   TRP A  94     -12.267 -26.486 -10.996  1.00 66.51           N  
ATOM    709  CA  TRP A  94     -13.272 -25.428 -10.963  1.00 66.51           C  
ATOM    710  C   TRP A  94     -14.159 -25.580 -12.198  1.00 66.51           C  
ATOM    711  CB  TRP A  94     -12.599 -24.051 -10.875  1.00 66.51           C  
ATOM    712  O   TRP A  94     -13.983 -24.853 -13.174  1.00 66.51           O  
ATOM    713  CG  TRP A  94     -11.823 -23.798  -9.620  1.00 66.51           C  
ATOM    714  CD1 TRP A  94     -10.478 -23.837  -9.506  1.00 66.51           C  
ATOM    715  CD2 TRP A  94     -12.331 -23.514  -8.281  1.00 66.51           C  
ATOM    716  CE2 TRP A  94     -11.218 -23.372  -7.399  1.00 66.51           C  
ATOM    717  CE3 TRP A  94     -13.618 -23.382  -7.716  1.00 66.51           C  
ATOM    718  NE1 TRP A  94     -10.114 -23.584  -8.198  1.00 66.51           N  
ATOM    719  CH2 TRP A  94     -12.665 -22.969  -5.503  1.00 66.51           C  
ATOM    720  CZ2 TRP A  94     -11.369 -23.099  -6.032  1.00 66.51           C  
ATOM    721  CZ3 TRP A  94     -13.784 -23.113  -6.344  1.00 66.51           C  
ATOM    722  N   ASP A  95     -15.073 -26.547 -12.174  1.00 55.83           N  
ATOM    723  CA  ASP A  95     -16.124 -26.676 -13.179  1.00 55.83           C  
ATOM    724  C   ASP A  95     -17.513 -26.727 -12.526  1.00 55.83           C  
ATOM    725  CB  ASP A  95     -15.862 -27.858 -14.134  1.00 55.83           C  
ATOM    726  O   ASP A  95     -17.719 -27.329 -11.475  1.00 55.83           O  
ATOM    727  CG  ASP A  95     -16.818 -27.859 -15.340  1.00 55.83           C  
ATOM    728  OD1 ASP A  95     -17.351 -26.772 -15.673  1.00 55.83           O  
ATOM    729  OD2 ASP A  95     -17.082 -28.945 -15.891  1.00 55.83           O  
ATOM    730  N   SER A  96     -18.460 -26.108 -13.230  1.00 53.95           N  
ATOM    731  CA  SER A  96     -19.911 -26.213 -13.092  1.00 53.95           C  
ATOM    732  C   SER A  96     -20.622 -25.404 -11.995  1.00 53.95           C  
ATOM    733  CB  SER A  96     -20.330 -27.687 -13.084  1.00 53.95           C  
ATOM    734  O   SER A  96     -20.592 -25.722 -10.810  1.00 53.95           O  
ATOM    735  OG  SER A  96     -20.035 -28.277 -14.337  1.00 53.95           O  
ATOM    736  N   GLY A  97     -21.451 -24.447 -12.449  1.00 55.37           N  
ATOM    737  CA  GLY A  97     -22.780 -24.284 -11.847  1.00 55.37           C  
ATOM    738  C   GLY A  97     -23.331 -22.878 -11.596  1.00 55.37           C  
ATOM    739  O   GLY A  97     -23.974 -22.693 -10.569  1.00 55.37           O  
ATOM    740  N   PHE A  98     -23.181 -21.895 -12.495  1.00 50.27           N  
ATOM    741  CA  PHE A  98     -24.115 -20.753 -12.485  1.00 50.27           C  
ATOM    742  C   PHE A  98     -25.392 -21.143 -13.242  1.00 50.27           C  
ATOM    743  CB  PHE A  98     -23.467 -19.442 -12.964  1.00 50.27           C  
ATOM    744  O   PHE A  98     -25.479 -21.027 -14.459  1.00 50.27           O  
ATOM    745  CG  PHE A  98     -23.175 -18.487 -11.817  1.00 50.27           C  
ATOM    746  CD1 PHE A  98     -24.164 -17.586 -11.372  1.00 50.27           C  
ATOM    747  CD2 PHE A  98     -21.932 -18.531 -11.158  1.00 50.27           C  
ATOM    748  CE1 PHE A  98     -23.906 -16.730 -10.284  1.00 50.27           C  
ATOM    749  CE2 PHE A  98     -21.674 -17.675 -10.072  1.00 50.27           C  
ATOM    750  CZ  PHE A  98     -22.660 -16.773  -9.635  1.00 50.27           C  
ATOM    751  N   SER A  99     -26.369 -21.661 -12.496  1.00 61.61           N  
ATOM    752  CA  SER A  99     -27.735 -21.881 -12.970  1.00 61.61           C  
ATOM    753  C   SER A  99     -28.493 -20.555 -12.945  1.00 61.61           C  
ATOM    754  CB  SER A  99     -28.434 -22.924 -12.088  1.00 61.61           C  
ATOM    755  O   SER A  99     -28.724 -19.983 -11.880  1.00 61.61           O  
ATOM    756  OG  SER A  99     -29.745 -23.196 -12.546  1.00 61.61           O  
ATOM    757  N   GLU A 100     -28.907 -20.083 -14.117  1.00 60.35           N  
ATOM    758  CA  GLU A 100     -29.850 -18.980 -14.279  1.00 60.35           C  
ATOM    759  C   GLU A 100     -31.183 -19.328 -13.596  1.00 60.35           C  
ATOM    760  CB  GLU A 100     -30.079 -18.726 -15.782  1.00 60.35           C  
ATOM    761  O   GLU A 100     -31.902 -20.225 -14.035  1.00 60.35           O  
ATOM    762  CG  GLU A 100     -28.867 -18.089 -16.476  1.00 60.35           C  
ATOM    763  CD  GLU A 100     -29.045 -18.090 -18.001  1.00 60.35           C  
ATOM    764  OE1 GLU A 100     -29.463 -17.040 -18.541  1.00 60.35           O  
ATOM    765  OE2 GLU A 100     -28.777 -19.152 -18.605  1.00 60.35           O  
ATOM    766  N   VAL A 101     -31.545 -18.612 -12.529  1.00 55.61           N  
ATOM    767  CA  VAL A 101     -32.941 -18.529 -12.089  1.00 55.61           C  
ATOM    768  C   VAL A 101     -33.501 -17.190 -12.544  1.00 55.61           C  
ATOM    769  CB  VAL A 101     -33.163 -18.882 -10.610  1.00 55.61           C  
ATOM    770  O   VAL A 101     -33.177 -16.115 -12.045  1.00 55.61           O  
ATOM    771  CG1 VAL A 101     -32.464 -17.952  -9.616  1.00 55.61           C  
ATOM    772  CG2 VAL A 101     -34.666 -18.937 -10.299  1.00 55.61           C  
ATOM    773  N   SER A 102     -34.316 -17.300 -13.585  1.00 52.16           N  
ATOM    774  CA  SER A 102     -35.146 -16.249 -14.140  1.00 52.16           C  
ATOM    775  C   SER A 102     -36.107 -15.665 -13.105  1.00 52.16           C  
ATOM    776  CB  SER A 102     -35.989 -16.855 -15.266  1.00 52.16           C  
ATOM    777  O   SER A 102     -36.737 -16.392 -12.343  1.00 52.16           O  
ATOM    778  OG  SER A 102     -35.203 -17.101 -16.412  1.00 52.16           O  
ATOM    779  N   GLY A 103     -36.335 -14.358 -13.234  1.00 42.86           N  
ATOM    780  CA  GLY A 103     -37.689 -13.815 -13.221  1.00 42.86           C  
ATOM    781  C   GLY A 103     -38.242 -13.356 -11.876  1.00 42.86           C  
ATOM    782  O   GLY A 103     -38.979 -14.078 -11.222  1.00 42.86           O  
ATOM    783  N   SER A 104     -38.084 -12.066 -11.584  1.00 41.56           N  
ATOM    784  CA  SER A 104     -39.235 -11.274 -11.139  1.00 41.56           C  
ATOM    785  C   SER A 104     -39.022  -9.797 -11.456  1.00 41.56           C  
ATOM    786  CB  SER A 104     -39.603 -11.488  -9.666  1.00 41.56           C  
ATOM    787  O   SER A 104     -38.221  -9.099 -10.840  1.00 41.56           O  
ATOM    788  OG  SER A 104     -38.544 -11.127  -8.814  1.00 41.56           O  
ATOM    789  N   THR A 105     -39.762  -9.371 -12.473  1.00 54.57           N  
ATOM    790  CA  THR A 105     -40.084  -8.014 -12.899  1.00 54.57           C  
ATOM    791  C   THR A 105     -40.328  -7.051 -11.733  1.00 54.57           C  
ATOM    792  CB  THR A 105     -41.383  -8.168 -13.711  1.00 54.57           C  
ATOM    793  O   THR A 105     -41.284  -7.214 -10.978  1.00 54.57           O  
ATOM    794  CG2 THR A 105     -42.018  -6.880 -14.206  1.00 54.57           C  
ATOM    795  OG1 THR A 105     -41.132  -8.972 -14.844  1.00 54.57           O  
ATOM    796  N   TRP A 106     -39.536  -5.982 -11.654  1.00 48.82           N  
ATOM    797  CA  TRP A 106     -39.926  -4.762 -10.947  1.00 48.82           C  
ATOM    798  C   TRP A 106     -40.991  -4.062 -11.803  1.00 48.82           C  
ATOM    799  CB  TRP A 106     -38.685  -3.893 -10.693  1.00 48.82           C  
ATOM    800  O   TRP A 106     -40.674  -3.433 -12.809  1.00 48.82           O  
ATOM    801  CG  TRP A 106     -37.674  -4.513  -9.772  1.00 48.82           C  
ATOM    802  CD1 TRP A 106     -36.616  -5.268 -10.147  1.00 48.82           C  
ATOM    803  CD2 TRP A 106     -37.630  -4.468  -8.311  1.00 48.82           C  
ATOM    804  CE2 TRP A 106     -36.513  -5.240  -7.869  1.00 48.82           C  
ATOM    805  CE3 TRP A 106     -38.424  -3.859  -7.314  1.00 48.82           C  
ATOM    806  NE1 TRP A 106     -35.932  -5.702  -9.028  1.00 48.82           N  
ATOM    807  CH2 TRP A 106     -37.012  -4.786  -5.546  1.00 48.82           C  
ATOM    808  CZ2 TRP A 106     -36.201  -5.405  -6.512  1.00 48.82           C  
ATOM    809  CZ3 TRP A 106     -38.118  -4.015  -5.948  1.00 48.82           C  
ATOM    810  N   ARG A 107     -42.274  -4.272 -11.484  1.00 51.38           N  
ATOM    811  CA  ARG A 107     -43.396  -3.600 -12.156  1.00 51.38           C  
ATOM    812  C   ARG A 107     -43.570  -2.218 -11.532  1.00 51.38           C  
ATOM    813  CB  ARG A 107     -44.676  -4.464 -12.110  1.00 51.38           C  
ATOM    814  O   ARG A 107     -44.025  -2.087 -10.400  1.00 51.38           O  
ATOM    815  CG  ARG A 107     -45.131  -4.973 -13.491  1.00 51.38           C  
ATOM    816  CD  ARG A 107     -46.029  -3.980 -14.236  1.00 51.38           C  
ATOM    817  NE  ARG A 107     -46.378  -4.496 -15.580  1.00 51.38           N  
ATOM    818  NH1 ARG A 107     -45.741  -2.654 -16.797  1.00 51.38           N  
ATOM    819  NH2 ARG A 107     -46.481  -4.474 -17.856  1.00 51.38           N  
ATOM    820  CZ  ARG A 107     -46.198  -3.872 -16.731  1.00 51.38           C  
ATOM    821  N   GLU A 108     -43.153  -1.227 -12.302  1.00 49.90           N  
ATOM    822  CA  GLU A 108     -43.393   0.201 -12.132  1.00 49.90           C  
ATOM    823  C   GLU A 108     -44.887   0.526 -12.336  1.00 49.90           C  
ATOM    824  CB  GLU A 108     -42.466   0.890 -13.149  1.00 49.90           C  
ATOM    825  O   GLU A 108     -45.539  -0.101 -13.174  1.00 49.90           O  
ATOM    826  CG  GLU A 108     -42.258   2.405 -13.006  1.00 49.90           C  
ATOM    827  CD  GLU A 108     -41.121   2.920 -13.921  1.00 49.90           C  
ATOM    828  OE1 GLU A 108     -40.959   4.155 -14.018  1.00 49.90           O  
ATOM    829  OE2 GLU A 108     -40.391   2.079 -14.502  1.00 49.90           O  
ATOM    830  N   GLU A 109     -45.374   1.422 -11.470  1.00 48.12           N  
ATOM    831  CA  GLU A 109     -46.473   2.404 -11.547  1.00 48.12           C  
ATOM    832  C   GLU A 109     -47.605   2.232 -12.588  1.00 48.12           C  
ATOM    833  CB  GLU A 109     -45.794   3.791 -11.679  1.00 48.12           C  
ATOM    834  O   GLU A 109     -47.351   1.905 -13.739  1.00 48.12           O  
ATOM    835  CG  GLU A 109     -46.393   4.856 -10.750  1.00 48.12           C  
ATOM    836  CD  GLU A 109     -45.457   6.064 -10.554  1.00 48.12           C  
ATOM    837  OE1 GLU A 109     -45.930   7.203 -10.769  1.00 48.12           O  
ATOM    838  OE2 GLU A 109     -44.323   5.848 -10.068  1.00 48.12           O  
ATOM    839  N   GLU A 110     -48.861   2.521 -12.187  1.00 42.49           N  
ATOM    840  CA  GLU A 110     -49.744   3.527 -12.836  1.00 42.49           C  
ATOM    841  C   GLU A 110     -51.274   3.308 -12.572  1.00 42.49           C  
ATOM    842  CB  GLU A 110     -49.398   3.763 -14.335  1.00 42.49           C  
ATOM    843  O   GLU A 110     -51.890   2.358 -13.048  1.00 42.49           O  
ATOM    844  CG  GLU A 110     -49.944   5.074 -14.879  1.00 42.49           C  
ATOM    845  CD  GLU A 110     -49.419   5.512 -16.258  1.00 42.49           C  
ATOM    846  OE1 GLU A 110     -50.052   6.435 -16.822  1.00 42.49           O  
ATOM    847  OE2 GLU A 110     -48.417   4.951 -16.747  1.00 42.49           O  
ATOM    848  N   LEU A 111     -51.870   4.277 -11.844  1.00 44.60           N  
ATOM    849  CA  LEU A 111     -53.244   4.850 -11.929  1.00 44.60           C  
ATOM    850  C   LEU A 111     -54.522   4.158 -11.344  1.00 44.60           C  
ATOM    851  CB  LEU A 111     -53.439   5.436 -13.344  1.00 44.60           C  
ATOM    852  O   LEU A 111     -54.566   2.950 -11.137  1.00 44.60           O  
ATOM    853  CG  LEU A 111     -52.575   6.685 -13.626  1.00 44.60           C  
ATOM    854  CD1 LEU A 111     -52.717   7.071 -15.097  1.00 44.60           C  
ATOM    855  CD2 LEU A 111     -52.895   7.947 -12.820  1.00 44.60           C  
ATOM    856  N   PRO A 112     -55.572   4.960 -10.988  1.00 43.08           N  
ATOM    857  CA  PRO A 112     -56.452   4.745  -9.831  1.00 43.08           C  
ATOM    858  C   PRO A 112     -57.959   4.604 -10.180  1.00 43.08           C  
ATOM    859  CB  PRO A 112     -56.191   6.029  -9.021  1.00 43.08           C  
ATOM    860  O   PRO A 112     -58.345   4.596 -11.342  1.00 43.08           O  
ATOM    861  CG  PRO A 112     -56.163   7.120 -10.090  1.00 43.08           C  
ATOM    862  CD  PRO A 112     -55.752   6.368 -11.350  1.00 43.08           C  
ATOM    863  N   VAL A 113     -58.803   4.625  -9.132  1.00 44.71           N  
ATOM    864  CA  VAL A 113     -60.269   4.873  -9.079  1.00 44.71           C  
ATOM    865  C   VAL A 113     -61.133   3.651  -8.735  1.00 44.71           C  
ATOM    866  CB  VAL A 113     -60.867   5.665 -10.280  1.00 44.71           C  
ATOM    867  O   VAL A 113     -61.476   2.839  -9.585  1.00 44.71           O  
ATOM    868  CG1 VAL A 113     -62.353   5.995 -10.043  1.00 44.71           C  
ATOM    869  CG2 VAL A 113     -60.162   7.018 -10.494  1.00 44.71           C  
ATOM    870  N   SER A 114     -61.625   3.615  -7.490  1.00 43.81           N  
ATOM    871  CA  SER A 114     -63.045   3.376  -7.173  1.00 43.81           C  
ATOM    872  C   SER A 114     -63.365   3.765  -5.724  1.00 43.81           C  
ATOM    873  CB  SER A 114     -63.515   1.954  -7.486  1.00 43.81           C  
ATOM    874  O   SER A 114     -62.512   3.762  -4.844  1.00 43.81           O  
ATOM    875  OG  SER A 114     -63.882   1.926  -8.850  1.00 43.81           O  
ATOM    876  N   GLN A 115     -64.594   4.232  -5.530  1.00 41.43           N  
ATOM    877  CA  GLN A 115     -65.026   5.222  -4.546  1.00 41.43           C  
ATOM    878  C   GLN A 115     -65.637   4.622  -3.259  1.00 41.43           C  
ATOM    879  CB  GLN A 115     -66.111   6.074  -5.240  1.00 41.43           C  
ATOM    880  O   GLN A 115     -66.438   3.705  -3.362  1.00 41.43           O  
ATOM    881  CG  GLN A 115     -65.696   6.821  -6.523  1.00 41.43           C  
ATOM    882  CD  GLN A 115     -66.899   7.451  -7.230  1.00 41.43           C  
ATOM    883  NE2 GLN A 115     -66.821   7.687  -8.521  1.00 41.43           N  
ATOM    884  OE1 GLN A 115     -67.920   7.757  -6.636  1.00 41.43           O  
ATOM    885  N   ARG A 116     -65.377   5.304  -2.119  1.00 42.71           N  
ATOM    886  CA  ARG A 116     -66.252   5.608  -0.940  1.00 42.71           C  
ATOM    887  C   ARG A 116     -66.888   4.473  -0.088  1.00 42.71           C  
ATOM    888  CB  ARG A 116     -67.377   6.554  -1.418  1.00 42.71           C  
ATOM    889  O   ARG A 116     -67.151   3.403  -0.611  1.00 42.71           O  
ATOM    890  CG  ARG A 116     -67.021   8.037  -1.281  1.00 42.71           C  
ATOM    891  CD  ARG A 116     -68.255   8.885  -1.609  1.00 42.71           C  
ATOM    892  NE  ARG A 116     -68.029  10.315  -1.319  1.00 42.71           N  
ATOM    893  NH1 ARG A 116     -69.370  11.188  -2.971  1.00 42.71           N  
ATOM    894  NH2 ARG A 116     -68.315  12.558  -1.564  1.00 42.71           N  
ATOM    895  CZ  ARG A 116     -68.572  11.340  -1.952  1.00 42.71           C  
ATOM    896  N   PRO A 117     -67.361   4.761   1.158  1.00 43.44           N  
ATOM    897  CA  PRO A 117     -67.019   5.837   2.118  1.00 43.44           C  
ATOM    898  C   PRO A 117     -66.780   5.371   3.592  1.00 43.44           C  
ATOM    899  CB  PRO A 117     -68.240   6.767   2.087  1.00 43.44           C  
ATOM    900  O   PRO A 117     -67.207   4.305   4.013  1.00 43.44           O  
ATOM    901  CG  PRO A 117     -69.408   5.840   1.724  1.00 43.44           C  
ATOM    902  CD  PRO A 117     -68.773   4.487   1.387  1.00 43.44           C  
ATOM    903  N   ALA A 118     -66.110   6.241   4.368  1.00 41.08           N  
ATOM    904  CA  ALA A 118     -65.777   6.209   5.816  1.00 41.08           C  
ATOM    905  C   ALA A 118     -67.027   6.387   6.747  1.00 41.08           C  
ATOM    906  CB  ALA A 118     -64.760   7.366   5.929  1.00 41.08           C  
ATOM    907  O   ALA A 118     -68.111   6.479   6.168  1.00 41.08           O  
ATOM    908  N   PRO A 119     -66.971   6.558   8.108  1.00 45.65           N  
ATOM    909  CA  PRO A 119     -65.816   6.836   9.002  1.00 45.65           C  
ATOM    910  C   PRO A 119     -65.852   6.270  10.459  1.00 45.65           C  
ATOM    911  CB  PRO A 119     -65.932   8.363   9.126  1.00 45.65           C  
ATOM    912  O   PRO A 119     -66.908   5.983  10.998  1.00 45.65           O  
ATOM    913  CG  PRO A 119     -67.450   8.582   9.263  1.00 45.65           C  
ATOM    914  CD  PRO A 119     -68.084   7.301   8.712  1.00 45.65           C  
ATOM    915  N   SER A 120     -64.705   6.261  11.162  1.00 48.17           N  
ATOM    916  CA  SER A 120     -64.563   6.864  12.513  1.00 48.17           C  
ATOM    917  C   SER A 120     -63.148   6.704  13.095  1.00 48.17           C  
ATOM    918  CB  SER A 120     -65.547   6.335  13.577  1.00 48.17           C  
ATOM    919  O   SER A 120     -62.652   5.592  13.216  1.00 48.17           O  
ATOM    920  OG  SER A 120     -65.404   4.952  13.801  1.00 48.17           O  
ATOM    921  N   ALA A 121     -62.579   7.837  13.523  1.00 44.69           N  
ATOM    922  CA  ALA A 121     -61.653   8.024  14.647  1.00 44.69           C  
ATOM    923  C   ALA A 121     -60.349   7.195  14.714  1.00 44.69           C  
ATOM    924  CB  ALA A 121     -62.478   7.892  15.937  1.00 44.69           C  
ATOM    925  O   ALA A 121     -60.353   6.059  15.163  1.00 44.69           O  
ATOM    926  N   GLN A 122     -59.207   7.839  14.427  1.00 48.72           N  
ATOM    927  CA  GLN A 122     -58.133   8.135  15.402  1.00 48.72           C  
ATOM    928  C   GLN A 122     -56.889   8.712  14.688  1.00 48.72           C  
ATOM    929  CB  GLN A 122     -57.695   6.912  16.241  1.00 48.72           C  
ATOM    930  O   GLN A 122     -56.392   8.094  13.748  1.00 48.72           O  
ATOM    931  CG  GLN A 122     -58.524   6.803  17.538  1.00 48.72           C  
ATOM    932  CD  GLN A 122     -58.020   5.758  18.520  1.00 48.72           C  
ATOM    933  NE2 GLN A 122     -58.776   5.484  19.560  1.00 48.72           N  
ATOM    934  OE1 GLN A 122     -56.932   5.221  18.427  1.00 48.72           O  
ATOM    935  N   PRO A 123     -56.335   9.866  15.114  1.00 43.94           N  
ATOM    936  CA  PRO A 123     -55.042  10.337  14.634  1.00 43.94           C  
ATOM    937  C   PRO A 123     -53.941   9.903  15.612  1.00 43.94           C  
ATOM    938  CB  PRO A 123     -55.207  11.854  14.533  1.00 43.94           C  
ATOM    939  O   PRO A 123     -53.805  10.471  16.698  1.00 43.94           O  
ATOM    940  CG  PRO A 123     -56.175  12.195  15.671  1.00 43.94           C  
ATOM    941  CD  PRO A 123     -56.941  10.894  15.952  1.00 43.94           C  
ATOM    942  N   LEU A 124     -53.131   8.911  15.233  1.00 48.16           N  
ATOM    943  CA  LEU A 124     -51.885   8.616  15.942  1.00 48.16           C  
ATOM    944  C   LEU A 124     -50.762   9.536  15.453  1.00 48.16           C  
ATOM    945  CB  LEU A 124     -51.538   7.119  15.912  1.00 48.16           C  
ATOM    946  O   LEU A 124     -50.542   9.758  14.264  1.00 48.16           O  
ATOM    947  CG  LEU A 124     -52.188   6.344  17.078  1.00 48.16           C  
ATOM    948  CD1 LEU A 124     -52.106   4.843  16.817  1.00 48.16           C  
ATOM    949  CD2 LEU A 124     -51.492   6.623  18.419  1.00 48.16           C  
ATOM    950  N   ARG A 125     -50.111  10.126  16.452  1.00 41.12           N  
ATOM    951  CA  ARG A 125     -49.156  11.227  16.406  1.00 41.12           C  
ATOM    952  C   ARG A 125     -47.911  10.940  15.566  1.00 41.12           C  
ATOM    953  CB  ARG A 125     -48.698  11.500  17.843  1.00 41.12           C  
ATOM    954  O   ARG A 125     -47.266   9.909  15.712  1.00 41.12           O  
ATOM    955  CG  ARG A 125     -49.717  12.237  18.719  1.00 41.12           C  
ATOM    956  CD  ARG A 125     -49.063  12.461  20.090  1.00 41.12           C  
ATOM    957  NE  ARG A 125     -49.737  13.517  20.868  1.00 41.12           N  
ATOM    958  NH1 ARG A 125     -47.866  14.711  21.501  1.00 41.12           N  
ATOM    959  NH2 ARG A 125     -49.877  15.361  22.196  1.00 41.12           N  
ATOM    960  CZ  ARG A 125     -49.157  14.518  21.512  1.00 41.12           C  
ATOM    961  N   ARG A 126     -47.488  11.976  14.836  1.00 46.00           N  
ATOM    962  CA  ARG A 126     -46.110  12.186  14.374  1.00 46.00           C  
ATOM    963  C   ARG A 126     -45.144  12.149  15.565  1.00 46.00           C  
ATOM    964  CB  ARG A 126     -46.014  13.558  13.676  1.00 46.00           C  
ATOM    965  O   ARG A 126     -45.251  12.982  16.465  1.00 46.00           O  
ATOM    966  CG  ARG A 126     -46.750  13.617  12.329  1.00 46.00           C  
ATOM    967  CD  ARG A 126     -46.549  14.993  11.677  1.00 46.00           C  
ATOM    968  NE  ARG A 126     -46.991  15.001  10.269  1.00 46.00           N  
ATOM    969  NH1 ARG A 126     -46.195  17.084   9.708  1.00 46.00           N  
ATOM    970  NH2 ARG A 126     -47.142  15.810   8.144  1.00 46.00           N  
ATOM    971  CZ  ARG A 126     -46.777  15.961   9.386  1.00 46.00           C  
ATOM    972  N   GLN A 127     -44.195  11.219  15.554  1.00 51.10           N  
ATOM    973  CA  GLN A 127     -43.016  11.261  16.415  1.00 51.10           C  
ATOM    974  C   GLN A 127     -41.934  12.081  15.705  1.00 51.10           C  
ATOM    975  CB  GLN A 127     -42.543   9.840  16.762  1.00 51.10           C  
ATOM    976  O   GLN A 127     -41.233  11.589  14.828  1.00 51.10           O  
ATOM    977  CG  GLN A 127     -43.445   9.167  17.812  1.00 51.10           C  
ATOM    978  CD  GLN A 127     -43.005   7.745  18.156  1.00 51.10           C  
ATOM    979  NE2 GLN A 127     -43.736   7.043  18.994  1.00 51.10           N  
ATOM    980  OE1 GLN A 127     -42.007   7.232  17.690  1.00 51.10           O  
ATOM    981  N   CYS A 128     -41.825  13.359  16.071  1.00 45.39           N  
ATOM    982  CA  CYS A 128     -40.582  14.098  15.893  1.00 45.39           C  
ATOM    983  C   CYS A 128     -39.604  13.607  16.962  1.00 45.39           C  
ATOM    984  CB  CYS A 128     -40.823  15.610  16.009  1.00 45.39           C  
ATOM    985  O   CYS A 128     -39.941  13.599  18.148  1.00 45.39           O  
ATOM    986  SG  CYS A 128     -41.754  16.217  14.572  1.00 45.39           S  
ATOM    987  N   LEU A 129     -38.412  13.197  16.534  1.00 49.27           N  
ATOM    988  CA  LEU A 129     -37.301  12.838  17.406  1.00 49.27           C  
ATOM    989  C   LEU A 129     -36.897  14.080  18.209  1.00 49.27           C  
ATOM    990  CB  LEU A 129     -36.149  12.281  16.549  1.00 49.27           C  
ATOM    991  O   LEU A 129     -36.239  14.988  17.707  1.00 49.27           O  
ATOM    992  CG  LEU A 129     -36.488  10.971  15.809  1.00 49.27           C  
ATOM    993  CD1 LEU A 129     -35.366  10.623  14.832  1.00 49.27           C  
ATOM    994  CD2 LEU A 129     -36.674   9.797  16.772  1.00 49.27           C  
ATOM    995  N   SER A 130     -37.376  14.135  19.448  1.00 45.89           N  
ATOM    996  CA  SER A 130     -37.048  15.175  20.410  1.00 45.89           C  
ATOM    997  C   SER A 130     -35.741  14.791  21.096  1.00 45.89           C  
ATOM    998  CB  SER A 130     -38.202  15.344  21.406  1.00 45.89           C  
ATOM    999  O   SER A 130     -35.659  13.755  21.751  1.00 45.89           O  
ATOM   1000  OG  SER A 130     -38.161  16.623  22.005  1.00 45.89           O  
ATOM   1001  N   VAL A 131     -34.725  15.640  20.940  1.00 48.41           N  
ATOM   1002  CA  VAL A 131     -33.516  15.652  21.772  1.00 48.41           C  
ATOM   1003  C   VAL A 131     -33.955  15.750  23.235  1.00 48.41           C  
ATOM   1004  CB  VAL A 131     -32.616  16.832  21.329  1.00 48.41           C  
ATOM   1005  O   VAL A 131     -34.588  16.729  23.632  1.00 48.41           O  
ATOM   1006  CG1 VAL A 131     -31.703  17.410  22.415  1.00 48.41           C  
ATOM   1007  CG2 VAL A 131     -31.729  16.384  20.160  1.00 48.41           C  
ATOM   1008  N   SER A 132     -33.675  14.709  24.020  1.00 47.96           N  
ATOM   1009  CA  SER A 132     -33.963  14.682  25.454  1.00 47.96           C  
ATOM   1010  C   SER A 132     -33.155  15.760  26.169  1.00 47.96           C  
ATOM   1011  CB  SER A 132     -33.665  13.310  26.066  1.00 47.96           C  
ATOM   1012  O   SER A 132     -31.939  15.652  26.326  1.00 47.96           O  
ATOM   1013  OG  SER A 132     -34.731  12.425  25.789  1.00 47.96           O  
ATOM   1014  N   GLY A 133     -33.866  16.797  26.608  1.00 45.27           N  
ATOM   1015  CA  GLY A 133     -33.413  17.737  27.620  1.00 45.27           C  
ATOM   1016  C   GLY A 133     -33.325  17.056  28.984  1.00 45.27           C  
ATOM   1017  O   GLY A 133     -34.205  16.290  29.377  1.00 45.27           O  
ATOM   1018  N   LEU A 134     -32.239  17.339  29.697  1.00 56.10           N  
ATOM   1019  CA  LEU A 134     -32.040  16.951  31.089  1.00 56.10           C  
ATOM   1020  C   LEU A 134     -32.967  17.775  32.007  1.00 56.10           C  
ATOM   1021  CB  LEU A 134     -30.561  17.169  31.457  1.00 56.10           C  
ATOM   1022  O   LEU A 134     -33.187  18.960  31.741  1.00 56.10           O  
ATOM   1023  CG  LEU A 134     -29.578  16.248  30.710  1.00 56.10           C  
ATOM   1024  CD1 LEU A 134     -28.150  16.761  30.892  1.00 56.10           C  
ATOM   1025  CD2 LEU A 134     -29.647  14.812  31.231  1.00 56.10           C  
ATOM   1026  N   PRO A 135     -33.497  17.191  33.096  1.00 48.79           N  
ATOM   1027  CA  PRO A 135     -34.408  17.882  34.002  1.00 48.79           C  
ATOM   1028  C   PRO A 135     -33.658  18.882  34.899  1.00 48.79           C  
ATOM   1029  CB  PRO A 135     -35.099  16.767  34.794  1.00 48.79           C  
ATOM   1030  O   PRO A 135     -32.719  18.524  35.605  1.00 48.79           O  
ATOM   1031  CG  PRO A 135     -34.053  15.651  34.832  1.00 48.79           C  
ATOM   1032  CD  PRO A 135     -33.307  15.809  33.509  1.00 48.79           C  
ATOM   1033  N   MET A 136     -34.105  20.139  34.900  1.00 51.83           N  
ATOM   1034  CA  MET A 136     -33.730  21.152  35.894  1.00 51.83           C  
ATOM   1035  C   MET A 136     -34.613  21.019  37.145  1.00 51.83           C  
ATOM   1036  CB  MET A 136     -33.936  22.563  35.306  1.00 51.83           C  
ATOM   1037  O   MET A 136     -35.838  21.071  37.007  1.00 51.83           O  
ATOM   1038  CG  MET A 136     -32.802  23.035  34.396  1.00 51.83           C  
ATOM   1039  SD  MET A 136     -31.297  23.507  35.294  1.00 51.83           S  
ATOM   1040  CE  MET A 136     -30.201  22.143  34.827  1.00 51.83           C  
ATOM   1041  N   PRO A 137     -34.053  20.944  38.366  1.00 57.93           N  
ATOM   1042  CA  PRO A 137     -34.786  21.278  39.576  1.00 57.93           C  
ATOM   1043  C   PRO A 137     -34.699  22.785  39.872  1.00 57.93           C  
ATOM   1044  CB  PRO A 137     -34.199  20.393  40.670  1.00 57.93           C  
ATOM   1045  O   PRO A 137     -33.658  23.431  39.775  1.00 57.93           O  
ATOM   1046  CG  PRO A 137     -32.741  20.237  40.237  1.00 57.93           C  
ATOM   1047  CD  PRO A 137     -32.749  20.399  38.710  1.00 57.93           C  
ATOM   1048  N   SER A 138     -35.860  23.330  40.216  1.00 47.70           N  
ATOM   1049  CA  SER A 138     -36.175  24.730  40.482  1.00 47.70           C  
ATOM   1050  C   SER A 138     -35.579  25.263  41.800  1.00 47.70           C  
ATOM   1051  CB  SER A 138     -37.710  24.785  40.521  1.00 47.70           C  
ATOM   1052  O   SER A 138     -35.816  24.694  42.859  1.00 47.70           O  
ATOM   1053  OG  SER A 138     -38.235  26.070  40.770  1.00 47.70           O  
ATOM   1054  N   ARG A 139     -34.915  26.429  41.698  1.00 42.82           N  
ATOM   1055  CA  ARG A 139     -34.951  27.604  42.604  1.00 42.82           C  
ATOM   1056  C   ARG A 139     -34.379  27.506  44.037  1.00 42.82           C  
ATOM   1057  CB  ARG A 139     -36.409  28.114  42.602  1.00 42.82           C  
ATOM   1058  O   ARG A 139     -35.092  27.143  44.962  1.00 42.82           O  
ATOM   1059  CG  ARG A 139     -36.614  29.540  43.130  1.00 42.82           C  
ATOM   1060  CD  ARG A 139     -38.102  29.904  43.015  1.00 42.82           C  
ATOM   1061  NE  ARG A 139     -38.343  31.347  43.213  1.00 42.82           N  
ATOM   1062  NH1 ARG A 139     -40.592  31.337  42.744  1.00 42.82           N  
ATOM   1063  NH2 ARG A 139     -39.573  33.267  43.197  1.00 42.82           N  
ATOM   1064  CZ  ARG A 139     -39.496  31.974  43.051  1.00 42.82           C  
ATOM   1065  N   ALA A 140     -33.199  28.110  44.243  1.00 45.10           N  
ATOM   1066  CA  ALA A 140     -32.918  29.081  45.324  1.00 45.10           C  
ATOM   1067  C   ALA A 140     -31.621  29.885  45.021  1.00 45.10           C  
ATOM   1068  CB  ALA A 140     -32.811  28.391  46.688  1.00 45.10           C  
ATOM   1069  O   ALA A 140     -30.721  29.324  44.397  1.00 45.10           O  
ATOM   1070  N   PRO A 141     -31.519  31.186  45.379  1.00 42.99           N  
ATOM   1071  CA  PRO A 141     -30.505  32.095  44.836  1.00 42.99           C  
ATOM   1072  C   PRO A 141     -29.276  32.310  45.748  1.00 42.99           C  
ATOM   1073  CB  PRO A 141     -31.293  33.392  44.613  1.00 42.99           C  
ATOM   1074  O   PRO A 141     -29.296  31.959  46.921  1.00 42.99           O  
ATOM   1075  CG  PRO A 141     -32.228  33.437  45.822  1.00 42.99           C  
ATOM   1076  CD  PRO A 141     -32.495  31.964  46.138  1.00 42.99           C  
ATOM   1077  N   VAL A 142     -28.273  32.992  45.174  1.00 44.79           N  
ATOM   1078  CA  VAL A 142     -27.138  33.739  45.771  1.00 44.79           C  
ATOM   1079  C   VAL A 142     -26.005  32.979  46.484  1.00 44.79           C  
ATOM   1080  CB  VAL A 142     -27.581  34.981  46.588  1.00 44.79           C  
ATOM   1081  O   VAL A 142     -26.022  32.799  47.691  1.00 44.79           O  
ATOM   1082  CG1 VAL A 142     -28.147  36.070  45.667  1.00 44.79           C  
ATOM   1083  CG2 VAL A 142     -28.602  34.745  47.708  1.00 44.79           C  
ATOM   1084  N   ALA A 143     -24.924  32.702  45.743  1.00 49.67           N  
ATOM   1085  CA  ALA A 143     -23.537  33.012  46.132  1.00 49.67           C  
ATOM   1086  C   ALA A 143     -22.600  32.789  44.926  1.00 49.67           C  
ATOM   1087  CB  ALA A 143     -23.069  32.185  47.337  1.00 49.67           C  
ATOM   1088  O   ALA A 143     -22.732  31.813  44.193  1.00 49.67           O  
ATOM   1089  N   SER A 144     -21.689  33.731  44.689  1.00 38.48           N  
ATOM   1090  CA  SER A 144     -20.795  33.813  43.529  1.00 38.48           C  
ATOM   1091  C   SER A 144     -19.827  32.628  43.405  1.00 38.48           C  
ATOM   1092  CB  SER A 144     -19.968  35.096  43.671  1.00 38.48           C  
ATOM   1093  O   SER A 144     -19.064  32.371  44.334  1.00 38.48           O  
ATOM   1094  OG  SER A 144     -19.221  35.066  44.873  1.00 38.48           O  
ATOM   1095  N   VAL A 145     -19.774  31.982  42.235  1.00 55.18           N  
ATOM   1096  CA  VAL A 145     -18.743  30.989  41.870  1.00 55.18           C  
ATOM   1097  C   VAL A 145     -18.266  31.283  40.430  1.00 55.18           C  
ATOM   1098  CB  VAL A 145     -19.273  29.546  42.037  1.00 55.18           C  
ATOM   1099  O   VAL A 145     -19.112  31.534  39.569  1.00 55.18           O  
ATOM   1100  CG1 VAL A 145     -18.241  28.476  41.657  1.00 55.18           C  
ATOM   1101  CG2 VAL A 145     -19.676  29.264  43.493  1.00 55.18           C  
ATOM   1102  N   PRO A 146     -16.942  31.333  40.162  1.00 56.29           N  
ATOM   1103  CA  PRO A 146     -16.359  31.801  38.896  1.00 56.29           C  
ATOM   1104  C   PRO A 146     -16.582  30.802  37.740  1.00 56.29           C  
ATOM   1105  CB  PRO A 146     -14.877  32.041  39.215  1.00 56.29           C  
ATOM   1106  O   PRO A 146     -16.899  29.638  37.994  1.00 56.29           O  
ATOM   1107  CG  PRO A 146     -14.577  31.010  40.295  1.00 56.29           C  
ATOM   1108  CD  PRO A 146     -15.878  30.952  41.081  1.00 56.29           C  
ATOM   1109  N   PRO A 147     -16.452  31.230  36.465  1.00 53.53           N  
ATOM   1110  CA  PRO A 147     -16.956  30.479  35.319  1.00 53.53           C  
ATOM   1111  C   PRO A 147     -16.204  29.158  35.135  1.00 53.53           C  
ATOM   1112  CB  PRO A 147     -16.825  31.413  34.110  1.00 53.53           C  
ATOM   1113  O   PRO A 147     -14.988  29.121  34.949  1.00 53.53           O  
ATOM   1114  CG  PRO A 147     -15.668  32.330  34.498  1.00 53.53           C  
ATOM   1115  CD  PRO A 147     -15.825  32.463  36.012  1.00 53.53           C  
ATOM   1116  N   VAL A 148     -16.962  28.064  35.177  1.00 54.17           N  
ATOM   1117  CA  VAL A 148     -16.481  26.704  34.941  1.00 54.17           C  
ATOM   1118  C   VAL A 148     -16.025  26.593  33.487  1.00 54.17           C  
ATOM   1119  CB  VAL A 148     -17.581  25.678  35.287  1.00 54.17           C  
ATOM   1120  O   VAL A 148     -16.824  26.689  32.558  1.00 54.17           O  
ATOM   1121  CG1 VAL A 148     -17.124  24.233  35.048  1.00 54.17           C  
ATOM   1122  CG2 VAL A 148     -17.993  25.799  36.762  1.00 54.17           C  
ATOM   1123  N   HIS A 149     -14.722  26.391  33.299  1.00 47.56           N  
ATOM   1124  CA  HIS A 149     -14.119  26.013  32.028  1.00 47.56           C  
ATOM   1125  C   HIS A 149     -14.853  24.801  31.441  1.00 47.56           C  
ATOM   1126  CB  HIS A 149     -12.639  25.665  32.265  1.00 47.56           C  
ATOM   1127  O   HIS A 149     -14.752  23.696  31.973  1.00 47.56           O  
ATOM   1128  CG  HIS A 149     -11.747  26.863  32.457  1.00 47.56           C  
ATOM   1129  CD2 HIS A 149     -11.403  27.467  33.638  1.00 47.56           C  
ATOM   1130  ND1 HIS A 149     -11.089  27.535  31.452  1.00 47.56           N  
ATOM   1131  CE1 HIS A 149     -10.366  28.519  32.011  1.00 47.56           C  
ATOM   1132  NE2 HIS A 149     -10.523  28.512  33.341  1.00 47.56           N  
ATOM   1133  N   HIS A 150     -15.568  24.996  30.332  1.00 56.51           N  
ATOM   1134  CA  HIS A 150     -16.108  23.896  29.539  1.00 56.51           C  
ATOM   1135  C   HIS A 150     -14.952  22.967  29.118  1.00 56.51           C  
ATOM   1136  CB  HIS A 150     -16.842  24.447  28.309  1.00 56.51           C  
ATOM   1137  O   HIS A 150     -14.050  23.416  28.401  1.00 56.51           O  
ATOM   1138  CG  HIS A 150     -18.121  25.166  28.650  1.00 56.51           C  
ATOM   1139  CD2 HIS A 150     -18.286  26.514  28.830  1.00 56.51           C  
ATOM   1140  ND1 HIS A 150     -19.354  24.580  28.835  1.00 56.51           N  
ATOM   1141  CE1 HIS A 150     -20.238  25.551  29.118  1.00 56.51           C  
ATOM   1142  NE2 HIS A 150     -19.633  26.747  29.118  1.00 56.51           N  
ATOM   1143  N   PRO A 151     -14.935  21.688  29.537  1.00 52.46           N  
ATOM   1144  CA  PRO A 151     -13.896  20.758  29.123  1.00 52.46           C  
ATOM   1145  C   PRO A 151     -14.058  20.476  27.627  1.00 52.46           C  
ATOM   1146  CB  PRO A 151     -14.058  19.505  29.997  1.00 52.46           C  
ATOM   1147  O   PRO A 151     -15.063  19.915  27.190  1.00 52.46           O  
ATOM   1148  CG  PRO A 151     -14.973  19.956  31.135  1.00 52.46           C  
ATOM   1149  CD  PRO A 151     -15.822  21.045  30.492  1.00 52.46           C  
ATOM   1150  N   ARG A 152     -13.072  20.894  26.828  1.00 48.99           N  
ATOM   1151  CA  ARG A 152     -12.973  20.574  25.397  1.00 48.99           C  
ATOM   1152  C   ARG A 152     -13.077  19.047  25.214  1.00 48.99           C  
ATOM   1153  CB  ARG A 152     -11.647  21.153  24.867  1.00 48.99           C  
ATOM   1154  O   ARG A 152     -12.357  18.334  25.917  1.00 48.99           O  
ATOM   1155  CG  ARG A 152     -11.341  20.806  23.401  1.00 48.99           C  
ATOM   1156  CD  ARG A 152     -10.076  21.529  22.902  1.00 48.99           C  
ATOM   1157  NE  ARG A 152     -10.390  22.746  22.120  1.00 48.99           N  
ATOM   1158  NH1 ARG A 152      -8.425  23.900  22.452  1.00 48.99           N  
ATOM   1159  NH2 ARG A 152      -9.953  24.710  21.050  1.00 48.99           N  
ATOM   1160  CZ  ARG A 152      -9.592  23.774  21.883  1.00 48.99           C  
ATOM   1161  N   PRO A 153     -13.908  18.534  24.284  1.00 56.47           N  
ATOM   1162  CA  PRO A 153     -14.012  17.100  24.039  1.00 56.47           C  
ATOM   1163  C   PRO A 153     -12.638  16.533  23.685  1.00 56.47           C  
ATOM   1164  CB  PRO A 153     -15.025  16.919  22.902  1.00 56.47           C  
ATOM   1165  O   PRO A 153     -12.013  16.938  22.703  1.00 56.47           O  
ATOM   1166  CG  PRO A 153     -15.835  18.211  22.934  1.00 56.47           C  
ATOM   1167  CD  PRO A 153     -14.837  19.254  23.429  1.00 56.47           C  
ATOM   1168  N   LYS A 154     -12.147  15.624  24.526  1.00 55.19           N  
ATOM   1169  CA  LYS A 154     -10.926  14.861  24.288  1.00 55.19           C  
ATOM   1170  C   LYS A 154     -11.270  13.844  23.201  1.00 55.19           C  
ATOM   1171  CB  LYS A 154     -10.479  14.246  25.633  1.00 55.19           C  
ATOM   1172  O   LYS A 154     -12.163  13.029  23.399  1.00 55.19           O  
ATOM   1173  CG  LYS A 154      -8.954  14.180  25.818  1.00 55.19           C  
ATOM   1174  CD  LYS A 154      -8.600  14.241  27.315  1.00 55.19           C  
ATOM   1175  CE  LYS A 154      -7.082  14.223  27.534  1.00 55.19           C  
ATOM   1176  NZ  LYS A 154      -6.730  14.455  28.960  1.00 55.19           N  
ATOM   1177  N   SER A 155     -10.626  13.939  22.041  1.00 56.45           N  
ATOM   1178  CA  SER A 155     -10.782  12.996  20.934  1.00 56.45           C  
ATOM   1179  C   SER A 155     -10.282  11.615  21.369  1.00 56.45           C  
ATOM   1180  CB  SER A 155     -10.001  13.516  19.718  1.00 56.45           C  
ATOM   1181  O   SER A 155      -9.093  11.321  21.256  1.00 56.45           O  
ATOM   1182  OG  SER A 155      -8.657  13.774  20.084  1.00 56.45           O  
ATOM   1183  N   THR A 156     -11.161  10.790  21.927  1.00 50.72           N  
ATOM   1184  CA  THR A 156     -10.880   9.386  22.218  1.00 50.72           C  
ATOM   1185  C   THR A 156     -11.173   8.569  20.955  1.00 50.72           C  
ATOM   1186  CB  THR A 156     -11.682   8.879  23.429  1.00 50.72           C  
ATOM   1187  O   THR A 156     -12.320   8.528  20.503  1.00 50.72           O  
ATOM   1188  CG2 THR A 156     -11.067   9.389  24.733  1.00 50.72           C  
ATOM   1189  OG1 THR A 156     -13.009   9.352  23.401  1.00 50.72           O  
ATOM   1190  N   PRO A 157     -10.162   7.931  20.333  1.00 63.03           N  
ATOM   1191  CA  PRO A 157     -10.381   7.062  19.178  1.00 63.03           C  
ATOM   1192  C   PRO A 157     -11.171   5.796  19.543  1.00 63.03           C  
ATOM   1193  CB  PRO A 157      -8.983   6.739  18.642  1.00 63.03           C  
ATOM   1194  O   PRO A 157     -11.619   5.092  18.647  1.00 63.03           O  
ATOM   1195  CG  PRO A 157      -8.105   6.814  19.888  1.00 63.03           C  
ATOM   1196  CD  PRO A 157      -8.753   7.925  20.709  1.00 63.03           C  
ATOM   1197  N   ASP A 158     -11.400   5.525  20.827  1.00 55.99           N  
ATOM   1198  CA  ASP A 158     -12.019   4.279  21.286  1.00 55.99           C  
ATOM   1199  C   ASP A 158     -13.493   4.158  20.915  1.00 55.99           C  
ATOM   1200  CB  ASP A 158     -11.826   4.138  22.797  1.00 55.99           C  
ATOM   1201  O   ASP A 158     -13.956   3.051  20.653  1.00 55.99           O  
ATOM   1202  CG  ASP A 158     -10.343   4.133  23.170  1.00 55.99           C  
ATOM   1203  OD1 ASP A 158      -9.532   3.639  22.356  1.00 55.99           O  
ATOM   1204  OD2 ASP A 158     -10.024   4.745  24.212  1.00 55.99           O  
ATOM   1205  N   ALA A 159     -14.208   5.281  20.751  1.00 55.46           N  
ATOM   1206  CA  ALA A 159     -15.547   5.236  20.170  1.00 55.46           C  
ATOM   1207  C   ALA A 159     -15.499   4.533  18.806  1.00 55.46           C  
ATOM   1208  CB  ALA A 159     -16.111   6.659  20.067  1.00 55.46           C  
ATOM   1209  O   ALA A 159     -16.360   3.717  18.513  1.00 55.46           O  
ATOM   1210  N   CYS A 160     -14.439   4.762  18.009  1.00 54.91           N  
ATOM   1211  CA  CYS A 160     -14.280   4.171  16.683  1.00 54.91           C  
ATOM   1212  C   CYS A 160     -14.260   2.640  16.684  1.00 54.91           C  
ATOM   1213  CB  CYS A 160     -13.109   4.772  15.905  1.00 54.91           C  
ATOM   1214  O   CYS A 160     -14.742   2.070  15.709  1.00 54.91           O  
ATOM   1215  SG  CYS A 160     -13.465   6.522  15.565  1.00 54.91           S  
ATOM   1216  N   LEU A 161     -13.745   2.008  17.738  1.00 58.41           N  
ATOM   1217  CA  LEU A 161     -13.474   0.570  17.814  1.00 58.41           C  
ATOM   1218  C   LEU A 161     -14.751  -0.272  17.958  1.00 58.41           C  
ATOM   1219  CB  LEU A 161     -12.463   0.349  18.962  1.00 58.41           C  
ATOM   1220  O   LEU A 161     -14.896  -1.272  17.255  1.00 58.41           O  
ATOM   1221  CG  LEU A 161     -11.144  -0.286  18.484  1.00 58.41           C  
ATOM   1222  CD1 LEU A 161      -9.966   0.205  19.324  1.00 58.41           C  
ATOM   1223  CD2 LEU A 161     -11.212  -1.810  18.566  1.00 58.41           C  
ATOM   1224  N   GLU A 162     -15.713   0.195  18.758  1.00 61.39           N  
ATOM   1225  CA  GLU A 162     -17.027  -0.446  18.951  1.00 61.39           C  
ATOM   1226  C   GLU A 162     -17.785  -0.584  17.625  1.00 61.39           C  
ATOM   1227  CB  GLU A 162     -17.863   0.431  19.897  1.00 61.39           C  
ATOM   1228  O   GLU A 162     -18.454  -1.579  17.354  1.00 61.39           O  
ATOM   1229  CG  GLU A 162     -17.326   0.507  21.337  1.00 61.39           C  
ATOM   1230  CD  GLU A 162     -17.935  -0.542  22.279  1.00 61.39           C  
ATOM   1231  OE1 GLU A 162     -17.150  -1.190  23.005  1.00 61.39           O  
ATOM   1232  OE2 GLU A 162     -19.184  -0.627  22.309  1.00 61.39           O  
ATOM   1233  N   HIS A 163     -17.637   0.392  16.727  1.00 60.59           N  
ATOM   1234  CA  HIS A 163     -18.379   0.354  15.477  1.00 60.59           C  
ATOM   1235  C   HIS A 163     -17.777  -0.554  14.396  1.00 60.59           C  
ATOM   1236  CB  HIS A 163     -18.602   1.743  14.917  1.00 60.59           C  
ATOM   1237  O   HIS A 163     -18.438  -0.769  13.376  1.00 60.59           O  
ATOM   1238  CG  HIS A 163     -18.382   2.944  15.782  1.00 60.59           C  
ATOM   1239  CD2 HIS A 163     -19.299   3.605  16.552  1.00 60.59           C  
ATOM   1240  ND1 HIS A 163     -17.277   3.731  15.698  1.00 60.59           N  
ATOM   1241  CE1 HIS A 163     -17.525   4.866  16.377  1.00 60.59           C  
ATOM   1242  NE2 HIS A 163     -18.749   4.838  16.908  1.00 60.59           N  
ATOM   1243  N   TRP A 164     -16.547  -1.042  14.578  1.00 64.01           N  
ATOM   1244  CA  TRP A 164     -15.917  -2.000  13.663  1.00 64.01           C  
ATOM   1245  C   TRP A 164     -16.189  -3.455  14.062  1.00 64.01           C  
ATOM   1246  CB  TRP A 164     -14.413  -1.727  13.557  1.00 64.01           C  
ATOM   1247  O   TRP A 164     -16.077  -4.331  13.211  1.00 64.01           O  
ATOM   1248  CG  TRP A 164     -14.036  -0.406  12.955  1.00 64.01           C  
ATOM   1249  CD1 TRP A 164     -13.443   0.606  13.618  1.00 64.01           C  
ATOM   1250  CD2 TRP A 164     -14.142   0.046  11.571  1.00 64.01           C  
ATOM   1251  CE2 TRP A 164     -13.624   1.374  11.484  1.00 64.01           C  
ATOM   1252  CE3 TRP A 164     -14.584  -0.548  10.370  1.00 64.01           C  
ATOM   1253  NE1 TRP A 164     -13.227   1.672  12.769  1.00 64.01           N  
ATOM   1254  CH2 TRP A 164     -13.997   1.453   9.094  1.00 64.01           C  
ATOM   1255  CZ2 TRP A 164     -13.549   2.078  10.271  1.00 64.01           C  
ATOM   1256  CZ3 TRP A 164     -14.512   0.146   9.147  1.00 64.01           C  
ATOM   1257  N   GLN A 165     -16.603  -3.720  15.307  1.00 62.51           N  
ATOM   1258  CA  GLN A 165     -16.932  -5.073  15.780  1.00 62.51           C  
ATOM   1259  C   GLN A 165     -18.189  -5.673  15.123  1.00 62.51           C  
ATOM   1260  CB  GLN A 165     -17.059  -5.059  17.313  1.00 62.51           C  
ATOM   1261  O   GLN A 165     -18.376  -6.880  15.174  1.00 62.51           O  
ATOM   1262  CG  GLN A 165     -15.679  -5.139  17.986  1.00 62.51           C  
ATOM   1263  CD  GLN A 165     -15.738  -4.955  19.499  1.00 62.51           C  
ATOM   1264  NE2 GLN A 165     -14.684  -5.271  20.218  1.00 62.51           N  
ATOM   1265  OE1 GLN A 165     -16.707  -4.501  20.070  1.00 62.51           O  
ATOM   1266  N   GLY A 166     -19.017  -4.863  14.454  1.00 61.27           N  
ATOM   1267  CA  GLY A 166     -20.179  -5.324  13.680  1.00 61.27           C  
ATOM   1268  C   GLY A 166     -19.888  -5.688  12.218  1.00 61.27           C  
ATOM   1269  O   GLY A 166     -20.828  -5.870  11.452  1.00 61.27           O  
ATOM   1270  N   LEU A 167     -18.617  -5.747  11.802  1.00 63.72           N  
ATOM   1271  CA  LEU A 167     -18.212  -6.096  10.430  1.00 63.72           C  
ATOM   1272  C   LEU A 167     -18.065  -7.623  10.222  1.00 63.72           C  
ATOM   1273  CB  LEU A 167     -16.949  -5.290  10.048  1.00 63.72           C  
ATOM   1274  O   LEU A 167     -17.264  -8.058   9.402  1.00 63.72           O  
ATOM   1275  CG  LEU A 167     -16.910  -4.884   8.557  1.00 63.72           C  
ATOM   1276  CD1 LEU A 167     -17.107  -3.369   8.415  1.00 63.72           C  
ATOM   1277  CD2 LEU A 167     -15.571  -5.225   7.906  1.00 63.72           C  
ATOM   1278  N   GLU A 168     -18.822  -8.416  10.983  1.00 61.18           N  
ATOM   1279  CA  GLU A 168     -18.934  -9.887  10.917  1.00 61.18           C  
ATOM   1280  C   GLU A 168     -20.107 -10.309  10.011  1.00 61.18           C  
ATOM   1281  CB  GLU A 168     -19.068 -10.457  12.349  1.00 61.18           C  
ATOM   1282  O   GLU A 168     -20.942 -11.127  10.378  1.00 61.18           O  
ATOM   1283  CG  GLU A 168     -17.718 -10.661  13.049  1.00 61.18           C  
ATOM   1284  CD  GLU A 168     -16.868 -11.798  12.447  1.00 61.18           C  
ATOM   1285  OE1 GLU A 168     -15.632 -11.756  12.654  1.00 61.18           O  
ATOM   1286  OE2 GLU A 168     -17.431 -12.701  11.792  1.00 61.18           O  
ATOM   1287  N   ALA A 169     -20.230  -9.683   8.841  1.00 58.51           N  
ATOM   1288  CA  ALA A 169     -21.293  -9.981   7.887  1.00 58.51           C  
ATOM   1289  C   ALA A 169     -20.684 -10.168   6.500  1.00 58.51           C  
ATOM   1290  CB  ALA A 169     -22.353  -8.873   7.941  1.00 58.51           C  
ATOM   1291  O   ALA A 169     -19.790  -9.407   6.119  1.00 58.51           O  
ATOM   1292  N   GLU A 170     -21.185 -11.174   5.786  1.00 66.09           N  
ATOM   1293  CA  GLU A 170     -20.772 -11.757   4.499  1.00 66.09           C  
ATOM   1294  C   GLU A 170     -20.160 -10.789   3.463  1.00 66.09           C  
ATOM   1295  CB  GLU A 170     -22.022 -12.440   3.902  1.00 66.09           C  
ATOM   1296  O   GLU A 170     -19.291 -11.192   2.693  1.00 66.09           O  
ATOM   1297  CG  GLU A 170     -22.286 -13.875   4.404  1.00 66.09           C  
ATOM   1298  CD  GLU A 170     -22.575 -14.036   5.908  1.00 66.09           C  
ATOM   1299  OE1 GLU A 170     -22.296 -15.142   6.421  1.00 66.09           O  
ATOM   1300  OE2 GLU A 170     -23.065 -13.064   6.533  1.00 66.09           O  
ATOM   1301  N   ASP A 171     -20.523  -9.506   3.500  1.00 75.45           N  
ATOM   1302  CA  ASP A 171     -20.046  -8.461   2.598  1.00 75.45           C  
ATOM   1303  C   ASP A 171     -19.285  -7.336   3.327  1.00 75.45           C  
ATOM   1304  CB  ASP A 171     -21.226  -7.926   1.783  1.00 75.45           C  
ATOM   1305  O   ASP A 171     -19.707  -6.171   3.365  1.00 75.45           O  
ATOM   1306  CG  ASP A 171     -21.839  -8.977   0.859  1.00 75.45           C  
ATOM   1307  OD1 ASP A 171     -21.053  -9.709   0.222  1.00 75.45           O  
ATOM   1308  OD2 ASP A 171     -23.081  -8.945   0.727  1.00 75.45           O  
ATOM   1309  N   TRP A 172     -18.096  -7.650   3.855  1.00 83.74           N  
ATOM   1310  CA  TRP A 172     -17.171  -6.656   4.432  1.00 83.74           C  
ATOM   1311  C   TRP A 172     -16.914  -5.476   3.480  1.00 83.74           C  
ATOM   1312  CB  TRP A 172     -15.837  -7.330   4.793  1.00 83.74           C  
ATOM   1313  O   TRP A 172     -16.753  -4.333   3.913  1.00 83.74           O  
ATOM   1314  CG  TRP A 172     -15.039  -7.866   3.639  1.00 83.74           C  
ATOM   1315  CD1 TRP A 172     -15.146  -9.116   3.136  1.00 83.74           C  
ATOM   1316  CD2 TRP A 172     -14.063  -7.178   2.791  1.00 83.74           C  
ATOM   1317  CE2 TRP A 172     -13.616  -8.092   1.788  1.00 83.74           C  
ATOM   1318  CE3 TRP A 172     -13.544  -5.864   2.736  1.00 83.74           C  
ATOM   1319  NE1 TRP A 172     -14.311  -9.253   2.046  1.00 83.74           N  
ATOM   1320  CH2 TRP A 172     -12.200  -6.413   0.769  1.00 83.74           C  
ATOM   1321  CZ2 TRP A 172     -12.700  -7.725   0.791  1.00 83.74           C  
ATOM   1322  CZ3 TRP A 172     -12.624  -5.485   1.738  1.00 83.74           C  
ATOM   1323  N   THR A 173     -16.915  -5.733   2.171  1.00 77.44           N  
ATOM   1324  CA  THR A 173     -16.717  -4.717   1.136  1.00 77.44           C  
ATOM   1325  C   THR A 173     -17.896  -3.745   1.075  1.00 77.44           C  
ATOM   1326  CB  THR A 173     -16.504  -5.376  -0.236  1.00 77.44           C  
ATOM   1327  O   THR A 173     -17.681  -2.532   1.042  1.00 77.44           O  
ATOM   1328  CG2 THR A 173     -15.801  -4.434  -1.210  1.00 77.44           C  
ATOM   1329  OG1 THR A 173     -15.702  -6.529  -0.123  1.00 77.44           O  
ATOM   1330  N   ALA A 174     -19.139  -4.238   1.135  1.00 74.39           N  
ATOM   1331  CA  ALA A 174     -20.333  -3.392   1.150  1.00 74.39           C  
ATOM   1332  C   ALA A 174     -20.414  -2.563   2.438  1.00 74.39           C  
ATOM   1333  CB  ALA A 174     -21.576  -4.270   0.978  1.00 74.39           C  
ATOM   1334  O   ALA A 174     -20.708  -1.365   2.387  1.00 74.39           O  
ATOM   1335  N   ALA A 175     -20.080  -3.163   3.585  1.00 75.63           N  
ATOM   1336  CA  ALA A 175     -20.011  -2.458   4.862  1.00 75.63           C  
ATOM   1337  C   ALA A 175     -18.973  -1.318   4.831  1.00 75.63           C  
ATOM   1338  CB  ALA A 175     -19.712  -3.487   5.957  1.00 75.63           C  
ATOM   1339  O   ALA A 175     -19.248  -0.207   5.295  1.00 75.63           O  
ATOM   1340  N   LEU A 176     -17.806  -1.556   4.223  1.00 75.98           N  
ATOM   1341  CA  LEU A 176     -16.743  -0.558   4.091  1.00 75.98           C  
ATOM   1342  C   LEU A 176     -17.128   0.565   3.115  1.00 75.98           C  
ATOM   1343  CB  LEU A 176     -15.444  -1.297   3.719  1.00 75.98           C  
ATOM   1344  O   LEU A 176     -16.891   1.734   3.419  1.00 75.98           O  
ATOM   1345  CG  LEU A 176     -14.150  -0.543   4.075  1.00 75.98           C  
ATOM   1346  CD1 LEU A 176     -13.046  -1.551   4.401  1.00 75.98           C  
ATOM   1347  CD2 LEU A 176     -13.651   0.351   2.940  1.00 75.98           C  
ATOM   1348  N   LEU A 177     -17.785   0.246   1.995  1.00 76.49           N  
ATOM   1349  CA  LEU A 177     -18.258   1.237   1.020  1.00 76.49           C  
ATOM   1350  C   LEU A 177     -19.408   2.096   1.561  1.00 76.49           C  
ATOM   1351  CB  LEU A 177     -18.683   0.527  -0.278  1.00 76.49           C  
ATOM   1352  O   LEU A 177     -19.363   3.321   1.442  1.00 76.49           O  
ATOM   1353  CG  LEU A 177     -17.522  -0.045  -1.112  1.00 76.49           C  
ATOM   1354  CD1 LEU A 177     -18.095  -0.839  -2.286  1.00 76.49           C  
ATOM   1355  CD2 LEU A 177     -16.612   1.052  -1.671  1.00 76.49           C  
ATOM   1356  N   ASN A 178     -20.412   1.487   2.197  1.00 70.73           N  
ATOM   1357  CA  ASN A 178     -21.538   2.220   2.784  1.00 70.73           C  
ATOM   1358  C   ASN A 178     -21.083   3.153   3.906  1.00 70.73           C  
ATOM   1359  CB  ASN A 178     -22.598   1.221   3.282  1.00 70.73           C  
ATOM   1360  O   ASN A 178     -21.569   4.278   4.022  1.00 70.73           O  
ATOM   1361  CG  ASN A 178     -23.510   0.752   2.164  1.00 70.73           C  
ATOM   1362  ND2 ASN A 178     -24.077  -0.426   2.277  1.00 70.73           N  
ATOM   1363  OD1 ASN A 178     -23.749   1.455   1.196  1.00 70.73           O  
ATOM   1364  N   ARG A 179     -20.103   2.720   4.701  1.00 70.99           N  
ATOM   1365  CA  ARG A 179     -19.566   3.519   5.804  1.00 70.99           C  
ATOM   1366  C   ARG A 179     -18.495   4.521   5.370  1.00 70.99           C  
ATOM   1367  CB  ARG A 179     -19.073   2.537   6.864  1.00 70.99           C  
ATOM   1368  O   ARG A 179     -18.329   5.561   6.003  1.00 70.99           O  
ATOM   1369  CG  ARG A 179     -18.878   3.254   8.192  1.00 70.99           C  
ATOM   1370  CD  ARG A 179     -18.717   2.235   9.312  1.00 70.99           C  
ATOM   1371  NE  ARG A 179     -18.784   2.945  10.591  1.00 70.99           N  
ATOM   1372  NH1 ARG A 179     -19.714   1.265  11.841  1.00 70.99           N  
ATOM   1373  NH2 ARG A 179     -19.540   3.358  12.654  1.00 70.99           N  
ATOM   1374  CZ  ARG A 179     -19.342   2.504  11.693  1.00 70.99           C  
ATOM   1375  N   GLY A 180     -17.772   4.227   4.292  1.00 67.38           N  
ATOM   1376  CA  GLY A 180     -16.726   5.083   3.731  1.00 67.38           C  
ATOM   1377  C   GLY A 180     -17.263   6.370   3.109  1.00 67.38           C  
ATOM   1378  O   GLY A 180     -16.552   7.370   3.080  1.00 67.38           O  
ATOM   1379  N   ARG A 181     -18.538   6.392   2.696  1.00 66.96           N  
ATOM   1380  CA  ARG A 181     -19.174   7.569   2.079  1.00 66.96           C  
ATOM   1381  C   ARG A 181     -19.299   8.787   2.998  1.00 66.96           C  
ATOM   1382  CB  ARG A 181     -20.548   7.173   1.522  1.00 66.96           C  
ATOM   1383  O   ARG A 181     -19.464   9.891   2.493  1.00 66.96           O  
ATOM   1384  CG  ARG A 181     -20.409   6.394   0.210  1.00 66.96           C  
ATOM   1385  CD  ARG A 181     -21.784   6.035  -0.369  1.00 66.96           C  
ATOM   1386  NE  ARG A 181     -21.885   6.453  -1.782  1.00 66.96           N  
ATOM   1387  NH1 ARG A 181     -21.717   4.390  -2.784  1.00 66.96           N  
ATOM   1388  NH2 ARG A 181     -21.870   6.223  -4.044  1.00 66.96           N  
ATOM   1389  CZ  ARG A 181     -21.823   5.687  -2.856  1.00 66.96           C  
ATOM   1390  N   SER A 182     -19.207   8.617   4.320  1.00 61.35           N  
ATOM   1391  CA  SER A 182     -19.254   9.730   5.280  1.00 61.35           C  
ATOM   1392  C   SER A 182     -17.874  10.190   5.761  1.00 61.35           C  
ATOM   1393  CB  SER A 182     -20.164   9.379   6.460  1.00 61.35           C  
ATOM   1394  O   SER A 182     -17.791  11.025   6.664  1.00 61.35           O  
ATOM   1395  OG  SER A 182     -19.506   8.502   7.353  1.00 61.35           O  
ATOM   1396  N   ARG A 183     -16.782   9.631   5.226  1.00 71.76           N  
ATOM   1397  CA  ARG A 183     -15.425  10.057   5.578  1.00 71.76           C  
ATOM   1398  C   ARG A 183     -14.938  11.059   4.539  1.00 71.76           C  
ATOM   1399  CB  ARG A 183     -14.496   8.843   5.738  1.00 71.76           C  
ATOM   1400  O   ARG A 183     -14.900  10.761   3.352  1.00 71.76           O  
ATOM   1401  CG  ARG A 183     -14.877   8.032   6.989  1.00 71.76           C  
ATOM   1402  CD  ARG A 183     -13.900   6.877   7.236  1.00 71.76           C  
ATOM   1403  NE  ARG A 183     -14.128   6.251   8.558  1.00 71.76           N  
ATOM   1404  NH1 ARG A 183     -12.357   7.184   9.698  1.00 71.76           N  
ATOM   1405  NH2 ARG A 183     -13.754   5.823  10.769  1.00 71.76           N  
ATOM   1406  CZ  ARG A 183     -13.415   6.422   9.661  1.00 71.76           C  
ATOM   1407  N   GLN A 184     -14.562  12.248   5.008  1.00 73.37           N  
ATOM   1408  CA  GLN A 184     -13.792  13.196   4.206  1.00 73.37           C  
ATOM   1409  C   GLN A 184     -12.554  12.463   3.667  1.00 73.37           C  
ATOM   1410  CB  GLN A 184     -13.357  14.386   5.081  1.00 73.37           C  
ATOM   1411  O   GLN A 184     -11.906  11.756   4.452  1.00 73.37           O  
ATOM   1412  CG  GLN A 184     -14.529  15.278   5.528  1.00 73.37           C  
ATOM   1413  CD  GLN A 184     -15.100  16.128   4.397  1.00 73.37           C  
ATOM   1414  NE2 GLN A 184     -16.393  16.361   4.363  1.00 73.37           N  
ATOM   1415  OE1 GLN A 184     -14.401  16.608   3.526  1.00 73.37           O  
ATOM   1416  N   PRO A 185     -12.218  12.588   2.371  1.00 70.22           N  
ATOM   1417  CA  PRO A 185     -10.949  12.077   1.886  1.00 70.22           C  
ATOM   1418  C   PRO A 185      -9.854  12.761   2.701  1.00 70.22           C  
ATOM   1419  CB  PRO A 185     -10.902  12.412   0.393  1.00 70.22           C  
ATOM   1420  O   PRO A 185      -9.782  13.989   2.760  1.00 70.22           O  
ATOM   1421  CG  PRO A 185     -11.829  13.622   0.263  1.00 70.22           C  
ATOM   1422  CD  PRO A 185     -12.876  13.395   1.353  1.00 70.22           C  
ATOM   1423  N   LEU A 186      -9.043  11.969   3.402  1.00 69.98           N  
ATOM   1424  CA  LEU A 186      -7.885  12.510   4.095  1.00 69.98           C  
ATOM   1425  C   LEU A 186      -6.973  13.088   3.014  1.00 69.98           C  
ATOM   1426  CB  LEU A 186      -7.192  11.417   4.932  1.00 69.98           C  
ATOM   1427  O   LEU A 186      -6.436  12.338   2.199  1.00 69.98           O  
ATOM   1428  CG  LEU A 186      -8.033  10.859   6.096  1.00 69.98           C  
ATOM   1429  CD1 LEU A 186      -7.282   9.708   6.768  1.00 69.98           C  
ATOM   1430  CD2 LEU A 186      -8.334  11.916   7.163  1.00 69.98           C  
ATOM   1431  N   VAL A 187      -6.832  14.417   2.984  1.00 66.39           N  
ATOM   1432  CA  VAL A 187      -5.829  15.091   2.155  1.00 66.39           C  
ATOM   1433  C   VAL A 187      -4.484  14.826   2.811  1.00 66.39           C  
ATOM   1434  CB  VAL A 187      -6.114  16.588   1.943  1.00 66.39           C  
ATOM   1435  O   VAL A 187      -3.989  15.570   3.654  1.00 66.39           O  
ATOM   1436  CG1 VAL A 187      -5.072  17.208   1.001  1.00 66.39           C  
ATOM   1437  CG2 VAL A 187      -7.496  16.795   1.308  1.00 66.39           C  
ATOM   1438  N   LEU A 188      -3.960  13.660   2.481  1.00 69.32           N  
ATOM   1439  CA  LEU A 188      -2.630  13.212   2.804  1.00 69.32           C  
ATOM   1440  C   LEU A 188      -1.687  13.995   1.882  1.00 69.32           C  
ATOM   1441  CB  LEU A 188      -2.661  11.679   2.610  1.00 69.32           C  
ATOM   1442  O   LEU A 188      -1.716  13.804   0.671  1.00 69.32           O  
ATOM   1443  CG  LEU A 188      -3.338  10.897   3.758  1.00 69.32           C  
ATOM   1444  CD1 LEU A 188      -3.128   9.400   3.529  1.00 69.32           C  
ATOM   1445  CD2 LEU A 188      -2.848  11.215   5.178  1.00 69.32           C  
ATOM   1446  N   GLY A 189      -0.935  14.946   2.450  1.00 79.24           N  
ATOM   1447  CA  GLY A 189      -0.012  15.798   1.696  1.00 79.24           C  
ATOM   1448  C   GLY A 189       1.031  14.999   0.911  1.00 79.24           C  
ATOM   1449  O   GLY A 189       1.208  13.797   1.135  1.00 79.24           O  
ATOM   1450  N   ASP A 190       1.721  15.681   0.000  1.00 74.67           N  
ATOM   1451  CA  ASP A 190       2.762  15.136  -0.867  1.00 74.67           C  
ATOM   1452  C   ASP A 190       3.693  14.231  -0.033  1.00 74.67           C  
ATOM   1453  CB  ASP A 190       3.568  16.277  -1.551  1.00 74.67           C  
ATOM   1454  O   ASP A 190       4.340  14.694   0.901  1.00 74.67           O  
ATOM   1455  CG  ASP A 190       2.816  17.571  -1.936  1.00 74.67           C  
ATOM   1456  OD1 ASP A 190       1.564  17.588  -1.915  1.00 74.67           O  
ATOM   1457  OD2 ASP A 190       3.521  18.572  -2.218  1.00 74.67           O  
ATOM   1458  N   ASN A 191       3.743  12.935  -0.341  1.00 72.21           N  
ATOM   1459  CA  ASN A 191       4.606  11.906   0.270  1.00 72.21           C  
ATOM   1460  C   ASN A 191       4.124  11.175   1.526  1.00 72.21           C  
ATOM   1461  CB  ASN A 191       6.050  12.393   0.481  1.00 72.21           C  
ATOM   1462  O   ASN A 191       4.628  10.081   1.758  1.00 72.21           O  
ATOM   1463  CG  ASN A 191       6.590  13.153  -0.707  1.00 72.21           C  
ATOM   1464  ND2 ASN A 191       7.240  14.268  -0.474  1.00 72.21           N  
ATOM   1465  OD1 ASN A 191       6.409  12.782  -1.855  1.00 72.21           O  
ATOM   1466  N   CYS A 192       3.134  11.630   2.295  1.00 76.90           N  
ATOM   1467  CA  CYS A 192       2.816  10.882   3.526  1.00 76.90           C  
ATOM   1468  C   CYS A 192       2.257   9.470   3.252  1.00 76.90           C  
ATOM   1469  CB  CYS A 192       1.933  11.711   4.452  1.00 76.90           C  
ATOM   1470  O   CYS A 192       2.520   8.545   4.017  1.00 76.90           O  
ATOM   1471  SG  CYS A 192       0.370  12.072   3.657  1.00 76.90           S  
ATOM   1472  N   PHE A 193       1.569   9.259   2.121  1.00 80.26           N  
ATOM   1473  CA  PHE A 193       1.211   7.916   1.651  1.00 80.26           C  
ATOM   1474  C   PHE A 193       2.448   7.066   1.323  1.00 80.26           C  
ATOM   1475  CB  PHE A 193       0.296   8.020   0.424  1.00 80.26           C  
ATOM   1476  O   PHE A 193       2.506   5.899   1.702  1.00 80.26           O  
ATOM   1477  CG  PHE A 193      -0.071   6.669  -0.167  1.00 80.26           C  
ATOM   1478  CD1 PHE A 193       0.597   6.184  -1.309  1.00 80.26           C  
ATOM   1479  CD2 PHE A 193      -1.056   5.876   0.451  1.00 80.26           C  
ATOM   1480  CE1 PHE A 193       0.273   4.921  -1.835  1.00 80.26           C  
ATOM   1481  CE2 PHE A 193      -1.379   4.612  -0.074  1.00 80.26           C  
ATOM   1482  CZ  PHE A 193      -0.716   4.135  -1.218  1.00 80.26           C  
ATOM   1483  N   ALA A 194       3.445   7.650   0.653  1.00 81.55           N  
ATOM   1484  CA  ALA A 194       4.687   6.959   0.325  1.00 81.55           C  
ATOM   1485  C   ALA A 194       5.464   6.588   1.595  1.00 81.55           C  
ATOM   1486  CB  ALA A 194       5.516   7.831  -0.625  1.00 81.55           C  
ATOM   1487  O   ALA A 194       5.908   5.451   1.705  1.00 81.55           O  
ATOM   1488  N   ASP A 195       5.530   7.482   2.583  1.00 87.52           N  
ATOM   1489  CA  ASP A 195       6.163   7.218   3.878  1.00 87.52           C  
ATOM   1490  C   ASP A 195       5.426   6.118   4.650  1.00 87.52           C  
ATOM   1491  CB  ASP A 195       6.185   8.496   4.730  1.00 87.52           C  
ATOM   1492  O   ASP A 195       6.052   5.247   5.247  1.00 87.52           O  
ATOM   1493  CG  ASP A 195       6.991   9.645   4.120  1.00 87.52           C  
ATOM   1494  OD1 ASP A 195       7.913   9.368   3.323  1.00 87.52           O  
ATOM   1495  OD2 ASP A 195       6.659  10.800   4.470  1.00 87.52           O  
ATOM   1496  N   LEU A 196       4.089   6.110   4.629  1.00 87.39           N  
ATOM   1497  CA  LEU A 196       3.276   5.049   5.237  1.00 87.39           C  
ATOM   1498  C   LEU A 196       3.557   3.687   4.591  1.00 87.39           C  
ATOM   1499  CB  LEU A 196       1.786   5.413   5.096  1.00 87.39           C  
ATOM   1500  O   LEU A 196       3.763   2.695   5.293  1.00 87.39           O  
ATOM   1501  CG  LEU A 196       1.299   6.408   6.163  1.00 87.39           C  
ATOM   1502  CD1 LEU A 196       0.076   7.188   5.677  1.00 87.39           C  
ATOM   1503  CD2 LEU A 196       0.876   5.664   7.433  1.00 87.39           C  
ATOM   1504  N   VAL A 197       3.587   3.643   3.258  1.00 80.65           N  
ATOM   1505  CA  VAL A 197       3.902   2.427   2.500  1.00 80.65           C  
ATOM   1506  C   VAL A 197       5.343   1.992   2.757  1.00 80.65           C  
ATOM   1507  CB  VAL A 197       3.632   2.639   0.998  1.00 80.65           C  
ATOM   1508  O   VAL A 197       5.584   0.810   2.984  1.00 80.65           O  
ATOM   1509  CG1 VAL A 197       4.136   1.468   0.142  1.00 80.65           C  
ATOM   1510  CG2 VAL A 197       2.125   2.766   0.737  1.00 80.65           C  
ATOM   1511  N   HIS A 198       6.293   2.922   2.777  1.00 81.59           N  
ATOM   1512  CA  HIS A 198       7.703   2.648   3.035  1.00 81.59           C  
ATOM   1513  C   HIS A 198       7.916   2.085   4.440  1.00 81.59           C  
ATOM   1514  CB  HIS A 198       8.498   3.933   2.811  1.00 81.59           C  
ATOM   1515  O   HIS A 198       8.437   0.980   4.575  1.00 81.59           O  
ATOM   1516  CG  HIS A 198       9.980   3.741   2.934  1.00 81.59           C  
ATOM   1517  CD2 HIS A 198      10.822   4.466   3.730  1.00 81.59           C  
ATOM   1518  ND1 HIS A 198      10.758   2.877   2.194  1.00 81.59           N  
ATOM   1519  CE1 HIS A 198      12.040   3.083   2.537  1.00 81.59           C  
ATOM   1520  NE2 HIS A 198      12.123   4.080   3.420  1.00 81.59           N  
ATOM   1521  N   ASN A 199       7.370   2.750   5.460  1.00 81.79           N  
ATOM   1522  CA  ASN A 199       7.365   2.253   6.833  1.00 81.79           C  
ATOM   1523  C   ASN A 199       6.758   0.847   6.924  1.00 81.79           C  
ATOM   1524  CB  ASN A 199       6.556   3.217   7.717  1.00 81.79           C  
ATOM   1525  O   ASN A 199       7.247   0.019   7.683  1.00 81.79           O  
ATOM   1526  CG  ASN A 199       7.316   4.476   8.085  1.00 81.79           C  
ATOM   1527  ND2 ASN A 199       6.721   5.632   7.946  1.00 81.79           N  
ATOM   1528  OD1 ASN A 199       8.426   4.444   8.568  1.00 81.79           O  
ATOM   1529  N   TRP A 200       5.706   0.543   6.157  1.00 82.96           N  
ATOM   1530  CA  TRP A 200       5.119  -0.801   6.125  1.00 82.96           C  
ATOM   1531  C   TRP A 200       6.005  -1.843   5.422  1.00 82.96           C  
ATOM   1532  CB  TRP A 200       3.720  -0.729   5.505  1.00 82.96           C  
ATOM   1533  O   TRP A 200       6.004  -3.021   5.788  1.00 82.96           O  
ATOM   1534  CG  TRP A 200       3.046  -2.056   5.364  1.00 82.96           C  
ATOM   1535  CD1 TRP A 200       2.823  -2.941   6.362  1.00 82.96           C  
ATOM   1536  CD2 TRP A 200       2.634  -2.733   4.139  1.00 82.96           C  
ATOM   1537  CE2 TRP A 200       2.202  -4.046   4.479  1.00 82.96           C  
ATOM   1538  CE3 TRP A 200       2.646  -2.400   2.768  1.00 82.96           C  
ATOM   1539  NE1 TRP A 200       2.316  -4.108   5.848  1.00 82.96           N  
ATOM   1540  CH2 TRP A 200       1.813  -4.612   2.158  1.00 82.96           C  
ATOM   1541  CZ2 TRP A 200       1.839  -4.985   3.507  1.00 82.96           C  
ATOM   1542  CZ3 TRP A 200       2.218  -3.320   1.791  1.00 82.96           C  
ATOM   1543  N   MET A 201       6.797  -1.419   4.446  1.00 84.24           N  
ATOM   1544  CA  MET A 201       7.745  -2.279   3.741  1.00 84.24           C  
ATOM   1545  C   MET A 201       8.998  -2.583   4.575  1.00 84.24           C  
ATOM   1546  CB  MET A 201       8.099  -1.626   2.399  1.00 84.24           C  
ATOM   1547  O   MET A 201       9.537  -3.684   4.457  1.00 84.24           O  
ATOM   1548  CG  MET A 201       6.904  -1.642   1.433  1.00 84.24           C  
ATOM   1549  SD  MET A 201       6.470  -3.267   0.753  1.00 84.24           S  
ATOM   1550  CE  MET A 201       7.862  -3.467  -0.375  1.00 84.24           C  
ATOM   1551  N   GLU A 202       9.422  -1.665   5.447  1.00 77.16           N  
ATOM   1552  CA  GLU A 202      10.636  -1.761   6.281  1.00 77.16           C  
ATOM   1553  C   GLU A 202      10.496  -2.637   7.534  1.00 77.16           C  
ATOM   1554  CB  GLU A 202      11.078  -0.351   6.680  1.00 77.16           C  
ATOM   1555  O   GLU A 202      11.419  -2.771   8.338  1.00 77.16           O  
ATOM   1556  CG  GLU A 202      11.643   0.409   5.477  1.00 77.16           C  
ATOM   1557  CD  GLU A 202      12.285   1.727   5.906  1.00 77.16           C  
ATOM   1558  OE1 GLU A 202      13.283   2.077   5.245  1.00 77.16           O  
ATOM   1559  OE2 GLU A 202      11.830   2.311   6.917  1.00 77.16           O  
ATOM   1560  N   LEU A 203       9.341  -3.266   7.724  1.00 69.32           N  
ATOM   1561  CA  LEU A 203       9.073  -3.990   8.955  1.00 69.32           C  
ATOM   1562  C   LEU A 203       9.836  -5.314   9.025  1.00 69.32           C  
ATOM   1563  CB  LEU A 203       7.581  -4.216   9.134  1.00 69.32           C  
ATOM   1564  O   LEU A 203       9.913  -6.041   8.028  1.00 69.32           O  
ATOM   1565  CG  LEU A 203       6.816  -2.904   9.011  1.00 69.32           C  
ATOM   1566  CD1 LEU A 203       5.348  -3.297   9.024  1.00 69.32           C  
ATOM   1567  CD2 LEU A 203       7.317  -1.836   9.995  1.00 69.32           C  
ATOM   1568  N   PRO A 204      10.351  -5.662  10.211  1.00 70.06           N  
ATOM   1569  CA  PRO A 204      11.086  -6.896  10.444  1.00 70.06           C  
ATOM   1570  C   PRO A 204      10.211  -8.131  10.297  1.00 70.06           C  
ATOM   1571  CB  PRO A 204      11.628  -6.795  11.860  1.00 70.06           C  
ATOM   1572  O   PRO A 204       9.080  -8.188  10.782  1.00 70.06           O  
ATOM   1573  CG  PRO A 204      10.643  -5.829  12.518  1.00 70.06           C  
ATOM   1574  CD  PRO A 204      10.255  -4.879  11.421  1.00 70.06           C  
ATOM   1575  N   GLU A 205      10.786  -9.148   9.665  1.00 58.12           N  
ATOM   1576  CA  GLU A 205      10.211 -10.478   9.495  1.00 58.12           C  
ATOM   1577  C   GLU A 205      10.168 -11.201  10.846  1.00 58.12           C  
ATOM   1578  CB  GLU A 205      11.038 -11.273   8.465  1.00 58.12           C  
ATOM   1579  O   GLU A 205      11.080 -11.931  11.221  1.00 58.12           O  
ATOM   1580  CG  GLU A 205      11.091 -10.550   7.116  1.00 58.12           C  
ATOM   1581  CD  GLU A 205      11.827 -11.312   6.007  1.00 58.12           C  
ATOM   1582  OE1 GLU A 205      11.603 -10.906   4.839  1.00 58.12           O  
ATOM   1583  OE2 GLU A 205      12.565 -12.265   6.311  1.00 58.12           O  
ATOM   1584  N   THR A 206       9.120 -10.990  11.637  1.00 54.09           N  
ATOM   1585  CA  THR A 206       8.934 -11.759  12.871  1.00 54.09           C  
ATOM   1586  C   THR A 206       8.354 -13.132  12.525  1.00 54.09           C  
ATOM   1587  CB  THR A 206       8.075 -11.001  13.896  1.00 54.09           C  
ATOM   1588  O   THR A 206       7.133 -13.271  12.430  1.00 54.09           O  
ATOM   1589  CG2 THR A 206       8.734  -9.695  14.347  1.00 54.09           C  
ATOM   1590  OG1 THR A 206       6.811 -10.689  13.360  1.00 54.09           O  
ATOM   1591  N   GLY A 207       9.212 -14.136  12.304  1.00 49.33           N  
ATOM   1592  CA  GLY A 207       8.772 -15.531  12.184  1.00 49.33           C  
ATOM   1593  C   GLY A 207       9.765 -16.504  11.546  1.00 49.33           C  
ATOM   1594  O   GLY A 207       9.502 -16.994  10.453  1.00 49.33           O  
ATOM   1595  N   SER A 208      10.848 -16.834  12.253  1.00 45.40           N  
ATOM   1596  CA  SER A 208      11.487 -18.153  12.158  1.00 45.40           C  
ATOM   1597  C   SER A 208      11.783 -18.621  13.581  1.00 45.40           C  
ATOM   1598  CB  SER A 208      12.756 -18.136  11.296  1.00 45.40           C  
ATOM   1599  O   SER A 208      12.694 -18.117  14.233  1.00 45.40           O  
ATOM   1600  OG  SER A 208      13.150 -19.462  10.997  1.00 45.40           O  
ATOM   1601  N   GLU A 209      10.949 -19.518  14.098  1.00 47.75           N  
ATOM   1602  CA  GLU A 209      11.313 -20.372  15.228  1.00 47.75           C  
ATOM   1603  C   GLU A 209      12.442 -21.315  14.787  1.00 47.75           C  
ATOM   1604  CB  GLU A 209      10.088 -21.189  15.688  1.00 47.75           C  
ATOM   1605  O   GLU A 209      12.405 -21.833  13.673  1.00 47.75           O  
ATOM   1606  CG  GLU A 209       9.221 -20.432  16.699  1.00 47.75           C  
ATOM   1607  CD  GLU A 209       7.887 -21.153  16.945  1.00 47.75           C  
ATOM   1608  OE1 GLU A 209       7.871 -22.104  17.756  1.00 47.75           O  
ATOM   1609  OE2 GLU A 209       6.889 -20.715  16.326  1.00 47.75           O  
ATOM   1610  N   GLY A 210      13.425 -21.537  15.663  1.00 42.63           N  
ATOM   1611  CA  GLY A 210      14.455 -22.570  15.513  1.00 42.63           C  
ATOM   1612  C   GLY A 210      15.815 -22.042  15.058  1.00 42.63           C  
ATOM   1613  O   GLY A 210      16.067 -21.904  13.868  1.00 42.63           O  
ATOM   1614  N   GLY A 211      16.705 -21.768  16.011  1.00 41.35           N  
ATOM   1615  CA  GLY A 211      18.086 -21.376  15.733  1.00 41.35           C  
ATOM   1616  C   GLY A 211      18.754 -20.793  16.968  1.00 41.35           C  
ATOM   1617  O   GLY A 211      18.886 -19.580  17.095  1.00 41.35           O  
ATOM   1618  N   ASP A 212      19.088 -21.670  17.909  1.00 39.80           N  
ATOM   1619  CA  ASP A 212      20.027 -21.388  18.991  1.00 39.80           C  
ATOM   1620  C   ASP A 212      21.388 -20.970  18.399  1.00 39.80           C  
ATOM   1621  CB  ASP A 212      20.128 -22.669  19.839  1.00 39.80           C  
ATOM   1622  O   ASP A 212      21.822 -21.535  17.397  1.00 39.80           O  
ATOM   1623  CG  ASP A 212      20.954 -22.513  21.116  1.00 39.80           C  
ATOM   1624  OD1 ASP A 212      21.127 -21.350  21.555  1.00 39.80           O  
ATOM   1625  OD2 ASP A 212      21.360 -23.560  21.661  1.00 39.80           O  
ATOM   1626  N   GLY A 213      22.052 -19.984  19.006  1.00 37.48           N  
ATOM   1627  CA  GLY A 213      23.438 -19.632  18.674  1.00 37.48           C  
ATOM   1628  C   GLY A 213      23.667 -18.302  17.943  1.00 37.48           C  
ATOM   1629  O   GLY A 213      23.702 -18.235  16.723  1.00 37.48           O  
ATOM   1630  N   GLY A 214      23.959 -17.260  18.731  1.00 31.56           N  
ATOM   1631  CA  GLY A 214      25.032 -16.295  18.445  1.00 31.56           C  
ATOM   1632  C   GLY A 214      24.844 -15.287  17.303  1.00 31.56           C  
ATOM   1633  O   GLY A 214      25.041 -15.597  16.137  1.00 31.56           O  
ATOM   1634  N   GLY A 215      24.628 -14.011  17.644  1.00 36.38           N  
ATOM   1635  CA  GLY A 215      24.867 -12.920  16.692  1.00 36.38           C  
ATOM   1636  C   GLY A 215      24.002 -11.688  16.913  1.00 36.38           C  
ATOM   1637  O   GLY A 215      22.914 -11.544  16.370  1.00 36.38           O  
ATOM   1638  N   HIS A 216      24.506 -10.761  17.711  1.00 38.29           N  
ATOM   1639  CA  HIS A 216      23.896  -9.476  18.046  1.00 38.29           C  
ATOM   1640  C   HIS A 216      23.713  -8.591  16.797  1.00 38.29           C  
ATOM   1641  CB  HIS A 216      24.778  -8.783  19.122  1.00 38.29           C  
ATOM   1642  O   HIS A 216      24.617  -7.838  16.451  1.00 38.29           O  
ATOM   1643  CG  HIS A 216      25.689  -9.726  19.868  1.00 38.29           C  
ATOM   1644  CD2 HIS A 216      26.934 -10.131  19.461  1.00 38.29           C  
ATOM   1645  ND1 HIS A 216      25.348 -10.490  20.960  1.00 38.29           N  
ATOM   1646  CE1 HIS A 216      26.362 -11.335  21.207  1.00 38.29           C  
ATOM   1647  NE2 HIS A 216      27.337 -11.165  20.305  1.00 38.29           N  
ATOM   1648  N   ARG A 217      22.548  -8.616  16.133  1.00 44.72           N  
ATOM   1649  CA  ARG A 217      22.095  -7.514  15.259  1.00 44.72           C  
ATOM   1650  C   ARG A 217      20.581  -7.319  15.359  1.00 44.72           C  
ATOM   1651  CB  ARG A 217      22.571  -7.679  13.796  1.00 44.72           C  
ATOM   1652  O   ARG A 217      19.801  -8.086  14.819  1.00 44.72           O  
ATOM   1653  CG  ARG A 217      24.081  -7.412  13.651  1.00 44.72           C  
ATOM   1654  CD  ARG A 217      24.564  -7.185  12.219  1.00 44.72           C  
ATOM   1655  NE  ARG A 217      26.030  -6.990  12.206  1.00 44.72           N  
ATOM   1656  NH1 ARG A 217      26.223  -6.051  10.120  1.00 44.72           N  
ATOM   1657  NH2 ARG A 217      28.054  -6.390  11.346  1.00 44.72           N  
ATOM   1658  CZ  ARG A 217      26.758  -6.479  11.229  1.00 44.72           C  
ATOM   1659  N   ALA A 218      20.216  -6.280  16.112  1.00 47.63           N  
ATOM   1660  CA  ALA A 218      18.952  -5.544  16.102  1.00 47.63           C  
ATOM   1661  C   ALA A 218      17.674  -6.363  15.832  1.00 47.63           C  
ATOM   1662  CB  ALA A 218      19.116  -4.369  15.128  1.00 47.63           C  
ATOM   1663  O   ALA A 218      17.219  -6.488  14.697  1.00 47.63           O  
ATOM   1664  N   ARG A 219      17.014  -6.804  16.914  1.00 51.08           N  
ATOM   1665  CA  ARG A 219      15.575  -7.110  16.923  1.00 51.08           C  
ATOM   1666  C   ARG A 219      14.831  -5.864  16.446  1.00 51.08           C  
ATOM   1667  CB  ARG A 219      15.113  -7.449  18.354  1.00 51.08           C  
ATOM   1668  O   ARG A 219      14.510  -4.990  17.252  1.00 51.08           O  
ATOM   1669  CG  ARG A 219      15.591  -8.792  18.924  1.00 51.08           C  
ATOM   1670  CD  ARG A 219      14.534  -9.902  18.815  1.00 51.08           C  
ATOM   1671  NE  ARG A 219      14.746 -10.930  19.854  1.00 51.08           N  
ATOM   1672  NH1 ARG A 219      12.837 -12.158  19.503  1.00 51.08           N  
ATOM   1673  NH2 ARG A 219      14.212 -12.714  21.166  1.00 51.08           N  
ATOM   1674  CZ  ARG A 219      13.933 -11.923  20.169  1.00 51.08           C  
ATOM   1675  N   ALA A 220      14.593  -5.740  15.148  1.00 56.16           N  
ATOM   1676  CA  ALA A 220      13.745  -4.676  14.668  1.00 56.16           C  
ATOM   1677  C   ALA A 220      12.360  -4.903  15.300  1.00 56.16           C  
ATOM   1678  CB  ALA A 220      13.872  -4.546  13.147  1.00 56.16           C  
ATOM   1679  O   ALA A 220      11.824  -6.015  15.368  1.00 56.16           O  
ATOM   1680  N   ARG A 221      11.836  -3.837  15.892  1.00 59.87           N  
ATOM   1681  CA  ARG A 221      10.552  -3.829  16.579  1.00 59.87           C  
ATOM   1682  C   ARG A 221       9.468  -3.912  15.500  1.00 59.87           C  
ATOM   1683  CB  ARG A 221      10.520  -2.535  17.406  1.00 59.87           C  
ATOM   1684  O   ARG A 221       9.509  -3.083  14.591  1.00 59.87           O  
ATOM   1685  CG  ARG A 221       9.294  -2.360  18.305  1.00 59.87           C  
ATOM   1686  CD  ARG A 221       9.472  -1.068  19.112  1.00 59.87           C  
ATOM   1687  NE  ARG A 221       8.304  -0.783  19.963  1.00 59.87           N  
ATOM   1688  NH1 ARG A 221       9.219   0.983  21.112  1.00 59.87           N  
ATOM   1689  NH2 ARG A 221       7.148   0.308  21.597  1.00 59.87           N  
ATOM   1690  CZ  ARG A 221       8.229   0.166  20.880  1.00 59.87           C  
ATOM   1691  N   PRO A 222       8.506  -4.856  15.559  1.00 56.92           N  
ATOM   1692  CA  PRO A 222       7.349  -4.780  14.677  1.00 56.92           C  
ATOM   1693  C   PRO A 222       6.704  -3.411  14.906  1.00 56.92           C  
ATOM   1694  CB  PRO A 222       6.436  -5.951  15.048  1.00 56.92           C  
ATOM   1695  O   PRO A 222       6.628  -2.950  16.054  1.00 56.92           O  
ATOM   1696  CG  PRO A 222       6.816  -6.241  16.500  1.00 56.92           C  
ATOM   1697  CD  PRO A 222       8.300  -5.876  16.574  1.00 56.92           C  
ATOM   1698  N   PRO A 223       6.300  -2.711  13.841  1.00 58.27           N  
ATOM   1699  CA  PRO A 223       5.793  -1.369  14.018  1.00 58.27           C  
ATOM   1700  C   PRO A 223       4.517  -1.457  14.842  1.00 58.27           C  
ATOM   1701  CB  PRO A 223       5.505  -0.834  12.639  1.00 58.27           C  
ATOM   1702  O   PRO A 223       3.781  -2.451  14.821  1.00 58.27           O  
ATOM   1703  CG  PRO A 223       4.951  -2.103  12.025  1.00 58.27           C  
ATOM   1704  CD  PRO A 223       5.805  -3.253  12.597  1.00 58.27           C  
ATOM   1705  N   GLN A 224       4.242  -0.386  15.564  1.00 67.33           N  
ATOM   1706  CA  GLN A 224       3.181  -0.376  16.559  1.00 67.33           C  
ATOM   1707  C   GLN A 224       1.803  -0.715  15.964  1.00 67.33           C  
ATOM   1708  CB  GLN A 224       3.199   0.988  17.252  1.00 67.33           C  
ATOM   1709  O   GLN A 224       0.962  -1.262  16.668  1.00 67.33           O  
ATOM   1710  CG  GLN A 224       4.513   1.208  18.025  1.00 67.33           C  
ATOM   1711  CD  GLN A 224       4.566   2.582  18.675  1.00 67.33           C  
ATOM   1712  NE2 GLN A 224       5.072   2.697  19.884  1.00 67.33           N  
ATOM   1713  OE1 GLN A 224       4.170   3.583  18.117  1.00 67.33           O  
ATOM   1714  N   PHE A 225       1.590  -0.486  14.662  1.00 68.85           N  
ATOM   1715  CA  PHE A 225       0.330  -0.802  13.991  1.00 68.85           C  
ATOM   1716  C   PHE A 225       0.120  -2.296  13.685  1.00 68.85           C  
ATOM   1717  CB  PHE A 225       0.202   0.051  12.726  1.00 68.85           C  
ATOM   1718  O   PHE A 225      -1.027  -2.729  13.614  1.00 68.85           O  
ATOM   1719  CG  PHE A 225       1.103  -0.358  11.579  1.00 68.85           C  
ATOM   1720  CD1 PHE A 225       2.345   0.275  11.397  1.00 68.85           C  
ATOM   1721  CD2 PHE A 225       0.656  -1.317  10.649  1.00 68.85           C  
ATOM   1722  CE1 PHE A 225       3.113  -0.009  10.259  1.00 68.85           C  
ATOM   1723  CE2 PHE A 225       1.424  -1.601   9.509  1.00 68.85           C  
ATOM   1724  CZ  PHE A 225       2.633  -0.915   9.306  1.00 68.85           C  
ATOM   1725  N   LEU A 226       1.177  -3.114  13.546  1.00 65.57           N  
ATOM   1726  CA  LEU A 226       1.013  -4.567  13.348  1.00 65.57           C  
ATOM   1727  C   LEU A 226       0.642  -5.296  14.648  1.00 65.57           C  
ATOM   1728  CB  LEU A 226       2.274  -5.204  12.736  1.00 65.57           C  
ATOM   1729  O   LEU A 226       0.077  -6.392  14.599  1.00 65.57           O  
ATOM   1730  CG  LEU A 226       2.590  -4.878  11.263  1.00 65.57           C  
ATOM   1731  CD1 LEU A 226       3.695  -5.830  10.795  1.00 65.57           C  
ATOM   1732  CD2 LEU A 226       1.417  -5.085  10.308  1.00 65.57           C  
ATOM   1733  N   LEU A 227       0.920  -4.688  15.806  1.00 66.81           N  
ATOM   1734  CA  LEU A 227       0.554  -5.240  17.114  1.00 66.81           C  
ATOM   1735  C   LEU A 227      -0.970  -5.312  17.308  1.00 66.81           C  
ATOM   1736  CB  LEU A 227       1.215  -4.409  18.231  1.00 66.81           C  
ATOM   1737  O   LEU A 227      -1.436  -6.158  18.063  1.00 66.81           O  
ATOM   1738  CG  LEU A 227       2.756  -4.450  18.245  1.00 66.81           C  
ATOM   1739  CD1 LEU A 227       3.300  -3.441  19.258  1.00 66.81           C  
ATOM   1740  CD2 LEU A 227       3.285  -5.834  18.631  1.00 66.81           C  
ATOM   1741  N   GLY A 228      -1.738  -4.478  16.594  1.00 73.75           N  
ATOM   1742  CA  GLY A 228      -3.204  -4.466  16.635  1.00 73.75           C  
ATOM   1743  C   GLY A 228      -3.897  -5.418  15.651  1.00 73.75           C  
ATOM   1744  O   GLY A 228      -5.120  -5.508  15.667  1.00 73.75           O  
ATOM   1745  N   LEU A 229      -3.156  -6.113  14.780  1.00 77.44           N  
ATOM   1746  CA  LEU A 229      -3.743  -7.038  13.803  1.00 77.44           C  
ATOM   1747  C   LEU A 229      -3.912  -8.442  14.390  1.00 77.44           C  
ATOM   1748  CB  LEU A 229      -2.906  -7.069  12.513  1.00 77.44           C  
ATOM   1749  O   LEU A 229      -3.120  -8.869  15.228  1.00 77.44           O  
ATOM   1750  CG  LEU A 229      -2.728  -5.707  11.817  1.00 77.44           C  
ATOM   1751  CD1 LEU A 229      -2.025  -5.927  10.479  1.00 77.44           C  
ATOM   1752  CD2 LEU A 229      -4.036  -4.960  11.551  1.00 77.44           C  
ATOM   1753  N   SER A 230      -4.901  -9.199  13.904  1.00 79.49           N  
ATOM   1754  CA  SER A 230      -5.011 -10.617  14.248  1.00 79.49           C  
ATOM   1755  C   SER A 230      -3.777 -11.381  13.763  1.00 79.49           C  
ATOM   1756  CB  SER A 230      -6.309 -11.244  13.722  1.00 79.49           C  
ATOM   1757  O   SER A 230      -3.191 -11.088  12.718  1.00 79.49           O  
ATOM   1758  OG  SER A 230      -6.280 -11.444  12.319  1.00 79.49           O  
ATOM   1759  N   GLU A 231      -3.387 -12.401  14.515  1.00 79.94           N  
ATOM   1760  CA  GLU A 231      -2.243 -13.251  14.190  1.00 79.94           C  
ATOM   1761  C   GLU A 231      -2.378 -13.902  12.792  1.00 79.94           C  
ATOM   1762  CB  GLU A 231      -2.151 -14.252  15.354  1.00 79.94           C  
ATOM   1763  O   GLU A 231      -1.417 -14.011  12.030  1.00 79.94           O  
ATOM   1764  CG  GLU A 231      -1.095 -15.324  15.172  1.00 79.94           C  
ATOM   1765  CD  GLU A 231       0.311 -14.802  14.854  1.00 79.94           C  
ATOM   1766  OE1 GLU A 231       1.005 -15.524  14.104  1.00 79.94           O  
ATOM   1767  OE2 GLU A 231       0.629 -13.671  15.296  1.00 79.94           O  
ATOM   1768  N   GLN A 232      -3.606 -14.234  12.386  1.00 81.32           N  
ATOM   1769  CA  GLN A 232      -3.905 -14.733  11.043  1.00 81.32           C  
ATOM   1770  C   GLN A 232      -3.648 -13.693   9.945  1.00 81.32           C  
ATOM   1771  CB  GLN A 232      -5.357 -15.220  11.038  1.00 81.32           C  
ATOM   1772  O   GLN A 232      -3.095 -14.037   8.895  1.00 81.32           O  
ATOM   1773  CG  GLN A 232      -5.791 -15.824   9.690  1.00 81.32           C  
ATOM   1774  CD  GLN A 232      -7.017 -16.720   9.838  1.00 81.32           C  
ATOM   1775  NE2 GLN A 232      -7.884 -16.805   8.855  1.00 81.32           N  
ATOM   1776  OE1 GLN A 232      -7.192 -17.394  10.831  1.00 81.32           O  
ATOM   1777  N   LEU A 233      -4.015 -12.430  10.176  1.00 78.10           N  
ATOM   1778  CA  LEU A 233      -3.764 -11.344   9.233  1.00 78.10           C  
ATOM   1779  C   LEU A 233      -2.267 -11.044   9.125  1.00 78.10           C  
ATOM   1780  CB  LEU A 233      -4.583 -10.116   9.660  1.00 78.10           C  
ATOM   1781  O   LEU A 233      -1.762 -10.914   8.009  1.00 78.10           O  
ATOM   1782  CG  LEU A 233      -4.420  -8.890   8.745  1.00 78.10           C  
ATOM   1783  CD1 LEU A 233      -4.792  -9.181   7.289  1.00 78.10           C  
ATOM   1784  CD2 LEU A 233      -5.332  -7.777   9.252  1.00 78.10           C  
ATOM   1785  N   ARG A 234      -1.540 -11.043  10.251  1.00 81.68           N  
ATOM   1786  CA  ARG A 234      -0.073 -10.910  10.260  1.00 81.68           C  
ATOM   1787  C   ARG A 234       0.594 -11.966   9.376  1.00 81.68           C  
ATOM   1788  CB  ARG A 234       0.476 -10.991  11.694  1.00 81.68           C  
ATOM   1789  O   ARG A 234       1.393 -11.621   8.505  1.00 81.68           O  
ATOM   1790  CG  ARG A 234       0.130  -9.761  12.545  1.00 81.68           C  
ATOM   1791  CD  ARG A 234       0.961  -9.749  13.834  1.00 81.68           C  
ATOM   1792  NE  ARG A 234       0.545 -10.790  14.796  1.00 81.68           N  
ATOM   1793  NH1 ARG A 234      -0.611  -9.438  16.256  1.00 81.68           N  
ATOM   1794  NH2 ARG A 234      -0.337 -11.601  16.705  1.00 81.68           N  
ATOM   1795  CZ  ARG A 234      -0.136 -10.601  15.908  1.00 81.68           C  
ATOM   1796  N   ARG A 235       0.206 -13.240   9.517  1.00 82.59           N  
ATOM   1797  CA  ARG A 235       0.731 -14.339   8.684  1.00 82.59           C  
ATOM   1798  C   ARG A 235       0.383 -14.201   7.204  1.00 82.59           C  
ATOM   1799  CB  ARG A 235       0.222 -15.686   9.204  1.00 82.59           C  
ATOM   1800  O   ARG A 235       1.236 -14.466   6.356  1.00 82.59           O  
ATOM   1801  CG  ARG A 235       0.911 -16.098  10.510  1.00 82.59           C  
ATOM   1802  CD  ARG A 235       0.541 -17.538  10.866  1.00 82.59           C  
ATOM   1803  NE  ARG A 235      -0.894 -17.679  11.194  1.00 82.59           N  
ATOM   1804  NH1 ARG A 235      -0.595 -17.872  13.451  1.00 82.59           N  
ATOM   1805  NH2 ARG A 235      -2.645 -18.106  12.592  1.00 82.59           N  
ATOM   1806  CZ  ARG A 235      -1.370 -17.876  12.408  1.00 82.59           C  
ATOM   1807  N   ARG A 236      -0.853 -13.808   6.875  1.00 83.24           N  
ATOM   1808  CA  ARG A 236      -1.274 -13.579   5.478  1.00 83.24           C  
ATOM   1809  C   ARG A 236      -0.460 -12.458   4.833  1.00 83.24           C  
ATOM   1810  CB  ARG A 236      -2.779 -13.271   5.408  1.00 83.24           C  
ATOM   1811  O   ARG A 236       0.033 -12.629   3.721  1.00 83.24           O  
ATOM   1812  CG  ARG A 236      -3.643 -14.537   5.525  1.00 83.24           C  
ATOM   1813  CD  ARG A 236      -5.132 -14.180   5.414  1.00 83.24           C  
ATOM   1814  NE  ARG A 236      -5.994 -15.381   5.382  1.00 83.24           N  
ATOM   1815  NH1 ARG A 236      -8.015 -14.303   5.145  1.00 83.24           N  
ATOM   1816  NH2 ARG A 236      -7.964 -16.525   5.220  1.00 83.24           N  
ATOM   1817  CZ  ARG A 236      -7.312 -15.397   5.244  1.00 83.24           C  
ATOM   1818  N   LEU A 237      -0.247 -11.365   5.559  1.00 81.06           N  
ATOM   1819  CA  LEU A 237       0.523 -10.216   5.094  1.00 81.06           C  
ATOM   1820  C   LEU A 237       1.999 -10.566   4.856  1.00 81.06           C  
ATOM   1821  CB  LEU A 237       0.357  -9.108   6.145  1.00 81.06           C  
ATOM   1822  O   LEU A 237       2.561 -10.222   3.818  1.00 81.06           O  
ATOM   1823  CG  LEU A 237       0.640  -7.695   5.626  1.00 81.06           C  
ATOM   1824  CD1 LEU A 237      -0.377  -7.323   4.539  1.00 81.06           C  
ATOM   1825  CD2 LEU A 237       0.501  -6.728   6.803  1.00 81.06           C  
ATOM   1826  N   ALA A 238       2.603 -11.333   5.769  1.00 79.27           N  
ATOM   1827  CA  ALA A 238       3.970 -11.829   5.615  1.00 79.27           C  
ATOM   1828  C   ALA A 238       4.133 -12.754   4.390  1.00 79.27           C  
ATOM   1829  CB  ALA A 238       4.364 -12.543   6.914  1.00 79.27           C  
ATOM   1830  O   ALA A 238       5.160 -12.717   3.710  1.00 79.27           O  
ATOM   1831  N   ARG A 239       3.120 -13.573   4.066  1.00 79.40           N  
ATOM   1832  CA  ARG A 239       3.109 -14.395   2.838  1.00 79.40           C  
ATOM   1833  C   ARG A 239       3.006 -13.532   1.579  1.00 79.40           C  
ATOM   1834  CB  ARG A 239       1.980 -15.436   2.880  1.00 79.40           C  
ATOM   1835  O   ARG A 239       3.816 -13.718   0.677  1.00 79.40           O  
ATOM   1836  CG  ARG A 239       2.258 -16.562   3.886  1.00 79.40           C  
ATOM   1837  CD  ARG A 239       1.055 -17.508   3.977  1.00 79.40           C  
ATOM   1838  NE  ARG A 239       1.218 -18.492   5.069  1.00 79.40           N  
ATOM   1839  NH1 ARG A 239       1.070 -20.448   3.849  1.00 79.40           N  
ATOM   1840  NH2 ARG A 239       1.313 -20.546   6.055  1.00 79.40           N  
ATOM   1841  CZ  ARG A 239       1.197 -19.815   4.981  1.00 79.40           C  
ATOM   1842  N   ALA A 240       2.088 -12.563   1.554  1.00 77.36           N  
ATOM   1843  CA  ALA A 240       1.931 -11.632   0.432  1.00 77.36           C  
ATOM   1844  C   ALA A 240       3.214 -10.824   0.157  1.00 77.36           C  
ATOM   1845  CB  ALA A 240       0.748 -10.706   0.736  1.00 77.36           C  
ATOM   1846  O   ALA A 240       3.580 -10.584  -0.995  1.00 77.36           O  
ATOM   1847  N   ARG A 241       3.950 -10.455   1.214  1.00 70.93           N  
ATOM   1848  CA  ARG A 241       5.255  -9.798   1.083  1.00 70.93           C  
ATOM   1849  C   ARG A 241       6.287 -10.705   0.415  1.00 70.93           C  
ATOM   1850  CB  ARG A 241       5.734  -9.309   2.457  1.00 70.93           C  
ATOM   1851  O   ARG A 241       6.967 -10.261  -0.505  1.00 70.93           O  
ATOM   1852  CG  ARG A 241       6.929  -8.357   2.308  1.00 70.93           C  
ATOM   1853  CD  ARG A 241       7.409  -7.831   3.666  1.00 70.93           C  
ATOM   1854  NE  ARG A 241       8.709  -8.408   4.067  1.00 70.93           N  
ATOM   1855  NH1 ARG A 241       9.522  -6.566   5.196  1.00 70.93           N  
ATOM   1856  NH2 ARG A 241      10.767  -8.364   5.039  1.00 70.93           N  
ATOM   1857  CZ  ARG A 241       9.646  -7.787   4.764  1.00 70.93           C  
ATOM   1858  N   ARG A 242       6.388 -11.973   0.834  1.00 72.78           N  
ATOM   1859  CA  ARG A 242       7.308 -12.948   0.218  1.00 72.78           C  
ATOM   1860  C   ARG A 242       6.995 -13.172  -1.257  1.00 72.78           C  
ATOM   1861  CB  ARG A 242       7.304 -14.278   0.986  1.00 72.78           C  
ATOM   1862  O   ARG A 242       7.918 -13.154  -2.062  1.00 72.78           O  
ATOM   1863  CG  ARG A 242       8.112 -14.170   2.287  1.00 72.78           C  
ATOM   1864  CD  ARG A 242       8.255 -15.532   2.975  1.00 72.78           C  
ATOM   1865  NE  ARG A 242       6.999 -15.972   3.614  1.00 72.78           N  
ATOM   1866  NH1 ARG A 242       7.570 -18.189   3.836  1.00 72.78           N  
ATOM   1867  NH2 ARG A 242       5.692 -17.439   4.767  1.00 72.78           N  
ATOM   1868  CZ  ARG A 242       6.758 -17.194   4.057  1.00 72.78           C  
ATOM   1869  N   THR A 243       5.721 -13.290  -1.632  1.00 74.33           N  
ATOM   1870  CA  THR A 243       5.330 -13.421  -3.047  1.00 74.33           C  
ATOM   1871  C   THR A 243       5.656 -12.163  -3.854  1.00 74.33           C  
ATOM   1872  CB  THR A 243       3.844 -13.785  -3.196  1.00 74.33           C  
ATOM   1873  O   THR A 243       6.152 -12.269  -4.970  1.00 74.33           O  
ATOM   1874  CG2 THR A 243       3.553 -15.178  -2.642  1.00 74.33           C  
ATOM   1875  OG1 THR A 243       3.016 -12.907  -2.473  1.00 74.33           O  
ATOM   1876  N   ALA A 244       5.464 -10.969  -3.280  1.00 68.91           N  
ATOM   1877  CA  ALA A 244       5.806  -9.707  -3.939  1.00 68.91           C  
ATOM   1878  C   ALA A 244       7.326  -9.486  -4.077  1.00 68.91           C  
ATOM   1879  CB  ALA A 244       5.151  -8.564  -3.155  1.00 68.91           C  
ATOM   1880  O   ALA A 244       7.772  -8.835  -5.019  1.00 68.91           O  
ATOM   1881  N   MET A 245       8.131 -10.005  -3.145  1.00 64.76           N  
ATOM   1882  CA  MET A 245       9.597  -9.922  -3.185  1.00 64.76           C  
ATOM   1883  C   MET A 245      10.231 -11.020  -4.048  1.00 64.76           C  
ATOM   1884  CB  MET A 245      10.165  -9.967  -1.759  1.00 64.76           C  
ATOM   1885  O   MET A 245      11.263 -10.777  -4.666  1.00 64.76           O  
ATOM   1886  CG  MET A 245       9.792  -8.745  -0.909  1.00 64.76           C  
ATOM   1887  SD  MET A 245      10.623  -7.204  -1.365  1.00 64.76           S  
ATOM   1888  CE  MET A 245       9.926  -6.102  -0.112  1.00 64.76           C  
ATOM   1889  N   ALA A 246       9.605 -12.196  -4.156  1.00 59.02           N  
ATOM   1890  CA  ALA A 246      10.060 -13.277  -5.034  1.00 59.02           C  
ATOM   1891  C   ALA A 246      10.034 -12.874  -6.521  1.00 59.02           C  
ATOM   1892  CB  ALA A 246       9.202 -14.518  -4.763  1.00 59.02           C  
ATOM   1893  O   ALA A 246      10.847 -13.359  -7.302  1.00 59.02           O  
ATOM   1894  N   GLY A 247       9.178 -11.917  -6.900  1.00 58.84           N  
ATOM   1895  CA  GLY A 247       9.168 -11.314  -8.237  1.00 58.84           C  
ATOM   1896  C   GLY A 247      10.299 -10.311  -8.513  1.00 58.84           C  
ATOM   1897  O   GLY A 247      10.399  -9.818  -9.629  1.00 58.84           O  
ATOM   1898  N   LYS A 248      11.160  -9.990  -7.534  1.00 59.76           N  
ATOM   1899  CA  LYS A 248      12.206  -8.950  -7.666  1.00 59.76           C  
ATOM   1900  C   LYS A 248      13.577  -9.498  -8.081  1.00 59.76           C  
ATOM   1901  CB  LYS A 248      12.272  -8.086  -6.396  1.00 59.76           C  
ATOM   1902  O   LYS A 248      14.568  -8.780  -8.012  1.00 59.76           O  
ATOM   1903  CG  LYS A 248      10.924  -7.400  -6.139  1.00 59.76           C  
ATOM   1904  CD  LYS A 248      10.944  -6.597  -4.844  1.00 59.76           C  
ATOM   1905  CE  LYS A 248       9.527  -6.073  -4.594  1.00 59.76           C  
ATOM   1906  NZ  LYS A 248       9.472  -5.211  -3.395  1.00 59.76           N  
ATOM   1907  N   ARG A 249      13.638 -10.764  -8.511  1.00 55.54           N  
ATOM   1908  CA  ARG A 249      14.857 -11.452  -8.979  1.00 55.54           C  
ATOM   1909  C   ARG A 249      14.873 -11.764 -10.479  1.00 55.54           C  
ATOM   1910  CB  ARG A 249      15.135 -12.690  -8.107  1.00 55.54           C  
ATOM   1911  O   ARG A 249      15.691 -12.561 -10.917  1.00 55.54           O  
ATOM   1912  CG  ARG A 249      15.817 -12.292  -6.794  1.00 55.54           C  
ATOM   1913  CD  ARG A 249      16.232 -13.540  -6.005  1.00 55.54           C  
ATOM   1914  NE  ARG A 249      17.296 -13.231  -5.028  1.00 55.54           N  
ATOM   1915  NH1 ARG A 249      19.114 -13.824  -6.320  1.00 55.54           N  
ATOM   1916  NH2 ARG A 249      19.435 -13.057  -4.258  1.00 55.54           N  
ATOM   1917  CZ  ARG A 249      18.601 -13.373  -5.209  1.00 55.54           C  
ATOM   1918  N   LEU A 250      14.022 -11.115 -11.270  1.00 52.32           N  
ATOM   1919  CA  LEU A 250      14.134 -11.138 -12.726  1.00 52.32           C  
ATOM   1920  C   LEU A 250      14.553  -9.748 -13.190  1.00 52.32           C  
ATOM   1921  CB  LEU A 250      12.843 -11.676 -13.358  1.00 52.32           C  
ATOM   1922  O   LEU A 250      13.745  -8.832 -13.311  1.00 52.32           O  
ATOM   1923  CG  LEU A 250      12.537 -13.137 -12.966  1.00 52.32           C  
ATOM   1924  CD1 LEU A 250      11.185 -13.544 -13.548  1.00 52.32           C  
ATOM   1925  CD2 LEU A 250      13.590 -14.133 -13.462  1.00 52.32           C  
ATOM   1926  N   SER A 251      15.862  -9.614 -13.370  1.00 49.06           N  
ATOM   1927  CA  SER A 251      16.518  -8.595 -14.177  1.00 49.06           C  
ATOM   1928  C   SER A 251      15.687  -8.270 -15.420  1.00 49.06           C  
ATOM   1929  CB  SER A 251      17.871  -9.184 -14.612  1.00 49.06           C  
ATOM   1930  O   SER A 251      15.584  -9.093 -16.330  1.00 49.06           O  
ATOM   1931  OG  SER A 251      17.682 -10.491 -15.135  1.00 49.06           O  
ATOM   1932  N   CYS A 252      15.101  -7.076 -15.480  1.00 45.91           N  
ATOM   1933  CA  CYS A 252      14.678  -6.523 -16.757  1.00 45.91           C  
ATOM   1934  C   CYS A 252      15.958  -6.213 -17.549  1.00 45.91           C  
ATOM   1935  CB  CYS A 252      13.838  -5.256 -16.548  1.00 45.91           C  
ATOM   1936  O   CYS A 252      16.761  -5.410 -17.065  1.00 45.91           O  
ATOM   1937  SG  CYS A 252      12.245  -5.673 -15.781  1.00 45.91           S  
ATOM   1938  N   PRO A 253      16.189  -6.823 -18.725  1.00 58.71           N  
ATOM   1939  CA  PRO A 253      17.243  -6.349 -19.612  1.00 58.71           C  
ATOM   1940  C   PRO A 253      16.930  -4.892 -19.999  1.00 58.71           C  
ATOM   1941  CB  PRO A 253      17.237  -7.310 -20.804  1.00 58.71           C  
ATOM   1942  O   PRO A 253      15.747  -4.529 -20.047  1.00 58.71           O  
ATOM   1943  CG  PRO A 253      15.794  -7.811 -20.857  1.00 58.71           C  
ATOM   1944  CD  PRO A 253      15.348  -7.803 -19.397  1.00 58.71           C  
ATOM   1945  N   PRO A 254      17.939  -4.037 -20.250  1.00 52.92           N  
ATOM   1946  CA  PRO A 254      17.696  -2.682 -20.728  1.00 52.92           C  
ATOM   1947  C   PRO A 254      16.885  -2.773 -22.022  1.00 52.92           C  
ATOM   1948  CB  PRO A 254      19.077  -2.042 -20.913  1.00 52.92           C  
ATOM   1949  O   PRO A 254      17.357  -3.263 -23.046  1.00 52.92           O  
ATOM   1950  CG  PRO A 254      20.007  -3.240 -21.112  1.00 52.92           C  
ATOM   1951  CD  PRO A 254      19.361  -4.339 -20.268  1.00 52.92           C  
ATOM   1952  N   ARG A 255      15.615  -2.371 -21.946  1.00 53.39           N  
ATOM   1953  CA  ARG A 255      14.742  -2.273 -23.111  1.00 53.39           C  
ATOM   1954  C   ARG A 255      15.341  -1.188 -24.014  1.00 53.39           C  
ATOM   1955  CB  ARG A 255      13.318  -1.940 -22.635  1.00 53.39           C  
ATOM   1956  O   ARG A 255      15.550  -0.087 -23.504  1.00 53.39           O  
ATOM   1957  CG  ARG A 255      12.285  -1.933 -23.770  1.00 53.39           C  
ATOM   1958  CD  ARG A 255      10.898  -1.597 -23.208  1.00 53.39           C  
ATOM   1959  NE  ARG A 255       9.869  -1.599 -24.264  1.00 53.39           N  
ATOM   1960  NH1 ARG A 255       8.023  -1.585 -22.897  1.00 53.39           N  
ATOM   1961  NH2 ARG A 255       7.754  -1.623 -25.111  1.00 53.39           N  
ATOM   1962  CZ  ARG A 255       8.560  -1.603 -24.087  1.00 53.39           C  
ATOM   1963  N   PRO A 256      15.616  -1.452 -25.304  1.00 57.79           N  
ATOM   1964  CA  PRO A 256      15.991  -0.386 -26.222  1.00 57.79           C  
ATOM   1965  C   PRO A 256      14.847   0.630 -26.236  1.00 57.79           C  
ATOM   1966  CB  PRO A 256      16.236  -1.063 -27.576  1.00 57.79           C  
ATOM   1967  O   PRO A 256      13.684   0.241 -26.389  1.00 57.79           O  
ATOM   1968  CG  PRO A 256      15.419  -2.353 -27.497  1.00 57.79           C  
ATOM   1969  CD  PRO A 256      15.440  -2.710 -26.012  1.00 57.79           C  
ATOM   1970  N   GLU A 257      15.163   1.903 -25.984  1.00 57.41           N  
ATOM   1971  CA  GLU A 257      14.213   3.001 -26.150  1.00 57.41           C  
ATOM   1972  C   GLU A 257      13.594   2.866 -27.545  1.00 57.41           C  
ATOM   1973  CB  GLU A 257      14.909   4.371 -26.029  1.00 57.41           C  
ATOM   1974  O   GLU A 257      14.327   2.900 -28.535  1.00 57.41           O  
ATOM   1975  CG  GLU A 257      15.002   4.867 -24.580  1.00 57.41           C  
ATOM   1976  CD  GLU A 257      15.658   6.255 -24.473  1.00 57.41           C  
ATOM   1977  OE1 GLU A 257      15.160   7.066 -23.657  1.00 57.41           O  
ATOM   1978  OE2 GLU A 257      16.673   6.479 -25.168  1.00 57.41           O  
ATOM   1979  N   PRO A 258      12.271   2.655 -27.668  1.00 61.02           N  
ATOM   1980  CA  PRO A 258      11.648   2.843 -28.961  1.00 61.02           C  
ATOM   1981  C   PRO A 258      11.856   4.314 -29.322  1.00 61.02           C  
ATOM   1982  CB  PRO A 258      10.182   2.445 -28.775  1.00 61.02           C  
ATOM   1983  O   PRO A 258      11.618   5.181 -28.481  1.00 61.02           O  
ATOM   1984  CG  PRO A 258       9.918   2.669 -27.284  1.00 61.02           C  
ATOM   1985  CD  PRO A 258      11.280   2.480 -26.617  1.00 61.02           C  
ATOM   1986  N   GLU A 259      12.310   4.593 -30.545  1.00 59.11           N  
ATOM   1987  CA  GLU A 259      12.276   5.937 -31.119  1.00 59.11           C  
ATOM   1988  C   GLU A 259      10.815   6.398 -31.116  1.00 59.11           C  
ATOM   1989  CB  GLU A 259      12.860   5.947 -32.541  1.00 59.11           C  
ATOM   1990  O   GLU A 259      10.024   6.098 -32.010  1.00 59.11           O  
ATOM   1991  CG  GLU A 259      14.384   5.748 -32.571  1.00 59.11           C  
ATOM   1992  CD  GLU A 259      14.970   5.868 -33.991  1.00 59.11           C  
ATOM   1993  OE1 GLU A 259      16.202   6.059 -34.091  1.00 59.11           O  
ATOM   1994  OE2 GLU A 259      14.195   5.761 -34.970  1.00 59.11           O  
ATOM   1995  N   LEU A 260      10.413   7.037 -30.021  1.00 63.51           N  
ATOM   1996  CA  LEU A 260       9.072   7.547 -29.862  1.00 63.51           C  
ATOM   1997  C   LEU A 260       8.944   8.765 -30.783  1.00 63.51           C  
ATOM   1998  CB  LEU A 260       8.799   7.867 -28.383  1.00 63.51           C  
ATOM   1999  O   LEU A 260       9.840   9.620 -30.775  1.00 63.51           O  
ATOM   2000  CG  LEU A 260       8.563   6.632 -27.496  1.00 63.51           C  
ATOM   2001  CD1 LEU A 260       8.451   7.057 -26.032  1.00 63.51           C  
ATOM   2002  CD2 LEU A 260       7.291   5.860 -27.869  1.00 63.51           C  
ATOM   2003  N   PRO A 261       7.844   8.873 -31.555  1.00 70.08           N  
ATOM   2004  CA  PRO A 261       7.552  10.059 -32.351  1.00 70.08           C  
ATOM   2005  C   PRO A 261       7.788  11.318 -31.514  1.00 70.08           C  
ATOM   2006  CB  PRO A 261       6.085   9.920 -32.775  1.00 70.08           C  
ATOM   2007  O   PRO A 261       7.464  11.326 -30.322  1.00 70.08           O  
ATOM   2008  CG  PRO A 261       5.849   8.410 -32.762  1.00 70.08           C  
ATOM   2009  CD  PRO A 261       6.752   7.917 -31.638  1.00 70.08           C  
ATOM   2010  N   ALA A 262       8.372  12.361 -32.111  1.00 71.56           N  
ATOM   2011  CA  ALA A 262       8.843  13.556 -31.400  1.00 71.56           C  
ATOM   2012  C   ALA A 262       7.803  14.145 -30.420  1.00 71.56           C  
ATOM   2013  CB  ALA A 262       9.258  14.591 -32.454  1.00 71.56           C  
ATOM   2014  O   ALA A 262       8.168  14.671 -29.366  1.00 71.56           O  
ATOM   2015  N   ASP A 263       6.515  13.983 -30.724  1.00 69.54           N  
ATOM   2016  CA  ASP A 263       5.396  14.435 -29.897  1.00 69.54           C  
ATOM   2017  C   ASP A 263       5.250  13.650 -28.584  1.00 69.54           C  
ATOM   2018  CB  ASP A 263       4.116  14.361 -30.741  1.00 69.54           C  
ATOM   2019  O   ASP A 263       5.018  14.241 -27.526  1.00 69.54           O  
ATOM   2020  CG  ASP A 263       4.261  15.185 -32.024  1.00 69.54           C  
ATOM   2021  OD1 ASP A 263       4.837  16.296 -31.937  1.00 69.54           O  
ATOM   2022  OD2 ASP A 263       3.903  14.644 -33.088  1.00 69.54           O  
ATOM   2023  N   VAL A 264       5.476  12.333 -28.604  1.00 73.08           N  
ATOM   2024  CA  VAL A 264       5.436  11.487 -27.400  1.00 73.08           C  
ATOM   2025  C   VAL A 264       6.674  11.730 -26.535  1.00 73.08           C  
ATOM   2026  CB  VAL A 264       5.294   9.997 -27.759  1.00 73.08           C  
ATOM   2027  O   VAL A 264       6.562  11.796 -25.311  1.00 73.08           O  
ATOM   2028  CG1 VAL A 264       5.117   9.137 -26.500  1.00 73.08           C  
ATOM   2029  CG2 VAL A 264       4.092   9.727 -28.671  1.00 73.08           C  
ATOM   2030  N   SER A 265       7.837  11.955 -27.153  1.00 74.35           N  
ATOM   2031  CA  SER A 265       9.075  12.318 -26.448  1.00 74.35           C  
ATOM   2032  C   SER A 265       8.953  13.675 -25.742  1.00 74.35           C  
ATOM   2033  CB  SER A 265      10.247  12.312 -27.436  1.00 74.35           C  
ATOM   2034  O   SER A 265       9.345  13.811 -24.581  1.00 74.35           O  
ATOM   2035  OG  SER A 265      10.420  10.991 -27.909  1.00 74.35           O  
ATOM   2036  N   ARG A 266       8.324  14.669 -26.388  1.00 76.97           N  
ATOM   2037  CA  ARG A 266       8.000  15.963 -25.761  1.00 76.97           C  
ATOM   2038  C   ARG A 266       7.026  15.796 -24.593  1.00 76.97           C  
ATOM   2039  CB  ARG A 266       7.457  16.924 -26.833  1.00 76.97           C  
ATOM   2040  O   ARG A 266       7.237  16.403 -23.544  1.00 76.97           O  
ATOM   2041  CG  ARG A 266       7.049  18.288 -26.250  1.00 76.97           C  
ATOM   2042  CD  ARG A 266       6.462  19.219 -27.319  1.00 76.97           C  
ATOM   2043  NE  ARG A 266       7.465  20.150 -27.876  1.00 76.97           N  
ATOM   2044  NH1 ARG A 266       6.676  20.205 -30.038  1.00 76.97           N  
ATOM   2045  NH2 ARG A 266       8.306  21.594 -29.418  1.00 76.97           N  
ATOM   2046  CZ  ARG A 266       7.475  20.638 -29.103  1.00 76.97           C  
ATOM   2047  N   PHE A 267       5.986  14.976 -24.746  1.00 77.52           N  
ATOM   2048  CA  PHE A 267       5.028  14.707 -23.671  1.00 77.52           C  
ATOM   2049  C   PHE A 267       5.682  13.991 -22.480  1.00 77.52           C  
ATOM   2050  CB  PHE A 267       3.848  13.902 -24.225  1.00 77.52           C  
ATOM   2051  O   PHE A 267       5.506  14.408 -21.337  1.00 77.52           O  
ATOM   2052  CG  PHE A 267       2.812  13.577 -23.168  1.00 77.52           C  
ATOM   2053  CD1 PHE A 267       2.803  12.312 -22.549  1.00 77.52           C  
ATOM   2054  CD2 PHE A 267       1.880  14.555 -22.773  1.00 77.52           C  
ATOM   2055  CE1 PHE A 267       1.861  12.025 -21.545  1.00 77.52           C  
ATOM   2056  CE2 PHE A 267       0.941  14.268 -21.766  1.00 77.52           C  
ATOM   2057  CZ  PHE A 267       0.932  13.004 -21.152  1.00 77.52           C  
ATOM   2058  N   ALA A 268       6.494  12.963 -22.728  1.00 79.19           N  
ATOM   2059  CA  ALA A 268       7.235  12.258 -21.684  1.00 79.19           C  
ATOM   2060  C   ALA A 268       8.208  13.192 -20.947  1.00 79.19           C  
ATOM   2061  CB  ALA A 268       7.965  11.073 -22.323  1.00 79.19           C  
ATOM   2062  O   ALA A 268       8.292  13.144 -19.716  1.00 79.19           O  
ATOM   2063  N   ALA A 269       8.884  14.090 -21.674  1.00 80.50           N  
ATOM   2064  CA  ALA A 269       9.720  15.127 -21.079  1.00 80.50           C  
ATOM   2065  C   ALA A 269       8.897  16.079 -20.195  1.00 80.50           C  
ATOM   2066  CB  ALA A 269      10.469  15.872 -22.190  1.00 80.50           C  
ATOM   2067  O   ALA A 269       9.282  16.313 -19.051  1.00 80.50           O  
ATOM   2068  N   LEU A 270       7.734  16.552 -20.666  1.00 78.91           N  
ATOM   2069  CA  LEU A 270       6.819  17.393 -19.881  1.00 78.91           C  
ATOM   2070  C   LEU A 270       6.340  16.696 -18.600  1.00 78.91           C  
ATOM   2071  CB  LEU A 270       5.608  17.801 -20.745  1.00 78.91           C  
ATOM   2072  O   LEU A 270       6.327  17.320 -17.541  1.00 78.91           O  
ATOM   2073  CG  LEU A 270       5.886  18.930 -21.751  1.00 78.91           C  
ATOM   2074  CD1 LEU A 270       4.726  19.036 -22.743  1.00 78.91           C  
ATOM   2075  CD2 LEU A 270       6.027  20.282 -21.045  1.00 78.91           C  
ATOM   2076  N   MET A 271       6.004  15.405 -18.672  1.00 78.25           N  
ATOM   2077  CA  MET A 271       5.583  14.610 -17.510  1.00 78.25           C  
ATOM   2078  C   MET A 271       6.732  14.333 -16.530  1.00 78.25           C  
ATOM   2079  CB  MET A 271       4.972  13.283 -17.989  1.00 78.25           C  
ATOM   2080  O   MET A 271       6.503  14.188 -15.330  1.00 78.25           O  
ATOM   2081  CG  MET A 271       3.641  13.466 -18.732  1.00 78.25           C  
ATOM   2082  SD  MET A 271       2.306  14.273 -17.802  1.00 78.25           S  
ATOM   2083  CE  MET A 271       2.033  13.058 -16.487  1.00 78.25           C  
ATOM   2084  N   SER A 272       7.968  14.274 -17.029  1.00 78.51           N  
ATOM   2085  CA  SER A 272       9.173  14.036 -16.223  1.00 78.51           C  
ATOM   2086  C   SER A 272       9.757  15.323 -15.627  1.00 78.51           C  
ATOM   2087  CB  SER A 272      10.229  13.310 -17.058  1.00 78.51           C  
ATOM   2088  O   SER A 272      10.575  15.271 -14.703  1.00 78.51           O  
ATOM   2089  OG  SER A 272       9.693  12.112 -17.580  1.00 78.51           O  
ATOM   2090  N   CYS A 273       9.341  16.496 -16.113  1.00 73.26           N  
ATOM   2091  CA  CYS A 273       9.736  17.775 -15.543  1.00 73.26           C  
ATOM   2092  C   CYS A 273       9.186  17.916 -14.115  1.00 73.26           C  
ATOM   2093  CB  CYS A 273       9.250  18.929 -16.435  1.00 73.26           C  
ATOM   2094  O   CYS A 273       7.994  18.106 -13.901  1.00 73.26           O  
ATOM   2095  SG  CYS A 273      10.256  19.089 -17.940  1.00 73.26           S  
ATOM   2096  N   ARG A 274      10.073  17.962 -13.113  1.00 75.46           N  
ATOM   2097  CA  ARG A 274       9.733  18.273 -11.705  1.00 75.46           C  
ATOM   2098  C   ARG A 274       9.403  19.763 -11.482  1.00 75.46           C  
ATOM   2099  CB  ARG A 274      10.841  17.768 -10.759  1.00 75.46           C  
ATOM   2100  O   ARG A 274       9.579  20.286 -10.382  1.00 75.46           O  
ATOM   2101  CG  ARG A 274      11.151  16.271 -10.935  1.00 75.46           C  
ATOM   2102  CD  ARG A 274      12.262  15.793  -9.989  1.00 75.46           C  
ATOM   2103  NE  ARG A 274      11.761  15.455  -8.641  1.00 75.46           N  
ATOM   2104  NH1 ARG A 274      13.802  15.036  -7.675  1.00 75.46           N  
ATOM   2105  NH2 ARG A 274      11.937  14.642  -6.517  1.00 75.46           N  
ATOM   2106  CZ  ARG A 274      12.498  15.051  -7.621  1.00 75.46           C  
ATOM   2107  N   SER A 275       8.988  20.463 -12.539  1.00 75.73           N  
ATOM   2108  CA  SER A 275       8.635  21.880 -12.505  1.00 75.73           C  
ATOM   2109  C   SER A 275       7.326  22.071 -11.742  1.00 75.73           C  
ATOM   2110  CB  SER A 275       8.505  22.431 -13.928  1.00 75.73           C  
ATOM   2111  O   SER A 275       6.357  21.356 -11.966  1.00 75.73           O  
ATOM   2112  OG  SER A 275       8.102  23.786 -13.879  1.00 75.73           O  
ATOM   2113  N   ARG A 276       7.284  23.067 -10.850  1.00 71.49           N  
ATOM   2114  CA  ARG A 276       6.059  23.490 -10.145  1.00 71.49           C  
ATOM   2115  C   ARG A 276       5.194  24.454 -10.973  1.00 71.49           C  
ATOM   2116  CB  ARG A 276       6.412  24.072  -8.762  1.00 71.49           C  
ATOM   2117  O   ARG A 276       4.233  25.005 -10.443  1.00 71.49           O  
ATOM   2118  CG  ARG A 276       6.861  23.001  -7.756  1.00 71.49           C  
ATOM   2119  CD  ARG A 276       7.114  23.638  -6.379  1.00 71.49           C  
ATOM   2120  NE  ARG A 276       7.304  22.618  -5.324  1.00 71.49           N  
ATOM   2121  NH1 ARG A 276       5.268  22.813  -4.253  1.00 71.49           N  
ATOM   2122  NH2 ARG A 276       6.710  21.277  -3.570  1.00 71.49           N  
ATOM   2123  CZ  ARG A 276       6.435  22.251  -4.391  1.00 71.49           C  
ATOM   2124  N   GLN A 277       5.548  24.712 -12.233  1.00 74.52           N  
ATOM   2125  CA  GLN A 277       4.747  25.558 -13.118  1.00 74.52           C  
ATOM   2126  C   GLN A 277       3.568  24.762 -13.699  1.00 74.52           C  
ATOM   2127  CB  GLN A 277       5.609  26.164 -14.233  1.00 74.52           C  
ATOM   2128  O   GLN A 277       3.743  23.596 -14.054  1.00 74.52           O  
ATOM   2129  CG  GLN A 277       6.632  27.168 -13.677  1.00 74.52           C  
ATOM   2130  CD  GLN A 277       7.466  27.821 -14.773  1.00 74.52           C  
ATOM   2131  NE2 GLN A 277       8.015  28.993 -14.536  1.00 74.52           N  
ATOM   2132  OE1 GLN A 277       7.665  27.294 -15.850  1.00 74.52           O  
ATOM   2133  N   PRO A 278       2.372  25.364 -13.812  1.00 72.96           N  
ATOM   2134  CA  PRO A 278       1.235  24.706 -14.439  1.00 72.96           C  
ATOM   2135  C   PRO A 278       1.545  24.420 -15.913  1.00 72.96           C  
ATOM   2136  CB  PRO A 278       0.058  25.671 -14.261  1.00 72.96           C  
ATOM   2137  O   PRO A 278       1.958  25.316 -16.649  1.00 72.96           O  
ATOM   2138  CG  PRO A 278       0.725  27.043 -14.160  1.00 72.96           C  
ATOM   2139  CD  PRO A 278       2.049  26.740 -13.464  1.00 72.96           C  
ATOM   2140  N   ILE A 279       1.323  23.179 -16.348  1.00 68.50           N  
ATOM   2141  CA  ILE A 279       1.367  22.822 -17.768  1.00 68.50           C  
ATOM   2142  C   ILE A 279       0.129  23.456 -18.414  1.00 68.50           C  
ATOM   2143  CB  ILE A 279       1.439  21.286 -17.964  1.00 68.50           C  
ATOM   2144  O   ILE A 279      -0.998  23.027 -18.170  1.00 68.50           O  
ATOM   2145  CG1 ILE A 279       2.661  20.682 -17.225  1.00 68.50           C  
ATOM   2146  CG2 ILE A 279       1.502  20.956 -19.468  1.00 68.50           C  
ATOM   2147  CD1 ILE A 279       2.708  19.148 -17.228  1.00 68.50           C  
ATOM   2148  N   ILE A 280       0.321  24.530 -19.183  1.00 69.26           N  
ATOM   2149  CA  ILE A 280      -0.758  25.182 -19.932  1.00 69.26           C  
ATOM   2150  C   ILE A 280      -1.004  24.350 -21.194  1.00 69.26           C  
ATOM   2151  CB  ILE A 280      -0.425  26.663 -20.245  1.00 69.26           C  
ATOM   2152  O   ILE A 280      -0.158  24.307 -22.084  1.00 69.26           O  
ATOM   2153  CG1 ILE A 280      -0.169  27.457 -18.939  1.00 69.26           C  
ATOM   2154  CG2 ILE A 280      -1.574  27.306 -21.049  1.00 69.26           C  
ATOM   2155  CD1 ILE A 280       0.285  28.906 -19.156  1.00 69.26           C  
ATOM   2156  N   CYS A 281      -2.161  23.693 -21.278  1.00 65.53           N  
ATOM   2157  CA  CYS A 281      -2.542  22.806 -22.384  1.00 65.53           C  
ATOM   2158  C   CYS A 281      -2.915  23.550 -23.684  1.00 65.53           C  
ATOM   2159  CB  CYS A 281      -3.681  21.874 -21.933  1.00 65.53           C  
ATOM   2160  O   CYS A 281      -3.919  23.217 -24.309  1.00 65.53           O  
ATOM   2161  SG  CYS A 281      -3.189  20.863 -20.510  1.00 65.53           S  
ATOM   2162  N   ASN A 282      -2.140  24.553 -24.101  1.00 65.53           N  
ATOM   2163  CA  ASN A 282      -2.380  25.240 -25.376  1.00 65.53           C  
ATOM   2164  C   ASN A 282      -1.740  24.517 -26.575  1.00 65.53           C  
ATOM   2165  CB  ASN A 282      -1.959  26.714 -25.265  1.00 65.53           C  
ATOM   2166  O   ASN A 282      -2.230  24.673 -27.687  1.00 65.53           O  
ATOM   2167  CG  ASN A 282      -2.992  27.583 -24.564  1.00 65.53           C  
ATOM   2168  ND2 ASN A 282      -2.716  28.859 -24.431  1.00 65.53           N  
ATOM   2169  OD1 ASN A 282      -4.049  27.166 -24.122  1.00 65.53           O  
ATOM   2170  N   ASP A 283      -0.732  23.668 -26.345  1.00 57.43           N  
ATOM   2171  CA  ASP A 283       0.019  22.973 -27.407  1.00 57.43           C  
ATOM   2172  C   ASP A 283      -0.387  21.497 -27.606  1.00 57.43           C  
ATOM   2173  CB  ASP A 283       1.532  23.123 -27.151  1.00 57.43           C  
ATOM   2174  O   ASP A 283       0.277  20.767 -28.332  1.00 57.43           O  
ATOM   2175  CG  ASP A 283       2.079  24.530 -27.422  1.00 57.43           C  
ATOM   2176  OD1 ASP A 283       1.423  25.308 -28.149  1.00 57.43           O  
ATOM   2177  OD2 ASP A 283       3.171  24.819 -26.884  1.00 57.43           O  
ATOM   2178  N   VAL A 284      -1.476  21.035 -26.975  1.00 60.06           N  
ATOM   2179  CA  VAL A 284      -1.996  19.651 -27.128  1.00 60.06           C  
ATOM   2180  C   VAL A 284      -3.182  19.581 -28.103  1.00 60.06           C  
ATOM   2181  CB  VAL A 284      -2.318  18.975 -25.774  1.00 60.06           C  
ATOM   2182  O   VAL A 284      -3.897  18.587 -28.178  1.00 60.06           O  
ATOM   2183  CG1 VAL A 284      -2.130  17.451 -25.849  1.00 60.06           C  
ATOM   2184  CG2 VAL A 284      -1.429  19.465 -24.619  1.00 60.06           C  
ATOM   2185  N   SER A 285      -3.430  20.664 -28.839  1.00 56.24           N  
ATOM   2186  CA  SER A 285      -4.420  20.693 -29.916  1.00 56.24           C  
ATOM   2187  C   SER A 285      -3.704  20.310 -31.210  1.00 56.24           C  
ATOM   2188  CB  SER A 285      -5.050  22.087 -30.019  1.00 56.24           C  
ATOM   2189  O   SER A 285      -2.660  20.885 -31.481  1.00 56.24           O  
ATOM   2190  OG  SER A 285      -5.599  22.478 -28.772  1.00 56.24           O  
ATOM   2191  N   TYR A 286      -4.270  19.394 -31.998  1.00 50.57           N  
ATOM   2192  CA  TYR A 286      -3.719  18.816 -33.239  1.00 50.57           C  
ATOM   2193  C   TYR A 286      -2.765  17.623 -33.049  1.00 50.57           C  
ATOM   2194  CB  TYR A 286      -3.149  19.876 -34.213  1.00 50.57           C  
ATOM   2195  O   TYR A 286      -1.576  17.744 -33.321  1.00 50.57           O  
ATOM   2196  CG  TYR A 286      -4.003  21.113 -34.412  1.00 50.57           C  
ATOM   2197  CD1 TYR A 286      -5.188  21.033 -35.165  1.00 50.57           C  
ATOM   2198  CD2 TYR A 286      -3.617  22.341 -33.840  1.00 50.57           C  
ATOM   2199  CE1 TYR A 286      -6.000  22.173 -35.317  1.00 50.57           C  
ATOM   2200  CE2 TYR A 286      -4.439  23.473 -33.959  1.00 50.57           C  
ATOM   2201  OH  TYR A 286      -6.425  24.483 -34.830  1.00 50.57           O  
ATOM   2202  CZ  TYR A 286      -5.633  23.388 -34.702  1.00 50.57           C  
ATOM   2203  N   LEU A 287      -3.315  16.472 -32.637  1.00 42.00           N  
ATOM   2204  CA  LEU A 287      -2.988  15.117 -33.125  1.00 42.00           C  
ATOM   2205  C   LEU A 287      -4.054  14.121 -32.648  1.00 42.00           C  
ATOM   2206  CB  LEU A 287      -1.555  14.701 -32.725  1.00 42.00           C  
ATOM   2207  O   LEU A 287      -4.434  14.192 -31.457  1.00 42.00           O  
ATOM   2208  CG  LEU A 287      -0.540  14.924 -33.864  1.00 42.00           C  
ATOM   2209  CD1 LEU A 287       0.842  15.161 -33.277  1.00 42.00           C  
ATOM   2210  CD2 LEU A 287      -0.490  13.733 -34.818  1.00 42.00           C  
ATOM   2211  OXT LEU A 287      -4.532  13.379 -33.529  1.00 42.00           O  
TER    2212      LEU A 287                                                      
ENDMDL                                                                          
END                                                                             
