# Supplementary material for: PICNIC accurately predicts condensate-forming proteins regardless of their structural disorder across organisms
Source: Nat Commun. 2024 Dec 11;15:10668. doi: 10.1038/s41467-024-55089-x (PMC11634905; doi:10.1038/s41467-024-55089-x)
Supplement: Supplementary file 7 — Dataset S6 [file 41467_2024_55089_MOESM7_ESM.zip › Dataset_S6/Negative_predictions/AF-P52657-GTF2A2.pdb]

HEADER                                            01-JUL-21                     
TITLE     ALPHAFOLD MONOMER V2.0 PREDICTION FOR TRANSCRIPTION INITIATION FACTOR 
TITLE    2 IIA SUBUNIT 2 (P52657)                                               
COMPND    MOL_ID: 1;                                                            
COMPND   2 MOLECULE: TRANSCRIPTION INITIATION FACTOR IIA SUBUNIT 2;             
COMPND   3 CHAIN: A                                                             
SOURCE    MOL_ID: 1;                                                            
SOURCE   2 ORGANISM_SCIENTIFIC: HOMO SAPIENS;                                   
SOURCE   3 ORGANISM_TAXID: 9606                                                 
REMARK   1                                                                      
REMARK   1 REFERENCE 1                                                          
REMARK   1  AUTH   JOHN JUMPER, RICHARD EVANS, ALEXANDER PRITZEL, TIM GREEN,    
REMARK   1  AUTH 2 MICHAEL FIGURNOV, OLAF RONNEBERGER, KATHRYN TUNYASUVUNAKOOL, 
REMARK   1  AUTH 3 RUSS BATES, AUGUSTIN ZIDEK, ANNA POTAPENKO, ALEX BRIDGLAND,  
REMARK   1  AUTH 4 CLEMENS MEYER, SIMON A A KOHL, ANDREW J BALLARD,             
REMARK   1  AUTH 5 ANDREW COWIE, BERNARDINO ROMERA-PAREDES, STANISLAV NIKOLOV,  
REMARK   1  AUTH 6 RISHUB JAIN, JONAS ADLER, TREVOR BACK, STIG PETERSEN,        
REMARK   1  AUTH 7 DAVID REIMAN, ELLEN CLANCY, MICHAL ZIELINSKI,                
REMARK   1  AUTH 8 MARTIN STEINEGGER, MICHALINA PACHOLSKA, TAMAS BERGHAMMER,    
REMARK   1  AUTH 9 DAVID SILVER, ORIOL VINYALS, ANDREW W SENIOR,                
REMARK   1  AUTH10 KORAY KAVUKCUOGLU, PUSHMEET KOHLI, DEMIS HASSABIS            
REMARK   1  TITL   HIGHLY ACCURATE PROTEIN STRUCTURE PREDICTION WITH ALPHAFOLD  
REMARK   1  REF    NATURE                        V. 596   583 2021              
REMARK   1  REFN                   ISSN 0028-0836                               
REMARK   1  PMID   34265844                                                     
REMARK   1  DOI    10.1038/s41586-021-03819-2                                   
REMARK   1                                                                      
REMARK   1 DISCLAIMERS                                                          
REMARK   1 ALPHAFOLD DATA, COPYRIGHT (2021) DEEPMIND TECHNOLOGIES LIMITED. THE  
REMARK   1 INFORMATION PROVIDED IS THEORETICAL MODELLING ONLY AND CAUTION SHOULD
REMARK   1 BE EXERCISED IN ITS USE. IT IS PROVIDED "AS-IS" WITHOUT ANY WARRANTY 
REMARK   1 OF ANY KIND, WHETHER EXPRESSED OR IMPLIED. NO WARRANTY IS GIVEN THAT 
REMARK   1 USE OF THE INFORMATION SHALL NOT INFRINGE THE RIGHTS OF ANY THIRD    
REMARK   1 PARTY. THE INFORMATION IS NOT INTENDED TO BE A SUBSTITUTE FOR        
REMARK   1 PROFESSIONAL MEDICAL ADVICE, DIAGNOSIS, OR TREATMENT, AND DOES NOT   
REMARK   1 CONSTITUTE MEDICAL OR OTHER PROFESSIONAL ADVICE. IT IS AVAILABLE FOR 
REMARK   1 ACADEMIC AND COMMERCIAL PURPOSES, UNDER CC-BY 4.0 LICENCE.           
DBREF  XXXX A    1   109  UNP    P52657   T2AG_HUMAN       1    109             
SEQRES   1 A  109  MET ALA TYR GLN LEU TYR ARG ASN THR THR LEU GLY ASN          
SEQRES   2 A  109  SER LEU GLN GLU SER LEU ASP GLU LEU ILE GLN SER GLN          
SEQRES   3 A  109  GLN ILE THR PRO GLN LEU ALA LEU GLN VAL LEU LEU GLN          
SEQRES   4 A  109  PHE ASP LYS ALA ILE ASN ALA ALA LEU ALA GLN ARG VAL          
SEQRES   5 A  109  ARG ASN ARG VAL ASN PHE ARG GLY SER LEU ASN THR TYR          
SEQRES   6 A  109  ARG PHE CYS ASP ASN VAL TRP THR PHE VAL LEU ASN ASP          
SEQRES   7 A  109  VAL GLU PHE ARG GLU VAL THR GLU LEU ILE LYS VAL ASP          
SEQRES   8 A  109  LYS VAL LYS ILE VAL ALA CYS ASP GLY LYS ASN THR GLY          
SEQRES   9 A  109  SER ASN THR THR GLU                                          
CRYST1    1.000    1.000    1.000  90.00  90.00  90.00 P 1           1          
ORIGX1      1.000000  0.000000  0.000000        0.00000                         
ORIGX2      0.000000  1.000000  0.000000        0.00000                         
ORIGX3      0.000000  0.000000  1.000000        0.00000                         
SCALE1      1.000000  0.000000  0.000000        0.00000                         
SCALE2      0.000000  1.000000  0.000000        0.00000                         
SCALE3      0.000000  0.000000  1.000000        0.00000                         
MODEL        1                                                                  
ATOM      1  N   MET A   1      -5.269  14.966   8.768  1.00 68.60           N  
ATOM      2  CA  MET A   1      -6.399  14.120   8.317  1.00 68.60           C  
ATOM      3  C   MET A   1      -5.831  12.796   7.823  1.00 68.60           C  
ATOM      4  CB  MET A   1      -7.183  14.861   7.224  1.00 68.60           C  
ATOM      5  O   MET A   1      -4.786  12.838   7.191  1.00 68.60           O  
ATOM      6  CG  MET A   1      -8.572  14.272   6.969  1.00 68.60           C  
ATOM      7  SD  MET A   1      -9.766  15.552   6.507  1.00 68.60           S  
ATOM      8  CE  MET A   1     -11.301  14.591   6.514  1.00 68.60           C  
ATOM      9  N   ALA A   2      -6.432  11.650   8.159  1.00 87.39           N  
ATOM     10  CA  ALA A   2      -5.943  10.336   7.725  1.00 87.39           C  
ATOM     11  C   ALA A   2      -6.882   9.759   6.659  1.00 87.39           C  
ATOM     12  CB  ALA A   2      -5.806   9.413   8.941  1.00 87.39           C  
ATOM     13  O   ALA A   2      -8.090   9.688   6.883  1.00 87.39           O  
ATOM     14  N   TYR A   3      -6.341   9.387   5.498  1.00 93.18           N  
ATOM     15  CA  TYR A   3      -7.133   8.826   4.407  1.00 93.18           C  
ATOM     16  C   TYR A   3      -7.495   7.366   4.672  1.00 93.18           C  
ATOM     17  CB  TYR A   3      -6.377   8.966   3.078  1.00 93.18           C  
ATOM     18  O   TYR A   3      -6.621   6.563   4.996  1.00 93.18           O  
ATOM     19  CG  TYR A   3      -6.265  10.399   2.603  1.00 93.18           C  
ATOM     20  CD1 TYR A   3      -7.436  11.086   2.234  1.00 93.18           C  
ATOM     21  CD2 TYR A   3      -5.014  11.047   2.542  1.00 93.18           C  
ATOM     22  CE1 TYR A   3      -7.366  12.433   1.845  1.00 93.18           C  
ATOM     23  CE2 TYR A   3      -4.938  12.386   2.104  1.00 93.18           C  
ATOM     24  OH  TYR A   3      -6.111  14.382   1.401  1.00 93.18           O  
ATOM     25  CZ  TYR A   3      -6.122  13.083   1.779  1.00 93.18           C  
ATOM     26  N   GLN A   4      -8.763   7.021   4.437  1.00 96.62           N  
ATOM     27  CA  GLN A   4      -9.290   5.652   4.539  1.00 96.62           C  
ATOM     28  C   GLN A   4      -9.002   4.804   3.289  1.00 96.62           C  
ATOM     29  CB  GLN A   4     -10.803   5.705   4.808  1.00 96.62           C  
ATOM     30  O   GLN A   4      -9.292   3.611   3.270  1.00 96.62           O  
ATOM     31  CG  GLN A   4     -11.142   6.444   6.111  1.00 96.62           C  
ATOM     32  CD  GLN A   4     -12.634   6.490   6.413  1.00 96.62           C  
ATOM     33  NE2 GLN A   4     -13.035   7.199   7.444  1.00 96.62           N  
ATOM     34  OE1 GLN A   4     -13.467   5.908   5.743  1.00 96.62           O  
ATOM     35  N   LEU A   5      -8.413   5.400   2.240  1.00 96.54           N  
ATOM     36  CA  LEU A   5      -8.091   4.732   0.971  1.00 96.54           C  
ATOM     37  C   LEU A   5      -7.297   3.433   1.185  1.00 96.54           C  
ATOM     38  CB  LEU A   5      -7.295   5.722   0.091  1.00 96.54           C  
ATOM     39  O   LEU A   5      -7.549   2.431   0.519  1.00 96.54           O  
ATOM     40  CG  LEU A   5      -6.835   5.143  -1.264  1.00 96.54           C  
ATOM     41  CD1 LEU A   5      -8.019   4.806  -2.171  1.00 96.54           C  
ATOM     42  CD2 LEU A   5      -5.939   6.143  -1.990  1.00 96.54           C  
ATOM     43  N   TYR A   6      -6.371   3.441   2.146  1.00 98.01           N  
ATOM     44  CA  TYR A   6      -5.485   2.312   2.422  1.00 98.01           C  
ATOM     45  C   TYR A   6      -6.177   1.110   3.076  1.00 98.01           C  
ATOM     46  CB  TYR A   6      -4.300   2.787   3.265  1.00 98.01           C  
ATOM     47  O   TYR A   6      -5.555   0.055   3.192  1.00 98.01           O  
ATOM     48  CG  TYR A   6      -3.488   3.885   2.609  1.00 98.01           C  
ATOM     49  CD1 TYR A   6      -2.747   3.609   1.444  1.00 98.01           C  
ATOM     50  CD2 TYR A   6      -3.490   5.185   3.152  1.00 98.01           C  
ATOM     51  CE1 TYR A   6      -2.002   4.630   0.824  1.00 98.01           C  
ATOM     52  CE2 TYR A   6      -2.739   6.205   2.540  1.00 98.01           C  
ATOM     53  OH  TYR A   6      -1.259   6.905   0.784  1.00 98.01           O  
ATOM     54  CZ  TYR A   6      -1.992   5.927   1.375  1.00 98.01           C  
ATOM     55  N   ARG A   7      -7.453   1.222   3.470  1.00 98.42           N  
ATOM     56  CA  ARG A   7      -8.238   0.065   3.927  1.00 98.42           C  
ATOM     57  C   ARG A   7      -8.426  -0.961   2.810  1.00 98.42           C  
ATOM     58  CB  ARG A   7      -9.592   0.517   4.485  1.00 98.42           C  
ATOM     59  O   ARG A   7      -8.367  -2.148   3.080  1.00 98.42           O  
ATOM     60  CG  ARG A   7      -9.453   1.380   5.749  1.00 98.42           C  
ATOM     61  CD  ARG A   7     -10.851   1.720   6.264  1.00 98.42           C  
ATOM     62  NE  ARG A   7     -10.813   2.667   7.390  1.00 98.42           N  
ATOM     63  NH1 ARG A   7     -12.966   2.305   8.096  1.00 98.42           N  
ATOM     64  NH2 ARG A   7     -11.697   3.778   9.166  1.00 98.42           N  
ATOM     65  CZ  ARG A   7     -11.820   2.920   8.202  1.00 98.42           C  
ATOM     66  N   ASN A   8      -8.526  -0.520   1.554  1.00 98.19           N  
ATOM     67  CA  ASN A   8      -8.610  -1.407   0.390  1.00 98.19           C  
ATOM     68  C   ASN A   8      -7.222  -1.764  -0.183  1.00 98.19           C  
ATOM     69  CB  ASN A   8      -9.568  -0.794  -0.639  1.00 98.19           C  
ATOM     70  O   ASN A   8      -6.973  -1.676  -1.385  1.00 98.19           O  
ATOM     71  CG  ASN A   8      -9.973  -1.811  -1.692  1.00 98.19           C  
ATOM     72  ND2 ASN A   8     -10.218  -1.379  -2.906  1.00 98.19           N  
ATOM     73  OD1 ASN A   8     -10.097  -2.998  -1.455  1.00 98.19           O  
ATOM     74  N   THR A   9      -6.291  -2.104   0.703  1.00 98.50           N  
ATOM     75  CA  THR A   9      -4.989  -2.701   0.367  1.00 98.50           C  
ATOM     76  C   THR A   9      -4.949  -4.110   0.938  1.00 98.50           C  
ATOM     77  CB  THR A   9      -3.815  -1.887   0.932  1.00 98.50           C  
ATOM     78  O   THR A   9      -5.771  -4.436   1.786  1.00 98.50           O  
ATOM     79  CG2 THR A   9      -3.765  -0.463   0.385  1.00 98.50           C  
ATOM     80  OG1 THR A   9      -3.855  -1.836   2.342  1.00 98.50           O  
ATOM     81  N   THR A  10      -3.978  -4.939   0.553  1.00 98.62           N  
ATOM     82  CA  THR A  10      -3.818  -6.273   1.157  1.00 98.62           C  
ATOM     83  C   THR A  10      -3.760  -6.203   2.686  1.00 98.62           C  
ATOM     84  CB  THR A  10      -2.554  -6.959   0.624  1.00 98.62           C  
ATOM     85  O   THR A  10      -4.478  -6.938   3.351  1.00 98.62           O  
ATOM     86  CG2 THR A  10      -2.472  -8.432   1.012  1.00 98.62           C  
ATOM     87  OG1 THR A  10      -2.543  -6.887  -0.783  1.00 98.62           O  
ATOM     88  N   LEU A  11      -2.987  -5.258   3.239  1.00 98.59           N  
ATOM     89  CA  LEU A  11      -2.862  -5.055   4.686  1.00 98.59           C  
ATOM     90  C   LEU A  11      -4.178  -4.591   5.335  1.00 98.59           C  
ATOM     91  CB  LEU A  11      -1.734  -4.033   4.927  1.00 98.59           C  
ATOM     92  O   LEU A  11      -4.543  -5.051   6.416  1.00 98.59           O  
ATOM     93  CG  LEU A  11      -1.460  -3.728   6.412  1.00 98.59           C  
ATOM     94  CD1 LEU A  11      -0.953  -4.956   7.167  1.00 98.59           C  
ATOM     95  CD2 LEU A  11      -0.410  -2.620   6.526  1.00 98.59           C  
ATOM     96  N   GLY A  12      -4.884  -3.662   4.687  1.00 98.70           N  
ATOM     97  CA  GLY A  12      -6.162  -3.157   5.182  1.00 98.70           C  
ATOM     98  C   GLY A  12      -7.291  -4.191   5.096  1.00 98.70           C  
ATOM     99  O   GLY A  12      -8.105  -4.276   6.013  1.00 98.70           O  
ATOM    100  N   ASN A  13      -7.320  -5.014   4.047  1.00 98.63           N  
ATOM    101  CA  ASN A  13      -8.294  -6.093   3.877  1.00 98.63           C  
ATOM    102  C   ASN A  13      -8.059  -7.206   4.897  1.00 98.63           C  
ATOM    103  CB  ASN A  13      -8.265  -6.609   2.429  1.00 98.63           C  
ATOM    104  O   ASN A  13      -8.996  -7.559   5.600  1.00 98.63           O  
ATOM    105  CG  ASN A  13      -8.892  -5.633   1.445  1.00 98.63           C  
ATOM    106  ND2 ASN A  13      -8.549  -5.718   0.181  1.00 98.63           N  
ATOM    107  OD1 ASN A  13      -9.695  -4.775   1.774  1.00 98.63           O  
ATOM    108  N   SER A  14      -6.811  -7.649   5.094  1.00 98.76           N  
ATOM    109  CA  SER A  14      -6.506  -8.665   6.111  1.00 98.76           C  
ATOM    110  C   SER A  14      -6.898  -8.221   7.524  1.00 98.76           C  
ATOM    111  CB  SER A  14      -5.019  -9.039   6.077  1.00 98.76           C  
ATOM    112  O   SER A  14      -7.358  -9.028   8.329  1.00 98.76           O  
ATOM    113  OG  SER A  14      -4.156  -7.926   6.272  1.00 98.76           O  
ATOM    114  N   LEU A  15      -6.746  -6.925   7.836  1.00 98.76           N  
ATOM    115  CA  LEU A  15      -7.203  -6.370   9.111  1.00 98.76           C  
ATOM    116  C   LEU A  15      -8.732  -6.401   9.220  1.00 98.76           C  
ATOM    117  CB  LEU A  15      -6.656  -4.940   9.276  1.00 98.76           C  
ATOM    118  O   LEU A  15      -9.248  -6.773  10.267  1.00 98.76           O  
ATOM    119  CG  LEU A  15      -7.175  -4.215  10.535  1.00 98.76           C  
ATOM    120  CD1 LEU A  15      -6.757  -4.910  11.832  1.00 98.76           C  
ATOM    121  CD2 LEU A  15      -6.630  -2.789  10.563  1.00 98.76           C  
ATOM    122  N   GLN A  16      -9.449  -5.999   8.169  1.00 98.66           N  
ATOM    123  CA  GLN A  16     -10.915  -6.013   8.154  1.00 98.66           C  
ATOM    124  C   GLN A  16     -11.465  -7.436   8.289  1.00 98.66           C  
ATOM    125  CB  GLN A  16     -11.437  -5.335   6.880  1.00 98.66           C  
ATOM    126  O   GLN A  16     -12.302  -7.661   9.150  1.00 98.66           O  
ATOM    127  CG  GLN A  16     -11.279  -3.810   6.952  1.00 98.66           C  
ATOM    128  CD  GLN A  16     -11.598  -3.140   5.625  1.00 98.66           C  
ATOM    129  NE2 GLN A  16     -10.712  -3.239   4.660  1.00 98.66           N  
ATOM    130  OE1 GLN A  16     -12.607  -2.475   5.453  1.00 98.66           O  
ATOM    131  N   GLU A  17     -10.921  -8.395   7.539  1.00 98.67           N  
ATOM    132  CA  GLU A  17     -11.279  -9.817   7.636  1.00 98.67           C  
ATOM    133  C   GLU A  17     -11.057 -10.352   9.061  1.00 98.67           C  
ATOM    134  CB  GLU A  17     -10.440 -10.612   6.619  1.00 98.67           C  
ATOM    135  O   GLU A  17     -11.952 -10.958   9.645  1.00 98.67           O  
ATOM    136  CG  GLU A  17     -10.849 -10.339   5.157  1.00 98.67           C  
ATOM    137  CD  GLU A  17      -9.819 -10.824   4.118  1.00 98.67           C  
ATOM    138  OE1 GLU A  17      -9.952 -10.411   2.939  1.00 98.67           O  
ATOM    139  OE2 GLU A  17      -8.869 -11.553   4.484  1.00 98.67           O  
ATOM    140  N   SER A  18      -9.913 -10.026   9.677  1.00 98.79           N  
ATOM    141  CA  SER A  18      -9.632 -10.402  11.071  1.00 98.79           C  
ATOM    142  C   SER A  18     -10.632  -9.780  12.054  1.00 98.79           C  
ATOM    143  CB  SER A  18      -8.229  -9.950  11.488  1.00 98.79           C  
ATOM    144  O   SER A  18     -11.074 -10.429  12.998  1.00 98.79           O  
ATOM    145  OG  SER A  18      -7.212 -10.486  10.665  1.00 98.79           O  
ATOM    146  N   LEU A  19     -10.994  -8.507  11.862  1.00 98.74           N  
ATOM    147  CA  LEU A  19     -11.988  -7.836  12.701  1.00 98.74           C  
ATOM    148  C   LEU A  19     -13.379  -8.456  12.528  1.00 98.74           C  
ATOM    149  CB  LEU A  19     -12.015  -6.332  12.383  1.00 98.74           C  
ATOM    150  O   LEU A  19     -14.085  -8.623  13.522  1.00 98.74           O  
ATOM    151  CG  LEU A  19     -10.784  -5.550  12.871  1.00 98.74           C  
ATOM    152  CD1 LEU A  19     -10.820  -4.128  12.305  1.00 98.74           C  
ATOM    153  CD2 LEU A  19     -10.729  -5.458  14.397  1.00 98.74           C  
ATOM    154  N   ASP A  20     -13.751  -8.834  11.307  1.00 98.54           N  
ATOM    155  CA  ASP A  20     -15.022  -9.491  11.013  1.00 98.54           C  
ATOM    156  C   ASP A  20     -15.111 -10.872  11.682  1.00 98.54           C  
ATOM    157  CB  ASP A  20     -15.241  -9.578   9.492  1.00 98.54           C  
ATOM    158  O   ASP A  20     -16.148 -11.192  12.264  1.00 98.54           O  
ATOM    159  CG  ASP A  20     -15.593  -8.236   8.829  1.00 98.54           C  
ATOM    160  OD1 ASP A  20     -16.055  -7.313   9.544  1.00 98.54           O  
ATOM    161  OD2 ASP A  20     -15.487  -8.165   7.584  1.00 98.54           O  
ATOM    162  N   GLU A  21     -14.029 -11.658  11.709  1.00 98.69           N  
ATOM    163  CA  GLU A  21     -13.967 -12.926  12.458  1.00 98.69           C  
ATOM    164  C   GLU A  21     -14.181 -12.725  13.971  1.00 98.69           C  
ATOM    165  CB  GLU A  21     -12.613 -13.620  12.230  1.00 98.69           C  
ATOM    166  O   GLU A  21     -14.941 -13.461  14.615  1.00 98.69           O  
ATOM    167  CG  GLU A  21     -12.466 -14.242  10.833  1.00 98.69           C  
ATOM    168  CD  GLU A  21     -11.115 -14.957  10.639  1.00 98.69           C  
ATOM    169  OE1 GLU A  21     -10.740 -15.179   9.466  1.00 98.69           O  
ATOM    170  OE2 GLU A  21     -10.482 -15.330  11.656  1.00 98.69           O  
ATOM    171  N   LEU A  22     -13.563 -11.693  14.556  1.00 98.65           N  
ATOM    172  CA  LEU A  22     -13.732 -11.352  15.976  1.00 98.65           C  
ATOM    173  C   LEU A  22     -15.154 -10.855  16.291  1.00 98.65           C  
ATOM    174  CB  LEU A  22     -12.695 -10.295  16.384  1.00 98.65           C  
ATOM    175  O   LEU A  22     -15.674 -11.104  17.381  1.00 98.65           O  
ATOM    176  CG  LEU A  22     -11.221 -10.728  16.315  1.00 98.65           C  
ATOM    177  CD1 LEU A  22     -10.334  -9.529  16.659  1.00 98.65           C  
ATOM    178  CD2 LEU A  22     -10.887 -11.845  17.290  1.00 98.65           C  
ATOM    179  N   ILE A  23     -15.803 -10.159  15.353  1.00 98.44           N  
ATOM    180  CA  ILE A  23     -17.209  -9.749  15.481  1.00 98.44           C  
ATOM    181  C   ILE A  23     -18.126 -10.974  15.400  1.00 98.44           C  
ATOM    182  CB  ILE A  23     -17.578  -8.700  14.407  1.00 98.44           C  
ATOM    183  O   ILE A  23     -19.014 -11.131  16.239  1.00 98.44           O  
ATOM    184  CG1 ILE A  23     -16.866  -7.357  14.676  1.00 98.44           C  
ATOM    185  CG2 ILE A  23     -19.101  -8.461  14.358  1.00 98.44           C  
ATOM    186  CD1 ILE A  23     -16.891  -6.425  13.457  1.00 98.44           C  
ATOM    187  N   GLN A  24     -17.916 -11.853  14.415  1.00 98.21           N  
ATOM    188  CA  GLN A  24     -18.732 -13.056  14.208  1.00 98.21           C  
ATOM    189  C   GLN A  24     -18.654 -14.014  15.402  1.00 98.21           C  
ATOM    190  CB  GLN A  24     -18.284 -13.776  12.929  1.00 98.21           C  
ATOM    191  O   GLN A  24     -19.665 -14.593  15.796  1.00 98.21           O  
ATOM    192  CG  GLN A  24     -18.743 -13.058  11.651  1.00 98.21           C  
ATOM    193  CD  GLN A  24     -18.221 -13.740  10.389  1.00 98.21           C  
ATOM    194  NE2 GLN A  24     -18.068 -13.021   9.300  1.00 98.21           N  
ATOM    195  OE1 GLN A  24     -17.978 -14.934  10.342  1.00 98.21           O  
ATOM    196  N   SER A  25     -17.479 -14.126  16.025  1.00 98.18           N  
ATOM    197  CA  SER A  25     -17.262 -14.895  17.258  1.00 98.18           C  
ATOM    198  C   SER A  25     -17.685 -14.164  18.544  1.00 98.18           C  
ATOM    199  CB  SER A  25     -15.806 -15.362  17.335  1.00 98.18           C  
ATOM    200  O   SER A  25     -17.472 -14.686  19.637  1.00 98.18           O  
ATOM    201  OG  SER A  25     -14.929 -14.258  17.322  1.00 98.18           O  
ATOM    202  N   GLN A  26     -18.301 -12.977  18.435  1.00 97.69           N  
ATOM    203  CA  GLN A  26     -18.765 -12.135  19.550  1.00 97.69           C  
ATOM    204  C   GLN A  26     -17.659 -11.717  20.537  1.00 97.69           C  
ATOM    205  CB  GLN A  26     -19.975 -12.768  20.262  1.00 97.69           C  
ATOM    206  O   GLN A  26     -17.940 -11.357  21.681  1.00 97.69           O  
ATOM    207  CG  GLN A  26     -21.152 -13.061  19.323  1.00 97.69           C  
ATOM    208  CD  GLN A  26     -22.351 -13.663  20.051  1.00 97.69           C  
ATOM    209  NE2 GLN A  26     -23.478 -13.786  19.385  1.00 97.69           N  
ATOM    210  OE1 GLN A  26     -22.326 -14.037  21.212  1.00 97.69           O  
ATOM    211  N   GLN A  27     -16.397 -11.731  20.105  1.00 98.22           N  
ATOM    212  CA  GLN A  27     -15.254 -11.333  20.929  1.00 98.22           C  
ATOM    213  C   GLN A  27     -15.086  -9.811  20.992  1.00 98.22           C  
ATOM    214  CB  GLN A  27     -13.985 -12.001  20.386  1.00 98.22           C  
ATOM    215  O   GLN A  27     -14.584  -9.287  21.987  1.00 98.22           O  
ATOM    216  CG  GLN A  27     -14.033 -13.524  20.577  1.00 98.22           C  
ATOM    217  CD  GLN A  27     -12.752 -14.212  20.125  1.00 98.22           C  
ATOM    218  NE2 GLN A  27     -12.399 -15.336  20.703  1.00 98.22           N  
ATOM    219  OE1 GLN A  27     -12.014 -13.759  19.276  1.00 98.22           O  
ATOM    220  N   ILE A  28     -15.524  -9.090  19.954  1.00 98.47           N  
ATOM    221  CA  ILE A  28     -15.535  -7.623  19.913  1.00 98.47           C  
ATOM    222  C   ILE A  28     -16.860  -7.089  19.367  1.00 98.47           C  
ATOM    223  CB  ILE A  28     -14.335  -7.053  19.120  1.00 98.47           C  
ATOM    224  O   ILE A  28     -17.586  -7.770  18.647  1.00 98.47           O  
ATOM    225  CG1 ILE A  28     -14.446  -7.326  17.606  1.00 98.47           C  
ATOM    226  CG2 ILE A  28     -13.001  -7.537  19.720  1.00 98.47           C  
ATOM    227  CD1 ILE A  28     -13.302  -6.730  16.779  1.00 98.47           C  
ATOM    228  N   THR A  29     -17.164  -5.828  19.673  1.00 98.40           N  
ATOM    229  CA  THR A  29     -18.314  -5.136  19.082  1.00 98.40           C  
ATOM    230  C   THR A  29     -17.944  -4.504  17.733  1.00 98.40           C  
ATOM    231  CB  THR A  29     -18.898  -4.075  20.026  1.00 98.40           C  
ATOM    232  O   THR A  29     -16.800  -4.070  17.555  1.00 98.40           O  
ATOM    233  CG2 THR A  29     -19.260  -4.642  21.399  1.00 98.40           C  
ATOM    234  OG1 THR A  29     -17.991  -3.017  20.237  1.00 98.40           O  
ATOM    235  N   PRO A  30     -18.906  -4.330  16.804  1.00 98.25           N  
ATOM    236  CA  PRO A  30     -18.671  -3.589  15.559  1.00 98.25           C  
ATOM    237  C   PRO A  30     -18.154  -2.161  15.792  1.00 98.25           C  
ATOM    238  CB  PRO A  30     -20.024  -3.578  14.839  1.00 98.25           C  
ATOM    239  O   PRO A  30     -17.326  -1.652  15.038  1.00 98.25           O  
ATOM    240  CG  PRO A  30     -20.716  -4.838  15.355  1.00 98.25           C  
ATOM    241  CD  PRO A  30     -20.236  -4.927  16.802  1.00 98.25           C  
ATOM    242  N   GLN A  31     -18.590  -1.519  16.883  1.00 98.17           N  
ATOM    243  CA  GLN A  31     -18.121  -0.187  17.258  1.00 98.17           C  
ATOM    244  C   GLN A  31     -16.628  -0.180  17.613  1.00 98.17           C  
ATOM    245  CB  GLN A  31     -18.974   0.338  18.427  1.00 98.17           C  
ATOM    246  O   GLN A  31     -15.919   0.756  17.243  1.00 98.17           O  
ATOM    247  CG  GLN A  31     -18.638   1.790  18.810  1.00 98.17           C  
ATOM    248  CD  GLN A  31     -18.842   2.782  17.666  1.00 98.17           C  
ATOM    249  NE2 GLN A  31     -18.133   3.890  17.653  1.00 98.17           N  
ATOM    250  OE1 GLN A  31     -19.649   2.602  16.773  1.00 98.17           O  
ATOM    251  N   LEU A  32     -16.138  -1.216  18.306  1.00 98.49           N  
ATOM    252  CA  LEU A  32     -14.715  -1.351  18.613  1.00 98.49           C  
ATOM    253  C   LEU A  32     -13.897  -1.592  17.338  1.00 98.49           C  
ATOM    254  CB  LEU A  32     -14.513  -2.462  19.659  1.00 98.49           C  
ATOM    255  O   LEU A  32     -12.877  -0.934  17.147  1.00 98.49           O  
ATOM    256  CG  LEU A  32     -13.043  -2.672  20.075  1.00 98.49           C  
ATOM    257  CD1 LEU A  32     -12.406  -1.400  20.641  1.00 98.49           C  
ATOM    258  CD2 LEU A  32     -12.962  -3.750  21.155  1.00 98.49           C  
ATOM    259  N   ALA A  33     -14.368  -2.451  16.431  1.00 98.58           N  
ATOM    260  CA  ALA A  33     -13.711  -2.673  15.141  1.00 98.58           C  
ATOM    261  C   ALA A  33     -13.571  -1.375  14.326  1.00 98.58           C  
ATOM    262  CB  ALA A  33     -14.505  -3.726  14.374  1.00 98.58           C  
ATOM    263  O   ALA A  33     -12.502  -1.091  13.781  1.00 98.58           O  
ATOM    264  N   LEU A  34     -14.599  -0.518  14.320  1.00 98.10           N  
ATOM    265  CA  LEU A  34     -14.518   0.798  13.683  1.00 98.10           C  
ATOM    266  C   LEU A  34     -13.423   1.682  14.306  1.00 98.10           C  
ATOM    267  CB  LEU A  34     -15.900   1.470  13.739  1.00 98.10           C  
ATOM    268  O   LEU A  34     -12.702   2.361  13.573  1.00 98.10           O  
ATOM    269  CG  LEU A  34     -15.953   2.852  13.058  1.00 98.10           C  
ATOM    270  CD1 LEU A  34     -15.636   2.780  11.561  1.00 98.10           C  
ATOM    271  CD2 LEU A  34     -17.345   3.456  13.235  1.00 98.10           C  
ATOM    272  N   GLN A  35     -13.257   1.662  15.635  1.00 98.41           N  
ATOM    273  CA  GLN A  35     -12.161   2.382  16.301  1.00 98.41           C  
ATOM    274  C   GLN A  35     -10.785   1.836  15.897  1.00 98.41           C  
ATOM    275  CB  GLN A  35     -12.303   2.340  17.833  1.00 98.41           C  
ATOM    276  O   GLN A  35      -9.863   2.623  15.672  1.00 98.41           O  
ATOM    277  CG  GLN A  35     -13.543   3.063  18.370  1.00 98.41           C  
ATOM    278  CD  GLN A  35     -13.609   4.523  17.941  1.00 98.41           C  
ATOM    279  NE2 GLN A  35     -14.707   4.954  17.358  1.00 98.41           N  
ATOM    280  OE1 GLN A  35     -12.677   5.296  18.092  1.00 98.41           O  
ATOM    281  N   VAL A  36     -10.651   0.515  15.737  1.00 98.66           N  
ATOM    282  CA  VAL A  36      -9.413  -0.105  15.238  1.00 98.66           C  
ATOM    283  C   VAL A  36      -9.101   0.382  13.825  1.00 98.66           C  
ATOM    284  CB  VAL A  36      -9.473  -1.646  15.287  1.00 98.66           C  
ATOM    285  O   VAL A  36      -7.971   0.789  13.562  1.00 98.66           O  
ATOM    286  CG1 VAL A  36      -8.195  -2.263  14.703  1.00 98.66           C  
ATOM    287  CG2 VAL A  36      -9.608  -2.145  16.731  1.00 98.66           C  
ATOM    288  N   LEU A  37     -10.094   0.433  12.933  1.00 98.63           N  
ATOM    289  CA  LEU A  37      -9.894   0.933  11.572  1.00 98.63           C  
ATOM    290  C   LEU A  37      -9.525   2.426  11.537  1.00 98.63           C  
ATOM    291  CB  LEU A  37     -11.137   0.653  10.720  1.00 98.63           C  
ATOM    292  O   LEU A  37      -8.655   2.823  10.767  1.00 98.63           O  
ATOM    293  CG  LEU A  37     -11.436  -0.828  10.443  1.00 98.63           C  
ATOM    294  CD1 LEU A  37     -12.763  -0.938   9.691  1.00 98.63           C  
ATOM    295  CD2 LEU A  37     -10.344  -1.476   9.590  1.00 98.63           C  
ATOM    296  N   LEU A  38     -10.117   3.255  12.403  1.00 98.32           N  
ATOM    297  CA  LEU A  38      -9.720   4.664  12.545  1.00 98.32           C  
ATOM    298  C   LEU A  38      -8.270   4.814  13.028  1.00 98.32           C  
ATOM    299  CB  LEU A  38     -10.672   5.374  13.524  1.00 98.32           C  
ATOM    300  O   LEU A  38      -7.564   5.737  12.612  1.00 98.32           O  
ATOM    301  CG  LEU A  38     -12.091   5.622  12.987  1.00 98.32           C  
ATOM    302  CD1 LEU A  38     -12.960   6.191  14.110  1.00 98.32           C  
ATOM    303  CD2 LEU A  38     -12.102   6.616  11.823  1.00 98.32           C  
ATOM    304  N   GLN A  39      -7.808   3.919  13.903  1.00 98.45           N  
ATOM    305  CA  GLN A  39      -6.415   3.900  14.343  1.00 98.45           C  
ATOM    306  C   GLN A  39      -5.476   3.378  13.246  1.00 98.45           C  
ATOM    307  CB  GLN A  39      -6.305   3.097  15.648  1.00 98.45           C  
ATOM    308  O   GLN A  39      -4.386   3.929  13.071  1.00 98.45           O  
ATOM    309  CG  GLN A  39      -4.896   3.144  16.257  1.00 98.45           C  
ATOM    310  CD  GLN A  39      -4.391   4.557  16.557  1.00 98.45           C  
ATOM    311  NE2 GLN A  39      -3.091   4.748  16.590  1.00 98.45           N  
ATOM    312  OE1 GLN A  39      -5.127   5.516  16.759  1.00 98.45           O  
ATOM    313  N   PHE A  40      -5.908   2.380  12.473  1.00 98.63           N  
ATOM    314  CA  PHE A  40      -5.200   1.899  11.288  1.00 98.63           C  
ATOM    315  C   PHE A  40      -4.978   3.029  10.282  1.00 98.63           C  
ATOM    316  CB  PHE A  40      -5.969   0.734  10.655  1.00 98.63           C  
ATOM    317  O   PHE A  40      -3.839   3.227   9.860  1.00 98.63           O  
ATOM    318  CG  PHE A  40      -5.507   0.387   9.254  1.00 98.63           C  
ATOM    319  CD1 PHE A  40      -6.197   0.894   8.136  1.00 98.63           C  
ATOM    320  CD2 PHE A  40      -4.360  -0.405   9.067  1.00 98.63           C  
ATOM    321  CE1 PHE A  40      -5.744   0.600   6.838  1.00 98.63           C  
ATOM    322  CE2 PHE A  40      -3.911  -0.699   7.768  1.00 98.63           C  
ATOM    323  CZ  PHE A  40      -4.605  -0.201   6.652  1.00 98.63           C  
ATOM    324  N   ASP A  41      -6.011   3.825   9.976  1.00 98.30           N  
ATOM    325  CA  ASP A  41      -5.894   4.953   9.045  1.00 98.30           C  
ATOM    326  C   ASP A  41      -4.768   5.904   9.479  1.00 98.30           C  
ATOM    327  CB  ASP A  41      -7.199   5.758   8.961  1.00 98.30           C  
ATOM    328  O   ASP A  41      -3.922   6.291   8.672  1.00 98.30           O  
ATOM    329  CG  ASP A  41      -8.429   4.977   8.508  1.00 98.30           C  
ATOM    330  OD1 ASP A  41      -8.330   4.063   7.660  1.00 98.30           O  
ATOM    331  OD2 ASP A  41      -9.527   5.341   8.984  1.00 98.30           O  
ATOM    332  N   LYS A  42      -4.704   6.260  10.769  1.00 97.11           N  
ATOM    333  CA  LYS A  42      -3.630   7.113  11.305  1.00 97.11           C  
ATOM    334  C   LYS A  42      -2.260   6.450  11.162  1.00 97.11           C  
ATOM    335  CB  LYS A  42      -3.894   7.441  12.780  1.00 97.11           C  
ATOM    336  O   LYS A  42      -1.315   7.098  10.712  1.00 97.11           O  
ATOM    337  CG  LYS A  42      -5.143   8.305  12.998  1.00 97.11           C  
ATOM    338  CD  LYS A  42      -5.385   8.451  14.504  1.00 97.11           C  
ATOM    339  CE  LYS A  42      -6.701   9.175  14.795  1.00 97.11           C  
ATOM    340  NZ  LYS A  42      -6.995   9.148  16.249  1.00 97.11           N  
ATOM    341  N   ALA A  43      -2.159   5.174  11.534  1.00 98.28           N  
ATOM    342  CA  ALA A  43      -0.904   4.435  11.546  1.00 98.28           C  
ATOM    343  C   ALA A  43      -0.302   4.289  10.141  1.00 98.28           C  
ATOM    344  CB  ALA A  43      -1.144   3.075  12.213  1.00 98.28           C  
ATOM    345  O   ALA A  43       0.879   4.585   9.957  1.00 98.28           O  
ATOM    346  N   ILE A  44      -1.099   3.894   9.142  1.00 97.97           N  
ATOM    347  CA  ILE A  44      -0.605   3.682   7.776  1.00 97.97           C  
ATOM    348  C   ILE A  44      -0.207   4.994   7.097  1.00 97.97           C  
ATOM    349  CB  ILE A  44      -1.613   2.862   6.940  1.00 97.97           C  
ATOM    350  O   ILE A  44       0.869   5.070   6.506  1.00 97.97           O  
ATOM    351  CG1 ILE A  44      -1.045   2.426   5.573  1.00 97.97           C  
ATOM    352  CG2 ILE A  44      -2.935   3.605   6.682  1.00 97.97           C  
ATOM    353  CD1 ILE A  44       0.231   1.580   5.661  1.00 97.97           C  
ATOM    354  N   ASN A  45      -1.014   6.052   7.241  1.00 96.53           N  
ATOM    355  CA  ASN A  45      -0.690   7.362   6.672  1.00 96.53           C  
ATOM    356  C   ASN A  45       0.626   7.909   7.264  1.00 96.53           C  
ATOM    357  CB  ASN A  45      -1.865   8.340   6.881  1.00 96.53           C  
ATOM    358  O   ASN A  45       1.481   8.387   6.519  1.00 96.53           O  
ATOM    359  CG  ASN A  45      -3.000   8.168   5.879  1.00 96.53           C  
ATOM    360  ND2 ASN A  45      -3.946   7.297   6.131  1.00 96.53           N  
ATOM    361  OD1 ASN A  45      -3.082   8.856   4.877  1.00 96.53           O  
ATOM    362  N   ALA A  46       0.827   7.791   8.584  1.00 95.54           N  
ATOM    363  CA  ALA A  46       2.066   8.217   9.236  1.00 95.54           C  
ATOM    364  C   ALA A  46       3.271   7.350   8.833  1.00 95.54           C  
ATOM    365  CB  ALA A  46       1.852   8.200  10.754  1.00 95.54           C  
ATOM    366  O   ALA A  46       4.337   7.884   8.526  1.00 95.54           O  
ATOM    367  N   ALA A  47       3.112   6.022   8.799  1.00 97.41           N  
ATOM    368  CA  ALA A  47       4.186   5.100   8.442  1.00 97.41           C  
ATOM    369  C   ALA A  47       4.684   5.324   7.007  1.00 97.41           C  
ATOM    370  CB  ALA A  47       3.705   3.660   8.655  1.00 97.41           C  
ATOM    371  O   ALA A  47       5.894   5.417   6.802  1.00 97.41           O  
ATOM    372  N   LEU A  48       3.773   5.480   6.039  1.00 96.49           N  
ATOM    373  CA  LEU A  48       4.131   5.774   4.649  1.00 96.49           C  
ATOM    374  C   LEU A  48       4.867   7.117   4.525  1.00 96.49           C  
ATOM    375  CB  LEU A  48       2.873   5.740   3.761  1.00 96.49           C  
ATOM    376  O   LEU A  48       5.899   7.181   3.867  1.00 96.49           O  
ATOM    377  CG  LEU A  48       2.260   4.341   3.549  1.00 96.49           C  
ATOM    378  CD1 LEU A  48       0.964   4.468   2.750  1.00 96.49           C  
ATOM    379  CD2 LEU A  48       3.196   3.393   2.796  1.00 96.49           C  
ATOM    380  N   ALA A  49       4.402   8.172   5.200  1.00 94.24           N  
ATOM    381  CA  ALA A  49       5.035   9.492   5.124  1.00 94.24           C  
ATOM    382  C   ALA A  49       6.425   9.544   5.789  1.00 94.24           C  
ATOM    383  CB  ALA A  49       4.078  10.506   5.762  1.00 94.24           C  
ATOM    384  O   ALA A  49       7.345  10.207   5.305  1.00 94.24           O  
ATOM    385  N   GLN A  50       6.589   8.865   6.925  1.00 95.48           N  
ATOM    386  CA  GLN A  50       7.773   9.033   7.770  1.00 95.48           C  
ATOM    387  C   GLN A  50       8.849   7.974   7.537  1.00 95.48           C  
ATOM    388  CB  GLN A  50       7.350   9.048   9.241  1.00 95.48           C  
ATOM    389  O   GLN A  50      10.029   8.278   7.707  1.00 95.48           O  
ATOM    390  CG  GLN A  50       6.478  10.268   9.577  1.00 95.48           C  
ATOM    391  CD  GLN A  50       5.987  10.257  11.019  1.00 95.48           C  
ATOM    392  NE2 GLN A  50       5.363  11.322  11.469  1.00 95.48           N  
ATOM    393  OE1 GLN A  50       6.146   9.304  11.766  1.00 95.48           O  
ATOM    394  N   ARG A  51       8.465   6.744   7.175  1.00 97.25           N  
ATOM    395  CA  ARG A  51       9.379   5.588   7.154  1.00 97.25           C  
ATOM    396  C   ARG A  51       9.772   5.144   5.747  1.00 97.25           C  
ATOM    397  CB  ARG A  51       8.776   4.418   7.951  1.00 97.25           C  
ATOM    398  O   ARG A  51      10.809   4.507   5.595  1.00 97.25           O  
ATOM    399  CG  ARG A  51       8.369   4.806   9.382  1.00 97.25           C  
ATOM    400  CD  ARG A  51       7.841   3.582  10.135  1.00 97.25           C  
ATOM    401  NE  ARG A  51       7.437   3.929  11.511  1.00 97.25           N  
ATOM    402  NH1 ARG A  51       6.992   1.794  12.234  1.00 97.25           N  
ATOM    403  NH2 ARG A  51       6.748   3.510  13.641  1.00 97.25           N  
ATOM    404  CZ  ARG A  51       7.062   3.079  12.451  1.00 97.25           C  
ATOM    405  N   VAL A  52       8.982   5.481   4.729  1.00 96.54           N  
ATOM    406  CA  VAL A  52       9.240   5.094   3.333  1.00 96.54           C  
ATOM    407  C   VAL A  52      10.082   6.173   2.639  1.00 96.54           C  
ATOM    408  CB  VAL A  52       7.920   4.781   2.603  1.00 96.54           C  
ATOM    409  O   VAL A  52       9.863   7.373   2.825  1.00 96.54           O  
ATOM    410  CG1 VAL A  52       8.148   4.253   1.192  1.00 96.54           C  
ATOM    411  CG2 VAL A  52       7.131   3.693   3.350  1.00 96.54           C  
ATOM    412  N   ARG A  53      11.106   5.749   1.887  1.00 95.88           N  
ATOM    413  CA  ARG A  53      12.111   6.637   1.258  1.00 95.88           C  
ATOM    414  C   ARG A  53      12.448   6.277  -0.186  1.00 95.88           C  
ATOM    415  CB  ARG A  53      13.410   6.617   2.090  1.00 95.88           C  
ATOM    416  O   ARG A  53      13.093   7.068  -0.869  1.00 95.88           O  
ATOM    417  CG  ARG A  53      13.290   7.202   3.505  1.00 95.88           C  
ATOM    418  CD  ARG A  53      12.998   8.706   3.470  1.00 95.88           C  
ATOM    419  NE  ARG A  53      12.965   9.280   4.829  1.00 95.88           N  
ATOM    420  NH1 ARG A  53      10.759   9.941   4.846  1.00 95.88           N  
ATOM    421  NH2 ARG A  53      12.066  10.350   6.616  1.00 95.88           N  
ATOM    422  CZ  ARG A  53      11.931   9.856   5.418  1.00 95.88           C  
ATOM    423  N   ASN A  54      12.061   5.091  -0.639  1.00 95.16           N  
ATOM    424  CA  ASN A  54      12.338   4.630  -1.988  1.00 95.16           C  
ATOM    425  C   ASN A  54      11.554   5.438  -3.031  1.00 95.16           C  
ATOM    426  CB  ASN A  54      12.080   3.120  -2.089  1.00 95.16           C  
ATOM    427  O   ASN A  54      10.495   6.004  -2.758  1.00 95.16           O  
ATOM    428  CG  ASN A  54      10.649   2.717  -1.774  1.00 95.16           C  
ATOM    429  ND2 ASN A  54      10.012   1.955  -2.623  1.00 95.16           N  
ATOM    430  OD1 ASN A  54      10.111   3.084  -0.743  1.00 95.16           O  
ATOM    431  N   ARG A  55      12.103   5.493  -4.246  1.00 95.45           N  
ATOM    432  CA  ARG A  55      11.519   6.204  -5.382  1.00 95.45           C  
ATOM    433  C   ARG A  55      11.253   5.222  -6.513  1.00 95.45           C  
ATOM    434  CB  ARG A  55      12.443   7.355  -5.805  1.00 95.45           C  
ATOM    435  O   ARG A  55      12.172   4.564  -6.993  1.00 95.45           O  
ATOM    436  CG  ARG A  55      11.865   8.137  -6.994  1.00 95.45           C  
ATOM    437  CD  ARG A  55      12.776   9.307  -7.367  1.00 95.45           C  
ATOM    438  NE  ARG A  55      12.314   9.956  -8.607  1.00 95.45           N  
ATOM    439  NH1 ARG A  55      13.851  11.662  -8.649  1.00 95.45           N  
ATOM    440  NH2 ARG A  55      12.330  11.486 -10.280  1.00 95.45           N  
ATOM    441  CZ  ARG A  55      12.832  11.032  -9.168  1.00 95.45           C  
ATOM    442  N   VAL A  56      10.015   5.221  -6.990  1.00 97.49           N  
ATOM    443  CA  VAL A  56       9.563   4.420  -8.130  1.00 97.49           C  
ATOM    444  C   VAL A  56       9.289   5.346  -9.313  1.00 97.49           C  
ATOM    445  CB  VAL A  56       8.329   3.582  -7.745  1.00 97.49           C  
ATOM    446  O   VAL A  56       8.719   6.424  -9.146  1.00 97.49           O  
ATOM    447  CG1 VAL A  56       7.861   2.692  -8.903  1.00 97.49           C  
ATOM    448  CG2 VAL A  56       8.631   2.678  -6.541  1.00 97.49           C  
ATOM    449  N   ASN A  57       9.692   4.934 -10.513  1.00 97.68           N  
ATOM    450  CA  ASN A  57       9.294   5.574 -11.767  1.00 97.68           C  
ATOM    451  C   ASN A  57       8.392   4.613 -12.543  1.00 97.68           C  
ATOM    452  CB  ASN A  57      10.531   5.981 -12.584  1.00 97.68           C  
ATOM    453  O   ASN A  57       8.580   3.403 -12.460  1.00 97.68           O  
ATOM    454  CG  ASN A  57      11.460   6.916 -11.830  1.00 97.68           C  
ATOM    455  ND2 ASN A  57      12.544   6.395 -11.302  1.00 97.68           N  
ATOM    456  OD1 ASN A  57      11.236   8.112 -11.697  1.00 97.68           O  
ATOM    457  N   PHE A  58       7.439   5.122 -13.318  1.00 98.15           N  
ATOM    458  CA  PHE A  58       6.606   4.275 -14.167  1.00 98.15           C  
ATOM    459  C   PHE A  58       6.286   4.949 -15.500  1.00 98.15           C  
ATOM    460  CB  PHE A  58       5.342   3.827 -13.417  1.00 98.15           C  
ATOM    461  O   PHE A  58       6.294   6.176 -15.604  1.00 98.15           O  
ATOM    462  CG  PHE A  58       4.353   4.938 -13.126  1.00 98.15           C  
ATOM    463  CD1 PHE A  58       4.526   5.761 -11.997  1.00 98.15           C  
ATOM    464  CD2 PHE A  58       3.270   5.165 -13.996  1.00 98.15           C  
ATOM    465  CE1 PHE A  58       3.629   6.815 -11.747  1.00 98.15           C  
ATOM    466  CE2 PHE A  58       2.371   6.216 -13.745  1.00 98.15           C  
ATOM    467  CZ  PHE A  58       2.553   7.043 -12.622  1.00 98.15           C  
ATOM    468  N   ARG A  59       6.013   4.135 -16.521  1.00 98.13           N  
ATOM    469  CA  ARG A  59       5.534   4.568 -17.842  1.00 98.13           C  
ATOM    470  C   ARG A  59       4.460   3.614 -18.342  1.00 98.13           C  
ATOM    471  CB  ARG A  59       6.700   4.671 -18.840  1.00 98.13           C  
ATOM    472  O   ARG A  59       4.509   2.439 -18.006  1.00 98.13           O  
ATOM    473  CG  ARG A  59       7.381   3.324 -19.154  1.00 98.13           C  
ATOM    474  CD  ARG A  59       8.485   3.531 -20.192  1.00 98.13           C  
ATOM    475  NE  ARG A  59       9.152   2.268 -20.553  1.00 98.13           N  
ATOM    476  NH1 ARG A  59      10.497   3.087 -22.223  1.00 98.13           N  
ATOM    477  NH2 ARG A  59      10.497   0.905 -21.757  1.00 98.13           N  
ATOM    478  CZ  ARG A  59      10.043   2.095 -21.508  1.00 98.13           C  
ATOM    479  N   GLY A  60       3.533   4.104 -19.151  1.00 98.03           N  
ATOM    480  CA  GLY A  60       2.482   3.298 -19.766  1.00 98.03           C  
ATOM    481  C   GLY A  60       1.507   4.166 -20.554  1.00 98.03           C  
ATOM    482  O   GLY A  60       1.629   5.393 -20.568  1.00 98.03           O  
ATOM    483  N   SER A  61       0.530   3.529 -21.188  1.00 98.51           N  
ATOM    484  CA  SER A  61      -0.496   4.187 -21.999  1.00 98.51           C  
ATOM    485  C   SER A  61      -1.718   4.510 -21.144  1.00 98.51           C  
ATOM    486  CB  SER A  61      -0.886   3.274 -23.163  1.00 98.51           C  
ATOM    487  O   SER A  61      -2.328   3.612 -20.570  1.00 98.51           O  
ATOM    488  OG  SER A  61       0.238   3.061 -23.994  1.00 98.51           O  
ATOM    489  N   LEU A  62      -2.110   5.781 -21.041  1.00 98.73           N  
ATOM    490  CA  LEU A  62      -3.324   6.153 -20.311  1.00 98.73           C  
ATOM    491  C   LEU A  62      -4.571   5.650 -21.057  1.00 98.73           C  
ATOM    492  CB  LEU A  62      -3.350   7.676 -20.095  1.00 98.73           C  
ATOM    493  O   LEU A  62      -4.794   6.020 -22.204  1.00 98.73           O  
ATOM    494  CG  LEU A  62      -4.560   8.172 -19.279  1.00 98.73           C  
ATOM    495  CD1 LEU A  62      -4.533   7.660 -17.837  1.00 98.73           C  
ATOM    496  CD2 LEU A  62      -4.554   9.700 -19.239  1.00 98.73           C  
ATOM    497  N   ASN A  63      -5.394   4.839 -20.390  1.00 98.36           N  
ATOM    498  CA  ASN A  63      -6.640   4.296 -20.934  1.00 98.36           C  
ATOM    499  C   ASN A  63      -7.845   5.159 -20.544  1.00 98.36           C  
ATOM    500  CB  ASN A  63      -6.777   2.846 -20.444  1.00 98.36           C  
ATOM    501  O   ASN A  63      -8.571   5.654 -21.398  1.00 98.36           O  
ATOM    502  CG  ASN A  63      -8.025   2.160 -20.969  1.00 98.36           C  
ATOM    503  ND2 ASN A  63      -7.896   1.254 -21.902  1.00 98.36           N  
ATOM    504  OD1 ASN A  63      -9.125   2.399 -20.500  1.00 98.36           O  
ATOM    505  N   THR A  64      -8.045   5.366 -19.241  1.00 98.59           N  
ATOM    506  CA  THR A  64      -9.109   6.229 -18.713  1.00 98.59           C  
ATOM    507  C   THR A  64      -8.614   7.027 -17.518  1.00 98.59           C  
ATOM    508  CB  THR A  64     -10.385   5.459 -18.320  1.00 98.59           C  
ATOM    509  O   THR A  64      -7.717   6.605 -16.788  1.00 98.59           O  
ATOM    510  CG2 THR A  64     -11.191   4.969 -19.518  1.00 98.59           C  
ATOM    511  OG1 THR A  64     -10.103   4.329 -17.537  1.00 98.59           O  
ATOM    512  N   TYR A  65      -9.225   8.189 -17.302  1.00 98.58           N  
ATOM    513  CA  TYR A  65      -8.988   9.039 -16.143  1.00 98.58           C  
ATOM    514  C   TYR A  65     -10.310   9.612 -15.627  1.00 98.58           C  
ATOM    515  CB  TYR A  65      -7.982  10.144 -16.489  1.00 98.58           C  
ATOM    516  O   TYR A  65     -11.281   9.746 -16.372  1.00 98.58           O  
ATOM    517  CG  TYR A  65      -8.453  11.114 -17.554  1.00 98.58           C  
ATOM    518  CD1 TYR A  65      -8.209  10.841 -18.914  1.00 98.58           C  
ATOM    519  CD2 TYR A  65      -9.144  12.284 -17.184  1.00 98.58           C  
ATOM    520  CE1 TYR A  65      -8.647  11.741 -19.902  1.00 98.58           C  
ATOM    521  CE2 TYR A  65      -9.585  13.187 -18.170  1.00 98.58           C  
ATOM    522  OH  TYR A  65      -9.753  13.780 -20.491  1.00 98.58           O  
ATOM    523  CZ  TYR A  65      -9.334  12.916 -19.532  1.00 98.58           C  
ATOM    524  N   ARG A  66     -10.357   9.934 -14.335  1.00 98.57           N  
ATOM    525  CA  ARG A  66     -11.493  10.596 -13.687  1.00 98.57           C  
ATOM    526  C   ARG A  66     -11.013  11.379 -12.477  1.00 98.57           C  
ATOM    527  CB  ARG A  66     -12.525   9.534 -13.281  1.00 98.57           C  
ATOM    528  O   ARG A  66     -10.172  10.886 -11.728  1.00 98.57           O  
ATOM    529  CG  ARG A  66     -13.812  10.105 -12.655  1.00 98.57           C  
ATOM    530  CD  ARG A  66     -14.795   9.007 -12.221  1.00 98.57           C  
ATOM    531  NE  ARG A  66     -15.287   8.204 -13.361  1.00 98.57           N  
ATOM    532  NH1 ARG A  66     -13.704   6.532 -13.319  1.00 98.57           N  
ATOM    533  NH2 ARG A  66     -15.278   6.524 -14.899  1.00 98.57           N  
ATOM    534  CZ  ARG A  66     -14.758   7.093 -13.848  1.00 98.57           C  
ATOM    535  N   PHE A  67     -11.613  12.542 -12.268  1.00 98.05           N  
ATOM    536  CA  PHE A  67     -11.470  13.327 -11.050  1.00 98.05           C  
ATOM    537  C   PHE A  67     -12.849  13.552 -10.427  1.00 98.05           C  
ATOM    538  CB  PHE A  67     -10.766  14.640 -11.388  1.00 98.05           C  
ATOM    539  O   PHE A  67     -13.759  14.016 -11.110  1.00 98.05           O  
ATOM    540  CG  PHE A  67     -10.527  15.512 -10.179  1.00 98.05           C  
ATOM    541  CD1 PHE A  67     -11.210  16.734 -10.040  1.00 98.05           C  
ATOM    542  CD2 PHE A  67      -9.627  15.092  -9.183  1.00 98.05           C  
ATOM    543  CE1 PHE A  67     -10.979  17.542  -8.914  1.00 98.05           C  
ATOM    544  CE2 PHE A  67      -9.387  15.905  -8.065  1.00 98.05           C  
ATOM    545  CZ  PHE A  67     -10.063  17.132  -7.930  1.00 98.05           C  
ATOM    546  N   CYS A  68     -13.006  13.174  -9.160  1.00 95.51           N  
ATOM    547  CA  CYS A  68     -14.223  13.359  -8.367  1.00 95.51           C  
ATOM    548  C   CYS A  68     -13.828  13.441  -6.888  1.00 95.51           C  
ATOM    549  CB  CYS A  68     -15.170  12.178  -8.619  1.00 95.51           C  
ATOM    550  O   CYS A  68     -12.944  12.700  -6.467  1.00 95.51           O  
ATOM    551  SG  CYS A  68     -16.824  12.525  -7.953  1.00 95.51           S  
ATOM    552  N   ASP A  69     -14.441  14.340  -6.114  1.00 93.78           N  
ATOM    553  CA  ASP A  69     -14.231  14.474  -4.660  1.00 93.78           C  
ATOM    554  C   ASP A  69     -12.759  14.572  -4.215  1.00 93.78           C  
ATOM    555  CB  ASP A  69     -15.017  13.387  -3.909  1.00 93.78           C  
ATOM    556  O   ASP A  69     -12.348  13.981  -3.219  1.00 93.78           O  
ATOM    557  CG  ASP A  69     -16.494  13.414  -4.288  1.00 93.78           C  
ATOM    558  OD1 ASP A  69     -17.041  14.536  -4.374  1.00 93.78           O  
ATOM    559  OD2 ASP A  69     -17.029  12.324  -4.580  1.00 93.78           O  
ATOM    560  N   ASN A  70     -11.936  15.319  -4.960  1.00 92.43           N  
ATOM    561  CA  ASN A  70     -10.488  15.443  -4.725  1.00 92.43           C  
ATOM    562  C   ASN A  70      -9.705  14.120  -4.820  1.00 92.43           C  
ATOM    563  CB  ASN A  70     -10.204  16.240  -3.440  1.00 92.43           C  
ATOM    564  O   ASN A  70      -8.603  13.994  -4.279  1.00 92.43           O  
ATOM    565  CG  ASN A  70     -10.805  17.626  -3.498  1.00 92.43           C  
ATOM    566  ND2 ASN A  70     -11.580  18.006  -2.510  1.00 92.43           N  
ATOM    567  OD1 ASN A  70     -10.603  18.372  -4.442  1.00 92.43           O  
ATOM    568  N   VAL A  71     -10.252  13.144  -5.547  1.00 95.68           N  
ATOM    569  CA  VAL A  71      -9.609  11.865  -5.839  1.00 95.68           C  
ATOM    570  C   VAL A  71      -9.430  11.705  -7.343  1.00 95.68           C  
ATOM    571  CB  VAL A  71     -10.385  10.686  -5.225  1.00 95.68           C  
ATOM    572  O   VAL A  71     -10.382  11.750  -8.126  1.00 95.68           O  
ATOM    573  CG1 VAL A  71      -9.651   9.359  -5.463  1.00 95.68           C  
ATOM    574  CG2 VAL A  71     -10.538  10.859  -3.708  1.00 95.68           C  
ATOM    575  N   TRP A  72      -8.187  11.469  -7.748  1.00 98.01           N  
ATOM    576  CA  TRP A  72      -7.852  11.041  -9.097  1.00 98.01           C  
ATOM    577  C   TRP A  72      -7.928   9.523  -9.207  1.00 98.01           C  
ATOM    578  CB  TRP A  72      -6.470  11.554  -9.488  1.00 98.01           C  
ATOM    579  O   TRP A  72      -7.406   8.795  -8.366  1.00 98.01           O  
ATOM    580  CG  TRP A  72      -6.456  12.985  -9.909  1.00 98.01           C  
ATOM    581  CD1 TRP A  72      -6.098  14.040  -9.145  1.00 98.01           C  
ATOM    582  CD2 TRP A  72      -6.870  13.535 -11.194  1.00 98.01           C  
ATOM    583  CE2 TRP A  72      -6.738  14.953 -11.138  1.00 98.01           C  
ATOM    584  CE3 TRP A  72      -7.355  12.974 -12.396  1.00 98.01           C  
ATOM    585  NE1 TRP A  72      -6.263  15.206  -9.868  1.00 98.01           N  
ATOM    586  CH2 TRP A  72      -7.545  15.191 -13.406  1.00 98.01           C  
ATOM    587  CZ2 TRP A  72      -7.075  15.779 -12.219  1.00 98.01           C  
ATOM    588  CZ3 TRP A  72      -7.680  13.793 -13.494  1.00 98.01           C  
ATOM    589  N   THR A  73      -8.555   9.039 -10.274  1.00 98.48           N  
ATOM    590  CA  THR A  73      -8.515   7.632 -10.675  1.00 98.48           C  
ATOM    591  C   THR A  73      -7.992   7.532 -12.098  1.00 98.48           C  
ATOM    592  CB  THR A  73      -9.894   6.977 -10.572  1.00 98.48           C  
ATOM    593  O   THR A  73      -8.599   8.091 -13.009  1.00 98.48           O  
ATOM    594  CG2 THR A  73      -9.868   5.490 -10.935  1.00 98.48           C  
ATOM    595  OG1 THR A  73     -10.371   7.042  -9.251  1.00 98.48           O  
ATOM    596  N   PHE A  74      -6.915   6.779 -12.295  1.00 98.73           N  
ATOM    597  CA  PHE A  74      -6.345   6.471 -13.605  1.00 98.73           C  
ATOM    598  C   PHE A  74      -6.399   4.970 -13.856  1.00 98.73           C  
ATOM    599  CB  PHE A  74      -4.901   6.978 -13.704  1.00 98.73           C  
ATOM    600  O   PHE A  74      -6.194   4.173 -12.941  1.00 98.73           O  
ATOM    601  CG  PHE A  74      -4.723   8.431 -13.321  1.00 98.73           C  
ATOM    602  CD1 PHE A  74      -5.037   9.439 -14.248  1.00 98.73           C  
ATOM    603  CD2 PHE A  74      -4.256   8.778 -12.039  1.00 98.73           C  
ATOM    604  CE1 PHE A  74      -4.891  10.792 -13.897  1.00 98.73           C  
ATOM    605  CE2 PHE A  74      -4.089  10.130 -11.696  1.00 98.73           C  
ATOM    606  CZ  PHE A  74      -4.414  11.137 -12.621  1.00 98.73           C  
ATOM    607  N   VAL A  75      -6.631   4.582 -15.103  1.00 98.71           N  
ATOM    608  CA  VAL A  75      -6.361   3.233 -15.595  1.00 98.71           C  
ATOM    609  C   VAL A  75      -5.358   3.366 -16.724  1.00 98.71           C  
ATOM    610  CB  VAL A  75      -7.636   2.515 -16.057  1.00 98.71           C  
ATOM    611  O   VAL A  75      -5.588   4.133 -17.657  1.00 98.71           O  
ATOM    612  CG1 VAL A  75      -7.347   1.089 -16.535  1.00 98.71           C  
ATOM    613  CG2 VAL A  75      -8.672   2.427 -14.926  1.00 98.71           C  
ATOM    614  N   LEU A  76      -4.253   2.637 -16.633  1.00 98.77           N  
ATOM    615  CA  LEU A  76      -3.208   2.605 -17.650  1.00 98.77           C  
ATOM    616  C   LEU A  76      -3.059   1.183 -18.192  1.00 98.77           C  
ATOM    617  CB  LEU A  76      -1.872   3.122 -17.091  1.00 98.77           C  
ATOM    618  O   LEU A  76      -3.306   0.219 -17.466  1.00 98.77           O  
ATOM    619  CG  LEU A  76      -1.819   4.594 -16.644  1.00 98.77           C  
ATOM    620  CD1 LEU A  76      -2.235   4.774 -15.179  1.00 98.77           C  
ATOM    621  CD2 LEU A  76      -0.385   5.115 -16.771  1.00 98.77           C  
ATOM    622  N   ASN A  77      -2.643   1.078 -19.449  1.00 98.68           N  
ATOM    623  CA  ASN A  77      -2.253  -0.154 -20.120  1.00 98.68           C  
ATOM    624  C   ASN A  77      -0.744  -0.200 -20.374  1.00 98.68           C  
ATOM    625  CB  ASN A  77      -3.035  -0.302 -21.433  1.00 98.68           C  
ATOM    626  O   ASN A  77      -0.102   0.850 -20.440  1.00 98.68           O  
ATOM    627  CG  ASN A  77      -4.487  -0.634 -21.205  1.00 98.68           C  
ATOM    628  ND2 ASN A  77      -4.766  -1.770 -20.610  1.00 98.68           N  
ATOM    629  OD1 ASN A  77      -5.392   0.102 -21.561  1.00 98.68           O  
ATOM    630  N   ASP A  78      -0.212  -1.414 -20.531  1.00 98.47           N  
ATOM    631  CA  ASP A  78       1.183  -1.688 -20.904  1.00 98.47           C  
ATOM    632  C   ASP A  78       2.183  -0.935 -20.015  1.00 98.47           C  
ATOM    633  CB  ASP A  78       1.392  -1.445 -22.407  1.00 98.47           C  
ATOM    634  O   ASP A  78       3.035  -0.172 -20.481  1.00 98.47           O  
ATOM    635  CG  ASP A  78       0.347  -2.174 -23.249  1.00 98.47           C  
ATOM    636  OD1 ASP A  78       0.167  -3.388 -23.019  1.00 98.47           O  
ATOM    637  OD2 ASP A  78      -0.297  -1.489 -24.076  1.00 98.47           O  
ATOM    638  N   VAL A  79       2.021  -1.090 -18.699  1.00 98.56           N  
ATOM    639  CA  VAL A  79       2.759  -0.306 -17.710  1.00 98.56           C  
ATOM    640  C   VAL A  79       4.037  -1.008 -17.295  1.00 98.56           C  
ATOM    641  CB  VAL A  79       1.904   0.080 -16.494  1.00 98.56           C  
ATOM    642  O   VAL A  79       4.051  -2.198 -16.987  1.00 98.56           O  
ATOM    643  CG1 VAL A  79       2.624   1.069 -15.560  1.00 98.56           C  
ATOM    644  CG2 VAL A  79       0.603   0.733 -16.960  1.00 98.56           C  
ATOM    645  N   GLU A  80       5.111  -0.233 -17.216  1.00 98.42           N  
ATOM    646  CA  GLU A  80       6.380  -0.644 -16.636  1.00 98.42           C  
ATOM    647  C   GLU A  80       6.674   0.201 -15.394  1.00 98.42           C  
ATOM    648  CB  GLU A  80       7.507  -0.514 -17.667  1.00 98.42           C  
ATOM    649  O   GLU A  80       6.832   1.419 -15.498  1.00 98.42           O  
ATOM    650  CG  GLU A  80       7.286  -1.340 -18.947  1.00 98.42           C  
ATOM    651  CD  GLU A  80       8.529  -1.344 -19.848  1.00 98.42           C  
ATOM    652  OE1 GLU A  80       8.693  -2.270 -20.679  1.00 98.42           O  
ATOM    653  OE2 GLU A  80       9.365  -0.416 -19.727  1.00 98.42           O  
ATOM    654  N   PHE A  81       6.774  -0.445 -14.233  1.00 98.43           N  
ATOM    655  CA  PHE A  81       7.271   0.137 -12.987  1.00 98.43           C  
ATOM    656  C   PHE A  81       8.759  -0.178 -12.834  1.00 98.43           C  
ATOM    657  CB  PHE A  81       6.482  -0.403 -11.787  1.00 98.43           C  
ATOM    658  O   PHE A  81       9.183  -1.308 -13.071  1.00 98.43           O  
ATOM    659  CG  PHE A  81       5.037   0.042 -11.742  1.00 98.43           C  
ATOM    660  CD1 PHE A  81       4.691   1.217 -11.051  1.00 98.43           C  
ATOM    661  CD2 PHE A  81       4.040  -0.708 -12.394  1.00 98.43           C  
ATOM    662  CE1 PHE A  81       3.358   1.659 -11.031  1.00 98.43           C  
ATOM    663  CE2 PHE A  81       2.704  -0.270 -12.366  1.00 98.43           C  
ATOM    664  CZ  PHE A  81       2.366   0.917 -11.693  1.00 98.43           C  
ATOM    665  N   ARG A  82       9.555   0.816 -12.435  1.00 97.25           N  
ATOM    666  CA  ARG A  82      10.999   0.698 -12.231  1.00 97.25           C  
ATOM    667  C   ARG A  82      11.413   1.236 -10.868  1.00 97.25           C  
ATOM    668  CB  ARG A  82      11.745   1.390 -13.379  1.00 97.25           C  
ATOM    669  O   ARG A  82      11.204   2.419 -10.580  1.00 97.25           O  
ATOM    670  CG  ARG A  82      13.265   1.181 -13.267  1.00 97.25           C  
ATOM    671  CD  ARG A  82      14.026   1.864 -14.406  1.00 97.25           C  
ATOM    672  NE  ARG A  82      13.724   1.240 -15.711  1.00 97.25           N  
ATOM    673  NH1 ARG A  82      15.882   0.891 -16.432  1.00 97.25           N  
ATOM    674  NH2 ARG A  82      14.166   0.232 -17.699  1.00 97.25           N  
ATOM    675  CZ  ARG A  82      14.592   0.796 -16.603  1.00 97.25           C  
ATOM    676  N   GLU A  83      12.091   0.395 -10.100  1.00 95.40           N  
ATOM    677  CA  GLU A  83      12.722   0.735  -8.826  1.00 95.40           C  
ATOM    678  C   GLU A  83      14.197   0.335  -8.871  1.00 95.40           C  
ATOM    679  CB  GLU A  83      11.974   0.051  -7.677  1.00 95.40           C  
ATOM    680  O   GLU A  83      14.535  -0.842  -8.844  1.00 95.40           O  
ATOM    681  CG  GLU A  83      12.622   0.404  -6.331  1.00 95.40           C  
ATOM    682  CD  GLU A  83      11.770  -0.018  -5.132  1.00 95.40           C  
ATOM    683  OE1 GLU A  83      11.924   0.647  -4.082  1.00 95.40           O  
ATOM    684  OE2 GLU A  83      10.899  -0.895  -5.273  1.00 95.40           O  
ATOM    685  N   VAL A  84      15.090   1.325  -8.969  1.00 92.06           N  
ATOM    686  CA  VAL A  84      16.544   1.124  -9.120  1.00 92.06           C  
ATOM    687  C   VAL A  84      16.871   0.197 -10.308  1.00 92.06           C  
ATOM    688  CB  VAL A  84      17.204   0.712  -7.780  1.00 92.06           C  
ATOM    689  O   VAL A  84      16.953   0.674 -11.443  1.00 92.06           O  
ATOM    690  CG1 VAL A  84      18.733   0.789  -7.867  1.00 92.06           C  
ATOM    691  CG2 VAL A  84      16.779   1.635  -6.627  1.00 92.06           C  
ATOM    692  N   THR A  85      17.030  -1.106 -10.072  1.00 90.27           N  
ATOM    693  CA  THR A  85      17.294  -2.144 -11.080  1.00 90.27           C  
ATOM    694  C   THR A  85      16.090  -3.032 -11.385  1.00 90.27           C  
ATOM    695  CB  THR A  85      18.452  -3.046 -10.626  1.00 90.27           C  
ATOM    696  O   THR A  85      16.081  -3.694 -12.421  1.00 90.27           O  
ATOM    697  CG2 THR A  85      19.786  -2.301 -10.657  1.00 90.27           C  
ATOM    698  OG1 THR A  85      18.259  -3.482  -9.298  1.00 90.27           O  
ATOM    699  N   GLU A  86      15.083  -3.064 -10.516  1.00 94.24           N  
ATOM    700  CA  GLU A  86      13.912  -3.920 -10.676  1.00 94.24           C  
ATOM    701  C   GLU A  86      12.932  -3.318 -11.684  1.00 94.24           C  
ATOM    702  CB  GLU A  86      13.238  -4.198  -9.327  1.00 94.24           C  
ATOM    703  O   GLU A  86      12.657  -2.114 -11.677  1.00 94.24           O  
ATOM    704  CG  GLU A  86      14.169  -4.999  -8.400  1.00 94.24           C  
ATOM    705  CD  GLU A  86      13.496  -5.466  -7.101  1.00 94.24           C  
ATOM    706  OE1 GLU A  86      14.239  -6.016  -6.259  1.00 94.24           O  
ATOM    707  OE2 GLU A  86      12.260  -5.316  -6.984  1.00 94.24           O  
ATOM    708  N   LEU A  87      12.417  -4.171 -12.573  1.00 95.76           N  
ATOM    709  CA  LEU A  87      11.446  -3.816 -13.602  1.00 95.76           C  
ATOM    710  C   LEU A  87      10.244  -4.753 -13.501  1.00 95.76           C  
ATOM    711  CB  LEU A  87      12.110  -3.897 -14.989  1.00 95.76           C  
ATOM    712  O   LEU A  87      10.376  -5.957 -13.712  1.00 95.76           O  
ATOM    713  CG  LEU A  87      11.202  -3.403 -16.133  1.00 95.76           C  
ATOM    714  CD1 LEU A  87      11.076  -1.877 -16.125  1.00 95.76           C  
ATOM    715  CD2 LEU A  87      11.791  -3.811 -17.484  1.00 95.76           C  
ATOM    716  N   ILE A  88       9.070  -4.186 -13.242  1.00 97.91           N  
ATOM    717  CA  ILE A  88       7.802  -4.914 -13.179  1.00 97.91           C  
ATOM    718  C   ILE A  88       6.935  -4.455 -14.346  1.00 97.91           C  
ATOM    719  CB  ILE A  88       7.113  -4.707 -11.812  1.00 97.91           C  
ATOM    720  O   ILE A  88       6.703  -3.257 -14.514  1.00 97.91           O  
ATOM    721  CG1 ILE A  88       8.029  -5.174 -10.656  1.00 97.91           C  
ATOM    722  CG2 ILE A  88       5.760  -5.446 -11.782  1.00 97.91           C  
ATOM    723  CD1 ILE A  88       7.484  -4.856  -9.259  1.00 97.91           C  
ATOM    724  N   LYS A  89       6.451  -5.404 -15.150  1.00 98.19           N  
ATOM    725  CA  LYS A  89       5.526  -5.142 -16.259  1.00 98.19           C  
ATOM    726  C   LYS A  89       4.122  -5.604 -15.899  1.00 98.19           C  
ATOM    727  CB  LYS A  89       5.998  -5.809 -17.555  1.00 98.19           C  
ATOM    728  O   LYS A  89       3.966  -6.659 -15.291  1.00 98.19           O  
ATOM    729  CG  LYS A  89       7.414  -5.374 -17.950  1.00 98.19           C  
ATOM    730  CD  LYS A  89       7.653  -5.666 -19.432  1.00 98.19           C  
ATOM    731  CE  LYS A  89       9.077  -5.265 -19.815  1.00 98.19           C  
ATOM    732  NZ  LYS A  89       9.154  -4.907 -21.245  1.00 98.19           N  
ATOM    733  N   VAL A  90       3.116  -4.827 -16.285  1.00 98.31           N  
ATOM    734  CA  VAL A  90       1.707  -5.161 -16.067  1.00 98.31           C  
ATOM    735  C   VAL A  90       0.838  -4.639 -17.210  1.00 98.31           C  
ATOM    736  CB  VAL A  90       1.245  -4.659 -14.683  1.00 98.31           C  
ATOM    737  O   VAL A  90       0.921  -3.472 -17.587  1.00 98.31           O  
ATOM    738  CG1 VAL A  90       1.284  -3.138 -14.506  1.00 98.31           C  
ATOM    739  CG2 VAL A  90      -0.166  -5.149 -14.352  1.00 98.31           C  
ATOM    740  N   ASP A  91      -0.039  -5.494 -17.733  1.00 98.64           N  
ATOM    741  CA  ASP A  91      -0.903  -5.172 -18.880  1.00 98.64           C  
ATOM    742  C   ASP A  91      -1.915  -4.064 -18.563  1.00 98.64           C  
ATOM    743  CB  ASP A  91      -1.692  -6.426 -19.292  1.00 98.64           C  
ATOM    744  O   ASP A  91      -2.336  -3.301 -19.438  1.00 98.64           O  
ATOM    745  CG  ASP A  91      -0.828  -7.626 -19.684  1.00 98.64           C  
ATOM    746  OD1 ASP A  91       0.396  -7.446 -19.867  1.00 98.64           O  
ATOM    747  OD2 ASP A  91      -1.409  -8.731 -19.721  1.00 98.64           O  
ATOM    748  N   LYS A  92      -2.345  -3.984 -17.297  1.00 98.46           N  
ATOM    749  CA  LYS A  92      -3.332  -3.015 -16.823  1.00 98.46           C  
ATOM    750  C   LYS A  92      -3.146  -2.692 -15.344  1.00 98.46           C  
ATOM    751  CB  LYS A  92      -4.732  -3.576 -17.101  1.00 98.46           C  
ATOM    752  O   LYS A  92      -3.129  -3.591 -14.510  1.00 98.46           O  
ATOM    753  CG  LYS A  92      -5.833  -2.532 -16.887  1.00 98.46           C  
ATOM    754  CD  LYS A  92      -7.183  -3.145 -17.271  1.00 98.46           C  
ATOM    755  CE  LYS A  92      -8.291  -2.097 -17.185  1.00 98.46           C  
ATOM    756  NZ  LYS A  92      -9.588  -2.657 -17.636  1.00 98.46           N  
ATOM    757  N   VAL A  93      -3.113  -1.406 -15.001  1.00 98.56           N  
ATOM    758  CA  VAL A  93      -3.055  -0.935 -13.607  1.00 98.56           C  
ATOM    759  C   VAL A  93      -4.100   0.144 -13.347  1.00 98.56           C  
ATOM    760  CB  VAL A  93      -1.633  -0.478 -13.231  1.00 98.56           C  
ATOM    761  O   VAL A  93      -4.388   0.966 -14.217  1.00 98.56           O  
ATOM    762  CG1 VAL A  93      -1.233   0.806 -13.953  1.00 98.56           C  
ATOM    763  CG2 VAL A  93      -1.473  -0.266 -11.722  1.00 98.56           C  
ATOM    764  N   LYS A  94      -4.663   0.149 -12.135  1.00 98.67           N  
ATOM    765  CA  LYS A  94      -5.533   1.213 -11.623  1.00 98.67           C  
ATOM    766  C   LYS A  94      -4.786   1.994 -10.543  1.00 98.67           C  
ATOM    767  CB  LYS A  94      -6.846   0.605 -11.106  1.00 98.67           C  
ATOM    768  O   LYS A  94      -4.364   1.407  -9.554  1.00 98.67           O  
ATOM    769  CG  LYS A  94      -7.818   1.668 -10.565  1.00 98.67           C  
ATOM    770  CD  LYS A  94      -9.096   1.013 -10.025  1.00 98.67           C  
ATOM    771  CE  LYS A  94     -10.018   2.072  -9.407  1.00 98.67           C  
ATOM    772  NZ  LYS A  94     -11.225   1.462  -8.791  1.00 98.67           N  
ATOM    773  N   ILE A  95      -4.672   3.308 -10.709  1.00 98.44           N  
ATOM    774  CA  ILE A  95      -4.090   4.222  -9.719  1.00 98.44           C  
ATOM    775  C   ILE A  95      -5.225   5.041  -9.110  1.00 98.44           C  
ATOM    776  CB  ILE A  95      -2.999   5.116 -10.354  1.00 98.44           C  
ATOM    777  O   ILE A  95      -5.994   5.659  -9.843  1.00 98.44           O  
ATOM    778  CG1 ILE A  95      -1.880   4.252 -10.983  1.00 98.44           C  
ATOM    779  CG2 ILE A  95      -2.431   6.097  -9.309  1.00 98.44           C  
ATOM    780  CD1 ILE A  95      -0.785   5.054 -11.698  1.00 98.44           C  
ATOM    781  N   VAL A  96      -5.325   5.050  -7.781  1.00 98.25           N  
ATOM    782  CA  VAL A  96      -6.255   5.901  -7.026  1.00 98.25           C  
ATOM    783  C   VAL A  96      -5.429   6.806  -6.123  1.00 98.25           C  
ATOM    784  CB  VAL A  96      -7.270   5.078  -6.210  1.00 98.25           C  
ATOM    785  O   VAL A  96      -4.635   6.308  -5.329  1.00 98.25           O  
ATOM    786  CG1 VAL A  96      -8.303   5.999  -5.550  1.00 98.25           C  
ATOM    787  CG2 VAL A  96      -8.037   4.085  -7.095  1.00 98.25           C  
ATOM    788  N   ALA A  97      -5.587   8.119  -6.262  1.00 97.18           N  
ATOM    789  CA  ALA A  97      -4.771   9.108  -5.570  1.00 97.18           C  
ATOM    790  C   ALA A  97      -5.646  10.194  -4.935  1.00 97.18           C  
ATOM    791  CB  ALA A  97      -3.756   9.688  -6.564  1.00 97.18           C  
ATOM    792  O   ALA A  97      -6.365  10.907  -5.634  1.00 97.18           O  
ATOM    793  N   CYS A  98      -5.566  10.320  -3.611  1.00 94.85           N  
ATOM    794  CA  CYS A  98      -6.141  11.439  -2.863  1.00 94.85           C  
ATOM    795  C   CYS A  98      -5.196  12.651  -2.896  1.00 94.85           C  
ATOM    796  CB  CYS A  98      -6.415  10.995  -1.417  1.00 94.85           C  
ATOM    797  O   CYS A  98      -3.987  12.497  -3.078  1.00 94.85           O  
ATOM    798  SG  CYS A  98      -7.591   9.610  -1.362  1.00 94.85           S  
ATOM    799  N   ASP A  99      -5.730  13.854  -2.683  1.00 92.04           N  
ATOM    800  CA  ASP A  99      -4.921  15.075  -2.618  1.00 92.04           C  
ATOM    801  C   ASP A  99      -3.908  15.056  -1.450  1.00 92.04           C  
ATOM    802  CB  ASP A  99      -5.841  16.305  -2.551  1.00 92.04           C  
ATOM    803  O   ASP A  99      -4.271  14.980  -0.277  1.00 92.04           O  
ATOM    804  CG  ASP A  99      -5.064  17.627  -2.639  1.00 92.04           C  
ATOM    805  OD1 ASP A  99      -3.838  17.589  -2.904  1.00 92.04           O  
ATOM    806  OD2 ASP A  99      -5.688  18.690  -2.453  1.00 92.04           O  
ATOM    807  N   GLY A 100      -2.614  15.158  -1.752  1.00 88.60           N  
ATOM    808  CA  GLY A 100      -1.546  15.211  -0.747  1.00 88.60           C  
ATOM    809  C   GLY A 100      -1.289  16.603  -0.154  1.00 88.60           C  
ATOM    810  O   GLY A 100      -0.537  16.722   0.816  1.00 88.60           O  
ATOM    811  N   LYS A 101      -1.887  17.672  -0.703  1.00 74.56           N  
ATOM    812  CA  LYS A 101      -1.553  19.061  -0.326  1.00 74.56           C  
ATOM    813  C   LYS A 101      -1.853  19.385   1.138  1.00 74.56           C  
ATOM    814  CB  LYS A 101      -2.282  20.037  -1.257  1.00 74.56           C  
ATOM    815  O   LYS A 101      -1.101  20.124   1.763  1.00 74.56           O  
ATOM    816  CG  LYS A 101      -1.696  20.011  -2.677  1.00 74.56           C  
ATOM    817  CD  LYS A 101      -2.534  20.898  -3.599  1.00 74.56           C  
ATOM    818  CE  LYS A 101      -2.004  20.818  -5.030  1.00 74.56           C  
ATOM    819  NZ  LYS A 101      -2.816  21.668  -5.931  1.00 74.56           N  
ATOM    820  N   ASN A 102      -2.880  18.764   1.718  1.00 65.30           N  
ATOM    821  CA  ASN A 102      -3.291  19.018   3.104  1.00 65.30           C  
ATOM    822  C   ASN A 102      -2.600  18.116   4.142  1.00 65.30           C  
ATOM    823  CB  ASN A 102      -4.824  18.946   3.185  1.00 65.30           C  
ATOM    824  O   ASN A 102      -2.885  18.223   5.333  1.00 65.30           O  
ATOM    825  CG  ASN A 102      -5.504  20.089   2.451  1.00 65.30           C  
ATOM    826  ND2 ASN A 102      -6.795  20.004   2.250  1.00 65.30           N  
ATOM    827  OD1 ASN A 102      -4.901  21.069   2.054  1.00 65.30           O  
ATOM    828  N   THR A 103      -1.710  17.209   3.726  1.00 61.46           N  
ATOM    829  CA  THR A 103      -0.994  16.319   4.660  1.00 61.46           C  
ATOM    830  C   THR A 103       0.382  16.843   5.085  1.00 61.46           C  
ATOM    831  CB  THR A 103      -0.938  14.869   4.149  1.00 61.46           C  
ATOM    832  O   THR A 103       0.971  16.289   6.008  1.00 61.46           O  
ATOM    833  CG2 THR A 103      -2.332  14.238   4.157  1.00 61.46           C  
ATOM    834  OG1 THR A 103      -0.481  14.751   2.822  1.00 61.46           O  
ATOM    835  N   GLY A 104       0.882  17.918   4.461  1.00 53.92           N  
ATOM    836  CA  GLY A 104       2.232  18.455   4.692  1.00 53.92           C  
ATOM    837  C   GLY A 104       2.354  19.637   5.665  1.00 53.92           C  
ATOM    838  O   GLY A 104       3.465  20.091   5.908  1.00 53.92           O  
ATOM    839  N   SER A 105       1.263  20.161   6.233  1.00 41.45           N  
ATOM    840  CA  SER A 105       1.269  21.431   6.985  1.00 41.45           C  
ATOM    841  C   SER A 105       1.551  21.309   8.495  1.00 41.45           C  
ATOM    842  CB  SER A 105      -0.030  22.198   6.707  1.00 41.45           C  
ATOM    843  O   SER A 105       0.966  22.059   9.267  1.00 41.45           O  
ATOM    844  OG  SER A 105      -1.123  21.489   7.254  1.00 41.45           O  
ATOM    845  N   ASN A 106       2.413  20.380   8.931  1.00 42.63           N  
ATOM    846  CA  ASN A 106       2.780  20.201  10.353  1.00 42.63           C  
ATOM    847  C   ASN A 106       4.302  20.262  10.624  1.00 42.63           C  
ATOM    848  CB  ASN A 106       2.100  18.933  10.925  1.00 42.63           C  
ATOM    849  O   ASN A 106       4.776  19.729  11.623  1.00 42.63           O  
ATOM    850  CG  ASN A 106       0.707  19.163  11.490  1.00 42.63           C  
ATOM    851  ND2 ASN A 106       0.156  18.179  12.159  1.00 42.63           N  
ATOM    852  OD1 ASN A 106       0.072  20.190  11.366  1.00 42.63           O  
ATOM    853  N   THR A 107       5.082  20.918   9.763  1.00 35.85           N  
ATOM    854  CA  THR A 107       6.528  21.130   9.970  1.00 35.85           C  
ATOM    855  C   THR A 107       6.923  22.563   9.621  1.00 35.85           C  
ATOM    856  CB  THR A 107       7.399  20.118   9.186  1.00 35.85           C  
ATOM    857  O   THR A 107       7.437  22.788   8.534  1.00 35.85           O  
ATOM    858  CG2 THR A 107       7.662  18.843   9.981  1.00 35.85           C  
ATOM    859  OG1 THR A 107       6.796  19.743   7.965  1.00 35.85           O  
ATOM    860  N   THR A 108       6.647  23.501  10.532  1.00 32.54           N  
ATOM    861  CA  THR A 108       7.349  24.790  10.723  1.00 32.54           C  
ATOM    862  C   THR A 108       6.848  25.422  12.031  1.00 32.54           C  
ATOM    863  CB  THR A 108       7.158  25.829   9.590  1.00 32.54           C  
ATOM    864  O   THR A 108       5.831  26.117  12.027  1.00 32.54           O  
ATOM    865  CG2 THR A 108       8.083  25.664   8.380  1.00 32.54           C  
ATOM    866  OG1 THR A 108       5.819  25.849   9.145  1.00 32.54           O  
ATOM    867  N   GLU A 109       7.537  25.129  13.135  1.00 30.32           N  
ATOM    868  CA  GLU A 109       7.975  26.161  14.090  1.00 30.32           C  
ATOM    869  C   GLU A 109       9.429  26.502  13.743  1.00 30.32           C  
ATOM    870  CB  GLU A 109       7.863  25.702  15.560  1.00 30.32           C  
ATOM    871  O   GLU A 109      10.136  25.573  13.276  1.00 30.32           O  
ATOM    872  CG  GLU A 109       6.462  25.911  16.164  1.00 30.32           C  
ATOM    873  CD  GLU A 109       6.371  25.584  17.674  1.00 30.32           C  
ATOM    874  OE1 GLU A 109       5.372  26.017  18.298  1.00 30.32           O  
ATOM    875  OE2 GLU A 109       7.255  24.872  18.208  1.00 30.32           O  
ATOM    876  OXT GLU A 109       9.762  27.698  13.851  1.00 30.32           O  
TER     877      GLU A 109                                                      
ENDMDL                                                                          
END                                                                             
