# Supplementary material for: PICNIC accurately predicts condensate-forming proteins regardless of their structural disorder across organisms
Source: Nat Commun. 2024 Dec 11;15:10668. doi: 10.1038/s41467-024-55089-x (PMC11634905; doi:10.1038/s41467-024-55089-x)
Supplement: Supplementary file 7 — Dataset S6 [file 41467_2024_55089_MOESM7_ESM.zip › Dataset_S6/Negative_predictions/AF-Q86UQ8-NFE4.pdb]

HEADER                                            01-JUL-21                     
TITLE     ALPHAFOLD MONOMER V2.0 PREDICTION FOR TRANSCRIPTION FACTOR NF-E4      
TITLE    2 (Q86UQ8)                                                             
COMPND    MOL_ID: 1;                                                            
COMPND   2 MOLECULE: TRANSCRIPTION FACTOR NF-E4;                                
COMPND   3 CHAIN: A                                                             
SOURCE    MOL_ID: 1;                                                            
SOURCE   2 ORGANISM_SCIENTIFIC: HOMO SAPIENS;                                   
SOURCE   3 ORGANISM_TAXID: 9606                                                 
REMARK   1                                                                      
REMARK   1 REFERENCE 1                                                          
REMARK   1  AUTH   JOHN JUMPER, RICHARD EVANS, ALEXANDER PRITZEL, TIM GREEN,    
REMARK   1  AUTH 2 MICHAEL FIGURNOV, OLAF RONNEBERGER, KATHRYN TUNYASUVUNAKOOL, 
REMARK   1  AUTH 3 RUSS BATES, AUGUSTIN ZIDEK, ANNA POTAPENKO, ALEX BRIDGLAND,  
REMARK   1  AUTH 4 CLEMENS MEYER, SIMON A A KOHL, ANDREW J BALLARD,             
REMARK   1  AUTH 5 ANDREW COWIE, BERNARDINO ROMERA-PAREDES, STANISLAV NIKOLOV,  
REMARK   1  AUTH 6 RISHUB JAIN, JONAS ADLER, TREVOR BACK, STIG PETERSEN,        
REMARK   1  AUTH 7 DAVID REIMAN, ELLEN CLANCY, MICHAL ZIELINSKI,                
REMARK   1  AUTH 8 MARTIN STEINEGGER, MICHALINA PACHOLSKA, TAMAS BERGHAMMER,    
REMARK   1  AUTH 9 DAVID SILVER, ORIOL VINYALS, ANDREW W SENIOR,                
REMARK   1  AUTH10 KORAY KAVUKCUOGLU, PUSHMEET KOHLI, DEMIS HASSABIS            
REMARK   1  TITL   HIGHLY ACCURATE PROTEIN STRUCTURE PREDICTION WITH ALPHAFOLD  
REMARK   1  REF    NATURE                        V. 596   583 2021              
REMARK   1  REFN                   ISSN 0028-0836                               
REMARK   1  PMID   34265844                                                     
REMARK   1  DOI    10.1038/s41586-021-03819-2                                   
REMARK   1                                                                      
REMARK   1 DISCLAIMERS                                                          
REMARK   1 ALPHAFOLD DATA, COPYRIGHT (2021) DEEPMIND TECHNOLOGIES LIMITED. THE  
REMARK   1 INFORMATION PROVIDED IS THEORETICAL MODELLING ONLY AND CAUTION SHOULD
REMARK   1 BE EXERCISED IN ITS USE. IT IS PROVIDED "AS-IS" WITHOUT ANY WARRANTY 
REMARK   1 OF ANY KIND, WHETHER EXPRESSED OR IMPLIED. NO WARRANTY IS GIVEN THAT 
REMARK   1 USE OF THE INFORMATION SHALL NOT INFRINGE THE RIGHTS OF ANY THIRD    
REMARK   1 PARTY. THE INFORMATION IS NOT INTENDED TO BE A SUBSTITUTE FOR        
REMARK   1 PROFESSIONAL MEDICAL ADVICE, DIAGNOSIS, OR TREATMENT, AND DOES NOT   
REMARK   1 CONSTITUTE MEDICAL OR OTHER PROFESSIONAL ADVICE. IT IS AVAILABLE FOR 
REMARK   1 ACADEMIC AND COMMERCIAL PURPOSES, UNDER CC-BY 4.0 LICENCE.           
DBREF  XXXX A    1   179  UNP    Q86UQ8   NFE4_HUMAN       1    179             
SEQRES   1 A  179  MET PRO ARG VAL VAL CYS TRP HIS THR LEU LYS SER LEU          
SEQRES   2 A  179  ASN GLY TYR LYS ASN LEU SER SER GLY ALA GLU THR ARG          
SEQRES   3 A  179  GLU GLY LEU ARG SER SER SER PRO VAL ASP LEU PRO LEU          
SEQRES   4 A  179  ARG PRO ARG LYS GLN ALA THR ALA ALA GLY GLN ARG LYS          
SEQRES   5 A  179  LEU LEU SER LEU GLN LEU LEU LEU CYS ALA CYS THR SER          
SEQRES   6 A  179  VAL THR ASP LEU THR TYR TRP GLY PRO ALA GLY HIS GLY          
SEQRES   7 A  179  ALA THR ALA PRO HIS ARG SER LEU LEU ALA ILE HIS LEU          
SEQRES   8 A  179  HIS LEU VAL PRO ALA SER SER ALA ALA MET LYS ALA THR          
SEQRES   9 A  179  GLY PRO HIS ASN ALA GLN THR GLN VAL ASN PRO GLN GLY          
SEQRES  10 A  179  HIS ALA PRO SER ALA GLU ASP PRO THR GLY THR TRP THR          
SEQRES  11 A  179  VAL SER GLY PRO CYS LYS ASP HIS PRO HIS PRO PHE LEU          
SEQRES  12 A  179  SER GLN SER ASN PRO PRO THR ARG ILE SER SER ALA LEU          
SEQRES  13 A  179  PRO LEU LYS THR ASP SER ALA LEU GLU GLN THR PRO GLN          
SEQRES  14 A  179  GLN LEU PRO SER LEU HIS LEU SER GLN GLY                      
CRYST1    1.000    1.000    1.000  90.00  90.00  90.00 P 1           1          
ORIGX1      1.000000  0.000000  0.000000        0.00000                         
ORIGX2      0.000000  1.000000  0.000000        0.00000                         
ORIGX3      0.000000  0.000000  1.000000        0.00000                         
SCALE1      1.000000  0.000000  0.000000        0.00000                         
SCALE2      0.000000  1.000000  0.000000        0.00000                         
SCALE3      0.000000  0.000000  1.000000        0.00000                         
MODEL        1                                                                  
ATOM      1  N   MET A   1      21.129  -7.591 -20.270  1.00 40.12           N  
ATOM      2  CA  MET A   1      20.206  -8.631 -19.766  1.00 40.12           C  
ATOM      3  C   MET A   1      19.511  -8.104 -18.517  1.00 40.12           C  
ATOM      4  CB  MET A   1      20.979  -9.925 -19.422  1.00 40.12           C  
ATOM      5  O   MET A   1      20.179  -7.987 -17.500  1.00 40.12           O  
ATOM      6  CG  MET A   1      21.432 -10.695 -20.666  1.00 40.12           C  
ATOM      7  SD  MET A   1      20.052 -11.494 -21.521  1.00 40.12           S  
ATOM      8  CE  MET A   1      20.789 -11.792 -23.150  1.00 40.12           C  
ATOM      9  N   PRO A   2      18.220  -7.745 -18.576  1.00 43.67           N  
ATOM     10  CA  PRO A   2      17.387  -7.909 -17.391  1.00 43.67           C  
ATOM     11  C   PRO A   2      16.067  -8.578 -17.781  1.00 43.67           C  
ATOM     12  CB  PRO A   2      17.206  -6.501 -16.828  1.00 43.67           C  
ATOM     13  O   PRO A   2      15.235  -8.013 -18.489  1.00 43.67           O  
ATOM     14  CG  PRO A   2      17.202  -5.616 -18.076  1.00 43.67           C  
ATOM     15  CD  PRO A   2      17.806  -6.484 -19.193  1.00 43.67           C  
ATOM     16  N   ARG A   3      15.891  -9.818 -17.334  1.00 46.72           N  
ATOM     17  CA  ARG A   3      14.619 -10.534 -17.393  1.00 46.72           C  
ATOM     18  C   ARG A   3      14.196 -10.854 -15.963  1.00 46.72           C  
ATOM     19  CB  ARG A   3      14.721 -11.787 -18.289  1.00 46.72           C  
ATOM     20  O   ARG A   3      15.026 -11.243 -15.152  1.00 46.72           O  
ATOM     21  CG  ARG A   3      14.625 -11.443 -19.787  1.00 46.72           C  
ATOM     22  CD  ARG A   3      14.589 -12.707 -20.665  1.00 46.72           C  
ATOM     23  NE  ARG A   3      14.015 -12.431 -22.000  1.00 46.72           N  
ATOM     24  NH1 ARG A   3      14.189 -14.550 -22.882  1.00 46.72           N  
ATOM     25  NH2 ARG A   3      13.198 -12.945 -24.067  1.00 46.72           N  
ATOM     26  CZ  ARG A   3      13.806 -13.306 -22.971  1.00 46.72           C  
ATOM     27  N   VAL A   4      12.887 -10.741 -15.740  1.00 42.62           N  
ATOM     28  CA  VAL A   4      12.111 -11.159 -14.560  1.00 42.62           C  
ATOM     29  C   VAL A   4      12.038 -10.143 -13.410  1.00 42.62           C  
ATOM     30  CB  VAL A   4      12.407 -12.612 -14.116  1.00 42.62           C  
ATOM     31  O   VAL A   4      12.479 -10.381 -12.291  1.00 42.62           O  
ATOM     32  CG1 VAL A   4      11.200 -13.161 -13.342  1.00 42.62           C  
ATOM     33  CG2 VAL A   4      12.633 -13.575 -15.297  1.00 42.62           C  
ATOM     34  N   VAL A   5      11.360  -9.021 -13.669  1.00 46.76           N  
ATOM     35  CA  VAL A   5      10.743  -8.208 -12.612  1.00 46.76           C  
ATOM     36  C   VAL A   5       9.400  -8.845 -12.231  1.00 46.76           C  
ATOM     37  CB  VAL A   5      10.614  -6.727 -13.029  1.00 46.76           C  
ATOM     38  O   VAL A   5       8.435  -8.823 -12.988  1.00 46.76           O  
ATOM     39  CG1 VAL A   5       9.865  -5.877 -11.993  1.00 46.76           C  
ATOM     40  CG2 VAL A   5      12.008  -6.106 -13.202  1.00 46.76           C  
ATOM     41  N   CYS A   6       9.380  -9.445 -11.042  1.00 46.89           N  
ATOM     42  CA  CYS A   6       8.292  -9.365 -10.063  1.00 46.89           C  
ATOM     43  C   CYS A   6       6.851  -9.742 -10.487  1.00 46.89           C  
ATOM     44  CB  CYS A   6       8.404  -8.002  -9.350  1.00 46.89           C  
ATOM     45  O   CYS A   6       5.898  -9.069 -10.108  1.00 46.89           O  
ATOM     46  SG  CYS A   6       8.523  -8.248  -7.559  1.00 46.89           S  
ATOM     47  N   TRP A   7       6.650 -10.875 -11.167  1.00 46.07           N  
ATOM     48  CA  TRP A   7       5.309 -11.490 -11.274  1.00 46.07           C  
ATOM     49  C   TRP A   7       4.894 -12.308 -10.035  1.00 46.07           C  
ATOM     50  CB  TRP A   7       5.195 -12.298 -12.572  1.00 46.07           C  
ATOM     51  O   TRP A   7       3.721 -12.648  -9.876  1.00 46.07           O  
ATOM     52  CG  TRP A   7       4.630 -11.506 -13.710  1.00 46.07           C  
ATOM     53  CD1 TRP A   7       5.316 -10.654 -14.506  1.00 46.07           C  
ATOM     54  CD2 TRP A   7       3.235 -11.418 -14.139  1.00 46.07           C  
ATOM     55  CE2 TRP A   7       3.157 -10.509 -15.236  1.00 46.07           C  
ATOM     56  CE3 TRP A   7       2.025 -11.998 -13.696  1.00 46.07           C  
ATOM     57  NE1 TRP A   7       4.453 -10.078 -15.419  1.00 46.07           N  
ATOM     58  CH2 TRP A   7       0.764 -10.808 -15.421  1.00 46.07           C  
ATOM     59  CZ2 TRP A   7       1.948 -10.205 -15.876  1.00 46.07           C  
ATOM     60  CZ3 TRP A   7       0.803 -11.698 -14.332  1.00 46.07           C  
ATOM     61  N   HIS A   8       5.818 -12.607  -9.117  1.00 43.28           N  
ATOM     62  CA  HIS A   8       5.517 -13.457  -7.959  1.00 43.28           C  
ATOM     63  C   HIS A   8       4.804 -12.742  -6.803  1.00 43.28           C  
ATOM     64  CB  HIS A   8       6.778 -14.217  -7.526  1.00 43.28           C  
ATOM     65  O   HIS A   8       4.097 -13.393  -6.036  1.00 43.28           O  
ATOM     66  CG  HIS A   8       7.026 -15.401  -8.427  1.00 43.28           C  
ATOM     67  CD2 HIS A   8       8.112 -15.632  -9.227  1.00 43.28           C  
ATOM     68  ND1 HIS A   8       6.151 -16.447  -8.621  1.00 43.28           N  
ATOM     69  CE1 HIS A   8       6.691 -17.284  -9.521  1.00 43.28           C  
ATOM     70  NE2 HIS A   8       7.880 -16.821  -9.925  1.00 43.28           N  
ATOM     71  N   THR A   9       4.880 -11.415  -6.709  1.00 45.98           N  
ATOM     72  CA  THR A   9       4.313 -10.691  -5.558  1.00 45.98           C  
ATOM     73  C   THR A   9       2.827 -10.354  -5.737  1.00 45.98           C  
ATOM     74  CB  THR A   9       5.162  -9.454  -5.220  1.00 45.98           C  
ATOM     75  O   THR A   9       2.100 -10.255  -4.750  1.00 45.98           O  
ATOM     76  CG2 THR A   9       5.055  -9.071  -3.745  1.00 45.98           C  
ATOM     77  OG1 THR A   9       6.521  -9.746  -5.459  1.00 45.98           O  
ATOM     78  N   LEU A  10       2.318 -10.287  -6.977  1.00 46.10           N  
ATOM     79  CA  LEU A  10       0.894 -10.010  -7.234  1.00 46.10           C  
ATOM     80  C   LEU A  10      -0.020 -11.223  -6.973  1.00 46.10           C  
ATOM     81  CB  LEU A  10       0.702  -9.459  -8.663  1.00 46.10           C  
ATOM     82  O   LEU A  10      -1.186 -11.057  -6.623  1.00 46.10           O  
ATOM     83  CG  LEU A  10      -0.158  -8.177  -8.669  1.00 46.10           C  
ATOM     84  CD1 LEU A  10       0.728  -6.939  -8.515  1.00 46.10           C  
ATOM     85  CD2 LEU A  10      -0.951  -8.051  -9.965  1.00 46.10           C  
ATOM     86  N   LYS A  11       0.511 -12.450  -7.063  1.00 50.51           N  
ATOM     87  CA  LYS A  11      -0.229 -13.676  -6.704  1.00 50.51           C  
ATOM     88  C   LYS A  11      -0.422 -13.840  -5.189  1.00 50.51           C  
ATOM     89  CB  LYS A  11       0.442 -14.911  -7.344  1.00 50.51           C  
ATOM     90  O   LYS A  11      -1.346 -14.530  -4.775  1.00 50.51           O  
ATOM     91  CG  LYS A  11      -0.445 -15.521  -8.442  1.00 50.51           C  
ATOM     92  CD  LYS A  11       0.243 -16.706  -9.137  1.00 50.51           C  
ATOM     93  CE  LYS A  11      -0.684 -17.311 -10.202  1.00 50.51           C  
ATOM     94  NZ  LYS A  11      -0.030 -18.417 -10.950  1.00 50.51           N  
ATOM     95  N   SER A  12       0.400 -13.174  -4.374  1.00 49.34           N  
ATOM     96  CA  SER A  12       0.354 -13.262  -2.906  1.00 49.34           C  
ATOM     97  C   SER A  12      -0.771 -12.415  -2.284  1.00 49.34           C  
ATOM     98  CB  SER A  12       1.730 -12.873  -2.354  1.00 49.34           C  
ATOM     99  O   SER A  12      -1.366 -12.793  -1.277  1.00 49.34           O  
ATOM    100  OG  SER A  12       1.806 -13.175  -0.980  1.00 49.34           O  
ATOM    101  N   LEU A  13      -1.168 -11.312  -2.929  1.00 50.03           N  
ATOM    102  CA  LEU A  13      -2.231 -10.427  -2.425  1.00 50.03           C  
ATOM    103  C   LEU A  13      -3.661 -10.929  -2.695  1.00 50.03           C  
ATOM    104  CB  LEU A  13      -1.978  -9.005  -2.956  1.00 50.03           C  
ATOM    105  O   LEU A  13      -4.605 -10.410  -2.106  1.00 50.03           O  
ATOM    106  CG  LEU A  13      -1.061  -8.215  -2.001  1.00 50.03           C  
ATOM    107  CD1 LEU A  13      -0.256  -7.167  -2.764  1.00 50.03           C  
ATOM    108  CD2 LEU A  13      -1.883  -7.511  -0.918  1.00 50.03           C  
ATOM    109  N   ASN A  14      -3.827 -11.977  -3.507  1.00 49.94           N  
ATOM    110  CA  ASN A  14      -5.122 -12.635  -3.724  1.00 49.94           C  
ATOM    111  C   ASN A  14      -5.348 -13.849  -2.788  1.00 49.94           C  
ATOM    112  CB  ASN A  14      -5.266 -12.958  -5.226  1.00 49.94           C  
ATOM    113  O   ASN A  14      -6.346 -14.553  -2.912  1.00 49.94           O  
ATOM    114  CG  ASN A  14      -6.699 -12.884  -5.733  1.00 49.94           C  
ATOM    115  ND2 ASN A  14      -6.932 -13.330  -6.947  1.00 49.94           N  
ATOM    116  OD1 ASN A  14      -7.617 -12.387  -5.102  1.00 49.94           O  
ATOM    117  N   GLY A  15      -4.425 -14.097  -1.845  1.00 47.37           N  
ATOM    118  CA  GLY A  15      -4.440 -15.237  -0.915  1.00 47.37           C  
ATOM    119  C   GLY A  15      -5.237 -15.041   0.383  1.00 47.37           C  
ATOM    120  O   GLY A  15      -5.365 -15.979   1.163  1.00 47.37           O  
ATOM    121  N   TYR A  16      -5.826 -13.867   0.630  1.00 45.84           N  
ATOM    122  CA  TYR A  16      -6.645 -13.596   1.824  1.00 45.84           C  
ATOM    123  C   TYR A  16      -8.115 -14.017   1.638  1.00 45.84           C  
ATOM    124  CB  TYR A  16      -6.451 -12.142   2.293  1.00 45.84           C  
ATOM    125  O   TYR A  16      -9.041 -13.227   1.814  1.00 45.84           O  
ATOM    126  CG  TYR A  16      -5.371 -11.990   3.343  1.00 45.84           C  
ATOM    127  CD1 TYR A  16      -5.709 -12.088   4.708  1.00 45.84           C  
ATOM    128  CD2 TYR A  16      -4.038 -11.750   2.962  1.00 45.84           C  
ATOM    129  CE1 TYR A  16      -4.717 -11.927   5.693  1.00 45.84           C  
ATOM    130  CE2 TYR A  16      -3.042 -11.592   3.945  1.00 45.84           C  
ATOM    131  OH  TYR A  16      -2.436 -11.504   6.270  1.00 45.84           O  
ATOM    132  CZ  TYR A  16      -3.384 -11.673   5.313  1.00 45.84           C  
ATOM    133  N   LYS A  17      -8.341 -15.280   1.263  1.00 53.41           N  
ATOM    134  CA  LYS A  17      -9.656 -15.946   1.299  1.00 53.41           C  
ATOM    135  C   LYS A  17      -9.471 -17.442   1.555  1.00 53.41           C  
ATOM    136  CB  LYS A  17     -10.462 -15.721  -0.001  1.00 53.41           C  
ATOM    137  O   LYS A  17      -9.690 -18.240   0.659  1.00 53.41           O  
ATOM    138  CG  LYS A  17     -11.020 -14.305  -0.187  1.00 53.41           C  
ATOM    139  CD  LYS A  17     -11.959 -14.261  -1.395  1.00 53.41           C  
ATOM    140  CE  LYS A  17     -12.462 -12.832  -1.608  1.00 53.41           C  
ATOM    141  NZ  LYS A  17     -13.305 -12.744  -2.825  1.00 53.41           N  
ATOM    142  N   ASN A  18      -9.026 -17.819   2.751  1.00 43.73           N  
ATOM    143  CA  ASN A  18      -9.184 -19.183   3.268  1.00 43.73           C  
ATOM    144  C   ASN A  18      -8.934 -19.202   4.780  1.00 43.73           C  
ATOM    145  CB  ASN A  18      -8.275 -20.181   2.509  1.00 43.73           C  
ATOM    146  O   ASN A  18      -7.819 -19.408   5.244  1.00 43.73           O  
ATOM    147  CG  ASN A  18      -9.033 -20.938   1.428  1.00 43.73           C  
ATOM    148  ND2 ASN A  18      -8.428 -21.174   0.286  1.00 43.73           N  
ATOM    149  OD1 ASN A  18     -10.170 -21.339   1.599  1.00 43.73           O  
ATOM    150  N   LEU A  19      -9.993 -18.967   5.553  1.00 53.99           N  
ATOM    151  CA  LEU A  19     -10.082 -19.393   6.945  1.00 53.99           C  
ATOM    152  C   LEU A  19     -11.452 -20.053   7.119  1.00 53.99           C  
ATOM    153  CB  LEU A  19      -9.866 -18.213   7.919  1.00 53.99           C  
ATOM    154  O   LEU A  19     -12.478 -19.411   6.912  1.00 53.99           O  
ATOM    155  CG  LEU A  19      -8.400 -17.760   8.092  1.00 53.99           C  
ATOM    156  CD1 LEU A  19      -8.351 -16.482   8.932  1.00 53.99           C  
ATOM    157  CD2 LEU A  19      -7.545 -18.817   8.798  1.00 53.99           C  
ATOM    158  N   SER A  20     -11.421 -21.324   7.521  1.00 48.88           N  
ATOM    159  CA  SER A  20     -12.546 -22.180   7.926  1.00 48.88           C  
ATOM    160  C   SER A  20     -13.461 -22.724   6.824  1.00 48.88           C  
ATOM    161  CB  SER A  20     -13.345 -21.553   9.075  1.00 48.88           C  
ATOM    162  O   SER A  20     -14.624 -22.350   6.726  1.00 48.88           O  
ATOM    163  OG  SER A  20     -12.531 -21.475  10.224  1.00 48.88           O  
ATOM    164  N   SER A  21     -12.985 -23.732   6.089  1.00 52.52           N  
ATOM    165  CA  SER A  21     -13.843 -24.876   5.749  1.00 52.52           C  
ATOM    166  C   SER A  21     -13.334 -26.096   6.521  1.00 52.52           C  
ATOM    167  CB  SER A  21     -13.953 -25.108   4.234  1.00 52.52           C  
ATOM    168  O   SER A  21     -12.498 -26.854   6.031  1.00 52.52           O  
ATOM    169  OG  SER A  21     -12.720 -25.509   3.679  1.00 52.52           O  
ATOM    170  N   GLY A  22     -13.773 -26.223   7.776  1.00 60.97           N  
ATOM    171  CA  GLY A  22     -13.649 -27.464   8.535  1.00 60.97           C  
ATOM    172  C   GLY A  22     -14.628 -28.474   7.954  1.00 60.97           C  
ATOM    173  O   GLY A  22     -15.821 -28.195   7.862  1.00 60.97           O  
ATOM    174  N   ALA A  23     -14.092 -29.594   7.487  1.00 52.07           N  
ATOM    175  CA  ALA A  23     -14.852 -30.730   7.009  1.00 52.07           C  
ATOM    176  C   ALA A  23     -15.552 -31.412   8.186  1.00 52.07           C  
ATOM    177  CB  ALA A  23     -13.861 -31.685   6.328  1.00 52.07           C  
ATOM    178  O   ALA A  23     -14.883 -31.813   9.133  1.00 52.07           O  
ATOM    179  N   GLU A  24     -16.862 -31.614   8.097  1.00 63.15           N  
ATOM    180  CA  GLU A  24     -17.477 -32.741   8.784  1.00 63.15           C  
ATOM    181  C   GLU A  24     -18.606 -33.317   7.935  1.00 63.15           C  
ATOM    182  CB  GLU A  24     -17.875 -32.432  10.236  1.00 63.15           C  
ATOM    183  O   GLU A  24     -19.416 -32.615   7.325  1.00 63.15           O  
ATOM    184  CG  GLU A  24     -17.378 -33.579  11.134  1.00 63.15           C  
ATOM    185  CD  GLU A  24     -17.725 -33.378  12.613  1.00 63.15           C  
ATOM    186  OE1 GLU A  24     -18.146 -34.375  13.238  1.00 63.15           O  
ATOM    187  OE2 GLU A  24     -17.549 -32.241  13.108  1.00 63.15           O  
ATOM    188  N   THR A  25     -18.533 -34.632   7.817  1.00 60.14           N  
ATOM    189  CA  THR A  25     -19.219 -35.487   6.864  1.00 60.14           C  
ATOM    190  C   THR A  25     -20.460 -36.062   7.534  1.00 60.14           C  
ATOM    191  CB  THR A  25     -18.242 -36.601   6.441  1.00 60.14           C  
ATOM    192  O   THR A  25     -20.394 -36.463   8.685  1.00 60.14           O  
ATOM    193  CG2 THR A  25     -18.765 -37.534   5.353  1.00 60.14           C  
ATOM    194  OG1 THR A  25     -17.062 -36.027   5.920  1.00 60.14           O  
ATOM    195  N   ARG A  26     -21.564 -36.093   6.775  1.00 52.67           N  
ATOM    196  CA  ARG A  26     -22.757 -36.958   6.885  1.00 52.67           C  
ATOM    197  C   ARG A  26     -22.972 -37.716   8.204  1.00 52.67           C  
ATOM    198  CB  ARG A  26     -22.681 -38.038   5.792  1.00 52.67           C  
ATOM    199  O   ARG A  26     -22.275 -38.679   8.472  1.00 52.67           O  
ATOM    200  CG  ARG A  26     -22.923 -37.551   4.364  1.00 52.67           C  
ATOM    201  CD  ARG A  26     -22.684 -38.733   3.415  1.00 52.67           C  
ATOM    202  NE  ARG A  26     -23.531 -38.660   2.211  1.00 52.67           N  
ATOM    203  NH1 ARG A  26     -22.617 -40.465   1.131  1.00 52.67           N  
ATOM    204  NH2 ARG A  26     -24.396 -39.441   0.255  1.00 52.67           N  
ATOM    205  CZ  ARG A  26     -23.509 -39.517   1.208  1.00 52.67           C  
ATOM    206  N   GLU A  27     -24.100 -37.434   8.842  1.00 54.92           N  
ATOM    207  CA  GLU A  27     -25.253 -38.332   9.041  1.00 54.92           C  
ATOM    208  C   GLU A  27     -26.291 -37.495   9.810  1.00 54.92           C  
ATOM    209  CB  GLU A  27     -24.878 -39.648   9.755  1.00 54.92           C  
ATOM    210  O   GLU A  27     -25.972 -36.775  10.742  1.00 54.92           O  
ATOM    211  CG  GLU A  27     -24.625 -40.753   8.705  1.00 54.92           C  
ATOM    212  CD  GLU A  27     -24.038 -42.059   9.263  1.00 54.92           C  
ATOM    213  OE1 GLU A  27     -23.661 -42.900   8.413  1.00 54.92           O  
ATOM    214  OE2 GLU A  27     -24.048 -42.244  10.499  1.00 54.92           O  
ATOM    215  N   GLY A  28     -27.505 -37.313   9.304  1.00 57.98           N  
ATOM    216  CA  GLY A  28     -28.533 -38.318   9.493  1.00 57.98           C  
ATOM    217  C   GLY A  28     -29.313 -38.005  10.773  1.00 57.98           C  
ATOM    218  O   GLY A  28     -28.851 -38.286  11.866  1.00 57.98           O  
ATOM    219  N   LEU A  29     -30.547 -37.533  10.577  1.00 54.35           N  
ATOM    220  CA  LEU A  29     -31.689 -37.602  11.497  1.00 54.35           C  
ATOM    221  C   LEU A  29     -32.019 -36.378  12.378  1.00 54.35           C  
ATOM    222  CB  LEU A  29     -31.720 -38.929  12.291  1.00 54.35           C  
ATOM    223  O   LEU A  29     -31.275 -35.942  13.243  1.00 54.35           O  
ATOM    224  CG  LEU A  29     -31.636 -40.210  11.437  1.00 54.35           C  
ATOM    225  CD1 LEU A  29     -31.527 -41.430  12.346  1.00 54.35           C  
ATOM    226  CD2 LEU A  29     -32.876 -40.370  10.551  1.00 54.35           C  
ATOM    227  N   ARG A  30     -33.296 -35.999  12.207  1.00 58.03           N  
ATOM    228  CA  ARG A  30     -34.227 -35.324  13.127  1.00 58.03           C  
ATOM    229  C   ARG A  30     -34.195 -33.794  13.174  1.00 58.03           C  
ATOM    230  CB  ARG A  30     -34.266 -36.026  14.496  1.00 58.03           C  
ATOM    231  O   ARG A  30     -33.576 -33.155  14.009  1.00 58.03           O  
ATOM    232  CG  ARG A  30     -34.938 -37.403  14.350  1.00 58.03           C  
ATOM    233  CD  ARG A  30     -34.896 -38.205  15.650  1.00 58.03           C  
ATOM    234  NE  ARG A  30     -35.502 -39.543  15.466  1.00 58.03           N  
ATOM    235  NH1 ARG A  30     -37.398 -39.267  16.742  1.00 58.03           N  
ATOM    236  NH2 ARG A  30     -37.021 -41.217  15.733  1.00 58.03           N  
ATOM    237  CZ  ARG A  30     -36.633 -39.997  15.979  1.00 58.03           C  
ATOM    238  N   SER A  31     -35.040 -33.258  12.292  1.00 52.76           N  
ATOM    239  CA  SER A  31     -35.753 -31.984  12.388  1.00 52.76           C  
ATOM    240  C   SER A  31     -36.207 -31.661  13.818  1.00 52.76           C  
ATOM    241  CB  SER A  31     -36.987 -32.115  11.474  1.00 52.76           C  
ATOM    242  O   SER A  31     -37.153 -32.268  14.324  1.00 52.76           O  
ATOM    243  OG  SER A  31     -37.916 -31.070  11.650  1.00 52.76           O  
ATOM    244  N   SER A  32     -35.593 -30.648  14.422  1.00 61.34           N  
ATOM    245  CA  SER A  32     -36.147 -29.890  15.544  1.00 61.34           C  
ATOM    246  C   SER A  32     -36.432 -28.458  15.086  1.00 61.34           C  
ATOM    247  CB  SER A  32     -35.221 -29.934  16.763  1.00 61.34           C  
ATOM    248  O   SER A  32     -35.588 -27.817  14.464  1.00 61.34           O  
ATOM    249  OG  SER A  32     -33.923 -29.493  16.426  1.00 61.34           O  
ATOM    250  N   SER A  33     -37.655 -28.017  15.379  1.00 58.31           N  
ATOM    251  CA  SER A  33     -38.284 -26.722  15.087  1.00 58.31           C  
ATOM    252  C   SER A  33     -37.355 -25.495  15.199  1.00 58.31           C  
ATOM    253  CB  SER A  33     -39.416 -26.581  16.111  1.00 58.31           C  
ATOM    254  O   SER A  33     -36.537 -25.449  16.119  1.00 58.31           O  
ATOM    255  OG  SER A  33     -40.140 -25.384  15.970  1.00 58.31           O  
ATOM    256  N   PRO A  34     -37.513 -24.469  14.334  1.00 64.01           N  
ATOM    257  CA  PRO A  34     -36.711 -23.251  14.377  1.00 64.01           C  
ATOM    258  C   PRO A  34     -37.055 -22.436  15.630  1.00 64.01           C  
ATOM    259  CB  PRO A  34     -37.042 -22.503  13.078  1.00 64.01           C  
ATOM    260  O   PRO A  34     -38.142 -21.879  15.741  1.00 64.01           O  
ATOM    261  CG  PRO A  34     -38.476 -22.933  12.768  1.00 64.01           C  
ATOM    262  CD  PRO A  34     -38.523 -24.368  13.287  1.00 64.01           C  
ATOM    263  N   VAL A  35     -36.130 -22.381  16.585  1.00 69.37           N  
ATOM    264  CA  VAL A  35     -36.130 -21.371  17.649  1.00 69.37           C  
ATOM    265  C   VAL A  35     -35.236 -20.231  17.178  1.00 69.37           C  
ATOM    266  CB  VAL A  35     -35.682 -21.960  18.999  1.00 69.37           C  
ATOM    267  O   VAL A  35     -34.090 -20.467  16.791  1.00 69.37           O  
ATOM    268  CG1 VAL A  35     -35.544 -20.887  20.087  1.00 69.37           C  
ATOM    269  CG2 VAL A  35     -36.703 -22.997  19.491  1.00 69.37           C  
ATOM    270  N   ASP A  36     -35.797 -19.022  17.180  1.00 61.33           N  
ATOM    271  CA  ASP A  36     -35.161 -17.752  16.831  1.00 61.33           C  
ATOM    272  C   ASP A  36     -33.732 -17.644  17.382  1.00 61.33           C  
ATOM    273  CB  ASP A  36     -36.022 -16.601  17.383  1.00 61.33           C  
ATOM    274  O   ASP A  36     -33.504 -17.392  18.567  1.00 61.33           O  
ATOM    275  CG  ASP A  36     -37.195 -16.267  16.466  1.00 61.33           C  
ATOM    276  OD1 ASP A  36     -36.907 -15.900  15.304  1.00 61.33           O  
ATOM    277  OD2 ASP A  36     -38.349 -16.381  16.931  1.00 61.33           O  
ATOM    278  N   LEU A  37     -32.747 -17.815  16.497  1.00 68.87           N  
ATOM    279  CA  LEU A  37     -31.363 -17.481  16.796  1.00 68.87           C  
ATOM    280  C   LEU A  37     -31.155 -15.983  16.541  1.00 68.87           C  
ATOM    281  CB  LEU A  37     -30.392 -18.351  15.978  1.00 68.87           C  
ATOM    282  O   LEU A  37     -31.378 -15.523  15.417  1.00 68.87           O  
ATOM    283  CG  LEU A  37     -29.927 -19.602  16.756  1.00 68.87           C  
ATOM    284  CD1 LEU A  37     -30.216 -20.877  15.970  1.00 68.87           C  
ATOM    285  CD2 LEU A  37     -28.421 -19.530  17.032  1.00 68.87           C  
ATOM    286  N   PRO A  38     -30.680 -15.212  17.536  1.00 70.47           N  
ATOM    287  CA  PRO A  38     -30.401 -13.798  17.354  1.00 70.47           C  
ATOM    288  C   PRO A  38     -29.335 -13.625  16.268  1.00 70.47           C  
ATOM    289  CB  PRO A  38     -29.974 -13.277  18.732  1.00 70.47           C  
ATOM    290  O   PRO A  38     -28.177 -14.026  16.426  1.00 70.47           O  
ATOM    291  CG  PRO A  38     -29.481 -14.523  19.465  1.00 70.47           C  
ATOM    292  CD  PRO A  38     -30.340 -15.639  18.883  1.00 70.47           C  
ATOM    293  N   LEU A  39     -29.741 -13.026  15.145  1.00 69.76           N  
ATOM    294  CA  LEU A  39     -28.859 -12.642  14.049  1.00 69.76           C  
ATOM    295  C   LEU A  39     -27.777 -11.710  14.601  1.00 69.76           C  
ATOM    296  CB  LEU A  39     -29.681 -11.960  12.936  1.00 69.76           C  
ATOM    297  O   LEU A  39     -28.023 -10.539  14.892  1.00 69.76           O  
ATOM    298  CG  LEU A  39     -30.576 -12.911  12.118  1.00 69.76           C  
ATOM    299  CD1 LEU A  39     -31.531 -12.096  11.246  1.00 69.76           C  
ATOM    300  CD2 LEU A  39     -29.749 -13.811  11.193  1.00 69.76           C  
ATOM    301  N   ARG A  40     -26.557 -12.236  14.764  1.00 68.70           N  
ATOM    302  CA  ARG A  40     -25.399 -11.429  15.158  1.00 68.70           C  
ATOM    303  C   ARG A  40     -25.229 -10.271  14.166  1.00 68.70           C  
ATOM    304  CB  ARG A  40     -24.113 -12.265  15.224  1.00 68.70           C  
ATOM    305  O   ARG A  40     -25.199 -10.527  12.959  1.00 68.70           O  
ATOM    306  CG  ARG A  40     -23.941 -12.964  16.578  1.00 68.70           C  
ATOM    307  CD  ARG A  40     -22.524 -13.543  16.676  1.00 68.70           C  
ATOM    308  NE  ARG A  40     -22.251 -14.103  18.013  1.00 68.70           N  
ATOM    309  NH1 ARG A  40     -20.032 -14.607  17.689  1.00 68.70           N  
ATOM    310  NH2 ARG A  40     -20.990 -15.062  19.650  1.00 68.70           N  
ATOM    311  CZ  ARG A  40     -21.098 -14.583  18.444  1.00 68.70           C  
ATOM    312  N   PRO A  41     -25.038  -9.025  14.639  1.00 70.08           N  
ATOM    313  CA  PRO A  41     -24.787  -7.886  13.770  1.00 70.08           C  
ATOM    314  C   PRO A  41     -23.554  -8.154  12.903  1.00 70.08           C  
ATOM    315  CB  PRO A  41     -24.612  -6.670  14.691  1.00 70.08           C  
ATOM    316  O   PRO A  41     -22.419  -8.215  13.386  1.00 70.08           O  
ATOM    317  CG  PRO A  41     -25.298  -7.089  15.988  1.00 70.08           C  
ATOM    318  CD  PRO A  41     -25.112  -8.600  16.027  1.00 70.08           C  
ATOM    319  N   ARG A  42     -23.773  -8.350  11.601  1.00 72.37           N  
ATOM    320  CA  ARG A  42     -22.706  -8.444  10.606  1.00 72.37           C  
ATOM    321  C   ARG A  42     -21.971  -7.107  10.631  1.00 72.37           C  
ATOM    322  CB  ARG A  42     -23.339  -8.773   9.241  1.00 72.37           C  
ATOM    323  O   ARG A  42     -22.563  -6.092  10.280  1.00 72.37           O  
ATOM    324  CG  ARG A  42     -22.321  -9.125   8.144  1.00 72.37           C  
ATOM    325  CD  ARG A  42     -23.070  -9.475   6.849  1.00 72.37           C  
ATOM    326  NE  ARG A  42     -22.166  -9.955   5.784  1.00 72.37           N  
ATOM    327  NH1 ARG A  42     -23.783 -10.353   4.197  1.00 72.37           N  
ATOM    328  NH2 ARG A  42     -21.654 -10.820   3.735  1.00 72.37           N  
ATOM    329  CZ  ARG A  42     -22.537 -10.370   4.583  1.00 72.37           C  
ATOM    330  N   LYS A  43     -20.708  -7.104  11.077  1.00 72.13           N  
ATOM    331  CA  LYS A  43     -19.828  -5.923  11.089  1.00 72.13           C  
ATOM    332  C   LYS A  43     -19.899  -5.227   9.727  1.00 72.13           C  
ATOM    333  CB  LYS A  43     -18.374  -6.330  11.408  1.00 72.13           C  
ATOM    334  O   LYS A  43     -19.319  -5.703   8.752  1.00 72.13           O  
ATOM    335  CG  LYS A  43     -18.129  -6.641  12.894  1.00 72.13           C  
ATOM    336  CD  LYS A  43     -16.653  -7.002  13.141  1.00 72.13           C  
ATOM    337  CE  LYS A  43     -16.393  -7.231  14.637  1.00 72.13           C  
ATOM    338  NZ  LYS A  43     -14.979  -7.601  14.912  1.00 72.13           N  
ATOM    339  N   GLN A  44     -20.642  -4.127   9.662  1.00 65.76           N  
ATOM    340  CA  GLN A  44     -20.703  -3.266   8.492  1.00 65.76           C  
ATOM    341  C   GLN A  44     -19.329  -2.607   8.365  1.00 65.76           C  
ATOM    342  CB  GLN A  44     -21.847  -2.245   8.658  1.00 65.76           C  
ATOM    343  O   GLN A  44     -18.848  -1.973   9.305  1.00 65.76           O  
ATOM    344  CG  GLN A  44     -22.799  -2.208   7.450  1.00 65.76           C  
ATOM    345  CD  GLN A  44     -23.958  -1.231   7.655  1.00 65.76           C  
ATOM    346  NE2 GLN A  44     -24.886  -1.139   6.729  1.00 65.76           N  
ATOM    347  OE1 GLN A  44     -24.052  -0.531   8.645  1.00 65.76           O  
ATOM    348  N   ALA A  45     -18.659  -2.810   7.232  1.00 64.35           N  
ATOM    349  CA  ALA A  45     -17.397  -2.144   6.958  1.00 64.35           C  
ATOM    350  C   ALA A  45     -17.647  -0.629   6.939  1.00 64.35           C  
ATOM    351  CB  ALA A  45     -16.823  -2.674   5.640  1.00 64.35           C  
ATOM    352  O   ALA A  45     -18.365  -0.116   6.083  1.00 64.35           O  
ATOM    353  N   THR A  46     -17.090   0.078   7.919  1.00 62.82           N  
ATOM    354  CA  THR A  46     -17.204   1.529   8.060  1.00 62.82           C  
ATOM    355  C   THR A  46     -16.669   2.211   6.798  1.00 62.82           C  
ATOM    356  CB  THR A  46     -16.410   1.990   9.298  1.00 62.82           C  
ATOM    357  O   THR A  46     -15.629   1.806   6.274  1.00 62.82           O  
ATOM    358  CG2 THR A  46     -16.859   3.350   9.828  1.00 62.82           C  
ATOM    359  OG1 THR A  46     -16.543   1.061  10.351  1.00 62.82           O  
ATOM    360  N   ALA A  47     -17.333   3.274   6.332  1.00 63.69           N  
ATOM    361  CA  ALA A  47     -16.975   4.038   5.126  1.00 63.69           C  
ATOM    362  C   ALA A  47     -15.495   4.494   5.068  1.00 63.69           C  
ATOM    363  CB  ALA A  47     -17.926   5.240   5.054  1.00 63.69           C  
ATOM    364  O   ALA A  47     -14.952   4.740   3.991  1.00 63.69           O  
ATOM    365  N   ALA A  48     -14.804   4.533   6.212  1.00 61.33           N  
ATOM    366  CA  ALA A  48     -13.365   4.770   6.307  1.00 61.33           C  
ATOM    367  C   ALA A  48     -12.502   3.715   5.575  1.00 61.33           C  
ATOM    368  CB  ALA A  48     -13.017   4.843   7.798  1.00 61.33           C  
ATOM    369  O   ALA A  48     -11.408   4.038   5.111  1.00 61.33           O  
ATOM    370  N   GLY A  49     -12.978   2.472   5.423  1.00 63.49           N  
ATOM    371  CA  GLY A  49     -12.245   1.401   4.739  1.00 63.49           C  
ATOM    372  C   GLY A  49     -12.202   1.546   3.214  1.00 63.49           C  
ATOM    373  O   GLY A  49     -11.209   1.176   2.590  1.00 63.49           O  
ATOM    374  N   GLN A  50     -13.235   2.137   2.603  1.00 63.29           N  
ATOM    375  CA  GLN A  50     -13.325   2.226   1.139  1.00 63.29           C  
ATOM    376  C   GLN A  50     -12.337   3.226   0.525  1.00 63.29           C  
ATOM    377  CB  GLN A  50     -14.762   2.541   0.707  1.00 63.29           C  
ATOM    378  O   GLN A  50     -11.854   3.008  -0.586  1.00 63.29           O  
ATOM    379  CG  GLN A  50     -15.699   1.339   0.921  1.00 63.29           C  
ATOM    380  CD  GLN A  50     -16.793   1.280  -0.140  1.00 63.29           C  
ATOM    381  NE2 GLN A  50     -17.196   0.103  -0.568  1.00 63.29           N  
ATOM    382  OE1 GLN A  50     -17.290   2.280  -0.618  1.00 63.29           O  
ATOM    383  N   ARG A  51     -11.949   4.276   1.260  1.00 72.87           N  
ATOM    384  CA  ARG A  51     -10.990   5.277   0.759  1.00 72.87           C  
ATOM    385  C   ARG A  51      -9.592   4.694   0.521  1.00 72.87           C  
ATOM    386  CB  ARG A  51     -10.939   6.489   1.702  1.00 72.87           C  
ATOM    387  O   ARG A  51      -8.905   5.126  -0.400  1.00 72.87           O  
ATOM    388  CG  ARG A  51     -12.272   7.255   1.726  1.00 72.87           C  
ATOM    389  CD  ARG A  51     -12.144   8.535   2.561  1.00 72.87           C  
ATOM    390  NE  ARG A  51     -13.419   9.275   2.623  1.00 72.87           N  
ATOM    391  NH1 ARG A  51     -12.644  11.129   3.741  1.00 72.87           N  
ATOM    392  NH2 ARG A  51     -14.792  11.015   3.157  1.00 72.87           N  
ATOM    393  CZ  ARG A  51     -13.611  10.463   3.171  1.00 72.87           C  
ATOM    394  N   LYS A  52      -9.186   3.681   1.299  1.00 74.61           N  
ATOM    395  CA  LYS A  52      -7.874   3.029   1.132  1.00 74.61           C  
ATOM    396  C   LYS A  52      -7.785   2.230  -0.170  1.00 74.61           C  
ATOM    397  CB  LYS A  52      -7.538   2.149   2.347  1.00 74.61           C  
ATOM    398  O   LYS A  52      -6.756   2.283  -0.834  1.00 74.61           O  
ATOM    399  CG  LYS A  52      -7.229   2.989   3.597  1.00 74.61           C  
ATOM    400  CD  LYS A  52      -6.751   2.102   4.756  1.00 74.61           C  
ATOM    401  CE  LYS A  52      -6.408   2.967   5.977  1.00 74.61           C  
ATOM    402  NZ  LYS A  52      -5.873   2.154   7.100  1.00 74.61           N  
ATOM    403  N   LEU A  53      -8.862   1.545  -0.564  1.00 76.84           N  
ATOM    404  CA  LEU A  53      -8.882   0.761  -1.804  1.00 76.84           C  
ATOM    405  C   LEU A  53      -8.826   1.656  -3.050  1.00 76.84           C  
ATOM    406  CB  LEU A  53     -10.111  -0.166  -1.821  1.00 76.84           C  
ATOM    407  O   LEU A  53      -8.059   1.368  -3.963  1.00 76.84           O  
ATOM    408  CG  LEU A  53     -10.036  -1.334  -0.818  1.00 76.84           C  
ATOM    409  CD1 LEU A  53     -11.362  -2.094  -0.815  1.00 76.84           C  
ATOM    410  CD2 LEU A  53      -8.921  -2.328  -1.157  1.00 76.84           C  
ATOM    411  N   LEU A  54      -9.553   2.780  -3.054  1.00 80.16           N  
ATOM    412  CA  LEU A  54      -9.514   3.751  -4.157  1.00 80.16           C  
ATOM    413  C   LEU A  54      -8.121   4.377  -4.335  1.00 80.16           C  
ATOM    414  CB  LEU A  54     -10.580   4.834  -3.908  1.00 80.16           C  
ATOM    415  O   LEU A  54      -7.670   4.554  -5.463  1.00 80.16           O  
ATOM    416  CG  LEU A  54     -12.013   4.355  -4.209  1.00 80.16           C  
ATOM    417  CD1 LEU A  54     -13.025   5.248  -3.491  1.00 80.16           C  
ATOM    418  CD2 LEU A  54     -12.312   4.393  -5.709  1.00 80.16           C  
ATOM    419  N   SER A  55      -7.409   4.657  -3.238  1.00 79.31           N  
ATOM    420  CA  SER A  55      -6.049   5.212  -3.300  1.00 79.31           C  
ATOM    421  C   SER A  55      -5.044   4.237  -3.928  1.00 79.31           C  
ATOM    422  CB  SER A  55      -5.613   5.636  -1.897  1.00 79.31           C  
ATOM    423  O   SER A  55      -4.258   4.643  -4.782  1.00 79.31           O  
ATOM    424  OG  SER A  55      -4.304   6.164  -1.898  1.00 79.31           O  
ATOM    425  N   LEU A  56      -5.111   2.948  -3.575  1.00 80.34           N  
ATOM    426  CA  LEU A  56      -4.279   1.909  -4.195  1.00 80.34           C  
ATOM    427  C   LEU A  56      -4.635   1.686  -5.672  1.00 80.34           C  
ATOM    428  CB  LEU A  56      -4.409   0.607  -3.383  1.00 80.34           C  
ATOM    429  O   LEU A  56      -3.735   1.536  -6.494  1.00 80.34           O  
ATOM    430  CG  LEU A  56      -3.319   0.476  -2.299  1.00 80.34           C  
ATOM    431  CD1 LEU A  56      -3.918   0.107  -0.942  1.00 80.34           C  
ATOM    432  CD2 LEU A  56      -2.307  -0.607  -2.683  1.00 80.34           C  
ATOM    433  N   GLN A  57      -5.925   1.708  -6.021  1.00 83.44           N  
ATOM    434  CA  GLN A  57      -6.389   1.566  -7.406  1.00 83.44           C  
ATOM    435  C   GLN A  57      -5.839   2.686  -8.302  1.00 83.44           C  
ATOM    436  CB  GLN A  57      -7.927   1.580  -7.414  1.00 83.44           C  
ATOM    437  O   GLN A  57      -5.340   2.413  -9.394  1.00 83.44           O  
ATOM    438  CG  GLN A  57      -8.556   1.248  -8.780  1.00 83.44           C  
ATOM    439  CD  GLN A  57      -8.923  -0.224  -8.932  1.00 83.44           C  
ATOM    440  NE2 GLN A  57      -8.546  -0.866 -10.017  1.00 83.44           N  
ATOM    441  OE1 GLN A  57      -9.575  -0.820  -8.091  1.00 83.44           O  
ATOM    442  N   LEU A  58      -5.904   3.938  -7.835  1.00 84.39           N  
ATOM    443  CA  LEU A  58      -5.386   5.092  -8.572  1.00 84.39           C  
ATOM    444  C   LEU A  58      -3.863   5.030  -8.725  1.00 84.39           C  
ATOM    445  CB  LEU A  58      -5.818   6.389  -7.866  1.00 84.39           C  
ATOM    446  O   LEU A  58      -3.356   5.313  -9.809  1.00 84.39           O  
ATOM    447  CG  LEU A  58      -7.319   6.712  -7.996  1.00 84.39           C  
ATOM    448  CD1 LEU A  58      -7.665   7.890  -7.085  1.00 84.39           C  
ATOM    449  CD2 LEU A  58      -7.712   7.080  -9.429  1.00 84.39           C  
ATOM    450  N   LEU A  59      -3.142   4.602  -7.682  1.00 81.25           N  
ATOM    451  CA  LEU A  59      -1.689   4.435  -7.744  1.00 81.25           C  
ATOM    452  C   LEU A  59      -1.290   3.377  -8.782  1.00 81.25           C  
ATOM    453  CB  LEU A  59      -1.163   4.095  -6.338  1.00 81.25           C  
ATOM    454  O   LEU A  59      -0.416   3.628  -9.606  1.00 81.25           O  
ATOM    455  CG  LEU A  59       0.373   4.030  -6.244  1.00 81.25           C  
ATOM    456  CD1 LEU A  59       1.027   5.385  -6.526  1.00 81.25           C  
ATOM    457  CD2 LEU A  59       0.777   3.589  -4.836  1.00 81.25           C  
ATOM    458  N   LEU A  60      -1.973   2.228  -8.793  1.00 80.95           N  
ATOM    459  CA  LEU A  60      -1.724   1.170  -9.775  1.00 80.95           C  
ATOM    460  C   LEU A  60      -2.028   1.633 -11.209  1.00 80.95           C  
ATOM    461  CB  LEU A  60      -2.538  -0.081  -9.396  1.00 80.95           C  
ATOM    462  O   LEU A  60      -1.239   1.355 -12.108  1.00 80.95           O  
ATOM    463  CG  LEU A  60      -2.032  -0.809  -8.135  1.00 80.95           C  
ATOM    464  CD1 LEU A  60      -3.041  -1.885  -7.725  1.00 80.95           C  
ATOM    465  CD2 LEU A  60      -0.678  -1.489  -8.356  1.00 80.95           C  
ATOM    466  N   CYS A  61      -3.115   2.385 -11.414  1.00 79.13           N  
ATOM    467  CA  CYS A  61      -3.493   2.939 -12.720  1.00 79.13           C  
ATOM    468  C   CYS A  61      -2.464   3.958 -13.254  1.00 79.13           C  
ATOM    469  CB  CYS A  61      -4.884   3.572 -12.556  1.00 79.13           C  
ATOM    470  O   CYS A  61      -2.116   3.960 -14.440  1.00 79.13           O  
ATOM    471  SG  CYS A  61      -5.545   4.057 -14.174  1.00 79.13           S  
ATOM    472  N   ALA A  62      -1.922   4.803 -12.372  1.00 73.82           N  
ATOM    473  CA  ALA A  62      -0.869   5.745 -12.739  1.00 73.82           C  
ATOM    474  C   ALA A  62       0.427   5.012 -13.123  1.00 73.82           C  
ATOM    475  CB  ALA A  62      -0.660   6.723 -11.578  1.00 73.82           C  
ATOM    476  O   ALA A  62       1.058   5.358 -14.122  1.00 73.82           O  
ATOM    477  N   CYS A  63       0.794   3.961 -12.383  1.00 74.32           N  
ATOM    478  CA  CYS A  63       1.989   3.171 -12.674  1.00 74.32           C  
ATOM    479  C   CYS A  63       1.922   2.479 -14.044  1.00 74.32           C  
ATOM    480  CB  CYS A  63       2.213   2.146 -11.555  1.00 74.32           C  
ATOM    481  O   CYS A  63       2.905   2.525 -14.783  1.00 74.32           O  
ATOM    482  SG  CYS A  63       2.702   2.971 -10.012  1.00 74.32           S  
ATOM    483  N   THR A  64       0.779   1.884 -14.409  1.00 72.67           N  
ATOM    484  CA  THR A  64       0.624   1.214 -15.714  1.00 72.67           C  
ATOM    485  C   THR A  64       0.674   2.196 -16.884  1.00 72.67           C  
ATOM    486  CB  THR A  64      -0.671   0.391 -15.785  1.00 72.67           C  
ATOM    487  O   THR A  64       1.248   1.893 -17.927  1.00 72.67           O  
ATOM    488  CG2 THR A  64      -0.629  -0.806 -14.834  1.00 72.67           C  
ATOM    489  OG1 THR A  64      -1.796   1.160 -15.424  1.00 72.67           O  
ATOM    490  N   SER A  65       0.144   3.407 -16.695  1.00 71.35           N  
ATOM    491  CA  SER A  65       0.159   4.447 -17.735  1.00 71.35           C  
ATOM    492  C   SER A  65       1.584   4.909 -18.073  1.00 71.35           C  
ATOM    493  CB  SER A  65      -0.689   5.641 -17.287  1.00 71.35           C  
ATOM    494  O   SER A  65       1.911   5.143 -19.235  1.00 71.35           O  
ATOM    495  OG  SER A  65      -2.011   5.234 -16.972  1.00 71.35           O  
ATOM    496  N   VAL A  66       2.466   4.991 -17.069  1.00 69.52           N  
ATOM    497  CA  VAL A  66       3.880   5.359 -17.268  1.00 69.52           C  
ATOM    498  C   VAL A  66       4.649   4.251 -17.998  1.00 69.52           C  
ATOM    499  CB  VAL A  66       4.540   5.706 -15.918  1.00 69.52           C  
ATOM    500  O   VAL A  66       5.509   4.539 -18.837  1.00 69.52           O  
ATOM    501  CG1 VAL A  66       6.043   5.993 -16.043  1.00 69.52           C  
ATOM    502  CG2 VAL A  66       3.903   6.960 -15.302  1.00 69.52           C  
ATOM    503  N   THR A  67       4.337   2.981 -17.722  1.00 65.48           N  
ATOM    504  CA  THR A  67       4.986   1.856 -18.408  1.00 65.48           C  
ATOM    505  C   THR A  67       4.567   1.738 -19.872  1.00 65.48           C  
ATOM    506  CB  THR A  67       4.782   0.524 -17.674  1.00 65.48           C  
ATOM    507  O   THR A  67       5.438   1.512 -20.712  1.00 65.48           O  
ATOM    508  CG2 THR A  67       5.586   0.495 -16.373  1.00 65.48           C  
ATOM    509  OG1 THR A  67       3.446   0.290 -17.304  1.00 65.48           O  
ATOM    510  N   ASP A  68       3.292   1.970 -20.204  1.00 60.64           N  
ATOM    511  CA  ASP A  68       2.821   1.900 -21.597  1.00 60.64           C  
ATOM    512  C   ASP A  68       3.409   3.019 -22.463  1.00 60.64           C  
ATOM    513  CB  ASP A  68       1.282   1.920 -21.654  1.00 60.64           C  
ATOM    514  O   ASP A  68       3.823   2.767 -23.597  1.00 60.64           O  
ATOM    515  CG  ASP A  68       0.637   0.542 -21.456  1.00 60.64           C  
ATOM    516  OD1 ASP A  68       1.371  -0.473 -21.474  1.00 60.64           O  
ATOM    517  OD2 ASP A  68      -0.603   0.513 -21.303  1.00 60.64           O  
ATOM    518  N   LEU A  69       3.559   4.230 -21.910  1.00 62.15           N  
ATOM    519  CA  LEU A  69       4.212   5.338 -22.614  1.00 62.15           C  
ATOM    520  C   LEU A  69       5.679   5.027 -22.952  1.00 62.15           C  
ATOM    521  CB  LEU A  69       4.092   6.606 -21.750  1.00 62.15           C  
ATOM    522  O   LEU A  69       6.201   5.487 -23.965  1.00 62.15           O  
ATOM    523  CG  LEU A  69       4.576   7.890 -22.452  1.00 62.15           C  
ATOM    524  CD1 LEU A  69       3.728   8.229 -23.680  1.00 62.15           C  
ATOM    525  CD2 LEU A  69       4.498   9.068 -21.480  1.00 62.15           C  
ATOM    526  N   THR A  70       6.340   4.220 -22.120  1.00 61.18           N  
ATOM    527  CA  THR A  70       7.740   3.830 -22.329  1.00 61.18           C  
ATOM    528  C   THR A  70       7.875   2.693 -23.350  1.00 61.18           C  
ATOM    529  CB  THR A  70       8.398   3.459 -20.990  1.00 61.18           C  
ATOM    530  O   THR A  70       8.900   2.597 -24.021  1.00 61.18           O  
ATOM    531  CG2 THR A  70       9.917   3.315 -21.111  1.00 61.18           C  
ATOM    532  OG1 THR A  70       8.181   4.464 -20.017  1.00 61.18           O  
ATOM    533  N   TYR A  71       6.854   1.842 -23.504  1.00 61.98           N  
ATOM    534  CA  TYR A  71       6.896   0.699 -24.423  1.00 61.98           C  
ATOM    535  C   TYR A  71       6.621   1.079 -25.889  1.00 61.98           C  
ATOM    536  CB  TYR A  71       5.928  -0.378 -23.917  1.00 61.98           C  
ATOM    537  O   TYR A  71       7.157   0.441 -26.791  1.00 61.98           O  
ATOM    538  CG  TYR A  71       6.036  -1.692 -24.670  1.00 61.98           C  
ATOM    539  CD1 TYR A  71       5.068  -2.036 -25.633  1.00 61.98           C  
ATOM    540  CD2 TYR A  71       7.126  -2.553 -24.431  1.00 61.98           C  
ATOM    541  CE1 TYR A  71       5.182  -3.242 -26.350  1.00 61.98           C  
ATOM    542  CE2 TYR A  71       7.248  -3.757 -25.152  1.00 61.98           C  
ATOM    543  OH  TYR A  71       6.390  -5.261 -26.814  1.00 61.98           O  
ATOM    544  CZ  TYR A  71       6.273  -4.102 -26.114  1.00 61.98           C  
ATOM    545  N   TRP A  72       5.844   2.138 -26.138  1.00 60.31           N  
ATOM    546  CA  TRP A  72       5.447   2.564 -27.492  1.00 60.31           C  
ATOM    547  C   TRP A  72       6.309   3.680 -28.106  1.00 60.31           C  
ATOM    548  CB  TRP A  72       3.949   2.885 -27.496  1.00 60.31           C  
ATOM    549  O   TRP A  72       5.958   4.234 -29.149  1.00 60.31           O  
ATOM    550  CG  TRP A  72       3.086   1.665 -27.483  1.00 60.31           C  
ATOM    551  CD1 TRP A  72       2.571   1.065 -26.387  1.00 60.31           C  
ATOM    552  CD2 TRP A  72       2.641   0.871 -28.624  1.00 60.31           C  
ATOM    553  CE2 TRP A  72       1.838  -0.203 -28.138  1.00 60.31           C  
ATOM    554  CE3 TRP A  72       2.828   0.958 -30.022  1.00 60.31           C  
ATOM    555  NE1 TRP A  72       1.831  -0.037 -26.768  1.00 60.31           N  
ATOM    556  CH2 TRP A  72       1.442  -1.022 -30.382  1.00 60.31           C  
ATOM    557  CZ2 TRP A  72       1.242  -1.140 -28.995  1.00 60.31           C  
ATOM    558  CZ3 TRP A  72       2.234   0.023 -30.892  1.00 60.31           C  
ATOM    559  N   GLY A  73       7.453   4.010 -27.503  1.00 62.00           N  
ATOM    560  CA  GLY A  73       8.412   4.928 -28.119  1.00 62.00           C  
ATOM    561  C   GLY A  73       8.958   4.354 -29.439  1.00 62.00           C  
ATOM    562  O   GLY A  73       9.364   3.190 -29.457  1.00 62.00           O  
ATOM    563  N   PRO A  74       8.987   5.125 -30.547  1.00 66.45           N  
ATOM    564  CA  PRO A  74       9.504   4.646 -31.823  1.00 66.45           C  
ATOM    565  C   PRO A  74      10.953   4.187 -31.650  1.00 66.45           C  
ATOM    566  CB  PRO A  74       9.354   5.810 -32.813  1.00 66.45           C  
ATOM    567  O   PRO A  74      11.814   4.952 -31.215  1.00 66.45           O  
ATOM    568  CG  PRO A  74       9.272   7.045 -31.917  1.00 66.45           C  
ATOM    569  CD  PRO A  74       8.606   6.522 -30.646  1.00 66.45           C  
ATOM    570  N   ALA A  75      11.215   2.925 -31.990  1.00 61.17           N  
ATOM    571  CA  ALA A  75      12.538   2.314 -31.984  1.00 61.17           C  
ATOM    572  C   ALA A  75      13.403   2.891 -33.125  1.00 61.17           C  
ATOM    573  CB  ALA A  75      12.365   0.788 -32.042  1.00 61.17           C  
ATOM    574  O   ALA A  75      13.741   2.205 -34.083  1.00 61.17           O  
ATOM    575  N   GLY A  76      13.726   4.182 -33.047  1.00 59.70           N  
ATOM    576  CA  GLY A  76      14.618   4.886 -33.960  1.00 59.70           C  
ATOM    577  C   GLY A  76      16.039   4.861 -33.416  1.00 59.70           C  
ATOM    578  O   GLY A  76      16.324   5.413 -32.357  1.00 59.70           O  
ATOM    579  N   HIS A  77      16.930   4.172 -34.120  1.00 53.40           N  
ATOM    580  CA  HIS A  77      18.346   4.062 -33.794  1.00 53.40           C  
ATOM    581  C   HIS A  77      19.033   5.429 -33.890  1.00 53.40           C  
ATOM    582  CB  HIS A  77      18.982   3.058 -34.770  1.00 53.40           C  
ATOM    583  O   HIS A  77      19.330   5.899 -34.982  1.00 53.40           O  
ATOM    584  CG  HIS A  77      18.466   1.647 -34.650  1.00 53.40           C  
ATOM    585  CD2 HIS A  77      18.839   0.584 -35.427  1.00 53.40           C  
ATOM    586  ND1 HIS A  77      17.552   1.174 -33.733  1.00 53.40           N  
ATOM    587  CE1 HIS A  77      17.384  -0.139 -33.951  1.00 53.40           C  
ATOM    588  NE2 HIS A  77      18.157  -0.547 -34.967  1.00 53.40           N  
ATOM    589  N   GLY A  78      19.313   6.065 -32.754  1.00 58.41           N  
ATOM    590  CA  GLY A  78      20.178   7.240 -32.737  1.00 58.41           C  
ATOM    591  C   GLY A  78      19.946   8.160 -31.549  1.00 58.41           C  
ATOM    592  O   GLY A  78      18.877   8.727 -31.396  1.00 58.41           O  
ATOM    593  N   ALA A  79      21.014   8.360 -30.782  1.00 54.62           N  
ATOM    594  CA  ALA A  79      21.230   9.476 -29.866  1.00 54.62           C  
ATOM    595  C   ALA A  79      20.487   9.478 -28.507  1.00 54.62           C  
ATOM    596  CB  ALA A  79      21.123  10.799 -30.637  1.00 54.62           C  
ATOM    597  O   ALA A  79      19.334   9.860 -28.358  1.00 54.62           O  
ATOM    598  N   THR A  80      21.304   9.203 -27.481  1.00 56.29           N  
ATOM    599  CA  THR A  80      21.325   9.831 -26.144  1.00 56.29           C  
ATOM    600  C   THR A  80      20.153   9.596 -25.179  1.00 56.29           C  
ATOM    601  CB  THR A  80      21.741  11.309 -26.212  1.00 56.29           C  
ATOM    602  O   THR A  80      19.072  10.161 -25.270  1.00 56.29           O  
ATOM    603  CG2 THR A  80      23.209  11.436 -26.637  1.00 56.29           C  
ATOM    604  OG1 THR A  80      20.989  12.028 -27.154  1.00 56.29           O  
ATOM    605  N   ALA A  81      20.474   8.785 -24.168  1.00 57.44           N  
ATOM    606  CA  ALA A  81      19.685   8.332 -23.029  1.00 57.44           C  
ATOM    607  C   ALA A  81      18.826   9.399 -22.302  1.00 57.44           C  
ATOM    608  CB  ALA A  81      20.721   7.764 -22.044  1.00 57.44           C  
ATOM    609  O   ALA A  81      19.378  10.358 -21.755  1.00 57.44           O  
ATOM    610  N   PRO A  82      17.512   9.160 -22.098  1.00 58.74           N  
ATOM    611  CA  PRO A  82      16.687   9.940 -21.181  1.00 58.74           C  
ATOM    612  C   PRO A  82      16.822   9.378 -19.753  1.00 58.74           C  
ATOM    613  CB  PRO A  82      15.274   9.838 -21.765  1.00 58.74           C  
ATOM    614  O   PRO A  82      15.856   8.916 -19.156  1.00 58.74           O  
ATOM    615  CG  PRO A  82      15.237   8.407 -22.301  1.00 58.74           C  
ATOM    616  CD  PRO A  82      16.684   8.137 -22.733  1.00 58.74           C  
ATOM    617  N   HIS A  83      18.035   9.353 -19.188  1.00 59.06           N  
ATOM    618  CA  HIS A  83      18.278   8.662 -17.908  1.00 59.06           C  
ATOM    619  C   HIS A  83      18.194   9.546 -16.651  1.00 59.06           C  
ATOM    620  CB  HIS A  83      19.560   7.814 -17.969  1.00 59.06           C  
ATOM    621  O   HIS A  83      18.398   9.043 -15.547  1.00 59.06           O  
ATOM    622  CG  HIS A  83      19.271   6.354 -17.717  1.00 59.06           C  
ATOM    623  CD2 HIS A  83      19.240   5.350 -18.649  1.00 59.06           C  
ATOM    624  ND1 HIS A  83      18.901   5.799 -16.513  1.00 59.06           N  
ATOM    625  CE1 HIS A  83      18.666   4.490 -16.712  1.00 59.06           C  
ATOM    626  NE2 HIS A  83      18.865   4.171 -18.000  1.00 59.06           N  
ATOM    627  N   ARG A  84      17.890  10.849 -16.778  1.00 57.89           N  
ATOM    628  CA  ARG A  84      17.831  11.771 -15.621  1.00 57.89           C  
ATOM    629  C   ARG A  84      16.431  12.242 -15.215  1.00 57.89           C  
ATOM    630  CB  ARG A  84      18.817  12.940 -15.798  1.00 57.89           C  
ATOM    631  O   ARG A  84      16.240  12.538 -14.042  1.00 57.89           O  
ATOM    632  CG  ARG A  84      20.277  12.489 -15.597  1.00 57.89           C  
ATOM    633  CD  ARG A  84      21.213  13.697 -15.443  1.00 57.89           C  
ATOM    634  NE  ARG A  84      22.592  13.284 -15.112  1.00 57.89           N  
ATOM    635  NH1 ARG A  84      23.377  15.340 -14.443  1.00 57.89           N  
ATOM    636  NH2 ARG A  84      24.737  13.577 -14.392  1.00 57.89           N  
ATOM    637  CZ  ARG A  84      23.557  14.066 -14.652  1.00 57.89           C  
ATOM    638  N   SER A  85      15.442  12.267 -16.110  1.00 60.56           N  
ATOM    639  CA  SER A  85      14.094  12.756 -15.764  1.00 60.56           C  
ATOM    640  C   SER A  85      13.251  11.718 -15.016  1.00 60.56           C  
ATOM    641  CB  SER A  85      13.356  13.243 -17.011  1.00 60.56           C  
ATOM    642  O   SER A  85      12.559  12.069 -14.065  1.00 60.56           O  
ATOM    643  OG  SER A  85      13.262  12.189 -17.946  1.00 60.56           O  
ATOM    644  N   LEU A  86      13.363  10.432 -15.368  1.00 57.12           N  
ATOM    645  CA  LEU A  86      12.636   9.354 -14.686  1.00 57.12           C  
ATOM    646  C   LEU A  86      13.054   9.203 -13.220  1.00 57.12           C  
ATOM    647  CB  LEU A  86      12.827   8.037 -15.464  1.00 57.12           C  
ATOM    648  O   LEU A  86      12.205   8.984 -12.362  1.00 57.12           O  
ATOM    649  CG  LEU A  86      11.717   7.808 -16.505  1.00 57.12           C  
ATOM    650  CD1 LEU A  86      12.166   6.771 -17.531  1.00 57.12           C  
ATOM    651  CD2 LEU A  86      10.433   7.305 -15.838  1.00 57.12           C  
ATOM    652  N   LEU A  87      14.342   9.388 -12.916  1.00 57.00           N  
ATOM    653  CA  LEU A  87      14.850   9.308 -11.546  1.00 57.00           C  
ATOM    654  C   LEU A  87      14.390  10.506 -10.696  1.00 57.00           C  
ATOM    655  CB  LEU A  87      16.384   9.169 -11.593  1.00 57.00           C  
ATOM    656  O   LEU A  87      14.098  10.340  -9.516  1.00 57.00           O  
ATOM    657  CG  LEU A  87      16.936   8.313 -10.430  1.00 57.00           C  
ATOM    658  CD1 LEU A  87      17.644   7.070 -10.978  1.00 57.00           C  
ATOM    659  CD2 LEU A  87      17.933   9.096  -9.579  1.00 57.00           C  
ATOM    660  N   ALA A  88      14.251  11.689 -11.306  1.00 55.68           N  
ATOM    661  CA  ALA A  88      13.717  12.876 -10.639  1.00 55.68           C  
ATOM    662  C   ALA A  88      12.231  12.704 -10.282  1.00 55.68           C  
ATOM    663  CB  ALA A  88      13.967  14.097 -11.532  1.00 55.68           C  
ATOM    664  O   ALA A  88      11.842  12.957  -9.145  1.00 55.68           O  
ATOM    665  N   ILE A  89      11.413  12.176 -11.201  1.00 58.91           N  
ATOM    666  CA  ILE A  89       9.994  11.882 -10.928  1.00 58.91           C  
ATOM    667  C   ILE A  89       9.869  10.808  -9.833  1.00 58.91           C  
ATOM    668  CB  ILE A  89       9.260  11.480 -12.231  1.00 58.91           C  
ATOM    669  O   ILE A  89       8.971  10.870  -8.998  1.00 58.91           O  
ATOM    670  CG1 ILE A  89       9.359  12.587 -13.309  1.00 58.91           C  
ATOM    671  CG2 ILE A  89       7.770  11.201 -11.949  1.00 58.91           C  
ATOM    672  CD1 ILE A  89       9.060  12.086 -14.728  1.00 58.91           C  
ATOM    673  N   HIS A  90      10.816   9.870  -9.768  1.00 55.94           N  
ATOM    674  CA  HIS A  90      10.821   8.811  -8.761  1.00 55.94           C  
ATOM    675  C   HIS A  90      11.225   9.286  -7.350  1.00 55.94           C  
ATOM    676  CB  HIS A  90      11.719   7.669  -9.259  1.00 55.94           C  
ATOM    677  O   HIS A  90      10.808   8.672  -6.365  1.00 55.94           O  
ATOM    678  CG  HIS A  90      11.186   6.316  -8.888  1.00 55.94           C  
ATOM    679  CD2 HIS A  90      10.845   5.311  -9.754  1.00 55.94           C  
ATOM    680  ND1 HIS A  90      10.876   5.891  -7.620  1.00 55.94           N  
ATOM    681  CE1 HIS A  90      10.372   4.649  -7.716  1.00 55.94           C  
ATOM    682  NE2 HIS A  90      10.336   4.251  -8.998  1.00 55.94           N  
ATOM    683  N   LEU A  91      12.008  10.369  -7.231  1.00 55.27           N  
ATOM    684  CA  LEU A  91      12.447  10.930  -5.944  1.00 55.27           C  
ATOM    685  C   LEU A  91      11.434  11.902  -5.316  1.00 55.27           C  
ATOM    686  CB  LEU A  91      13.838  11.588  -6.085  1.00 55.27           C  
ATOM    687  O   LEU A  91      11.414  12.046  -4.096  1.00 55.27           O  
ATOM    688  CG  LEU A  91      14.983  10.708  -5.549  1.00 55.27           C  
ATOM    689  CD1 LEU A  91      15.319   9.549  -6.487  1.00 55.27           C  
ATOM    690  CD2 LEU A  91      16.248  11.545  -5.353  1.00 55.27           C  
ATOM    691  N   HIS A  92      10.552  12.525  -6.103  1.00 55.94           N  
ATOM    692  CA  HIS A  92       9.532  13.442  -5.570  1.00 55.94           C  
ATOM    693  C   HIS A  92       8.308  12.740  -4.952  1.00 55.94           C  
ATOM    694  CB  HIS A  92       9.147  14.467  -6.644  1.00 55.94           C  
ATOM    695  O   HIS A  92       7.498  13.395  -4.300  1.00 55.94           O  
ATOM    696  CG  HIS A  92      10.212  15.520  -6.826  1.00 55.94           C  
ATOM    697  CD2 HIS A  92      11.037  15.691  -7.903  1.00 55.94           C  
ATOM    698  ND1 HIS A  92      10.529  16.508  -5.921  1.00 55.94           N  
ATOM    699  CE1 HIS A  92      11.530  17.242  -6.436  1.00 55.94           C  
ATOM    700  NE2 HIS A  92      11.879  16.776  -7.643  1.00 55.94           N  
ATOM    701  N   LEU A  93       8.188  11.415  -5.102  1.00 55.73           N  
ATOM    702  CA  LEU A  93       7.143  10.600  -4.467  1.00 55.73           C  
ATOM    703  C   LEU A  93       7.605   9.880  -3.187  1.00 55.73           C  
ATOM    704  CB  LEU A  93       6.522   9.634  -5.497  1.00 55.73           C  
ATOM    705  O   LEU A  93       6.842   9.088  -2.628  1.00 55.73           O  
ATOM    706  CG  LEU A  93       5.457  10.301  -6.393  1.00 55.73           C  
ATOM    707  CD1 LEU A  93       6.013  10.664  -7.767  1.00 55.73           C  
ATOM    708  CD2 LEU A  93       4.267   9.361  -6.595  1.00 55.73           C  
ATOM    709  N   VAL A  94       8.822  10.155  -2.692  1.00 55.95           N  
ATOM    710  CA  VAL A  94       9.258   9.677  -1.370  1.00 55.95           C  
ATOM    711  C   VAL A  94       8.249  10.194  -0.329  1.00 55.95           C  
ATOM    712  CB  VAL A  94      10.700  10.102  -1.038  1.00 55.95           C  
ATOM    713  O   VAL A  94       8.022  11.402  -0.266  1.00 55.95           O  
ATOM    714  CG1 VAL A  94      11.104   9.687   0.385  1.00 55.95           C  
ATOM    715  CG2 VAL A  94      11.686   9.425  -2.002  1.00 55.95           C  
ATOM    716  N   PRO A  95       7.569   9.320   0.436  1.00 53.15           N  
ATOM    717  CA  PRO A  95       6.256   9.634   0.987  1.00 53.15           C  
ATOM    718  C   PRO A  95       6.294  10.811   1.966  1.00 53.15           C  
ATOM    719  CB  PRO A  95       5.754   8.343   1.656  1.00 53.15           C  
ATOM    720  O   PRO A  95       6.757  10.673   3.096  1.00 53.15           O  
ATOM    721  CG  PRO A  95       6.569   7.244   0.986  1.00 53.15           C  
ATOM    722  CD  PRO A  95       7.892   7.924   0.673  1.00 53.15           C  
ATOM    723  N   ALA A  96       5.673  11.931   1.595  1.00 51.65           N  
ATOM    724  CA  ALA A  96       5.262  12.989   2.521  1.00 51.65           C  
ATOM    725  C   ALA A  96       4.094  12.532   3.435  1.00 51.65           C  
ATOM    726  CB  ALA A  96       4.945  14.251   1.707  1.00 51.65           C  
ATOM    727  O   ALA A  96       3.153  13.276   3.693  1.00 51.65           O  
ATOM    728  N   SER A  97       4.112  11.277   3.897  1.00 51.23           N  
ATOM    729  CA  SER A  97       3.009  10.634   4.622  1.00 51.23           C  
ATOM    730  C   SER A  97       3.488   9.810   5.828  1.00 51.23           C  
ATOM    731  CB  SER A  97       2.143   9.823   3.647  1.00 51.23           C  
ATOM    732  O   SER A  97       2.909   8.779   6.157  1.00 51.23           O  
ATOM    733  OG  SER A  97       0.846   9.617   4.173  1.00 51.23           O  
ATOM    734  N   SER A  98       4.554  10.254   6.506  1.00 53.26           N  
ATOM    735  CA  SER A  98       4.998   9.673   7.789  1.00 53.26           C  
ATOM    736  C   SER A  98       5.000  10.657   8.970  1.00 53.26           C  
ATOM    737  CB  SER A  98       6.346   8.961   7.649  1.00 53.26           C  
ATOM    738  O   SER A  98       5.443  10.305  10.061  1.00 53.26           O  
ATOM    739  OG  SER A  98       7.390   9.905   7.587  1.00 53.26           O  
ATOM    740  N   ALA A  99       4.449  11.865   8.806  1.00 51.30           N  
ATOM    741  CA  ALA A  99       4.245  12.781   9.925  1.00 51.30           C  
ATOM    742  C   ALA A  99       2.964  12.401  10.689  1.00 51.30           C  
ATOM    743  CB  ALA A  99       4.271  14.227   9.430  1.00 51.30           C  
ATOM    744  O   ALA A  99       1.841  12.558  10.212  1.00 51.30           O  
ATOM    745  N   ALA A 100       3.183  11.835  11.872  1.00 51.80           N  
ATOM    746  CA  ALA A 100       2.211  11.315  12.816  1.00 51.80           C  
ATOM    747  C   ALA A 100       1.049  12.277  13.117  1.00 51.80           C  
ATOM    748  CB  ALA A 100       3.000  11.017  14.098  1.00 51.80           C  
ATOM    749  O   ALA A 100       1.257  13.402  13.567  1.00 51.80           O  
ATOM    750  N   MET A 101      -0.188  11.791  12.991  1.00 61.81           N  
ATOM    751  CA  MET A 101      -1.349  12.449  13.587  1.00 61.81           C  
ATOM    752  C   MET A 101      -1.713  11.702  14.873  1.00 61.81           C  
ATOM    753  CB  MET A 101      -2.487  12.588  12.560  1.00 61.81           C  
ATOM    754  O   MET A 101      -2.324  10.633  14.851  1.00 61.81           O  
ATOM    755  CG  MET A 101      -3.200  13.937  12.715  1.00 61.81           C  
ATOM    756  SD  MET A 101      -4.572  14.214  11.559  1.00 61.81           S  
ATOM    757  CE  MET A 101      -3.674  14.502  10.007  1.00 61.81           C  
ATOM    758  N   LYS A 102      -1.274  12.252  16.009  1.00 69.65           N  
ATOM    759  CA  LYS A 102      -1.701  11.839  17.349  1.00 69.65           C  
ATOM    760  C   LYS A 102      -3.198  12.124  17.460  1.00 69.65           C  
ATOM    761  CB  LYS A 102      -0.862  12.611  18.387  1.00 69.65           C  
ATOM    762  O   LYS A 102      -3.602  13.274  17.590  1.00 69.65           O  
ATOM    763  CG  LYS A 102      -1.141  12.222  19.850  1.00 69.65           C  
ATOM    764  CD  LYS A 102      -0.218  13.019  20.789  1.00 69.65           C  
ATOM    765  CE  LYS A 102      -0.444  12.639  22.259  1.00 69.65           C  
ATOM    766  NZ  LYS A 102       0.384  13.468  23.174  1.00 69.65           N  
ATOM    767  N   ALA A 103      -4.021  11.086  17.377  1.00 63.87           N  
ATOM    768  CA  ALA A 103      -5.453  11.202  17.603  1.00 63.87           C  
ATOM    769  C   ALA A 103      -5.711  11.409  19.105  1.00 63.87           C  
ATOM    770  CB  ALA A 103      -6.153   9.968  17.019  1.00 63.87           C  
ATOM    771  O   ALA A 103      -5.880  10.455  19.861  1.00 63.87           O  
ATOM    772  N   THR A 104      -5.716  12.661  19.555  1.00 70.86           N  
ATOM    773  CA  THR A 104      -6.399  13.052  20.791  1.00 70.86           C  
ATOM    774  C   THR A 104      -7.901  12.971  20.534  1.00 70.86           C  
ATOM    775  CB  THR A 104      -5.986  14.462  21.256  1.00 70.86           C  
ATOM    776  O   THR A 104      -8.487  13.874  19.942  1.00 70.86           O  
ATOM    777  CG2 THR A 104      -4.741  14.401  22.140  1.00 70.86           C  
ATOM    778  OG1 THR A 104      -5.670  15.289  20.158  1.00 70.86           O  
ATOM    779  N   GLY A 105      -8.511  11.846  20.911  1.00 75.13           N  
ATOM    780  CA  GLY A 105      -9.965  11.717  20.971  1.00 75.13           C  
ATOM    781  C   GLY A 105     -10.541  12.581  22.102  1.00 75.13           C  
ATOM    782  O   GLY A 105      -9.848  12.800  23.099  1.00 75.13           O  
ATOM    783  N   PRO A 106     -11.782  13.085  21.971  1.00 66.87           N  
ATOM    784  CA  PRO A 106     -12.404  13.901  23.003  1.00 66.87           C  
ATOM    785  C   PRO A 106     -12.590  13.061  24.271  1.00 66.87           C  
ATOM    786  CB  PRO A 106     -13.721  14.404  22.400  1.00 66.87           C  
ATOM    787  O   PRO A 106     -13.327  12.074  24.281  1.00 66.87           O  
ATOM    788  CG  PRO A 106     -14.068  13.346  21.353  1.00 66.87           C  
ATOM    789  CD  PRO A 106     -12.703  12.858  20.868  1.00 66.87           C  
ATOM    790  N   HIS A 107     -11.892  13.448  25.340  1.00 65.76           N  
ATOM    791  CA  HIS A 107     -12.139  12.939  26.679  1.00 65.76           C  
ATOM    792  C   HIS A 107     -13.542  13.394  27.078  1.00 65.76           C  
ATOM    793  CB  HIS A 107     -11.054  13.438  27.642  1.00 65.76           C  
ATOM    794  O   HIS A 107     -13.784  14.564  27.358  1.00 65.76           O  
ATOM    795  CG  HIS A 107     -11.136  12.883  29.047  1.00 65.76           C  
ATOM    796  CD2 HIS A 107     -10.223  13.114  30.042  1.00 65.76           C  
ATOM    797  ND1 HIS A 107     -12.117  12.073  29.590  1.00 65.76           N  
ATOM    798  CE1 HIS A 107     -11.790  11.820  30.867  1.00 65.76           C  
ATOM    799  NE2 HIS A 107     -10.640  12.430  31.185  1.00 65.76           N  
ATOM    800  N   ASN A 108     -14.471  12.447  27.016  1.00 60.57           N  
ATOM    801  CA  ASN A 108     -15.873  12.620  27.346  1.00 60.57           C  
ATOM    802  C   ASN A 108     -15.981  13.115  28.798  1.00 60.57           C  
ATOM    803  CB  ASN A 108     -16.544  11.253  27.092  1.00 60.57           C  
ATOM    804  O   ASN A 108     -15.630  12.385  29.727  1.00 60.57           O  
ATOM    805  CG  ASN A 108     -18.041  11.326  26.880  1.00 60.57           C  
ATOM    806  ND2 ASN A 108     -18.667  10.212  26.578  1.00 60.57           N  
ATOM    807  OD1 ASN A 108     -18.662  12.367  26.935  1.00 60.57           O  
ATOM    808  N   ALA A 109     -16.387  14.372  28.975  1.00 61.96           N  
ATOM    809  CA  ALA A 109     -16.690  14.947  30.273  1.00 61.96           C  
ATOM    810  C   ALA A 109     -17.982  14.297  30.773  1.00 61.96           C  
ATOM    811  CB  ALA A 109     -16.783  16.474  30.144  1.00 61.96           C  
ATOM    812  O   ALA A 109     -19.078  14.577  30.293  1.00 61.96           O  
ATOM    813  N   GLN A 110     -17.829  13.370  31.711  1.00 57.22           N  
ATOM    814  CA  GLN A 110     -18.922  12.756  32.441  1.00 57.22           C  
ATOM    815  C   GLN A 110     -19.541  13.819  33.358  1.00 57.22           C  
ATOM    816  CB  GLN A 110     -18.339  11.547  33.191  1.00 57.22           C  
ATOM    817  O   GLN A 110     -19.069  14.050  34.470  1.00 57.22           O  
ATOM    818  CG  GLN A 110     -19.389  10.654  33.865  1.00 57.22           C  
ATOM    819  CD  GLN A 110     -18.750   9.452  34.562  1.00 57.22           C  
ATOM    820  NE2 GLN A 110     -19.509   8.422  34.866  1.00 57.22           N  
ATOM    821  OE1 GLN A 110     -17.567   9.401  34.848  1.00 57.22           O  
ATOM    822  N   THR A 111     -20.580  14.504  32.880  1.00 63.51           N  
ATOM    823  CA  THR A 111     -21.416  15.362  33.722  1.00 63.51           C  
ATOM    824  C   THR A 111     -22.108  14.489  34.765  1.00 63.51           C  
ATOM    825  CB  THR A 111     -22.434  16.149  32.884  1.00 63.51           C  
ATOM    826  O   THR A 111     -22.994  13.695  34.451  1.00 63.51           O  
ATOM    827  CG2 THR A 111     -23.289  17.104  33.717  1.00 63.51           C  
ATOM    828  OG1 THR A 111     -21.741  16.949  31.956  1.00 63.51           O  
ATOM    829  N   GLN A 112     -21.669  14.631  36.015  1.00 55.25           N  
ATOM    830  CA  GLN A 112     -22.386  14.161  37.190  1.00 55.25           C  
ATOM    831  C   GLN A 112     -23.739  14.874  37.260  1.00 55.25           C  
ATOM    832  CB  GLN A 112     -21.593  14.490  38.467  1.00 55.25           C  
ATOM    833  O   GLN A 112     -23.791  16.097  37.365  1.00 55.25           O  
ATOM    834  CG  GLN A 112     -20.311  13.670  38.666  1.00 55.25           C  
ATOM    835  CD  GLN A 112     -19.606  14.019  39.978  1.00 55.25           C  
ATOM    836  NE2 GLN A 112     -18.335  13.710  40.110  1.00 55.25           N  
ATOM    837  OE1 GLN A 112     -20.165  14.571  40.908  1.00 55.25           O  
ATOM    838  N   VAL A 113     -24.827  14.109  37.250  1.00 61.94           N  
ATOM    839  CA  VAL A 113     -26.121  14.562  37.763  1.00 61.94           C  
ATOM    840  C   VAL A 113     -26.515  13.628  38.898  1.00 61.94           C  
ATOM    841  CB  VAL A 113     -27.202  14.724  36.677  1.00 61.94           C  
ATOM    842  O   VAL A 113     -26.748  12.438  38.711  1.00 61.94           O  
ATOM    843  CG1 VAL A 113     -26.923  15.983  35.847  1.00 61.94           C  
ATOM    844  CG2 VAL A 113     -27.325  13.532  35.719  1.00 61.94           C  
ATOM    845  N   ASN A 114     -26.478  14.186  40.102  1.00 63.57           N  
ATOM    846  CA  ASN A 114     -26.900  13.578  41.352  1.00 63.57           C  
ATOM    847  C   ASN A 114     -28.437  13.638  41.428  1.00 63.57           C  
ATOM    848  CB  ASN A 114     -26.219  14.420  42.456  1.00 63.57           C  
ATOM    849  O   ASN A 114     -28.972  14.750  41.441  1.00 63.57           O  
ATOM    850  CG  ASN A 114     -26.524  13.985  43.876  1.00 63.57           C  
ATOM    851  ND2 ASN A 114     -25.948  14.650  44.850  1.00 63.57           N  
ATOM    852  OD1 ASN A 114     -27.251  13.048  44.137  1.00 63.57           O  
ATOM    853  N   PRO A 115     -29.174  12.514  41.480  1.00 62.99           N  
ATOM    854  CA  PRO A 115     -30.563  12.554  41.899  1.00 62.99           C  
ATOM    855  C   PRO A 115     -30.599  12.712  43.424  1.00 62.99           C  
ATOM    856  CB  PRO A 115     -31.195  11.270  41.369  1.00 62.99           C  
ATOM    857  O   PRO A 115     -30.523  11.756  44.195  1.00 62.99           O  
ATOM    858  CG  PRO A 115     -30.029  10.283  41.364  1.00 62.99           C  
ATOM    859  CD  PRO A 115     -28.776  11.148  41.175  1.00 62.99           C  
ATOM    860  N   GLN A 116     -30.697  13.966  43.844  1.00 64.13           N  
ATOM    861  CA  GLN A 116     -30.988  14.366  45.209  1.00 64.13           C  
ATOM    862  C   GLN A 116     -32.349  13.798  45.653  1.00 64.13           C  
ATOM    863  CB  GLN A 116     -30.933  15.903  45.232  1.00 64.13           C  
ATOM    864  O   GLN A 116     -33.389  14.229  45.174  1.00 64.13           O  
ATOM    865  CG  GLN A 116     -31.217  16.549  46.596  1.00 64.13           C  
ATOM    866  CD  GLN A 116     -30.925  18.051  46.598  1.00 64.13           C  
ATOM    867  NE2 GLN A 116     -31.433  18.789  47.559  1.00 64.13           N  
ATOM    868  OE1 GLN A 116     -30.217  18.594  45.766  1.00 64.13           O  
ATOM    869  N   GLY A 117     -32.302  12.858  46.601  1.00 45.07           N  
ATOM    870  CA  GLY A 117     -33.245  12.721  47.716  1.00 45.07           C  
ATOM    871  C   GLY A 117     -34.684  12.280  47.426  1.00 45.07           C  
ATOM    872  O   GLY A 117     -35.542  13.109  47.155  1.00 45.07           O  
ATOM    873  N   HIS A 118     -34.988  11.011  47.713  1.00 52.64           N  
ATOM    874  CA  HIS A 118     -36.139  10.681  48.563  1.00 52.64           C  
ATOM    875  C   HIS A 118     -35.962   9.290  49.192  1.00 52.64           C  
ATOM    876  CB  HIS A 118     -37.485  10.818  47.827  1.00 52.64           C  
ATOM    877  O   HIS A 118     -35.738   8.302  48.495  1.00 52.64           O  
ATOM    878  CG  HIS A 118     -38.432  11.709  48.595  1.00 52.64           C  
ATOM    879  CD2 HIS A 118     -38.631  13.051  48.400  1.00 52.64           C  
ATOM    880  ND1 HIS A 118     -39.200  11.337  49.677  1.00 52.64           N  
ATOM    881  CE1 HIS A 118     -39.858  12.426  50.112  1.00 52.64           C  
ATOM    882  NE2 HIS A 118     -39.537  13.497  49.370  1.00 52.64           N  
ATOM    883  N   ALA A 119     -36.002   9.239  50.525  1.00 57.66           N  
ATOM    884  CA  ALA A 119     -35.926   8.020  51.326  1.00 57.66           C  
ATOM    885  C   ALA A 119     -37.203   7.163  51.162  1.00 57.66           C  
ATOM    886  CB  ALA A 119     -35.686   8.438  52.785  1.00 57.66           C  
ATOM    887  O   ALA A 119     -38.267   7.723  50.881  1.00 57.66           O  
ATOM    888  N   PRO A 120     -37.112   5.828  51.327  1.00 58.27           N  
ATOM    889  CA  PRO A 120     -38.213   4.912  51.048  1.00 58.27           C  
ATOM    890  C   PRO A 120     -39.297   5.017  52.128  1.00 58.27           C  
ATOM    891  CB  PRO A 120     -37.568   3.520  50.983  1.00 58.27           C  
ATOM    892  O   PRO A 120     -39.045   4.706  53.291  1.00 58.27           O  
ATOM    893  CG  PRO A 120     -36.357   3.634  51.909  1.00 58.27           C  
ATOM    894  CD  PRO A 120     -35.932   5.093  51.760  1.00 58.27           C  
ATOM    895  N   SER A 121     -40.503   5.435  51.732  1.00 56.20           N  
ATOM    896  CA  SER A 121     -41.705   5.285  52.557  1.00 56.20           C  
ATOM    897  C   SER A 121     -42.319   3.912  52.302  1.00 56.20           C  
ATOM    898  CB  SER A 121     -42.736   6.394  52.315  1.00 56.20           C  
ATOM    899  O   SER A 121     -42.502   3.502  51.157  1.00 56.20           O  
ATOM    900  OG  SER A 121     -42.987   7.075  53.530  1.00 56.20           O  
ATOM    901  N   ALA A 122     -42.569   3.199  53.394  1.00 54.47           N  
ATOM    902  CA  ALA A 122     -43.154   1.873  53.437  1.00 54.47           C  
ATOM    903  C   ALA A 122     -44.665   1.939  53.193  1.00 54.47           C  
ATOM    904  CB  ALA A 122     -42.848   1.307  54.834  1.00 54.47           C  
ATOM    905  O   ALA A 122     -45.359   2.541  54.000  1.00 54.47           O  
ATOM    906  N   GLU A 123     -45.171   1.272  52.153  1.00 56.81           N  
ATOM    907  CA  GLU A 123     -46.604   0.992  52.007  1.00 56.81           C  
ATOM    908  C   GLU A 123     -46.844  -0.290  51.179  1.00 56.81           C  
ATOM    909  CB  GLU A 123     -47.366   2.232  51.483  1.00 56.81           C  
ATOM    910  O   GLU A 123     -46.537  -0.366  49.994  1.00 56.81           O  
ATOM    911  CG  GLU A 123     -48.193   2.909  52.606  1.00 56.81           C  
ATOM    912  CD  GLU A 123     -48.350   4.434  52.469  1.00 56.81           C  
ATOM    913  OE1 GLU A 123     -49.446   4.927  52.822  1.00 56.81           O  
ATOM    914  OE2 GLU A 123     -47.378   5.116  52.062  1.00 56.81           O  
ATOM    915  N   ASP A 124     -47.338  -1.293  51.915  1.00 58.92           N  
ATOM    916  CA  ASP A 124     -48.212  -2.436  51.593  1.00 58.92           C  
ATOM    917  C   ASP A 124     -47.920  -3.381  50.394  1.00 58.92           C  
ATOM    918  CB  ASP A 124     -49.665  -1.937  51.585  1.00 58.92           C  
ATOM    919  O   ASP A 124     -48.056  -3.000  49.229  1.00 58.92           O  
ATOM    920  CG  ASP A 124     -50.696  -3.059  51.763  1.00 58.92           C  
ATOM    921  OD1 ASP A 124     -50.314  -4.184  52.161  1.00 58.92           O  
ATOM    922  OD2 ASP A 124     -51.886  -2.799  51.505  1.00 58.92           O  
ATOM    923  N   PRO A 125     -47.639  -4.681  50.646  1.00 55.01           N  
ATOM    924  CA  PRO A 125     -47.584  -5.710  49.616  1.00 55.01           C  
ATOM    925  C   PRO A 125     -48.976  -6.314  49.371  1.00 55.01           C  
ATOM    926  CB  PRO A 125     -46.570  -6.721  50.158  1.00 55.01           C  
ATOM    927  O   PRO A 125     -49.208  -7.484  49.667  1.00 55.01           O  
ATOM    928  CG  PRO A 125     -46.884  -6.732  51.655  1.00 55.01           C  
ATOM    929  CD  PRO A 125     -47.341  -5.298  51.938  1.00 55.01           C  
ATOM    930  N   THR A 126     -49.905  -5.555  48.790  1.00 56.10           N  
ATOM    931  CA  THR A 126     -51.220  -6.098  48.409  1.00 56.10           C  
ATOM    932  C   THR A 126     -51.677  -5.501  47.082  1.00 56.10           C  
ATOM    933  CB  THR A 126     -52.273  -5.881  49.516  1.00 56.10           C  
ATOM    934  O   THR A 126     -52.234  -4.412  47.035  1.00 56.10           O  
ATOM    935  CG2 THR A 126     -53.534  -6.701  49.215  1.00 56.10           C  
ATOM    936  OG1 THR A 126     -51.812  -6.335  50.768  1.00 56.10           O  
ATOM    937  N   GLY A 127     -51.451  -6.202  45.966  1.00 51.85           N  
ATOM    938  CA  GLY A 127     -51.929  -5.693  44.677  1.00 51.85           C  
ATOM    939  C   GLY A 127     -51.515  -6.486  43.446  1.00 51.85           C  
ATOM    940  O   GLY A 127     -50.637  -6.069  42.703  1.00 51.85           O  
ATOM    941  N   THR A 128     -52.177  -7.625  43.231  1.00 52.30           N  
ATOM    942  CA  THR A 128     -52.689  -8.084  41.922  1.00 52.30           C  
ATOM    943  C   THR A 128     -51.907  -7.693  40.658  1.00 52.30           C  
ATOM    944  CB  THR A 128     -54.147  -7.611  41.756  1.00 52.30           C  
ATOM    945  O   THR A 128     -52.111  -6.628  40.079  1.00 52.30           O  
ATOM    946  CG2 THR A 128     -55.103  -8.403  42.646  1.00 52.30           C  
ATOM    947  OG1 THR A 128     -54.277  -6.255  42.111  1.00 52.30           O  
ATOM    948  N   TRP A 129     -51.129  -8.636  40.123  1.00 62.45           N  
ATOM    949  CA  TRP A 129     -50.689  -8.617  38.730  1.00 62.45           C  
ATOM    950  C   TRP A 129     -51.823  -9.179  37.860  1.00 62.45           C  
ATOM    951  CB  TRP A 129     -49.367  -9.393  38.587  1.00 62.45           C  
ATOM    952  O   TRP A 129     -52.140 -10.364  37.924  1.00 62.45           O  
ATOM    953  CG  TRP A 129     -49.366 -10.812  39.085  1.00 62.45           C  
ATOM    954  CD1 TRP A 129     -49.434 -11.191  40.383  1.00 62.45           C  
ATOM    955  CD2 TRP A 129     -49.269 -12.054  38.316  1.00 62.45           C  
ATOM    956  CE2 TRP A 129     -49.343 -13.151  39.227  1.00 62.45           C  
ATOM    957  CE3 TRP A 129     -49.102 -12.368  36.949  1.00 62.45           C  
ATOM    958  NE1 TRP A 129     -49.464 -12.567  40.468  1.00 62.45           N  
ATOM    959  CH2 TRP A 129     -49.101 -14.763  37.441  1.00 62.45           C  
ATOM    960  CZ2 TRP A 129     -49.268 -14.487  38.808  1.00 62.45           C  
ATOM    961  CZ3 TRP A 129     -49.014 -13.706  36.517  1.00 62.45           C  
ATOM    962  N   THR A 130     -52.468  -8.322  37.065  1.00 59.45           N  
ATOM    963  CA  THR A 130     -53.373  -8.759  35.991  1.00 59.45           C  
ATOM    964  C   THR A 130     -52.657  -8.595  34.657  1.00 59.45           C  
ATOM    965  CB  THR A 130     -54.734  -8.053  36.018  1.00 59.45           C  
ATOM    966  O   THR A 130     -52.072  -7.557  34.365  1.00 59.45           O  
ATOM    967  CG2 THR A 130     -55.701  -8.620  34.976  1.00 59.45           C  
ATOM    968  OG1 THR A 130     -55.337  -8.271  37.271  1.00 59.45           O  
ATOM    969  N   VAL A 131     -52.671  -9.681  33.891  1.00 52.07           N  
ATOM    970  CA  VAL A 131     -51.959  -9.921  32.634  1.00 52.07           C  
ATOM    971  C   VAL A 131     -52.363  -8.929  31.540  1.00 52.07           C  
ATOM    972  CB  VAL A 131     -52.274 -11.374  32.207  1.00 52.07           C  
ATOM    973  O   VAL A 131     -53.524  -8.876  31.141  1.00 52.07           O  
ATOM    974  CG1 VAL A 131     -51.801 -11.731  30.794  1.00 52.07           C  
ATOM    975  CG2 VAL A 131     -51.631 -12.369  33.189  1.00 52.07           C  
ATOM    976  N   SER A 132     -51.384  -8.217  30.980  1.00 52.77           N  
ATOM    977  CA  SER A 132     -51.540  -7.476  29.725  1.00 52.77           C  
ATOM    978  C   SER A 132     -51.335  -8.420  28.537  1.00 52.77           C  
ATOM    979  CB  SER A 132     -50.557  -6.302  29.650  1.00 52.77           C  
ATOM    980  O   SER A 132     -50.225  -8.895  28.296  1.00 52.77           O  
ATOM    981  OG  SER A 132     -50.713  -5.464  30.778  1.00 52.77           O  
ATOM    982  N   GLY A 133     -52.406  -8.704  27.793  1.00 52.81           N  
ATOM    983  CA  GLY A 133     -52.337  -9.397  26.504  1.00 52.81           C  
ATOM    984  C   GLY A 133     -51.716  -8.516  25.406  1.00 52.81           C  
ATOM    985  O   GLY A 133     -51.776  -7.288  25.499  1.00 52.81           O  
ATOM    986  N   PRO A 134     -51.120  -9.106  24.353  1.00 63.46           N  
ATOM    987  CA  PRO A 134     -50.539  -8.337  23.260  1.00 63.46           C  
ATOM    988  C   PRO A 134     -51.648  -7.662  22.442  1.00 63.46           C  
ATOM    989  CB  PRO A 134     -49.703  -9.337  22.454  1.00 63.46           C  
ATOM    990  O   PRO A 134     -52.433  -8.324  21.761  1.00 63.46           O  
ATOM    991  CG  PRO A 134     -50.395 -10.676  22.712  1.00 63.46           C  
ATOM    992  CD  PRO A 134     -50.955 -10.533  24.128  1.00 63.46           C  
ATOM    993  N   CYS A 135     -51.703  -6.333  22.516  1.00 58.75           N  
ATOM    994  CA  CYS A 135     -52.574  -5.504  21.693  1.00 58.75           C  
ATOM    995  C   CYS A 135     -52.141  -5.613  20.219  1.00 58.75           C  
ATOM    996  CB  CYS A 135     -52.522  -4.064  22.224  1.00 58.75           C  
ATOM    997  O   CYS A 135     -51.073  -5.136  19.832  1.00 58.75           O  
ATOM    998  SG  CYS A 135     -53.825  -3.091  21.425  1.00 58.75           S  
ATOM    999  N   LYS A 136     -52.961  -6.294  19.410  1.00 48.87           N  
ATOM   1000  CA  LYS A 136     -52.956  -6.208  17.947  1.00 48.87           C  
ATOM   1001  C   LYS A 136     -53.563  -4.866  17.581  1.00 48.87           C  
ATOM   1002  CB  LYS A 136     -53.871  -7.295  17.344  1.00 48.87           C  
ATOM   1003  O   LYS A 136     -54.766  -4.729  17.741  1.00 48.87           O  
ATOM   1004  CG  LYS A 136     -53.194  -8.624  17.017  1.00 48.87           C  
ATOM   1005  CD  LYS A 136     -54.280  -9.628  16.604  1.00 48.87           C  
ATOM   1006  CE  LYS A 136     -53.659 -10.909  16.044  1.00 48.87           C  
ATOM   1007  NZ  LYS A 136     -54.696 -11.944  15.810  1.00 48.87           N  
ATOM   1008  N   ASP A 137     -52.782  -3.957  17.018  1.00 57.76           N  
ATOM   1009  CA  ASP A 137     -53.367  -2.931  16.170  1.00 57.76           C  
ATOM   1010  C   ASP A 137     -52.362  -2.358  15.168  1.00 57.76           C  
ATOM   1011  CB  ASP A 137     -54.086  -1.850  17.010  1.00 57.76           C  
ATOM   1012  O   ASP A 137     -51.265  -1.933  15.518  1.00 57.76           O  
ATOM   1013  CG  ASP A 137     -55.616  -2.019  16.984  1.00 57.76           C  
ATOM   1014  OD1 ASP A 137     -56.127  -2.437  15.913  1.00 57.76           O  
ATOM   1015  OD2 ASP A 137     -56.261  -1.668  17.994  1.00 57.76           O  
ATOM   1016  N   HIS A 138     -52.824  -2.359  13.913  1.00 58.82           N  
ATOM   1017  CA  HIS A 138     -52.327  -1.645  12.729  1.00 58.82           C  
ATOM   1018  C   HIS A 138     -51.437  -2.434  11.745  1.00 58.82           C  
ATOM   1019  CB  HIS A 138     -51.798  -0.247  13.080  1.00 58.82           C  
ATOM   1020  O   HIS A 138     -50.216  -2.496  11.888  1.00 58.82           O  
ATOM   1021  CG  HIS A 138     -52.725   0.544  13.977  1.00 58.82           C  
ATOM   1022  CD2 HIS A 138     -52.344   1.515  14.861  1.00 58.82           C  
ATOM   1023  ND1 HIS A 138     -54.090   0.380  14.131  1.00 58.82           N  
ATOM   1024  CE1 HIS A 138     -54.510   1.228  15.081  1.00 58.82           C  
ATOM   1025  NE2 HIS A 138     -53.483   1.958  15.538  1.00 58.82           N  
ATOM   1026  N   PRO A 139     -52.037  -2.993  10.669  1.00 59.41           N  
ATOM   1027  CA  PRO A 139     -51.316  -3.328   9.446  1.00 59.41           C  
ATOM   1028  C   PRO A 139     -51.183  -2.099   8.518  1.00 59.41           C  
ATOM   1029  CB  PRO A 139     -52.164  -4.444   8.824  1.00 59.41           C  
ATOM   1030  O   PRO A 139     -51.787  -1.059   8.770  1.00 59.41           O  
ATOM   1031  CG  PRO A 139     -53.598  -4.037   9.172  1.00 59.41           C  
ATOM   1032  CD  PRO A 139     -53.463  -3.263  10.486  1.00 59.41           C  
ATOM   1033  N   HIS A 140     -50.479  -2.307   7.392  1.00 57.11           N  
ATOM   1034  CA  HIS A 140     -50.451  -1.549   6.117  1.00 57.11           C  
ATOM   1035  C   HIS A 140     -49.138  -0.769   5.798  1.00 57.11           C  
ATOM   1036  CB  HIS A 140     -51.793  -0.826   5.817  1.00 57.11           C  
ATOM   1037  O   HIS A 140     -48.398  -0.395   6.699  1.00 57.11           O  
ATOM   1038  CG  HIS A 140     -52.460  -1.296   4.552  1.00 57.11           C  
ATOM   1039  CD2 HIS A 140     -52.944  -2.550   4.314  1.00 57.11           C  
ATOM   1040  ND1 HIS A 140     -52.700  -0.563   3.414  1.00 57.11           N  
ATOM   1041  CE1 HIS A 140     -53.226  -1.376   2.486  1.00 57.11           C  
ATOM   1042  NE2 HIS A 140     -53.396  -2.601   2.994  1.00 57.11           N  
ATOM   1043  N   PRO A 141     -48.755  -0.601   4.511  1.00 50.32           N  
ATOM   1044  CA  PRO A 141     -47.854  -1.511   3.800  1.00 50.32           C  
ATOM   1045  C   PRO A 141     -46.807  -0.759   2.952  1.00 50.32           C  
ATOM   1046  CB  PRO A 141     -48.786  -2.274   2.856  1.00 50.32           C  
ATOM   1047  O   PRO A 141     -47.137   0.056   2.096  1.00 50.32           O  
ATOM   1048  CG  PRO A 141     -49.767  -1.187   2.421  1.00 50.32           C  
ATOM   1049  CD  PRO A 141     -49.630  -0.077   3.484  1.00 50.32           C  
ATOM   1050  N   PHE A 142     -45.531  -1.108   3.074  1.00 55.23           N  
ATOM   1051  CA  PHE A 142     -44.525  -0.675   2.096  1.00 55.23           C  
ATOM   1052  C   PHE A 142     -43.878  -1.890   1.440  1.00 55.23           C  
ATOM   1053  CB  PHE A 142     -43.596   0.390   2.688  1.00 55.23           C  
ATOM   1054  O   PHE A 142     -42.690  -2.163   1.572  1.00 55.23           O  
ATOM   1055  CG  PHE A 142     -44.309   1.718   2.916  1.00 55.23           C  
ATOM   1056  CD1 PHE A 142     -44.586   2.571   1.827  1.00 55.23           C  
ATOM   1057  CD2 PHE A 142     -44.733   2.087   4.206  1.00 55.23           C  
ATOM   1058  CE1 PHE A 142     -45.267   3.785   2.030  1.00 55.23           C  
ATOM   1059  CE2 PHE A 142     -45.413   3.302   4.410  1.00 55.23           C  
ATOM   1060  CZ  PHE A 142     -45.678   4.153   3.323  1.00 55.23           C  
ATOM   1061  N   LEU A 143     -44.720  -2.628   0.714  1.00 52.71           N  
ATOM   1062  CA  LEU A 143     -44.328  -3.497  -0.389  1.00 52.71           C  
ATOM   1063  C   LEU A 143     -44.746  -2.809  -1.690  1.00 52.71           C  
ATOM   1064  CB  LEU A 143     -44.995  -4.883  -0.263  1.00 52.71           C  
ATOM   1065  O   LEU A 143     -45.791  -3.124  -2.245  1.00 52.71           O  
ATOM   1066  CG  LEU A 143     -44.418  -5.815   0.809  1.00 52.71           C  
ATOM   1067  CD1 LEU A 143     -45.253  -7.096   0.844  1.00 52.71           C  
ATOM   1068  CD2 LEU A 143     -42.967  -6.206   0.514  1.00 52.71           C  
ATOM   1069  N   SER A 144     -43.937  -1.874  -2.183  1.00 51.93           N  
ATOM   1070  CA  SER A 144     -43.999  -1.482  -3.594  1.00 51.93           C  
ATOM   1071  C   SER A 144     -42.762  -0.686  -4.011  1.00 51.93           C  
ATOM   1072  CB  SER A 144     -45.299  -0.736  -3.956  1.00 51.93           C  
ATOM   1073  O   SER A 144     -42.619   0.487  -3.693  1.00 51.93           O  
ATOM   1074  OG  SER A 144     -45.712   0.139  -2.931  1.00 51.93           O  
ATOM   1075  N   GLN A 145     -41.921  -1.372  -4.793  1.00 52.31           N  
ATOM   1076  CA  GLN A 145     -41.076  -0.837  -5.867  1.00 52.31           C  
ATOM   1077  C   GLN A 145     -39.770  -0.120  -5.491  1.00 52.31           C  
ATOM   1078  CB  GLN A 145     -41.936  -0.028  -6.856  1.00 52.31           C  
ATOM   1079  O   GLN A 145     -39.621   1.087  -5.656  1.00 52.31           O  
ATOM   1080  CG  GLN A 145     -43.041  -0.867  -7.515  1.00 52.31           C  
ATOM   1081  CD  GLN A 145     -43.904  -0.014  -8.432  1.00 52.31           C  
ATOM   1082  NE2 GLN A 145     -44.117  -0.417  -9.665  1.00 52.31           N  
ATOM   1083  OE1 GLN A 145     -44.413   1.023  -8.059  1.00 52.31           O  
ATOM   1084  N   SER A 146     -38.729  -0.900  -5.194  1.00 50.53           N  
ATOM   1085  CA  SER A 146     -37.406  -0.565  -5.730  1.00 50.53           C  
ATOM   1086  C   SER A 146     -37.359  -0.996  -7.203  1.00 50.53           C  
ATOM   1087  CB  SER A 146     -36.280  -1.177  -4.888  1.00 50.53           C  
ATOM   1088  O   SER A 146     -37.404  -2.182  -7.526  1.00 50.53           O  
ATOM   1089  OG  SER A 146     -36.552  -2.520  -4.535  1.00 50.53           O  
ATOM   1090  N   ASN A 147     -37.338  -0.014  -8.109  1.00 56.20           N  
ATOM   1091  CA  ASN A 147     -37.144  -0.212  -9.548  1.00 56.20           C  
ATOM   1092  C   ASN A 147     -35.932  -1.128  -9.830  1.00 56.20           C  
ATOM   1093  CB  ASN A 147     -36.896   1.164 -10.208  1.00 56.20           C  
ATOM   1094  O   ASN A 147     -34.851  -0.860  -9.296  1.00 56.20           O  
ATOM   1095  CG  ASN A 147     -38.160   1.811 -10.731  1.00 56.20           C  
ATOM   1096  ND2 ASN A 147     -38.519   2.985 -10.264  1.00 56.20           N  
ATOM   1097  OD1 ASN A 147     -38.840   1.261 -11.574  1.00 56.20           O  
ATOM   1098  N   PRO A 148     -36.042  -2.154 -10.695  1.00 65.31           N  
ATOM   1099  CA  PRO A 148     -34.862  -2.787 -11.270  1.00 65.31           C  
ATOM   1100  C   PRO A 148     -34.203  -1.820 -12.273  1.00 65.31           C  
ATOM   1101  CB  PRO A 148     -35.372  -4.071 -11.929  1.00 65.31           C  
ATOM   1102  O   PRO A 148     -34.915  -1.124 -12.999  1.00 65.31           O  
ATOM   1103  CG  PRO A 148     -36.807  -3.721 -12.328  1.00 65.31           C  
ATOM   1104  CD  PRO A 148     -37.258  -2.709 -11.271  1.00 65.31           C  
ATOM   1105  N   PRO A 149     -32.861  -1.752 -12.358  1.00 68.01           N  
ATOM   1106  CA  PRO A 149     -32.202  -0.938 -13.368  1.00 68.01           C  
ATOM   1107  C   PRO A 149     -32.585  -1.434 -14.767  1.00 68.01           C  
ATOM   1108  CB  PRO A 149     -30.701  -1.022 -13.079  1.00 68.01           C  
ATOM   1109  O   PRO A 149     -32.418  -2.608 -15.106  1.00 68.01           O  
ATOM   1110  CG  PRO A 149     -30.556  -2.321 -12.287  1.00 68.01           C  
ATOM   1111  CD  PRO A 149     -31.890  -2.471 -11.556  1.00 68.01           C  
ATOM   1112  N   THR A 150     -33.122  -0.506 -15.554  1.00 62.07           N  
ATOM   1113  CA  THR A 150     -33.523  -0.636 -16.951  1.00 62.07           C  
ATOM   1114  C   THR A 150     -32.491  -1.416 -17.768  1.00 62.07           C  
ATOM   1115  CB  THR A 150     -33.685   0.785 -17.523  1.00 62.07           C  
ATOM   1116  O   THR A 150     -31.382  -0.941 -18.009  1.00 62.07           O  
ATOM   1117  CG2 THR A 150     -34.285   0.815 -18.925  1.00 62.07           C  
ATOM   1118  OG1 THR A 150     -34.553   1.521 -16.690  1.00 62.07           O  
ATOM   1119  N   ARG A 151     -32.868  -2.608 -18.249  1.00 55.58           N  
ATOM   1120  CA  ARG A 151     -32.189  -3.257 -19.376  1.00 55.58           C  
ATOM   1121  C   ARG A 151     -32.553  -2.493 -20.648  1.00 55.58           C  
ATOM   1122  CB  ARG A 151     -32.601  -4.734 -19.513  1.00 55.58           C  
ATOM   1123  O   ARG A 151     -33.603  -2.748 -21.226  1.00 55.58           O  
ATOM   1124  CG  ARG A 151     -31.972  -5.667 -18.470  1.00 55.58           C  
ATOM   1125  CD  ARG A 151     -32.165  -7.117 -18.937  1.00 55.58           C  
ATOM   1126  NE  ARG A 151     -31.573  -8.091 -18.000  1.00 55.58           N  
ATOM   1127  NH1 ARG A 151     -31.415  -9.857 -19.465  1.00 55.58           N  
ATOM   1128  NH2 ARG A 151     -30.777 -10.123 -17.345  1.00 55.58           N  
ATOM   1129  CZ  ARG A 151     -31.259  -9.346 -18.274  1.00 55.58           C  
ATOM   1130  N   ILE A 152     -31.709  -1.557 -21.069  1.00 61.09           N  
ATOM   1131  CA  ILE A 152     -31.781  -0.992 -22.421  1.00 61.09           C  
ATOM   1132  C   ILE A 152     -30.938  -1.850 -23.362  1.00 61.09           C  
ATOM   1133  CB  ILE A 152     -31.473   0.521 -22.507  1.00 61.09           C  
ATOM   1134  O   ILE A 152     -29.751  -2.087 -23.144  1.00 61.09           O  
ATOM   1135  CG1 ILE A 152     -30.613   1.032 -21.331  1.00 61.09           C  
ATOM   1136  CG2 ILE A 152     -32.805   1.289 -22.623  1.00 61.09           C  
ATOM   1137  CD1 ILE A 152     -30.176   2.494 -21.473  1.00 61.09           C  
ATOM   1138  N   SER A 153     -31.651  -2.371 -24.353  1.00 50.81           N  
ATOM   1139  CA  SER A 153     -31.261  -3.336 -25.367  1.00 50.81           C  
ATOM   1140  C   SER A 153     -30.126  -2.882 -26.281  1.00 50.81           C  
ATOM   1141  CB  SER A 153     -32.483  -3.603 -26.253  1.00 50.81           C  
ATOM   1142  O   SER A 153     -30.071  -1.745 -26.735  1.00 50.81           O  
ATOM   1143  OG  SER A 153     -33.526  -4.199 -25.507  1.00 50.81           O  
ATOM   1144  N   SER A 154     -29.284  -3.861 -26.601  1.00 50.29           N  
ATOM   1145  CA  SER A 154     -28.684  -4.177 -27.898  1.00 50.29           C  
ATOM   1146  C   SER A 154     -29.048  -3.261 -29.076  1.00 50.29           C  
ATOM   1147  CB  SER A 154     -29.157  -5.601 -28.265  1.00 50.29           C  
ATOM   1148  O   SER A 154     -30.145  -3.374 -29.613  1.00 50.29           O  
ATOM   1149  OG  SER A 154     -29.246  -6.443 -27.125  1.00 50.29           O  
ATOM   1150  N   ALA A 155     -28.092  -2.461 -29.547  1.00 58.50           N  
ATOM   1151  CA  ALA A 155     -27.866  -2.157 -30.964  1.00 58.50           C  
ATOM   1152  C   ALA A 155     -26.710  -1.161 -31.069  1.00 58.50           C  
ATOM   1153  CB  ALA A 155     -29.105  -1.536 -31.638  1.00 58.50           C  
ATOM   1154  O   ALA A 155     -26.876  -0.023 -30.669  1.00 58.50           O  
ATOM   1155  N   LEU A 156     -25.558  -1.588 -31.582  1.00 62.78           N  
ATOM   1156  CA  LEU A 156     -24.776  -0.867 -32.595  1.00 62.78           C  
ATOM   1157  C   LEU A 156     -23.608  -1.790 -33.008  1.00 62.78           C  
ATOM   1158  CB  LEU A 156     -24.248   0.511 -32.125  1.00 62.78           C  
ATOM   1159  O   LEU A 156     -22.716  -2.044 -32.198  1.00 62.78           O  
ATOM   1160  CG  LEU A 156     -25.147   1.752 -32.382  1.00 62.78           C  
ATOM   1161  CD1 LEU A 156     -24.374   3.015 -32.020  1.00 62.78           C  
ATOM   1162  CD2 LEU A 156     -25.648   1.869 -33.824  1.00 62.78           C  
ATOM   1163  N   PRO A 157     -23.620  -2.358 -34.227  1.00 59.83           N  
ATOM   1164  CA  PRO A 157     -22.528  -3.191 -34.711  1.00 59.83           C  
ATOM   1165  C   PRO A 157     -21.330  -2.321 -35.119  1.00 59.83           C  
ATOM   1166  CB  PRO A 157     -23.121  -4.000 -35.868  1.00 59.83           C  
ATOM   1167  O   PRO A 157     -21.450  -1.434 -35.961  1.00 59.83           O  
ATOM   1168  CG  PRO A 157     -24.244  -3.114 -36.409  1.00 59.83           C  
ATOM   1169  CD  PRO A 157     -24.685  -2.271 -35.214  1.00 59.83           C  
ATOM   1170  N   LEU A 158     -20.164  -2.603 -34.534  1.00 54.52           N  
ATOM   1171  CA  LEU A 158     -18.866  -2.098 -34.987  1.00 54.52           C  
ATOM   1172  C   LEU A 158     -18.557  -2.691 -36.367  1.00 54.52           C  
ATOM   1173  CB  LEU A 158     -17.786  -2.503 -33.961  1.00 54.52           C  
ATOM   1174  O   LEU A 158     -18.299  -3.889 -36.482  1.00 54.52           O  
ATOM   1175  CG  LEU A 158     -17.626  -1.500 -32.804  1.00 54.52           C  
ATOM   1176  CD1 LEU A 158     -17.128  -2.204 -31.542  1.00 54.52           C  
ATOM   1177  CD2 LEU A 158     -16.618  -0.410 -33.174  1.00 54.52           C  
ATOM   1178  N   LYS A 159     -18.588  -1.858 -37.409  1.00 50.49           N  
ATOM   1179  CA  LYS A 159     -18.118  -2.215 -38.748  1.00 50.49           C  
ATOM   1180  C   LYS A 159     -17.500  -0.994 -39.418  1.00 50.49           C  
ATOM   1181  CB  LYS A 159     -19.280  -2.828 -39.553  1.00 50.49           C  
ATOM   1182  O   LYS A 159     -18.209  -0.185 -40.002  1.00 50.49           O  
ATOM   1183  CG  LYS A 159     -18.787  -3.558 -40.810  1.00 50.49           C  
ATOM   1184  CD  LYS A 159     -19.889  -4.462 -41.378  1.00 50.49           C  
ATOM   1185  CE  LYS A 159     -19.359  -5.150 -42.639  1.00 50.49           C  
ATOM   1186  NZ  LYS A 159     -20.266  -6.222 -43.111  1.00 50.49           N  
ATOM   1187  N   THR A 160     -16.178  -0.903 -39.349  1.00 58.05           N  
ATOM   1188  CA  THR A 160     -15.408  -0.121 -40.316  1.00 58.05           C  
ATOM   1189  C   THR A 160     -14.188  -0.939 -40.705  1.00 58.05           C  
ATOM   1190  CB  THR A 160     -15.030   1.289 -39.837  1.00 58.05           C  
ATOM   1191  O   THR A 160     -13.135  -0.875 -40.076  1.00 58.05           O  
ATOM   1192  CG2 THR A 160     -14.689   2.174 -41.036  1.00 58.05           C  
ATOM   1193  OG1 THR A 160     -16.107   1.917 -39.178  1.00 58.05           O  
ATOM   1194  N   ASP A 161     -14.391  -1.754 -41.736  1.00 51.42           N  
ATOM   1195  CA  ASP A 161     -13.342  -2.211 -42.633  1.00 51.42           C  
ATOM   1196  C   ASP A 161     -12.773  -0.972 -43.341  1.00 51.42           C  
ATOM   1197  CB  ASP A 161     -13.956  -3.172 -43.675  1.00 51.42           C  
ATOM   1198  O   ASP A 161     -13.384  -0.452 -44.273  1.00 51.42           O  
ATOM   1199  CG  ASP A 161     -14.368  -4.530 -43.102  1.00 51.42           C  
ATOM   1200  OD1 ASP A 161     -13.475  -5.209 -42.554  1.00 51.42           O  
ATOM   1201  OD2 ASP A 161     -15.572  -4.877 -43.210  1.00 51.42           O  
ATOM   1202  N   SER A 162     -11.620  -0.475 -42.896  1.00 55.16           N  
ATOM   1203  CA  SER A 162     -10.793   0.405 -43.723  1.00 55.16           C  
ATOM   1204  C   SER A 162      -9.626  -0.420 -44.235  1.00 55.16           C  
ATOM   1205  CB  SER A 162     -10.360   1.673 -43.000  1.00 55.16           C  
ATOM   1206  O   SER A 162      -8.694  -0.757 -43.507  1.00 55.16           O  
ATOM   1207  OG  SER A 162     -11.497   2.473 -42.734  1.00 55.16           O  
ATOM   1208  N   ALA A 163      -9.798  -0.802 -45.493  1.00 52.74           N  
ATOM   1209  CA  ALA A 163      -8.940  -1.598 -46.338  1.00 52.74           C  
ATOM   1210  C   ALA A 163      -7.457  -1.193 -46.307  1.00 52.74           C  
ATOM   1211  CB  ALA A 163      -9.509  -1.454 -47.755  1.00 52.74           C  
ATOM   1212  O   ALA A 163      -7.096  -0.021 -46.354  1.00 52.74           O  
ATOM   1213  N   LEU A 164      -6.626  -2.236 -46.283  1.00 49.27           N  
ATOM   1214  CA  LEU A 164      -5.434  -2.414 -47.111  1.00 49.27           C  
ATOM   1215  C   LEU A 164      -5.223  -1.333 -48.186  1.00 49.27           C  
ATOM   1216  CB  LEU A 164      -5.626  -3.770 -47.837  1.00 49.27           C  
ATOM   1217  O   LEU A 164      -5.900  -1.344 -49.205  1.00 49.27           O  
ATOM   1218  CG  LEU A 164      -5.279  -5.010 -47.000  1.00 49.27           C  
ATOM   1219  CD1 LEU A 164      -6.046  -6.236 -47.496  1.00 49.27           C  
ATOM   1220  CD2 LEU A 164      -3.783  -5.309 -47.100  1.00 49.27           C  
ATOM   1221  N   GLU A 165      -4.184  -0.521 -48.021  1.00 46.85           N  
ATOM   1222  CA  GLU A 165      -3.179  -0.333 -49.070  1.00 46.85           C  
ATOM   1223  C   GLU A 165      -1.861   0.097 -48.421  1.00 46.85           C  
ATOM   1224  CB  GLU A 165      -3.606   0.638 -50.191  1.00 46.85           C  
ATOM   1225  O   GLU A 165      -1.697   1.209 -47.924  1.00 46.85           O  
ATOM   1226  CG  GLU A 165      -4.018  -0.102 -51.481  1.00 46.85           C  
ATOM   1227  CD  GLU A 165      -3.537   0.646 -52.729  1.00 46.85           C  
ATOM   1228  OE1 GLU A 165      -2.444   0.284 -53.224  1.00 46.85           O  
ATOM   1229  OE2 GLU A 165      -4.260   1.566 -53.172  1.00 46.85           O  
ATOM   1230  N   GLN A 166      -0.916  -0.841 -48.387  1.00 53.70           N  
ATOM   1231  CA  GLN A 166       0.494  -0.524 -48.257  1.00 53.70           C  
ATOM   1232  C   GLN A 166       1.023  -0.166 -49.645  1.00 53.70           C  
ATOM   1233  CB  GLN A 166       1.283  -1.737 -47.734  1.00 53.70           C  
ATOM   1234  O   GLN A 166       1.136  -1.043 -50.495  1.00 53.70           O  
ATOM   1235  CG  GLN A 166       1.085  -2.050 -46.249  1.00 53.70           C  
ATOM   1236  CD  GLN A 166       2.237  -2.905 -45.723  1.00 53.70           C  
ATOM   1237  NE2 GLN A 166       2.801  -2.568 -44.583  1.00 53.70           N  
ATOM   1238  OE1 GLN A 166       2.678  -3.870 -46.320  1.00 53.70           O  
ATOM   1239  N   THR A 167       1.450   1.073 -49.845  1.00 63.12           N  
ATOM   1240  CA  THR A 167       2.452   1.402 -50.864  1.00 63.12           C  
ATOM   1241  C   THR A 167       3.825   1.494 -50.203  1.00 63.12           C  
ATOM   1242  CB  THR A 167       2.140   2.729 -51.576  1.00 63.12           C  
ATOM   1243  O   THR A 167       4.083   2.457 -49.476  1.00 63.12           O  
ATOM   1244  CG2 THR A 167       1.116   2.554 -52.690  1.00 63.12           C  
ATOM   1245  OG1 THR A 167       1.658   3.682 -50.652  1.00 63.12           O  
ATOM   1246  N   PRO A 168       4.748   0.546 -50.430  1.00 45.55           N  
ATOM   1247  CA  PRO A 168       6.165   0.857 -50.438  1.00 45.55           C  
ATOM   1248  C   PRO A 168       6.552   1.326 -51.852  1.00 45.55           C  
ATOM   1249  CB  PRO A 168       6.828  -0.458 -50.027  1.00 45.55           C  
ATOM   1250  O   PRO A 168       5.834   1.063 -52.807  1.00 45.55           O  
ATOM   1251  CG  PRO A 168       5.924  -1.520 -50.667  1.00 45.55           C  
ATOM   1252  CD  PRO A 168       4.550  -0.849 -50.808  1.00 45.55           C  
ATOM   1253  N   GLN A 169       7.736   1.919 -51.992  1.00 53.62           N  
ATOM   1254  CA  GLN A 169       8.376   2.365 -53.242  1.00 53.62           C  
ATOM   1255  C   GLN A 169       8.131   3.835 -53.606  1.00 53.62           C  
ATOM   1256  CB  GLN A 169       8.156   1.426 -54.452  1.00 53.62           C  
ATOM   1257  O   GLN A 169       7.138   4.197 -54.217  1.00 53.62           O  
ATOM   1258  CG  GLN A 169       8.361  -0.068 -54.139  1.00 53.62           C  
ATOM   1259  CD  GLN A 169       8.614  -0.920 -55.371  1.00 53.62           C  
ATOM   1260  NE2 GLN A 169       8.596  -2.227 -55.225  1.00 53.62           N  
ATOM   1261  OE1 GLN A 169       8.891  -0.459 -56.462  1.00 53.62           O  
ATOM   1262  N   GLN A 170       9.111   4.685 -53.293  1.00 54.99           N  
ATOM   1263  CA  GLN A 170      10.096   5.159 -54.278  1.00 54.99           C  
ATOM   1264  C   GLN A 170      10.916   6.311 -53.666  1.00 54.99           C  
ATOM   1265  CB  GLN A 170       9.450   5.621 -55.607  1.00 54.99           C  
ATOM   1266  O   GLN A 170      10.423   7.419 -53.495  1.00 54.99           O  
ATOM   1267  CG  GLN A 170       9.247   4.458 -56.600  1.00 54.99           C  
ATOM   1268  CD  GLN A 170       8.687   4.908 -57.943  1.00 54.99           C  
ATOM   1269  NE2 GLN A 170       9.188   4.380 -59.039  1.00 54.99           N  
ATOM   1270  OE1 GLN A 170       7.806   5.736 -58.055  1.00 54.99           O  
ATOM   1271  N   LEU A 171      12.195   6.060 -53.372  1.00 58.71           N  
ATOM   1272  CA  LEU A 171      13.222   7.106 -53.316  1.00 58.71           C  
ATOM   1273  C   LEU A 171      14.244   6.794 -54.420  1.00 58.71           C  
ATOM   1274  CB  LEU A 171      13.876   7.190 -51.922  1.00 58.71           C  
ATOM   1275  O   LEU A 171      14.872   5.733 -54.357  1.00 58.71           O  
ATOM   1276  CG  LEU A 171      13.249   8.269 -51.019  1.00 58.71           C  
ATOM   1277  CD1 LEU A 171      13.726   8.076 -49.579  1.00 58.71           C  
ATOM   1278  CD2 LEU A 171      13.648   9.685 -51.452  1.00 58.71           C  
ATOM   1279  N   PRO A 172      14.393   7.650 -55.447  1.00 56.60           N  
ATOM   1280  CA  PRO A 172      15.350   7.422 -56.521  1.00 56.60           C  
ATOM   1281  C   PRO A 172      16.801   7.664 -56.080  1.00 56.60           C  
ATOM   1282  CB  PRO A 172      14.940   8.342 -57.681  1.00 56.60           C  
ATOM   1283  O   PRO A 172      17.180   8.763 -55.690  1.00 56.60           O  
ATOM   1284  CG  PRO A 172      13.513   8.762 -57.338  1.00 56.60           C  
ATOM   1285  CD  PRO A 172      13.503   8.741 -55.815  1.00 56.60           C  
ATOM   1286  N   SER A 173      17.590   6.602 -56.232  1.00 55.81           N  
ATOM   1287  CA  SER A 173      18.907   6.576 -56.880  1.00 55.81           C  
ATOM   1288  C   SER A 173      20.049   7.419 -56.298  1.00 55.81           C  
ATOM   1289  CB  SER A 173      18.730   6.824 -58.381  1.00 55.81           C  
ATOM   1290  O   SER A 173      20.331   8.535 -56.727  1.00 55.81           O  
ATOM   1291  OG  SER A 173      17.717   5.967 -58.888  1.00 55.81           O  
ATOM   1292  N   LEU A 174      20.837   6.758 -55.446  1.00 52.61           N  
ATOM   1293  CA  LEU A 174      22.288   6.943 -55.375  1.00 52.61           C  
ATOM   1294  C   LEU A 174      22.900   6.715 -56.767  1.00 52.61           C  
ATOM   1295  CB  LEU A 174      22.858   5.899 -54.388  1.00 52.61           C  
ATOM   1296  O   LEU A 174      22.880   5.593 -57.270  1.00 52.61           O  
ATOM   1297  CG  LEU A 174      22.819   6.338 -52.917  1.00 52.61           C  
ATOM   1298  CD1 LEU A 174      22.844   5.120 -51.993  1.00 52.61           C  
ATOM   1299  CD2 LEU A 174      24.032   7.213 -52.591  1.00 52.61           C  
ATOM   1300  N   HIS A 175      23.466   7.758 -57.372  1.00 63.70           N  
ATOM   1301  CA  HIS A 175      24.330   7.631 -58.544  1.00 63.70           C  
ATOM   1302  C   HIS A 175      25.758   8.010 -58.141  1.00 63.70           C  
ATOM   1303  CB  HIS A 175      23.772   8.444 -59.724  1.00 63.70           C  
ATOM   1304  O   HIS A 175      26.108   9.181 -58.031  1.00 63.70           O  
ATOM   1305  CG  HIS A 175      24.214   7.909 -61.066  1.00 63.70           C  
ATOM   1306  CD2 HIS A 175      23.666   6.841 -61.726  1.00 63.70           C  
ATOM   1307  ND1 HIS A 175      25.218   8.404 -61.869  1.00 63.70           N  
ATOM   1308  CE1 HIS A 175      25.269   7.655 -62.985  1.00 63.70           C  
ATOM   1309  NE2 HIS A 175      24.341   6.687 -62.940  1.00 63.70           N  
ATOM   1310  N   LEU A 176      26.573   6.992 -57.884  1.00 55.78           N  
ATOM   1311  CA  LEU A 176      28.027   7.075 -57.789  1.00 55.78           C  
ATOM   1312  C   LEU A 176      28.545   5.892 -58.608  1.00 55.78           C  
ATOM   1313  CB  LEU A 176      28.472   7.066 -56.304  1.00 55.78           C  
ATOM   1314  O   LEU A 176      28.675   4.783 -58.101  1.00 55.78           O  
ATOM   1315  CG  LEU A 176      29.063   8.410 -55.833  1.00 55.78           C  
ATOM   1316  CD1 LEU A 176      28.961   8.529 -54.312  1.00 55.78           C  
ATOM   1317  CD2 LEU A 176      30.539   8.541 -56.219  1.00 55.78           C  
ATOM   1318  N   SER A 177      28.752   6.118 -59.903  1.00 74.38           N  
ATOM   1319  CA  SER A 177      29.504   5.203 -60.755  1.00 74.38           C  
ATOM   1320  C   SER A 177      30.501   6.007 -61.574  1.00 74.38           C  
ATOM   1321  CB  SER A 177      28.614   4.318 -61.625  1.00 74.38           C  
ATOM   1322  O   SER A 177      30.213   7.111 -62.030  1.00 74.38           O  
ATOM   1323  OG  SER A 177      29.342   3.154 -61.973  1.00 74.38           O  
ATOM   1324  N   GLN A 178      31.694   5.442 -61.633  1.00 66.10           N  
ATOM   1325  CA  GLN A 178      32.975   6.062 -61.917  1.00 66.10           C  
ATOM   1326  C   GLN A 178      33.164   6.433 -63.391  1.00 66.10           C  
ATOM   1327  CB  GLN A 178      34.042   5.037 -61.496  1.00 66.10           C  
ATOM   1328  O   GLN A 178      32.639   5.768 -64.284  1.00 66.10           O  
ATOM   1329  CG  GLN A 178      34.067   4.766 -59.978  1.00 66.10           C  
ATOM   1330  CD  GLN A 178      34.742   3.445 -59.620  1.00 66.10           C  
ATOM   1331  NE2 GLN A 178      35.481   3.391 -58.533  1.00 66.10           N  
ATOM   1332  OE1 GLN A 178      34.595   2.425 -60.267  1.00 66.10           O  
ATOM   1333  N   GLY A 179      34.000   7.447 -63.595  1.00 65.42           N  
ATOM   1334  CA  GLY A 179      34.851   7.664 -64.760  1.00 65.42           C  
ATOM   1335  C   GLY A 179      36.198   8.153 -64.251  1.00 65.42           C  
ATOM   1336  O   GLY A 179      36.173   8.971 -63.302  1.00 65.42           O  
ATOM   1337  OXT GLY A 179      37.206   7.642 -64.772  1.00 65.42           O  
TER    1338      GLY A 179                                                      
ENDMDL                                                                          
END                                                                             
