# Supplementary material for: PICNIC accurately predicts condensate-forming proteins regardless of their structural disorder across organisms
Source: Nat Commun. 2024 Dec 11;15:10668. doi: 10.1038/s41467-024-55089-x (PMC11634905; doi:10.1038/s41467-024-55089-x)
Supplement: Supplementary file 7 — Dataset S6 [file 41467_2024_55089_MOESM7_ESM.zip › Dataset_S6/Negative_predictions/AF-Q8N813-C3orf56.pdb]

HEADER                                            01-JUL-21                     
TITLE     ALPHAFOLD MONOMER V2.0 PREDICTION FOR PUTATIVE UNCHARACTERIZED        
TITLE    2 PROTEIN C3ORF56 (Q8N813)                                             
COMPND    MOL_ID: 1;                                                            
COMPND   2 MOLECULE: PUTATIVE UNCHARACTERIZED PROTEIN C3ORF56;                  
COMPND   3 CHAIN: A                                                             
SOURCE    MOL_ID: 1;                                                            
SOURCE   2 ORGANISM_SCIENTIFIC: HOMO SAPIENS;                                   
SOURCE   3 ORGANISM_TAXID: 9606                                                 
REMARK   1                                                                      
REMARK   1 REFERENCE 1                                                          
REMARK   1  AUTH   JOHN JUMPER, RICHARD EVANS, ALEXANDER PRITZEL, TIM GREEN,    
REMARK   1  AUTH 2 MICHAEL FIGURNOV, OLAF RONNEBERGER, KATHRYN TUNYASUVUNAKOOL, 
REMARK   1  AUTH 3 RUSS BATES, AUGUSTIN ZIDEK, ANNA POTAPENKO, ALEX BRIDGLAND,  
REMARK   1  AUTH 4 CLEMENS MEYER, SIMON A A KOHL, ANDREW J BALLARD,             
REMARK   1  AUTH 5 ANDREW COWIE, BERNARDINO ROMERA-PAREDES, STANISLAV NIKOLOV,  
REMARK   1  AUTH 6 RISHUB JAIN, JONAS ADLER, TREVOR BACK, STIG PETERSEN,        
REMARK   1  AUTH 7 DAVID REIMAN, ELLEN CLANCY, MICHAL ZIELINSKI,                
REMARK   1  AUTH 8 MARTIN STEINEGGER, MICHALINA PACHOLSKA, TAMAS BERGHAMMER,    
REMARK   1  AUTH 9 DAVID SILVER, ORIOL VINYALS, ANDREW W SENIOR,                
REMARK   1  AUTH10 KORAY KAVUKCUOGLU, PUSHMEET KOHLI, DEMIS HASSABIS            
REMARK   1  TITL   HIGHLY ACCURATE PROTEIN STRUCTURE PREDICTION WITH ALPHAFOLD  
REMARK   1  REF    NATURE                        V. 596   583 2021              
REMARK   1  REFN                   ISSN 0028-0836                               
REMARK   1  PMID   34265844                                                     
REMARK   1  DOI    10.1038/s41586-021-03819-2                                   
REMARK   1                                                                      
REMARK   1 DISCLAIMERS                                                          
REMARK   1 ALPHAFOLD DATA, COPYRIGHT (2021) DEEPMIND TECHNOLOGIES LIMITED. THE  
REMARK   1 INFORMATION PROVIDED IS THEORETICAL MODELLING ONLY AND CAUTION SHOULD
REMARK   1 BE EXERCISED IN ITS USE. IT IS PROVIDED "AS-IS" WITHOUT ANY WARRANTY 
REMARK   1 OF ANY KIND, WHETHER EXPRESSED OR IMPLIED. NO WARRANTY IS GIVEN THAT 
REMARK   1 USE OF THE INFORMATION SHALL NOT INFRINGE THE RIGHTS OF ANY THIRD    
REMARK   1 PARTY. THE INFORMATION IS NOT INTENDED TO BE A SUBSTITUTE FOR        
REMARK   1 PROFESSIONAL MEDICAL ADVICE, DIAGNOSIS, OR TREATMENT, AND DOES NOT   
REMARK   1 CONSTITUTE MEDICAL OR OTHER PROFESSIONAL ADVICE. IT IS AVAILABLE FOR 
REMARK   1 ACADEMIC AND COMMERCIAL PURPOSES, UNDER CC-BY 4.0 LICENCE.           
DBREF  XXXX A    1   242  UNP    Q8N813   CC056_HUMAN      1    242             
SEQRES   1 A  242  MET GLY THR GLY ALA SER GLU LYS GLN ALA GLU GLN LYS          
SEQRES   2 A  242  VAL ARG ARG ALA PHE GLU ALA SER GLU GLU ALA HIS GLY          
SEQRES   3 A  242  THR LEU ALA ALA SER THR PRO TRP VAL ALA MET GLY SER          
SEQRES   4 A  242  ALA TYR GLY SER CYS THR CYS LEU GLY ALA GLN PRO VAL          
SEQRES   5 A  242  THR ASP LEU ALA LEU TRP PRO VAL ILE TYR SER CYS MET          
SEQRES   6 A  242  GLY PHE SER PRO GLN ALA TYR PRO ALA PHE TRP ALA TYR          
SEQRES   7 A  242  PRO TRP VAL LEU TYR GLY GLY TYR LEU TRP MET GLY TYR          
SEQRES   8 A  242  PRO PRO PRO ALA ALA LEU VAL PRO SER VAL TRP LEU TYR          
SEQRES   9 A  242  TRP ARG GLY ALA SER SER PHE ASP PRO LEU ILE GLY SER          
SEQRES  10 A  242  PRO TYR LEU ALA ALA LEU ALA PRO ASN LEU PHE PRO PHE          
SEQRES  11 A  242  PRO MET LYS PHE PRO PRO THR TYR SER LEU ALA SER PRO          
SEQRES  12 A  242  THR LEU GLY GLY ALA THR SER SER HIS CYS PRO GLN VAL          
SEQRES  13 A  242  GLY CYS TRP THR PRO ALA SER SER ALA PRO ARG ALA ALA          
SEQRES  14 A  242  VAL GLU GLY PRO SER ARG GLY ALA PRO TYR LEU LYS THR          
SEQRES  15 A  242  CYS LYS ALA PRO PRO SER GLU TRP ALA SER ARG PHE GLY          
SEQRES  16 A  242  ILE TRP ALA PRO LEU PRO CYS CYS SER SER GLU LEU ARG          
SEQRES  17 A  242  PRO LEU PRO PRO SER PRO ILE GLU ASP SER GLN LEU ASP          
SEQRES  18 A  242  PRO GLY CYS SER ARG SER SER SER ARG SER PRO CYS ARG          
SEQRES  19 A  242  ALA ARG ARG ARG LEU PHE GLU CYS                              
CRYST1    1.000    1.000    1.000  90.00  90.00  90.00 P 1           1          
ORIGX1      1.000000  0.000000  0.000000        0.00000                         
ORIGX2      0.000000  1.000000  0.000000        0.00000                         
ORIGX3      0.000000  0.000000  1.000000        0.00000                         
SCALE1      1.000000  0.000000  0.000000        0.00000                         
SCALE2      0.000000  1.000000  0.000000        0.00000                         
SCALE3      0.000000  0.000000  1.000000        0.00000                         
MODEL        1                                                                  
ATOM      1  N   MET A   1      -9.327  11.502  54.565  1.00 54.36           N  
ATOM      2  CA  MET A   1      -9.548  10.064  54.296  1.00 54.36           C  
ATOM      3  C   MET A   1     -10.553   9.963  53.154  1.00 54.36           C  
ATOM      4  CB  MET A   1     -10.101   9.346  55.543  1.00 54.36           C  
ATOM      5  O   MET A   1     -11.691  10.344  53.372  1.00 54.36           O  
ATOM      6  CG  MET A   1      -9.208   9.432  56.786  1.00 54.36           C  
ATOM      7  SD  MET A   1      -9.792   8.325  58.092  1.00 54.36           S  
ATOM      8  CE  MET A   1      -8.957   9.006  59.549  1.00 54.36           C  
ATOM      9  N   GLY A   2     -10.158   9.595  51.930  1.00 56.52           N  
ATOM     10  CA  GLY A   2     -11.110   9.633  50.800  1.00 56.52           C  
ATOM     11  C   GLY A   2     -10.627   9.112  49.443  1.00 56.52           C  
ATOM     12  O   GLY A   2     -11.371   9.189  48.476  1.00 56.52           O  
ATOM     13  N   THR A   3      -9.415   8.569  49.337  1.00 62.01           N  
ATOM     14  CA  THR A   3      -8.836   8.144  48.050  1.00 62.01           C  
ATOM     15  C   THR A   3      -9.202   6.716  47.628  1.00 62.01           C  
ATOM     16  CB  THR A   3      -7.312   8.349  48.070  1.00 62.01           C  
ATOM     17  O   THR A   3      -9.150   6.413  46.443  1.00 62.01           O  
ATOM     18  CG2 THR A   3      -6.962   9.808  47.776  1.00 62.01           C  
ATOM     19  OG1 THR A   3      -6.795   8.060  49.357  1.00 62.01           O  
ATOM     20  N   GLY A   4      -9.664   5.854  48.542  1.00 61.73           N  
ATOM     21  CA  GLY A   4      -9.950   4.442  48.229  1.00 61.73           C  
ATOM     22  C   GLY A   4     -11.256   4.170  47.463  1.00 61.73           C  
ATOM     23  O   GLY A   4     -11.414   3.099  46.885  1.00 61.73           O  
ATOM     24  N   ALA A   5     -12.204   5.114  47.435  1.00 66.53           N  
ATOM     25  CA  ALA A   5     -13.482   4.918  46.738  1.00 66.53           C  
ATOM     26  C   ALA A   5     -13.363   5.085  45.210  1.00 66.53           C  
ATOM     27  CB  ALA A   5     -14.522   5.868  47.343  1.00 66.53           C  
ATOM     28  O   ALA A   5     -14.119   4.469  44.463  1.00 66.53           O  
ATOM     29  N   SER A   6     -12.394   5.883  44.748  1.00 72.59           N  
ATOM     30  CA  SER A   6     -12.193   6.180  43.323  1.00 72.59           C  
ATOM     31  C   SER A   6     -11.538   5.014  42.571  1.00 72.59           C  
ATOM     32  CB  SER A   6     -11.345   7.449  43.200  1.00 72.59           C  
ATOM     33  O   SER A   6     -11.925   4.689  41.451  1.00 72.59           O  
ATOM     34  OG  SER A   6     -11.339   7.911  41.868  1.00 72.59           O  
ATOM     35  N   GLU A   7     -10.595   4.320  43.214  1.00 77.12           N  
ATOM     36  CA  GLU A   7      -9.853   3.210  42.604  1.00 77.12           C  
ATOM     37  C   GLU A   7     -10.763   2.011  42.297  1.00 77.12           C  
ATOM     38  CB  GLU A   7      -8.697   2.857  43.546  1.00 77.12           C  
ATOM     39  O   GLU A   7     -10.787   1.520  41.169  1.00 77.12           O  
ATOM     40  CG  GLU A   7      -7.664   1.909  42.924  1.00 77.12           C  
ATOM     41  CD  GLU A   7      -6.422   1.747  43.819  1.00 77.12           C  
ATOM     42  OE1 GLU A   7      -5.437   1.150  43.341  1.00 77.12           O  
ATOM     43  OE2 GLU A   7      -6.452   2.255  44.969  1.00 77.12           O  
ATOM     44  N   LYS A   8     -11.639   1.635  43.242  1.00 78.44           N  
ATOM     45  CA  LYS A   8     -12.626   0.561  43.022  1.00 78.44           C  
ATOM     46  C   LYS A   8     -13.613   0.878  41.895  1.00 78.44           C  
ATOM     47  CB  LYS A   8     -13.382   0.250  44.321  1.00 78.44           C  
ATOM     48  O   LYS A   8     -14.053  -0.029  41.190  1.00 78.44           O  
ATOM     49  CG  LYS A   8     -12.472  -0.434  45.349  1.00 78.44           C  
ATOM     50  CD  LYS A   8     -13.295  -1.041  46.491  1.00 78.44           C  
ATOM     51  CE  LYS A   8     -12.356  -1.812  47.422  1.00 78.44           C  
ATOM     52  NZ  LYS A   8     -13.105  -2.581  48.446  1.00 78.44           N  
ATOM     53  N   GLN A   9     -13.959   2.153  41.705  1.00 78.47           N  
ATOM     54  CA  GLN A   9     -14.843   2.568  40.616  1.00 78.47           C  
ATOM     55  C   GLN A   9     -14.137   2.487  39.252  1.00 78.47           C  
ATOM     56  CB  GLN A   9     -15.375   3.979  40.903  1.00 78.47           C  
ATOM     57  O   GLN A   9     -14.764   2.102  38.262  1.00 78.47           O  
ATOM     58  CG  GLN A   9     -16.533   4.340  39.960  1.00 78.47           C  
ATOM     59  CD  GLN A   9     -17.085   5.743  40.186  1.00 78.47           C  
ATOM     60  NE2 GLN A   9     -18.174   6.094  39.536  1.00 78.47           N  
ATOM     61  OE1 GLN A   9     -16.569   6.561  40.925  1.00 78.47           O  
ATOM     62  N   ALA A  10     -12.843   2.815  39.193  1.00 76.46           N  
ATOM     63  CA  ALA A  10     -12.048   2.711  37.973  1.00 76.46           C  
ATOM     64  C   ALA A  10     -11.868   1.247  37.536  1.00 76.46           C  
ATOM     65  CB  ALA A  10     -10.710   3.426  38.193  1.00 76.46           C  
ATOM     66  O   ALA A  10     -12.132   0.923  36.376  1.00 76.46           O  
ATOM     67  N   GLU A  11     -11.529   0.346  38.463  1.00 79.80           N  
ATOM     68  CA  GLU A  11     -11.378  -1.088  38.173  1.00 79.80           C  
ATOM     69  C   GLU A  11     -12.682  -1.723  37.669  1.00 79.80           C  
ATOM     70  CB  GLU A  11     -10.925  -1.830  39.433  1.00 79.80           C  
ATOM     71  O   GLU A  11     -12.679  -2.481  36.694  1.00 79.80           O  
ATOM     72  CG  GLU A  11      -9.480  -1.511  39.836  1.00 79.80           C  
ATOM     73  CD  GLU A  11      -9.027  -2.369  41.027  1.00 79.80           C  
ATOM     74  OE1 GLU A  11      -7.805  -2.587  41.142  1.00 79.80           O  
ATOM     75  OE2 GLU A  11      -9.908  -2.850  41.784  1.00 79.80           O  
ATOM     76  N   GLN A  12     -13.822  -1.370  38.275  1.00 83.59           N  
ATOM     77  CA  GLN A  12     -15.127  -1.870  37.839  1.00 83.59           C  
ATOM     78  C   GLN A  12     -15.484  -1.394  36.422  1.00 83.59           C  
ATOM     79  CB  GLN A  12     -16.191  -1.443  38.861  1.00 83.59           C  
ATOM     80  O   GLN A  12     -16.110  -2.129  35.654  1.00 83.59           O  
ATOM     81  CG  GLN A  12     -17.519  -2.181  38.630  1.00 83.59           C  
ATOM     82  CD  GLN A  12     -18.586  -1.835  39.662  1.00 83.59           C  
ATOM     83  NE2 GLN A  12     -19.584  -2.675  39.828  1.00 83.59           N  
ATOM     84  OE1 GLN A  12     -18.573  -0.810  40.319  1.00 83.59           O  
ATOM     85  N   LYS A  13     -15.070  -0.176  36.052  1.00 80.82           N  
ATOM     86  CA  LYS A  13     -15.316   0.390  34.721  1.00 80.82           C  
ATOM     87  C   LYS A  13     -14.468  -0.293  33.644  1.00 80.82           C  
ATOM     88  CB  LYS A  13     -15.093   1.908  34.785  1.00 80.82           C  
ATOM     89  O   LYS A  13     -14.979  -0.540  32.555  1.00 80.82           O  
ATOM     90  CG  LYS A  13     -15.910   2.659  33.726  1.00 80.82           C  
ATOM     91  CD  LYS A  13     -15.726   4.171  33.902  1.00 80.82           C  
ATOM     92  CE  LYS A  13     -16.628   4.937  32.929  1.00 80.82           C  
ATOM     93  NZ  LYS A  13     -16.404   6.401  33.023  1.00 80.82           N  
ATOM     94  N   VAL A  14     -13.219  -0.649  33.961  1.00 79.69           N  
ATOM     95  CA  VAL A  14     -12.335  -1.408  33.057  1.00 79.69           C  
ATOM     96  C   VAL A  14     -12.861  -2.828  32.842  1.00 79.69           C  
ATOM     97  CB  VAL A  14     -10.881  -1.417  33.571  1.00 79.69           C  
ATOM     98  O   VAL A  14     -12.947  -3.264  31.697  1.00 79.69           O  
ATOM     99  CG1 VAL A  14      -9.963  -2.292  32.707  1.00 79.69           C  
ATOM    100  CG2 VAL A  14     -10.295   0.002  33.558  1.00 79.69           C  
ATOM    101  N   ARG A  15     -13.301  -3.525  33.901  1.00 79.24           N  
ATOM    102  CA  ARG A  15     -13.882  -4.876  33.763  1.00 79.24           C  
ATOM    103  C   ARG A  15     -15.123  -4.898  32.869  1.00 79.24           C  
ATOM    104  CB  ARG A  15     -14.189  -5.492  35.133  1.00 79.24           C  
ATOM    105  O   ARG A  15     -15.191  -5.727  31.970  1.00 79.24           O  
ATOM    106  CG  ARG A  15     -12.915  -6.000  35.819  1.00 79.24           C  
ATOM    107  CD  ARG A  15     -13.284  -6.783  37.082  1.00 79.24           C  
ATOM    108  NE  ARG A  15     -12.089  -7.331  37.749  1.00 79.24           N  
ATOM    109  NH1 ARG A  15     -13.187  -8.550  39.351  1.00 79.24           N  
ATOM    110  NH2 ARG A  15     -10.955  -8.554  39.298  1.00 79.24           N  
ATOM    111  CZ  ARG A  15     -12.082  -8.139  38.793  1.00 79.24           C  
ATOM    112  N   ARG A  16     -16.042  -3.937  33.031  1.00 76.75           N  
ATOM    113  CA  ARG A  16     -17.222  -3.829  32.150  1.00 76.75           C  
ATOM    114  C   ARG A  16     -16.868  -3.551  30.687  1.00 76.75           C  
ATOM    115  CB  ARG A  16     -18.187  -2.748  32.648  1.00 76.75           C  
ATOM    116  O   ARG A  16     -17.587  -3.999  29.804  1.00 76.75           O  
ATOM    117  CG  ARG A  16     -19.061  -3.233  33.808  1.00 76.75           C  
ATOM    118  CD  ARG A  16     -20.181  -2.211  34.025  1.00 76.75           C  
ATOM    119  NE  ARG A  16     -21.025  -2.560  35.181  1.00 76.75           N  
ATOM    120  NH1 ARG A  16     -22.528  -0.841  34.962  1.00 76.75           N  
ATOM    121  NH2 ARG A  16     -22.732  -2.277  36.659  1.00 76.75           N  
ATOM    122  CZ  ARG A  16     -22.085  -1.893  35.596  1.00 76.75           C  
ATOM    123  N   ALA A  17     -15.794  -2.805  30.420  1.00 71.28           N  
ATOM    124  CA  ALA A  17     -15.349  -2.551  29.050  1.00 71.28           C  
ATOM    125  C   ALA A  17     -14.774  -3.815  28.387  1.00 71.28           C  
ATOM    126  CB  ALA A  17     -14.341  -1.395  29.062  1.00 71.28           C  
ATOM    127  O   ALA A  17     -15.003  -4.032  27.200  1.00 71.28           O  
ATOM    128  N   PHE A  18     -14.078  -4.661  29.155  1.00 69.07           N  
ATOM    129  CA  PHE A  18     -13.576  -5.949  28.669  1.00 69.07           C  
ATOM    130  C   PHE A  18     -14.703  -6.957  28.410  1.00 69.07           C  
ATOM    131  CB  PHE A  18     -12.516  -6.501  29.632  1.00 69.07           C  
ATOM    132  O   PHE A  18     -14.710  -7.569  27.348  1.00 69.07           O  
ATOM    133  CG  PHE A  18     -11.104  -6.120  29.231  1.00 69.07           C  
ATOM    134  CD1 PHE A  18     -10.418  -6.908  28.288  1.00 69.07           C  
ATOM    135  CD2 PHE A  18     -10.483  -4.977  29.767  1.00 69.07           C  
ATOM    136  CE1 PHE A  18      -9.116  -6.562  27.890  1.00 69.07           C  
ATOM    137  CE2 PHE A  18      -9.178  -4.630  29.371  1.00 69.07           C  
ATOM    138  CZ  PHE A  18      -8.494  -5.424  28.432  1.00 69.07           C  
ATOM    139  N   GLU A  19     -15.693  -7.064  29.303  1.00 69.72           N  
ATOM    140  CA  GLU A  19     -16.864  -7.935  29.089  1.00 69.72           C  
ATOM    141  C   GLU A  19     -17.674  -7.504  27.852  1.00 69.72           C  
ATOM    142  CB  GLU A  19     -17.748  -7.937  30.351  1.00 69.72           C  
ATOM    143  O   GLU A  19     -18.036  -8.340  27.029  1.00 69.72           O  
ATOM    144  CG  GLU A  19     -17.137  -8.758  31.504  1.00 69.72           C  
ATOM    145  CD  GLU A  19     -17.906  -8.643  32.836  1.00 69.72           C  
ATOM    146  OE1 GLU A  19     -17.551  -9.387  33.781  1.00 69.72           O  
ATOM    147  OE2 GLU A  19     -18.771  -7.741  32.975  1.00 69.72           O  
ATOM    148  N   ALA A  20     -17.875  -6.195  27.649  1.00 64.48           N  
ATOM    149  CA  ALA A  20     -18.565  -5.681  26.460  1.00 64.48           C  
ATOM    150  C   ALA A  20     -17.775  -5.901  25.154  1.00 64.48           C  
ATOM    151  CB  ALA A  20     -18.858  -4.192  26.683  1.00 64.48           C  
ATOM    152  O   ALA A  20     -18.366  -6.077  24.090  1.00 64.48           O  
ATOM    153  N   SER A  21     -16.440  -5.892  25.222  1.00 57.77           N  
ATOM    154  CA  SER A  21     -15.564  -6.228  24.091  1.00 57.77           C  
ATOM    155  C   SER A  21     -15.677  -7.711  23.730  1.00 57.77           C  
ATOM    156  CB  SER A  21     -14.124  -5.845  24.456  1.00 57.77           C  
ATOM    157  O   SER A  21     -15.786  -8.060  22.556  1.00 57.77           O  
ATOM    158  OG  SER A  21     -13.157  -6.428  23.607  1.00 57.77           O  
ATOM    159  N   GLU A  22     -15.679  -8.595  24.726  1.00 57.89           N  
ATOM    160  CA  GLU A  22     -15.772 -10.039  24.503  1.00 57.89           C  
ATOM    161  C   GLU A  22     -17.139 -10.436  23.915  1.00 57.89           C  
ATOM    162  CB  GLU A  22     -15.439 -10.755  25.821  1.00 57.89           C  
ATOM    163  O   GLU A  22     -17.202 -11.217  22.964  1.00 57.89           O  
ATOM    164  CG  GLU A  22     -15.014 -12.212  25.587  1.00 57.89           C  
ATOM    165  CD  GLU A  22     -14.594 -12.942  26.875  1.00 57.89           C  
ATOM    166  OE1 GLU A  22     -14.407 -14.176  26.790  1.00 57.89           O  
ATOM    167  OE2 GLU A  22     -14.421 -12.277  27.923  1.00 57.89           O  
ATOM    168  N   GLU A  23     -18.226  -9.803  24.369  1.00 56.95           N  
ATOM    169  CA  GLU A  23     -19.576 -10.023  23.831  1.00 56.95           C  
ATOM    170  C   GLU A  23     -19.731  -9.507  22.382  1.00 56.95           C  
ATOM    171  CB  GLU A  23     -20.587  -9.390  24.805  1.00 56.95           C  
ATOM    172  O   GLU A  23     -20.407 -10.131  21.555  1.00 56.95           O  
ATOM    173  CG  GLU A  23     -22.016  -9.918  24.607  1.00 56.95           C  
ATOM    174  CD  GLU A  23     -23.008  -9.435  25.685  1.00 56.95           C  
ATOM    175  OE1 GLU A  23     -24.134  -9.985  25.716  1.00 56.95           O  
ATOM    176  OE2 GLU A  23     -22.674  -8.500  26.451  1.00 56.95           O  
ATOM    177  N   ALA A  24     -19.030  -8.424  22.021  1.00 57.59           N  
ATOM    178  CA  ALA A  24     -19.019  -7.891  20.656  1.00 57.59           C  
ATOM    179  C   ALA A  24     -18.227  -8.769  19.666  1.00 57.59           C  
ATOM    180  CB  ALA A  24     -18.477  -6.458  20.695  1.00 57.59           C  
ATOM    181  O   ALA A  24     -18.551  -8.802  18.476  1.00 57.59           O  
ATOM    182  N   HIS A  25     -17.218  -9.504  20.141  1.00 54.16           N  
ATOM    183  CA  HIS A  25     -16.403 -10.393  19.307  1.00 54.16           C  
ATOM    184  C   HIS A  25     -16.951 -11.830  19.210  1.00 54.16           C  
ATOM    185  CB  HIS A  25     -14.943 -10.322  19.778  1.00 54.16           C  
ATOM    186  O   HIS A  25     -16.562 -12.562  18.301  1.00 54.16           O  
ATOM    187  CG  HIS A  25     -14.312  -8.975  19.502  1.00 54.16           C  
ATOM    188  CD2 HIS A  25     -13.711  -8.137  20.403  1.00 54.16           C  
ATOM    189  ND1 HIS A  25     -14.254  -8.350  18.277  1.00 54.16           N  
ATOM    190  CE1 HIS A  25     -13.643  -7.165  18.440  1.00 54.16           C  
ATOM    191  NE2 HIS A  25     -13.285  -6.991  19.718  1.00 54.16           N  
ATOM    192  N   GLY A  26     -17.893 -12.220  20.077  1.00 50.45           N  
ATOM    193  CA  GLY A  26     -18.494 -13.561  20.095  1.00 50.45           C  
ATOM    194  C   GLY A  26     -19.665 -13.797  19.128  1.00 50.45           C  
ATOM    195  O   GLY A  26     -20.069 -14.943  18.943  1.00 50.45           O  
ATOM    196  N   THR A  27     -20.207 -12.755  18.481  1.00 46.81           N  
ATOM    197  CA  THR A  27     -21.526 -12.832  17.805  1.00 46.81           C  
ATOM    198  C   THR A  27     -21.487 -12.513  16.301  1.00 46.81           C  
ATOM    199  CB  THR A  27     -22.603 -12.026  18.563  1.00 46.81           C  
ATOM    200  O   THR A  27     -22.459 -12.033  15.723  1.00 46.81           O  
ATOM    201  CG2 THR A  27     -24.015 -12.582  18.335  1.00 46.81           C  
ATOM    202  OG1 THR A  27     -22.414 -12.121  19.960  1.00 46.81           O  
ATOM    203  N   LEU A  28     -20.366 -12.793  15.630  1.00 43.23           N  
ATOM    204  CA  LEU A  28     -20.207 -12.629  14.173  1.00 43.23           C  
ATOM    205  C   LEU A  28     -19.614 -13.892  13.529  1.00 43.23           C  
ATOM    206  CB  LEU A  28     -19.465 -11.306  13.870  1.00 43.23           C  
ATOM    207  O   LEU A  28     -18.640 -13.858  12.788  1.00 43.23           O  
ATOM    208  CG  LEU A  28     -20.430 -10.170  13.473  1.00 43.23           C  
ATOM    209  CD1 LEU A  28     -19.785  -8.811  13.735  1.00 43.23           C  
ATOM    210  CD2 LEU A  28     -20.801 -10.245  11.987  1.00 43.23           C  
ATOM    211  N   ALA A  29     -20.240 -15.033  13.815  1.00 40.24           N  
ATOM    212  CA  ALA A  29     -20.021 -16.294  13.111  1.00 40.24           C  
ATOM    213  C   ALA A  29     -21.349 -16.812  12.533  1.00 40.24           C  
ATOM    214  CB  ALA A  29     -19.292 -17.283  14.029  1.00 40.24           C  
ATOM    215  O   ALA A  29     -21.743 -17.954  12.743  1.00 40.24           O  
ATOM    216  N   ALA A  30     -22.070 -15.949  11.814  1.00 43.95           N  
ATOM    217  CA  ALA A  30     -23.091 -16.391  10.874  1.00 43.95           C  
ATOM    218  C   ALA A  30     -22.420 -16.479   9.504  1.00 43.95           C  
ATOM    219  CB  ALA A  30     -24.297 -15.449  10.910  1.00 43.95           C  
ATOM    220  O   ALA A  30     -22.039 -15.471   8.915  1.00 43.95           O  
ATOM    221  N   SER A  31     -22.226 -17.709   9.042  1.00 44.18           N  
ATOM    222  CA  SER A  31     -21.716 -18.052   7.722  1.00 44.18           C  
ATOM    223  C   SER A  31     -22.596 -17.435   6.631  1.00 44.18           C  
ATOM    224  CB  SER A  31     -21.691 -19.582   7.608  1.00 44.18           C  
ATOM    225  O   SER A  31     -23.594 -18.025   6.214  1.00 44.18           O  
ATOM    226  OG  SER A  31     -22.950 -20.120   7.972  1.00 44.18           O  
ATOM    227  N   THR A  32     -22.241 -16.241   6.164  1.00 39.84           N  
ATOM    228  CA  THR A  32     -22.777 -15.691   4.921  1.00 39.84           C  
ATOM    229  C   THR A  32     -22.309 -16.605   3.786  1.00 39.84           C  
ATOM    230  CB  THR A  32     -22.314 -14.242   4.667  1.00 39.84           C  
ATOM    231  O   THR A  32     -21.112 -16.902   3.714  1.00 39.84           O  
ATOM    232  CG2 THR A  32     -23.475 -13.358   4.215  1.00 39.84           C  
ATOM    233  OG1 THR A  32     -21.792 -13.646   5.834  1.00 39.84           O  
ATOM    234  N   PRO A  33     -23.206 -17.104   2.917  1.00 42.96           N  
ATOM    235  CA  PRO A  33     -22.798 -17.936   1.799  1.00 42.96           C  
ATOM    236  C   PRO A  33     -21.818 -17.135   0.948  1.00 42.96           C  
ATOM    237  CB  PRO A  33     -24.081 -18.316   1.053  1.00 42.96           C  
ATOM    238  O   PRO A  33     -22.100 -15.999   0.566  1.00 42.96           O  
ATOM    239  CG  PRO A  33     -25.067 -17.215   1.446  1.00 42.96           C  
ATOM    240  CD  PRO A  33     -24.629 -16.826   2.856  1.00 42.96           C  
ATOM    241  N   TRP A  34     -20.654 -17.730   0.695  1.00 36.76           N  
ATOM    242  CA  TRP A  34     -19.656 -17.224  -0.231  1.00 36.76           C  
ATOM    243  C   TRP A  34     -20.310 -17.077  -1.607  1.00 36.76           C  
ATOM    244  CB  TRP A  34     -18.463 -18.193  -0.264  1.00 36.76           C  
ATOM    245  O   TRP A  34     -20.331 -18.008  -2.408  1.00 36.76           O  
ATOM    246  CG  TRP A  34     -17.559 -18.177   0.934  1.00 36.76           C  
ATOM    247  CD1 TRP A  34     -17.822 -18.709   2.151  1.00 36.76           C  
ATOM    248  CD2 TRP A  34     -16.220 -17.600   1.036  1.00 36.76           C  
ATOM    249  CE2 TRP A  34     -15.727 -17.826   2.356  1.00 36.76           C  
ATOM    250  CE3 TRP A  34     -15.375 -16.903   0.145  1.00 36.76           C  
ATOM    251  NE1 TRP A  34     -16.745 -18.503   2.992  1.00 36.76           N  
ATOM    252  CH2 TRP A  34     -13.645 -16.700   1.859  1.00 36.76           C  
ATOM    253  CZ2 TRP A  34     -14.462 -17.389   2.772  1.00 36.76           C  
ATOM    254  CZ3 TRP A  34     -14.102 -16.458   0.551  1.00 36.76           C  
ATOM    255  N   VAL A  35     -20.872 -15.902  -1.889  1.00 36.81           N  
ATOM    256  CA  VAL A  35     -21.045 -15.452  -3.263  1.00 36.81           C  
ATOM    257  C   VAL A  35     -19.629 -15.351  -3.793  1.00 36.81           C  
ATOM    258  CB  VAL A  35     -21.796 -14.111  -3.357  1.00 36.81           C  
ATOM    259  O   VAL A  35     -18.820 -14.592  -3.259  1.00 36.81           O  
ATOM    260  CG1 VAL A  35     -21.860 -13.602  -4.804  1.00 36.81           C  
ATOM    261  CG2 VAL A  35     -23.233 -14.274  -2.846  1.00 36.81           C  
ATOM    262  N   ALA A  36     -19.315 -16.177  -4.787  1.00 40.02           N  
ATOM    263  CA  ALA A  36     -18.077 -16.093  -5.531  1.00 40.02           C  
ATOM    264  C   ALA A  36     -17.962 -14.668  -6.091  1.00 40.02           C  
ATOM    265  CB  ALA A  36     -18.100 -17.174  -6.623  1.00 40.02           C  
ATOM    266  O   ALA A  36     -18.510 -14.359  -7.148  1.00 40.02           O  
ATOM    267  N   MET A  37     -17.290 -13.779  -5.355  1.00 39.31           N  
ATOM    268  CA  MET A  37     -16.829 -12.507  -5.885  1.00 39.31           C  
ATOM    269  C   MET A  37     -15.738 -12.852  -6.887  1.00 39.31           C  
ATOM    270  CB  MET A  37     -16.350 -11.542  -4.783  1.00 39.31           C  
ATOM    271  O   MET A  37     -14.554 -12.935  -6.563  1.00 39.31           O  
ATOM    272  CG  MET A  37     -17.467 -10.594  -4.330  1.00 39.31           C  
ATOM    273  SD  MET A  37     -16.857  -9.068  -3.557  1.00 39.31           S  
ATOM    274  CE  MET A  37     -17.022  -9.476  -1.803  1.00 39.31           C  
ATOM    275  N   GLY A  38     -16.171 -13.133  -8.115  1.00 33.30           N  
ATOM    276  CA  GLY A  38     -15.297 -13.134  -9.264  1.00 33.30           C  
ATOM    277  C   GLY A  38     -14.584 -11.793  -9.290  1.00 33.30           C  
ATOM    278  O   GLY A  38     -15.234 -10.761  -9.400  1.00 33.30           O  
ATOM    279  N   SER A  39     -13.260 -11.839  -9.138  1.00 38.05           N  
ATOM    280  CA  SER A  39     -12.327 -10.808  -9.575  1.00 38.05           C  
ATOM    281  C   SER A  39     -12.807  -9.378  -9.293  1.00 38.05           C  
ATOM    282  CB  SER A  39     -12.077 -11.067 -11.066  1.00 38.05           C  
ATOM    283  O   SER A  39     -13.311  -8.700 -10.186  1.00 38.05           O  
ATOM    284  OG  SER A  39     -11.132 -10.187 -11.612  1.00 38.05           O  
ATOM    285  N   ALA A  40     -12.574  -8.879  -8.073  1.00 38.59           N  
ATOM    286  CA  ALA A  40     -12.730  -7.465  -7.707  1.00 38.59           C  
ATOM    287  C   ALA A  40     -11.720  -6.531  -8.425  1.00 38.59           C  
ATOM    288  CB  ALA A  40     -12.683  -7.338  -6.178  1.00 38.59           C  
ATOM    289  O   ALA A  40     -11.304  -5.505  -7.892  1.00 38.59           O  
ATOM    290  N   TYR A  41     -11.334  -6.867  -9.656  1.00 36.61           N  
ATOM    291  CA  TYR A  41     -10.696  -5.966 -10.601  1.00 36.61           C  
ATOM    292  C   TYR A  41     -11.791  -5.161 -11.303  1.00 36.61           C  
ATOM    293  CB  TYR A  41      -9.788  -6.750 -11.555  1.00 36.61           C  
ATOM    294  O   TYR A  41     -12.055  -5.317 -12.494  1.00 36.61           O  
ATOM    295  CG  TYR A  41      -8.542  -7.298 -10.885  1.00 36.61           C  
ATOM    296  CD1 TYR A  41      -7.398  -6.487 -10.764  1.00 36.61           C  
ATOM    297  CD2 TYR A  41      -8.522  -8.606 -10.367  1.00 36.61           C  
ATOM    298  CE1 TYR A  41      -6.235  -6.993 -10.150  1.00 36.61           C  
ATOM    299  CE2 TYR A  41      -7.361  -9.124  -9.772  1.00 36.61           C  
ATOM    300  OH  TYR A  41      -5.097  -8.823  -9.081  1.00 36.61           O  
ATOM    301  CZ  TYR A  41      -6.214  -8.318  -9.664  1.00 36.61           C  
ATOM    302  N   GLY A  42     -12.442  -4.284 -10.538  1.00 34.81           N  
ATOM    303  CA  GLY A  42     -13.194  -3.169 -11.093  1.00 34.81           C  
ATOM    304  C   GLY A  42     -12.209  -2.180 -11.702  1.00 34.81           C  
ATOM    305  O   GLY A  42     -11.869  -1.171 -11.090  1.00 34.81           O  
ATOM    306  N   SER A  43     -11.694  -2.485 -12.893  1.00 38.07           N  
ATOM    307  CA  SER A  43     -10.956  -1.523 -13.701  1.00 38.07           C  
ATOM    308  C   SER A  43     -11.935  -0.433 -14.124  1.00 38.07           C  
ATOM    309  CB  SER A  43     -10.298  -2.208 -14.906  1.00 38.07           C  
ATOM    310  O   SER A  43     -12.671  -0.585 -15.099  1.00 38.07           O  
ATOM    311  OG  SER A  43     -11.245  -2.952 -15.643  1.00 38.07           O  
ATOM    312  N   CYS A  44     -11.968   0.665 -13.372  1.00 37.19           N  
ATOM    313  CA  CYS A  44     -12.591   1.890 -13.836  1.00 37.19           C  
ATOM    314  C   CYS A  44     -11.768   2.383 -15.030  1.00 37.19           C  
ATOM    315  CB  CYS A  44     -12.665   2.895 -12.682  1.00 37.19           C  
ATOM    316  O   CYS A  44     -10.692   2.959 -14.874  1.00 37.19           O  
ATOM    317  SG  CYS A  44     -13.576   4.366 -13.227  1.00 37.19           S  
ATOM    318  N   THR A  45     -12.273   2.142 -16.238  1.00 47.28           N  
ATOM    319  CA  THR A  45     -11.669   2.562 -17.513  1.00 47.28           C  
ATOM    320  C   THR A  45     -11.512   4.082 -17.638  1.00 47.28           C  
ATOM    321  CB  THR A  45     -12.505   2.022 -18.686  1.00 47.28           C  
ATOM    322  O   THR A  45     -10.935   4.565 -18.607  1.00 47.28           O  
ATOM    323  CG2 THR A  45     -12.329   0.512 -18.847  1.00 47.28           C  
ATOM    324  OG1 THR A  45     -13.880   2.252 -18.454  1.00 47.28           O  
ATOM    325  N   CYS A  46     -12.001   4.846 -16.660  1.00 50.04           N  
ATOM    326  CA  CYS A  46     -11.947   6.302 -16.627  1.00 50.04           C  
ATOM    327  C   CYS A  46     -10.657   6.855 -15.992  1.00 50.04           C  
ATOM    328  CB  CYS A  46     -13.199   6.806 -15.894  1.00 50.04           C  
ATOM    329  O   CYS A  46     -10.348   8.028 -16.183  1.00 50.04           O  
ATOM    330  SG  CYS A  46     -14.700   5.993 -16.536  1.00 50.04           S  
ATOM    331  N   LEU A  47      -9.888   6.037 -15.264  1.00 44.80           N  
ATOM    332  CA  LEU A  47      -8.634   6.428 -14.610  1.00 44.80           C  
ATOM    333  C   LEU A  47      -7.560   5.404 -14.983  1.00 44.80           C  
ATOM    334  CB  LEU A  47      -8.861   6.531 -13.087  1.00 44.80           C  
ATOM    335  O   LEU A  47      -7.325   4.434 -14.268  1.00 44.80           O  
ATOM    336  CG  LEU A  47      -9.574   7.825 -12.646  1.00 44.80           C  
ATOM    337  CD1 LEU A  47     -10.196   7.638 -11.263  1.00 44.80           C  
ATOM    338  CD2 LEU A  47      -8.600   9.005 -12.574  1.00 44.80           C  
ATOM    339  N   GLY A  48      -6.951   5.567 -16.159  1.00 40.25           N  
ATOM    340  CA  GLY A  48      -5.899   4.662 -16.619  1.00 40.25           C  
ATOM    341  C   GLY A  48      -4.773   4.557 -15.591  1.00 40.25           C  
ATOM    342  O   GLY A  48      -4.218   5.587 -15.246  1.00 40.25           O  
ATOM    343  N   ALA A  49      -4.485   3.335 -15.118  1.00 52.39           N  
ATOM    344  CA  ALA A  49      -3.314   2.825 -14.372  1.00 52.39           C  
ATOM    345  C   ALA A  49      -2.566   3.741 -13.367  1.00 52.39           C  
ATOM    346  CB  ALA A  49      -2.359   2.168 -15.380  1.00 52.39           C  
ATOM    347  O   ALA A  49      -1.461   3.409 -12.941  1.00 52.39           O  
ATOM    348  N   GLN A  50      -3.127   4.879 -12.973  1.00 47.50           N  
ATOM    349  CA  GLN A  50      -2.506   5.850 -12.087  1.00 47.50           C  
ATOM    350  C   GLN A  50      -2.914   5.539 -10.647  1.00 47.50           C  
ATOM    351  CB  GLN A  50      -2.897   7.280 -12.500  1.00 47.50           C  
ATOM    352  O   GLN A  50      -4.110   5.398 -10.370  1.00 47.50           O  
ATOM    353  CG  GLN A  50      -1.865   7.939 -13.441  1.00 47.50           C  
ATOM    354  CD  GLN A  50      -0.960   8.960 -12.747  1.00 47.50           C  
ATOM    355  NE2 GLN A  50       0.292   9.076 -13.131  1.00 47.50           N  
ATOM    356  OE1 GLN A  50      -1.356   9.704 -11.870  1.00 47.50           O  
ATOM    357  N   PRO A  51      -1.951   5.437  -9.715  1.00 54.25           N  
ATOM    358  CA  PRO A  51      -2.269   5.304  -8.306  1.00 54.25           C  
ATOM    359  C   PRO A  51      -2.994   6.571  -7.853  1.00 54.25           C  
ATOM    360  CB  PRO A  51      -0.928   5.086  -7.599  1.00 54.25           C  
ATOM    361  O   PRO A  51      -2.442   7.669  -7.894  1.00 54.25           O  
ATOM    362  CG  PRO A  51       0.087   5.759  -8.523  1.00 54.25           C  
ATOM    363  CD  PRO A  51      -0.515   5.574  -9.912  1.00 54.25           C  
ATOM    364  N   VAL A  52      -4.244   6.418  -7.423  1.00 57.52           N  
ATOM    365  CA  VAL A  52      -5.009   7.506  -6.818  1.00 57.52           C  
ATOM    366  C   VAL A  52      -4.426   7.761  -5.429  1.00 57.52           C  
ATOM    367  CB  VAL A  52      -6.516   7.185  -6.798  1.00 57.52           C  
ATOM    368  O   VAL A  52      -4.762   7.085  -4.462  1.00 57.52           O  
ATOM    369  CG1 VAL A  52      -7.300   8.304  -6.109  1.00 57.52           C  
ATOM    370  CG2 VAL A  52      -7.047   7.042  -8.234  1.00 57.52           C  
ATOM    371  N   THR A  53      -3.487   8.702  -5.348  1.00 58.46           N  
ATOM    372  CA  THR A  53      -2.915   9.197  -4.085  1.00 58.46           C  
ATOM    373  C   THR A  53      -3.704  10.370  -3.507  1.00 58.46           C  
ATOM    374  CB  THR A  53      -1.445   9.600  -4.268  1.00 58.46           C  
ATOM    375  O   THR A  53      -3.474  10.757  -2.364  1.00 58.46           O  
ATOM    376  CG2 THR A  53      -0.548   8.381  -4.478  1.00 58.46           C  
ATOM    377  OG1 THR A  53      -1.302  10.427  -5.401  1.00 58.46           O  
ATOM    378  N   ASP A  54      -4.649  10.925  -4.269  1.00 55.08           N  
ATOM    379  CA  ASP A  54      -5.476  12.041  -3.827  1.00 55.08           C  
ATOM    380  C   ASP A  54      -6.651  11.558  -2.961  1.00 55.08           C  
ATOM    381  CB  ASP A  54      -5.933  12.871  -5.033  1.00 55.08           C  
ATOM    382  O   ASP A  54      -7.575  10.889  -3.431  1.00 55.08           O  
ATOM    383  CG  ASP A  54      -6.603  14.186  -4.619  1.00 55.08           C  
ATOM    384  OD1 ASP A  54      -6.776  14.408  -3.395  1.00 55.08           O  
ATOM    385  OD2 ASP A  54      -6.960  14.954  -5.535  1.00 55.08           O  
ATOM    386  N   LEU A  55      -6.627  11.954  -1.685  1.00 65.82           N  
ATOM    387  CA  LEU A  55      -7.696  11.713  -0.714  1.00 65.82           C  
ATOM    388  C   LEU A  55      -9.054  12.272  -1.176  1.00 65.82           C  
ATOM    389  CB  LEU A  55      -7.292  12.355   0.630  1.00 65.82           C  
ATOM    390  O   LEU A  55     -10.092  11.751  -0.762  1.00 65.82           O  
ATOM    391  CG  LEU A  55      -6.210  11.587   1.412  1.00 65.82           C  
ATOM    392  CD1 LEU A  55      -5.621  12.473   2.510  1.00 65.82           C  
ATOM    393  CD2 LEU A  55      -6.786  10.343   2.091  1.00 65.82           C  
ATOM    394  N   ALA A  56      -9.070  13.295  -2.038  1.00 69.86           N  
ATOM    395  CA  ALA A  56     -10.297  13.891  -2.559  1.00 69.86           C  
ATOM    396  C   ALA A  56     -11.071  12.961  -3.511  1.00 69.86           C  
ATOM    397  CB  ALA A  56      -9.939  15.212  -3.249  1.00 69.86           C  
ATOM    398  O   ALA A  56     -12.280  13.126  -3.676  1.00 69.86           O  
ATOM    399  N   LEU A  57     -10.411  11.963  -4.111  1.00 64.94           N  
ATOM    400  CA  LEU A  57     -11.029  11.032  -5.062  1.00 64.94           C  
ATOM    401  C   LEU A  57     -11.657   9.799  -4.391  1.00 64.94           C  
ATOM    402  CB  LEU A  57      -9.988  10.653  -6.130  1.00 64.94           C  
ATOM    403  O   LEU A  57     -12.390   9.052  -5.046  1.00 64.94           O  
ATOM    404  CG  LEU A  57      -9.623  11.794  -7.101  1.00 64.94           C  
ATOM    405  CD1 LEU A  57      -8.474  11.362  -8.013  1.00 64.94           C  
ATOM    406  CD2 LEU A  57     -10.801  12.176  -8.004  1.00 64.94           C  
ATOM    407  N   TRP A  58     -11.453   9.594  -3.085  1.00 69.00           N  
ATOM    408  CA  TRP A  58     -12.010   8.433  -2.382  1.00 69.00           C  
ATOM    409  C   TRP A  58     -13.534   8.291  -2.454  1.00 69.00           C  
ATOM    410  CB  TRP A  58     -11.526   8.361  -0.927  1.00 69.00           C  
ATOM    411  O   TRP A  58     -13.992   7.175  -2.704  1.00 69.00           O  
ATOM    412  CG  TRP A  58     -10.147   7.814  -0.744  1.00 69.00           C  
ATOM    413  CD1 TRP A  58      -9.243   8.266   0.150  1.00 69.00           C  
ATOM    414  CD2 TRP A  58      -9.482   6.731  -1.471  1.00 69.00           C  
ATOM    415  CE2 TRP A  58      -8.129   6.664  -1.030  1.00 69.00           C  
ATOM    416  CE3 TRP A  58      -9.869   5.784  -2.445  1.00 69.00           C  
ATOM    417  NE1 TRP A  58      -8.056   7.575  -0.003  1.00 69.00           N  
ATOM    418  CH2 TRP A  58      -7.587   4.941  -2.633  1.00 69.00           C  
ATOM    419  CZ2 TRP A  58      -7.186   5.803  -1.604  1.00 69.00           C  
ATOM    420  CZ3 TRP A  58      -8.932   4.910  -3.024  1.00 69.00           C  
ATOM    421  N   PRO A  59     -14.346   9.357  -2.309  1.00 66.56           N  
ATOM    422  CA  PRO A  59     -15.802   9.244  -2.407  1.00 66.56           C  
ATOM    423  C   PRO A  59     -16.279   8.684  -3.757  1.00 66.56           C  
ATOM    424  CB  PRO A  59     -16.333  10.664  -2.171  1.00 66.56           C  
ATOM    425  O   PRO A  59     -17.269   7.955  -3.815  1.00 66.56           O  
ATOM    426  CG  PRO A  59     -15.222  11.347  -1.375  1.00 66.56           C  
ATOM    427  CD  PRO A  59     -13.965  10.714  -1.951  1.00 66.56           C  
ATOM    428  N   VAL A  60     -15.552   8.974  -4.842  1.00 66.89           N  
ATOM    429  CA  VAL A  60     -15.858   8.478  -6.195  1.00 66.89           C  
ATOM    430  C   VAL A  60     -15.569   6.980  -6.303  1.00 66.89           C  
ATOM    431  CB  VAL A  60     -15.060   9.270  -7.251  1.00 66.89           C  
ATOM    432  O   VAL A  60     -16.339   6.234  -6.909  1.00 66.89           O  
ATOM    433  CG1 VAL A  60     -15.393   8.817  -8.678  1.00 66.89           C  
ATOM    434  CG2 VAL A  60     -15.354  10.775  -7.153  1.00 66.89           C  
ATOM    435  N   ILE A  61     -14.496   6.525  -5.657  1.00 64.30           N  
ATOM    436  CA  ILE A  61     -14.097   5.115  -5.626  1.00 64.30           C  
ATOM    437  C   ILE A  61     -15.077   4.292  -4.782  1.00 64.30           C  
ATOM    438  CB  ILE A  61     -12.629   5.004  -5.161  1.00 64.30           C  
ATOM    439  O   ILE A  61     -15.495   3.221  -5.219  1.00 64.30           O  
ATOM    440  CG1 ILE A  61     -11.732   5.674  -6.231  1.00 64.30           C  
ATOM    441  CG2 ILE A  61     -12.234   3.533  -4.940  1.00 64.30           C  
ATOM    442  CD1 ILE A  61     -10.258   5.839  -5.870  1.00 64.30           C  
ATOM    443  N   TYR A  62     -15.526   4.814  -3.633  1.00 60.76           N  
ATOM    444  CA  TYR A  62     -16.562   4.165  -2.818  1.00 60.76           C  
ATOM    445  C   TYR A  62     -17.878   3.990  -3.585  1.00 60.76           C  
ATOM    446  CB  TYR A  62     -16.791   4.956  -1.519  1.00 60.76           C  
ATOM    447  O   TYR A  62     -18.487   2.922  -3.519  1.00 60.76           O  
ATOM    448  CG  TYR A  62     -15.761   4.661  -0.447  1.00 60.76           C  
ATOM    449  CD1 TYR A  62     -15.781   3.412   0.201  1.00 60.76           C  
ATOM    450  CD2 TYR A  62     -14.790   5.614  -0.089  1.00 60.76           C  
ATOM    451  CE1 TYR A  62     -14.813   3.100   1.172  1.00 60.76           C  
ATOM    452  CE2 TYR A  62     -13.806   5.302   0.867  1.00 60.76           C  
ATOM    453  OH  TYR A  62     -12.867   3.730   2.418  1.00 60.76           O  
ATOM    454  CZ  TYR A  62     -13.814   4.039   1.495  1.00 60.76           C  
ATOM    455  N   SER A  63     -18.270   5.000  -4.369  1.00 59.09           N  
ATOM    456  CA  SER A  63     -19.470   4.947  -5.210  1.00 59.09           C  
ATOM    457  C   SER A  63     -19.357   3.901  -6.332  1.00 59.09           C  
ATOM    458  CB  SER A  63     -19.736   6.343  -5.779  1.00 59.09           C  
ATOM    459  O   SER A  63     -20.300   3.150  -6.571  1.00 59.09           O  
ATOM    460  OG  SER A  63     -21.045   6.421  -6.302  1.00 59.09           O  
ATOM    461  N   CYS A  64     -18.189   3.780  -6.980  1.00 59.91           N  
ATOM    462  CA  CYS A  64     -17.974   2.793  -8.051  1.00 59.91           C  
ATOM    463  C   CYS A  64     -17.882   1.345  -7.552  1.00 59.91           C  
ATOM    464  CB  CYS A  64     -16.699   3.140  -8.830  1.00 59.91           C  
ATOM    465  O   CYS A  64     -18.213   0.423  -8.290  1.00 59.91           O  
ATOM    466  SG  CYS A  64     -17.005   4.537  -9.940  1.00 59.91           S  
ATOM    467  N   MET A  65     -17.427   1.134  -6.318  1.00 63.75           N  
ATOM    468  CA  MET A  65     -17.207  -0.203  -5.759  1.00 63.75           C  
ATOM    469  C   MET A  65     -18.436  -0.755  -5.014  1.00 63.75           C  
ATOM    470  CB  MET A  65     -15.945  -0.160  -4.889  1.00 63.75           C  
ATOM    471  O   MET A  65     -18.366  -1.836  -4.436  1.00 63.75           O  
ATOM    472  CG  MET A  65     -14.661   0.061  -5.697  1.00 63.75           C  
ATOM    473  SD  MET A  65     -14.006  -1.426  -6.506  1.00 63.75           S  
ATOM    474  CE  MET A  65     -12.630  -1.815  -5.391  1.00 63.75           C  
ATOM    475  N   GLY A  66     -19.565  -0.033  -5.011  1.00 53.69           N  
ATOM    476  CA  GLY A  66     -20.804  -0.479  -4.363  1.00 53.69           C  
ATOM    477  C   GLY A  66     -20.711  -0.586  -2.836  1.00 53.69           C  
ATOM    478  O   GLY A  66     -21.553  -1.233  -2.212  1.00 53.69           O  
ATOM    479  N   PHE A  67     -19.702   0.033  -2.214  1.00 51.00           N  
ATOM    480  CA  PHE A  67     -19.544   0.002  -0.764  1.00 51.00           C  
ATOM    481  C   PHE A  67     -20.491   1.006  -0.107  1.00 51.00           C  
ATOM    482  CB  PHE A  67     -18.082   0.223  -0.359  1.00 51.00           C  
ATOM    483  O   PHE A  67     -20.475   2.201  -0.401  1.00 51.00           O  
ATOM    484  CG  PHE A  67     -17.209  -1.005  -0.536  1.00 51.00           C  
ATOM    485  CD1 PHE A  67     -17.357  -2.114   0.318  1.00 51.00           C  
ATOM    486  CD2 PHE A  67     -16.249  -1.047  -1.559  1.00 51.00           C  
ATOM    487  CE1 PHE A  67     -16.571  -3.266   0.126  1.00 51.00           C  
ATOM    488  CE2 PHE A  67     -15.471  -2.201  -1.763  1.00 51.00           C  
ATOM    489  CZ  PHE A  67     -15.637  -3.314  -0.922  1.00 51.00           C  
ATOM    490  N   SER A  68     -21.313   0.510   0.819  1.00 50.67           N  
ATOM    491  CA  SER A  68     -22.141   1.361   1.670  1.00 50.67           C  
ATOM    492  C   SER A  68     -21.245   2.302   2.487  1.00 50.67           C  
ATOM    493  CB  SER A  68     -22.995   0.506   2.610  1.00 50.67           C  
ATOM    494  O   SER A  68     -20.314   1.818   3.135  1.00 50.67           O  
ATOM    495  OG  SER A  68     -23.740   1.328   3.492  1.00 50.67           O  
ATOM    496  N   PRO A  69     -21.539   3.615   2.547  1.00 55.81           N  
ATOM    497  CA  PRO A  69     -20.751   4.583   3.316  1.00 55.81           C  
ATOM    498  C   PRO A  69     -20.735   4.303   4.830  1.00 55.81           C  
ATOM    499  CB  PRO A  69     -21.365   5.950   2.985  1.00 55.81           C  
ATOM    500  O   PRO A  69     -19.993   4.945   5.566  1.00 55.81           O  
ATOM    501  CG  PRO A  69     -22.797   5.627   2.561  1.00 55.81           C  
ATOM    502  CD  PRO A  69     -22.658   4.267   1.888  1.00 55.81           C  
ATOM    503  N   GLN A  70     -21.545   3.353   5.312  1.00 55.67           N  
ATOM    504  CA  GLN A  70     -21.552   2.911   6.710  1.00 55.67           C  
ATOM    505  C   GLN A  70     -20.482   1.862   7.029  1.00 55.67           C  
ATOM    506  CB  GLN A  70     -22.941   2.371   7.063  1.00 55.67           C  
ATOM    507  O   GLN A  70     -20.144   1.679   8.197  1.00 55.67           O  
ATOM    508  CG  GLN A  70     -23.961   3.512   7.151  1.00 55.67           C  
ATOM    509  CD  GLN A  70     -25.372   3.022   7.445  1.00 55.67           C  
ATOM    510  NE2 GLN A  70     -26.356   3.888   7.355  1.00 55.67           N  
ATOM    511  OE1 GLN A  70     -25.634   1.872   7.743  1.00 55.67           O  
ATOM    512  N   ALA A  71     -19.917   1.199   6.022  1.00 51.10           N  
ATOM    513  CA  ALA A  71     -18.753   0.354   6.210  1.00 51.10           C  
ATOM    514  C   ALA A  71     -17.514   1.239   6.068  1.00 51.10           C  
ATOM    515  CB  ALA A  71     -18.813  -0.809   5.211  1.00 51.10           C  
ATOM    516  O   ALA A  71     -16.932   1.312   4.995  1.00 51.10           O  
ATOM    517  N   TYR A  72     -17.129   1.947   7.133  1.00 48.16           N  
ATOM    518  CA  TYR A  72     -15.774   2.490   7.224  1.00 48.16           C  
ATOM    519  C   TYR A  72     -14.820   1.294   7.262  1.00 48.16           C  
ATOM    520  CB  TYR A  72     -15.607   3.341   8.496  1.00 48.16           C  
ATOM    521  O   TYR A  72     -14.781   0.605   8.288  1.00 48.16           O  
ATOM    522  CG  TYR A  72     -15.859   4.820   8.295  1.00 48.16           C  
ATOM    523  CD1 TYR A  72     -14.777   5.683   8.031  1.00 48.16           C  
ATOM    524  CD2 TYR A  72     -17.169   5.332   8.362  1.00 48.16           C  
ATOM    525  CE1 TYR A  72     -14.999   7.060   7.844  1.00 48.16           C  
ATOM    526  CE2 TYR A  72     -17.395   6.709   8.176  1.00 48.16           C  
ATOM    527  OH  TYR A  72     -16.533   8.903   7.735  1.00 48.16           O  
ATOM    528  CZ  TYR A  72     -16.312   7.574   7.918  1.00 48.16           C  
ATOM    529  N   PRO A  73     -14.047   1.000   6.200  1.00 56.19           N  
ATOM    530  CA  PRO A  73     -12.972   0.060   6.374  1.00 56.19           C  
ATOM    531  C   PRO A  73     -11.956   0.753   7.270  1.00 56.19           C  
ATOM    532  CB  PRO A  73     -12.444  -0.253   4.989  1.00 56.19           C  
ATOM    533  O   PRO A  73     -11.476   1.855   6.999  1.00 56.19           O  
ATOM    534  CG  PRO A  73     -12.703   1.038   4.215  1.00 56.19           C  
ATOM    535  CD  PRO A  73     -13.920   1.662   4.904  1.00 56.19           C  
ATOM    536  N   ALA A  74     -11.672   0.113   8.390  1.00 48.27           N  
ATOM    537  CA  ALA A  74     -10.590   0.488   9.263  1.00 48.27           C  
ATOM    538  C   ALA A  74      -9.324   0.639   8.379  1.00 48.27           C  
ATOM    539  CB  ALA A  74     -10.556  -0.615  10.346  1.00 48.27           C  
ATOM    540  O   ALA A  74      -8.854  -0.345   7.821  1.00 48.27           O  
ATOM    541  N   PHE A  75      -8.785   1.856   8.214  1.00 50.50           N  
ATOM    542  CA  PHE A  75      -7.655   2.140   7.302  1.00 50.50           C  
ATOM    543  C   PHE A  75      -6.402   1.287   7.595  1.00 50.50           C  
ATOM    544  CB  PHE A  75      -7.311   3.637   7.389  1.00 50.50           C  
ATOM    545  O   PHE A  75      -5.640   0.945   6.701  1.00 50.50           O  
ATOM    546  CG  PHE A  75      -8.274   4.554   6.653  1.00 50.50           C  
ATOM    547  CD1 PHE A  75      -8.114   4.754   5.268  1.00 50.50           C  
ATOM    548  CD2 PHE A  75      -9.310   5.220   7.336  1.00 50.50           C  
ATOM    549  CE1 PHE A  75      -8.980   5.614   4.570  1.00 50.50           C  
ATOM    550  CE2 PHE A  75     -10.180   6.078   6.636  1.00 50.50           C  
ATOM    551  CZ  PHE A  75     -10.014   6.275   5.254  1.00 50.50           C  
ATOM    552  N   TRP A  76      -6.233   0.904   8.856  1.00 57.65           N  
ATOM    553  CA  TRP A  76      -5.271  -0.056   9.409  1.00 57.65           C  
ATOM    554  C   TRP A  76      -5.571  -1.552   9.158  1.00 57.65           C  
ATOM    555  CB  TRP A  76      -5.158   0.228  10.926  1.00 57.65           C  
ATOM    556  O   TRP A  76      -4.696  -2.377   9.398  1.00 57.65           O  
ATOM    557  CG  TRP A  76      -6.411   0.602  11.688  1.00 57.65           C  
ATOM    558  CD1 TRP A  76      -7.684   0.470  11.265  1.00 57.65           C  
ATOM    559  CD2 TRP A  76      -6.542   1.096  13.057  1.00 57.65           C  
ATOM    560  CE2 TRP A  76      -7.921   1.358  13.326  1.00 57.65           C  
ATOM    561  CE3 TRP A  76      -5.643   1.292  14.122  1.00 57.65           C  
ATOM    562  NE1 TRP A  76      -8.565   1.015  12.170  1.00 57.65           N  
ATOM    563  CH2 TRP A  76      -7.464   1.986  15.605  1.00 57.65           C  
ATOM    564  CZ2 TRP A  76      -8.388   1.809  14.565  1.00 57.65           C  
ATOM    565  CZ3 TRP A  76      -6.100   1.723  15.383  1.00 57.65           C  
ATOM    566  N   ALA A  77      -6.768  -1.925   8.695  1.00 49.94           N  
ATOM    567  CA  ALA A  77      -7.189  -3.318   8.488  1.00 49.94           C  
ATOM    568  C   ALA A  77      -6.987  -3.822   7.051  1.00 49.94           C  
ATOM    569  CB  ALA A  77      -8.641  -3.496   8.950  1.00 49.94           C  
ATOM    570  O   ALA A  77      -7.202  -5.005   6.791  1.00 49.94           O  
ATOM    571  N   TYR A  78      -6.541  -2.967   6.128  1.00 44.21           N  
ATOM    572  CA  TYR A  78      -5.990  -3.442   4.866  1.00 44.21           C  
ATOM    573  C   TYR A  78      -4.514  -3.776   5.087  1.00 44.21           C  
ATOM    574  CB  TYR A  78      -6.214  -2.425   3.743  1.00 44.21           C  
ATOM    575  O   TYR A  78      -3.708  -2.852   5.242  1.00 44.21           O  
ATOM    576  CG  TYR A  78      -7.622  -2.500   3.185  1.00 44.21           C  
ATOM    577  CD1 TYR A  78      -7.983  -3.580   2.354  1.00 44.21           C  
ATOM    578  CD2 TYR A  78      -8.570  -1.511   3.504  1.00 44.21           C  
ATOM    579  CE1 TYR A  78      -9.300  -3.691   1.869  1.00 44.21           C  
ATOM    580  CE2 TYR A  78      -9.872  -1.597   2.977  1.00 44.21           C  
ATOM    581  OH  TYR A  78     -11.523  -2.810   1.722  1.00 44.21           O  
ATOM    582  CZ  TYR A  78     -10.251  -2.704   2.189  1.00 44.21           C  
ATOM    583  N   PRO A  79      -4.118  -5.067   5.107  1.00 51.36           N  
ATOM    584  CA  PRO A  79      -2.721  -5.382   4.893  1.00 51.36           C  
ATOM    585  C   PRO A  79      -2.356  -4.733   3.564  1.00 51.36           C  
ATOM    586  CB  PRO A  79      -2.611  -6.910   4.876  1.00 51.36           C  
ATOM    587  O   PRO A  79      -3.075  -4.886   2.575  1.00 51.36           O  
ATOM    588  CG  PRO A  79      -4.009  -7.368   4.466  1.00 51.36           C  
ATOM    589  CD  PRO A  79      -4.926  -6.278   5.015  1.00 51.36           C  
ATOM    590  N   TRP A  80      -1.272  -3.966   3.560  1.00 48.65           N  
ATOM    591  CA  TRP A  80      -0.608  -3.555   2.339  1.00 48.65           C  
ATOM    592  C   TRP A  80      -0.247  -4.845   1.607  1.00 48.65           C  
ATOM    593  CB  TRP A  80       0.628  -2.715   2.687  1.00 48.65           C  
ATOM    594  O   TRP A  80       0.802  -5.439   1.849  1.00 48.65           O  
ATOM    595  CG  TRP A  80       0.343  -1.382   3.309  1.00 48.65           C  
ATOM    596  CD1 TRP A  80      -0.027  -1.162   4.592  1.00 48.65           C  
ATOM    597  CD2 TRP A  80       0.391  -0.065   2.679  1.00 48.65           C  
ATOM    598  CE2 TRP A  80       0.041   0.915   3.656  1.00 48.65           C  
ATOM    599  CE3 TRP A  80       0.689   0.399   1.379  1.00 48.65           C  
ATOM    600  NE1 TRP A  80      -0.213   0.189   4.798  1.00 48.65           N  
ATOM    601  CH2 TRP A  80       0.302   2.715   2.062  1.00 48.65           C  
ATOM    602  CZ2 TRP A  80      -0.004   2.285   3.364  1.00 48.65           C  
ATOM    603  CZ3 TRP A  80       0.645   1.774   1.074  1.00 48.65           C  
ATOM    604  N   VAL A  81      -1.164  -5.343   0.779  1.00 39.72           N  
ATOM    605  CA  VAL A  81      -0.885  -6.413  -0.160  1.00 39.72           C  
ATOM    606  C   VAL A  81       0.056  -5.758  -1.146  1.00 39.72           C  
ATOM    607  CB  VAL A  81      -2.153  -7.002  -0.804  1.00 39.72           C  
ATOM    608  O   VAL A  81      -0.354  -5.022  -2.042  1.00 39.72           O  
ATOM    609  CG1 VAL A  81      -1.787  -8.067  -1.846  1.00 39.72           C  
ATOM    610  CG2 VAL A  81      -3.030  -7.678   0.260  1.00 39.72           C  
ATOM    611  N   LEU A  82       1.345  -5.944  -0.860  1.00 38.46           N  
ATOM    612  CA  LEU A  82       2.454  -5.644  -1.738  1.00 38.46           C  
ATOM    613  C   LEU A  82       2.024  -6.065  -3.136  1.00 38.46           C  
ATOM    614  CB  LEU A  82       3.682  -6.445  -1.265  1.00 38.46           C  
ATOM    615  O   LEU A  82       1.736  -7.239  -3.373  1.00 38.46           O  
ATOM    616  CG  LEU A  82       4.315  -5.906   0.031  1.00 38.46           C  
ATOM    617  CD1 LEU A  82       5.216  -6.967   0.661  1.00 38.46           C  
ATOM    618  CD2 LEU A  82       5.160  -4.661  -0.249  1.00 38.46           C  
ATOM    619  N   TYR A  83       1.932  -5.082  -4.026  1.00 39.41           N  
ATOM    620  CA  TYR A  83       1.658  -5.264  -5.441  1.00 39.41           C  
ATOM    621  C   TYR A  83       2.855  -6.015  -6.050  1.00 39.41           C  
ATOM    622  CB  TYR A  83       1.365  -3.881  -6.053  1.00 39.41           C  
ATOM    623  O   TYR A  83       3.770  -5.439  -6.633  1.00 39.41           O  
ATOM    624  CG  TYR A  83       0.446  -3.889  -7.259  1.00 39.41           C  
ATOM    625  CD1 TYR A  83       0.979  -3.950  -8.561  1.00 39.41           C  
ATOM    626  CD2 TYR A  83      -0.947  -3.786  -7.073  1.00 39.41           C  
ATOM    627  CE1 TYR A  83       0.122  -3.895  -9.678  1.00 39.41           C  
ATOM    628  CE2 TYR A  83      -1.807  -3.731  -8.187  1.00 39.41           C  
ATOM    629  OH  TYR A  83      -2.107  -3.719 -10.562  1.00 39.41           O  
ATOM    630  CZ  TYR A  83      -1.273  -3.779  -9.491  1.00 39.41           C  
ATOM    631  N   GLY A  84       2.904  -7.321  -5.792  1.00 33.71           N  
ATOM    632  CA  GLY A  84       3.861  -8.273  -6.321  1.00 33.71           C  
ATOM    633  C   GLY A  84       3.389  -8.701  -7.699  1.00 33.71           C  
ATOM    634  O   GLY A  84       2.582  -9.615  -7.827  1.00 33.71           O  
ATOM    635  N   GLY A  85       3.872  -8.005  -8.726  1.00 34.46           N  
ATOM    636  CA  GLY A  85       3.542  -8.305 -10.113  1.00 34.46           C  
ATOM    637  C   GLY A  85       4.317  -7.444 -11.112  1.00 34.46           C  
ATOM    638  O   GLY A  85       3.777  -6.494 -11.658  1.00 34.46           O  
ATOM    639  N   TYR A  86       5.579  -7.805 -11.357  1.00 34.52           N  
ATOM    640  CA  TYR A  86       6.258  -7.674 -12.661  1.00 34.52           C  
ATOM    641  C   TYR A  86       6.559  -6.294 -13.293  1.00 34.52           C  
ATOM    642  CB  TYR A  86       5.581  -8.633 -13.661  1.00 34.52           C  
ATOM    643  O   TYR A  86       6.544  -6.203 -14.517  1.00 34.52           O  
ATOM    644  CG  TYR A  86       5.647 -10.082 -13.246  1.00 34.52           C  
ATOM    645  CD1 TYR A  86       6.843 -10.796 -13.447  1.00 34.52           C  
ATOM    646  CD2 TYR A  86       4.529 -10.715 -12.672  1.00 34.52           C  
ATOM    647  CE1 TYR A  86       6.926 -12.150 -13.077  1.00 34.52           C  
ATOM    648  CE2 TYR A  86       4.613 -12.066 -12.288  1.00 34.52           C  
ATOM    649  OH  TYR A  86       5.875 -14.095 -12.145  1.00 34.52           O  
ATOM    650  CZ  TYR A  86       5.807 -12.786 -12.497  1.00 34.52           C  
ATOM    651  N   LEU A  87       6.945  -5.245 -12.549  1.00 40.42           N  
ATOM    652  CA  LEU A  87       7.392  -3.977 -13.182  1.00 40.42           C  
ATOM    653  C   LEU A  87       8.643  -3.303 -12.575  1.00 40.42           C  
ATOM    654  CB  LEU A  87       6.182  -3.028 -13.366  1.00 40.42           C  
ATOM    655  O   LEU A  87       8.795  -2.089 -12.655  1.00 40.42           O  
ATOM    656  CG  LEU A  87       5.368  -3.268 -14.657  1.00 40.42           C  
ATOM    657  CD1 LEU A  87       4.082  -2.450 -14.605  1.00 40.42           C  
ATOM    658  CD2 LEU A  87       6.135  -2.864 -15.924  1.00 40.42           C  
ATOM    659  N   TRP A  88       9.592  -4.074 -12.032  1.00 37.29           N  
ATOM    660  CA  TRP A  88      10.906  -3.547 -11.618  1.00 37.29           C  
ATOM    661  C   TRP A  88      12.032  -4.098 -12.503  1.00 37.29           C  
ATOM    662  CB  TRP A  88      11.128  -3.741 -10.112  1.00 37.29           C  
ATOM    663  O   TRP A  88      12.828  -4.935 -12.093  1.00 37.29           O  
ATOM    664  CG  TRP A  88      10.241  -2.900  -9.240  1.00 37.29           C  
ATOM    665  CD1 TRP A  88       8.970  -3.204  -8.889  1.00 37.29           C  
ATOM    666  CD2 TRP A  88      10.526  -1.608  -8.609  1.00 37.29           C  
ATOM    667  CE2 TRP A  88       9.369  -1.199  -7.878  1.00 37.29           C  
ATOM    668  CE3 TRP A  88      11.641  -0.740  -8.575  1.00 37.29           C  
ATOM    669  NE1 TRP A  88       8.451  -2.204  -8.092  1.00 37.29           N  
ATOM    670  CH2 TRP A  88      10.448   0.831  -7.127  1.00 37.29           C  
ATOM    671  CZ2 TRP A  88       9.319  -0.005  -7.145  1.00 37.29           C  
ATOM    672  CZ3 TRP A  88      11.602   0.464  -7.843  1.00 37.29           C  
ATOM    673  N   MET A  89      12.086  -3.618 -13.745  1.00 36.70           N  
ATOM    674  CA  MET A  89      13.286  -3.624 -14.587  1.00 36.70           C  
ATOM    675  C   MET A  89      13.678  -2.161 -14.790  1.00 36.70           C  
ATOM    676  CB  MET A  89      13.015  -4.324 -15.934  1.00 36.70           C  
ATOM    677  O   MET A  89      13.145  -1.498 -15.672  1.00 36.70           O  
ATOM    678  CG  MET A  89      13.239  -5.840 -15.880  1.00 36.70           C  
ATOM    679  SD  MET A  89      14.864  -6.394 -16.482  1.00 36.70           S  
ATOM    680  CE  MET A  89      14.583  -6.338 -18.276  1.00 36.70           C  
ATOM    681  N   GLY A  90      14.572  -1.638 -13.951  1.00 36.74           N  
ATOM    682  CA  GLY A  90      15.161  -0.321 -14.188  1.00 36.74           C  
ATOM    683  C   GLY A  90      15.493   0.457 -12.923  1.00 36.74           C  
ATOM    684  O   GLY A  90      14.623   1.093 -12.347  1.00 36.74           O  
ATOM    685  N   TYR A  91      16.789   0.480 -12.615  1.00 36.59           N  
ATOM    686  CA  TYR A  91      17.508   1.411 -11.737  1.00 36.59           C  
ATOM    687  C   TYR A  91      17.553   1.104 -10.225  1.00 36.59           C  
ATOM    688  CB  TYR A  91      17.164   2.873 -12.053  1.00 36.59           C  
ATOM    689  O   TYR A  91      16.543   1.198  -9.531  1.00 36.59           O  
ATOM    690  CG  TYR A  91      17.527   3.233 -13.479  1.00 36.59           C  
ATOM    691  CD1 TYR A  91      18.860   3.574 -13.781  1.00 36.59           C  
ATOM    692  CD2 TYR A  91      16.567   3.156 -14.507  1.00 36.59           C  
ATOM    693  CE1 TYR A  91      19.237   3.841 -15.109  1.00 36.59           C  
ATOM    694  CE2 TYR A  91      16.944   3.409 -15.839  1.00 36.59           C  
ATOM    695  OH  TYR A  91      18.634   4.012 -17.425  1.00 36.59           O  
ATOM    696  CZ  TYR A  91      18.277   3.757 -16.141  1.00 36.59           C  
ATOM    697  N   PRO A  92      18.752   0.793  -9.681  1.00 54.04           N  
ATOM    698  CA  PRO A  92      18.975   0.772  -8.241  1.00 54.04           C  
ATOM    699  C   PRO A  92      18.990   2.210  -7.676  1.00 54.04           C  
ATOM    700  CB  PRO A  92      20.315   0.056  -8.045  1.00 54.04           C  
ATOM    701  O   PRO A  92      19.516   3.112  -8.337  1.00 54.04           O  
ATOM    702  CG  PRO A  92      21.092   0.396  -9.314  1.00 54.04           C  
ATOM    703  CD  PRO A  92      20.008   0.531 -10.381  1.00 54.04           C  
ATOM    704  N   PRO A  93      18.461   2.453  -6.460  1.00 53.76           N  
ATOM    705  CA  PRO A  93      18.565   3.753  -5.799  1.00 53.76           C  
ATOM    706  C   PRO A  93      20.032   4.091  -5.466  1.00 53.76           C  
ATOM    707  CB  PRO A  93      17.704   3.678  -4.532  1.00 53.76           C  
ATOM    708  O   PRO A  93      20.821   3.181  -5.189  1.00 53.76           O  
ATOM    709  CG  PRO A  93      16.985   2.331  -4.603  1.00 53.76           C  
ATOM    710  CD  PRO A  93      17.781   1.500  -5.603  1.00 53.76           C  
ATOM    711  N   PRO A  94      20.423   5.379  -5.475  1.00 43.61           N  
ATOM    712  CA  PRO A  94      21.810   5.791  -5.313  1.00 43.61           C  
ATOM    713  C   PRO A  94      22.326   5.500  -3.901  1.00 43.61           C  
ATOM    714  CB  PRO A  94      21.852   7.279  -5.665  1.00 43.61           C  
ATOM    715  O   PRO A  94      21.664   5.760  -2.898  1.00 43.61           O  
ATOM    716  CG  PRO A  94      20.441   7.758  -5.326  1.00 43.61           C  
ATOM    717  CD  PRO A  94      19.563   6.541  -5.616  1.00 43.61           C  
ATOM    718  N   ALA A  95      23.547   4.971  -3.866  1.00 35.04           N  
ATOM    719  CA  ALA A  95      24.313   4.632  -2.682  1.00 35.04           C  
ATOM    720  C   ALA A  95      24.381   5.789  -1.671  1.00 35.04           C  
ATOM    721  CB  ALA A  95      25.718   4.235  -3.163  1.00 35.04           C  
ATOM    722  O   ALA A  95      24.979   6.830  -1.938  1.00 35.04           O  
ATOM    723  N   ALA A  96      23.843   5.557  -0.475  1.00 43.34           N  
ATOM    724  CA  ALA A  96      24.124   6.351   0.709  1.00 43.34           C  
ATOM    725  C   ALA A  96      24.479   5.417   1.877  1.00 43.34           C  
ATOM    726  CB  ALA A  96      22.956   7.298   1.000  1.00 43.34           C  
ATOM    727  O   ALA A  96      23.618   4.844   2.530  1.00 43.34           O  
ATOM    728  N   LEU A  97      25.791   5.330   2.103  1.00 38.04           N  
ATOM    729  CA  LEU A  97      26.443   5.407   3.410  1.00 38.04           C  
ATOM    730  C   LEU A  97      26.335   4.221   4.407  1.00 38.04           C  
ATOM    731  CB  LEU A  97      26.070   6.768   4.053  1.00 38.04           C  
ATOM    732  O   LEU A  97      25.385   4.122   5.172  1.00 38.04           O  
ATOM    733  CG  LEU A  97      26.541   8.009   3.260  1.00 38.04           C  
ATOM    734  CD1 LEU A  97      25.778   9.258   3.693  1.00 38.04           C  
ATOM    735  CD2 LEU A  97      28.036   8.269   3.456  1.00 38.04           C  
ATOM    736  N   VAL A  98      27.492   3.533   4.545  1.00 39.63           N  
ATOM    737  CA  VAL A  98      28.210   3.269   5.833  1.00 39.63           C  
ATOM    738  C   VAL A  98      27.800   1.971   6.595  1.00 39.63           C  
ATOM    739  CB  VAL A  98      28.235   4.608   6.632  1.00 39.63           C  
ATOM    740  O   VAL A  98      26.657   1.544   6.504  1.00 39.63           O  
ATOM    741  CG1 VAL A  98      28.825   4.659   8.032  1.00 39.63           C  
ATOM    742  CG2 VAL A  98      29.066   5.665   5.882  1.00 39.63           C  
ATOM    743  N   PRO A  99      28.735   1.212   7.224  1.00 38.71           N  
ATOM    744  CA  PRO A  99      29.533   0.200   6.534  1.00 38.71           C  
ATOM    745  C   PRO A  99      29.546  -1.177   7.251  1.00 38.71           C  
ATOM    746  CB  PRO A  99      30.938   0.830   6.508  1.00 38.71           C  
ATOM    747  O   PRO A  99      29.182  -1.325   8.408  1.00 38.71           O  
ATOM    748  CG  PRO A  99      31.021   1.642   7.807  1.00 38.71           C  
ATOM    749  CD  PRO A  99      29.591   1.597   8.342  1.00 38.71           C  
ATOM    750  N   SER A 100      30.058  -2.180   6.537  1.00 32.21           N  
ATOM    751  CA  SER A 100      30.959  -3.237   7.028  1.00 32.21           C  
ATOM    752  C   SER A 100      30.612  -4.069   8.284  1.00 32.21           C  
ATOM    753  CB  SER A 100      32.368  -2.644   7.156  1.00 32.21           C  
ATOM    754  O   SER A 100      30.613  -3.584   9.409  1.00 32.21           O  
ATOM    755  OG  SER A 100      32.424  -1.699   8.203  1.00 32.21           O  
ATOM    756  N   VAL A 101      30.625  -5.389   8.049  1.00 32.67           N  
ATOM    757  CA  VAL A 101      30.869  -6.490   9.001  1.00 32.67           C  
ATOM    758  C   VAL A 101      29.688  -6.837   9.900  1.00 32.67           C  
ATOM    759  CB  VAL A 101      32.153  -6.277   9.856  1.00 32.67           C  
ATOM    760  O   VAL A 101      29.514  -6.207  10.919  1.00 32.67           O  
ATOM    761  CG1 VAL A 101      32.605  -7.600  10.490  1.00 32.67           C  
ATOM    762  CG2 VAL A 101      33.341  -5.728   9.057  1.00 32.67           C  
ATOM    763  N   TRP A 102      28.960  -7.914   9.592  1.00 38.97           N  
ATOM    764  CA  TRP A 102      28.718  -8.997  10.556  1.00 38.97           C  
ATOM    765  C   TRP A 102      28.447 -10.298   9.789  1.00 38.97           C  
ATOM    766  CB  TRP A 102      27.663  -8.675  11.634  1.00 38.97           C  
ATOM    767  O   TRP A 102      27.508 -10.432   9.009  1.00 38.97           O  
ATOM    768  CG  TRP A 102      28.264  -8.380  12.990  1.00 38.97           C  
ATOM    769  CD1 TRP A 102      28.676  -7.167  13.430  1.00 38.97           C  
ATOM    770  CD2 TRP A 102      28.460  -9.266  14.141  1.00 38.97           C  
ATOM    771  CE2 TRP A 102      29.107  -8.528  15.181  1.00 38.97           C  
ATOM    772  CE3 TRP A 102      28.103 -10.598  14.442  1.00 38.97           C  
ATOM    773  NE1 TRP A 102      29.272  -7.271  14.663  1.00 38.97           N  
ATOM    774  CH2 TRP A 102      29.012 -10.391  16.708  1.00 38.97           C  
ATOM    775  CZ2 TRP A 102      29.400  -9.070  16.437  1.00 38.97           C  
ATOM    776  CZ3 TRP A 102      28.364 -11.147  15.715  1.00 38.97           C  
ATOM    777  N   LEU A 103      29.391 -11.215   9.975  1.00 36.72           N  
ATOM    778  CA  LEU A 103      29.472 -12.568   9.450  1.00 36.72           C  
ATOM    779  C   LEU A 103      28.403 -13.484  10.072  1.00 36.72           C  
ATOM    780  CB  LEU A 103      30.878 -13.088   9.826  1.00 36.72           C  
ATOM    781  O   LEU A 103      28.130 -13.403  11.263  1.00 36.72           O  
ATOM    782  CG  LEU A 103      32.028 -12.564   8.942  1.00 36.72           C  
ATOM    783  CD1 LEU A 103      33.245 -12.164   9.776  1.00 36.72           C  
ATOM    784  CD2 LEU A 103      32.463 -13.650   7.956  1.00 36.72           C  
ATOM    785  N   TYR A 104      27.915 -14.423   9.256  1.00 28.76           N  
ATOM    786  CA  TYR A 104      27.569 -15.806   9.616  1.00 28.76           C  
ATOM    787  C   TYR A 104      26.791 -16.053  10.925  1.00 28.76           C  
ATOM    788  CB  TYR A 104      28.854 -16.660   9.577  1.00 28.76           C  
ATOM    789  O   TYR A 104      27.377 -16.341  11.964  1.00 28.76           O  
ATOM    790  CG  TYR A 104      29.133 -17.316   8.244  1.00 28.76           C  
ATOM    791  CD1 TYR A 104      28.775 -18.665   8.062  1.00 28.76           C  
ATOM    792  CD2 TYR A 104      29.757 -16.604   7.201  1.00 28.76           C  
ATOM    793  CE1 TYR A 104      29.043 -19.308   6.841  1.00 28.76           C  
ATOM    794  CE2 TYR A 104      30.025 -17.245   5.974  1.00 28.76           C  
ATOM    795  OH  TYR A 104      29.926 -19.236   4.625  1.00 28.76           O  
ATOM    796  CZ  TYR A 104      29.669 -18.601   5.797  1.00 28.76           C  
ATOM    797  N   TRP A 105      25.464 -16.154  10.819  1.00 36.90           N  
ATOM    798  CA  TRP A 105      24.627 -17.011  11.674  1.00 36.90           C  
ATOM    799  C   TRP A 105      23.500 -17.581  10.792  1.00 36.90           C  
ATOM    800  CB  TRP A 105      24.121 -16.231  12.902  1.00 36.90           C  
ATOM    801  O   TRP A 105      22.660 -16.844  10.300  1.00 36.90           O  
ATOM    802  CG  TRP A 105      24.734 -16.654  14.207  1.00 36.90           C  
ATOM    803  CD1 TRP A 105      25.976 -16.341  14.644  1.00 36.90           C  
ATOM    804  CD2 TRP A 105      24.127 -17.429  15.284  1.00 36.90           C  
ATOM    805  CE2 TRP A 105      25.086 -17.583  16.331  1.00 36.90           C  
ATOM    806  CE3 TRP A 105      22.849 -17.989  15.495  1.00 36.90           C  
ATOM    807  NE1 TRP A 105      26.198 -16.908  15.883  1.00 36.90           N  
ATOM    808  CH2 TRP A 105      23.515 -18.812  17.699  1.00 36.90           C  
ATOM    809  CZ2 TRP A 105      24.799 -18.270  17.519  1.00 36.90           C  
ATOM    810  CZ3 TRP A 105      22.545 -18.669  16.690  1.00 36.90           C  
ATOM    811  N   ARG A 106      23.642 -18.818  10.302  1.00 34.89           N  
ATOM    812  CA  ARG A 106      23.209 -20.078  10.941  1.00 34.89           C  
ATOM    813  C   ARG A 106      21.714 -20.342  10.704  1.00 34.89           C  
ATOM    814  CB  ARG A 106      23.608 -20.148  12.431  1.00 34.89           C  
ATOM    815  O   ARG A 106      20.864 -19.811  11.404  1.00 34.89           O  
ATOM    816  CG  ARG A 106      23.373 -21.546  13.027  1.00 34.89           C  
ATOM    817  CD  ARG A 106      23.571 -21.590  14.548  1.00 34.89           C  
ATOM    818  NE  ARG A 106      24.983 -21.420  14.956  1.00 34.89           N  
ATOM    819  NH1 ARG A 106      24.901 -22.709  16.860  1.00 34.89           N  
ATOM    820  NH2 ARG A 106      26.820 -21.747  16.265  1.00 34.89           N  
ATOM    821  CZ  ARG A 106      25.557 -21.956  16.021  1.00 34.89           C  
ATOM    822  N   GLY A 107      21.429 -21.223   9.746  1.00 36.13           N  
ATOM    823  CA  GLY A 107      20.079 -21.696   9.438  1.00 36.13           C  
ATOM    824  C   GLY A 107      20.075 -22.828   8.412  1.00 36.13           C  
ATOM    825  O   GLY A 107      19.444 -22.708   7.373  1.00 36.13           O  
ATOM    826  N   ALA A 108      20.815 -23.905   8.681  1.00 31.52           N  
ATOM    827  CA  ALA A 108      20.639 -25.184   8.001  1.00 31.52           C  
ATOM    828  C   ALA A 108      20.072 -26.175   9.020  1.00 31.52           C  
ATOM    829  CB  ALA A 108      21.984 -25.662   7.432  1.00 31.52           C  
ATOM    830  O   ALA A 108      20.697 -26.373  10.060  1.00 31.52           O  
ATOM    831  N   SER A 109      18.905 -26.757   8.737  1.00 36.24           N  
ATOM    832  CA  SER A 109      18.556 -28.132   9.120  1.00 36.24           C  
ATOM    833  C   SER A 109      17.154 -28.474   8.603  1.00 36.24           C  
ATOM    834  CB  SER A 109      18.593 -28.388  10.636  1.00 36.24           C  
ATOM    835  O   SER A 109      16.151 -28.131   9.225  1.00 36.24           O  
ATOM    836  OG  SER A 109      18.407 -29.773  10.836  1.00 36.24           O  
ATOM    837  N   SER A 110      17.083 -29.166   7.468  1.00 39.23           N  
ATOM    838  CA  SER A 110      16.026 -30.147   7.228  1.00 39.23           C  
ATOM    839  C   SER A 110      16.674 -31.518   7.379  1.00 39.23           C  
ATOM    840  CB  SER A 110      15.353 -29.968   5.863  1.00 39.23           C  
ATOM    841  O   SER A 110      17.572 -31.873   6.617  1.00 39.23           O  
ATOM    842  OG  SER A 110      16.302 -30.016   4.816  1.00 39.23           O  
ATOM    843  N   PHE A 111      16.261 -32.238   8.416  1.00 41.53           N  
ATOM    844  CA  PHE A 111      16.634 -33.620   8.670  1.00 41.53           C  
ATOM    845  C   PHE A 111      16.086 -34.519   7.555  1.00 41.53           C  
ATOM    846  CB  PHE A 111      16.039 -34.042  10.028  1.00 41.53           C  
ATOM    847  O   PHE A 111      14.875 -34.680   7.445  1.00 41.53           O  
ATOM    848  CG  PHE A 111      16.846 -33.660  11.255  1.00 41.53           C  
ATOM    849  CD1 PHE A 111      17.692 -34.618  11.841  1.00 41.53           C  
ATOM    850  CD2 PHE A 111      16.720 -32.387  11.847  1.00 41.53           C  
ATOM    851  CE1 PHE A 111      18.410 -34.312  13.010  1.00 41.53           C  
ATOM    852  CE2 PHE A 111      17.436 -32.081  13.020  1.00 41.53           C  
ATOM    853  CZ  PHE A 111      18.282 -33.043  13.600  1.00 41.53           C  
ATOM    854  N   ASP A 112      16.980 -35.136   6.787  1.00 43.02           N  
ATOM    855  CA  ASP A 112      16.752 -36.447   6.180  1.00 43.02           C  
ATOM    856  C   ASP A 112      18.013 -37.291   6.437  1.00 43.02           C  
ATOM    857  CB  ASP A 112      16.413 -36.337   4.683  1.00 43.02           C  
ATOM    858  O   ASP A 112      19.089 -36.959   5.925  1.00 43.02           O  
ATOM    859  CG  ASP A 112      15.853 -37.651   4.116  1.00 43.02           C  
ATOM    860  OD1 ASP A 112      15.693 -38.611   4.905  1.00 43.02           O  
ATOM    861  OD2 ASP A 112      15.562 -37.667   2.901  1.00 43.02           O  
ATOM    862  N   PRO A 113      17.967 -38.297   7.326  1.00 35.95           N  
ATOM    863  CA  PRO A 113      19.093 -39.170   7.574  1.00 35.95           C  
ATOM    864  C   PRO A 113      18.889 -40.446   6.765  1.00 35.95           C  
ATOM    865  CB  PRO A 113      19.036 -39.419   9.085  1.00 35.95           C  
ATOM    866  O   PRO A 113      18.054 -41.246   7.158  1.00 35.95           O  
ATOM    867  CG  PRO A 113      17.535 -39.398   9.411  1.00 35.95           C  
ATOM    868  CD  PRO A 113      16.887 -38.631   8.248  1.00 35.95           C  
ATOM    869  N   LEU A 114      19.659 -40.658   5.694  1.00 39.74           N  
ATOM    870  CA  LEU A 114      20.103 -41.979   5.216  1.00 39.74           C  
ATOM    871  C   LEU A 114      20.990 -41.808   3.964  1.00 39.74           C  
ATOM    872  CB  LEU A 114      18.904 -42.920   4.919  1.00 39.74           C  
ATOM    873  O   LEU A 114      20.509 -41.418   2.911  1.00 39.74           O  
ATOM    874  CG  LEU A 114      18.498 -43.854   6.094  1.00 39.74           C  
ATOM    875  CD1 LEU A 114      17.020 -44.234   5.994  1.00 39.74           C  
ATOM    876  CD2 LEU A 114      19.337 -45.124   6.153  1.00 39.74           C  
ATOM    877  N   ILE A 115      22.270 -42.195   4.093  1.00 42.37           N  
ATOM    878  CA  ILE A 115      23.153 -42.674   3.004  1.00 42.37           C  
ATOM    879  C   ILE A 115      23.530 -41.577   1.976  1.00 42.37           C  
ATOM    880  CB  ILE A 115      22.492 -43.927   2.362  1.00 42.37           C  
ATOM    881  O   ILE A 115      22.778 -41.246   1.079  1.00 42.37           O  
ATOM    882  CG1 ILE A 115      22.154 -45.024   3.412  1.00 42.37           C  
ATOM    883  CG2 ILE A 115      23.399 -44.525   1.274  1.00 42.37           C  
ATOM    884  CD1 ILE A 115      21.108 -46.036   2.929  1.00 42.37           C  
ATOM    885  N   GLY A 116      24.689 -40.919   2.033  1.00 39.19           N  
ATOM    886  CA  GLY A 116      26.022 -41.515   2.033  1.00 39.19           C  
ATOM    887  C   GLY A 116      26.685 -41.311   0.663  1.00 39.19           C  
ATOM    888  O   GLY A 116      26.434 -42.094  -0.237  1.00 39.19           O  
ATOM    889  N   SER A 117      27.506 -40.263   0.510  1.00 37.52           N  
ATOM    890  CA  SER A 117      28.784 -40.269  -0.236  1.00 37.52           C  
ATOM    891  C   SER A 117      29.314 -38.830  -0.394  1.00 37.52           C  
ATOM    892  CB  SER A 117      28.724 -40.888  -1.646  1.00 37.52           C  
ATOM    893  O   SER A 117      28.766 -38.057  -1.179  1.00 37.52           O  
ATOM    894  OG  SER A 117      30.047 -41.077  -2.119  1.00 37.52           O  
ATOM    895  N   PRO A 118      30.393 -38.442   0.307  1.00 34.91           N  
ATOM    896  CA  PRO A 118      31.253 -37.342  -0.114  1.00 34.91           C  
ATOM    897  C   PRO A 118      32.189 -37.835  -1.236  1.00 34.91           C  
ATOM    898  CB  PRO A 118      31.982 -36.937   1.172  1.00 34.91           C  
ATOM    899  O   PRO A 118      32.206 -39.025  -1.527  1.00 34.91           O  
ATOM    900  CG  PRO A 118      32.086 -38.234   1.981  1.00 34.91           C  
ATOM    901  CD  PRO A 118      31.019 -39.165   1.403  1.00 34.91           C  
ATOM    902  N   TYR A 119      33.004 -36.938  -1.795  1.00 37.65           N  
ATOM    903  CA  TYR A 119      34.078 -37.161  -2.785  1.00 37.65           C  
ATOM    904  C   TYR A 119      33.739 -36.898  -4.258  1.00 37.65           C  
ATOM    905  CB  TYR A 119      34.863 -38.478  -2.610  1.00 37.65           C  
ATOM    906  O   TYR A 119      33.225 -37.754  -4.965  1.00 37.65           O  
ATOM    907  CG  TYR A 119      35.724 -38.510  -1.370  1.00 37.65           C  
ATOM    908  CD1 TYR A 119      37.057 -38.071  -1.468  1.00 37.65           C  
ATOM    909  CD2 TYR A 119      35.214 -38.954  -0.136  1.00 37.65           C  
ATOM    910  CE1 TYR A 119      37.882 -38.062  -0.331  1.00 37.65           C  
ATOM    911  CE2 TYR A 119      36.029 -38.926   1.011  1.00 37.65           C  
ATOM    912  OH  TYR A 119      38.153 -38.467   2.015  1.00 37.65           O  
ATOM    913  CZ  TYR A 119      37.363 -38.481   0.912  1.00 37.65           C  
ATOM    914  N   LEU A 120      34.159 -35.707  -4.705  1.00 44.57           N  
ATOM    915  CA  LEU A 120      35.043 -35.409  -5.853  1.00 44.57           C  
ATOM    916  C   LEU A 120      34.618 -34.042  -6.421  1.00 44.57           C  
ATOM    917  CB  LEU A 120      35.080 -36.506  -6.941  1.00 44.57           C  
ATOM    918  O   LEU A 120      33.650 -33.932  -7.157  1.00 44.57           O  
ATOM    919  CG  LEU A 120      35.972 -37.717  -6.583  1.00 44.57           C  
ATOM    920  CD1 LEU A 120      35.763 -38.846  -7.589  1.00 44.57           C  
ATOM    921  CD2 LEU A 120      37.464 -37.364  -6.562  1.00 44.57           C  
ATOM    922  N   ALA A 121      35.114 -32.924  -5.890  1.00 38.33           N  
ATOM    923  CA  ALA A 121      36.467 -32.391  -6.063  1.00 38.33           C  
ATOM    924  C   ALA A 121      36.801 -32.031  -7.522  1.00 38.33           C  
ATOM    925  CB  ALA A 121      37.564 -33.237  -5.398  1.00 38.33           C  
ATOM    926  O   ALA A 121      36.912 -32.898  -8.377  1.00 38.33           O  
ATOM    927  N   ALA A 122      37.077 -30.736  -7.698  1.00 35.62           N  
ATOM    928  CA  ALA A 122      38.013 -30.159  -8.657  1.00 35.62           C  
ATOM    929  C   ALA A 122      37.681 -30.278 -10.155  1.00 35.62           C  
ATOM    930  CB  ALA A 122      39.417 -30.691  -8.324  1.00 35.62           C  
ATOM    931  O   ALA A 122      37.932 -31.295 -10.784  1.00 35.62           O  
ATOM    932  N   LEU A 123      37.312 -29.146 -10.764  1.00 43.25           N  
ATOM    933  CA  LEU A 123      38.185 -28.490 -11.745  1.00 43.25           C  
ATOM    934  C   LEU A 123      37.784 -27.016 -11.909  1.00 43.25           C  
ATOM    935  CB  LEU A 123      38.247 -29.255 -13.083  1.00 43.25           C  
ATOM    936  O   LEU A 123      36.635 -26.666 -12.161  1.00 43.25           O  
ATOM    937  CG  LEU A 123      39.509 -30.145 -13.191  1.00 43.25           C  
ATOM    938  CD1 LEU A 123      39.325 -31.187 -14.290  1.00 43.25           C  
ATOM    939  CD2 LEU A 123      40.769 -29.327 -13.490  1.00 43.25           C  
ATOM    940  N   ALA A 124      38.777 -26.173 -11.650  1.00 38.56           N  
ATOM    941  CA  ALA A 124      38.743 -24.726 -11.535  1.00 38.56           C  
ATOM    942  C   ALA A 124      38.722 -24.021 -12.918  1.00 38.56           C  
ATOM    943  CB  ALA A 124      39.979 -24.388 -10.680  1.00 38.56           C  
ATOM    944  O   ALA A 124      38.949 -24.667 -13.942  1.00 38.56           O  
ATOM    945  N   PRO A 125      38.467 -22.699 -12.955  1.00 40.50           N  
ATOM    946  CA  PRO A 125      38.164 -21.928 -14.156  1.00 40.50           C  
ATOM    947  C   PRO A 125      39.432 -21.352 -14.800  1.00 40.50           C  
ATOM    948  CB  PRO A 125      37.257 -20.810 -13.636  1.00 40.50           C  
ATOM    949  O   PRO A 125      40.313 -20.874 -14.095  1.00 40.50           O  
ATOM    950  CG  PRO A 125      37.828 -20.494 -12.252  1.00 40.50           C  
ATOM    951  CD  PRO A 125      38.431 -21.816 -11.796  1.00 40.50           C  
ATOM    952  N   ASN A 126      39.512 -21.335 -16.132  1.00 39.88           N  
ATOM    953  CA  ASN A 126      40.494 -20.552 -16.888  1.00 39.88           C  
ATOM    954  C   ASN A 126      39.994 -20.365 -18.322  1.00 39.88           C  
ATOM    955  CB  ASN A 126      41.861 -21.270 -16.907  1.00 39.88           C  
ATOM    956  O   ASN A 126      39.784 -21.363 -19.001  1.00 39.88           O  
ATOM    957  CG  ASN A 126      42.716 -20.942 -15.699  1.00 39.88           C  
ATOM    958  ND2 ASN A 126      43.235 -21.933 -15.012  1.00 39.88           N  
ATOM    959  OD1 ASN A 126      42.953 -19.789 -15.380  1.00 39.88           O  
ATOM    960  N   LEU A 127      39.807 -19.109 -18.748  1.00 42.29           N  
ATOM    961  CA  LEU A 127      40.143 -18.551 -20.074  1.00 42.29           C  
ATOM    962  C   LEU A 127      39.625 -17.092 -20.148  1.00 42.29           C  
ATOM    963  CB  LEU A 127      39.666 -19.432 -21.255  1.00 42.29           C  
ATOM    964  O   LEU A 127      38.558 -16.791 -20.673  1.00 42.29           O  
ATOM    965  CG  LEU A 127      40.700 -20.505 -21.693  1.00 42.29           C  
ATOM    966  CD1 LEU A 127      40.017 -21.577 -22.541  1.00 42.29           C  
ATOM    967  CD2 LEU A 127      41.863 -19.917 -22.491  1.00 42.29           C  
ATOM    968  N   PHE A 128      40.399 -16.194 -19.536  1.00 44.19           N  
ATOM    969  CA  PHE A 128      40.417 -14.730 -19.719  1.00 44.19           C  
ATOM    970  C   PHE A 128      41.223 -14.375 -21.010  1.00 44.19           C  
ATOM    971  CB  PHE A 128      41.072 -14.166 -18.427  1.00 44.19           C  
ATOM    972  O   PHE A 128      41.872 -15.265 -21.560  1.00 44.19           O  
ATOM    973  CG  PHE A 128      40.191 -13.432 -17.440  1.00 44.19           C  
ATOM    974  CD1 PHE A 128      39.842 -12.087 -17.657  1.00 44.19           C  
ATOM    975  CD2 PHE A 128      39.827 -14.049 -16.232  1.00 44.19           C  
ATOM    976  CE1 PHE A 128      39.128 -11.361 -16.691  1.00 44.19           C  
ATOM    977  CE2 PHE A 128      39.113 -13.327 -15.259  1.00 44.19           C  
ATOM    978  CZ  PHE A 128      38.763 -11.985 -15.487  1.00 44.19           C  
ATOM    979  N   PRO A 129      41.372 -13.090 -21.409  1.00 44.69           N  
ATOM    980  CA  PRO A 129      40.503 -12.217 -22.225  1.00 44.69           C  
ATOM    981  C   PRO A 129      41.214 -11.792 -23.546  1.00 44.69           C  
ATOM    982  CB  PRO A 129      40.356 -11.004 -21.300  1.00 44.69           C  
ATOM    983  O   PRO A 129      42.288 -12.292 -23.813  1.00 44.69           O  
ATOM    984  CG  PRO A 129      41.752 -10.880 -20.651  1.00 44.69           C  
ATOM    985  CD  PRO A 129      42.430 -12.230 -20.893  1.00 44.69           C  
ATOM    986  N   PHE A 130      40.704 -10.851 -24.357  1.00 35.29           N  
ATOM    987  CA  PHE A 130      41.496  -9.718 -24.913  1.00 35.29           C  
ATOM    988  C   PHE A 130      40.580  -8.720 -25.683  1.00 35.29           C  
ATOM    989  CB  PHE A 130      42.742 -10.116 -25.764  1.00 35.29           C  
ATOM    990  O   PHE A 130      39.585  -9.145 -26.269  1.00 35.29           O  
ATOM    991  CG  PHE A 130      44.089  -9.926 -25.042  1.00 35.29           C  
ATOM    992  CD1 PHE A 130      44.718  -8.665 -25.001  1.00 35.29           C  
ATOM    993  CD2 PHE A 130      44.748 -11.000 -24.410  1.00 35.29           C  
ATOM    994  CE1 PHE A 130      45.866  -8.445 -24.218  1.00 35.29           C  
ATOM    995  CE2 PHE A 130      45.887 -10.790 -23.615  1.00 35.29           C  
ATOM    996  CZ  PHE A 130      46.434  -9.505 -23.496  1.00 35.29           C  
ATOM    997  N   PRO A 131      40.874  -7.398 -25.656  1.00 43.72           N  
ATOM    998  CA  PRO A 131      39.991  -6.286 -26.037  1.00 43.72           C  
ATOM    999  C   PRO A 131      40.412  -5.609 -27.364  1.00 43.72           C  
ATOM   1000  CB  PRO A 131      40.172  -5.328 -24.853  1.00 43.72           C  
ATOM   1001  O   PRO A 131      41.438  -5.980 -27.920  1.00 43.72           O  
ATOM   1002  CG  PRO A 131      41.661  -5.440 -24.520  1.00 43.72           C  
ATOM   1003  CD  PRO A 131      42.068  -6.796 -25.079  1.00 43.72           C  
ATOM   1004  N   MET A 132      39.657  -4.592 -27.823  1.00 41.17           N  
ATOM   1005  CA  MET A 132      39.944  -3.540 -28.848  1.00 41.17           C  
ATOM   1006  C   MET A 132      38.685  -3.363 -29.723  1.00 41.17           C  
ATOM   1007  CB  MET A 132      41.143  -3.858 -29.778  1.00 41.17           C  
ATOM   1008  O   MET A 132      38.129  -4.356 -30.158  1.00 41.17           O  
ATOM   1009  CG  MET A 132      42.510  -3.467 -29.183  1.00 41.17           C  
ATOM   1010  SD  MET A 132      43.905  -3.649 -30.333  1.00 41.17           S  
ATOM   1011  CE  MET A 132      45.281  -3.497 -29.159  1.00 41.17           C  
ATOM   1012  N   LYS A 133      38.140  -2.199 -30.092  1.00 35.29           N  
ATOM   1013  CA  LYS A 133      38.552  -0.788 -30.142  1.00 35.29           C  
ATOM   1014  C   LYS A 133      37.264   0.017 -30.426  1.00 35.29           C  
ATOM   1015  CB  LYS A 133      39.475  -0.600 -31.372  1.00 35.29           C  
ATOM   1016  O   LYS A 133      36.559  -0.315 -31.374  1.00 35.29           O  
ATOM   1017  CG  LYS A 133      40.971  -0.464 -31.069  1.00 35.29           C  
ATOM   1018  CD  LYS A 133      41.791  -0.837 -32.316  1.00 35.29           C  
ATOM   1019  CE  LYS A 133      43.287  -0.615 -32.076  1.00 35.29           C  
ATOM   1020  NZ  LYS A 133      44.106  -1.217 -33.158  1.00 35.29           N  
ATOM   1021  N   PHE A 134      36.992   1.085 -29.679  1.00 38.70           N  
ATOM   1022  CA  PHE A 134      36.082   2.157 -30.113  1.00 38.70           C  
ATOM   1023  C   PHE A 134      36.887   3.193 -30.920  1.00 38.70           C  
ATOM   1024  CB  PHE A 134      35.450   2.846 -28.889  1.00 38.70           C  
ATOM   1025  O   PHE A 134      37.984   3.542 -30.475  1.00 38.70           O  
ATOM   1026  CG  PHE A 134      34.277   2.116 -28.262  1.00 38.70           C  
ATOM   1027  CD1 PHE A 134      32.973   2.371 -28.727  1.00 38.70           C  
ATOM   1028  CD2 PHE A 134      34.473   1.212 -27.200  1.00 38.70           C  
ATOM   1029  CE1 PHE A 134      31.872   1.725 -28.139  1.00 38.70           C  
ATOM   1030  CE2 PHE A 134      33.371   0.564 -26.612  1.00 38.70           C  
ATOM   1031  CZ  PHE A 134      32.071   0.820 -27.082  1.00 38.70           C  
ATOM   1032  N   PRO A 135      36.395   3.718 -32.058  1.00 59.83           N  
ATOM   1033  CA  PRO A 135      36.900   4.962 -32.626  1.00 59.83           C  
ATOM   1034  C   PRO A 135      36.116   6.191 -32.112  1.00 59.83           C  
ATOM   1035  CB  PRO A 135      36.832   4.809 -34.148  1.00 59.83           C  
ATOM   1036  O   PRO A 135      35.009   6.047 -31.594  1.00 59.83           O  
ATOM   1037  CG  PRO A 135      36.204   3.436 -34.383  1.00 59.83           C  
ATOM   1038  CD  PRO A 135      35.552   3.075 -33.047  1.00 59.83           C  
ATOM   1039  N   PRO A 136      36.706   7.393 -32.230  1.00 47.90           N  
ATOM   1040  CA  PRO A 136      36.452   8.541 -31.365  1.00 47.90           C  
ATOM   1041  C   PRO A 136      35.303   9.453 -31.812  1.00 47.90           C  
ATOM   1042  CB  PRO A 136      37.780   9.306 -31.351  1.00 47.90           C  
ATOM   1043  O   PRO A 136      35.031   9.641 -32.996  1.00 47.90           O  
ATOM   1044  CG  PRO A 136      38.308   9.077 -32.765  1.00 47.90           C  
ATOM   1045  CD  PRO A 136      37.853   7.661 -33.083  1.00 47.90           C  
ATOM   1046  N   THR A 137      34.708  10.090 -30.807  1.00 37.34           N  
ATOM   1047  CA  THR A 137      33.870  11.289 -30.855  1.00 37.34           C  
ATOM   1048  C   THR A 137      34.503  12.405 -31.691  1.00 37.34           C  
ATOM   1049  CB  THR A 137      33.687  11.828 -29.411  1.00 37.34           C  
ATOM   1050  O   THR A 137      35.583  12.889 -31.358  1.00 37.34           O  
ATOM   1051  CG2 THR A 137      32.296  11.537 -28.861  1.00 37.34           C  
ATOM   1052  OG1 THR A 137      34.591  11.237 -28.488  1.00 37.34           O  
ATOM   1053  N   TYR A 138      33.785  12.884 -32.709  1.00 40.43           N  
ATOM   1054  CA  TYR A 138      34.002  14.205 -33.299  1.00 40.43           C  
ATOM   1055  C   TYR A 138      32.680  14.956 -33.446  1.00 40.43           C  
ATOM   1056  CB  TYR A 138      34.816  14.152 -34.597  1.00 40.43           C  
ATOM   1057  O   TYR A 138      31.613  14.377 -33.627  1.00 40.43           O  
ATOM   1058  CG  TYR A 138      36.311  14.128 -34.331  1.00 40.43           C  
ATOM   1059  CD1 TYR A 138      37.011  15.333 -34.114  1.00 40.43           C  
ATOM   1060  CD2 TYR A 138      36.988  12.897 -34.245  1.00 40.43           C  
ATOM   1061  CE1 TYR A 138      38.386  15.309 -33.808  1.00 40.43           C  
ATOM   1062  CE2 TYR A 138      38.364  12.870 -33.948  1.00 40.43           C  
ATOM   1063  OH  TYR A 138      40.389  14.035 -33.430  1.00 40.43           O  
ATOM   1064  CZ  TYR A 138      39.063  14.072 -33.724  1.00 40.43           C  
ATOM   1065  N   SER A 139      32.807  16.262 -33.257  1.00 38.19           N  
ATOM   1066  CA  SER A 139      31.815  17.216 -32.785  1.00 38.19           C  
ATOM   1067  C   SER A 139      31.394  18.191 -33.892  1.00 38.19           C  
ATOM   1068  CB  SER A 139      32.502  17.964 -31.628  1.00 38.19           C  
ATOM   1069  O   SER A 139      32.088  18.311 -34.898  1.00 38.19           O  
ATOM   1070  OG  SER A 139      31.577  18.567 -30.753  1.00 38.19           O  
ATOM   1071  N   LEU A 140      30.346  18.965 -33.586  1.00 39.10           N  
ATOM   1072  CA  LEU A 140      29.962  20.276 -34.140  1.00 39.10           C  
ATOM   1073  C   LEU A 140      29.290  20.334 -35.523  1.00 39.10           C  
ATOM   1074  CB  LEU A 140      31.157  21.252 -34.070  1.00 39.10           C  
ATOM   1075  O   LEU A 140      29.950  20.270 -36.552  1.00 39.10           O  
ATOM   1076  CG  LEU A 140      31.564  21.637 -32.639  1.00 39.10           C  
ATOM   1077  CD1 LEU A 140      33.053  21.969 -32.566  1.00 39.10           C  
ATOM   1078  CD2 LEU A 140      30.758  22.844 -32.155  1.00 39.10           C  
ATOM   1079  N   ALA A 141      27.996  20.680 -35.517  1.00 38.64           N  
ATOM   1080  CA  ALA A 141      27.511  21.943 -36.096  1.00 38.64           C  
ATOM   1081  C   ALA A 141      26.038  22.193 -35.708  1.00 38.64           C  
ATOM   1082  CB  ALA A 141      27.664  21.963 -37.623  1.00 38.64           C  
ATOM   1083  O   ALA A 141      25.142  21.449 -36.100  1.00 38.64           O  
ATOM   1084  N   SER A 142      25.791  23.255 -34.940  1.00 40.53           N  
ATOM   1085  CA  SER A 142      24.454  23.770 -34.616  1.00 40.53           C  
ATOM   1086  C   SER A 142      23.925  24.652 -35.753  1.00 40.53           C  
ATOM   1087  CB  SER A 142      24.523  24.663 -33.363  1.00 40.53           C  
ATOM   1088  O   SER A 142      24.697  25.468 -36.260  1.00 40.53           O  
ATOM   1089  OG  SER A 142      25.260  24.056 -32.317  1.00 40.53           O  
ATOM   1090  N   PRO A 143      22.621  24.638 -36.076  1.00 54.75           N  
ATOM   1091  CA  PRO A 143      21.989  25.773 -36.721  1.00 54.75           C  
ATOM   1092  C   PRO A 143      21.183  26.574 -35.694  1.00 54.75           C  
ATOM   1093  CB  PRO A 143      21.157  25.183 -37.850  1.00 54.75           C  
ATOM   1094  O   PRO A 143      20.169  26.141 -35.150  1.00 54.75           O  
ATOM   1095  CG  PRO A 143      20.750  23.810 -37.312  1.00 54.75           C  
ATOM   1096  CD  PRO A 143      21.748  23.480 -36.189  1.00 54.75           C  
ATOM   1097  N   THR A 144      21.679  27.777 -35.444  1.00 38.45           N  
ATOM   1098  CA  THR A 144      20.982  28.924 -34.869  1.00 38.45           C  
ATOM   1099  C   THR A 144      19.722  29.238 -35.682  1.00 38.45           C  
ATOM   1100  CB  THR A 144      21.944  30.126 -34.994  1.00 38.45           C  
ATOM   1101  O   THR A 144      19.843  29.517 -36.872  1.00 38.45           O  
ATOM   1102  CG2 THR A 144      21.497  31.368 -34.231  1.00 38.45           C  
ATOM   1103  OG1 THR A 144      23.225  29.781 -34.512  1.00 38.45           O  
ATOM   1104  N   LEU A 145      18.533  29.294 -35.068  1.00 50.20           N  
ATOM   1105  CA  LEU A 145      17.437  30.096 -35.627  1.00 50.20           C  
ATOM   1106  C   LEU A 145      16.462  30.600 -34.552  1.00 50.20           C  
ATOM   1107  CB  LEU A 145      16.713  29.355 -36.775  1.00 50.20           C  
ATOM   1108  O   LEU A 145      15.594  29.877 -34.078  1.00 50.20           O  
ATOM   1109  CG  LEU A 145      15.949  30.311 -37.717  1.00 50.20           C  
ATOM   1110  CD1 LEU A 145      16.883  31.211 -38.539  1.00 50.20           C  
ATOM   1111  CD2 LEU A 145      15.106  29.507 -38.705  1.00 50.20           C  
ATOM   1112  N   GLY A 146      16.633  31.881 -34.214  1.00 41.82           N  
ATOM   1113  CA  GLY A 146      15.548  32.864 -34.157  1.00 41.82           C  
ATOM   1114  C   GLY A 146      14.455  32.671 -33.111  1.00 41.82           C  
ATOM   1115  O   GLY A 146      13.360  32.218 -33.430  1.00 41.82           O  
ATOM   1116  N   GLY A 147      14.712  33.141 -31.891  1.00 41.74           N  
ATOM   1117  CA  GLY A 147      13.652  33.505 -30.956  1.00 41.74           C  
ATOM   1118  C   GLY A 147      13.007  34.846 -31.321  1.00 41.74           C  
ATOM   1119  O   GLY A 147      13.700  35.756 -31.767  1.00 41.74           O  
ATOM   1120  N   ALA A 148      11.692  34.948 -31.114  1.00 40.44           N  
ATOM   1121  CA  ALA A 148      11.017  35.991 -30.327  1.00 40.44           C  
ATOM   1122  C   ALA A 148       9.523  36.076 -30.702  1.00 40.44           C  
ATOM   1123  CB  ALA A 148      11.678  37.374 -30.437  1.00 40.44           C  
ATOM   1124  O   ALA A 148       9.141  36.639 -31.721  1.00 40.44           O  
ATOM   1125  N   THR A 149       8.700  35.493 -29.827  1.00 37.14           N  
ATOM   1126  CA  THR A 149       7.495  36.096 -29.225  1.00 37.14           C  
ATOM   1127  C   THR A 149       6.682  37.117 -30.030  1.00 37.14           C  
ATOM   1128  CB  THR A 149       7.877  36.774 -27.892  1.00 37.14           C  
ATOM   1129  O   THR A 149       7.085  38.265 -30.181  1.00 37.14           O  
ATOM   1130  CG2 THR A 149       8.077  35.760 -26.769  1.00 37.14           C  
ATOM   1131  OG1 THR A 149       9.085  37.489 -28.024  1.00 37.14           O  
ATOM   1132  N   SER A 150       5.429  36.758 -30.316  1.00 48.46           N  
ATOM   1133  CA  SER A 150       4.293  37.682 -30.211  1.00 48.46           C  
ATOM   1134  C   SER A 150       2.999  36.886 -30.030  1.00 48.46           C  
ATOM   1135  CB  SER A 150       4.182  38.594 -31.433  1.00 48.46           C  
ATOM   1136  O   SER A 150       2.521  36.220 -30.946  1.00 48.46           O  
ATOM   1137  OG  SER A 150       3.054  39.430 -31.267  1.00 48.46           O  
ATOM   1138  N   SER A 151       2.464  36.913 -28.811  1.00 39.11           N  
ATOM   1139  CA  SER A 151       1.154  36.379 -28.449  1.00 39.11           C  
ATOM   1140  C   SER A 151       0.073  37.422 -28.741  1.00 39.11           C  
ATOM   1141  CB  SER A 151       1.150  36.010 -26.959  1.00 39.11           C  
ATOM   1142  O   SER A 151       0.023  38.461 -28.082  1.00 39.11           O  
ATOM   1143  OG  SER A 151       1.569  37.112 -26.172  1.00 39.11           O  
ATOM   1144  N   HIS A 152      -0.820  37.128 -29.683  1.00 42.63           N  
ATOM   1145  CA  HIS A 152      -2.064  37.868 -29.869  1.00 42.63           C  
ATOM   1146  C   HIS A 152      -3.202  37.165 -29.113  1.00 42.63           C  
ATOM   1147  CB  HIS A 152      -2.365  38.014 -31.369  1.00 42.63           C  
ATOM   1148  O   HIS A 152      -3.597  36.062 -29.476  1.00 42.63           O  
ATOM   1149  CG  HIS A 152      -1.507  39.052 -32.050  1.00 42.63           C  
ATOM   1150  CD2 HIS A 152      -0.463  38.831 -32.907  1.00 42.63           C  
ATOM   1151  ND1 HIS A 152      -1.638  40.417 -31.917  1.00 42.63           N  
ATOM   1152  CE1 HIS A 152      -0.697  41.002 -32.676  1.00 42.63           C  
ATOM   1153  NE2 HIS A 152       0.047  40.075 -33.297  1.00 42.63           N  
ATOM   1154  N   CYS A 153      -3.743  37.820 -28.084  1.00 48.99           N  
ATOM   1155  CA  CYS A 153      -5.038  37.496 -27.479  1.00 48.99           C  
ATOM   1156  C   CYS A 153      -6.015  38.636 -27.812  1.00 48.99           C  
ATOM   1157  CB  CYS A 153      -4.884  37.352 -25.951  1.00 48.99           C  
ATOM   1158  O   CYS A 153      -5.664  39.792 -27.559  1.00 48.99           O  
ATOM   1159  SG  CYS A 153      -5.196  35.639 -25.441  1.00 48.99           S  
ATOM   1160  N   PRO A 154      -7.219  38.371 -28.350  1.00 50.26           N  
ATOM   1161  CA  PRO A 154      -8.231  39.402 -28.514  1.00 50.26           C  
ATOM   1162  C   PRO A 154      -9.123  39.550 -27.268  1.00 50.26           C  
ATOM   1163  CB  PRO A 154      -8.997  39.020 -29.776  1.00 50.26           C  
ATOM   1164  O   PRO A 154      -9.488  38.587 -26.598  1.00 50.26           O  
ATOM   1165  CG  PRO A 154      -8.936  37.493 -29.770  1.00 50.26           C  
ATOM   1166  CD  PRO A 154      -7.650  37.145 -29.008  1.00 50.26           C  
ATOM   1167  N   GLN A 155      -9.445  40.815 -27.007  1.00 45.77           N  
ATOM   1168  CA  GLN A 155     -10.360  41.410 -26.030  1.00 45.77           C  
ATOM   1169  C   GLN A 155     -11.723  40.722 -25.844  1.00 45.77           C  
ATOM   1170  CB  GLN A 155     -10.730  42.792 -26.607  1.00 45.77           C  
ATOM   1171  O   GLN A 155     -12.396  40.439 -26.827  1.00 45.77           O  
ATOM   1172  CG  GLN A 155      -9.646  43.871 -26.564  1.00 45.77           C  
ATOM   1173  CD  GLN A 155      -9.997  45.062 -27.458  1.00 45.77           C  
ATOM   1174  NE2 GLN A 155      -9.530  46.249 -27.147  1.00 45.77           N  
ATOM   1175  OE1 GLN A 155     -10.670  44.958 -28.468  1.00 45.77           O  
ATOM   1176  N   VAL A 156     -12.206  40.705 -24.594  1.00 46.32           N  
ATOM   1177  CA  VAL A 156     -13.593  41.025 -24.172  1.00 46.32           C  
ATOM   1178  C   VAL A 156     -13.438  41.588 -22.744  1.00 46.32           C  
ATOM   1179  CB  VAL A 156     -14.516  39.780 -24.168  1.00 46.32           C  
ATOM   1180  O   VAL A 156     -12.811  40.941 -21.917  1.00 46.32           O  
ATOM   1181  CG1 VAL A 156     -15.960  40.193 -23.855  1.00 46.32           C  
ATOM   1182  CG2 VAL A 156     -14.567  39.011 -25.495  1.00 46.32           C  
ATOM   1183  N   GLY A 157     -13.786  42.821 -22.371  1.00 47.87           N  
ATOM   1184  CA  GLY A 157     -15.010  43.579 -22.621  1.00 47.87           C  
ATOM   1185  C   GLY A 157     -15.702  43.785 -21.260  1.00 47.87           C  
ATOM   1186  O   GLY A 157     -16.205  42.827 -20.692  1.00 47.87           O  
ATOM   1187  N   CYS A 158     -15.625  45.014 -20.734  1.00 39.52           N  
ATOM   1188  CA  CYS A 158     -16.054  45.543 -19.422  1.00 39.52           C  
ATOM   1189  C   CYS A 158     -17.463  45.075 -18.945  1.00 39.52           C  
ATOM   1190  CB  CYS A 158     -15.963  47.070 -19.604  1.00 39.52           C  
ATOM   1191  O   CYS A 158     -18.280  44.675 -19.763  1.00 39.52           O  
ATOM   1192  SG  CYS A 158     -14.301  47.596 -20.131  1.00 39.52           S  
ATOM   1193  N   TRP A 159     -17.847  45.082 -17.658  1.00 43.55           N  
ATOM   1194  CA  TRP A 159     -18.162  46.259 -16.824  1.00 43.55           C  
ATOM   1195  C   TRP A 159     -18.405  45.868 -15.336  1.00 43.55           C  
ATOM   1196  CB  TRP A 159     -19.441  46.940 -17.372  1.00 43.55           C  
ATOM   1197  O   TRP A 159     -18.900  44.788 -15.026  1.00 43.55           O  
ATOM   1198  CG  TRP A 159     -19.250  47.988 -18.437  1.00 43.55           C  
ATOM   1199  CD1 TRP A 159     -18.996  47.778 -19.749  1.00 43.55           C  
ATOM   1200  CD2 TRP A 159     -19.460  49.430 -18.332  1.00 43.55           C  
ATOM   1201  CE2 TRP A 159     -19.148  50.034 -19.589  1.00 43.55           C  
ATOM   1202  CE3 TRP A 159     -19.950  50.283 -17.321  1.00 43.55           C  
ATOM   1203  NE1 TRP A 159     -18.826  48.979 -20.405  1.00 43.55           N  
ATOM   1204  CH2 TRP A 159     -19.756  52.228 -18.792  1.00 43.55           C  
ATOM   1205  CZ2 TRP A 159     -19.267  51.409 -19.821  1.00 43.55           C  
ATOM   1206  CZ3 TRP A 159     -20.107  51.663 -17.552  1.00 43.55           C  
ATOM   1207  N   THR A 160     -18.046  46.794 -14.442  1.00 43.52           N  
ATOM   1208  CA  THR A 160     -17.994  46.790 -12.955  1.00 43.52           C  
ATOM   1209  C   THR A 160     -19.391  46.947 -12.283  1.00 43.52           C  
ATOM   1210  CB  THR A 160     -17.044  47.960 -12.580  1.00 43.52           C  
ATOM   1211  O   THR A 160     -20.311  47.422 -12.950  1.00 43.52           O  
ATOM   1212  CG2 THR A 160     -16.387  48.000 -11.201  1.00 43.52           C  
ATOM   1213  OG1 THR A 160     -15.937  47.977 -13.460  1.00 43.52           O  
ATOM   1214  N   PRO A 161     -19.593  46.584 -10.987  1.00 45.78           N  
ATOM   1215  CA  PRO A 161     -20.905  46.309 -10.381  1.00 45.78           C  
ATOM   1216  C   PRO A 161     -21.488  47.473  -9.553  1.00 45.78           C  
ATOM   1217  CB  PRO A 161     -20.641  45.091  -9.488  1.00 45.78           C  
ATOM   1218  O   PRO A 161     -20.762  48.355  -9.099  1.00 45.78           O  
ATOM   1219  CG  PRO A 161     -19.254  45.379  -8.923  1.00 45.78           C  
ATOM   1220  CD  PRO A 161     -18.573  46.185 -10.022  1.00 45.78           C  
ATOM   1221  N   ALA A 162     -22.797  47.423  -9.274  1.00 45.74           N  
ATOM   1222  CA  ALA A 162     -23.471  48.331  -8.341  1.00 45.74           C  
ATOM   1223  C   ALA A 162     -24.330  47.578  -7.307  1.00 45.74           C  
ATOM   1224  CB  ALA A 162     -24.270  49.383  -9.115  1.00 45.74           C  
ATOM   1225  O   ALA A 162     -25.203  46.779  -7.633  1.00 45.74           O  
ATOM   1226  N   SER A 163     -24.026  47.873  -6.046  1.00 39.73           N  
ATOM   1227  CA  SER A 163     -24.681  47.471  -4.799  1.00 39.73           C  
ATOM   1228  C   SER A 163     -26.081  48.080  -4.626  1.00 39.73           C  
ATOM   1229  CB  SER A 163     -23.759  48.003  -3.688  1.00 39.73           C  
ATOM   1230  O   SER A 163     -26.307  49.220  -5.023  1.00 39.73           O  
ATOM   1231  OG  SER A 163     -24.356  48.018  -2.410  1.00 39.73           O  
ATOM   1232  N   SER A 164     -26.992  47.378  -3.940  1.00 49.29           N  
ATOM   1233  CA  SER A 164     -27.933  48.004  -2.989  1.00 49.29           C  
ATOM   1234  C   SER A 164     -28.536  46.974  -2.015  1.00 49.29           C  
ATOM   1235  CB  SER A 164     -29.028  48.841  -3.670  1.00 49.29           C  
ATOM   1236  O   SER A 164     -28.945  45.881  -2.396  1.00 49.29           O  
ATOM   1237  OG  SER A 164     -29.516  48.237  -4.844  1.00 49.29           O  
ATOM   1238  N   ALA A 165     -28.515  47.333  -0.728  1.00 46.27           N  
ATOM   1239  CA  ALA A 165     -28.913  46.557   0.451  1.00 46.27           C  
ATOM   1240  C   ALA A 165     -30.411  46.798   0.836  1.00 46.27           C  
ATOM   1241  CB  ALA A 165     -27.886  46.950   1.534  1.00 46.27           C  
ATOM   1242  O   ALA A 165     -31.077  47.595   0.174  1.00 46.27           O  
ATOM   1243  N   PRO A 166     -30.968  46.126   1.874  1.00 43.07           N  
ATOM   1244  CA  PRO A 166     -32.381  45.711   1.952  1.00 43.07           C  
ATOM   1245  C   PRO A 166     -33.315  46.631   2.772  1.00 43.07           C  
ATOM   1246  CB  PRO A 166     -32.296  44.323   2.602  1.00 43.07           C  
ATOM   1247  O   PRO A 166     -32.864  47.512   3.504  1.00 43.07           O  
ATOM   1248  CG  PRO A 166     -31.197  44.516   3.644  1.00 43.07           C  
ATOM   1249  CD  PRO A 166     -30.223  45.434   2.918  1.00 43.07           C  
ATOM   1250  N   ARG A 167     -34.635  46.365   2.720  1.00 49.22           N  
ATOM   1251  CA  ARG A 167     -35.661  46.945   3.615  1.00 49.22           C  
ATOM   1252  C   ARG A 167     -36.561  45.883   4.263  1.00 49.22           C  
ATOM   1253  CB  ARG A 167     -36.520  48.003   2.893  1.00 49.22           C  
ATOM   1254  O   ARG A 167     -36.933  44.898   3.639  1.00 49.22           O  
ATOM   1255  CG  ARG A 167     -36.074  49.433   3.227  1.00 49.22           C  
ATOM   1256  CD  ARG A 167     -37.077  50.445   2.658  1.00 49.22           C  
ATOM   1257  NE  ARG A 167     -36.652  51.836   2.905  1.00 49.22           N  
ATOM   1258  NH1 ARG A 167     -38.516  52.868   2.048  1.00 49.22           N  
ATOM   1259  NH2 ARG A 167     -36.833  54.106   2.829  1.00 49.22           N  
ATOM   1260  CZ  ARG A 167     -37.333  52.926   2.595  1.00 49.22           C  
ATOM   1261  N   ALA A 168     -36.885  46.154   5.525  1.00 41.27           N  
ATOM   1262  CA  ALA A 168     -37.643  45.364   6.493  1.00 41.27           C  
ATOM   1263  C   ALA A 168     -39.178  45.539   6.419  1.00 41.27           C  
ATOM   1264  CB  ALA A 168     -37.146  45.858   7.860  1.00 41.27           C  
ATOM   1265  O   ALA A 168     -39.644  46.575   5.953  1.00 41.27           O  
ATOM   1266  N   ALA A 169     -39.925  44.577   6.985  1.00 49.66           N  
ATOM   1267  CA  ALA A 169     -41.259  44.703   7.617  1.00 49.66           C  
ATOM   1268  C   ALA A 169     -41.539  43.373   8.375  1.00 49.66           C  
ATOM   1269  CB  ALA A 169     -42.324  44.962   6.543  1.00 49.66           C  
ATOM   1270  O   ALA A 169     -41.483  42.319   7.756  1.00 49.66           O  
ATOM   1271  N   VAL A 170     -41.485  43.286   9.714  1.00 50.58           N  
ATOM   1272  CA  VAL A 170     -42.501  43.638  10.739  1.00 50.58           C  
ATOM   1273  C   VAL A 170     -43.800  42.823  10.614  1.00 50.58           C  
ATOM   1274  CB  VAL A 170     -42.791  45.155  10.856  1.00 50.58           C  
ATOM   1275  O   VAL A 170     -44.598  43.137   9.748  1.00 50.58           O  
ATOM   1276  CG1 VAL A 170     -43.812  45.464  11.965  1.00 50.58           C  
ATOM   1277  CG2 VAL A 170     -41.522  45.940  11.219  1.00 50.58           C  
ATOM   1278  N   GLU A 171     -44.013  41.832  11.502  1.00 51.54           N  
ATOM   1279  CA  GLU A 171     -45.236  41.669  12.333  1.00 51.54           C  
ATOM   1280  C   GLU A 171     -45.197  40.422  13.263  1.00 51.54           C  
ATOM   1281  CB  GLU A 171     -46.559  41.680  11.528  1.00 51.54           C  
ATOM   1282  O   GLU A 171     -45.177  39.282  12.815  1.00 51.54           O  
ATOM   1283  CG  GLU A 171     -47.233  43.062  11.657  1.00 51.54           C  
ATOM   1284  CD  GLU A 171     -48.606  43.180  10.981  1.00 51.54           C  
ATOM   1285  OE1 GLU A 171     -49.274  44.200  11.264  1.00 51.54           O  
ATOM   1286  OE2 GLU A 171     -48.987  42.262  10.222  1.00 51.54           O  
ATOM   1287  N   GLY A 172     -45.146  40.683  14.582  1.00 50.60           N  
ATOM   1288  CA  GLY A 172     -46.040  40.173  15.650  1.00 50.60           C  
ATOM   1289  C   GLY A 172     -46.269  38.665  15.935  1.00 50.60           C  
ATOM   1290  O   GLY A 172     -46.794  37.959  15.083  1.00 50.60           O  
ATOM   1291  N   PRO A 173     -46.059  38.180  17.186  1.00 42.58           N  
ATOM   1292  CA  PRO A 173     -46.374  36.811  17.619  1.00 42.58           C  
ATOM   1293  C   PRO A 173     -47.721  36.697  18.375  1.00 42.58           C  
ATOM   1294  CB  PRO A 173     -45.200  36.454  18.537  1.00 42.58           C  
ATOM   1295  O   PRO A 173     -48.075  37.575  19.162  1.00 42.58           O  
ATOM   1296  CG  PRO A 173     -44.903  37.776  19.255  1.00 42.58           C  
ATOM   1297  CD  PRO A 173     -45.343  38.858  18.263  1.00 42.58           C  
ATOM   1298  N   SER A 174     -48.450  35.578  18.237  1.00 52.14           N  
ATOM   1299  CA  SER A 174     -49.575  35.233  19.132  1.00 52.14           C  
ATOM   1300  C   SER A 174     -49.807  33.723  19.307  1.00 52.14           C  
ATOM   1301  CB  SER A 174     -50.874  35.934  18.712  1.00 52.14           C  
ATOM   1302  O   SER A 174     -50.301  33.030  18.429  1.00 52.14           O  
ATOM   1303  OG  SER A 174     -50.924  37.182  19.378  1.00 52.14           O  
ATOM   1304  N   ARG A 175     -49.401  33.252  20.495  1.00 53.61           N  
ATOM   1305  CA  ARG A 175     -50.075  32.342  21.449  1.00 53.61           C  
ATOM   1306  C   ARG A 175     -51.187  31.400  20.926  1.00 53.61           C  
ATOM   1307  CB  ARG A 175     -50.643  33.253  22.574  1.00 53.61           C  
ATOM   1308  O   ARG A 175     -52.278  31.862  20.618  1.00 53.61           O  
ATOM   1309  CG  ARG A 175     -50.145  32.905  23.980  1.00 53.61           C  
ATOM   1310  CD  ARG A 175     -50.722  33.912  24.986  1.00 53.61           C  
ATOM   1311  NE  ARG A 175     -50.117  33.763  26.324  1.00 53.61           N  
ATOM   1312  NH1 ARG A 175     -51.829  34.693  27.548  1.00 53.61           N  
ATOM   1313  NH2 ARG A 175     -49.982  34.000  28.584  1.00 53.61           N  
ATOM   1314  CZ  ARG A 175     -50.645  34.151  27.473  1.00 53.61           C  
ATOM   1315  N   GLY A 176     -50.997  30.081  21.080  1.00 46.62           N  
ATOM   1316  CA  GLY A 176     -52.123  29.151  21.277  1.00 46.62           C  
ATOM   1317  C   GLY A 176     -51.906  27.678  20.898  1.00 46.62           C  
ATOM   1318  O   GLY A 176     -51.937  27.342  19.726  1.00 46.62           O  
ATOM   1319  N   ALA A 177     -51.853  26.823  21.927  1.00 46.66           N  
ATOM   1320  CA  ALA A 177     -52.158  25.380  21.952  1.00 46.66           C  
ATOM   1321  C   ALA A 177     -51.098  24.341  21.489  1.00 46.66           C  
ATOM   1322  CB  ALA A 177     -53.552  25.133  21.361  1.00 46.66           C  
ATOM   1323  O   ALA A 177     -50.265  24.628  20.632  1.00 46.66           O  
ATOM   1324  N   PRO A 178     -51.070  23.140  22.122  1.00 44.11           N  
ATOM   1325  CA  PRO A 178     -49.822  22.411  22.335  1.00 44.11           C  
ATOM   1326  C   PRO A 178     -49.813  20.954  21.814  1.00 44.11           C  
ATOM   1327  CB  PRO A 178     -49.644  22.512  23.861  1.00 44.11           C  
ATOM   1328  O   PRO A 178     -50.833  20.377  21.460  1.00 44.11           O  
ATOM   1329  CG  PRO A 178     -51.061  22.708  24.429  1.00 44.11           C  
ATOM   1330  CD  PRO A 178     -51.952  22.685  23.195  1.00 44.11           C  
ATOM   1331  N   TYR A 179     -48.605  20.379  21.820  1.00 40.50           N  
ATOM   1332  CA  TYR A 179     -48.252  18.950  21.747  1.00 40.50           C  
ATOM   1333  C   TYR A 179     -48.755  18.119  20.546  1.00 40.50           C  
ATOM   1334  CB  TYR A 179     -48.459  18.260  23.117  1.00 40.50           C  
ATOM   1335  O   TYR A 179     -49.589  17.235  20.664  1.00 40.50           O  
ATOM   1336  CG  TYR A 179     -49.862  18.312  23.707  1.00 40.50           C  
ATOM   1337  CD1 TYR A 179     -50.166  19.230  24.730  1.00 40.50           C  
ATOM   1338  CD2 TYR A 179     -50.866  17.420  23.279  1.00 40.50           C  
ATOM   1339  CE1 TYR A 179     -51.484  19.351  25.211  1.00 40.50           C  
ATOM   1340  CE2 TYR A 179     -52.187  17.557  23.729  1.00 40.50           C  
ATOM   1341  OH  TYR A 179     -53.788  18.682  25.101  1.00 40.50           O  
ATOM   1342  CZ  TYR A 179     -52.508  18.549  24.669  1.00 40.50           C  
ATOM   1343  N   LEU A 180     -48.058  18.206  19.415  1.00 48.64           N  
ATOM   1344  CA  LEU A 180     -47.804  17.013  18.601  1.00 48.64           C  
ATOM   1345  C   LEU A 180     -46.296  16.918  18.397  1.00 48.64           C  
ATOM   1346  CB  LEU A 180     -48.639  17.024  17.303  1.00 48.64           C  
ATOM   1347  O   LEU A 180     -45.658  17.855  17.918  1.00 48.64           O  
ATOM   1348  CG  LEU A 180     -49.928  16.177  17.426  1.00 48.64           C  
ATOM   1349  CD1 LEU A 180     -50.970  16.618  16.402  1.00 48.64           C  
ATOM   1350  CD2 LEU A 180     -49.639  14.687  17.206  1.00 48.64           C  
ATOM   1351  N   LYS A 181     -45.712  15.800  18.844  1.00 44.28           N  
ATOM   1352  CA  LYS A 181     -44.331  15.413  18.538  1.00 44.28           C  
ATOM   1353  C   LYS A 181     -44.249  15.155  17.034  1.00 44.28           C  
ATOM   1354  CB  LYS A 181     -43.912  14.162  19.340  1.00 44.28           C  
ATOM   1355  O   LYS A 181     -44.301  14.017  16.584  1.00 44.28           O  
ATOM   1356  CG  LYS A 181     -43.252  14.455  20.693  1.00 44.28           C  
ATOM   1357  CD  LYS A 181     -42.878  13.123  21.366  1.00 44.28           C  
ATOM   1358  CE  LYS A 181     -42.062  13.337  22.646  1.00 44.28           C  
ATOM   1359  NZ  LYS A 181     -41.784  12.047  23.332  1.00 44.28           N  
ATOM   1360  N   THR A 182     -44.138  16.219  16.256  1.00 48.01           N  
ATOM   1361  CA  THR A 182     -43.780  16.127  14.850  1.00 48.01           C  
ATOM   1362  C   THR A 182     -42.272  15.969  14.809  1.00 48.01           C  
ATOM   1363  CB  THR A 182     -44.268  17.341  14.049  1.00 48.01           C  
ATOM   1364  O   THR A 182     -41.525  16.883  15.170  1.00 48.01           O  
ATOM   1365  CG2 THR A 182     -44.312  17.032  12.554  1.00 48.01           C  
ATOM   1366  OG1 THR A 182     -45.582  17.665  14.440  1.00 48.01           O  
ATOM   1367  N   CYS A 183     -41.820  14.774  14.435  1.00 41.12           N  
ATOM   1368  CA  CYS A 183     -40.440  14.528  14.056  1.00 41.12           C  
ATOM   1369  C   CYS A 183     -40.018  15.625  13.073  1.00 41.12           C  
ATOM   1370  CB  CYS A 183     -40.355  13.136  13.412  1.00 41.12           C  
ATOM   1371  O   CYS A 183     -40.591  15.745  11.991  1.00 41.12           O  
ATOM   1372  SG  CYS A 183     -40.677  11.854  14.658  1.00 41.12           S  
ATOM   1373  N   LYS A 184     -39.049  16.456  13.472  1.00 43.33           N  
ATOM   1374  CA  LYS A 184     -38.421  17.416  12.569  1.00 43.33           C  
ATOM   1375  C   LYS A 184     -37.653  16.621  11.518  1.00 43.33           C  
ATOM   1376  CB  LYS A 184     -37.498  18.393  13.322  1.00 43.33           C  
ATOM   1377  O   LYS A 184     -36.496  16.271  11.731  1.00 43.33           O  
ATOM   1378  CG  LYS A 184     -38.252  19.530  14.029  1.00 43.33           C  
ATOM   1379  CD  LYS A 184     -37.257  20.597  14.515  1.00 43.33           C  
ATOM   1380  CE  LYS A 184     -37.990  21.802  15.116  1.00 43.33           C  
ATOM   1381  NZ  LYS A 184     -37.045  22.890  15.482  1.00 43.33           N  
ATOM   1382  N   ALA A 185     -38.302  16.337  10.393  1.00 51.48           N  
ATOM   1383  CA  ALA A 185     -37.572  16.205   9.148  1.00 51.48           C  
ATOM   1384  C   ALA A 185     -36.830  17.538   8.935  1.00 51.48           C  
ATOM   1385  CB  ALA A 185     -38.542  15.880   8.008  1.00 51.48           C  
ATOM   1386  O   ALA A 185     -37.439  18.602   9.108  1.00 51.48           O  
ATOM   1387  N   PRO A 186     -35.518  17.519   8.656  1.00 58.21           N  
ATOM   1388  CA  PRO A 186     -34.803  18.738   8.317  1.00 58.21           C  
ATOM   1389  C   PRO A 186     -35.464  19.370   7.083  1.00 58.21           C  
ATOM   1390  CB  PRO A 186     -33.349  18.319   8.085  1.00 58.21           C  
ATOM   1391  O   PRO A 186     -35.956  18.637   6.220  1.00 58.21           O  
ATOM   1392  CG  PRO A 186     -33.455  16.843   7.698  1.00 58.21           C  
ATOM   1393  CD  PRO A 186     -34.683  16.349   8.457  1.00 58.21           C  
ATOM   1394  N   PRO A 187     -35.518  20.711   6.999  1.00 51.28           N  
ATOM   1395  CA  PRO A 187     -36.162  21.393   5.889  1.00 51.28           C  
ATOM   1396  C   PRO A 187     -35.541  20.912   4.579  1.00 51.28           C  
ATOM   1397  CB  PRO A 187     -35.973  22.894   6.139  1.00 51.28           C  
ATOM   1398  O   PRO A 187     -34.320  20.931   4.399  1.00 51.28           O  
ATOM   1399  CG  PRO A 187     -34.750  22.954   7.053  1.00 51.28           C  
ATOM   1400  CD  PRO A 187     -34.842  21.662   7.862  1.00 51.28           C  
ATOM   1401  N   SER A 188     -36.410  20.464   3.678  1.00 48.96           N  
ATOM   1402  CA  SER A 188     -36.150  19.959   2.329  1.00 48.96           C  
ATOM   1403  C   SER A 188     -35.656  21.054   1.367  1.00 48.96           C  
ATOM   1404  CB  SER A 188     -37.428  19.261   1.838  1.00 48.96           C  
ATOM   1405  O   SER A 188     -36.045  21.103   0.207  1.00 48.96           O  
ATOM   1406  OG  SER A 188     -38.568  20.060   2.111  1.00 48.96           O  
ATOM   1407  N   GLU A 189     -34.778  21.935   1.848  1.00 51.15           N  
ATOM   1408  CA  GLU A 189     -34.241  23.104   1.139  1.00 51.15           C  
ATOM   1409  C   GLU A 189     -32.760  22.932   0.745  1.00 51.15           C  
ATOM   1410  CB  GLU A 189     -34.474  24.366   1.984  1.00 51.15           C  
ATOM   1411  O   GLU A 189     -32.133  23.839   0.202  1.00 51.15           O  
ATOM   1412  CG  GLU A 189     -35.972  24.673   2.162  1.00 51.15           C  
ATOM   1413  CD  GLU A 189     -36.235  25.953   2.971  1.00 51.15           C  
ATOM   1414  OE1 GLU A 189     -37.429  26.231   3.212  1.00 51.15           O  
ATOM   1415  OE2 GLU A 189     -35.252  26.612   3.382  1.00 51.15           O  
ATOM   1416  N   TRP A 190     -32.183  21.744   0.957  1.00 46.25           N  
ATOM   1417  CA  TRP A 190     -30.792  21.436   0.589  1.00 46.25           C  
ATOM   1418  C   TRP A 190     -30.635  20.730  -0.769  1.00 46.25           C  
ATOM   1419  CB  TRP A 190     -30.093  20.727   1.754  1.00 46.25           C  
ATOM   1420  O   TRP A 190     -29.520  20.399  -1.163  1.00 46.25           O  
ATOM   1421  CG  TRP A 190     -29.784  21.642   2.902  1.00 46.25           C  
ATOM   1422  CD1 TRP A 190     -30.678  22.109   3.805  1.00 46.25           C  
ATOM   1423  CD2 TRP A 190     -28.503  22.249   3.258  1.00 46.25           C  
ATOM   1424  CE2 TRP A 190     -28.701  23.080   4.402  1.00 46.25           C  
ATOM   1425  CE3 TRP A 190     -27.195  22.183   2.730  1.00 46.25           C  
ATOM   1426  NE1 TRP A 190     -30.045  22.963   4.686  1.00 46.25           N  
ATOM   1427  CH2 TRP A 190     -26.362  23.700   4.457  1.00 46.25           C  
ATOM   1428  CZ2 TRP A 190     -27.656  23.801   4.998  1.00 46.25           C  
ATOM   1429  CZ3 TRP A 190     -26.135  22.896   3.325  1.00 46.25           C  
ATOM   1430  N   ALA A 191     -31.717  20.565  -1.536  1.00 43.75           N  
ATOM   1431  CA  ALA A 191     -31.695  19.892  -2.840  1.00 43.75           C  
ATOM   1432  C   ALA A 191     -31.238  20.774  -4.025  1.00 43.75           C  
ATOM   1433  CB  ALA A 191     -33.069  19.252  -3.076  1.00 43.75           C  
ATOM   1434  O   ALA A 191     -31.263  20.321  -5.163  1.00 43.75           O  
ATOM   1435  N   SER A 192     -30.805  22.021  -3.799  1.00 46.77           N  
ATOM   1436  CA  SER A 192     -30.545  22.971  -4.896  1.00 46.77           C  
ATOM   1437  C   SER A 192     -29.308  23.855  -4.690  1.00 46.77           C  
ATOM   1438  CB  SER A 192     -31.815  23.790  -5.171  1.00 46.77           C  
ATOM   1439  O   SER A 192     -29.347  25.050  -4.981  1.00 46.77           O  
ATOM   1440  OG  SER A 192     -31.657  24.560  -6.344  1.00 46.77           O  
ATOM   1441  N   ARG A 193     -28.195  23.309  -4.172  1.00 45.22           N  
ATOM   1442  CA  ARG A 193     -26.920  24.061  -4.060  1.00 45.22           C  
ATOM   1443  C   ARG A 193     -25.651  23.336  -4.525  1.00 45.22           C  
ATOM   1444  CB  ARG A 193     -26.778  24.722  -2.670  1.00 45.22           C  
ATOM   1445  O   ARG A 193     -24.567  23.883  -4.378  1.00 45.22           O  
ATOM   1446  CG  ARG A 193     -27.795  25.868  -2.511  1.00 45.22           C  
ATOM   1447  CD  ARG A 193     -27.401  26.925  -1.480  1.00 45.22           C  
ATOM   1448  NE  ARG A 193     -27.647  26.500  -0.090  1.00 45.22           N  
ATOM   1449  NH1 ARG A 193     -28.145  28.582   0.753  1.00 45.22           N  
ATOM   1450  NH2 ARG A 193     -28.204  26.803   2.097  1.00 45.22           N  
ATOM   1451  CZ  ARG A 193     -27.996  27.294   0.909  1.00 45.22           C  
ATOM   1452  N   PHE A 194     -25.774  22.187  -5.189  1.00 45.66           N  
ATOM   1453  CA  PHE A 194     -24.631  21.512  -5.833  1.00 45.66           C  
ATOM   1454  C   PHE A 194     -24.579  21.685  -7.364  1.00 45.66           C  
ATOM   1455  CB  PHE A 194     -24.551  20.060  -5.347  1.00 45.66           C  
ATOM   1456  O   PHE A 194     -23.731  21.100  -8.027  1.00 45.66           O  
ATOM   1457  CG  PHE A 194     -24.140  19.968  -3.888  1.00 45.66           C  
ATOM   1458  CD1 PHE A 194     -22.795  20.185  -3.530  1.00 45.66           C  
ATOM   1459  CD2 PHE A 194     -25.093  19.703  -2.886  1.00 45.66           C  
ATOM   1460  CE1 PHE A 194     -22.404  20.134  -2.181  1.00 45.66           C  
ATOM   1461  CE2 PHE A 194     -24.701  19.652  -1.536  1.00 45.66           C  
ATOM   1462  CZ  PHE A 194     -23.357  19.866  -1.183  1.00 45.66           C  
ATOM   1463  N   GLY A 195     -25.432  22.544  -7.933  1.00 43.79           N  
ATOM   1464  CA  GLY A 195     -25.542  22.760  -9.383  1.00 43.79           C  
ATOM   1465  C   GLY A 195     -24.541  23.737 -10.016  1.00 43.79           C  
ATOM   1466  O   GLY A 195     -24.751  24.117 -11.159  1.00 43.79           O  
ATOM   1467  N   ILE A 196     -23.496  24.186  -9.306  1.00 48.98           N  
ATOM   1468  CA  ILE A 196     -22.557  25.213  -9.824  1.00 48.98           C  
ATOM   1469  C   ILE A 196     -21.112  24.688  -9.939  1.00 48.98           C  
ATOM   1470  CB  ILE A 196     -22.696  26.537  -9.019  1.00 48.98           C  
ATOM   1471  O   ILE A 196     -20.298  25.275 -10.640  1.00 48.98           O  
ATOM   1472  CG1 ILE A 196     -24.180  26.989  -8.964  1.00 48.98           C  
ATOM   1473  CG2 ILE A 196     -21.838  27.669  -9.622  1.00 48.98           C  
ATOM   1474  CD1 ILE A 196     -24.456  28.247  -8.130  1.00 48.98           C  
ATOM   1475  N   TRP A 197     -20.793  23.553  -9.309  1.00 49.45           N  
ATOM   1476  CA  TRP A 197     -19.449  22.948  -9.330  1.00 49.45           C  
ATOM   1477  C   TRP A 197     -19.454  21.465  -9.716  1.00 49.45           C  
ATOM   1478  CB  TRP A 197     -18.744  23.217  -7.993  1.00 49.45           C  
ATOM   1479  O   TRP A 197     -18.462  20.767  -9.520  1.00 49.45           O  
ATOM   1480  CG  TRP A 197     -18.111  24.568  -7.892  1.00 49.45           C  
ATOM   1481  CD1 TRP A 197     -18.759  25.742  -7.718  1.00 49.45           C  
ATOM   1482  CD2 TRP A 197     -16.693  24.904  -7.988  1.00 49.45           C  
ATOM   1483  CE2 TRP A 197     -16.556  26.317  -7.847  1.00 49.45           C  
ATOM   1484  CE3 TRP A 197     -15.509  24.158  -8.178  1.00 49.45           C  
ATOM   1485  NE1 TRP A 197     -17.846  26.778  -7.699  1.00 49.45           N  
ATOM   1486  CH2 TRP A 197     -14.150  26.187  -8.056  1.00 49.45           C  
ATOM   1487  CZ2 TRP A 197     -15.310  26.959  -7.877  1.00 49.45           C  
ATOM   1488  CZ3 TRP A 197     -14.252  24.792  -8.210  1.00 49.45           C  
ATOM   1489  N   ALA A 198     -20.557  20.968 -10.281  1.00 48.01           N  
ATOM   1490  CA  ALA A 198     -20.529  19.681 -10.956  1.00 48.01           C  
ATOM   1491  C   ALA A 198     -19.695  19.848 -12.241  1.00 48.01           C  
ATOM   1492  CB  ALA A 198     -21.964  19.218 -11.236  1.00 48.01           C  
ATOM   1493  O   ALA A 198     -20.075  20.669 -13.083  1.00 48.01           O  
ATOM   1494  N   PRO A 199     -18.564  19.134 -12.410  1.00 51.19           N  
ATOM   1495  CA  PRO A 199     -17.887  19.110 -13.697  1.00 51.19           C  
ATOM   1496  C   PRO A 199     -18.910  18.627 -14.723  1.00 51.19           C  
ATOM   1497  CB  PRO A 199     -16.688  18.168 -13.532  1.00 51.19           C  
ATOM   1498  O   PRO A 199     -19.566  17.606 -14.500  1.00 51.19           O  
ATOM   1499  CG  PRO A 199     -17.076  17.274 -12.355  1.00 51.19           C  
ATOM   1500  CD  PRO A 199     -17.989  18.152 -11.504  1.00 51.19           C  
ATOM   1501  N   LEU A 200     -19.105  19.403 -15.796  1.00 54.99           N  
ATOM   1502  CA  LEU A 200     -19.997  19.001 -16.878  1.00 54.99           C  
ATOM   1503  C   LEU A 200     -19.659  17.551 -17.258  1.00 54.99           C  
ATOM   1504  CB  LEU A 200     -19.840  19.899 -18.123  1.00 54.99           C  
ATOM   1505  O   LEU A 200     -18.471  17.247 -17.414  1.00 54.99           O  
ATOM   1506  CG  LEU A 200     -20.701  21.176 -18.123  1.00 54.99           C  
ATOM   1507  CD1 LEU A 200     -19.951  22.377 -17.546  1.00 54.99           C  
ATOM   1508  CD2 LEU A 200     -21.120  21.516 -19.554  1.00 54.99           C  
ATOM   1509  N   PRO A 201     -20.655  16.656 -17.413  1.00 55.36           N  
ATOM   1510  CA  PRO A 201     -20.385  15.359 -18.006  1.00 55.36           C  
ATOM   1511  C   PRO A 201     -19.686  15.620 -19.340  1.00 55.36           C  
ATOM   1512  CB  PRO A 201     -21.742  14.661 -18.148  1.00 55.36           C  
ATOM   1513  O   PRO A 201     -20.151  16.452 -20.121  1.00 55.36           O  
ATOM   1514  CG  PRO A 201     -22.750  15.810 -18.156  1.00 55.36           C  
ATOM   1515  CD  PRO A 201     -22.086  16.888 -17.301  1.00 55.36           C  
ATOM   1516  N   CYS A 202     -18.530  14.982 -19.543  1.00 39.48           N  
ATOM   1517  CA  CYS A 202     -17.710  15.102 -20.745  1.00 39.48           C  
ATOM   1518  C   CYS A 202     -18.483  14.579 -21.965  1.00 39.48           C  
ATOM   1519  CB  CYS A 202     -16.382  14.350 -20.543  1.00 39.48           C  
ATOM   1520  O   CYS A 202     -18.238  13.483 -22.461  1.00 39.48           O  
ATOM   1521  SG  CYS A 202     -15.328  15.192 -19.328  1.00 39.48           S  
ATOM   1522  N   CYS A 203     -19.438  15.367 -22.444  1.00 37.83           N  
ATOM   1523  CA  CYS A 203     -20.171  15.159 -23.674  1.00 37.83           C  
ATOM   1524  C   CYS A 203     -19.365  15.785 -24.811  1.00 37.83           C  
ATOM   1525  CB  CYS A 203     -21.579  15.759 -23.548  1.00 37.83           C  
ATOM   1526  O   CYS A 203     -19.605  16.921 -25.203  1.00 37.83           O  
ATOM   1527  SG  CYS A 203     -22.560  14.828 -22.335  1.00 37.83           S  
ATOM   1528  N   SER A 204     -18.373  15.045 -25.296  1.00 39.60           N  
ATOM   1529  CA  SER A 204     -18.038  14.968 -26.719  1.00 39.60           C  
ATOM   1530  C   SER A 204     -16.968  13.894 -26.889  1.00 39.60           C  
ATOM   1531  CB  SER A 204     -17.553  16.290 -27.325  1.00 39.60           C  
ATOM   1532  O   SER A 204     -15.788  14.098 -26.607  1.00 39.60           O  
ATOM   1533  OG  SER A 204     -17.286  16.032 -28.686  1.00 39.60           O  
ATOM   1534  N   SER A 205     -17.401  12.715 -27.324  1.00 46.03           N  
ATOM   1535  CA  SER A 205     -16.536  11.658 -27.848  1.00 46.03           C  
ATOM   1536  C   SER A 205     -16.286  11.854 -29.347  1.00 46.03           C  
ATOM   1537  CB  SER A 205     -17.148  10.288 -27.541  1.00 46.03           C  
ATOM   1538  O   SER A 205     -16.199  10.880 -30.090  1.00 46.03           O  
ATOM   1539  OG  SER A 205     -18.429  10.197 -28.132  1.00 46.03           O  
ATOM   1540  N   GLU A 206     -16.210  13.101 -29.813  1.00 53.74           N  
ATOM   1541  CA  GLU A 206     -15.928  13.423 -31.205  1.00 53.74           C  
ATOM   1542  C   GLU A 206     -14.510  13.999 -31.322  1.00 53.74           C  
ATOM   1543  CB  GLU A 206     -17.033  14.315 -31.802  1.00 53.74           C  
ATOM   1544  O   GLU A 206     -14.199  15.082 -30.836  1.00 53.74           O  
ATOM   1545  CG  GLU A 206     -18.296  13.493 -32.119  1.00 53.74           C  
ATOM   1546  CD  GLU A 206     -19.379  14.301 -32.852  1.00 53.74           C  
ATOM   1547  OE1 GLU A 206     -20.160  13.665 -33.594  1.00 53.74           O  
ATOM   1548  OE2 GLU A 206     -19.427  15.537 -32.657  1.00 53.74           O  
ATOM   1549  N   LEU A 207     -13.661  13.235 -32.022  1.00 51.93           N  
ATOM   1550  CA  LEU A 207     -12.446  13.688 -32.708  1.00 51.93           C  
ATOM   1551  C   LEU A 207     -11.215  13.983 -31.831  1.00 51.93           C  
ATOM   1552  CB  LEU A 207     -12.798  14.835 -33.682  1.00 51.93           C  
ATOM   1553  O   LEU A 207     -10.675  15.088 -31.825  1.00 51.93           O  
ATOM   1554  CG  LEU A 207     -14.035  14.603 -34.573  1.00 51.93           C  
ATOM   1555  CD1 LEU A 207     -14.301  15.847 -35.415  1.00 51.93           C  
ATOM   1556  CD2 LEU A 207     -13.876  13.393 -35.493  1.00 51.93           C  
ATOM   1557  N   ARG A 208     -10.650  12.946 -31.195  1.00 58.20           N  
ATOM   1558  CA  ARG A 208      -9.189  12.941 -30.995  1.00 58.20           C  
ATOM   1559  C   ARG A 208      -8.522  12.646 -32.345  1.00 58.20           C  
ATOM   1560  CB  ARG A 208      -8.738  11.929 -29.933  1.00 58.20           C  
ATOM   1561  O   ARG A 208      -8.890  11.645 -32.961  1.00 58.20           O  
ATOM   1562  CG  ARG A 208      -9.106  12.405 -28.523  1.00 58.20           C  
ATOM   1563  CD  ARG A 208      -8.407  11.540 -27.469  1.00 58.20           C  
ATOM   1564  NE  ARG A 208      -8.763  11.971 -26.104  1.00 58.20           N  
ATOM   1565  NH1 ARG A 208      -7.512  10.418 -24.966  1.00 58.20           N  
ATOM   1566  NH2 ARG A 208      -8.766  11.875 -23.830  1.00 58.20           N  
ATOM   1567  CZ  ARG A 208      -8.346  11.422 -24.977  1.00 58.20           C  
ATOM   1568  N   PRO A 209      -7.552  13.454 -32.807  1.00 64.90           N  
ATOM   1569  CA  PRO A 209      -6.720  13.070 -33.938  1.00 64.90           C  
ATOM   1570  C   PRO A 209      -6.039  11.743 -33.601  1.00 64.90           C  
ATOM   1571  CB  PRO A 209      -5.709  14.207 -34.143  1.00 64.90           C  
ATOM   1572  O   PRO A 209      -5.422  11.614 -32.540  1.00 64.90           O  
ATOM   1573  CG  PRO A 209      -6.299  15.381 -33.364  1.00 64.90           C  
ATOM   1574  CD  PRO A 209      -7.104  14.718 -32.251  1.00 64.90           C  
ATOM   1575  N   LEU A 210      -6.193  10.748 -34.474  1.00 69.63           N  
ATOM   1576  CA  LEU A 210      -5.440   9.501 -34.385  1.00 69.63           C  
ATOM   1577  C   LEU A 210      -3.937   9.832 -34.341  1.00 69.63           C  
ATOM   1578  CB  LEU A 210      -5.773   8.614 -35.600  1.00 69.63           C  
ATOM   1579  O   LEU A 210      -3.505  10.751 -35.044  1.00 69.63           O  
ATOM   1580  CG  LEU A 210      -7.148   7.926 -35.511  1.00 69.63           C  
ATOM   1581  CD1 LEU A 210      -7.605   7.466 -36.894  1.00 69.63           C  
ATOM   1582  CD2 LEU A 210      -7.094   6.703 -34.592  1.00 69.63           C  
ATOM   1583  N   PRO A 211      -3.127   9.115 -33.541  1.00 72.66           N  
ATOM   1584  CA  PRO A 211      -1.680   9.237 -33.647  1.00 72.66           C  
ATOM   1585  C   PRO A 211      -1.261   8.902 -35.089  1.00 72.66           C  
ATOM   1586  CB  PRO A 211      -1.104   8.260 -32.619  1.00 72.66           C  
ATOM   1587  O   PRO A 211      -1.871   8.018 -35.698  1.00 72.66           O  
ATOM   1588  CG  PRO A 211      -2.199   7.201 -32.483  1.00 72.66           C  
ATOM   1589  CD  PRO A 211      -3.490   7.990 -32.693  1.00 72.66           C  
ATOM   1590  N   PRO A 212      -0.257   9.595 -35.657  1.00 74.40           N  
ATOM   1591  CA  PRO A 212       0.210   9.294 -37.003  1.00 74.40           C  
ATOM   1592  C   PRO A 212       0.626   7.822 -37.075  1.00 74.40           C  
ATOM   1593  CB  PRO A 212       1.366  10.263 -37.275  1.00 74.40           C  
ATOM   1594  O   PRO A 212       1.395   7.343 -36.238  1.00 74.40           O  
ATOM   1595  CG  PRO A 212       1.858  10.645 -35.879  1.00 74.40           C  
ATOM   1596  CD  PRO A 212       0.590  10.594 -35.029  1.00 74.40           C  
ATOM   1597  N   SER A 213       0.080   7.101 -38.056  1.00 68.88           N  
ATOM   1598  CA  SER A 213       0.511   5.743 -38.377  1.00 68.88           C  
ATOM   1599  C   SER A 213       2.015   5.746 -38.669  1.00 68.88           C  
ATOM   1600  CB  SER A 213      -0.253   5.214 -39.596  1.00 68.88           C  
ATOM   1601  O   SER A 213       2.498   6.703 -39.282  1.00 68.88           O  
ATOM   1602  OG  SER A 213      -1.649   5.257 -39.353  1.00 68.88           O  
ATOM   1603  N   PRO A 214       2.771   4.718 -38.245  1.00 70.71           N  
ATOM   1604  CA  PRO A 214       4.180   4.621 -38.597  1.00 70.71           C  
ATOM   1605  C   PRO A 214       4.296   4.613 -40.123  1.00 70.71           C  
ATOM   1606  CB  PRO A 214       4.689   3.336 -37.935  1.00 70.71           C  
ATOM   1607  O   PRO A 214       3.683   3.782 -40.790  1.00 70.71           O  
ATOM   1608  CG  PRO A 214       3.430   2.485 -37.769  1.00 70.71           C  
ATOM   1609  CD  PRO A 214       2.322   3.515 -37.563  1.00 70.71           C  
ATOM   1610  N   ILE A 215       5.028   5.588 -40.663  1.00 60.89           N  
ATOM   1611  CA  ILE A 215       5.358   5.651 -42.085  1.00 60.89           C  
ATOM   1612  C   ILE A 215       6.208   4.420 -42.386  1.00 60.89           C  
ATOM   1613  CB  ILE A 215       6.054   6.992 -42.425  1.00 60.89           C  
ATOM   1614  O   ILE A 215       7.308   4.265 -41.859  1.00 60.89           O  
ATOM   1615  CG1 ILE A 215       4.995   8.122 -42.391  1.00 60.89           C  
ATOM   1616  CG2 ILE A 215       6.763   6.953 -43.792  1.00 60.89           C  
ATOM   1617  CD1 ILE A 215       5.573   9.541 -42.464  1.00 60.89           C  
ATOM   1618  N   GLU A 216       5.646   3.527 -43.190  1.00 59.70           N  
ATOM   1619  CA  GLU A 216       6.357   2.427 -43.819  1.00 59.70           C  
ATOM   1620  C   GLU A 216       7.379   3.053 -44.775  1.00 59.70           C  
ATOM   1621  CB  GLU A 216       5.320   1.521 -44.522  1.00 59.70           C  
ATOM   1622  O   GLU A 216       7.007   3.726 -45.741  1.00 59.70           O  
ATOM   1623  CG  GLU A 216       5.563   0.021 -44.295  1.00 59.70           C  
ATOM   1624  CD  GLU A 216       4.392  -0.866 -44.768  1.00 59.70           C  
ATOM   1625  OE1 GLU A 216       4.534  -2.105 -44.657  1.00 59.70           O  
ATOM   1626  OE2 GLU A 216       3.350  -0.322 -45.207  1.00 59.70           O  
ATOM   1627  N   ASP A 217       8.668   2.903 -44.462  1.00 55.32           N  
ATOM   1628  CA  ASP A 217       9.748   3.300 -45.358  1.00 55.32           C  
ATOM   1629  C   ASP A 217       9.561   2.560 -46.684  1.00 55.32           C  
ATOM   1630  CB  ASP A 217      11.132   2.994 -44.749  1.00 55.32           C  
ATOM   1631  O   ASP A 217       9.691   1.337 -46.778  1.00 55.32           O  
ATOM   1632  CG  ASP A 217      11.749   4.162 -43.969  1.00 55.32           C  
ATOM   1633  OD1 ASP A 217      11.562   5.324 -44.398  1.00 55.32           O  
ATOM   1634  OD2 ASP A 217      12.473   3.877 -42.988  1.00 55.32           O  
ATOM   1635  N   SER A 218       9.231   3.322 -47.723  1.00 55.47           N  
ATOM   1636  CA  SER A 218       9.135   2.844 -49.092  1.00 55.47           C  
ATOM   1637  C   SER A 218      10.494   2.305 -49.537  1.00 55.47           C  
ATOM   1638  CB  SER A 218       8.622   3.966 -50.004  1.00 55.47           C  
ATOM   1639  O   SER A 218      11.380   3.052 -49.956  1.00 55.47           O  
ATOM   1640  OG  SER A 218       9.245   5.199 -49.698  1.00 55.47           O  
ATOM   1641  N   GLN A 219      10.642   0.986 -49.452  1.00 54.57           N  
ATOM   1642  CA  GLN A 219      11.707   0.210 -50.066  1.00 54.57           C  
ATOM   1643  C   GLN A 219      11.531   0.260 -51.595  1.00 54.57           C  
ATOM   1644  CB  GLN A 219      11.652  -1.212 -49.472  1.00 54.57           C  
ATOM   1645  O   GLN A 219      10.930  -0.622 -52.203  1.00 54.57           O  
ATOM   1646  CG  GLN A 219      12.862  -2.076 -49.854  1.00 54.57           C  
ATOM   1647  CD  GLN A 219      12.779  -3.504 -49.315  1.00 54.57           C  
ATOM   1648  NE2 GLN A 219      13.710  -4.359 -49.678  1.00 54.57           N  
ATOM   1649  OE1 GLN A 219      11.904  -3.902 -48.569  1.00 54.57           O  
ATOM   1650  N   LEU A 220      12.025   1.328 -52.228  1.00 54.08           N  
ATOM   1651  CA  LEU A 220      12.094   1.438 -53.686  1.00 54.08           C  
ATOM   1652  C   LEU A 220      13.319   0.677 -54.223  1.00 54.08           C  
ATOM   1653  CB  LEU A 220      12.016   2.915 -54.128  1.00 54.08           C  
ATOM   1654  O   LEU A 220      14.443   1.166 -54.210  1.00 54.08           O  
ATOM   1655  CG  LEU A 220      10.572   3.361 -54.442  1.00 54.08           C  
ATOM   1656  CD1 LEU A 220      10.469   4.887 -54.443  1.00 54.08           C  
ATOM   1657  CD2 LEU A 220      10.110   2.865 -55.817  1.00 54.08           C  
ATOM   1658  N   ASP A 221      13.018  -0.549 -54.651  1.00 48.88           N  
ATOM   1659  CA  ASP A 221      13.465  -1.274 -55.852  1.00 48.88           C  
ATOM   1660  C   ASP A 221      14.981  -1.434 -56.158  1.00 48.88           C  
ATOM   1661  CB  ASP A 221      12.679  -0.742 -57.073  1.00 48.88           C  
ATOM   1662  O   ASP A 221      15.673  -0.473 -56.510  1.00 48.88           O  
ATOM   1663  CG  ASP A 221      11.942  -1.829 -57.868  1.00 48.88           C  
ATOM   1664  OD1 ASP A 221      12.252  -3.028 -57.676  1.00 48.88           O  
ATOM   1665  OD2 ASP A 221      11.070  -1.442 -58.674  1.00 48.88           O  
ATOM   1666  N   PRO A 222      15.529  -2.670 -56.144  1.00 43.38           N  
ATOM   1667  CA  PRO A 222      16.891  -2.948 -56.581  1.00 43.38           C  
ATOM   1668  C   PRO A 222      16.924  -3.140 -58.105  1.00 43.38           C  
ATOM   1669  CB  PRO A 222      17.291  -4.203 -55.799  1.00 43.38           C  
ATOM   1670  O   PRO A 222      16.762  -4.248 -58.611  1.00 43.38           O  
ATOM   1671  CG  PRO A 222      15.981  -4.983 -55.676  1.00 43.38           C  
ATOM   1672  CD  PRO A 222      14.892  -3.909 -55.712  1.00 43.38           C  
ATOM   1673  N   GLY A 223      17.171  -2.073 -58.868  1.00 39.64           N  
ATOM   1674  CA  GLY A 223      17.170  -2.186 -60.329  1.00 39.64           C  
ATOM   1675  C   GLY A 223      17.939  -1.102 -61.075  1.00 39.64           C  
ATOM   1676  O   GLY A 223      17.332  -0.145 -61.532  1.00 39.64           O  
ATOM   1677  N   CYS A 224      19.256  -1.288 -61.249  1.00 38.91           N  
ATOM   1678  CA  CYS A 224      20.025  -1.034 -62.490  1.00 38.91           C  
ATOM   1679  C   CYS A 224      21.508  -0.752 -62.204  1.00 38.91           C  
ATOM   1680  CB  CYS A 224      19.480   0.100 -63.387  1.00 38.91           C  
ATOM   1681  O   CYS A 224      21.943   0.393 -62.095  1.00 38.91           O  
ATOM   1682  SG  CYS A 224      18.301  -0.573 -64.591  1.00 38.91           S  
ATOM   1683  N   SER A 225      22.336  -1.794 -62.216  1.00 39.90           N  
ATOM   1684  CA  SER A 225      23.780  -1.668 -62.423  1.00 39.90           C  
ATOM   1685  C   SER A 225      24.076  -1.507 -63.922  1.00 39.90           C  
ATOM   1686  CB  SER A 225      24.521  -2.842 -61.763  1.00 39.90           C  
ATOM   1687  O   SER A 225      24.487  -2.440 -64.610  1.00 39.90           O  
ATOM   1688  OG  SER A 225      23.753  -4.032 -61.799  1.00 39.90           O  
ATOM   1689  N   ARG A 226      23.873  -0.294 -64.455  1.00 46.32           N  
ATOM   1690  CA  ARG A 226      24.392   0.096 -65.776  1.00 46.32           C  
ATOM   1691  C   ARG A 226      25.782   0.716 -65.630  1.00 46.32           C  
ATOM   1692  CB  ARG A 226      23.402   0.984 -66.561  1.00 46.32           C  
ATOM   1693  O   ARG A 226      25.931   1.895 -65.346  1.00 46.32           O  
ATOM   1694  CG  ARG A 226      22.779   0.208 -67.733  1.00 46.32           C  
ATOM   1695  CD  ARG A 226      21.857   1.100 -68.573  1.00 46.32           C  
ATOM   1696  NE  ARG A 226      21.118   0.312 -69.581  1.00 46.32           N  
ATOM   1697  NH1 ARG A 226      20.193   2.068 -70.738  1.00 46.32           N  
ATOM   1698  NH2 ARG A 226      19.684  -0.025 -71.319  1.00 46.32           N  
ATOM   1699  CZ  ARG A 226      20.341   0.787 -70.538  1.00 46.32           C  
ATOM   1700  N   SER A 227      26.781  -0.143 -65.829  1.00 39.93           N  
ATOM   1701  CA  SER A 227      27.950   0.079 -66.694  1.00 39.93           C  
ATOM   1702  C   SER A 227      28.517   1.503 -66.809  1.00 39.93           C  
ATOM   1703  CB  SER A 227      27.571  -0.399 -68.111  1.00 39.93           C  
ATOM   1704  O   SER A 227      27.908   2.335 -67.472  1.00 39.93           O  
ATOM   1705  OG  SER A 227      26.420   0.281 -68.583  1.00 39.93           O  
ATOM   1706  N   SER A 228      29.773   1.707 -66.388  1.00 44.04           N  
ATOM   1707  CA  SER A 228      30.794   2.292 -67.277  1.00 44.04           C  
ATOM   1708  C   SER A 228      32.215   2.234 -66.693  1.00 44.04           C  
ATOM   1709  CB  SER A 228      30.500   3.749 -67.674  1.00 44.04           C  
ATOM   1710  O   SER A 228      32.564   2.959 -65.770  1.00 44.04           O  
ATOM   1711  OG  SER A 228      31.454   4.171 -68.629  1.00 44.04           O  
ATOM   1712  N   SER A 229      33.053   1.463 -67.391  1.00 48.19           N  
ATOM   1713  CA  SER A 229      34.428   1.792 -67.806  1.00 48.19           C  
ATOM   1714  C   SER A 229      35.623   1.720 -66.837  1.00 48.19           C  
ATOM   1715  CB  SER A 229      34.456   3.123 -68.571  1.00 48.19           C  
ATOM   1716  O   SER A 229      35.691   2.429 -65.844  1.00 48.19           O  
ATOM   1717  OG  SER A 229      34.225   4.235 -67.726  1.00 48.19           O  
ATOM   1718  N   ARG A 230      36.648   1.010 -67.352  1.00 45.93           N  
ATOM   1719  CA  ARG A 230      38.105   1.062 -67.078  1.00 45.93           C  
ATOM   1720  C   ARG A 230      38.587   0.410 -65.776  1.00 45.93           C  
ATOM   1721  CB  ARG A 230      38.617   2.513 -67.164  1.00 45.93           C  
ATOM   1722  O   ARG A 230      38.221   0.833 -64.699  1.00 45.93           O  
ATOM   1723  CG  ARG A 230      38.733   3.029 -68.600  1.00 45.93           C  
ATOM   1724  CD  ARG A 230      39.144   4.505 -68.591  1.00 45.93           C  
ATOM   1725  NE  ARG A 230      39.525   4.969 -69.939  1.00 45.93           N  
ATOM   1726  NH1 ARG A 230      40.002   7.141 -69.367  1.00 45.93           N  
ATOM   1727  NH2 ARG A 230      40.316   6.462 -71.468  1.00 45.93           N  
ATOM   1728  CZ  ARG A 230      39.943   6.184 -70.250  1.00 45.93           C  
ATOM   1729  N   SER A 231      39.493  -0.567 -65.777  1.00 45.84           N  
ATOM   1730  CA  SER A 231      40.243  -1.265 -66.834  1.00 45.84           C  
ATOM   1731  C   SER A 231      40.827  -2.563 -66.243  1.00 45.84           C  
ATOM   1732  CB  SER A 231      41.432  -0.417 -67.308  1.00 45.84           C  
ATOM   1733  O   SER A 231      41.236  -2.538 -65.082  1.00 45.84           O  
ATOM   1734  OG  SER A 231      42.316  -0.116 -66.246  1.00 45.84           O  
ATOM   1735  N   PRO A 232      40.940  -3.667 -67.000  1.00 40.94           N  
ATOM   1736  CA  PRO A 232      41.558  -4.905 -66.532  1.00 40.94           C  
ATOM   1737  C   PRO A 232      43.055  -4.917 -66.869  1.00 40.94           C  
ATOM   1738  CB  PRO A 232      40.804  -5.991 -67.307  1.00 40.94           C  
ATOM   1739  O   PRO A 232      43.423  -4.407 -67.923  1.00 40.94           O  
ATOM   1740  CG  PRO A 232      40.552  -5.337 -68.671  1.00 40.94           C  
ATOM   1741  CD  PRO A 232      40.457  -3.840 -68.364  1.00 40.94           C  
ATOM   1742  N   CYS A 233      43.903  -5.545 -66.044  1.00 42.47           N  
ATOM   1743  CA  CYS A 233      44.965  -6.455 -66.511  1.00 42.47           C  
ATOM   1744  C   CYS A 233      45.943  -6.902 -65.410  1.00 42.47           C  
ATOM   1745  CB  CYS A 233      45.803  -5.880 -67.673  1.00 42.47           C  
ATOM   1746  O   CYS A 233      46.606  -6.091 -64.779  1.00 42.47           O  
ATOM   1747  SG  CYS A 233      45.100  -6.437 -69.259  1.00 42.47           S  
ATOM   1748  N   ARG A 234      46.147  -8.228 -65.395  1.00 51.10           N  
ATOM   1749  CA  ARG A 234      47.414  -8.952 -65.170  1.00 51.10           C  
ATOM   1750  C   ARG A 234      48.012  -8.964 -63.758  1.00 51.10           C  
ATOM   1751  CB  ARG A 234      48.477  -8.465 -66.176  1.00 51.10           C  
ATOM   1752  O   ARG A 234      48.807  -8.110 -63.407  1.00 51.10           O  
ATOM   1753  CG  ARG A 234      48.161  -8.807 -67.636  1.00 51.10           C  
ATOM   1754  CD  ARG A 234      49.234  -8.185 -68.535  1.00 51.10           C  
ATOM   1755  NE  ARG A 234      48.947  -8.409 -69.963  1.00 51.10           N  
ATOM   1756  NH1 ARG A 234      51.018  -7.825 -70.774  1.00 51.10           N  
ATOM   1757  NH2 ARG A 234      49.411  -8.442 -72.192  1.00 51.10           N  
ATOM   1758  CZ  ARG A 234      49.791  -8.226 -70.965  1.00 51.10           C  
ATOM   1759  N   ALA A 235      47.835 -10.094 -63.075  1.00 47.90           N  
ATOM   1760  CA  ALA A 235      48.888 -11.111 -62.890  1.00 47.90           C  
ATOM   1761  C   ALA A 235      48.343 -12.200 -61.946  1.00 47.90           C  
ATOM   1762  CB  ALA A 235      50.182 -10.501 -62.330  1.00 47.90           C  
ATOM   1763  O   ALA A 235      48.013 -11.939 -60.802  1.00 47.90           O  
ATOM   1764  N   ARG A 236      48.011 -13.387 -62.463  1.00 50.89           N  
ATOM   1765  CA  ARG A 236      48.898 -14.567 -62.476  1.00 50.89           C  
ATOM   1766  C   ARG A 236      49.339 -15.007 -61.072  1.00 50.89           C  
ATOM   1767  CB  ARG A 236      50.139 -14.378 -63.375  1.00 50.89           C  
ATOM   1768  O   ARG A 236      50.363 -14.543 -60.591  1.00 50.89           O  
ATOM   1769  CG  ARG A 236      49.863 -14.418 -64.881  1.00 50.89           C  
ATOM   1770  CD  ARG A 236      51.201 -14.412 -65.637  1.00 50.89           C  
ATOM   1771  NE  ARG A 236      51.018 -14.588 -67.092  1.00 50.89           N  
ATOM   1772  NH1 ARG A 236      53.208 -15.059 -67.628  1.00 50.89           N  
ATOM   1773  NH2 ARG A 236      51.660 -15.059 -69.228  1.00 50.89           N  
ATOM   1774  CZ  ARG A 236      51.959 -14.899 -67.970  1.00 50.89           C  
ATOM   1775  N   ARG A 237      48.655 -16.015 -60.526  1.00 48.45           N  
ATOM   1776  CA  ARG A 237      49.188 -17.377 -60.292  1.00 48.45           C  
ATOM   1777  C   ARG A 237      48.160 -18.189 -59.492  1.00 48.45           C  
ATOM   1778  CB  ARG A 237      50.561 -17.369 -59.572  1.00 48.45           C  
ATOM   1779  O   ARG A 237      48.105 -18.118 -58.274  1.00 48.45           O  
ATOM   1780  CG  ARG A 237      51.741 -17.337 -60.569  1.00 48.45           C  
ATOM   1781  CD  ARG A 237      53.082 -17.157 -59.849  1.00 48.45           C  
ATOM   1782  NE  ARG A 237      54.199 -16.950 -60.802  1.00 48.45           N  
ATOM   1783  NH1 ARG A 237      55.838 -18.067 -59.633  1.00 48.45           N  
ATOM   1784  NH2 ARG A 237      56.357 -17.058 -61.545  1.00 48.45           N  
ATOM   1785  CZ  ARG A 237      55.450 -17.359 -60.656  1.00 48.45           C  
ATOM   1786  N   ARG A 238      47.344 -18.967 -60.213  1.00 47.97           N  
ATOM   1787  CA  ARG A 238      46.939 -20.296 -59.729  1.00 47.97           C  
ATOM   1788  C   ARG A 238      48.194 -21.175 -59.726  1.00 47.97           C  
ATOM   1789  CB  ARG A 238      45.881 -20.923 -60.663  1.00 47.97           C  
ATOM   1790  O   ARG A 238      49.086 -20.882 -60.524  1.00 47.97           O  
ATOM   1791  CG  ARG A 238      44.517 -20.214 -60.642  1.00 47.97           C  
ATOM   1792  CD  ARG A 238      43.471 -21.043 -61.405  1.00 47.97           C  
ATOM   1793  NE  ARG A 238      42.128 -20.426 -61.358  1.00 47.97           N  
ATOM   1794  NH1 ARG A 238      40.883 -22.340 -61.685  1.00 47.97           N  
ATOM   1795  NH2 ARG A 238      39.848 -20.389 -61.408  1.00 47.97           N  
ATOM   1796  CZ  ARG A 238      40.967 -21.053 -61.486  1.00 47.97           C  
ATOM   1797  N   LEU A 239      48.232 -22.210 -58.891  1.00 51.18           N  
ATOM   1798  CA  LEU A 239      48.558 -23.602 -59.251  1.00 51.18           C  
ATOM   1799  C   LEU A 239      48.651 -24.455 -57.964  1.00 51.18           C  
ATOM   1800  CB  LEU A 239      49.850 -23.717 -60.099  1.00 51.18           C  
ATOM   1801  O   LEU A 239      49.546 -24.228 -57.161  1.00 51.18           O  
ATOM   1802  CG  LEU A 239      49.631 -23.531 -61.625  1.00 51.18           C  
ATOM   1803  CD1 LEU A 239      50.945 -23.174 -62.320  1.00 51.18           C  
ATOM   1804  CD2 LEU A 239      49.052 -24.724 -62.349  1.00 51.18           C  
ATOM   1805  N   PHE A 240      47.712 -25.410 -57.872  1.00 46.77           N  
ATOM   1806  CA  PHE A 240      47.714 -26.710 -57.166  1.00 46.77           C  
ATOM   1807  C   PHE A 240      47.786 -26.724 -55.623  1.00 46.77           C  
ATOM   1808  CB  PHE A 240      48.735 -27.612 -57.871  1.00 46.77           C  
ATOM   1809  O   PHE A 240      48.699 -26.162 -55.035  1.00 46.77           O  
ATOM   1810  CG  PHE A 240      48.437 -27.795 -59.354  1.00 46.77           C  
ATOM   1811  CD1 PHE A 240      47.256 -28.451 -59.747  1.00 46.77           C  
ATOM   1812  CD2 PHE A 240      49.347 -27.380 -60.342  1.00 46.77           C  
ATOM   1813  CE1 PHE A 240      46.961 -28.650 -61.105  1.00 46.77           C  
ATOM   1814  CE2 PHE A 240      49.081 -27.656 -61.698  1.00 46.77           C  
ATOM   1815  CZ  PHE A 240      47.868 -28.239 -62.089  1.00 46.77           C  
ATOM   1816  N   GLU A 241      46.760 -27.194 -54.894  1.00 45.31           N  
ATOM   1817  CA  GLU A 241      46.297 -28.599 -54.721  1.00 45.31           C  
ATOM   1818  C   GLU A 241      47.412 -29.555 -54.268  1.00 45.31           C  
ATOM   1819  CB  GLU A 241      45.461 -29.203 -55.875  1.00 45.31           C  
ATOM   1820  O   GLU A 241      48.153 -30.082 -55.094  1.00 45.31           O  
ATOM   1821  CG  GLU A 241      43.974 -28.813 -55.818  1.00 45.31           C  
ATOM   1822  CD  GLU A 241      43.137 -29.405 -56.970  1.00 45.31           C  
ATOM   1823  OE1 GLU A 241      41.900 -29.491 -56.800  1.00 45.31           O  
ATOM   1824  OE2 GLU A 241      43.714 -29.658 -58.054  1.00 45.31           O  
ATOM   1825  N   CYS A 242      47.532 -29.717 -52.944  1.00 50.88           N  
ATOM   1826  CA  CYS A 242      47.289 -30.945 -52.171  1.00 50.88           C  
ATOM   1827  C   CYS A 242      47.068 -30.554 -50.700  1.00 50.88           C  
ATOM   1828  CB  CYS A 242      48.445 -31.943 -52.300  1.00 50.88           C  
ATOM   1829  O   CYS A 242      47.748 -29.604 -50.246  1.00 50.88           O  
ATOM   1830  SG  CYS A 242      48.141 -33.053 -53.708  1.00 50.88           S  
ATOM   1831  OXT CYS A 242      46.187 -31.186 -50.087  1.00 50.88           O  
TER    1832      CYS A 242                                                      
ENDMDL                                                                          
END                                                                             
