# Supplementary material for: PICNIC accurately predicts condensate-forming proteins regardless of their structural disorder across organisms
Source: Nat Commun. 2024 Dec 11;15:10668. doi: 10.1038/s41467-024-55089-x (PMC11634905; doi:10.1038/s41467-024-55089-x)
Supplement: Supplementary file 7 — Dataset S6 [file 41467_2024_55089_MOESM7_ESM.zip › Dataset_S6/Negative_predictions/AF-A1A580-KAP23.1.pdb]

HEADER                                            01-JUL-21                     
TITLE     ALPHAFOLD MONOMER V2.0 PREDICTION FOR KERATIN-ASSOCIATED PROTEIN 23-1 
TITLE    2 (A1A580)                                                             
COMPND    MOL_ID: 1;                                                            
COMPND   2 MOLECULE: KERATIN-ASSOCIATED PROTEIN 23-1;                           
COMPND   3 CHAIN: A                                                             
SOURCE    MOL_ID: 1;                                                            
SOURCE   2 ORGANISM_SCIENTIFIC: HOMO SAPIENS;                                   
SOURCE   3 ORGANISM_TAXID: 9606                                                 
REMARK   1                                                                      
REMARK   1 REFERENCE 1                                                          
REMARK   1  AUTH   JOHN JUMPER, RICHARD EVANS, ALEXANDER PRITZEL, TIM GREEN,    
REMARK   1  AUTH 2 MICHAEL FIGURNOV, OLAF RONNEBERGER, KATHRYN TUNYASUVUNAKOOL, 
REMARK   1  AUTH 3 RUSS BATES, AUGUSTIN ZIDEK, ANNA POTAPENKO, ALEX BRIDGLAND,  
REMARK   1  AUTH 4 CLEMENS MEYER, SIMON A A KOHL, ANDREW J BALLARD,             
REMARK   1  AUTH 5 ANDREW COWIE, BERNARDINO ROMERA-PAREDES, STANISLAV NIKOLOV,  
REMARK   1  AUTH 6 RISHUB JAIN, JONAS ADLER, TREVOR BACK, STIG PETERSEN,        
REMARK   1  AUTH 7 DAVID REIMAN, ELLEN CLANCY, MICHAL ZIELINSKI,                
REMARK   1  AUTH 8 MARTIN STEINEGGER, MICHALINA PACHOLSKA, TAMAS BERGHAMMER,    
REMARK   1  AUTH 9 DAVID SILVER, ORIOL VINYALS, ANDREW W SENIOR,                
REMARK   1  AUTH10 KORAY KAVUKCUOGLU, PUSHMEET KOHLI, DEMIS HASSABIS            
REMARK   1  TITL   HIGHLY ACCURATE PROTEIN STRUCTURE PREDICTION WITH ALPHAFOLD  
REMARK   1  REF    NATURE                        V. 596   583 2021              
REMARK   1  REFN                   ISSN 0028-0836                               
REMARK   1  PMID   34265844                                                     
REMARK   1  DOI    10.1038/s41586-021-03819-2                                   
REMARK   1                                                                      
REMARK   1 DISCLAIMERS                                                          
REMARK   1 ALPHAFOLD DATA, COPYRIGHT (2021) DEEPMIND TECHNOLOGIES LIMITED. THE  
REMARK   1 INFORMATION PROVIDED IS THEORETICAL MODELLING ONLY AND CAUTION SHOULD
REMARK   1 BE EXERCISED IN ITS USE. IT IS PROVIDED "AS-IS" WITHOUT ANY WARRANTY 
REMARK   1 OF ANY KIND, WHETHER EXPRESSED OR IMPLIED. NO WARRANTY IS GIVEN THAT 
REMARK   1 USE OF THE INFORMATION SHALL NOT INFRINGE THE RIGHTS OF ANY THIRD    
REMARK   1 PARTY. THE INFORMATION IS NOT INTENDED TO BE A SUBSTITUTE FOR        
REMARK   1 PROFESSIONAL MEDICAL ADVICE, DIAGNOSIS, OR TREATMENT, AND DOES NOT   
REMARK   1 CONSTITUTE MEDICAL OR OTHER PROFESSIONAL ADVICE. IT IS AVAILABLE FOR 
REMARK   1 ACADEMIC AND COMMERCIAL PURPOSES, UNDER CC-BY 4.0 LICENCE.           
DBREF  XXXX A    1    65  UNP    A1A580   KR231_HUMAN      1     65             
SEQRES   1 A   65  MET SER TYR ASN CYS CYS CYS GLY ASN PHE SER SER HIS          
SEQRES   2 A   65  SER CYS GLU GLY TYR LEU CYS TYR SER GLY TYR SER ARG          
SEQRES   3 A   65  GLY GLY SER SER TYR PRO SER ASN LEU VAL TYR SER THR          
SEQRES   4 A   65  GLU PRO LEU ILE SER GLN HIS LEU PRO ALA GLY PHE LEU          
SEQRES   5 A   65  SER LEU GLN GLY LEU SER GLY ASP LEU LEU GLY ASN PRO          
CRYST1    1.000    1.000    1.000  90.00  90.00  90.00 P 1           1          
ORIGX1      1.000000  0.000000  0.000000        0.00000                         
ORIGX2      0.000000  1.000000  0.000000        0.00000                         
ORIGX3      0.000000  0.000000  1.000000        0.00000                         
SCALE1      1.000000  0.000000  0.000000        0.00000                         
SCALE2      0.000000  1.000000  0.000000        0.00000                         
SCALE3      0.000000  0.000000  1.000000        0.00000                         
MODEL        1                                                                  
ATOM      1  N   MET A   1      20.744 -21.082 -22.930  1.00 38.29           N  
ATOM      2  CA  MET A   1      21.155 -21.397 -24.320  1.00 38.29           C  
ATOM      3  C   MET A   1      20.238 -20.600 -25.241  1.00 38.29           C  
ATOM      4  CB  MET A   1      20.977 -22.900 -24.620  1.00 38.29           C  
ATOM      5  O   MET A   1      19.054 -20.621 -24.967  1.00 38.29           O  
ATOM      6  CG  MET A   1      21.803 -23.863 -23.752  1.00 38.29           C  
ATOM      7  SD  MET A   1      21.024 -24.388 -22.202  1.00 38.29           S  
ATOM      8  CE  MET A   1      22.253 -25.589 -21.608  1.00 38.29           C  
ATOM      9  N   SER A   2      20.620 -19.829 -26.252  1.00 45.13           N  
ATOM     10  CA  SER A   2      21.857 -19.608 -27.004  1.00 45.13           C  
ATOM     11  C   SER A   2      21.880 -18.129 -27.412  1.00 45.13           C  
ATOM     12  CB  SER A   2      21.825 -20.456 -28.287  1.00 45.13           C  
ATOM     13  O   SER A   2      20.932 -17.643 -28.024  1.00 45.13           O  
ATOM     14  OG  SER A   2      20.556 -20.364 -28.911  1.00 45.13           O  
ATOM     15  N   TYR A   3      22.952 -17.429 -27.060  1.00 45.46           N  
ATOM     16  CA  TYR A   3      23.197 -16.042 -27.433  1.00 45.46           C  
ATOM     17  C   TYR A   3      23.801 -16.037 -28.836  1.00 45.46           C  
ATOM     18  CB  TYR A   3      24.164 -15.419 -26.408  1.00 45.46           C  
ATOM     19  O   TYR A   3      24.828 -16.681 -29.049  1.00 45.46           O  
ATOM     20  CG  TYR A   3      23.698 -15.535 -24.967  1.00 45.46           C  
ATOM     21  CD1 TYR A   3      22.971 -14.483 -24.379  1.00 45.46           C  
ATOM     22  CD2 TYR A   3      23.975 -16.700 -24.221  1.00 45.46           C  
ATOM     23  CE1 TYR A   3      22.499 -14.600 -23.057  1.00 45.46           C  
ATOM     24  CE2 TYR A   3      23.486 -16.830 -22.908  1.00 45.46           C  
ATOM     25  OH  TYR A   3      22.275 -15.920 -21.060  1.00 45.46           O  
ATOM     26  CZ  TYR A   3      22.746 -15.781 -22.325  1.00 45.46           C  
ATOM     27  N   ASN A   4      23.192 -15.343 -29.793  1.00 56.26           N  
ATOM     28  CA  ASN A   4      23.898 -14.990 -31.018  1.00 56.26           C  
ATOM     29  C   ASN A   4      23.543 -13.557 -31.423  1.00 56.26           C  
ATOM     30  CB  ASN A   4      23.699 -16.045 -32.117  1.00 56.26           C  
ATOM     31  O   ASN A   4      22.387 -13.214 -31.654  1.00 56.26           O  
ATOM     32  CG  ASN A   4      24.890 -16.031 -33.061  1.00 56.26           C  
ATOM     33  ND2 ASN A   4      25.456 -17.168 -33.386  1.00 56.26           N  
ATOM     34  OD1 ASN A   4      25.367 -14.994 -33.473  1.00 56.26           O  
ATOM     35  N   CYS A   5      24.583 -12.737 -31.388  1.00 47.33           N  
ATOM     36  CA  CYS A   5      24.643 -11.313 -31.639  1.00 47.33           C  
ATOM     37  C   CYS A   5      25.038 -11.110 -33.101  1.00 47.33           C  
ATOM     38  CB  CYS A   5      25.739 -10.790 -30.690  1.00 47.33           C  
ATOM     39  O   CYS A   5      26.034 -11.681 -33.529  1.00 47.33           O  
ATOM     40  SG  CYS A   5      26.118  -9.039 -30.962  1.00 47.33           S  
ATOM     41  N   CYS A   6      24.324 -10.266 -33.841  1.00 55.86           N  
ATOM     42  CA  CYS A   6      24.891  -9.594 -35.009  1.00 55.86           C  
ATOM     43  C   CYS A   6      24.136  -8.276 -35.215  1.00 55.86           C  
ATOM     44  CB  CYS A   6      24.856 -10.501 -36.250  1.00 55.86           C  
ATOM     45  O   CYS A   6      22.930  -8.271 -35.427  1.00 55.86           O  
ATOM     46  SG  CYS A   6      26.508 -11.199 -36.571  1.00 55.86           S  
ATOM     47  N   CYS A   7      24.770  -7.143 -34.912  1.00 51.46           N  
ATOM     48  CA  CYS A   7      25.686  -6.408 -35.797  1.00 51.46           C  
ATOM     49  C   CYS A   7      24.911  -5.582 -36.829  1.00 51.46           C  
ATOM     50  CB  CYS A   7      26.767  -7.280 -36.461  1.00 51.46           C  
ATOM     51  O   CYS A   7      24.456  -6.096 -37.844  1.00 51.46           O  
ATOM     52  SG  CYS A   7      28.022  -7.812 -35.262  1.00 51.46           S  
ATOM     53  N   GLY A   8      24.802  -4.278 -36.567  1.00 50.43           N  
ATOM     54  CA  GLY A   8      24.121  -3.350 -37.461  1.00 50.43           C  
ATOM     55  C   GLY A   8      24.312  -1.885 -37.083  1.00 50.43           C  
ATOM     56  O   GLY A   8      23.334  -1.180 -36.898  1.00 50.43           O  
ATOM     57  N   ASN A   9      25.571  -1.448 -36.995  1.00 46.79           N  
ATOM     58  CA  ASN A   9      25.986  -0.076 -37.303  1.00 46.79           C  
ATOM     59  C   ASN A   9      25.383   1.073 -36.453  1.00 46.79           C  
ATOM     60  CB  ASN A   9      25.751   0.105 -38.822  1.00 46.79           C  
ATOM     61  O   ASN A   9      24.453   1.746 -36.885  1.00 46.79           O  
ATOM     62  CG  ASN A   9      26.628   1.167 -39.446  1.00 46.79           C  
ATOM     63  ND2 ASN A   9      26.160   1.830 -40.476  1.00 46.79           N  
ATOM     64  OD1 ASN A   9      27.763   1.367 -39.057  1.00 46.79           O  
ATOM     65  N   PHE A  10      25.995   1.394 -35.306  1.00 44.86           N  
ATOM     66  CA  PHE A  10      25.988   2.767 -34.782  1.00 44.86           C  
ATOM     67  C   PHE A  10      27.323   3.061 -34.089  1.00 44.86           C  
ATOM     68  CB  PHE A  10      24.766   3.059 -33.887  1.00 44.86           C  
ATOM     69  O   PHE A  10      27.654   2.489 -33.051  1.00 44.86           O  
ATOM     70  CG  PHE A  10      24.010   4.312 -34.309  1.00 44.86           C  
ATOM     71  CD1 PHE A  10      24.300   5.563 -33.730  1.00 44.86           C  
ATOM     72  CD2 PHE A  10      23.025   4.228 -35.313  1.00 44.86           C  
ATOM     73  CE1 PHE A  10      23.605   6.714 -34.148  1.00 44.86           C  
ATOM     74  CE2 PHE A  10      22.335   5.378 -35.736  1.00 44.86           C  
ATOM     75  CZ  PHE A  10      22.623   6.623 -35.151  1.00 44.86           C  
ATOM     76  N   SER A  11      28.117   3.927 -34.714  1.00 45.49           N  
ATOM     77  CA  SER A  11      29.353   4.477 -34.166  1.00 45.49           C  
ATOM     78  C   SER A  11      29.036   5.377 -32.974  1.00 45.49           C  
ATOM     79  CB  SER A  11      30.101   5.269 -35.245  1.00 45.49           C  
ATOM     80  O   SER A  11      28.869   6.585 -33.111  1.00 45.49           O  
ATOM     81  OG  SER A  11      30.491   4.403 -36.293  1.00 45.49           O  
ATOM     82  N   SER A  12      28.967   4.782 -31.792  1.00 49.27           N  
ATOM     83  CA  SER A  12      29.028   5.476 -30.513  1.00 49.27           C  
ATOM     84  C   SER A  12      29.679   4.537 -29.507  1.00 49.27           C  
ATOM     85  CB  SER A  12      27.647   5.983 -30.050  1.00 49.27           C  
ATOM     86  O   SER A  12      29.080   3.573 -29.031  1.00 49.27           O  
ATOM     87  OG  SER A  12      26.588   5.123 -30.428  1.00 49.27           O  
ATOM     88  N   HIS A  13      30.933   4.831 -29.154  1.00 54.39           N  
ATOM     89  CA  HIS A  13      31.433   4.460 -27.834  1.00 54.39           C  
ATOM     90  C   HIS A  13      30.342   4.873 -26.829  1.00 54.39           C  
ATOM     91  CB  HIS A  13      32.762   5.193 -27.566  1.00 54.39           C  
ATOM     92  O   HIS A  13      30.048   6.062 -26.732  1.00 54.39           O  
ATOM     93  CG  HIS A  13      33.981   4.499 -28.128  1.00 54.39           C  
ATOM     94  CD2 HIS A  13      34.550   4.672 -29.362  1.00 54.39           C  
ATOM     95  ND1 HIS A  13      34.761   3.589 -27.451  1.00 54.39           N  
ATOM     96  CE1 HIS A  13      35.769   3.218 -28.257  1.00 54.39           C  
ATOM     97  NE2 HIS A  13      35.681   3.852 -29.434  1.00 54.39           N  
ATOM     98  N   SER A  14      29.715   3.893 -26.162  1.00 49.10           N  
ATOM     99  CA  SER A  14      28.522   3.971 -25.287  1.00 49.10           C  
ATOM    100  C   SER A  14      27.116   3.854 -25.923  1.00 49.10           C  
ATOM    101  CB  SER A  14      28.644   5.043 -24.191  1.00 49.10           C  
ATOM    102  O   SER A  14      26.152   4.470 -25.473  1.00 49.10           O  
ATOM    103  OG  SER A  14      28.518   6.356 -24.691  1.00 49.10           O  
ATOM    104  N   CYS A  15      26.935   2.967 -26.904  1.00 48.40           N  
ATOM    105  CA  CYS A  15      25.619   2.420 -27.259  1.00 48.40           C  
ATOM    106  C   CYS A  15      25.145   1.347 -26.248  1.00 48.40           C  
ATOM    107  CB  CYS A  15      25.692   1.897 -28.706  1.00 48.40           C  
ATOM    108  O   CYS A  15      25.032   0.189 -26.622  1.00 48.40           O  
ATOM    109  SG  CYS A  15      24.029   1.495 -29.316  1.00 48.40           S  
ATOM    110  N   GLU A  16      24.891   1.681 -24.972  1.00 49.74           N  
ATOM    111  CA  GLU A  16      24.294   0.697 -24.029  1.00 49.74           C  
ATOM    112  C   GLU A  16      23.552   1.280 -22.802  1.00 49.74           C  
ATOM    113  CB  GLU A  16      25.322  -0.401 -23.645  1.00 49.74           C  
ATOM    114  O   GLU A  16      23.343   0.591 -21.810  1.00 49.74           O  
ATOM    115  CG  GLU A  16      24.785  -1.785 -24.058  1.00 49.74           C  
ATOM    116  CD  GLU A  16      25.725  -2.946 -23.712  1.00 49.74           C  
ATOM    117  OE1 GLU A  16      25.195  -3.985 -23.258  1.00 49.74           O  
ATOM    118  OE2 GLU A  16      26.953  -2.806 -23.924  1.00 49.74           O  
ATOM    119  N   GLY A  17      23.113   2.547 -22.845  1.00 46.76           N  
ATOM    120  CA  GLY A  17      22.427   3.181 -21.699  1.00 46.76           C  
ATOM    121  C   GLY A  17      20.971   3.608 -21.915  1.00 46.76           C  
ATOM    122  O   GLY A  17      20.230   3.764 -20.949  1.00 46.76           O  
ATOM    123  N   TYR A  18      20.528   3.790 -23.164  1.00 52.64           N  
ATOM    124  CA  TYR A  18      19.267   4.492 -23.465  1.00 52.64           C  
ATOM    125  C   TYR A  18      18.026   3.592 -23.616  1.00 52.64           C  
ATOM    126  CB  TYR A  18      19.477   5.445 -24.651  1.00 52.64           C  
ATOM    127  O   TYR A  18      16.943   4.091 -23.904  1.00 52.64           O  
ATOM    128  CG  TYR A  18      20.354   6.635 -24.303  1.00 52.64           C  
ATOM    129  CD1 TYR A  18      19.799   7.726 -23.604  1.00 52.64           C  
ATOM    130  CD2 TYR A  18      21.719   6.647 -24.653  1.00 52.64           C  
ATOM    131  CE1 TYR A  18      20.604   8.828 -23.259  1.00 52.64           C  
ATOM    132  CE2 TYR A  18      22.529   7.746 -24.304  1.00 52.64           C  
ATOM    133  OH  TYR A  18      22.739   9.908 -23.274  1.00 52.64           O  
ATOM    134  CZ  TYR A  18      21.969   8.841 -23.608  1.00 52.64           C  
ATOM    135  N   LEU A  19      18.148   2.281 -23.376  1.00 51.37           N  
ATOM    136  CA  LEU A  19      17.022   1.330 -23.395  1.00 51.37           C  
ATOM    137  C   LEU A  19      16.697   0.735 -22.016  1.00 51.37           C  
ATOM    138  CB  LEU A  19      17.243   0.276 -24.497  1.00 51.37           C  
ATOM    139  O   LEU A  19      15.903  -0.199 -21.905  1.00 51.37           O  
ATOM    140  CG  LEU A  19      16.980   0.818 -25.916  1.00 51.37           C  
ATOM    141  CD1 LEU A  19      17.487  -0.189 -26.946  1.00 51.37           C  
ATOM    142  CD2 LEU A  19      15.488   1.051 -26.182  1.00 51.37           C  
ATOM    143  N   CYS A  20      17.216   1.333 -20.939  1.00 50.82           N  
ATOM    144  CA  CYS A  20      16.828   0.987 -19.571  1.00 50.82           C  
ATOM    145  C   CYS A  20      15.487   1.636 -19.157  1.00 50.82           C  
ATOM    146  CB  CYS A  20      17.996   1.232 -18.606  1.00 50.82           C  
ATOM    147  O   CYS A  20      15.326   2.127 -18.046  1.00 50.82           O  
ATOM    148  SG  CYS A  20      17.952  -0.050 -17.319  1.00 50.82           S  
ATOM    149  N   TYR A  21      14.493   1.598 -20.051  1.00 46.79           N  
ATOM    150  CA  TYR A  21      13.070   1.648 -19.692  1.00 46.79           C  
ATOM    151  C   TYR A  21      12.543   0.207 -19.529  1.00 46.79           C  
ATOM    152  CB  TYR A  21      12.285   2.551 -20.667  1.00 46.79           C  
ATOM    153  O   TYR A  21      11.449  -0.147 -19.957  1.00 46.79           O  
ATOM    154  CG  TYR A  21      11.814   3.855 -20.043  1.00 46.79           C  
ATOM    155  CD1 TYR A  21      10.645   3.880 -19.264  1.00 46.79           C  
ATOM    156  CD2 TYR A  21      12.541   5.044 -20.234  1.00 46.79           C  
ATOM    157  CE1 TYR A  21      10.182   5.079 -18.692  1.00 46.79           C  
ATOM    158  CE2 TYR A  21      12.090   6.250 -19.661  1.00 46.79           C  
ATOM    159  OH  TYR A  21      10.457   7.428 -18.342  1.00 46.79           O  
ATOM    160  CZ  TYR A  21      10.905   6.269 -18.892  1.00 46.79           C  
ATOM    161  N   SER A  22      13.361  -0.654 -18.920  1.00 52.91           N  
ATOM    162  CA  SER A  22      13.006  -2.019 -18.536  1.00 52.91           C  
ATOM    163  C   SER A  22      12.521  -1.985 -17.091  1.00 52.91           C  
ATOM    164  CB  SER A  22      14.216  -2.948 -18.691  1.00 52.91           C  
ATOM    165  O   SER A  22      13.324  -2.087 -16.171  1.00 52.91           O  
ATOM    166  OG  SER A  22      14.531  -3.114 -20.060  1.00 52.91           O  
ATOM    167  N   GLY A  23      11.220  -1.778 -16.870  1.00 53.98           N  
ATOM    168  CA  GLY A  23      10.688  -1.925 -15.511  1.00 53.98           C  
ATOM    169  C   GLY A  23       9.334  -1.311 -15.190  1.00 53.98           C  
ATOM    170  O   GLY A  23       8.835  -1.558 -14.096  1.00 53.98           O  
ATOM    171  N   TYR A  24       8.686  -0.565 -16.093  1.00 50.44           N  
ATOM    172  CA  TYR A  24       7.284  -0.190 -15.874  1.00 50.44           C  
ATOM    173  C   TYR A  24       6.374  -1.369 -16.243  1.00 50.44           C  
ATOM    174  CB  TYR A  24       6.919   1.160 -16.512  1.00 50.44           C  
ATOM    175  O   TYR A  24       5.623  -1.347 -17.215  1.00 50.44           O  
ATOM    176  CG  TYR A  24       6.945   1.205 -18.023  1.00 50.44           C  
ATOM    177  CD1 TYR A  24       8.172   1.341 -18.688  1.00 50.44           C  
ATOM    178  CD2 TYR A  24       5.753   1.083 -18.763  1.00 50.44           C  
ATOM    179  CE1 TYR A  24       8.215   1.368 -20.095  1.00 50.44           C  
ATOM    180  CE2 TYR A  24       5.791   1.094 -20.169  1.00 50.44           C  
ATOM    181  OH  TYR A  24       7.053   1.267 -22.192  1.00 50.44           O  
ATOM    182  CZ  TYR A  24       7.022   1.248 -20.836  1.00 50.44           C  
ATOM    183  N   SER A  25       6.442  -2.436 -15.446  1.00 55.13           N  
ATOM    184  CA  SER A  25       5.432  -3.491 -15.442  1.00 55.13           C  
ATOM    185  C   SER A  25       4.114  -2.890 -14.956  1.00 55.13           C  
ATOM    186  CB  SER A  25       5.869  -4.681 -14.585  1.00 55.13           C  
ATOM    187  O   SER A  25       3.761  -2.932 -13.781  1.00 55.13           O  
ATOM    188  OG  SER A  25       6.967  -5.319 -15.209  1.00 55.13           O  
ATOM    189  N   ARG A  26       3.383  -2.283 -15.891  1.00 60.01           N  
ATOM    190  CA  ARG A  26       1.975  -1.921 -15.771  1.00 60.01           C  
ATOM    191  C   ARG A  26       1.177  -3.225 -15.812  1.00 60.01           C  
ATOM    192  CB  ARG A  26       1.636  -0.940 -16.911  1.00 60.01           C  
ATOM    193  O   ARG A  26       0.653  -3.600 -16.853  1.00 60.01           O  
ATOM    194  CG  ARG A  26       0.201  -0.393 -16.834  1.00 60.01           C  
ATOM    195  CD  ARG A  26      -0.144   0.467 -18.059  1.00 60.01           C  
ATOM    196  NE  ARG A  26       0.614   1.735 -18.096  1.00 60.01           N  
ATOM    197  NH1 ARG A  26      -0.255   2.539 -20.065  1.00 60.01           N  
ATOM    198  NH2 ARG A  26       1.232   3.760 -18.939  1.00 60.01           N  
ATOM    199  CZ  ARG A  26       0.527   2.667 -19.029  1.00 60.01           C  
ATOM    200  N   GLY A  27       1.153  -3.960 -14.707  1.00 57.82           N  
ATOM    201  CA  GLY A  27       0.457  -5.240 -14.661  1.00 57.82           C  
ATOM    202  C   GLY A  27       0.580  -5.926 -13.313  1.00 57.82           C  
ATOM    203  O   GLY A  27       1.624  -6.485 -13.000  1.00 57.82           O  
ATOM    204  N   GLY A  28      -0.513  -5.914 -12.550  1.00 56.05           N  
ATOM    205  CA  GLY A  28      -0.700  -6.820 -11.422  1.00 56.05           C  
ATOM    206  C   GLY A  28      -0.863  -6.148 -10.067  1.00 56.05           C  
ATOM    207  O   GLY A  28      -0.162  -6.510  -9.128  1.00 56.05           O  
ATOM    208  N   SER A  29      -1.842  -5.251  -9.908  1.00 54.57           N  
ATOM    209  CA  SER A  29      -2.469  -5.092  -8.591  1.00 54.57           C  
ATOM    210  C   SER A  29      -3.249  -6.379  -8.285  1.00 54.57           C  
ATOM    211  CB  SER A  29      -3.354  -3.838  -8.525  1.00 54.57           C  
ATOM    212  O   SER A  29      -4.465  -6.446  -8.467  1.00 54.57           O  
ATOM    213  OG  SER A  29      -4.440  -3.943  -9.421  1.00 54.57           O  
ATOM    214  N   SER A  30      -2.550  -7.442  -7.884  1.00 60.48           N  
ATOM    215  CA  SER A  30      -3.202  -8.568  -7.217  1.00 60.48           C  
ATOM    216  C   SER A  30      -3.571  -8.088  -5.822  1.00 60.48           C  
ATOM    217  CB  SER A  30      -2.325  -9.823  -7.175  1.00 60.48           C  
ATOM    218  O   SER A  30      -2.813  -8.261  -4.871  1.00 60.48           O  
ATOM    219  OG  SER A  30      -2.318 -10.440  -8.447  1.00 60.48           O  
ATOM    220  N   TYR A  31      -4.715  -7.414  -5.714  1.00 63.66           N  
ATOM    221  CA  TYR A  31      -5.369  -7.244  -4.427  1.00 63.66           C  
ATOM    222  C   TYR A  31      -5.603  -8.649  -3.868  1.00 63.66           C  
ATOM    223  CB  TYR A  31      -6.701  -6.500  -4.588  1.00 63.66           C  
ATOM    224  O   TYR A  31      -6.197  -9.474  -4.569  1.00 63.66           O  
ATOM    225  CG  TYR A  31      -6.545  -5.045  -4.978  1.00 63.66           C  
ATOM    226  CD1 TYR A  31      -6.342  -4.073  -3.979  1.00 63.66           C  
ATOM    227  CD2 TYR A  31      -6.595  -4.663  -6.333  1.00 63.66           C  
ATOM    228  CE1 TYR A  31      -6.190  -2.719  -4.330  1.00 63.66           C  
ATOM    229  CE2 TYR A  31      -6.441  -3.310  -6.688  1.00 63.66           C  
ATOM    230  OH  TYR A  31      -6.089  -1.033  -6.037  1.00 63.66           O  
ATOM    231  CZ  TYR A  31      -6.239  -2.336  -5.688  1.00 63.66           C  
ATOM    232  N   PRO A  32      -5.146  -8.970  -2.647  1.00 68.12           N  
ATOM    233  CA  PRO A  32      -5.565 -10.207  -2.021  1.00 68.12           C  
ATOM    234  C   PRO A  32      -7.079 -10.102  -1.822  1.00 68.12           C  
ATOM    235  CB  PRO A  32      -4.760 -10.303  -0.721  1.00 68.12           C  
ATOM    236  O   PRO A  32      -7.549  -9.336  -0.985  1.00 68.12           O  
ATOM    237  CG  PRO A  32      -4.442  -8.847  -0.375  1.00 68.12           C  
ATOM    238  CD  PRO A  32      -4.363  -8.151  -1.733  1.00 68.12           C  
ATOM    239  N   SER A  33      -7.855 -10.875  -2.584  1.00 65.70           N  
ATOM    240  CA  SER A  33      -9.322 -10.936  -2.497  1.00 65.70           C  
ATOM    241  C   SER A  33      -9.827 -11.579  -1.195  1.00 65.70           C  
ATOM    242  CB  SER A  33      -9.880 -11.654  -3.732  1.00 65.70           C  
ATOM    243  O   SER A  33     -10.960 -12.034  -1.140  1.00 65.70           O  
ATOM    244  OG  SER A  33      -9.431 -12.995  -3.759  1.00 65.70           O  
ATOM    245  N   ASN A  34      -8.985 -11.633  -0.158  1.00 63.12           N  
ATOM    246  CA  ASN A  34      -9.241 -12.264   1.134  1.00 63.12           C  
ATOM    247  C   ASN A  34      -8.752 -11.407   2.316  1.00 63.12           C  
ATOM    248  CB  ASN A  34      -8.600 -13.663   1.150  1.00 63.12           C  
ATOM    249  O   ASN A  34      -8.570 -11.932   3.413  1.00 63.12           O  
ATOM    250  CG  ASN A  34      -9.198 -14.604   0.124  1.00 63.12           C  
ATOM    251  ND2 ASN A  34      -8.380 -15.337  -0.593  1.00 63.12           N  
ATOM    252  OD1 ASN A  34     -10.394 -14.719  -0.047  1.00 63.12           O  
ATOM    253  N   LEU A  35      -8.520 -10.101   2.129  1.00 64.48           N  
ATOM    254  CA  LEU A  35      -8.265  -9.210   3.262  1.00 64.48           C  
ATOM    255  C   LEU A  35      -9.596  -8.892   3.962  1.00 64.48           C  
ATOM    256  CB  LEU A  35      -7.430  -7.983   2.832  1.00 64.48           C  
ATOM    257  O   LEU A  35     -10.194  -7.834   3.780  1.00 64.48           O  
ATOM    258  CG  LEU A  35      -6.335  -7.650   3.864  1.00 64.48           C  
ATOM    259  CD1 LEU A  35      -5.141  -8.603   3.741  1.00 64.48           C  
ATOM    260  CD2 LEU A  35      -5.784  -6.248   3.641  1.00 64.48           C  
ATOM    261  N   VAL A  36     -10.090  -9.858   4.738  1.00 63.62           N  
ATOM    262  CA  VAL A  36     -11.127  -9.610   5.739  1.00 63.62           C  
ATOM    263  C   VAL A  36     -10.478  -8.727   6.797  1.00 63.62           C  
ATOM    264  CB  VAL A  36     -11.688 -10.918   6.336  1.00 63.62           C  
ATOM    265  O   VAL A  36      -9.730  -9.199   7.650  1.00 63.62           O  
ATOM    266  CG1 VAL A  36     -12.752 -10.638   7.407  1.00 63.62           C  
ATOM    267  CG2 VAL A  36     -12.338 -11.776   5.242  1.00 63.62           C  
ATOM    268  N   TYR A  37     -10.719  -7.422   6.705  1.00 61.55           N  
ATOM    269  CA  TYR A  37     -10.460  -6.518   7.813  1.00 61.55           C  
ATOM    270  C   TYR A  37     -11.440  -6.880   8.930  1.00 61.55           C  
ATOM    271  CB  TYR A  37     -10.599  -5.056   7.360  1.00 61.55           C  
ATOM    272  O   TYR A  37     -12.582  -6.419   8.941  1.00 61.55           O  
ATOM    273  CG  TYR A  37      -9.419  -4.530   6.565  1.00 61.55           C  
ATOM    274  CD1 TYR A  37      -8.274  -4.067   7.243  1.00 61.55           C  
ATOM    275  CD2 TYR A  37      -9.472  -4.473   5.159  1.00 61.55           C  
ATOM    276  CE1 TYR A  37      -7.183  -3.544   6.523  1.00 61.55           C  
ATOM    277  CE2 TYR A  37      -8.394  -3.927   4.437  1.00 61.55           C  
ATOM    278  OH  TYR A  37      -6.195  -2.969   4.413  1.00 61.55           O  
ATOM    279  CZ  TYR A  37      -7.246  -3.468   5.116  1.00 61.55           C  
ATOM    280  N   SER A  38     -11.009  -7.739   9.856  1.00 66.87           N  
ATOM    281  CA  SER A  38     -11.707  -7.920  11.125  1.00 66.87           C  
ATOM    282  C   SER A  38     -11.675  -6.586  11.856  1.00 66.87           C  
ATOM    283  CB  SER A  38     -11.082  -9.020  11.987  1.00 66.87           C  
ATOM    284  O   SER A  38     -10.654  -6.182  12.413  1.00 66.87           O  
ATOM    285  OG  SER A  38     -11.327 -10.285  11.406  1.00 66.87           O  
ATOM    286  N   THR A  39     -12.801  -5.877  11.820  1.00 65.98           N  
ATOM    287  CA  THR A  39     -13.067  -4.806  12.777  1.00 65.98           C  
ATOM    288  C   THR A  39     -13.367  -5.497  14.099  1.00 65.98           C  
ATOM    289  CB  THR A  39     -14.218  -3.897  12.317  1.00 65.98           C  
ATOM    290  O   THR A  39     -14.524  -5.736  14.434  1.00 65.98           O  
ATOM    291  CG2 THR A  39     -14.385  -2.676  13.223  1.00 65.98           C  
ATOM    292  OG1 THR A  39     -13.946  -3.416  11.019  1.00 65.98           O  
ATOM    293  N   GLU A  40     -12.321  -5.919  14.810  1.00 68.46           N  
ATOM    294  CA  GLU A  40     -12.483  -6.386  16.182  1.00 68.46           C  
ATOM    295  C   GLU A  40     -13.075  -5.215  16.984  1.00 68.46           C  
ATOM    296  CB  GLU A  40     -11.151  -6.849  16.793  1.00 68.46           C  
ATOM    297  O   GLU A  40     -12.510  -4.114  16.960  1.00 68.46           O  
ATOM    298  CG  GLU A  40     -10.592  -8.136  16.166  1.00 68.46           C  
ATOM    299  CD  GLU A  40     -11.465  -9.366  16.455  1.00 68.46           C  
ATOM    300  OE1 GLU A  40     -11.978  -9.952  15.475  1.00 68.46           O  
ATOM    301  OE2 GLU A  40     -11.615  -9.700  17.651  1.00 68.46           O  
ATOM    302  N   PRO A  41     -14.227  -5.390  17.655  1.00 65.07           N  
ATOM    303  CA  PRO A  41     -14.791  -4.351  18.494  1.00 65.07           C  
ATOM    304  C   PRO A  41     -13.787  -4.065  19.609  1.00 65.07           C  
ATOM    305  CB  PRO A  41     -16.139  -4.895  18.979  1.00 65.07           C  
ATOM    306  O   PRO A  41     -13.485  -4.920  20.439  1.00 65.07           O  
ATOM    307  CG  PRO A  41     -15.985  -6.411  18.884  1.00 65.07           C  
ATOM    308  CD  PRO A  41     -15.020  -6.605  17.721  1.00 65.07           C  
ATOM    309  N   LEU A  42     -13.248  -2.848  19.621  1.00 62.09           N  
ATOM    310  CA  LEU A  42     -12.239  -2.378  20.572  1.00 62.09           C  
ATOM    311  C   LEU A  42     -12.851  -2.117  21.961  1.00 62.09           C  
ATOM    312  CB  LEU A  42     -11.521  -1.167  19.951  1.00 62.09           C  
ATOM    313  O   LEU A  42     -12.620  -1.086  22.584  1.00 62.09           O  
ATOM    314  CG  LEU A  42     -10.596  -1.580  18.783  1.00 62.09           C  
ATOM    315  CD1 LEU A  42     -10.426  -0.539  17.669  1.00 62.09           C  
ATOM    316  CD2 LEU A  42      -9.231  -2.015  19.315  1.00 62.09           C  
ATOM    317  N   ILE A  43     -13.644  -3.065  22.458  1.00 57.61           N  
ATOM    318  CA  ILE A  43     -14.409  -2.968  23.703  1.00 57.61           C  
ATOM    319  C   ILE A  43     -13.571  -3.207  24.964  1.00 57.61           C  
ATOM    320  CB  ILE A  43     -15.663  -3.876  23.668  1.00 57.61           C  
ATOM    321  O   ILE A  43     -14.136  -3.245  26.053  1.00 57.61           O  
ATOM    322  CG1 ILE A  43     -15.316  -5.348  23.346  1.00 57.61           C  
ATOM    323  CG2 ILE A  43     -16.696  -3.296  22.688  1.00 57.61           C  
ATOM    324  CD1 ILE A  43     -16.311  -6.342  23.955  1.00 57.61           C  
ATOM    325  N   SER A  44     -12.244  -3.375  24.889  1.00 56.69           N  
ATOM    326  CA  SER A  44     -11.446  -3.597  26.114  1.00 56.69           C  
ATOM    327  C   SER A  44      -9.988  -3.130  26.103  1.00 56.69           C  
ATOM    328  CB  SER A  44     -11.513  -5.074  26.528  1.00 56.69           C  
ATOM    329  O   SER A  44      -9.350  -3.195  27.145  1.00 56.69           O  
ATOM    330  OG  SER A  44     -12.843  -5.448  26.836  1.00 56.69           O  
ATOM    331  N   GLN A  45      -9.441  -2.603  25.004  1.00 56.39           N  
ATOM    332  CA  GLN A  45      -8.015  -2.257  24.943  1.00 56.39           C  
ATOM    333  C   GLN A  45      -7.846  -0.774  24.596  1.00 56.39           C  
ATOM    334  CB  GLN A  45      -7.288  -3.204  23.970  1.00 56.39           C  
ATOM    335  O   GLN A  45      -7.768  -0.420  23.427  1.00 56.39           O  
ATOM    336  CG  GLN A  45      -7.403  -4.701  24.328  1.00 56.39           C  
ATOM    337  CD  GLN A  45      -6.615  -5.111  25.570  1.00 56.39           C  
ATOM    338  NE2 GLN A  45      -5.333  -5.371  25.448  1.00 56.39           N  
ATOM    339  OE1 GLN A  45      -7.124  -5.222  26.668  1.00 56.39           O  
ATOM    340  N   HIS A  46      -7.855   0.073  25.632  1.00 58.57           N  
ATOM    341  CA  HIS A  46      -7.335   1.450  25.699  1.00 58.57           C  
ATOM    342  C   HIS A  46      -6.867   2.052  24.354  1.00 58.57           C  
ATOM    343  CB  HIS A  46      -6.218   1.436  26.759  1.00 58.57           C  
ATOM    344  O   HIS A  46      -5.669   2.150  24.073  1.00 58.57           O  
ATOM    345  CG  HIS A  46      -5.697   2.793  27.153  1.00 58.57           C  
ATOM    346  CD2 HIS A  46      -6.096   3.552  28.220  1.00 58.57           C  
ATOM    347  ND1 HIS A  46      -4.677   3.471  26.532  1.00 58.57           N  
ATOM    348  CE1 HIS A  46      -4.460   4.611  27.209  1.00 58.57           C  
ATOM    349  NE2 HIS A  46      -5.305   4.706  28.246  1.00 58.57           N  
ATOM    350  N   LEU A  47      -7.818   2.451  23.505  1.00 57.66           N  
ATOM    351  CA  LEU A  47      -7.494   3.131  22.258  1.00 57.66           C  
ATOM    352  C   LEU A  47      -7.115   4.585  22.543  1.00 57.66           C  
ATOM    353  CB  LEU A  47      -8.679   3.124  21.302  1.00 57.66           C  
ATOM    354  O   LEU A  47      -7.872   5.287  23.219  1.00 57.66           O  
ATOM    355  CG  LEU A  47      -8.920   1.802  20.575  1.00 57.66           C  
ATOM    356  CD1 LEU A  47     -10.320   2.009  20.002  1.00 57.66           C  
ATOM    357  CD2 LEU A  47      -7.859   1.576  19.484  1.00 57.66           C  
ATOM    358  N   PRO A  48      -5.999   5.077  21.981  1.00 57.67           N  
ATOM    359  CA  PRO A  48      -5.696   6.498  21.963  1.00 57.67           C  
ATOM    360  C   PRO A  48      -6.870   7.271  21.354  1.00 57.67           C  
ATOM    361  CB  PRO A  48      -4.414   6.639  21.132  1.00 57.67           C  
ATOM    362  O   PRO A  48      -7.399   6.880  20.311  1.00 57.67           O  
ATOM    363  CG  PRO A  48      -3.787   5.246  21.173  1.00 57.67           C  
ATOM    364  CD  PRO A  48      -4.993   4.322  21.260  1.00 57.67           C  
ATOM    365  N   ALA A  49      -7.242   8.390  21.980  1.00 57.48           N  
ATOM    366  CA  ALA A  49      -8.384   9.253  21.652  1.00 57.48           C  
ATOM    367  C   ALA A  49      -8.494   9.719  20.176  1.00 57.48           C  
ATOM    368  CB  ALA A  49      -8.301  10.456  22.603  1.00 57.48           C  
ATOM    369  O   ALA A  49      -9.475  10.352  19.804  1.00 57.48           O  
ATOM    370  N   GLY A  50      -7.522   9.395  19.318  1.00 60.81           N  
ATOM    371  CA  GLY A  50      -7.528   9.689  17.886  1.00 60.81           C  
ATOM    372  C   GLY A  50      -8.297   8.697  17.002  1.00 60.81           C  
ATOM    373  O   GLY A  50      -8.521   9.008  15.837  1.00 60.81           O  
ATOM    374  N   PHE A  51      -8.721   7.528  17.502  1.00 58.77           N  
ATOM    375  CA  PHE A  51      -9.391   6.526  16.650  1.00 58.77           C  
ATOM    376  C   PHE A  51     -10.860   6.875  16.339  1.00 58.77           C  
ATOM    377  CB  PHE A  51      -9.241   5.124  17.266  1.00 58.77           C  
ATOM    378  O   PHE A  51     -11.365   6.553  15.263  1.00 58.77           O  
ATOM    379  CG  PHE A  51      -9.011   4.039  16.228  1.00 58.77           C  
ATOM    380  CD1 PHE A  51     -10.082   3.268  15.737  1.00 58.77           C  
ATOM    381  CD2 PHE A  51      -7.710   3.813  15.736  1.00 58.77           C  
ATOM    382  CE1 PHE A  51      -9.853   2.279  14.763  1.00 58.77           C  
ATOM    383  CE2 PHE A  51      -7.481   2.823  14.765  1.00 58.77           C  
ATOM    384  CZ  PHE A  51      -8.553   2.056  14.277  1.00 58.77           C  
ATOM    385  N   LEU A  52     -11.536   7.589  17.248  1.00 57.42           N  
ATOM    386  CA  LEU A  52     -12.919   8.052  17.062  1.00 57.42           C  
ATOM    387  C   LEU A  52     -13.028   9.177  16.021  1.00 57.42           C  
ATOM    388  CB  LEU A  52     -13.495   8.496  18.420  1.00 57.42           C  
ATOM    389  O   LEU A  52     -14.027   9.259  15.311  1.00 57.42           O  
ATOM    390  CG  LEU A  52     -13.747   7.340  19.407  1.00 57.42           C  
ATOM    391  CD1 LEU A  52     -14.119   7.903  20.779  1.00 57.42           C  
ATOM    392  CD2 LEU A  52     -14.881   6.422  18.944  1.00 57.42           C  
ATOM    393  N   SER A  53     -11.983   9.992  15.861  1.00 57.86           N  
ATOM    394  CA  SER A  53     -11.982  11.100  14.899  1.00 57.86           C  
ATOM    395  C   SER A  53     -12.010  10.642  13.439  1.00 57.86           C  
ATOM    396  CB  SER A  53     -10.766  12.000  15.127  1.00 57.86           C  
ATOM    397  O   SER A  53     -12.463  11.393  12.583  1.00 57.86           O  
ATOM    398  OG  SER A  53     -10.784  12.502  16.449  1.00 57.86           O  
ATOM    399  N   LEU A  54     -11.561   9.419  13.131  1.00 58.28           N  
ATOM    400  CA  LEU A  54     -11.530   8.918  11.751  1.00 58.28           C  
ATOM    401  C   LEU A  54     -12.886   8.352  11.291  1.00 58.28           C  
ATOM    402  CB  LEU A  54     -10.400   7.879  11.611  1.00 58.28           C  
ATOM    403  O   LEU A  54     -13.213   8.414  10.109  1.00 58.28           O  
ATOM    404  CG  LEU A  54      -9.653   8.013  10.265  1.00 58.28           C  
ATOM    405  CD1 LEU A  54      -8.255   8.597  10.490  1.00 58.28           C  
ATOM    406  CD2 LEU A  54      -9.506   6.663   9.570  1.00 58.28           C  
ATOM    407  N   GLN A  55     -13.695   7.839  12.223  1.00 59.62           N  
ATOM    408  CA  GLN A  55     -15.016   7.266  11.927  1.00 59.62           C  
ATOM    409  C   GLN A  55     -16.063   8.342  11.595  1.00 59.62           C  
ATOM    410  CB  GLN A  55     -15.448   6.378  13.106  1.00 59.62           C  
ATOM    411  O   GLN A  55     -16.978   8.075  10.824  1.00 59.62           O  
ATOM    412  CG  GLN A  55     -14.715   5.025  13.069  1.00 59.62           C  
ATOM    413  CD  GLN A  55     -14.541   4.419  14.455  1.00 59.62           C  
ATOM    414  NE2 GLN A  55     -13.403   4.582  15.088  1.00 59.62           N  
ATOM    415  OE1 GLN A  55     -15.422   3.801  15.022  1.00 59.62           O  
ATOM    416  N   GLY A  56     -15.893   9.569  12.099  1.00 58.39           N  
ATOM    417  CA  GLY A  56     -16.750  10.709  11.750  1.00 58.39           C  
ATOM    418  C   GLY A  56     -16.483  11.301  10.362  1.00 58.39           C  
ATOM    419  O   GLY A  56     -17.370  11.914   9.789  1.00 58.39           O  
ATOM    420  N   LEU A  57     -15.294  11.087   9.788  1.00 59.98           N  
ATOM    421  CA  LEU A  57     -14.908  11.670   8.493  1.00 59.98           C  
ATOM    422  C   LEU A  57     -15.321  10.811   7.288  1.00 59.98           C  
ATOM    423  CB  LEU A  57     -13.392  11.936   8.499  1.00 59.98           C  
ATOM    424  O   LEU A  57     -15.309  11.290   6.158  1.00 59.98           O  
ATOM    425  CG  LEU A  57     -12.935  12.983   9.533  1.00 59.98           C  
ATOM    426  CD1 LEU A  57     -11.406  13.051   9.546  1.00 59.98           C  
ATOM    427  CD2 LEU A  57     -13.475  14.382   9.231  1.00 59.98           C  
ATOM    428  N   SER A  58     -15.694   9.545   7.509  1.00 59.48           N  
ATOM    429  CA  SER A  58     -16.057   8.622   6.425  1.00 59.48           C  
ATOM    430  C   SER A  58     -17.507   8.777   5.938  1.00 59.48           C  
ATOM    431  CB  SER A  58     -15.772   7.179   6.852  1.00 59.48           C  
ATOM    432  O   SER A  58     -17.857   8.185   4.918  1.00 59.48           O  
ATOM    433  OG  SER A  58     -15.781   6.334   5.719  1.00 59.48           O  
ATOM    434  N   GLY A  59     -18.342   9.548   6.648  1.00 59.55           N  
ATOM    435  CA  GLY A  59     -19.751   9.790   6.309  1.00 59.55           C  
ATOM    436  C   GLY A  59     -20.015  11.054   5.482  1.00 59.55           C  
ATOM    437  O   GLY A  59     -21.068  11.149   4.865  1.00 59.55           O  
ATOM    438  N   ASP A  60     -19.065  11.992   5.418  1.00 58.03           N  
ATOM    439  CA  ASP A  60     -19.250  13.308   4.776  1.00 58.03           C  
ATOM    440  C   ASP A  60     -18.843  13.353   3.288  1.00 58.03           C  
ATOM    441  CB  ASP A  60     -18.500  14.372   5.598  1.00 58.03           C  
ATOM    442  O   ASP A  60     -19.073  14.349   2.607  1.00 58.03           O  
ATOM    443  CG  ASP A  60     -19.396  14.995   6.673  1.00 58.03           C  
ATOM    444  OD1 ASP A  60     -20.193  15.887   6.310  1.00 58.03           O  
ATOM    445  OD2 ASP A  60     -19.262  14.587   7.847  1.00 58.03           O  
ATOM    446  N   LEU A  61     -18.242  12.282   2.749  1.00 58.03           N  
ATOM    447  CA  LEU A  61     -17.689  12.256   1.380  1.00 58.03           C  
ATOM    448  C   LEU A  61     -18.538  11.443   0.381  1.00 58.03           C  
ATOM    449  CB  LEU A  61     -16.204  11.831   1.461  1.00 58.03           C  
ATOM    450  O   LEU A  61     -18.209  11.366  -0.801  1.00 58.03           O  
ATOM    451  CG  LEU A  61     -15.280  12.541   0.442  1.00 58.03           C  
ATOM    452  CD1 LEU A  61     -13.950  12.914   1.106  1.00 58.03           C  
ATOM    453  CD2 LEU A  61     -14.930  11.669  -0.768  1.00 58.03           C  
ATOM    454  N   LEU A  62     -19.648  10.848   0.829  1.00 56.21           N  
ATOM    455  CA  LEU A  62     -20.524   9.990   0.026  1.00 56.21           C  
ATOM    456  C   LEU A  62     -21.898  10.647  -0.199  1.00 56.21           C  
ATOM    457  CB  LEU A  62     -20.576   8.577   0.663  1.00 56.21           C  
ATOM    458  O   LEU A  62     -22.860  10.361   0.497  1.00 56.21           O  
ATOM    459  CG  LEU A  62     -19.863   7.504  -0.182  1.00 56.21           C  
ATOM    460  CD1 LEU A  62     -19.418   6.335   0.696  1.00 56.21           C  
ATOM    461  CD2 LEU A  62     -20.779   6.953  -1.280  1.00 56.21           C  
ATOM    462  N   GLY A  63     -21.981  11.475  -1.243  1.00 45.60           N  
ATOM    463  CA  GLY A  63     -23.147  11.484  -2.137  1.00 45.60           C  
ATOM    464  C   GLY A  63     -24.379  12.289  -1.713  1.00 45.60           C  
ATOM    465  O   GLY A  63     -25.274  11.788  -1.045  1.00 45.60           O  
ATOM    466  N   ASN A  64     -24.441  13.504  -2.256  1.00 48.79           N  
ATOM    467  CA  ASN A  64     -25.597  14.397  -2.388  1.00 48.79           C  
ATOM    468  C   ASN A  64     -26.791  13.754  -3.143  1.00 48.79           C  
ATOM    469  CB  ASN A  64     -25.064  15.618  -3.177  1.00 48.79           C  
ATOM    470  O   ASN A  64     -26.603  12.794  -3.898  1.00 48.79           O  
ATOM    471  CG  ASN A  64     -25.619  16.949  -2.722  1.00 48.79           C  
ATOM    472  ND2 ASN A  64     -25.688  17.926  -3.587  1.00 48.79           N  
ATOM    473  OD1 ASN A  64     -25.922  17.162  -1.567  1.00 48.79           O  
ATOM    474  N   PRO A  65     -27.991  14.351  -3.052  1.00 50.31           N  
ATOM    475  CA  PRO A  65     -28.558  15.053  -4.214  1.00 50.31           C  
ATOM    476  C   PRO A  65     -28.361  16.566  -4.146  1.00 50.31           C  
ATOM    477  CB  PRO A  65     -30.035  14.665  -4.302  1.00 50.31           C  
ATOM    478  O   PRO A  65     -28.700  17.175  -3.111  1.00 50.31           O  
ATOM    479  CG  PRO A  65     -30.379  14.330  -2.856  1.00 50.31           C  
ATOM    480  CD  PRO A  65     -29.081  13.723  -2.322  1.00 50.31           C  
ATOM    481  OXT PRO A  65     -27.822  17.086  -5.148  1.00 50.31           O  
TER     482      PRO A  65                                                      
ENDMDL                                                                          
END                                                                             
