# Supplementary material for: PICNIC accurately predicts condensate-forming proteins regardless of their structural disorder across organisms
Source: Nat Commun. 2024 Dec 11;15:10668. doi: 10.1038/s41467-024-55089-x (PMC11634905; doi:10.1038/s41467-024-55089-x)
Supplement: Supplementary file 7 — Dataset S6 [file 41467_2024_55089_MOESM7_ESM.zip › Dataset_S6/Negative_predictions/AF-Q8IWL8-STH.pdb]

HEADER                                            01-JUL-21                     
TITLE     ALPHAFOLD MONOMER V2.0 PREDICTION FOR SAITOHIN (Q8IWL8)               
COMPND    MOL_ID: 1;                                                            
COMPND   2 MOLECULE: SAITOHIN;                                                  
COMPND   3 CHAIN: A                                                             
SOURCE    MOL_ID: 1;                                                            
SOURCE   2 ORGANISM_SCIENTIFIC: HOMO SAPIENS;                                   
SOURCE   3 ORGANISM_TAXID: 9606                                                 
REMARK   1                                                                      
REMARK   1 REFERENCE 1                                                          
REMARK   1  AUTH   JOHN JUMPER, RICHARD EVANS, ALEXANDER PRITZEL, TIM GREEN,    
REMARK   1  AUTH 2 MICHAEL FIGURNOV, OLAF RONNEBERGER, KATHRYN TUNYASUVUNAKOOL, 
REMARK   1  AUTH 3 RUSS BATES, AUGUSTIN ZIDEK, ANNA POTAPENKO, ALEX BRIDGLAND,  
REMARK   1  AUTH 4 CLEMENS MEYER, SIMON A A KOHL, ANDREW J BALLARD,             
REMARK   1  AUTH 5 ANDREW COWIE, BERNARDINO ROMERA-PAREDES, STANISLAV NIKOLOV,  
REMARK   1  AUTH 6 RISHUB JAIN, JONAS ADLER, TREVOR BACK, STIG PETERSEN,        
REMARK   1  AUTH 7 DAVID REIMAN, ELLEN CLANCY, MICHAL ZIELINSKI,                
REMARK   1  AUTH 8 MARTIN STEINEGGER, MICHALINA PACHOLSKA, TAMAS BERGHAMMER,    
REMARK   1  AUTH 9 DAVID SILVER, ORIOL VINYALS, ANDREW W SENIOR,                
REMARK   1  AUTH10 KORAY KAVUKCUOGLU, PUSHMEET KOHLI, DEMIS HASSABIS            
REMARK   1  TITL   HIGHLY ACCURATE PROTEIN STRUCTURE PREDICTION WITH ALPHAFOLD  
REMARK   1  REF    NATURE                        V. 596   583 2021              
REMARK   1  REFN                   ISSN 0028-0836                               
REMARK   1  PMID   34265844                                                     
REMARK   1  DOI    10.1038/s41586-021-03819-2                                   
REMARK   1                                                                      
REMARK   1 DISCLAIMERS                                                          
REMARK   1 ALPHAFOLD DATA, COPYRIGHT (2021) DEEPMIND TECHNOLOGIES LIMITED. THE  
REMARK   1 INFORMATION PROVIDED IS THEORETICAL MODELLING ONLY AND CAUTION SHOULD
REMARK   1 BE EXERCISED IN ITS USE. IT IS PROVIDED "AS-IS" WITHOUT ANY WARRANTY 
REMARK   1 OF ANY KIND, WHETHER EXPRESSED OR IMPLIED. NO WARRANTY IS GIVEN THAT 
REMARK   1 USE OF THE INFORMATION SHALL NOT INFRINGE THE RIGHTS OF ANY THIRD    
REMARK   1 PARTY. THE INFORMATION IS NOT INTENDED TO BE A SUBSTITUTE FOR        
REMARK   1 PROFESSIONAL MEDICAL ADVICE, DIAGNOSIS, OR TREATMENT, AND DOES NOT   
REMARK   1 CONSTITUTE MEDICAL OR OTHER PROFESSIONAL ADVICE. IT IS AVAILABLE FOR 
REMARK   1 ACADEMIC AND COMMERCIAL PURPOSES, UNDER CC-BY 4.0 LICENCE.           
DBREF  XXXX A    1   128  UNP    Q8IWL8   STH_HUMAN        1    128             
SEQRES   1 A  128  MET SER GLU GLY GLY GLY GLN VAL SER CYS ILE PHE ALA          
SEQRES   2 A  128  ALA PRO THR ARG LEU CYS ARG TRP PRO ALA LEU ILE GLU          
SEQRES   3 A  128  CYS GLY VAL ASN LEU THR GLN PRO LEU CYS GLU TRP MET          
SEQRES   4 A  128  ILE GLN VAL ALA ARG ASP ARG THR LEU SER LEU ALA TRP          
SEQRES   5 A  128  GLU VAL ALA SER LEU LEU THR LEU SER SER SER GLU VAL          
SEQRES   6 A  128  GLY LEU GLU GLY VAL GLY THR ILE TRP PRO SER SER TYR          
SEQRES   7 A  128  SER SER GLU GLU SER SER ARG ASN GLY ALA GLU GLN GLY          
SEQRES   8 A  128  ARG GLN LEU SER ILE GLU GLY PRO PHE GLN GLY GLN ASN          
SEQRES   9 A  128  CYS PRO SER HIS PRO ALA ALA ALA LEU PRO LEU PRO MET          
SEQRES  10 A  128  ARG GLY GLU SER GLN ALA THR SER CYS GLN VAL                  
CRYST1    1.000    1.000    1.000  90.00  90.00  90.00 P 1           1          
ORIGX1      1.000000  0.000000  0.000000        0.00000                         
ORIGX2      0.000000  1.000000  0.000000        0.00000                         
ORIGX3      0.000000  0.000000  1.000000        0.00000                         
SCALE1      1.000000  0.000000  0.000000        0.00000                         
SCALE2      0.000000  1.000000  0.000000        0.00000                         
SCALE3      0.000000  0.000000  1.000000        0.00000                         
MODEL        1                                                                  
ATOM      1  N   MET A   1      55.073  -1.802 -52.663  1.00 41.57           N  
ATOM      2  CA  MET A   1      54.935  -0.498 -51.976  1.00 41.57           C  
ATOM      3  C   MET A   1      53.547  -0.502 -51.359  1.00 41.57           C  
ATOM      4  CB  MET A   1      55.167   0.685 -52.934  1.00 41.57           C  
ATOM      5  O   MET A   1      52.617  -0.869 -52.061  1.00 41.57           O  
ATOM      6  CG  MET A   1      56.577   0.631 -53.548  1.00 41.57           C  
ATOM      7  SD  MET A   1      56.932   1.924 -54.763  1.00 41.57           S  
ATOM      8  CE  MET A   1      57.982   3.034 -53.787  1.00 41.57           C  
ATOM      9  N   SER A   2      53.478  -0.301 -50.044  1.00 45.02           N  
ATOM     10  CA  SER A   2      52.498  -0.888 -49.120  1.00 45.02           C  
ATOM     11  C   SER A   2      51.014  -0.673 -49.427  1.00 45.02           C  
ATOM     12  CB  SER A   2      52.758  -0.349 -47.711  1.00 45.02           C  
ATOM     13  O   SER A   2      50.525   0.452 -49.460  1.00 45.02           O  
ATOM     14  OG  SER A   2      54.062  -0.697 -47.290  1.00 45.02           O  
ATOM     15  N   GLU A   3      50.308  -1.801 -49.503  1.00 43.16           N  
ATOM     16  CA  GLU A   3      48.935  -1.984 -49.032  1.00 43.16           C  
ATOM     17  C   GLU A   3      48.866  -1.624 -47.538  1.00 43.16           C  
ATOM     18  CB  GLU A   3      48.564  -3.470 -49.202  1.00 43.16           C  
ATOM     19  O   GLU A   3      49.754  -2.000 -46.770  1.00 43.16           O  
ATOM     20  CG  GLU A   3      48.503  -3.921 -50.671  1.00 43.16           C  
ATOM     21  CD  GLU A   3      48.535  -5.450 -50.797  1.00 43.16           C  
ATOM     22  OE1 GLU A   3      47.558  -6.011 -51.338  1.00 43.16           O  
ATOM     23  OE2 GLU A   3      49.562  -6.029 -50.373  1.00 43.16           O  
ATOM     24  N   GLY A   4      47.851  -0.879 -47.098  1.00 49.52           N  
ATOM     25  CA  GLY A   4      47.831  -0.427 -45.707  1.00 49.52           C  
ATOM     26  C   GLY A   4      46.526   0.194 -45.239  1.00 49.52           C  
ATOM     27  O   GLY A   4      46.446   1.402 -45.076  1.00 49.52           O  
ATOM     28  N   GLY A   5      45.547  -0.663 -44.947  1.00 48.20           N  
ATOM     29  CA  GLY A   5      44.725  -0.511 -43.744  1.00 48.20           C  
ATOM     30  C   GLY A   5      43.623   0.544 -43.774  1.00 48.20           C  
ATOM     31  O   GLY A   5      43.709   1.560 -43.090  1.00 48.20           O  
ATOM     32  N   GLY A   6      42.520   0.232 -44.457  1.00 44.67           N  
ATOM     33  CA  GLY A   6      41.220   0.826 -44.151  1.00 44.67           C  
ATOM     34  C   GLY A   6      40.784   0.431 -42.738  1.00 44.67           C  
ATOM     35  O   GLY A   6      40.333  -0.689 -42.504  1.00 44.67           O  
ATOM     36  N   GLN A   7      40.949   1.345 -41.786  1.00 54.44           N  
ATOM     37  CA  GLN A   7      40.512   1.178 -40.405  1.00 54.44           C  
ATOM     38  C   GLN A   7      39.005   1.463 -40.319  1.00 54.44           C  
ATOM     39  CB  GLN A   7      41.382   2.079 -39.510  1.00 54.44           C  
ATOM     40  O   GLN A   7      38.579   2.596 -40.104  1.00 54.44           O  
ATOM     41  CG  GLN A   7      41.244   1.771 -38.013  1.00 54.44           C  
ATOM     42  CD  GLN A   7      42.215   2.612 -37.188  1.00 54.44           C  
ATOM     43  NE2 GLN A   7      43.101   2.010 -36.423  1.00 54.44           N  
ATOM     44  OE1 GLN A   7      42.206   3.828 -37.217  1.00 54.44           O  
ATOM     45  N   VAL A   8      38.179   0.432 -40.507  1.00 53.61           N  
ATOM     46  CA  VAL A   8      36.745   0.510 -40.194  1.00 53.61           C  
ATOM     47  C   VAL A   8      36.606   0.377 -38.680  1.00 53.61           C  
ATOM     48  CB  VAL A   8      35.904  -0.527 -40.966  1.00 53.61           C  
ATOM     49  O   VAL A   8      36.589  -0.720 -38.127  1.00 53.61           O  
ATOM     50  CG1 VAL A   8      34.406  -0.251 -40.775  1.00 53.61           C  
ATOM     51  CG2 VAL A   8      36.196  -0.477 -42.472  1.00 53.61           C  
ATOM     52  N   SER A   9      36.581   1.519 -37.993  1.00 52.03           N  
ATOM     53  CA  SER A   9      36.270   1.587 -36.566  1.00 52.03           C  
ATOM     54  C   SER A   9      34.781   1.302 -36.374  1.00 52.03           C  
ATOM     55  CB  SER A   9      36.673   2.949 -35.992  1.00 52.03           C  
ATOM     56  O   SER A   9      33.934   2.191 -36.472  1.00 52.03           O  
ATOM     57  OG  SER A   9      36.505   2.949 -34.588  1.00 52.03           O  
ATOM     58  N   CYS A  10      34.445   0.035 -36.142  1.00 53.57           N  
ATOM     59  CA  CYS A  10      33.130  -0.354 -35.658  1.00 53.57           C  
ATOM     60  C   CYS A  10      33.013   0.115 -34.205  1.00 53.57           C  
ATOM     61  CB  CYS A  10      32.945  -1.871 -35.804  1.00 53.57           C  
ATOM     62  O   CYS A  10      33.394  -0.598 -33.276  1.00 53.57           O  
ATOM     63  SG  CYS A  10      33.022  -2.338 -37.557  1.00 53.57           S  
ATOM     64  N   ILE A  11      32.510   1.335 -34.012  1.00 53.25           N  
ATOM     65  CA  ILE A  11      32.095   1.839 -32.705  1.00 53.25           C  
ATOM     66  C   ILE A  11      30.991   0.904 -32.211  1.00 53.25           C  
ATOM     67  CB  ILE A  11      31.640   3.315 -32.793  1.00 53.25           C  
ATOM     68  O   ILE A  11      29.846   0.962 -32.658  1.00 53.25           O  
ATOM     69  CG1 ILE A  11      32.814   4.209 -33.260  1.00 53.25           C  
ATOM     70  CG2 ILE A  11      31.102   3.802 -31.431  1.00 53.25           C  
ATOM     71  CD1 ILE A  11      32.403   5.644 -33.611  1.00 53.25           C  
ATOM     72  N   PHE A  12      31.363  -0.001 -31.310  1.00 47.68           N  
ATOM     73  CA  PHE A  12      30.447  -0.878 -30.601  1.00 47.68           C  
ATOM     74  C   PHE A  12      29.652   0.000 -29.626  1.00 47.68           C  
ATOM     75  CB  PHE A  12      31.252  -2.020 -29.947  1.00 47.68           C  
ATOM     76  O   PHE A  12      30.025   0.181 -28.468  1.00 47.68           O  
ATOM     77  CG  PHE A  12      30.566  -3.372 -29.972  1.00 47.68           C  
ATOM     78  CD1 PHE A  12      29.767  -3.795 -28.893  1.00 47.68           C  
ATOM     79  CD2 PHE A  12      30.763  -4.229 -31.072  1.00 47.68           C  
ATOM     80  CE1 PHE A  12      29.175  -5.073 -28.914  1.00 47.68           C  
ATOM     81  CE2 PHE A  12      30.172  -5.504 -31.093  1.00 47.68           C  
ATOM     82  CZ  PHE A  12      29.380  -5.928 -30.012  1.00 47.68           C  
ATOM     83  N   ALA A  13      28.598   0.645 -30.129  1.00 57.30           N  
ATOM     84  CA  ALA A  13      27.674   1.427 -29.325  1.00 57.30           C  
ATOM     85  C   ALA A  13      26.989   0.480 -28.331  1.00 57.30           C  
ATOM     86  CB  ALA A  13      26.689   2.153 -30.252  1.00 57.30           C  
ATOM     87  O   ALA A  13      26.069  -0.260 -28.684  1.00 57.30           O  
ATOM     88  N   ALA A  14      27.479   0.466 -27.089  1.00 60.22           N  
ATOM     89  CA  ALA A  14      26.808  -0.199 -25.986  1.00 60.22           C  
ATOM     90  C   ALA A  14      25.350   0.287 -25.953  1.00 60.22           C  
ATOM     91  CB  ALA A  14      27.546   0.115 -24.679  1.00 60.22           C  
ATOM     92  O   ALA A  14      25.115   1.497 -26.042  1.00 60.22           O  
ATOM     93  N   PRO A  15      24.359  -0.614 -25.858  1.00 56.52           N  
ATOM     94  CA  PRO A  15      22.973  -0.198 -25.898  1.00 56.52           C  
ATOM     95  C   PRO A  15      22.735   0.693 -24.681  1.00 56.52           C  
ATOM     96  CB  PRO A  15      22.158  -1.495 -25.911  1.00 56.52           C  
ATOM     97  O   PRO A  15      22.913   0.256 -23.543  1.00 56.52           O  
ATOM     98  CG  PRO A  15      23.072  -2.508 -25.218  1.00 56.52           C  
ATOM     99  CD  PRO A  15      24.477  -2.036 -25.591  1.00 56.52           C  
ATOM    100  N   THR A  16      22.345   1.942 -24.925  1.00 56.50           N  
ATOM    101  CA  THR A  16      21.924   2.953 -23.948  1.00 56.50           C  
ATOM    102  C   THR A  16      20.650   2.494 -23.227  1.00 56.50           C  
ATOM    103  CB  THR A  16      21.743   4.325 -24.641  1.00 56.50           C  
ATOM    104  O   THR A  16      19.573   3.073 -23.340  1.00 56.50           O  
ATOM    105  CG2 THR A  16      23.026   5.149 -24.602  1.00 56.50           C  
ATOM    106  OG1 THR A  16      21.414   4.158 -26.006  1.00 56.50           O  
ATOM    107  N   ARG A  17      20.751   1.405 -22.457  1.00 57.06           N  
ATOM    108  CA  ARG A  17      19.652   0.813 -21.682  1.00 57.06           C  
ATOM    109  C   ARG A  17      19.263   1.659 -20.468  1.00 57.06           C  
ATOM    110  CB  ARG A  17      19.993  -0.637 -21.285  1.00 57.06           C  
ATOM    111  O   ARG A  17      18.250   1.375 -19.843  1.00 57.06           O  
ATOM    112  CG  ARG A  17      19.976  -1.587 -22.493  1.00 57.06           C  
ATOM    113  CD  ARG A  17      20.011  -3.055 -22.045  1.00 57.06           C  
ATOM    114  NE  ARG A  17      19.746  -3.978 -23.170  1.00 57.06           N  
ATOM    115  NH1 ARG A  17      18.881  -5.727 -21.949  1.00 57.06           N  
ATOM    116  NH2 ARG A  17      19.013  -5.895 -24.166  1.00 57.06           N  
ATOM    117  CZ  ARG A  17      19.217  -5.189 -23.089  1.00 57.06           C  
ATOM    118  N   LEU A  18      20.019   2.715 -20.164  1.00 56.68           N  
ATOM    119  CA  LEU A  18      19.741   3.620 -19.049  1.00 56.68           C  
ATOM    120  C   LEU A  18      18.686   4.695 -19.375  1.00 56.68           C  
ATOM    121  CB  LEU A  18      21.067   4.210 -18.535  1.00 56.68           C  
ATOM    122  O   LEU A  18      18.045   5.202 -18.462  1.00 56.68           O  
ATOM    123  CG  LEU A  18      21.949   3.180 -17.797  1.00 56.68           C  
ATOM    124  CD1 LEU A  18      23.362   3.727 -17.618  1.00 56.68           C  
ATOM    125  CD2 LEU A  18      21.396   2.835 -16.412  1.00 56.68           C  
ATOM    126  N   CYS A  19      18.414   4.985 -20.653  1.00 56.91           N  
ATOM    127  CA  CYS A  19      17.411   5.989 -21.044  1.00 56.91           C  
ATOM    128  C   CYS A  19      15.955   5.484 -20.987  1.00 56.91           C  
ATOM    129  CB  CYS A  19      17.756   6.526 -22.440  1.00 56.91           C  
ATOM    130  O   CYS A  19      15.033   6.267 -21.186  1.00 56.91           O  
ATOM    131  SG  CYS A  19      19.378   7.344 -22.418  1.00 56.91           S  
ATOM    132  N   ARG A  20      15.723   4.188 -20.722  1.00 60.21           N  
ATOM    133  CA  ARG A  20      14.369   3.608 -20.606  1.00 60.21           C  
ATOM    134  C   ARG A  20      13.789   3.643 -19.192  1.00 60.21           C  
ATOM    135  CB  ARG A  20      14.346   2.176 -21.167  1.00 60.21           C  
ATOM    136  O   ARG A  20      12.593   3.425 -19.040  1.00 60.21           O  
ATOM    137  CG  ARG A  20      13.988   2.160 -22.659  1.00 60.21           C  
ATOM    138  CD  ARG A  20      13.814   0.712 -23.131  1.00 60.21           C  
ATOM    139  NE  ARG A  20      13.305   0.643 -24.514  1.00 60.21           N  
ATOM    140  NH1 ARG A  20      12.849  -1.609 -24.550  1.00 60.21           N  
ATOM    141  NH2 ARG A  20      12.387  -0.364 -26.341  1.00 60.21           N  
ATOM    142  CZ  ARG A  20      12.853  -0.438 -25.127  1.00 60.21           C  
ATOM    143  N   TRP A  21      14.602   3.914 -18.174  1.00 60.95           N  
ATOM    144  CA  TRP A  21      14.136   3.926 -16.785  1.00 60.95           C  
ATOM    145  C   TRP A  21      13.082   5.001 -16.487  1.00 60.95           C  
ATOM    146  CB  TRP A  21      15.327   4.000 -15.828  1.00 60.95           C  
ATOM    147  O   TRP A  21      12.089   4.646 -15.855  1.00 60.95           O  
ATOM    148  CG  TRP A  21      16.157   2.760 -15.834  1.00 60.95           C  
ATOM    149  CD1 TRP A  21      17.418   2.650 -16.299  1.00 60.95           C  
ATOM    150  CD2 TRP A  21      15.805   1.444 -15.316  1.00 60.95           C  
ATOM    151  CE2 TRP A  21      16.909   0.566 -15.528  1.00 60.95           C  
ATOM    152  CE3 TRP A  21      14.674   0.917 -14.657  1.00 60.95           C  
ATOM    153  NE1 TRP A  21      17.856   1.348 -16.153  1.00 60.95           N  
ATOM    154  CH2 TRP A  21      15.756  -1.265 -14.449  1.00 60.95           C  
ATOM    155  CZ2 TRP A  21      16.896  -0.771 -15.108  1.00 60.95           C  
ATOM    156  CZ3 TRP A  21      14.651  -0.423 -14.227  1.00 60.95           C  
ATOM    157  N   PRO A  22      13.198   6.255 -16.976  1.00 63.34           N  
ATOM    158  CA  PRO A  22      12.182   7.276 -16.709  1.00 63.34           C  
ATOM    159  C   PRO A  22      10.798   6.881 -17.244  1.00 63.34           C  
ATOM    160  CB  PRO A  22      12.704   8.567 -17.353  1.00 63.34           C  
ATOM    161  O   PRO A  22       9.812   6.959 -16.521  1.00 63.34           O  
ATOM    162  CG  PRO A  22      14.213   8.348 -17.440  1.00 63.34           C  
ATOM    163  CD  PRO A  22      14.324   6.848 -17.686  1.00 63.34           C  
ATOM    164  N   ALA A  23      10.742   6.337 -18.464  1.00 62.02           N  
ATOM    165  CA  ALA A  23       9.493   5.904 -19.093  1.00 62.02           C  
ATOM    166  C   ALA A  23       8.827   4.717 -18.367  1.00 62.02           C  
ATOM    167  CB  ALA A  23       9.803   5.556 -20.554  1.00 62.02           C  
ATOM    168  O   ALA A  23       7.603   4.603 -18.343  1.00 62.02           O  
ATOM    169  N   LEU A  24       9.619   3.827 -17.757  1.00 64.81           N  
ATOM    170  CA  LEU A  24       9.088   2.729 -16.943  1.00 64.81           C  
ATOM    171  C   LEU A  24       8.511   3.231 -15.612  1.00 64.81           C  
ATOM    172  CB  LEU A  24      10.186   1.677 -16.707  1.00 64.81           C  
ATOM    173  O   LEU A  24       7.488   2.714 -15.168  1.00 64.81           O  
ATOM    174  CG  LEU A  24      10.567   0.864 -17.957  1.00 64.81           C  
ATOM    175  CD1 LEU A  24      11.796   0.005 -17.652  1.00 64.81           C  
ATOM    176  CD2 LEU A  24       9.440  -0.064 -18.417  1.00 64.81           C  
ATOM    177  N   ILE A  25       9.134   4.243 -15.000  1.00 63.47           N  
ATOM    178  CA  ILE A  25       8.644   4.857 -13.758  1.00 63.47           C  
ATOM    179  C   ILE A  25       7.343   5.621 -14.021  1.00 63.47           C  
ATOM    180  CB  ILE A  25       9.733   5.750 -13.120  1.00 63.47           C  
ATOM    181  O   ILE A  25       6.381   5.438 -13.279  1.00 63.47           O  
ATOM    182  CG1 ILE A  25      10.937   4.886 -12.674  1.00 63.47           C  
ATOM    183  CG2 ILE A  25       9.173   6.527 -11.911  1.00 63.47           C  
ATOM    184  CD1 ILE A  25      12.185   5.700 -12.310  1.00 63.47           C  
ATOM    185  N   GLU A  26       7.272   6.405 -15.100  1.00 63.53           N  
ATOM    186  CA  GLU A  26       6.042   7.109 -15.491  1.00 63.53           C  
ATOM    187  C   GLU A  26       4.885   6.136 -15.755  1.00 63.53           C  
ATOM    188  CB  GLU A  26       6.299   7.973 -16.734  1.00 63.53           C  
ATOM    189  O   GLU A  26       3.770   6.362 -15.287  1.00 63.53           O  
ATOM    190  CG  GLU A  26       7.057   9.264 -16.387  1.00 63.53           C  
ATOM    191  CD  GLU A  26       7.383  10.124 -17.619  1.00 63.53           C  
ATOM    192  OE1 GLU A  26       7.992  11.198 -17.415  1.00 63.53           O  
ATOM    193  OE2 GLU A  26       7.069   9.695 -18.754  1.00 63.53           O  
ATOM    194  N   CYS A  27       5.151   5.010 -16.426  1.00 60.99           N  
ATOM    195  CA  CYS A  27       4.148   3.965 -16.642  1.00 60.99           C  
ATOM    196  C   CYS A  27       3.697   3.307 -15.322  1.00 60.99           C  
ATOM    197  CB  CYS A  27       4.738   2.953 -17.632  1.00 60.99           C  
ATOM    198  O   CYS A  27       2.505   3.084 -15.113  1.00 60.99           O  
ATOM    199  SG  CYS A  27       3.456   1.792 -18.184  1.00 60.99           S  
ATOM    200  N   GLY A  28       4.634   3.043 -14.403  1.00 62.66           N  
ATOM    201  CA  GLY A  28       4.333   2.461 -13.094  1.00 62.66           C  
ATOM    202  C   GLY A  28       3.471   3.370 -12.213  1.00 62.66           C  
ATOM    203  O   GLY A  28       2.491   2.906 -11.635  1.00 62.66           O  
ATOM    204  N   VAL A  29       3.789   4.666 -12.147  1.00 63.11           N  
ATOM    205  CA  VAL A  29       3.020   5.652 -11.363  1.00 63.11           C  
ATOM    206  C   VAL A  29       1.621   5.867 -11.952  1.00 63.11           C  
ATOM    207  CB  VAL A  29       3.800   6.978 -11.251  1.00 63.11           C  
ATOM    208  O   VAL A  29       0.652   5.996 -11.205  1.00 63.11           O  
ATOM    209  CG1 VAL A  29       3.002   8.078 -10.541  1.00 63.11           C  
ATOM    210  CG2 VAL A  29       5.096   6.780 -10.447  1.00 63.11           C  
ATOM    211  N   ASN A  30       1.484   5.825 -13.281  1.00 68.79           N  
ATOM    212  CA  ASN A  30       0.184   5.951 -13.945  1.00 68.79           C  
ATOM    213  C   ASN A  30      -0.759   4.773 -13.618  1.00 68.79           C  
ATOM    214  CB  ASN A  30       0.446   6.126 -15.452  1.00 68.79           C  
ATOM    215  O   ASN A  30      -1.972   4.937 -13.603  1.00 68.79           O  
ATOM    216  CG  ASN A  30      -0.708   6.748 -16.221  1.00 68.79           C  
ATOM    217  ND2 ASN A  30      -0.421   7.355 -17.347  1.00 68.79           N  
ATOM    218  OD1 ASN A  30      -1.864   6.728 -15.855  1.00 68.79           O  
ATOM    219  N   LEU A  31      -0.224   3.593 -13.284  1.00 68.99           N  
ATOM    220  CA  LEU A  31      -1.034   2.436 -12.882  1.00 68.99           C  
ATOM    221  C   LEU A  31      -1.412   2.439 -11.397  1.00 68.99           C  
ATOM    222  CB  LEU A  31      -0.284   1.146 -13.250  1.00 68.99           C  
ATOM    223  O   LEU A  31      -2.479   1.936 -11.046  1.00 68.99           O  
ATOM    224  CG  LEU A  31      -0.275   0.851 -14.760  1.00 68.99           C  
ATOM    225  CD1 LEU A  31       0.750  -0.244 -15.056  1.00 68.99           C  
ATOM    226  CD2 LEU A  31      -1.644   0.368 -15.253  1.00 68.99           C  
ATOM    227  N   THR A  32      -0.575   2.984 -10.511  1.00 76.64           N  
ATOM    228  CA  THR A  32      -0.848   2.940  -9.064  1.00 76.64           C  
ATOM    229  C   THR A  32      -1.955   3.900  -8.651  1.00 76.64           C  
ATOM    230  CB  THR A  32       0.403   3.216  -8.224  1.00 76.64           C  
ATOM    231  O   THR A  32      -2.769   3.549  -7.798  1.00 76.64           O  
ATOM    232  CG2 THR A  32       1.451   2.115  -8.373  1.00 76.64           C  
ATOM    233  OG1 THR A  32       1.004   4.433  -8.590  1.00 76.64           O  
ATOM    234  N   GLN A  33      -2.036   5.077  -9.272  1.00 79.05           N  
ATOM    235  CA  GLN A  33      -3.063   6.067  -8.951  1.00 79.05           C  
ATOM    236  C   GLN A  33      -4.509   5.563  -9.170  1.00 79.05           C  
ATOM    237  CB  GLN A  33      -2.753   7.383  -9.674  1.00 79.05           C  
ATOM    238  O   GLN A  33      -5.268   5.558  -8.196  1.00 79.05           O  
ATOM    239  CG  GLN A  33      -3.750   8.465  -9.242  1.00 79.05           C  
ATOM    240  CD  GLN A  33      -3.417   9.856  -9.755  1.00 79.05           C  
ATOM    241  NE2 GLN A  33      -4.255  10.811  -9.427  1.00 79.05           N  
ATOM    242  OE1 GLN A  33      -2.432  10.111 -10.432  1.00 79.05           O  
ATOM    243  N   PRO A  34      -4.911   5.075 -10.364  1.00 81.98           N  
ATOM    244  CA  PRO A  34      -6.277   4.594 -10.587  1.00 81.98           C  
ATOM    245  C   PRO A  34      -6.603   3.358  -9.742  1.00 81.98           C  
ATOM    246  CB  PRO A  34      -6.361   4.287 -12.087  1.00 81.98           C  
ATOM    247  O   PRO A  34      -7.753   3.151  -9.361  1.00 81.98           O  
ATOM    248  CG  PRO A  34      -4.917   3.985 -12.479  1.00 81.98           C  
ATOM    249  CD  PRO A  34      -4.135   4.944 -11.587  1.00 81.98           C  
ATOM    250  N   LEU A  35      -5.598   2.543  -9.408  1.00 81.23           N  
ATOM    251  CA  LEU A  35      -5.777   1.345  -8.591  1.00 81.23           C  
ATOM    252  C   LEU A  35      -6.051   1.708  -7.122  1.00 81.23           C  
ATOM    253  CB  LEU A  35      -4.546   0.449  -8.818  1.00 81.23           C  
ATOM    254  O   LEU A  35      -6.963   1.149  -6.512  1.00 81.23           O  
ATOM    255  CG  LEU A  35      -4.804  -1.052  -8.604  1.00 81.23           C  
ATOM    256  CD1 LEU A  35      -3.901  -1.864  -9.535  1.00 81.23           C  
ATOM    257  CD2 LEU A  35      -4.526  -1.490  -7.167  1.00 81.23           C  
ATOM    258  N   CYS A  36      -5.341   2.701  -6.578  1.00 82.09           N  
ATOM    259  CA  CYS A  36      -5.625   3.266  -5.258  1.00 82.09           C  
ATOM    260  C   CYS A  36      -7.010   3.927  -5.203  1.00 82.09           C  
ATOM    261  CB  CYS A  36      -4.535   4.287  -4.907  1.00 82.09           C  
ATOM    262  O   CYS A  36      -7.764   3.693  -4.258  1.00 82.09           O  
ATOM    263  SG  CYS A  36      -2.988   3.435  -4.489  1.00 82.09           S  
ATOM    264  N   GLU A  37      -7.371   4.717  -6.218  1.00 87.05           N  
ATOM    265  CA  GLU A  37      -8.698   5.341  -6.309  1.00 87.05           C  
ATOM    266  C   GLU A  37      -9.812   4.289  -6.372  1.00 87.05           C  
ATOM    267  CB  GLU A  37      -8.763   6.272  -7.529  1.00 87.05           C  
ATOM    268  O   GLU A  37     -10.799   4.394  -5.639  1.00 87.05           O  
ATOM    269  CG  GLU A  37      -7.972   7.574  -7.305  1.00 87.05           C  
ATOM    270  CD  GLU A  37      -7.916   8.478  -8.550  1.00 87.05           C  
ATOM    271  OE1 GLU A  37      -7.076   9.414  -8.545  1.00 87.05           O  
ATOM    272  OE2 GLU A  37      -8.714   8.245  -9.486  1.00 87.05           O  
ATOM    273  N   TRP A  38      -9.626   3.227  -7.163  1.00 87.34           N  
ATOM    274  CA  TRP A  38     -10.556   2.100  -7.226  1.00 87.34           C  
ATOM    275  C   TRP A  38     -10.703   1.406  -5.868  1.00 87.34           C  
ATOM    276  CB  TRP A  38     -10.101   1.113  -8.305  1.00 87.34           C  
ATOM    277  O   TRP A  38     -11.825   1.182  -5.416  1.00 87.34           O  
ATOM    278  CG  TRP A  38     -10.969  -0.100  -8.429  1.00 87.34           C  
ATOM    279  CD1 TRP A  38     -12.130  -0.166  -9.118  1.00 87.34           C  
ATOM    280  CD2 TRP A  38     -10.792  -1.413  -7.816  1.00 87.34           C  
ATOM    281  CE2 TRP A  38     -11.894  -2.238  -8.192  1.00 87.34           C  
ATOM    282  CE3 TRP A  38      -9.815  -1.990  -6.976  1.00 87.34           C  
ATOM    283  NE1 TRP A  38     -12.679  -1.427  -8.983  1.00 87.34           N  
ATOM    284  CH2 TRP A  38     -11.032  -4.108  -6.921  1.00 87.34           C  
ATOM    285  CZ2 TRP A  38     -12.020  -3.567  -7.762  1.00 87.34           C  
ATOM    286  CZ3 TRP A  38      -9.934  -3.321  -6.530  1.00 87.34           C  
ATOM    287  N   MET A  39      -9.599   1.131  -5.167  1.00 86.70           N  
ATOM    288  CA  MET A  39      -9.648   0.526  -3.831  1.00 86.70           C  
ATOM    289  C   MET A  39     -10.403   1.401  -2.821  1.00 86.70           C  
ATOM    290  CB  MET A  39      -8.230   0.255  -3.315  1.00 86.70           C  
ATOM    291  O   MET A  39     -11.191   0.876  -2.032  1.00 86.70           O  
ATOM    292  CG  MET A  39      -7.580  -0.956  -3.990  1.00 86.70           C  
ATOM    293  SD  MET A  39      -5.895  -1.322  -3.425  1.00 86.70           S  
ATOM    294  CE  MET A  39      -6.170  -1.611  -1.656  1.00 86.70           C  
ATOM    295  N   ILE A  40     -10.207   2.724  -2.856  1.00 84.70           N  
ATOM    296  CA  ILE A  40     -10.917   3.668  -1.979  1.00 84.70           C  
ATOM    297  C   ILE A  40     -12.413   3.683  -2.304  1.00 84.70           C  
ATOM    298  CB  ILE A  40     -10.297   5.081  -2.078  1.00 84.70           C  
ATOM    299  O   ILE A  40     -13.232   3.669  -1.385  1.00 84.70           O  
ATOM    300  CG1 ILE A  40      -8.872   5.081  -1.478  1.00 84.70           C  
ATOM    301  CG2 ILE A  40     -11.163   6.131  -1.346  1.00 84.70           C  
ATOM    302  CD1 ILE A  40      -8.045   6.316  -1.861  1.00 84.70           C  
ATOM    303  N   GLN A  41     -12.782   3.683  -3.586  1.00 87.33           N  
ATOM    304  CA  GLN A  41     -14.185   3.638  -4.003  1.00 87.33           C  
ATOM    305  C   GLN A  41     -14.856   2.325  -3.598  1.00 87.33           C  
ATOM    306  CB  GLN A  41     -14.301   3.866  -5.517  1.00 87.33           C  
ATOM    307  O   GLN A  41     -15.938   2.360  -3.025  1.00 87.33           O  
ATOM    308  CG  GLN A  41     -14.005   5.316  -5.935  1.00 87.33           C  
ATOM    309  CD  GLN A  41     -15.045   6.334  -5.471  1.00 87.33           C  
ATOM    310  NE2 GLN A  41     -14.839   7.601  -5.756  1.00 87.33           N  
ATOM    311  OE1 GLN A  41     -16.044   6.048  -4.837  1.00 87.33           O  
ATOM    312  N   VAL A  42     -14.196   1.178  -3.788  1.00 82.68           N  
ATOM    313  CA  VAL A  42     -14.719  -0.128  -3.351  1.00 82.68           C  
ATOM    314  C   VAL A  42     -14.873  -0.185  -1.830  1.00 82.68           C  
ATOM    315  CB  VAL A  42     -13.814  -1.271  -3.853  1.00 82.68           C  
ATOM    316  O   VAL A  42     -15.877  -0.691  -1.332  1.00 82.68           O  
ATOM    317  CG1 VAL A  42     -14.194  -2.637  -3.258  1.00 82.68           C  
ATOM    318  CG2 VAL A  42     -13.910  -1.407  -5.376  1.00 82.68           C  
ATOM    319  N   ALA A  43     -13.909   0.343  -1.070  1.00 79.27           N  
ATOM    320  CA  ALA A  43     -14.011   0.406   0.386  1.00 79.27           C  
ATOM    321  C   ALA A  43     -15.165   1.313   0.835  1.00 79.27           C  
ATOM    322  CB  ALA A  43     -12.672   0.877   0.962  1.00 79.27           C  
ATOM    323  O   ALA A  43     -15.910   0.948   1.744  1.00 79.27           O  
ATOM    324  N   ARG A  44     -15.349   2.469   0.187  1.00 81.34           N  
ATOM    325  CA  ARG A  44     -16.478   3.371   0.451  1.00 81.34           C  
ATOM    326  C   ARG A  44     -17.810   2.726   0.108  1.00 81.34           C  
ATOM    327  CB  ARG A  44     -16.315   4.676  -0.331  1.00 81.34           C  
ATOM    328  O   ARG A  44     -18.694   2.759   0.950  1.00 81.34           O  
ATOM    329  CG  ARG A  44     -15.299   5.601   0.340  1.00 81.34           C  
ATOM    330  CD  ARG A  44     -15.158   6.866  -0.505  1.00 81.34           C  
ATOM    331  NE  ARG A  44     -14.253   7.834   0.138  1.00 81.34           N  
ATOM    332  NH1 ARG A  44     -14.627   9.565  -1.317  1.00 81.34           N  
ATOM    333  NH2 ARG A  44     -13.215   9.841   0.392  1.00 81.34           N  
ATOM    334  CZ  ARG A  44     -14.037   9.071  -0.264  1.00 81.34           C  
ATOM    335  N   ASP A  45     -17.934   2.106  -1.058  1.00 78.96           N  
ATOM    336  CA  ASP A  45     -19.159   1.433  -1.494  1.00 78.96           C  
ATOM    337  C   ASP A  45     -19.526   0.287  -0.546  1.00 78.96           C  
ATOM    338  CB  ASP A  45     -18.969   0.938  -2.930  1.00 78.96           C  
ATOM    339  O   ASP A  45     -20.658   0.200  -0.085  1.00 78.96           O  
ATOM    340  CG  ASP A  45     -20.280   0.408  -3.505  1.00 78.96           C  
ATOM    341  OD1 ASP A  45     -21.219   1.227  -3.607  1.00 78.96           O  
ATOM    342  OD2 ASP A  45     -20.306  -0.796  -3.839  1.00 78.96           O  
ATOM    343  N   ARG A  46     -18.541  -0.510  -0.110  1.00 74.38           N  
ATOM    344  CA  ARG A  46     -18.751  -1.532   0.928  1.00 74.38           C  
ATOM    345  C   ARG A  46     -19.148  -0.937   2.274  1.00 74.38           C  
ATOM    346  CB  ARG A  46     -17.495  -2.387   1.094  1.00 74.38           C  
ATOM    347  O   ARG A  46     -20.011  -1.491   2.945  1.00 74.38           O  
ATOM    348  CG  ARG A  46     -17.352  -3.376  -0.063  1.00 74.38           C  
ATOM    349  CD  ARG A  46     -16.109  -4.233   0.165  1.00 74.38           C  
ATOM    350  NE  ARG A  46     -15.968  -5.239  -0.897  1.00 74.38           N  
ATOM    351  NH1 ARG A  46     -13.973  -6.120  -0.197  1.00 74.38           N  
ATOM    352  NH2 ARG A  46     -14.961  -6.927  -2.032  1.00 74.38           N  
ATOM    353  CZ  ARG A  46     -14.972  -6.088  -1.037  1.00 74.38           C  
ATOM    354  N   THR A  47     -18.541   0.178   2.671  1.00 70.21           N  
ATOM    355  CA  THR A  47     -18.873   0.855   3.935  1.00 70.21           C  
ATOM    356  C   THR A  47     -20.279   1.448   3.882  1.00 70.21           C  
ATOM    357  CB  THR A  47     -17.850   1.949   4.272  1.00 70.21           C  
ATOM    358  O   THR A  47     -21.013   1.351   4.859  1.00 70.21           O  
ATOM    359  CG2 THR A  47     -18.060   2.538   5.666  1.00 70.21           C  
ATOM    360  OG1 THR A  47     -16.541   1.428   4.276  1.00 70.21           O  
ATOM    361  N   LEU A  48     -20.684   2.009   2.739  1.00 66.80           N  
ATOM    362  CA  LEU A  48     -22.034   2.520   2.502  1.00 66.80           C  
ATOM    363  C   LEU A  48     -23.058   1.388   2.395  1.00 66.80           C  
ATOM    364  CB  LEU A  48     -22.046   3.390   1.233  1.00 66.80           C  
ATOM    365  O   LEU A  48     -24.139   1.516   2.956  1.00 66.80           O  
ATOM    366  CG  LEU A  48     -21.319   4.740   1.374  1.00 66.80           C  
ATOM    367  CD1 LEU A  48     -21.280   5.446   0.019  1.00 66.80           C  
ATOM    368  CD2 LEU A  48     -21.998   5.671   2.383  1.00 66.80           C  
ATOM    369  N   SER A  49     -22.713   0.269   1.755  1.00 67.83           N  
ATOM    370  CA  SER A  49     -23.556  -0.927   1.693  1.00 67.83           C  
ATOM    371  C   SER A  49     -23.786  -1.505   3.086  1.00 67.83           C  
ATOM    372  CB  SER A  49     -22.921  -1.981   0.782  1.00 67.83           C  
ATOM    373  O   SER A  49     -24.924  -1.798   3.437  1.00 67.83           O  
ATOM    374  OG  SER A  49     -23.802  -3.072   0.591  1.00 67.83           O  
ATOM    375  N   LEU A  50     -22.735  -1.609   3.907  1.00 61.59           N  
ATOM    376  CA  LEU A  50     -22.853  -2.041   5.301  1.00 61.59           C  
ATOM    377  C   LEU A  50     -23.638  -1.030   6.137  1.00 61.59           C  
ATOM    378  CB  LEU A  50     -21.451  -2.250   5.898  1.00 61.59           C  
ATOM    379  O   LEU A  50     -24.486  -1.423   6.927  1.00 61.59           O  
ATOM    380  CG  LEU A  50     -20.766  -3.548   5.439  1.00 61.59           C  
ATOM    381  CD1 LEU A  50     -19.287  -3.506   5.835  1.00 61.59           C  
ATOM    382  CD2 LEU A  50     -21.395  -4.784   6.084  1.00 61.59           C  
ATOM    383  N   ALA A  51     -23.406   0.272   5.955  1.00 62.74           N  
ATOM    384  CA  ALA A  51     -24.169   1.301   6.655  1.00 62.74           C  
ATOM    385  C   ALA A  51     -25.653   1.267   6.268  1.00 62.74           C  
ATOM    386  CB  ALA A  51     -23.549   2.673   6.374  1.00 62.74           C  
ATOM    387  O   ALA A  51     -26.503   1.460   7.131  1.00 62.74           O  
ATOM    388  N   TRP A  52     -25.975   0.983   5.004  1.00 68.54           N  
ATOM    389  CA  TRP A  52     -27.349   0.831   4.531  1.00 68.54           C  
ATOM    390  C   TRP A  52     -28.002  -0.453   5.048  1.00 68.54           C  
ATOM    391  CB  TRP A  52     -27.378   0.873   3.002  1.00 68.54           C  
ATOM    392  O   TRP A  52     -29.169  -0.432   5.442  1.00 68.54           O  
ATOM    393  CG  TRP A  52     -28.766   0.957   2.457  1.00 68.54           C  
ATOM    394  CD1 TRP A  52     -29.526  -0.082   2.047  1.00 68.54           C  
ATOM    395  CD2 TRP A  52     -29.610   2.141   2.352  1.00 68.54           C  
ATOM    396  CE2 TRP A  52     -30.886   1.742   1.858  1.00 68.54           C  
ATOM    397  CE3 TRP A  52     -29.426   3.510   2.646  1.00 68.54           C  
ATOM    398  NE1 TRP A  52     -30.780   0.377   1.693  1.00 68.54           N  
ATOM    399  CH2 TRP A  52     -31.715   4.013   1.956  1.00 68.54           C  
ATOM    400  CZ2 TRP A  52     -31.930   2.656   1.658  1.00 68.54           C  
ATOM    401  CZ3 TRP A  52     -30.467   4.437   2.449  1.00 68.54           C  
ATOM    402  N   GLU A  53     -27.258  -1.558   5.105  1.00 64.70           N  
ATOM    403  CA  GLU A  53     -27.715  -2.816   5.699  1.00 64.70           C  
ATOM    404  C   GLU A  53     -27.999  -2.633   7.198  1.00 64.70           C  
ATOM    405  CB  GLU A  53     -26.662  -3.903   5.431  1.00 64.70           C  
ATOM    406  O   GLU A  53     -29.086  -2.964   7.670  1.00 64.70           O  
ATOM    407  CG  GLU A  53     -27.180  -5.311   5.753  1.00 64.70           C  
ATOM    408  CD  GLU A  53     -26.135  -6.414   5.509  1.00 64.70           C  
ATOM    409  OE1 GLU A  53     -26.483  -7.586   5.772  1.00 64.70           O  
ATOM    410  OE2 GLU A  53     -25.003  -6.095   5.071  1.00 64.70           O  
ATOM    411  N   VAL A  54     -27.085  -1.986   7.928  1.00 60.59           N  
ATOM    412  CA  VAL A  54     -27.259  -1.650   9.347  1.00 60.59           C  
ATOM    413  C   VAL A  54     -28.400  -0.652   9.547  1.00 60.59           C  
ATOM    414  CB  VAL A  54     -25.940  -1.133   9.956  1.00 60.59           C  
ATOM    415  O   VAL A  54     -29.206  -0.838  10.451  1.00 60.59           O  
ATOM    416  CG1 VAL A  54     -26.113  -0.630  11.396  1.00 60.59           C  
ATOM    417  CG2 VAL A  54     -24.886  -2.248  10.009  1.00 60.59           C  
ATOM    418  N   ALA A  55     -28.540   0.372   8.702  1.00 59.30           N  
ATOM    419  CA  ALA A  55     -29.652   1.320   8.783  1.00 59.30           C  
ATOM    420  C   ALA A  55     -31.003   0.643   8.511  1.00 59.30           C  
ATOM    421  CB  ALA A  55     -29.409   2.477   7.809  1.00 59.30           C  
ATOM    422  O   ALA A  55     -31.988   0.950   9.183  1.00 59.30           O  
ATOM    423  N   SER A  56     -31.050  -0.312   7.579  1.00 57.44           N  
ATOM    424  CA  SER A  56     -32.251  -1.103   7.293  1.00 57.44           C  
ATOM    425  C   SER A  56     -32.602  -2.012   8.472  1.00 57.44           C  
ATOM    426  CB  SER A  56     -32.066  -1.932   6.018  1.00 57.44           C  
ATOM    427  O   SER A  56     -33.767  -2.085   8.859  1.00 57.44           O  
ATOM    428  OG  SER A  56     -31.806  -1.085   4.914  1.00 57.44           O  
ATOM    429  N   LEU A  57     -31.604  -2.629   9.112  1.00 54.23           N  
ATOM    430  CA  LEU A  57     -31.800  -3.417  10.331  1.00 54.23           C  
ATOM    431  C   LEU A  57     -32.231  -2.548  11.523  1.00 54.23           C  
ATOM    432  CB  LEU A  57     -30.518  -4.207  10.648  1.00 54.23           C  
ATOM    433  O   LEU A  57     -33.112  -2.955  12.273  1.00 54.23           O  
ATOM    434  CG  LEU A  57     -30.217  -5.355   9.665  1.00 54.23           C  
ATOM    435  CD1 LEU A  57     -28.824  -5.916   9.949  1.00 54.23           C  
ATOM    436  CD2 LEU A  57     -31.232  -6.495   9.789  1.00 54.23           C  
ATOM    437  N   LEU A  58     -31.689  -1.337  11.677  1.00 57.61           N  
ATOM    438  CA  LEU A  58     -32.104  -0.389  12.720  1.00 57.61           C  
ATOM    439  C   LEU A  58     -33.520   0.153  12.476  1.00 57.61           C  
ATOM    440  CB  LEU A  58     -31.085   0.763  12.812  1.00 57.61           C  
ATOM    441  O   LEU A  58     -34.287   0.310  13.423  1.00 57.61           O  
ATOM    442  CG  LEU A  58     -29.730   0.374  13.434  1.00 57.61           C  
ATOM    443  CD1 LEU A  58     -28.745   1.533  13.271  1.00 57.61           C  
ATOM    444  CD2 LEU A  58     -29.848   0.056  14.926  1.00 57.61           C  
ATOM    445  N   THR A  59     -33.896   0.379  11.215  1.00 53.63           N  
ATOM    446  CA  THR A  59     -35.249   0.823  10.840  1.00 53.63           C  
ATOM    447  C   THR A  59     -36.280  -0.291  11.052  1.00 53.63           C  
ATOM    448  CB  THR A  59     -35.284   1.338   9.391  1.00 53.63           C  
ATOM    449  O   THR A  59     -37.396  -0.007  11.480  1.00 53.63           O  
ATOM    450  CG2 THR A  59     -36.614   2.000   9.027  1.00 53.63           C  
ATOM    451  OG1 THR A  59     -34.301   2.332   9.204  1.00 53.63           O  
ATOM    452  N   LEU A  60     -35.908  -1.559  10.832  1.00 53.46           N  
ATOM    453  CA  LEU A  60     -36.761  -2.719  11.133  1.00 53.46           C  
ATOM    454  C   LEU A  60     -36.819  -3.051  12.634  1.00 53.46           C  
ATOM    455  CB  LEU A  60     -36.277  -3.931  10.315  1.00 53.46           C  
ATOM    456  O   LEU A  60     -37.855  -3.494  13.116  1.00 53.46           O  
ATOM    457  CG  LEU A  60     -36.574  -3.837   8.806  1.00 53.46           C  
ATOM    458  CD1 LEU A  60     -35.840  -4.960   8.071  1.00 53.46           C  
ATOM    459  CD2 LEU A  60     -38.069  -3.967   8.498  1.00 53.46           C  
ATOM    460  N   SER A  61     -35.745  -2.798  13.387  1.00 50.85           N  
ATOM    461  CA  SER A  61     -35.692  -3.022  14.841  1.00 50.85           C  
ATOM    462  C   SER A  61     -36.451  -1.952  15.647  1.00 50.85           C  
ATOM    463  CB  SER A  61     -34.226  -3.117  15.275  1.00 50.85           C  
ATOM    464  O   SER A  61     -36.798  -2.151  16.807  1.00 50.85           O  
ATOM    465  OG  SER A  61     -34.123  -3.703  16.552  1.00 50.85           O  
ATOM    466  N   SER A  62     -36.799  -0.817  15.031  1.00 52.79           N  
ATOM    467  CA  SER A  62     -37.526   0.274  15.695  1.00 52.79           C  
ATOM    468  C   SER A  62     -39.044   0.038  15.853  1.00 52.79           C  
ATOM    469  CB  SER A  62     -37.216   1.604  14.999  1.00 52.79           C  
ATOM    470  O   SER A  62     -39.767   0.983  16.177  1.00 52.79           O  
ATOM    471  OG  SER A  62     -37.682   2.683  15.788  1.00 52.79           O  
ATOM    472  N   SER A  63     -39.549  -1.186  15.642  1.00 50.52           N  
ATOM    473  CA  SER A  63     -40.953  -1.548  15.909  1.00 50.52           C  
ATOM    474  C   SER A  63     -41.141  -2.519  17.081  1.00 50.52           C  
ATOM    475  CB  SER A  63     -41.678  -2.012  14.638  1.00 50.52           C  
ATOM    476  O   SER A  63     -42.220  -3.101  17.219  1.00 50.52           O  
ATOM    477  OG  SER A  63     -41.494  -3.390  14.391  1.00 50.52           O  
ATOM    478  N   GLU A  64     -40.135  -2.712  17.938  1.00 48.48           N  
ATOM    479  CA  GLU A  64     -40.297  -3.512  19.154  1.00 48.48           C  
ATOM    480  C   GLU A  64     -41.073  -2.726  20.229  1.00 48.48           C  
ATOM    481  CB  GLU A  64     -38.963  -4.122  19.611  1.00 48.48           C  
ATOM    482  O   GLU A  64     -40.547  -1.904  20.974  1.00 48.48           O  
ATOM    483  CG  GLU A  64     -39.195  -5.263  20.618  1.00 48.48           C  
ATOM    484  CD  GLU A  64     -38.034  -6.267  20.619  1.00 48.48           C  
ATOM    485  OE1 GLU A  64     -37.133  -6.129  21.477  1.00 48.48           O  
ATOM    486  OE2 GLU A  64     -38.074  -7.189  19.769  1.00 48.48           O  
ATOM    487  N   VAL A  65     -42.393  -2.926  20.180  1.00 50.28           N  
ATOM    488  CA  VAL A  65     -43.326  -3.159  21.295  1.00 50.28           C  
ATOM    489  C   VAL A  65     -42.745  -2.917  22.697  1.00 50.28           C  
ATOM    490  CB  VAL A  65     -43.855  -4.604  21.162  1.00 50.28           C  
ATOM    491  O   VAL A  65     -41.769  -3.536  23.103  1.00 50.28           O  
ATOM    492  CG1 VAL A  65     -44.782  -5.029  22.307  1.00 50.28           C  
ATOM    493  CG2 VAL A  65     -44.653  -4.762  19.853  1.00 50.28           C  
ATOM    494  N   GLY A  66     -43.431  -2.057  23.458  1.00 46.44           N  
ATOM    495  CA  GLY A  66     -43.089  -1.607  24.808  1.00 46.44           C  
ATOM    496  C   GLY A  66     -42.448  -2.653  25.721  1.00 46.44           C  
ATOM    497  O   GLY A  66     -43.118  -3.527  26.264  1.00 46.44           O  
ATOM    498  N   LEU A  67     -41.152  -2.475  25.975  1.00 54.56           N  
ATOM    499  CA  LEU A  67     -40.432  -3.116  27.072  1.00 54.56           C  
ATOM    500  C   LEU A  67     -40.564  -2.275  28.355  1.00 54.56           C  
ATOM    501  CB  LEU A  67     -38.979  -3.416  26.646  1.00 54.56           C  
ATOM    502  O   LEU A  67     -39.576  -1.874  28.967  1.00 54.56           O  
ATOM    503  CG  LEU A  67     -38.837  -4.529  25.587  1.00 54.56           C  
ATOM    504  CD1 LEU A  67     -37.381  -4.611  25.131  1.00 54.56           C  
ATOM    505  CD2 LEU A  67     -39.232  -5.904  26.137  1.00 54.56           C  
ATOM    506  N   GLU A  68     -41.802  -2.024  28.791  1.00 54.26           N  
ATOM    507  CA  GLU A  68     -42.084  -1.752  30.205  1.00 54.26           C  
ATOM    508  C   GLU A  68     -41.949  -3.086  30.957  1.00 54.26           C  
ATOM    509  CB  GLU A  68     -43.496  -1.163  30.411  1.00 54.26           C  
ATOM    510  O   GLU A  68     -42.915  -3.829  31.102  1.00 54.26           O  
ATOM    511  CG  GLU A  68     -43.636   0.317  30.027  1.00 54.26           C  
ATOM    512  CD  GLU A  68     -44.988   0.911  30.475  1.00 54.26           C  
ATOM    513  OE1 GLU A  68     -45.021   2.136  30.734  1.00 54.26           O  
ATOM    514  OE2 GLU A  68     -45.981   0.152  30.555  1.00 54.26           O  
ATOM    515  N   GLY A  69     -40.740  -3.467  31.379  1.00 56.83           N  
ATOM    516  CA  GLY A  69     -40.606  -4.683  32.196  1.00 56.83           C  
ATOM    517  C   GLY A  69     -39.230  -5.320  32.326  1.00 56.83           C  
ATOM    518  O   GLY A  69     -39.079  -6.238  33.129  1.00 56.83           O  
ATOM    519  N   VAL A  70     -38.207  -4.863  31.600  1.00 52.33           N  
ATOM    520  CA  VAL A  70     -36.859  -5.432  31.749  1.00 52.33           C  
ATOM    521  C   VAL A  70     -36.116  -4.674  32.844  1.00 52.33           C  
ATOM    522  CB  VAL A  70     -36.112  -5.521  30.410  1.00 52.33           C  
ATOM    523  O   VAL A  70     -35.593  -3.581  32.636  1.00 52.33           O  
ATOM    524  CG1 VAL A  70     -34.714  -6.125  30.596  1.00 52.33           C  
ATOM    525  CG2 VAL A  70     -36.888  -6.436  29.450  1.00 52.33           C  
ATOM    526  N   GLY A  71     -36.131  -5.258  34.044  1.00 57.00           N  
ATOM    527  CA  GLY A  71     -35.436  -4.752  35.220  1.00 57.00           C  
ATOM    528  C   GLY A  71     -33.966  -4.465  34.927  1.00 57.00           C  
ATOM    529  O   GLY A  71     -33.225  -5.318  34.439  1.00 57.00           O  
ATOM    530  N   THR A  72     -33.539  -3.248  35.244  1.00 58.17           N  
ATOM    531  CA  THR A  72     -32.138  -2.846  35.185  1.00 58.17           C  
ATOM    532  C   THR A  72     -31.357  -3.638  36.229  1.00 58.17           C  
ATOM    533  CB  THR A  72     -32.002  -1.335  35.433  1.00 58.17           C  
ATOM    534  O   THR A  72     -31.413  -3.334  37.422  1.00 58.17           O  
ATOM    535  CG2 THR A  72     -32.580  -0.518  34.278  1.00 58.17           C  
ATOM    536  OG1 THR A  72     -32.699  -0.972  36.605  1.00 58.17           O  
ATOM    537  N   ILE A  73     -30.637  -4.670  35.793  1.00 60.61           N  
ATOM    538  CA  ILE A  73     -29.636  -5.338  36.624  1.00 60.61           C  
ATOM    539  C   ILE A  73     -28.508  -4.328  36.836  1.00 60.61           C  
ATOM    540  CB  ILE A  73     -29.148  -6.660  35.986  1.00 60.61           C  
ATOM    541  O   ILE A  73     -27.708  -4.070  35.940  1.00 60.61           O  
ATOM    542  CG1 ILE A  73     -30.338  -7.625  35.771  1.00 60.61           C  
ATOM    543  CG2 ILE A  73     -28.072  -7.310  36.881  1.00 60.61           C  
ATOM    544  CD1 ILE A  73     -29.972  -8.928  35.050  1.00 60.61           C  
ATOM    545  N   TRP A  74     -28.480  -3.718  38.018  1.00 69.20           N  
ATOM    546  CA  TRP A  74     -27.368  -2.888  38.460  1.00 69.20           C  
ATOM    547  C   TRP A  74     -26.186  -3.815  38.769  1.00 69.20           C  
ATOM    548  CB  TRP A  74     -27.804  -2.088  39.695  1.00 69.20           C  
ATOM    549  O   TRP A  74     -26.330  -4.670  39.649  1.00 69.20           O  
ATOM    550  CG  TRP A  74     -26.919  -0.933  40.034  1.00 69.20           C  
ATOM    551  CD1 TRP A  74     -25.901  -0.931  40.924  1.00 69.20           C  
ATOM    552  CD2 TRP A  74     -26.952   0.407  39.459  1.00 69.20           C  
ATOM    553  CE2 TRP A  74     -25.927   1.187  40.069  1.00 69.20           C  
ATOM    554  CE3 TRP A  74     -27.741   1.032  38.469  1.00 69.20           C  
ATOM    555  NE1 TRP A  74     -25.315   0.321  40.952  1.00 69.20           N  
ATOM    556  CH2 TRP A  74     -26.506   3.123  38.737  1.00 69.20           C  
ATOM    557  CZ2 TRP A  74     -25.700   2.527  39.724  1.00 69.20           C  
ATOM    558  CZ3 TRP A  74     -27.521   2.375  38.112  1.00 69.20           C  
ATOM    559  N   PRO A  75     -25.027  -3.708  38.093  1.00 56.89           N  
ATOM    560  CA  PRO A  75     -23.857  -4.461  38.507  1.00 56.89           C  
ATOM    561  C   PRO A  75     -23.435  -3.911  39.868  1.00 56.89           C  
ATOM    562  CB  PRO A  75     -22.797  -4.285  37.413  1.00 56.89           C  
ATOM    563  O   PRO A  75     -22.994  -2.769  39.993  1.00 56.89           O  
ATOM    564  CG  PRO A  75     -23.539  -3.590  36.269  1.00 56.89           C  
ATOM    565  CD  PRO A  75     -24.699  -2.871  36.955  1.00 56.89           C  
ATOM    566  N   SER A  76     -23.651  -4.712  40.906  1.00 51.35           N  
ATOM    567  CA  SER A  76     -23.238  -4.434  42.274  1.00 51.35           C  
ATOM    568  C   SER A  76     -21.754  -4.078  42.303  1.00 51.35           C  
ATOM    569  CB  SER A  76     -23.495  -5.678  43.133  1.00 51.35           C  
ATOM    570  O   SER A  76     -20.920  -4.870  41.860  1.00 51.35           O  
ATOM    571  OG  SER A  76     -22.912  -6.817  42.524  1.00 51.35           O  
ATOM    572  N   SER A  77     -21.432  -2.901  42.837  1.00 45.84           N  
ATOM    573  CA  SER A  77     -20.063  -2.494  43.131  1.00 45.84           C  
ATOM    574  C   SER A  77     -19.387  -3.576  43.968  1.00 45.84           C  
ATOM    575  CB  SER A  77     -20.059  -1.169  43.901  1.00 45.84           C  
ATOM    576  O   SER A  77     -19.794  -3.834  45.101  1.00 45.84           O  
ATOM    577  OG  SER A  77     -20.697  -0.157  43.144  1.00 45.84           O  
ATOM    578  N   TYR A  78     -18.367  -4.219  43.401  1.00 51.07           N  
ATOM    579  CA  TYR A  78     -17.488  -5.115  44.138  1.00 51.07           C  
ATOM    580  C   TYR A  78     -16.751  -4.259  45.174  1.00 51.07           C  
ATOM    581  CB  TYR A  78     -16.556  -5.859  43.162  1.00 51.07           C  
ATOM    582  O   TYR A  78     -15.882  -3.454  44.839  1.00 51.07           O  
ATOM    583  CG  TYR A  78     -16.355  -7.327  43.490  1.00 51.07           C  
ATOM    584  CD1 TYR A  78     -15.264  -7.741  44.279  1.00 51.07           C  
ATOM    585  CD2 TYR A  78     -17.259  -8.283  42.985  1.00 51.07           C  
ATOM    586  CE1 TYR A  78     -15.068  -9.110  44.552  1.00 51.07           C  
ATOM    587  CE2 TYR A  78     -17.065  -9.652  43.254  1.00 51.07           C  
ATOM    588  OH  TYR A  78     -15.784 -11.390  44.290  1.00 51.07           O  
ATOM    589  CZ  TYR A  78     -15.967 -10.068  44.035  1.00 51.07           C  
ATOM    590  N   SER A  79     -17.193  -4.359  46.425  1.00 48.53           N  
ATOM    591  CA  SER A  79     -16.559  -3.735  47.579  1.00 48.53           C  
ATOM    592  C   SER A  79     -15.155  -4.318  47.716  1.00 48.53           C  
ATOM    593  CB  SER A  79     -17.413  -4.008  48.822  1.00 48.53           C  
ATOM    594  O   SER A  79     -14.997  -5.509  47.965  1.00 48.53           O  
ATOM    595  OG  SER A  79     -16.878  -3.357  49.953  1.00 48.53           O  
ATOM    596  N   SER A  80     -14.139  -3.488  47.489  1.00 50.75           N  
ATOM    597  CA  SER A  80     -12.738  -3.864  47.648  1.00 50.75           C  
ATOM    598  C   SER A  80     -12.419  -3.913  49.139  1.00 50.75           C  
ATOM    599  CB  SER A  80     -11.847  -2.863  46.901  1.00 50.75           C  
ATOM    600  O   SER A  80     -12.238  -2.872  49.767  1.00 50.75           O  
ATOM    601  OG  SER A  80     -10.518  -3.334  46.808  1.00 50.75           O  
ATOM    602  N   GLU A  81     -12.376  -5.118  49.706  1.00 56.29           N  
ATOM    603  CA  GLU A  81     -11.816  -5.332  51.036  1.00 56.29           C  
ATOM    604  C   GLU A  81     -10.310  -5.041  51.030  1.00 56.29           C  
ATOM    605  CB  GLU A  81     -12.135  -6.731  51.590  1.00 56.29           C  
ATOM    606  O   GLU A  81      -9.521  -5.539  50.227  1.00 56.29           O  
ATOM    607  CG  GLU A  81     -13.533  -6.767  52.226  1.00 56.29           C  
ATOM    608  CD  GLU A  81     -13.856  -8.153  52.802  1.00 56.29           C  
ATOM    609  OE1 GLU A  81     -13.540  -8.383  53.992  1.00 56.29           O  
ATOM    610  OE2 GLU A  81     -14.430  -8.968  52.046  1.00 56.29           O  
ATOM    611  N   GLU A  82      -9.966  -4.161  51.953  1.00 41.81           N  
ATOM    612  CA  GLU A  82      -8.661  -3.780  52.448  1.00 41.81           C  
ATOM    613  C   GLU A  82      -7.794  -4.987  52.835  1.00 41.81           C  
ATOM    614  CB  GLU A  82      -9.022  -2.931  53.680  1.00 41.81           C  
ATOM    615  O   GLU A  82      -8.167  -5.775  53.700  1.00 41.81           O  
ATOM    616  CG  GLU A  82      -7.860  -2.286  54.427  1.00 41.81           C  
ATOM    617  CD  GLU A  82      -8.279  -0.878  54.868  1.00 41.81           C  
ATOM    618  OE1 GLU A  82      -8.890  -0.747  55.953  1.00 41.81           O  
ATOM    619  OE2 GLU A  82      -7.983   0.056  54.090  1.00 41.81           O  
ATOM    620  N   SER A  83      -6.586  -5.110  52.277  1.00 45.47           N  
ATOM    621  CA  SER A  83      -5.507  -5.763  53.025  1.00 45.47           C  
ATOM    622  C   SER A  83      -4.126  -5.384  52.505  1.00 45.47           C  
ATOM    623  CB  SER A  83      -5.655  -7.287  53.091  1.00 45.47           C  
ATOM    624  O   SER A  83      -3.600  -5.920  51.530  1.00 45.47           O  
ATOM    625  OG  SER A  83      -5.138  -7.713  54.339  1.00 45.47           O  
ATOM    626  N   SER A  84      -3.533  -4.422  53.199  1.00 43.13           N  
ATOM    627  CA  SER A  84      -2.135  -4.041  53.112  1.00 43.13           C  
ATOM    628  C   SER A  84      -1.256  -5.113  53.764  1.00 43.13           C  
ATOM    629  CB  SER A  84      -1.976  -2.683  53.816  1.00 43.13           C  
ATOM    630  O   SER A  84      -1.216  -5.254  54.986  1.00 43.13           O  
ATOM    631  OG  SER A  84      -2.602  -2.686  55.091  1.00 43.13           O  
ATOM    632  N   ARG A  85      -0.485  -5.862  52.969  1.00 51.80           N  
ATOM    633  CA  ARG A  85       0.705  -6.545  53.496  1.00 51.80           C  
ATOM    634  C   ARG A  85       1.761  -6.805  52.423  1.00 51.80           C  
ATOM    635  CB  ARG A  85       0.323  -7.812  54.288  1.00 51.80           C  
ATOM    636  O   ARG A  85       1.771  -7.820  51.744  1.00 51.80           O  
ATOM    637  CG  ARG A  85       1.458  -8.171  55.259  1.00 51.80           C  
ATOM    638  CD  ARG A  85       1.080  -9.319  56.202  1.00 51.80           C  
ATOM    639  NE  ARG A  85       0.625  -8.843  57.527  1.00 51.80           N  
ATOM    640  NH1 ARG A  85       1.393 -10.631  58.749  1.00 51.80           N  
ATOM    641  NH2 ARG A  85       0.409  -8.929  59.799  1.00 51.80           N  
ATOM    642  CZ  ARG A  85       0.809  -9.464  58.680  1.00 51.80           C  
ATOM    643  N   ASN A  86       2.647  -5.825  52.318  1.00 41.11           N  
ATOM    644  CA  ASN A  86       4.096  -5.892  52.128  1.00 41.11           C  
ATOM    645  C   ASN A  86       4.698  -7.308  51.979  1.00 41.11           C  
ATOM    646  CB  ASN A  86       4.741  -5.215  53.366  1.00 41.11           C  
ATOM    647  O   ASN A  86       4.571  -8.132  52.883  1.00 41.11           O  
ATOM    648  CG  ASN A  86       4.132  -3.888  53.807  1.00 41.11           C  
ATOM    649  ND2 ASN A  86       4.566  -3.359  54.925  1.00 41.11           N  
ATOM    650  OD1 ASN A  86       3.243  -3.322  53.197  1.00 41.11           O  
ATOM    651  N   GLY A  87       5.475  -7.521  50.917  1.00 41.65           N  
ATOM    652  CA  GLY A  87       6.332  -8.700  50.741  1.00 41.65           C  
ATOM    653  C   GLY A  87       6.482  -9.020  49.258  1.00 41.65           C  
ATOM    654  O   GLY A  87       5.611  -9.635  48.668  1.00 41.65           O  
ATOM    655  N   ALA A  88       7.429  -8.384  48.577  1.00 45.55           N  
ATOM    656  CA  ALA A  88       8.749  -8.967  48.343  1.00 45.55           C  
ATOM    657  C   ALA A  88       8.707 -10.127  47.330  1.00 45.55           C  
ATOM    658  CB  ALA A  88       9.486  -9.310  49.645  1.00 45.55           C  
ATOM    659  O   ALA A  88       8.404 -11.259  47.669  1.00 45.55           O  
ATOM    660  N   GLU A  89       9.066  -9.750  46.103  1.00 45.52           N  
ATOM    661  CA  GLU A  89       9.915 -10.483  45.165  1.00 45.52           C  
ATOM    662  C   GLU A  89       9.488 -11.862  44.622  1.00 45.52           C  
ATOM    663  CB  GLU A  89      11.370 -10.508  45.675  1.00 45.52           C  
ATOM    664  O   GLU A  89       9.167 -12.807  45.324  1.00 45.52           O  
ATOM    665  CG  GLU A  89      11.913  -9.111  46.018  1.00 45.52           C  
ATOM    666  CD  GLU A  89      13.442  -9.097  46.150  1.00 45.52           C  
ATOM    667  OE1 GLU A  89      14.044  -8.129  45.635  1.00 45.52           O  
ATOM    668  OE2 GLU A  89      13.994 -10.049  46.742  1.00 45.52           O  
ATOM    669  N   GLN A  90       9.738 -11.981  43.313  1.00 36.08           N  
ATOM    670  CA  GLN A  90      10.247 -13.189  42.662  1.00 36.08           C  
ATOM    671  C   GLN A  90       9.213 -14.252  42.260  1.00 36.08           C  
ATOM    672  CB  GLN A  90      11.428 -13.749  43.482  1.00 36.08           C  
ATOM    673  O   GLN A  90       8.827 -15.130  43.018  1.00 36.08           O  
ATOM    674  CG  GLN A  90      12.603 -14.216  42.626  1.00 36.08           C  
ATOM    675  CD  GLN A  90      13.802 -14.536  43.511  1.00 36.08           C  
ATOM    676  NE2 GLN A  90      14.988 -14.083  43.169  1.00 36.08           N  
ATOM    677  OE1 GLN A  90      13.713 -15.202  44.522  1.00 36.08           O  
ATOM    678  N   GLY A  91       8.851 -14.245  40.976  1.00 38.95           N  
ATOM    679  CA  GLY A  91       8.119 -15.363  40.384  1.00 38.95           C  
ATOM    680  C   GLY A  91       7.665 -15.105  38.957  1.00 38.95           C  
ATOM    681  O   GLY A  91       6.475 -14.983  38.700  1.00 38.95           O  
ATOM    682  N   ARG A  92       8.606 -15.002  38.010  1.00 38.46           N  
ATOM    683  CA  ARG A  92       8.284 -15.071  36.576  1.00 38.46           C  
ATOM    684  C   ARG A  92       7.702 -16.457  36.260  1.00 38.46           C  
ATOM    685  CB  ARG A  92       9.542 -14.851  35.712  1.00 38.46           C  
ATOM    686  O   ARG A  92       8.437 -17.438  36.293  1.00 38.46           O  
ATOM    687  CG  ARG A  92      10.002 -13.394  35.571  1.00 38.46           C  
ATOM    688  CD  ARG A  92      11.183 -13.342  34.587  1.00 38.46           C  
ATOM    689  NE  ARG A  92      11.722 -11.976  34.424  1.00 38.46           N  
ATOM    690  NH1 ARG A  92      10.788 -11.451  32.382  1.00 38.46           N  
ATOM    691  NH2 ARG A  92      12.133  -9.991  33.390  1.00 38.46           N  
ATOM    692  CZ  ARG A  92      11.544 -11.154  33.403  1.00 38.46           C  
ATOM    693  N   GLN A  93       6.427 -16.521  35.892  1.00 41.52           N  
ATOM    694  CA  GLN A  93       5.790 -17.687  35.265  1.00 41.52           C  
ATOM    695  C   GLN A  93       4.677 -17.151  34.344  1.00 41.52           C  
ATOM    696  CB  GLN A  93       5.294 -18.647  36.374  1.00 41.52           C  
ATOM    697  O   GLN A  93       3.674 -16.648  34.823  1.00 41.52           O  
ATOM    698  CG  GLN A  93       5.759 -20.090  36.120  1.00 41.52           C  
ATOM    699  CD  GLN A  93       5.605 -21.004  37.335  1.00 41.52           C  
ATOM    700  NE2 GLN A  93       6.167 -22.193  37.295  1.00 41.52           N  
ATOM    701  OE1 GLN A  93       5.004 -20.689  38.344  1.00 41.52           O  
ATOM    702  N   LEU A  94       5.004 -16.814  33.091  1.00 46.17           N  
ATOM    703  CA  LEU A  94       4.840 -17.624  31.869  1.00 46.17           C  
ATOM    704  C   LEU A  94       3.375 -17.928  31.487  1.00 46.17           C  
ATOM    705  CB  LEU A  94       5.700 -18.908  31.864  1.00 46.17           C  
ATOM    706  O   LEU A  94       2.695 -18.661  32.194  1.00 46.17           O  
ATOM    707  CG  LEU A  94       7.223 -18.710  31.745  1.00 46.17           C  
ATOM    708  CD1 LEU A  94       7.916 -20.070  31.843  1.00 46.17           C  
ATOM    709  CD2 LEU A  94       7.641 -18.071  30.417  1.00 46.17           C  
ATOM    710  N   SER A  95       3.010 -17.487  30.269  1.00 38.36           N  
ATOM    711  CA  SER A  95       1.849 -17.878  29.438  1.00 38.36           C  
ATOM    712  C   SER A  95       0.488 -17.330  29.895  1.00 38.36           C  
ATOM    713  CB  SER A  95       1.833 -19.405  29.259  1.00 38.36           C  
ATOM    714  O   SER A  95       0.007 -17.668  30.963  1.00 38.36           O  
ATOM    715  OG  SER A  95       2.084 -19.733  27.908  1.00 38.36           O  
ATOM    716  N   ILE A  96      -0.216 -16.482  29.137  1.00 45.56           N  
ATOM    717  CA  ILE A  96      -0.726 -16.723  27.776  1.00 45.56           C  
ATOM    718  C   ILE A  96      -0.735 -15.401  26.984  1.00 45.56           C  
ATOM    719  CB  ILE A  96      -2.165 -17.300  27.918  1.00 45.56           C  
ATOM    720  O   ILE A  96      -1.406 -14.441  27.362  1.00 45.56           O  
ATOM    721  CG1 ILE A  96      -2.150 -18.767  28.420  1.00 45.56           C  
ATOM    722  CG2 ILE A  96      -2.989 -17.244  26.617  1.00 45.56           C  
ATOM    723  CD1 ILE A  96      -3.379 -19.121  29.265  1.00 45.56           C  
ATOM    724  N   GLU A  97       0.000 -15.368  25.873  1.00 39.61           N  
ATOM    725  CA  GLU A  97       0.010 -14.271  24.900  1.00 39.61           C  
ATOM    726  C   GLU A  97      -1.204 -14.422  23.959  1.00 39.61           C  
ATOM    727  CB  GLU A  97       1.345 -14.312  24.124  1.00 39.61           C  
ATOM    728  O   GLU A  97      -1.297 -15.392  23.206  1.00 39.61           O  
ATOM    729  CG  GLU A  97       1.729 -12.973  23.456  1.00 39.61           C  
ATOM    730  CD  GLU A  97       2.927 -12.232  24.092  1.00 39.61           C  
ATOM    731  OE1 GLU A  97       3.318 -11.196  23.509  1.00 39.61           O  
ATOM    732  OE2 GLU A  97       3.456 -12.692  25.131  1.00 39.61           O  
ATOM    733  N   GLY A  98      -2.153 -13.484  24.020  1.00 49.17           N  
ATOM    734  CA  GLY A  98      -3.260 -13.330  23.067  1.00 49.17           C  
ATOM    735  C   GLY A  98      -3.188 -11.942  22.417  1.00 49.17           C  
ATOM    736  O   GLY A  98      -2.744 -10.995  23.072  1.00 49.17           O  
ATOM    737  N   PRO A  99      -3.555 -11.798  21.132  1.00 47.97           N  
ATOM    738  CA  PRO A  99      -3.149 -10.659  20.329  1.00 47.97           C  
ATOM    739  C   PRO A  99      -3.903  -9.406  20.784  1.00 47.97           C  
ATOM    740  CB  PRO A  99      -3.440 -11.074  18.884  1.00 47.97           C  
ATOM    741  O   PRO A  99      -5.115  -9.432  20.979  1.00 47.97           O  
ATOM    742  CG  PRO A  99      -4.680 -11.958  19.027  1.00 47.97           C  
ATOM    743  CD  PRO A  99      -4.453 -12.655  20.372  1.00 47.97           C  
ATOM    744  N   PHE A 100      -3.167  -8.303  20.906  1.00 49.80           N  
ATOM    745  CA  PHE A 100      -3.655  -6.942  21.165  1.00 49.80           C  
ATOM    746  C   PHE A 100      -3.860  -6.515  22.631  1.00 49.80           C  
ATOM    747  CB  PHE A 100      -4.794  -6.544  20.206  1.00 49.80           C  
ATOM    748  O   PHE A 100      -4.544  -5.524  22.891  1.00 49.80           O  
ATOM    749  CG  PHE A 100      -4.577  -6.977  18.766  1.00 49.80           C  
ATOM    750  CD1 PHE A 100      -3.567  -6.370  17.997  1.00 49.80           C  
ATOM    751  CD2 PHE A 100      -5.356  -8.007  18.204  1.00 49.80           C  
ATOM    752  CE1 PHE A 100      -3.333  -6.796  16.677  1.00 49.80           C  
ATOM    753  CE2 PHE A 100      -5.119  -8.436  16.886  1.00 49.80           C  
ATOM    754  CZ  PHE A 100      -4.105  -7.831  16.123  1.00 49.80           C  
ATOM    755  N   GLN A 101      -3.129  -7.116  23.580  1.00 42.84           N  
ATOM    756  CA  GLN A 101      -2.576  -6.318  24.688  1.00 42.84           C  
ATOM    757  C   GLN A 101      -1.683  -5.219  24.083  1.00 42.84           C  
ATOM    758  CB  GLN A 101      -1.736  -7.189  25.646  1.00 42.84           C  
ATOM    759  O   GLN A 101      -0.621  -5.517  23.545  1.00 42.84           O  
ATOM    760  CG  GLN A 101      -2.556  -7.798  26.790  1.00 42.84           C  
ATOM    761  CD  GLN A 101      -1.698  -8.622  27.751  1.00 42.84           C  
ATOM    762  NE2 GLN A 101      -2.231  -9.685  28.311  1.00 42.84           N  
ATOM    763  OE1 GLN A 101      -0.551  -8.328  28.036  1.00 42.84           O  
ATOM    764  N   GLY A 102      -2.117  -3.955  24.105  1.00 45.32           N  
ATOM    765  CA  GLY A 102      -1.260  -2.869  23.613  1.00 45.32           C  
ATOM    766  C   GLY A 102      -1.870  -1.481  23.436  1.00 45.32           C  
ATOM    767  O   GLY A 102      -1.106  -0.532  23.278  1.00 45.32           O  
ATOM    768  N   GLN A 103      -3.194  -1.295  23.486  1.00 43.34           N  
ATOM    769  CA  GLN A 103      -3.755   0.062  23.435  1.00 43.34           C  
ATOM    770  C   GLN A 103      -3.960   0.636  24.839  1.00 43.34           C  
ATOM    771  CB  GLN A 103      -4.972   0.160  22.505  1.00 43.34           C  
ATOM    772  O   GLN A 103      -4.981   0.435  25.487  1.00 43.34           O  
ATOM    773  CG  GLN A 103      -4.501   0.163  21.037  1.00 43.34           C  
ATOM    774  CD  GLN A 103      -5.589   0.543  20.039  1.00 43.34           C  
ATOM    775  NE2 GLN A 103      -5.415   0.220  18.776  1.00 43.34           N  
ATOM    776  OE1 GLN A 103      -6.596   1.152  20.346  1.00 43.34           O  
ATOM    777  N   ASN A 104      -2.934   1.364  25.287  1.00 47.31           N  
ATOM    778  CA  ASN A 104      -3.011   2.367  26.345  1.00 47.31           C  
ATOM    779  C   ASN A 104      -4.093   3.402  25.985  1.00 47.31           C  
ATOM    780  CB  ASN A 104      -1.628   3.056  26.463  1.00 47.31           C  
ATOM    781  O   ASN A 104      -3.868   4.258  25.128  1.00 47.31           O  
ATOM    782  CG  ASN A 104      -0.805   2.571  27.635  1.00 47.31           C  
ATOM    783  ND2 ASN A 104       0.386   2.066  27.409  1.00 47.31           N  
ATOM    784  OD1 ASN A 104      -1.211   2.661  28.776  1.00 47.31           O  
ATOM    785  N   CYS A 105      -5.258   3.340  26.629  1.00 47.05           N  
ATOM    786  CA  CYS A 105      -6.223   4.435  26.588  1.00 47.05           C  
ATOM    787  C   CYS A 105      -5.733   5.578  27.495  1.00 47.05           C  
ATOM    788  CB  CYS A 105      -7.615   3.944  26.999  1.00 47.05           C  
ATOM    789  O   CYS A 105      -5.321   5.312  28.628  1.00 47.05           O  
ATOM    790  SG  CYS A 105      -8.284   2.886  25.684  1.00 47.05           S  
ATOM    791  N   PRO A 106      -5.769   6.840  27.031  1.00 59.33           N  
ATOM    792  CA  PRO A 106      -5.314   7.976  27.816  1.00 59.33           C  
ATOM    793  C   PRO A 106      -6.190   8.171  29.057  1.00 59.33           C  
ATOM    794  CB  PRO A 106      -5.318   9.179  26.871  1.00 59.33           C  
ATOM    795  O   PRO A 106      -7.417   8.101  29.024  1.00 59.33           O  
ATOM    796  CG  PRO A 106      -6.367   8.803  25.826  1.00 59.33           C  
ATOM    797  CD  PRO A 106      -6.276   7.281  25.744  1.00 59.33           C  
ATOM    798  N   SER A 107      -5.501   8.396  30.165  1.00 48.51           N  
ATOM    799  CA  SER A 107      -5.985   8.509  31.531  1.00 48.51           C  
ATOM    800  C   SER A 107      -6.682   9.842  31.860  1.00 48.51           C  
ATOM    801  CB  SER A 107      -4.750   8.316  32.426  1.00 48.51           C  
ATOM    802  O   SER A 107      -6.170  10.902  31.509  1.00 48.51           O  
ATOM    803  OG  SER A 107      -3.643   9.052  31.922  1.00 48.51           O  
ATOM    804  N   HIS A 108      -7.723   9.732  32.707  1.00 49.36           N  
ATOM    805  CA  HIS A 108      -8.198  10.676  33.746  1.00 49.36           C  
ATOM    806  C   HIS A 108      -9.193  11.827  33.397  1.00 49.36           C  
ATOM    807  CB  HIS A 108      -6.988  11.104  34.610  1.00 49.36           C  
ATOM    808  O   HIS A 108      -9.151  12.368  32.300  1.00 49.36           O  
ATOM    809  CG  HIS A 108      -6.628  10.113  35.681  1.00 49.36           C  
ATOM    810  CD2 HIS A 108      -5.401   9.549  35.885  1.00 49.36           C  
ATOM    811  ND1 HIS A 108      -7.444   9.676  36.701  1.00 49.36           N  
ATOM    812  CE1 HIS A 108      -6.734   8.856  37.488  1.00 49.36           C  
ATOM    813  NE2 HIS A 108      -5.486   8.740  37.020  1.00 49.36           N  
ATOM    814  N   PRO A 109     -10.064  12.264  34.350  1.00 46.06           N  
ATOM    815  CA  PRO A 109     -11.184  11.496  34.924  1.00 46.06           C  
ATOM    816  C   PRO A 109     -12.456  12.341  35.242  1.00 46.06           C  
ATOM    817  CB  PRO A 109     -10.618  10.975  36.256  1.00 46.06           C  
ATOM    818  O   PRO A 109     -12.464  13.564  35.193  1.00 46.06           O  
ATOM    819  CG  PRO A 109      -9.756  12.152  36.733  1.00 46.06           C  
ATOM    820  CD  PRO A 109      -9.567  13.032  35.489  1.00 46.06           C  
ATOM    821  N   ALA A 110     -13.478  11.630  35.726  1.00 49.55           N  
ATOM    822  CA  ALA A 110     -14.463  12.051  36.731  1.00 49.55           C  
ATOM    823  C   ALA A 110     -15.537  13.086  36.342  1.00 49.55           C  
ATOM    824  CB  ALA A 110     -13.752  12.381  38.049  1.00 49.55           C  
ATOM    825  O   ALA A 110     -15.381  14.299  36.444  1.00 49.55           O  
ATOM    826  N   ALA A 111     -16.707  12.525  36.038  1.00 39.99           N  
ATOM    827  CA  ALA A 111     -18.018  13.145  36.110  1.00 39.99           C  
ATOM    828  C   ALA A 111     -18.210  13.994  37.383  1.00 39.99           C  
ATOM    829  CB  ALA A 111     -19.030  11.990  36.082  1.00 39.99           C  
ATOM    830  O   ALA A 111     -18.151  13.486  38.504  1.00 39.99           O  
ATOM    831  N   ALA A 112     -18.516  15.278  37.194  1.00 48.84           N  
ATOM    832  CA  ALA A 112     -19.184  16.084  38.203  1.00 48.84           C  
ATOM    833  C   ALA A 112     -20.668  15.674  38.238  1.00 48.84           C  
ATOM    834  CB  ALA A 112     -18.964  17.569  37.897  1.00 48.84           C  
ATOM    835  O   ALA A 112     -21.376  15.750  37.236  1.00 48.84           O  
ATOM    836  N   LEU A 113     -21.079  15.163  39.395  1.00 49.62           N  
ATOM    837  CA  LEU A 113     -22.398  14.634  39.744  1.00 49.62           C  
ATOM    838  C   LEU A 113     -23.565  15.586  39.400  1.00 49.62           C  
ATOM    839  CB  LEU A 113     -22.374  14.403  41.267  1.00 49.62           C  
ATOM    840  O   LEU A 113     -23.393  16.806  39.451  1.00 49.62           O  
ATOM    841  CG  LEU A 113     -21.452  13.255  41.718  1.00 49.62           C  
ATOM    842  CD1 LEU A 113     -21.064  13.431  43.186  1.00 49.62           C  
ATOM    843  CD2 LEU A 113     -22.155  11.908  41.552  1.00 49.62           C  
ATOM    844  N   PRO A 114     -24.782  15.059  39.152  1.00 47.52           N  
ATOM    845  CA  PRO A 114     -25.975  15.887  39.042  1.00 47.52           C  
ATOM    846  C   PRO A 114     -26.333  16.449  40.427  1.00 47.52           C  
ATOM    847  CB  PRO A 114     -27.053  14.970  38.456  1.00 47.52           C  
ATOM    848  O   PRO A 114     -26.513  15.707  41.393  1.00 47.52           O  
ATOM    849  CG  PRO A 114     -26.660  13.584  38.969  1.00 47.52           C  
ATOM    850  CD  PRO A 114     -25.136  13.647  39.092  1.00 47.52           C  
ATOM    851  N   LEU A 115     -26.406  17.775  40.532  1.00 58.50           N  
ATOM    852  CA  LEU A 115     -26.797  18.474  41.756  1.00 58.50           C  
ATOM    853  C   LEU A 115     -28.270  18.174  42.104  1.00 58.50           C  
ATOM    854  CB  LEU A 115     -26.580  19.987  41.569  1.00 58.50           C  
ATOM    855  O   LEU A 115     -29.124  18.238  41.217  1.00 58.50           O  
ATOM    856  CG  LEU A 115     -25.101  20.416  41.550  1.00 58.50           C  
ATOM    857  CD1 LEU A 115     -24.979  21.836  40.997  1.00 58.50           C  
ATOM    858  CD2 LEU A 115     -24.497  20.399  42.957  1.00 58.50           C  
ATOM    859  N   PRO A 116     -28.602  17.885  43.377  1.00 54.50           N  
ATOM    860  CA  PRO A 116     -29.979  17.667  43.797  1.00 54.50           C  
ATOM    861  C   PRO A 116     -30.740  18.999  43.854  1.00 54.50           C  
ATOM    862  CB  PRO A 116     -29.886  16.969  45.156  1.00 54.50           C  
ATOM    863  O   PRO A 116     -30.236  20.000  44.363  1.00 54.50           O  
ATOM    864  CG  PRO A 116     -28.571  17.492  45.735  1.00 54.50           C  
ATOM    865  CD  PRO A 116     -27.695  17.741  44.506  1.00 54.50           C  
ATOM    866  N   MET A 117     -31.976  18.991  43.348  1.00 49.42           N  
ATOM    867  CA  MET A 117     -32.932  20.100  43.416  1.00 49.42           C  
ATOM    868  C   MET A 117     -33.188  20.498  44.875  1.00 49.42           C  
ATOM    869  CB  MET A 117     -34.249  19.672  42.745  1.00 49.42           C  
ATOM    870  O   MET A 117     -33.998  19.884  45.571  1.00 49.42           O  
ATOM    871  CG  MET A 117     -34.169  19.628  41.214  1.00 49.42           C  
ATOM    872  SD  MET A 117     -35.020  20.997  40.380  1.00 49.42           S  
ATOM    873  CE  MET A 117     -36.751  20.570  40.726  1.00 49.42           C  
ATOM    874  N   ARG A 118     -32.491  21.534  45.347  1.00 58.58           N  
ATOM    875  CA  ARG A 118     -32.748  22.155  46.644  1.00 58.58           C  
ATOM    876  C   ARG A 118     -33.876  23.168  46.477  1.00 58.58           C  
ATOM    877  CB  ARG A 118     -31.453  22.765  47.201  1.00 58.58           C  
ATOM    878  O   ARG A 118     -33.684  24.236  45.909  1.00 58.58           O  
ATOM    879  CG  ARG A 118     -31.595  23.093  48.693  1.00 58.58           C  
ATOM    880  CD  ARG A 118     -30.296  23.698  49.231  1.00 58.58           C  
ATOM    881  NE  ARG A 118     -30.300  23.757  50.703  1.00 58.58           N  
ATOM    882  NH1 ARG A 118     -28.358  24.948  50.930  1.00 58.58           N  
ATOM    883  NH2 ARG A 118     -29.488  24.329  52.751  1.00 58.58           N  
ATOM    884  CZ  ARG A 118     -29.384  24.339  51.452  1.00 58.58           C  
ATOM    885  N   GLY A 119     -35.062  22.797  46.950  1.00 44.35           N  
ATOM    886  CA  GLY A 119     -36.161  23.730  47.150  1.00 44.35           C  
ATOM    887  C   GLY A 119     -35.825  24.697  48.281  1.00 44.35           C  
ATOM    888  O   GLY A 119     -35.602  24.272  49.412  1.00 44.35           O  
ATOM    889  N   GLU A 120     -35.817  25.989  47.973  1.00 49.76           N  
ATOM    890  CA  GLU A 120     -35.846  27.068  48.958  1.00 49.76           C  
ATOM    891  C   GLU A 120     -37.021  27.985  48.608  1.00 49.76           C  
ATOM    892  CB  GLU A 120     -34.480  27.773  49.084  1.00 49.76           C  
ATOM    893  O   GLU A 120     -36.942  28.889  47.781  1.00 49.76           O  
ATOM    894  CG  GLU A 120     -33.511  26.874  49.875  1.00 49.76           C  
ATOM    895  CD  GLU A 120     -32.109  27.463  50.087  1.00 49.76           C  
ATOM    896  OE1 GLU A 120     -31.701  27.585  51.266  1.00 49.76           O  
ATOM    897  OE2 GLU A 120     -31.383  27.635  49.083  1.00 49.76           O  
ATOM    898  N   SER A 121     -38.157  27.688  49.237  1.00 48.10           N  
ATOM    899  CA  SER A 121     -39.267  28.615  49.404  1.00 48.10           C  
ATOM    900  C   SER A 121     -38.851  29.698  50.398  1.00 48.10           C  
ATOM    901  CB  SER A 121     -40.482  27.874  49.990  1.00 48.10           C  
ATOM    902  O   SER A 121     -38.742  29.401  51.586  1.00 48.10           O  
ATOM    903  OG  SER A 121     -40.963  26.878  49.109  1.00 48.10           O  
ATOM    904  N   GLN A 122     -38.691  30.953  49.968  1.00 50.34           N  
ATOM    905  CA  GLN A 122     -38.873  32.090  50.877  1.00 50.34           C  
ATOM    906  C   GLN A 122     -39.227  33.403  50.154  1.00 50.34           C  
ATOM    907  CB  GLN A 122     -37.685  32.251  51.855  1.00 50.34           C  
ATOM    908  O   GLN A 122     -38.403  34.035  49.509  1.00 50.34           O  
ATOM    909  CG  GLN A 122     -38.221  32.446  53.287  1.00 50.34           C  
ATOM    910  CD  GLN A 122     -37.141  32.443  54.363  1.00 50.34           C  
ATOM    911  NE2 GLN A 122     -37.508  32.245  55.612  1.00 50.34           N  
ATOM    912  OE1 GLN A 122     -35.962  32.627  54.133  1.00 50.34           O  
ATOM    913  N   ALA A 123     -40.513  33.748  50.277  1.00 51.13           N  
ATOM    914  CA  ALA A 123     -41.101  35.058  50.574  1.00 51.13           C  
ATOM    915  C   ALA A 123     -40.517  36.362  49.965  1.00 51.13           C  
ATOM    916  CB  ALA A 123     -41.203  35.144  52.104  1.00 51.13           C  
ATOM    917  O   ALA A 123     -39.474  36.856  50.370  1.00 51.13           O  
ATOM    918  N   THR A 124     -41.348  36.974  49.107  1.00 42.12           N  
ATOM    919  CA  THR A 124     -41.769  38.398  49.067  1.00 42.12           C  
ATOM    920  C   THR A 124     -40.752  39.521  49.312  1.00 42.12           C  
ATOM    921  CB  THR A 124     -42.936  38.647  50.049  1.00 42.12           C  
ATOM    922  O   THR A 124     -40.329  39.735  50.443  1.00 42.12           O  
ATOM    923  CG2 THR A 124     -44.205  37.878  49.687  1.00 42.12           C  
ATOM    924  OG1 THR A 124     -42.575  38.264  51.354  1.00 42.12           O  
ATOM    925  N   SER A 125     -40.601  40.408  48.319  1.00 53.42           N  
ATOM    926  CA  SER A 125     -40.670  41.863  48.545  1.00 53.42           C  
ATOM    927  C   SER A 125     -40.900  42.627  47.232  1.00 53.42           C  
ATOM    928  CB  SER A 125     -39.410  42.413  49.216  1.00 53.42           C  
ATOM    929  O   SER A 125     -40.203  42.396  46.247  1.00 53.42           O  
ATOM    930  OG  SER A 125     -39.696  43.723  49.663  1.00 53.42           O  
ATOM    931  N   CYS A 126     -41.889  43.524  47.227  1.00 44.90           N  
ATOM    932  CA  CYS A 126     -42.207  44.458  46.143  1.00 44.90           C  
ATOM    933  C   CYS A 126     -41.337  45.725  46.228  1.00 44.90           C  
ATOM    934  CB  CYS A 126     -43.680  44.892  46.274  1.00 44.90           C  
ATOM    935  O   CYS A 126     -41.091  46.181  47.342  1.00 44.90           O  
ATOM    936  SG  CYS A 126     -44.831  43.487  46.248  1.00 44.90           S  
ATOM    937  N   GLN A 127     -40.973  46.309  45.076  1.00 52.94           N  
ATOM    938  CA  GLN A 127     -40.668  47.733  44.769  1.00 52.94           C  
ATOM    939  C   GLN A 127     -39.968  47.736  43.387  1.00 52.94           C  
ATOM    940  CB  GLN A 127     -39.770  48.379  45.849  1.00 52.94           C  
ATOM    941  O   GLN A 127     -39.067  46.928  43.188  1.00 52.94           O  
ATOM    942  CG  GLN A 127     -40.607  49.078  46.942  1.00 52.94           C  
ATOM    943  CD  GLN A 127     -39.833  49.328  48.233  1.00 52.94           C  
ATOM    944  NE2 GLN A 127     -40.442  49.145  49.386  1.00 52.94           N  
ATOM    945  OE1 GLN A 127     -38.687  49.736  48.244  1.00 52.94           O  
ATOM    946  N   VAL A 128     -40.335  48.501  42.353  1.00 44.35           N  
ATOM    947  CA  VAL A 128     -40.947  49.837  42.201  1.00 44.35           C  
ATOM    948  C   VAL A 128     -41.990  49.804  41.083  1.00 44.35           C  
ATOM    949  CB  VAL A 128     -39.830  50.830  41.809  1.00 44.35           C  
ATOM    950  O   VAL A 128     -41.759  49.061  40.104  1.00 44.35           O  
ATOM    951  CG1 VAL A 128     -40.334  52.231  41.440  1.00 44.35           C  
ATOM    952  CG2 VAL A 128     -38.830  50.988  42.962  1.00 44.35           C  
ATOM    953  OXT VAL A 128     -42.990  50.529  41.252  1.00 44.35           O  
TER     954      VAL A 128                                                      
ENDMDL                                                                          
END                                                                             
