# Supplementary material for: PICNIC accurately predicts condensate-forming proteins regardless of their structural disorder across organisms
Source: Nat Commun. 2024 Dec 11;15:10668. doi: 10.1038/s41467-024-55089-x (PMC11634905; doi:10.1038/s41467-024-55089-x)
Supplement: Supplementary file 7 — Dataset S6 [file 41467_2024_55089_MOESM7_ESM.zip › Dataset_S6/Negative_predictions/AF-Q8IZY5-BRCC2.pdb]

HEADER                                            01-JUL-21                     
TITLE     ALPHAFOLD MONOMER V2.0 PREDICTION FOR BH3-LIKE MOTIF-CONTAINING CELL  
TITLE    2 DEATH INDUCER (Q8IZY5)                                               
COMPND    MOL_ID: 1;                                                            
COMPND   2 MOLECULE: BH3-LIKE MOTIF-CONTAINING CELL DEATH INDUCER;              
COMPND   3 CHAIN: A                                                             
SOURCE    MOL_ID: 1;                                                            
SOURCE   2 ORGANISM_SCIENTIFIC: HOMO SAPIENS;                                   
SOURCE   3 ORGANISM_TAXID: 9606                                                 
REMARK   1                                                                      
REMARK   1 REFERENCE 1                                                          
REMARK   1  AUTH   JOHN JUMPER, RICHARD EVANS, ALEXANDER PRITZEL, TIM GREEN,    
REMARK   1  AUTH 2 MICHAEL FIGURNOV, OLAF RONNEBERGER, KATHRYN TUNYASUVUNAKOOL, 
REMARK   1  AUTH 3 RUSS BATES, AUGUSTIN ZIDEK, ANNA POTAPENKO, ALEX BRIDGLAND,  
REMARK   1  AUTH 4 CLEMENS MEYER, SIMON A A KOHL, ANDREW J BALLARD,             
REMARK   1  AUTH 5 ANDREW COWIE, BERNARDINO ROMERA-PAREDES, STANISLAV NIKOLOV,  
REMARK   1  AUTH 6 RISHUB JAIN, JONAS ADLER, TREVOR BACK, STIG PETERSEN,        
REMARK   1  AUTH 7 DAVID REIMAN, ELLEN CLANCY, MICHAL ZIELINSKI,                
REMARK   1  AUTH 8 MARTIN STEINEGGER, MICHALINA PACHOLSKA, TAMAS BERGHAMMER,    
REMARK   1  AUTH 9 DAVID SILVER, ORIOL VINYALS, ANDREW W SENIOR,                
REMARK   1  AUTH10 KORAY KAVUKCUOGLU, PUSHMEET KOHLI, DEMIS HASSABIS            
REMARK   1  TITL   HIGHLY ACCURATE PROTEIN STRUCTURE PREDICTION WITH ALPHAFOLD  
REMARK   1  REF    NATURE                        V. 596   583 2021              
REMARK   1  REFN                   ISSN 0028-0836                               
REMARK   1  PMID   34265844                                                     
REMARK   1  DOI    10.1038/s41586-021-03819-2                                   
REMARK   1                                                                      
REMARK   1 DISCLAIMERS                                                          
REMARK   1 ALPHAFOLD DATA, COPYRIGHT (2021) DEEPMIND TECHNOLOGIES LIMITED. THE  
REMARK   1 INFORMATION PROVIDED IS THEORETICAL MODELLING ONLY AND CAUTION SHOULD
REMARK   1 BE EXERCISED IN ITS USE. IT IS PROVIDED "AS-IS" WITHOUT ANY WARRANTY 
REMARK   1 OF ANY KIND, WHETHER EXPRESSED OR IMPLIED. NO WARRANTY IS GIVEN THAT 
REMARK   1 USE OF THE INFORMATION SHALL NOT INFRINGE THE RIGHTS OF ANY THIRD    
REMARK   1 PARTY. THE INFORMATION IS NOT INTENDED TO BE A SUBSTITUTE FOR        
REMARK   1 PROFESSIONAL MEDICAL ADVICE, DIAGNOSIS, OR TREATMENT, AND DOES NOT   
REMARK   1 CONSTITUTE MEDICAL OR OTHER PROFESSIONAL ADVICE. IT IS AVAILABLE FOR 
REMARK   1 ACADEMIC AND COMMERCIAL PURPOSES, UNDER CC-BY 4.0 LICENCE.           
DBREF  XXXX A    1   108  UNP    Q8IZY5   BLID_HUMAN       1    108             
SEQRES   1 A  108  MET VAL THR LEU LEU PRO ILE GLU GLY GLN GLU ILE HIS          
SEQRES   2 A  108  PHE PHE GLU ILE LEU GLU SER GLU CYS VAL LEU TYR THR          
SEQRES   3 A  108  GLY TRP ILE GLU ARG ALA SER GLY SER SER ILE TYR PRO          
SEQRES   4 A  108  GLU ALA LYS ALA ARG LEU PRO LEU GLU ALA LEU LEU GLY          
SEQRES   5 A  108  SER ASN LYS GLU PRO MET LEU PRO LYS GLU THR VAL LEU          
SEQRES   6 A  108  SER LEU LYS ARG TYR ASN LEU GLY SER SER ALA MET LYS          
SEQRES   7 A  108  ARG ASN VAL PRO GLY HIS VAL LEU GLN ARG PRO SER TYR          
SEQRES   8 A  108  LEU THR ARG ILE GLN VAL THR LEU LEU CYS ASN SER SER          
SEQRES   9 A  108  ALA GLU ALA LEU                                              
CRYST1    1.000    1.000    1.000  90.00  90.00  90.00 P 1           1          
ORIGX1      1.000000  0.000000  0.000000        0.00000                         
ORIGX2      0.000000  1.000000  0.000000        0.00000                         
ORIGX3      0.000000  0.000000  1.000000        0.00000                         
SCALE1      1.000000  0.000000  0.000000        0.00000                         
SCALE2      0.000000  1.000000  0.000000        0.00000                         
SCALE3      0.000000  0.000000  1.000000        0.00000                         
MODEL        1                                                                  
ATOM      1  N   MET A   1     -14.313  -7.258  20.955  1.00 43.55           N  
ATOM      2  CA  MET A   1     -15.300  -6.832  19.940  1.00 43.55           C  
ATOM      3  C   MET A   1     -14.799  -7.347  18.599  1.00 43.55           C  
ATOM      4  CB  MET A   1     -15.456  -5.298  19.975  1.00 43.55           C  
ATOM      5  O   MET A   1     -13.728  -6.924  18.189  1.00 43.55           O  
ATOM      6  CG  MET A   1     -16.648  -4.779  19.165  1.00 43.55           C  
ATOM      7  SD  MET A   1     -17.007  -3.024  19.464  1.00 43.55           S  
ATOM      8  CE  MET A   1     -15.737  -2.230  18.442  1.00 43.55           C  
ATOM      9  N   VAL A   2     -15.470  -8.338  18.005  1.00 39.28           N  
ATOM     10  CA  VAL A   2     -15.089  -8.930  16.709  1.00 39.28           C  
ATOM     11  C   VAL A   2     -15.805  -8.130  15.626  1.00 39.28           C  
ATOM     12  CB  VAL A   2     -15.462 -10.430  16.636  1.00 39.28           C  
ATOM     13  O   VAL A   2     -17.032  -8.090  15.613  1.00 39.28           O  
ATOM     14  CG1 VAL A   2     -15.072 -11.056  15.292  1.00 39.28           C  
ATOM     15  CG2 VAL A   2     -14.754 -11.222  17.746  1.00 39.28           C  
ATOM     16  N   THR A   3     -15.057  -7.437  14.773  1.00 43.12           N  
ATOM     17  CA  THR A   3     -15.637  -6.641  13.687  1.00 43.12           C  
ATOM     18  C   THR A   3     -15.674  -7.499  12.429  1.00 43.12           C  
ATOM     19  CB  THR A   3     -14.870  -5.328  13.459  1.00 43.12           C  
ATOM     20  O   THR A   3     -14.653  -7.682  11.772  1.00 43.12           O  
ATOM     21  CG2 THR A   3     -15.704  -4.329  12.657  1.00 43.12           C  
ATOM     22  OG1 THR A   3     -14.565  -4.699  14.687  1.00 43.12           O  
ATOM     23  N   LEU A   4     -16.847  -8.051  12.122  1.00 36.75           N  
ATOM     24  CA  LEU A   4     -17.130  -8.742  10.865  1.00 36.75           C  
ATOM     25  C   LEU A   4     -17.457  -7.680   9.808  1.00 36.75           C  
ATOM     26  CB  LEU A   4     -18.302  -9.721  11.081  1.00 36.75           C  
ATOM     27  O   LEU A   4     -18.404  -6.910   9.977  1.00 36.75           O  
ATOM     28  CG  LEU A   4     -17.970 -10.913  12.001  1.00 36.75           C  
ATOM     29  CD1 LEU A   4     -19.251 -11.544  12.542  1.00 36.75           C  
ATOM     30  CD2 LEU A   4     -17.168 -11.987  11.265  1.00 36.75           C  
ATOM     31  N   LEU A   5     -16.660  -7.600   8.743  1.00 40.85           N  
ATOM     32  CA  LEU A   5     -17.008  -6.798   7.572  1.00 40.85           C  
ATOM     33  C   LEU A   5     -17.855  -7.671   6.638  1.00 40.85           C  
ATOM     34  CB  LEU A   5     -15.740  -6.256   6.887  1.00 40.85           C  
ATOM     35  O   LEU A   5     -17.387  -8.737   6.241  1.00 40.85           O  
ATOM     36  CG  LEU A   5     -15.291  -4.904   7.472  1.00 40.85           C  
ATOM     37  CD1 LEU A   5     -13.824  -4.639   7.139  1.00 40.85           C  
ATOM     38  CD2 LEU A   5     -16.120  -3.743   6.909  1.00 40.85           C  
ATOM     39  N   PRO A   6     -19.083  -7.255   6.285  1.00 41.57           N  
ATOM     40  CA  PRO A   6     -19.929  -8.010   5.378  1.00 41.57           C  
ATOM     41  C   PRO A   6     -19.402  -7.822   3.955  1.00 41.57           C  
ATOM     42  CB  PRO A   6     -21.343  -7.461   5.598  1.00 41.57           C  
ATOM     43  O   PRO A   6     -19.801  -6.901   3.245  1.00 41.57           O  
ATOM     44  CG  PRO A   6     -21.100  -6.004   5.992  1.00 41.57           C  
ATOM     45  CD  PRO A   6     -19.760  -6.044   6.725  1.00 41.57           C  
ATOM     46  N   ILE A   7     -18.471  -8.677   3.543  1.00 49.90           N  
ATOM     47  CA  ILE A   7     -18.216  -8.895   2.123  1.00 49.90           C  
ATOM     48  C   ILE A   7     -19.251  -9.927   1.694  1.00 49.90           C  
ATOM     49  CB  ILE A   7     -16.755  -9.288   1.838  1.00 49.90           C  
ATOM     50  O   ILE A   7     -19.304 -11.032   2.226  1.00 49.90           O  
ATOM     51  CG1 ILE A   7     -15.814  -8.174   2.360  1.00 49.90           C  
ATOM     52  CG2 ILE A   7     -16.573  -9.496   0.321  1.00 49.90           C  
ATOM     53  CD1 ILE A   7     -14.321  -8.482   2.204  1.00 49.90           C  
ATOM     54  N   GLU A   8     -20.143  -9.474   0.821  1.00 52.34           N  
ATOM     55  CA  GLU A   8     -21.249 -10.181   0.178  1.00 52.34           C  
ATOM     56  C   GLU A   8     -21.114 -11.719   0.223  1.00 52.34           C  
ATOM     57  CB  GLU A   8     -21.322  -9.594  -1.244  1.00 52.34           C  
ATOM     58  O   GLU A   8     -20.478 -12.343  -0.619  1.00 52.34           O  
ATOM     59  CG  GLU A   8     -22.704  -9.648  -1.904  1.00 52.34           C  
ATOM     60  CD  GLU A   8     -22.795  -8.698  -3.118  1.00 52.34           C  
ATOM     61  OE1 GLU A   8     -23.941  -8.361  -3.494  1.00 52.34           O  
ATOM     62  OE2 GLU A   8     -21.737  -8.283  -3.646  1.00 52.34           O  
ATOM     63  N   GLY A   9     -21.705 -12.328   1.258  1.00 49.89           N  
ATOM     64  CA  GLY A   9     -21.885 -13.777   1.367  1.00 49.89           C  
ATOM     65  C   GLY A   9     -20.733 -14.604   1.944  1.00 49.89           C  
ATOM     66  O   GLY A   9     -20.898 -15.820   2.041  1.00 49.89           O  
ATOM     67  N   GLN A  10     -19.612 -14.014   2.367  1.00 50.92           N  
ATOM     68  CA  GLN A  10     -18.530 -14.786   2.986  1.00 50.92           C  
ATOM     69  C   GLN A  10     -17.933 -14.033   4.181  1.00 50.92           C  
ATOM     70  CB  GLN A  10     -17.509 -15.198   1.901  1.00 50.92           C  
ATOM     71  O   GLN A  10     -17.310 -12.984   4.035  1.00 50.92           O  
ATOM     72  CG  GLN A  10     -17.047 -16.655   2.073  1.00 50.92           C  
ATOM     73  CD  GLN A  10     -16.245 -17.190   0.886  1.00 50.92           C  
ATOM     74  NE2 GLN A  10     -15.835 -18.440   0.927  1.00 50.92           N  
ATOM     75  OE1 GLN A  10     -15.972 -16.531  -0.102  1.00 50.92           O  
ATOM     76  N   GLU A  11     -18.159 -14.568   5.385  1.00 49.21           N  
ATOM     77  CA  GLU A  11     -17.540 -14.102   6.630  1.00 49.21           C  
ATOM     78  C   GLU A  11     -16.039 -14.407   6.585  1.00 49.21           C  
ATOM     79  CB  GLU A  11     -18.193 -14.777   7.853  1.00 49.21           C  
ATOM     80  O   GLU A  11     -15.581 -15.430   7.083  1.00 49.21           O  
ATOM     81  CG  GLU A  11     -19.627 -14.302   8.128  1.00 49.21           C  
ATOM     82  CD  GLU A  11     -20.261 -14.967   9.366  1.00 49.21           C  
ATOM     83  OE1 GLU A  11     -21.333 -14.473   9.785  1.00 49.21           O  
ATOM     84  OE2 GLU A  11     -19.694 -15.952   9.890  1.00 49.21           O  
ATOM     85  N   ILE A  12     -15.264 -13.542   5.936  1.00 57.40           N  
ATOM     86  CA  ILE A  12     -13.806 -13.653   5.937  1.00 57.40           C  
ATOM     87  C   ILE A  12     -13.304 -12.995   7.217  1.00 57.40           C  
ATOM     88  CB  ILE A  12     -13.183 -13.082   4.649  1.00 57.40           C  
ATOM     89  O   ILE A  12     -13.615 -11.834   7.517  1.00 57.40           O  
ATOM     90  CG1 ILE A  12     -13.755 -13.827   3.419  1.00 57.40           C  
ATOM     91  CG2 ILE A  12     -11.651 -13.227   4.690  1.00 57.40           C  
ATOM     92  CD1 ILE A  12     -13.300 -13.259   2.071  1.00 57.40           C  
ATOM     93  N   HIS A  13     -12.538 -13.750   7.997  1.00 56.98           N  
ATOM     94  CA  HIS A  13     -11.987 -13.259   9.250  1.00 56.98           C  
ATOM     95  C   HIS A  13     -10.994 -12.128   8.934  1.00 56.98           C  
ATOM     96  CB  HIS A  13     -11.359 -14.432  10.028  1.00 56.98           C  
ATOM     97  O   HIS A  13     -10.132 -12.279   8.077  1.00 56.98           O  
ATOM     98  CG  HIS A  13     -11.847 -14.531  11.452  1.00 56.98           C  
ATOM     99  CD2 HIS A  13     -12.974 -15.178  11.889  1.00 56.98           C  
ATOM    100  ND1 HIS A  13     -11.218 -14.018  12.563  1.00 56.98           N  
ATOM    101  CE1 HIS A  13     -11.949 -14.344  13.642  1.00 56.98           C  
ATOM    102  NE2 HIS A  13     -13.035 -15.039  13.283  1.00 56.98           N  
ATOM    103  N   PHE A  14     -11.068 -10.987   9.629  1.00 58.24           N  
ATOM    104  CA  PHE A  14     -10.185  -9.832   9.365  1.00 58.24           C  
ATOM    105  C   PHE A  14      -8.687 -10.201   9.353  1.00 58.24           C  
ATOM    106  CB  PHE A  14     -10.470  -8.761  10.428  1.00 58.24           C  
ATOM    107  O   PHE A  14      -7.906  -9.635   8.592  1.00 58.24           O  
ATOM    108  CG  PHE A  14      -9.621  -7.509  10.312  1.00 58.24           C  
ATOM    109  CD1 PHE A  14      -8.547  -7.293  11.196  1.00 58.24           C  
ATOM    110  CD2 PHE A  14      -9.905  -6.555   9.316  1.00 58.24           C  
ATOM    111  CE1 PHE A  14      -7.778  -6.121  11.098  1.00 58.24           C  
ATOM    112  CE2 PHE A  14      -9.118  -5.395   9.202  1.00 58.24           C  
ATOM    113  CZ  PHE A  14      -8.053  -5.178  10.093  1.00 58.24           C  
ATOM    114  N   PHE A  15      -8.300 -11.195  10.157  1.00 57.33           N  
ATOM    115  CA  PHE A  15      -6.950 -11.755  10.162  1.00 57.33           C  
ATOM    116  C   PHE A  15      -6.554 -12.406   8.827  1.00 57.33           C  
ATOM    117  CB  PHE A  15      -6.822 -12.746  11.327  1.00 57.33           C  
ATOM    118  O   PHE A  15      -5.439 -12.180   8.373  1.00 57.33           O  
ATOM    119  CG  PHE A  15      -6.453 -12.073  12.634  1.00 57.33           C  
ATOM    120  CD1 PHE A  15      -5.098 -11.807  12.902  1.00 57.33           C  
ATOM    121  CD2 PHE A  15      -7.437 -11.699  13.569  1.00 57.33           C  
ATOM    122  CE1 PHE A  15      -4.724 -11.178  14.101  1.00 57.33           C  
ATOM    123  CE2 PHE A  15      -7.063 -11.071  14.772  1.00 57.33           C  
ATOM    124  CZ  PHE A  15      -5.706 -10.812  15.038  1.00 57.33           C  
ATOM    125  N   GLU A  16      -7.458 -13.123   8.156  1.00 57.41           N  
ATOM    126  CA  GLU A  16      -7.191 -13.739   6.845  1.00 57.41           C  
ATOM    127  C   GLU A  16      -6.958 -12.679   5.759  1.00 57.41           C  
ATOM    128  CB  GLU A  16      -8.375 -14.627   6.424  1.00 57.41           C  
ATOM    129  O   GLU A  16      -6.124 -12.862   4.869  1.00 57.41           O  
ATOM    130  CG  GLU A  16      -8.590 -15.841   7.341  1.00 57.41           C  
ATOM    131  CD  GLU A  16      -9.827 -16.670   6.956  1.00 57.41           C  
ATOM    132  OE1 GLU A  16      -9.867 -17.859   7.340  1.00 57.41           O  
ATOM    133  OE2 GLU A  16     -10.764 -16.095   6.353  1.00 57.41           O  
ATOM    134  N   ILE A  17      -7.652 -11.536   5.851  1.00 62.10           N  
ATOM    135  CA  ILE A  17      -7.441 -10.397   4.945  1.00 62.10           C  
ATOM    136  C   ILE A  17      -6.042  -9.816   5.156  1.00 62.10           C  
ATOM    137  CB  ILE A  17      -8.528  -9.311   5.120  1.00 62.10           C  
ATOM    138  O   ILE A  17      -5.316  -9.613   4.184  1.00 62.10           O  
ATOM    139  CG1 ILE A  17      -9.931  -9.906   4.863  1.00 62.10           C  
ATOM    140  CG2 ILE A  17      -8.255  -8.119   4.178  1.00 62.10           C  
ATOM    141  CD1 ILE A  17     -11.092  -8.927   5.076  1.00 62.10           C  
ATOM    142  N   LEU A  18      -5.648  -9.585   6.413  1.00 57.98           N  
ATOM    143  CA  LEU A  18      -4.321  -9.056   6.728  1.00 57.98           C  
ATOM    144  C   LEU A  18      -3.207 -10.009   6.293  1.00 57.98           C  
ATOM    145  CB  LEU A  18      -4.203  -8.765   8.231  1.00 57.98           C  
ATOM    146  O   LEU A  18      -2.217  -9.552   5.726  1.00 57.98           O  
ATOM    147  CG  LEU A  18      -4.994  -7.547   8.731  1.00 57.98           C  
ATOM    148  CD1 LEU A  18      -4.735  -7.409  10.233  1.00 57.98           C  
ATOM    149  CD2 LEU A  18      -4.566  -6.239   8.058  1.00 57.98           C  
ATOM    150  N   GLU A  19      -3.361 -11.315   6.509  1.00 55.72           N  
ATOM    151  CA  GLU A  19      -2.386 -12.305   6.043  1.00 55.72           C  
ATOM    152  C   GLU A  19      -2.279 -12.301   4.512  1.00 55.72           C  
ATOM    153  CB  GLU A  19      -2.746 -13.702   6.568  1.00 55.72           C  
ATOM    154  O   GLU A  19      -1.171 -12.273   3.973  1.00 55.72           O  
ATOM    155  CG  GLU A  19      -2.386 -13.849   8.056  1.00 55.72           C  
ATOM    156  CD  GLU A  19      -2.669 -15.250   8.623  1.00 55.72           C  
ATOM    157  OE1 GLU A  19      -2.421 -15.424   9.838  1.00 55.72           O  
ATOM    158  OE2 GLU A  19      -3.099 -16.137   7.852  1.00 55.72           O  
ATOM    159  N   SER A  20      -3.409 -12.218   3.805  1.00 57.25           N  
ATOM    160  CA  SER A  20      -3.436 -12.130   2.339  1.00 57.25           C  
ATOM    161  C   SER A  20      -2.772 -10.850   1.816  1.00 57.25           C  
ATOM    162  CB  SER A  20      -4.879 -12.200   1.831  1.00 57.25           C  
ATOM    163  O   SER A  20      -2.003 -10.895   0.853  1.00 57.25           O  
ATOM    164  OG  SER A  20      -5.499 -13.406   2.229  1.00 57.25           O  
ATOM    165  N   GLU A  21      -3.017  -9.705   2.456  1.00 55.78           N  
ATOM    166  CA  GLU A  21      -2.395  -8.426   2.094  1.00 55.78           C  
ATOM    167  C   GLU A  21      -0.885  -8.424   2.397  1.00 55.78           C  
ATOM    168  CB  GLU A  21      -3.151  -7.280   2.794  1.00 55.78           C  
ATOM    169  O   GLU A  21      -0.091  -7.940   1.585  1.00 55.78           O  
ATOM    170  CG  GLU A  21      -2.806  -5.903   2.201  1.00 55.78           C  
ATOM    171  CD  GLU A  21      -3.673  -4.749   2.746  1.00 55.78           C  
ATOM    172  OE1 GLU A  21      -3.562  -3.636   2.177  1.00 55.78           O  
ATOM    173  OE2 GLU A  21      -4.434  -4.957   3.718  1.00 55.78           O  
ATOM    174  N   CYS A  22      -0.462  -9.055   3.500  1.00 54.67           N  
ATOM    175  CA  CYS A  22       0.954  -9.248   3.824  1.00 54.67           C  
ATOM    176  C   CYS A  22       1.675 -10.110   2.777  1.00 54.67           C  
ATOM    177  CB  CYS A  22       1.101  -9.873   5.218  1.00 54.67           C  
ATOM    178  O   CYS A  22       2.777  -9.754   2.358  1.00 54.67           O  
ATOM    179  SG  CYS A  22       0.648  -8.670   6.499  1.00 54.67           S  
ATOM    180  N   VAL A  23       1.058 -11.205   2.318  1.00 53.50           N  
ATOM    181  CA  VAL A  23       1.620 -12.071   1.262  1.00 53.50           C  
ATOM    182  C   VAL A  23       1.744 -11.322  -0.068  1.00 53.50           C  
ATOM    183  CB  VAL A  23       0.770 -13.349   1.100  1.00 53.50           C  
ATOM    184  O   VAL A  23       2.726 -11.483  -0.796  1.00 53.50           O  
ATOM    185  CG1 VAL A  23       1.186 -14.191  -0.115  1.00 53.50           C  
ATOM    186  CG2 VAL A  23       0.912 -14.256   2.329  1.00 53.50           C  
ATOM    187  N   LEU A  24       0.783 -10.454  -0.392  1.00 55.14           N  
ATOM    188  CA  LEU A  24       0.897  -9.601  -1.574  1.00 55.14           C  
ATOM    189  C   LEU A  24       2.051  -8.602  -1.428  1.00 55.14           C  
ATOM    190  CB  LEU A  24      -0.443  -8.901  -1.849  1.00 55.14           C  
ATOM    191  O   LEU A  24       2.811  -8.415  -2.378  1.00 55.14           O  
ATOM    192  CG  LEU A  24      -1.547  -9.847  -2.355  1.00 55.14           C  
ATOM    193  CD1 LEU A  24      -2.869  -9.084  -2.432  1.00 55.14           C  
ATOM    194  CD2 LEU A  24      -1.242 -10.405  -3.750  1.00 55.14           C  
ATOM    195  N   TYR A  25       2.241  -8.009  -0.249  1.00 50.98           N  
ATOM    196  CA  TYR A  25       3.340  -7.073  -0.016  1.00 50.98           C  
ATOM    197  C   TYR A  25       4.718  -7.745  -0.143  1.00 50.98           C  
ATOM    198  CB  TYR A  25       3.149  -6.399   1.347  1.00 50.98           C  
ATOM    199  O   TYR A  25       5.613  -7.191  -0.789  1.00 50.98           O  
ATOM    200  CG  TYR A  25       4.050  -5.199   1.549  1.00 50.98           C  
ATOM    201  CD1 TYR A  25       5.184  -5.293   2.378  1.00 50.98           C  
ATOM    202  CD2 TYR A  25       3.747  -3.984   0.905  1.00 50.98           C  
ATOM    203  CE1 TYR A  25       6.005  -4.167   2.575  1.00 50.98           C  
ATOM    204  CE2 TYR A  25       4.582  -2.864   1.077  1.00 50.98           C  
ATOM    205  OH  TYR A  25       6.527  -1.878   2.072  1.00 50.98           O  
ATOM    206  CZ  TYR A  25       5.716  -2.956   1.909  1.00 50.98           C  
ATOM    207  N   THR A  26       4.891  -8.962   0.386  1.00 51.41           N  
ATOM    208  CA  THR A  26       6.159  -9.704   0.263  1.00 51.41           C  
ATOM    209  C   THR A  26       6.452 -10.106  -1.180  1.00 51.41           C  
ATOM    210  CB  THR A  26       6.212 -10.949   1.158  1.00 51.41           C  
ATOM    211  O   THR A  26       7.582  -9.921  -1.629  1.00 51.41           O  
ATOM    212  CG2 THR A  26       6.190 -10.593   2.643  1.00 51.41           C  
ATOM    213  OG1 THR A  26       5.122 -11.792   0.904  1.00 51.41           O  
ATOM    214  N   GLY A  27       5.450 -10.543  -1.950  1.00 51.91           N  
ATOM    215  CA  GLY A  27       5.626 -10.855  -3.373  1.00 51.91           C  
ATOM    216  C   GLY A  27       6.017  -9.636  -4.221  1.00 51.91           C  
ATOM    217  O   GLY A  27       6.758  -9.759  -5.200  1.00 51.91           O  
ATOM    218  N   TRP A  28       5.564  -8.437  -3.841  1.00 46.06           N  
ATOM    219  CA  TRP A  28       5.984  -7.190  -4.488  1.00 46.06           C  
ATOM    220  C   TRP A  28       7.420  -6.807  -4.117  1.00 46.06           C  
ATOM    221  CB  TRP A  28       5.001  -6.064  -4.155  1.00 46.06           C  
ATOM    222  O   TRP A  28       8.163  -6.355  -4.991  1.00 46.06           O  
ATOM    223  CG  TRP A  28       3.709  -6.087  -4.917  1.00 46.06           C  
ATOM    224  CD1 TRP A  28       2.885  -7.150  -5.068  1.00 46.06           C  
ATOM    225  CD2 TRP A  28       3.066  -4.994  -5.638  1.00 46.06           C  
ATOM    226  CE2 TRP A  28       1.824  -5.466  -6.162  1.00 46.06           C  
ATOM    227  CE3 TRP A  28       3.405  -3.649  -5.903  1.00 46.06           C  
ATOM    228  NE1 TRP A  28       1.756  -6.781  -5.764  1.00 46.06           N  
ATOM    229  CH2 TRP A  28       1.327  -3.317  -7.148  1.00 46.06           C  
ATOM    230  CZ2 TRP A  28       0.958  -4.649  -6.901  1.00 46.06           C  
ATOM    231  CZ3 TRP A  28       2.547  -2.821  -6.653  1.00 46.06           C  
ATOM    232  N   ILE A  29       7.835  -7.040  -2.868  1.00 49.14           N  
ATOM    233  CA  ILE A  29       9.228  -6.845  -2.446  1.00 49.14           C  
ATOM    234  C   ILE A  29      10.154  -7.860  -3.122  1.00 49.14           C  
ATOM    235  CB  ILE A  29       9.360  -6.849  -0.905  1.00 49.14           C  
ATOM    236  O   ILE A  29      11.197  -7.460  -3.631  1.00 49.14           O  
ATOM    237  CG1 ILE A  29       8.679  -5.577  -0.351  1.00 49.14           C  
ATOM    238  CG2 ILE A  29      10.842  -6.895  -0.476  1.00 49.14           C  
ATOM    239  CD1 ILE A  29       8.794  -5.378   1.164  1.00 49.14           C  
ATOM    240  N   GLU A  30       9.787  -9.139  -3.214  1.00 48.63           N  
ATOM    241  CA  GLU A  30      10.600 -10.143  -3.917  1.00 48.63           C  
ATOM    242  C   GLU A  30      10.718  -9.834  -5.413  1.00 48.63           C  
ATOM    243  CB  GLU A  30      10.028 -11.552  -3.726  1.00 48.63           C  
ATOM    244  O   GLU A  30      11.813  -9.912  -5.978  1.00 48.63           O  
ATOM    245  CG  GLU A  30      10.460 -12.170  -2.390  1.00 48.63           C  
ATOM    246  CD  GLU A  30      10.087 -13.657  -2.296  1.00 48.63           C  
ATOM    247  OE1 GLU A  30      10.793 -14.376  -1.554  1.00 48.63           O  
ATOM    248  OE2 GLU A  30       9.115 -14.065  -2.974  1.00 48.63           O  
ATOM    249  N   ARG A  31       9.633  -9.379  -6.056  1.00 49.79           N  
ATOM    250  CA  ARG A  31       9.691  -8.927  -7.454  1.00 49.79           C  
ATOM    251  C   ARG A  31      10.581  -7.690  -7.625  1.00 49.79           C  
ATOM    252  CB  ARG A  31       8.267  -8.724  -7.988  1.00 49.79           C  
ATOM    253  O   ARG A  31      11.235  -7.567  -8.659  1.00 49.79           O  
ATOM    254  CG  ARG A  31       8.264  -8.421  -9.496  1.00 49.79           C  
ATOM    255  CD  ARG A  31       6.845  -8.390 -10.074  1.00 49.79           C  
ATOM    256  NE  ARG A  31       6.284  -9.747 -10.239  1.00 49.79           N  
ATOM    257  NH1 ARG A  31       4.070  -9.239  -9.883  1.00 49.79           N  
ATOM    258  NH2 ARG A  31       4.655 -11.331 -10.380  1.00 49.79           N  
ATOM    259  CZ  ARG A  31       5.012 -10.096 -10.168  1.00 49.79           C  
ATOM    260  N   ALA A  32      10.650  -6.809  -6.628  1.00 49.71           N  
ATOM    261  CA  ALA A  32      11.571  -5.672  -6.629  1.00 49.71           C  
ATOM    262  C   ALA A  32      13.017  -6.068  -6.276  1.00 49.71           C  
ATOM    263  CB  ALA A  32      11.022  -4.605  -5.678  1.00 49.71           C  
ATOM    264  O   ALA A  32      13.955  -5.422  -6.738  1.00 49.71           O  
ATOM    265  N   SER A  33      13.218  -7.136  -5.502  1.00 53.46           N  
ATOM    266  CA  SER A  33      14.543  -7.574  -5.053  1.00 53.46           C  
ATOM    267  C   SER A  33      15.260  -8.492  -6.052  1.00 53.46           C  
ATOM    268  CB  SER A  33      14.430  -8.247  -3.683  1.00 53.46           C  
ATOM    269  O   SER A  33      16.461  -8.715  -5.907  1.00 53.46           O  
ATOM    270  OG  SER A  33      15.724  -8.405  -3.136  1.00 53.46           O  
ATOM    271  N   GLY A  34      14.556  -9.032  -7.053  1.00 43.87           N  
ATOM    272  CA  GLY A  34      15.092 -10.041  -7.979  1.00 43.87           C  
ATOM    273  C   GLY A  34      15.481  -9.556  -9.379  1.00 43.87           C  
ATOM    274  O   GLY A  34      15.969 -10.350 -10.180  1.00 43.87           O  
ATOM    275  N   SER A  35      15.284  -8.283  -9.719  1.00 40.52           N  
ATOM    276  CA  SER A  35      15.618  -7.765 -11.050  1.00 40.52           C  
ATOM    277  C   SER A  35      16.350  -6.439 -10.925  1.00 40.52           C  
ATOM    278  CB  SER A  35      14.359  -7.671 -11.917  1.00 40.52           C  
ATOM    279  O   SER A  35      15.768  -5.358 -10.946  1.00 40.52           O  
ATOM    280  OG  SER A  35      14.681  -7.252 -13.229  1.00 40.52           O  
ATOM    281  N   SER A  36      17.672  -6.531 -10.793  1.00 47.36           N  
ATOM    282  CA  SER A  36      18.557  -5.428 -11.144  1.00 47.36           C  
ATOM    283  C   SER A  36      18.278  -5.047 -12.601  1.00 47.36           C  
ATOM    284  CB  SER A  36      20.013  -5.868 -10.943  1.00 47.36           C  
ATOM    285  O   SER A  36      18.735  -5.713 -13.526  1.00 47.36           O  
ATOM    286  OG  SER A  36      20.906  -5.042 -11.658  1.00 47.36           O  
ATOM    287  N   ILE A  37      17.533  -3.961 -12.809  1.00 52.93           N  
ATOM    288  CA  ILE A  37      17.337  -3.329 -14.126  1.00 52.93           C  
ATOM    289  C   ILE A  37      18.597  -2.565 -14.566  1.00 52.93           C  
ATOM    290  CB  ILE A  37      16.099  -2.398 -14.180  1.00 52.93           C  
ATOM    291  O   ILE A  37      18.590  -1.871 -15.579  1.00 52.93           O  
ATOM    292  CG1 ILE A  37      15.029  -2.699 -13.105  1.00 52.93           C  
ATOM    293  CG2 ILE A  37      15.481  -2.467 -15.593  1.00 52.93           C  
ATOM    294  CD1 ILE A  37      13.888  -1.676 -13.076  1.00 52.93           C  
ATOM    295  N   TYR A  38      19.692  -2.667 -13.814  1.00 40.87           N  
ATOM    296  CA  TYR A  38      20.997  -2.338 -14.344  1.00 40.87           C  
ATOM    297  C   TYR A  38      21.456  -3.545 -15.155  1.00 40.87           C  
ATOM    298  CB  TYR A  38      21.956  -1.954 -13.215  1.00 40.87           C  
ATOM    299  O   TYR A  38      21.757  -4.580 -14.551  1.00 40.87           O  
ATOM    300  CG  TYR A  38      21.670  -0.554 -12.715  1.00 40.87           C  
ATOM    301  CD1 TYR A  38      22.240   0.546 -13.385  1.00 40.87           C  
ATOM    302  CD2 TYR A  38      20.782  -0.347 -11.643  1.00 40.87           C  
ATOM    303  CE1 TYR A  38      21.927   1.857 -12.981  1.00 40.87           C  
ATOM    304  CE2 TYR A  38      20.464   0.964 -11.238  1.00 40.87           C  
ATOM    305  OH  TYR A  38      20.727   3.330 -11.516  1.00 40.87           O  
ATOM    306  CZ  TYR A  38      21.036   2.066 -11.907  1.00 40.87           C  
ATOM    307  N   PRO A  39      21.509  -3.463 -16.503  1.00 45.91           N  
ATOM    308  CA  PRO A  39      22.317  -4.415 -17.231  1.00 45.91           C  
ATOM    309  C   PRO A  39      23.705  -4.262 -16.634  1.00 45.91           C  
ATOM    310  CB  PRO A  39      22.243  -4.020 -18.708  1.00 45.91           C  
ATOM    311  O   PRO A  39      24.262  -3.164 -16.630  1.00 45.91           O  
ATOM    312  CG  PRO A  39      21.948  -2.522 -18.663  1.00 45.91           C  
ATOM    313  CD  PRO A  39      21.149  -2.346 -17.372  1.00 45.91           C  
ATOM    314  N   GLU A  40      24.190  -5.342 -16.035  1.00 46.23           N  
ATOM    315  CA  GLU A  40      25.545  -5.498 -15.548  1.00 46.23           C  
ATOM    316  C   GLU A  40      26.456  -5.090 -16.706  1.00 46.23           C  
ATOM    317  CB  GLU A  40      25.687  -6.967 -15.123  1.00 46.23           C  
ATOM    318  O   GLU A  40      26.699  -5.858 -17.640  1.00 46.23           O  
ATOM    319  CG  GLU A  40      26.949  -7.273 -14.316  1.00 46.23           C  
ATOM    320  CD  GLU A  40      27.036  -8.771 -13.978  1.00 46.23           C  
ATOM    321  OE1 GLU A  40      27.465  -9.095 -12.854  1.00 46.23           O  
ATOM    322  OE2 GLU A  40      26.796  -9.598 -14.896  1.00 46.23           O  
ATOM    323  N   ALA A  41      26.825  -3.809 -16.729  1.00 48.51           N  
ATOM    324  CA  ALA A  41      27.560  -3.209 -17.811  1.00 48.51           C  
ATOM    325  C   ALA A  41      28.960  -3.774 -17.675  1.00 48.51           C  
ATOM    326  CB  ALA A  41      27.470  -1.678 -17.743  1.00 48.51           C  
ATOM    327  O   ALA A  41      29.849  -3.177 -17.076  1.00 48.51           O  
ATOM    328  N   LYS A  42      29.160  -4.945 -18.277  1.00 43.79           N  
ATOM    329  CA  LYS A  42      30.455  -5.506 -18.642  1.00 43.79           C  
ATOM    330  C   LYS A  42      31.079  -4.633 -19.736  1.00 43.79           C  
ATOM    331  CB  LYS A  42      30.304  -6.987 -19.043  1.00 43.79           C  
ATOM    332  O   LYS A  42      31.620  -5.135 -20.714  1.00 43.79           O  
ATOM    333  CG  LYS A  42      29.810  -7.851 -17.874  1.00 43.79           C  
ATOM    334  CD  LYS A  42      29.666  -9.335 -18.239  1.00 43.79           C  
ATOM    335  CE  LYS A  42      29.059 -10.013 -17.004  1.00 43.79           C  
ATOM    336  NZ  LYS A  42      28.705 -11.436 -17.192  1.00 43.79           N  
ATOM    337  N   ALA A  43      31.027  -3.313 -19.570  1.00 44.85           N  
ATOM    338  CA  ALA A  43      32.020  -2.415 -20.097  1.00 44.85           C  
ATOM    339  C   ALA A  43      33.282  -2.739 -19.301  1.00 44.85           C  
ATOM    340  CB  ALA A  43      31.533  -0.970 -19.941  1.00 44.85           C  
ATOM    341  O   ALA A  43      33.555  -2.168 -18.248  1.00 44.85           O  
ATOM    342  N   ARG A  44      34.008  -3.749 -19.786  1.00 41.51           N  
ATOM    343  CA  ARG A  44      35.411  -3.971 -19.463  1.00 41.51           C  
ATOM    344  C   ARG A  44      36.145  -2.706 -19.900  1.00 41.51           C  
ATOM    345  CB  ARG A  44      35.925  -5.219 -20.205  1.00 41.51           C  
ATOM    346  O   ARG A  44      36.665  -2.638 -21.008  1.00 41.51           O  
ATOM    347  CG  ARG A  44      35.278  -6.532 -19.741  1.00 41.51           C  
ATOM    348  CD  ARG A  44      35.844  -7.690 -20.575  1.00 41.51           C  
ATOM    349  NE  ARG A  44      35.331  -9.000 -20.130  1.00 41.51           N  
ATOM    350  NH1 ARG A  44      36.321 -10.262 -21.775  1.00 41.51           N  
ATOM    351  NH2 ARG A  44      35.109 -11.269 -20.197  1.00 41.51           N  
ATOM    352  CZ  ARG A  44      35.586 -10.165 -20.701  1.00 41.51           C  
ATOM    353  N   LEU A  45      36.085  -1.664 -19.076  1.00 44.67           N  
ATOM    354  CA  LEU A  45      36.959  -0.518 -19.213  1.00 44.67           C  
ATOM    355  C   LEU A  45      38.375  -1.082 -19.100  1.00 44.67           C  
ATOM    356  CB  LEU A  45      36.655   0.530 -18.129  1.00 44.67           C  
ATOM    357  O   LEU A  45      38.629  -1.848 -18.165  1.00 44.67           O  
ATOM    358  CG  LEU A  45      35.415   1.389 -18.442  1.00 44.67           C  
ATOM    359  CD1 LEU A  45      35.022   2.208 -17.214  1.00 44.67           C  
ATOM    360  CD2 LEU A  45      35.678   2.367 -19.593  1.00 44.67           C  
ATOM    361  N   PRO A  46      39.277  -0.789 -20.050  1.00 44.29           N  
ATOM    362  CA  PRO A  46      40.662  -1.188 -19.911  1.00 44.29           C  
ATOM    363  C   PRO A  46      41.170  -0.515 -18.640  1.00 44.29           C  
ATOM    364  CB  PRO A  46      41.387  -0.717 -21.181  1.00 44.29           C  
ATOM    365  O   PRO A  46      41.359   0.699 -18.611  1.00 44.29           O  
ATOM    366  CG  PRO A  46      40.265  -0.332 -22.144  1.00 44.29           C  
ATOM    367  CD  PRO A  46      39.095   0.026 -21.236  1.00 44.29           C  
ATOM    368  N   LEU A  47      41.339  -1.297 -17.575  1.00 52.51           N  
ATOM    369  CA  LEU A  47      41.886  -0.837 -16.300  1.00 52.51           C  
ATOM    370  C   LEU A  47      43.253  -0.154 -16.517  1.00 52.51           C  
ATOM    371  CB  LEU A  47      41.959  -2.075 -15.387  1.00 52.51           C  
ATOM    372  O   LEU A  47      43.590   0.806 -15.830  1.00 52.51           O  
ATOM    373  CG  LEU A  47      42.336  -1.792 -13.924  1.00 52.51           C  
ATOM    374  CD1 LEU A  47      41.268  -0.966 -13.202  1.00 52.51           C  
ATOM    375  CD2 LEU A  47      42.489  -3.123 -13.187  1.00 52.51           C  
ATOM    376  N   GLU A  48      43.960  -0.564 -17.573  1.00 52.14           N  
ATOM    377  CA  GLU A  48      45.211   0.023 -18.060  1.00 52.14           C  
ATOM    378  C   GLU A  48      45.099   1.506 -18.460  1.00 52.14           C  
ATOM    379  CB  GLU A  48      45.694  -0.791 -19.275  1.00 52.14           C  
ATOM    380  O   GLU A  48      46.064   2.254 -18.320  1.00 52.14           O  
ATOM    381  CG  GLU A  48      45.829  -2.305 -19.026  1.00 52.14           C  
ATOM    382  CD  GLU A  48      46.746  -2.660 -17.846  1.00 52.14           C  
ATOM    383  OE1 GLU A  48      46.507  -3.735 -17.254  1.00 52.14           O  
ATOM    384  OE2 GLU A  48      47.649  -1.852 -17.539  1.00 52.14           O  
ATOM    385  N   ALA A  49      43.932   1.983 -18.913  1.00 52.48           N  
ATOM    386  CA  ALA A  49      43.755   3.400 -19.244  1.00 52.48           C  
ATOM    387  C   ALA A  49      43.593   4.280 -17.993  1.00 52.48           C  
ATOM    388  CB  ALA A  49      42.570   3.549 -20.206  1.00 52.48           C  
ATOM    389  O   ALA A  49      43.841   5.485 -18.055  1.00 52.48           O  
ATOM    390  N   LEU A  50      43.200   3.697 -16.854  1.00 50.64           N  
ATOM    391  CA  LEU A  50      42.974   4.446 -15.618  1.00 50.64           C  
ATOM    392  C   LEU A  50      44.245   4.566 -14.764  1.00 50.64           C  
ATOM    393  CB  LEU A  50      41.790   3.825 -14.852  1.00 50.64           C  
ATOM    394  O   LEU A  50      44.420   5.576 -14.088  1.00 50.64           O  
ATOM    395  CG  LEU A  50      40.914   4.894 -14.158  1.00 50.64           C  
ATOM    396  CD1 LEU A  50      39.486   4.858 -14.711  1.00 50.64           C  
ATOM    397  CD2 LEU A  50      40.852   4.680 -12.648  1.00 50.64           C  
ATOM    398  N   LEU A  51      45.164   3.593 -14.837  1.00 51.04           N  
ATOM    399  CA  LEU A  51      46.444   3.657 -14.112  1.00 51.04           C  
ATOM    400  C   LEU A  51      47.481   4.605 -14.746  1.00 51.04           C  
ATOM    401  CB  LEU A  51      47.029   2.241 -13.912  1.00 51.04           C  
ATOM    402  O   LEU A  51      48.480   4.924 -14.109  1.00 51.04           O  
ATOM    403  CG  LEU A  51      46.754   1.667 -12.508  1.00 51.04           C  
ATOM    404  CD1 LEU A  51      45.365   1.032 -12.419  1.00 51.04           C  
ATOM    405  CD2 LEU A  51      47.798   0.612 -12.148  1.00 51.04           C  
ATOM    406  N   GLY A  52      47.262   5.078 -15.978  1.00 42.10           N  
ATOM    407  CA  GLY A  52      48.235   5.905 -16.704  1.00 42.10           C  
ATOM    408  C   GLY A  52      48.135   7.421 -16.491  1.00 42.10           C  
ATOM    409  O   GLY A  52      49.015   8.155 -16.941  1.00 42.10           O  
ATOM    410  N   SER A  53      47.091   7.934 -15.836  1.00 46.54           N  
ATOM    411  CA  SER A  53      46.862   9.383 -15.765  1.00 46.54           C  
ATOM    412  C   SER A  53      47.341   9.975 -14.438  1.00 46.54           C  
ATOM    413  CB  SER A  53      45.404   9.714 -16.088  1.00 46.54           C  
ATOM    414  O   SER A  53      46.546  10.243 -13.542  1.00 46.54           O  
ATOM    415  OG  SER A  53      45.247  11.118 -16.195  1.00 46.54           O  
ATOM    416  N   ASN A  54      48.649  10.239 -14.335  1.00 42.28           N  
ATOM    417  CA  ASN A  54      49.273  11.053 -13.275  1.00 42.28           C  
ATOM    418  C   ASN A  54      48.874  12.540 -13.385  1.00 42.28           C  
ATOM    419  CB  ASN A  54      50.805  10.878 -13.317  1.00 42.28           C  
ATOM    420  O   ASN A  54      49.716  13.426 -13.559  1.00 42.28           O  
ATOM    421  CG  ASN A  54      51.275   9.561 -12.744  1.00 42.28           C  
ATOM    422  ND2 ASN A  54      52.241   8.923 -13.363  1.00 42.28           N  
ATOM    423  OD1 ASN A  54      50.809   9.100 -11.723  1.00 42.28           O  
ATOM    424  N   LYS A  55      47.577  12.835 -13.337  1.00 45.90           N  
ATOM    425  CA  LYS A  55      47.058  14.199 -13.249  1.00 45.90           C  
ATOM    426  C   LYS A  55      46.216  14.292 -11.988  1.00 45.90           C  
ATOM    427  CB  LYS A  55      46.303  14.581 -14.533  1.00 45.90           C  
ATOM    428  O   LYS A  55      45.124  13.738 -11.923  1.00 45.90           O  
ATOM    429  CG  LYS A  55      47.211  14.742 -15.768  1.00 45.90           C  
ATOM    430  CD  LYS A  55      48.132  15.970 -15.689  1.00 45.90           C  
ATOM    431  CE  LYS A  55      48.909  16.129 -17.001  1.00 45.90           C  
ATOM    432  NZ  LYS A  55      49.789  17.323 -16.962  1.00 45.90           N  
ATOM    433  N   GLU A  56      46.797  14.967 -11.000  1.00 48.69           N  
ATOM    434  CA  GLU A  56      46.194  15.383  -9.736  1.00 48.69           C  
ATOM    435  C   GLU A  56      44.700  15.729  -9.914  1.00 48.69           C  
ATOM    436  CB  GLU A  56      46.957  16.634  -9.264  1.00 48.69           C  
ATOM    437  O   GLU A  56      44.367  16.563 -10.768  1.00 48.69           O  
ATOM    438  CG  GLU A  56      46.815  16.933  -7.759  1.00 48.69           C  
ATOM    439  CD  GLU A  56      48.035  16.553  -6.899  1.00 48.69           C  
ATOM    440  OE1 GLU A  56      47.929  16.737  -5.668  1.00 48.69           O  
ATOM    441  OE2 GLU A  56      49.060  16.108  -7.466  1.00 48.69           O  
ATOM    442  N   PRO A  57      43.784  15.102  -9.157  1.00 45.89           N  
ATOM    443  CA  PRO A  57      42.356  15.337  -9.303  1.00 45.89           C  
ATOM    444  C   PRO A  57      42.000  16.732  -8.775  1.00 45.89           C  
ATOM    445  CB  PRO A  57      41.679  14.191  -8.541  1.00 45.89           C  
ATOM    446  O   PRO A  57      41.826  16.941  -7.576  1.00 45.89           O  
ATOM    447  CG  PRO A  57      42.705  13.807  -7.475  1.00 45.89           C  
ATOM    448  CD  PRO A  57      44.043  14.080  -8.155  1.00 45.89           C  
ATOM    449  N   MET A  58      41.868  17.711  -9.674  1.00 43.94           N  
ATOM    450  CA  MET A  58      41.244  18.990  -9.335  1.00 43.94           C  
ATOM    451  C   MET A  58      39.758  18.744  -9.053  1.00 43.94           C  
ATOM    452  CB  MET A  58      41.441  20.038 -10.445  1.00 43.94           C  
ATOM    453  O   MET A  58      38.980  18.467  -9.967  1.00 43.94           O  
ATOM    454  CG  MET A  58      42.888  20.539 -10.530  1.00 43.94           C  
ATOM    455  SD  MET A  58      43.155  21.839 -11.775  1.00 43.94           S  
ATOM    456  CE  MET A  58      43.084  23.328 -10.744  1.00 43.94           C  
ATOM    457  N   LEU A  59      39.371  18.834  -7.778  1.00 50.69           N  
ATOM    458  CA  LEU A  59      37.977  18.772  -7.340  1.00 50.69           C  
ATOM    459  C   LEU A  59      37.143  19.819  -8.102  1.00 50.69           C  
ATOM    460  CB  LEU A  59      37.903  19.009  -5.819  1.00 50.69           C  
ATOM    461  O   LEU A  59      37.512  21.000  -8.120  1.00 50.69           O  
ATOM    462  CG  LEU A  59      38.112  17.725  -4.995  1.00 50.69           C  
ATOM    463  CD1 LEU A  59      38.550  18.070  -3.573  1.00 50.69           C  
ATOM    464  CD2 LEU A  59      36.816  16.913  -4.911  1.00 50.69           C  
ATOM    465  N   PRO A  60      36.030  19.423  -8.744  1.00 47.18           N  
ATOM    466  CA  PRO A  60      35.191  20.361  -9.468  1.00 47.18           C  
ATOM    467  C   PRO A  60      34.562  21.339  -8.473  1.00 47.18           C  
ATOM    468  CB  PRO A  60      34.177  19.510 -10.239  1.00 47.18           C  
ATOM    469  O   PRO A  60      33.869  20.939  -7.541  1.00 47.18           O  
ATOM    470  CG  PRO A  60      34.105  18.209  -9.442  1.00 47.18           C  
ATOM    471  CD  PRO A  60      35.492  18.076  -8.820  1.00 47.18           C  
ATOM    472  N   LYS A  61      34.854  22.630  -8.679  1.00 50.72           N  
ATOM    473  CA  LYS A  61      34.320  23.779  -7.934  1.00 50.72           C  
ATOM    474  C   LYS A  61      32.830  23.576  -7.671  1.00 50.72           C  
ATOM    475  CB  LYS A  61      34.559  25.060  -8.767  1.00 50.72           C  
ATOM    476  O   LYS A  61      32.079  23.423  -8.632  1.00 50.72           O  
ATOM    477  CG  LYS A  61      35.438  26.084  -8.041  1.00 50.72           C  
ATOM    478  CD  LYS A  61      35.914  27.168  -9.018  1.00 50.72           C  
ATOM    479  CE  LYS A  61      36.783  28.192  -8.278  1.00 50.72           C  
ATOM    480  NZ  LYS A  61      37.420  29.149  -9.217  1.00 50.72           N  
ATOM    481  N   GLU A  62      32.446  23.580  -6.392  1.00 47.09           N  
ATOM    482  CA  GLU A  62      31.071  23.454  -5.904  1.00 47.09           C  
ATOM    483  C   GLU A  62      30.101  24.213  -6.813  1.00 47.09           C  
ATOM    484  CB  GLU A  62      30.967  24.014  -4.475  1.00 47.09           C  
ATOM    485  O   GLU A  62      29.978  25.440  -6.772  1.00 47.09           O  
ATOM    486  CG  GLU A  62      31.574  23.092  -3.409  1.00 47.09           C  
ATOM    487  CD  GLU A  62      31.518  23.728  -2.011  1.00 47.09           C  
ATOM    488  OE1 GLU A  62      31.223  22.987  -1.048  1.00 47.09           O  
ATOM    489  OE2 GLU A  62      31.782  24.949  -1.922  1.00 47.09           O  
ATOM    490  N   THR A  63      29.409  23.476  -7.677  1.00 47.48           N  
ATOM    491  CA  THR A  63      28.260  23.995  -8.400  1.00 47.48           C  
ATOM    492  C   THR A  63      27.173  24.192  -7.363  1.00 47.48           C  
ATOM    493  CB  THR A  63      27.805  23.047  -9.519  1.00 47.48           C  
ATOM    494  O   THR A  63      26.455  23.251  -7.029  1.00 47.48           O  
ATOM    495  CG2 THR A  63      28.659  23.218 -10.772  1.00 47.48           C  
ATOM    496  OG1 THR A  63      27.898  21.703  -9.106  1.00 47.48           O  
ATOM    497  N   VAL A  64      27.094  25.407  -6.820  1.00 43.77           N  
ATOM    498  CA  VAL A  64      25.991  25.872  -5.981  1.00 43.77           C  
ATOM    499  C   VAL A  64      24.713  25.638  -6.779  1.00 43.77           C  
ATOM    500  CB  VAL A  64      26.174  27.353  -5.591  1.00 43.77           C  
ATOM    501  O   VAL A  64      24.392  26.376  -7.715  1.00 43.77           O  
ATOM    502  CG1 VAL A  64      25.021  27.851  -4.709  1.00 43.77           C  
ATOM    503  CG2 VAL A  64      27.484  27.559  -4.817  1.00 43.77           C  
ATOM    504  N   LEU A  65      24.037  24.534  -6.460  1.00 47.95           N  
ATOM    505  CA  LEU A  65      22.795  24.106  -7.078  1.00 47.95           C  
ATOM    506  C   LEU A  65      21.770  25.202  -6.812  1.00 47.95           C  
ATOM    507  CB  LEU A  65      22.369  22.742  -6.500  1.00 47.95           C  
ATOM    508  O   LEU A  65      21.160  25.279  -5.748  1.00 47.95           O  
ATOM    509  CG  LEU A  65      23.191  21.546  -7.018  1.00 47.95           C  
ATOM    510  CD1 LEU A  65      22.927  20.320  -6.145  1.00 47.95           C  
ATOM    511  CD2 LEU A  65      22.823  21.190  -8.462  1.00 47.95           C  
ATOM    512  N   SER A  66      21.624  26.096  -7.786  1.00 49.27           N  
ATOM    513  CA  SER A  66      20.580  27.105  -7.786  1.00 49.27           C  
ATOM    514  C   SER A  66      19.262  26.349  -7.771  1.00 49.27           C  
ATOM    515  CB  SER A  66      20.702  27.991  -9.025  1.00 49.27           C  
ATOM    516  O   SER A  66      18.893  25.731  -8.771  1.00 49.27           O  
ATOM    517  OG  SER A  66      21.911  28.721  -8.978  1.00 49.27           O  
ATOM    518  N   LEU A  67      18.603  26.342  -6.611  1.00 44.75           N  
ATOM    519  CA  LEU A  67      17.306  25.730  -6.360  1.00 44.75           C  
ATOM    520  C   LEU A  67      16.283  26.344  -7.328  1.00 44.75           C  
ATOM    521  CB  LEU A  67      16.970  25.964  -4.870  1.00 44.75           C  
ATOM    522  O   LEU A  67      15.598  27.317  -7.008  1.00 44.75           O  
ATOM    523  CG  LEU A  67      15.667  25.311  -4.371  1.00 44.75           C  
ATOM    524  CD1 LEU A  67      15.788  23.789  -4.284  1.00 44.75           C  
ATOM    525  CD2 LEU A  67      15.325  25.848  -2.980  1.00 44.75           C  
ATOM    526  N   LYS A  68      16.219  25.814  -8.554  1.00 48.12           N  
ATOM    527  CA  LYS A  68      15.213  26.162  -9.553  1.00 48.12           C  
ATOM    528  C   LYS A  68      13.876  25.736  -8.967  1.00 48.12           C  
ATOM    529  CB  LYS A  68      15.501  25.478 -10.908  1.00 48.12           C  
ATOM    530  O   LYS A  68      13.527  24.560  -8.976  1.00 48.12           O  
ATOM    531  CG  LYS A  68      16.196  26.417 -11.908  1.00 48.12           C  
ATOM    532  CD  LYS A  68      16.397  25.717 -13.262  1.00 48.12           C  
ATOM    533  CE  LYS A  68      16.988  26.683 -14.299  1.00 48.12           C  
ATOM    534  NZ  LYS A  68      17.248  26.004 -15.595  1.00 48.12           N  
ATOM    535  N   ARG A  69      13.149  26.703  -8.408  1.00 44.58           N  
ATOM    536  CA  ARG A  69      11.752  26.540  -8.010  1.00 44.58           C  
ATOM    537  C   ARG A  69      10.976  26.137  -9.261  1.00 44.58           C  
ATOM    538  CB  ARG A  69      11.209  27.841  -7.395  1.00 44.58           C  
ATOM    539  O   ARG A  69      10.780  26.946 -10.166  1.00 44.58           O  
ATOM    540  CG  ARG A  69      11.853  28.169  -6.039  1.00 44.58           C  
ATOM    541  CD  ARG A  69      11.240  29.452  -5.463  1.00 44.58           C  
ATOM    542  NE  ARG A  69      11.909  29.865  -4.214  1.00 44.58           N  
ATOM    543  NH1 ARG A  69      10.796  31.854  -3.921  1.00 44.58           N  
ATOM    544  NH2 ARG A  69      12.364  31.244  -2.458  1.00 44.58           N  
ATOM    545  CZ  ARG A  69      11.688  30.980  -3.540  1.00 44.58           C  
ATOM    546  N   TYR A  70      10.601  24.868  -9.334  1.00 45.46           N  
ATOM    547  CA  TYR A  70       9.716  24.357 -10.366  1.00 45.46           C  
ATOM    548  C   TYR A  70       8.336  24.975 -10.135  1.00 45.46           C  
ATOM    549  CB  TYR A  70       9.698  22.821 -10.315  1.00 45.46           C  
ATOM    550  O   TYR A  70       7.621  24.593  -9.212  1.00 45.46           O  
ATOM    551  CG  TYR A  70      11.026  22.178 -10.679  1.00 45.46           C  
ATOM    552  CD1 TYR A  70      11.342  21.942 -12.032  1.00 45.46           C  
ATOM    553  CD2 TYR A  70      11.945  21.818  -9.673  1.00 45.46           C  
ATOM    554  CE1 TYR A  70      12.575  21.358 -12.378  1.00 45.46           C  
ATOM    555  CE2 TYR A  70      13.180  21.233 -10.016  1.00 45.46           C  
ATOM    556  OH  TYR A  70      14.687  20.445 -11.715  1.00 45.46           O  
ATOM    557  CZ  TYR A  70      13.497  21.004 -11.371  1.00 45.46           C  
ATOM    558  N   ASN A  71       7.975  25.974 -10.939  1.00 46.20           N  
ATOM    559  CA  ASN A  71       6.604  26.462 -10.980  1.00 46.20           C  
ATOM    560  C   ASN A  71       5.753  25.368 -11.632  1.00 46.20           C  
ATOM    561  CB  ASN A  71       6.541  27.804 -11.729  1.00 46.20           C  
ATOM    562  O   ASN A  71       5.937  25.059 -12.810  1.00 46.20           O  
ATOM    563  CG  ASN A  71       7.175  28.934 -10.937  1.00 46.20           C  
ATOM    564  ND2 ASN A  71       8.006  29.740 -11.558  1.00 46.20           N  
ATOM    565  OD1 ASN A  71       6.935  29.117  -9.758  1.00 46.20           O  
ATOM    566  N   LEU A  72       4.859  24.758 -10.851  1.00 53.80           N  
ATOM    567  CA  LEU A  72       3.859  23.813 -11.341  1.00 53.80           C  
ATOM    568  C   LEU A  72       2.982  24.547 -12.359  1.00 53.80           C  
ATOM    569  CB  LEU A  72       3.045  23.264 -10.153  1.00 53.80           C  
ATOM    570  O   LEU A  72       2.182  25.412 -12.005  1.00 53.80           O  
ATOM    571  CG  LEU A  72       3.814  22.235  -9.301  1.00 53.80           C  
ATOM    572  CD1 LEU A  72       3.144  22.070  -7.938  1.00 53.80           C  
ATOM    573  CD2 LEU A  72       3.858  20.864  -9.981  1.00 53.80           C  
ATOM    574  N   GLY A  73       3.205  24.246 -13.638  1.00 38.15           N  
ATOM    575  CA  GLY A  73       2.469  24.826 -14.748  1.00 38.15           C  
ATOM    576  C   GLY A  73       0.970  24.617 -14.559  1.00 38.15           C  
ATOM    577  O   GLY A  73       0.494  23.486 -14.466  1.00 38.15           O  
ATOM    578  N   SER A  74       0.238  25.728 -14.508  1.00 39.79           N  
ATOM    579  CA  SER A  74      -1.220  25.773 -14.556  1.00 39.79           C  
ATOM    580  C   SER A  74      -1.677  25.265 -15.925  1.00 39.79           C  
ATOM    581  CB  SER A  74      -1.681  27.212 -14.292  1.00 39.79           C  
ATOM    582  O   SER A  74      -1.821  26.031 -16.877  1.00 39.79           O  
ATOM    583  OG  SER A  74      -3.089  27.280 -14.223  1.00 39.79           O  
ATOM    584  N   SER A  75      -1.821  23.945 -16.064  1.00 51.50           N  
ATOM    585  CA  SER A  75      -2.426  23.359 -17.257  1.00 51.50           C  
ATOM    586  C   SER A  75      -3.943  23.453 -17.124  1.00 51.50           C  
ATOM    587  CB  SER A  75      -1.882  21.966 -17.598  1.00 51.50           C  
ATOM    588  O   SER A  75      -4.595  22.735 -16.368  1.00 51.50           O  
ATOM    589  OG  SER A  75      -2.291  20.954 -16.706  1.00 51.50           O  
ATOM    590  N   ALA A  76      -4.496  24.422 -17.846  1.00 40.72           N  
ATOM    591  CA  ALA A  76      -5.914  24.552 -18.092  1.00 40.72           C  
ATOM    592  C   ALA A  76      -6.416  23.304 -18.829  1.00 40.72           C  
ATOM    593  CB  ALA A  76      -6.120  25.825 -18.926  1.00 40.72           C  
ATOM    594  O   ALA A  76      -6.130  23.109 -20.007  1.00 40.72           O  
ATOM    595  N   MET A  77      -7.214  22.476 -18.163  1.00 41.81           N  
ATOM    596  CA  MET A  77      -8.133  21.594 -18.867  1.00 41.81           C  
ATOM    597  C   MET A  77      -9.448  21.565 -18.106  1.00 41.81           C  
ATOM    598  CB  MET A  77      -7.524  20.210 -19.131  1.00 41.81           C  
ATOM    599  O   MET A  77      -9.639  20.839 -17.136  1.00 41.81           O  
ATOM    600  CG  MET A  77      -8.266  19.494 -20.272  1.00 41.81           C  
ATOM    601  SD  MET A  77      -8.039  20.172 -21.946  1.00 41.81           S  
ATOM    602  CE  MET A  77      -6.317  19.694 -22.271  1.00 41.81           C  
ATOM    603  N   LYS A  78     -10.354  22.411 -18.591  1.00 45.79           N  
ATOM    604  CA  LYS A  78     -11.791  22.415 -18.344  1.00 45.79           C  
ATOM    605  C   LYS A  78     -12.357  21.040 -18.720  1.00 45.79           C  
ATOM    606  CB  LYS A  78     -12.341  23.570 -19.201  1.00 45.79           C  
ATOM    607  O   LYS A  78     -12.883  20.845 -19.810  1.00 45.79           O  
ATOM    608  CG  LYS A  78     -13.808  23.956 -18.975  1.00 45.79           C  
ATOM    609  CD  LYS A  78     -14.161  25.094 -19.949  1.00 45.79           C  
ATOM    610  CE  LYS A  78     -15.601  25.581 -19.755  1.00 45.79           C  
ATOM    611  NZ  LYS A  78     -15.952  26.649 -20.728  1.00 45.79           N  
ATOM    612  N   ARG A  79     -12.191  20.060 -17.841  1.00 46.18           N  
ATOM    613  CA  ARG A  79     -12.883  18.776 -17.881  1.00 46.18           C  
ATOM    614  C   ARG A  79     -13.431  18.553 -16.490  1.00 46.18           C  
ATOM    615  CB  ARG A  79     -11.952  17.643 -18.347  1.00 46.18           C  
ATOM    616  O   ARG A  79     -12.670  18.526 -15.532  1.00 46.18           O  
ATOM    617  CG  ARG A  79     -11.812  17.651 -19.878  1.00 46.18           C  
ATOM    618  CD  ARG A  79     -10.967  16.473 -20.373  1.00 46.18           C  
ATOM    619  NE  ARG A  79     -10.853  16.479 -21.845  1.00 46.18           N  
ATOM    620  NH1 ARG A  79      -9.727  14.490 -22.075  1.00 46.18           N  
ATOM    621  NH2 ARG A  79     -10.253  15.673 -23.890  1.00 46.18           N  
ATOM    622  CZ  ARG A  79     -10.281  15.551 -22.592  1.00 46.18           C  
ATOM    623  N   ASN A  80     -14.757  18.480 -16.416  1.00 43.71           N  
ATOM    624  CA  ASN A  80     -15.537  18.117 -15.243  1.00 43.71           C  
ATOM    625  C   ASN A  80     -14.828  17.006 -14.463  1.00 43.71           C  
ATOM    626  CB  ASN A  80     -16.910  17.612 -15.734  1.00 43.71           C  
ATOM    627  O   ASN A  80     -14.904  15.842 -14.848  1.00 43.71           O  
ATOM    628  CG  ASN A  80     -17.856  18.697 -16.203  1.00 43.71           C  
ATOM    629  ND2 ASN A  80     -18.947  18.323 -16.829  1.00 43.71           N  
ATOM    630  OD1 ASN A  80     -17.632  19.879 -16.025  1.00 43.71           O  
ATOM    631  N   VAL A  81     -14.128  17.365 -13.390  1.00 47.47           N  
ATOM    632  CA  VAL A  81     -13.674  16.396 -12.399  1.00 47.47           C  
ATOM    633  C   VAL A  81     -14.915  16.091 -11.565  1.00 47.47           C  
ATOM    634  CB  VAL A  81     -12.512  16.942 -11.550  1.00 47.47           C  
ATOM    635  O   VAL A  81     -15.441  17.013 -10.937  1.00 47.47           O  
ATOM    636  CG1 VAL A  81     -12.084  15.923 -10.487  1.00 47.47           C  
ATOM    637  CG2 VAL A  81     -11.292  17.248 -12.431  1.00 47.47           C  
ATOM    638  N   PRO A  82     -15.446  14.856 -11.581  1.00 47.14           N  
ATOM    639  CA  PRO A  82     -16.561  14.500 -10.720  1.00 47.14           C  
ATOM    640  C   PRO A  82     -16.113  14.733  -9.278  1.00 47.14           C  
ATOM    641  CB  PRO A  82     -16.880  13.030 -11.021  1.00 47.14           C  
ATOM    642  O   PRO A  82     -15.141  14.131  -8.823  1.00 47.14           O  
ATOM    643  CG  PRO A  82     -16.192  12.754 -12.354  1.00 47.14           C  
ATOM    644  CD  PRO A  82     -14.994  13.693 -12.324  1.00 47.14           C  
ATOM    645  N   GLY A  83     -16.788  15.647  -8.578  1.00 52.40           N  
ATOM    646  CA  GLY A  83     -16.398  16.173  -7.265  1.00 52.40           C  
ATOM    647  C   GLY A  83     -16.394  15.169  -6.106  1.00 52.40           C  
ATOM    648  O   GLY A  83     -16.480  15.585  -4.959  1.00 52.40           O  
ATOM    649  N   HIS A  84     -16.297  13.867  -6.370  1.00 51.79           N  
ATOM    650  CA  HIS A  84     -16.297  12.816  -5.356  1.00 51.79           C  
ATOM    651  C   HIS A  84     -15.001  11.989  -5.299  1.00 51.79           C  
ATOM    652  CB  HIS A  84     -17.558  11.959  -5.521  1.00 51.79           C  
ATOM    653  O   HIS A  84     -14.887  11.121  -4.442  1.00 51.79           O  
ATOM    654  CG  HIS A  84     -17.680  11.271  -6.856  1.00 51.79           C  
ATOM    655  CD2 HIS A  84     -17.331   9.979  -7.141  1.00 51.79           C  
ATOM    656  ND1 HIS A  84     -18.256  11.798  -7.991  1.00 51.79           N  
ATOM    657  CE1 HIS A  84     -18.262  10.839  -8.932  1.00 51.79           C  
ATOM    658  NE2 HIS A  84     -17.689   9.724  -8.468  1.00 51.79           N  
ATOM    659  N   VAL A  85     -13.984  12.257  -6.130  1.00 49.24           N  
ATOM    660  CA  VAL A  85     -12.767  11.409  -6.148  1.00 49.24           C  
ATOM    661  C   VAL A  85     -11.735  11.778  -5.066  1.00 49.24           C  
ATOM    662  CB  VAL A  85     -12.173  11.307  -7.570  1.00 49.24           C  
ATOM    663  O   VAL A  85     -10.792  11.031  -4.834  1.00 49.24           O  
ATOM    664  CG1 VAL A  85     -11.000  10.321  -7.678  1.00 49.24           C  
ATOM    665  CG2 VAL A  85     -13.245  10.814  -8.557  1.00 49.24           C  
ATOM    666  N   LEU A  86     -11.908  12.887  -4.337  1.00 48.08           N  
ATOM    667  CA  LEU A  86     -10.947  13.310  -3.304  1.00 48.08           C  
ATOM    668  C   LEU A  86     -11.505  13.335  -1.879  1.00 48.08           C  
ATOM    669  CB  LEU A  86     -10.251  14.620  -3.709  1.00 48.08           C  
ATOM    670  O   LEU A  86     -10.881  13.926  -0.996  1.00 48.08           O  
ATOM    671  CG  LEU A  86      -9.385  14.521  -4.978  1.00 48.08           C  
ATOM    672  CD1 LEU A  86      -8.754  15.888  -5.241  1.00 48.08           C  
ATOM    673  CD2 LEU A  86      -8.246  13.501  -4.865  1.00 48.08           C  
ATOM    674  N   GLN A  87     -12.615  12.643  -1.602  1.00 48.66           N  
ATOM    675  CA  GLN A  87     -12.949  12.330  -0.213  1.00 48.66           C  
ATOM    676  C   GLN A  87     -12.065  11.170   0.253  1.00 48.66           C  
ATOM    677  CB  GLN A  87     -14.452  12.120  -0.017  1.00 48.66           C  
ATOM    678  O   GLN A  87     -12.470  10.014   0.307  1.00 48.66           O  
ATOM    679  CG  GLN A  87     -14.786  12.151   1.486  1.00 48.66           C  
ATOM    680  CD  GLN A  87     -16.283  12.188   1.766  1.00 48.66           C  
ATOM    681  NE2 GLN A  87     -16.688  12.137   3.017  1.00 48.66           N  
ATOM    682  OE1 GLN A  87     -17.119  12.284   0.890  1.00 48.66           O  
ATOM    683  N   ARG A  88     -10.804  11.501   0.531  1.00 56.33           N  
ATOM    684  CA  ARG A  88      -9.793  10.599   1.076  1.00 56.33           C  
ATOM    685  C   ARG A  88     -10.326  10.067   2.420  1.00 56.33           C  
ATOM    686  CB  ARG A  88      -8.483  11.401   1.190  1.00 56.33           C  
ATOM    687  O   ARG A  88     -10.486  10.874   3.339  1.00 56.33           O  
ATOM    688  CG  ARG A  88      -7.232  10.565   0.905  1.00 56.33           C  
ATOM    689  CD  ARG A  88      -6.019  11.503   0.856  1.00 56.33           C  
ATOM    690  NE  ARG A  88      -4.757  10.762   0.684  1.00 56.33           N  
ATOM    691  NH1 ARG A  88      -3.343  12.570   0.767  1.00 56.33           N  
ATOM    692  NH2 ARG A  88      -2.498  10.514   0.566  1.00 56.33           N  
ATOM    693  CZ  ARG A  88      -3.544  11.284   0.672  1.00 56.33           C  
ATOM    694  N   PRO A  89     -10.663   8.771   2.553  1.00 50.35           N  
ATOM    695  CA  PRO A  89     -11.319   8.263   3.753  1.00 50.35           C  
ATOM    696  C   PRO A  89     -10.405   8.409   4.973  1.00 50.35           C  
ATOM    697  CB  PRO A  89     -11.704   6.807   3.453  1.00 50.35           C  
ATOM    698  O   PRO A  89      -9.362   7.763   5.081  1.00 50.35           O  
ATOM    699  CG  PRO A  89     -11.744   6.758   1.928  1.00 50.35           C  
ATOM    700  CD  PRO A  89     -10.647   7.738   1.528  1.00 50.35           C  
ATOM    701  N   SER A  90     -10.801   9.271   5.908  1.00 52.90           N  
ATOM    702  CA  SER A  90     -10.157   9.486   7.204  1.00 52.90           C  
ATOM    703  C   SER A  90     -10.482   8.345   8.176  1.00 52.90           C  
ATOM    704  CB  SER A  90     -10.559  10.861   7.756  1.00 52.90           C  
ATOM    705  O   SER A  90     -11.114   8.551   9.212  1.00 52.90           O  
ATOM    706  OG  SER A  90     -11.970  11.007   7.797  1.00 52.90           O  
ATOM    707  N   TYR A  91     -10.052   7.123   7.854  1.00 55.63           N  
ATOM    708  CA  TYR A  91     -10.129   5.995   8.793  1.00 55.63           C  
ATOM    709  C   TYR A  91      -8.804   5.739   9.516  1.00 55.63           C  
ATOM    710  CB  TYR A  91     -10.721   4.756   8.111  1.00 55.63           C  
ATOM    711  O   TYR A  91      -8.811   5.490  10.718  1.00 55.63           O  
ATOM    712  CG  TYR A  91     -12.230   4.708   8.269  1.00 55.63           C  
ATOM    713  CD1 TYR A  91     -12.788   4.122   9.423  1.00 55.63           C  
ATOM    714  CD2 TYR A  91     -13.072   5.293   7.303  1.00 55.63           C  
ATOM    715  CE1 TYR A  91     -14.183   4.103   9.607  1.00 55.63           C  
ATOM    716  CE2 TYR A  91     -14.469   5.283   7.488  1.00 55.63           C  
ATOM    717  OH  TYR A  91     -16.374   4.672   8.805  1.00 55.63           O  
ATOM    718  CZ  TYR A  91     -15.027   4.683   8.636  1.00 55.63           C  
ATOM    719  N   LEU A  92      -7.658   5.922   8.852  1.00 51.66           N  
ATOM    720  CA  LEU A  92      -6.357   5.700   9.496  1.00 51.66           C  
ATOM    721  C   LEU A  92      -5.948   6.827  10.453  1.00 51.66           C  
ATOM    722  CB  LEU A  92      -5.286   5.435   8.427  1.00 51.66           C  
ATOM    723  O   LEU A  92      -5.329   6.561  11.479  1.00 51.66           O  
ATOM    724  CG  LEU A  92      -5.499   4.122   7.647  1.00 51.66           C  
ATOM    725  CD1 LEU A  92      -4.404   3.984   6.592  1.00 51.66           C  
ATOM    726  CD2 LEU A  92      -5.463   2.887   8.551  1.00 51.66           C  
ATOM    727  N   THR A  93      -6.357   8.074  10.197  1.00 52.43           N  
ATOM    728  CA  THR A  93      -5.996   9.201  11.077  1.00 52.43           C  
ATOM    729  C   THR A  93      -6.623   9.080  12.468  1.00 52.43           C  
ATOM    730  CB  THR A  93      -6.391  10.548  10.452  1.00 52.43           C  
ATOM    731  O   THR A  93      -6.057   9.577  13.436  1.00 52.43           O  
ATOM    732  CG2 THR A  93      -5.650  11.731  11.073  1.00 52.43           C  
ATOM    733  OG1 THR A  93      -6.091  10.555   9.074  1.00 52.43           O  
ATOM    734  N   ARG A  94      -7.770   8.399  12.604  1.00 49.73           N  
ATOM    735  CA  ARG A  94      -8.418   8.228  13.914  1.00 49.73           C  
ATOM    736  C   ARG A  94      -7.829   7.079  14.733  1.00 49.73           C  
ATOM    737  CB  ARG A  94      -9.947   8.119  13.758  1.00 49.73           C  
ATOM    738  O   ARG A  94      -7.842   7.158  15.955  1.00 49.73           O  
ATOM    739  CG  ARG A  94     -10.633   9.226  14.576  1.00 49.73           C  
ATOM    740  CD  ARG A  94     -12.160   9.098  14.596  1.00 49.73           C  
ATOM    741  NE  ARG A  94     -12.770   9.326  13.270  1.00 49.73           N  
ATOM    742  NH1 ARG A  94     -14.957   9.366  13.969  1.00 49.73           N  
ATOM    743  NH2 ARG A  94     -14.480   9.624  11.801  1.00 49.73           N  
ATOM    744  CZ  ARG A  94     -14.061   9.440  13.021  1.00 49.73           C  
ATOM    745  N   ILE A  95      -7.285   6.048  14.085  1.00 52.29           N  
ATOM    746  CA  ILE A  95      -6.779   4.852  14.779  1.00 52.29           C  
ATOM    747  C   ILE A  95      -5.455   5.133  15.513  1.00 52.29           C  
ATOM    748  CB  ILE A  95      -6.734   3.654  13.795  1.00 52.29           C  
ATOM    749  O   ILE A  95      -5.169   4.499  16.524  1.00 52.29           O  
ATOM    750  CG1 ILE A  95      -8.185   3.280  13.394  1.00 52.29           C  
ATOM    751  CG2 ILE A  95      -6.026   2.430  14.405  1.00 52.29           C  
ATOM    752  CD1 ILE A  95      -8.298   2.222  12.290  1.00 52.29           C  
ATOM    753  N   GLN A  96      -4.674   6.131  15.090  1.00 52.28           N  
ATOM    754  CA  GLN A  96      -3.346   6.362  15.673  1.00 52.28           C  
ATOM    755  C   GLN A  96      -3.320   7.190  16.967  1.00 52.28           C  
ATOM    756  CB  GLN A  96      -2.404   6.920  14.600  1.00 52.28           C  
ATOM    757  O   GLN A  96      -2.328   7.113  17.683  1.00 52.28           O  
ATOM    758  CG  GLN A  96      -2.020   5.811  13.606  1.00 52.28           C  
ATOM    759  CD  GLN A  96      -1.028   6.290  12.556  1.00 52.28           C  
ATOM    760  NE2 GLN A  96      -0.023   5.504  12.234  1.00 52.28           N  
ATOM    761  OE1 GLN A  96      -1.141   7.366  11.994  1.00 52.28           O  
ATOM    762  N   VAL A  97      -4.371   7.934  17.334  1.00 50.88           N  
ATOM    763  CA  VAL A  97      -4.323   8.745  18.572  1.00 50.88           C  
ATOM    764  C   VAL A  97      -4.753   7.939  19.799  1.00 50.88           C  
ATOM    765  CB  VAL A  97      -5.095  10.069  18.435  1.00 50.88           C  
ATOM    766  O   VAL A  97      -4.137   8.048  20.852  1.00 50.88           O  
ATOM    767  CG1 VAL A  97      -4.900  10.965  19.666  1.00 50.88           C  
ATOM    768  CG2 VAL A  97      -4.612  10.862  17.210  1.00 50.88           C  
ATOM    769  N   THR A  98      -5.765   7.076  19.679  1.00 51.38           N  
ATOM    770  CA  THR A  98      -6.286   6.348  20.849  1.00 51.38           C  
ATOM    771  C   THR A  98      -5.359   5.218  21.301  1.00 51.38           C  
ATOM    772  CB  THR A  98      -7.699   5.810  20.583  1.00 51.38           C  
ATOM    773  O   THR A  98      -5.255   4.964  22.496  1.00 51.38           O  
ATOM    774  CG2 THR A  98      -8.451   5.495  21.875  1.00 51.38           C  
ATOM    775  OG1 THR A  98      -8.467   6.777  19.901  1.00 51.38           O  
ATOM    776  N   LEU A  99      -4.646   4.561  20.377  1.00 54.25           N  
ATOM    777  CA  LEU A  99      -3.777   3.434  20.735  1.00 54.25           C  
ATOM    778  C   LEU A  99      -2.479   3.881  21.432  1.00 54.25           C  
ATOM    779  CB  LEU A  99      -3.524   2.568  19.483  1.00 54.25           C  
ATOM    780  O   LEU A  99      -1.963   3.157  22.277  1.00 54.25           O  
ATOM    781  CG  LEU A  99      -3.521   1.052  19.795  1.00 54.25           C  
ATOM    782  CD1 LEU A  99      -4.576   0.335  18.948  1.00 54.25           C  
ATOM    783  CD2 LEU A  99      -2.162   0.417  19.515  1.00 54.25           C  
ATOM    784  N   LEU A 100      -1.996   5.096  21.144  1.00 51.85           N  
ATOM    785  CA  LEU A 100      -0.805   5.671  21.783  1.00 51.85           C  
ATOM    786  C   LEU A 100      -1.044   6.085  23.245  1.00 51.85           C  
ATOM    787  CB  LEU A 100      -0.299   6.847  20.916  1.00 51.85           C  
ATOM    788  O   LEU A 100      -0.113   6.053  24.042  1.00 51.85           O  
ATOM    789  CG  LEU A 100       0.941   6.468  20.082  1.00 51.85           C  
ATOM    790  CD1 LEU A 100       1.023   7.291  18.798  1.00 51.85           C  
ATOM    791  CD2 LEU A 100       2.226   6.710  20.877  1.00 51.85           C  
ATOM    792  N   CYS A 101      -2.277   6.434  23.629  1.00 53.42           N  
ATOM    793  CA  CYS A 101      -2.575   6.861  25.001  1.00 53.42           C  
ATOM    794  C   CYS A 101      -2.737   5.703  25.998  1.00 53.42           C  
ATOM    795  CB  CYS A 101      -3.816   7.761  24.995  1.00 53.42           C  
ATOM    796  O   CYS A 101      -2.626   5.929  27.200  1.00 53.42           O  
ATOM    797  SG  CYS A 101      -3.448   9.324  24.143  1.00 53.42           S  
ATOM    798  N   ASN A 102      -2.972   4.473  25.532  1.00 51.31           N  
ATOM    799  CA  ASN A 102      -3.272   3.353  26.428  1.00 51.31           C  
ATOM    800  C   ASN A 102      -2.032   2.574  26.892  1.00 51.31           C  
ATOM    801  CB  ASN A 102      -4.332   2.454  25.776  1.00 51.31           C  
ATOM    802  O   ASN A 102      -2.147   1.775  27.813  1.00 51.31           O  
ATOM    803  CG  ASN A 102      -5.687   3.132  25.667  1.00 51.31           C  
ATOM    804  ND2 ASN A 102      -6.481   2.751  24.694  1.00 51.31           N  
ATOM    805  OD1 ASN A 102      -6.070   4.001  26.430  1.00 51.31           O  
ATOM    806  N   SER A 103      -0.840   2.808  26.328  1.00 51.34           N  
ATOM    807  CA  SER A 103       0.356   2.053  26.736  1.00 51.34           C  
ATOM    808  C   SER A 103       1.057   2.589  27.992  1.00 51.34           C  
ATOM    809  CB  SER A 103       1.347   1.903  25.577  1.00 51.34           C  
ATOM    810  O   SER A 103       2.053   2.006  28.401  1.00 51.34           O  
ATOM    811  OG  SER A 103       2.054   3.105  25.353  1.00 51.34           O  
ATOM    812  N   SER A 104       0.597   3.691  28.601  1.00 49.33           N  
ATOM    813  CA  SER A 104       1.284   4.292  29.762  1.00 49.33           C  
ATOM    814  C   SER A 104       0.611   4.029  31.116  1.00 49.33           C  
ATOM    815  CB  SER A 104       1.514   5.792  29.542  1.00 49.33           C  
ATOM    816  O   SER A 104       1.126   4.507  32.124  1.00 49.33           O  
ATOM    817  OG  SER A 104       2.430   6.288  30.499  1.00 49.33           O  
ATOM    818  N   ALA A 105      -0.515   3.310  31.176  1.00 50.27           N  
ATOM    819  CA  ALA A 105      -1.277   3.163  32.423  1.00 50.27           C  
ATOM    820  C   ALA A 105      -1.149   1.796  33.125  1.00 50.27           C  
ATOM    821  CB  ALA A 105      -2.732   3.559  32.155  1.00 50.27           C  
ATOM    822  O   ALA A 105      -1.560   1.689  34.273  1.00 50.27           O  
ATOM    823  N   GLU A 106      -0.555   0.774  32.502  1.00 48.68           N  
ATOM    824  CA  GLU A 106      -0.448  -0.578  33.093  1.00 48.68           C  
ATOM    825  C   GLU A 106       0.972  -0.947  33.561  1.00 48.68           C  
ATOM    826  CB  GLU A 106      -1.090  -1.629  32.171  1.00 48.68           C  
ATOM    827  O   GLU A 106       1.362  -2.109  33.564  1.00 48.68           O  
ATOM    828  CG  GLU A 106      -2.624  -1.576  32.247  1.00 48.68           C  
ATOM    829  CD  GLU A 106      -3.297  -2.726  31.481  1.00 48.68           C  
ATOM    830  OE1 GLU A 106      -4.460  -3.042  31.823  1.00 48.68           O  
ATOM    831  OE2 GLU A 106      -2.679  -3.254  30.528  1.00 48.68           O  
ATOM    832  N   ALA A 107       1.752   0.045  33.994  1.00 44.30           N  
ATOM    833  CA  ALA A 107       2.992  -0.179  34.740  1.00 44.30           C  
ATOM    834  C   ALA A 107       2.915   0.507  36.116  1.00 44.30           C  
ATOM    835  CB  ALA A 107       4.194   0.226  33.875  1.00 44.30           C  
ATOM    836  O   ALA A 107       3.667   1.438  36.407  1.00 44.30           O  
ATOM    837  N   LEU A 108       1.953   0.069  36.932  1.00 38.53           N  
ATOM    838  CA  LEU A 108       1.946   0.194  38.395  1.00 38.53           C  
ATOM    839  C   LEU A 108       2.007  -1.218  38.980  1.00 38.53           C  
ATOM    840  CB  LEU A 108       0.683   0.947  38.873  1.00 38.53           C  
ATOM    841  O   LEU A 108       2.675  -1.376  40.024  1.00 38.53           O  
ATOM    842  CG  LEU A 108       0.755   2.477  38.807  1.00 38.53           C  
ATOM    843  CD1 LEU A 108      -0.620   3.053  39.149  1.00 38.53           C  
ATOM    844  CD2 LEU A 108       1.759   3.041  39.815  1.00 38.53           C  
ATOM    845  OXT LEU A 108       1.377  -2.094  38.351  1.00 38.53           O  
TER     846      LEU A 108                                                      
ENDMDL                                                                          
END                                                                             
