# Supplementary material for: PICNIC accurately predicts condensate-forming proteins regardless of their structural disorder across organisms
Source: Nat Commun. 2024 Dec 11;15:10668. doi: 10.1038/s41467-024-55089-x (PMC11634905; doi:10.1038/s41467-024-55089-x)
Supplement: Supplementary file 11 — Source Data files [file 41467_2024_55089_MOESM11_ESM.zip]

Archive with 332 entries (290 files):
- Source_Data_file/
- Source_Data_file/.DS_Store
- __MACOSX/Source_Data_file/._.DS_Store
- Source_Data_file/supplementary/
- Source_Data_file/main/
- Source_Data_file/supplementary/Figure_S16/
- Source_Data_file/supplementary/Figure_S17/
- Source_Data_file/supplementary/Figure_S6/
- Source_Data_file/supplementary/Figure_S1/
- Source_Data_file/supplementary/Figure_S7/
- Source_Data_file/supplementary/Figure_S9/
- Source_Data_file/supplementary/Figure_S15/
- Source_Data_file/supplementary/Figure_S13/
- Source_Data_file/supplementary/Figure_S14/
- Source_Data_file/supplementary/Figure_S2/
- Source_Data_file/supplementary/Figure_S5/
- Source_Data_file/supplementary/Figure_S4/
- Source_Data_file/supplementary/Figure_S3/
- Source_Data_file/main/.DS_Store
- __MACOSX/Source_Data_file/main/._.DS_Store
- Source_Data_file/main/Figure_1/
- Source_Data_file/main/Figure_6/
- Source_Data_file/main/Figure_5/
- Source_Data_file/main/Figure_2/
- Source_Data_file/main/Figure_3/
- Source_Data_file/main/Figure_4/
- Source_Data_file/supplementary/Figure_S16/gamma_syn_shap.csv
- Source_Data_file/supplementary/Figure_S16/beta_syn_shap.csv
- Source_Data_file/supplementary/Figure_S16/alpha_syn_shap.csv
- Source_Data_file/supplementary/Figure_S17/FigS17_drivers.csv
- Source_Data_file/supplementary/Figure_S17/FigS17_members.csv
- Source_Data_file/supplementary/Figure_S6/GO:0016070_gokeys_grouped.txt
- Source_Data_file/supplementary/Figure_S6/GO:0003723_gokeys_grouped.txt
- Source_Data_file/supplementary/Figure_S6/GO:0097159_gokeys_grouped.txt
- Source_Data_file/supplementary/Figure_S6/GO:0003676_gokeys_grouped.txt
- Source_Data_file/supplementary/Figure_S6/GO:0071840_gokeys_grouped.txt
- Source_Data_file/supplementary/Figure_S6/GO:0032991_gokeys_grouped.txt
- Source_Data_file/supplementary/Figure_S6/GO:0031224_gokeys_grouped.txt
- Source_Data_file/supplementary/Figure_S6/GO:0005515_gokeys_grouped.txt
- Source_Data_file/supplementary/Figure_S6/GO:0005488_gokeys_grouped.txt
- Source_Data_file/supplementary/Figure_S6/GO:0022414_gokeys_grouped.txt
- Source_Data_file/supplementary/Figure_S6/GO:1901363_gokeys_grouped.txt
- Source_Data_file/supplementary/Figure_S6/GO:0099080_gokeys_grouped.txt
- Source_Data_file/supplementary/Figure_S6/GO:0016021_gokeys_grouped.txt
- Source_Data_file/supplementary/Figure_S6/GO:0003006_gokeys_grouped.txt
- Source_Data_file/supplementary/Figure_S6/GO:0032502_gokeys_grouped.txt
- Source_Data_file/supplementary/Figure_S1/Figure_S1.xlsx
- Source_Data_file/supplementary/Figure_S7/drosophila_nogokeys_picnic18.txt
- Source_Data_file/supplementary/Figure_S7/celegans_nogokeys_picnic18.txt
- Source_Data_file/supplementary/Figure_S7/yeast_nogokeys_picnic18.txt
- Source_Data_file/supplementary/Figure_S7/human_nogokeys_picnic18.txt
- Source_Data_file/supplementary/Figure_S7/mouse_nogokeys_picnic18.txt
- Source_Data_file/supplementary/Figure_S7/mouse_nogokeys.txt
- Source_Data_file/supplementary/Figure_S7/celegans_nogokeys.txt
- Source_Data_file/supplementary/Figure_S7/drosophila_nogokeys.txt
- Source_Data_file/supplementary/Figure_S7/human_nogokeys.txt
- Source_Data_file/supplementary/Figure_S7/yeast_nogokeys.txt
- Source_Data_file/supplementary/Figure_S9/.DS_Store
- __MACOSX/Source_Data_file/supplementary/Figure_S9/._.DS_Store
- Source_Data_file/supplementary/Figure_S9/FigureS9C_Perimeter.xlsx
- __MACOSX/Source_Data_file/supplementary/Figure_S9/._FigureS9C_Perimeter.xlsx
- Source_Data_file/supplementary/Figure_S9/FigureS9D_Roundness.xlsx
- __MACOSX/Source_Data_file/supplementary/Figure_S9/._FigureS9D_Roundness.xlsx
- Source_Data_file/supplementary/Figure_S9/FigureS9B_Area.xlsx
- __MACOSX/Source_Data_file/supplementary/Figure_S9/._FigureS9B_Area.xlsx
- Source_Data_file/supplementary/Figure_S9/FigureS9A_Enrichment_ratio.xlsx
- __MACOSX/Source_Data_file/supplementary/Figure_S9/._FigureS9A_Enrichment_ratio.xlsx
- Source_Data_file/supplementary/Figure_S15/FigS15_fus_feature_imp.csv
- Source_Data_file/supplementary/Figure_S13/FigureS13.xlsx
- Source_Data_file/supplementary/Figure_S14/FigS14.csv
- Source_Data_file/supplementary/Figure_S2/FigS2_b_table.csv
- Source_Data_file/supplementary/Figure_S5/mouse_gokeys.txt
- Source_Data_file/supplementary/Figure_S5/drosophila_gokeys_pos92.txt
- Source_Data_file/supplementary/Figure_S5/celegans_gokeys_pos92.txt
- Source_Data_file/supplementary/Figure_S5/celegans_gokeys.txt
- Source_Data_file/supplementary/Figure_S5/human_gokeys_pos92.txt
- Source_Data_file/supplementary/Figure_S5/drosophila_gokeys.txt
- Source_Data_file/supplementary/Figure_S5/yeast_gokeys.txt
- Source_Data_file/supplementary/Figure_S5/mouse_gokeys_pos92.txt
- Source_Data_file/supplementary/Figure_S5/human_gokeys.txt
- Source_Data_file/supplementary/Figure_S5/yeast_gokeys_pos92.txt
- Source_Data_file/supplementary/Figure_S4/FigS4_proteins_hpa.csv
- Source_Data_file/supplementary/Figure_S4/FigS4_proteins_human.csv
- Source_Data_file/supplementary/Figure_S3/roc/
- Source_Data_file/supplementary/Figure_S3/prc/
- Source_Data_file/main/Figure_1/Fig1_d_table.csv
- Source_Data_file/main/Figure_1/Fig1_c.csv
- Source_Data_file/main/Figure_6/Fig6_c.csv
- Source_Data_file/main/Figure_6/Fig6_ab.csv
- Source_Data_file/main/Figure_5/Fibrillarin + R51A1_colocalization/
- __MACOSX/Source_Data_file/main/Figure_5/._Fibrillarin + R51A1_colocalization
- Source_Data_file/main/Figure_5/.DS_Store
- __MACOSX/Source_Data_file/main/Figure_5/._.DS_Store
- Source_Data_file/main/Figure_5/DCP1a + PHP14_colocalization/
- __MACOSX/Source_Data_file/main/Figure_5/._DCP1a + PHP14_colocalization
- Source_Data_file/main/Figure_5/Fibrillarin + H2A1H_colocalization/
- __MACOSX/Source_Data_file/main/Figure_5/._Fibrillarin + H2A1H_colocalization
- Source_Data_file/main/Figure_5/DCP1a + HBS1L_colozalization/
- __MACOSX/Source_Data_file/main/Figure_5/._DCP1a + HBS1L_colozalization
- Source_Data_file/main/Figure_2/roc/
- Source_Data_file/main/Figure_2/prc/
- Source_Data_file/main/Figure_3/Fig3_f.csv
- Source_Data_file/main/Figure_3/Fig3_d.csv
- Source_Data_file/main/Figure_4/Fig4_d.xlsx
- Source_Data_file/main/Figure_4/Fig4_c.csv
- Source_Data_file/supplementary/Figure_S3/roc/opencell/
- Source_Data_file/supplementary/Figure_S3/roc/phasepdb/
- Source_Data_file/supplementary/Figure_S3/roc/cdcode/
- Source_Data_file/supplementary/Figure_S3/prc/opencell/
- Source_Data_file/supplementary/Figure_S3/prc/phasepdb/
- Source_Data_file/supplementary/Figure_S3/prc/cdcode/
- Source_Data_file/main/Figure_5/Fibrillarin + R51A1_colocalization/4_GFP-4.tif
- __MACOSX/Source_Data_file/main/Figure_5/Fibrillarin + R51A1_colocalization/._4_GFP-4.tif
- Source_Data_file/main/Figure_5/Fibrillarin + R51A1_colocalization/3_GFP_3.tif
- __MACOSX/Source_Data_file/main/Figure_5/Fibrillarin + R51A1_colocalization/._3_GFP_3.tif
- Source_Data_file/main/Figure_5/Fibrillarin + R51A1_colocalization/3_iRFP_3.tif
- __MACOSX/Source_Data_file/main/Figure_5/Fibrillarin + R51A1_colocalization/._3_iRFP_3.tif
- Source_Data_file/main/Figure_5/Fibrillarin + R51A1_colocalization/.DS_Store
- __MACOSX/Source_Data_file/main/Figure_5/Fibrillarin + R51A1_colocalization/._.DS_Store
- Source_Data_file/main/Figure_5/Fibrillarin + R51A1_colocalization/4_iRFP-4.tif
- __MACOSX/Source_Data_file/main/Figure_5/Fibrillarin + R51A1_colocalization/._4_iRFP-4.tif
- Source_Data_file/main/Figure_5/Fibrillarin + R51A1_colocalization/Values_iRFP_4.csv
- __MACOSX/Source_Data_file/main/Figure_5/Fibrillarin + R51A1_colocalization/._Values_iRFP_4.csv
- Source_Data_file/main/Figure_5/Fibrillarin + R51A1_colocalization/Values_GFP_2.csv
- __MACOSX/Source_Data_file/main/Figure_5/Fibrillarin + R51A1_colocalization/._Values_GFP_2.csv
- Source_Data_file/main/Figure_5/Fibrillarin + R51A1_colocalization/Values_GFP_3.csv
- __MACOSX/Source_Data_file/main/Figure_5/Fibrillarin + R51A1_colocalization/._Values_GFP_3.csv
- Source_Data_file/main/Figure_5/Fibrillarin + R51A1_colocalization/Values_GFP_1.csv
- __MACOSX/Source_Data_file/main/Figure_5/Fibrillarin + R51A1_colocalization/._Values_GFP_1.csv
- Source_Data_file/main/Figure_5/Fibrillarin + R51A1_colocalization/2_GFP_2.tif
- __MACOSX/Source_Data_file/main/Figure_5/Fibrillarin + R51A1_colocalization/._2_GFP_2.tif
- Source_Data_file/main/Figure_5/Fibrillarin + R51A1_colocalization/Values_iRFP_2.csv
- __MACOSX/Source_Data_file/main/Figure_5/Fibrillarin + R51A1_colocalization/._Values_iRFP_2.csv
- Source_Data_file/main/Figure_5/Fibrillarin + R51A1_colocalization/Values_GFP_4.csv
- __MACOSX/Source_Data_file/main/Figure_5/Fibrillarin + R51A1_colocalization/._Values_GFP_4.csv
- Source_Data_file/main/Figure_5/Fibrillarin + R51A1_colocalization/Values_iRFP_3.csv
- __MACOSX/Source_Data_file/main/Figure_5/Fibrillarin + R51A1_colocalization/._Values_iRFP_3.csv
- Source_Data_file/main/Figure_5/Fibrillarin + R51A1_colocalization/Values_iRFP_1.csv
- __MACOSX/Source_Data_file/main/Figure_5/Fibrillarin + R51A1_colocalization/._Values_iRFP_1.csv
- Source_Data_file/main/Figure_5/Fibrillarin + R51A1_colocalization/1.pzfx
- __MACOSX/Source_Data_file/main/Figure_5/Fibrillarin + R51A1_colocalization/._1.pzfx
- Source_Data_file/main/Figure_5/Fibrillarin + R51A1_colocalization/2.pzfx
- __MACOSX/Source_Data_file/main/Figure_5/Fibrillarin + R51A1_colocalization/._2.pzfx
- Source_Data_file/main/Figure_5/Fibrillarin + R51A1_colocalization/2_iRFP_2.tif
- __MACOSX/Source_Data_file/main/Figure_5/Fibrillarin + R51A1_colocalization/._2_iRFP_2.tif
- Source_Data_file/main/Figure_5/Fibrillarin + R51A1_colocalization/1_GFP.tif
- __MACOSX/Source_Data_file/main/Figure_5/Fibrillarin + R51A1_colocalization/._1_GFP.tif
- Source_Data_file/main/Figure_5/Fibrillarin + R51A1_colocalization/3.pzfx
- __MACOSX/Source_Data_file/main/Figure_5/Fibrillarin + R51A1_colocalization/._3.pzfx
- Source_Data_file/main/Figure_5/Fibrillarin + R51A1_colocalization/4.pzfx
- __MACOSX/Source_Data_file/main/Figure_5/Fibrillarin + R51A1_colocalization/._4.pzfx
- Source_Data_file/main/Figure_5/Fibrillarin + R51A1_colocalization/1_iRFP.tif
- __MACOSX/Source_Data_file/main/Figure_5/Fibrillarin + R51A1_colocalization/._1_iRFP.tif
- Source_Data_file/main/Figure_5/DCP1a + PHP14_colocalization/Values_iRFP.csv
- __MACOSX/Source_Data_file/main/Figure_5/DCP1a + PHP14_colocalization/._Values_iRFP.csv
- Source_Data_file/main/Figure_5/DCP1a + PHP14_colocalization/Values_GFP.csv
- __MACOSX/Source_Data_file/main/Figure_5/DCP1a + PHP14_colocalization/._Values_GFP.csv
- Source_Data_file/main/Figure_5/DCP1a + PHP14_colocalization/.DS_Store
- __MACOSX/Source_Data_file/main/Figure_5/DCP1a + PHP14_colocalization/._.DS_Store
- Source_Data_file/main/Figure_5/DCP1a + PHP14_colocalization/1.pzfx
- __MACOSX/Source_Data_file/main/Figure_5/DCP1a + PHP14_colocalization/._1.pzfx
- Source_Data_file/main/Figure_5/DCP1a + PHP14_colocalization/GFP1.tif
- __MACOSX/Source_Data_file/main/Figure_5/DCP1a + PHP14_colocalization/._GFP1.tif
- Source_Data_file/main/Figure_5/DCP1a + PHP14_colocalization/iRFP1.tif
- __MACOSX/Source_Data_file/main/Figure_5/DCP1a + PHP14_colocalization/._iRFP1.tif
- Source_Data_file/main/Figure_5/Fibrillarin + H2A1H_colocalization/.DS_Store
- __MACOSX/Source_Data_file/main/Figure_5/Fibrillarin + H2A1H_colocalization/._.DS_Store
- Source_Data_file/main/Figure_5/Fibrillarin + H2A1H_colocalization/Plot Values_GFP.csv
- __MACOSX/Source_Data_file/main/Figure_5/Fibrillarin + H2A1H_colocalization/._Plot Values_GFP.csv
- Source_Data_file/main/Figure_5/Fibrillarin + H2A1H_colocalization/RoiSet.zip
- __MACOSX/Source_Data_file/main/Figure_5/Fibrillarin + H2A1H_colocalization/._RoiSet.zip
- Source_Data_file/main/Figure_5/Fibrillarin + H2A1H_colocalization/Profile comparison.pzfx
- __MACOSX/Source_Data_file/main/Figure_5/Fibrillarin + H2A1H_colocalization/._Profile comparison.pzfx
- Source_Data_file/main/Figure_5/Fibrillarin + H2A1H_colocalization/1_GFP.tif
- __MACOSX/Source_Data_file/main/Figure_5/Fibrillarin + H2A1H_colocalization/._1_GFP.tif
- Source_Data_file/main/Figure_5/Fibrillarin + H2A1H_colocalization/Plot Values_iRFP.csv
- __MACOSX/Source_Data_file/main/Figure_5/Fibrillarin + H2A1H_colocalization/._Plot Values_iRFP.csv
- Source_Data_file/main/Figure_5/Fibrillarin + H2A1H_colocalization/1_iRFP.tif
- __MACOSX/Source_Data_file/main/Figure_5/Fibrillarin + H2A1H_colocalization/._1_iRFP.tif
- Source_Data_file/main/Figure_5/DCP1a + HBS1L_colozalization/Values_iRFP.csv
- Source_Data_file/main/Figure_5/DCP1a + HBS1L_colozalization/.DS_Store
- __MACOSX/Source_Data_file/main/Figure_5/DCP1a + HBS1L_colozalization/._.DS_Store
- Source_Data_file/main/Figure_5/DCP1a + HBS1L_colozalization/ValuesGFP.csv
- Source_Data_file/main/Figure_5/DCP1a + HBS1L_colozalization/1.pzfx
- Source_Data_file/main/Figure_5/DCP1a + HBS1L_colozalization/GFP.tif
- Source_Data_file/main/Figure_5/DCP1a + HBS1L_colozalization/iRFP.tif
- Source_Data_file/main/Figure_2/roc/opencell/
- Source_Data_file/main/Figure_2/roc/phasepdb/
- Source_Data_file/main/Figure_2/roc/cdcode/
- Source_Data_file/main/Figure_2/prc/opencell/
- Source_Data_file/main/Figure_2/prc/phasepdb/
- Source_Data_file/main/Figure_2/prc/cdcode/
- Source_Data_file/supplementary/Figure_S3/roc/opencell/OpenCell nuclear punctae_PdPS-8fea_roc_fpr.csv
- Source_Data_file/supplementary/Figure_S3/roc/opencell/OpenCell nuclear punctae_PdPS-10fea_roc_fpr.csv
- Source_Data_file/supplementary/Figure_S3/roc/opencell/OpenCell nuclear punctae_catGRANULE_roc_tpr.csv
- Source_Data_file/supplementary/Figure_S3/roc/opencell/OpenCell nuclear punctae_DeePhase_roc_tpr.csv
- Source_Data_file/supplementary/Figure_S3/roc/opencell/OpenCell nuclear punctae_PSAP_roc_fpr.csv
- Source_Data_file/supplementary/Figure_S3/roc/opencell/OpenCell nuclear punctae_FuzDrop_roc_fpr.csv
- Source_Data_file/supplementary/Figure_S3/roc/opencell/OpenCell nuclear punctae_PICNIC_roc_fpr.csv
- Source_Data_file/supplementary/Figure_S3/roc/opencell/OpenCell nuclear punctae_PdPS-10fea_roc_tpr.csv
- Source_Data_file/supplementary/Figure_S3/roc/opencell/OpenCell nuclear punctae_PdPS-8fea_roc_tpr.csv
- Source_Data_file/supplementary/Figure_S3/roc/opencell/OpenCell nuclear punctae_PSAP_roc_tpr.csv
- Source_Data_file/supplementary/Figure_S3/roc/opencell/OpenCell nuclear punctae_catGRANULE_roc_fpr.csv
- Source_Data_file/supplementary/Figure_S3/roc/opencell/OpenCell nuclear punctae_DeePhase_roc_fpr.csv
- Source_Data_file/supplementary/Figure_S3/roc/opencell/OpenCell nuclear punctae_FuzDrop_roc_tpr.csv
- Source_Data_file/supplementary/Figure_S3/roc/opencell/OpenCell nuclear punctae_PICNIC_roc_tpr.csv
- Source_Data_file/supplementary/Figure_S3/roc/phasepdb/PhaSepDB high-throughput_FuzDrop_roc_fpr.csv
- Source_Data_file/supplementary/Figure_S3/roc/phasepdb/PhaSepDB high-throughput_DeePhase_roc_tpr.csv
- Source_Data_file/supplementary/Figure_S3/roc/phasepdb/PhaSepDB high-throughput_PdPS-10fea_roc_fpr.csv
- Source_Data_file/supplementary/Figure_S3/roc/phasepdb/PhaSepDB high-throughput_catGRANULE_roc_tpr.csv
- Source_Data_file/supplementary/Figure_S3/roc/phasepdb/PhaSepDB high-throughput_PICNIC_roc_fpr.csv
- Source_Data_file/supplementary/Figure_S3/roc/phasepdb/PhaSepDB high-throughput_PSAP_roc_tpr.csv
- Source_Data_file/supplementary/Figure_S3/roc/phasepdb/PhaSepDB high-throughput_PdPS-8fea_roc_fpr.csv
- Source_Data_file/supplementary/Figure_S3/roc/phasepdb/PhaSepDB high-throughput_FuzDrop_roc_tpr.csv
- Source_Data_file/supplementary/Figure_S3/roc/phasepdb/PhaSepDB high-throughput_DeePhase_roc_fpr.csv
- Source_Data_file/supplementary/Figure_S3/roc/phasepdb/PhaSepDB high-throughput_PdPS-10fea_roc_tpr.csv
- Source_Data_file/supplementary/Figure_S3/roc/phasepdb/PhaSepDB high-throughput_PICNIC_roc_tpr.csv
- Source_Data_file/supplementary/Figure_S3/roc/phasepdb/PhaSepDB high-throughput_catGRANULE_roc_fpr.csv
- Source_Data_file/supplementary/Figure_S3/roc/phasepdb/PhaSepDB high-throughput_PSAP_roc_fpr.csv
- Source_Data_file/supplementary/Figure_S3/roc/phasepdb/PhaSepDB high-throughput_PdPS-8fea_roc_tpr.csv
- Source_Data_file/supplementary/Figure_S3/roc/cdcode/cdcode_PICNIC-GO_roc_fpr.csv
- Source_Data_file/supplementary/Figure_S3/roc/cdcode/cdcode_PICNIC_roc_fpr.csv
- Source_Data_file/supplementary/Figure_S3/roc/cdcode/cdcode_catGRANULE_roc_tpr.csv
- Source_Data_file/supplementary/Figure_S3/roc/cdcode/cdcode_PdPS-8fea_roc_tpr.csv
- Source_Data_file/supplementary/Figure_S3/roc/cdcode/cdcode_DeePhase_roc_fpr.csv
- Source_Data_file/supplementary/Figure_S3/roc/cdcode/cdcode_FuzDrop_roc_fpr.csv
- Source_Data_file/supplementary/Figure_S3/roc/cdcode/cdcode_PSAP_roc_fpr.csv
- Source_Data_file/supplementary/Figure_S3/roc/cdcode/cdcode_PdPS-10fea_roc_fpr.csv
- Source_Data_file/supplementary/Figure_S3/roc/cdcode/cdcode_PICNIC_roc_tpr.csv
- Source_Data_file/supplementary/Figure_S3/roc/cdcode/cdcode_PICNIC-GO_roc_tpr.csv
- Source_Data_file/supplementary/Figure_S3/roc/cdcode/cdcode_catGRANULE_roc_fpr.csv
- Source_Data_file/supplementary/Figure_S3/roc/cdcode/cdcode_PSAP_roc_tpr.csv
- Source_Data_file/supplementary/Figure_S3/roc/cdcode/cdcode_PdPS-10fea_roc_tpr.csv
- Source_Data_file/supplementary/Figure_S3/roc/cdcode/cdcode_PdPS-8fea_roc_fpr.csv
- Source_Data_file/supplementary/Figure_S3/roc/cdcode/cdcode_DeePhase_roc_tpr.csv
- Source_Data_file/supplementary/Figure_S3/roc/cdcode/cdcode_FuzDrop_roc_tpr.csv
- Source_Data_file/supplementary/Figure_S3/prc/opencell/OpenCell nuclear punctae_PICNIC_prc_precision.csv
- Source_Data_file/supplementary/Figure_S3/prc/opencell/OpenCell nuclear punctae_catGRANULE_prc_recall.csv
- Source_Data_file/supplementary/Figure_S3/prc/opencell/OpenCell nuclear punctae_PSAP_prc_precision.csv
- Source_Data_file/supplementary/Figure_S3/prc/opencell/OpenCell nuclear punctae_DeePhase_prc_recall.csv
- Source_Data_file/supplementary/Figure_S3/prc/opencell/OpenCell nuclear punctae_FuzDrop_prc_recall.csv
- Source_Data_file/supplementary/Figure_S3/prc/opencell/OpenCell nuclear punctae_PSAP_prc_recall.csv
- Source_Data_file/supplementary/Figure_S3/prc/opencell/OpenCell nuclear punctae_PdPS-10fea_prc_recall.csv
- Source_Data_file/supplementary/Figure_S3/prc/opencell/OpenCell nuclear punctae_PdPS-8fea_prc_recall.csv
- Source_Data_file/supplementary/Figure_S3/prc/opencell/OpenCell nuclear punctae_PdPS-8fea_prc_precision.csv
- Source_Data_file/supplementary/Figure_S3/prc/opencell/OpenCell nuclear punctae_catGRANULE_prc_precision.csv
- Source_Data_file/supplementary/Figure_S3/prc/opencell/OpenCell nuclear punctae_PdPS-10fea_prc_precision.csv
- Source_Data_file/supplementary/Figure_S3/prc/opencell/OpenCell nuclear punctae_DeePhase_prc_precision.csv
- Source_Data_file/supplementary/Figure_S3/prc/opencell/OpenCell nuclear punctae_PICNIC_prc_recall.csv
- Source_Data_file/supplementary/Figure_S3/prc/opencell/OpenCell nuclear punctae_FuzDrop_prc_precision.csv
- Source_Data_file/supplementary/Figure_S3/prc/phasepdb/PhaSepDB high-throughput_PdPS-8fea_prc_precision.csv
- Source_Data_file/supplementary/Figure_S3/prc/phasepdb/PhaSepDB high-throughput_PICNIC_prc_precision.csv
- Source_Data_file/supplementary/Figure_S3/prc/phasepdb/PhaSepDB high-throughput_PSAP_prc_precision.csv
- Source_Data_file/supplementary/Figure_S3/prc/phasepdb/PhaSepDB high-throughput_FuzDrop_prc_recall.csv
- Source_Data_file/supplementary/Figure_S3/prc/phasepdb/PhaSepDB high-throughput_catGRANULE_prc_recall.csv
- Source_Data_file/supplementary/Figure_S3/prc/phasepdb/PhaSepDB high-throughput_PdPS-10fea_prc_recall.csv
- Source_Data_file/supplementary/Figure_S3/prc/phasepdb/PhaSepDB high-throughput_PSAP_prc_recall.csv
- Source_Data_file/supplementary/Figure_S3/prc/phasepdb/PhaSepDB high-throughput_PdPS-8fea_prc_recall.csv
- Source_Data_file/supplementary/Figure_S3/prc/phasepdb/PhaSepDB high-throughput_PICNIC_prc_recall.csv
- Source_Data_file/supplementary/Figure_S3/prc/phasepdb/PhaSepDB high-throughput_DeePhase_prc_recall.csv
- Source_Data_file/supplementary/Figure_S3/prc/phasepdb/PhaSepDB high-throughput_catGRANULE_prc_precision.csv
- Source_Data_file/supplementary/Figure_S3/prc/phasepdb/PhaSepDB high-throughput_FuzDrop_prc_precision.csv
- Source_Data_file/supplementary/Figure_S3/prc/phasepdb/PhaSepDB high-throughput_DeePhase_prc_precision.csv
- Source_Data_file/supplementary/Figure_S3/prc/phasepdb/PhaSepDB high-throughput_PdPS-10fea_prc_precision.csv
- Source_Data_file/supplementary/Figure_S3/prc/cdcode/cdcode_DeePhase_prc_precision.csv
- Source_Data_file/supplementary/Figure_S3/prc/cdcode/cdcode_PICNIC_prc_recall.csv
- Source_Data_file/supplementary/Figure_S3/prc/cdcode/cdcode_PSAP_prc_recall.csv
- Source_Data_file/supplementary/Figure_S3/prc/cdcode/cdcode_PdPS-8fea_prc_recall.csv
- Source_Data_file/supplementary/Figure_S3/prc/cdcode/cdcode_PdPS-10fea_prc_precision.csv
- Source_Data_file/supplementary/Figure_S3/prc/cdcode/cdcode_PdPS-8fea_prc_precision.csv
- Source_Data_file/supplementary/Figure_S3/prc/cdcode/cdcode_FuzDrop_prc_recall.csv
- Source_Data_file/supplementary/Figure_S3/prc/cdcode/cdcode_FuzDrop_prc_precision.csv
- Source_Data_file/supplementary/Figure_S3/prc/cdcode/cdcode_catGRANULE_prc_precision.csv
- Source_Data_file/supplementary/Figure_S3/prc/cdcode/cdcode_PICNIC_prc_precision.csv
- Source_Data_file/supplementary/Figure_S3/prc/cdcode/cdcode_PSAP_prc_precision.csv
- Source_Data_file/supplementary/Figure_S3/prc/cdcode/cdcode_PICNIC-GO_prc_precision.csv
- Source_Data_file/supplementary/Figure_S3/prc/cdcode/cdcode_PICNIC-GO_prc_recall.csv
- Source_Data_file/supplementary/Figure_S3/prc/cdcode/cdcode_catGRANULE_prc_recall.csv
- Source_Data_file/supplementary/Figure_S3/prc/cdcode/cdcode_DeePhase_prc_recall.csv
- Source_Data_file/supplementary/Figure_S3/prc/cdcode/cdcode_PdPS-10fea_prc_recall.csv
- Source_Data_file/main/Figure_2/roc/opencell/OpenCell nuclear punctae_PdPS-8fea_roc_fpr.csv
- Source_Data_file/main/Figure_2/roc/opencell/OpenCell nuclear punctae_DeePhase_roc_tpr.csv
- Source_Data_file/main/Figure_2/roc/opencell/OpenCell nuclear punctae_PSAP_roc_fpr.csv
- Source_Data_file/main/Figure_2/roc/opencell/OpenCell nuclear punctae_PICNIC_roc_fpr.csv
- Source_Data_file/main/Figure_2/roc/opencell/OpenCell nuclear punctae_PdPS-8fea_roc_tpr.csv
- Source_Data_file/main/Figure_2/roc/opencell/OpenCell nuclear punctae_PSAP_roc_tpr.csv
- Source_Data_file/main/Figure_2/roc/opencell/OpenCell nuclear punctae_DeePhase_roc_fpr.csv
- Source_Data_file/main/Figure_2/roc/opencell/OpenCell nuclear punctae_PICNIC_roc_tpr.csv
- Source_Data_file/main/Figure_2/roc/phasepdb/PhaSepDB high-throughput_DeePhase_roc_tpr.csv
- Source_Data_file/main/Figure_2/roc/phasepdb/PhaSepDB high-throughput_PICNIC_roc_fpr.csv
- Source_Data_file/main/Figure_2/roc/phasepdb/PhaSepDB high-throughput_PSAP_roc_tpr.csv
- Source_Data_file/main/Figure_2/roc/phasepdb/PhaSepDB high-throughput_PdPS-8fea_roc_fpr.csv
- Source_Data_file/main/Figure_2/roc/phasepdb/PhaSepDB high-throughput_DeePhase_roc_fpr.csv
- Source_Data_file/main/Figure_2/roc/phasepdb/PhaSepDB high-throughput_PICNIC_roc_tpr.csv
- Source_Data_file/main/Figure_2/roc/phasepdb/PhaSepDB high-throughput_PSAP_roc_fpr.csv
- Source_Data_file/main/Figure_2/roc/phasepdb/PhaSepDB high-throughput_PdPS-8fea_roc_tpr.csv
- Source_Data_file/main/Figure_2/roc/cdcode/cdcode_PICNIC_roc_fpr.csv
- Source_Data_file/main/Figure_2/roc/cdcode/cdcode_PdPS-8fea_roc_tpr.csv
- Source_Data_file/main/Figure_2/roc/cdcode/cdcode_DeePhase_roc_fpr.csv
- Source_Data_file/main/Figure_2/roc/cdcode/cdcode_PSAP_roc_fpr.csv
[truncated: 32 more entries]
