# Supplementary material for: PICNIC accurately predicts condensate-forming proteins regardless of their structural disorder across organisms
Source: Nat Commun. 2024 Dec 11;15:10668. doi: 10.1038/s41467-024-55089-x (PMC11634905; doi:10.1038/s41467-024-55089-x)
Supplement: Supplementary file 11 — Source Data files [file 41467_2024_55089_MOESM11_ESM.zip › Source_Data_file/supplementary/Figure_S16/gamma_syn_shap.csv]

feature	score
A,0K	0.13969187595
A,20K	0.0928878836
K,40R	-0.08072170845000001
K,40V	0.09446704090000001
K,60R	-0.20926425665
L,0W	0.12218754030000001
C,0L	0.11399227749999999
L-AlphaHelix-l	0.10492839785
L-Coil-d	0.1175279289
L-Coil-l	-0.13197075135000003
D,20K	-0.1445878325
iupred_95	0.11140776615
I,2K	0.10023020515
