# Supplementary material for: PICNIC accurately predicts condensate-forming proteins regardless of their structural disorder across organisms
Source: Nat Commun. 2024 Dec 11;15:10668. doi: 10.1038/s41467-024-55089-x (PMC11634905; doi:10.1038/s41467-024-55089-x)
Supplement: Supplementary file 11 — Source Data files [file 41467_2024_55089_MOESM11_ESM.zip › Source_Data_file/supplementary/Figure_S16/beta_syn_shap.csv]

feature	score
A,0K	0.1607278389
A,20K	0.0970656856
L,2L	0.08527615065000001
K,40V	0.09359911679999999
I-AlphaHelix-l	-0.1726558524
K,60R	-0.1802732528
L,0L	0.09576606870000001
L,0S	0.08476825815
L,0W	0.12447263565
C,0L	0.14530386455
L-AlphaHelix-l	-0.16224413945
L-Coil-d	-0.12936437745
D,20K	-0.1130035045
R,20V	-0.0965446398
R,40V	-0.11116448435000001
S-AlphaHelix-l	-0.0946494809
iupred_5	0.09135697840000001
I,2K	-0.1600644026
F-AlphaHelix-l	-0.1523790647
