# Supplementary material for: PICNIC accurately predicts condensate-forming proteins regardless of their structural disorder across organisms
Source: Nat Commun. 2024 Dec 11;15:10668. doi: 10.1038/s41467-024-55089-x (PMC11634905; doi:10.1038/s41467-024-55089-x)
Supplement: Supplementary file 11 — Source Data files [file 41467_2024_55089_MOESM11_ESM.zip › Source_Data_file/supplementary/Figure_S16/alpha_syn_shap.csv]

feature	score
A,0K	0.14643766940000003
A,20K	0.07972028610000001
L,2L	0.07204356240000001
K,40R	-0.0708430252
K,60R	-0.2331630962
L,0L	0.07455835595
L,0W	0.11037527190000002
C,0L	0.13147290585
L-AlphaHelix-l	0.1101611073
L-Coil-d	-0.1268981018
M,20R	-0.0701529173
R,20V	-0.09802706385
R,40V	-0.10909867305000001
iupred_75	0.07139241240000001
iupred_95	0.0759883318
I,2K	-0.18344051249999999
G-AlphaHelix-l	-0.08448741585
