# Supplementary material for: PICNIC accurately predicts condensate-forming proteins regardless of their structural disorder across organisms
Source: Nat Commun. 2024 Dec 11;15:10668. doi: 10.1038/s41467-024-55089-x (PMC11634905; doi:10.1038/s41467-024-55089-x)
Supplement: Supplementary file 11 — Source Data files [file 41467_2024_55089_MOESM11_ESM.zip › Source_Data_file/supplementary/Figure_S17/FigS17_drivers.csv]

Uniprotid	picnic
A1Z813	0.7616202953000001
D0PV95	0.8400755734
F1R237	0.7356053887
F4ID16	0.7646696748
F6SEU4	0.7816280094
G5EBV6	0.8239414473000001
H0WFA5	0.599719305
O00401	0.829573336
O00444	0.8067516158
O00571	0.8984102759
O08816	0.8535622014
O13828	0.5707646477
O43561	0.3832165678
O43663	0.6878241237
O43670	0.7168263354000001
O43791	0.7076577398
O44490	0.7971988742
O60500	0.2428889741
O60563	0.6356288156000001
O60885	0.8963481155
O62011	0.8784217246
O65934	0.5064754453
O74718	0.8846378086000001
O94752	0.6352074271
O95049	0.8942560285000001
P00549	0.9018164694
P03069	0.7268126596000001
P03372	0.6287174743
P04050	0.9013625674
P04156	0.4432001319
P04637	0.3840000961
P05205	0.906862181
P06169	0.6321627103
P06241	0.8360835705
P06634	0.8304221705
P06748	0.8669064266000001
P06778	0.8443507948000001
P09651	0.9161035025
P0A9A6	0.82408609
P0C093	0.4442677757
P10276	0.760530303
P10636	0.8027611292
P14907	0.7778882781
P15502	0.7415272154
P16333	0.7931331127
P17600	0.9060923616
P17931	0.7431467667
P19659	0.8229701496
P22087	0.922365784
P22626	0.8953593091000001
P22736	0.4631036693
P23201	0.8893308751000001
P23771	0.512077039
P24928	0.8981064517
P25491	0.9421550104
P25644	0.7178232317000001
P26368	0.9172914941
P29590	0.6971524544000001
P31016	0.8880798398
P31483	0.7380251392
P31689	0.9309750831
P31943	0.8488757594
P32588	0.7590614118
P32790	0.8948018152
P33240	0.7807376112000001
P34689	0.9102859894
P35189	0.6968412034
P35637	0.8617607835000001
P38432	0.674918247
P38760	0.7776700428000001
P39936	0.8509826178000001
P40070	0.5679343197
P40337	0.5687250061
P40763	0.5445089795
P42858	0.4497776212
P45973	0.8347471714
P46777	0.9166209993
P49790	0.6740261040000001
P50995	0.9052709066
P52912	0.7329532013000001
P52948	0.5318589719
P56959	0.8769291237
P62750	0.971865607
P62993	0.8148856167
P78352	0.8924714123
P78953	0.7309143524
P84022	0.2528203378
P91349	0.7382560665
Q01085	0.8043891772
Q01130	0.919023935
Q02199	0.4907167976
Q02629	0.6720762344
Q02630	0.7311143560000001
Q02794	0.4592145558
Q06124	0.7924946446000001
Q06787	0.8870830143
Q07157	0.909714748
Q07352	0.3397683518
Q07889	0.8241281172
Q12888	0.7739284625
Q13148	0.8596329597
Q13283	0.8971113481
Q13501	0.6431450049
Q13627	0.8875062558
Q13702	0.3892738068
Q13823	0.9300902953
Q14011	0.9352058602
Q14103	0.9031584222
Q14149	0.7447049406
Q14781	0.8311087818
Q15233	0.8750173509
Q15648	0.7262434205
Q16082	0.5395694953
Q16236	0.478322433
Q21049	0.7895265851000001
Q22053	0.9339738642
Q32P51	0.9318353426
Q500V5	0.8017632915
Q54VP4	0.7685156702
Q5A8T7	0.4264005328
Q5AP80	0.6821316088
Q5FBB7	0.8154403572000001
Q61686	0.8348664303000001
Q61937	0.8321633382
Q64337	0.6074868661
Q7Z739	0.8459765432
Q811U3	0.8650383364
Q86WV6	0.0673172323
Q8C6L5	0.8569471977
Q8CB77	0.8950693911000001
Q8K3M6	0.8630137292000001
Q8L3W1	0.6988795288
Q8N884	0.8374495215000001
Q8SWR8	0.7600059894000001
Q8WXF1	0.912181571
Q92499	0.8683345002
Q92547	0.735535787
Q92777	0.8468583232
Q96LT7	0.584618176
Q96PK6	0.8654389485
Q9BYB0	0.8189816510000001
Q9BYJ9	0.7591510908
Q9D415	0.5685548161
Q9H9J4	0.8705326538
Q9JMD0	0.7294776759
Q9NP98	0.5029935142
Q9NQI0	0.8217701461
Q9NRR5	0.3784563428
Q9NSC5	0.7501208604
Q9NWB1	0.8141141310000001
Q9P805	0.3650073332
Q9TXM1	0.7527105603
Q9TZL8	0.7535090831
Q9TZQ3	0.8431763319000001
Q9U2F5	0.9250430519
Q9UDY2	0.9279060086
Q9UER7	0.7491195792
Q9UHD9	0.6253908781
Q9UKV8	0.8899840353
Q9UMX0	0.565506175
Q9UPQ9	0.6719195131
Q9UPU9	0.3738547748
Q9Y5A9	0.814012854
Q9Z340	0.9229705658
Q9ZVD0	0.9188441914
