# Supplementary material for: PICNIC accurately predicts condensate-forming proteins regardless of their structural disorder across organisms
Source: Nat Commun. 2024 Dec 11;15:10668. doi: 10.1038/s41467-024-55089-x (PMC11634905; doi:10.1038/s41467-024-55089-x)
Supplement: Supplementary file 11 — Source Data files [file 41467_2024_55089_MOESM11_ESM.zip › Source_Data_file/supplementary/Figure_S17/FigS17_members.csv]

Uniprotid	picnic
A0A0A6YY83	0.783480178
A0A0B4JD97	0.7803561139
A0A0B4KFL3	0.8573325002000001
A0A0B4KG66	0.6381612083
A0A0B4LEZ3	0.4889089684
A0A0G2JMS6	0.4940727042
A0A0R4IAW9	0.8665230195
A0A0U1RRE5	0.4975081761
A0A140LIW3	0.6370195669000001
A0A178VY62	0.5517325238
A0A178W3G2	0.8721270491
A0A1I9LN21	0.8391197454
A0A1I9LRM4	0.8340943437
A0A1I9LSC0	0.8404799055000001
A0A1P8AM23	0.5597293553
A0A1P8AP82	0.3538018276
A0A1P8AVE9	0.9399884915
A0A1P8AW47	0.8535455804000001
A0A1P8AWX3	0.264744682
A0A1P8B4E4	0.4285652153
A0A1P8B4Y6	0.4292639062
A0A1P8B9R0	0.7709416928
A0A1P8BB34	0.7129830163
A0A1P8BD18	0.9274233413
A0A1P8BG25	0.7460704658
A0A1P8BGF0	0.8685947027
A0A2R8VKG2	0.6952825412
A0AV96	0.9239488351
A0FGR8	0.6185239433
A0FGR9	0.3589081802
A0JQ00	0.5914931836
A0MZ66	0.8590539753
A1A6K6	0.563661823
A1KXE4	0.6796630212
A1KZ92	0.5907579075
A1L020	0.752270654
A1L3X0	0.0719218708
A1YK02	0.4334957906
A1Z6E0	0.4490252873
A1Z7A8	0.7680633498
A1Z8C4	0.6594421775
A1Z8P9	0.8333613918
A2A288	0.5833771159000001
A2A699	0.2402500677
A2A7S8	0.612559819
A2A8L5	0.6699802918000001
A2AG50	0.8497150447
A2AGT5	0.8272888631
A2AHC3	0.8642205138
A2AHG0	0.6502593085
A2AJA9	0.3732810633
A2AJI0	0.8193259052
A2AL36	0.7888380375
A2AM05	0.8231242652
A2APV2	0.8791731913
A2ARS0	0.2440736229
A2RTX5	0.5781768368
A2RVJ8	0.9344182613
A2RVK7	0.5323763764
A2RVS6	0.9216730021
A2RVT9	0.853949009
A3KGV1	0.8063735576000001
A4D1E9	0.7597364818
A4D1P6	0.6490406608
A4FVN8	0.6837500671
A4GSN8	0.8694398044
A5PKW4	0.7249804068
A5YKK6	0.5194480361
A6H5Z3	0.6016989441
A6H687	0.6686539632
A6NC42	0.2473477316
A6NCS6	0.3396637013
A6NE02	0.25223053
A6NFN3	0.8092735808
A6NH52	0.0204436036
A6NHR9	0.9055266807
A6NKD9	0.5497506599
A6NKF1	0.490065313
A6NKT7	0.7361177961
A6NL88	0.2069629558
A6ZI46	0.6494804771
A7E2Y1	0.8928441346
A7MCY6	0.3690355971
A7VJC2	0.8949293502000001
A8CG34	0.6421751330000001
A8K8P3	0.1952217853
A8MRK9	0.1622490578
A8MS32	0.7134745483
A8MS68	0.7879363957000001
A8MS85	0.905179054
A9LLI7	0.829267733
A9QM74	0.4051886524
B0V2N1	0.8043422846
B1AR13	0.1261155311
B1AUE5	0.1027691364
B1AWC9	0.5612259324000001
B1AXV0	0.2438141443
B1AZP2	0.5824361196
B2RR83	0.7930450816
B2RSH2	0.7878842444
B2RUS7	0.2414742927
B2RWC4	0.2781598786
B2RXQ2	0.77510422
B3H5K9	0.6478319697
B3H6J5	0.9053472642
B3H6Z8	0.7118349651
B3LF48	0.8254976894
B5DE31	0.9365688511
B5TVM2	0.1807370129
B5X503	0.5391798132
B5X582	0.7788018609
B6EUA9	0.8921210427
B8QI36	0.7280123286
B9A064	0.1933954646
B9DFZ2	0.8895708250000001
B9EHT4	0.771338669
B9EJA2	0.6857698439000001
B9EKR1	0.5741722544
C0Z361	0.9368432017
C9JLW8	0.7533653295
C9JRZ8	0.7155215119
D3YTP3	0.2525880064
D3YVF0	0.9003674132
D3YWQ0	0.7586602563
D3YXK0	0.7329630803
D3YZU1	0.6526513861000001
D3Z7P3	0.6532005703
D3ZRT2	0.5132303655
D3ZU13	0.8872517856000001
D4AFX7	0.7414512545
E1JJR3	0.7866437313
E9P860	0.5536514257
E9PUL5	0.2150663384
E9PV26	0.3195230823
E9PVA8	0.8253417364000001
E9PW37	0.7619786630000001
E9PXQ7	0.4083290869
E9PYF4	0.8304414771
E9PZ19	0.491298957
E9Q3L2	0.7574949470000001
E9Q3M9	0.8839930708
E9Q4S1	0.7558174912000001
E9Q6H8	0.7883210066
E9Q6P5	0.33410122
E9Q7G0	0.8096094691
E9Q7L0	0.5010692582
E9Q7X7	0.3884077337
E9Q8Q6	0.5837172628
E9Q912	0.7197348469
E9Q9B7	0.4646093192
F1LN29	0.884758208
F1M049	0.7206759077
F1R810	0.2682486522
F2Z3U3	0.7397225518
F4HP91	0.7547679893
F4HPK3	0.7650769675
F4HPX2	0.8490437057
F4HQA1	0.8359316022000001
F4HQD4	0.9165981768
F4HQZ1	0.893426362
F4HR02	0.9181038724
F4HVZ5	0.9071645119
F4HWC3	0.929568103
F4HXV6	0.3320030749
F4HXZ1	0.9182380296
F4HY32	0.8080776874000001
F4HY56	0.848265813
F4HYD7	0.7905696553
F4HZ82	0.9063775793
F4HZI8	0.8214157073
F4I045	0.482228192
F4I116	0.6154773159
F4I1E5	0.0207395624
F4I1G1	0.7677075679
F4I1T7	0.7725050473
F4I2H7	0.8637078025
F4I366	0.8077033206
F4I420	0.9367208078
F4I448	0.7215448990000001
F4I4N4	0.66636004
F4I4Q1	0.8234347223
F4I4Q9	0.7606349438000001
F4I7I0	0.7521633342
F4I7X1	0.2494608546
F4I893	0.6518890075
F4I983	0.7581364527000001
F4I9J7	0.6977675577
F4ICK8	0.8534078936
F4IDC2	0.8186904107
F4IDJ0	0.7409115887000001
F4IDQ6	0.8683769789
F4IE14	0.4389193055
F4IE66	0.8767459956
F4IGA5	0.4721630863
F4IH25	0.8357330146
F4IHU8	0.7564718129
F4IKG5	0.7255887652
F4IL68	0.7255881063
F4ILE1	0.8843208131
F4IMB5	0.2310581422
F4IMH3	0.5487274095
F4IRA9	0.790721203
F4IRF5	0.8994815764
F4IRI1	0.4205277192
F4ISU2	0.778961648
F4ITY5	0.2623886975
F4IVJ8	0.6303010062000001
F4IVL6	0.4732321337
F4IVY6	0.7475814614
F4IW47	0.6303488263
F4IXW2	0.6466368238
F4J0P2	0.6496270557
F4J381	0.4686790061
F4J4K6	0.5598970066
F4J4V1	0.6974539514
F4J5D3	0.945274314
F4J5R1	0.5732527331
F4J5S1	0.8692546978000001
F4J6A8	0.9205956475
F4J6X3	0.7202441172
F4J8D3	0.7116956115
F4J8K6	0.8919133463000001
F4J8L1	0.592474342
F4J8X6	0.6478069276
F4J982	0.7516260261000001
F4J9G6	0.6717656695
F4J9Q6	0.8902001217000001
F4JCC9	0.8211303657
F4JCI4	0.4024244601
F4JCR3	0.7467388785
F4JF14	0.6476311105
F4JFN3	0.8356078144
F4JG03	0.63021881
F4JGP4	0.6946830083000001
F4JHI1	0.9090245177
F4JHQ0	0.9336027375
F4JI44	0.6036406950000001
F4JJC1	0.5657471867
F4JL11	0.5327796275000001
F4JLM5	0.7938913012000001
F4JLQ2	0.6869118505
F4JNL5	0.6217976704
F4JPA3	0.8025264406
F4JPJ1	0.3007547706
F4JQ75	0.8271866049000001
F4JRD3	0.1953071144
F4JRE0	0.0802208173
F4JRJ6	0.7617543308
F4JRR2	0.6552855186000001
F4JRX3	0.9356888841
F4JSC0	0.5170851014
F4JT92	0.9356108377
F4JTD2	0.9306952017
F4JU03	0.5939046928
F4JUM1	0.5614921085
F4JVN6	0.7795595486
F4JWP9	0.8482402878
F4JWS8	0.6623001665
F4JXC2	0.8770314084
F4JY76	0.3250627627
F4JZL7	0.7239311208
F4JZY1	0.8630241253000001
F4K087	0.7721478849000001
F4K128	0.5020457075
F4K1U5	0.2058631466
F4K2F0	0.6491128978
F4K3A9	0.6208747901
F4K455	0.0507243264
F4K4Y5	0.9220568754
F4K5T4	0.7123652154
F4K6Z5	0.2916438204
F4KAG0	0.5470994272
F4KBW6	0.3184365373
F4KCY1	0.6749253928000001
F4KF27	0.7479694445
F4KFS5	0.7922865288000001
F4KG14	0.8902232982
F4KHD8	0.6309894223
F4KIB2	0.132976955
F4KIH8	0.6559315922
F5H284	0.8418687162
F7BAB2	0.3383118134
F8VPU2	0.7049509735
F8VQK3	0.7012676703
G2XKQ0	0.7774064656
G3X972	0.7084244616
G3XA20	0.6840825500000001
G3XA57	0.6939330521
G5E829	0.5523992630000001
G5E8B9	0.6225814547
G5E8G3	0.2762895587
G5E8P0	0.5535290617
G5EBQ3	0.8174116515000001
G5EBX0	0.8050424389
G5EC37	0.8057642021
G5EC86	0.5642029567
G5ECB9	0.6628836127000001
G5ECG0	0.6587576699000001
G5ED39	0.6723797381000001
G5EDE7	0.8065251609
G5EEH9	0.710119033
G5EEM5	0.9066215776
G5EF02	0.4241548896
G5EF15	0.6901434465
G5EFL0	0.6550179962
G5EFT5	0.6642595812000001
G5EFV3	0.8161775397000001
H2L067	0.3034635394
H3BJD6	0.8584843109
I0J062	0.3725125599
M0R484	0.667587213
M9MSL4	0.7424333945
M9ND89	0.419503671
M9NFQ7	0.7223009941
M9PF20	0.7310607056
O00139	0.9109638895
O00148	0.8323484343
O00151	0.6705555415000001
O00159	0.8620320645
O00160	0.9072238546
O00165	0.411754258
O00170	0.8303210087
O00186	0.7530444541
O00203	0.9010577757
O00214	0.6730401791
O00217	0.2095896238
O00231	0.7616443377000001
O00257	0.9319493431
O00264	0.6267525054
O00291	0.7034216639
O00299	0.6224723953
O00303	0.7559786810000001
O00305	0.7449398028
O00330	0.8418376221
O00408	0.760887898
O00410	0.6669998829
O00411	0.5468700115
O00422	0.9152614775
O00425	0.8960282827
O00429	0.7461976196
O00442	0.8282389233
O00445	0.7559459952
O00459	0.8711118276
O00471	0.7707573718
O00483	0.2978348168
O00487	0.4349112712
O00499	0.7446194237
O00505	0.6643358418
O00519	0.1630066437
O00522	0.5941364003
O00533	0.6616978159
O00541	0.923838765
O00560	0.7549107084000001
O00566	0.900352127
O00567	0.9065199546
O00584	0.2313314357
O00628	0.1600026438
O00629	0.6165553357
O00743	0.5658619702000001
O00746	0.3614429715
O00764	0.7303017281
O01836	0.8685130051000001
O02217	0.5502779305000001
O03986	0.8748686301
O04019	0.8852869632
O04130	0.8408241431
O04151	0.7413201499000001
O04153	0.7545940404
O04294	0.5356630681
O04331	0.6351536718
O04379	0.8816052744
O04487	0.7792287981
O04492	0.5075748756
O04499	0.8499617798
O04603	0.9117451202
O04616	0.1658237017
O04658	0.8940748641
O08530	0.0308203536
O08532	0.5670707188
O08539	0.7796218394000001
O08547	0.4395363402
O08553	0.7848845109
O08579	0.2781921445
O08582	0.8022110973000001
O08583	0.9010792996
O08585	0.7354762054
O08599	0.8436911530000001
O08638	0.9381512642
O08688	0.512861608
O08715	0.5185982042
O08716	0.7022064071
O08749	0.7871266558000001
O08760	0.3053021711
O08788	0.9179730354
O08842	0.129030314
O08914	0.1155151196
O08917	0.8901734758000001
O08919	0.7375070914
O08967	0.6000708091
O08992	0.7186080932000001
O09012	0.3091905643
O09032	0.7413443768
O09044	0.7602766623
O09111	0.3203246089
O09167	0.9640322223
O13310	0.6476991357
O13351	0.6376032042
O13601	0.6391967611
O13670	0.6385575057
O13759	0.5325631131
O13839	0.7319851412
O13947	0.5280822769
O13961	0.0810502461
O14188	0.4805644672
O14305	0.4515881951
O14490	0.6525555376000001
O14495	0.4168754208
O14514	0.2946712509
O14531	0.8302842199
O14548	0.5896165094
O14576	0.5571295895
O14578	0.8219974973
O14594	0.3916585526
O14602	0.9109968782
O14617	0.8631359742
O14639	0.6641148836
O14641	0.7266444826
O14646	0.7813230745
O14717	0.7424132413000001
O14734	0.2976593418
O14744	0.3175805464
O14746	0.2846399283
O14757	0.8027004706
O14773	0.16006906
O14775	0.4417388564
O14776	0.9395664714
O14777	0.7434320479000001
O14787	0.5441315179
O14802	0.8587888346
O14807	0.8345854288000001
O14818	0.9400480601
O14827	0.7379702171
O14874	0.680998341
O14893	0.1732172136
O14910	0.6965523534
O14920	0.3749897114
O14925	0.0470803517
O14936	0.8260645833
O14950	0.7285550427
O14964	0.8254095568
O14965	0.7580545677
O14974	0.8980251715
O14976	0.7710898723
O14977	0.5935379202000001
O14979	0.9057193941
O14980	0.558434171
O14994	0.8644568109
O15013	0.7440172509
O15020	0.7927125003000001
O15034	0.8034903554
O15042	0.9124969247
O15047	0.812273719
O15055	0.7085060169
O15063	0.6497841268
O15066	0.9165168789
O15067	0.2728256826
O15075	0.9348917631
O15078	0.8110355936
O15079	0.4016711978
O15083	0.8570142381
O15091	0.4683690623
O15111	0.4780249191
O15116	0.7804268799
O15131	0.3942420249
O15143	0.5794551574
O15144	0.8975379202
O15145	0.6895053735000001
O15160	0.8352308811
O15173	0.4174834576
O15182	0.9008898274
O15195	0.6192904337
O15212	0.8842380121000001
O15213	0.8336359774000001
O15217	0.7352512817
O15226	0.8848705910000001
O15228	0.5982139592
O15234	0.8038541802
O15240	0.4608719143
O15247	0.6626449485
O15347	0.9002162374
O15350	0.6042206412000001
O15360	0.1342395781
O15371	0.6726214396
O15372	0.8423307012
O15381	0.8566839679
O15392	0.5807027406
O15394	0.6981818861
O15397	0.6471779762000001
O15399	0.1980836382
O15400	0.676708072
O15446	0.8540593794
O15479	0.6267188216
O15484	0.4988881743
O15523	0.8911859193
O15524	0.4740379737
O15527	0.3992209835
O15540	0.7019362269
O15550	0.5789904851000001
O17087	0.8493050757
O22126	0.4187287944
O22151	0.2768799786
O22165	0.9193599738
O22173	0.8558454041
O22224	0.6653592394
O22263	0.6220854214
O22268	0.7731239393
O22287	0.7722991405
O22315	0.9052781476
O22446	0.8256111684
O22468	0.5074903833000001
O22469	0.608684825
O22607	0.6781747453
O22683	0.7520929157
O22703	0.9223404228
O22714	0.7145957164000001
O22715	0.7823302029
O22785	0.7669535740000001
O22791	0.861932527
O22812	0.4813570853
O22826	0.5831014192
O22860	0.6565932473
O22892	0.8628562793000001
O22899	0.7534953027
O22922	0.8708177398
O22940	0.4089513863
O22957	0.8867188448000001
O22969	0.8746765348000001
O23016	0.5960485499
O23049	0.8434814616
O23063	0.8219599094000001
O23095	0.6431530945
O23138	0.7962858137000001
O23144	0.9476433641
O23177	0.7859485318
O23207	0.8270146711
O23212	0.8987044589000001
O23252	0.5433953362
O23254	0.7577383412
O23255	0.7305157475
O23515	0.8344570519000001
O23523	0.8881065768
O23593	0.8789481281
O23617	0.6281111226
O23627	0.8852148252
O23654	0.7458340734000001
O23657	0.5217894525
O23710	0.7027337899
O23712	0.754396802
O23717	0.6537472868
O24456	0.5953462624
O24496	0.6691599567000001
O24616	0.9192924874
O24646	0.8303846366000001
O35098	0.7497409126
O35129	0.67561443
O35134	0.8620735568000001
O35136	0.6716131817000001
O35250	0.8218225503000001
O35280	0.7674029256
O35286	0.9039769685
O35295	0.9023246817
O35382	0.6287164524000001
O35387	0.4461536738
O35449	0.1556610445
O35454	0.1002166487
O35465	0.6028630583
O35593	0.4054007391
O35594	0.8759382739
O35613	0.7835666302000001
O35643	0.7181393123
O35648	0.8946770493
O35678	0.2842742856
O35681	0.4668864723
O35723	0.63432239
O35737	0.8719462654000001
O35857	0.7936866531000001
O35927	0.7566145590000001
O35942	0.7087713049000001
O35954	0.5724247213
O42958	0.4441731439
O43143	0.9040673004
O43159	0.8603622395
O43172	0.4935905293
O43175	0.5280717628
O43237	0.5987529850000001
O43242	0.7682235177000001
O43251	0.7043368145000001
O43293	0.840455727
O43295	0.8307013505
O43301	0.7764150292
O43303	0.8253808152000001
O43306	0.3552777143
O43309	0.4972434695
O43313	0.3109881824
O43324	0.4116218668
O43347	0.8270327934
O43379	0.4042395552
O43390	0.9245948148
O43395	0.9108621655
O43396	0.7967915072
O43426	0.7259853390000001
O43432	0.8743063873
O43447	0.8025296106
O43474	0.2966550703
O43488	0.2616936779
O43491	0.8995288558000001
O43504	0.5202890732000001
O43526	0.2799011975
O43566	0.6537673525000001
O43581	0.6145512828
O43583	0.7392998557
O43602	0.7039029844
O43615	0.7669666793000001
O43617	0.6004623204
O43623	0.3370056174
O43660	0.7214414406
O43678	0.6305417553
O43684	0.4970924833
O43707	0.7296519019000001
O43709	0.4224813572
O43739	0.7024273606
O43781	0.8403193139
O43795	0.7960374867000001
O43805	0.7939780633
O43809	0.5350134822
O43813	0.2787141627
O43815	0.7102869619000001
O43818	0.8220190073
O43823	0.8823098625
O43837	0.8334904957
O43865	0.782341986
O44548	0.8818773002
O45551	0.5207324746
O48549	0.9562268592
O48646	0.6529789142
O48661	0.6618785218000001
O48818	0.1308112677
O48917	0.6599803915
O49006	0.8048541033000001
O49160	0.8171359573
O49289	0.8781367695000001
O49299	0.8810989408000001
O49429	0.7340973857
O49447	0.5130669767
O49453	0.7119666487
O49460	0.8754533637
O49482	0.6695434723
O49485	0.8550249539
O49506	0.6815743497
O49543	0.7662886263
O49553	0.5753945442
O49595	0.9138960735
O49596	0.92344036
O49597	0.9227897786
O49629	0.3201760267
O50008	0.8095957588
O54734	0.3494169543
O54781	0.7855189767
O54828	0.8198641184000001
O54829	0.6516939893
O54833	0.7789773969
O54863	0.946791664
O54865	0.6176746258
O54887	0.4042862001
O54931	0.7159066172
O54946	0.8705800419
O54991	0.1675398614
O55013	0.5685955419000001
O55017	0.3770703197
O55028	0.5599880124000001
O55106	0.7358292155
O55125	0.2388748698
O55126	0.2724861133
O55131	0.8549543254
O55142	0.8545348708
O55143	0.2977095574
O59755	0.6932396008
O59810	0.8969798560000001
O60187	0.6399742424
O60216	0.7436259174000001
O60218	0.6778385083
O60220	0.3651517136
O60229	0.7363780663
O60237	0.8331793959
O60260	0.2011577406
O60264	0.7766107175
O60268	0.5949431566
O60269	0.3999187138
O60282	0.9303090676
O60287	0.5090556997
O60293	0.6467750111
O60299	0.7167110617
O60306	0.7221850628
O60308	0.8573923546000001
O60313	0.7007439908
O60318	0.6705294636
O60331	0.8270828452000001
O60333	0.7765342998
O60341	0.8402431133
O60447	0.6630372371000001
O60479	0.5442348953
O60488	0.5996765297000001
O60493	0.7175446805
O60504	0.7977203795000001
O60506	0.9517479796
O60518	0.6068129368
O60573	0.7120188701
O60641	0.5938125034
O60645	0.7297221637
O60658	0.8324445764
O60684	0.4225504226
O60688	0.5150607108
O60716	0.8621503028
O60729	0.6992964624
O60739	0.7906618355
O60749	0.8796381806
O60763	0.5690506709
O60812	0.8494362617000001
O60814	0.9455797858
O60826	0.5080867143
O60828	0.8168713971
O60832	0.8714082764000001
O60841	0.9610664872
O60861	0.698798588
O60869	0.9449958442
O60870	0.7936544048
O60884	0.7955202044
O60927	0.5803010205
O60930	0.54371174
O60934	0.7869967397000001
O60936	0.4215153468
O61267	0.8428660325
O62255	0.8726319882
O62275	0.8968095564
O62479	0.7321794385
O64490	0.8897152329
O64530	0.5448230337000001
O64629	0.6670911715000001
O64632	0.7510642985
O64642	0.7917784394
O64644	0.8565901682
O64650	0.4966371679
O64740	0.5242611690000001
O64760	0.7840800113
O64764	0.4682843166
O64816	0.6830849992
O64885	0.425708501
O64888	0.6882351693000001
O65202	0.6847770508000001
O65251	0.9161951845
O65282	0.8205161606
O65396	0.7861060633
O65398	0.7702029452
O65423	0.6986137198
O65449	0.1564892928
O65581	0.6788730765000001
O65655	0.8874371597
O65719	0.920218981
O70133	0.8500868856
O70172	0.8382732212
O70228	0.1550101289
O70251	0.7780904831000001
O70293	0.705354456
O70305	0.7582662402
O70318	0.9030500204
O70378	0.5245829363
O70439	0.6308834888
O70443	0.7177699551000001
O70456	0.8318620579
O70503	0.603008638
O70589	0.8356868239
O74454	0.5295486811
O74473	0.7329495756000001
O74874	0.642772548
O75051	0.5012383733
O75061	0.7009922936
O75077	0.4676104679
O75083	0.7163193557
O75116	0.8780764331
O75122	0.7891769135000001
O75127	0.564319196
O75145	0.6336092882000001
O75146	0.8567580441
O75150	0.8591912253
O75151	0.8529286971000001
O75152	0.8205536971
O75154	0.467372115
O75155	0.6184541408
O75165	0.7310328763
O75175	0.8089670611
O75177	0.7549200795000001
O75179	0.8291586147000001
O75190	0.8792880317
O75306	0.5144093105
O75319	0.7615073404
O75323	0.251132013
O75330	0.7314477925
O75334	0.6947286180000001
O75335	0.6299020072
O75340	0.5961696976
O75348	0.7177298576000001
O75363	0.7988118019
O75366	0.7644154249
O75367	0.8568330418000001
O75369	0.8829569326000001
O75380	0.4903998
O75382	0.7733904933
O75390	0.3676804146
O75396	0.3505863181
O75410	0.7341448060000001
O75420	0.7037399765
O75431	0.2514245773
O75439	0.3808658186
O75449	0.7633135448
O75477	0.8245321120000001
O75489	0.3327055028
O75494	0.8911733298000001
O75496	0.7127667511
O75521	0.6885611616
O75525	0.9016607273
O75530	0.5022116336
O75531	0.3764544995
O75533	0.8432309089000001
O75534	0.9136926295
O75554	0.8201027168
O75592	0.6779178835
O75593	0.2242732596
O75604	0.5140088872
O75607	0.3873398386
O75616	0.4118112307
O75643	0.7779919595
O75665	0.7640377695
O75683	0.9029685462
O75691	0.7620859763000001
O75694	0.6273364437
O75746	0.5674510915000001
O75764	0.8014163259
O75781	0.8724163141
O75791	0.6717987556
O75817	0.6403240703
O75818	0.4717521342
O75821	0.8496502723
O75822	0.9326295091
O75828	0.7953139903
O75880	0.5289632987
O75884	0.6029664774
O75891	0.8388599830000001
O75899	0.3838589928
O75925	0.6049211143000001
O75928	0.6491340445
O75934	0.5344459716000001
O75935	0.6341549127
O75937	0.9516022011
O75940	0.8210458423
O75943	0.6228662856
O75947	0.5246413076
O75953	0.8691009930000001
O75955	0.9217914284
O75962	0.8629409698
O75964	0.4989847383
O76003	0.6335671649
O76021	0.8650950308
O76024	0.0923208319
O76041	0.8094325575
O76050	0.3058776026
O76054	0.5610416257
O76064	0.4429193023
O76070	0.8629732245
O76094	0.9052768386
O76095	0.0953625161
O76906	0.7247079772
O76932	0.4983311476
O80358	0.9498753034
O80450	0.6540113323
O80452	0.6417052554
O80480	0.6030310893
O80588	0.6597270938
O80653	0.9292108872
O80704	0.6871754587000001
O80786	0.8960855468000001
O80852	0.8379415450000001
O80860	0.8393168524
O80897	0.8469779076
O80934	0.8649325681000001
O80944	0.583646497
O80983	0.8535813256
O81047	0.8526109872000001
O81062	0.0927287027
O81098	0.8681254948
O81126	0.752134182
O81146	0.8921808459
O81147	0.8735910994
O81148	0.7006317531
O81149	0.6909737518
O81235	0.376431445
O81242	0.7088449091
O81283	0.7580428009
O81416	0.5709183687
O81439	0.5263961909
O81488	0.6293000017
O81821	0.5105057532
O82089	0.8300633940000001
O82204	0.9551063892
O82221	0.8280192012
O82265	0.7657778128
O82266	0.7672378634
O82291	0.3409447229
O82299	0.7110781903000001
O82307	0.1303984418
O82326	0.7386332523
O82333	0.5213369235
O82346	0.8419752479
O82357	0.7157538727
O82399	0.7207809954000001
O82462	0.6962372127
O82487	0.6961772548
O82491	0.9111144744
O82628	0.8880404311000001
O82656	0.6193085774
O82660	0.3632092566
O82662	0.8892216366000001
O82663	0.6425148795
O82762	0.8534138738
O82804	0.8269147449
O88343	0.4220636887
O88384	0.4492220058
O88448	0.7648558112
O88485	0.6054266724
O88487	0.683485879
O88569	0.8954147691000001
O88602	0.310250837
O88643	0.9052428159
O88703	0.4127064647
O88704	0.5792613997
O88708	0.3807946476
O88712	0.6224424667
O88735	0.7796619742
O88741	0.4345662454
O88746	0.5525823434
O88910	0.8020345707000001
O88935	0.906104252
O88951	0.6096392111
O88952	0.7030686521
O88990	0.6780032063
O88998	0.3163316458
O89029	0.0665225318
O89051	0.2544011026
O89053	0.4954739645
O89086	0.8883882769
O89112	0.2387818706
O89114	0.8695135551000001
O89116	0.4794341159
O94242	0.7244356855
O94260	0.7558010924
O94269	0.7752952508000001
O94360	0.3955928033
O94487	0.5564117065
O94534	0.8138136263
O94760	0.7701833581
O94766	0.1593512237
O94772	0.0820115361
O94788	0.6903164484000001
O94805	0.7434220829
O94806	0.7316610647
O94811	0.906197258
O94818	0.823821476
O94819	0.3485314789
O94826	0.8225529016
O94832	0.9084868095
O94850	0.3282583912
O94856	0.7674522192000001
O94874	0.8784403808000001
O94875	0.8339775819
O94903	0.497869731
O94905	0.6924153639
O94906	0.8788605202
O94910	0.1819350281
O94915	0.5234956104
O94916	0.7453858800000001
O94925	0.5723680126
O94929	0.5576225183
O94967	0.2779204334
O94973	0.571273331
O94979	0.6574575315
O94986	0.5347828507
O95059	0.2826897727
O95072	0.1990508996
O95139	0.5701215573
O95140	0.4466621609
O95169	0.1096912875
O95182	0.7328356935
O95197	0.5310332281
O95202	0.6552424208000001
O95219	0.6546782424
O95232	0.8507996333000001
O95248	0.5797075057000001
O95271	0.6920068031000001
O95292	0.5874205439
O95294	0.5314283409
O95299	0.5900819248
O95319	0.7682175773000001
O95336	0.2944860316
O95347	0.9363489359
O95373	0.6877288982
O95402	0.68660051
O95416	0.7411460954
O95429	0.6637463672
O95433	0.6554944635000001
O95453	0.8049374146
O95466	0.7937655702
O95478	0.9343730144
O95573	0.6339244296000001
O95602	0.8203148895
O95613	0.7513799253
O95628	0.6508546316
O95670	0.7726963551
O95684	0.402203477
O95707	0.8298098883
O95714	0.6396838495
O95741	0.4773341339
O95757	0.8871383287
O95758	0.6741999072
O95782	0.6571967474
O95786	0.7933305261
O95793	0.8997748123
O95817	0.8607696014
O95819	0.863128976
O95833	0.4793378205
O95835	0.8592377709000001
O95837	0.7546943443
O95870	0.2144225748
O95886	0.60588533
O95900	0.3764885878
O95954	0.5480195103000001
O95970	0.5859011221
O95983	0.8184590481
O95985	0.6980349656
O95990	0.6867174343
O95997	0.474276318
O96000	0.8773423759000001
O96005	0.1406563028
O96008	0.3450465452
O96011	0.0855043465
O96013	0.8809030146
O96017	0.7244771796
O96019	0.6971547186
O96020	0.219621118
O97143	0.7158434489000001
P00127	0.6837898019
P00338	0.6371558152
P00342	0.5103847953
P00352	0.7189266174000001
P00387	0.3801339944
P00403	0.1461432581
P00405	0.0984725426
P00441	0.8100940564
P00450	0.6632975894
P00451	0.6293136922
P00491	0.5630282606
P00505	0.7468111723
P00519	0.794828623
P00536	0.383735044
P00546	0.8294444804000001
P00558	0.8481691956
P00568	0.9230885533
P00746	0.3302107743
P00787	0.1617287344
P00812	0.7071343248
P00815	0.8564177621
P00899	0.8805862185000001
P00915	0.6169114075000001
P00918	0.490418354
P00924	0.8869962320000001
P00925	0.8626877438
P00942	0.7681939172000001
P00950	0.7314592536000001
P00958	0.7096253852000001
P00973	0.5883583714
P01023	0.5808701999
P01024	0.8007006849
P01037	0.2333841021
P01100	0.4436221165
P01106	0.6058029056
P01111	0.7338930186
P01116	0.9020194888
P01588	0.0811040334
P01831	0.0380972978
P01871	0.3531464501
P01876	0.406900482
P02489	0.3421806027
P02511	0.6511788668
P02545	0.9024847487
P02557	0.6638260604
P02647	0.5926380734000001
P02649	0.3643757812
P02675	0.5917189568
P02679	0.3730073614
P02686	0.7992184046
P02708	0.0867881731
P02730	0.1574809509
P02747	0.165017311
P02768	0.8235445355000001
P02787	0.7787318173000001
P02794	0.610028427
P02828	0.9398386862
P03950	0.1309055049
P03962	0.769286843
P03995	0.7373348002
P04040	0.8490400061000001
P04076	0.7315552215000001
P04080	0.8314592674
P04083	0.9180954692
P04147	0.9419213232
P04150	0.5260707498
P04181	0.6674970429
P04264	0.8029007771000001
P04350	0.6380592850000001
P04370	0.8144139101000001
P04406	0.890238686
P04553	0.5102898689
P04629	0.2846978454
P04632	0.6796325522000001
P04642	0.6595328982
P04786	0.8959316489
P04792	0.4478221499
P04801	0.7502605695
P04840	0.5506522237
P04843	0.7053766806
P04844	0.3865002637
P04899	0.7876549304
P04908	0.8583362476
P05023	0.6171254426
P05026	0.6558459907
P05063	0.7709826502
P05067	0.769808888
P05089	0.7379283225000001
P05090	0.0749435277
P05091	0.6599566867000001
P05109	0.6719852477
P05114	0.8322952851000001
P05129	0.8003599162
P05141	0.7885421787
P05164	0.2139001407
P05165	0.8864708114000001
P05198	0.9000656252
P05213	0.7433303043
P05214	0.7382849206000001
P05387	0.8199538796
P05388	0.7325536965
P05413	0.4609208523
P05453	0.8908285436000001
P05455	0.8735240739000001
P05466	0.6354984411
P05480	0.7366061285000001
P05503	0.1048638489
P05556	0.6429573146
P05771	0.8206997372
P05783	0.8180401995000001
P05787	0.8010358633
P06100	0.1574983595
P06102	0.813515384
P06105	0.9490494139
P06151	0.5773569788
P06208	0.8006761156000001
P06239	0.5954621381
P06396	0.8193223034
P06400	0.5456932290000001
P06401	0.5254191718
P06493	0.8191577776000001
P06525	0.7901970065
P06576	0.8094032111
P06702	0.6890510759
P06704	0.6278425961
P06730	0.5765510094
P06733	0.9111864211
P06744	0.6113819620000001
P06745	0.5580683938000001
P06753	0.9046223811
P06780	0.5402029690000001
P06786	0.9018658466
P06787	0.3619591798
P06837	0.8826615463
P07195	0.5613467509
P07196	0.8668734426
P07197	0.8414807350000001
P07199	0.7841222997
P07205	0.847814375
P07237	0.7159795735000001
P07258	0.5794992251000001
P07259	0.888636819
P07260	0.3594607685
P07262	0.643238673
P07264	0.8513362471
P07283	0.7313869642
P07284	0.7873818538
P07305	0.936493169
P07321	0.0444077318
P07333	0.2831270153
P07342	0.8417702931000001
P07355	0.8688968741
P07384	0.411258452
P07437	0.659413125
P07560	0.7074902534
P07703	0.8333748794
P07737	0.6795091865
P07814	0.8399325605
P07834	0.4698367927
P07900	0.9386904646
P07901	0.9358426325
P07910	0.8901578977
P07947	0.8195891046
P07951	0.9255996081
P07954	0.8280606376
P08018	0.7995219457
P08047	0.6758562221000001
P08103	0.8422177788
P08133	0.9149770708
P08195	0.3700819997
P08226	0.4326056307
P08228	0.7844640079
P08237	0.7664869311
P08238	0.9294503277
P08240	0.8729760808
P08247	0.1996463957
P08249	0.7342012324
P08263	0.8228085723
P08432	0.6511552614
P08518	0.877250941
P08524	0.6954105233
P08536	0.6987070383
P08551	0.840400488
P08553	0.8631137346000001
P08559	0.7521740819
P08566	0.8199788777
P08574	0.3464347277
P08579	0.9473685971
P08621	0.9031689855
P08631	0.8499804959
P08670	0.7376955361
P08708	0.9273571708
P08729	0.7805725907000001
P08752	0.7930714681000001
P08754	0.7550670985
P08758	0.8506936266
P08865	0.4794916461
P08970	0.6509308188
P08985	0.9014726345
P08F94	0.2798427588
P09001	0.5260257959
P09012	0.8772037911
P09038	0.7184468841
P09052	0.9275755829
P09077	0.5522850197
P09104	0.8438083485000001
P09110	0.7394244747000001
P09132	0.8909317442
P09210	0.750280622
P09211	0.4438802855
P09234	0.6872472161000001
P09242	0.6798569978
P09327	0.622383443
P09405	0.9477852021
P09417	0.5018576554
P09429	0.8840588407000001
P09435	0.9431257835
P09471	0.7997873999
P09493	0.9050302885
P09497	0.7422293394
P09525	0.8736873544
P09543	0.6907146479
P09619	0.4631719981
P09622	0.702263873
P09661	0.9036634
P09669	0.6106391114
P09733	0.6835450875
P09734	0.7927994745
P09874	0.9154513855
P09936	0.6990890947
P09938	0.5124276296
P09972	0.7550365462
P0A8T7	0.8868511758000001
P0ABT2	0.6580572146
P0AGE0	0.7242234437
P0C0A3	0.7740821955
P0C0S5	0.9124974907
P0C0S8	0.8741115694
P0C2H6	0.9291631232
P0C2H8	0.9112962612
P0C7X2	0.4191911056
P0CB38	0.9048692933
P0CB47	0.7253767618
P0CG14	0.621707847
P0CG48	0.881793614
P0CG50	0.8857184012
P0CJ47	0.8109504299
P0CX34	0.8823278122
P0DJD0	0.6987363464
P0DKC4	0.7283828068
P0DKL6	0.7163955054000001
P0DMV8	0.9272627685
P0DMV9	0.9259789288
P0DMW1	0.9181596612
P0DOY2	0.6578330412000001
P0DOY3	0.6823790027000001
P0DP28	0.6379259408
P0DP58	0.0238450885
P0DP60	0.0299488951
P0DPB6	0.7451984087
P0DPH8	0.7442357159
P0DPI2	0.7397847941
P10080	0.9168027327
P10081	0.8343023829
P10126	0.8853729313
P10155	0.7303127852
P10242	0.6025472252
P10247	0.1417953652
P10363	0.7667982992
P10412	0.8910242012
P10415	0.0796400557
P10515	0.8086495687
P10586	0.6800120051
P10591	0.9239581332
P10592	0.9300525046
P10599	0.7823943719
P10606	0.3532677846
P10637	0.7814136003000001
P10644	0.7956409421
P10659	0.9007705933
P10721	0.772259942
P10795	0.2372049185
P10796	0.2556229627
P10798	0.2527279138
P10809	0.9390543841
P10852	0.3396508996
P10896	0.8545844444
P10909	0.3581519658
P10915	0.3668919657
P10961	0.6796230433
P10964	0.8899424892000001
P11021	0.887293438
P11137	0.9313579703
P11139	0.5816796980000001
P11142	0.9370910658
P11166	0.0729412234
P11171	0.8016430786000001
P11177	0.6827514018
P11182	0.7730240518
P11216	0.86383045
P11217	0.8028130507
P11230	0.0661218606
P11233	0.8632859097000001
P11274	0.7993056479
P11275	0.8597276030000001
P11277	0.8148803697
P11308	0.5121804790000001
P11309	0.3823283131
P11362	0.6645710642
P11378	0.5523017355000001
P11387	0.9528248847
P11388	0.9056084683
P11413	0.6889062973
P11441	0.8410967923
P11498	0.8868801933
P11499	0.924383631
P11586	0.8446186670000001
P11627	0.5438640429
P11678	0.3044000704
P11709	0.7124435486
P11745	0.6509706499
P11798	0.8628982226
P11801	0.8422139266
P11829	0.5843526392
P11908	0.8475619563000001
P11927	0.5764531853
P11938	0.7885417042
P11940	0.9198745263
P11972	0.5904735679
P11983	0.9242546697
P12004	0.7770764525
P12023	0.7493920286
P12036	0.8898703085
P12235	0.7489726511
P12236	0.8077305578
P12259	0.5856115179
P12270	0.8693582495000001
P12273	0.2170232488
P12277	0.7013656033
P12367	0.8820977769
P12382	0.6450866406
P12385	0.8787545423
P12612	0.9442260903
P12657	0.1109828544
P12754	0.7695885522
P12787	0.5777592656
P12814	0.7018161515
P12849	0.7545839306000001
P12882	0.9282877254
P12931	0.7338304280000001
P12955	0.6283976701
P12956	0.8854161153000001
P12960	0.6775053354
P12970	0.9532854911
P13010	0.8744125210000001
P13020	0.7678574827
P13056	0.4554415359
P13073	0.5478118152
P13188	0.8727616047000001
P13433	0.6646406239
P13489	0.2401638451
P13496	0.8496269935
P13498	0.2194222572
P13591	0.697263107
P13611	0.6983716528
P13637	0.6168858017000001
P13639	0.8826857143
P13645	0.5635579508
P13693	0.8472910234000001
P13796	0.6362264817000001
P13804	0.7892267495
P13861	0.9038333428
P13866	0.0459293736
P13929	0.8884383108
P13984	0.8628011995
P13987	0.0149910671
P13995	0.6412927021
P14094	0.6100559108
P14115	0.9346727784
P14131	0.9259184194
P14136	0.7722381617
P14152	0.8459062118
P14231	0.3217961289
P14306	0.6645595108
P14324	0.4142161947
P14415	0.3535495298
P14540	0.8332985592000001
P14550	0.6114561497000001
P14562	0.2025498796
P14618	0.9227336525
P14621	0.7764045315
P14635	0.8505970960000001
P14649	0.9464148311
P14671	0.7839554378
P14678	0.7869102525
P14682	0.7894194360000001
P14742	0.7684465857
P14832	0.8040187132000001
P14854	0.3724913478
P14859	0.3484020621
P14866	0.8191742279
P14867	0.2395266161
P14868	0.9009044612
P14869	0.7555468441000001
P14873	0.8541766709
P14904	0.6943697253000001
P14923	0.5620891115000001
P14927	0.6577736512
P15043	0.7209561276
P15056	0.7359772611000001
P15104	0.7317613619000001
P15105	0.720581781
P15116	0.6796090135
P15121	0.5008022142
P15170	0.911020462
P15311	0.9073581054
P15331	0.7109630536
P15408	0.5906257606
P15436	0.8362905625
P15454	0.8651005994000001
P15508	0.8048057445
P15531	0.6524369056
P15532	0.6278554943
P15646	0.9212740056
P15705	0.9150669271
P15864	0.9103693472
P15880	0.8934012617
P15891	0.8346984237
P15924	0.9004534274
P15927	0.7154774878
P15976	0.2869496882
P15992	0.6784384834
P16054	0.8873255112
P16104	0.7942979808
P16125	0.5179302503000001
P16152	0.7537371820000001
P16157	0.7859097975
P16234	0.7721099726
P16298	0.530525036
P16330	0.7014628025
P16381	0.8909718835
P16383	0.6534955953
P16388	0.2635484123
P16390	0.2475776422
P16401	0.8859524423
P16402	0.9047438426
P16403	0.8825139045
P16452	0.3042524397
P16521	0.8546829184
P16546	0.8693430047
P16550	0.5280610003
P16554	0.5736106619
P16615	0.3143093623
P16627	0.924546428
P16858	0.8700023602
P16861	0.8045044131
P16862	0.8445086202000001
P16879	0.6748833923
P16892	0.8234536735
P16989	0.8659659268000001
P17028	0.2807920172
P17066	0.9114421271
P17094	0.9506037965
P17096	0.8433374062000001
P17119	0.7157206689000001
P17156	0.9316969663
P17183	0.8759568535000001
P17225	0.7201048313
P17252	0.7902403946000001
P17426	0.6511405949
P17427	0.5875141457
P17480	0.8742028162000001
P17516	0.7689952598
P17562	0.9168849661
P17568	0.5696174657
P17597	0.7223618526000001
P17655	0.5991051525000001
P17661	0.8405844156000001
P17676	0.5630969984
P17677	0.8705937175
P17710	0.7434369084
P17742	0.7482024164000001
P17745	0.8356620108
P17751	0.6666017150000001
P17809	0.0747836874
P17812	0.7128995302000001
P17844	0.8844786129000001
P17858	0.5921056931
P17879	0.9227003117
P17917	0.7978448207000001
P17980	0.9098617948
P17987	0.9153701734
P18031	0.5406235420000001
P18074	0.6625940623000001
P18077	0.890085439
P18124	0.9072536802
P18206	0.9615661497
P18296	0.146375977
P18431	0.7633241612
P18572	0.4023897902
P18583	0.8208686252
P18615	0.7622669669000001
P18616	0.8929512946
P18621	0.8400113982
P18754	0.7809012346
P18760	0.848186211
P18858	0.8919902053000001
P18872	0.7960127952
P18887	0.8540569758000001
P19022	0.6618547659
P19086	0.6701253583
P19097	0.8602475726000001
P19171	0.1190580335
P19174	0.6443232835
P19246	0.8798370334000001
P19338	0.935643248
P19358	0.8881520301
P19366	0.8458846703
P19367	0.8099416248
P19388	0.8560660922000001
P19404	0.7351518114000001
P19456	0.5300915837
P19474	0.4484463722
P19525	0.8016559825
P19536	0.3745691821
P19544	0.4517434857
P19783	0.5195715883
P19784	0.8297378697000001
P20020	0.5415354896
P20028	0.8351405332
P20029	0.9097999611
P20042	0.8899876448
P20073	0.8649737822
P20081	0.780263676
P20152	0.7583330016000001
P20226	0.6641000554000001
P20236	0.2659744753
P20248	0.6699983131
P20290	0.7847559919
P20336	0.6926399499
P20339	0.6940423693000001
P20340	0.7375266418
P20357	0.8988234849000001
P20431	0.4535829416
P20433	0.8244781484
P20435	0.8199380376000001
P20436	0.5013381538
P20439	0.9242634988
P20447	0.8979516379
P20448	0.9021389837
P20459	0.8815510785
P20480	0.7996320054
P20484	0.6994515923
P20485	0.7543298184
P20592	0.7933980673000001
P20606	0.0994176145
P20612	0.8207672464
P20648	0.5524363774000001
P20649	0.5644888874
P20671	0.8685603884
P20674	0.6767150075
P20700	0.9058257371
P20774	0.6249940666
P20781	0.2098178631
P20916	0.1052489258
P20917	0.1433079923
P20962	0.8392807071
P21107	0.9091351984
P21108	0.8173794194
P21127	0.9153256562
P21218	0.7590989311
P21238	0.8831119633000001
P21240	0.9345362502
P21266	0.2629563044
P21278	0.7576133206
P21279	0.7508773142
P21281	0.8527005789000001
P21283	0.6224676595
P21291	0.4899935323
P21304	0.6961074036
P21359	0.6508866787
P21397	0.689776536
P21550	0.8882332792000001
P21579	0.7212727453000001
P21589	0.6149699435
P21796	0.6477121304
P21802	0.7650979889
P21912	0.5795106552
P21926	0.2108344025
P21964	0.3005055619
P22061	0.8487211087000001
P22105	0.4005386844
P22138	0.8153624482
P22139	0.2949540083
P22204	0.857418215
P22234	0.5344526962
P22314	0.8013738573
P22315	0.6212239441
P22392	0.6965499576
P22455	0.4513589791
P22607	0.7733485501
P22692	0.1651880063
P22694	0.7744736647
P22695	0.7465363443
P22738	0.9321475053
P22748	0.289341856
P22953	0.9370770176
P22954	0.940716342
P23116	0.8719108654000001
P23128	0.7546094807
P23193	0.8850110215
P23242	0.0900853837
P23246	0.8474162345
P23257	0.6544667476
P23258	0.6327646821
P23284	0.8633144201
P23297	0.4687604946
P23301	0.7818754376
P23321	0.7428851678
P23368	0.7868667081
P23396	0.9326302319
P23468	0.8442273263000001
P23471	0.6007443569
P23475	0.9132814211
P23497	0.8685983827
P23511	0.7746214014
P23515	0.0467424831
P23526	0.7790865779
P23527	0.9382760217
P23528	0.8619373561
P23586	0.0496989666
P23588	0.9071317085
P23594	0.4838818784
P23624	0.70797915
P23634	0.5038554224
P23644	0.472965702
P23686	0.8800719782
P23772	0.4830930526
P23796	0.5556532909
P23804	0.5740642367000001
P23818	0.4643715887
P23819	0.5295730194
P23921	0.6367693582
P24100	0.8528509792000001
P24280	0.7360377943
P24339	0.6348222611000001
P24369	0.7549185286000001
P24534	0.8187881754
P24539	0.7606379225000001
P24666	0.7357518258
P24783	0.9115923176
P24821	0.3545379328
P24869	0.771476373
P24871	0.413474222
P24941	0.8111587877
P25054	0.7815710520000001
P25071	0.6757911905
P25098	0.8117325360000001
P25158	0.4475789008
P25159	0.856973854
P25205	0.9626313113
P25206	0.9552784306
P25294	0.7744639525
P25311	0.457497541
P25367	0.6605638651
P25374	0.7917933068
P25398	0.7038897817
P25443	0.8216427794000001
P25444	0.8892448614
P25490	0.7538581093000001
P25555	0.8546593926
P25586	0.9183442
P25604	0.5250653481
P25623	0.7661889030000001
P25627	0.6937400637000001
P25635	0.6160817195
P25655	0.6132352006
P25685	0.9399953583
P25686	0.7220712558
P25696	0.7988054265000001
P25697	0.8303313094
P25701	0.4011901816
P25702	0.3692917377
P25705	0.8546852549
P25788	0.8163365162
P25789	0.8327108563000001
P25808	0.8628113904
P25819	0.7509866484000001
P25851	0.6659800829
P25856	0.7584159622000001
P25857	0.718271129
P25858	0.8675993169
P25911	0.898024872
P26017	0.8145343359
P26038	0.9037591636
P26040	0.9204065227
P26041	0.9107937076
P26043	0.9117349761
P26048	0.2213657922
P26049	0.2390750219
P26196	0.8760337849000001
P26231	0.9240236431
P26232	0.9359056552
P26358	0.9147798056
P26373	0.9530228036
P26378	0.7217757592
P26443	0.8435142707000001
P26447	0.5309761788
P26448	0.3192112625
P26450	0.8982565965
P26568	0.9386242363
P26569	0.955426681
P26583	0.9074196772
P26599	0.8431440648
P26639	0.700392211
P26640	0.4957651092
P26641	0.7853750505
P26645	0.7773651042
P26651	0.1655719123
P26754	0.6287244886000001
P26785	0.9429417159
P27105	0.5061001431000001
P27140	0.5622533229000001
P27144	0.5415444988
P27323	0.9239761465
P27338	0.424996652
P27348	0.6520089868000001
P27361	0.8587512219000001
P27476	0.9451232691
P27521	0.1700530273
P27601	0.7922662513000001
P27635	0.8660185924
P27636	0.5482622621000001
P27641	0.8798510792
P27659	0.9430306553
P27692	0.934258844
P27694	0.8542604865000001
P27695	0.7500747296
P27708	0.6709572632
P27797	0.7044155363
P27816	0.8754524986000001
P28000	0.82314431
P28005	0.4021513409
P28007	0.9423398852
P28066	0.6335637441
P28072	0.4255892316
P28074	0.439575557
P28161	0.4073833607
P28272	0.7205016861
P28288	0.4843526435
P28289	0.7714081962
P28331	0.8343680673
P28370	0.7427637101
P28482	0.8487718596
P28652	0.7901865006000001
P28653	0.5124250989
P28660	0.665149844
P28661	0.8003049818
P28663	0.6628005937
P28676	0.4837475319
P28738	0.9121656817
P28740	0.8983796628
P28741	0.8827759371
P28742	0.444363758
P28750	0.8713852350000001
P28769	0.9515389217
P28838	0.6522608084
P28867	0.7378979396
P29084	0.8795948464000001
P29144	0.6202509689
P29197	0.9446712583
P29218	0.7557803658000001
P29295	0.8130546948
P29311	0.7180091803
P29375	0.6500709967
P29387	0.2298721494
P29401	0.8674835291
P29402	0.8200009904000001
P29469	0.862398031
P29508	0.666008766
P29511	0.7417476669
P29547	0.7983473416
P29558	0.7012159488
P29594	0.4492895144
P29692	0.8977561354
P29728	0.5596623444000001
P29762	0.4462478466
P29803	0.7160215747
P29966	0.8204996474
P29992	0.7482354192
P30038	0.7208886403
P30041	0.7207952841
P30043	0.8141983545
P30044	0.7188374276
P30049	0.5032405125
P30050	0.8376123106000001
P30085	0.8269402206
P30086	0.505981015
P30101	0.8745882690000001
P30153	0.6789752901
P30154	0.6461126855
P30181	0.936723953
P30182	0.8872047737000001
P30184	0.6720094464
P30186	0.9187486915
P30260	0.5132327253
P30275	0.6541185526000001
P30283	0.6936206053
P30305	0.7092134678
P30307	0.3983605958
P30405	0.5939529956
P30519	0.6955462250000001
P30613	0.7956298934
P30626	0.5901444106
P30656	0.3116158858
P30657	0.7291020914
P30658	0.7536812835000001
P30665	0.8296274767
P30677	0.8119764162
P30771	0.7458595174
P30822	0.6820077861
P30837	0.6103315018000001
P30876	0.8050658416
P30999	0.842478912
P31000	0.7233450345
P31001	0.8349297223000001
P31146	0.4974161522
P31150	0.8113223663
P31151	0.8267071328000001
P31152	0.7076813630000001
P31153	0.8732777499000001
P31166	0.7101615144
P31167	0.8173898245000001
P31265	0.702107751
P31271	0.6235527269000001
P31323	0.9162898678
P31324	0.8952112181
P31327	0.7932145067
P31383	0.5056862785
P31414	0.3608748174
P31539	0.9331615095
P31648	0.0838305352
P31750	0.8982026736000001
P31930	0.534313006
P31938	0.8341581972000001
P31939	0.7971749887
P31942	0.908541274
P31946	0.8127861894
P31947	0.8262238153
P31948	0.9090234878
P31949	0.5745876363
P32004	0.5332174230000001
P32119	0.6848827362000001
P32121	0.7816366037
P32189	0.5087133757
P32263	0.4483993698
P32288	0.7421009243000001
P32322	0.5687238915
P32324	0.8925298272000001
P32336	0.427457092
P32380	0.7899721761
P32456	0.7056829079
P32471	0.7390571787
P32495	0.901063288
P32497	0.8288541116
P32500	0.2099488902
P32501	0.6059124210000001
P32521	0.7877049027
P32526	0.4463517288
P32527	0.9033634176
P32558	0.87988052
P32562	0.8542062500000001
P32582	0.8795036142
P32583	0.7288056249
P32589	0.9161904189
P32598	0.674858927
P32618	0.4069413178
P32644	0.9156134264
P32656	0.6503573278
P32770	0.5677997894
P32780	0.8191760107
P32831	0.6581106793
P32832	0.8445066152
P32860	0.6808555061
P32861	0.7710777175
P32883	0.8962135943
P32892	0.9404314849
P32895	0.7540467596
P32898	0.7080254088
P32905	0.4280175509
P32909	0.6931059678
P32961	0.5259743231
P32962	0.5015269083
P32969	0.8537506057
P33076	0.3921620168
P33175	0.8700553111
P33176	0.9466948072
P33201	0.7789306720000001
P33207	0.8706912202
P33215	0.5894101968000001
P33242	0.3562951281
P33297	0.8297187849000001
P33309	0.6448221667
P33322	0.8444999791000001
P33338	0.8212036493
P33418	0.1976120564
P33419	0.6495002023
P33420	0.402338898
P33750	0.9266176282
P33778	0.9488704813
P33892	0.7595445058
P33895	0.6736348099
P33981	0.7926339056
P33991	0.8661950569
P33992	0.9192740358
P33993	0.7915719557
P34087	0.6826678659000001
P34216	0.6597060587
P34560	0.5442422874
P34690	0.7035544661
P34756	0.8085292704
P34760	0.4494851738
P34761	0.5315345823000001
P34788	0.921995113
P34790	0.7860180881000001
P34791	0.7040865973
P34795	0.4532631519
P34808	0.855319696
P34896	0.7873905947000001
P34897	0.6220647905000001
P34909	0.6726630444
P34931	0.9219577937
P34932	0.9178092602
P34947	0.7596547453
P35052	0.3168129984
P35080	0.5831439715
P35125	0.4848492532
P35178	0.637403437
P35194	0.6813955435
P35198	0.5207950517000001
P35207	0.8543213211
[truncated: 6,075 more rows]
