# Supplementary material for: PICNIC accurately predicts condensate-forming proteins regardless of their structural disorder across organisms
Source: Nat Commun. 2024 Dec 11;15:10668. doi: 10.1038/s41467-024-55089-x (PMC11634905; doi:10.1038/s41467-024-55089-x)
Supplement: Supplementary file 11 — Source Data files [file 41467_2024_55089_MOESM11_ESM.zip › Source_Data_file/supplementary/Figure_S6/GO:0016070_gokeys_grouped.txt]

key	alldistr	cdcodedistr	picnicdistr
human	0.05622071837584591	0.1613785557986871	0.10215053763440861
mouse	0.04988962472406181	0.0671462829736211	0.09867929230002492
arabidopsis	0.05542483660130719	0.16941051513542218	0.08608703115612394
celegans	0.044489092996555686	0.2619047619047619	0.08607784431137724
drosophila	0.06850533807829182	0.1357142857142857	0.11142905234808954
yeast	0.13921397379912664	0.33962264150943394	0.18212012178245227
