# Supplementary material for: PICNIC accurately predicts condensate-forming proteins regardless of their structural disorder across organisms
Source: Nat Commun. 2024 Dec 11;15:10668. doi: 10.1038/s41467-024-55089-x (PMC11634905; doi:10.1038/s41467-024-55089-x)
Supplement: Supplementary file 11 — Source Data files [file 41467_2024_55089_MOESM11_ESM.zip › Source_Data_file/supplementary/Figure_S6/GO:0003723_gokeys_grouped.txt]

key	alldistr	cdcodedistr	picnicdistr
human	0.08672566371681416	0.2964989059080963	0.1724095796676442
mouse	0.05734608780966397	0.11870503597122302	0.11998504859207576
arabidopsis	0.08326797385620915	0.3074880509824748	0.13363659771693417
celegans	0.04599598163030999	0.42857142857142855	0.08682634730538923
drosophila	0.06370106761565836	0.21428571428571427	0.1090725467093082
yeast	0.12	0.33276157804459694	0.1721561029615278
