# Supplementary material for: PICNIC accurately predicts condensate-forming proteins regardless of their structural disorder across organisms
Source: Nat Commun. 2024 Dec 11;15:10668. doi: 10.1038/s41467-024-55089-x (PMC11634905; doi:10.1038/s41467-024-55089-x)
Supplement: Supplementary file 11 — Source Data files [file 41467_2024_55089_MOESM11_ESM.zip › Source_Data_file/supplementary/Figure_S6/GO:0097159_gokeys_grouped.txt]

key	alldistr	cdcodedistr	picnicdistr
human	0.29796980739198337	0.5172319474835886	0.448435972629521
mouse	0.26077998528329654	0.3513189448441247	0.4157737353600797
arabidopsis	0.3268409586056645	0.5459373340414233	0.44399622350012874
celegans	0.21842709529276694	0.5714285714285714	0.36107784431137724
drosophila	0.24430604982206405	0.5428571428571428	0.35802053526342364
yeast	0.3343231441048035	0.5523156089193825	0.4389703847218378
