# Supplementary material for: PICNIC accurately predicts condensate-forming proteins regardless of their structural disorder across organisms
Source: Nat Commun. 2024 Dec 11;15:10668. doi: 10.1038/s41467-024-55089-x (PMC11634905; doi:10.1038/s41467-024-55089-x)
Supplement: Supplementary file 11 — Source Data files [file 41467_2024_55089_MOESM11_ESM.zip › Source_Data_file/supplementary/Figure_S6/GO:0003676_gokeys_grouped.txt]

key	alldistr	cdcodedistr	picnicdistr
human	0.2039042165538782	0.38211159737417943	0.30632942326490714
mouse	0.1667402501839588	0.15407673860911272	0.26476451532519313
arabidopsis	0.19281045751633988	0.39352097716409984	0.26804566131662516
celegans	0.12349311136624569	0.4642857142857143	0.19446107784431138
drosophila	0.15097864768683275	0.36428571428571427	0.2275711159737418
yeast	0.21589519650655023	0.4013722126929674	0.28480487129809023
