# Supplementary material for: PICNIC accurately predicts condensate-forming proteins regardless of their structural disorder across organisms
Source: Nat Commun. 2024 Dec 11;15:10668. doi: 10.1038/s41467-024-55089-x (PMC11634905; doi:10.1038/s41467-024-55089-x)
Supplement: Supplementary file 11 — Source Data files [file 41467_2024_55089_MOESM11_ESM.zip › Source_Data_file/supplementary/Figure_S6/GO:0071840_gokeys_grouped.txt]

key	alldistr	cdcodedistr	picnicdistr
human	0.21254554919312857	0.3637855579868709	0.29960899315738027
mouse	0.21535442727495707	0.44004796163069543	0.3097433341639671
arabidopsis	0.07891067538126362	0.1688794476898566	0.11149257574457128
celegans	0.08510332950631458	0.3333333333333333	0.1348802395209581
drosophila	0.1741103202846975	0.4642857142857143	0.24204679346911295
yeast	0.25222707423580787	0.38421955403087477	0.2864655411015776
