# Supplementary material for: PICNIC accurately predicts condensate-forming proteins regardless of their structural disorder across organisms
Source: Nat Commun. 2024 Dec 11;15:10668. doi: 10.1038/s41467-024-55089-x (PMC11634905; doi:10.1038/s41467-024-55089-x)
Supplement: Supplementary file 11 — Source Data files [file 41467_2024_55089_MOESM11_ESM.zip › Source_Data_file/supplementary/Figure_S6/GO:0032991_gokeys_grouped.txt]

key	alldistr	cdcodedistr	picnicdistr
human	0.28110359187922956	0.4800328227571116	0.3708455522971652
mouse	0.283934265391219	0.5047961630695443	0.40057313730376276
arabidopsis	0.13982570806100217	0.385554965480616	0.19749377735816667
celegans	0.15248277841561422	0.27380952380952384	0.2471556886227545
drosophila	0.2395017793594306	0.4928571428571429	0.3320989732368288
yeast	0.3979039301310044	0.6260720411663808	0.45640741765845555
