# Supplementary material for: PICNIC accurately predicts condensate-forming proteins regardless of their structural disorder across organisms
Source: Nat Commun. 2024 Dec 11;15:10668. doi: 10.1038/s41467-024-55089-x (PMC11634905; doi:10.1038/s41467-024-55089-x)
Supplement: Supplementary file 11 — Source Data files [file 41467_2024_55089_MOESM11_ESM.zip › Source_Data_file/supplementary/Figure_S6/GO:0031224_gokeys_grouped.txt]

key	alldistr	cdcodedistr	picnicdistr
human	0.2771993753253514	0.10175054704595186	0.0739247311827957
mouse	0.31606573460878096	0.24100719424460432	0.07014702217792175
arabidopsis	0.2624400871459695	0.09612320764737121	0.09381168998369238
celegans	0.41597301951779564	0.047619047619047616	0.13697604790419163
drosophila	0.25480427046263343	0.014285714285714285	0.0834876283453964
yeast	0.2251528384279476	0.0274442538593482	0.06891779684472737
