# Supplementary material for: PICNIC accurately predicts condensate-forming proteins regardless of their structural disorder across organisms
Source: Nat Commun. 2024 Dec 11;15:10668. doi: 10.1038/s41467-024-55089-x (PMC11634905; doi:10.1038/s41467-024-55089-x)
Supplement: Supplementary file 11 — Source Data files [file 41467_2024_55089_MOESM11_ESM.zip › Source_Data_file/supplementary/Figure_S6/GO:0005515_gokeys_grouped.txt]

key	alldistr	cdcodedistr	picnicdistr
human	0.3670484122852681	0.5202407002188184	0.4634652981427175
mouse	0.3662496934020113	0.5899280575539568	0.47296287067032144
arabidopsis	0.10893246187363835	0.15613382899628253	0.14367865419277315
celegans	0.10160734787600459	0.40476190476190477	0.16032934131736526
drosophila	0.1592526690391459	0.37857142857142856	0.21629355327385963
yeast	0.14585152838427948	0.2195540308747856	0.18350401328535842
