# Supplementary material for: PICNIC accurately predicts condensate-forming proteins regardless of their structural disorder across organisms
Source: Nat Commun. 2024 Dec 11;15:10668. doi: 10.1038/s41467-024-55089-x (PMC11634905; doi:10.1038/s41467-024-55089-x)
Supplement: Supplementary file 11 — Source Data files [file 41467_2024_55089_MOESM11_ESM.zip › Source_Data_file/supplementary/Figure_S6/GO:0005488_gokeys_grouped.txt]

key	alldistr	cdcodedistr	picnicdistr
human	0.6672045809474232	0.8462800875273523	0.8016862170087976
mouse	0.6502820701496198	0.8165467625899281	0.7906802890605532
arabidopsis	0.5059694989106753	0.7222517259691981	0.641747489485881
celegans	0.38899253731343286	0.8333333333333334	0.5752994011976048
drosophila	0.4951067615658363	0.7857142857142857	0.6315435111934018
yeast	0.525938864628821	0.7375643224699828	0.6537503459728757
