# Supplementary material for: PICNIC accurately predicts condensate-forming proteins regardless of their structural disorder across organisms
Source: Nat Commun. 2024 Dec 11;15:10668. doi: 10.1038/s41467-024-55089-x (PMC11634905; doi:10.1038/s41467-024-55089-x)
Supplement: Supplementary file 11 — Source Data files [file 41467_2024_55089_MOESM11_ESM.zip › Source_Data_file/supplementary/Figure_S6/GO:0022414_gokeys_grouped.txt]

key	alldistr	cdcodedistr	picnicdistr
human	0.06866215512753775	0.0826039387308534	0.07856793743890518
mouse	0.07564385577630611	0.08093525179856115	0.09444306005482182
arabidopsis	0.0661437908496732	0.07169410515135423	0.07038022487340143
celegans	0.04405855338691159	0.4642857142857143	0.06706586826347305
drosophila	0.09297153024911033	0.5142857142857142	0.1285978791449251
yeast	0.06986899563318777	0.11149228130360206	0.07445336285635207
