# Supplementary material for: PICNIC accurately predicts condensate-forming proteins regardless of their structural disorder across organisms
Source: Nat Commun. 2024 Dec 11;15:10668. doi: 10.1038/s41467-024-55089-x (PMC11634905; doi:10.1038/s41467-024-55089-x)
Supplement: Supplementary file 11 — Source Data files [file 41467_2024_55089_MOESM11_ESM.zip › Source_Data_file/supplementary/Figure_S6/GO:1901363_gokeys_grouped.txt]

key	alldistr	cdcodedistr	picnicdistr
human	0.29672045809474235	0.5155908096280087	0.4472140762463343
mouse	0.26048565121412803	0.3501199040767386	0.4150261649638674
arabidopsis	0.3257952069716776	0.5422198619224642	0.44219380310702944
celegans	0.21799655568312284	0.5714285714285714	0.36032934131736527
drosophila	0.24341637010676156	0.5428571428571428	0.356842282444033
yeast	0.33292576419213976	0.5506003430531733	0.43703293661776915
