# Supplementary material for: PICNIC accurately predicts condensate-forming proteins regardless of their structural disorder across organisms
Source: Nat Commun. 2024 Dec 11;15:10668. doi: 10.1038/s41467-024-55089-x (PMC11634905; doi:10.1038/s41467-024-55089-x)
Supplement: Supplementary file 11 — Source Data files [file 41467_2024_55089_MOESM11_ESM.zip › Source_Data_file/supplementary/Figure_S6/GO:0099080_gokeys_grouped.txt]

key	alldistr	cdcodedistr	picnicdistr
human	0.054190525767829255	0.12800875273522977	0.08736559139784947
mouse	0.054451802796173655	0.15347721822541965	0.09668577124345876
arabidopsis	0.015337690631808279	0.040892193308550186	0.025319715045918807
celegans	0.02123995407577497	0.7261904761904762	0.0407185628742515
drosophila	0.025444839857651246	0.38571428571428573	0.04073388318464905
yeast	0.044017467248908294	0.2538593481989708	0.057846664821477996
