# Supplementary material for: PICNIC accurately predicts condensate-forming proteins regardless of their structural disorder across organisms
Source: Nat Commun. 2024 Dec 11;15:10668. doi: 10.1038/s41467-024-55089-x (PMC11634905; doi:10.1038/s41467-024-55089-x)
Supplement: Supplementary file 11 — Source Data files [file 41467_2024_55089_MOESM11_ESM.zip › Source_Data_file/supplementary/Figure_S6/GO:0016021_gokeys_grouped.txt]

key	alldistr	cdcodedistr	picnicdistr
human	0.2548152004164498	0.0826039387308534	0.06378299120234604
mouse	0.29193034093696346	0.18105515587529977	0.05818589583852479
arabidopsis	0.24392156862745099	0.0844397238449283	0.08934855377220839
celegans	0.4073622273249139	0.047619047619047616	0.13323353293413173
drosophila	0.23834519572953736	0.014285714285714285	0.0760814677663693
yeast	0.18707423580786026	0.024013722126929673	0.05148076390810961
