# Supplementary material for: PICNIC accurately predicts condensate-forming proteins regardless of their structural disorder across organisms
Source: Nat Commun. 2024 Dec 11;15:10668. doi: 10.1038/s41467-024-55089-x (PMC11634905; doi:10.1038/s41467-024-55089-x)
Supplement: Supplementary file 11 — Source Data files [file 41467_2024_55089_MOESM11_ESM.zip › Source_Data_file/supplementary/Figure_S6/GO:0003006_gokeys_grouped.txt]

key	alldistr	cdcodedistr	picnicdistr
human	0.04273815720978657	0.048960612691466086	0.051564027370478986
mouse	0.04797645327446652	0.050959232613908875	0.0622975330176925
arabidopsis	0.04366013071895425	0.05204460966542751	0.05166938460218007
celegans	0.027195752009184844	0.23809523809523808	0.0374251497005988
drosophila	0.06218861209964413	0.37857142857142856	0.0848342029961286
yeast	0.015371179039301311	0.02058319039451115	0.013008580127318018
