# Supplementary material for: PICNIC accurately predicts condensate-forming proteins regardless of their structural disorder across organisms
Source: Nat Commun. 2024 Dec 11;15:10668. doi: 10.1038/s41467-024-55089-x (PMC11634905; doi:10.1038/s41467-024-55089-x)
Supplement: Supplementary file 11 — Source Data files [file 41467_2024_55089_MOESM11_ESM.zip › Source_Data_file/supplementary/Figure_S6/GO:0032502_gokeys_grouped.txt]

key	alldistr	cdcodedistr	picnicdistr
human	0.24346694429984383	0.30060175054704596	0.2777370478983382
mouse	0.24321805248957568	0.35071942446043164	0.29516571143782705
arabidopsis	0.09119825708061002	0.09718534253850239	0.09956226933310446
celegans	0.08022388059701492	0.36904761904761907	0.10988023952095809
drosophila	0.18976868327402135	0.5571428571428572	0.24272008079447904
yeast	0.027074235807860263	0.0274442538593482	0.026017160254636035
