# Supplementary material for: PICNIC accurately predicts condensate-forming proteins regardless of their structural disorder across organisms
Source: Nat Commun. 2024 Dec 11;15:10668. doi: 10.1038/s41467-024-55089-x (PMC11634905; doi:10.1038/s41467-024-55089-x)
Supplement: Supplementary file 11 — Source Data files [file 41467_2024_55089_MOESM11_ESM.zip › Source_Data_file/supplementary/Figure_S1/Figure_S1.xlsx]

## Sheet: Human proteome
idr	fraction
<10	33
10-30	23
30-40	7
40-100	20
>100	17

## Sheet: Members of biomol condensates 
idr	fraction
<10	21
10-30	22
30-40	7
40-100	23
>100	26
