# Supplementary material for: PICNIC accurately predicts condensate-forming proteins regardless of their structural disorder across organisms
Source: Nat Commun. 2024 Dec 11;15:10668. doi: 10.1038/s41467-024-55089-x (PMC11634905; doi:10.1038/s41467-024-55089-x)
Supplement: Supplementary file 11 — Source Data files [file 41467_2024_55089_MOESM11_ESM.zip › Source_Data_file/supplementary/Figure_S7/drosophila_nogokeys_picnic18.txt]

key	alldistr	picnicdistr	picnicdiff	picnicabsdiff
A-310Helix-d	0.0	0.0	0.0	0.0
A-310Helix-h	0.0	0.0	0.0	0.0
A-310Helix-l	0.0	0.0	0.0	0.0
A-310Helix-m	0.0	0.0	0.0	0.0
A-AlphaHelix-d	0.0	0.0	0.0	0.0
A-AlphaHelix-h	0.0153214786	0.015625	-0.00030352139999999944	0.00030352139999999944
A-AlphaHelix-l	0.0006745363	0.0	0.0006745363	0.0006745363
A-AlphaHelix-m	0.0057471264	0.005412719900000001	0.0003344064999999995	0.0003344064999999995
A-Bridge-d	0.0	0.0	0.0	0.0
A-Bridge-h	0.0	0.0	0.0	0.0
A-Bridge-l	0.0	0.0	0.0	0.0
A-Bridge-m	0.0	0.0	0.0	0.0
A-Coil-d	0.0060975610000000005	0.0089285714	-0.0028310103999999994	0.0028310103999999994
A-Coil-h	0.0005418589	0.0013888889	-0.0008470300000000001	0.0008470300000000001
A-Coil-l	0.0	0.0005219207000000001	-0.0005219207000000001	0.0005219207000000001
A-Coil-m	0.0	0.00043554010000000003	-0.00043554010000000003	0.00043554010000000003
A-PiHelix-d	0.0	0.0	0.0	0.0
A-PiHelix-h	0.0	0.0	0.0	0.0
A-PiHelix-l	0.0	0	0.0	0.0
A-PiHelix-m	0.0	0	0.0	0.0
A-Strand-d	0.0	0.0	0.0	0.0
A-Strand-h	0.0023121418	0.0034602076	-0.0011480658	0.0011480658
A-Strand-l	0.0	0.0	0.0	0.0
A-Strand-m	0.0	0.0	0.0	0.0
A-Turn-d	0.0	0.000575374	-0.000575374	0.000575374
A-Turn-h	0.0011675439500000002	0.0017094017	-0.0005418577499999998	0.0005418577499999998
A-Turn-l	0.0	0.0	0.0	0.0
A-Turn-m	0.00119868155	0.001552795	-0.00035411345	0.00035411345
C-310Helix-d	0.0	0.0	0.0	0.0
C-310Helix-h	0.0	0.0	0.0	0.0
C-310Helix-l	0.0	0.0	0.0	0.0
C-310Helix-m	0.0	0.0	0.0	0.0
C-AlphaHelix-d	0.0	0.0	0.0	0.0
C-AlphaHelix-h	0.0028409091	0.0023255814	0.0005153277000000001	0.0005153277000000001
C-AlphaHelix-l	0.0	0.0	0.0	0.0
C-AlphaHelix-m	0.0	0.0	0.0	0.0
C-Bridge-d	0.0	0.0	0.0	0.0
C-Bridge-h	0.0	0.0	0.0	0.0
C-Bridge-l	0.0	0.0	0.0	0.0
C-Bridge-m	0.0	0.0	0.0	0.0
C-Coil-d	0.0	0.0	0.0	0.0
C-Coil-h	0.0	0.0	0.0	0.0
C-Coil-l	0.0	0.0	0.0	0.0
C-Coil-m	0.0	0.0	0.0	0.0
C-PiHelix-d	0.0	0	0.0	0.0
C-PiHelix-h	0.0	0.0	0.0	0.0
C-PiHelix-l	0.0	0.0	0.0	0.0
C-PiHelix-m	0.0	0.0	0.0	0.0
C-Strand-d	0.0	0.0	0.0	0.0
C-Strand-h	0.0	0.0013774105	-0.0013774105	0.0013774105
C-Strand-l	0.0	0.0	0.0	0.0
C-Strand-m	0.0	0.0	0.0	0.0
C-Turn-d	0.0	0.0	0.0	0.0
C-Turn-h	0.0	0.0	0.0	0.0
C-Turn-l	0.0	0.0	0.0	0.0
C-Turn-m	0.0	0.0	0.0	0.0
D-310Helix-d	0.0	0.0	0.0	0.0
D-310Helix-h	0.0	0.0	0.0	0.0
D-310Helix-l	0.0	0.0	0.0	0.0
D-310Helix-m	0.0	0.0	0.0	0.0
D-AlphaHelix-d	0.0	0.0	0.0	0.0
D-AlphaHelix-h	0.005896807300000001	0.0077777778	-0.001880970499999999	0.001880970499999999
D-AlphaHelix-l	0.0	0.0	0.0	0.0
D-AlphaHelix-m	0.0024154589	0.0026490066	-0.0002335477	0.0002335477
D-Bridge-d	0.0	0.0	0.0	0.0
D-Bridge-h	0.0	0.0	0.0	0.0
D-Bridge-l	0.0	0.0	0.0	0.0
D-Bridge-m	0.0	0.0	0.0	0.0
D-Coil-d	0.0032154341	0.0049875312	-0.0017720970999999999	0.0017720970999999999
D-Coil-h	0.00177698835	0.0024691358	-0.0006921474500000001	0.0006921474500000001
D-Coil-l	0.0	0.0	0.0	0.0
D-Coil-m	0.00149309465	0.0017937220000000002	-0.00030062735000000026	0.00030062735000000026
D-PiHelix-d	0.0	0.0	0.0	0.0
D-PiHelix-h	0.0	0.0	0.0	0.0
D-PiHelix-l	0.0	0	0.0	0.0
D-PiHelix-m	0.0	0.0	0.0	0.0
D-Strand-d	0.0	0.0	0.0	0.0
D-Strand-h	0.0005293859499999999	0.0016694491	-0.00114006315	0.00114006315
D-Strand-l	0.0	0.0	0.0	0.0
D-Strand-m	0.0	0.0	0.0	0.0
D-Turn-d	0.0	0.0	0.0	0.0
D-Turn-h	0.0032180230000000004	0.0042643923	-0.0010463692999999998	0.0010463692999999998
D-Turn-l	0.0	0.0009960159000000001	-0.0009960159000000001	0.0009960159000000001
D-Turn-m	0.0031055901	0.0034188034	-0.0003132132999999998	0.0003132132999999998
E-310Helix-d	0.0	0.0	0.0	0.0
E-310Helix-h	0.0	0.0	0.0	0.0
E-310Helix-l	0.0	0.0	0.0	0.0
E-310Helix-m	0.0	0.0	0.0	0.0
E-AlphaHelix-d	0.0	0.0	0.0	0.0
E-AlphaHelix-h	0.0112359551	0.015544041500000001	-0.004308086400000001	0.004308086400000001
E-AlphaHelix-l	0.0	0.0	0.0	0.0
E-AlphaHelix-m	0.0050761421	0.006269592500000001	-0.0011934504000000005	0.0011934504000000005
E-Bridge-d	0.0	0.0	0.0	0.0
E-Bridge-h	0.0	0.0	0.0	0.0
E-Bridge-l	0.0	0.0	0.0	0.0
E-Bridge-m	0.0	0.0	0.0	0.0
E-Coil-d	0.004008819550000001	0.0058939096	-0.0018850900499999997	0.0018850900499999997
E-Coil-h	0.0	0.0011614402	-0.0011614402	0.0011614402
E-Coil-l	0.0	0.0	0.0	0.0
E-Coil-m	0.00103199285	0.0014144272	-0.00038243435	0.00038243435
E-PiHelix-d	0.0	0.0	0.0	0.0
E-PiHelix-h	0.0	0.0	0.0	0.0
E-PiHelix-l	0.0	0	0.0	0.0
E-PiHelix-m	0.0	0.0	0.0	0.0
E-Strand-d	0.0	0.0	0.0	0.0
E-Strand-h	0.00173762075	0.0027548209	-0.00101720015	0.00101720015
E-Strand-l	0.0	0.0	0.0	0.0
E-Strand-m	0.0	0.0	0.0	0.0
E-Turn-d	0.0	0.0	0.0	0.0
E-Turn-h	0.00138408375	0.0018656716000000002	-0.0004815878500000002	0.0004815878500000002
E-Turn-l	0.0	0.0	0.0	0.0
E-Turn-m	0.0018975332000000001	0.0021413276	-0.0002437943999999998	0.0002437943999999998
F-310Helix-d	0.0	0.0	0.0	0.0
F-310Helix-h	0.0	0.0	0.0	0.0
F-310Helix-l	0.0	0.0	0.0	0.0
F-310Helix-m	0.0	0.0	0.0	0.0
F-AlphaHelix-d	0.0	0.0	0.0	0.0
F-AlphaHelix-h	0.0077294758	0.0064	0.0013294757999999995	0.0013294757999999995
F-AlphaHelix-l	0.0	0.0	0.0	0.0
F-AlphaHelix-m	0.0020242915000000003	0.0011723329	0.0008519586000000003	0.0008519586000000003
F-Bridge-d	0.0	0.0	0.0	0.0
F-Bridge-h	0.0	0.0	0.0	0.0
F-Bridge-l	0.0	0.0	0.0	0.0
F-Bridge-m	0.0	0.0	0.0	0.0
F-Coil-d	0.0	0.0007082153	-0.0007082153	0.0007082153
F-Coil-h	0.0	0.000509684	-0.000509684	0.000509684
F-Coil-l	0.0	0.0	0.0	0.0
F-Coil-m	0.0	0.0	0.0	0.0
F-PiHelix-d	0.0	0	0.0	0.0
F-PiHelix-h	0.0	0.0	0.0	0.0
F-PiHelix-l	0.0	0	0.0	0.0
F-PiHelix-m	0.0	0.0	0.0	0.0
F-Strand-d	0.0	0.0	0.0	0.0
F-Strand-h	0.0036979973000000003	0.005	-0.0013020026999999998	0.0013020026999999998
F-Strand-l	0.0	0.0	0.0	0.0
F-Strand-m	0.0	0.0	0.0	0.0
F-Turn-d	0.0	0.0	0.0	0.0
F-Turn-h	0.0	0.000911577	-0.000911577	0.000911577
F-Turn-l	0.0	0.0	0.0	0.0
F-Turn-m	0.0	0.0	0.0	0.0
G-310Helix-d	0.0	0.0	0.0	0.0
G-310Helix-h	0.0	0.0	0.0	0.0
G-310Helix-l	0.0	0.0	0.0	0.0
G-310Helix-m	0.0	0.0	0.0	0.0
G-AlphaHelix-d	0.0	0.0	0.0	0.0
G-AlphaHelix-h	0.0038314176	0.0032362460000000003	0.0005951715999999996	0.0005951715999999996
G-AlphaHelix-l	0.0	0.0	0.0	0.0
G-AlphaHelix-m	0.0009629275000000001	0.0	0.0009629275000000001	0.0009629275000000001
G-Bridge-d	0.0	0.0	0.0	0.0
G-Bridge-h	0.0	0.0	0.0	0.0
G-Bridge-l	0.0	0.0	0.0	0.0
G-Bridge-m	0.0	0.0	0.0	0.0
G-Coil-d	0.0053763441	0.007233273100000001	-0.0018569290000000002	0.0018569290000000002
G-Coil-h	0.0024691358	0.0031397174	-0.0006705815999999997	0.0006705815999999997
G-Coil-l	0.0	0.0	0.0	0.0
G-Coil-m	0.0024390244000000003	0.0026041667	-0.00016514229999999974	0.00016514229999999974
G-PiHelix-d	0.0	0	0.0	0.0
G-PiHelix-h	0.0	0.0	0.0	0.0
G-PiHelix-l	0.0	0	0.0	0.0
G-PiHelix-m	0.0	0.0	0.0	0.0
G-Strand-d	0.0	0.0	0.0	0.0
G-Strand-h	0.0012832864	0.0021261517	-0.0008428653	0.0008428653
G-Strand-l	0.0	0.0	0.0	0.0
G-Strand-m	0.0	0.0	0.0	0.0
G-Turn-d	0.0	0.0	0.0	0.0
G-Turn-h	0.0031545741000000003	0.0037174721000000003	-0.000562898	0.000562898
G-Turn-l	0.0011043626	0.0010887316	1.563099999999989e-05	1.563099999999989e-05
G-Turn-m	0.0039370079	0.0041753653	-0.00023835739999999994	0.00023835739999999994
H-310Helix-d	0.0	0.0	0.0	0.0
H-310Helix-h	0.0	0.0	0.0	0.0
H-310Helix-l	0.0	0.0	0.0	0.0
H-310Helix-m	0.0	0.0	0.0	0.0
H-AlphaHelix-d	0.0	0.0	0.0	0.0
H-AlphaHelix-h	0.0031746032000000003	0.0035211268	-0.00034652359999999983	0.00034652359999999983
H-AlphaHelix-l	0.0	0.0	0.0	0.0
H-AlphaHelix-m	0.0	0.0	0.0	0.0
H-Bridge-d	0.0	0.0	0.0	0.0
H-Bridge-h	0.0	0.0	0.0	0.0
H-Bridge-l	0.0	0.0	0.0	0.0
H-Bridge-m	0.0	0.0	0.0	0.0
H-Coil-d	0.0	0.0	0.0	0.0
H-Coil-h	0.0	0.0	0.0	0.0
H-Coil-l	0.0	0.0	0.0	0.0
H-Coil-m	0.0	0.0	0.0	0.0
H-PiHelix-d	0.0	0	0.0	0.0
H-PiHelix-h	0.0	0.0	0.0	0.0
H-PiHelix-l	0.0	0	0.0	0.0
H-PiHelix-m	0.0	0	0.0	0.0
H-Strand-d	0.0	0.0	0.0	0.0
H-Strand-h	0.0	0.0009578544	-0.0009578544	0.0009578544
H-Strand-l	0.0	0.0	0.0	0.0
H-Strand-m	0.0	0.0	0.0	0.0
H-Turn-d	0.0	0.0	0.0	0.0
H-Turn-h	0.0	0.0	0.0	0.0
H-Turn-l	0.0	0.0	0.0	0.0
H-Turn-m	0.0	0.0	0.0	0.0
I-310Helix-d	0.0	0.0	0.0	0.0
I-310Helix-h	0.0	0.0	0.0	0.0
I-310Helix-l	0.0	0.0	0.0	0.0
I-310Helix-m	0.0	0.0	0.0	0.0
I-AlphaHelix-d	0.0	0.0	0.0	0.0
I-AlphaHelix-h	0.01173555895	0.0109090909	0.000826468050000001	0.000826468050000001
I-AlphaHelix-l	0.0	0.0	0.0	0.0
I-AlphaHelix-m	0.0033670034	0.0024038462	0.0009631572000000001	0.0009631572000000001
I-Bridge-d	0.0	0.0	0.0	0.0
I-Bridge-h	0.0	0.0	0.0	0.0
I-Bridge-l	0.0	0.0	0.0	0.0
I-Bridge-m	0.0	0.0	0.0	0.0
I-Coil-d	0.0017421603	0.0019569472	-0.0002147869000000001	0.0002147869000000001
I-Coil-h	0.00069060805	0.0013661202	-0.00067551215	0.00067551215
I-Coil-l	0.0	0.0	0.0	0.0
I-Coil-m	0.0	0.0	0.0	0.0
I-PiHelix-d	0.0	0	0.0	0.0
I-PiHelix-h	0.0	0.0	0.0	0.0
I-PiHelix-l	0.0	0	0.0	0.0
I-PiHelix-m	0.0	0	0.0	0.0
I-Strand-d	0.0	0.0	0.0	0.0
I-Strand-h	0.0062893082000000005	0.0087463557	-0.0024570474999999993	0.0024570474999999993
I-Strand-l	0.0	0.0	0.0	0.0
I-Strand-m	0.0	0.0	0.0	0.0
I-Turn-d	0.0	0.0	0.0	0.0
I-Turn-h	0.0	0.0005966587	-0.0005966587	0.0005966587
I-Turn-l	0.0	0.0	0.0	0.0
I-Turn-m	0.0	0.0	0.0	0.0
K-310Helix-d	0.0	0.0	0.0	0.0
K-310Helix-h	0.0	0.0	0.0	0.0
K-310Helix-l	0.0	0.0	0.0	0.0
K-310Helix-m	0.0	0.0	0.0	0.0
K-AlphaHelix-d	0.0	0.0	0.0	0.0
K-AlphaHelix-h	0.0091116173	0.013698630100000001	-0.004587012800000002	0.004587012800000002
K-AlphaHelix-l	0.0	0.0	0.0	0.0
K-AlphaHelix-m	0.0045045045	0.0052677788	-0.0007632743000000001	0.0007632743000000001
K-Bridge-d	0.0	0.0	0.0	0.0
K-Bridge-h	0.0	0.0	0.0	0.0
K-Bridge-l	0.0	0.0	0.0	0.0
K-Bridge-m	0.0	0.0	0.0	0.0
K-Coil-d	0.0036832413	0.006012024	-0.0023287827000000004	0.0023287827000000004
K-Coil-h	0.0013717421	0.0023094688	-0.0009377267000000001	0.0009377267000000001
K-Coil-l	0.00045672530000000005	0.0012666244	-0.0008098990999999999	0.0008098990999999999
K-Coil-m	0.0016806723000000001	0.0022883295	-0.0006076572	0.0006076572
K-PiHelix-d	0.0	0	0.0	0.0
K-PiHelix-h	0.0	0.0	0.0	0.0
K-PiHelix-l	0.0	0	0.0	0.0
K-PiHelix-m	0.0	0	0.0	0.0
K-Strand-d	0.0	0.0	0.0	0.0
K-Strand-h	0.0020366599	0.0033783784	-0.0013417185000000002	0.0013417185000000002
K-Strand-l	0.0	0.0	0.0	0.0
K-Strand-m	0.0	0.0	0.0	0.0
K-Turn-d	0.0	0.0	0.0	0.0
K-Turn-h	0.0015267176000000001	0.0025348542	-0.0010081366	0.0010081366
K-Turn-l	0.0	0.0	0.0	0.0
K-Turn-m	0.0017391304000000001	0.0024125452	-0.0006734147999999998	0.0006734147999999998
L-310Helix-d	0.0	0.0	0.0	0.0
L-310Helix-h	0.0	0.0	0.0	0.0
L-310Helix-l	0.0	0.0	0.0	0.0
L-310Helix-m	0.0	0.0	0.0	0.0
L-AlphaHelix-d	0.0	0.0	0.0	0.0
L-AlphaHelix-h	0.0255319149	0.0240384615	0.0014934534000000006	0.0014934534000000006
L-AlphaHelix-l	0.00131492495	0.0	0.00131492495	0.00131492495
L-AlphaHelix-m	0.00842557435	0.0064308682	0.001994706149999999	0.001994706149999999
L-Bridge-d	0.0	0.0	0.0	0.0
L-Bridge-h	0.0	0.0	0.0	0.0
L-Bridge-l	0.0	0.0	0.0	0.0
L-Bridge-m	0.0	0.0	0.0	0.0
L-Coil-d	0.0040983607	0.0042553191	-0.0001569583999999997	0.0001569583999999997
L-Coil-h	0.0023923445	0.0029644269	-0.0005720823999999999	0.0005720823999999999
L-Coil-l	0.0	0.0	0.0	0.0
L-Coil-m	0.0015432099000000001	0.0017094017	-0.00016619179999999983	0.00016619179999999983
L-PiHelix-d	0.0	0	0.0	0.0
L-PiHelix-h	0.0	0.0	0.0	0.0
L-PiHelix-l	0.0	0	0.0	0.0
L-PiHelix-m	0.0	0.0	0.0	0.0
L-Strand-d	0.0	0.0	0.0	0.0
L-Strand-h	0.0070445092	0.0092165899	-0.0021720807000000005	0.0021720807000000005
L-Strand-l	0.0	0.0	0.0	0.0
L-Strand-m	0.0	0.0	0.0	0.0
L-Turn-d	0.0	0.0	0.0	0.0
L-Turn-h	0.0020876827000000002	0.0024984385	-0.0004107557999999999	0.0004107557999999999
L-Turn-l	0.0	0.0	0.0	0.0
L-Turn-m	0.0014109349	0.0014104372000000001	4.976999999999326e-07	4.976999999999326e-07
M-310Helix-d	0.0	0.0	0.0	0.0
M-310Helix-h	0.0	0.0	0.0	0.0
M-310Helix-l	0.0	0.0	0.0	0.0
M-310Helix-m	0.0	0.0	0.0	0.0
M-AlphaHelix-d	0.0	0.0	0.0	0.0
M-AlphaHelix-h	0.0044296843	0.0045045045	-7.482019999999982e-05	7.482019999999982e-05
M-AlphaHelix-l	0.0	0.0	0.0	0.0
M-AlphaHelix-m	0.0015822785	0.0012992638	0.0002830147000000001	0.0002830147000000001
M-Bridge-d	0.0	0.0	0.0	0.0
M-Bridge-h	0.0	0.0	0.0	0.0
M-Bridge-l	0.0	0.0	0.0	0.0
M-Bridge-m	0.0	0.0	0.0	0.0
M-Coil-d	0.0029154519	0.0031201248	-0.0002046728999999998	0.0002046728999999998
M-Coil-h	0.0	0.0	0.0	0.0
M-Coil-l	0.0	0.0	0.0	0.0
M-Coil-m	0.0	0.0	0.0	0.0
M-PiHelix-d	0.0	0	0.0	0.0
M-PiHelix-h	0.0	0.0	0.0	0.0
M-PiHelix-l	0.0	0	0.0	0.0
M-PiHelix-m	0.0	0.0	0.0	0.0
M-Strand-d	0.0	0.0	0.0	0.0
M-Strand-h	0.0	0.0009606148	-0.0009606148	0.0009606148
M-Strand-l	0.0	0.0	0.0	0.0
M-Strand-m	0.0	0.0	0.0	0.0
M-Turn-d	0.0	0.0	0.0	0.0
M-Turn-h	0.0	0.0	0.0	0.0
M-Turn-l	0.0	0.0	0.0	0.0
M-Turn-m	0.0	0.0	0.0	0.0
N-310Helix-d	0.0	0.0	0.0	0.0
N-310Helix-h	0.0	0.0	0.0	0.0
N-310Helix-l	0.0	0.0	0.0	0.0
N-310Helix-m	0.0	0.0	0.0	0.0
N-AlphaHelix-d	0.0	0.0	0.0	0.0
N-AlphaHelix-h	0.0052816901	0.0055066079	-0.0002249178000000001	0.0002249178000000001
N-AlphaHelix-l	0.0	0.0	0.0	0.0
N-AlphaHelix-m	0.0021272071000000004	0.0021242698	2.9373000000002675e-06	2.9373000000002675e-06
N-Bridge-d	0.0	0.0	0.0	0.0
N-Bridge-h	0.0	0.0	0.0	0.0
N-Bridge-l	0.0	0.0	0.0	0.0
N-Bridge-m	0.0	0.0	0.0	0.0
N-Coil-d	0.00313972515	0.0044117647	-0.00127203955	0.00127203955
N-Coil-h	0.0015923567	0.0019646365000000002	-0.00037227980000000016	0.00037227980000000016
N-Coil-l	0.0	0.0	0.0	0.0
N-Coil-m	0.0011383043	0.0012760527	-0.00013774839999999996	0.00013774839999999996
N-PiHelix-d	0.0	0	0.0	0.0
N-PiHelix-h	0.0	0.0	0.0	0.0
N-PiHelix-l	0.0	0	0.0	0.0
N-PiHelix-m	0.0	0	0.0	0.0
N-Strand-d	0.0	0.0	0.0	0.0
N-Strand-h	0.0	0.0010504202000000001	-0.0010504202000000001	0.0010504202000000001
N-Strand-l	0.0	0.0	0.0	0.0
N-Strand-m	0.0	0.0	0.0	0.0
N-Turn-d	0.0	0.0	0.0	0.0
N-Turn-h	0.0025445293	0.0030456853	-0.000501156	0.000501156
N-Turn-l	0.0	0.0	0.0	0.0
N-Turn-m	0.00238473915	0.0024630542	-7.831505000000004e-05	7.831505000000004e-05
P-310Helix-d	0.0	0.0	0.0	0.0
P-310Helix-h	0.0	0.0	0.0	0.0
P-310Helix-l	0.0	0.0	0.0	0.0
P-310Helix-m	0.0	0.0	0.0	0.0
P-AlphaHelix-d	0.0	0.0	0.0	0.0
P-AlphaHelix-h	0.0017636684	0.0017574692	6.199199999999986e-06	6.199199999999986e-06
P-AlphaHelix-l	0.0	0.0	0.0	0.0
P-AlphaHelix-m	0.0	0.0	0.0	0.0
P-Bridge-d	0.0	0.0	0.0	0.0
P-Bridge-h	0.0	0.0	0.0	0.0
P-Bridge-l	0.0	0.0	0.0	0.0
P-Bridge-m	0.0	0.0	0.0	0.0
P-Coil-d	0.00540054445	0.0066225166	-0.0012219721500000003	0.0012219721500000003
P-Coil-h	0.0030075188	0.0037453184000000002	-0.0007377996000000001	0.0007377996000000001
P-Coil-l	0.0020833333000000002	0.0021436227	-6.0289399999999965e-05	6.0289399999999965e-05
P-Coil-m	0.0027777778	0.003021148	-0.00024337019999999977	0.00024337019999999977
P-PiHelix-d	0.0	0	0.0	0.0
P-PiHelix-h	0.0	0.0	0.0	0.0
P-PiHelix-l	0.0	0	0.0	0.0
P-PiHelix-m	0.0	0.0	0.0	0.0
P-Strand-d	0.0	0.0	0.0	0.0
P-Strand-h	0.0	0.0	0.0	0.0
P-Strand-l	0.0	0.0	0.0	0.0
P-Strand-m	0.0	0.0	0.0	0.0
P-Turn-d	0.0	0.0	0.0	0.0
P-Turn-h	0.0028169014000000003	0.0035063114	-0.0006894099999999997	0.0006894099999999997
P-Turn-l	0.0	0.0	0.0	0.0
P-Turn-m	0.00243506655	0.0025220681	-8.700155000000015e-05	8.700155000000015e-05
Q-310Helix-d	0.0	0.0	0.0	0.0
Q-310Helix-h	0.0	0.0	0.0	0.0
Q-310Helix-l	0.0	0.0	0.0	0.0
Q-310Helix-m	0.0	0.0	0.0	0.0
Q-AlphaHelix-d	0.0	0.0	0.0	0.0
Q-AlphaHelix-h	0.0076335878	0.0091743119	-0.0015407241000000007	0.0015407241000000007
Q-AlphaHelix-l	0.0	0.0	0.0	0.0
Q-AlphaHelix-m	0.00387973205	0.0041322314	-0.0002524993500000001	0.0002524993500000001
Q-Bridge-d	0.0	0.0	0.0	0.0
Q-Bridge-h	0.0	0.0	0.0	0.0
Q-Bridge-l	0.0	0.0	0.0	0.0
Q-Bridge-m	0.0	0.0	0.0	0.0
Q-Coil-d	0.0032051282000000003	0.0041025641	-0.0008974358999999997	0.0008974358999999997
Q-Coil-h	0.0	0.0	0.0	0.0
Q-Coil-l	0.0	0.0	0.0	0.0
Q-Coil-m	0.0	0.0	0.0	0.0
Q-PiHelix-d	0.0	0	0.0	0.0
Q-PiHelix-h	0.0	0.0	0.0	0.0
Q-PiHelix-l	0.0	0	0.0	0.0
Q-PiHelix-m	0.0	0	0.0	0.0
Q-Strand-d	0.0	0.0	0.0	0.0
Q-Strand-h	0.0	0.0014749263	-0.0014749263	0.0014749263
Q-Strand-l	0.0	0.0	0.0	0.0
Q-Strand-m	0.0	0.0	0.0	0.0
Q-Turn-d	0.0	0.0	0.0	0.0
Q-Turn-h	0.0	0.0	0.0	0.0
Q-Turn-l	0.0	0.0	0.0	0.0
Q-Turn-m	0.0	0.0	0.0	0.0
R-310Helix-d	0.0	0.0	0.0	0.0
R-310Helix-h	0.0	0.0	0.0	0.0
R-310Helix-l	0.0	0.0	0.0	0.0
R-310Helix-m	0.0	0.0	0.0	0.0
R-AlphaHelix-d	0.0	0.0	0.0	0.0
R-AlphaHelix-h	0.010172627350000001	0.0119617225	-0.0017890951499999995	0.0017890951499999995
R-AlphaHelix-l	0.0	0.0	0.0	0.0
R-AlphaHelix-m	0.0046475627999999995	0.0044843049000000005	0.000163257899999999	0.000163257899999999
R-Bridge-d	0.0	0.0	0.0	0.0
R-Bridge-h	0.0	0.0	0.0	0.0
R-Bridge-l	0.0	0.0	0.0	0.0
R-Bridge-m	0.0	0.0	0.0	0.0
R-Coil-d	0.0030303030000000002	0.0040595399	-0.0010292368999999997	0.0010292368999999997
R-Coil-h	0.0011210762	0.0017361111	-0.0006150349000000001	0.0006150349000000001
R-Coil-l	0.0	0.0	0.0	0.0
R-Coil-m	0.00126183015	0.0014409222000000001	-0.00017909205000000007	0.00017909205000000007
R-PiHelix-d	0.0	0	0.0	0.0
R-PiHelix-h	0.0	0.0	0.0	0.0
R-PiHelix-l	0.0	0.0	0.0	0.0
R-PiHelix-m	0.0	0.0	0.0	0.0
R-Strand-d	0.0	0.0	0.0	0.0
R-Strand-h	0.00246862795	0.0032626427000000003	-0.0007940147500000005	0.0007940147500000005
R-Strand-l	0.0	0.0	0.0	0.0
R-Strand-m	0.0	0.0	0.0	0.0
R-Turn-d	0.0	0.0	0.0	0.0
R-Turn-h	0.0014025245	0.0018867925000000002	-0.00048426800000000015	0.00048426800000000015
R-Turn-l	0.0	0.0	0.0	0.0
R-Turn-m	0.0013071895	0.0014992504	-0.00019206090000000006	0.00019206090000000006
S-310Helix-d	0.0	0.0	0.0	0.0
S-310Helix-h	0.0	0.0	0.0	0.0
S-310Helix-l	0.0	0.0	0.0	0.0
S-310Helix-m	0.0	0.0	0.0	0.0
S-AlphaHelix-d	0.0	0.0	0.0	0.0
S-AlphaHelix-h	0.008196721300000001	0.0075757576	0.0006209637000000011	0.0006209637000000011
S-AlphaHelix-l	0.0	0.0	0.0	0.0
S-AlphaHelix-m	0.003968254	0.0032362460000000003	0.0007320079999999997	0.0007320079999999997
S-Bridge-d	0.0	0.0	0.0	0.0
S-Bridge-h	0.0	0.0	0.0	0.0
S-Bridge-l	0.0	0.0	0.0	0.0
S-Bridge-m	0.0	0.0	0.0	0.0
S-Coil-d	0.00839832335	0.0116448326	-0.0032465092499999997	0.0032465092499999997
S-Coil-h	0.0025974026	0.0029368576	-0.0003394549999999998	0.0003394549999999998
S-Coil-l	0.0015847861	0.00125	0.00033478609999999993	0.00033478609999999993
S-Coil-m	0.0025252525	0.0024979184	2.7334099999999986e-05	2.7334099999999986e-05
S-PiHelix-d	0.0	0	0.0	0.0
S-PiHelix-h	0.0	0.0	0.0	0.0
S-PiHelix-l	0.0	0	0.0	0.0
S-PiHelix-m	0.0	0.0	0.0	0.0
S-Strand-d	0.0	0.0	0.0	0.0
S-Strand-h	0.0021008403	0.0028490028	-0.0007481624999999999	0.0007481624999999999
S-Strand-l	0.0	0.0	0.0	0.0
S-Strand-m	0.0	0.0	0.0	0.0
S-Turn-d	0.0014630585500000001	0.0016420361	-0.00017897754999999984	0.00017897754999999984
S-Turn-h	0.0023310023	0.0026041667	-0.0002731643999999999	0.0002731643999999999
S-Turn-l	0.0011848341	0.0011223345	6.249960000000014e-05	6.249960000000014e-05
S-Turn-m	0.00256986855	0.0026385224	-6.865385000000019e-05	6.865385000000019e-05
T-310Helix-d	0.0	0.0	0.0	0.0
T-310Helix-h	0.0	0.0	0.0	0.0
T-310Helix-l	0.0	0.0	0.0	0.0
T-310Helix-m	0.0	0.0	0.0	0.0
T-AlphaHelix-d	0.0	0.0	0.0	0.0
T-AlphaHelix-h	0.0068027211	0.0063559322	0.0004467888999999999	0.0004467888999999999
T-AlphaHelix-l	0.0	0.0	0.0	0.0
T-AlphaHelix-m	0.0024752475	0.0020576132	0.00041763430000000016	0.00041763430000000016
T-Bridge-d	0.0	0.0	0.0	0.0
T-Bridge-h	0.0	0.0	0.0	0.0
T-Bridge-l	0.0	0.0	0.0	0.0
T-Bridge-m	0.0	0.0	0.0	0.0
T-Coil-d	0.00466278115	0.0060532688	-0.0013904876500000002	0.0013904876500000002
T-Coil-h	0.0020576132	0.0026109661	-0.0005533529000000003	0.0005533529000000003
T-Coil-l	0.0	0.0004655493	-0.0004655493	0.0004655493
T-Coil-m	0.00156617165	0.0016949153	-0.00012874364999999996	0.00012874364999999996
T-PiHelix-d	0.0	0	0.0	0.0
T-PiHelix-h	0.0	0.0	0.0	0.0
T-PiHelix-l	0.0	0	0.0	0.0
T-PiHelix-m	0.0	0.0	0.0	0.0
T-Strand-d	0.0	0.0	0.0	0.0
T-Strand-h	0.0029368576	0.0037243948	-0.0007875372000000001	0.0007875372000000001
T-Strand-l	0.0	0.0	0.0	0.0
T-Strand-m	0.0	0.0	0.0	0.0
T-Turn-d	0.0	0.0	0.0	0.0
T-Turn-h	0.00142348825	0.001953125	-0.00052963675	0.00052963675
T-Turn-l	0.0	0.0	0.0	0.0
T-Turn-m	0.0011740535000000002	0.0013986014	-0.00022454789999999994	0.00022454789999999994
V-310Helix-d	0.0	0.0	0.0	0.0
V-310Helix-h	0.0	0.0	0.0	0.0
V-310Helix-l	0.0	0.0	0.0	0.0
V-310Helix-m	0.0	0.0	0.0	0.0
V-AlphaHelix-d	0.0	0.0	0.0	0.0
V-AlphaHelix-h	0.0113636364	0.010362694300000001	0.001000942099999999	0.001000942099999999
V-AlphaHelix-l	0.0	0.0	0.0	0.0
V-AlphaHelix-m	0.0032467532000000003	0.0023961661	0.0008505871000000003	0.0008505871000000003
V-Bridge-d	0.0	0.0	0.0	0.0
V-Bridge-h	0.0	0.0	0.0	0.0
V-Bridge-l	0.0	0.0	0.0	0.0
V-Bridge-m	0.0	0.0	0.0	0.0
V-Coil-d	0.00344679085	0.0042016807	-0.00075488985	0.00075488985
V-Coil-h	0.0012755102	0.0017699115	-0.0004944013000000001	0.0004944013000000001
V-Coil-l	0.0	0.0	0.0	0.0
V-Coil-m	0.0	0.0009960159000000001	-0.0009960159000000001	0.0009960159000000001
V-PiHelix-d	0.0	0	0.0	0.0
V-PiHelix-h	0.0	0.0	0.0	0.0
V-PiHelix-l	0.0	0	0.0	0.0
V-PiHelix-m	0.0	0.0	0.0	0.0
V-Strand-d	0.0	0.0	0.0	0.0
V-Strand-h	0.00828443315	0.0113636364	-0.0030792032500000007	0.0030792032500000007
V-Strand-l	0.0	0.0	0.0	0.0
V-Strand-m	0.0	0.0	0.0	0.0
V-Turn-d	0.0	0.0	0.0	0.0
V-Turn-h	0.00055555575	0.00135318	-0.00079762425	0.00079762425
V-Turn-l	0.0	0.0	0.0	0.0
V-Turn-m	0.0	0.0	0.0	0.0
W-310Helix-d	0.0	0.0	0.0	0.0
W-310Helix-h	0.0	0.0	0.0	0.0
W-310Helix-l	0.0	0.0	0.0	0.0
W-310Helix-m	0.0	0.0	0.0	0.0
W-AlphaHelix-d	0.0	0.0	0.0	0.0
W-AlphaHelix-h	0.0018738875	0.00138217	0.0004917175	0.0004917175
W-AlphaHelix-l	0.0	0.0	0.0	0.0
W-AlphaHelix-m	0.0	0.0	0.0	0.0
W-Bridge-d	0.0	0.0	0.0	0.0
W-Bridge-h	0.0	0.0	0.0	0.0
W-Bridge-l	0.0	0.0	0.0	0.0
W-Bridge-m	0.0	0.0	0.0	0.0
W-Coil-d	0.0	0.0	0.0	0.0
W-Coil-h	0.0	0.0	0.0	0.0
W-Coil-l	0.0	0.0	0.0	0.0
W-Coil-m	0.0	0.0	0.0	0.0
W-PiHelix-d	0.0	0	0.0	0.0
W-PiHelix-h	0.0	0.0	0.0	0.0
W-PiHelix-l	0.0	0	0.0	0.0
W-PiHelix-m	0.0	0	0.0	0.0
W-Strand-d	0.0	0.0	0.0	0.0
W-Strand-h	0.0	0.0	0.0	0.0
W-Strand-l	0.0	0.0	0.0	0.0
W-Strand-m	0.0	0.0	0.0	0.0
W-Turn-d	0.0	0.0	0.0	0.0
W-Turn-h	0.0	0.0	0.0	0.0
W-Turn-l	0.0	0.0	0.0	0.0
W-Turn-m	0.0	0.0	0.0	0.0
Y-310Helix-d	0.0	0.0	0.0	0.0
Y-310Helix-h	0.0	0.0	0.0	0.0
Y-310Helix-l	0.0	0.0	0.0	0.0
Y-310Helix-m	0.0	0.0	0.0	0.0
Y-AlphaHelix-d	0.0	0.0	0.0	0.0
Y-AlphaHelix-h	0.0060606061	0.0056285178	0.0004320883000000003	0.0004320883000000003
Y-AlphaHelix-l	0.0	0.0	0.0	0.0
Y-AlphaHelix-m	0.0013067626000000001	0.0	0.0013067626000000001	0.0013067626000000001
Y-Bridge-d	0.0	0.0	0.0	0.0
Y-Bridge-h	0.0	0.0	0.0	0.0
Y-Bridge-l	0.0	0.0	0.0	0.0
Y-Bridge-m	0.0	0.0	0.0	0.0
Y-Coil-d	0.0	0.0	0.0	0.0
Y-Coil-h	0.0	0.0	0.0	0.0
Y-Coil-l	0.0	0.0	0.0	0.0
Y-Coil-m	0.0	0.0	0.0	0.0
Y-PiHelix-d	0.0	0.0	0.0	0.0
Y-PiHelix-h	0.0	0.0	0.0	0.0
Y-PiHelix-l	0.0	0	0.0	0.0
Y-PiHelix-m	0.0	0.0	0.0	0.0
Y-Strand-d	0.0	0.0	0.0	0.0
Y-Strand-h	0.00292683205	0.0035545024000000003	-0.0006276703500000002	0.0006276703500000002
Y-Strand-l	0.0	0.0	0.0	0.0
Y-Strand-m	0.0	0.0	0.0	0.0
Y-Turn-d	0.0	0.0	0.0	0.0
Y-Turn-h	0.0	0.0	0.0	0.0
Y-Turn-l	0.0	0.0	0.0	0.0
Y-Turn-m	0.0	0.0	0.0	0.0
A,0A	0.0047619048	0.005252686	-0.0004907812000000001	0.0004907812000000001
A,0C	0.0021105512500000003	0.0017948718	0.0003156794500000003	0.0003156794500000003
A,0D	0.0062235609	0.0072481572	-0.0010245962999999997	0.0010245962999999997
A,0E	0.0074324324	0.009114139700000001	-0.0016817073000000007	0.0016817073000000007
A,0F	0.0045708068000000004	0.0040755467	0.0004952601000000004	0.0004952601000000004
A,0G	0.007541930400000001	0.007613168700000001	-7.123830000000005e-05	7.123830000000005e-05
A,0H	0.00292124905	0.0028625954	5.8653650000000095e-05	5.8653650000000095e-05
A,0I	0.0063043478	0.0062200957	8.42521000000004e-05	8.42521000000004e-05
A,0K	0.0065522153500000005	0.0088832487	-0.00233103335	0.00233103335
A,0L	0.011977552950000001	0.011297198500000001	0.0006803544500000001	0.0006803544500000001
A,0M	0.0029018202000000003	0.0028985507	3.269500000000359e-06	3.269500000000359e-06
A,0N	0.0055555556	0.0058692893	-0.00031373369999999987	0.00031373369999999987
A,0P	0.006026575500000001	0.006456241000000001	-0.0004296654999999998	0.0004296654999999998
A,0Q	0.00547114315	0.0061068702	-0.0006357270500000007	0.0006357270500000007
A,0R	0.0066	0.0072156197	-0.0006156197000000002	0.0006156197000000002
A,0S	0.0093686287	0.0095836606	-0.00021503190000000082	0.00021503190000000082
A,0T	0.0068280973000000005	0.0071216617	-0.00029356439999999977	0.00029356439999999977
A,0V	0.0078367236	0.007900807400000001	-6.408380000000151e-05	6.408380000000151e-05
A,0W	0.0011414082	0.0008571429000000001	0.0002842653	0.0002842653
A,0Y	0.0036885246	0.0033112583	0.0003772662999999999	0.0003772662999999999
A,20A	0.00437618125	0.0048668704	-0.0004906891500000002	0.0004906891500000002
A,20C	0.0020794345	0.0018610422	0.00021839229999999986	0.00021839229999999986
A,20D	0.006348893350000001	0.0073909172	-0.0010420238499999996	0.0010420238499999996
A,20E	0.0075362319	0.00917603	-0.0016397981	0.0016397981
A,20F	0.0045812552	0.0042320495000000005	0.0003492056999999998	0.0003492056999999998
A,20G	0.0073529412	0.0074275362	-7.459500000000022e-05	7.459500000000022e-05
A,20H	0.0029801325	0.0030334728	-5.3340299999999913e-05	5.3340299999999913e-05
A,20I	0.0062640135	0.0062943262	-3.0312700000000026e-05	3.0312700000000026e-05
A,20K	0.00656098175	0.008988764	-0.0024277822499999997	0.0024277822499999997
A,20L	0.0117101826	0.011456860000000001	0.0002533225999999996	0.0002533225999999996
A,20M	0.0028960314500000002	0.0029394474	-4.341594999999988e-05	4.341594999999988e-05
A,20N	0.0055900621	0.00591133	-0.00032126789999999995	0.00032126789999999995
A,20P	0.00594131155	0.0064748201000000005	-0.0005335085500000007	0.0005335085500000007
A,20Q	0.00548011065	0.0060245065	-0.0005443958500000005	0.0005443958500000005
A,20R	0.0067223158500000005	0.0073754789	-0.0006531630499999998	0.0006531630499999998
A,20S	0.00915989405	0.009464752	-0.0003048579499999992	0.0003048579499999992
A,20T	0.0067204301	0.0069846678	-0.0002642377000000003	0.0002642377000000003
A,20V	0.0076009173	0.007729703500000001	-0.0001287862000000006	0.0001287862000000006
A,20W	0.0011494253	0.0008988764000000001	0.00025054889999999994	0.00025054889999999994
A,20Y	0.00378370805	0.0034521158000000002	0.0003315922499999998	0.0003315922499999998
A,40A	0.0040709812000000005	0.0045045045	-0.00043352329999999956	0.00043352329999999956
A,40C	0.001988354	0.0017699115	0.00021844249999999985	0.00021844249999999985
A,40D	0.006	0.0071192053000000005	-0.0011192053000000004	0.0011192053000000004
A,40E	0.0070588235	0.0087183308	-0.0016595072999999998	0.0016595072999999998
A,40F	0.004350782500000001	0.0040579710000000005	0.0002928115000000002	0.0002928115000000002
A,40G	0.00677450135	0.0069940476	-0.00021954625000000002	0.00021954625000000002
A,40H	0.0028131764	0.0028310502	-1.787380000000012e-05	1.787380000000012e-05
A,40I	0.00590856845	0.0060246679	-0.00011609944999999965	0.00011609944999999965
A,40K	0.0061735868	0.008561643800000001	-0.0023880570000000007	0.0023880570000000007
A,40L	0.011004992000000002	0.0109022556	0.00010273640000000098	0.00010273640000000098
A,40M	0.0027021578000000004	0.0027906977	-8.853989999999977e-05	8.853989999999977e-05
A,40N	0.005268173750000001	0.0056291391000000005	-0.0003609653499999999	0.0003609653499999999
A,40P	0.0055230988	0.0060375994	-0.0005145006000000004	0.0005145006000000004
A,40Q	0.005067038350000001	0.0056623932	-0.0005953548499999994	0.0005953548499999994
A,40R	0.00631261405	0.0069478908	-0.0006352767500000002	0.0006352767500000002
A,40S	0.008547283150000001	0.008830409400000001	-0.00028312624999999973	0.00028312624999999973
A,40T	0.00625	0.0066037736000000005	-0.00035377360000000014	0.00035377360000000014
A,40V	0.007164869000000001	0.0073647295	-0.00019986049999999936	0.00019986049999999936
A,40W	0.0010752688	0.0008578431	0.00021742569999999995	0.00021742569999999995
A,40Y	0.00360929075	0.0032467532000000003	0.00036253754999999955	0.00036253754999999955
A,60A	0.0037612649	0.0042345277	-0.00047326279999999974	0.00047326279999999974
A,60C	0.0018466734000000002	0.0016443362	0.0002023372000000002	0.0002023372000000002
A,60D	0.0055956679	0.0066713982	-0.0010757303	0.0010757303
A,60E	0.0065900282000000004	0.0081206497	-0.001530621499999999	0.001530621499999999
A,60F	0.0040712468	0.0038160470000000004	0.00025519979999999963	0.00025519979999999963
A,60G	0.0062657531	0.0065217391	-0.0002559859999999997	0.0002559859999999997
A,60H	0.00264117725	0.0027110767	-6.989944999999994e-05	6.989944999999994e-05
A,60I	0.0055555556	0.0057010786	-0.00014552299999999983	0.00014552299999999983
A,60K	0.00575609855	0.0079009434	-0.002144844850000001	0.002144844850000001
A,60L	0.01037293515	0.0102503912	0.0001225439499999998	0.0001225439499999998
A,60M	0.0025443849	0.0026785714	-0.00013418649999999985	0.00013418649999999985
A,60N	0.00491115285	0.0052955665	-0.0003844136500000001	0.0003844136500000001
A,60P	0.005184139149999999	0.0056115591	-0.0004274199500000006	0.0004274199500000006
A,60Q	0.004743083	0.0053333333000000005	-0.0005902503000000002	0.0005902503000000002
A,60R	0.005898244950000001	0.006612529000000001	-0.0007142840499999997	0.0007142840499999997
A,60S	0.00795401695	0.0083253589	-0.00037134194999999953	0.00037134194999999953
A,60T	0.0058181818	0.0061509434	-0.0003327616000000002	0.0003327616000000002
A,60V	0.0067164179000000004	0.0069095477	-0.00019312979999999962	0.00019312979999999962
A,60W	0.0010052548	0.0007936508000000001	0.0002116039999999999	0.0002116039999999999
A,60Y	0.003381395	0.0030797101000000003	0.00030168489999999985	0.00030168489999999985
C,0C	0.000281558	0.00018987340000000002	9.168459999999999e-05	9.168459999999999e-05
C,0D	0.0015231941500000001	0.0014748201	4.8374050000000134e-05	4.8374050000000134e-05
C,0E	0.0017307692000000001	0.0017069701	2.3799100000000163e-05	2.3799100000000163e-05
C,0F	0.0012571182999999999	0.0009057971	0.0003513211999999999	0.0003513211999999999
C,0G	0.0017980507	0.001459854	0.00033819670000000005	0.00033819670000000005
C,0H	0.0007246377	0.0006072874	0.0001173503	0.0001173503
C,0I	0.0016906064	0.0013416816000000002	0.00034892479999999986	0.00034892479999999986
C,0K	0.0015695067	0.0016620499000000002	-9.254320000000012e-05	9.254320000000012e-05
C,0L	0.00307615995	0.0023731588	0.0007030011499999998	0.0007030011499999998
C,0M	0.0007092199000000001	0.0005714286	0.00013779130000000006	0.00013779130000000006
C,0N	0.001344086	0.0011328527	0.0002112333	0.0002112333
C,0P	0.00136633985	0.0011316872	0.0002346526499999999	0.0002346526499999999
C,0Q	0.00123543945	0.001088647	0.0001467924499999999	0.0001467924499999999
C,0R	0.00164449095	0.0014204545	0.0002240364500000001	0.0002240364500000001
C,0S	0.0022190047499999997	0.0017628205	0.00045618424999999975	0.00045618424999999975
C,0T	0.0016129032	0.0013554217000000001	0.0002574814999999999	0.0002574814999999999
C,0V	0.0019736842	0.0016093636000000001	0.0003643205999999998	0.0003643205999999998
C,0W	0.000304878	0.0001809409	0.00012393710000000002	0.00012393710000000002
C,0Y	0.0009911894	0.0007440476000000001	0.00024714180000000004	0.00024714180000000004
C,20C	0.0002463054	0.000172117	7.418840000000002e-05	7.418840000000002e-05
C,20D	0.0015183284	0.0014483355	6.999289999999993e-05	6.999289999999993e-05
C,20E	0.0017881947000000001	0.0017706577000000002	1.7536999999999978e-05	1.7536999999999978e-05
C,20F	0.00121848825	0.0009056244000000001	0.00031286385	0.00031286385
C,20G	0.001760833	0.0014397906	0.00032104240000000004	0.00032104240000000004
C,20H	0.00071820325	0.0006153846000000001	0.00010281864999999997	0.00010281864999999997
C,20I	0.00162250755	0.001314459	0.00030804855	0.00030804855
C,20K	0.0015787778	0.0016901408	-0.00011136299999999996	0.00011136299999999996
C,20L	0.00294183715	0.0023575639	0.00058427325	0.00058427325
C,20M	0.00070730895	0.0005800464	0.00012726255000000003	0.00012726255000000003
C,20N	0.0013392857	0.0011363636	0.00020292209999999995	0.00020292209999999995
C,20P	0.0014044944	0.0011971269	0.00020736749999999992	0.00020736749999999992
C,20Q	0.0012871287	0.0011482255	0.00013890319999999997	0.00013890319999999997
C,20R	0.0016411379	0.001474604	0.00016653390000000005	0.00016653390000000005
C,20S	0.0021861906	0.0017612524	0.0004249382	0.0004249382
C,20T	0.0016129032	0.0013457557000000002	0.00026714749999999987	0.00026714749999999987
C,20V	0.0019396552	0.0015873016000000002	0.0003523535999999999	0.0003523535999999999
C,20W	0.0002857143	0.0001831502	0.00010256410000000001	0.00010256410000000001
C,20Y	0.0009708738000000001	0.0007238307	0.0002470431000000001	0.0002470431000000001
C,40C	0.0002120893	0.0001506024	6.148689999999998e-05	6.148689999999998e-05
C,40D	0.0014135941	0.0013729977	4.0596400000000085e-05	4.0596400000000085e-05
C,40E	0.0016853933	0.0016908213	-5.42800000000003e-06	5.42800000000003e-06
C,40F	0.0011029412000000001	0.0008310249000000001	0.0002719163000000001	0.0002719163000000001
C,40G	0.0016301184500000002	0.0013573001000000001	0.0002728183500000001	0.0002728183500000001
C,40H	0.0006622517	0.0005576208	0.00010463089999999996	0.00010463089999999996
C,40I	0.00149787235	0.0012195122000000001	0.0002783601499999999	0.0002783601499999999
C,40K	0.0014814815000000002	0.0016244057	-0.00014292419999999985	0.00014292419999999985
C,40L	0.0027757502	0.0021604938	0.0006152563999999999	0.0006152563999999999
C,40M	0.00066245115	0.0005398111	0.00012264005000000005	0.00012264005000000005
C,40N	0.0012468828	0.0010771993000000001	0.00016968349999999985	0.00016968349999999985
C,40P	0.0012987013	0.0011269276	0.00017177370000000009	0.00017177370000000009
C,40Q	0.00119383195	0.0010917031000000001	0.0001021288499999998	0.0001021288499999998
C,40R	0.00154852985	0.0013618677000000001	0.00018666214999999982	0.00018666214999999982
C,40S	0.00207082575	0.0016773163	0.00039350945000000016	0.00039350945000000016
C,40T	0.0014880952000000001	0.0012727273	0.00021536790000000004	0.00021536790000000004
C,40V	0.0017786561	0.0014502307	0.00032842539999999995	0.00032842539999999995
C,40W	0.0002617801	0.0001633987	9.83814e-05	9.83814e-05
C,40Y	0.0008960573	0.0006546645000000001	0.00024139279999999994	0.00024139279999999994
C,60C	0.00017667840000000002	0.0001253133	5.136510000000003e-05	5.136510000000003e-05
C,60D	0.0013157895	0.0012838469	3.194260000000007e-05	3.194260000000007e-05
C,60E	0.00155816965	0.0015889831	-3.0813449999999914e-05	3.0813449999999914e-05
C,60F	0.0010096641	0.0007363770000000001	0.0002732870999999999	0.0002732870999999999
C,60G	0.0015001631000000001	0.001242236	0.00025792710000000006	0.00025792710000000006
C,60H	0.0006080054	0.0005208333	8.717209999999998e-05	8.717209999999998e-05
C,60I	0.00137208195	0.0011282051	0.00024387684999999993	0.00024387684999999993
C,60K	0.0013554217000000001	0.0015228426000000002	-0.00016742090000000003	0.00016742090000000003
C,60L	0.0025745257	0.0020214521	0.0005530736	0.0005530736
C,60M	0.0006153846000000001	0.0005	0.00011538460000000005	0.00011538460000000005
C,60N	0.0011589404000000001	0.001010101	0.00014883940000000014	0.00014883940000000014
C,60P	0.0011969958	0.0010297483000000001	0.00016724749999999988	0.00016724749999999988
C,60Q	0.0011016949	0.0010238908	7.780409999999993e-05	7.780409999999993e-05
C,60R	0.0013888889	0.0012630015	0.0001258874	0.0001258874
C,60S	0.0019125683	0.0015873016000000002	0.00032526669999999986	0.00032526669999999986
C,60T	0.0013713080000000001	0.0011607143	0.00021059370000000004	0.00021059370000000004
C,60V	0.00163761045	0.0013966480000000001	0.00024096244999999988	0.00024096244999999988
C,60W	0.0002306362	0.00014084510000000002	8.979109999999999e-05	8.979109999999999e-05
C,60Y	0.0008108108000000001	0.000591716	0.00021909480000000003	0.00021909480000000003
D,0D	0.0024853801	0.0030120482000000003	-0.0005266681000000001	0.0005266681000000001
D,0E	0.00604804365	0.007464788700000001	-0.0014167450500000003	0.0014167450500000003
D,0F	0.0034798299	0.0035014006	-2.1570700000000075e-05	2.1570700000000075e-05
D,0G	0.0051801802000000004	0.0056366586	-0.0004564783999999999	0.0004564783999999999
D,0H	0.00218791445	0.0022494888000000003	-6.157435000000034e-05	6.157435000000034e-05
D,0I	0.0047619048	0.0051939925	-0.0004320877000000001	0.0004320877000000001
D,0K	0.005024028850000001	0.0070093458	-0.0019853169499999997	0.0019853169499999997
D,0L	0.0086206897	0.0090545939	-0.0004339041999999998	0.0004339041999999998
D,0M	0.00201232685	0.0022117962	-0.00019946934999999976	0.00019946934999999976
D,0N	0.0041832669000000005	0.004545454500000001	-0.00036218760000000013	0.00036218760000000013
D,0P	0.0042553191	0.0046835443	-0.00042822520000000003	0.00042822520000000003
D,0Q	0.00402603105	0.0044642857	-0.0004382546499999999	0.0004382546499999999
D,0R	0.005	0.0056788512000000005	-0.0006788512000000003	0.0006788512000000003
D,0S	0.0066112562	0.0071270718	-0.0005158155999999995	0.0005158155999999995
D,0T	0.0047579299	0.0051767677	-0.0004188378000000003	0.0004188378000000003
D,0V	0.0056179775	0.0061806656	-0.0005626881	0.0005626881
D,0W	0.0008522727000000001	0.0007518797	0.00010039300000000005	0.00010039300000000005
D,0Y	0.0028468452	0.0028378378	9.007399999999815e-06	9.007399999999815e-06
D,20D	0.00235221315	0.0028897849	-0.0005375717500000002	0.0005375717500000002
D,20E	0.005811138	0.0072681704	-0.0014570323999999997	0.0014570323999999997
D,20F	0.0034211611000000003	0.0033536585	6.75026000000003e-05	6.75026000000003e-05
D,20G	0.0052747455000000006	0.0057228916	-0.00044814609999999956	0.00044814609999999956
D,20H	0.00221724535	0.0023426573000000003	-0.0001254119500000003	0.0001254119500000003
D,20I	0.0046875	0.0050314465	-0.0003439465000000001	0.0003439465000000001
D,20K	0.0050138006500000006	0.0071040373	-0.0020902366499999997	0.0020902366499999997
D,20L	0.008590026	0.008888888900000001	-0.0002988629000000003	0.0002988629000000003
D,20M	0.0020582918500000004	0.002245509	-0.00018721714999999977	0.00018721714999999977
D,20N	0.004159368700000001	0.0045977011000000005	-0.00043833239999999975	0.00043833239999999975
D,20P	0.0043478261	0.0047692308000000004	-0.00042140470000000003	0.00042140470000000003
D,20Q	0.00409300915	0.0046511628	-0.0005581536499999996	0.0005581536499999996
D,20R	0.0050314465	0.005785124	-0.0007536775000000001	0.0007536775000000001
D,20S	0.006604498150000001	0.0071895425	-0.0005850443499999993	0.0005850443499999993
D,20T	0.0048387097	0.0053134182	-0.0004747085000000005	0.0004747085000000005
D,20V	0.0055555556	0.006019151800000001	-0.0004635962000000002	0.0004635962000000002
D,20W	0.0008426966000000001	0.0007150153	0.00012768130000000003	0.00012768130000000003
D,20Y	0.0027683112499999997	0.0027272727	4.103854999999972e-05	4.103854999999972e-05
D,40D	0.00217757615	0.0027190332	-0.0005414570500000002	0.0005414570500000002
D,40E	0.00538155515	0.0068134172000000005	-0.0014318620500000006	0.0014318620500000006
D,40F	0.0032009852	0.0031659389	3.504630000000005e-05	3.504630000000005e-05
D,40G	0.0049549550000000005	0.0054363376000000005	-0.0004813826	0.0004813826
D,40H	0.0020954598	0.0021946565000000003	-9.919670000000042e-05	9.919670000000042e-05
D,40I	0.0043910762	0.0047101449	-0.0003190687000000003	0.0003190687000000003
D,40K	0.004677891	0.006589147300000001	-0.0019112563000000006	0.0019112563000000006
D,40L	0.00810389545	0.0084398977	-0.00033600225000000004	0.00033600225000000004
D,40M	0.0019580825	0.00215311	-0.00019502750000000013	0.00019502750000000013
D,40N	0.0038888889	0.0043378995	-0.0004490105999999999	0.0004490105999999999
D,40P	0.004076087	0.0045994065	-0.0005233195000000001	0.0005233195000000001
D,40Q	0.0038037399000000003	0.004322486600000001	-0.0005187467000000003	0.0005187467000000003
D,40R	0.0046979866000000006	0.0054858934000000005	-0.0007879068	0.0007879068
D,40S	0.0062252902499999995	0.0068452381000000005	-0.000619947850000001	0.000619947850000001
D,40T	0.004545454500000001	0.0050713154	-0.0005258608999999994	0.0005258608999999994
D,40V	0.0052490495	0.005744125300000001	-0.0004950758000000005	0.0004950758000000005
D,40W	0.0007722008000000001	0.0006622517	0.00010994910000000006	0.00010994910000000006
D,40Y	0.0025862069	0.0025641026	2.210429999999989e-05	2.210429999999989e-05
D,60D	0.0019905290500000002	0.0025299601	-0.0005394310499999997	0.0005394310499999997
D,60E	0.0049261084	0.0062898089	-0.0013637004999999995	0.0013637004999999995
D,60F	0.002970297	0.0029508197	1.947730000000005e-05	1.947730000000005e-05
D,60G	0.00456869125	0.005104712	-0.0005360207500000004	0.0005360207500000004
D,60H	0.0019607843000000002	0.0020746888	-0.00011390449999999991	0.00011390449999999991
D,60I	0.0041223404000000005	0.004466230900000001	-0.0003438905000000001	0.0003438905000000001
D,60K	0.0043103448	0.0061403509	-0.0018300061	0.0018300061
D,60L	0.00756688595	0.0079724409	-0.00040555495000000035	0.00040555495000000035
D,60M	0.0018469657000000001	0.0020522388	-0.00020527309999999977	0.00020527309999999977
D,60N	0.0036209783500000003	0.0040919283	-0.00047094995000000013	0.00047094995000000013
D,60P	0.0038345820500000002	0.0043209877	-0.00048640564999999965	0.00048640564999999965
D,60Q	0.0035714286	0.0041530945	-0.0005816659000000002	0.0005816659000000002
D,60R	0.0043814433	0.0051136364000000005	-0.0007321931000000004	0.0007321931000000004
D,60S	0.0058154096500000006	0.0063793103000000006	-0.00056390065	0.00056390065
D,60T	0.0042598623	0.0047872340000000005	-0.0005273717000000002	0.0005273717000000002
D,60V	0.0049019608	0.0054521277	-0.0005501669000000002	0.0005501669000000002
D,60W	0.0007356807000000001	0.0006147541	0.00012092660000000003	0.00012092660000000003
D,60Y	0.0023865308500000005	0.0023809524	5.578450000000377e-06	5.578450000000377e-06
E,0E	0.0035761589	0.0047619048	-0.0011857459	0.0011857459
E,0F	0.0039948454000000005	0.0040714286	-7.658319999999993e-05	7.658319999999993e-05
E,0G	0.005811955000000001	0.00640599	-0.0005940349999999997	0.0005940349999999997
E,0H	0.00255293285	0.0027313625	-0.00017842964999999992	0.00017842964999999992
E,0I	0.0055393586000000005	0.006372549000000001	-0.0008331904000000003	0.0008331904000000003
E,0K	0.00617054945	0.0089041096	-0.0027335601499999997	0.0027335601499999997
E,0L	0.0100983361	0.011096256700000001	-0.0009979206000000004	0.0009979206000000004
E,0M	0.0023755249000000003	0.0027173913	-0.00034186639999999983	0.00034186639999999983
E,0N	0.0048577212500000005	0.0053811659	-0.0005234446499999997	0.0005234446499999997
E,0P	0.0050101308	0.0056190476000000005	-0.0006089168000000004	0.0006089168000000004
E,0Q	0.00485985635	0.0056794055	-0.0008195491499999995	0.0008195491499999995
E,0R	0.006031746	0.0070133588	-0.0009816128	0.0009816128
E,0S	0.0076267147	0.008490566	-0.0008638512999999994	0.0008638512999999994
E,0T	0.0056338028000000005	0.00632662	-0.0006928171999999993	0.0006928171999999993
E,0V	0.0065573770000000005	0.0074898785	-0.0009325014999999994	0.0009325014999999994
E,0W	0.0009878983000000002	0.0008992806	8.861770000000017e-05	8.861770000000017e-05
E,0Y	0.0032636461000000003	0.0033387622	-7.511609999999967e-05	7.511609999999967e-05
E,20E	0.0032894737	0.0043978349000000005	-0.0011083612000000005	0.0011083612000000005
E,20F	0.004049570000000001	0.0040925267	-4.295669999999918e-05	4.295669999999918e-05
E,20G	0.0061201595	0.006878306900000001	-0.0007581474000000008	0.0007581474000000008
E,20H	0.0025957826	0.0028340081000000003	-0.0002382255000000005	0.0002382255000000005
E,20I	0.0056122449000000005	0.006294964	-0.0006827190999999996	0.0006827190999999996
E,20K	0.00595685495	0.0087475149	-0.0027906599499999997	0.0027906599499999997
E,20L	0.01009586665	0.010852713200000001	-0.0007568465500000007	0.0007568465500000007
E,20M	0.00241017645	0.0027477102	-0.00033753375000000014	0.00033753375000000014
E,20N	0.0048648649	0.0055952381	-0.0007303732000000004	0.0007303732000000004
E,20P	0.0050107871499999995	0.005755814000000001	-0.0007450268500000011	0.0007450268500000011
E,20Q	0.0047160544	0.0055819477	-0.0008658933000000001	0.0008658933000000001
E,20R	0.0059405941	0.007024793400000001	-0.0010841993000000006	0.0010841993000000006
E,20S	0.0077777778	0.0086801427	-0.0009023649000000009	0.0009023649000000009
E,20T	0.005682410650000001	0.006496063000000001	-0.0008136523500000001	0.0008136523500000001
E,20V	0.0066186102000000005	0.0074834923	-0.0008648820999999996	0.0008648820999999996
E,20W	0.0010041601499999999	0.0009009009	0.00010325924999999984	0.00010325924999999984
E,20Y	0.0032724893	0.0033492823	-7.679299999999991e-05	7.679299999999991e-05
E,40E	0.0029787908	0.0040875912	-0.0011088003999999998	0.0011088003999999998
E,40F	0.0038135593000000003	0.0038461538	-3.2594499999999676e-05	3.2594499999999676e-05
E,40G	0.005787565	0.0064935065	-0.0007059415000000005	0.0007059415000000005
E,40H	0.0024761144	0.0027272727	-0.0002511583000000001	0.0002511583000000001
E,40I	0.005196791900000001	0.0058682635	-0.0006714715999999992	0.0006714715999999992
E,40K	0.0054830996	0.0081256231	-0.0026425234999999997	0.0026425234999999997
E,40L	0.00946942525	0.0103092784	-0.00083985315	0.00083985315
E,40M	0.0023116934000000002	0.0026258206000000003	-0.00031412720000000005	0.00031412720000000005
E,40N	0.004584243050000001	0.0052631579	-0.0006789148499999993	0.0006789148499999993
E,40P	0.00477024635	0.0055137845000000005	-0.0007435381500000005	0.0007435381500000005
E,40Q	0.004390993500000001	0.0052721088000000004	-0.0008811152999999997	0.0008811152999999997
E,40R	0.005491876850000001	0.0065723794	-0.0010805025499999992	0.0010805025499999992
E,40S	0.00729834175	0.0082822086	-0.00098386685	0.00098386685
E,40T	0.0053571429	0.0061768531	-0.0008197101999999996	0.0008197101999999996
E,40V	0.0061752988	0.0071428571	-0.0009675583	0.0009675583
E,40W	0.00092327985	0.0008308895000000001	9.239034999999993e-05	9.239034999999993e-05
E,40Y	0.0030530333500000005	0.0031413613	-8.83279499999997e-05	8.83279499999997e-05
E,60E	0.0027490144000000003	0.0037481259	-0.0009991114999999997	0.0009991114999999997
E,60F	0.0035643510000000003	0.0036521739	-8.782289999999986e-05	8.782289999999986e-05
E,60G	0.0054480483	0.0061983471	-0.0007502988000000002	0.0007502988000000002
E,60H	0.00229819155	0.0025612472	-0.0002630556499999999	0.0002630556499999999
E,60I	0.00482667205	0.0055130168	-0.0006863447499999998	0.0006863447499999998
E,60K	0.004987682849999999	0.007500000000000001	-0.002512317150000001	0.002512317150000001
E,60L	0.00877731095	0.009597989900000001	-0.0008206789500000006	0.0008206789500000006
E,60M	0.0021510777	0.0024539877	-0.00030291	0.00030291
E,60N	0.0042317556000000004	0.0049327354	-0.0007009797999999994	0.0007009797999999994
E,60P	0.0044642857	0.0052798982	-0.0008156125	0.0008156125
E,60Q	0.0041089903	0.00496	-0.0008510096999999996	0.0008510096999999996
E,60R	0.0051318384	0.0061881188000000005	-0.0010562804000000007	0.0010562804000000007
E,60S	0.00689412365	0.0079081633	-0.0010140396499999996	0.0010140396499999996
E,60T	0.0049903296	0.005863192200000001	-0.0008728626000000005	0.0008728626000000005
E,60V	0.005755037550000001	0.0066272189000000006	-0.00087218135	0.00087218135
E,60W	0.0008670520000000001	0.0007604563000000001	0.00010659570000000004	0.00010659570000000004
E,60Y	0.0028275722500000003	0.0029182879	-9.07156499999999e-05	9.07156499999999e-05
F,0F	0.0012745098000000001	0.0009933775	0.0002811323	0.0002811323
F,0G	0.00396490575	0.0033829499	0.00058195585	0.00058195585
F,0H	0.0016290727	0.0013966480000000001	0.00023242469999999998	0.00023242469999999998
F,0I	0.0035294118	0.0029680365	0.0005613752999999999	0.0005613752999999999
F,0K	0.0036557872	0.0040384615	-0.00038267430000000005	0.00038267430000000005
F,0L	0.006410256400000001	0.0051246537000000005	0.0012856027	0.0012856027
F,0M	0.0015395402500000001	0.0013245033	0.00021503695000000015	0.00021503695000000015
F,0N	0.00305241435	0.0027272727	0.00032514165000000015	0.00032514165000000015
F,0P	0.0031468531000000003	0.0027906977	0.00035615540000000006	0.00035615540000000006
F,0Q	0.00281881385	0.0026049204000000003	0.00021389344999999966	0.00021389344999999966
F,0R	0.0036818975500000004	0.0034320323000000003	0.00024986525	0.00024986525
F,0S	0.0047857143000000005	0.0040268456000000005	0.0007588687	0.0007588687
F,0T	0.00352544865	0.0030120482000000003	0.0005134004499999997	0.0005134004499999997
F,0V	0.0042479694	0.0036199095000000003	0.0006280598999999997	0.0006280598999999997
F,0W	0.0006818182	0.0004411765	0.0002406417	0.0002406417
F,0Y	0.002206346	0.0017113095	0.0004950365000000001	0.0004950365000000001
F,20F	0.00125	0.0009708738000000001	0.00027912619999999994	0.00027912619999999994
F,20G	0.0039279434	0.0033333333	0.0005946100999999998	0.0005946100999999998
F,20H	0.0016327680000000002	0.0013846154	0.00024815260000000017	0.00024815260000000017
F,20I	0.0035087719000000002	0.0030201342	0.0004886377000000003	0.0004886377000000003
F,20K	0.0036540175500000003	0.0040100251	-0.00035600754999999974	0.00035600754999999974
F,20L	0.0063432836	0.0052030457000000006	0.0011402378999999995	0.0011402378999999995
F,20M	0.0015076258000000001	0.0012968300000000001	0.0002107958	0.0002107958
F,20N	0.0029826335	0.0026000000000000003	0.0003826334999999996	0.0003826334999999996
F,20P	0.00315438985	0.0027857829	0.00036860695000000016	0.00036860695000000016
F,20Q	0.0028636192500000003	0.0026595745000000002	0.00020404475000000005	0.00020404475000000005
F,20R	0.00366066725	0.0033552632000000003	0.0003054040499999998	0.0003054040499999998
F,20S	0.004768331650000001	0.0040372671	0.0007310645500000004	0.0007310645500000004
F,20T	0.0035117326000000003	0.0030143541	0.0004973785000000003	0.0004973785000000003
F,20V	0.0041489246	0.0036206897	0.0005282349000000001	0.0005282349000000001
F,20W	0.0006704981	0.00045045050000000003	0.00022004759999999995	0.00022004759999999995
F,20Y	0.0021539466	0.0016598916000000001	0.000494055	0.000494055
F,40F	0.0011472275	0.0009049774	0.0002422501	0.0002422501
F,40G	0.0036747894500000003	0.0031680441	0.0005067453500000002	0.0005067453500000002
F,40H	0.0015177066	0.0012953368	0.00022236979999999988	0.00022236979999999988
F,40I	0.0032427820000000005	0.0028255528	0.00041722920000000037	0.00041722920000000037
F,40K	0.00337889735	0.0037696769000000003	-0.00039077955000000036	0.00039077955000000036
F,40L	0.005899372200000001	0.0048632219	0.001036150300000001	0.001036150300000001
F,40M	0.00143107015	0.0012396694	0.00019140075000000003	0.00019140075000000003
F,40N	0.0027777778	0.0024793388	0.00029843900000000017	0.00029843900000000017
F,40P	0.00294924995	0.0026422764	0.00030697354999999985	0.00030697354999999985
F,40Q	0.0027173913	0.0024853801	0.00023201119999999992	0.00023201119999999992
F,40R	0.00341792275	0.0031894934	0.00022842934999999995	0.00022842934999999995
F,40S	0.00457103285	0.0038888889	0.0006821439500000002	0.0006821439500000002
F,40T	0.0032808965	0.0028473804	0.0004335160999999997	0.0004335160999999997
F,40V	0.0038461538	0.0034172662	0.00042888759999999996	0.00042888759999999996
F,40W	0.00060213075	0.00038819880000000003	0.00021393195	0.00021393195
F,40Y	0.0019736842	0.0015151515000000001	0.0004585326999999998	0.0004585326999999998
F,60F	0.0010428888500000001	0.0008333333	0.00020955555000000013	0.00020955555000000013
F,60G	0.00337027485	0.0029574861	0.0004127887499999999	0.0004127887499999999
F,60H	0.00141646145	0.0011904762	0.00022598525000000003	0.00022598525000000003
F,60I	0.002971163	0.0026000000000000003	0.0003711629999999999	0.0003711629999999999
F,60K	0.0031249999999999997	0.0035454545	-0.0004204545000000004	0.0004204545000000004
F,60L	0.0054140127	0.0045209581	0.0008930546000000001	0.0008930546000000001
F,60M	0.00132719875	0.0011737089	0.00015348985	0.00015348985
F,60N	0.0025773196	0.0022911051	0.0002862145000000001	0.0002862145000000001
F,60P	0.0027892562	0.0025333333	0.0002559228999999999	0.0002559228999999999
F,60Q	0.00255794765	0.0023715415	0.0001864061499999999	0.0001864061499999999
F,60R	0.0031746032000000003	0.0029411765	0.00023342670000000036	0.00023342670000000036
F,60S	0.0042857143	0.0037	0.0005857142999999999	0.0005857142999999999
F,60T	0.00308747555	0.0026954178	0.00039205774999999995	0.00039205774999999995
F,60V	0.00357629595	0.0031578947000000003	0.00041840124999999954	0.00041840124999999954
F,60W	0.000546062	0.0003631961	0.00018286590000000003	0.00018286590000000003
F,60Y	0.0017928287	0.0013888889	0.0004039397999999999	0.0004039397999999999
G,0G	0.00330568395	0.0031802120000000004	0.0001254719499999995	0.0001254719499999995
G,0H	0.0024390244000000003	0.0022569444	0.00018208000000000026	0.00018208000000000026
G,0I	0.00527541	0.004845815000000001	0.00042959499999999963	0.00042959499999999963
G,0K	0.0052356021	0.006504065000000001	-0.0012684629000000005	0.0012684629000000005
G,0L	0.009629004	0.0085106383	0.0011183657000000003	0.0011183657000000003
G,0M	0.0023333333	0.0022058824000000003	0.00012745089999999975	0.00012745089999999975
G,0N	0.0046031746	0.0045023697	0.00010080490000000022	0.00010080490000000022
G,0P	0.00497103975	0.004973973400000001	-2.9336500000009744e-06	2.9336500000009744e-06
G,0Q	0.0042857143	0.0043560606	-7.034630000000031e-05	7.034630000000031e-05
G,0R	0.0054083862	0.0055343511	-0.00012596489999999998	0.00012596489999999998
G,0S	0.0078212291	0.0074101247	0.00041110439999999995	0.00041110439999999995
G,0T	0.0055636709	0.0053623188	0.00020135209999999973	0.00020135209999999973
G,0V	0.0064718989	0.0061428571	0.0003290417999999998	0.0003290417999999998
G,0W	0.0009910902	0.0007042254	0.0002868648000000001	0.0002868648000000001
G,0Y	0.0032786885000000003	0.0027006173000000003	0.0005780712	0.0005780712
G,20G	0.0030004617	0.0028436019	0.00015685979999999992	0.00015685979999999992
G,20H	0.0025	0.0023391813	0.00016081869999999988	0.00016081869999999988
G,20I	0.005245328400000001	0.0049019608	0.0003433676000000009	0.0003433676000000009
G,20K	0.0054347826	0.0066617862	-0.0012270036000000002	0.0012270036000000002
G,20L	0.009670556700000001	0.0087301587	0.0009403980000000003	0.0009403980000000003
G,20M	0.00235467935	0.0022321429	0.00012253644999999985	0.00012253644999999985
G,20N	0.00462350965	0.004545454500000001	7.805514999999902e-05	7.805514999999902e-05
G,20P	0.005036834150000001	0.0050488599	-1.2025749999999315e-05	1.2025749999999315e-05
G,20Q	0.00443084715	0.0044973545	-6.650734999999984e-05	6.650734999999984e-05
G,20R	0.0055403349	0.0056886228	-0.0001482879000000003	0.0001482879000000003
G,20S	0.0076190476000000005	0.0072277228	0.00039132480000000046	0.00039132480000000046
G,20T	0.0055018074	0.0053061224	0.00019568500000000013	0.00019568500000000013
G,20V	0.00635522365	0.006127733000000001	0.00022749064999999947	0.00022749064999999947
G,20W	0.0009803922000000001	0.0007152146	0.0002651776000000001	0.0002651776000000001
G,20Y	0.0032811200000000002	0.0027777778	0.0005033422	0.0005033422
G,40G	0.0027343750000000003	0.0026731470000000003	6.122799999999998e-05	6.122799999999998e-05
G,40H	0.0023119478000000002	0.0022253129	8.663490000000024e-05	8.663490000000024e-05
G,40I	0.004890479200000001	0.0045918367	0.0002986425000000006	0.0002986425000000006
G,40K	0.0051282051	0.0063535912000000005	-0.0012253861000000007	0.0012253861000000007
G,40L	0.0090909091	0.0082491582	0.0008417509000000004	0.0008417509000000004
G,40M	0.0022222222	0.0021276596000000003	9.456259999999963e-05	9.456259999999963e-05
G,40N	0.0042904991	0.0042553191	3.518000000000011e-05	3.518000000000011e-05
G,40P	0.0047032234000000004	0.0047268908	-2.3667399999999922e-05	2.3667399999999922e-05
G,40Q	0.0041322314	0.0042307692	-9.853779999999951e-05	9.853779999999951e-05
G,40R	0.00519579645	0.0053459119	-0.00015011545000000008	0.00015011545000000008
G,40S	0.00704410215	0.0067913386	0.00025276355	0.00025276355
G,40T	0.0051136364000000005	0.0049763033	0.00013733310000000037	0.00013733310000000037
G,40V	0.00592765535	0.005696202500000001	0.00023145284999999925	0.00023145284999999925
G,40W	0.0009009009	0.0006578947	0.0002430062	0.0002430062
G,40Y	0.0030557914	0.0025914634	0.00046432799999999996	0.00046432799999999996
G,60G	0.0025	0.0024590164	4.098359999999985e-05	4.098359999999985e-05
G,60H	0.0021317829	0.0020588235	7.295939999999975e-05	7.295939999999975e-05
G,60I	0.004545454500000001	0.0043421053	0.0002033492000000003	0.0002033492000000003
G,60K	0.0047826087000000005	0.006012024	-0.0012294152999999999	0.0012294152999999999
G,60L	0.0085317893	0.0078399123	0.0006918770000000005	0.0006918770000000005
G,60M	0.0020833333000000002	0.0020089286	7.440470000000038e-05	7.440470000000038e-05
G,60N	0.0039986894	0.0039835165	1.5172899999999802e-05	1.5172899999999802e-05
G,60P	0.0043424318	0.0043859649	-4.3533099999999714e-05	4.3533099999999714e-05
G,60Q	0.0038513918000000003	0.0040123457	-0.0001609539	0.0001609539
G,60R	0.004816188900000001	0.0049818841	-0.00016569519999999963	0.00016569519999999963
G,60S	0.0065677966	0.0063414634000000004	0.00022633319999999964	0.00022633319999999964
G,60T	0.00478014415	0.004752066100000001	2.8078049999999757e-05	2.8078049999999757e-05
G,60V	0.0054545455000000005	0.0052592223000000006	0.00019532319999999992	0.00019532319999999992
G,60W	0.0008418295500000001	0.0006140351	0.00022779445000000007	0.00022779445000000007
G,60Y	0.0027932961000000003	0.0024000000000000002	0.00039329610000000004	0.00039329610000000004
H,0H	0.0005063628500000001	0.00047169810000000003	3.4664750000000044e-05	3.4664750000000044e-05
H,0I	0.0022026432000000003	0.0020669291	0.00013571410000000035	0.00013571410000000035
H,0K	0.0022613065	0.0026905830000000003	-0.0004292765000000003	0.0004292765000000003
H,0L	0.0041666667	0.0037647059	0.0004019608000000001	0.0004019608000000001
H,0M	0.0009659244000000001	0.0009060956000000001	5.98288e-05	5.98288e-05
H,0N	0.0019226030000000002	0.0018561485000000001	6.645450000000003e-05	6.645450000000003e-05
H,0P	0.00202111735	0.0019695044	5.161295000000003e-05	5.161295000000003e-05
H,0Q	0.00188070435	0.0018850575	-4.35314999999996e-06	4.35314999999996e-06
H,0R	0.0023752969	0.0023961661	-2.0869199999999817e-05	2.0869199999999817e-05
H,0S	0.0030733747	0.0028673835	0.00020599120000000005	0.00020599120000000005
H,0T	0.0022435897	0.0021172638	0.00012632589999999992	0.00012632589999999992
H,0V	0.00259819045	0.0024697111	0.00012847935000000026	0.00012847935000000026
H,0W	0.0003984064	0.0002914238	0.00010698259999999997	0.00010698259999999997
H,0Y	0.0013824885	0.0011741683	0.00020832019999999997	0.00020832019999999997
H,20H	0.00048543690000000004	0.00046296300000000005	2.2473899999999995e-05	2.2473899999999995e-05
H,20I	0.0022168925	0.0020647773	0.00015211520000000004	0.00015211520000000004
H,20K	0.0022790113500000004	0.0027593819000000003	-0.0004803705499999999	0.0004803705499999999
H,20L	0.0041501976	0.0037	0.0004501975999999996	0.0004501975999999996
H,20M	0.0009890110000000001	0.0009389671	5.004390000000014e-05	5.004390000000014e-05
H,20N	0.00193313625	0.0018556701	7.746615000000004e-05	7.746615000000004e-05
H,20P	0.0020166219500000002	0.0019444444000000002	7.217755000000006e-05	7.217755000000006e-05
H,20Q	0.0018672199000000001	0.0018567639	1.045600000000005e-05	1.045600000000005e-05
H,20R	0.0023809524	0.0023666866	1.4265800000000124e-05	1.4265800000000124e-05
H,20S	0.0031096159000000003	0.0029288703	0.00018074560000000016	0.00018074560000000016
H,20T	0.0022575487	0.0021452145	0.00011233420000000003	0.00011233420000000003
H,20V	0.00264061885	0.0025	0.00014061884999999998	0.00014061884999999998
H,20W	0.00038860100000000003	0.0002808989	0.00010770210000000003	0.00010770210000000003
H,20Y	0.0013549429500000001	0.0011669659000000001	0.00018797705	0.00018797705
H,40H	0.00044345900000000005	0.0004249292	1.852980000000004e-05	1.852980000000004e-05
H,40I	0.00207579815	0.0019252548	0.00015054335000000006	0.00015054335000000006
H,40K	0.0021621622	0.0026315789	-0.0004694167000000001	0.0004694167000000001
H,40L	0.0038461538	0.0034848485	0.0003613052999999998	0.0003613052999999998
H,40M	0.00093261835	0.0008663366	6.628175e-05	6.628175e-05
H,40N	0.0018115942	0.00175	6.159419999999995e-05	6.159419999999995e-05
H,40P	0.0018987342	0.0018867925000000002	1.1941699999999927e-05	1.1941699999999927e-05
H,40Q	0.0017346939000000001	0.0017647059	-3.0011999999999834e-05	3.0011999999999834e-05
H,40R	0.0021969931	0.0022222222	-2.522909999999991e-05	2.522909999999991e-05
H,40S	0.0029336735	0.0027472527	0.00018642079999999991	0.00018642079999999991
H,40T	0.0021367521	0.0020430108	9.374130000000015e-05	9.374130000000015e-05
H,40V	0.0024922042500000003	0.0023450586	0.00014714565000000044	0.00014714565000000044
H,40W	0.0003558719	0.0002541296	0.00010174229999999998	0.00010174229999999998
H,40Y	0.0012690355000000001	0.0010845176	0.00018451790000000002	0.00018451790000000002
H,60H	0.00041017255	0.0004	1.0172549999999995e-05	1.0172549999999995e-05
H,60I	0.0019621601500000004	0.0018234165	0.00013874365000000042	0.00013874365000000042
H,60K	0.00202834975	0.0024873096000000003	-0.0004589598500000002	0.0004589598500000002
H,60L	0.00357924055	0.0032033426000000003	0.0003758979499999997	0.0003758979499999997
H,60M	0.0008735744	0.0008256881	4.7886300000000016e-05	4.7886300000000016e-05
H,60N	0.0016853933	0.0016350211	5.0372199999999985e-05	5.0372199999999985e-05
H,60P	0.0017730496	0.0017716535000000002	1.3960999999998967e-06	1.3960999999998967e-06
H,60Q	0.0016129032	0.0016500000000000002	-3.709680000000019e-05	3.709680000000019e-05
H,60R	0.0020672824000000003	0.0021060842	-3.8801799999999605e-05	3.8801799999999605e-05
H,60S	0.0027439024	0.0026138280000000003	0.0001300743999999997	0.0001300743999999997
H,60T	0.0020100503	0.0019614362	4.861409999999981e-05	4.861409999999981e-05
H,60V	0.00234375	0.0022207268	0.00012302319999999995	0.00012302319999999995
H,60W	0.00033054215	0.0002428363	8.770585e-05	8.770585e-05
H,60Y	0.0011718750000000002	0.0009966777	0.00017519730000000009	0.00017519730000000009
I,0I	0.0023291925	0.0021311475	0.000198045	0.000198045
I,0K	0.0050643827	0.0063063063	-0.0012419236	0.0012419236
I,0L	0.00885388635	0.0078518015	0.0010020848499999995	0.0010020848499999995
I,0M	0.00210235465	0.0019422311	0.00016012354999999983	0.00016012354999999983
I,0N	0.0041427143	0.0040160643	0.00012664999999999985	0.00012664999999999985
I,0P	0.0043125114	0.0042279412	8.457020000000003e-05	8.457020000000003e-05
I,0Q	0.0039296945	0.0040106952	-8.100070000000015e-05	8.100070000000015e-05
I,0R	0.00500233865	0.005	2.338650000000171e-06	2.338650000000171e-06
I,0S	0.006626041900000001	0.0060714286000000004	0.0005546133000000003	0.0005546133000000003
I,0T	0.0049019608	0.0046315789	0.00027038189999999997	0.00027038189999999997
I,0V	0.0057943467	0.0053221289000000005	0.0004722177999999999	0.0004722177999999999
I,0W	0.0009036145	0.0006417736	0.00026184090000000004	0.00026184090000000004
I,0Y	0.0028947368	0.0024165708	0.0004781659999999999	0.0004781659999999999
I,20I	0.00232881195	0.002173913	0.0001548989500000002	0.0001548989500000002
I,20K	0.00499130305	0.0061403509	-0.0011490478500000003	0.0011490478500000003
I,20L	0.0087395462	0.0079565217	0.0007830245	0.0007830245
I,20M	0.0020892386	0.0019642857	0.0001249529000000001	0.0001249529000000001
I,20N	0.0040610082499999995	0.003909465	0.0001515432499999995	0.0001515432499999995
I,20P	0.00429795605	0.0042490119	4.894414999999982e-05	4.894414999999982e-05
I,20Q	0.0039289222499999995	0.0039735099	-4.458765000000045e-05	4.458765000000045e-05
I,20R	0.00491866285	0.0048919949	2.6667949999999857e-05	2.6667949999999857e-05
I,20S	0.006606803400000001	0.0061422414	0.00046456200000000083	0.00046456200000000083
I,20T	0.0048701299	0.0046572475	0.00021288239999999944	0.00021288239999999944
I,20V	0.005752212400000001	0.0054327808	0.00031943160000000043	0.00031943160000000043
I,20W	0.0008836153	0.0006586826	0.00022493269999999998	0.00022493269999999998
I,20Y	0.0028763376000000003	0.0024103139	0.0004660237000000001	0.0004660237000000001
I,40I	0.0021305038	0.001984127	0.00014637679999999998	0.00014637679999999998
I,40K	0.0046304237000000005	0.0057640751	-0.0011336513999999995	0.0011336513999999995
I,40L	0.0080988272	0.0074074074000000005	0.0006914197999999998	0.0006914197999999998
I,40M	0.0019817073	0.0018779343	0.00010377300000000015	0.00010377300000000015
I,40N	0.00381850475	0.0036983945	0.00012011024999999996	0.00012011024999999996
I,40P	0.0040678509	0.0040372671	3.05838000000001e-05	3.05838000000001e-05
I,40Q	0.003699748	0.0037401575	-4.04095000000001e-05	4.04095000000001e-05
I,40R	0.004625	0.0046808511	-5.585110000000046e-05	5.585110000000046e-05
I,40S	0.00625	0.0059055118	0.0003444882000000005	0.0003444882000000005
I,40T	0.00456562005	0.0044176707	0.00014794934999999999	0.00014794934999999999
I,40V	0.0053414678	0.0050243605	0.00031710730000000017	0.00031710730000000017
I,40W	0.0008137058	0.0005921053	0.00022160050000000003	0.00022160050000000003
I,40Y	0.0026910951500000004	0.0022580645	0.0004330306500000005	0.0004330306500000005
I,60I	0.00197788615	0.0018640351	0.00011385105000000012	0.00011385105000000012
I,60K	0.00428446555	0.0053846154	-0.00110014985	0.00110014985
I,60L	0.0075434815	0.0069364162	0.0006070653	0.0006070653
I,60M	0.00183291925	0.0017766497	5.626955000000004e-05	5.626955000000004e-05
I,60N	0.0035433071	0.0034682081	7.509899999999991e-05	7.509899999999991e-05
I,60P	0.00380141125	0.0037859008000000003	1.5510449999999766e-05	1.5510449999999766e-05
I,60Q	0.0034654931500000003	0.0035573123	-9.181914999999976e-05	9.181914999999976e-05
I,60R	0.0043165468	0.0043663688	-4.9821999999999714e-05	4.9821999999999714e-05
I,60S	0.0058482885500000005	0.0056338028000000005	0.00021448574999999998	0.00021448574999999998
I,60T	0.0042508662999999995	0.004111842100000001	0.00013902419999999895	0.00013902419999999895
I,60V	0.004921086850000001	0.004658385100000001	0.0002627017500000002	0.0002627017500000002
I,60W	0.0007425743000000001	0.0005296610000000001	0.0002129133	0.0002129133
I,60Y	0.0024630542	0.0020905923	0.0003724619	0.0003724619
K,0K	0.0028025908500000003	0.0045212766000000005	-0.0017186857500000002	0.0017186857500000002
K,0L	0.0091234473	0.0107784431	-0.0016549957999999997	0.0016549957999999997
K,0M	0.0021582734	0.002699784	-0.0005415106	0.0005415106
K,0N	0.0043478261	0.005472636800000001	-0.0011248107000000002	0.0011248107000000002
K,0P	0.0044230769000000005	0.0056	-0.0011769230999999995	0.0011769230999999995
K,0Q	0.00423944825	0.0055412371000000005	-0.0013017888500000008	0.0013017888500000008
K,0R	0.00528476345	0.0068611987000000004	-0.00157643525	0.00157643525
K,0S	0.00680827315	0.0083963691	-0.00158809595	0.00158809595
K,0T	0.005056715850000001	0.006408776000000001	-0.0013520601499999998	0.0013520601499999998
K,0V	0.0058558559	0.007360226500000001	-0.0015043706000000007	0.0015043706000000007
K,0W	0.0009090909000000001	0.0008928571000000001	1.6233799999999994e-05	1.6233799999999994e-05
K,0Y	0.0029296875	0.0032019704000000003	-0.0002722829000000003	0.0002722829000000003
K,20K	0.0025974026	0.0043037975000000004	-0.0017063949000000003	0.0017063949000000003
K,20L	0.0089622642	0.0106213266	-0.0016590623999999995	0.0016590623999999995
K,20M	0.0021672759	0.0026995305	-0.0005322546	0.0005322546
K,20N	0.004324952	0.0055098684	-0.0011849164000000004	0.0011849164000000004
K,20P	0.004432257300000001	0.00562249	-0.0011902326999999992	0.0011902326999999992
K,20Q	0.004148763099999999	0.005479452100000001	-0.0013306890000000012	0.0013306890000000012
K,20R	0.00515903125	0.0067484663	-0.00158943505	0.00158943505
K,20S	0.0068359375	0.0084151473	-0.0015792098	0.0015792098
K,20T	0.005078125	0.0064062500000000005	-0.0013281250000000003	0.0013281250000000003
K,20V	0.005810104	0.0073	-0.001489896	0.001489896
K,20W	0.0008928571000000001	0.0008771930000000001	1.566410000000001e-05	1.566410000000001e-05
K,20Y	0.0029109589000000003	0.0032051282000000003	-0.00029416930000000004	0.00029416930000000004
K,40K	0.0023294708	0.0039278132000000006	-0.0015983424000000006	0.0015983424000000006
K,40L	0.0083798883	0.01	-0.0016201116999999994	0.0016201116999999994
K,40M	0.0020580191	0.0025700935	-0.0005120744000000001	0.0005120744000000001
K,40N	0.0040178571	0.0052016985	-0.0011838413999999998	0.0011838413999999998
K,40P	0.004160113700000001	0.0053370787	-0.0011769649999999994	0.0011769649999999994
K,40Q	0.0038880014500000002	0.0052008239	-0.0013128224499999999	0.0013128224499999999
K,40R	0.00479114375	0.0063909774	-0.0015998336500000002	0.0015998336500000002
K,40S	0.0064705882	0.0079925651	-0.0015219768999999994	0.0015219768999999994
K,40T	0.0047689813	0.0060763889	-0.0013074076000000002	0.0013074076000000002
K,40V	0.0054372872	0.0068561873	-0.0014189001000000003	0.0014189001000000003
K,40W	0.0008333333	0.0008308157000000001	2.5175999999999367e-06	2.5175999999999367e-06
K,40Y	0.00272764285	0.0030172414	-0.00028959855000000026	0.00028959855000000026
K,60K	0.0021435533	0.0035885167	-0.0014449634000000002	0.0014449634000000002
K,60L	0.0077877105	0.009345794400000001	-0.0015580839000000008	0.0015580839000000008
K,60M	0.0019480519	0.0024663677	-0.0005183157999999999	0.0005183157999999999
K,60N	0.0037383178	0.0048582996	-0.0011199818000000002	0.0011199818000000002
K,60P	0.0038964932	0.0050961538	-0.0011996606000000002	0.0011996606000000002
K,60Q	0.0036020002000000002	0.0048736462	-0.0012716459999999995	0.0012716459999999995
K,60R	0.004457207249999999	0.006	-0.0015427927500000008	0.0015427927500000008
K,60S	0.0060526316	0.007526881700000001	-0.0014742501000000003	0.0014742501000000003
K,60T	0.004401193250000001	0.005645161300000001	-0.0012439680499999996	0.0012439680499999996
K,60V	0.00509456315	0.006434946	-0.0013403828500000003	0.0013403828500000003
K,60W	0.0007604563000000001	0.0007267442	3.371210000000001e-05	3.371210000000001e-05
K,60Y	0.0025249753	0.0028716216	-0.00034664630000000004	0.00034664630000000004
L,0L	0.00806634895	0.0067611336	0.0013052153499999997	0.0013052153499999997
L,0M	0.00395936465	0.0034810127	0.0004783519499999998	0.0004783519499999998
L,0N	0.0074239116	0.0070080863	0.0004158253000000004	0.0004158253000000004
L,0P	0.007966279350000001	0.0074038462000000005	0.0005624331500000005	0.0005624331500000005
L,0Q	0.007429499000000001	0.0073218997000000004	0.00010759930000000043	0.00010759930000000043
L,0R	0.00919469115	0.008951612900000001	0.00024307824999999887	0.00024307824999999887
L,0S	0.01222118575	0.0107294317	0.0014917540500000003	0.0014917540500000003
L,0T	0.0089189189	0.008150183200000001	0.0007687356999999985	0.0007687356999999985
L,0V	0.010486468950000001	0.009285714300000001	0.00120075465	0.00120075465
L,0W	0.00164982475	0.0010942761	0.0005555486500000001	0.0005555486500000001
L,0Y	0.0051628513	0.0041744841000000005	0.0009883671999999996	0.0009883671999999996
L,20L	0.0077266101	0.0067034700000000004	0.0010231400999999992	0.0010231400999999992
L,20M	0.0038838963	0.0035128806	0.00037101569999999995	0.00037101569999999995
L,20N	0.007457888100000001	0.0068817204	0.0005761677000000005	0.0005761677000000005
L,20P	0.0079365079	0.0074074074000000005	0.0005291005	0.0005291005
L,20Q	0.00724301745	0.0071000599000000005	0.00014295754999999952	0.00014295754999999952
L,20R	0.009032258100000001	0.0087124464	0.0003198117000000004	0.0003198117000000004
L,20S	0.0121827411	0.0108191126	0.0013636285000000001	0.0013636285000000001
L,20T	0.0089068826	0.0082191781	0.0006877045000000005	0.0006877045000000005
L,20V	0.0102941176	0.0094036697	0.000890447899999999	0.000890447899999999
L,20W	0.00164983725	0.0011090573	0.00054077995	0.00054077995
L,20Y	0.0052123552	0.004185022	0.0010273332000000001	0.0010273332000000001
L,40L	0.007190089	0.006209150300000001	0.0009809386999999996	0.0009809386999999996
L,40M	0.0036423841000000003	0.0033088235	0.0003335606000000003	0.0003335606000000003
L,40N	0.0070175439	0.0065004888	0.0005170551000000002	0.0005170551000000002
L,40P	0.00746625315	0.0070093458	0.0004569073499999998	0.0004569073499999998
L,40Q	0.00674233065	0.0066079295	0.0001344011500000004	0.0001344011500000004
L,40R	0.0084558824	0.008225108200000001	0.00023077419999999876	0.00023077419999999876
L,40S	0.0115296493	0.010339506200000001	0.001190143099999999	0.001190143099999999
L,40T	0.008393723	0.0078382838	0.0005554392000000005	0.0005554392000000005
L,40V	0.0096895127	0.0088839941	0.0008055185999999992	0.0008055185999999992
L,40W	0.0015251583499999999	0.001044226	0.0004809323499999998	0.0004809323499999998
L,40Y	0.00483470945	0.0039118065	0.0009229029500000003	0.0009229029500000003
L,60L	0.00665998965	0.0058536585	0.0008063311499999998	0.0008063311499999998
L,60M	0.00341766225	0.0031413613	0.00027630094999999983	0.00027630094999999983
L,60N	0.006516949650000001	0.0061594203	0.00035752935000000086	0.00035752935000000086
L,60P	0.007	0.0066810345	0.0003189654999999998	0.0003189654999999998
L,60Q	0.0062738015000000005	0.006122449	0.00015135250000000017	0.00015135250000000017
L,60R	0.0078512397	0.0076807229	0.00017051680000000017	0.00017051680000000017
L,60S	0.0108208955	0.0098497496	0.0009711458999999995	0.0009711458999999995
L,60T	0.007907259650000002	0.0073232323	0.0005840273500000012	0.0005840273500000012
L,60V	0.009000000000000001	0.0083472454	0.0006527546000000013	0.0006527546000000013
L,60W	0.0013909081	0.0009615385	0.00042936959999999996	0.00042936959999999996
L,60Y	0.0045000000000000005	0.0036512668	0.0008487332000000005	0.0008487332000000005
M,0M	0.0004464286	0.0004263094	2.011919999999999e-05	2.011919999999999e-05
M,0N	0.0018085207	0.0017857143	2.2806399999999918e-05	2.2806399999999918e-05
M,0P	0.0018867925000000002	0.0018722467000000002	1.4545799999999979e-05	1.4545799999999979e-05
M,0Q	0.00176267185	0.0018264840000000002	-6.381215000000016e-05	6.381215000000016e-05
M,0R	0.0022552163	0.0023381295	-8.291320000000007e-05	8.291320000000007e-05
M,0S	0.00299555605	0.0027740189	0.00022153715000000022	0.00022153715000000022
M,0T	0.0021276596000000003	0.0020537125000000002	7.394710000000002e-05	7.394710000000002e-05
M,0V	0.0024663677	0.0022900763	0.0001762914	0.0001762914
M,0W	0.0003703704	0.0002645503	0.0001058201	0.0001058201
M,0Y	0.0012345679	0.0010590015000000001	0.00017556639999999997	0.00017556639999999997
M,20M	0.00043898190000000005	0.0004194631	1.9518800000000054e-05	1.9518800000000054e-05
M,20N	0.0018367347	0.0017857143	5.1020400000000065e-05	5.1020400000000065e-05
M,20P	0.00192623095	0.0019011407	2.509025000000005e-05	2.509025000000005e-05
M,20Q	0.0017747441	0.0018195051000000002	-4.476100000000015e-05	4.476100000000015e-05
M,20R	0.0022089832000000004	0.0022779043	-6.89210999999996e-05	6.89210999999996e-05
M,20S	0.00302516215	0.002852349	0.0001728131499999998	0.0001728131499999998
M,20T	0.0021582734	0.0020997375	5.853590000000006e-05	5.853590000000006e-05
M,20V	0.0025058307000000004	0.0023696682	0.00013616250000000017	0.00013616250000000017
M,20W	0.0003767661	0.00027808680000000004	9.867929999999995e-05	9.867929999999995e-05
M,20Y	0.0012295082	0.0010621349	0.00016737330000000006	0.00016737330000000006
M,40M	0.0004065041	0.00038546260000000003	2.104149999999997e-05	2.104149999999997e-05
M,40N	0.00171695495	0.0016819572	3.4997749999999975e-05	3.4997749999999975e-05
M,40P	0.0018226502500000002	0.0018072289	1.5421350000000174e-05	1.5421350000000174e-05
M,40Q	0.0016726988499999999	0.0017123288	-3.962995000000012e-05	3.962995000000012e-05
M,40R	0.0020833333000000002	0.0021598272	-7.649389999999983e-05	7.649389999999983e-05
M,40S	0.0028409091	0.0026909722000000003	0.0001499368999999997	0.0001499368999999997
M,40T	0.0020348837	0.0019774011	5.7482599999999964e-05	5.7482599999999964e-05
M,40V	0.00234586005	0.0022569444	8.891565000000018e-05	8.891565000000018e-05
M,40W	0.00035371125	0.0002581756	9.553565e-05	9.553565e-05
M,40Y	0.0011695906	0.0010152284	0.00015436219999999997	0.00015436219999999997
M,60M	0.00038275845	0.00037821480000000004	4.543649999999978e-06	4.543649999999978e-06
M,60N	0.0016251935	0.0016129032	1.2290299999999973e-05	1.2290299999999973e-05
M,60P	0.0016891892	0.0017123288	-2.3139599999999916e-05	2.3139599999999916e-05
M,60Q	0.0015624999999999999	0.0016129032	-5.040320000000015e-05	5.040320000000015e-05
M,60R	0.0019886364	0.0020689655	-8.032910000000011e-05	8.032910000000011e-05
M,60S	0.0026955671	0.0025910931	0.0001044739999999998	0.0001044739999999998
M,60T	0.0019300774000000002	0.0018958687	3.420870000000022e-05	3.420870000000022e-05
M,60V	0.002189781	0.0021235521	6.622890000000008e-05	6.622890000000008e-05
M,60W	0.0003267974	0.0002403846	8.641280000000001e-05	8.641280000000001e-05
M,60Y	0.0010983264	0.0009569378	0.0001413886000000001	0.0001413886000000001
N,0N	0.0017923188	0.0018274854000000001	-3.516660000000009e-05	3.516660000000009e-05
N,0P	0.0037577487500000005	0.0038007864	-4.303764999999968e-05	4.303764999999968e-05
N,0Q	0.0034705764	0.0035952064000000002	-0.00012463000000000014	0.00012463000000000014
N,0R	0.0042962038000000004	0.0044537815	-0.0001575776999999997	0.0001575776999999997
N,0S	0.0058581982	0.0057223265	0.0001358716999999999	0.0001358716999999999
N,0T	0.0042682927	0.004245283	2.3009699999999855e-05	2.3009699999999855e-05
N,0V	0.0048920406	0.004845815000000001	4.62255999999989e-05	4.62255999999989e-05
N,0W	0.0007552055500000001	0.0005908419	0.00016436365000000006	0.00016436365000000006
N,0Y	0.0024800312500000005	0.0021604938	0.0003195374500000003	0.0003195374500000003
N,20N	0.0017283318500000001	0.0017625232	-3.419134999999994e-05	3.419134999999994e-05
N,20P	0.00375614535	0.0038304392000000002	-7.429385000000009e-05	7.429385000000009e-05
N,20Q	0.0034482759	0.0036458333000000003	-0.00019755740000000025	0.00019755740000000025
N,20R	0.0043046358000000005	0.0045212766000000005	-0.0002166408	0.0002166408
N,20S	0.0057783019	0.0056760204000000005	0.00010228149999999981	0.00010228149999999981
N,20T	0.0042444822	0.0042003231	4.415909999999981e-05	4.415909999999981e-05
N,20V	0.0048662103500000005	0.0048281506	3.805975000000048e-05	3.805975000000048e-05
N,20W	0.0007376617	0.0005537975	0.00018386420000000001	0.00018386420000000001
N,20Y	0.00242108205	0.0020833333000000002	0.00033774874999999973	0.00033774874999999973
N,40N	0.00159733315	0.0016460905	-4.875734999999987e-05	4.875734999999987e-05
N,40P	0.00351605425	0.0036326942	-0.00011663995000000009	0.00011663995000000009
N,40Q	0.0032651754500000003	0.0034129693	-0.00014779384999999987	0.00014779384999999987
N,40R	0.004067753800000001	0.0042775665	-0.00020981269999999913	0.00020981269999999913
N,40S	0.0053869728499999995	0.0053209459	6.602694999999908e-05	6.602694999999908e-05
N,40T	0.0039655172	0.0039761431	-1.062590000000009e-05	1.062590000000009e-05
N,40V	0.004587006750000001	0.004545454500000001	4.1552250000000124e-05	4.1552250000000124e-05
N,40W	0.0006802721	0.0005263158	0.0001539563	0.0001539563
N,40Y	0.0022618278000000004	0.0019886364	0.00027319140000000046	0.00027319140000000046
N,60N	0.00147341055	0.0015357354	-6.232484999999996e-05	6.232484999999996e-05
N,60P	0.0032751092	0.0034124629	-0.00013735370000000002	0.00013735370000000002
N,60Q	0.0030209693500000004	0.003220339	-0.0001993696499999996	0.0001993696499999996
N,60R	0.0037800687	0.0040100251	-0.00022995640000000005	0.00022995640000000005
N,60S	0.0050314465	0.005010352	2.1094499999999884e-05	2.1094499999999884e-05
N,60T	0.00367704595	0.0037180480000000003	-4.1002050000000286e-05	4.1002050000000286e-05
N,60V	0.0042708333000000005	0.0043032787000000005	-3.2445400000000006e-05	3.2445400000000006e-05
N,60W	0.0006303845500000001	0.00047743060000000003	0.00015295395000000005	0.00015295395000000005
N,60Y	0.0020981551	0.0018617021	0.00023645299999999997	0.00023645299999999997
P,0P	0.0021262650000000004	0.0022813688	-0.0001551037999999996	0.0001551037999999996
P,0Q	0.00364159445	0.0037619699000000003	-0.00012037545000000019	0.00012037545000000019
P,0R	0.004436172	0.0046511628	-0.00021499079999999938	0.00021499079999999938
P,0S	0.0061619718	0.0060402685	0.00012170329999999958	0.00012170329999999958
P,0T	0.00459340775	0.0046616541	-6.824634999999957e-05	6.824634999999957e-05
P,0V	0.0053308824000000005	0.0053364269	-5.544499999999425e-06	5.544499999999425e-06
P,0W	0.0007853403	0.0005977011	0.00018763920000000004	0.00018763920000000004
P,0Y	0.0025925926	0.0022159091	0.0003766835000000002	0.0003766835000000002
P,20P	0.0019736842	0.0020964361	-0.00012275190000000024	0.00012275190000000024
P,20Q	0.0035876151	0.0038297872	-0.00024217209999999973	0.00024217209999999973
P,20R	0.0045023697	0.0047655068	-0.00026313710000000056	0.00026313710000000056
P,20S	0.0061233817000000005	0.0060260586	9.732310000000032e-05	9.732310000000032e-05
P,20T	0.00450674005	0.0045714286	-6.468854999999978e-05	6.468854999999978e-05
P,20V	0.00525620275	0.0052795031	-2.3300349999999873e-05	2.3300349999999873e-05
P,20W	0.0007653061	0.0005847953	0.0001805108	0.0001805108
P,20Y	0.0026071221000000004	0.0022580645	0.0003490576000000005	0.0003490576000000005
P,40P	0.00179066305	0.0019283747	-0.00013771165	0.00013771165
P,40Q	0.0033433156	0.0035714286	-0.00022811299999999984	0.00022811299999999984
P,40R	0.004245283	0.0045302013	-0.0002849183	0.0002849183
P,40S	0.00560392195	0.0055555556	4.8366349999999676e-05	4.8366349999999676e-05
P,40T	0.0041666667	0.0042718447	-0.00010517800000000004	0.00010517800000000004
P,40V	0.0049125668	0.0049808429	-6.827609999999953e-05	6.827609999999953e-05
P,40W	0.00071868105	0.0005598321	0.00015884894999999995	0.00015884894999999995
P,40Y	0.0024167925500000005	0.0021505376	0.0002662549500000006	0.0002662549500000006
P,60P	0.0016666667	0.0017797553000000002	-0.00011308860000000011	0.00011308860000000011
P,60Q	0.0031181598499999998	0.0033333333	-0.0002151734500000003	0.0002151734500000003
P,60R	0.003983289750000001	0.0043478261	-0.00036453634999999984	0.00036453634999999984
P,60S	0.00526802815	0.005233853	3.417515000000027e-05	3.417515000000027e-05
P,60T	0.003892944	0.0039641944	-7.125039999999984e-05	7.125039999999984e-05
P,60V	0.0045815489	0.0046610169	-7.946800000000007e-05	7.946800000000007e-05
P,60W	0.00066086575	0.0005102041	0.00015066164999999996	0.00015066164999999996
P,60Y	0.0022792023000000002	0.0020152091	0.0002639932000000002	0.0002639932000000002
Q,0Q	0.0017857143	0.0019440124	-0.0001582981000000001	0.0001582981000000001
Q,0R	0.0043424141500000004	0.0046610169	-0.0003186027499999999	0.0003186027499999999
Q,0S	0.0056403781	0.0057692308000000005	-0.00012885270000000029	0.00012885270000000029
Q,0T	0.0040899889	0.0042035398	-0.00011355090000000033	0.00011355090000000033
Q,0V	0.00468051915	0.0048435923	-0.00016307315000000083	0.00016307315000000083
Q,0W	0.0007016896	0.0005665722000000001	0.00013511739999999995	0.00013511739999999995
Q,0Y	0.0023402695	0.0021306818	0.00020958770000000003	0.00020958770000000003
Q,20Q	0.0016069379500000002	0.0017841971	-0.00017725914999999976	0.00017725914999999976
Q,20R	0.004224908100000001	0.0046089385000000005	-0.00038403039999999975	0.00038403039999999975
Q,20S	0.00564359945	0.0058315335000000005	-0.0001879340500000005	0.0001879340500000005
Q,20T	0.0041271989	0.0043147208000000005	-0.00018752190000000026	0.00018752190000000026
Q,20V	0.004719288300000001	0.0048367594000000005	-0.00011747109999999967	0.00011747109999999967
Q,20W	0.0007042254	0.0005665722000000001	0.0001376531999999999	0.0001376531999999999
Q,20Y	0.00237409445	0.0021664766000000003	0.00020761784999999986	0.00020761784999999986
Q,40Q	0.00148872845	0.0016778523	-0.00018912384999999988	0.00018912384999999988
Q,40R	0.0039568345	0.0043423537	-0.00038551920000000003	0.00038551920000000003
Q,40S	0.0052193177	0.0054054054	-0.00018608770000000038	0.00018608770000000038
Q,40T	0.0038616268000000002	0.0040445487	-0.00018292189999999982	0.00018292189999999982
Q,40V	0.0044414536	0.0046099291	-0.00016847550000000013	0.00016847550000000013
Q,40W	0.0006524577	0.0005221932	0.0001302645	0.0001302645
Q,40Y	0.0022304833000000002	0.0020358306	0.00019465270000000026	0.00019465270000000026
Q,60Q	0.00137819945	0.0015652174	-0.00018701794999999993	0.00018701794999999993
Q,60R	0.0036635797	0.004076087	-0.0004125073	0.0004125073
Q,60S	0.004855242	0.0050427350000000004	-0.00018749300000000038	0.00018749300000000038
Q,60T	0.0035919873	0.0038057743	-0.000213787	0.000213787
Q,60V	0.0041884817	0.0043596730000000005	-0.00017119130000000076	0.00017119130000000076
Q,60W	0.0006108425000000001	0.00047732700000000005	0.00013351550000000002	0.00013351550000000002
Q,60Y	0.0020896847000000003	0.0019098309	0.00017985380000000027	0.00017985380000000027
R,0R	0.0028169014000000003	0.0030386740000000003	-0.00022177260000000006	0.00022177260000000006
R,0S	0.006896551700000001	0.0069620253	-6.547359999999926e-05	6.547359999999926e-05
R,0T	0.005026455	0.0051572787	-0.0001308237000000002	0.0001308237000000002
R,0V	0.00582408245	0.0059536354	-0.00012955294999999947	0.00012955294999999947
R,0W	0.00094528565	0.0007523940000000001	0.00019289164999999994	0.00019289164999999994
R,0Y	0.0029823505500000003	0.0027322404	0.00025011015000000027	0.00025011015000000027
R,20R	0.0025696317499999998	0.0028571429	-0.0002875111500000001	0.0002875111500000001
R,20S	0.006921424000000001	0.007028754000000001	-0.0001073300000000001	0.0001073300000000001
R,20T	0.0050496824999999995	0.0052666667	-0.00021698420000000086	0.00021698420000000086
R,20V	0.0058635083000000005	0.0059748428000000004	-0.0001113345	0.0001113345
R,20W	0.0009293680000000001	0.0007428041	0.00018656390000000003	0.00018656390000000003
R,20Y	0.0029792306	0.0027350427000000003	0.00024418789999999975	0.00024418789999999975
R,40R	0.00236341025	0.0026811594	-0.0003177491499999998	0.0003177491499999998
R,40S	0.0065217391	0.0066775244	-0.00015578529999999997	0.00015578529999999997
R,40T	0.00477402225	0.0049651568	-0.00019113455000000033	0.00019113455000000033
R,40V	0.005512696500000001	0.0056521739	-0.0001394773999999991	0.0001394773999999991
R,40W	0.00084496225	0.0006698565	0.00017510574999999998	0.00017510574999999998
R,40Y	0.0027906236	0.0025821596000000003	0.00020846399999999978	0.00020846399999999978
R,60R	0.0021815131499999998	0.0025029797	-0.00032146655000000026	0.00032146655000000026
R,60S	0.006092437	0.0063081696	-0.00021573259999999993	0.00021573259999999993
R,60T	0.0044690691000000005	0.0046908316000000005	-0.00022176250000000008	0.00022176250000000008
R,60V	0.005163915200000001	0.0053738318	-0.00020991659999999943	0.00020991659999999943
R,60W	0.0007733383	0.0006147541	0.00015858419999999999	0.00015858419999999999
R,60Y	0.0025568182000000003	0.0023872679	0.00016955030000000018	0.00016955030000000018
S,0S	0.005	0.0047379032	0.00026209680000000013	0.00026209680000000013
S,0T	0.00702872765	0.006741573000000001	0.00028715464999999954	0.00028715464999999954
S,0V	0.0080340073	0.0076	0.0004340072999999998	0.0004340072999999998
S,0W	0.0012000000000000001	0.0008670520000000001	0.000332948	0.000332948
S,0Y	0.0039370079	0.0032640950000000003	0.0006729128999999998	0.0006729128999999998
S,20S	0.0046794396999999995	0.0044683258	0.00021111389999999963	0.00021111389999999963
S,20T	0.0068765318	0.0066143498000000005	0.0002621819999999997	0.0002621819999999997
S,20V	0.00797938665	0.007597402600000001	0.0003819840499999991	0.0003819840499999991
S,20W	0.0011976048	0.0008528785	0.00034472629999999995	0.00034472629999999995
S,20Y	0.00399049745	0.0033112583	0.0006792391499999997	0.0006792391499999997
S,40S	0.0042857143	0.0040816327	0.00020408160000000026	0.00020408160000000026
S,40T	0.0063579278000000005	0.0061696658	0.00018826200000000067	0.00018826200000000067
S,40V	0.007592540450000001	0.00725	0.0003425404500000005	0.0003425404500000005
S,40W	0.00111838955	0.0008264463	0.00029194325	0.00029194325
S,40Y	0.0037675852000000004	0.0031716418	0.0005959434000000004	0.0005959434000000004
S,60S	0.0039705882	0.0037991859	0.00017140229999999985	0.00017140229999999985
S,60T	0.0059577902	0.0058119658	0.00014582440000000026	0.00014582440000000026
S,60V	0.0071142228	0.0068627451	0.00025147769999999976	0.00025147769999999976
S,60W	0.00105702825	0.00078125	0.00027577825000000005	0.00027577825000000005
S,60Y	0.00353778865	0.0030130293	0.00052475935	0.00052475935
T,0T	0.0025316456	0.0025069638	2.4681800000000195e-05	2.4681800000000195e-05
T,0V	0.005867346900000001	0.0057142857	0.0001530612000000004	0.0001530612000000004
T,0W	0.0008797654	0.0006349206000000001	0.0002448448	0.0002448448
T,0Y	0.00286651055	0.0024208566	0.00044565394999999995	0.00044565394999999995
T,20T	0.0024438004500000002	0.0024175824000000003	2.621804999999996e-05	2.621804999999996e-05
T,20V	0.005859375	0.0057236842	0.00013569080000000022	0.00013569080000000022
T,20W	0.0008797654	0.0006329114	0.000246854	0.000246854
T,20Y	0.0028602544500000004	0.002452698	0.00040755645000000026	0.00040755645000000026
T,40T	0.0022560856	0.0022546419000000002	1.4436999999996487e-06	1.4436999999996487e-06
T,40V	0.00546037235	0.0053623188	9.805355000000026e-05	9.805355000000026e-05
T,40W	0.0008085688	0.0005966587	0.00021191009999999998	0.00021191009999999998
T,40Y	0.0026877231	0.0023148148	0.0003729083	0.0003729083
T,60T	0.0021072797	0.0021212121	-1.3932400000000057e-05	1.3932400000000057e-05
T,60V	0.005078125	0.0050282841000000005	4.9840899999999654e-05	4.9840899999999654e-05
T,60W	0.0007432971	0.0005586592	0.00018463789999999996	0.00018463789999999996
T,60Y	0.0025157233	0.0021840874	0.00033163590000000014	0.00033163590000000014
V,0V	0.0033805504500000003	0.0031910728	0.0001894776500000004	0.0001894776500000004
V,0W	0.00106862985	0.0007462687	0.00032236115	0.00032236115
V,0Y	0.0034545455	0.0028971963	0.0005573492	0.0005573492
V,20V	0.00328739415	0.0031563845	0.00013100965000000008	0.00013100965000000008
V,20W	0.0010638298000000001	0.0007628294	0.0003010004000000001	0.0003010004000000001
V,20Y	0.0034482759	0.0029214238	0.0005268521	0.0005268521
V,40V	0.0030696145500000004	0.0029850746	8.453995000000034e-05	8.453995000000034e-05
V,40W	0.0009657123	0.0007062147000000001	0.0002594975999999999	0.0002594975999999999
V,40Y	0.0032247353	0.0027840909000000002	0.0004406443999999997	0.0004406443999999997
V,60V	0.0028495028	0.0027795128000000003	6.998999999999981e-05	6.998999999999981e-05
V,60W	0.00088014085	0.0006387921	0.00024134875	0.00024134875
V,60Y	0.0029811452000000002	0.0025362319	0.0004449133	0.0004449133
W,0W	4.61361e-05	0.0	4.61361e-05	4.61361e-05
W,0Y	0.0005587793	0.0003768844	0.00018189490000000003	0.00018189490000000003
W,20W	0.0	0.0	0.0	0.0
W,20Y	0.0005452138	0.0003464203	0.00019879349999999996	0.00019879349999999996
W,40W	0.0	0.0	0.0	0.0
W,40Y	0.0004901961000000001	0.0003159942	0.00017420190000000006	0.00017420190000000006
W,60W	0.0	0.0	0.0	0.0
W,60Y	0.00045045050000000003	0.00030084240000000003	0.0001496081	0.0001496081
Y,0Y	0.0008841654	0.0006756757000000001	0.00020848969999999998	0.00020848969999999998
Y,20Y	0.0008474576	0.0006382979	0.00020915970000000002	0.00020915970000000002
Y,40Y	0.0007633588000000001	0.000591716	0.0001716428	0.0001716428
Y,60Y	0.0006968641	0.0005390836	0.0001577805	0.0001577805
A,1A	0.0059523810000000005	0.0067994172	-0.0008470361999999999	0.0008470361999999999
A,1C	0.00162206105	0.0011737089	0.00044835215	0.00044835215
A,1D	0.0061728395	0.0071770335	-0.001004194	0.001004194
A,1E	0.0076804916	0.009569378	-0.0018888863999999995	0.0018888863999999995
A,1F	0.00435571745	0.0035885167	0.00076720075	0.00076720075
A,1G	0.0076923077000000005	0.0077821012000000005	-8.979350000000007e-05	8.979350000000007e-05
A,1H	0.0024630542	0.0025167785	-5.372429999999989e-05	5.372429999999989e-05
A,1I	0.0065359477	0.006269592500000001	0.00026635519999999944	0.00026635519999999944
A,1K	0.0066225166	0.0092807425	-0.002658225899999999	0.002658225899999999
A,1L	0.0127425438	0.0117955439	0.0009469999000000003	0.0009469999000000003
A,1M	0.00305521205	0.0031496063	-9.439425000000012e-05	9.439425000000012e-05
A,1N	0.0056925996	0.0060851927	-0.0003925931000000006	0.0003925931000000006
A,1P	0.0061084249	0.0066225166	-0.0005140917000000002	0.0005140917000000002
A,1Q	0.0053144376	0.0060422961	-0.0007278585000000002	0.0007278585000000002
A,1R	0.0057142857	0.0065789474	-0.0008646616999999999	0.0008646616999999999
A,1S	0.0099230966	0.0101522843	-0.00022918769999999943	0.00022918769999999943
A,1T	0.0076335878	0.0077625571	-0.00012896930000000015	0.00012896930000000015
A,1V	0.008461430150000001	0.0084317032	2.9726950000001293e-05	2.9726950000001293e-05
A,1W	0.0	0.0	0.0	0.0
A,1Y	0.0033500838	0.0029761905000000003	0.0003738932999999998	0.0003738932999999998
A,2A	0.0053191489	0.0060728745	-0.0007537256000000004	0.0007537256000000004
A,2C	0.0019193858	0.0014836795	0.0004357063	0.0004357063
A,2D	0.0058055152	0.0067567568	-0.0009512416000000004	0.0009512416000000004
A,2E	0.0074766355	0.0095465394	-0.0020699038999999995	0.0020699038999999995
A,2F	0.00456621	0.00390625	0.0006599600000000002	0.0006599600000000002
A,2G	0.0078534031	0.0078125	4.090309999999972e-05	4.090309999999972e-05
A,2H	0.0025316456	0.0024375381	9.410750000000013e-05	9.410750000000013e-05
A,2I	0.0067546829000000004	0.006504065000000001	0.0002506178999999997	0.0002506178999999997
A,2K	0.0067114094	0.009383378000000001	-0.0026719686000000013	0.0026719686000000013
A,2L	0.0129533679	0.011873350900000001	0.001080016999999999	0.001080016999999999
A,2M	0.0027247956	0.0028089888	-8.419319999999984e-05	8.419319999999984e-05
A,2N	0.0054434115	0.0058708415000000005	-0.00042743000000000034	0.00042743000000000034
A,2P	0.006147541	0.0066137566	-0.00046621560000000006	0.00046621560000000006
A,2Q	0.0056497175	0.0063897764	-0.0007400588999999999	0.0007400588999999999
A,2R	0.006666666700000001	0.0074515648	-0.0007848980999999996	0.0007848980999999996
A,2S	0.0101842423	0.010380622800000001	-0.00019638050000000094	0.00019638050000000094
A,2T	0.0072187690999999995	0.0076628352	-0.0004440661000000004	0.0004440661000000004
A,2V	0.008241758200000001	0.008237232300000001	4.525899999999888e-06	4.525899999999888e-06
A,2W	0.0	0.0	0.0	0.0
A,2Y	0.0035149385	0.0032154341	0.00029950440000000005	0.00029950440000000005
A,3A	0.0053619303000000005	0.0061349693	-0.0007730389999999997	0.0007730389999999997
A,3C	0.0018083183	0.0014174344	0.00039088389999999995	0.00039088389999999995
A,3D	0.006067347650000001	0.0071428571	-0.0010755094499999996	0.0010755094499999996
A,3E	0.0078431373	0.0097847358	-0.001941598499999999	0.001941598499999999
A,3F	0.0045055195	0.0038910506000000003	0.0006144688999999998	0.0006144688999999998
A,3G	0.0076530612	0.0077220077	-6.894650000000002e-05	6.894650000000002e-05
A,3H	0.0026385224	0.0026246719	1.3850499999999884e-05	1.3850499999999884e-05
A,3I	0.0063888487	0.0062305296000000005	0.00015831909999999925	0.00015831909999999925
A,3K	0.0066964286	0.0092915215	-0.0025950929	0.0025950929
A,3L	0.0126984127	0.0117056856	0.0009927271000000001	0.0009927271000000001
A,3M	0.0027548209	0.0028011204	-4.6299499999999816e-05	4.6299499999999816e-05
A,3N	0.0056064289	0.0059642147000000005	-0.0003577858000000005	0.0003577858000000005
A,3P	0.006012024	0.006410256400000001	-0.00039823240000000024	0.00039823240000000024
A,3Q	0.0058139535	0.0064377682	-0.0006238147000000001	0.0006238147000000001
A,3R	0.0066079295	0.0072463768	-0.0006384473	0.0006384473
A,3S	0.00995249995	0.01027146	-0.000318960049999999	0.000318960049999999
A,3T	0.00714796645	0.0074257426	-0.0002777761499999998	0.0002777761499999998
A,3V	0.0084033613	0.0084175084	-1.4147100000000412e-05	1.4147100000000412e-05
A,3W	0.0	0.0	0.0	0.0
A,3Y	0.0034423408	0.0030554343	0.00038690649999999997	0.00038690649999999997
A,4A	0.0056338028000000005	0.0064814815000000005	-0.0008476787	0.0008476787
A,4C	0.0017985612	0.0014326648	0.0003658964	0.0003658964
A,4D	0.0062893082000000005	0.007462686600000001	-0.0011733784000000002	0.0011733784000000002
A,4E	0.00739801345	0.0091220068	-0.0017239933500000004	0.0017239933500000004
A,4F	0.0044052863	0.0037735849000000003	0.0006317013999999998	0.0006317013999999998
A,4G	0.0083472454	0.008356546000000001	-9.300600000001352e-06	9.300600000001352e-06
A,4H	0.0027247956	0.0027081923	1.660330000000012e-05	1.660330000000012e-05
A,4I	0.0062893082000000005	0.0060606061	0.00022870210000000037	0.00022870210000000037
A,4K	0.0065217391	0.0091463415	-0.0026246024000000003	0.0026246024000000003
A,4L	0.012195122000000001	0.0115163148	0.000678807200000001	0.000678807200000001
A,4M	0.0024701527500000002	0.0026315789	-0.00016142614999999994	0.00016142614999999994
A,4N	0.0054945055	0.0059523810000000005	-0.00045787550000000055	0.00045787550000000055
A,4P	0.006514658	0.0068259386	-0.0003112805999999999	0.0003112805999999999
A,4Q	0.005524861900000001	0.006263048	-0.0007381860999999997	0.0007381860999999997
A,4R	0.0067567568	0.0074738416	-0.0007170848	0.0007170848
A,4S	0.0102040816	0.0103092784	-0.00010519680000000038	0.00010519680000000038
A,4T	0.0070921986	0.0073375262000000005	-0.00024532760000000025	0.00024532760000000025
A,4V	0.00795967155	0.0079787234	-1.9051850000000037e-05	1.9051850000000037e-05
A,4W	0.0	0.0	0.0	0.0
A,4Y	0.0034423408	0.0030257186	0.00041662220000000024	0.00041662220000000024
A,5A	0.00498457185	0.0057803468	-0.0007957749499999996	0.0007957749499999996
A,5C	0.0017985612	0.0014771049	0.0003214563	0.0003214563
A,5D	0.006211180100000001	0.0073529412	-0.0011417610999999994	0.0011417610999999994
A,5E	0.0075825971	0.009508716300000001	-0.0019261192000000005	0.0019261192000000005
A,5F	0.004540725650000001	0.0039525692000000005	0.0005881564500000002	0.0005881564500000002
A,5G	0.0079787234	0.0082135524	-0.00023482900000000063	0.00023482900000000063
A,5H	0.0028409091	0.002728513	0.00011239609999999988	0.00011239609999999988
A,5I	0.0064308682	0.0063559322	7.493600000000027e-05	7.493600000000027e-05
A,5K	0.0067114094	0.009259259300000001	-0.002547849900000001	0.002547849900000001
A,5L	0.0126088273	0.0117647059	0.0008441213999999999	0.0008441213999999999
A,5M	0.0026595745000000002	0.0027777778	-0.00011820329999999999	0.00011820329999999999
A,5N	0.0057803468	0.0061823802	-0.00040203340000000056	0.00040203340000000056
A,5P	0.00625	0.0067114094	-0.00046140939999999957	0.00046140939999999957
A,5Q	0.0057803468	0.006514658	-0.0007343112000000006	0.0007343112000000006
A,5R	0.00665507075	0.00726979	-0.0006147192499999996	0.0006147192499999996
A,5S	0.0100574713	0.0101522843	-9.481299999999915e-05	9.481299999999915e-05
A,5T	0.0071942446	0.007518797000000001	-0.00032455240000000066	0.00032455240000000066
A,5V	0.0080645161	0.008077544400000001	-1.3028300000000534e-05	1.3028300000000534e-05
A,5W	0.0	0.0	0.0	0.0
A,5Y	0.0035382581000000003	0.0030991736	0.00043908450000000035	0.00043908450000000035
C,1C	0.0	0.0	0.0	0.0
C,1D	0.0009416196000000001	0.0009940358	-5.241619999999986e-05	5.241619999999986e-05
C,1E	0.0011223345	0.0011273957	-5.061200000000066e-06	5.061200000000066e-06
C,1F	0.0	0.0	0.0	0.0
C,1G	0.0015503876	0.0010559662	0.0004944214	0.0004944214
C,1H	0.0	0.0	0.0	0.0
C,1I	0.001490313	0.0010504202000000001	0.00043989279999999994	0.00043989279999999994
C,1K	0.0009041599	0.0013315579	-0.00042739800000000006	0.00042739800000000006
C,1L	0.0029246894000000004	0.0021321962	0.0007924932000000005	0.0007924932000000005
C,1M	0.0	0.0	0.0	0.0
C,1N	0.0	0.0	0.0	0.0
C,1P	0.0	0.0	0.0	0.0
C,1Q	0.0	0.0	0.0	0.0
C,1R	0.0011968884999999999	0.0009727626	0.0002241258999999998	0.0002241258999999998
C,1S	0.0020618557000000003	0.0015432099000000001	0.0005186458000000001	0.0005186458000000001
C,1T	0.00097442195	0.0	0.00097442195	0.00097442195
C,1V	0.0016764471	0.001270648	0.0004057990999999999	0.0004057990999999999
C,1W	0.0	0.0	0.0	0.0
C,1Y	0.0	0.0	0.0	0.0
C,2C	0.0	0.0	0.0	0.0
C,2D	0.00094295165	0.0008779631000000001	6.498854999999995e-05	6.498854999999995e-05
C,2E	0.0014855163000000002	0.00152207	-3.655369999999974e-05	3.655369999999974e-05
C,2F	0.0	0.0	0.0	0.0
C,2G	0.0014381595	0.0009633911	0.0004747684	0.0004747684
C,2H	0.0	0.0	0.0	0.0
C,2I	0.0011312217	0.0006293266	0.0005018951	0.0005018951
C,2K	0.0009505703000000001	0.0011737089	-0.00022313859999999988	0.00022313859999999988
C,2L	0.0027548209	0.0019646365000000002	0.0007901843999999999	0.0007901843999999999
C,2M	0.0	0.0	0.0	0.0
C,2N	0.0	0.0	0.0	0.0
C,2P	0.0	0.0	0.0	0.0
C,2Q	0.0	0.0	0.0	0.0
C,2R	0.0011764706	0.0010330579	0.0001434126999999999	0.0001434126999999999
C,2S	0.0020120724	0.0015748031	0.0004372692999999998	0.0004372692999999998
C,2T	0.00097608615	0.0004299226	0.00054616355	0.00054616355
C,2V	0.00173185165	0.0012970169	0.00043483474999999987	0.00043483474999999987
C,2W	0.0	0.0	0.0	0.0
C,2Y	0.0	0.0	0.0	0.0
C,3C	0.0	0.0	0.0	0.0
C,3D	0.00068399745	0.0007733952	-8.939775e-05	8.939775e-05
C,3E	0.0009510225500000001	0.0010626993	-0.00011167674999999983	0.00011167674999999983
C,3F	0.0	0.0	0.0	0.0
C,3G	0.0012763247	0.0008097166	0.0004666080999999999	0.0004666080999999999
C,3H	0.0	0.0	0.0	0.0
C,3I	0.00129449895	0.0008058018	0.0004886971499999999	0.0004886971499999999
C,3K	0.00049395155	0.0008084074000000001	-0.00031445585	0.00031445585
C,3L	0.0030395137	0.0022371365	0.0008023772	0.0008023772
C,3M	0.0	0.0	0.0	0.0
C,3N	0.0	0.0	0.0	0.0
C,3P	0.0	0.0	0.0	0.0
C,3Q	0.0	0.0	0.0	0.0
C,3R	0.0010209293500000002	0.0009225092	9.842015000000016e-05	9.842015000000016e-05
C,3S	0.001814882	0.0011737089	0.0006411731000000001	0.0006411731000000001
C,3T	0.0009622324500000001	0.0	0.0009622324500000001	0.0009622324500000001
C,3V	0.0016474465	0.0012690355000000001	0.00037841099999999994	0.00037841099999999994
C,3W	0.0	0.0	0.0	0.0
C,3Y	0.0	0.0	0.0	0.0
C,4C	0.0	0.0	0.0	0.0
C,4D	0.0006457863000000001	0.0007733952	-0.00012760889999999996	0.00012760889999999996
C,4E	0.00097537195	0.0011037528	-0.00012838084999999995	0.00012838084999999995
C,4F	0.0005832605	0.0	0.0005832605	0.0005832605
C,4G	0.0016286645	0.0010330579	0.0005956066	0.0005956066
C,4H	0.0	0.0	0.0	0.0
C,4I	0.0013377932500000002	0.0008628128000000001	0.0004749804500000001	0.0004749804500000001
C,4K	0.0005829209	0.0009643202	-0.00038139930000000003	0.00038139930000000003
C,4L	0.0030135618	0.0021810251	0.0008325366999999998	0.0008325366999999998
C,4M	0.0	0.0	0.0	0.0
C,4N	0.0	0.0	0.0	0.0
C,4P	0.0	0.0	0.0	0.0
C,4Q	0.0	0.0	0.0	0.0
C,4R	0.00086655375	0.0006261741	0.00024037965	0.00024037965
C,4S	0.0019493177000000001	0.0013568521	0.0005924656000000001	0.0005924656000000001
C,4T	0.0011799447	0.0006715917	0.000508353	0.000508353
C,4V	0.0017064846	0.0012185215000000001	0.00048796309999999993	0.00048796309999999993
C,4W	0.0	0.0	0.0	0.0
C,4Y	0.0	0.0	0.0	0.0
C,5C	0.0	0.0	0.0	0.0
C,5D	0.0009647856000000001	0.0010141988	-4.9413199999999956e-05	4.9413199999999956e-05
C,5E	0.0013486183	0.0014084507000000001	-5.9832400000000034e-05	5.9832400000000034e-05
C,5F	0.0	0.0	0.0	0.0
C,5G	0.0014727541	0.0008103728	0.0006623813	0.0006623813
C,5H	0.0	0.0	0.0	0.0
C,5I	0.0010804970000000001	0.0	0.0010804970000000001	0.0010804970000000001
C,5K	0.0010357330499999999	0.0014044944	-0.0003687613500000001	0.0003687613500000001
C,5L	0.00283889425	0.0019267823	0.0009121119500000001	0.0009121119500000001
C,5M	0.0	0.0	0.0	0.0
C,5N	0.0	0.0	0.0	0.0
C,5P	0.0	0.0	0.0	0.0
C,5Q	0.0	0.0	0.0	0.0
C,5R	0.0010449321	0.000862069	0.00018286309999999994	0.00018286309999999994
C,5S	0.0019607843000000002	0.0015337423000000002	0.0004270420000000001	0.0004270420000000001
C,5T	0.00103680915	0.0	0.00103680915	0.00103680915
C,5V	0.0015313936	0.0009960159000000001	0.0005353776999999999	0.0005353776999999999
C,5W	0.0	0.0	0.0	0.0
C,5Y	0.0	0.0	0.0	0.0
D,1D	0.00241473005	0.0031545741000000003	-0.0007398440500000002	0.0007398440500000002
D,1E	0.006666666700000001	0.0083064144	-0.0016397476999999994	0.0016397476999999994
D,1F	0.0038387716	0.0040617384	-0.00022296679999999963	0.00022296679999999963
D,1G	0.0053050398	0.005802707900000001	-0.0004976681000000002	0.0004976681000000002
D,1H	0.0015015015	0.0016339869000000001	-0.00013248540000000003	0.00013248540000000003
D,1I	0.004950495	0.0055727554000000006	-0.0006222604000000005	0.0006222604000000005
D,1K	0.0047619048	0.0064516129000000005	-0.0016897081000000003	0.0016897081000000003
D,1L	0.0089793483	0.0097014925	-0.0007221442000000002	0.0007221442000000002
D,1M	0.0019408059000000002	0.0022232103	-0.0002824043999999997	0.0002824043999999997
D,1N	0.0037174721000000003	0.0040595399	-0.00034206779999999956	0.00034206779999999956
D,1P	0.0041928721	0.0046620047	-0.0004691325999999999	0.0004691325999999999
D,1Q	0.0032679739000000003	0.0036832413	-0.0004152673999999997	0.0004152673999999997
D,1R	0.0044742729	0.0050541516	-0.0005798786999999996	0.0005798786999999996
D,1S	0.0067114094	0.007231405000000001	-0.0005199956000000007	0.0005199956000000007
D,1T	0.0043668122	0.004769475400000001	-0.0004026632000000002	0.0004026632000000002
D,1V	0.0060292851	0.0067114094	-0.0006821242999999998	0.0006821242999999998
D,1W	0.0	0.0	0.0	0.0
D,1Y	0.0029883455	0.0030769231	-8.857760000000004e-05	8.857760000000004e-05
D,2D	0.0026109661	0.0032894737	-0.0006785075999999998	0.0006785075999999998
D,2E	0.006263048	0.0080213904	-0.0017583423999999997	0.0017583423999999997
D,2F	0.0035858366500000002	0.0037174721000000003	-0.0001316354500000001	0.0001316354500000001
D,2G	0.0048309179	0.0052966102	-0.00046569229999999986	0.00046569229999999986
D,2H	0.0018832392000000002	0.0020242915000000003	-0.00014105230000000012	0.00014105230000000012
D,2I	0.005166110450000001	0.0058694057	-0.0007032952499999995	0.0007032952499999995
D,2K	0.004587156	0.0063291139	-0.0017419578999999996	0.0017419578999999996
D,2L	0.009285872649999999	0.009852216700000001	-0.0005663440500000023	0.0005663440500000023
D,2M	0.0016406902	0.0020325203	-0.00039183009999999995	0.00039183009999999995
D,2N	0.0040306335	0.0045317221	-0.0005010885999999996	0.0005010885999999996
D,2P	0.004146512	0.004601227	-0.0004547150000000005	0.0004547150000000005
D,2Q	0.0035806645500000003	0.0040214477	-0.00044078314999999955	0.00044078314999999955
D,2R	0.0040160643	0.0044576523	-0.0004415879999999997	0.0004415879999999997
D,2S	0.0069478925	0.0074487896	-0.0005008970999999997	0.0005008970999999997
D,2T	0.0045045045	0.0050505051	-0.0005460005999999998	0.0005460005999999998
D,2V	0.0058139535	0.0066225166	-0.0008085631000000005	0.0008085631000000005
D,2W	0.0	0.0	0.0	0.0
D,2Y	0.0028818444000000003	0.0028089888	7.285560000000035e-05	7.285560000000035e-05
D,3D	0.0023980815	0.0030554343	-0.0006573528000000002	0.0006573528000000002
D,3E	0.0063694268	0.0080091533	-0.0016397265	0.0016397265
D,3F	0.0032733224	0.0033140017000000003	-4.0679300000000165e-05	4.0679300000000165e-05
D,3G	0.0049019608	0.0053050398	-0.00040307900000000063	0.00040307900000000063
D,3H	0.0018796992000000002	0.0019920319	-0.00011233269999999973	0.00011233269999999973
D,3I	0.0046403712	0.0052356021	-0.0005952309000000003	0.0005952309000000003
D,3K	0.005277044900000001	0.007427413900000001	-0.002150369	0.002150369
D,3L	0.00848456325	0.0089485459	-0.00046398264999999994	0.00046398264999999994
D,3M	0.0016778523	0.001996008	-0.0003181557000000001	0.0003181557000000001
D,3N	0.0041841004	0.00456621	-0.00038210960000000047	0.00038210960000000047
D,3P	0.0038856958500000003	0.0043668122	-0.0004811163500000001	0.0004811163500000001
D,3Q	0.0039215686000000005	0.0044378698	-0.0005163011999999995	0.0005163011999999995
D,3R	0.0050951093	0.0059523810000000005	-0.0008572717000000004	0.0008572717000000004
D,3S	0.007025761100000001	0.0077821012000000005	-0.0007563400999999999	0.0007563400999999999
D,3T	0.0048780488000000006	0.0055031447	-0.0006250958999999999	0.0006250958999999999
D,3V	0.0055045872	0.006185567	-0.0006809798000000002	0.0006809798000000002
D,3W	0.0	0.0	0.0	0.0
D,3Y	0.0027173913	0.0026595745000000002	5.781679999999987e-05	5.781679999999987e-05
D,4D	0.0023980815	0.0029761905000000003	-0.0005781090000000003	0.0005781090000000003
D,4E	0.00625	0.0077399381000000005	-0.0014899381000000001	0.0014899381000000001
D,4F	0.0032	0.0032362460000000003	-3.6246000000000195e-05	3.6246000000000195e-05
D,4G	0.00497203425	0.0055991041	-0.0006270698500000001	0.0006270698500000001
D,4H	0.0017610803	0.0019417476000000002	-0.00018066730000000013	0.00018066730000000013
D,4I	0.0046620047	0.0052631579	-0.0006011532000000002	0.0006011532000000002
D,4K	0.0051966799	0.0072992701000000005	-0.0021025902000000006	0.0021025902000000006
D,4L	0.0085470085	0.0090909091	-0.000543900600000001	0.000543900600000001
D,4M	0.0015974441	0.0019920319	-0.0003945877999999999	0.0003945877999999999
D,4N	0.0040080160000000005	0.0043997486	-0.0003917325999999999	0.0003917325999999999
D,4P	0.00416184995	0.0044843049000000005	-0.00032245495000000034	0.00032245495000000034
D,4Q	0.0041067762	0.0047732697	-0.0006664934999999995	0.0006664934999999995
D,4R	0.0051020408	0.0057915058	-0.0006894650000000002	0.0006894650000000002
D,4S	0.00681624595	0.0073637703	-0.0005475243500000001	0.0005475243500000001
D,4T	0.00466705565	0.0051150895	-0.00044803385000000053	0.00044803385000000053
D,4V	0.0055555556	0.00625	-0.0006944443999999999	0.0006944443999999999
D,4W	0.0	0.0	0.0	0.0
D,4Y	0.0026455026000000003	0.0026595745000000002	-1.4071899999999922e-05	1.4071899999999922e-05
D,5D	0.0022172949	0.0028169014000000003	-0.0005996065000000001	0.0005996065000000001
D,5E	0.00614502355	0.0078291815	-0.001684157950000001	0.001684157950000001
D,5F	0.0033444816	0.0033783784	-3.389680000000011e-05	3.389680000000011e-05
D,5G	0.0049261084	0.0056179775	-0.0006918690999999999	0.0006918690999999999
D,5H	0.0018695958	0.0019880716	-0.00011847579999999989	0.00011847579999999989
D,5I	0.004875078000000001	0.005524861900000001	-0.0006497839	0.0006497839
D,5K	0.0049403055000000005	0.0066889632	-0.0017486576999999996	0.0017486576999999996
D,5L	0.0089285714	0.009626955500000001	-0.0006983841000000011	0.0006983841000000011
D,5M	0.00172265415	0.0020325203	-0.00030986615000000006	0.00030986615000000006
D,5N	0.0039761431	0.0043290043000000005	-0.0003528612000000004	0.0003528612000000004
D,5P	0.0040650407000000005	0.0045248869	-0.00045984619999999993	0.00045984619999999993
D,5Q	0.0038461538	0.0043832185	-0.0005370647000000001	0.0005370647000000001
D,5R	0.0049019608	0.0055096419	-0.0006076811000000001	0.0006076811000000001
D,5S	0.0067114094	0.0072090628	-0.0004976534	0.0004976534
D,5T	0.0046538701000000005	0.0050352467	-0.00038137659999999945	0.00038137659999999945
D,5V	0.0057971014	0.0065359477	-0.0007388463000000001	0.0007388463000000001
D,5W	0.0	0.0	0.0	0.0
D,5Y	0.0027972028	0.0027777778	1.9424999999999998e-05	1.9424999999999998e-05
E,1E	0.0041152263	0.0056818182	-0.0015665918999999999	0.0015665918999999999
E,1F	0.00389511025	0.0041608877	-0.00026577744999999996	0.00026577744999999996
E,1G	0.0052219321	0.0057581574	-0.0005362253000000001	0.0005362253000000001
E,1H	0.0022172949	0.0025167785	-0.0002994835999999999	0.0002994835999999999
E,1I	0.00556844665	0.006514658	-0.0009462113500000001	0.0009462113500000001
E,1K	0.0064935065	0.009259259300000001	-0.002765752800000001	0.002765752800000001
E,1L	0.0108695652	0.0121212121	-0.0012516469000000002	0.0012516469000000002
E,1M	0.0024570025	0.0029806259	-0.0005236234000000001	0.0005236234000000001
E,1N	0.005	0.0055045872	-0.0005045872	0.0005045872
E,1P	0.0050697085	0.0056497175	-0.0005800090000000003	0.0005800090000000003
E,1Q	0.0050505051	0.006024096400000001	-0.0009735913000000007	0.0009735913000000007
E,1R	0.0061728395	0.0071684588	-0.0009956193000000002	0.0009956193000000002
E,1S	0.007434944200000001	0.0082474227	-0.000812478499999999	0.000812478499999999
E,1T	0.0055376108	0.0061022121000000006	-0.0005646013000000002	0.0005646013000000002
E,1V	0.0065789474	0.0076045627	-0.0010256153000000002	0.0010256153000000002
E,1W	0.0	0.0	0.0	0.0
E,1Y	0.0030620058	0.0031347962	-7.279040000000023e-05	7.279040000000023e-05
E,2E	0.0037174721000000003	0.0050890585	-0.0013715863999999999	0.0013715863999999999
E,2F	0.0041322314	0.0044493882	-0.00031715680000000013	0.00031715680000000013
E,2G	0.0054054054	0.005907173	-0.0005017675999999995	0.0005017675999999995
E,2H	0.0021834061	0.0024038462	-0.00022044009999999973	0.00022044009999999973
E,2I	0.006272871550000001	0.0072992701000000005	-0.00102639855	0.00102639855
E,2K	0.00578522365	0.0082273747	-0.00244215105	0.00244215105
E,2L	0.0115606936	0.0131061599	-0.001545466300000001	0.001545466300000001
E,2M	0.0021097046	0.0026833631000000003	-0.0005736585000000001	0.0005736585000000001
E,2N	0.004454343	0.0050188206	-0.0005644776000000001	0.0005644776000000001
E,2P	0.0050251256	0.0056179775	-0.0005928519	0.0005928519
E,2Q	0.004810585	0.0056657224	-0.0008551373999999999	0.0008551373999999999
E,2R	0.0057803468	0.0065466448	-0.0007662980000000003	0.0007662980000000003
E,2S	0.0078125	0.0086580087	-0.0008455087000000007	0.0008455087000000007
E,2T	0.005545286500000001	0.006199628	-0.0006543414999999999	0.0006543414999999999
E,2V	0.0069605568	0.0080645161	-0.0011039593000000004	0.0011039593000000004
E,2W	0.0	0.0	0.0	0.0
E,2Y	0.0031331601	0.0032154341	-8.227400000000024e-05	8.227400000000024e-05
E,3E	0.0038684720000000004	0.0052356021	-0.0013671300999999999	0.0013671300999999999
E,3F	0.003649635	0.0037037037000000003	-5.406870000000024e-05	5.406870000000024e-05
E,3G	0.0053763441	0.0058939096	-0.0005175655	0.0005175655
E,3H	0.0022026432000000003	0.0024232633000000003	-0.00022062009999999996	0.00022062009999999996
E,3I	0.0052429226500000006	0.0060975610000000005	-0.0008546383499999999	0.0008546383499999999
E,3K	0.007117437700000001	0.0103532278	-0.0032357900999999993	0.0032357900999999993
E,3L	0.010061627650000002	0.0112359551	-0.0011743274499999984	0.0011743274499999984
E,3M	0.0019193858	0.0024509804	-0.0005315945999999998	0.0005315945999999998
E,3N	0.0047619048	0.0053763441	-0.0006144393000000001	0.0006144393000000001
E,3P	0.0051443637000000006	0.0057581574	-0.0006137936999999994	0.0006137936999999994
E,3Q	0.0051993068	0.0061770762	-0.0009777694	0.0009777694
E,3R	0.0066518847	0.0078125	-0.0011606153	0.0011606153
E,3S	0.0079735734	0.009022556400000001	-0.0010489830000000016	0.0010489830000000016
E,3T	0.0057581574	0.0066298343	-0.0008716768999999999	0.0008716768999999999
E,3V	0.00646784125	0.0074257426	-0.00095790135	0.00095790135
E,3W	0.0	0.0	0.0	0.0
E,3Y	0.00304414	0.0029940120000000003	5.0127999999999544e-05	5.0127999999999544e-05
E,4E	0.0038910506000000003	0.0052378874	-0.0013468368	0.0013468368
E,4F	0.0035211268	0.0037220844	-0.00020095760000000008	0.00020095760000000008
E,4G	0.0053609039	0.0058823529	-0.0005214490000000002	0.0005214490000000002
E,4H	0.002283105	0.0025062657	-0.00022316069999999983	0.00022316069999999983
E,4I	0.0052816901	0.0060634328	-0.0007817427	0.0007817427
E,4K	0.0071942446	0.010626992600000001	-0.003432748000000001	0.003432748000000001
E,4L	0.010144315000000001	0.0109561753	-0.0008118602999999999	0.0008118602999999999
E,4M	0.0021413276	0.0026666667	-0.0005253391000000001	0.0005253391000000001
E,4N	0.0048076923	0.0054945055	-0.0006868131999999997	0.0006868131999999997
E,4P	0.0051546392	0.0057747834000000005	-0.0006201442000000005	0.0006201442000000005
E,4Q	0.0055205082	0.0065789474	-0.0010584391999999996	0.0010584391999999996
E,4R	0.0069072701000000005	0.0082304527	-0.0013231825999999993	0.0013231825999999993
E,4S	0.00784057585	0.008892481800000001	-0.001051905950000001	0.001051905950000001
E,4T	0.0054945055	0.0062893082000000005	-0.0007948027000000005	0.0007948027000000005
E,4V	0.0063291139	0.0071813285000000004	-0.0008522146000000006	0.0008522146000000006
E,4W	0.0	0.0	0.0	0.0
E,4Y	0.0029880478	0.0030395137	-5.146589999999998e-05	5.146589999999998e-05
E,5E	0.0036764706	0.0048780488000000006	-0.0012015782000000005	0.0012015782000000005
E,5F	0.0039370079	0.004176611	-0.00023960310000000016	0.00023960310000000016
E,5G	0.005730659	0.0063291139	-0.0005984548999999999	0.0005984548999999999
E,5H	0.0022526751500000003	0.0024600246	-0.00020734944999999984	0.00020734944999999984
E,5I	0.0056577086	0.0066445183	-0.0009868096999999998	0.0009868096999999998
E,5K	0.0063291139	0.0090771558	-0.0027480419000000004	0.0027480419000000004
E,5L	0.0107913669	0.012345679	-0.0015543121	0.0015543121
E,5M	0.0022026432000000003	0.0026455026000000003	-0.0004428594	0.0004428594
E,5N	0.0046902484	0.0053003534	-0.0006101049999999997	0.0006101049999999997
E,5P	0.0049261084	0.0055617353000000005	-0.0006356269000000001	0.0006356269000000001
E,5Q	0.0049140049	0.0058436815000000005	-0.0009296766000000001	0.0009296766000000001
E,5R	0.0060698027	0.007113821100000001	-0.0010440184000000009	0.0010440184000000009
E,5S	0.007751938000000001	0.0086206897	-0.000868751699999999	0.000868751699999999
E,5T	0.00556844665	0.0062893082000000005	-0.0007208615500000001	0.0007208615500000001
E,5V	0.0067567568	0.0078740157	-0.0011172589000000002	0.0011172589000000002
E,5W	0.0	0.0	0.0	0.0
E,5Y	0.00330033	0.0034602076	-0.00015987759999999988	0.00015987759999999988
F,1F	0.0	0.0	0.0	0.0
F,1G	0.0042372881	0.0036231884	0.0006140997000000001	0.0006140997000000001
F,1H	0.0013422819	0.0010615711000000001	0.0002807107999999998	0.0002807107999999998
F,1I	0.0035761116	0.0028142589	0.0007618527000000002	0.0007618527000000002
F,1K	0.0034013605	0.0038684720000000004	-0.00046711150000000026	0.00046711150000000026
F,1L	0.00616966745	0.0047281324000000005	0.0014415350499999997	0.0014415350499999997
F,1M	0.0	0.0	0.0	0.0
F,1N	0.0030674847	0.0028169014000000003	0.00025058329999999964	0.00025058329999999964
F,1P	0.0025773196	0.002293578	0.0002837415999999999	0.0002837415999999999
F,1Q	0.0025641026	0.0024174053	0.0001466973	0.0001466973
F,1R	0.0035587189	0.0032840722	0.00027464670000000016	0.00027464670000000016
F,1S	0.0048465267	0.0040322581	0.0008142686000000001	0.0008142686000000001
F,1T	0.00328317395	0.0028011204	0.00048205355000000005	0.00048205355000000005
F,1V	0.0044247788	0.0035842294	0.0008405494	0.0008405494
F,1W	0.0	0.0	0.0	0.0
F,1Y	0.0020703934	0.0013540961	0.0007162973	0.0007162973
F,2F	0.0	0.0	0.0	0.0
F,2G	0.0039928131	0.0033726813000000003	0.0006201317999999997	0.0006201317999999997
F,2H	0.0009975065000000002	0.0007923930000000001	0.0002051135000000001	0.0002051135000000001
F,2I	0.00303720755	0.0022371365	0.0008000710500000001	0.0008000710500000001
F,2K	0.003951788350000001	0.0044130627	-0.0004612743499999997	0.0004612743499999997
F,2L	0.0058823529	0.0042337003000000005	0.0016486525999999998	0.0016486525999999998
F,2M	0.0007895777000000001	0.0	0.0007895777000000001	0.0007895777000000001
F,2N	0.0030864198000000002	0.0028571429	0.00022927690000000035	0.00022927690000000035
F,2P	0.0029673591	0.0026246719	0.0003426872	0.0003426872
F,2Q	0.0027027027	0.0025873221	0.0001153806000000002	0.0001153806000000002
F,2R	0.0037735849000000003	0.0035906643	0.00018292060000000025	0.00018292060000000025
F,2S	0.0048192771	0.004040404	0.0007788730999999998	0.0007788730999999998
F,2T	0.0033444816	0.0028116214	0.0005328602000000001	0.0005328602000000001
F,2V	0.0039370079	0.0030864198000000002	0.0008505880999999998	0.0008505880999999998
F,2W	0.0	0.0	0.0	0.0
F,2Y	0.0017189518	0.0010309278000000001	0.000688024	0.000688024
F,3F	0.0	0.0	0.0	0.0
F,3G	0.0040160643	0.0033500838	0.0006659805000000002	0.0006659805000000002
F,3H	0.0011254927500000001	0.0009891197000000001	0.00013637304999999998	0.00013637304999999998
F,3I	0.0033670034	0.0026362039	0.0007307995	0.0007307995
F,3K	0.00336889495	0.0038265306	-0.0004576356500000001	0.0004576356500000001
F,3L	0.0067567568	0.0051020408	0.0016547160000000005	0.0016547160000000005
F,3M	0.00112803195	0.0007230658	0.00040496614999999993	0.00040496614999999993
F,3N	0.0028818444000000003	0.0025641026	0.00031774180000000013	0.00031774180000000013
F,3P	0.0029962563500000004	0.0026007802	0.00039547615000000034	0.00039547615000000034
F,3Q	0.0023866348	0.0023094688	7.716600000000004e-05	7.716600000000004e-05
F,3R	0.0036101083	0.003470214	0.00013989429999999988	0.00013989429999999988
F,3S	0.00494471535	0.003968254	0.00097646135	0.00097646135
F,3T	0.0032786885000000003	0.0027548209	0.0005238676000000001	0.0005238676000000001
F,3V	0.0039946738	0.0031948882	0.0007997856000000001	0.0007997856000000001
F,3W	0.0	0.0	0.0	0.0
F,3Y	0.0018315018	0.0012970169	0.0005344848999999999	0.0005344848999999999
F,4F	0.0005866828	0.0	0.0005866828	0.0005866828
F,4G	0.0039370079	0.0033821871	0.0005548208	0.0005548208
F,4H	0.0011185682	0.0008810573000000001	0.0002375108999999999	0.0002375108999999999
F,4I	0.0033783784	0.0027027027	0.0006756757	0.0006756757
F,4K	0.0033222591	0.0038461538	-0.0005238946999999998	0.0005238946999999998
F,4L	0.0068027211	0.0051546392	0.0016480819	0.0016480819
F,4M	0.0009629275000000001	0.0005120328	0.0004508947000000001	0.0004508947000000001
F,4N	0.0028985507	0.0026385224	0.0002600282999999999	0.0002600282999999999
F,4P	0.0029204187499999998	0.0026595745000000002	0.00026084424999999953	0.00026084424999999953
F,4Q	0.0024595205000000004	0.0023310023	0.00012851820000000028	0.00012851820000000028
F,4R	0.0033112583	0.0030303030000000002	0.00028095529999999994	0.00028095529999999994
F,4S	0.004746835400000001	0.0038834951000000003	0.0008633403000000003	0.0008633403000000003
F,4T	0.003327787	0.0027700831	0.0005577039	0.0005577039
F,4V	0.0040733198	0.0032679739000000003	0.0008053458999999997	0.0008053458999999997
F,4W	0.0	0.0	0.0	0.0
F,4Y	0.0019267823	0.0013888889	0.0005378933999999999	0.0005378933999999999
F,5F	0.0	0.0	0.0	0.0
F,5G	0.0038461538	0.0032679739000000003	0.0005781798999999997	0.0005781798999999997
F,5H	0.001013685	0.0007763975	0.00023728750000000004	0.00023728750000000004
F,5I	0.0033222591	0.0026041667	0.0007180924000000002	0.0007180924000000002
F,5K	0.00355345015	0.004	-0.00044654985000000015	0.00044654985000000015
F,5L	0.0063291139	0.0047058824	0.0016232314999999999	0.0016232314999999999
F,5M	0.0008123477000000001	0.0	0.0008123477000000001	0.0008123477000000001
F,5N	0.0030864198000000002	0.0027027027	0.00038371710000000003	0.00038371710000000003
F,5P	0.0029850746	0.0027247956	0.000260279	0.000260279
F,5Q	0.0027173913	0.0024752475	0.00024214380000000006	0.00024214380000000006
F,5R	0.0034722222	0.0031496063	0.00032261589999999993	0.00032261589999999993
F,5S	0.0048939641	0.0041322314	0.0007617327	0.0007617327
F,5T	0.00344481135	0.0028612303000000003	0.0005835810499999999	0.0005835810499999999
F,5V	0.0038697198500000003	0.0031446541000000002	0.00072506575	0.00072506575
F,5W	0.0	0.0	0.0	0.0
F,5Y	0.0017777778	0.0011198208	0.000657957	0.000657957
G,1G	0.0037878788	0.0038659794	-7.810059999999999e-05	7.810059999999999e-05
G,1H	0.0022624434	0.0021337127	0.00012873069999999988	0.00012873069999999988
G,1I	0.0052356021	0.004601227	0.0006343751	0.0006343751
G,1K	0.0049679157499999994	0.0063291139	-0.0013611981500000004	0.0013611981500000004
G,1L	0.009420208700000002	0.0080645161	0.0013556926000000014	0.0013556926000000014
G,1M	0.0019933564	0.0018939394	9.941700000000008e-05	9.941700000000008e-05
G,1N	0.0051546392	0.0050890585	6.558069999999978e-05	6.558069999999978e-05
G,1P	0.0041436464	0.0043103448	-0.00016669839999999998	0.00016669839999999998
G,1Q	0.0036968577000000002	0.0038022814	-0.0001054236999999997	0.0001054236999999997
G,1R	0.0049099836	0.0053160071	-0.0004060234999999999	0.0004060234999999999
G,1S	0.0092342194	0.0089285714	0.0003056480000000004	0.0003056480000000004
G,1T	0.0056818182	0.0057581574	-7.633919999999999e-05	7.633919999999999e-05
G,1V	0.0065466448	0.0061050061	0.0004416387000000001	0.0004416387000000001
G,1W	0.0	0.0	0.0	0.0
G,1Y	0.00336174815	0.0026595745000000002	0.00070217365	0.00070217365
G,2G	0.0038387716	0.0040983607	-0.0002595891000000002	0.0002595891000000002
G,2H	0.0020876827000000002	0.0018450185	0.00024266420000000014	0.00024266420000000014
G,2I	0.0056818182	0.0051546392	0.000527179	0.000527179
G,2K	0.00488798455	0.0061349693	-0.00124698475	0.00124698475
G,2L	0.009984547900000001	0.008583691000000001	0.0014008569000000005	0.0014008569000000005
G,2M	0.0019047619000000001	0.0019305019000000001	-2.5740000000000008e-05	2.5740000000000008e-05
G,2N	0.0041493776	0.0042553191	-0.00010594149999999976	0.00010594149999999976
G,2P	0.0051282051	0.0053026955	-0.00017449040000000037	0.00017449040000000037
G,2Q	0.0038891599000000004	0.00390625	-1.7090099999999588e-05	1.7090099999999588e-05
G,2R	0.0051698671	0.0053151101	-0.00014524299999999976	0.00014524299999999976
G,2S	0.00869985705	0.0084745763	0.00022528075000000092	0.00022528075000000092
G,2T	0.00574300365	0.0058823529	-0.00013934925000000029	0.00013934925000000029
G,2V	0.007117437700000001	0.0066225166	0.0004949211000000002	0.0004949211000000002
G,2W	0.0	0.0	0.0	0.0
G,2Y	0.0030360536	0.0024630542	0.0005729994	0.0005729994
G,3G	0.0034934501	0.0034642032	2.9246900000000006e-05	2.9246900000000006e-05
G,3H	0.0020949731000000004	0.0020080321	8.694100000000054e-05	8.694100000000054e-05
G,3I	0.0054945055	0.0050761421	0.00041836339999999986	0.00041836339999999986
G,3K	0.0051813472	0.0066225166	-0.0014411694	0.0014411694
G,3L	0.0101807082	0.0088365243	0.0013441838999999987	0.0013441838999999987
G,3M	0.001953125	0.0018656716000000002	8.745339999999984e-05	8.745339999999984e-05
G,3N	0.00460369965	0.004511278200000001	9.242144999999959e-05	9.242144999999959e-05
G,3P	0.0049059722	0.0050505051	-0.00014453290000000004	0.00014453290000000004
G,3Q	0.0040485830000000006	0.003992016	5.656700000000042e-05	5.656700000000042e-05
G,3R	0.00512417395	0.0053763441	-0.0002521701500000006	0.0002521701500000006
G,3S	0.008708272900000001	0.0082758621	0.0004324108000000014	0.0004324108000000014
G,3T	0.0059026084	0.0057692308000000005	0.00013337759999999983	0.00013337759999999983
G,3V	0.006896551700000001	0.0065573770000000005	0.00033917470000000005	0.00033917470000000005
G,3W	0.0	0.0	0.0	0.0
G,3Y	0.0031397174	0.0026666667	0.00047305069999999984	0.00047305069999999984
G,4G	0.0035211268	0.0032786885000000003	0.00024243829999999987	0.00024243829999999987
G,4H	0.0020502312	0.0019011407	0.00014909050000000011	0.00014909050000000011
G,4I	0.0052596427	0.004950495	0.00030914769999999987	0.00030914769999999987
G,4K	0.0049261084	0.006322444700000001	-0.0013963363000000003	0.0013963363000000003
G,4L	0.01	0.0088430361	0.0011569639000000003	0.0011569639000000003
G,4M	0.002098269	0.0019801980000000003	0.00011807099999999954	0.00011807099999999954
G,4N	0.0044916905	0.0044052863	8.640420000000006e-05	8.640420000000006e-05
G,4P	0.0050188206	0.0050590219	-4.0201299999999794e-05	4.0201299999999794e-05
G,4Q	0.0039164491	0.0040160643	-9.961520000000001e-05	9.961520000000001e-05
G,4R	0.00525662555	0.005464480900000001	-0.00020785535000000018	0.00020785535000000018
G,4S	0.0084745763	0.0080183276	0.00045624870000000005	0.00045624870000000005
G,4T	0.0057074914000000004	0.0056022409	0.00010525050000000005	0.00010525050000000005
G,4V	0.0067842605	0.0064935065	0.00029075399999999984	0.00029075399999999984
G,4W	0.0	0.0	0.0	0.0
G,4Y	0.0031746032000000003	0.0027700831	0.00040452010000000026	0.00040452010000000026
G,5G	0.00346921335	0.0035587189	-8.950555000000011e-05	8.950555000000011e-05
G,5H	0.0021881838	0.0021186441000000003	6.953969999999978e-05	6.953969999999978e-05
G,5I	0.005524861900000001	0.0052424640000000005	0.0002823979000000001	0.0002823979000000001
G,5K	0.0050441362	0.0063182079	-0.0012740716999999997	0.0012740716999999997
G,5L	0.0101351351	0.008841733000000001	0.0012934020999999987	0.0012934020999999987
G,5M	0.0020618557000000003	0.0019035533	0.00015830240000000028	0.00015830240000000028
G,5N	0.0044247788	0.0043478261	7.695269999999973e-05	7.695269999999973e-05
G,5P	0.0049066857	0.0048231511	8.35345999999999e-05	8.35345999999999e-05
G,5Q	0.0042105263000000006	0.0041493776	6.114870000000026e-05	6.114870000000026e-05
G,5R	0.0052910053	0.0055762082	-0.0002852028999999999	0.0002852028999999999
G,5S	0.008097166000000001	0.0076754386	0.0004217274000000012	0.0004217274000000012
G,5T	0.0057803468	0.005524861900000001	0.00025548489999999927	0.00025548489999999927
G,5V	0.0070754717000000005	0.0068119891000000005	0.0002634826	0.0002634826
G,5W	0.0	0.0	0.0	0.0
G,5Y	0.0031055901	0.0025773196	0.0005282705000000001	0.0005282705000000001
H,1H	0.0	0.0	0.0	0.0
H,1I	0.0019342360000000002	0.0019305019000000001	3.734100000000063e-06	3.734100000000063e-06
H,1K	0.0019607843000000002	0.0026143791	-0.0006535947999999998	0.0006535947999999998
H,1L	0.0043668122	0.0039456379	0.0004211743000000004	0.0004211743000000004
H,1M	0.0	0.0	0.0	0.0
H,1N	0.0014556041000000001	0.0014025245	5.3079600000000135e-05	5.3079600000000135e-05
H,1P	0.0018814692000000003	0.0018761726000000002	5.296600000000108e-06	5.296600000000108e-06
H,1Q	0.0017391304000000001	0.0017211704	1.7960000000000025e-05	1.7960000000000025e-05
H,1R	0.0022573363	0.0023201856	-6.28492999999999e-05	6.28492999999999e-05
H,1S	0.0028901734	0.0027548209	0.00013535249999999978	0.00013535249999999978
H,1T	0.0018450185	0.0017605634	8.445510000000002e-05	8.445510000000002e-05
H,1V	0.0022586116500000002	0.0022271715	3.1440150000000035e-05	3.1440150000000035e-05
H,1W	0.0	0.0	0.0	0.0
H,1Y	0.0	0.0	0.0	0.0
H,2H	0.0	0.0	0.0	0.0
H,2I	0.0019206154000000002	0.0018552876000000002	6.532780000000006e-05	6.532780000000006e-05
H,2K	0.0019762846000000002	0.0025125628	-0.0005362781999999999	0.0005362781999999999
H,2L	0.0041666667	0.0038461538	0.0003205129000000001	0.0003205129000000001
H,2M	0.0	0.0	0.0	0.0
H,2N	0.0016583748	0.0016420361	1.6338700000000095e-05	1.6338700000000095e-05
H,2P	0.00172191165	0.0017006803	2.123134999999993e-05	2.123134999999993e-05
H,2Q	0.0017867784999999999	0.0018281536	-4.137510000000021e-05	4.137510000000021e-05
H,2R	0.0022446689	0.0022675737	-2.290480000000008e-05	2.290480000000008e-05
H,2S	0.0027472527	0.0025575448	0.0001897079000000002	0.0001897079000000002
H,2T	0.00178173755	0.0016750419	0.00010669564999999997	0.00010669564999999997
H,2V	0.0024509804	0.002247191	0.00020378939999999993	0.00020378939999999993
H,2W	0.0	0.0	0.0	0.0
H,2Y	0.00043089880000000004	0.0004468275	-1.5928699999999982e-05	1.5928699999999982e-05
H,3H	0.0	0.0	0.0	0.0
H,3I	0.0019464725	0.0018248175	0.00012165500000000003	0.00012165500000000003
H,3K	0.0019289504000000002	0.0024968789	-0.0005679284999999998	0.0005679284999999998
H,3L	0.0040816327	0.0038119441000000003	0.00026968859999999947	0.00026968859999999947
H,3M	0.0	0.0	0.0	0.0
H,3N	0.0016286645	0.0016155089	1.3155600000000142e-05	1.3155600000000142e-05
H,3P	0.0016806723000000001	0.0016380016	4.26707000000001e-05	4.26707000000001e-05
H,3Q	0.0017152659	0.0016666667	4.859919999999993e-05	4.859919999999993e-05
H,3R	0.0022675737	0.0023419204	-7.434670000000011e-05	7.434670000000011e-05
H,3S	0.0030067654	0.0028328612	0.00017390419999999997	0.00017390419999999997
H,3T	0.0019801980000000003	0.0018552876000000002	0.00012491040000000013	0.00012491040000000013
H,3V	0.002293578	0.002247191	4.6387000000000164e-05	4.6387000000000164e-05
H,3W	0.0	0.0	0.0	0.0
H,3Y	0.0	0.0	0.0	0.0
H,4H	0.0	0.0	0.0	0.0
H,4I	0.0019132661	0.0019672131000000002	-5.394700000000015e-05	5.394700000000015e-05
H,4K	0.0019342360000000002	0.0023952096	-0.0004609735999999997	0.0004609735999999997
H,4L	0.0041493776	0.0038314176	0.0003179600000000004	0.0003179600000000004
H,4M	0.0	0.0	0.0	0.0
H,4N	0.0015673981	0.0014880952000000001	7.930289999999993e-05	7.930289999999993e-05
H,4P	0.0017722644	0.0016863406000000001	8.592379999999996e-05	8.592379999999996e-05
H,4Q	0.0016528926	0.0016542597	-1.3670999999999822e-06	1.3670999999999822e-06
H,4R	0.0020964361	0.0021413276	-4.4891499999999765e-05	4.4891499999999765e-05
H,4S	0.00295967485	0.0028208745000000003	0.0001388003499999996	0.0001388003499999996
H,4T	0.0019607843000000002	0.001910828	4.995630000000019e-05	4.995630000000019e-05
H,4V	0.0023823713	0.0022505626	0.0001318087	0.0001318087
H,4W	0.0	0.0	0.0	0.0
H,4Y	0.0	0.0	0.0	0.0
H,5H	0.0	0.0	0.0	0.0
H,5I	0.0018248175	0.0017421603	8.265719999999994e-05	8.265719999999994e-05
H,5K	0.0019607843000000002	0.0025641026	-0.0006033182999999999	0.0006033182999999999
H,5L	0.004	0.0036652413	0.0003347586999999999	0.0003347586999999999
H,5M	0.0	0.0	0.0	0.0
H,5N	0.0015898251	0.0015576324000000001	3.219269999999992e-05	3.219269999999992e-05
H,5P	0.0017820019500000002	0.0017761989	5.803050000000205e-06	5.803050000000205e-06
H,5Q	0.0016556291	0.0017331023000000001	-7.747320000000006e-05	7.747320000000006e-05
H,5R	0.0021459227	0.0020964361	4.948659999999983e-05	4.948659999999983e-05
H,5S	0.0031055901	0.0029090909	0.00019649920000000022	0.00019649920000000022
H,5T	0.00200602005	0.0019361084	6.991164999999998e-05	6.991164999999998e-05
H,5V	0.0023696682	0.0022573363	0.00011233190000000011	0.00011233190000000011
H,5W	0.0	0.0	0.0	0.0
H,5Y	0.0	0.0	0.0	0.0
I,1I	0.0020533881	0.0019083969	0.0001449912000000002	0.0001449912000000002
I,1K	0.0051020408	0.0065019506000000005	-0.0013999098000000007	0.0013999098000000007
I,1L	0.008720930200000001	0.00723589	0.001485040200000001	0.001485040200000001
I,1M	0.0014104372000000001	0.0013280212	8.241600000000009e-05	8.241600000000009e-05
[truncated: 460 more rows]
