# Supplementary material for: PICNIC accurately predicts condensate-forming proteins regardless of their structural disorder across organisms
Source: Nat Commun. 2024 Dec 11;15:10668. doi: 10.1038/s41467-024-55089-x (PMC11634905; doi:10.1038/s41467-024-55089-x)
Supplement: Supplementary file 11 — Source Data files [file 41467_2024_55089_MOESM11_ESM.zip › Source_Data_file/supplementary/Figure_S7/celegans_nogokeys_picnic18.txt]

key	alldistr	picnicdistr	picnicdiff	picnicabsdiff
A-310Helix-d	0.0	0.0	0.0	0.0
A-310Helix-h	0.0	0.0	0.0	0.0
A-310Helix-l	0.0	0.0	0.0	0.0
A-310Helix-m	0.0	0.0	0.0	0.0
A-AlphaHelix-d	0.0	0.0	0.0	0.0
A-AlphaHelix-h	0.0173913043	0.018018018	-0.0006267136999999999	0.0006267136999999999
A-AlphaHelix-l	0.0	0.0	0.0	0.0
A-AlphaHelix-m	0.0065789474	0.005464480900000001	0.0011144664999999995	0.0011144664999999995
A-Bridge-d	0.0	0.0	0.0	0.0
A-Bridge-h	0.0	0.0	0.0	0.0
A-Bridge-l	0.0	0.0	0.0	0.0
A-Bridge-m	0.0	0.0	0.0	0.0
A-Coil-d	0.0026666667	0.0043763676	-0.0017097009	0.0017097009
A-Coil-h	0.0	0.0018281536	-0.0018281536	0.0018281536
A-Coil-l	0.0	0.0	0.0	0.0
A-Coil-m	0.0	0.0010188487	-0.0010188487	0.0010188487
A-PiHelix-d	0.0	0	0.0	0.0
A-PiHelix-h	0.0	0.0	0.0	0.0
A-PiHelix-l	0.0	0	0.0	0.0
A-PiHelix-m	0.0	0.0	0.0	0.0
A-Strand-d	0.0	0.0	0.0	0.0
A-Strand-h	0.0015313936	0.0041407867	-0.0026093931000000002	0.0026093931000000002
A-Strand-l	0.0	0.0	0.0	0.0
A-Strand-m	0.0	0.0	0.0	0.0
A-Turn-d	0.0	0.0	0.0	0.0
A-Turn-h	0.0	0.0021978022	-0.0021978022	0.0021978022
A-Turn-l	0.0	0.0	0.0	0.0
A-Turn-m	0.0	0.0018348624000000002	-0.0018348624000000002	0.0018348624000000002
C-310Helix-d	0.0	0.0	0.0	0.0
C-310Helix-h	0.0	0.0	0.0	0.0
C-310Helix-l	0.0	0.0	0.0	0.0
C-310Helix-m	0.0	0.0	0.0	0.0
C-AlphaHelix-d	0.0	0.0	0.0	0.0
C-AlphaHelix-h	0.0037453184000000002	0.00270027	0.0010450484000000004	0.0010450484000000004
C-AlphaHelix-l	0.0	0.0	0.0	0.0
C-AlphaHelix-m	0.0	0.0	0.0	0.0
C-Bridge-d	0.0	0.0	0.0	0.0
C-Bridge-h	0.0	0.0	0.0	0.0
C-Bridge-l	0.0	0.0	0.0	0.0
C-Bridge-m	0.0	0.0	0.0	0.0
C-Coil-d	0.0	0.0	0.0	0.0
C-Coil-h	0.0	0.0	0.0	0.0
C-Coil-l	0.0	0.0	0.0	0.0
C-Coil-m	0.0	0.0	0.0	0.0
C-PiHelix-d	0.0	0	0.0	0.0
C-PiHelix-h	0.0	0.0	0.0	0.0
C-PiHelix-l	0.0	0	0.0	0.0
C-PiHelix-m	0.0	0.0	0.0	0.0
C-Strand-d	0.0	0.0	0.0	0.0
C-Strand-h	0.0	0.001490313	-0.001490313	0.001490313
C-Strand-l	0.0	0.0	0.0	0.0
C-Strand-m	0.0	0.0	0.0	0.0
C-Turn-d	0.0	0.0	0.0	0.0
C-Turn-h	0.0	0.0	0.0	0.0
C-Turn-l	0.0	0.0	0.0	0.0
C-Turn-m	0.0	0.0	0.0	0.0
D-310Helix-d	0.0	0.0	0.0	0.0
D-310Helix-h	0.0	0.0	0.0	0.0
D-310Helix-l	0.0	0.0	0.0	0.0
D-310Helix-m	0.0	0.0	0.0	0.0
D-AlphaHelix-d	0.0	0.0	0.0	0.0
D-AlphaHelix-h	0.00618875875	0.0097087379	-0.0035199791499999997	0.0035199791499999997
D-AlphaHelix-l	0.0	0.0	0.0	0.0
D-AlphaHelix-m	0.0030581040000000003	0.0031201248	-6.202079999999971e-05	6.202079999999971e-05
D-Bridge-d	0.0	0.0	0.0	0.0
D-Bridge-h	0.0	0.0	0.0	0.0
D-Bridge-l	0.0	0.0	0.0	0.0
D-Bridge-m	0.0	0.0	0.0	0.0
D-Coil-d	0.0015278848	0.0030075188	-0.001479634	0.001479634
D-Coil-h	0.0015243902	0.0029761905000000003	-0.0014518003000000002	0.0014518003000000002
D-Coil-l	0.0	0.0	0.0	0.0
D-Coil-m	0.0019607843000000002	0.0022421525	-0.0002813681999999998	0.0002813681999999998
D-PiHelix-d	0.0	0	0.0	0.0
D-PiHelix-h	0.0	0.0	0.0	0.0
D-PiHelix-l	0.0	0.0	0.0	0.0
D-PiHelix-m	0.0	0.0	0.0	0.0
D-Strand-d	0.0	0.0	0.0	0.0
D-Strand-h	0.0	0.0020597322	-0.0020597322	0.0020597322
D-Strand-l	0.0	0.0	0.0	0.0
D-Strand-m	0.0	0.0	0.0	0.0
D-Turn-d	0.0	0.0	0.0	0.0
D-Turn-h	0.0025773196	0.0054347826	-0.002857463	0.002857463
D-Turn-l	0.0	0.001019368	-0.001019368	0.001019368
D-Turn-m	0.0030959752	0.0041493776	-0.0010534024000000003	0.0010534024000000003
E-310Helix-d	0.0	0.0	0.0	0.0
E-310Helix-h	0.0	0.0	0.0	0.0
E-310Helix-l	0.0	0.0	0.0	0.0
E-310Helix-m	0.0	0.0	0.0	0.0
E-AlphaHelix-d	0.0	0.0	0.0	0.0
E-AlphaHelix-h	0.01049672015	0.0179372197	-0.00744049955	0.00744049955
E-AlphaHelix-l	0.0	0.0	0.0	0.0
E-AlphaHelix-m	0.0059347181	0.0065359477	-0.0006012296000000002	0.0006012296000000002
E-Bridge-d	0.0	0.0	0.0	0.0
E-Bridge-h	0.0	0.0	0.0	0.0
E-Bridge-l	0.0	0.0	0.0	0.0
E-Bridge-m	0.0	0.0	0.0	0.0
E-Coil-d	0.0026109661	0.0041493776	-0.0015384115000000001	0.0015384115000000001
E-Coil-h	0.0	0.0015015015	-0.0015015015	0.0015015015
E-Coil-l	0.0	0.0	0.0	0.0
E-Coil-m	0.0	0.0016920474	-0.0016920474	0.0016920474
E-PiHelix-d	0.0	0	0.0	0.0
E-PiHelix-h	0.0	0.0	0.0	0.0
E-PiHelix-l	0.0	0	0.0	0.0
E-PiHelix-m	0.0	0.0	0.0	0.0
E-Strand-d	0.0	0.0	0.0	0.0
E-Strand-h	0.0	0.0035087719000000002	-0.0035087719000000002	0.0035087719000000002
E-Strand-l	0.0	0.0	0.0	0.0
E-Strand-m	0.0	0.0	0.0	0.0
E-Turn-d	0.0	0.0	0.0	0.0
E-Turn-h	0.0	0.0025575448	-0.0025575448	0.0025575448
E-Turn-l	0.0	0.0	0.0	0.0
E-Turn-m	0.0020703934	0.0027173913	-0.0006469979000000002	0.0006469979000000002
F-310Helix-d	0.0	0.0	0.0	0.0
F-310Helix-h	0.0	0.0	0.0	0.0
F-310Helix-l	0.0	0.0	0.0	0.0
F-310Helix-m	0.0	0.0	0.0	0.0
F-AlphaHelix-d	0.0	0.0	0.0	0.0
F-AlphaHelix-h	0.01153529335	0.0084745763	0.00306071705	0.00306071705
F-AlphaHelix-l	0.0	0.0	0.0	0.0
F-AlphaHelix-m	0.00406710835	0.0016313214000000002	0.0024357869500000002	0.0024357869500000002
F-Bridge-d	0.0	0.0	0.0	0.0
F-Bridge-h	0.0	0.0	0.0	0.0
F-Bridge-l	0.0	0.0	0.0	0.0
F-Bridge-m	0.0	0.0	0.0	0.0
F-Coil-d	0.0	0.0	0.0	0.0
F-Coil-h	0.0	0.0013717421	-0.0013717421	0.0013717421
F-Coil-l	0.0	0.0	0.0	0.0
F-Coil-m	0.0	0.0	0.0	0.0
F-PiHelix-d	0.0	0	0.0	0.0
F-PiHelix-h	0.0	0.0	0.0	0.0
F-PiHelix-l	0.0	0	0.0	0.0
F-PiHelix-m	0.0	0.0	0.0	0.0
F-Strand-d	0.0	0.0	0.0	0.0
F-Strand-h	0.0030864198000000002	0.0057915058	-0.0027050859999999998	0.0027050859999999998
F-Strand-l	0.0	0.0	0.0	0.0
F-Strand-m	0.0	0.0	0.0	0.0
F-Turn-d	0.0	0.0	0.0	0.0
F-Turn-h	0.0	0.0015479876	-0.0015479876	0.0015479876
F-Turn-l	0.0	0.0	0.0	0.0
F-Turn-m	0.0	0.0	0.0	0.0
G-310Helix-d	0.0	0.0	0.0	0.0
G-310Helix-h	0.0	0.0	0.0	0.0
G-310Helix-l	0.0	0.0	0.0	0.0
G-310Helix-m	0.0	0.0	0.0	0.0
G-AlphaHelix-d	0.0	0.0	0.0	0.0
G-AlphaHelix-h	0.0050083472	0.0042857143	0.0007226328999999998	0.0007226328999999998
G-AlphaHelix-l	0.0	0.0	0.0	0.0
G-AlphaHelix-m	0.0018903592000000002	0.0	0.0018903592000000002	0.0018903592000000002
G-Bridge-d	0.0	0.0	0.0	0.0
G-Bridge-h	0.0	0.0	0.0	0.0
G-Bridge-l	0.0	0.0	0.0	0.0
G-Bridge-m	0.0	0.0	0.0	0.0
G-Coil-d	0.0026109661	0.0040753948	-0.0014644286999999996	0.0014644286999999996
G-Coil-h	0.002279203	0.0043956044	-0.0021164014	0.0021164014
G-Coil-l	0.0	0.0	0.0	0.0
G-Coil-m	0.0025641026	0.0029498525	-0.0003857498999999998	0.0003857498999999998
G-PiHelix-d	0.0	0	0.0	0.0
G-PiHelix-h	0.0	0.0	0.0	0.0
G-PiHelix-l	0.0	0.0	0.0	0.0
G-PiHelix-m	0.0	0.0	0.0	0.0
G-Strand-d	0.0	0.0	0.0	0.0
G-Strand-h	0.0	0.0024154589	-0.0024154589	0.0024154589
G-Strand-l	0.0	0.0	0.0	0.0
G-Strand-m	0.0	0.0	0.0	0.0
G-Turn-d	0.0	0.0	0.0	0.0
G-Turn-h	0.00204708505	0.0048309179	-0.0027838328500000005	0.0027838328500000005
G-Turn-l	0.0	0.001261034	-0.001261034	0.001261034
G-Turn-m	0.0035555584	0.004784689	-0.0012291306	0.0012291306
H-310Helix-d	0.0	0.0	0.0	0.0
H-310Helix-h	0.0	0.0	0.0	0.0
H-310Helix-l	0.0	0.0	0.0	0.0
H-310Helix-m	0.0	0.0	0.0	0.0
H-AlphaHelix-d	0.0	0.0	0.0	0.0
H-AlphaHelix-h	0.0033717339	0.003968254	-0.0005965201000000002	0.0005965201000000002
H-AlphaHelix-l	0.0	0.0	0.0	0.0
H-AlphaHelix-m	0.0007840093000000001	0.0	0.0007840093000000001	0.0007840093000000001
H-Bridge-d	0.0	0.0	0.0	0.0
H-Bridge-h	0.0	0.0	0.0	0.0
H-Bridge-l	0.0	0.0	0.0	0.0
H-Bridge-m	0.0	0.0	0.0	0.0
H-Coil-d	0.0	0.0	0.0	0.0
H-Coil-h	0.0	0.0	0.0	0.0
H-Coil-l	0.0	0.0	0.0	0.0
H-Coil-m	0.0	0.0	0.0	0.0
H-PiHelix-d	0.0	0	0.0	0.0
H-PiHelix-h	0.0	0.0	0.0	0.0
H-PiHelix-l	0.0	0	0.0	0.0
H-PiHelix-m	0.0	0.0	0.0	0.0
H-Strand-d	0.0	0.0	0.0	0.0
H-Strand-h	0.0	0.0013495277000000001	-0.0013495277000000001	0.0013495277000000001
H-Strand-l	0.0	0.0	0.0	0.0
H-Strand-m	0.0	0.0	0.0	0.0
H-Turn-d	0.0	0.0	0.0	0.0
H-Turn-h	0.0	0.0008968610000000001	-0.0008968610000000001	0.0008968610000000001
H-Turn-l	0.0	0.0	0.0	0.0
H-Turn-m	0.0	0.0	0.0	0.0
I-310Helix-d	0.0	0.0	0.0	0.0
I-310Helix-h	0.0	0.0	0.0	0.0
I-310Helix-l	0.0	0.0	0.0	0.0
I-310Helix-m	0.0	0.0	0.0	0.0
I-AlphaHelix-d	0.0	0.0	0.0	0.0
I-AlphaHelix-h	0.0167014614	0.0143198091	0.0023816522999999985	0.0023816522999999985
I-AlphaHelix-l	0.0	0.0	0.0	0.0
I-AlphaHelix-m	0.00585137705	0.0030120482000000003	0.00283932885	0.00283932885
I-Bridge-d	0.0	0.0	0.0	0.0
I-Bridge-h	0.0	0.0	0.0	0.0
I-Bridge-l	0.0	0.0	0.0	0.0
I-Bridge-m	0.0	0.0	0.0	0.0
I-Coil-d	0.0016393443000000001	0.0014144272	0.00022491710000000008	0.00022491710000000008
I-Coil-h	0.0	0.0020533881	-0.0020533881	0.0020533881
I-Coil-l	0.0	0.0	0.0	0.0
I-Coil-m	0.0	0.0	0.0	0.0
I-PiHelix-d	0.0	0	0.0	0.0
I-PiHelix-h	0.0	0.0	0.0	0.0
I-PiHelix-l	0.0	0	0.0	0.0
I-PiHelix-m	0.0	0.0	0.0	0.0
I-Strand-d	0.0	0.0	0.0	0.0
I-Strand-h	0.0049751244	0.010714285700000001	-0.005739161300000001	0.005739161300000001
I-Strand-l	0.0	0.0	0.0	0.0
I-Strand-m	0.0	0.0	0.0	0.0
I-Turn-d	0.0	0.0	0.0	0.0
I-Turn-h	0.0	0.0012269939	-0.0012269939	0.0012269939
I-Turn-l	0.0	0.0	0.0	0.0
I-Turn-m	0.0	0.0	0.0	0.0
K-310Helix-d	0.0	0.0	0.0	0.0
K-310Helix-h	0.0	0.0	0.0	0.0
K-310Helix-l	0.0	0.0	0.0	0.0
K-310Helix-m	0.0	0.0	0.0	0.0
K-AlphaHelix-d	0.0	0.0	0.0	0.0
K-AlphaHelix-h	0.0104712042	0.0162454874	-0.005774283200000001	0.005774283200000001
K-AlphaHelix-l	0.0	0.0	0.0	0.0
K-AlphaHelix-m	0.0064516129000000005	0.0059347181	0.0005168948000000007	0.0005168948000000007
K-Bridge-d	0.0	0.0	0.0	0.0
K-Bridge-h	0.0	0.0	0.0	0.0
K-Bridge-l	0.0	0.0	0.0	0.0
K-Bridge-m	0.0	0.0	0.0	0.0
K-Coil-d	0.0027173913	0.0041493776	-0.0014319863000000002	0.0014319863000000002
K-Coil-h	0.0010875479	0.0033296337	-0.0022420858	0.0022420858
K-Coil-l	0.0	0.00110011	-0.00110011	0.00110011
K-Coil-m	0.0019811793	0.0025839793000000002	-0.0006028000000000001	0.0006028000000000001
K-PiHelix-d	0.0	0	0.0	0.0
K-PiHelix-h	0.0	0.0	0.0	0.0
K-PiHelix-l	0.0	0	0.0	0.0
K-PiHelix-m	0.0	0.0	0.0	0.0
K-Strand-d	0.0	0.0	0.0	0.0
K-Strand-h	0.001146789	0.0043572985000000005	-0.0032105095000000004	0.0032105095000000004
K-Strand-l	0.0	0.0	0.0	0.0
K-Strand-m	0.0	0.0	0.0	0.0
K-Turn-d	0.0	0.0	0.0	0.0
K-Turn-h	0.0008837827500000001	0.0033444816	-0.00246069885	0.00246069885
K-Turn-l	0.0	0.0	0.0	0.0
K-Turn-m	0.0021834061	0.0028653295	-0.0006819233999999998	0.0006819233999999998
L-310Helix-d	0.0	0.0	0.0	0.0
L-310Helix-h	0.0	0.0	0.0	0.0
L-310Helix-l	0.0	0.0	0.0	0.0
L-310Helix-m	0.0	0.0	0.0	0.0
L-AlphaHelix-d	0.0	0.0	0.0	0.0
L-AlphaHelix-h	0.027906976700000002	0.0250896057	0.0028173710000000025	0.0028173710000000025
L-AlphaHelix-l	0.0006103238999999999	0.0	0.0006103238999999999	0.0006103238999999999
L-AlphaHelix-m	0.0099392631	0.0058651026	0.0040741605	0.0040741605
L-Bridge-d	0.0	0.0	0.0	0.0
L-Bridge-h	0.0	0.0	0.0	0.0
L-Bridge-l	0.0	0.0	0.0	0.0
L-Bridge-m	0.0	0.0	0.0	0.0
L-Coil-d	0.00240288385	0.0025	-9.711615000000022e-05	9.711615000000022e-05
L-Coil-h	0.0019627104000000005	0.0033057851	-0.0013430746999999995	0.0013430746999999995
L-Coil-l	0.0	0.0	0.0	0.0
L-Coil-m	0.00123001415	0.0017123288	-0.00048231464999999997	0.00048231464999999997
L-PiHelix-d	0.0	0	0.0	0.0
L-PiHelix-h	0.0	0.0	0.0	0.0
L-PiHelix-l	0.0	0	0.0	0.0
L-PiHelix-m	0.0	0.0	0.0	0.0
L-Strand-d	0.0	0.0	0.0	0.0
L-Strand-h	0.00410467015	0.0097323601	-0.0056276899500000005	0.0056276899500000005
L-Strand-l	0.0	0.0	0.0	0.0
L-Strand-m	0.0	0.0	0.0	0.0
L-Turn-d	0.0	0.0	0.0	0.0
L-Turn-h	0.0013783604	0.0027777778	-0.0013994174000000002	0.0013994174000000002
L-Turn-l	0.0	0.0	0.0	0.0
L-Turn-m	0.0	0.0012820513	-0.0012820513	0.0012820513
M-310Helix-d	0.0	0.0	0.0	0.0
M-310Helix-h	0.0	0.0	0.0	0.0
M-310Helix-l	0.0	0.0	0.0	0.0
M-310Helix-m	0.0	0.0	0.0	0.0
M-AlphaHelix-d	0.0	0.0	0.0	0.0
M-AlphaHelix-h	0.005988024000000001	0.0056818182	0.00030620580000000064	0.00030620580000000064
M-AlphaHelix-l	0.0	0.0	0.0	0.0
M-AlphaHelix-m	0.0025773196	0.0014727541	0.0011045655	0.0011045655
M-Bridge-d	0.0	0.0	0.0	0.0
M-Bridge-h	0.0	0.0	0.0	0.0
M-Bridge-l	0.0	0.0	0.0	0.0
M-Bridge-m	0.0	0.0	0.0	0.0
M-Coil-d	0.0027027027	0.0028214430000000003	-0.0001187403000000001	0.0001187403000000001
M-Coil-h	0.0	0.0	0.0	0.0
M-Coil-l	0.0	0.0	0.0	0.0
M-Coil-m	0.0	0.0	0.0	0.0
M-PiHelix-d	0.0	0	0.0	0.0
M-PiHelix-h	0.0	0.0	0.0	0.0
M-PiHelix-l	0.0	0	0.0	0.0
M-PiHelix-m	0.0	0	0.0	0.0
M-Strand-d	0.0	0.0	0.0	0.0
M-Strand-h	0.0	0.0019083969	-0.0019083969	0.0019083969
M-Strand-l	0.0	0.0	0.0	0.0
M-Strand-m	0.0	0.0	0.0	0.0
M-Turn-d	0.0	0.0	0.0	0.0
M-Turn-h	0.0	0.0	0.0	0.0
M-Turn-l	0.0	0.0	0.0	0.0
M-Turn-m	0.0	0.0	0.0	0.0
N-310Helix-d	0.0	0.0	0.0	0.0
N-310Helix-h	0.0	0.0	0.0	0.0
N-310Helix-l	0.0	0.0	0.0	0.0
N-310Helix-m	0.0	0.0	0.0	0.0
N-AlphaHelix-d	0.0	0.0	0.0	0.0
N-AlphaHelix-h	0.006593406600000001	0.0065217391	7.166750000000069e-05	7.166750000000069e-05
N-AlphaHelix-l	0.0	0.0	0.0	0.0
N-AlphaHelix-m	0.00325998585	0.0023640662000000002	0.0008959196499999998	0.0008959196499999998
N-Bridge-d	0.0	0.0	0.0	0.0
N-Bridge-h	0.0	0.0	0.0	0.0
N-Bridge-l	0.0	0.0	0.0	0.0
N-Bridge-m	0.0	0.0	0.0	0.0
N-Coil-d	0.00247985215	0.0028328612	-0.00035300904999999985	0.00035300904999999985
N-Coil-h	0.0014561341500000003	0.0024449878000000003	-0.00098885365	0.00098885365
N-Coil-l	0.0	0.0	0.0	0.0
N-Coil-m	0.0016474465	0.001490313	0.0001571335	0.0001571335
N-PiHelix-d	0.0	0	0.0	0.0
N-PiHelix-h	0.0	0.0	0.0	0.0
N-PiHelix-l	0.0	0.0	0.0	0.0
N-PiHelix-m	0.0	0.0	0.0	0.0
N-Strand-d	0.0	0.0	0.0	0.0
N-Strand-h	0.0	0.0015686275000000001	-0.0015686275000000001	0.0015686275000000001
N-Strand-l	0.0	0.0	0.0	0.0
N-Strand-m	0.0	0.0	0.0	0.0
N-Turn-d	0.0	0.0	0.0	0.0
N-Turn-h	0.0021390398499999998	0.0037243948	-0.0015853549500000003	0.0015853549500000003
N-Turn-l	0.0	0.0	0.0	0.0
N-Turn-m	0.00292611715	0.0029498525	-2.373534999999989e-05	2.373534999999989e-05
P-310Helix-d	0.0	0.0	0.0	0.0
P-310Helix-h	0.0	0.0	0.0	0.0
P-310Helix-l	0.0	0.0	0.0	0.0
P-310Helix-m	0.0	0.0	0.0	0.0
P-AlphaHelix-d	0.0	0.0	0.0	0.0
P-AlphaHelix-h	0.0024691358	0.0020833333000000002	0.00038580249999999993	0.00038580249999999993
P-AlphaHelix-l	0.0	0.0	0.0	0.0
P-AlphaHelix-m	0.0	0.0	0.0	0.0
P-Bridge-d	0.0	0.0	0.0	0.0
P-Bridge-h	0.0	0.0	0.0	0.0
P-Bridge-l	0.0	0.0	0.0	0.0
P-Bridge-m	0.0	0.0	0.0	0.0
P-Coil-d	0.0034364261000000003	0.0045045045	-0.0010680783999999998	0.0010680783999999998
P-Coil-h	0.0025252525	0.0042372881	-0.0017120356	0.0017120356
P-Coil-l	0.0017182131000000002	0.0016207455	9.746760000000016e-05	9.746760000000016e-05
P-Coil-m	0.002739726	0.0029006526000000003	-0.00016092660000000024	0.00016092660000000024
P-PiHelix-d	0.0	0	0.0	0.0
P-PiHelix-h	0.0	0.0	0.0	0.0
P-PiHelix-l	0.0	0	0.0	0.0
P-PiHelix-m	0.0	0	0.0	0.0
P-Strand-d	0.0	0.0	0.0	0.0
P-Strand-h	0.0	0.0	0.0	0.0
P-Strand-l	0.0	0.0	0.0	0.0
P-Strand-m	0.0	0.0	0.0	0.0
P-Turn-d	0.0	0.0	0.0	0.0
P-Turn-h	0.0022026432000000003	0.0039577836000000005	-0.0017551404000000002	0.0017551404000000002
P-Turn-l	0.0	0.0	0.0	0.0
P-Turn-m	0.0025773196	0.0026809651	-0.00010364550000000004	0.00010364550000000004
Q-310Helix-d	0.0	0.0	0.0	0.0
Q-310Helix-h	0.0	0.0	0.0	0.0
Q-310Helix-l	0.0	0.0	0.0	0.0
Q-310Helix-m	0.0	0.0	0.0	0.0
Q-AlphaHelix-d	0.0	0.0	0.0	0.0
Q-AlphaHelix-h	0.007347542550000001	0.0090361446	-0.0016886020499999998	0.0016886020499999998
Q-AlphaHelix-l	0.0	0.0	0.0	0.0
Q-AlphaHelix-m	0.0038809832000000002	0.0031249999999999997	0.0007559832000000005	0.0007559832000000005
Q-Bridge-d	0.0	0.0	0.0	0.0
Q-Bridge-h	0.0	0.0	0.0	0.0
Q-Bridge-l	0.0	0.0	0.0	0.0
Q-Bridge-m	0.0	0.0	0.0	0.0
Q-Coil-d	0.0012269957	0.0020964361	-0.0008694404000000001	0.0008694404000000001
Q-Coil-h	0.0	0.0	0.0	0.0
Q-Coil-l	0.0	0.0	0.0	0.0
Q-Coil-m	0.0	0.0	0.0	0.0
Q-PiHelix-d	0.0	0	0.0	0.0
Q-PiHelix-h	0.0	0.0	0.0	0.0
Q-PiHelix-l	0.0	0	0.0	0.0
Q-PiHelix-m	0.0	0	0.0	0.0
Q-Strand-d	0.0	0.0	0.0	0.0
Q-Strand-h	0.0	0.0016863406000000001	-0.0016863406000000001	0.0016863406000000001
Q-Strand-l	0.0	0.0	0.0	0.0
Q-Strand-m	0.0	0.0	0.0	0.0
Q-Turn-d	0.0	0.0	0.0	0.0
Q-Turn-h	0.0	0.0	0.0	0.0
Q-Turn-l	0.0	0.0	0.0	0.0
Q-Turn-m	0.0	0.0	0.0	0.0
R-310Helix-d	0.0	0.0	0.0	0.0
R-310Helix-h	0.0	0.0	0.0	0.0
R-310Helix-l	0.0	0.0	0.0	0.0
R-310Helix-m	0.0	0.0	0.0	0.0
R-AlphaHelix-d	0.0	0.0	0.0	0.0
R-AlphaHelix-h	0.0091463415	0.0117878193	-0.0026414778	0.0026414778
R-AlphaHelix-l	0.0	0.0	0.0	0.0
R-AlphaHelix-m	0.0055594189500000005	0.0043196544	0.0012397645500000004	0.0012397645500000004
R-Bridge-d	0.0	0.0	0.0	0.0
R-Bridge-h	0.0	0.0	0.0	0.0
R-Bridge-l	0.0	0.0	0.0	0.0
R-Bridge-m	0.0	0.0	0.0	0.0
R-Coil-d	0.0020040080000000003	0.0027985075	-0.0007944994999999999	0.0007944994999999999
R-Coil-h	0.0	0.002247191	-0.002247191	0.002247191
R-Coil-l	0.0	0.0	0.0	0.0
R-Coil-m	0.0	0.0014577259	-0.0014577259	0.0014577259
R-PiHelix-d	0.0	0	0.0	0.0
R-PiHelix-h	0.0	0.0	0.0	0.0
R-PiHelix-l	0.0	0.0	0.0	0.0
R-PiHelix-m	0.0	0	0.0	0.0
R-Strand-d	0.0	0.0	0.0	0.0
R-Strand-h	0.00074447445	0.0035971223	-0.00285264785	0.00285264785
R-Strand-l	0.0	0.0	0.0	0.0
R-Strand-m	0.0	0.0	0.0	0.0
R-Turn-d	0.0	0.0	0.0	0.0
R-Turn-h	0.0	0.0022727273	-0.0022727273	0.0022727273
R-Turn-l	0.0	0.0	0.0	0.0
R-Turn-m	0.0	0.0016366612	-0.0016366612	0.0016366612
S-310Helix-d	0.0	0.0	0.0	0.0
S-310Helix-h	0.0	0.0	0.0	0.0
S-310Helix-l	0.0	0.0	0.0	0.0
S-310Helix-m	0.0	0.0	0.0	0.0
S-AlphaHelix-d	0.0	0.0	0.0	0.0
S-AlphaHelix-h	0.011111111100000001	0.009478673	0.0016324381000000013	0.0016324381000000013
S-AlphaHelix-l	0.00100909095	0.0	0.00100909095	0.00100909095
S-AlphaHelix-m	0.0057471264	0.0034843206	0.0022628058	0.0022628058
S-Bridge-d	0.0	0.0	0.0	0.0
S-Bridge-h	0.0	0.0	0.0	0.0
S-Bridge-l	0.0	0.0	0.0	0.0
S-Bridge-m	0.0	0.0	0.0	0.0
S-Coil-d	0.006024096400000001	0.0077220077	-0.0016979112999999995	0.0016979112999999995
S-Coil-h	0.0027173913	0.0036231884	-0.0009057970999999999	0.0009057970999999999
S-Coil-l	0.001814882	0.0012239902	0.0005908918000000001	0.0005908918000000001
S-Coil-m	0.003021148	0.0027657053	0.00025544270000000006	0.00025544270000000006
S-PiHelix-d	0.0	0	0.0	0.0
S-PiHelix-h	0.0	0.0	0.0	0.0
S-PiHelix-l	0.0	0	0.0	0.0
S-PiHelix-m	0.0	0.0	0.0	0.0
S-Strand-d	0.0	0.0	0.0	0.0
S-Strand-h	0.0015302299500000002	0.0033444816	-0.0018142516499999998	0.0018142516499999998
S-Strand-l	0.0	0.0	0.0	0.0
S-Strand-m	0.0	0.0	0.0	0.0
S-Turn-d	0.0006121825	0.0012300123	-0.0006178298	0.0006178298
S-Turn-h	0.0019455253000000001	0.00330033	-0.0013548047	0.0013548047
S-Turn-l	0.0011775121500000002	0.0009487666000000001	0.0002287455500000001	0.0002287455500000001
S-Turn-m	0.0028490028	0.0029498525	-0.00010084969999999988	0.00010084969999999988
T-310Helix-d	0.0	0.0	0.0	0.0
T-310Helix-h	0.0	0.0	0.0	0.0
T-310Helix-l	0.0	0.0	0.0	0.0
T-310Helix-m	0.0	0.0	0.0	0.0
T-AlphaHelix-d	0.0	0.0	0.0	0.0
T-AlphaHelix-h	0.009345794400000001	0.0081632653	0.0011825291000000012	0.0011825291000000012
T-AlphaHelix-l	0.0	0.0	0.0	0.0
T-AlphaHelix-m	0.004040404	0.0023255814	0.0017148226000000002	0.0017148226000000002
T-Bridge-d	0.0	0.0	0.0	0.0
T-Bridge-h	0.0	0.0	0.0	0.0
T-Bridge-l	0.0	0.0	0.0	0.0
T-Bridge-m	0.0	0.0	0.0	0.0
T-Coil-d	0.0032467532000000003	0.0040650407000000005	-0.0008182875000000002	0.0008182875000000002
T-Coil-h	0.0021008403	0.0032206119000000003	-0.0011197716	0.0011197716
T-Coil-l	0.0	0.0	0.0	0.0
T-Coil-m	0.0020855080000000002	0.0022421525	-0.0001566444999999998	0.0001566444999999998
T-PiHelix-d	0.0	0	0.0	0.0
T-PiHelix-h	0.0	0.0	0.0	0.0
T-PiHelix-l	0.0	0	0.0	0.0
T-PiHelix-m	0.0	0.0	0.0	0.0
T-Strand-d	0.0	0.0	0.0	0.0
T-Strand-h	0.0022111671	0.0046692607	-0.0024580936000000004	0.0024580936000000004
T-Strand-l	0.0	0.0	0.0	0.0
T-Strand-m	0.0	0.0	0.0	0.0
T-Turn-d	0.0	0.0	0.0	0.0
T-Turn-h	0.0005380232	0.0025316456	-0.0019936224	0.0019936224
T-Turn-l	0.0	0.0	0.0	0.0
T-Turn-m	0.0016260163	0.0019417476000000002	-0.0003157313000000002	0.0003157313000000002
V-310Helix-d	0.0	0.0	0.0	0.0
V-310Helix-h	0.0	0.0	0.0	0.0
V-310Helix-l	0.0	0.0	0.0	0.0
V-310Helix-m	0.0	0.0	0.0	0.0
V-AlphaHelix-d	0.0	0.0	0.0	0.0
V-AlphaHelix-h	0.0147058824	0.0127272727	0.0019786097	0.0019786097
V-AlphaHelix-l	0.0	0.0	0.0	0.0
V-AlphaHelix-m	0.0049751244	0.0026246719	0.0023504525	0.0023504525
V-Bridge-d	0.0	0.0	0.0	0.0
V-Bridge-h	0.0	0.0	0.0	0.0
V-Bridge-l	0.0	0.0	0.0	0.0
V-Bridge-m	0.0	0.0	0.0	0.0
V-Coil-d	0.0026809651	0.0029411765	-0.0002602113999999999	0.0002602113999999999
V-Coil-h	0.0	0.0023094688	-0.0023094688	0.0023094688
V-Coil-l	0.0	0.0	0.0	0.0
V-Coil-m	0.0	0.001261034	-0.001261034	0.001261034
V-PiHelix-d	0.0	0	0.0	0.0
V-PiHelix-h	0.0	0.0	0.0	0.0
V-PiHelix-l	0.0	0.0	0.0	0.0
V-PiHelix-m	0.0	0.0	0.0	0.0
V-Strand-d	0.0	0.0	0.0	0.0
V-Strand-h	0.0056338028000000005	0.013483146100000001	-0.0078493433	0.0078493433
V-Strand-l	0.0	0.0	0.0	0.0
V-Strand-m	0.0	0.0	0.0	0.0
V-Turn-d	0.0	0.0	0.0	0.0
V-Turn-h	0.0	0.0018975332000000001	-0.0018975332000000001	0.0018975332000000001
V-Turn-l	0.0	0.0	0.0	0.0
V-Turn-m	0.0	0.0	0.0	0.0
W-310Helix-d	0.0	0.0	0.0	0.0
W-310Helix-h	0.0	0.0	0.0	0.0
W-310Helix-l	0.0	0.0	0.0	0.0
W-310Helix-m	0.0	0.0	0.0	0.0
W-AlphaHelix-d	0.0	0.0	0.0	0.0
W-AlphaHelix-h	0.00243309	0.0019342360000000002	0.000498854	0.000498854
W-AlphaHelix-l	0.0	0.0	0.0	0.0
W-AlphaHelix-m	0.0	0.0	0.0	0.0
W-Bridge-d	0.0	0.0	0.0	0.0
W-Bridge-h	0.0	0.0	0.0	0.0
W-Bridge-l	0.0	0.0	0.0	0.0
W-Bridge-m	0.0	0.0	0.0	0.0
W-Coil-d	0.0	0.0	0.0	0.0
W-Coil-h	0.0	0.0	0.0	0.0
W-Coil-l	0.0	0.0	0.0	0.0
W-Coil-m	0.0	0.0	0.0	0.0
W-PiHelix-d	0.0	0	0.0	0.0
W-PiHelix-h	0.0	0.0	0.0	0.0
W-PiHelix-l	0.0	0	0.0	0.0
W-PiHelix-m	0.0	0	0.0	0.0
W-Strand-d	0.0	0.0	0.0	0.0
W-Strand-h	0.0	0.0	0.0	0.0
W-Strand-l	0.0	0.0	0.0	0.0
W-Strand-m	0.0	0.0	0.0	0.0
W-Turn-d	0.0	0.0	0.0	0.0
W-Turn-h	0.0	0.0	0.0	0.0
W-Turn-l	0.0	0.0	0.0	0.0
W-Turn-m	0.0	0.0	0.0	0.0
Y-310Helix-d	0.0	0.0	0.0	0.0
Y-310Helix-h	0.0	0.0	0.0	0.0
Y-310Helix-l	0.0	0.0	0.0	0.0
Y-310Helix-m	0.0	0.0	0.0	0.0
Y-AlphaHelix-d	0.0	0.0	0.0	0.0
Y-AlphaHelix-h	0.0073260073	0.006211180100000001	0.0011148271999999997	0.0011148271999999997
Y-AlphaHelix-l	0.0	0.0	0.0	0.0
Y-AlphaHelix-m	0.0023255814	0.0	0.0023255814	0.0023255814
Y-Bridge-d	0.0	0.0	0.0	0.0
Y-Bridge-h	0.0	0.0	0.0	0.0
Y-Bridge-l	0.0	0.0	0.0	0.0
Y-Bridge-m	0.0	0.0	0.0	0.0
Y-Coil-d	0.0	0.0	0.0	0.0
Y-Coil-h	0.0	0.0	0.0	0.0
Y-Coil-l	0.0	0.0	0.0	0.0
Y-Coil-m	0.0	0.0	0.0	0.0
Y-PiHelix-d	0.0	0	0.0	0.0
Y-PiHelix-h	0.0	0.0	0.0	0.0
Y-PiHelix-l	0.0	0	0.0	0.0
Y-PiHelix-m	0.0	0.0	0.0	0.0
Y-Strand-d	0.0	0.0	0.0	0.0
Y-Strand-h	0.0022675737	0.0039370079	-0.0016694342	0.0016694342
Y-Strand-l	0.0	0.0	0.0	0.0
Y-Strand-m	0.0	0.0	0.0	0.0
Y-Turn-d	0.0	0.0	0.0	0.0
Y-Turn-h	0.0	0.0006779661	-0.0006779661	0.0006779661
Y-Turn-l	0.0	0.0	0.0	0.0
Y-Turn-m	0.0	0.0	0.0	0.0
k1_40	0.82423067875	0.8149238466000001	0.009306832149999944	0.009306832149999944
k1_60	0.9049178361000001	0.8850292075	0.01988862860000007	0.01988862860000007
A,0A	0.0034946237000000003	0.0043448276	-0.0008502038999999998	0.0008502038999999998
A,0C	0.0020123839000000003	0.0016901408	0.0003222431000000003	0.0003222431000000003
A,0D	0.0054054054	0.0070754717000000005	-0.0016700663	0.0016700663
A,0E	0.0062537246500000004	0.008846153800000001	-0.0025924291500000005	0.0025924291500000005
A,0F	0.0053787296	0.00460199	0.0007767395999999996	0.0007767395999999996
A,0G	0.005629384350000001	0.0066037736000000005	-0.0009743892499999999	0.0009743892499999999
A,0H	0.0023299231	0.0026442308000000003	-0.00031430770000000045	0.00031430770000000045
A,0I	0.007080595550000001	0.0067099567	0.00037063885000000046	0.00037063885000000046
A,0K	0.0062952922	0.0092067989	-0.0029115067	0.0029115067
A,0L	0.01000827005	0.0098360656	0.00017220444999999952	0.00017220444999999952
A,0M	0.0028455285	0.0030266344	-0.00018110589999999985	0.00018110589999999985
A,0N	0.0050163143	0.0055172414	-0.0005009271000000004	0.0005009271000000004
A,0P	0.004769008450000001	0.0054086538000000005	-0.0006396453499999998	0.0006396453499999998
A,0Q	0.0039944904	0.0048029557	-0.0008084653000000001	0.0008084653000000001
A,0R	0.00539350085	0.0067567568	-0.0013632559500000004	0.0013632559500000004
A,0S	0.0083665339	0.0085987261	-0.00023219220000000006	0.00023219220000000006
A,0T	0.0063077705000000005	0.0066216216000000005	-0.0003138511	0.0003138511
A,0V	0.0072233704	0.0076603325	-0.0004369621000000004	0.0004369621000000004
A,0W	0.0011276076	0.0009646302	0.00016297740000000005	0.00016297740000000005
A,0Y	0.0035714286	0.0031531532	0.0004182753999999998	0.0004182753999999998
A,20A	0.0032894737	0.0040789474000000004	-0.0007894737000000004	0.0007894737000000004
A,20C	0.0019920319	0.0017142857	0.0002777461999999998	0.0002777461999999998
A,20D	0.0055051914	0.007235421200000001	-0.001730229800000001	0.001730229800000001
A,20E	0.00626195655	0.0088541667	-0.0025922101500000004	0.0025922101500000004
A,20F	0.00527291355	0.0047101449	0.00056276865	0.00056276865
A,20G	0.0055513576	0.0065979381	-0.0010465804999999998	0.0010465804999999998
A,20H	0.0023305085	0.0026768642000000002	-0.00034635570000000025	0.00034635570000000025
A,20I	0.00694062275	0.0067669173	0.00017370544999999963	0.00017370544999999963
A,20K	0.006321839100000001	0.009213759200000001	-0.0028919201000000005	0.0028919201000000005
A,20L	0.0097887582	0.0099082569	-0.0001194986999999998	0.0001194986999999998
A,20M	0.0028586787	0.0030797101000000003	-0.00022103140000000014	0.00022103140000000014
A,20N	0.00503965675	0.005548854000000001	-0.000509197250000001	0.000509197250000001
A,20P	0.0047058824	0.0053571429	-0.0006512605000000005	0.0006512605000000005
A,20Q	0.003953325400000001	0.004764107300000001	-0.0008107818999999999	0.0008107818999999999
A,20R	0.0053072626	0.0066455696	-0.0013383069999999995	0.0013383069999999995
A,20S	0.0082191781	0.0084558824	-0.00023670429999999958	0.00023670429999999958
A,20T	0.00621826105	0.0066153846	-0.0003971235500000005	0.0003971235500000005
A,20V	0.00700529455	0.0076470588	-0.0006417642500000003	0.0006417642500000003
A,20W	0.0011479592000000001	0.0010146561	0.00013330310000000001	0.00013330310000000001
A,20Y	0.0035868068	0.0032730405000000002	0.0003137662999999997	0.0003137662999999997
A,40A	0.0030769231	0.0038383838	-0.0007614607000000001	0.0007614607000000001
A,40C	0.0018644068000000001	0.001627907	0.0002364998000000001	0.0002364998000000001
A,40D	0.005136469	0.0068089431	-0.0016724740999999998	0.0016724740999999998
A,40E	0.0058232932	0.008280254800000001	-0.0024569616000000008	0.0024569616000000008
A,40F	0.00498669975	0.004468599	0.0005181007500000001	0.0005181007500000001
A,40G	0.00518799955	0.0061842105000000005	-0.0009962109500000005	0.0009962109500000005
A,40H	0.00218601355	0.0025157233	-0.0003297097500000001	0.0003297097500000001
A,40I	0.0064971751000000005	0.0063733553	0.0001238198000000001	0.0001238198000000001
A,40K	0.0058823529	0.0086956522	-0.0028132993000000005	0.0028132993000000005
A,40L	0.00907944295	0.009312638600000001	-0.00023319565000000028	0.00023319565000000028
A,40M	0.0026490066	0.0028801843	-0.00023117770000000018	0.00023117770000000018
A,40N	0.0047202797	0.0052949062	-0.0005746265000000006	0.0005746265000000006
A,40P	0.00437476015	0.005017301	-0.0006425408499999997	0.0006425408499999997
A,40Q	0.0036585366	0.0044262295	-0.0007676928999999998	0.0007676928999999998
A,40R	0.0049180328	0.006223176	-0.0013051432	0.0013051432
A,40S	0.00766258645	0.0080492424	-0.0003866559500000002	0.0003866559500000002
A,40T	0.0058304486	0.0062289562	-0.00039850759999999954	0.00039850759999999954
A,40V	0.00654435235	0.0071830986	-0.0006387462499999998	0.0006387462499999998
A,40W	0.0010775862	0.0009433962000000001	0.00013418999999999996	0.00013418999999999996
A,40Y	0.0033333333	0.0030687831000000003	0.00026455019999999975	0.00026455019999999975
A,60A	0.0028089888	0.0035714286	-0.0007624398	0.0007624398
A,60C	0.0017241379	0.0015235457	0.00020059219999999994	0.00020059219999999994
A,60D	0.0047297297	0.0064330080000000005	-0.0017032783000000004	0.0017032783000000004
A,60E	0.005361957400000001	0.0078158458	-0.0024538883999999997	0.0024538883999999997
A,60F	0.0046296296	0.004178273000000001	0.0004513565999999993	0.0004513565999999993
A,60G	0.00473737265	0.0057617188	-0.00102434615	0.00102434615
A,60H	0.0020114943	0.0023953488	-0.00038385450000000005	0.00038385450000000005
A,60I	0.0060349313	0.006	3.493129999999987e-05	3.493129999999987e-05
A,60K	0.0054441261	0.008	-0.0025558739	0.0025558739
A,60L	0.008494092200000001	0.0088588589	-0.0003647666999999997	0.0003647666999999997
A,60M	0.00246648295	0.0027093596	-0.00024287664999999995	0.00024287664999999995
A,60N	0.0043749999999999995	0.0048830812	-0.0005080812000000006	0.0005080812000000006
A,60P	0.0040540541	0.0046830653	-0.0006290111999999997	0.0006290111999999997
A,60Q	0.0033783784	0.0041547278	-0.0007763493999999997	0.0007763493999999997
A,60R	0.0045180723	0.0057647059	-0.0012466335999999998	0.0012466335999999998
A,60S	0.00712177065	0.0075471698000000005	-0.0004253991500000002	0.0004253991500000002
A,60T	0.00535879255	0.0057603687	-0.0004015761500000001	0.0004015761500000001
A,60V	0.0060439560000000005	0.006666666700000001	-0.0006227107000000001	0.0006227107000000001
A,60W	0.0009933775	0.0008902077000000001	0.00010316980000000002	0.00010316980000000002
A,60Y	0.0031011395	0.0028795812	0.00022155829999999984	0.00022155829999999984
C,0C	0.0002946955	0.0001779359	0.00011675959999999999	0.00011675959999999999
C,0D	0.00147215755	0.0014869888000000001	-1.4831250000000174e-05	1.4831250000000174e-05
C,0E	0.0016624041	0.0017467249000000002	-8.43208000000002e-05	8.43208000000002e-05
C,0F	0.0017241379	0.0010416667000000001	0.0006824711999999999	0.0006824711999999999
C,0G	0.0016558400500000002	0.0014285714000000001	0.0002272686500000001	0.0002272686500000001
C,0H	0.00068999525	0.0005952381	9.475714999999994e-05	9.475714999999994e-05
C,0I	0.0022099448	0.0015151515000000001	0.0006947932999999999	0.0006947932999999999
C,0K	0.0018018018	0.0017937220000000002	8.079799999999868e-06	8.079799999999868e-06
C,0L	0.0030371298	0.0022108844	0.0008262453999999999	0.0008262453999999999
C,0M	0.0008196721000000001	0.000625	0.00019467210000000004	0.00019467210000000004
C,0N	0.0014410125000000001	0.0011818182000000001	0.0002591943	0.0002591943
C,0P	0.0013368984000000001	0.0010760402	0.00026085820000000016	0.00026085820000000016
C,0Q	0.0011061947	0.0009375	0.00016869470000000007	0.00016869470000000007
C,0R	0.0015197568	0.0013687601000000001	0.00015099669999999983	0.00015099669999999983
C,0S	0.0024096386	0.0016971279	0.0007125107000000002	0.0007125107000000002
C,0T	0.0018154120000000002	0.0013544018000000001	0.00046101020000000005	0.00046101020000000005
C,0V	0.00219931865	0.0016927083000000001	0.0005066103499999999	0.0005066103499999999
C,0W	0.00033398275	0.000206044	0.00012793875	0.00012793875
C,0Y	0.0011278195000000001	0.000719729	0.0004080905000000001	0.0004080905000000001
C,20C	0.00026560470000000004	0.00015625	0.00010935470000000003	0.00010935470000000003
C,20D	0.0014996740500000001	0.0015135135000000001	-1.3839450000000019e-05	1.3839450000000019e-05
C,20E	0.00171772985	0.0018072289	-8.949905000000006e-05	8.949905000000006e-05
C,20F	0.0016431925	0.0010344828	0.0006087097	0.0006087097
C,20G	0.0016129032	0.0014215418	0.00019136140000000005	0.00019136140000000005
C,20H	0.0006785138	0.0005769231	0.00010159069999999995	0.00010159069999999995
C,20I	0.00213796255	0.0014981273	0.0006398352500000001	0.0006398352500000001
C,20K	0.0018304432	0.0018518519000000002	-2.1408700000000126e-05	2.1408700000000126e-05
C,20L	0.0029504772	0.0021582734	0.0007922037999999998	0.0007922037999999998
C,20M	0.0008322663	0.0006369427000000001	0.00019532359999999995	0.00019532359999999995
C,20N	0.0014755028500000001	0.0011627907	0.0003127121500000002	0.0003127121500000002
C,20P	0.0013623978	0.0010917031000000001	0.00027069469999999995	0.00027069469999999995
C,20Q	0.0011281458500000002	0.0009668508000000001	0.00016129505000000012	0.00016129505000000012
C,20R	0.001505387	0.0013742926	0.00013109439999999992	0.00013109439999999992
C,20S	0.0023952096	0.0017130621	0.0006821474999999999	0.0006821474999999999
C,20T	0.00183997785	0.0013661202	0.00047385765000000006	0.00047385765000000006
C,20V	0.0021390374	0.0016666667	0.0004723707	0.0004723707
C,20W	0.00032894740000000003	0.00020920500000000001	0.00011974240000000002	0.00011974240000000002
C,20Y	0.0011020664	0.0007172131	0.0003848533	0.0003848533
C,40C	0.00023405505	0.00013368980000000002	0.00010036525	0.00010036525
C,40D	0.0013840830000000001	0.0014237856	-3.9702599999999954e-05	3.9702599999999954e-05
C,40E	0.0016178850500000001	0.0017172524	-9.936734999999985e-05	9.936734999999985e-05
C,40F	0.0015151515000000001	0.000955414	0.0005597375000000001	0.0005597375000000001
C,40G	0.0014705882	0.0013043478	0.00016624039999999993	0.00016624039999999993
C,40H	0.0006276151	0.0005319149000000001	9.570019999999995e-05	9.570019999999995e-05
C,40I	0.00197088475	0.0013888889	0.0005819958499999999	0.0005819958499999999
C,40K	0.0017026477	0.0017880795	-8.543180000000002e-05	8.543180000000002e-05
C,40L	0.0027586207	0.0020253165000000003	0.0007333041999999998	0.0007333041999999998
C,40M	0.00078445355	0.000621118	0.00016333555	0.00016333555
C,40N	0.0013491394	0.0010742188	0.0002749205999999999	0.0002749205999999999
C,40P	0.0012628139	0.0010179641000000001	0.00024484979999999995	0.00024484979999999995
C,40Q	0.0010574018	0.0009090909000000001	0.0001483108999999999	0.0001483108999999999
C,40R	0.0014182211	0.0012820513	0.00013616979999999984	0.00013616979999999984
C,40S	0.0022277228	0.0016260163	0.0006017065	0.0006017065
C,40T	0.0016985922000000001	0.0012891344	0.00040945780000000006	0.00040945780000000006
C,40V	0.0019607843000000002	0.0015451174	0.00041566690000000017	0.00041566690000000017
C,40W	0.000304878	0.0001872659	0.00011761210000000002	0.00011761210000000002
C,40Y	0.0010019127500000002	0.0006681514	0.00033376135000000025	0.00033376135000000025
C,60C	0.00018907165000000002	0.0001175549	7.151675000000002e-05	7.151675000000002e-05
C,60D	0.0012755102	0.0013513514000000001	-7.584120000000017e-05	7.584120000000017e-05
C,60E	0.0014898395	0.0016129032	-0.0001230637000000001	0.0001230637000000001
C,60F	0.00138494065	0.0008771930000000001	0.00050774765	0.00050774765
C,60G	0.0013595166	0.0012195122000000001	0.00014000439999999992	0.00014000439999999992
C,60H	0.0005633803	0.0004901961000000001	7.318419999999997e-05	7.318419999999997e-05
C,60I	0.00182591815	0.0012658228	0.0005600953499999999	0.0005600953499999999
C,60K	0.0015701226500000002	0.0016528926	-8.276994999999979e-05	8.276994999999979e-05
C,60L	0.0025423729	0.0018564356	0.0006859373000000001	0.0006859373000000001
C,60M	0.0007142857000000001	0.0005494505	0.00016483520000000007	0.00016483520000000007
C,60N	0.00125555855	0.0010060362	0.00024952234999999997	0.00024952234999999997
C,60P	0.0011627907	0.0009708738000000001	0.00019191689999999986	0.00019191689999999986
C,60Q	0.0009803922000000001	0.0008417508	0.00013864140000000014	0.00013864140000000014
C,60R	0.00129908485	0.0012195122000000001	7.957264999999976e-05	7.957264999999976e-05
C,60S	0.0020847353000000004	0.0015267176000000001	0.0005580177000000003	0.0005580177000000003
C,60T	0.0015578530500000001	0.0011933174	0.00036453565000000004	0.00036453565000000004
C,60V	0.0018092105	0.0014130435	0.000396167	0.000396167
C,60W	0.0002688172	0.00016501650000000001	0.00010380069999999997	0.00010380069999999997
C,60Y	0.0009036145	0.0006072874	0.0002963271	0.0002963271
D,0D	0.00236700685	0.0031249999999999997	-0.0007579931499999996	0.0007579931499999996
D,0E	0.00582461445	0.0077669903	-0.0019423758500000006	0.0019423758500000006
D,0F	0.0041860465	0.0042399173	-5.387079999999954e-05	5.387079999999954e-05
D,0G	0.0045801527	0.0058189655	-0.0012388128	0.0012388128
D,0H	0.0018939394	0.0022794118	-0.0003854724000000001	0.0003854724000000001
D,0I	0.0054913295	0.0061497326	-0.0006584030999999997	0.0006584030999999997
D,0K	0.0056074766	0.007981530300000001	-0.0023740537000000008	0.0023740537000000008
D,0L	0.00759864165	0.0088157895	-0.001217147850000001	0.001217147850000001
D,0M	0.0021667569500000003	0.0026385224	-0.0004717654499999998	0.0004717654499999998
D,0N	0.0042436848000000004	0.0047991071	-0.0005554222999999995	0.0005554222999999995
D,0P	0.003824333	0.0045000000000000005	-0.0006756670000000005	0.0006756670000000005
D,0Q	0.0032808399	0.0040447504	-0.0007639104999999998	0.0007639104999999998
D,0R	0.0044510882500000005	0.0057096248	-0.0012585365499999997	0.0012585365499999997
D,0S	0.0064808499	0.0073170732	-0.0008362233000000002	0.0008362233000000002
D,0T	0.0049396955499999996	0.0056	-0.0006603044500000004	0.0006603044500000004
D,0V	0.0055986555	0.006726094	-0.0011274385000000003	0.0011274385000000003
D,0W	0.0008928571000000001	0.0009523810000000001	-5.95239e-05	5.95239e-05
D,0Y	0.00280645545	0.0029069767	-0.00010052124999999999	0.00010052124999999999
D,20D	0.00223609705	0.0030660377	-0.0008299406499999999	0.0008299406499999999
D,20E	0.00552282195	0.0075757576	-0.0020529356499999997	0.0020529356499999997
D,20F	0.0041666667	0.0041009464	6.572029999999968e-05	6.572029999999968e-05
D,20G	0.004635761600000001	0.0058912387	-0.0012554770999999992	0.0012554770999999992
D,20H	0.0018716578000000002	0.0023373984	-0.00046574060000000007	0.00046574060000000007
D,20I	0.0055059524	0.0059466019	-0.00044064950000000016	0.00044064950000000016
D,20K	0.0054653594000000005	0.0079634465	-0.0024980871	0.0024980871
D,20L	0.00762964895	0.0086283186	-0.0009986696500000006	0.0009986696500000006
D,20M	0.002179332	0.0026315789	-0.0004522469000000002	0.0004522469000000002
D,20N	0.0041501976	0.0048442907	-0.0006940931000000003	0.0006940931000000003
D,20P	0.00380919405	0.0046263345	-0.00081714045	0.00081714045
D,20Q	0.0032666886000000004	0.0041237113	-0.0008570226999999996	0.0008570226999999996
D,20R	0.0044039465	0.0058016878	-0.0013977412999999998	0.0013977412999999998
D,20S	0.0064465409000000005	0.0073550212	-0.0009084802999999994	0.0009084802999999994
D,20T	0.00492094735	0.0057021277	-0.0007811803500000006	0.0007811803500000006
D,20V	0.005537717	0.0066713483	-0.0011336313	0.0011336313
D,20W	0.0008797654	0.0009090909000000001	-2.932550000000003e-05	2.932550000000003e-05
D,20Y	0.0027108434000000002	0.0028350515	-0.00012420809999999982	0.00012420809999999982
D,40D	0.0020565553	0.0028985507	-0.0008419954	0.0008419954
D,40E	0.005063291100000001	0.0071611253000000005	-0.0020978342	0.0020978342
D,40F	0.0038834951000000003	0.0039053905	-2.1895399999999777e-05	2.1895399999999777e-05
D,40G	0.0042568495	0.0054715302000000006	-0.0012146807000000008	0.0012146807000000008
D,40H	0.001750547	0.0021782178	-0.00042767079999999984	0.00042767079999999984
D,40I	0.0051185789	0.0056149733	-0.0004963944	0.0004963944
D,40K	0.0050813062	0.0073878628000000005	-0.0023065566000000006	0.0023065566000000006
D,40L	0.00712328045	0.008254717	-0.00113143655	0.00113143655
D,40M	0.0020547945	0.0025114155	-0.00045662099999999994	0.00045662099999999994
D,40N	0.003853501	0.0045519542000000005	-0.0006984532000000004	0.0006984532000000004
D,40P	0.0035483871	0.0043478261	-0.0007994390000000003	0.0007994390000000003
D,40Q	0.0030201342	0.0038740920000000004	-0.0008539578000000005	0.0008539578000000005
D,40R	0.00405943485	0.0054455446	-0.0013861097500000004	0.0013861097500000004
D,40S	0.0060471387	0.0069256757	-0.0008785369999999995	0.0008785369999999995
D,40T	0.0045821019	0.0053748232	-0.0007927213000000002	0.0007927213000000002
D,40V	0.0051189388	0.006241426600000001	-0.0011224878000000004	0.0011224878000000004
D,40W	0.0008097166	0.000856531	-4.6814399999999977e-05	4.6814399999999977e-05
D,40Y	0.0025373755000000003	0.0027173913	-0.0001800157999999998	0.0001800157999999998
D,60D	0.00185771015	0.0027139875	-0.0008562773499999998	0.0008562773499999998
D,60E	0.0046391753	0.0066532258	-0.0020140504999999996	0.0020140504999999996
D,60F	0.0036170213000000003	0.0036105033000000003	6.518000000000062e-06	6.518000000000062e-06
D,60G	0.0039215686000000005	0.0051319648	-0.0012103962	0.0012103962
D,60H	0.0016	0.0020572451	-0.00045724510000000004	0.00045724510000000004
D,60I	0.0047445255	0.0053231939	-0.0005786684000000002	0.0005786684000000002
D,60K	0.0045925063	0.0068627451	-0.0022702388	0.0022702388
D,60L	0.00657567245	0.0076359833	-0.0010603108500000001	0.0010603108500000001
D,60M	0.0019083969	0.0023923445	-0.00048394759999999997	0.00048394759999999997
D,60N	0.0035519126	0.0042565267	-0.0007046140999999997	0.0007046140999999997
D,60P	0.0032808399	0.0041208791000000005	-0.0008400392000000004	0.0008400392000000004
D,60Q	0.00278285905	0.0036241611000000003	-0.0008413020500000002	0.0008413020500000002
D,60R	0.00369246125	0.0050480769	-0.0013556156500000001	0.0013556156500000001
D,60S	0.00553869185	0.0065217391	-0.0009830472499999998	0.0009830472499999998
D,60T	0.0042288557	0.0050122249	-0.0007833692	0.0007833692
D,60V	0.00472454325	0.0058333333	-0.00110879005	0.00110879005
D,60W	0.0007518797	0.0007978723	-4.5992600000000004e-05	4.5992600000000004e-05
D,60Y	0.0023504274	0.0025139665	-0.0001635390999999999	0.0001635390999999999
E,0E	0.0033163265000000003	0.0049639712	-0.0016476447	0.0016476447
E,0F	0.0046951336	0.0048802947	-0.00018516110000000013	0.00018516110000000013
E,0G	0.00518782575	0.0066698202	-0.0014819944500000003	0.0014819944500000003
E,0H	0.0022104146	0.0027075812	-0.0004971666	0.0004971666
E,0I	0.0063378225	0.0073529412	-0.0010151187000000004	0.0010151187000000004
E,0K	0.0068441178000000005	0.010312499999999999	-0.0034683821999999982	0.0034683821999999982
E,0L	0.00882711005	0.010683760700000001	-0.0018566506500000014	0.0018566506500000014
E,0M	0.0025519095000000004	0.0032640950000000003	-0.0007121854999999999	0.0007121854999999999
E,0N	0.00489370915	0.005785124	-0.0008914148500000002	0.0008914148500000002
E,0P	0.0043749999999999995	0.0053846154	-0.0010096154000000003	0.0010096154000000003
E,0Q	0.0038235294	0.005036855000000001	-0.0012133256000000005	0.0012133256000000005
E,0R	0.00532224795	0.0070531758	-0.0017309278500000002	0.0017309278500000002
E,0S	0.007461709800000001	0.0088315217	-0.0013698119000000002	0.0013698119000000002
E,0T	0.00572454825	0.0068652850000000005	-0.0011407367500000003	0.0011407367500000003
E,0V	0.0064575131	0.008223684200000001	-0.0017661711000000009	0.0017661711000000009
E,0W	0.0010300768999999999	0.0011278195000000001	-9.774260000000026e-05	9.774260000000026e-05
E,0Y	0.00318327225	0.0034438776000000003	-0.00026060535000000046	0.00026060535000000046
E,20E	0.00302557335	0.0046610169	-0.0016354435500000003	0.0016354435500000003
E,20F	0.00488301985	0.0049165121	-3.3492250000000286e-05	3.3492250000000286e-05
E,20G	0.005330139750000001	0.007063197	-0.0017330572499999995	0.0017330572499999995
E,20H	0.0021929825	0.0028350515	-0.0006420689999999999	0.0006420689999999999
E,20I	0.0065217391	0.0073363431	-0.000814604	0.000814604
E,20K	0.0063535912000000005	0.00975	-0.0033964087999999995	0.0033964087999999995
E,20L	0.0089753685	0.0105263158	-0.0015509472999999992	0.0015509472999999992
E,20M	0.0025538397000000003	0.0032051282000000003	-0.0006512885	0.0006512885
E,20N	0.00478045515	0.0058544304	-0.0010739752500000003	0.0010739752500000003
E,20P	0.00438763895	0.0055309735	-0.0011433345500000006	0.0011433345500000006
E,20Q	0.0037227443500000004	0.005	-0.0012772556499999997	0.0012772556499999997
E,20R	0.005164319200000001	0.0071200000000000005	-0.0019556808	0.0019556808
E,20S	0.007461182	0.008971291900000001	-0.0015101099000000007	0.0015101099000000007
E,20T	0.00570429075	0.0069829424	-0.0012786516499999996	0.0012786516499999996
E,20V	0.00648761555	0.0081949059	-0.0017072903500000005	0.0017072903500000005
E,20W	0.0010365679	0.0010942761	-5.7708199999999916e-05	5.7708199999999916e-05
E,20Y	0.0032025037500000002	0.0034883721	-0.0002858683499999998	0.0002858683499999998
E,40E	0.0026923077	0.004267589400000001	-0.0015752817000000007	0.0015752817000000007
E,40F	0.00455568215	0.0046428571	-8.717494999999943e-05	8.717494999999943e-05
E,40G	0.00495188375	0.0066131026	-0.00166121885	0.00166121885
E,40H	0.0020727537	0.0027173913	-0.0006446376000000002	0.0006446376000000002
E,40I	0.00602256815	0.0069243156000000005	-0.0009017474500000004	0.0009017474500000004
E,40K	0.00575646885	0.009009009	-0.00325254015	0.00325254015
E,40L	0.0083333333	0.0098579041	-0.0015245707999999997	0.0015245707999999997
E,40M	0.0023825292	0.0030418251	-0.0006592959000000002	0.0006592959000000002
E,40N	0.0044549815	0.0055009823	-0.0010460008000000003	0.0010460008000000003
E,40P	0.0041055718	0.0053398058	-0.0012342339999999999	0.0012342339999999999
E,40Q	0.0034637216500000003	0.0047024952	-0.0012387735499999998	0.0012387735499999998
E,40R	0.0047091413000000006	0.0066283925	-0.0019192511999999995	0.0019192511999999995
E,40S	0.0069306931	0.0084190833	-0.0014883901999999992	0.0014883901999999992
E,40T	0.005309734500000001	0.0065326633	-0.0012229287999999993	0.0012229287999999993
E,40V	0.0059955962	0.0077348066000000005	-0.0017392104000000007	0.0017392104000000007
E,40W	0.000955414	0.0010416667000000001	-8.625270000000012e-05	8.625270000000012e-05
E,40Y	0.0029444758	0.0032608696	-0.00031639380000000016	0.00031639380000000016
E,60E	0.0024390244000000003	0.0038716814000000002	-0.001432657	0.001432657
E,60F	0.00423018825	0.0043814433	-0.0001512550500000001	0.0001512550500000001
E,60G	0.0045945946	0.0062043796000000005	-0.0016097850000000007	0.0016097850000000007
E,60H	0.0018987342	0.0025270758	-0.0006283415999999999	0.0006283415999999999
E,60I	0.0055555556	0.006462585000000001	-0.0009070294000000003	0.0009070294000000003
E,60K	0.0051851852	0.008316633300000001	-0.0031314481000000007	0.0031314481000000007
E,60L	0.00764928375	0.009221311500000001	-0.0015720277500000006	0.0015720277500000006
E,60M	0.0022185652500000003	0.0028634361	-0.0006448708499999997	0.0006448708499999997
E,60N	0.00412567625	0.0051546392	-0.0010289629500000001	0.0010289629500000001
E,60P	0.0037931034	0.0049815498	-0.0011884464000000003	0.0011884464000000003
E,60Q	0.0031578947000000003	0.0044117647	-0.0012538699999999998	0.0012538699999999998
E,60R	0.004299381850000001	0.0061740891	-0.0018747072499999996	0.0018747072499999996
E,60S	0.0064423077	0.007957244700000001	-0.001514937000000001	0.001514937000000001
E,60T	0.0049399394	0.0061403509	-0.0012004115	0.0012004115
E,60V	0.0055000000000000005	0.007261029400000001	-0.0017610294	0.0017610294
E,60W	0.0008714597	0.0009615385	-9.00788e-05	9.00788e-05
E,60Y	0.0027343750000000003	0.0030612245	-0.0003268494999999999	0.0003268494999999999
F,0F	0.0021442050500000004	0.0013121547	0.0008320503500000003	0.0008320503500000003
F,0G	0.0045977011000000005	0.003945746	0.0006519551000000005	0.0006519551000000005
F,0H	0.0019203073	0.0015797788	0.00034052850000000005	0.00034052850000000005
F,0I	0.005455129	0.0039099526	0.0015451764000000007	0.0015451764000000007
F,0K	0.00501988265	0.005036855000000001	-1.697235000000085e-05	1.697235000000085e-05
F,0L	0.007820567149999999	0.0055844156	0.002236151549999999	0.002236151549999999
F,0M	0.00224104585	0.0016891892	0.0005518566500000001	0.0005518566500000001
F,0N	0.0040858123	0.0032423208	0.0008434914999999998	0.0008434914999999998
F,0P	0.0038327526000000002	0.0031029619000000003	0.0007297906999999999	0.0007297906999999999
F,0Q	0.0031249999999999997	0.0027036048	0.0004213951999999998	0.0004213951999999998
F,0R	0.00420752025	0.0037585421	0.0004489781499999999	0.0004489781499999999
F,0S	0.006607142900000001	0.0047244094	0.0018827335000000008	0.0018827335000000008
F,0T	0.0049618321	0.0036916395	0.0012701925999999996	0.0012701925999999996
F,0V	0.0056266683	0.0043749999999999995	0.0012516683000000006	0.0012516683000000006
F,0W	0.0009828010000000002	0.000611413	0.00037138800000000017	0.00037138800000000017
F,0Y	0.0029545455	0.0019578313000000003	0.0009967141999999997	0.0009967141999999997
F,20F	0.0020562771	0.0012980529000000002	0.0007582241999999999	0.0007582241999999999
F,20G	0.00447300225	0.0038461538	0.0006268484500000001	0.0006268484500000001
F,20H	0.0018690057	0.0015492958	0.0003197098999999999	0.0003197098999999999
F,20I	0.0053378102	0.0039151713	0.0014226389000000002	0.0014226389000000002
F,20K	0.0051610174000000005	0.0050617284	9.928900000000067e-05	9.928900000000067e-05
F,20L	0.00753761335	0.005670103100000001	0.0018675102499999992	0.0018675102499999992
F,20M	0.0022388060000000003	0.0017676768	0.0004711292000000003	0.0004711292000000003
F,20N	0.0040540541	0.0031100478	0.0009440062999999999	0.0009440062999999999
F,20P	0.00379357065	0.0030567686000000003	0.0007368020499999997	0.0007368020499999997
F,20Q	0.0031531532	0.002688172	0.00046498120000000023	0.00046498120000000023
F,20R	0.0042857143	0.0037837838	0.0005019305	0.0005019305
F,20S	0.006488076000000001	0.0046831956000000004	0.0018048804000000002	0.0018048804000000002
F,20T	0.0048879092	0.0036538462	0.001234063	0.001234063
F,20V	0.0055555556	0.0044041451	0.0011514105	0.0011514105
F,20W	0.000955414	0.0005978261	0.0003575879	0.0003575879
F,20Y	0.0028975041	0.0019313305000000002	0.0009661735999999998	0.0009661735999999998
F,40F	0.0018835616000000002	0.0012012012000000001	0.0006823604	0.0006823604
F,40G	0.0041875047000000006	0.0035874439	0.0006000608000000006	0.0006000608000000006
F,40H	0.0017523364	0.0014650639	0.00028727250000000005	0.00028727250000000005
F,40I	0.00491985595	0.0036866359	0.0012332200500000004	0.0012332200500000004
F,40K	0.004784689	0.004772727300000001	1.1961699999999374e-05	1.1961699999999374e-05
F,40L	0.0070037726	0.005247813400000001	0.0017559591999999997	0.0017559591999999997
F,40M	0.0021024529	0.0016112266	0.0004912263000000001	0.0004912263000000001
F,40N	0.0037336246000000003	0.0029411765	0.0007924481000000003	0.0007924481000000003
F,40P	0.00355861155	0.0028708134	0.0006877981500000001	0.0006877981500000001
F,40Q	0.0029166667000000003	0.0025336091	0.0003830576000000002	0.0003830576000000002
F,40R	0.00393283825	0.0035640496000000003	0.0003687886499999997	0.0003687886499999997
F,40S	0.0060975610000000005	0.0044554455	0.0016421155000000002	0.0016421155000000002
F,40T	0.0045317221	0.0034668721	0.0010648499999999996	0.0010648499999999996
F,40V	0.0051401869000000005	0.00414274	0.0009974469000000007	0.0009974469000000007
F,40W	0.0008823529000000001	0.0005571031	0.00032524980000000006	0.00032524980000000006
F,40Y	0.0026680356000000002	0.0018121911000000001	0.0008558445000000001	0.0008558445000000001
F,60F	0.0017299379	0.0011248594	0.0006050785	0.0006050785
F,60G	0.0038775608000000002	0.0033707865	0.0005067743000000003	0.0005067743000000003
F,60H	0.0016095437	0.0013347023	0.0002748414	0.0002748414
F,60I	0.00457464795	0.0034529148	0.00112173315	0.00112173315
F,60K	0.00442649665	0.0044776119	-5.111524999999988e-05	5.111524999999988e-05
F,60L	0.0065552168	0.0049773756	0.0015778412	0.0015778412
F,60M	0.0019280206000000001	0.0015384615	0.0003895591000000001	0.0003895591000000001
F,60N	0.0034722222	0.0027378815	0.0007343407000000002	0.0007343407000000002
F,60P	0.0033132530000000004	0.0027027027	0.0006105503000000002	0.0006105503000000002
F,60Q	0.0027192270000000003	0.0023560209	0.00036320610000000007	0.00036320610000000007
F,60R	0.003672781	0.0033242877000000002	0.00034849329999999974	0.00034849329999999974
F,60S	0.005673149650000001	0.0042307692	0.0014423804500000009	0.0014423804500000009
F,60T	0.00424411825	0.0032345013	0.0010096169499999997	0.0010096169499999997
F,60V	0.00476483735	0.0038873995000000003	0.0008774378500000001	0.0008774378500000001
F,60W	0.00080456345	0.0005050505	0.00029951295000000004	0.00029951295000000004
F,60Y	0.0024390244000000003	0.0016420361	0.0007969883000000003	0.0007969883000000003
G,0G	0.0023689718	0.0029218408	-0.0005528690000000001	0.0005528690000000001
G,0H	0.0019175282	0.0021786492	-0.000261121	0.000261121
G,0I	0.00580516495	0.0054878049000000005	0.00031736004999999984	0.00031736004999999984
G,0K	0.00517922425	0.0071428571	-0.00196363285	0.00196363285
G,0L	0.00799140685	0.0077963918	0.00019501505000000044	0.00019501505000000044
G,0M	0.0022926970500000005	0.0024301337	-0.00013743664999999947	0.00013743664999999947
G,0N	0.0041146017	0.0043968433	-0.0002822416000000001	0.0002822416000000001
G,0P	0.0038799536500000002	0.0043991416	-0.0005191879499999996	0.0005191879499999996
G,0Q	0.0031657356	0.0037122970000000003	-0.0005465614000000002	0.0005465614000000002
G,0R	0.0043749999999999995	0.0053791887	-0.0010041887000000003	0.0010041887000000003
G,0S	0.00679053445	0.006998444800000001	-0.00020791035000000072	0.00020791035000000072
G,0T	0.0050662281	0.0052919708	-0.00022574269999999994	0.00022574269999999994
G,0V	0.0059106368500000004	0.0062913907	-0.0003807538499999994	0.0003807538499999994
G,0W	0.0009661836	0.0008522727000000001	0.00011391089999999993	0.00011391089999999993
G,0Y	0.0030612245	0.0027522936	0.0003089309000000001	0.0003089309000000001
G,20G	0.00222618625	0.002689243	-0.0004630567499999999	0.0004630567499999999
G,20H	0.0019370460000000002	0.0022388060000000003	-0.0003017600000000001	0.0003017600000000001
G,20I	0.0057401267499999995	0.0054263566000000004	0.0003137701499999991	0.0003137701499999991
G,20K	0.00529487635	0.00725	-0.0019551236500000005	0.0019551236500000005
G,20L	0.0079029807	0.0078373016	6.567909999999864e-05	6.567909999999864e-05
G,20M	0.00230142125	0.0024193548	-0.00011793355000000016	0.00011793355000000016
G,20N	0.0041331172	0.0045226131000000004	-0.00038949590000000086	0.00038949590000000086
G,20P	0.0039020865500000003	0.0045206972	-0.0006186106499999995	0.0006186106499999995
G,20Q	0.0032467532000000003	0.0037807183000000003	-0.0005339651	0.0005339651
G,20R	0.0043577982000000005	0.0054117647	-0.0010539664999999997	0.0010539664999999997
G,20S	0.0066964286	0.0068681319	-0.00017170330000000015	0.00017170330000000015
G,20T	0.00503120315	0.0052777778	-0.0002465746500000003	0.0002465746500000003
G,20V	0.005744733450000001	0.00625	-0.0005052665499999994	0.0005052665499999994
G,20W	0.0009302326	0.0008319468	9.828579999999999e-05	9.828579999999999e-05
G,20Y	0.00299057185	0.0026639344	0.0003266374500000002	0.0003266374500000002
G,40G	0.00203524085	0.0024705882	-0.00043534735000000033	0.00043534735000000033
G,40H	0.0017676768	0.0020642202	-0.00029654339999999994	0.00029654339999999994
G,40I	0.00535933125	0.0051020408	0.00025729045000000023	0.00025729045000000023
G,40K	0.0049498668	0.0068588469	-0.0019089800999999998	0.0019089800999999998
G,40L	0.007458273350000001	0.0075026233000000005	-4.4349949999999624e-05	4.4349949999999624e-05
G,40M	0.0021505376	0.0023300971	-0.0001795595000000003	0.0001795595000000003
G,40N	0.00382967245	0.0042053523	-0.00037567985000000036	0.00037567985000000036
G,40P	0.00362681775	0.0041702867	-0.0005434689500000002	0.0005434689500000002
G,40Q	0.0030259366	0.0035384615000000003	-0.0005125249000000002	0.0005125249000000002
G,40R	0.0040634048	0.0050588235	-0.0009954187000000003	0.0009954187000000003
G,40S	0.00627615245	0.0064724919	-0.00019633945000000017	0.00019633945000000017
G,40T	0.0046969697	0.0049261084	-0.00022913870000000006	0.00022913870000000006
G,40V	0.0053191489	0.005806142	-0.00048699310000000027	0.00048699310000000027
G,40W	0.00088661215	0.0007836991	0.00010291304999999996	0.00010291304999999996
G,40Y	0.0027681661	0.0025229358000000003	0.0002452302999999996	0.0002452302999999996
G,60G	0.0018518519000000002	0.0022998296	-0.0004479776999999998	0.0004479776999999998
G,60H	0.00162916345	0.0019125683	-0.00028340485	0.00028340485
G,60I	0.0049707602	0.0048076923	0.00016306790000000012	0.00016306790000000012
G,60K	0.004545454500000001	0.006402439	-0.0018569844999999996	0.0018569844999999996
G,60L	0.00690070425	0.0070527523	-0.00015204804999999991	0.00015204804999999991
G,60M	0.00201195335	0.0021650880000000003	-0.00015313465000000052	0.00015313465000000052
G,60N	0.0035610422500000002	0.0039589443	-0.0003979020500000001	0.0003979020500000001
G,60P	0.0033639144	0.0038825758	-0.0005186613999999998	0.0005186613999999998
G,60Q	0.0027667984	0.0032663317	-0.0004995333	0.0004995333
G,60R	0.0036764706	0.00475382	-0.0010773493999999997	0.0010773493999999997
G,60S	0.0057971014	0.0059633028000000005	-0.0001662014000000005	0.0001662014000000005
G,60T	0.004338044100000001	0.0045238095	-0.00018576539999999933	0.00018576539999999933
G,60V	0.0048951049	0.005399061	-0.0005039561000000003	0.0005039561000000003
G,60W	0.0007882883	0.0007102273	7.806100000000004e-05	7.806100000000004e-05
G,60Y	0.0025470335000000004	0.0023364486000000003	0.00021058490000000008	0.00021058490000000008
H,0H	0.00038486225	0.00042134830000000004	-3.648605000000003e-05	3.648605000000003e-05
H,0I	0.0024916944	0.0022916667	0.0002000277	0.0002000277
H,0K	0.0022072794500000003	0.0028013582	-0.0005940787499999997	0.0005940787499999997
H,0L	0.0034797149499999997	0.0033029613	0.00017675364999999955	0.00017675364999999955
H,0M	0.0009538552	0.0009544787	-6.235000000000051e-07	6.235000000000051e-07
H,0N	0.0017713853500000002	0.0018181818000000001	-4.679644999999993e-05	4.679644999999993e-05
H,0P	0.0016233766000000001	0.0017350158	-0.00011163919999999982	0.00011163919999999982
H,0Q	0.0013768582	0.0015432099000000001	-0.00016635170000000015	0.00016635170000000015
H,0R	0.00191844725	0.0022160665	-0.00029761925000000014	0.00029761925000000014
H,0S	0.0028256492500000003	0.0026923077	0.00013334155000000033	0.00013334155000000033
H,0T	0.0021279785	0.0020710059	5.6972599999999957e-05	5.6972599999999957e-05
H,0V	0.0024582866500000005	0.0024853801	-2.7093449999999672e-05	2.7093449999999672e-05
H,0W	0.0003807107	0.00032258060000000003	5.813009999999997e-05	5.813009999999997e-05
H,0Y	0.00128907195	0.0011312217	0.00015785025000000005	0.00015785025000000005
H,20H	0.0003584229	0.00040137610000000003	-4.295320000000005e-05	4.295320000000005e-05
H,20I	0.0024886878	0.0022644928	0.00022419499999999995	0.00022419499999999995
H,20K	0.0022463500000000003	0.0029268293000000003	-0.0006804793	0.0006804793
H,20L	0.0034574468	0.0032986111	0.0001588357000000002	0.0001588357000000002
H,20M	0.0009756098000000001	0.0010050251000000001	-2.9415300000000077e-05	2.9415300000000077e-05
H,20N	0.001744186	0.0018094535	-6.52675000000001e-05	6.52675000000001e-05
H,20P	0.0015968064	0.0016993958	-0.00010258940000000007	0.00010258940000000007
H,20Q	0.0013477954	0.0015151515000000001	-0.00016735610000000005	0.00016735610000000005
H,20R	0.0018372703	0.0021798365000000003	-0.00034256620000000016	0.00034256620000000016
H,20S	0.00280314305	0.0026960784	0.00010706465000000004	0.00010706465000000004
H,20T	0.0021212121	0.0020905923	3.06197999999998e-05	3.06197999999998e-05
H,20V	0.0024530506000000002	0.0025291829	-7.613229999999969e-05	7.613229999999969e-05
H,20W	0.0003896104	0.0003278689	6.174149999999998e-05	6.174149999999998e-05
H,20Y	0.0012618297000000001	0.0010971787	0.00016465100000000003	0.00016465100000000003
H,40H	0.0003275109	0.0003835091	-5.599819999999999e-05	5.599819999999999e-05
H,40I	0.0022771337500000002	0.0021035599	0.0001735738500000003	0.0001735738500000003
H,40K	0.0020833333000000002	0.0027446301	-0.0006612967999999999	0.0006612967999999999
H,40L	0.00320805165	0.0030681818	0.00013986985	0.00013986985
H,40M	0.00090479135	0.0009275237	-2.2732350000000037e-05	2.2732350000000037e-05
H,40N	0.0016260163	0.0016949153	-6.889900000000009e-05	6.889900000000009e-05
H,40P	0.0014957265000000001	0.0016535433	-0.00015781679999999992	0.00015781679999999992
H,40Q	0.0012606868999999999	0.0014285714000000001	-0.00016788450000000026	0.00016788450000000026
H,40R	0.00170690085	0.0020504732	-0.0003435723500000002	0.0003435723500000002
H,40S	0.0026086957	0.0025210084	8.768730000000002e-05	8.768730000000002e-05
H,40T	0.002	0.002	0.0	0.0
H,40V	0.0022727273	0.0023684211	-9.569379999999983e-05	9.569379999999983e-05
H,40W	0.00034013610000000003	0.0002996575	4.047860000000003e-05	4.047860000000003e-05
H,40Y	0.00116612925	0.0010483871	0.00011774214999999994	0.00011774214999999994
H,60H	0.000295858	0.0003571429	-6.128489999999997e-05	6.128489999999997e-05
H,60I	0.0021276596000000003	0.001993865	0.00013379460000000022	0.00013379460000000022
H,60K	0.0019125683	0.0025641026	-0.0006515343000000002	0.0006515343000000002
H,60L	0.0029411765	0.0028571429	8.403360000000006e-05	8.403360000000006e-05
H,60M	0.0008403361	0.0008823529000000001	-4.201680000000003e-05	4.201680000000003e-05
H,60N	0.001477641	0.0015567766000000002	-7.913560000000013e-05	7.913560000000013e-05
H,60P	0.0013803681000000001	0.0015384615	-0.0001580933999999999	0.0001580933999999999
H,60Q	0.0011695906	0.0013513514000000001	-0.00018176080000000005	0.00018176080000000005
H,60R	0.0015624999999999999	0.0019200000000000003	-0.0003575000000000004	0.0003575000000000004
H,60S	0.00241192815	0.0023989899	1.2938249999999967e-05	1.2938249999999967e-05
H,60T	0.0018319788500000002	0.001863354	-3.137514999999977e-05	3.137514999999977e-05
H,60V	0.0021035599	0.0022267206	-0.0001231607	0.0001231607
H,60W	0.00032537960000000003	0.0002808989	4.448070000000003e-05	4.448070000000003e-05
H,60Y	0.00105724215	0.000931677	0.00012556514999999995	0.00012556514999999995
I,0I	0.0035294118	0.002746114	0.0007832977999999999	0.0007832977999999999
I,0K	0.0067557646	0.007640750700000001	-0.0008849861000000004	0.0008849861000000004
I,0L	0.0102149773	0.0083333333	0.001881644	0.001881644
I,0M	0.00289602415	0.0024404762	0.00045554794999999983	0.00045554794999999983
I,0N	0.0052550162000000004	0.0046391753	0.0006158409000000002	0.0006158409000000002
I,0P	0.0049561076499999995	0.0044585987	0.0004975089499999995	0.0004975089499999995
I,0Q	0.00412789945	0.003956229	0.00017167044999999957	0.00017167044999999957
I,0R	0.0055555556	0.0055150632	4.0492400000000615e-05	4.0492400000000615e-05
I,0S	0.008517034100000001	0.0068493151	0.0016677190000000007	0.0016677190000000007
I,0T	0.00643498	0.0054027505	0.0010322294999999997	0.0010322294999999997
I,0V	0.0073985103	0.0063455657	0.0010529446000000003	0.0010529446000000003
I,0W	0.00121086325	0.0008196721000000001	0.00039119115	0.00039119115
I,0Y	0.00368570055	0.0027	0.00098570055	0.00098570055
I,20I	0.0034526180999999998	0.0027675277	0.0006850903999999999	0.0006850903999999999
I,20K	0.0067901235	0.0075060533	-0.0007159298	0.0007159298
I,20L	0.01	0.0084016393	0.0015983607000000007	0.0015983607000000007
I,20M	0.0029186183	0.0025054466	0.0004131717000000002	0.0004131717000000002
I,20N	0.0051928783	0.0044585987	0.0007342796000000002	0.0007342796000000002
I,20P	0.0048780488000000006	0.0043912176	0.00048683120000000014	0.00048683120000000014
I,20Q	0.0041176471	0.0038732394000000002	0.0002444076999999997	0.0002444076999999997
I,20R	0.0055555556	0.0054809843	7.457130000000037e-05	7.457130000000037e-05
I,20S	0.00842582325	0.0068518519	0.0015739713500000007	0.0015739713500000007
I,20T	0.0063739377	0.0053722504	0.0010016873	0.0010016873
I,20V	0.0073376516	0.0064489112	0.0008887404	0.0008887404
I,20W	0.0012084592000000001	0.0008344924000000001	0.00037396680000000005	0.00037396680000000005
I,20Y	0.00364994485	0.0027251185	0.00092482635	0.00092482635
I,40I	0.0031982327000000003	0.0025896414000000003	0.0006085913	0.0006085913
I,40K	0.00625	0.007042253500000001	-0.0007922535000000003	0.0007922535000000003
I,40L	0.009259259300000001	0.007786116300000001	0.0014731430000000005	0.0014731430000000005
I,40M	0.0027522936	0.0023584906	0.00039380299999999986	0.00039380299999999986
I,40N	0.0048469388000000006	0.0042021277	0.0006448111000000008	0.0006448111000000008
I,40P	0.00458622675	0.0041560102	0.00043021655000000016	0.00043021655000000016
I,40Q	0.0038383838	0.0036386449	0.00019973889999999996	0.00019973889999999996
I,40R	0.00515816165	0.0051454139000000005	1.274774999999919e-05	1.274774999999919e-05
I,40S	0.0079029807	0.0065151515	0.0013878291999999993	0.0013878291999999993
I,40T	0.005922708150000001	0.0050796813000000005	0.0008430268500000003	0.0008430268500000003
I,40V	0.00680416895	0.0060778727000000005	0.0007262962499999994	0.0007262962499999994
I,40W	0.0011385199	0.000815079	0.0003234409	0.0003234409
I,40Y	0.0034111311	0.0025330396	0.0008780914999999999	0.0008780914999999999
I,60I	0.0029601786	0.0024084778000000003	0.0005517007999999999	0.0005517007999999999
I,60K	0.0058724832000000005	0.0066412214	-0.0007687381999999998	0.0007687381999999998
I,60L	0.0086206897	0.0073286052	0.0012920844999999995	0.0012920844999999995
I,60M	0.00253000745	0.0022140221	0.00031598534999999987	0.00031598534999999987
I,60N	0.0045415036	0.0039893617	0.0005521418999999998	0.0005521418999999998
I,60P	0.0042709097000000005	0.0039007092	0.0003702005000000004	0.0003702005000000004
I,60Q	0.00353953825	0.0034013605	0.00013817774999999978	0.00013817774999999978
I,60R	0.00479025805	0.0048712596	-8.100155000000022e-05	8.100155000000022e-05
I,60S	0.00736500505	0.0061517114	0.0012132936499999998	0.0012132936499999998
I,60T	0.0055299539000000005	0.0047297297	0.0008002242000000005	0.0008002242000000005
I,60V	0.00630312295	0.0056497175	0.0006534054500000001	0.0006534054500000001
I,60W	0.0010540184	0.0007225434	0.000331475	0.000331475
I,60Y	0.0031387708	0.002375	0.0007637708000000003	0.0007637708000000003
K,0K	0.0033129412000000003	0.0053030303	-0.0019900890999999996	0.0019900890999999996
K,0L	0.009388200700000002	0.0109813084	-0.0015931076999999988	0.0015931076999999988
K,0M	0.0026838803	0.0032967033000000003	-0.0006128230000000002	0.0006128230000000002
K,0N	0.00493701515	0.0060020346	-0.0010650194500000003	0.0010650194500000003
K,0P	0.0043360766000000005	0.0056231003	-0.0012870236999999998	0.0012870236999999998
K,0Q	0.0038222334500000003	0.0051344743000000005	-0.0013122408500000002	0.0013122408500000002
K,0R	0.00529148805	0.0071059432	-0.0018144551499999998	0.0018144551499999998
K,0S	0.0076704545	0.0089903846	-0.0013199301	0.0013199301
K,0T	0.0059027778	0.0071312804	-0.0012285026000000004	0.0012285026000000004
K,0V	0.0067036903000000005	0.0084006462	-0.0016969558999999999	0.0016969558999999999
K,0W	0.0010810811	0.0011713521	-9.027100000000006e-05	9.027100000000006e-05
K,0Y	0.0033132530000000004	0.0034911243	-0.0001778712999999997	0.0001778712999999997
K,20K	0.00299376975	0.0050561798	-0.0020624100500000004	0.0020624100500000004
K,20L	0.0093122007	0.0108695652	-0.0015573645	0.0015573645
K,20M	0.00265625	0.0033018868000000002	-0.0006456368	0.0006456368
K,20N	0.0048076923	0.0060137457	-0.0012060533999999996	0.0012060533999999996
K,20P	0.004354596550000001	0.0056886228	-0.0013340262499999993	0.0013340262499999993
K,20Q	0.00373798825	0.005195599	-0.0014576107500000003	0.0014576107500000003
K,20R	0.005051307200000001	0.007093425600000001	-0.0020421184	0.0020421184
K,20S	0.00767365895	0.0091726619	-0.0014990029499999998	0.0014990029499999998
K,20T	0.00588885565	0.0071248424	-0.0012359867500000002	0.0012359867500000002
K,20V	0.0066912237	0.0083705357	-0.0016793120000000005	0.0016793120000000005
K,20W	0.0010989011	0.0011164274	-1.7526300000000015e-05	1.7526300000000015e-05
K,20Y	0.00336679345	0.0035064935	-0.00013970005000000021	0.00013970005000000021
K,40K	0.0026982055	0.0045627376	-0.0018645321	0.0018645321
K,40L	0.0086462249	0.0102112676	-0.0015650426999999998	0.0015650426999999998
K,40M	0.0024886878	0.0031390135	-0.0006503257	0.0006503257
K,40N	0.0045284332	0.0056790123	-0.0011505791000000001	0.0011505791000000001
K,40P	0.0041666667	0.005413625300000001	-0.0012469586000000005	0.0012469586000000005
K,40Q	0.0034843206	0.0048239437000000005	-0.0013396231000000003	0.0013396231000000003
K,40R	0.0046982841	0.006666666700000001	-0.0019683826000000005	0.0019683826000000005
K,40S	0.0071305252000000005	0.0086519115	-0.0015213862999999992	0.0015213862999999992
K,40T	0.005432511900000001	0.0066945607	-0.0012620487999999994	0.0012620487999999994
K,40V	0.0061397525500000005	0.0077709611	-0.0016312085499999998	0.0016312085499999998
K,40W	0.0010091427	0.0010588235000000001	-4.9680800000000136e-05	4.9680800000000136e-05
K,40Y	0.00316019165	0.0033249686	-0.00016477694999999983	0.00016477694999999983
K,60K	0.0025	0.0042122538	-0.0017122538000000002	0.0017122538000000002
K,60L	0.0080106928	0.0094860406	-0.0014753478000000004	0.0014753478000000004
K,60M	0.0023210518500000003	0.0029816514000000002	-0.00066059955	0.00066059955
K,60N	0.0041412217	0.0053191489	-0.0011779271999999997	0.0011779271999999997
K,60P	0.0038300625	0.0050938338	-0.0012637713	0.0012637713
K,60Q	0.0032357700500000005	0.0044665012	-0.00123073115	0.00123073115
K,60R	0.0043316832	0.0062730627	-0.0019413794999999998	0.0019413794999999998
K,60S	0.0066170312500000005	0.0081034483	-0.0014864170499999992	0.0014864170499999992
K,60T	0.0050770929	0.0062761506000000005	-0.0011990577000000006	0.0011990577000000006
K,60V	0.0057113148499999995	0.0072948328000000005	-0.001583517950000001	0.001583517950000001
K,60W	0.0009043928	0.0009615385	-5.7145700000000004e-05	5.7145700000000004e-05
K,60Y	0.0028614458	0.0030978261	-0.0002363803000000001	0.0002363803000000001
L,0L	0.007296650700000001	0.0059065934	0.0013900573000000006	0.0013900573000000006
L,0M	0.0041479821	0.0036374846	0.0005104975000000001	0.0005104975000000001
L,0N	0.0073026755	0.0066820276	0.0006206479000000001	0.0006206479000000001
L,0P	0.0067357513	0.0063253012	0.00041045010000000017	0.00041045010000000017
L,0Q	0.0057692308000000005	0.0057823129	-1.3082099999999798e-05	1.3082099999999798e-05
L,0R	0.0076923077000000005	0.007993197300000001	-0.00030088960000000057	0.00030088960000000057
L,0S	0.012	0.009917355400000001	0.002082644599999999	0.002082644599999999
L,0T	0.0089686099	0.0077935223	0.0011750876000000002	0.0011750876000000002
L,0V	0.0103280472	0.009083469700000001	0.0012445775	0.0012445775
L,0W	0.0017241379	0.0012437811	0.0004803568	0.0004803568
L,0Y	0.0051728808	0.0039189189	0.0012539618999999995	0.0012539618999999995
L,20L	0.007042253500000001	0.005942623	0.0010996305000000005	0.0010996305000000005
L,20M	0.0041666667	0.0036824877	0.00048417899999999995	0.00048417899999999995
L,20N	0.0072864322	0.0064660691	0.0008203630999999998	0.0008203630999999998
L,20P	0.00673507625	0.0062849162	0.00045016005000000046	0.00045016005000000046
L,20Q	0.0056661384	0.0056354916000000005	3.06467999999999e-05	3.06467999999999e-05
L,20R	0.0076612903	0.0079831933	-0.0003219030000000001	0.0003219030000000001
L,20S	0.01179941	0.0098971722	0.0019022377999999996	0.0019022377999999996
L,20T	0.008989037	0.007794943800000001	0.0011940931999999994	0.0011940931999999994
L,20V	0.01012354295	0.0092105263	0.0009130166499999991	0.0009130166499999991
L,20W	0.0017250979	0.0012562814	0.0004688164999999999	0.0004688164999999999
L,20Y	0.0051886792	0.0039373814	0.0012512977999999996	0.0012512977999999996
L,40L	0.006526695900000001	0.0055555556	0.0009711403000000002	0.0009711403000000002
L,40M	0.0038941893000000003	0.0034859521	0.00040823720000000016	0.00040823720000000016
L,40N	0.006790557900000001	0.0061682243000000005	0.0006223336000000003	0.0006223336000000003
L,40P	0.0063186813	0.0059686888	0.0003499925000000001	0.0003499925000000001
L,40Q	0.005258119550000001	0.0052455357	1.2583850000000979e-05	1.2583850000000979e-05
L,40R	0.0071012695	0.0074477748	-0.0003465053000000001	0.0003465053000000001
L,40S	0.01105111335	0.009278350500000001	0.0017727628499999998	0.0017727628499999998
L,40T	0.0083333333	0.007354555400000001	0.0009787779	0.0009787779
L,40V	0.0095117241	0.008662614	0.0008491100999999997	0.0008491100999999997
L,40W	0.0016233766000000001	0.0011940299	0.0004293467000000002	0.0004293467000000002
L,40Y	0.0048378616999999995	0.0037099494000000003	0.0011279122999999992	0.0011279122999999992
L,60L	0.00600653655	0.0051282051	0.0008783314500000004	0.0008783314500000004
L,60M	0.0036199095000000003	0.0032448378000000003	0.00037507170000000006	0.00037507170000000006
L,60N	0.0062962963	0.0057589068000000005	0.0005373894999999998	0.0005373894999999998
L,60P	0.0058441558000000005	0.0056097561	0.0002343997000000004	0.0002343997000000004
L,60Q	0.00484819675	0.0049311927	-8.299594999999944e-05	8.299594999999944e-05
L,60R	0.0065989848	0.007	-0.0004010152000000003	0.0004010152000000003
L,60S	0.010298422550000002	0.008785529700000001	0.001512892850000001	0.001512892850000001
L,60T	0.0077747989	0.0068369028	0.0009378961000000002	0.0009378961000000002
L,60V	0.0088495575	0.0081521739	0.0006973836000000004	0.0006973836000000004
L,60W	0.0014604773	0.0010542169	0.0004062604	0.0004062604
L,60Y	0.00446326415	0.0034653465	0.00099791765	0.00099791765
M,0M	0.0005420054	0.0005208333	2.11721e-05	2.11721e-05
M,0N	0.00209311515	0.0020361991000000003	5.691604999999954e-05	5.691604999999954e-05
M,0P	0.0019144973500000001	0.0019145803	-8.294999999988034e-08	8.294999999988034e-08
M,0Q	0.0016552377000000002	0.0017751479	-0.00011991019999999983	0.00011991019999999983
M,0R	0.0022312002	0.002510917	-0.0002797168	0.0002797168
M,0S	0.0034525332	0.0030888031000000002	0.00036373009999999964	0.00036373009999999964
M,0T	0.0025641026	0.002362949	0.00020115360000000013	0.00020115360000000013
M,0V	0.0029023075	0.0027472527	0.0001550547999999998	0.0001550547999999998
M,0W	0.00046846245000000005	0.0003649635	0.00010349895000000004	0.00010349895000000004
M,0Y	0.0014705882	0.0011682243000000001	0.0003023638999999998	0.0003023638999999998
M,20M	0.0005353319	0.0005249344	1.0397499999999942e-05	1.0397499999999942e-05
M,20N	0.0021030271	0.0020443925	5.863459999999989e-05	5.863459999999989e-05
M,20P	0.0019444444000000002	0.0019491525000000002	-4.708100000000003e-06	4.708100000000003e-06
M,20Q	0.0016231257000000002	0.0017241379	-0.00010101219999999978	0.00010101219999999978
M,20R	0.00222377095	0.0024691358	-0.00024536485000000016	0.00024536485000000016
M,20S	0.00344332	0.0031034483	0.0003398717000000001	0.0003398717000000001
M,20T	0.00258184065	0.002398524	0.0001833166500000002	0.0001833166500000002
M,20V	0.0029300567	0.0028079710000000003	0.00012208569999999988	0.00012208569999999988
M,20W	0.0004662005	0.0003649635	0.000101237	0.000101237
M,20Y	0.0015151515000000001	0.0012000000000000001	0.0003151515	0.0003151515
M,40M	0.0005161689000000001	0.0004934211	2.27478000000001e-05	2.27478000000001e-05
M,40N	0.0019644233	0.0019379845	2.6438799999999995e-05	2.6438799999999995e-05
M,40P	0.0018393085000000002	0.0018656716000000002	-2.6363099999999985e-05	2.6363099999999985e-05
M,40Q	0.0015306122	0.0016384489000000001	-0.00010783670000000006	0.00010783670000000006
M,40R	0.0020618557000000003	0.0023536165	-0.0002917607999999997	0.0002917607999999997
M,40S	0.0032347799	0.0029315961000000003	0.0003031837999999997	0.0003031837999999997
M,40T	0.00241838945	0.0022613065	0.0001570829499999999	0.0001570829499999999
M,40V	0.0027488504	0.00265625	9.260039999999968e-05	9.260039999999968e-05
M,40W	0.00044444440000000003	0.0003393665	0.0001050779	0.0001050779
M,40Y	0.00140437485	0.0011326861	0.00027168875	0.00027168875
M,60M	0.000477707	0.0004682622	9.444800000000001e-06	9.444800000000001e-06
M,60N	0.0018450185	0.0018269231	1.809540000000001e-05	1.809540000000001e-05
M,60P	0.0016891892	0.0017080745000000001	-1.8885300000000054e-05	1.8885300000000054e-05
M,60Q	0.0014084507000000001	0.0015337423000000002	-0.00012529160000000002	0.00012529160000000002
M,60R	0.0019150391500000002	0.0022373541	-0.00032231494999999987	0.00032231494999999987
M,60S	0.0030075188	0.0027638191000000003	0.0002436996999999998	0.0002436996999999998
M,60T	0.0022435897	0.0021069692000000003	0.0001366204999999998	0.0001366204999999998
M,60V	0.00254283145	0.0024930748	4.97566500000002e-05	4.97566500000002e-05
M,60W	0.0004077195	0.00031565660000000003	9.20629e-05	9.20629e-05
M,60Y	0.00129510805	0.0010443864	0.00025072165	0.00025072165
N,0N	0.0018707483	0.0018207283	5.002000000000001e-05	5.002000000000001e-05
N,0P	0.0035135135	0.0035353535	-2.1839999999999967e-05	2.1839999999999967e-05
N,0Q	0.0030188679	0.0031716418	-0.00015277390000000002	0.00015277390000000002
N,0R	0.004049570000000001	0.004454343	-0.00040477299999999976	0.00040477299999999976
N,0S	0.0062289562	0.0056896552	0.0005393009999999998	0.0005393009999999998
N,0T	0.0046478873	0.0043728814000000005	0.0002750058999999999	0.0002750058999999999
N,0V	0.0052505967	0.0051246537000000005	0.0001259429999999999	0.0001259429999999999
N,0W	0.0008695652000000001	0.0007028112	0.00016675400000000008	0.00016675400000000008
N,0Y	0.0027254654	0.0022267206	0.0004987448	0.0004987448
N,20N	0.0017978074000000001	0.0018032787	-5.471299999999834e-06	5.471299999999834e-06
N,20P	0.0034863513500000003	0.0035511364	-6.478504999999973e-05	6.478504999999973e-05
N,20Q	0.0029130036	0.0031453362	-0.0002323325999999998	0.0002323325999999998
N,20R	0.003970405749999999	0.0044385027	-0.00046809695000000085	0.00046809695000000085
N,20S	0.00610202855	0.0057103064	0.00039172215	0.00039172215
N,20T	0.0045801527	0.0043824701	0.00019768260000000044	0.00019768260000000044
N,20V	0.0052469136	0.0051456311	0.00010128250000000002	0.00010128250000000002
N,20W	0.0008445946	0.0006479482	0.0001966464	0.0001966464
N,20Y	0.00265439755	0.002173913	0.0004804845500000002	0.0004804845500000002
N,40N	0.0016630864500000002	0.0016591928000000001	3.893650000000044e-06	3.893650000000044e-06
N,40P	0.0032407407	0.0033502538	-0.00010951309999999992	0.00010951309999999992
N,40Q	0.0027355623	0.002955665	-0.00022010270000000004	0.00022010270000000004
N,40R	0.0037037037000000003	0.0042128603	-0.0005091566	0.0005091566
N,40S	0.0057092654	0.005292479100000001	0.0004167862999999994	0.0004167862999999994
N,40T	0.0042772861	0.0040492958	0.0002279903000000005	0.0002279903000000005
N,40V	0.0048647871	0.0047911548	7.363230000000023e-05	7.363230000000023e-05
N,40W	0.0007936508000000001	0.0006510417	0.00014260910000000006	0.00014260910000000006
N,40Y	0.0024703557000000003	0.0020383693	0.0004319864000000002	0.0004319864000000002
N,60N	0.0015083706500000002	0.0015772871	-6.891644999999975e-05	6.891644999999975e-05
N,60P	0.00298941055	0.0031602709	-0.00017086035	0.00017086035
N,60Q	0.0025154069000000003	0.0027777778	-0.0002623708999999999	0.0002623708999999999
N,60R	0.0034005038000000003	0.0039426523	-0.0005421484999999998	0.0005421484999999998
N,60S	0.00527120105	0.0049841772	0.00028702385000000004	0.00028702385000000004
N,60T	0.0039556962	0.0038461538	0.00010954239999999994	0.00010954239999999994
N,60V	0.0045258621	0.0045258621	0.0	0.0
N,60W	0.0007263923000000001	0.0005942275	0.0001321648000000001	0.0001321648000000001
N,60Y	0.0022666667	0.0019069767000000001	0.00035968999999999975	0.00035968999999999975
P,0P	0.0017102163000000002	0.0018882175000000001	-0.00017800119999999997	0.00017800119999999997
P,0Q	0.0026934851000000003	0.0029661017000000003	-0.00027261660000000004	0.00027261660000000004
P,0R	0.0036082474000000003	0.0042009885	-0.0005927410999999995	0.0005927410999999995
P,0S	0.005793821100000001	0.0055706522	0.0002231689000000009	0.0002231689000000009
P,0T	0.0044701224	0.0043442623	0.0001258600999999998	0.0001258600999999998
P,0V	0.0050050584999999995	0.0050819672	-7.690870000000034e-05	7.690870000000034e-05
P,0W	0.0007911392	0.0006646972000000001	0.00012644199999999994	0.00012644199999999994
P,0Y	0.0025510204	0.0020862309	0.0004647894999999999	0.0004647894999999999
P,20P	0.0015936255000000002	0.0017343486000000001	-0.00014072309999999997	0.00014072309999999997
P,20Q	0.0026639344	0.0029085873	-0.0002446529	0.0002446529
P,20R	0.0036363636000000003	0.0042682927	-0.0006319290999999994	0.0006319290999999994
P,20S	0.00567648325	0.0053875236	0.0002889596500000001	0.0002889596500000001
P,20T	0.004329306600000001	0.0042352941	9.401250000000069e-05	9.401250000000069e-05
P,20V	0.0049180328	0.0050251256	-0.00010709279999999988	0.00010709279999999988
P,20W	0.0007756235	0.0006602113000000001	0.00011541219999999992	0.00011541219999999992
P,20Y	0.0025	0.0021126761	0.00038732390000000005	0.00038732390000000005
P,40P	0.0014204545	0.0015594542000000001	-0.00013899970000000013	0.00013899970000000013
P,40Q	0.0025	0.0027777778	-0.00027777780000000016	0.00027777780000000016
P,40R	0.0034285714	0.0039772727	-0.0005487013000000001	0.0005487013000000001
P,40S	0.00517973155	0.0049757282000000005	0.0002040033499999998	0.0002040033499999998
P,40T	0.004	0.0040116703	-1.1670299999999752e-05	1.1670299999999752e-05
P,40V	0.00460297445	0.0047115385	-0.00010856405000000003	0.00010856405000000003
P,40W	0.0007380074000000001	0.0006269592	0.00011104820000000005	0.00011104820000000005
P,40Y	0.0023287671000000003	0.0019762846000000002	0.00035248250000000005	0.00035248250000000005
P,60P	0.0013071895	0.0014367816	-0.00012959210000000002	0.00012959210000000002
P,60Q	0.0023280474	0.0026110197000000003	-0.00028297230000000036	0.00028297230000000036
P,60R	0.0030988825500000003	0.0037190083000000003	-0.0006201257500000001	0.0006201257500000001
P,60S	0.00481689475	0.004658385100000001	0.0001585096499999994	0.0001585096499999994
P,60T	0.0037180198500000004	0.0037037037000000003	1.4316150000000163e-05	1.4316150000000163e-05
P,60V	0.0042553191	0.004410441	-0.00015512190000000012	0.00015512190000000012
P,60W	0.0006793478	0.0005520505000000001	0.00012729729999999995	0.00012729729999999995
P,60Y	0.0021582734	0.0019011407	0.0002571327000000002	0.0002571327000000002
Q,0Q	0.0011568123	0.0013399154	-0.00018310310000000003	0.00018310310000000003
Q,0R	0.0032112632	0.0039370079	-0.0007257447000000002	0.0007257447000000002
Q,0S	0.00480287665	0.0048153034	-1.2426749999999882e-05	1.2426749999999882e-05
Q,0T	0.00363685715	0.0037500000000000003	-0.00011314285000000018	0.00011314285000000018
Q,0V	0.0041007739	0.0043778802	-0.0002771062999999997	0.0002771062999999997
Q,0W	0.0006398537	0.0005678023000000001	7.205139999999998e-05	7.205139999999998e-05
Q,0Y	0.0020833333000000002	0.0018957346	0.0001875987000000002	0.0001875987000000002
Q,20Q	0.0010705000999999999	0.0012857143	-0.0002152142000000001	0.0002152142000000001
Q,20R	0.00308806065	0.0038461538	-0.0007580931499999999	0.0007580931499999999
Q,20S	0.00469578205	0.0047463175000000005	-5.0535450000000794e-05	5.0535450000000794e-05
Q,20T	0.0035714286	0.0037037037000000003	-0.0001322751000000003	0.0001322751000000003
Q,20V	0.0040895659	0.0043543544000000005	-0.0002647885000000008	0.0002647885000000008
Q,20W	0.0006554865	0.0005640612	9.142530000000001e-05	9.142530000000001e-05
Q,20Y	0.0020689655	0.0018712575	0.000197708	0.000197708
Q,40Q	0.0009900990000000001	0.0012037037	-0.00021360469999999986	0.00021360469999999986
Q,40R	0.0028455285	0.0036016949	-0.0007561664000000001	0.0007561664000000001
Q,40S	0.004398827	0.0044973545	-9.85274999999999e-05	9.85274999999999e-05
Q,40T	0.00334706815	0.0034858388	-0.00013877064999999987	0.00013877064999999987
Q,40V	0.0038461538	0.0041371158000000005	-0.0002909620000000005	0.0002909620000000005
Q,40W	0.0006091377000000001	0.0005334082	7.572950000000003e-05	7.572950000000003e-05
Q,40Y	0.0019250516500000001	0.0017587940000000002	0.00016625764999999995	0.00016625764999999995
Q,60Q	0.0009174312000000001	0.0011034483	-0.00018601709999999994	0.00018601709999999994
Q,60R	0.0026315789	0.0033969011	-0.0007653221999999998	0.0007653221999999998
Q,60S	0.0040816327	0.0042194093	-0.00013777660000000025	0.00013777660000000025
Q,60T	0.00310692675	0.0032894737	-0.00018254695000000012	0.00018254695000000012
Q,60V	0.00353809865	0.0038461538	-0.00030805515000000006	0.00030805515000000006
Q,60W	0.0005540166	0.0004975124	5.650420000000004e-05	5.650420000000004e-05
Q,60Y	0.0017892644	0.0016339869000000001	0.00015527749999999984	0.00015527749999999984
R,0R	0.0022123894	0.0027522936	-0.0005399042	0.0005399042
R,0S	0.006372549000000001	0.0067647059	-0.0003921568999999993	0.0003921568999999993
R,0T	0.0047826087000000005	0.0051496173	-0.0003670085999999996	0.0003670085999999996
R,0V	0.0055147059	0.0060787671	-0.0005640612000000003	0.0005640612000000003
R,0W	0.0008751367499999999	0.0008130081000000001	6.212864999999984e-05	6.212864999999984e-05
R,0Y	0.0027925141	0.0026666667	0.00012584739999999981	0.00012584739999999981
R,20R	0.0019736842	0.0026634383000000003	-0.0006897541000000004	0.0006897541000000004
R,20S	0.0062146893	0.0067221511000000005	-0.0005074618000000001	0.0005074618000000001
R,20T	0.004773298300000001	0.0051635112	-0.00039021289999999903	0.00039021289999999903
R,20V	0.0054812834	0.0061538462	-0.0006725628000000001	0.0006725628000000001
R,20W	0.00089987145	0.0008108108000000001	8.906064999999997e-05	8.906064999999997e-05
R,20Y	0.0027896996000000003	0.0026408451	0.00014885450000000008	0.00014885450000000008
R,40R	0.0017857143	0.0024310118	-0.0006452975000000001	0.0006452975000000001
R,40S	0.005780081649999999	0.006297229200000001	-0.0005171475500000012	0.0005171475500000012
R,40T	0.0044530256	0.0049679487000000005	-0.0005149231000000001	0.0005149231000000001
R,40V	0.0050898204	0.005811277300000001	-0.0007214569000000004	0.0007214569000000004
R,40W	0.0008130081000000001	0.0007660878	4.6920300000000094e-05	4.6920300000000094e-05
R,40Y	0.00263628375	0.0025337838000000002	0.00010249994999999993	0.00010249994999999993
R,60R	0.0016666667	0.0022854852	-0.0006188184999999999	0.0006188184999999999
R,60S	0.0053571429	0.0058441558000000005	-0.0004870129000000001	0.0004870129000000001
R,60T	0.004151458	0.004601227	-0.00044976900000000004	0.00044976900000000004
R,60V	0.0046459707	0.0053858521000000005	-0.0007398814000000005	0.0007398814000000005
R,60W	0.0007434944000000001	0.0007309942000000001	1.2500199999999993e-05	1.2500199999999993e-05
R,60Y	0.0024038462	0.0023634454	4.040079999999974e-05	4.040079999999974e-05
S,0S	0.0053571429	0.0046915167	0.0006656262	0.0006656262
S,0T	0.0078212291	0.006884058	0.0009371711000000001	0.0009371711000000001
S,0V	0.008585858600000001	0.0078239609	0.0007618977000000016	0.0007618977000000016
S,0W	0.00137863155	0.0009881423000000001	0.0003904892499999998	0.0003904892499999998
S,0Y	0.004266439150000001	0.0032258065	0.0010406326500000005	0.0010406326500000005
S,20S	0.0049253731	0.0042553191	0.0006700539999999998	0.0006700539999999998
S,20T	0.0075593952	0.0066985646	0.0008608306000000001	0.0008608306000000001
S,20V	0.0085399029	0.007699619800000001	0.0008402830999999994	0.0008402830999999994
S,20W	0.0013800425000000001	0.0010022272000000001	0.0003778153	0.0003778153
S,20Y	0.0043103448	0.0032537961000000002	0.0010565486999999998	0.0010565486999999998
S,40S	0.004541109600000001	0.0039419087	0.000599200900000001	0.000599200900000001
S,40T	0.0069659443000000005	0.006203007500000001	0.0007629367999999999	0.0007629367999999999
S,40V	0.007941414850000002	0.0072222222	0.0007191926500000013	0.0007191926500000013
S,40W	0.0012987013	0.0009358289000000001	0.0003628724	0.0003628724
S,40Y	0.004040404	0.0031055901	0.0009348138999999999	0.0009348138999999999
S,60S	0.0041666667	0.0036277603	0.0005389064000000002	0.0005389064000000002
S,60T	0.0064896755	0.0057432432	0.0007464322999999997	0.0007464322999999997
S,60V	0.0074438202	0.0068698817	0.0005739385000000001	0.0005739385000000001
S,60W	0.0012081985500000001	0.0008928571000000001	0.00031534145000000006	0.00031534145000000006
S,60Y	0.0037634409	0.0029411765	0.0008222644000000002	0.0008222644000000002
T,0T	0.0028481013	0.0026209677	0.00022713360000000023	0.00022713360000000023
T,0V	0.0065517241000000006	0.0060810811	0.0004706430000000006	0.0004706430000000006
T,0W	0.001050734	0.0007874016000000001	0.00026333239999999994	0.00026333239999999994
T,0Y	0.0032142857	0.0025362319	0.0006780537999999999	0.0006780537999999999
T,20T	0.0027204503000000002	0.0025	0.00022045030000000018	0.00022045030000000018
T,20V	0.0064718163000000006	0.0060773481	0.0003944682000000003	0.0003944682000000003
T,20W	0.0010447761000000001	0.0007867133000000001	0.00025806280000000004	0.00025806280000000004
T,20Y	0.0032533036	0.0025308642	0.0007224394000000002	0.0007224394000000002
T,40T	0.0025252525	0.0023534636000000003	0.00017178889999999985	0.00017178889999999985
T,40V	0.006009406950000001	0.0056768559000000005	0.0003325510500000002	0.0003325510500000002
T,40W	0.00097856065	0.000744879	0.00023368165000000002	0.00023368165000000002
T,40Y	0.0030120482000000003	0.0023929471	0.0006191011000000004	0.0006191011000000004
T,60T	0.0023478787	0.0022058824000000003	0.0001419962999999998	0.0001419962999999998
T,60V	0.0055555556	0.0052795031	0.0002760525000000003	0.0002760525000000003
T,60W	0.00090022505	0.0006802721	0.00021995294999999993	0.00021995294999999993
T,60Y	0.0028015928500000004	0.0022428884	0.0005587044500000005	0.0005587044500000005
V,0V	0.0036661501000000004	0.0035339257	0.00013222440000000037	0.00013222440000000037
V,0W	0.00121483055	0.0009433962000000001	0.00027143435	0.00027143435
V,0Y	0.00379079975	0.0030339806	0.00075681915	0.00075681915
V,20V	0.0035351186	0.0034810127	5.410589999999991e-05	5.410589999999991e-05
V,20W	0.0012096774	0.0009463722000000001	0.0002633052	0.0002633052
V,20Y	0.0037787036500000004	0.003057554	0.0007211496500000004	0.0007211496500000004
V,40V	0.00329905175	0.0032835821	1.546964999999973e-05	1.546964999999973e-05
V,40W	0.0011345832	0.0009015257	0.0002330575	0.0002330575
V,40Y	0.0034946237000000003	0.0028748591	0.0006197646000000003	0.0006197646000000003
V,60V	0.0030303030000000002	0.003046595	-1.6291999999999782e-05	1.6291999999999782e-05
V,60W	0.00103076685	0.0008287293	0.00020203755000000004	0.00020203755000000004
V,60Y	0.0032154341	0.0026647287	0.0005507054	0.0005507054
W,0W	6.489295000000001e-05	0.0	6.489295000000001e-05	6.489295000000001e-05
W,0Y	0.0006477447	0.0004098361	0.00023790860000000004	0.00023790860000000004
W,20W	0.0	0.0	0.0	0.0
W,20Y	0.0006410256	0.0004149378	0.00022608780000000003	0.00022608780000000003
W,40W	0.0	0.0	0.0	0.0
W,40Y	0.0005730659	0.00038194440000000003	0.00019112149999999994	0.00019112149999999994
W,60W	0.0	0.0	0.0	0.0
W,60Y	0.0005293006499999999	0.00035377360000000003	0.00017552704999999988	0.00017552704999999988
Y,0Y	0.0009797066	0.0006596306	0.0003200760000000001	0.0003200760000000001
Y,20Y	0.0009345794000000001	0.0006309148	0.0003036646	0.0003036646
Y,40Y	0.0008474576	0.0006038647	0.00024359290000000003	0.00024359290000000003
Y,60Y	0.00076506225	0.0005190311	0.00024603115	0.00024603115
iupred_5	0.017447	0.056825	-0.039377999999999996	0.039377999999999996
iupred_25	0.07532625	0.155435	-0.08010874999999999	0.08010874999999999
iupred_50	0.168624	0.27150599999999997	-0.10288199999999997	0.10288199999999997
iupred_75	0.295083	0.40511	-0.11002700000000004	0.11002700000000004
iupred_95	0.48135589999999995	0.6369523500000001	-0.1555964500000001	0.1555964500000001
A,1A	0.0041237113	0.0054595086	-0.0013357973000000002	0.0013357973000000002
A,1C	0.0016863406000000001	0.0010787487	0.0006075919000000001	0.0006075919000000001
A,1D	0.0052910053	0.007216494800000001	-0.0019254895000000005	0.0019254895000000005
A,1E	0.0061728395	0.0091116173	-0.0029387777999999995	0.0029387777999999995
A,1F	0.0055020633	0.0044918585	0.0010102048	0.0010102048
A,1G	0.0057383329	0.0065430752	-0.0008047422999999995	0.0008047422999999995
A,1H	0.0019920319	0.0023529412	-0.00036090930000000007	0.00036090930000000007
A,1I	0.0077821012000000005	0.0070175439	0.0007645573000000004	0.0007645573000000004
A,1K	0.005821866550000001	0.008888888900000001	-0.0030670223500000003	0.0030670223500000003
A,1L	0.0108695652	0.0104166667	0.0004528984999999999	0.0004528984999999999
A,1M	0.0028818444000000003	0.0031496063	-0.0002677618999999999	0.0002677618999999999
A,1N	0.0049019608	0.0054054054	-0.0005034446000000007	0.0005034446000000007
A,1P	0.0050125313	0.0057471264	-0.0007345950999999998	0.0007345950999999998
A,1Q	0.00372555145	0.0047449585	-0.0010194070500000002	0.0010194070500000002
A,1R	0.0051020408	0.0066225166	-0.0015204758000000006	0.0015204758000000006
A,1S	0.0087463557	0.009009009	-0.0002626533000000004	0.0002626533000000004
A,1T	0.0066982441	0.007042253500000001	-0.0003440094000000003	0.0003440094000000003
A,1V	0.0080213904	0.0083449235	-0.00032353310000000045	0.00032353310000000045
A,1W	0.0	0.0	0.0	0.0
A,1Y	0.0030959752	0.0028063611000000003	0.0002896140999999997	0.0002896140999999997
A,2A	0.0035842294	0.0047581285	-0.0011738991	0.0011738991
A,2C	0.0018656716000000002	0.0013661202	0.0004995514000000001	0.0004995514000000001
A,2D	0.004833253900000001	0.0065789474	-0.0017456934999999993	0.0017456934999999993
A,2E	0.006160164300000001	0.0091463415	-0.0029861771999999996	0.0029861771999999996
A,2F	0.0057142857	0.0045977011000000005	0.0011165845999999997	0.0011165845999999997
A,2G	0.0057971014	0.0068027211	-0.0010056197	0.0010056197
A,2H	0.0021008403	0.0023391813	-0.000238341	0.000238341
A,2I	0.0073900728	0.0068587106	0.0005313622000000006	0.0005313622000000006
A,2K	0.0066006601	0.010178117	-0.0035774569000000004	0.0035774569000000004
A,2L	0.01085682595	0.0107095047	0.00014732124999999874	0.00014732124999999874
A,2M	0.0026246719	0.0027932961000000003	-0.0001686242000000001	0.0001686242000000001
A,2N	0.0049331965000000005	0.0054945055	-0.0005613089999999994	0.0005613089999999994
A,2P	0.0046511628	0.0052980132	-0.0006468504000000002	0.0006468504000000002
A,2Q	0.0042194093	0.0052910053	-0.0010715960000000002	0.0010715960000000002
A,2R	0.0058479532	0.0076335878	-0.0017856345999999997	0.0017856345999999997
A,2S	0.0088757396	0.0090909091	-0.0002151695000000009	0.0002151695000000009
A,2T	0.006269592500000001	0.0066006601	-0.00033106759999999933	0.00033106759999999933
A,2V	0.0074074074000000005	0.0078791858	-0.0004717784000000001	0.0004717784000000001
A,2W	0.0	0.0	0.0	0.0
A,2Y	0.0033222591	0.003021148	0.0003011111000000002	0.0003011111000000002
A,3A	0.003772162	0.0048780488000000006	-0.0011058868000000006	0.0011058868000000006
A,3C	0.0015772871	0.0012881065	0.0002891806	0.0002891806
A,3D	0.0052631579	0.0071428571	-0.0018796992000000004	0.0018796992000000004
A,3E	0.006211180100000001	0.0091743119	-0.0029631318	0.0029631318
A,3F	0.0055555556	0.0044642857	0.0010912699000000005	0.0010912699000000005
A,3G	0.0057971014	0.0064935065	-0.0006964051000000002	0.0006964051000000002
A,3H	0.0020544433	0.0023474178	-0.00029297449999999984	0.00029297449999999984
A,3I	0.007462686600000001	0.0069605568	0.0005021298000000007	0.0005021298000000007
A,3K	0.0061233417500000005	0.0093632959	-0.00323995415	0.00323995415
A,3L	0.010617590150000002	0.0105540897	6.350045000000186e-05	6.350045000000186e-05
A,3M	0.0027472527	0.0029673591	-0.0002201064	0.0002201064
A,3N	0.005011275650000001	0.0053691275	-0.0003578518499999994	0.0003578518499999994
A,3P	0.0047169811	0.0052356021	-0.0005186210000000004	0.0005186210000000004
A,3Q	0.003992016	0.0050251256	-0.0010331096000000001	0.0010331096000000001
A,3R	0.005698005700000001	0.0070850202	-0.0013870144999999995	0.0013870144999999995
A,3S	0.0088757396	0.0090909091	-0.0002151695000000009	0.0002151695000000009
A,3T	0.006410256400000001	0.0068493151	-0.0004390586999999998	0.0004390586999999998
A,3V	0.007751938000000001	0.0084317032	-0.0006797651999999989	0.0006797651999999989
A,3W	0.0	0.0	0.0	0.0
A,3Y	0.0033222591	0.0029325513	0.00038970780000000026	0.00038970780000000026
A,4A	0.0038461538	0.0051369863	-0.0012908325000000002	0.0012908325000000002
A,4C	0.0017667845000000001	0.0012048193	0.0005619652000000001	0.0005619652000000001
A,4D	0.0052356021	0.0073421439000000005	-0.0021065418000000002	0.0021065418000000002
A,4E	0.0060975610000000005	0.0088495575	-0.0027519965	0.0027519965
A,4F	0.00550206445	0.004545454500000001	0.0009566099499999994	0.0009566099499999994
A,4G	0.0059523810000000005	0.0070921986	-0.0011398175999999998	0.0011398175999999998
A,4H	0.0021186441000000003	0.0025	-0.00038135589999999976	0.00038135589999999976
A,4I	0.007042253500000001	0.0065963061	0.0004459474000000005	0.0004459474000000005
A,4K	0.006116208000000001	0.0094117647	-0.0032955566999999996	0.0032955566999999996
A,4L	0.0105540897	0.0105540897	0.0	0.0
A,4M	0.0027173913	0.0028089888	-9.159749999999986e-05	9.159749999999986e-05
A,4N	0.004950495	0.0053763441	-0.0004258491000000003	0.0004258491000000003
A,4P	0.0050890585	0.0057692308000000005	-0.0006801723000000003	0.0006801723000000003
A,4Q	0.004	0.004954583	-0.0009545830000000002	0.0009545830000000002
A,4R	0.0053859964	0.006993007000000001	-0.001607010600000001	0.001607010600000001
A,4S	0.0088652482	0.009054326000000001	-0.0001890778000000013	0.0001890778000000013
A,4T	0.0063291139	0.0067340067000000005	-0.0004048928000000007	0.0004048928000000007
A,4V	0.0075757576	0.0078740157	-0.0002982581000000005	0.0002982581000000005
A,4W	0.0	0.0	0.0	0.0
A,4Y	0.0032894737	0.0028985507	0.00039092300000000005	0.00039092300000000005
A,5A	0.0034364261000000003	0.0044378698	-0.0010014436999999997	0.0010014436999999997
A,5C	0.0017559276000000002	0.001218769	0.0005371586000000002	0.0005371586000000002
A,5D	0.0052447552	0.0070175439	-0.0017727886999999998	0.0017727886999999998
A,5E	0.006211180100000001	0.0091324201	-0.0029212399999999994	0.0029212399999999994
A,5F	0.0055865922000000005	0.004545454500000001	0.0010411377	0.0010411377
A,5G	0.0059171598	0.0068181818	-0.0009010219999999996	0.0009010219999999996
A,5H	0.0021141649000000003	0.0025316456	-0.0004174806999999998	0.0004174806999999998
A,5I	0.0073937153	0.006896551700000001	0.0004971635999999995	0.0004971635999999995
A,5K	0.0064516129000000005	0.0098280098	-0.0033763969	0.0033763969
A,5L	0.0104712042	0.0102432778	0.00022792639999999996	0.00022792639999999996
A,5M	0.0026408451	0.0027548209	-0.00011397579999999994	0.00011397579999999994
A,5N	0.0051813472	0.0056818182	-0.0005004709999999997	0.0005004709999999997
A,5P	0.00486618	0.0056179775	-0.0007517975	0.0007517975
A,5Q	0.00407955235	0.0051150895	-0.0010355371500000007	0.0010355371500000007
A,5R	0.0054614981	0.006896551700000001	-0.0014350536000000006	0.0014350536000000006
A,5S	0.0088757396	0.0092378753	-0.0003621357000000002	0.0003621357000000002
A,5T	0.006410256400000001	0.0070588235	-0.0006485670999999997	0.0006485670999999997
A,5V	0.00733624475	0.0077279753	-0.00039173055000000026	0.00039173055000000026
A,5W	0.0	0.0	0.0	0.0
A,5Y	0.0032894737	0.0030120482000000003	0.0002774254999999997	0.0002774254999999997
C,1C	0.0	0.0	0.0	0.0
C,1D	0.0	0.0007886435000000001	-0.0007886435000000001	0.0007886435000000001
C,1E	0.0	0.0011820331000000001	-0.0011820331000000001	0.0011820331000000001
C,1F	0.0013037810000000002	0.0	0.0013037810000000002	0.0013037810000000002
C,1G	0.00138312855	0.0010672359	0.0003158926499999999	0.0003158926499999999
C,1H	0.0	0.0	0.0	0.0
C,1I	0.0020325203	0.0006958942	0.0013366261	0.0013366261
C,1K	0.00099601695	0.0013568521	-0.00036083514999999994	0.00036083514999999994
C,1L	0.0028985507	0.0019569472	0.0009416034999999998	0.0009416034999999998
C,1M	0.0	0.0	0.0	0.0
C,1N	0.0	0.0	0.0	0.0
C,1P	0.0	0.0	0.0	0.0
C,1Q	0.0	0.0	0.0	0.0
C,1R	0.0	0.0007401925	-0.0007401925	0.0007401925
C,1S	0.0022988506	0.0013812155	0.0009176351	0.0009176351
C,1T	0.00130293215	0.0	0.00130293215	0.00130293215
C,1V	0.0019120459000000001	0.0010224949	0.0008895510000000001	0.0008895510000000001
C,1W	0.0	0.0	0.0	0.0
C,1Y	0.0	0.0	0.0	0.0
C,2C	0.0	0.0	0.0	0.0
C,2D	0.0	0.0007513148	-0.0007513148	0.0007513148
C,2E	0.00107816745	0.0015974441	-0.0005192766499999999	0.0005192766499999999
C,2F	0.0010368069	0.0	0.0010368069	0.0010368069
C,2G	0.00109349405	0.0	0.00109349405	0.00109349405
C,2H	0.0	0.0	0.0	0.0
C,2I	0.001953125	0.0007293946000000001	0.0012237303999999998	0.0012237303999999998
C,2K	0.0012033712	0.0013157895	-0.00011241830000000008	0.00011241830000000008
C,2L	0.00279981395	0.0016366612	0.00116315275	0.00116315275
C,2M	0.0	0.0	0.0	0.0
C,2N	0.0	0.0	0.0	0.0
C,2P	0.0	0.0	0.0	0.0
C,2Q	0.0	0.0	0.0	0.0
C,2R	0.0	0.0	0.0	0.0
C,2S	0.0022321429	0.0013605442	0.0008715987000000001	0.0008715987000000001
C,2T	0.0012987035000000002	0.0	0.0012987035000000002	0.0012987035000000002
C,2V	0.0021008403	0.0014492754	0.0006515649000000002	0.0006515649000000002
C,2W	0.0	0.0	0.0	0.0
C,2Y	0.0	0.0	0.0	0.0
C,3C	0.0	0.0	0.0	0.0
C,3D	0.0	0.0	0.0	0.0
C,3E	0.0	0.0010504202000000001	-0.0010504202000000001	0.0010504202000000001
C,3F	0.0012730750000000002	0.0	0.0012730750000000002	0.0012730750000000002
C,3G	0.0010055306500000001	0.0006313131	0.0003742175500000001	0.0003742175500000001
C,3H	0.0	0.0	0.0	0.0
C,3I	0.0019426911000000001	0.0008613264000000001	0.0010813647	0.0010813647
C,3K	0.0007561438	0.0010183299	-0.0002621861	0.0002621861
C,3L	0.0029239766	0.0020408163	0.0008831603000000001	0.0008831603000000001
C,3M	0.0	0.0	0.0	0.0
C,3N	0.0	0.0	0.0	0.0
C,3P	0.0	0.0	0.0	0.0
C,3Q	0.0	0.0	0.0	0.0
C,3R	0.0	0.0	0.0	0.0
C,3S	0.0020986382	0.0011074197000000001	0.0009912184999999998	0.0009912184999999998
C,3T	0.0011682243000000001	0.0	0.0011682243000000001	0.0011682243000000001
C,3V	0.0019831438	0.0013227513000000002	0.0006603924999999998	0.0006603924999999998
C,3W	0.0	0.0	0.0	0.0
C,3Y	0.0	0.0	0.0	0.0
C,4C	0.0	0.0	0.0	0.0
C,4D	0.0	0.0005307856	-0.0005307856	0.0005307856
C,4E	0.0	0.0009661836	-0.0009661836	0.0009661836
C,4F	0.00156617165	0.0	0.00156617165	0.00156617165
C,4G	0.0014450867	0.0010162602	0.00042882649999999994	0.00042882649999999994
C,4H	0.0	0.0	0.0	0.0
C,4I	0.0020618557000000003	0.0010559662	0.0010058895000000002	0.0010058895000000002
C,4K	0.0	0.0009765625	-0.0009765625	0.0009765625
C,4L	0.0029325513	0.0020746888	0.0008578624999999998	0.0008578624999999998
C,4M	0.0	0.0	0.0	0.0
C,4N	0.0	0.0	0.0	0.0
C,4P	0.0	0.0	0.0	0.0
C,4Q	0.0	0.0	0.0	0.0
C,4R	0.0	0.0	0.0	0.0
C,4S	0.0022421525	0.0011682243000000001	0.0010739281999999999	0.0010739281999999999
C,4T	0.0012547051	0.0	0.0012547051	0.0012547051
C,4V	0.0019436346	0.0013368984000000001	0.0006067361999999999	0.0006067361999999999
C,4W	0.0	0.0	0.0	0.0
C,4Y	0.0	0.0	0.0	0.0
C,5C	0.0	0.0	0.0	0.0
C,5D	0.0	0.0009302326	-0.0009302326	0.0009302326
C,5E	0.00046168295000000004	0.0012804097	-0.0008187267499999999	0.0008187267499999999
C,5F	0.0008892885	0.0	0.0008892885	0.0008892885
C,5G	0.0010672359	0.0008680556	0.00019918029999999997	0.00019918029999999997
C,5H	0.0	0.0	0.0	0.0
C,5I	0.00186133125	0.0	0.00186133125	0.00186133125
C,5K	0.00127754725	0.0015186029	-0.00024105565	0.00024105565
C,5L	0.0027375385500000003	0.0017953321	0.0009422064500000003	0.0009422064500000003
C,5M	0.0	0.0	0.0	0.0
C,5N	0.0	0.0	0.0	0.0
C,5P	0.0	0.0	0.0	0.0
C,5Q	0.0	0.0	0.0	0.0
C,5R	0.0	0.0	0.0	0.0
C,5S	0.00220507435	0.001338091	0.0008669833499999999	0.0008669833499999999
C,5T	0.0014119324	0.0	0.0014119324	0.0014119324
C,5V	0.0017730496	0.0009380863000000001	0.0008349633	0.0008349633
C,5W	0.0	0.0	0.0	0.0
C,5Y	0.0	0.0	0.0	0.0
D,1D	0.0025641026	0.0037878788	-0.0012237761999999998	0.0012237761999999998
D,1E	0.0062893082000000005	0.0088691796	-0.0025798714	0.0025798714
D,1F	0.004587156	0.0048780488000000006	-0.00029089280000000033	0.00029089280000000033
D,1G	0.0049342105	0.0063131313	-0.0013789208	0.0013789208
D,1H	0.0	0.0018348624000000002	-0.0018348624000000002	0.0018348624000000002
D,1I	0.005763688800000001	0.0065502183000000005	-0.0007865295	0.0007865295
D,1K	0.00473559885	0.006779661	-0.0020440621500000004	0.0020440621500000004
D,1L	0.0074850299000000006	0.0092081031	-0.0017230731999999995	0.0017230731999999995
D,1M	0.0018796992000000002	0.0024390244000000003	-0.0005593252000000001	0.0005593252000000001
D,1N	0.0037174721000000003	0.0043196544	-0.0006021822999999998	0.0006021822999999998
D,1P	0.0036708477000000003	0.004494382	-0.0008235342999999996	0.0008235342999999996
D,1Q	0.0027322404	0.0032679739000000003	-0.0005357335000000002	0.0005357335000000002
D,1R	0.004	0.005420054200000001	-0.0014200542000000005	0.0014200542000000005
D,1S	0.0065359477	0.0073529412	-0.0008169935	0.0008169935
D,1T	0.0045045045	0.0051020408	-0.0005975362999999997	0.0005975362999999997
D,1V	0.006006006	0.0076923077000000005	-0.0016863017	0.0016863017
D,1W	0.0	0.0	0.0	0.0
D,1Y	0.0028571429	0.0029940120000000003	-0.00013686910000000043	0.00013686910000000043
D,2D	0.0021551724	0.0030581040000000003	-0.0009029316000000003	0.0009029316000000003
D,2E	0.0057361377	0.0079086116	-0.0021724739	0.0021724739
D,2F	0.00446628045	0.0046656299	-0.00019934944999999964	0.00019934944999999964
D,2G	0.00415944595	0.0055821372	-0.00142269125	0.00142269125
D,2H	0.00146252305	0.002173913	-0.0007113899499999999	0.0007113899499999999
D,2I	0.0059523810000000005	0.007025761100000001	-0.0010733801000000001	0.0010733801000000001
D,2K	0.0053333333000000005	0.0076786769000000005	-0.0023453436	0.0023453436
D,2L	0.0083333333	0.0100502513	-0.0017169179999999996	0.0017169179999999996
D,2M	0.0019762846000000002	0.0026246719	-0.0006483872999999999	0.0006483872999999999
D,2N	0.0040322581	0.004784689	-0.0007524309	0.0007524309
D,2P	0.0035211268	0.0043891734	-0.0008680465999999997	0.0008680465999999997
D,2Q	0.0028943560000000003	0.0036101083	-0.0007157522999999997	0.0007157522999999997
D,2R	0.0036166365	0.0048309179	-0.0012142814000000004	0.0012142814000000004
D,2S	0.0066380861	0.0076923077000000005	-0.0010542216000000004	0.0010542216000000004
D,2T	0.0047262709	0.0056179775	-0.0008917066000000001	0.0008917066000000001
D,2V	0.0058139535	0.0072840791	-0.0014701256000000003	0.0014701256000000003
D,2W	0.0	0.0	0.0	0.0
D,2Y	0.0028985507	0.0029027576	-4.206899999999961e-06	4.206899999999961e-06
D,3D	0.0021691974	0.0031779661	-0.0010087687	0.0010087687
D,3E	0.0059405941	0.008310249300000001	-0.002369655200000001	0.002369655200000001
D,3F	0.0039292731	0.0041666667	-0.0002373936	0.0002373936
D,3G	0.0041666667	0.005464480900000001	-0.0012978142000000005	0.0012978142000000005
D,3H	0.00132934545	0.0019569472	-0.0006276017500000002	0.0006276017500000002
D,3I	0.0053763441	0.0060975610000000005	-0.0007212169000000001	0.0007212169000000001
D,3K	0.006006006	0.0087579618	-0.0027519557999999998	0.0027519557999999998
D,3L	0.0074501772	0.008720930200000001	-0.0012707530000000012	0.0012707530000000012
D,3M	0.0019011407	0.0023584906	-0.0004573499000000002	0.0004573499000000002
D,3N	0.0041666667	0.0050761421	-0.0009094754	0.0009094754
D,3P	0.0035273369	0.0044182622	-0.0008909253	0.0008909253
D,3Q	0.0029940120000000003	0.0040322581	-0.0010382460999999996	0.0010382460999999996
D,3R	0.0044378698	0.0059171598	-0.0014792900000000003	0.0014792900000000003
D,3S	0.00663926715	0.008	-0.00136073285	0.00136073285
D,3T	0.0051020408	0.0059171598	-0.0008151190000000004	0.0008151190000000004
D,3V	0.005730659	0.0072289157000000005	-0.0014982567000000006	0.0014982567000000006
D,3W	0.0	0.0	0.0	0.0
D,3Y	0.0027777778	0.0025974026	0.00018037520000000005	0.00018037520000000005
D,4D	0.0021367521	0.0031217482	-0.0009849961000000002	0.0009849961000000002
D,4E	0.0058139535	0.0081190798	-0.0023051263	0.0023051263
D,4F	0.0038461538	0.0041039672	-0.0002578134000000001	0.0002578134000000001
D,4G	0.004216869	0.005524861900000001	-0.0013079929000000007	0.0013079929000000007
D,4H	0.0011547344	0.0018587361	-0.0007040016999999999	0.0007040016999999999
D,4I	0.00530679995	0.0060790274	-0.0007722274500000003	0.0007722274500000003
D,4K	0.005988024000000001	0.0088105727	-0.002822548699999999	0.002822548699999999
D,4L	0.0073424437	0.0086956522	-0.0013532085000000004	0.0013532085000000004
D,4M	0.0018726592000000001	0.0024360536000000003	-0.0005633944000000002	0.0005633944000000002
D,4N	0.00402955185	0.0046296296	-0.0006000777499999997	0.0006000777499999997
D,4P	0.003419778	0.0042301184	-0.0008103403999999998	0.0008103403999999998
D,4Q	0.0033444816	0.0044843049000000005	-0.0011398233000000004	0.0011398233000000004
D,4R	0.0045045045	0.006116208000000001	-0.0016117035000000005	0.0016117035000000005
D,4S	0.0064935065	0.007558579	-0.0010650725	0.0010650725
D,4T	0.0048231511	0.005524861900000001	-0.0007017108000000006	0.0007017108000000006
D,4V	0.0056390977	0.0070671378000000005	-0.0014280401000000007	0.0014280401000000007
D,4W	0.0	0.0	0.0	0.0
D,4Y	0.0027100271000000003	0.0026809651	2.906200000000027e-05	2.906200000000027e-05
D,5D	0.0019342360000000002	0.0028490028	-0.0009147667999999999	0.0009147667999999999
D,5E	0.0057581574	0.008	-0.0022418426	0.0022418426
D,5F	0.0040983607	0.0043103448	-0.00021198409999999973	0.00021198409999999973
D,5G	0.0042918455000000005	0.0057471264	-0.0014552808999999996	0.0014552808999999996
D,5H	0.0013106160000000001	0.0021413276	-0.0008307115999999998	0.0008307115999999998
D,5I	0.0056338028000000005	0.0064635272	-0.0008297243999999997	0.0008297243999999997
D,5K	0.0054347826	0.0080645161	-0.0026297335	0.0026297335
D,5L	0.0078740157	0.009433962300000001	-0.0015599466000000006	0.0015599466000000006
D,5M	0.0019880716	0.0025316456	-0.0005435740000000002	0.0005435740000000002
D,5N	0.0039126186	0.0046620047	-0.0007493860999999999	0.0007493860999999999
D,5P	0.0035335689000000003	0.0043975374	-0.0008639684999999999	0.0008639684999999999
D,5Q	0.003003003	0.0039735099	-0.0009705068999999998	0.0009705068999999998
D,5R	0.0043956044	0.0059347181	-0.0015391136999999997	0.0015391136999999997
D,5S	0.0064516129000000005	0.0072992701000000005	-0.0008476572	0.0008476572
D,5T	0.004842615000000001	0.0055762082	-0.0007335931999999995	0.0007335931999999995
D,5V	0.0058365759	0.0073170732	-0.0014804973000000004	0.0014804973000000004
D,5W	0.0	0.0	0.0	0.0
D,5Y	0.0028653295	0.0029673591	-0.00010202960000000021	0.00010202960000000021
E,1E	0.00361391365	0.0056497175	-0.00203580385	0.00203580385
E,1F	0.0045045045	0.004950495	-0.0004459905	0.0004459905
E,1G	0.0044247788	0.006024096400000001	-0.0015993176000000005	0.0015993176000000005
E,1H	0.0018975332000000001	0.0025641026	-0.0006665694	0.0006665694
E,1I	0.006504065000000001	0.0080500894	-0.0015460243999999993	0.0015460243999999993
E,1K	0.0076923077000000005	0.0117924528	-0.0041001451	0.0041001451
E,1L	0.008797654	0.0110294118	-0.0022317577999999994	0.0022317577999999994
E,1M	0.0027322404	0.0034843206	-0.0007520802000000001	0.0007520802000000001
E,1N	0.0055865922000000005	0.0065359477	-0.0009493554999999996	0.0009493554999999996
E,1P	0.0042643923	0.005372218000000001	-0.0011078257000000005	0.0011078257000000005
E,1Q	0.00365809055	0.0051282051	-0.0014701145499999998	0.0014701145499999998
E,1R	0.0050761421	0.0069204152	-0.0018442731	0.0018442731
E,1S	0.007208135	0.008605852	-0.0013977170000000006	0.0013977170000000006
E,1T	0.0057803468	0.0067226891	-0.0009423423000000002	0.0009423423000000002
E,1V	0.0062434964	0.0082901554	-0.002046659	0.002046659
E,1W	0.0	0.0	0.0	0.0
E,1Y	0.0030487805000000002	0.0034013605	-0.0003525799999999999	0.0003525799999999999
E,2E	0.0032362460000000003	0.0050251256	-0.0017888796	0.0017888796
E,2F	0.00484066235	0.0053333333000000005	-0.0004926709500000003	0.0004926709500000003
E,2G	0.0047505938	0.006269592500000001	-0.0015189987000000004	0.0015189987000000004
E,2H	0.00172860975	0.0023255814	-0.00059697165	0.00059697165
E,2I	0.00689315775	0.0086021505	-0.0017089927500000008	0.0017089927500000008
E,2K	0.0064864865	0.0098716683	-0.0033851818000000004	0.0033851818000000004
E,2L	0.0099601594	0.0129449838	-0.0029848244000000006	0.0029848244000000006
E,2M	0.0025252525	0.0034246575	-0.0008994049999999998	0.0008994049999999998
E,2N	0.004587156	0.0056116723	-0.0010245163000000002	0.0010245163000000002
E,2P	0.0041666667	0.0051413882	-0.0009747215000000002	0.0009747215000000002
E,2Q	0.0035139095500000004	0.0047169811	-0.0012030715499999995	0.0012030715499999995
E,2R	0.0052083333	0.0067340067000000005	-0.0015256734	0.0015256734
E,2S	0.0076190476000000005	0.0091407678	-0.001521720199999999	0.001521720199999999
E,2T	0.0057361377	0.0069767442	-0.0012406064999999997	0.0012406064999999997
E,2V	0.006993007000000001	0.0091145833	-0.002121576299999999	0.002121576299999999
E,2W	0.0	0.0	0.0	0.0
E,2Y	0.003021148	0.0033840948	-0.0003629468000000001	0.0003629468000000001
E,3E	0.0038910506000000003	0.0058823529	-0.0019913023	0.0019913023
E,3F	0.0042194093	0.0045558087	-0.0003363994000000004	0.0003363994000000004
E,3G	0.0049019608	0.006410256400000001	-0.0015082956000000008	0.0015082956000000008
E,3H	0.0017667845000000001	0.0023148148	-0.0005480302999999998	0.0005480302999999998
E,3I	0.0059171598	0.0071428571	-0.0012256973	0.0012256973
E,3K	0.0084700924	0.0131578947	-0.0046878023	0.0046878023
E,3L	0.0084033613	0.0104166667	-0.0020133054	0.0020133054
E,3M	0.0023364486000000003	0.0030395137	-0.0007030650999999997	0.0007030650999999997
E,3N	0.0049751244	0.005988024000000001	-0.0010128996000000005	0.0010128996000000005
E,3P	0.0041841004	0.0051546392	-0.0009705388000000002	0.0009705388000000002
E,3Q	0.0040485830000000006	0.005464480900000001	-0.0014158979	0.0014158979
E,3R	0.0057706183000000005	0.0077369439	-0.0019663256	0.0019663256
E,3S	0.0076335878	0.0091264668	-0.001492879	0.001492879
E,3T	0.0058651026	0.0070224719000000005	-0.0011573693000000006	0.0011573693000000006
E,3V	0.0061919505000000005	0.0081300813	-0.0019381307999999991	0.0019381307999999991
E,3W	0.0	0.0	0.0	0.0
E,3Y	0.0028901734	0.0029239766	-3.3803200000000286e-05	3.3803200000000286e-05
E,4E	0.0035273369	0.0056338028000000005	-0.0021064659000000004	0.0021064659000000004
E,4F	0.0042372881	0.0044843049000000005	-0.00024701680000000035	0.00024701680000000035
E,4G	0.0049433576	0.0064620355	-0.0015186779000000003	0.0015186779000000003
E,4H	0.0018761726000000002	0.0024038462	-0.0005276735999999998	0.0005276735999999998
E,4I	0.0058479532	0.0069284065	-0.0010804533	0.0010804533
E,4K	0.0081466395	0.013245033100000001	-0.005098393600000001	0.005098393600000001
E,4L	0.0087463557	0.0105263158	-0.0017799601000000002	0.0017799601000000002
E,4M	0.0023866348	0.003164557	-0.0007779222	0.0007779222
E,4N	0.0050125313	0.006	-0.0009874686999999998	0.0009874686999999998
E,4P	0.00420388975	0.0052631579	-0.0010592681499999998	0.0010592681499999998
E,4Q	0.0042283298000000006	0.0056872038	-0.0014588739999999998	0.0014588739999999998
E,4R	0.0059347181	0.0081632653	-0.0022285472	0.0022285472
E,4S	0.007462686600000001	0.0088105727	-0.0013478860999999991	0.0013478860999999991
E,4T	0.00562192825	0.0067001675000000005	-0.0010782392500000007	0.0010782392500000007
E,4V	0.006116208000000001	0.008097166000000001	-0.0019809580000000005	0.0019809580000000005
E,4W	0.0	0.0	0.0	0.0
E,4Y	0.0029325513	0.0030581040000000003	-0.00012555270000000037	0.00012555270000000037
E,5E	0.0031746032000000003	0.0051282051	-0.0019536018999999996	0.0019536018999999996
E,5F	0.0046948357	0.0050761421	-0.0003813063999999998	0.0003813063999999998
E,5G	0.0050505051	0.0067567568	-0.0017062517000000004	0.0017062517000000004
E,5H	0.0018518519000000002	0.0024038462	-0.0005519942999999998	0.0005519942999999998
E,5I	0.00639829425	0.0078125	-0.0014142057499999996	0.0014142057499999996
E,5K	0.006772009000000001	0.0106609808	-0.0038889718	0.0038889718
E,5L	0.0092879257	0.0117647059	-0.0024767802000000005	0.0024767802000000005
E,5M	0.0025850931	0.0033670034	-0.0007819102999999999	0.0007819102999999999
E,5N	0.0047393365	0.0057471264	-0.0010077899000000001	0.0010077899000000001
E,5P	0.0042613636	0.0052356021	-0.0009742385000000003	0.0009742385000000003
E,5Q	0.0035087719000000002	0.0050251256	-0.0015163537	0.0015163537
E,5R	0.0054347826	0.0074074074000000005	-0.0019726248000000004	0.0019726248000000004
E,5S	0.0074812968	0.0090009001	-0.0015196033000000001	0.0015196033000000001
E,5T	0.0056497175	0.0068493151	-0.0011995976000000004	0.0011995976000000004
E,5V	0.00662690815	0.008888888900000001	-0.0022619807500000007	0.0022619807500000007
E,5W	0.0	0.0	0.0	0.0
E,5Y	0.0030674847	0.0033726813000000003	-0.0003051966000000004	0.0003051966000000004
F,1F	0.0019920319	0.0	0.0019920319	0.0019920319
F,1G	0.00539883935	0.0046439628	0.0007548765500000002	0.0007548765500000002
F,1H	0.0018450185	0.0012903226	0.0005546959000000001	0.0005546959000000001
F,1I	0.0056022409	0.0034246575	0.0021775834000000004	0.0021775834000000004
F,1K	0.0042735043000000006	0.0046056419000000005	-0.0003321375999999999	0.0003321375999999999
F,1L	0.008461430150000001	0.005524861900000001	0.0029365682500000004	0.0029365682500000004
F,1M	0.0017482517000000002	0.0009940358	0.0007542159000000002	0.0007542159000000002
F,1N	0.0038412292000000003	0.0031847134	0.0006565158000000001	0.0006565158000000001
F,1P	0.00330033	0.0026490066	0.0006513234000000002	0.0006513234000000002
F,1Q	0.0030581040000000003	0.0027100271000000003	0.0003480769	0.0003480769
F,1R	0.00385666085	0.0036407767000000003	0.0002158841499999998	0.0002158841499999998
F,1S	0.0067567568	0.0049261084	0.0018306484	0.0018306484
F,1T	0.0047505938	0.0033670034	0.0013835904000000002	0.0013835904000000002
F,1V	0.006211180100000001	0.0044742729	0.0017369072000000003	0.0017369072000000003
F,1W	0.0	0.0	0.0	0.0
F,1Y	0.0029513042	0.0016863406000000001	0.0012649636	0.0012649636
F,2F	0.0018181818000000001	0.0	0.0018181818000000001	0.0018181818000000001
F,2G	0.0046296296	0.0040080160000000005	0.0006216135999999994	0.0006216135999999994
F,2H	0.0014492754	0.0011223345	0.00032694090000000005	0.00032694090000000005
F,2I	0.0054545455000000005	0.0031446541000000002	0.0023098914000000003	0.0023098914000000003
F,2K	0.0053434377	0.0055865922000000005	-0.00024315450000000037	0.00024315450000000037
F,2L	0.0076142132	0.0046783626	0.0029358505999999996	0.0029358505999999996
F,2M	0.0018315018	0.0009496676000000001	0.0008818341999999999	0.0008818341999999999
F,2N	0.0042735043000000006	0.0035180299	0.0007554744000000005	0.0007554744000000005
F,2P	0.0036900369	0.0030120482000000003	0.0006779886999999998	0.0006779886999999998
F,2Q	0.003021148	0.0027434842	0.0002776637999999999	0.0002776637999999999
F,2R	0.0042735043000000006	0.004	0.00027350430000000047	0.00027350430000000047
F,2S	0.00682298155	0.0049019608	0.0019210207500000003	0.0019210207500000003
F,2T	0.0050933786	0.0036663611	0.0014270175000000002	0.0014270175000000002
F,2V	0.0057142857	0.003968254	0.0017460317000000001	0.0017460317000000001
F,2W	0.0	0.0	0.0	0.0
F,2Y	0.0025856507	0.0012315271	0.0013541235999999998	0.0013541235999999998
F,3F	0.0023041475	0.0	0.0023041475	0.0023041475
F,3G	0.0045575396	0.0039808917	0.0005766479000000003	0.0005766479000000003
F,3H	0.0013368984000000001	0.0010040161	0.00033288230000000016	0.00033288230000000016
F,3I	0.006024096400000001	0.0038022814	0.0022218150000000007	0.0022218150000000007
F,3K	0.0047169811	0.0048622366	-0.00014525550000000012	0.00014525550000000012
F,3L	0.0088495575	0.0057471264	0.0031024311000000006	0.0031024311000000006
F,3M	0.0020366599	0.0014430014	0.0005936584999999999	0.0005936584999999999
F,3N	0.0040412206	0.0033557047	0.0006855159000000001	0.0006855159000000001
F,3P	0.0038022814	0.0031055901	0.0006966912999999998	0.0006966912999999998
F,3Q	0.0027548209	0.0023696682	0.00038515269999999996	0.00038515269999999996
F,3R	0.0039640405	0.0037986705000000003	0.00016536999999999975	0.00016536999999999975
F,3S	0.0068259386	0.0047318612000000005	0.0020940774	0.0020940774
F,3T	0.0048703282	0.0035714286	0.0012988996000000003	0.0012988996000000003
F,3V	0.0056497175	0.0042194093	0.0014303082	0.0014303082
F,3W	0.0	0.0	0.0	0.0
F,3Y	0.0027855153000000002	0.0013755158	0.0014099995000000003	0.0014099995000000003
F,4F	0.0022111671	0.0	0.0022111671	0.0022111671
F,4G	0.0046511628	0.0040485830000000006	0.0006025797999999992	0.0006025797999999992
F,4H	0.00137709615	0.0011737089	0.00020338725000000005	0.00020338725000000005
F,4I	0.0058479532	0.0037664783000000003	0.0020814749	0.0020814749
F,4K	0.0046511628	0.0048780488000000006	-0.0002268860000000008	0.0002268860000000008
F,4L	0.0086956522	0.0057034221	0.0029922301000000007	0.0029922301000000007
F,4M	0.0020120724	0.0012804097	0.0007316626999999999	0.0007316626999999999
F,4N	0.0039824777000000006	0.0033467202	0.0006357575000000004	0.0006357575000000004
F,4P	0.0035714286	0.0027752081	0.0007962205	0.0007962205
F,4Q	0.0028735632	0.0024896266	0.00038393659999999986	0.00038393659999999986
F,4R	0.0037848522	0.0035587189	0.0002261333	0.0002261333
F,4S	0.006745362600000001	0.0048076923	0.0019376703000000004	0.0019376703000000004
F,4T	0.005	0.0036849378	0.0013150622000000002	0.0013150622000000002
F,4V	0.005763688800000001	0.0041152263	0.0016484625000000004	0.0016484625000000004
F,4W	0.0	0.0	0.0	0.0
F,4Y	0.0028735632	0.0018726592000000001	0.001000904	0.001000904
F,5F	0.0019880716	0.0	0.0019880716	0.0019880716
F,5G	0.0046511628	0.004	0.0006511627999999997	0.0006511627999999997
F,5H	0.0014292523500000001	0.0009082652000000001	0.00052098715	0.00052098715
F,5I	0.0055970149	0.0034246575	0.0021723574	0.0021723574
F,5K	0.00482897465	0.0051546392	-0.0003256645500000002	0.0003256645500000002
F,5L	0.0081466395	0.0053475936000000005	0.0027990459	0.0027990459
F,5M	0.0019569472	0.0011771630000000002	0.0007797842	0.0007797842
F,5N	0.00405738305	0.0032967033000000003	0.0007606797499999998	0.0007606797499999998
F,5P	0.0038022814	0.0031545741000000003	0.0006477072999999996	0.0006477072999999996
F,5Q	0.0030120482000000003	0.0025974026	0.00041464560000000015	0.00041464560000000015
F,5R	0.0039525692000000005	0.0037313433000000003	0.00022122590000000011	0.00022122590000000011
F,5S	0.0067567568	0.0047619048	0.001994852	0.001994852
F,5T	0.0050505051	0.0036101083	0.0014403967999999999	0.0014403967999999999
F,5V	0.00563068735	0.003992016	0.0016386713499999999	0.0016386713499999999
F,5W	0.0	0.0	0.0	0.0
F,5Y	0.0026954178	0.0014144272	0.0012809906	0.0012809906
G,1G	0.0025380711000000003	0.003164557	-0.0006264858999999998	0.0006264858999999998
G,1H	0.0017391304000000001	0.0020533881	-0.0003142577000000001	0.0003142577000000001
G,1I	0.006228589850000001	0.0057034221	0.0005251677500000005	0.0005251677500000005
G,1K	0.0047619048	0.0069541029	-0.0021921981	0.0021921981
G,1L	0.0076923077000000005	0.0072463768	0.0004459309000000005	0.0004459309000000005
G,1M	0.0019157088	0.002038736	-0.00012302720000000023	0.00012302720000000023
G,1N	0.00486618	0.0052083333	-0.0003421533000000001	0.0003421533000000001
G,1P	0.0030864198000000002	0.0037174721000000003	-0.0006310523000000001	0.0006310523000000001
G,1Q	0.0026666667	0.0032154341	-0.0005487674000000001	0.0005487674000000001
G,1R	0.0039215686000000005	0.0053191489	-0.0013975802999999995	0.0013975802999999995
G,1S	0.0071428571	0.0076335878	-0.0004907306999999998	0.0004907306999999998
G,1T	0.0053908356	0.0056818182	-0.00029098259999999973	0.00029098259999999973
G,1V	0.0059084195	0.0060606061	-0.00015218659999999967	0.00015218659999999967
G,1W	0.0	0.0	0.0	0.0
G,1Y	0.0031347962	0.0028490028	0.00028579340000000003	0.00028579340000000003
G,2G	0.0024271845	0.0033670034	-0.0009398189000000001	0.0009398189000000001
G,2H	0.0014044944	0.0017528484000000001	-0.00034835400000000015	0.00034835400000000015
G,2I	0.006116208000000001	0.0056497175	0.00046649050000000056	0.00046649050000000056
G,2K	0.0051347966500000005	0.0071301248	-0.0019953281499999996	0.0019953281499999996
G,2L	0.0085470085	0.0081300813	0.00041692720000000016	0.00041692720000000016
G,2M	0.0019249296	0.0020746888	-0.00014975920000000024	0.00014975920000000024
G,2N	0.0035842294	0.0040322581	-0.00044802869999999986	0.00044802869999999986
G,2P	0.004	0.0048309179	-0.0008309179000000003	0.0008309179000000003
G,2Q	0.0029498525	0.0034722222	-0.0005223697000000002	0.0005223697000000002
G,2R	0.0041666667	0.0052631579	-0.0010964911999999999	0.0010964911999999999
G,2S	0.0074257426	0.0078125	-0.00038675739999999986	0.00038675739999999986
G,2T	0.0052493438	0.0055066079	-0.0002572640999999997	0.0002572640999999997
G,2V	0.0062893082000000005	0.0067307692	-0.00044146099999999976	0.00044146099999999976
G,2W	0.0	0.0	0.0	0.0
G,2Y	0.0029069767	0.0024875622	0.00041941450000000007	0.00041941450000000007
G,3G	0.0025575448	0.0031446541000000002	-0.0005871093000000003	0.0005871093000000003
G,3H	0.0013869626	0.0019880716	-0.0006011089999999998	0.0006011089999999998
G,3I	0.0059523810000000005	0.0054719562	0.0004804248000000004	0.0004804248000000004
G,3K	0.0051282051	0.0070921986	-0.0019639935000000004	0.0019639935000000004
G,3L	0.0081799591	0.0081300813	4.987780000000053e-05	4.987780000000053e-05
G,3M	0.0020314886	0.0022172949	-0.00018580630000000027	0.00018580630000000027
G,3N	0.0037593985000000003	0.0040816327	-0.00032223419999999944	0.00032223419999999944
G,3P	0.0035842294	0.0044977511	-0.0009135216999999998	0.0009135216999999998
G,3Q	0.0029154519	0.0033783784	-0.00046292649999999996	0.00046292649999999996
G,3R	0.00424538335	0.0053571429	-0.0011117595500000008	0.0011117595500000008
G,3S	0.0071428571	0.0074074074000000005	-0.0002645503000000002	0.0002645503000000002
G,3T	0.00535316	0.0055555556	-0.00020239560000000038	0.00020239560000000038
G,3V	0.0062893082000000005	0.0066945607	-0.0004052524999999998	0.0004052524999999998
G,3W	0.0	0.0	0.0	0.0
G,3Y	0.0028188879500000005	0.0025252525	0.00029363545000000036	0.00029363545000000036
G,4G	0.0024875622	0.0027548209	-0.00026725870000000006	0.00026725870000000006
G,4H	0.001344086	0.0018495684000000001	-0.0005054824000000002	0.0005054824000000002
G,4I	0.0058823529	0.0055555556	0.00032679729999999987	0.00032679729999999987
G,4K	0.0050505051	0.0067618332	-0.0017113281000000003	0.0017113281000000003
G,4L	0.00837070325	0.008241758200000001	0.00012894504999999903	0.00012894504999999903
G,4M	0.0021321962	0.0022805017	-0.00014830550000000022	0.00014830550000000022
G,4N	0.0039370079	0.004324324300000001	-0.00038731640000000053	0.00038731640000000053
G,4P	0.0036900369	0.0043572985000000005	-0.0006672616000000004	0.0006672616000000004
G,4Q	0.0029444244000000003	0.0035087719000000002	-0.0005643474999999999	0.0005643474999999999
G,4R	0.0041152263	0.0052910053	-0.001175779	0.001175779
G,4S	0.0071047957	0.0073729142000000004	-0.0002681185000000001	0.0002681185000000001
G,4T	0.0052219321	0.005420054200000001	-0.0001981221000000007	0.0001981221000000007
G,4V	0.006116208000000001	0.0066889632	-0.0005727551999999995	0.0005727551999999995
G,4W	0.0	0.0	0.0	0.0
G,4Y	0.0029761905000000003	0.0026809651	0.0002952254000000002	0.0002952254000000002
G,5G	0.0024271845	0.0030581040000000003	-0.0006309195000000004	0.0006309195000000004
G,5H	0.0013642565	0.0019305019000000001	-0.0005662454000000001	0.0005662454000000001
G,5I	0.0061006625	0.0057915058	0.00030915670000000034	0.00030915670000000034
G,5K	0.0050761421	0.0069767442	-0.0019006021	0.0019006021
G,5L	0.0083682008	0.008	0.00036820079999999936	0.00036820079999999936
G,5M	0.0022172949	0.0022222222	-4.927299999999725e-06	4.927299999999725e-06
G,5N	0.0038461538	0.0043103448	-0.0004641910000000001	0.0004641910000000001
G,5P	0.0034904014000000003	0.0041493776	-0.0006589762	0.0006589762
G,5Q	0.0029311194	0.0035714286	-0.0006403092	0.0006403092
G,5R	0.0042918455000000005	0.0054545455000000005	-0.0011627	0.0011627
G,5S	0.0069156293	0.0070175439	-0.00010191460000000003	0.00010191460000000003
G,5T	0.0051020408	0.0052083333	-0.00010629250000000062	0.00010629250000000062
G,5V	0.00635122325	0.0070175439	-0.0006663206499999998	0.0006663206499999998
G,5W	0.0	0.0	0.0	0.0
G,5Y	0.0029069767	0.0026595745000000002	0.00024740219999999993	0.00024740219999999993
H,1H	0.0	0.0	0.0	0.0
H,1I	0.0021990111000000003	0.0022172949	-1.8283799999999854e-05	1.8283799999999854e-05
H,1K	0.0018143334000000001	0.0022675737	-0.0004532402999999998	0.0004532402999999998
H,1L	0.0033717339	0.0034340659000000003	-6.233200000000045e-05	6.233200000000045e-05
H,1M	0.0	0.0	0.0	0.0
H,1N	0.00099132595	0.0013386881	-0.00034736215	0.00034736215
H,1P	0.0007855697000000001	0.001607717	-0.0008221473	0.0008221473
H,1Q	0.0	0.001183432	-0.001183432	0.001183432
H,1R	0.0018796992000000002	0.0022779043	-0.0003982050999999998	0.0003982050999999998
H,1S	0.0026385224	0.0023724792	0.00026604320000000016	0.00026604320000000016
H,1T	0.0013812155	0.0014492754	-6.805989999999996e-05	6.805989999999996e-05
H,1V	0.0024494803999999997	0.0024671053	-1.7624900000000245e-05	1.7624900000000245e-05
H,1W	0.0	0.0	0.0	0.0
H,1Y	0.0	0.0	0.0	0.0
H,2H	0.0	0.0	0.0	0.0
H,2I	0.0023696682	0.0022172949	0.00015237330000000002	0.00015237330000000002
H,2K	0.0020366599	0.0025641026	-0.0005274427000000002	0.0005274427000000002
H,2L	0.0032258065	0.0032894737	-6.366719999999996e-05	6.366719999999996e-05
H,2M	0.0	0.0	0.0	0.0
H,2N	0.0013280212	0.0016366612	-0.00030864	0.00030864
H,2P	0.000467422	0.0013131976	-0.0008457756000000001	0.0008457756000000001
H,2Q	0.0	0.0011534025	-0.0011534025	0.0011534025
H,2R	0.0015576324000000001	0.0020512821000000002	-0.0004936497000000001	0.0004936497000000001
H,2S	0.0026315789	0.0024630542	0.0001685247	0.0001685247
H,2T	0.0017398872000000001	0.0017574692	-1.7581999999999928e-05	1.7581999999999928e-05
H,2V	0.0021834061	0.002293578	-0.00011017189999999993	0.00011017189999999993
H,2W	0.0	0.0	0.0	0.0
H,2Y	0.0	0.0	0.0	0.0
H,3H	0.0	0.0	0.0	0.0
H,3I	0.0021834061	0.0021367521	4.665400000000014e-05	4.665400000000014e-05
H,3K	0.0019120459000000001	0.0025940337	-0.0006819878000000001	0.0006819878000000001
H,3L	0.0032051282000000003	0.0032467532000000003	-4.1624999999999995e-05	4.1624999999999995e-05
H,3M	0.0	0.0	0.0	0.0
H,3N	0.0013440884500000002	0.0015151515000000001	-0.00017106304999999996	0.00017106304999999996
H,3P	0.0010378852	0.0013131976	-0.00027531240000000013	0.00027531240000000013
H,3Q	0.0	0.0012345679	-0.0012345679	0.0012345679
H,3R	0.0015600624	0.0020942408	-0.0005341784000000001	0.0005341784000000001
H,3S	0.0028328612	0.0025188917	0.00031396950000000005	0.00031396950000000005
H,3T	0.0018883958	0.0018066847	8.171109999999997e-05	8.171109999999997e-05
H,3V	0.00226073975	0.0023584906	-9.775085000000025e-05	9.775085000000025e-05
H,3W	0.0	0.0	0.0	0.0
H,3Y	0.0	0.0	0.0	0.0
H,4H	0.0	0.0	0.0	0.0
H,4I	0.0022172949	0.0022421525	-2.4857599999999862e-05	2.4857599999999862e-05
H,4K	0.0019011407	0.0025316456	-0.0006305049000000001	0.0006305049000000001
H,4L	0.0032051282000000003	0.0033222591	-0.00011713089999999989	0.00011713089999999989
H,4M	0.0	0.0	0.0	0.0
H,4N	0.00118694405	0.0012787724	-9.182835000000008e-05	9.182835000000008e-05
H,4P	0.0008652390500000001	0.0014716703000000001	-0.00060643125	0.00060643125
H,4Q	0.0	0.0011160714	-0.0011160714	0.0011160714
H,4R	0.0017137973499999999	0.0019920319	-0.00027823455	0.00027823455
H,4S	0.0027472527	0.0026200873	0.00012716539999999997	0.00012716539999999997
H,4T	0.00176626455	0.0018382353	-7.197075000000002e-05	7.197075000000002e-05
H,4V	0.0022675737	0.0023543261	-8.675239999999997e-05	8.675239999999997e-05
H,4W	0.0	0.0	0.0	0.0
H,4Y	0.0	0.0	0.0	0.0
H,5H	0.0	0.0	0.0	0.0
H,5I	0.00226159095	0.0020876827000000002	0.00017390824999999983	0.00017390824999999983
H,5K	0.002	0.0026109661	-0.0006109661000000001	0.0006109661000000001
H,5L	0.0031545741000000003	0.0031847134	-3.0139299999999876e-05	3.0139299999999876e-05
H,5M	0.0	0.0	0.0	0.0
H,5N	0.00104657275	0.0014204545	-0.00037388175	0.00037388175
H,5P	0.00073746675	0.0015923567	-0.0008548899500000001	0.0008548899500000001
H,5Q	0.0	0.0008733624000000001	-0.0008733624000000001	0.0008733624000000001
H,5R	0.0013927577000000001	0.0019379845	-0.0005452267999999998	0.0005452267999999998
H,5S	0.0027700831	0.0025684932	0.00020158990000000016	0.00020158990000000016
H,5T	0.0019193858	0.0019157088	3.6770000000001073e-06	3.6770000000001073e-06
[truncated: 460 more rows]
