# Supplementary material for: PICNIC accurately predicts condensate-forming proteins regardless of their structural disorder across organisms
Source: Nat Commun. 2024 Dec 11;15:10668. doi: 10.1038/s41467-024-55089-x (PMC11634905; doi:10.1038/s41467-024-55089-x)
Supplement: Supplementary file 11 — Source Data files [file 41467_2024_55089_MOESM11_ESM.zip › Source_Data_file/supplementary/Figure_S7/yeast_nogokeys_picnic18.txt]

key	alldistr	picnicdistr	picnicdiff	picnicabsdiff
A-310Helix-d	0.0	0.0	0.0	0.0
A-310Helix-h	0.0	0.0	0.0	0.0
A-310Helix-l	0.0	0.0	0.0	0.0
A-310Helix-m	0.0	0.0	0.0	0.0
A-AlphaHelix-d	0.0	0.0	0.0	0.0
A-AlphaHelix-h	0.0131984162	0.013761467900000001	-0.0005630517000000008	0.0005630517000000008
A-AlphaHelix-l	0.0	0.0	0.0	0.0
A-AlphaHelix-m	0.0044247788	0.0036991369000000003	0.0007256418999999998	0.0007256418999999998
A-Bridge-d	0.0	0.0	0.0	0.0
A-Bridge-h	0.0	0.0	0.0	0.0
A-Bridge-l	0.0	0.0	0.0	0.0
A-Bridge-m	0.0	0.0	0.0	0.0
A-Coil-d	0.0031479538	0.0030911901	5.6763699999999844e-05	5.6763699999999844e-05
A-Coil-h	0.0	0.00125	-0.00125	0.00125
A-Coil-l	0.0	0.0	0.0	0.0
A-Coil-m	0.0	0.0	0.0	0.0
A-PiHelix-d	0	0	0	0
A-PiHelix-h	0.0	0.0	0.0	0.0
A-PiHelix-l	0	0	0	0
A-PiHelix-m	0.0	0.0	0.0	0.0
A-Strand-d	0.0	0.0	0.0	0.0
A-Strand-h	0.0014556041000000001	0.0034572169000000002	-0.0020016128	0.0020016128
A-Strand-l	0.0	0.0	0.0	0.0
A-Strand-m	0.0	0.0	0.0	0.0
A-Turn-d	0.0	0.0	0.0	0.0
A-Turn-h	0.0	0.0017094017	-0.0017094017	0.0017094017
A-Turn-l	0.0	0.0	0.0	0.0
A-Turn-m	0.0	0.0010449321	-0.0010449321	0.0010449321
C-310Helix-d	0.0	0.0	0.0	0.0
C-310Helix-h	0.0	0.0	0.0	0.0
C-310Helix-l	0.0	0.0	0.0	0.0
C-310Helix-m	0.0	0.0	0.0	0.0
C-AlphaHelix-d	0.0	0.0	0.0	0.0
C-AlphaHelix-h	0.0020463847000000003	0.0016949153	0.0003514694000000002	0.0003514694000000002
C-AlphaHelix-l	0.0	0.0	0.0	0.0
C-AlphaHelix-m	0.0	0.0	0.0	0.0
C-Bridge-d	0.0	0.0	0.0	0.0
C-Bridge-h	0.0	0.0	0.0	0.0
C-Bridge-l	0.0	0.0	0.0	0.0
C-Bridge-m	0.0	0.0	0.0	0.0
C-Coil-d	0.0	0.0	0.0	0.0
C-Coil-h	0.0	0.0	0.0	0.0
C-Coil-l	0.0	0.0	0.0	0.0
C-Coil-m	0.0	0.0	0.0	0.0
C-PiHelix-d	0	0	0	0
C-PiHelix-h	0.0	0.0	0.0	0.0
C-PiHelix-l	0	0	0	0
C-PiHelix-m	0	0	0	0
C-Strand-d	0.0	0.0	0.0	0.0
C-Strand-h	0.0	0.0007251632	-0.0007251632	0.0007251632
C-Strand-l	0.0	0.0	0.0	0.0
C-Strand-m	0.0	0.0	0.0	0.0
C-Turn-d	0.0	0.0	0.0	0.0
C-Turn-h	0.0	0.0	0.0	0.0
C-Turn-l	0.0	0.0	0.0	0.0
C-Turn-m	0.0	0.0	0.0	0.0
D-310Helix-d	0.0	0.0	0.0	0.0
D-310Helix-h	0.0	0.0	0.0	0.0
D-310Helix-l	0.0	0.0	0.0	0.0
D-310Helix-m	0.0	0.0	0.0	0.0
D-AlphaHelix-d	0.0	0.0	0.0	0.0
D-AlphaHelix-h	0.0070921986	0.0090361446	-0.0019439460000000002	0.0019439460000000002
D-AlphaHelix-l	0.0	0.0	0.0	0.0
D-AlphaHelix-m	0.0033955857000000002	0.0032679739000000003	0.00012761179999999997	0.00012761179999999997
D-Bridge-d	0.0	0.0	0.0	0.0
D-Bridge-h	0.0	0.0	0.0	0.0
D-Bridge-l	0.0	0.0	0.0	0.0
D-Bridge-m	0.0	0.0	0.0	0.0
D-Coil-d	0.0031969309	0.0031347962	6.213469999999995e-05	6.213469999999995e-05
D-Coil-h	0.0019455253000000001	0.0030581040000000003	-0.0011125787000000002	0.0011125787000000002
D-Coil-l	0.0	0.0	0.0	0.0
D-Coil-m	0.0018691589	0.0021621622	-0.0002930033000000001	0.0002930033000000001
D-PiHelix-d	0	0	0	0
D-PiHelix-h	0.0	0.0	0.0	0.0
D-PiHelix-l	0.0	0.0	0.0	0.0
D-PiHelix-m	0.0	0.0	0.0	0.0
D-Strand-d	0.0	0.0	0.0	0.0
D-Strand-h	0.0	0.0023041475	-0.0023041475	0.0023041475
D-Strand-l	0.0	0.0	0.0	0.0
D-Strand-m	0.0	0.0	0.0	0.0
D-Turn-d	0.0	0.0	0.0	0.0
D-Turn-h	0.0029850746	0.0050568900000000005	-0.0020718154000000004	0.0020718154000000004
D-Turn-l	0.0015243902	0.0015898251	-6.543489999999994e-05	6.543489999999994e-05
D-Turn-m	0.0035149385	0.0041407867	-0.0006258482000000001	0.0006258482000000001
E-310Helix-d	0.0	0.0	0.0	0.0
E-310Helix-h	0.0	0.0	0.0	0.0
E-310Helix-l	0.0	0.0	0.0	0.0
E-310Helix-m	0.0	0.0	0.0	0.0
E-AlphaHelix-d	0.0	0.0	0.0	0.0
E-AlphaHelix-h	0.012820512800000001	0.016949152500000002	-0.004128639700000001	0.004128639700000001
E-AlphaHelix-l	0.0	0.0	0.0	0.0
E-AlphaHelix-m	0.0064412238000000005	0.0065359477	-9.472389999999956e-05	9.472389999999956e-05
E-Bridge-d	0.0	0.0	0.0	0.0
E-Bridge-h	0.0	0.0	0.0	0.0
E-Bridge-l	0.0	0.0	0.0	0.0
E-Bridge-m	0.0	0.0	0.0	0.0
E-Coil-d	0.0037174721000000003	0.0037064492	1.1022900000000162e-05	1.1022900000000162e-05
E-Coil-h	0.0	0.0017467249000000002	-0.0017467249000000002	0.0017467249000000002
E-Coil-l	0.0	0.0	0.0	0.0
E-Coil-m	0.0010976948	0.0014450867	-0.00034739189999999994	0.00034739189999999994
E-PiHelix-d	0	0	0	0
E-PiHelix-h	0.0	0.0	0.0	0.0
E-PiHelix-l	0	0	0	0
E-PiHelix-m	0.0	0.0	0.0	0.0
E-Strand-d	0.0	0.0	0.0	0.0
E-Strand-h	0.0012738854000000001	0.0031007752	-0.0018268898	0.0018268898
E-Strand-l	0.0	0.0	0.0	0.0
E-Strand-m	0.0	0.0	0.0	0.0
E-Turn-d	0.0	0.0	0.0	0.0
E-Turn-h	0.0008547009	0.0022197558	-0.0013650549000000002	0.0013650549000000002
E-Turn-l	0.0	0.0	0.0	0.0
E-Turn-m	0.0018726592000000001	0.0023980815	-0.0005254222999999999	0.0005254222999999999
F-310Helix-d	0.0	0.0	0.0	0.0
F-310Helix-h	0.0	0.0	0.0	0.0
F-310Helix-l	0.0	0.0	0.0	0.0
F-310Helix-m	0.0	0.0	0.0	0.0
F-AlphaHelix-d	0.0	0.0	0.0	0.0
F-AlphaHelix-h	0.009433962300000001	0.008583691000000001	0.0008502713000000002	0.0008502713000000002
F-AlphaHelix-l	0.0	0.0	0.0	0.0
F-AlphaHelix-m	0.0025252525	0.0014064698	0.0011187827	0.0011187827
F-Bridge-d	0.0	0.0	0.0	0.0
F-Bridge-h	0.0	0.0	0.0	0.0
F-Bridge-l	0.0	0.0	0.0	0.0
F-Bridge-m	0.0	0.0	0.0	0.0
F-Coil-d	0.0	0.0	0.0	0.0
F-Coil-h	0.0	0.0013495277000000001	-0.0013495277000000001	0.0013495277000000001
F-Coil-l	0.0	0.0	0.0	0.0
F-Coil-m	0.0	0.0	0.0	0.0
F-PiHelix-d	0	0	0	0
F-PiHelix-h	0.0	0.0	0.0	0.0
F-PiHelix-l	0	0	0	0
F-PiHelix-m	0.0	0.0	0.0	0.0
F-Strand-d	0.0	0.0	0.0	0.0
F-Strand-h	0.0034227039000000003	0.0056657224	-0.0022430184999999996	0.0022430184999999996
F-Strand-l	0.0	0.0	0.0	0.0
F-Strand-m	0.0	0.0	0.0	0.0
F-Turn-d	0.0	0.0	0.0	0.0
F-Turn-h	0.0007369197000000001	0.0015455951000000001	-0.0008086754	0.0008086754
F-Turn-l	0.0	0.0	0.0	0.0
F-Turn-m	0.0	0.0	0.0	0.0
G-310Helix-d	0.0	0.0	0.0	0.0
G-310Helix-h	0.0	0.0	0.0	0.0
G-310Helix-l	0.0	0.0	0.0	0.0
G-310Helix-m	0.0	0.0	0.0	0.0
G-AlphaHelix-d	0.0	0.0	0.0	0.0
G-AlphaHelix-h	0.0038986355000000003	0.0036791759	0.00021945960000000018	0.00021945960000000018
G-AlphaHelix-l	0.0	0.0	0.0	0.0
G-AlphaHelix-m	0.0010683761	0.0	0.0010683761	0.0010683761
G-Bridge-d	0.0	0.0	0.0	0.0
G-Bridge-h	0.0	0.0	0.0	0.0
G-Bridge-l	0.0	0.0	0.0	0.0
G-Bridge-m	0.0	0.0	0.0	0.0
G-Coil-d	0.0035087719000000002	0.003470214	3.8557900000000134e-05	3.8557900000000134e-05
G-Coil-h	0.0022172949	0.0038834951000000003	-0.0016662002000000001	0.0016662002000000001
G-Coil-l	0.0	0.0	0.0	0.0
G-Coil-m	0.0023980815	0.0027958993000000002	-0.00039781780000000024	0.00039781780000000024
G-PiHelix-d	0	0	0	0
G-PiHelix-h	0.0	0.0	0.0	0.0
G-PiHelix-l	0	0	0	0
G-PiHelix-m	0.0	0.0	0.0	0.0
G-Strand-d	0.0	0.0	0.0	0.0
G-Strand-h	0.0	0.0026315789	-0.0026315789	0.0026315789
G-Strand-l	0.0	0.0	0.0	0.0
G-Strand-m	0.0	0.0	0.0	0.0
G-Turn-d	0.0	0.0	0.0	0.0
G-Turn-h	0.0022727273	0.0043478261	-0.0020750988000000003	0.0020750988000000003
G-Turn-l	0.0008976661	0.0010373444	-0.00013967830000000006	0.00013967830000000006
G-Turn-m	0.0037002775000000003	0.004454343	-0.0007540655000000001	0.0007540655000000001
H-310Helix-d	0.0	0.0	0.0	0.0
H-310Helix-h	0.0	0.0	0.0	0.0
H-310Helix-l	0.0	0.0	0.0	0.0
H-310Helix-m	0.0	0.0	0.0	0.0
H-AlphaHelix-d	0.0	0.0	0.0	0.0
H-AlphaHelix-h	0.002919708	0.0034188034	-0.0004990953999999999	0.0004990953999999999
H-AlphaHelix-l	0.0	0.0	0.0	0.0
H-AlphaHelix-m	0.0	0.0	0.0	0.0
H-Bridge-d	0.0	0.0	0.0	0.0
H-Bridge-h	0.0	0.0	0.0	0.0
H-Bridge-l	0.0	0.0	0.0	0.0
H-Bridge-m	0.0	0.0	0.0	0.0
H-Coil-d	0.0	0.0	0.0	0.0
H-Coil-h	0.0	0.0	0.0	0.0
H-Coil-l	0.0	0.0	0.0	0.0
H-Coil-m	0.0	0.0	0.0	0.0
H-PiHelix-d	0	0	0	0
H-PiHelix-h	0.0	0.0	0.0	0.0
H-PiHelix-l	0	0	0	0
H-PiHelix-m	0.0	0.0	0.0	0.0
H-Strand-d	0.0	0.0	0.0	0.0
H-Strand-h	0.0	0.0	0.0	0.0
H-Strand-l	0.0	0.0	0.0	0.0
H-Strand-m	0.0	0.0	0.0	0.0
H-Turn-d	0.0	0.0	0.0	0.0
H-Turn-h	0.0	0.0	0.0	0.0
H-Turn-l	0.0	0.0	0.0	0.0
H-Turn-m	0.0	0.0	0.0	0.0
I-310Helix-d	0.0	0.0	0.0	0.0
I-310Helix-h	0.0	0.0	0.0	0.0
I-310Helix-l	0.0	0.0	0.0	0.0
I-310Helix-m	0.0	0.0	0.0	0.0
I-AlphaHelix-d	0.0	0.0	0.0	0.0
I-AlphaHelix-h	0.0156862745	0.014522821600000001	0.0011634528999999987	0.0011634528999999987
I-AlphaHelix-l	0.0	0.0	0.0	0.0
I-AlphaHelix-m	0.004519774000000001	0.0032310178	0.0012887562000000008	0.0012887562000000008
I-Bridge-d	0.0	0.0	0.0	0.0
I-Bridge-h	0.0	0.0	0.0	0.0
I-Bridge-l	0.0	0.0	0.0	0.0
I-Bridge-m	0.0	0.0	0.0	0.0
I-Coil-d	0.0018018018	0.0013550136	0.0004467882000000001	0.0004467882000000001
I-Coil-h	0.0013368984000000001	0.0024154589	-0.0010785604999999998	0.0010785604999999998
I-Coil-l	0.0	0.0	0.0	0.0
I-Coil-m	0.0010893246	0.0015873016000000002	-0.0004979770000000001	0.0004979770000000001
I-PiHelix-d	0	0	0	0
I-PiHelix-h	0.0	0.0	0.0	0.0
I-PiHelix-l	0	0	0	0
I-PiHelix-m	0.0	0.0	0.0	0.0
I-Strand-d	0.0	0.0	0.0	0.0
I-Strand-h	0.0072992701000000005	0.012903225800000001	-0.0056039557000000005	0.0056039557000000005
I-Strand-l	0.0	0.0	0.0	0.0
I-Strand-m	0.0	0.0	0.0	0.0
I-Turn-d	0.0	0.0	0.0	0.0
I-Turn-h	0.0	0.0015278839000000002	-0.0015278839000000002	0.0015278839000000002
I-Turn-l	0.0	0.0	0.0	0.0
I-Turn-m	0.0	0.0	0.0	0.0
K-310Helix-d	0.0	0.0	0.0	0.0
K-310Helix-h	0.0	0.0	0.0	0.0
K-310Helix-l	0.0	0.0	0.0	0.0
K-310Helix-m	0.0	0.0	0.0	0.0
K-AlphaHelix-d	0.0	0.0	0.0	0.0
K-AlphaHelix-h	0.0143884892	0.018633540400000002	-0.004245051200000002	0.004245051200000002
K-AlphaHelix-l	0.0	0.0	0.0	0.0
K-AlphaHelix-m	0.0070671378000000005	0.006514658	0.0005524798000000001	0.0005524798000000001
K-Bridge-d	0.0	0.0	0.0	0.0
K-Bridge-h	0.0	0.0	0.0	0.0
K-Bridge-l	0.0	0.0	0.0	0.0
K-Bridge-m	0.0	0.0	0.0	0.0
K-Coil-d	0.0042475728	0.0046082949000000005	-0.0003607221000000004	0.0003607221000000004
K-Coil-h	0.0020242915000000003	0.0034722222	-0.0014479306999999999	0.0014479306999999999
K-Coil-l	0.0013386881	0.00152207	-0.0001833818999999999	0.0001833818999999999
K-Coil-m	0.0025	0.0029498525	-0.0004498524999999999	0.0004498524999999999
K-PiHelix-d	0	0	0	0
K-PiHelix-h	0.0	0.0	0.0	0.0
K-PiHelix-l	0	0	0	0
K-PiHelix-m	0.0	0.0	0.0	0.0
K-Strand-d	0.0	0.0	0.0	0.0
K-Strand-h	0.0024096386	0.0050352467	-0.0026256081	0.0026256081
K-Strand-l	0.0	0.0	0.0	0.0
K-Strand-m	0.0	0.0	0.0	0.0
K-Turn-d	0.0	0.0	0.0	0.0
K-Turn-h	0.0019762846000000002	0.0036429872	-0.0016667025999999997	0.0016667025999999997
K-Turn-l	0.0	0.0	0.0	0.0
K-Turn-m	0.0025252525	0.0032051282000000003	-0.0006798757000000002	0.0006798757000000002
L-310Helix-d	0.0	0.0	0.0	0.0
L-310Helix-h	0.0	0.0	0.0	0.0
L-310Helix-l	0.0	0.0	0.0	0.0
L-310Helix-m	0.0	0.0	0.0	0.0
L-AlphaHelix-d	0.0	0.0	0.0	0.0
L-AlphaHelix-h	0.0285194175	0.0273081925	0.0012112249999999998	0.0012112249999999998
L-AlphaHelix-l	0.0	0.0	0.0	0.0
L-AlphaHelix-m	0.0091743119	0.0067567568	0.0024175551000000005	0.0024175551000000005
L-Bridge-d	0.0	0.0	0.0	0.0
L-Bridge-h	0.0	0.0	0.0	0.0
L-Bridge-l	0.0	0.0	0.0	0.0
L-Bridge-m	0.0	0.0	0.0	0.0
L-Coil-d	0.0027624309	0.0023696682	0.00039276269999999986	0.00039276269999999986
L-Coil-h	0.0026385224	0.0039840637	-0.0013455413000000001	0.0013455413000000001
L-Coil-l	0.0	0.0	0.0	0.0
L-Coil-m	0.0020325203	0.0022727273	-0.0002402070000000001	0.0002402070000000001
L-PiHelix-d	0	0	0	0
L-PiHelix-h	0.0	0.0	0.0	0.0
L-PiHelix-l	0	0	0	0
L-PiHelix-m	0.0	0.0	0.0	0.0
L-Strand-d	0.0	0.0	0.0	0.0
L-Strand-h	0.0068027211	0.0113636364	-0.0045609153	0.0045609153
L-Strand-l	0.0	0.0	0.0	0.0
L-Strand-m	0.0	0.0	0.0	0.0
L-Turn-d	0.0	0.0	0.0	0.0
L-Turn-h	0.001814882	0.0029940120000000003	-0.0011791300000000002	0.0011791300000000002
L-Turn-l	0.0	0.0	0.0	0.0
L-Turn-m	0.0016051364	0.0019083969	-0.00030326050000000003	0.00030326050000000003
M-310Helix-d	0.0	0.0	0.0	0.0
M-310Helix-h	0.0	0.0	0.0	0.0
M-310Helix-l	0.0	0.0	0.0	0.0
M-310Helix-m	0.0	0.0	0.0	0.0
M-AlphaHelix-d	0.0	0.0	0.0	0.0
M-AlphaHelix-h	0.0038834951000000003	0.0038759690000000004	7.526099999999921e-06	7.526099999999921e-06
M-AlphaHelix-l	0.0	0.0	0.0	0.0
M-AlphaHelix-m	0.0011454754	0.0	0.0011454754	0.0011454754
M-Bridge-d	0.0	0.0	0.0	0.0
M-Bridge-h	0.0	0.0	0.0	0.0
M-Bridge-l	0.0	0.0	0.0	0.0
M-Bridge-m	0.0	0.0	0.0	0.0
M-Coil-d	0.0025445293	0.0024154589	0.00012907039999999993	0.00012907039999999993
M-Coil-h	0.0	0.0	0.0	0.0
M-Coil-l	0.0	0.0	0.0	0.0
M-Coil-m	0.0	0.0	0.0	0.0
M-PiHelix-d	0	0	0	0
M-PiHelix-h	0.0	0.0	0.0	0.0
M-PiHelix-l	0	0	0	0
M-PiHelix-m	0	0	0	0
M-Strand-d	0.0	0.0	0.0	0.0
M-Strand-h	0.0	0.0007639419000000001	-0.0007639419000000001	0.0007639419000000001
M-Strand-l	0.0	0.0	0.0	0.0
M-Strand-m	0.0	0.0	0.0	0.0
M-Turn-d	0.0	0.0	0.0	0.0
M-Turn-h	0.0	0.0	0.0	0.0
M-Turn-l	0.0	0.0	0.0	0.0
M-Turn-m	0.0	0.0	0.0	0.0
N-310Helix-d	0.0	0.0	0.0	0.0
N-310Helix-h	0.0	0.0	0.0	0.0
N-310Helix-l	0.0	0.0	0.0	0.0
N-310Helix-m	0.0	0.0	0.0	0.0
N-AlphaHelix-d	0.0	0.0	0.0	0.0
N-AlphaHelix-h	0.0072202166	0.0074074074000000005	-0.00018719080000000055	0.00018719080000000055
N-AlphaHelix-l	0.0	0.0	0.0	0.0
N-AlphaHelix-m	0.0037878788	0.0030674847	0.0007203941000000001	0.0007203941000000001
N-Bridge-d	0.0	0.0	0.0	0.0
N-Bridge-h	0.0	0.0	0.0	0.0
N-Bridge-l	0.0	0.0	0.0	0.0
N-Bridge-m	0.0	0.0	0.0	0.0
N-Coil-d	0.0042372881	0.0039113429	0.0003259452000000003	0.0003259452000000003
N-Coil-h	0.0018939394	0.0027027027	-0.0008087633000000002	0.0008087633000000002
N-Coil-l	0.0	0.0	0.0	0.0
N-Coil-m	0.0018315018	0.0019801980000000003	-0.0001486962000000003	0.0001486962000000003
N-PiHelix-d	0	0	0	0
N-PiHelix-h	0.0	0.0	0.0	0.0
N-PiHelix-l	0	0	0	0
N-PiHelix-m	0.0	0.0	0.0	0.0
N-Strand-d	0.0	0.0	0.0	0.0
N-Strand-h	0.0	0.0014947683000000002	-0.0014947683000000002	0.0014947683000000002
N-Strand-l	0.0	0.0	0.0	0.0
N-Strand-m	0.0	0.0	0.0	0.0
N-Turn-d	0.000727802	0.0	0.000727802	0.000727802
N-Turn-h	0.0025316456	0.0040160643	-0.0014844187000000002	0.0014844187000000002
N-Turn-l	0.0014104372000000001	0.0013157895	9.464770000000003e-05	9.464770000000003e-05
N-Turn-m	0.0032102729	0.0034387895	-0.0002285166	0.0002285166
P-310Helix-d	0.0	0.0	0.0	0.0
P-310Helix-h	0.0	0.0	0.0	0.0
P-310Helix-l	0.0	0.0	0.0	0.0
P-310Helix-m	0.0	0.0	0.0	0.0
P-AlphaHelix-d	0.0	0.0	0.0	0.0
P-AlphaHelix-h	0.0021413276	0.0022624434	-0.00012111580000000004	0.00012111580000000004
P-AlphaHelix-l	0.0	0.0	0.0	0.0
P-AlphaHelix-m	0.0	0.0	0.0	0.0
P-Bridge-d	0.0	0.0	0.0	0.0
P-Bridge-h	0.0	0.0	0.0	0.0
P-Bridge-l	0.0	0.0	0.0	0.0
P-Bridge-m	0.0	0.0	0.0	0.0
P-Coil-d	0.0031446541000000002	0.0026315789	0.0005130752000000001	0.0005130752000000001
P-Coil-h	0.0029498525	0.004672897200000001	-0.0017230447000000006	0.0017230447000000006
P-Coil-l	0.0011013216000000001	0.0005219207000000001	0.0005794009000000001	0.0005794009000000001
P-Coil-m	0.0027548209	0.0030674847	-0.00031266379999999976	0.00031266379999999976
P-PiHelix-d	0	0	0	0
P-PiHelix-h	0.0	0.0	0.0	0.0
P-PiHelix-l	0	0	0	0
P-PiHelix-m	0	0	0	0
P-Strand-d	0.0	0.0	0.0	0.0
P-Strand-h	0.0	0.0	0.0	0.0
P-Strand-l	0.0	0.0	0.0	0.0
P-Strand-m	0.0	0.0	0.0	0.0
P-Turn-d	0.0	0.0	0.0	0.0
P-Turn-h	0.0024570025	0.0043103448	-0.0018533423000000001	0.0018533423000000001
P-Turn-l	0.0	0.0	0.0	0.0
P-Turn-m	0.0024752475	0.0026666667	-0.00019141920000000003	0.00019141920000000003
Q-310Helix-d	0.0	0.0	0.0	0.0
Q-310Helix-h	0.0	0.0	0.0	0.0
Q-310Helix-l	0.0	0.0	0.0	0.0
Q-310Helix-m	0.0	0.0	0.0	0.0
Q-AlphaHelix-d	0.0	0.0	0.0	0.0
Q-AlphaHelix-h	0.0078534031	0.0088967972	-0.001043394100000001	0.001043394100000001
Q-AlphaHelix-l	0.0	0.0	0.0	0.0
Q-AlphaHelix-m	0.0037220844	0.0032938076	0.0004282768000000003	0.0004282768000000003
Q-Bridge-d	0.0	0.0	0.0	0.0
Q-Bridge-h	0.0	0.0	0.0	0.0
Q-Bridge-l	0.0	0.0	0.0	0.0
Q-Bridge-m	0.0	0.0	0.0	0.0
Q-Coil-d	0.0020040080000000003	0.0018028846	0.00020112340000000024	0.00020112340000000024
Q-Coil-h	0.0	0.0	0.0	0.0
Q-Coil-l	0.0	0.0	0.0	0.0
Q-Coil-m	0.0	0.0	0.0	0.0
Q-PiHelix-d	0	0	0	0
Q-PiHelix-h	0.0	0.0	0.0	0.0
Q-PiHelix-l	0.0	0.0	0.0	0.0
Q-PiHelix-m	0	0	0	0
Q-Strand-d	0.0	0.0	0.0	0.0
Q-Strand-h	0.0	0.0016835017	-0.0016835017	0.0016835017
Q-Strand-l	0.0	0.0	0.0	0.0
Q-Strand-m	0.0	0.0	0.0	0.0
Q-Turn-d	0.0	0.0	0.0	0.0
Q-Turn-h	0.0	0.0	0.0	0.0
Q-Turn-l	0.0	0.0	0.0	0.0
Q-Turn-m	0.0	0.0	0.0	0.0
R-310Helix-d	0.0	0.0	0.0	0.0
R-310Helix-h	0.0	0.0	0.0	0.0
R-310Helix-l	0.0	0.0	0.0	0.0
R-310Helix-m	0.0	0.0	0.0	0.0
R-AlphaHelix-d	0.0	0.0	0.0	0.0
R-AlphaHelix-h	0.0088353414	0.010460251	-0.0016249096	0.0016249096
R-AlphaHelix-l	0.0	0.0	0.0	0.0
R-AlphaHelix-m	0.0043572985000000005	0.0035874439	0.0007698546000000006	0.0007698546000000006
R-Bridge-d	0.0	0.0	0.0	0.0
R-Bridge-h	0.0	0.0	0.0	0.0
R-Bridge-l	0.0	0.0	0.0	0.0
R-Bridge-m	0.0	0.0	0.0	0.0
R-Coil-d	0.001996008	0.0021645022	-0.0001684942	0.0001684942
R-Coil-h	0.0	0.0017152659	-0.0017152659	0.0017152659
R-Coil-l	0.0	0.0	0.0	0.0
R-Coil-m	0.0	0.0011947431	-0.0011947431	0.0011947431
R-PiHelix-d	0	0	0	0
R-PiHelix-h	0.0	0.0	0.0	0.0
R-PiHelix-l	0	0	0	0
R-PiHelix-m	0.0	0.0	0.0	0.0
R-Strand-d	0.0	0.0	0.0	0.0
R-Strand-h	0.0009718173	0.0026666667	-0.0016948494000000001	0.0016948494000000001
R-Strand-l	0.0	0.0	0.0	0.0
R-Strand-m	0.0	0.0	0.0	0.0
R-Turn-d	0.0	0.0	0.0	0.0
R-Turn-h	0.0	0.001814882	-0.001814882	0.001814882
R-Turn-l	0.0	0.0	0.0	0.0
R-Turn-m	0.0	0.0011123471000000001	-0.0011123471000000001	0.0011123471000000001
S-310Helix-d	0.0	0.0	0.0	0.0
S-310Helix-h	0.0	0.0	0.0	0.0
S-310Helix-l	0.0	0.0	0.0	0.0
S-310Helix-m	0.0	0.0	0.0	0.0
S-AlphaHelix-d	0.0	0.0	0.0	0.0
S-AlphaHelix-h	0.0108225108	0.0101351351	0.0006873757000000012	0.0006873757000000012
S-AlphaHelix-l	0.0011904762	0.0	0.0011904762	0.0011904762
S-AlphaHelix-m	0.0055096419	0.0041322314	0.0013774104999999997	0.0013774104999999997
S-Bridge-d	0.0	0.0	0.0	0.0
S-Bridge-h	0.0	0.0	0.0	0.0
S-Bridge-l	0.0	0.0	0.0	0.0
S-Bridge-m	0.0	0.0	0.0	0.0
S-Coil-d	0.0082101806	0.007462686600000001	0.0007474939999999996	0.0007474939999999996
S-Coil-h	0.0028328612	0.0038759690000000004	-0.0010431078000000004	0.0010431078000000004
S-Coil-l	0.0018484288	0.0014970060000000002	0.00035142279999999994	0.00035142279999999994
S-Coil-m	0.0032102729	0.0032679739000000003	-5.770100000000028e-05	5.770100000000028e-05
S-PiHelix-d	0	0	0	0
S-PiHelix-h	0.0	0.0	0.0	0.0
S-PiHelix-l	0	0	0	0
S-PiHelix-m	0.0	0.0	0.0	0.0
S-Strand-d	0.0	0.0	0.0	0.0
S-Strand-h	0.001814882	0.0038314176	-0.0020165356	0.0020165356
S-Strand-l	0.0	0.0	0.0	0.0
S-Strand-m	0.0	0.0	0.0	0.0
S-Turn-d	0.0020449898	0.0014534884	0.0005915013999999998	0.0005915013999999998
S-Turn-h	0.0021997360000000003	0.0038461538	-0.0016464177999999997	0.0016464177999999997
S-Turn-l	0.0017391304000000001	0.0015128593	0.00022627110000000015	0.00022627110000000015
S-Turn-m	0.0032051282000000003	0.0034965035	-0.00029137529999999964	0.00029137529999999964
T-310Helix-d	0.0	0.0	0.0	0.0
T-310Helix-h	0.0	0.0	0.0	0.0
T-310Helix-l	0.0	0.0	0.0	0.0
T-310Helix-m	0.0	0.0	0.0	0.0
T-AlphaHelix-d	0.0	0.0	0.0	0.0
T-AlphaHelix-h	0.0082304527	0.0081300813	0.00010037140000000028	0.00010037140000000028
T-AlphaHelix-l	0.0	0.0	0.0	0.0
T-AlphaHelix-m	0.0031347962	0.002283105	0.0008516912	0.0008516912
T-Bridge-d	0.0	0.0	0.0	0.0
T-Bridge-h	0.0	0.0	0.0	0.0
T-Bridge-l	0.0	0.0	0.0	0.0
T-Bridge-m	0.0	0.0	0.0	0.0
T-Coil-d	0.0043541364	0.0039761431	0.00037799329999999975	0.00037799329999999975
T-Coil-h	0.0022727273	0.0032894737	-0.0010167464	0.0010167464
T-Coil-l	0.0	0.0	0.0	0.0
T-Coil-m	0.0019305019000000001	0.0022172949	-0.00028679300000000003	0.00028679300000000003
T-PiHelix-d	0	0	0	0
T-PiHelix-h	0.0	0.0	0.0	0.0
T-PiHelix-l	0	0	0	0
T-PiHelix-m	0.0	0.0	0.0	0.0
T-Strand-d	0.0	0.0	0.0	0.0
T-Strand-h	0.0025641026	0.0048231511	-0.0022590484999999998	0.0022590484999999998
T-Strand-l	0.0	0.0	0.0	0.0
T-Strand-m	0.0	0.0	0.0	0.0
T-Turn-d	0.0	0.0	0.0	0.0
T-Turn-h	0.0011396011	0.0023282887	-0.0011886876	0.0011886876
T-Turn-l	0.0	0.0	0.0	0.0
T-Turn-m	0.0015649452000000002	0.0019280206000000001	-0.00036307539999999995	0.00036307539999999995
V-310Helix-d	0.0	0.0	0.0	0.0
V-310Helix-h	0.0	0.0	0.0	0.0
V-310Helix-l	0.0	0.0	0.0	0.0
V-310Helix-m	0.0	0.0	0.0	0.0
V-AlphaHelix-d	0.0	0.0	0.0	0.0
V-AlphaHelix-h	0.0114068441	0.0112149533	0.0001918908000000004	0.0001918908000000004
V-AlphaHelix-l	0.0	0.0	0.0	0.0
V-AlphaHelix-m	0.0030911901	0.0022753129	0.0008158772000000001	0.0008158772000000001
V-Bridge-d	0.0	0.0	0.0	0.0
V-Bridge-h	0.0	0.0	0.0	0.0
V-Bridge-l	0.0	0.0	0.0	0.0
V-Bridge-m	0.0	0.0	0.0	0.0
V-Coil-d	0.002676182	0.0023364486000000003	0.00033973339999999975	0.00033973339999999975
V-Coil-h	0.0009433962000000001	0.0020449898	-0.0011015935999999999	0.0011015935999999999
V-Coil-l	0.0	0.0	0.0	0.0
V-Coil-m	0.0	0.0011123471000000001	-0.0011123471000000001	0.0011123471000000001
V-PiHelix-d	0	0	0	0
V-PiHelix-h	0.0	0.0	0.0	0.0
V-PiHelix-l	0.0	0.0	0.0	0.0
V-PiHelix-m	0.0	0.0	0.0	0.0
V-Strand-d	0.0	0.0	0.0	0.0
V-Strand-h	0.0068027211	0.0119760479	-0.0051733268	0.0051733268
V-Strand-l	0.0	0.0	0.0	0.0
V-Strand-m	0.0	0.0	0.0	0.0
V-Turn-d	0.0	0.0	0.0	0.0
V-Turn-h	0.0	0.0015015015	-0.0015015015	0.0015015015
V-Turn-l	0.0	0.0	0.0	0.0
V-Turn-m	0.0	0.0	0.0	0.0
W-310Helix-d	0.0	0.0	0.0	0.0
W-310Helix-h	0.0	0.0	0.0	0.0
W-310Helix-l	0.0	0.0	0.0	0.0
W-310Helix-m	0.0	0.0	0.0	0.0
W-AlphaHelix-d	0.0	0.0	0.0	0.0
W-AlphaHelix-h	0.0019417476000000002	0.0016949153	0.0002468323000000001	0.0002468323000000001
W-AlphaHelix-l	0.0	0.0	0.0	0.0
W-AlphaHelix-m	0.0	0.0	0.0	0.0
W-Bridge-d	0.0	0.0	0.0	0.0
W-Bridge-h	0.0	0.0	0.0	0.0
W-Bridge-l	0.0	0.0	0.0	0.0
W-Bridge-m	0.0	0.0	0.0	0.0
W-Coil-d	0.0	0.0	0.0	0.0
W-Coil-h	0.0	0.0	0.0	0.0
W-Coil-l	0.0	0.0	0.0	0.0
W-Coil-m	0.0	0.0	0.0	0.0
W-PiHelix-d	0	0	0	0
W-PiHelix-h	0.0	0.0	0.0	0.0
W-PiHelix-l	0	0	0	0
W-PiHelix-m	0	0	0	0
W-Strand-d	0.0	0.0	0.0	0.0
W-Strand-h	0.0	0.0	0.0	0.0
W-Strand-l	0.0	0.0	0.0	0.0
W-Strand-m	0.0	0.0	0.0	0.0
W-Turn-d	0.0	0.0	0.0	0.0
W-Turn-h	0.0	0.0	0.0	0.0
W-Turn-l	0.0	0.0	0.0	0.0
W-Turn-m	0.0	0.0	0.0	0.0
Y-310Helix-d	0.0	0.0	0.0	0.0
Y-310Helix-h	0.0	0.0	0.0	0.0
Y-310Helix-l	0.0	0.0	0.0	0.0
Y-310Helix-m	0.0	0.0	0.0	0.0
Y-AlphaHelix-d	0.0	0.0	0.0	0.0
Y-AlphaHelix-h	0.0073800738	0.0068571429	0.0005229309000000003	0.0005229309000000003
Y-AlphaHelix-l	0.0	0.0	0.0	0.0
Y-AlphaHelix-m	0.001814882	0.0	0.001814882	0.001814882
Y-Bridge-d	0.0	0.0	0.0	0.0
Y-Bridge-h	0.0	0.0	0.0	0.0
Y-Bridge-l	0.0	0.0	0.0	0.0
Y-Bridge-m	0.0	0.0	0.0	0.0
Y-Coil-d	0.0	0.0	0.0	0.0
Y-Coil-h	0.0	0.0004935834	-0.0004935834	0.0004935834
Y-Coil-l	0.0	0.0	0.0	0.0
Y-Coil-m	0.0	0.0	0.0	0.0
Y-PiHelix-d	0	0	0	0
Y-PiHelix-h	0.0	0.0	0.0	0.0
Y-PiHelix-l	0	0	0	0
Y-PiHelix-m	0	0	0	0
Y-Strand-d	0.0	0.0	0.0	0.0
Y-Strand-h	0.0023752969	0.0042194093	-0.0018441123999999999	0.0018441123999999999
Y-Strand-l	0.0	0.0	0.0	0.0
Y-Strand-m	0.0	0.0	0.0	0.0
Y-Turn-d	0.0	0.0	0.0	0.0
Y-Turn-h	0.0	0.0010834236	-0.0010834236	0.0010834236
Y-Turn-l	0.0	0.0	0.0	0.0
Y-Turn-m	0.0	0.0	0.0	0.0
A,0A	0.0026255708	0.0028409091	-0.00021533829999999992	0.00021533829999999992
A,0C	0.0010321101	0.0009389671	9.314299999999996e-05	9.314299999999996e-05
A,0D	0.0052386496	0.0058951965	-0.0006565468999999999	0.0006565468999999999
A,0E	0.0058404558	0.0066841415	-0.0008436857000000001	0.0008436857000000001
A,0F	0.0039267016000000005	0.0036144578	0.0003122438000000005	0.0003122438000000005
A,0G	0.0046827795	0.0050073638	-0.0003245842999999998	0.0003245842999999998
A,0H	0.0019230769	0.002020202	-9.712510000000002e-05	9.712510000000002e-05
A,0I	0.0060011541	0.0059668508	3.430329999999995e-05	3.430329999999995e-05
A,0K	0.0066820276	0.0080329557	-0.0013509281	0.0013509281
A,0L	0.0089430894	0.0086795937	0.0002634956999999997	0.0002634956999999997
A,0M	0.0018181818000000001	0.0018026565	1.552530000000006e-05	1.552530000000006e-05
A,0N	0.005417607200000001	0.005721393	-0.0003037857999999994	0.0003037857999999994
A,0P	0.0041284404	0.0043882979	-0.00025985750000000023	0.00025985750000000023
A,0Q	0.0035790220000000003	0.0038901602	-0.00031113819999999993	0.00031113819999999993
A,0R	0.0041388518	0.0045321637	-0.00039331190000000023	0.00039331190000000023
A,0S	0.0081072936	0.0080479452	5.934840000000087e-05	5.934840000000087e-05
A,0T	0.0055091820000000005	0.0056683587	-0.0001591766999999994	0.0001591766999999994
A,0V	0.0053892216	0.005513308000000001	-0.00012408640000000082	0.00012408640000000082
A,0W	0.0008010681000000001	0.0006756757000000001	0.00012539240000000002	0.00012539240000000002
A,0Y	0.0030695771	0.0029459902	0.00012358690000000006	0.00012358690000000006
A,20A	0.0024296675	0.0026255708	-0.00019590329999999998	0.00019590329999999998
A,20C	0.001025641	0.0009515571	7.408390000000005e-05	7.408390000000005e-05
A,20D	0.0052755906	0.005995935	-0.0007203443999999996	0.0007203443999999996
A,20E	0.0057909605	0.0067887931	-0.0009978326	0.0009978326
A,20F	0.0039370079	0.0036663611	0.0002706468000000001	0.0002706468000000001
A,20G	0.0045783133	0.0049676026	-0.0003892892999999998	0.0003892892999999998
A,20H	0.0019230769	0.0020304569000000002	-0.00010738000000000024	0.00010738000000000024
A,20I	0.005994729900000001	0.0060526316	-5.7901699999999764e-05	5.7901699999999764e-05
A,20K	0.0066393443	0.008011583000000001	-0.0013722387000000011	0.0013722387000000011
A,20L	0.0089201878	0.0088050314	0.00011515640000000008	0.00011515640000000008
A,20M	0.0018171161000000002	0.0018320611	-1.4944999999999932e-05	1.4944999999999932e-05
A,20N	0.0053861789	0.0057042254	-0.0003180465000000004	0.0003180465000000004
A,20P	0.0040862656	0.0043193717000000005	-0.00023310610000000075	0.00023310610000000075
A,20Q	0.0035578748	0.0038548753000000003	-0.0002970005000000001	0.0002970005000000001
A,20R	0.0040380048	0.0044887781	-0.00045077330000000033	0.00045077330000000033
A,20S	0.0079439252	0.0079227696	2.115559999999947e-05	2.115559999999947e-05
A,20T	0.0053366174	0.0054817276	-0.00014511019999999958	0.00014511019999999958
A,20V	0.0052083333	0.0054310345	-0.0002227011999999997	0.0002227011999999997
A,20W	0.0008130081000000001	0.0007281553000000001	8.485280000000001e-05	8.485280000000001e-05
A,20Y	0.0031105991	0.0030487805000000002	6.181859999999971e-05	6.181859999999971e-05
A,40A	0.0022435897	0.0023646724	-0.00012108270000000003	0.00012108270000000003
A,40C	0.0009433962000000001	0.0008771930000000001	6.620319999999999e-05	6.620319999999999e-05
A,40D	0.0049679487000000005	0.0055780933	-0.0006101445999999993	0.0006101445999999993
A,40E	0.0054687500000000005	0.0062836625	-0.0008149124999999998	0.0008149124999999998
A,40F	0.0037500000000000003	0.0035227273000000003	0.00022727269999999996	0.00022727269999999996
A,40G	0.004245283	0.004545454500000001	-0.0003001715000000007	0.0003001715000000007
A,40H	0.0017985612	0.0019266055	-0.0001280443	0.0001280443
A,40I	0.0056293706	0.0057172557	-8.788509999999982e-05	8.788509999999982e-05
A,40K	0.00625	0.0075342466	-0.0012842465999999995	0.0012842465999999995
A,40L	0.0082698585	0.0081420765	0.0001277819999999999	0.0001277819999999999
A,40M	0.0016853933	0.0017110266	-2.563330000000005e-05	2.563330000000005e-05
A,40N	0.0050863276	0.005319913700000001	-0.0002335861000000005	0.0002335861000000005
A,40P	0.0037500000000000003	0.0040229885000000005	-0.0002729885000000002	0.0002729885000000002
A,40Q	0.0032786885000000003	0.0035616438	-0.00028295529999999977	0.00028295529999999977
A,40R	0.0037828947	0.0041807432	-0.00039784849999999986	0.00039784849999999986
A,40S	0.0073369565	0.0073770492	-4.009270000000006e-05	4.009270000000006e-05
A,40T	0.0049562682	0.0051669316	-0.00021066339999999996	0.00021066339999999996
A,40V	0.0048192771	0.005	-0.00018072290000000022	0.00018072290000000022
A,40W	0.0007705479	0.0006986028	7.194509999999994e-05	7.194509999999994e-05
A,40Y	0.0029141104000000003	0.0028735632	4.054720000000022e-05	4.054720000000022e-05
A,60A	0.0020352782000000002	0.0022073922	-0.0001721139999999997	0.0001721139999999997
A,60C	0.0008695652000000001	0.0008287293	4.0835900000000007e-05	4.0835900000000007e-05
A,60D	0.0046712803	0.0052536232	-0.0005823428999999995	0.0005823428999999995
A,60E	0.0050595238	0.005911680900000001	-0.0008521571000000006	0.0008521571000000006
A,60F	0.0034994069	0.0032846715	0.0002147353999999999	0.0002147353999999999
A,60G	0.0038899431000000003	0.0041666667	-0.00027672359999999976	0.00027672359999999976
A,60H	0.001650165	0.0018026565	-0.0001524915	0.0001524915
A,60I	0.0052727273	0.005353902000000001	-8.11747000000005e-05	8.11747000000005e-05
A,60K	0.0058568956	0.0070576541000000005	-0.0012007585000000003	0.0012007585000000003
A,60L	0.007751938000000001	0.0076007326	0.00015120540000000075	0.00015120540000000075
A,60M	0.0016203704	0.0016746411	-5.427069999999995e-05	5.427069999999995e-05
A,60N	0.0047445255	0.0049586777000000005	-0.0002141522000000005	0.0002141522000000005
A,60P	0.0034951456	0.0037558685	-0.0002607229	0.0002607229
A,60Q	0.0030214425000000002	0.0033112583	-0.00028981579999999996	0.00028981579999999996
A,60R	0.0035519126	0.0039316239	-0.0003797113000000001	0.0003797113000000001
A,60S	0.0067993367	0.006884058	-8.472129999999994e-05	8.472129999999994e-05
A,60T	0.0046328671	0.0048465267	-0.00021365959999999993	0.00021365959999999993
A,60V	0.0044642857	0.0046848382	-0.00022055250000000033	0.00022055250000000033
A,60W	0.0006960557	0.0006345178	6.153790000000005e-05	6.153790000000005e-05
A,60Y	0.0027012712	0.0026573427000000003	4.392849999999967e-05	4.392849999999967e-05
C,0C	0.0001106195	8.47458e-05	2.5873699999999996e-05	2.5873699999999996e-05
C,0D	0.0010498688	0.0010510511000000001	-1.182300000000065e-06	1.182300000000065e-06
C,0E	0.0011309524	0.0011510791	-2.012669999999989e-05	2.012669999999989e-05
C,0F	0.0009337861000000001	0.0006944444	0.00023934170000000003	0.00023934170000000003
C,0G	0.0010115607000000001	0.0009174312000000001	9.412950000000004e-05	9.412950000000004e-05
C,0H	0.0004074505	0.0003865979	2.085260000000001e-05	2.085260000000001e-05
C,0I	0.0014200299	0.0011976048	0.0002224251000000001	0.0002224251000000001
C,0K	0.0013661202	0.0013483146	1.7805600000000065e-05	1.7805600000000065e-05
C,0L	0.0020718232	0.0016881029	0.00038372030000000004	0.00038372030000000004
C,0M	0.0003745318	0.0003239741	5.055769999999998e-05	5.055769999999998e-05
C,0N	0.0010498688	0.0009549274000000001	9.49414e-05	9.49414e-05
C,0P	0.000803428	0.0007311978	7.223020000000002e-05	7.223020000000002e-05
C,0Q	0.0006864989	0.0006552707	3.1228199999999966e-05	3.1228199999999966e-05
C,0R	0.0008553655	0.0007900677	6.529780000000002e-05	6.529780000000002e-05
C,0S	0.0015968064	0.0013880856	0.00020872079999999997	0.00020872079999999997
C,0T	0.0011070111	0.0009646302	0.00014238089999999998	0.00014238089999999998
C,0V	0.001214128	0.0010638298000000001	0.00015029819999999995	0.00015029819999999995
C,0W	0.0001851852	0.0001298701	5.531509999999999e-05	5.531509999999999e-05
C,0Y	0.0007042254	0.0005794702000000001	0.0001247551999999999	0.0001247551999999999
C,20C	8.25083e-05	5.1493300000000004e-05	3.1014999999999994e-05	3.1014999999999994e-05
C,20D	0.0010917031000000001	0.0010670732	2.462990000000006e-05	2.462990000000006e-05
C,20E	0.001193634	0.0012016021	-7.968099999999942e-06	7.968099999999942e-06
C,20F	0.0008960573	0.0007181329	0.00017792440000000001	0.00017792440000000001
C,20G	0.0009615385	0.0008828250000000001	7.871349999999996e-05	7.871349999999996e-05
C,20H	0.00039682540000000004	0.00038200340000000004	1.4822000000000001e-05	1.4822000000000001e-05
C,20I	0.0013761468	0.0011904762	0.00018567059999999996	0.00018567059999999996
C,20K	0.0014136905	0.0014106583	3.032199999999886e-06	3.032199999999886e-06
C,20L	0.0020158625	0.0016990291000000002	0.0003168333999999998	0.0003168333999999998
C,20M	0.0003731343	0.0003246753	4.845899999999999e-05	4.845899999999999e-05
C,20N	0.0011111111	0.0009906152	0.00012049589999999985	0.00012049589999999985
C,20P	0.0008276534	0.0007863696000000001	4.128379999999998e-05	4.128379999999998e-05
C,20Q	0.0007142857000000001	0.0006864989	2.7786800000000078e-05	2.7786800000000078e-05
C,20R	0.000821256	0.0007726269	4.8629100000000046e-05	4.8629100000000046e-05
C,20S	0.0016129032	0.0013793103	0.0002335929	0.0002335929
C,20T	0.0011385199	0.0010155317	0.00012298819999999994	0.00012298819999999994
C,20V	0.0011533243	0.0010321101	0.00012121419999999998	0.00012121419999999998
C,20W	0.0001592357	0.00011299440000000001	4.624129999999999e-05	4.624129999999999e-05
C,20Y	0.0006825939	0.0005938242	8.876969999999996e-05	8.876969999999996e-05
C,40C	4.70367e-05	0.0	4.70367e-05	4.70367e-05
C,40D	0.0010183299	0.0010126582000000001	5.6716999999998664e-06	5.6716999999998664e-06
C,40E	0.0011160714	0.0011392405	-2.31691e-05	2.31691e-05
C,40F	0.0008250825	0.0006578947	0.0001671878	0.0001671878
C,40G	0.0008968610000000001	0.0008294931000000001	6.736790000000002e-05	6.736790000000002e-05
C,40H	0.00036832410000000004	0.0003442341	2.409000000000005e-05	2.409000000000005e-05
C,40I	0.001285347	0.0011627907	0.0001225563000000001	0.0001225563000000001
C,40K	0.0013274336	0.0013655462	-3.811260000000007e-05	3.811260000000007e-05
C,40L	0.0018536585000000002	0.0015810277	0.0002726308000000001	0.0002726308000000001
C,40M	0.0003424658	0.0002943341	4.81317e-05	4.81317e-05
C,40N	0.0010309278000000001	0.0009485095	8.241830000000011e-05	8.241830000000011e-05
C,40P	0.0007792208	0.0007485030000000001	3.071779999999993e-05	3.071779999999993e-05
C,40Q	0.0006756757000000001	0.0006426735	3.3002200000000034e-05	3.3002200000000034e-05
C,40R	0.00077951	0.0007407407000000001	3.876929999999991e-05	3.876929999999991e-05
C,40S	0.0015228426000000002	0.0013137558	0.0002090868000000001	0.0002090868000000001
C,40T	0.0010273973	0.0009363296000000001	9.106770000000004e-05	9.106770000000004e-05
C,40V	0.0010593220000000001	0.0009615385	9.778350000000011e-05	9.778350000000011e-05
C,40W	0.0001449275	0.0001064963	3.84312e-05	3.84312e-05
C,40Y	0.0006157635	0.000520156	9.56075e-05	9.56075e-05
C,60C	0.0	0.0	0.0	0.0
C,60D	0.0009565217	0.0009604520000000001	-3.930300000000073e-06	3.930300000000073e-06
C,60E	0.0010273973	0.0010840108	-5.6613500000000016e-05	5.6613500000000016e-05
C,60F	0.000739645	0.0006013746	0.00013827040000000004	0.00013827040000000004
C,60G	0.0008196721000000001	0.0007611241	5.8548000000000064e-05	5.8548000000000064e-05
C,60H	0.0003267974	0.0003172589	9.538500000000024e-06	9.538500000000024e-06
C,60I	0.0011632571	0.0010518934	0.00011136369999999998	0.00011136369999999998
C,60K	0.0012315271	0.0012616202	-3.009309999999995e-05	3.009309999999995e-05
C,60L	0.0017142857	0.0014950166	0.00021926910000000005	0.00021926910000000005
C,60M	0.00032520330000000003	0.00029411760000000003	3.10857e-05	3.10857e-05
C,60N	0.0009565217	0.0008791209	7.740079999999999e-05	7.740079999999999e-05
C,60P	0.0007142857000000001	0.000678733	3.555270000000002e-05	3.555270000000002e-05
C,60Q	0.0006024096	0.0005681818	3.422780000000001e-05	3.422780000000001e-05
C,60R	0.0007142857000000001	0.0006896552	2.4630500000000048e-05	2.4630500000000048e-05
C,60S	0.0014245014	0.0012195122000000001	0.0002049891999999999	0.0002049891999999999
C,60T	0.0009686610000000001	0.0008733624000000001	9.529860000000005e-05	9.529860000000005e-05
C,60V	0.0009606587	0.0008658009	9.48578e-05	9.48578e-05
C,60W	0.0001331558	0.0001043841	2.8771700000000008e-05	2.8771700000000008e-05
C,60Y	0.0005681818	0.00047619050000000004	9.199129999999997e-05	9.199129999999997e-05
D,0D	0.0030067568	0.0032994924	-0.0002927355999999999	0.0002927355999999999
D,0E	0.0069518717	0.0076839827000000005	-0.0007321110000000006	0.0007321110000000006
D,0F	0.0042654028	0.0042319749	3.342789999999981e-05	3.342789999999981e-05
D,0G	0.0049228944	0.0055910543	-0.0006681599000000005	0.0006681599000000005
D,0H	0.0020179372	0.0021645022	-0.00014656499999999998	0.00014656499999999998
D,0I	0.006666666700000001	0.0071917808	-0.0005251140999999997	0.0005251140999999997
D,0K	0.0075937786	0.0088607595	-0.0012669809000000008	0.0012669809000000008
D,0L	0.0096446701	0.01	-0.0003553298999999996	0.0003553298999999996
D,0M	0.0018796992000000002	0.0020270270000000003	-0.0001473278000000001	0.0001473278000000001
D,0N	0.0059523810000000005	0.0062118126	-0.0002594315999999994	0.0002594315999999994
D,0P	0.0041044776	0.004508196700000001	-0.00040371910000000077	0.00040371910000000077
D,0Q	0.003778135	0.0041312272	-0.00035309220000000023	0.00035309220000000023
D,0R	0.0043650794	0.004858934200000001	-0.0004938548000000004	0.0004938548000000004
D,0S	0.0082987552	0.0085412668	-0.00024251160000000015	0.00024251160000000015
D,0T	0.0056634304	0.006004902	-0.0003414716000000005	0.0003414716000000005
D,0V	0.0057083906	0.0063829787	-0.0006745880999999999	0.0006745880999999999
D,0W	0.000872093	0.0008258258	4.626719999999997e-05	4.626719999999997e-05
D,0Y	0.0033296337	0.0033823529000000002	-5.2719200000000185e-05	5.2719200000000185e-05
D,20D	0.0029088913	0.0033126294000000002	-0.0004037381000000003	0.0004037381000000003
D,20E	0.0066911091	0.0075144509000000005	-0.0008233418000000003	0.0008233418000000003
D,20F	0.0042740047	0.0041394336	0.00013457110000000046	0.00013457110000000046
D,20G	0.0049488055	0.0056186152000000005	-0.0006698097000000002	0.0006698097000000002
D,20H	0.0021024967	0.0022727273	-0.00017023060000000015	0.00017023060000000015
D,20I	0.0065143824	0.0069023569	-0.00038797449999999987	0.00038797449999999987
D,20K	0.0076086957	0.0089338598	-0.0013251641000000007	0.0013251641000000007
D,20L	0.0095903166	0.0099430199	-0.0003527032999999999	0.0003527032999999999
D,20M	0.0019230769	0.0020408163	-0.00011773940000000009	0.00011773940000000009
D,20N	0.0059241706000000005	0.006323185	-0.00039901439999999976	0.00039901439999999976
D,20P	0.0042071197	0.0045977011000000005	-0.0003905814000000002	0.0003905814000000002
D,20Q	0.0038243626	0.0041920732	-0.00036771060000000003	0.00036771060000000003
D,20R	0.0045053004	0.0050070522	-0.0005017517999999993	0.0005017517999999993
D,20S	0.0083333333	0.008573854	-0.00024052069999999995	0.00024052069999999995
D,20T	0.0057692308000000005	0.0061346863	-0.0003654554999999995	0.0003654554999999995
D,20V	0.0055961071	0.0062340967	-0.0006379896000000005	0.0006379896000000005
D,20W	0.0008771930000000001	0.0008185539000000001	5.863910000000001e-05	5.863910000000001e-05
D,20Y	0.003271028	0.0033346807000000003	-6.365270000000022e-05	6.365270000000022e-05
D,40D	0.0026834239	0.0030744337	-0.0003910097999999997	0.0003910097999999997
D,40E	0.0061576355000000004	0.0070075758000000005	-0.0008499403000000001	0.0008499403000000001
D,40F	0.0040041068	0.0039370079	6.709889999999968e-05	6.709889999999968e-05
D,40G	0.004648132100000001	0.0052631579	-0.0006150257999999994	0.0006150257999999994
D,40H	0.0019230769	0.0020547945	-0.00013171760000000015	0.00013171760000000015
D,40I	0.0062189055	0.006593406600000001	-0.00037450110000000064	0.00037450110000000064
D,40K	0.007026143800000001	0.008267716500000001	-0.0012415727000000005	0.0012415727000000005
D,40L	0.009057072000000001	0.0093708166	-0.0003137445999999988	0.0003137445999999988
D,40M	0.0018315018	0.0019650655	-0.00013356369999999998	0.00013356369999999998
D,40N	0.0055555556	0.0059375	-0.00038194439999999965	0.00038194439999999965
D,40P	0.0039748954	0.0044382802	-0.0004633848000000001	0.0004633848000000001
D,40Q	0.0035911602	0.0039764359	-0.00038527570000000027	0.00038527570000000027
D,40R	0.0042065010000000005	0.0047768207	-0.0005703196999999995	0.0005703196999999995
D,40S	0.0077272727	0.0080097087	-0.0002824359999999996	0.0002824359999999996
D,40T	0.005379746800000001	0.005735294100000001	-0.0003555473	0.0003555473
D,40V	0.0052567237	0.0058394161000000005	-0.0005826924000000002	0.0005826924000000002
D,40W	0.0008196721000000001	0.0007670851000000001	5.258699999999999e-05	5.258699999999999e-05
D,40Y	0.0030510018	0.0031803962000000003	-0.00012939440000000026	0.00012939440000000026
D,60D	0.0025073746	0.0028846154000000002	-0.0003772408000000003	0.0003772408000000003
D,60E	0.0057371349	0.0065502183000000005	-0.0008130834000000002	0.0008130834000000002
D,60F	0.0037644788	0.0037974684	-3.2989599999999966e-05	3.2989599999999966e-05
D,60G	0.0043356643	0.0049365303	-0.0006008660000000002	0.0006008660000000002
D,60H	0.0018201285	0.0020129403	-0.00019281180000000004	0.00019281180000000004
D,60I	0.005808656000000001	0.0061557789000000005	-0.00034712289999999993	0.00034712289999999993
D,60K	0.0065068493	0.0078088578	-0.0013020085	0.0013020085
D,60L	0.0084061135	0.008875	-0.0004688864999999997	0.0004688864999999997
D,60M	0.0017412935	0.0018850987	-0.00014380519999999996	0.00014380519999999996
D,60N	0.0051431127	0.0054945055	-0.0003513928000000001	0.0003513928000000001
D,60P	0.0037037037000000003	0.0041836735	-0.00047996980000000007	0.00047996980000000007
D,60Q	0.0033434650000000003	0.0036713287	-0.00032786369999999966	0.00032786369999999966
D,60R	0.0038901602	0.0044117647	-0.0005216044999999999	0.0005216044999999999
D,60S	0.0072265625	0.0074870912000000005	-0.0002605287000000001	0.0002605287000000001
D,60T	0.0050711744000000005	0.0054263566000000004	-0.00035518219999999996	0.00035518219999999996
D,60V	0.0048723898	0.0054319372000000005	-0.0005595474000000007	0.0005595474000000007
D,60W	0.000777605	0.0007352941	4.231090000000003e-05	4.231090000000003e-05
D,60Y	0.0028745645	0.0029953917000000003	-0.00012082720000000007	0.00012082720000000007
E,0E	0.0038461538	0.0044240401	-0.0005778863000000002	0.0005778863000000002
E,0F	0.0046028881	0.0046747967	-7.190860000000007e-05	7.190860000000007e-05
E,0G	0.005240793200000001	0.0060705496	-0.0008297563999999993	0.0008297563999999993
E,0H	0.0023017903000000003	0.0024849398	-0.0001831494999999998	0.0001831494999999998
E,0I	0.0072580645000000004	0.0079074253	-0.0006493607999999993	0.0006493607999999993
E,0K	0.0086607143	0.0102272727	-0.0015665583999999993	0.0015665583999999993
E,0L	0.010617284000000001	0.0111683849	-0.0005511008999999987	0.0005511008999999987
E,0M	0.0020634921	0.0022270115000000003	-0.00016351940000000013	0.00016351940000000013
E,0N	0.0065082645	0.006906077300000001	-0.00039781280000000026	0.00039781280000000026
E,0P	0.0045209177	0.0049199085	-0.0003989908000000004	0.0003989908000000004
E,0Q	0.0042576419	0.0046332046	-0.0003755627000000001	0.0003755627000000001
E,0R	0.0049234136	0.0056053812000000005	-0.0006819676000000005	0.0006819676000000005
E,0S	0.0090011614	0.0092948718	-0.00029371039999999925	0.00029371039999999925
E,0T	0.0062823834	0.006719367600000001	-0.00043698420000000057	0.00043698420000000057
E,0V	0.0062913907	0.007122507100000001	-0.0008311164000000008	0.0008311164000000008
E,0W	0.0009499136	0.0008928571000000001	5.7056499999999944e-05	5.7056499999999944e-05
E,0Y	0.0036096257000000002	0.0036585366	-4.891089999999997e-05	4.891089999999997e-05
E,20E	0.0035564854	0.0040935673	-0.0005370818999999999	0.0005370818999999999
E,20F	0.0046617916	0.0046210721	4.071950000000043e-05	4.071950000000043e-05
E,20G	0.0055555556	0.0063679245	-0.0008123688999999998	0.0008123688999999998
E,20H	0.0022813688	0.0025054466	-0.00022407779999999988	0.00022407779999999988
E,20I	0.0072322670000000006	0.0077777778	-0.0005455107999999993	0.0005455107999999993
E,20K	0.0084224599	0.0099770642	-0.0015546043	0.0015546043
E,20L	0.0104895105	0.0110082305	-0.0005187200000000003	0.0005187200000000003
E,20M	0.002074392	0.0022556391000000003	-0.0001812471000000003	0.0001812471000000003
E,20N	0.0065420561000000006	0.0070512821	-0.0005092259999999998	0.0005092259999999998
E,20P	0.0045905707	0.0051546392	-0.0005640684999999998	0.0005640684999999998
E,20Q	0.0041577825	0.0046391753	-0.00048139280000000003	0.00048139280000000003
E,20R	0.0049180328	0.0056810846000000005	-0.0007630518000000001	0.0007630518000000001
E,20S	0.0091164095	0.0095125786	-0.00039616909999999964	0.00039616909999999964
E,20T	0.006278026900000001	0.0067615658	-0.0004835388999999994	0.0004835388999999994
E,20V	0.0063492063	0.0070915619000000004	-0.0007423556000000003	0.0007423556000000003
E,20W	0.0009803922000000001	0.0009111617	6.923050000000016e-05	6.923050000000016e-05
E,20Y	0.0036538462	0.003778135	-0.00012428880000000002	0.00012428880000000002
E,40E	0.0032307692	0.0037898936	-0.0005591244	0.0005591244
E,40F	0.0044401544	0.0044025157	3.763870000000023e-05	3.763870000000023e-05
E,40G	0.0051829268	0.0058479532	-0.0006650264000000001	0.0006650264000000001
E,40H	0.002173913	0.0024050633	-0.00023115029999999995	0.00023115029999999995
E,40I	0.0068181818	0.0073558648	-0.0005376830000000006	0.0005376830000000006
E,40K	0.0077821012000000005	0.0092337917	-0.0014516905	0.0014516905
E,40L	0.0099115044	0.0103658537	-0.00045434930000000026	0.00045434930000000026
E,40M	0.0020053476	0.0022123894	-0.0002070418000000001	0.0002070418000000001
E,40N	0.0061061947	0.006620209100000001	-0.0005140144000000003	0.0005140144000000003
E,40P	0.0043367347	0.0048387097	-0.000501975	0.000501975
E,40Q	0.0038854806	0.0043181818	-0.00043270120000000025	0.00043270120000000025
E,40R	0.0045685279	0.0052704577	-0.0007019297999999998	0.0007019297999999998
E,40S	0.0085866261	0.0089709763	-0.00038435020000000125	0.00038435020000000125
E,40T	0.0059090909	0.0063400576	-0.00043096669999999945	0.00043096669999999945
E,40V	0.005893186000000001	0.0065972222	-0.0007040361999999991	0.0007040361999999991
E,40W	0.0009090909000000001	0.0008665511	4.253980000000002e-05	4.253980000000002e-05
E,40Y	0.0033942559	0.0035248042	-0.00013054829999999996	0.00013054829999999996
E,60E	0.0029359431	0.0034836066	-0.0005476635	0.0005476635
E,60F	0.0041176471	0.0041167665	8.806000000001826e-07	8.806000000001826e-07
E,60G	0.0048136646	0.0055039788	-0.0006903142000000001	0.0006903142000000001
E,60H	0.0020193861000000002	0.0022573363	-0.00023795019999999986	0.00023795019999999986
E,60I	0.0063789869	0.0068627451	-0.0004837582	0.0004837582
E,60K	0.0071428571	0.008428571400000001	-0.0012857143000000008	0.0012857143000000008
E,60L	0.0092	0.0096416382	-0.00044163820000000034	0.00044163820000000034
E,60M	0.0018844221	0.0020440252	-0.00015960310000000017	0.00015960310000000017
E,60N	0.0056818182	0.006195547	-0.0005137288	0.0005137288
E,60P	0.0040540541	0.0045833333	-0.0005292791999999998	0.0005292791999999998
E,60Q	0.0036405006000000003	0.0040919283	-0.00045142770000000014	0.00045142770000000014
E,60R	0.0042089985	0.0048498845	-0.0006408860000000002	0.0006408860000000002
E,60S	0.008041958	0.0085081585	-0.0004662004999999997	0.0004662004999999997
E,60T	0.0055555556	0.0059931507	-0.0004375950999999994	0.0004375950999999994
E,60V	0.0054716981	0.0061733442	-0.0007016460999999998	0.0007016460999999998
E,60W	0.0008547009	0.0008281573	2.6543599999999954e-05	2.6543599999999954e-05
E,60Y	0.0031976744000000003	0.0033203125	-0.0001226380999999996	0.0001226380999999996
F,0F	0.0015978695	0.0012705531	0.00032731639999999994	0.00032731639999999994
F,0G	0.0038024972000000002	0.0035802469000000003	0.0002222502999999999	0.0002222502999999999
F,0H	0.0015734266000000002	0.0014150943	0.00015833230000000006	0.00015833230000000006
F,0I	0.0049095607	0.0042165242	0.0006930364999999999	0.0006930364999999999
F,0K	0.0055555556	0.005610795500000001	-5.52399000000002e-05	5.52399000000002e-05
F,0L	0.0072289157000000005	0.0059859155	0.0012430002000000002	0.0012430002000000002
F,0M	0.0014529915	0.0012643678	0.00018862369999999998	0.00018862369999999998
F,0N	0.004368932	0.0038106236	0.0005583083999999997	0.0005583083999999997
F,0P	0.0032751092	0.0030303030000000002	0.0002448061999999998	0.0002448061999999998
F,0Q	0.0028239203000000003	0.0026223776	0.0002015427000000001	0.0002015427000000001
F,0R	0.0033482143	0.0031105991	0.00023761520000000012	0.00023761520000000012
F,0S	0.0061611374	0.0051724138	0.0009887235999999997	0.0009887235999999997
F,0T	0.0043055556	0.0038619979	0.00044355770000000004	0.00044355770000000004
F,0V	0.0043520942	0.0038619979	0.0004900962999999999	0.0004900962999999999
F,0W	0.0007142857000000001	0.0005645161	0.0001497696000000001	0.0001497696000000001
F,0Y	0.0026133743	0.0022144522	0.00039892209999999994	0.00039892209999999994
F,20F	0.0015800204	0.0012448133	0.00033520709999999994	0.00033520709999999994
F,20G	0.0037330317	0.0035483871	0.00018464460000000007	0.00018464460000000007
F,20H	0.001547619	0.0014198218	0.0001277972000000001	0.0001277972000000001
F,20I	0.0049639490000000005	0.0044642857	0.0004996633000000006	0.0004996633000000006
F,20K	0.005479452100000001	0.0055090656	-2.961349999999925e-05	2.961349999999925e-05
F,20L	0.0072243346	0.006078431400000001	0.0011459031999999994	0.0011459031999999994
F,20M	0.0014814815000000002	0.0012733447	0.0002081368000000001	0.0002081368000000001
F,20N	0.0043478261	0.0038732394000000002	0.00047458670000000017	0.00047458670000000017
F,20P	0.0031945789000000003	0.0029411765	0.00025340240000000036	0.00025340240000000036
F,20Q	0.0027950311	0.0026455026000000003	0.00014952849999999964	0.00014952849999999964
F,20R	0.0033123028000000003	0.0031021898000000003	0.00021011300000000005	0.00021011300000000005
F,20S	0.0061904762	0.0052761341000000005	0.0009143420999999999	0.0009143420999999999
F,20T	0.0042579075	0.0038089480000000004	0.0004489594999999994	0.0004489594999999994
F,20V	0.0043323864	0.0039622642	0.0003701221999999997	0.0003701221999999997
F,20W	0.0006908463	0.0005307856	0.00016006070000000009	0.00016006070000000009
F,20Y	0.0025573192000000002	0.0021590909	0.00039822830000000014	0.00039822830000000014
F,40F	0.0014657980000000001	0.0011655012	0.0003002968000000001	0.0003002968000000001
F,40G	0.0035335689000000003	0.0033530572	0.0001805117000000002	0.0001805117000000002
F,40H	0.0014501892	0.0013157895	0.0001343996999999999	0.0001343996999999999
F,40I	0.0046004843	0.0041079812	0.0004925030999999996	0.0004925030999999996
F,40K	0.0051515152	0.0051818182	-3.030300000000062e-05	3.030300000000062e-05
F,40L	0.0067656766	0.005799373	0.0009663036000000002	0.0009663036000000002
F,40M	0.0013752456	0.0011982571000000001	0.00017698849999999984	0.00017698849999999984
F,40N	0.0041139241	0.0037280702	0.0003858539000000001	0.0003858539000000001
F,40P	0.0030162413	0.0028017241000000003	0.00021451719999999964	0.00021451719999999964
F,40Q	0.0026041667	0.0024122807	0.00019188600000000005	0.00019188600000000005
F,40R	0.0031152648000000002	0.0028911565	0.0002241083000000003	0.0002241083000000003
F,40S	0.0058028617	0.0049677419	0.0008351197999999999	0.0008351197999999999
F,40T	0.0040358744	0.0036507937	0.0003850807000000001	0.0003850807000000001
F,40V	0.0040139616	0.0036912752	0.0003226864000000001	0.0003226864000000001
F,40W	0.0006535948	0.0005144033	0.00013919150000000005	0.00013919150000000005
F,40Y	0.0023542601	0.0019886364	0.00036562370000000005	0.00036562370000000005
F,60F	0.0013392857	0.0010775862	0.00026169949999999996	0.00026169949999999996
F,60G	0.0032023290000000003	0.0031065881	9.574090000000028e-05	9.574090000000028e-05
F,60H	0.0013432836	0.0012359551	0.00010732850000000002	0.00010732850000000002
F,60I	0.004338843	0.0039414414000000005	0.0003974015999999997	0.0003974015999999997
F,60K	0.004816825	0.0049212598	-0.00010443479999999988	0.00010443479999999988
F,60L	0.0062691131	0.005298913000000001	0.0009702000999999997	0.0009702000999999997
F,60M	0.0012948207000000002	0.0011450382	0.00014978250000000017	0.00014978250000000017
F,60N	0.0038834951000000003	0.0034759358	0.00040755930000000015	0.00040755930000000015
F,60P	0.0028704940000000003	0.0027000964	0.0001703976000000003	0.0001703976000000003
F,60Q	0.0024570025	0.0023097826	0.00014721989999999996	0.00014721989999999996
F,60R	0.0028985507	0.0027220630000000003	0.00017648769999999972	0.00017648769999999972
F,60S	0.005523255800000001	0.0046677881000000004	0.0008554677000000002	0.0008554677000000002
F,60T	0.0037480064	0.0034109817000000002	0.0003370246999999998	0.0003370246999999998
F,60V	0.0037278658	0.0034647551	0.00026311070000000023	0.00026311070000000023
F,60W	0.0005747126	0.00042016810000000004	0.00015454449999999996	0.00015454449999999996
F,60Y	0.0021802326	0.0019396552	0.00024057739999999998	0.00024057739999999998
G,0G	0.0023287671000000003	0.0024752475	-0.00014648039999999975	0.00014648039999999975
G,0H	0.0017755682	0.0018807339	-0.00010516569999999997	0.00010516569999999997
G,0I	0.0057483731	0.0057692308000000005	-2.0857700000000666e-05	2.0857700000000666e-05
G,0K	0.0062365591000000005	0.007300885000000001	-0.0010643259000000004	0.0010643259000000004
G,0L	0.0082286432	0.008049535600000001	0.00017910759999999887	0.00017910759999999887
G,0M	0.0016949153	0.0017287234	-3.3808100000000006e-05	3.3808100000000006e-05
G,0N	0.005014326600000001	0.0051923077	-0.0001779810999999994	0.0001779810999999994
G,0P	0.0037313433000000003	0.0039525692000000005	-0.00022122590000000011	0.00022122590000000011
G,0Q	0.0031438936000000002	0.0033967391	-0.0002528455	0.0002528455
G,0R	0.0038273616000000002	0.0041889483	-0.0003615866999999999	0.0003615866999999999
G,0S	0.0073426573	0.0072591588	8.349850000000016e-05	8.349850000000016e-05
G,0T	0.0049934008000000005	0.0050427350000000004	-4.9334199999999905e-05	4.9334199999999905e-05
G,0V	0.0051282051	0.0053488372000000005	-0.0002206321000000006	0.0002206321000000006
G,0W	0.0007874016000000001	0.0006802721	0.00010712950000000003	0.00010712950000000003
G,0Y	0.0029720280000000003	0.0028846154000000002	8.741260000000002e-05	8.741260000000002e-05
G,20G	0.0021505376	0.0023465704	-0.00019603280000000034	0.00019603280000000034
G,20H	0.0017793594	0.0018570102000000002	-7.765080000000013e-05	7.765080000000013e-05
G,20I	0.0056040757	0.0056657224	-6.164670000000008e-05	6.164670000000008e-05
G,20K	0.00625	0.0073825503	-0.0011325503	0.0011325503
G,20L	0.008202567800000001	0.0080685619	0.00013400590000000115	0.00013400590000000115
G,20M	0.0016819572	0.0017057569	-2.3799699999999934e-05	2.3799699999999934e-05
G,20N	0.0049773756	0.0051088777	-0.00013150209999999996	0.00013150209999999996
G,20P	0.0037671233	0.0040229885000000005	-0.0002558652000000006	0.0002558652000000006
G,20Q	0.0032258065	0.003480589	-0.0002547825	0.0002547825
G,20R	0.0038327526000000002	0.0042016807	-0.00036892809999999974	0.00036892809999999974
G,20S	0.007254902000000001	0.007240437200000001	1.4464799999999896e-05	1.4464799999999896e-05
G,20T	0.0049844237	0.0050884956	-0.00010407190000000059	0.00010407190000000059
G,20V	0.0049469965	0.0051430518	-0.0001960553000000002	0.0001960553000000002
G,20W	0.0007769145	0.0006960557	8.08588e-05	8.08588e-05
G,20Y	0.0029038113	0.0028343023	6.950900000000015e-05	6.950900000000015e-05
G,40G	0.0019354839	0.0021201413	-0.00018465739999999988	0.00018465739999999988
G,40H	0.0016363636	0.001744186	-0.00010782239999999996	0.00010782239999999996
G,40I	0.0052083333	0.0053291536	-0.00012082029999999945	0.00012082029999999945
G,40K	0.005914718	0.0070324006000000005	-0.0011176826000000003	0.0011176826000000003
G,40L	0.0077054795	0.0075657895000000005	0.0001396899999999996	0.0001396899999999996
G,40M	0.0015655577	0.0016025641000000001	-3.7006400000000154e-05	3.7006400000000154e-05
G,40N	0.0046979866000000006	0.0048969072	-0.00019892059999999934	0.00019892059999999934
G,40P	0.0034957627	0.0037604457	-0.00026468299999999993	0.00026468299999999993
G,40Q	0.0030035336000000003	0.0032763533	-0.0002728196999999999	0.0002728196999999999
G,40R	0.0035460993	0.0039042821000000003	-0.00035818280000000013	0.00035818280000000013
G,40S	0.0068471338	0.0068627451	-1.5611300000000113e-05	1.5611300000000113e-05
G,40T	0.0046548957	0.0047785548	-0.0001236591000000004	0.0001236591000000004
G,40V	0.004517134	0.0046925566	-0.00017542259999999994	0.00017542259999999994
G,40W	0.0007309942000000001	0.0006666667	6.432750000000004e-05	6.432750000000004e-05
G,40Y	0.0027093596	0.0026132404	9.611920000000005e-05	9.611920000000005e-05
G,60G	0.0017716535000000002	0.0019138756	-0.00014222209999999983	0.00014222209999999983
G,60H	0.0015243902	0.0016421291	-0.00011773889999999992	0.00011773889999999992
G,60I	0.0048743719000000005	0.0050306748	-0.00015630289999999953	0.00015630289999999953
G,60K	0.0054878049000000005	0.0065485362	-0.0010607312999999993	0.0010607312999999993
G,60L	0.0070847851	0.0070512821	3.350299999999983e-05	3.350299999999983e-05
G,60M	0.0014627660000000001	0.0014886165	-2.585049999999996e-05	2.585049999999996e-05
G,60N	0.004351145	0.0046178344000000005	-0.00026668940000000065	0.00026668940000000065
G,60P	0.0032649254000000003	0.0035087719000000002	-0.0002438465	0.0002438465
G,60Q	0.0028089888	0.0030927835	-0.0002837947000000002	0.0002837947000000002
G,60R	0.0032567050000000004	0.0036649215	-0.0004082164999999996	0.0004082164999999996
G,60S	0.006283029900000001	0.006283029900000001	0.0	0.0
G,60T	0.0042857143	0.004430379700000001	-0.00014466540000000055	0.00014466540000000055
G,60V	0.0041666667	0.0044117647	-0.000245098	0.000245098
G,60W	0.0006342495	0.0005741127	6.013679999999997e-05	6.013679999999997e-05
G,60Y	0.0024906015	0.0024336283000000003	5.697319999999973e-05	5.697319999999973e-05
H,0H	0.0003521127	0.0003496503	2.4623999999999783e-06	2.4623999999999783e-06
H,0I	0.0024000000000000002	0.0023668639	3.313610000000005e-05	3.313610000000005e-05
H,0K	0.0026470588	0.0029689609	-0.0003219020999999998	0.0003219020999999998
H,0L	0.0035139092	0.0033707865	0.0001431227000000001	0.0001431227000000001
H,0M	0.0006849315	0.0006868132	-1.88170000000004e-06	1.88170000000004e-06
H,0N	0.0020535714000000003	0.0020618557000000003	-8.284299999999998e-06	8.284299999999998e-06
H,0P	0.0015486726	0.0015804598	-3.1787199999999986e-05	3.1787199999999986e-05
H,0Q	0.0013539652	0.0014005602	-4.659499999999997e-05	4.659499999999997e-05
H,0R	0.001627907	0.0017220903	-9.418329999999996e-05	9.418329999999996e-05
H,0S	0.0029673591	0.0028037383	0.0001636208	0.0001636208
H,0T	0.0020134228000000002	0.0020094563000000003	3.966499999999949e-06	3.966499999999949e-06
H,0V	0.0020504732	0.0021201413	-6.966809999999976e-05	6.966809999999976e-05
H,0W	0.0003012048	0.0002574665	4.373830000000003e-05	4.373830000000003e-05
H,0Y	0.0012333966	0.0011614402	7.195640000000011e-05	7.195640000000011e-05
H,20H	0.00033156500000000003	0.0003436426	-1.2077599999999974e-05	1.2077599999999974e-05
H,20I	0.0023622047	0.0023245985	3.760619999999999e-05	3.760619999999999e-05
H,20K	0.0026692708	0.0029953917000000003	-0.00032612090000000036	0.00032612090000000036
H,20L	0.0034934498000000003	0.0033755274000000003	0.00011792240000000004	0.00011792240000000004
H,20M	0.0006849315	0.0006566604	2.8271099999999994e-05	2.8271099999999994e-05
H,20N	0.0020539153	0.0020761246	-2.2209300000000133e-05	2.2209300000000133e-05
H,20P	0.0015250545	0.0015780731	-5.301859999999993e-05	5.301859999999993e-05
H,20Q	0.0013071895	0.0013562387	-4.904920000000008e-05	4.904920000000008e-05
H,20R	0.001618705	0.0017215569	-0.00010285190000000003	0.00010285190000000003
H,20S	0.0029761905000000003	0.0028396437	0.00013654680000000025	0.00013654680000000025
H,20T	0.0020398482	0.002	3.984819999999995e-05	3.984819999999995e-05
H,20V	0.0020301624	0.0020667727	-3.661029999999996e-05	3.661029999999996e-05
H,20W	0.0002988048	0.000255102	4.370280000000001e-05	4.370280000000001e-05
H,20Y	0.001189387	0.0011494253	3.9961700000000055e-05	3.9961700000000055e-05
H,40H	0.0003030303	0.00032258060000000003	-1.9550300000000008e-05	1.9550300000000008e-05
H,40I	0.0022123894	0.0021590909	5.329849999999997e-05	5.329849999999997e-05
H,40K	0.0025	0.0028395062	-0.0003395061999999999	0.0003395061999999999
H,40L	0.0032366071000000003	0.0031286211000000003	0.00010798600000000002	0.00010798600000000002
H,40M	0.0006644518	0.0006535948	1.0856999999999967e-05	1.0856999999999967e-05
H,40N	0.0019277108	0.0019553073	-2.759649999999991e-05	2.759649999999991e-05
H,40P	0.001419214	0.0014786795	-5.9465500000000036e-05	5.9465500000000036e-05
H,40Q	0.00125	0.0013176144	-6.761440000000005e-05	6.761440000000005e-05
H,40R	0.0014976959000000001	0.0016194332	-0.0001217372999999999	0.0001217372999999999
H,40S	0.0027918782000000003	0.002672751	0.00011912720000000019	0.00011912720000000019
H,40T	0.0019230769	0.0019354839	-1.2407000000000086e-05	1.2407000000000086e-05
H,40V	0.0019018405	0.0019393939	-3.7553399999999985e-05	3.7553399999999985e-05
H,40W	0.0002762431	0.0002312139	4.502919999999999e-05	4.502919999999999e-05
H,40Y	0.0011204482	0.0010729614	4.748680000000007e-05	4.748680000000007e-05
H,60H	0.0002788104	0.00029036000000000003	-1.1549600000000009e-05	1.1549600000000009e-05
H,60I	0.0020512821000000002	0.002020202	3.1080100000000204e-05	3.1080100000000204e-05
H,60K	0.002297593	0.0026422764	-0.00034468339999999984	0.00034468339999999984
H,60L	0.0030201342	0.0029126214	0.00010751279999999998	0.00010751279999999998
H,60M	0.0006048387	0.0006172840000000001	-1.2445300000000028e-05	1.2445300000000028e-05
H,60N	0.0018046709	0.0018181818000000001	-1.3510900000000088e-05	1.3510900000000088e-05
H,60P	0.0012903226	0.0013457557000000002	-5.5433100000000166e-05	5.5433100000000166e-05
H,60Q	0.0011428571	0.0011968085000000001	-5.3951400000000135e-05	5.3951400000000135e-05
H,60R	0.0013861386	0.0014772727	-9.113409999999991e-05	9.113409999999991e-05
H,60S	0.0025761124	0.0025055679	7.054449999999981e-05	7.054449999999981e-05
H,60T	0.0017684887000000002	0.0017777778	-9.289099999999816e-06	9.289099999999816e-06
H,60V	0.0017412935	0.0018348624000000002	-9.356890000000013e-05	9.356890000000013e-05
H,60W	0.00026385220000000003	0.00023529410000000002	2.8558100000000014e-05	2.8558100000000014e-05
H,60Y	0.001039261	0.000994695	4.456600000000001e-05	4.456600000000001e-05
I,0I	0.0036486486	0.0033967391	0.0002519095	0.0002519095
I,0K	0.0084784601	0.0093814433	-0.0009029832000000005	0.0009029832000000005
I,0L	0.0111353712	0.0101027397	0.0010326315000000006	0.0010326315000000006
I,0M	0.0021806854	0.0020348837	0.0001458016999999999	0.0001458016999999999
I,0N	0.0066465257	0.0063944530000000005	0.0002520726999999997	0.0002520726999999997
I,0P	0.0049065421	0.0049046322	1.909900000000332e-06	1.909900000000332e-06
I,0Q	0.0042553191	0.0042948038	-3.9484700000000025e-05	3.9484700000000025e-05
I,0R	0.0051304348	0.0052380952	-0.00010766040000000001	0.00010766040000000001
I,0S	0.0094805195	0.0086520947	0.0008284247999999998	0.0008284247999999998
I,0T	0.0066091954	0.006345733	0.00026346240000000003	0.00026346240000000003
I,0V	0.0065664557	0.0063813814	0.00018507430000000002	0.00018507430000000002
I,0W	0.0010683761	0.0008849558	0.0001834203	0.0001834203
I,0Y	0.0038318912	0.0034515516	0.00038033960000000014	0.00038033960000000014
I,20I	0.0037234043	0.0035416667	0.00018173760000000016	0.00018173760000000016
I,20K	0.008423913	0.0093321918	-0.0009082788000000005	0.0009082788000000005
I,20L	0.0111753372	0.010327198400000001	0.0008481387999999986	0.0008481387999999986
I,20M	0.0022571819	0.0020833333000000002	0.00017384859999999966	0.00017384859999999966
I,20N	0.0065168539	0.0063580247	0.00015882920000000016	0.00015882920000000016
I,20P	0.0048223350000000005	0.0048223350000000005	0.0	0.0
I,20Q	0.0042345277	0.0042763158	-4.1788100000000536e-05	4.1788100000000536e-05
I,20R	0.005049505	0.0051878354	-0.0001383304	0.0001383304
I,20S	0.009455128200000001	0.008559919400000001	0.0008952088	0.0008952088
I,20T	0.006568779	0.006282271900000001	0.0002865070999999997	0.0002865070999999997
I,20V	0.0065693431000000005	0.0064516129000000005	0.00011773019999999999	0.00011773019999999999
I,20W	0.0010638298000000001	0.0008964719	0.00016735790000000012	0.00016735790000000012
I,20Y	0.0039019964	0.0035135135	0.0003884829000000002	0.0003884829000000002
I,40I	0.0035014006	0.0033991228	0.00010227780000000028	0.00010227780000000028
I,40K	0.0078341014	0.0086021505	-0.0007680491000000012	0.0007680491000000012
I,40L	0.010426009	0.009632224200000001	0.000793784799999999	0.000793784799999999
I,40M	0.0021126761	0.0020460358	6.664029999999986e-05	6.664029999999986e-05
I,40N	0.006124031	0.005995475100000001	0.0001285558999999997	0.0001285558999999997
I,40P	0.0045529801	0.004545454500000001	7.5255999999997505e-06	7.5255999999997505e-06
I,40Q	0.0039772727	0.004	-2.2727299999999832e-05	2.2727299999999832e-05
I,40R	0.0047024952	0.004884106	-0.00018161079999999986	0.00018161079999999986
I,40S	0.0088662791	0.0082	0.0006662791000000001	0.0006662791000000001
I,40T	0.0061445783	0.0059574468	0.00018713149999999984	0.00018713149999999984
I,40V	0.0060686016	0.0059912854	7.731620000000008e-05	7.731620000000008e-05
I,40W	0.0010047847000000001	0.0008379888000000001	0.00016679590000000005	0.00016679590000000005
I,40Y	0.0036072144	0.0032751092	0.00033210520000000014	0.00033210520000000014
I,60I	0.0032228361000000002	0.003057554	0.00016528210000000014	0.00016528210000000014
I,60K	0.0073529412	0.0080536913	-0.0007007501000000005	0.0007007501000000005
I,60L	0.009639048400000001	0.009006211200000001	0.0006328371999999999	0.0006328371999999999
I,60M	0.0019572954	0.0018959913	6.130410000000012e-05	6.130410000000012e-05
I,60N	0.0057030482000000006	0.005561674	0.0001413742000000006	0.0001413742000000006
I,60P	0.0042553191	0.0043023256	-4.7006500000000215e-05	4.7006500000000215e-05
I,60Q	0.0037234043	0.0037790698	-5.566550000000005e-05	5.566550000000005e-05
I,60R	0.0043854033	0.0045068027000000005	-0.00012139940000000047	0.00012139940000000047
I,60S	0.0082653061	0.0077659574000000006	0.0004993486999999991	0.0004993486999999991
I,60T	0.0057692308000000005	0.0055798687	0.00018936210000000068	0.00018936210000000068
I,60V	0.0056426332	0.0056256062	1.7027000000000188e-05	1.7027000000000188e-05
I,60W	0.0009090909000000001	0.00078125	0.00012784090000000003	0.00012784090000000003
I,60Y	0.0033653846	0.0031000000000000003	0.0002653845999999998	0.0002653845999999998
K,0K	0.0049731183	0.0061342593	-0.001161141	0.001161141
K,0L	0.0125771605	0.0134228188	-0.0008456582999999997	0.0008456582999999997
K,0M	0.0023892268	0.0026209677	-0.00023174089999999968	0.00023174089999999968
K,0N	0.0075609756	0.008428571400000001	-0.0008675958000000008	0.0008675958000000008
K,0P	0.0052927928	0.0060810811	-0.0007882882999999995	0.0007882882999999995
K,0Q	0.0049019608	0.0055555556	-0.0006535948000000007	0.0006535948000000007
K,0R	0.0057644110000000005	0.0065664557	-0.0008020446999999998	0.0008020446999999998
K,0S	0.010594315200000001	0.011479591800000001	-0.0008852766000000001	0.0008852766000000001
K,0T	0.0072510823	0.0081412104	-0.0008901280999999992	0.0008901280999999992
K,0V	0.0072368421	0.0083499006	-0.0011130584999999998	0.0011130584999999998
K,0W	0.0011811024	0.0011428571	3.8245300000000005e-05	3.8245300000000005e-05
K,0Y	0.0041420118	0.0044041451	-0.0002621333	0.0002621333
K,20K	0.004788306500000001	0.0059911243	-0.0012028177999999995	0.0012028177999999995
K,20L	0.0122108661	0.0131067961	-0.0008959299999999996	0.0008959299999999996
K,20M	0.0024137931	0.0026408451	-0.00022705200000000016	0.00022705200000000016
K,20N	0.0075023299	0.008421672600000001	-0.0009193427000000007	0.0009193427000000007
K,20P	0.0053030303	0.0061403509	-0.0008373206000000001	0.0008373206000000001
K,20Q	0.0048387097	0.0056338028000000005	-0.0007950931000000007	0.0007950931000000007
K,20R	0.0056521739	0.0064798599	-0.0008276860000000002	0.0008276860000000002
K,20S	0.0104993598	0.0113580247	-0.0008586649000000002	0.0008586649000000002
K,20T	0.0072192513	0.008081896600000001	-0.000862645300000001	0.000862645300000001
K,20V	0.0072265625	0.0082608696	-0.0010343070999999995	0.0010343070999999995
K,20W	0.0011581921	0.0010822511	7.594099999999994e-05	7.594099999999994e-05
K,20Y	0.004189435300000001	0.0044554455	-0.00026601019999999975	0.00026601019999999975
K,40K	0.0043554007	0.0054954955	-0.0011400947999999998	0.0011400947999999998
K,40L	0.0114649682	0.0123529412	-0.0008879730000000002	0.0008879730000000002
K,40M	0.0023592085	0.0026119403	-0.00025273180000000024	0.00025273180000000024
K,40N	0.0069551777000000006	0.0078703704	-0.0009151926999999994	0.0009151926999999994
K,40P	0.0049689441	0.005763239900000001	-0.0007942958000000007	0.0007942958000000007
K,40Q	0.0045325779	0.0051886792	-0.0006561012999999997	0.0006561012999999997
K,40R	0.0052935737	0.0061302682	-0.0008366945000000004	0.0008366945000000004
K,40S	0.009756097600000001	0.0104234528	-0.0006673551999999989	0.0006673551999999989
K,40T	0.006801470600000001	0.0076190476000000005	-0.0008175769999999999	0.0008175769999999999
K,40V	0.0067226891	0.0078249337	-0.0011022445999999998	0.0011022445999999998
K,40W	0.0010683761	0.0010761589000000001	-7.78280000000007e-06	7.78280000000007e-06
K,40Y	0.003942428	0.0042232278	-0.0002807997999999994	0.0002807997999999994
K,60K	0.003987069	0.0051428571	-0.0011557881	0.0011557881
K,60L	0.0106122449	0.011594202900000001	-0.0009819580000000015	0.0009819580000000015
K,60M	0.002173913	0.0024316109	-0.0002576979000000002	0.0002576979000000002
K,60N	0.0064778646	0.0072625698	-0.0007847052000000002	0.0007847052000000002
K,60P	0.0046204620000000005	0.0054029304	-0.0007824683999999998	0.0007824683999999998
K,60Q	0.0042084168	0.0049382716	-0.0007298548000000005	0.0007298548000000005
K,60R	0.0049270073	0.005809859200000001	-0.0008828519000000003	0.0008828519000000003
K,60S	0.0090909091	0.0097810219	-0.0006901127999999999	0.0006901127999999999
K,60T	0.006302521	0.0070629371000000005	-0.0007604161000000003	0.0007604161000000003
K,60V	0.0062220010000000004	0.0072864322	-0.0010644311999999994	0.0010644311999999994
K,60W	0.0009859155000000001	0.0009842520000000001	1.6635000000000087e-06	1.6635000000000087e-06
K,60Y	0.0036764706	0.0039447732000000004	-0.0002683026000000004	0.0002683026000000004
L,0L	0.0079957356	0.0069796954	0.0010160401999999994	0.0010160401999999994
L,0M	0.0032640950000000003	0.0029141104000000003	0.0003499846	0.0003499846
L,0N	0.0095348837	0.0089876033	0.0005472803999999991	0.0005472803999999991
L,0P	0.0071134021	0.0069230769	0.00019032519999999994	0.00019032519999999994
L,0Q	0.006381766400000001	0.0062836625	9.81039000000003e-05	9.81039000000003e-05
L,0R	0.0076923077000000005	0.0076714801	2.0827600000000376e-05	2.0827600000000376e-05
L,0S	0.013803681000000002	0.0123287671	0.0014749139000000012	0.0014749139000000012
L,0T	0.0095477387	0.0089166667	0.0006310719999999999	0.0006310719999999999
L,0V	0.0097285068	0.0091549296	0.0005735771999999997	0.0005735771999999997
L,0W	0.001545916	0.0012535613000000001	0.0002923546999999999	0.0002923546999999999
L,0Y	0.0057003257	0.0049327354	0.0007675903	0.0007675903
L,20L	0.008	0.0071289062	0.0008710938000000001	0.0008710938000000001
L,20M	0.0032967033000000003	0.0029629630000000003	0.0003337403	0.0003337403
L,20N	0.0095262616	0.008978583200000001	0.0005476783999999995	0.0005476783999999995
L,20P	0.0069807037	0.006772633	0.0002080707000000001	0.0002080707000000001
L,20Q	0.0061810155	0.0060488346000000005	0.00013218089999999984	0.00013218089999999984
L,20R	0.007450331100000001	0.0073699422	8.038890000000055e-05	8.038890000000055e-05
L,20S	0.0137209302	0.0122047244	0.0015162058	0.0015162058
L,20T	0.009452296800000001	0.0088571429	0.0005951539000000009	0.0005951539000000009
L,20V	0.0096069869	0.0091623037	0.00044468319999999874	0.00044468319999999874
L,20W	0.0015384615	0.0012738854000000001	0.0002645760999999999	0.0002645760999999999
L,20Y	0.0056603774	0.0049808429	0.0006795345000000005	0.0006795345000000005
L,40L	0.0073529412	0.0066827697000000005	0.0006701714999999995	0.0006701714999999995
L,40M	0.0030952381	0.0028428094	0.0002524287000000001	0.0002524287000000001
L,40N	0.0088790932	0.0084699454	0.0004091478000000006	0.0004091478000000006
L,40P	0.006599713100000001	0.0064516129000000005	0.00014810020000000004	0.00014810020000000004
L,40Q	0.0057971014	0.0057103064	8.679499999999975e-05	8.679499999999975e-05
L,40R	0.0069343066000000005	0.0069444444	-1.0137799999999746e-05	1.0137799999999746e-05
L,40S	0.012895377100000001	0.0115637319	0.0013316452000000003	0.0013316452000000003
L,40T	0.0089285714	0.0084257206	0.0005028507999999994	0.0005028507999999994
L,40V	0.008956521700000001	0.0085714286	0.0003850931000000009	0.0003850931000000009
L,40W	0.0014285714000000001	0.0011510791	0.00027749230000000016	0.00027749230000000016
L,40Y	0.0052140505	0.0046666667000000005	0.0005473837999999996	0.0005473837999999996
L,60L	0.0067934783	0.0061864407	0.0006070375999999997	0.0006070375999999997
L,60M	0.0029045643	0.0027210884	0.0001834759000000001	0.0001834759000000001
L,60N	0.0083877996	0.0080708661	0.0003169334999999999	0.0003169334999999999
L,60P	0.006175772	0.0060828877	9.288430000000021e-05	9.288430000000021e-05
L,60Q	0.0054054054	0.0053571429	4.826250000000004e-05	4.826250000000004e-05
L,60R	0.0065108514	0.0065079365	2.914899999999568e-06	2.914899999999568e-06
L,60S	0.012080536900000001	0.0110301263	0.001050410600000001	0.001050410600000001
L,60T	0.0083682008	0.0078409091	0.0005272916999999998	0.0005272916999999998
L,60V	0.0083333333	0.008	0.00033333330000000043	0.00033333330000000043
L,60W	0.0013402062	0.0010989011	0.00024130510000000007	0.00024130510000000007
L,60Y	0.0048300537	0.0042993631	0.0005306905999999997	0.0005306905999999997
M,0M	0.0002985075	0.0002798507	1.865679999999998e-05	1.865679999999998e-05
M,0N	0.0019083969	0.0018893387	1.9058200000000034e-05	1.9058200000000034e-05
M,0P	0.0014230272	0.0014114628	1.1564399999999852e-05	1.1564399999999852e-05
M,0Q	0.0012522361000000001	0.0012702079	-1.797179999999993e-05	1.797179999999993e-05
M,0R	0.0015109890000000001	0.0015306122	-1.962319999999993e-05	1.962319999999993e-05
M,0S	0.0028368794	0.0025988701	0.00023800930000000007	0.00023800930000000007
M,0T	0.0019271949	0.0018518519000000002	7.534299999999985e-05	7.534299999999985e-05
M,0V	0.001910828	0.0018181818000000001	9.26461999999999e-05	9.26461999999999e-05
M,0W	0.00030030030000000003	0.0002415459	5.875440000000003e-05	5.875440000000003e-05
M,0Y	0.0011137163	0.0009908537000000001	0.00012286259999999983	0.00012286259999999983
M,20M	0.00029239770000000003	0.0002824859	9.911800000000036e-06	9.911800000000036e-06
M,20N	0.0019662921	0.0019144144	5.187770000000011e-05	5.187770000000011e-05
M,20P	0.0014540338	0.0014492754	4.7584000000000255e-06	4.7584000000000255e-06
M,20Q	0.0013089005	0.0013189448000000001	-1.004430000000017e-05	1.004430000000017e-05
M,20R	0.0015021459	0.0015184382	-1.62923000000001e-05	1.62923000000001e-05
M,20S	0.0028735632	0.0026558891000000003	0.00021767409999999977	0.00021767409999999977
M,20T	0.0019474638	0.0018817204	6.574339999999997e-05	6.574339999999997e-05
M,20V	0.0019169329	0.0018844221	3.2510799999999973e-05	3.2510799999999973e-05
M,20W	0.0002796421	0.0002314815	4.8160600000000015e-05	4.8160600000000015e-05
M,20Y	0.001142355	0.0010273973	0.00011495769999999997	0.00011495769999999997
M,40M	0.0002751572	0.0002664298	8.727400000000014e-06	8.727400000000014e-06
M,40N	0.0018733274	0.0018595041000000001	1.3823299999999933e-05	1.3823299999999933e-05
M,40P	0.0013409962	0.0013513514000000001	-1.0355200000000155e-05	1.0355200000000155e-05
M,40Q	0.0011904762	0.0012048193	-1.4343100000000029e-05	1.4343100000000029e-05
M,40R	0.0014035088	0.0014388489	-3.534010000000006e-05	3.534010000000006e-05
M,40S	0.0026845638	0.0024904215	0.00019414229999999968	0.00019414229999999968
M,40T	0.0018292683	0.0017598344	6.943390000000013e-05	6.943390000000013e-05
M,40V	0.0018151815	0.0017921147	2.3066800000000028e-05	2.3066800000000028e-05
M,40W	0.0002604167	0.00020920500000000001	5.1211699999999976e-05	5.1211699999999976e-05
M,40Y	0.0010638298000000001	0.0009641873	9.964250000000011e-05	9.964250000000011e-05
M,60M	0.0002624672	0.0002570694	5.3978000000000316e-06	5.3978000000000316e-06
M,60N	0.0017391304000000001	0.0017304189000000002	8.711499999999959e-06	8.711499999999959e-06
M,60P	0.00125	0.0012695312	-1.95312e-05	1.95312e-05
M,60Q	0.0011070111	0.0011331445	-2.6133399999999935e-05	2.6133399999999935e-05
M,60R	0.0013089005	0.0013559322	-4.7031700000000135e-05	4.7031700000000135e-05
M,60S	0.0025316456	0.0023751523000000003	0.00015649329999999984	0.00015649329999999984
M,60T	0.0017241379	0.0016624041	6.173380000000007e-05	6.173380000000007e-05
M,60V	0.0016985138	0.0017010597	-2.545899999999938e-06	2.545899999999938e-06
M,60W	0.0002547771	0.00021551720000000002	3.925989999999999e-05	3.925989999999999e-05
M,60Y	0.0009821429	0.0008956146000000001	8.652829999999988e-05	8.652829999999988e-05
N,0N	0.0029017857000000003	0.0028985507	3.2350000000003036e-06	3.2350000000003036e-06
N,0P	0.0041455161	0.0042495479	-0.00010403180000000036	0.00010403180000000036
N,0Q	0.0037234043	0.0038348083	-0.00011140399999999984	0.00011140399999999984
N,0R	0.0044642857	0.0047244094	-0.00026012369999999993	0.00026012369999999993
N,0S	0.0084158416	0.0080316742	0.00038416739999999963	0.00038416739999999963
N,0T	0.0057142857	0.0056179775	9.630819999999988e-05	9.630819999999988e-05
N,0V	0.0057335582	0.0058784676	-0.0001449094000000005	0.0001449094000000005
N,0W	0.0009020619	0.0007936508000000001	0.00010841109999999991	0.00010841109999999991
N,0Y	0.0033232628000000003	0.0030536131	0.0002696497000000001	0.0002696497000000001
N,20N	0.0028455285	0.0028894472	-4.39186999999998e-05	4.39186999999998e-05
N,20P	0.0041401274000000005	0.004200000000000001	-5.987260000000008e-05	5.987260000000008e-05
N,20Q	0.0037671233	0.0038729330000000003	-0.00010580970000000035	0.00010580970000000035
N,20R	0.0045045045	0.0047927461	-0.00028824160000000005	0.00028824160000000005
N,20S	0.0082452431	0.0078853047	0.00035993840000000075	0.00035993840000000075
N,20T	0.0056756757000000005	0.0056270096	4.866610000000063e-05	4.866610000000063e-05
N,20V	0.005755395700000001	0.0058278146	-7.241889999999931e-05	7.241889999999931e-05
N,20W	0.0008917197	0.0007607777	0.000130942	0.000130942
N,20Y	0.0033175355	0.0031081081	0.0002094274	0.0002094274
N,40N	0.0025862069	0.0026315789	-4.537200000000012e-05	4.537200000000012e-05
N,40P	0.0037924152	0.0039400666	-0.00014765140000000008	0.00014765140000000008
N,40Q	0.0034782609000000003	0.0036065574	-0.0001282964999999997	0.0001282964999999997
N,40R	0.0041990669	0.004459203	-0.0002601360999999998	0.0002601360999999998
N,40S	0.0075949367	0.0073746313	0.00022030539999999977	0.00022030539999999977
N,40T	0.0052631579	0.0052083333	5.482459999999953e-05	5.482459999999953e-05
N,40V	0.005372807	0.0054640719	-9.126489999999963e-05	9.126489999999963e-05
N,40W	0.0008389262	0.0007313830000000001	0.00010754319999999994	0.00010754319999999994
N,40Y	0.0031197302000000003	0.002919708	0.0002000222000000003	0.0002000222000000003
N,60N	0.0023952096	0.0024752475	-8.003790000000012e-05	8.003790000000012e-05
N,60P	0.0035643564	0.0036649215	-0.00010056509999999998	0.00010056509999999998
N,60Q	0.0032036613	0.0033697632	-0.00016610189999999997	0.00016610189999999997
N,60R	0.0038834951000000003	0.0041778976	-0.00029440249999999977	0.00029440249999999977
N,60S	0.0071047957	0.006894243600000001	0.00021055209999999974	0.00021055209999999974
N,60T	0.0049465241	0.0049327354	1.3788700000000494e-05	1.3788700000000494e-05
N,60V	0.005	0.0051282051	-0.00012820509999999976	0.00012820509999999976
N,60W	0.0007772021	0.0006802721	9.692999999999995e-05	9.692999999999995e-05
N,60Y	0.0028907923	0.0027310924	0.0001596999	0.0001596999
P,0P	0.001552795	0.0016190476	-6.625259999999992e-05	6.625259999999992e-05
P,0Q	0.0026834239	0.0028256375	-0.00014221359999999975	0.00014221359999999975
P,0R	0.0032201405	0.0034626039	-0.0002424634000000002	0.0002424634000000002
P,0S	0.0060522696	0.0058394161000000005	0.00021285349999999956	0.00021285349999999956
P,0T	0.0043165468	0.0043874172	-7.087039999999992e-05	7.087039999999992e-05
P,0V	0.0043766578	0.0045714286	-0.00019477079999999976	0.00019477079999999976
P,0W	0.0006527415	0.0005773672	7.537430000000001e-05	7.537430000000001e-05
P,0Y	0.0024878641000000003	0.0023830538000000003	0.00010481029999999999	0.00010481029999999999
P,20P	0.0015337423000000002	0.0016339869000000001	-0.00010024459999999997	0.00010024459999999997
P,20Q	0.0026623377	0.0028409091	-0.0001785713999999999	0.0001785713999999999
P,20R	0.0032693674	0.0035310734	-0.000261706	0.000261706
P,20S	0.0058974359	0.0057268722	0.00017056370000000012	0.00017056370000000012
P,20T	0.0041401274000000005	0.0041871921	-4.7064699999999245e-05	4.7064699999999245e-05
P,20V	0.0042253521	0.0044034091	-0.0001780569999999997	0.0001780569999999997
P,20W	0.0006600660000000001	0.0005571031	0.00010296290000000004	0.00010296290000000004
P,20Y	0.0024444444	0.0023281596	0.00011628480000000019	0.00011628480000000019
P,40P	0.0014018692	0.0015037594	-0.00010189019999999995	0.00010189019999999995
P,40Q	0.002480916	0.0026674234	-0.00018650739999999996	0.00018650739999999996
P,40R	0.0030172414	0.0032663317	-0.0002490903000000001	0.0002490903000000001
P,40S	0.0055151515	0.0053676471	0.00014750439999999983	0.00014750439999999983
P,40T	0.003908046	0.0039473684	-3.932239999999976e-05	3.932239999999976e-05
P,40V	0.0039555006	0.0041322314	-0.00017673080000000022	0.00017673080000000022
P,40W	0.0005958830000000001	0.0005307856	6.50974000000001e-05	6.50974000000001e-05
P,40Y	0.0022678186	0.0021701389	9.767970000000006e-05	9.767970000000006e-05
P,60P	0.0012747875	0.0013684211000000001	-9.363360000000007e-05	9.363360000000007e-05
P,60Q	0.0022883295	0.0024671053	-0.00017877579999999978	0.00017877579999999978
P,60R	0.0027918782000000003	0.0031007752	-0.0003088969999999998	0.0003088969999999998
P,60S	0.0050880626	0.005	8.806260000000007e-05	8.806260000000007e-05
P,60T	0.0036093418	0.0037001898000000003	-9.084800000000014e-05	9.084800000000014e-05
P,60V	0.0036630037	0.0038834951000000003	-0.0002204914000000003	0.0002204914000000003
P,60W	0.0005720824	0.0005050505	6.703190000000004e-05	6.703190000000004e-05
P,60Y	0.002114061	0.0020467836	6.727739999999984e-05	6.727739999999984e-05
Q,0Q	0.0012195122000000001	0.0013179572	-9.844499999999996e-05	9.844499999999996e-05
Q,0R	0.002937788	0.0031684699	-0.00023068189999999981	0.00023068189999999981
Q,0S	0.0054368932	0.0053475936000000005	8.929959999999949e-05	8.929959999999949e-05
Q,0T	0.0036928488	0.0037297297	-3.688089999999986e-05	3.688089999999986e-05
Q,0V	0.003674833	0.0038805970000000004	-0.0002057640000000002	0.0002057640000000002
Q,0W	0.0005797101	0.0005230126	5.669750000000004e-05	5.669750000000004e-05
Q,0Y	0.0021810972	0.0020800000000000003	0.00010109719999999971	0.00010109719999999971
Q,20Q	0.0011682243000000001	0.0012548263	-8.660199999999986e-05	8.660199999999986e-05
Q,20R	0.002875817	0.0031204644	-0.0002446473999999999	0.0002446473999999999
Q,20S	0.0054470709	0.0053901437	5.692720000000009e-05	5.692720000000009e-05
Q,20T	0.0037072243	0.0038065844	-9.93601000000002e-05	9.93601000000002e-05
Q,20V	0.0036830357	0.0038106699000000003	-0.00012763420000000024	0.00012763420000000024
Q,20W	0.0005856515	0.0005154639000000001	7.018759999999997e-05	7.018759999999997e-05
Q,20Y	0.0021186441000000003	0.0020485584	7.008570000000035e-05	7.008570000000035e-05
Q,40Q	0.0010670732	0.0011415525	-7.447930000000001e-05	7.447930000000001e-05
Q,40R	0.0026960784	0.0029765674	-0.0002804890000000001	0.0002804890000000001
Q,40S	0.0050485437	0.005	4.8543699999999655e-05	4.8543699999999655e-05
Q,40T	0.0034574468	0.0035433071	-8.586029999999977e-05	8.586029999999977e-05
Q,40V	0.0034870641000000003	0.0036827195000000003	-0.0001956554	0.0001956554
Q,40W	0.0005368098	0.0004694836	6.73262e-05	6.73262e-05
Q,40Y	0.0019900498	0.0019421861	4.786370000000001e-05	4.786370000000001e-05
Q,60Q	0.0009803922000000001	0.0010909091	-0.00011051689999999983	0.00011051689999999983
Q,60R	0.0025152439	0.0027640671000000003	-0.0002488232000000001	0.0002488232000000001
Q,60S	0.0046721311	0.0046845124	-1.2381300000000213e-05	1.2381300000000213e-05
Q,60T	0.0032584270000000004	0.0033858268	-0.00012739979999999967	0.00012739979999999967
Q,60V	0.0032303371000000003	0.0033980583	-0.00016772119999999965	0.00016772119999999965
Q,60W	0.0004956629	0.0004379562	5.77067e-05	5.77067e-05
Q,60Y	0.0018691589	0.0018332135000000002	3.594539999999982e-05	3.594539999999982e-05
R,0R	0.0018011527000000001	0.0019961977	-0.00019504500000000003	0.00019504500000000003
R,0S	0.0063904494000000004	0.006455142200000001	-6.469280000000015e-05	6.469280000000015e-05
R,0T	0.0043604651000000005	0.0045731707	-0.00021270559999999987	0.00021270559999999987
R,0V	0.0043252595	0.0046511628	-0.00032590329999999945	0.00032590329999999945
R,0W	0.0006995336	0.0006024096	9.712399999999997e-05	9.712399999999997e-05
R,0Y	0.002581262	0.0025641026	1.71593999999998e-05	1.71593999999998e-05
R,20R	0.0016693811	0.0019011407	-0.0002317596	0.0002317596
R,20S	0.0062886598000000005	0.0063730570000000005	-8.439720000000001e-05	8.439720000000001e-05
R,20T	0.004368932	0.0045891932	-0.0002202612000000003	0.0002202612000000003
R,20V	0.0043103448	0.0046448087	-0.0003344639	0.0003344639
R,20W	0.0006811989	0.0006134969	6.7702e-05	6.7702e-05
R,20Y	0.0025896414000000003	0.0025216138	6.802760000000022e-05	6.802760000000022e-05
R,40R	0.0015272244000000001	0.0017053206	-0.00017809619999999983	0.00017809619999999983
R,40S	0.0059386973	0.0061611374	-0.00022244009999999956	0.00022244009999999956
R,40T	0.0040650407000000005	0.0043189369000000005	-0.00025389620000000005	0.00025389620000000005
R,40V	0.0040123457	0.0043165468	-0.00030420110000000007	0.00030420110000000007
R,40W	0.0006140351	0.0005434783	7.05568e-05	7.05568e-05
R,40Y	0.0024003623	0.0024049217	-4.559400000000036e-06	4.559400000000036e-06
R,60R	0.0013910355	0.0015584416	-0.00016740609999999997	0.00016740609999999997
R,60S	0.0055319149000000005	0.0055970149	-6.509999999999936e-05	6.509999999999936e-05
R,60T	0.0037612428	0.0040540541	-0.00029281130000000013	0.00029281130000000013
R,60V	0.0037366548	0.0040189125	-0.00028225769999999997	0.00028225769999999997
R,60W	0.0005627010000000001	0.0005143277	4.8373300000000095e-05	4.8373300000000095e-05
R,60Y	0.0022030651	0.0021988528	4.212300000000068e-06	4.212300000000068e-06
S,0S	0.00625	0.0056603774	0.0005896225999999999	0.0005896225999999999
S,0T	0.0083333333	0.0078341014	0.0004992319000000009	0.0004992319000000009
S,0V	0.0082761998	0.0080316742	0.0002445256	0.0002445256
S,0W	0.0012532134000000001	0.0010309278000000001	0.0002222856	0.0002222856
S,0Y	0.0047685185	0.0041666667	0.0006018517999999999	0.0006018517999999999
S,20S	0.0058708415000000005	0.0052995392	0.0005713023000000006	0.0005713023000000006
S,20T	0.0081360947	0.007712766	0.0004233287000000004	0.0004233287000000004
S,20V	0.0081818182	0.0079487179	0.00023310029999999878	0.00023310029999999878
S,20W	0.0012757202	0.0010350318000000001	0.0002406883999999999	0.0002406883999999999
S,20Y	0.0048245614	0.0042222222	0.0006023391999999995	0.0006023391999999995
S,40S	0.0054179567000000005	0.004925187	0.0004927697000000003	0.0004927697000000003
S,40T	0.0076168929	0.0071874999999999994	0.00042939290000000054	0.00042939290000000054
S,40V	0.0076642336000000005	0.0074946467000000004	0.0001695869000000001	0.0001695869000000001
S,40W	0.001226158	0.0009871668	0.00023899119999999988	0.00023899119999999988
S,40Y	0.0045620438	0.0039739027	0.0005881411	0.0005881411
S,60S	0.0050427350000000004	0.00456621	0.0004765250000000002	0.0004765250000000002
S,60T	0.0070054945	0.0065573770000000005	0.00044811749999999935	0.00044811749999999935
S,60V	0.0071808511	0.007037037	0.00014381409999999952	0.00014381409999999952
S,60W	0.0011429852	0.0009485095	0.00019447570000000007	0.00019447570000000007
S,60Y	0.0042521994	0.0037313433000000003	0.0005208560999999997	0.0005208560999999997
T,0T	0.0028358209	0.0027707809	6.504000000000015e-05	6.504000000000015e-05
T,0V	0.0057324841	0.0058073654	-7.488130000000027e-05	7.488130000000027e-05
T,0W	0.0008865248	0.000754717	0.0001318078	0.0001318078
T,0Y	0.0032608696	0.0029960707000000002	0.0002647989	0.0002647989
T,20T	0.0027777778	0.002704918	7.285980000000004e-05	7.285980000000004e-05
T,20V	0.0056634304	0.0056919643	-2.8533900000000598e-05	2.8533900000000598e-05
T,20W	0.0008928571000000001	0.0007692308	0.00012362630000000005	0.00012362630000000005
T,20Y	0.0032948929	0.0030357143000000002	0.00025917859999999987	0.00025917859999999987
T,40T	0.0025554484000000002	0.0025121556	4.329280000000017e-05	4.329280000000017e-05
T,40V	0.0052380952	0.0052742616	-3.616639999999994e-05	3.616639999999994e-05
T,40W	0.0008174387	0.0006872852	0.0001301535	0.0001301535
T,40Y	0.0030864198000000002	0.0028314917	0.0002549281000000002	0.0002549281000000002
T,60T	0.0023706897000000003	0.0023381295	3.256020000000012e-05	3.256020000000012e-05
T,60V	0.0049242424	0.005	-7.575760000000029e-05	7.575760000000029e-05
T,60W	0.0007763975	0.0006784969	9.790060000000004e-05	9.790060000000004e-05
T,60Y	0.0028726708	0.0026845638	0.0001881070000000003	0.0001881070000000003
V,0V	0.0028037383	0.0027851459	1.8592400000000137e-05	1.8592400000000137e-05
V,0W	0.0009009009	0.0007446809	0.00015622	0.00015622
V,0Y	0.0033478894000000003	0.0031107739	0.00023711550000000015	0.00023711550000000015
V,20V	0.0027593819000000003	0.0027720739	-1.2691999999999912e-05	1.2691999999999912e-05
V,20W	0.0009153318000000001	0.0007853403	0.00012999150000000004	0.00012999150000000004
V,20Y	0.0033505155000000003	0.0031725888000000003	0.00017792669999999993	0.00017792669999999993
V,40V	0.0025345622000000003	0.0025673401	-3.2777899999999766e-05	3.2777899999999766e-05
V,40W	0.0008083141	0.0006711409000000001	0.00013717319999999994	0.00013717319999999994
V,40Y	0.0031307551000000003	0.0029585799	0.00017217520000000017	0.00017217520000000017
V,60V	0.0023378582	0.0023965142000000003	-5.8656000000000246e-05	5.8656000000000246e-05
V,60W	0.000755287	0.0006659267	8.936030000000002e-05	8.936030000000002e-05
V,60Y	0.0029157667	0.0028017241000000003	0.00011404259999999973	0.00011404259999999973
W,0W	0.0	0.0	0.0	0.0
W,0Y	0.0005641749000000001	0.00046296300000000005	0.00010121190000000001	0.00010121190000000001
W,20W	0.0	0.0	0.0	0.0
W,20Y	0.0005385996	0.0004166667	0.00012193290000000003	0.00012193290000000003
W,40W	0.0	0.0	0.0	0.0
W,40Y	0.0004950495000000001	0.0004084967	8.655280000000005e-05	8.655280000000005e-05
W,60W	0.0	0.0	0.0	0.0
W,60Y	0.00045045050000000003	0.0003696858	8.076470000000001e-05	8.076470000000001e-05
Y,0Y	0.000969744	0.0008283133	0.00014143070000000003	0.00014143070000000003
Y,20Y	0.0009386733	0.0008230453	0.000115628	0.000115628
Y,40Y	0.0008714597	0.0007729469	9.851279999999998e-05	9.851279999999998e-05
Y,60Y	0.0007908612	0.0006993007	9.156049999999992e-05	9.156049999999992e-05
A,1A	0.0028901734	0.0032	-0.00030982660000000023	0.00030982660000000023
A,1C	0.0	0.0	0.0	0.0
A,1D	0.0050761421	0.0059171598	-0.0008410177000000001	0.0008410177000000001
A,1E	0.005625879	0.0066445183	-0.0010186392999999997	0.0010186392999999997
A,1F	0.0038684720000000004	0.003539823	0.0003286490000000003	0.0003286490000000003
A,1G	0.0046620047	0.0048543689	-0.0001923642000000005	0.0001923642000000005
A,1H	0.0014450867	0.0017699115	-0.0003248248000000001	0.0003248248000000001
A,1I	0.0065359477	0.006410256400000001	0.0001256912999999995	0.0001256912999999995
A,1K	0.0067567568	0.008196721300000001	-0.0014399645000000008	0.0014399645000000008
A,1L	0.0097847358	0.009375	0.0004097357999999999	0.0004097357999999999
A,1M	0.0017667845000000001	0.0017793594	-1.2574899999999879e-05	1.2574899999999879e-05
A,1N	0.0056179775	0.0059288538	-0.00031087629999999953	0.00031087629999999953
A,1P	0.0037267081	0.0040160643	-0.00028935620000000023	0.00028935620000000023
A,1Q	0.0033296337	0.0036390102000000003	-0.00030937650000000027	0.00030937650000000027
A,1R	0.0040650407000000005	0.0047619048	-0.0006968640999999998	0.0006968640999999998
A,1S	0.008583691000000001	0.0086355786	-5.18875999999998e-05	5.18875999999998e-05
A,1T	0.0061919505000000005	0.0061728395	1.9111000000000475e-05	1.9111000000000475e-05
A,1V	0.0057971014	0.0059171598	-0.00012005840000000028	0.00012005840000000028
A,1W	0.0	0.0	0.0	0.0
A,1Y	0.0027958993000000002	0.0027173913	7.850800000000014e-05	7.850800000000014e-05
A,2A	0.0028328612	0.003003003	-0.00017014180000000023	0.00017014180000000023
A,2C	0.0	0.0	0.0	0.0
A,2D	0.0048543689	0.0054570259	-0.0006026569999999995	0.0006026569999999995
A,2E	0.0061728395	0.0074074074000000005	-0.0012345679000000005	0.0012345679000000005
A,2F	0.0037950664000000003	0.0034246575	0.00037040890000000033	0.00037040890000000033
A,2G	0.0048543689	0.0051546392	-0.0003002702999999997	0.0003002702999999997
A,2H	0.0014556041000000001	0.0016703786000000001	-0.0002147745	0.0002147745
A,2I	0.0063897764	0.006269592500000001	0.00012018389999999927	0.00012018389999999927
A,2K	0.007042253500000001	0.0085470085	-0.0015047549999999991	0.0015047549999999991
A,2L	0.0093676815	0.0091168091	0.0002508724000000011	0.0002508724000000011
A,2M	0.0014265335	0.0014513788	-2.4845300000000004e-05	2.4845300000000004e-05
A,2N	0.0053380783	0.0054945055	-0.00015642719999999985	0.00015642719999999985
A,2P	0.0037453184000000002	0.0039761431	-0.00023082469999999994	0.00023082469999999994
A,2Q	0.0034843206	0.0038975501	-0.00041322949999999994	0.00041322949999999994
A,2R	0.0042158516	0.0048154093	-0.0005995577000000004	0.0005995577000000004
A,2S	0.008647313200000001	0.0083682008	0.00027911240000000163	0.00027911240000000163
A,2T	0.0058823529	0.0061728395	-0.0002904865999999997	0.0002904865999999997
A,2V	0.0058013053	0.0060975610000000005	-0.0002962557000000003	0.0002962557000000003
A,2W	0.0	0.0	0.0	0.0
A,2Y	0.0028625954	0.0028089888	5.3606600000000084e-05	5.3606600000000084e-05
A,3A	0.0027894003	0.0029940120000000003	-0.00020461170000000018	0.00020461170000000018
A,3C	0.0	0.0	0.0	0.0
A,3D	0.0051282051	0.005988024000000001	-0.0008598189000000008	0.0008598189000000008
A,3E	0.0059347181	0.0068728522000000005	-0.0009381341000000007	0.0009381341000000007
A,3F	0.003968254	0.0036630037	0.00030525030000000007	0.00030525030000000007
A,3G	0.0047619048	0.0049875312	-0.00022562639999999974	0.00022562639999999974
A,3H	0.001510574	0.0017867778	-0.0002762038000000001	0.0002762038000000001
A,3I	0.006359300500000001	0.0062678063000000004	9.149420000000019e-05	9.149420000000019e-05
A,3K	0.0068434559	0.008196721300000001	-0.0013532654000000012	0.0013532654000000012
A,3L	0.009433962300000001	0.0092307692	0.00020319310000000042	0.00020319310000000042
A,3M	0.0013908206	0.0014727541	-8.193349999999992e-05	8.193349999999992e-05
A,3N	0.0053333333000000005	0.005545286500000001	-0.00021195320000000004	0.00021195320000000004
A,3P	0.0038834951000000003	0.0042194093	-0.0003359141999999997	0.0003359141999999997
A,3Q	0.0035087719000000002	0.0039138943	-0.00040512239999999965	0.00040512239999999965
A,3R	0.0040485830000000006	0.004545454500000001	-0.0004968715	0.0004968715
A,3S	0.0085046067	0.0084745763	3.003040000000047e-05	3.003040000000047e-05
A,3T	0.0058823529	0.0060728745	-0.00019052160000000012	0.00019052160000000012
A,3V	0.0056925996	0.0057803468	-8.774720000000007e-05	8.774720000000007e-05
A,3W	0.0	0.0	0.0	0.0
A,3Y	0.0028571429	0.002688172	0.00016897089999999993	0.00016897089999999993
A,4A	0.0029629630000000003	0.0033670034	-0.00040404039999999974	0.00040404039999999974
A,4C	0.0	0.0	0.0	0.0
A,4D	0.0051679587	0.0059642147000000005	-0.0007962560000000004	0.0007962560000000004
A,4E	0.005988024000000001	0.0070175439	-0.0010295198999999994	0.0010295198999999994
A,4F	0.0038314176	0.0034364261000000003	0.00039499149999999966	0.00039499149999999966
A,4G	0.0052356021	0.005574136	-0.0003385339000000001	0.0003385339000000001
A,4H	0.0014577259	0.0016137708	-0.00015604490000000002	0.00015604490000000002
A,4I	0.0060606061	0.0060344828	2.612329999999996e-05	2.612329999999996e-05
A,4K	0.0067567568	0.008	-0.0012432431999999998	0.0012432431999999998
A,4L	0.009259259300000001	0.0090909091	0.00016835020000000034	0.00016835020000000034
A,4M	0.0012936611	0.0013623978	-6.873670000000004e-05	6.873670000000004e-05
A,4N	0.0054054054	0.0058083253	-0.0004029198999999997	0.0004029198999999997
A,4P	0.0042016807	0.0043859649	-0.0001842841999999999	0.0001842841999999999
A,4Q	0.0034482759	0.0038314176	-0.00038314169999999984	0.00038314169999999984
A,4R	0.0041124058	0.0046367852	-0.0005243794000000003	0.0005243794000000003
A,4S	0.0087412587	0.0086206897	0.00012056900000000093	0.00012056900000000093
A,4T	0.0056657224	0.0056925996	-2.6877199999999872e-05	2.6877199999999872e-05
A,4V	0.0055555556	0.005730659	-0.0001751033999999995	0.0001751033999999995
A,4W	0.0	0.0	0.0	0.0
A,4Y	0.0028328612	0.0025445293	0.00028833190000000005	0.00028833190000000005
A,5A	0.0025823112	0.0028089888	-0.00022667759999999999	0.00022667759999999999
A,5C	0.0	0.0	0.0	0.0
A,5D	0.0052910053	0.006006006	-0.0007150007000000002	0.0007150007000000002
A,5E	0.0059523810000000005	0.006833713000000001	-0.0008813320000000003	0.0008813320000000003
A,5F	0.0039556962	0.0035014006	0.00045429559999999973	0.00045429559999999973
A,5G	0.0047281324000000005	0.0050125313	-0.0002843988999999998	0.0002843988999999998
A,5H	0.0016025641000000001	0.0018621974	-0.0002596332999999999	0.0002596332999999999
A,5I	0.0064020487	0.0064516129000000005	-4.956420000000027e-05	4.956420000000027e-05
A,5K	0.0070671378000000005	0.008502024300000001	-0.0014348865000000004	0.0014348865000000004
A,5L	0.009394572	0.009259259300000001	0.00013531269999999922	0.00013531269999999922
A,5M	0.0014534884	0.0014925373	-3.904889999999995e-05	3.904889999999995e-05
A,5N	0.0054719562	0.0057915058	-0.0003195495999999999	0.0003195495999999999
A,5P	0.0040609137	0.0043103448	-0.0002494311000000001	0.0002494311000000001
A,5Q	0.0036014406000000002	0.0039267016000000005	-0.0003252610000000003	0.0003252610000000003
A,5R	0.0041152263	0.0046082949000000005	-0.0004930686000000004	0.0004930686000000004
A,5S	0.0085470085	0.0083333333	0.00021367519999999918	0.00021367519999999918
A,5T	0.0058651026	0.0060606061	-0.00019550350000000025	0.00019550350000000025
A,5V	0.0053333333000000005	0.0056497175	-0.0003163841999999995	0.0003163841999999995
A,5W	0.0	0.0	0.0	0.0
A,5Y	0.0028818444000000003	0.0027972028	8.464160000000009e-05	8.464160000000009e-05
C,1C	0.0	0.0	0.0	0.0
C,1D	0.0	0.0	0.0	0.0
C,1E	0.0	0.0	0.0	0.0
C,1F	0.0	0.0	0.0	0.0
C,1G	0.0	0.0	0.0	0.0
C,1H	0.0	0.0	0.0	0.0
C,1I	0.0	0.0	0.0	0.0
C,1K	0.0	0.0	0.0	0.0
C,1L	0.0017667845000000001	0.0013037810000000002	0.0004630035	0.0004630035
C,1M	0.0	0.0	0.0	0.0
C,1N	0.0	0.0	0.0	0.0
C,1P	0.0	0.0	0.0	0.0
C,1Q	0.0	0.0	0.0	0.0
C,1R	0.0	0.0	0.0	0.0
C,1S	0.0009532888	0.0	0.0009532888	0.0009532888
C,1T	0.0	0.0	0.0	0.0
C,1V	0.0	0.0	0.0	0.0
C,1W	0.0	0.0	0.0	0.0
C,1Y	0.0	0.0	0.0	0.0
C,2C	0.0	0.0	0.0	0.0
C,2D	0.0	0.0	0.0	0.0
C,2E	0.0	0.0	0.0	0.0
C,2F	0.0	0.0	0.0	0.0
C,2G	0.0	0.0	0.0	0.0
C,2H	0.0	0.0	0.0	0.0
C,2I	0.0	0.0	0.0	0.0
C,2K	0.0	0.0	0.0	0.0
C,2L	0.0015673981	0.0011743981000000001	0.0003929999999999999	0.0003929999999999999
C,2M	0.0	0.0	0.0	0.0
C,2N	0.0	0.0	0.0	0.0
C,2P	0.0	0.0	0.0	0.0
C,2Q	0.0	0.0	0.0	0.0
C,2R	0.0	0.0	0.0	0.0
C,2S	0.0009345794000000001	0.0005649718	0.0003696076000000001	0.0003696076000000001
C,2T	0.0	0.0	0.0	0.0
C,2V	0.0	0.0	0.0	0.0
C,2W	0.0	0.0	0.0	0.0
C,2Y	0.0	0.0	0.0	0.0
C,3C	0.0	0.0	0.0	0.0
C,3D	0.0	0.0	0.0	0.0
C,3E	0.0	0.0	0.0	0.0
C,3F	0.0	0.0	0.0	0.0
C,3G	0.0	0.0	0.0	0.0
C,3H	0.0	0.0	0.0	0.0
C,3I	0.0007656968	0.0	0.0007656968	0.0007656968
C,3K	0.0	0.0	0.0	0.0
C,3L	0.0017825312	0.0012820513	0.0005004798999999999	0.0005004798999999999
C,3M	0.0	0.0	0.0	0.0
C,3N	0.0	0.0	0.0	0.0
C,3P	0.0	0.0	0.0	0.0
C,3Q	0.0	0.0	0.0	0.0
C,3R	0.0	0.0	0.0	0.0
C,3S	0.0	0.0	0.0	0.0
C,3T	0.0	0.0	0.0	0.0
C,3V	0.0	0.0	0.0	0.0
C,3W	0.0	0.0	0.0	0.0
C,3Y	0.0	0.0	0.0	0.0
C,4C	0.0	0.0	0.0	0.0
C,4D	0.0	0.0	0.0	0.0
C,4E	0.0	0.0	0.0	0.0
C,4F	0.0	0.0	0.0	0.0
C,4G	0.0	0.0	0.0	0.0
C,4H	0.0	0.0	0.0	0.0
C,4I	0.0005717553000000001	0.0	0.0005717553000000001	0.0005717553000000001
C,4K	0.0	0.0	0.0	0.0
C,4L	0.0019120459000000001	0.0014814815000000002	0.00043056439999999995	0.00043056439999999995
C,4M	0.0	0.0	0.0	0.0
C,4N	0.0	0.0	0.0	0.0
C,4P	0.0	0.0	0.0	0.0
C,4Q	0.0	0.0	0.0	0.0
C,4R	0.0	0.0	0.0	0.0
C,4S	0.0005698006000000001	0.0	0.0005698006000000001	0.0005698006000000001
C,4T	0.0	0.0	0.0	0.0
C,4V	0.0	0.0	0.0	0.0
C,4W	0.0	0.0	0.0	0.0
C,4Y	0.0	0.0	0.0	0.0
C,5C	0.0	0.0	0.0	0.0
C,5D	0.0	0.0	0.0	0.0
C,5E	0.0	0.0	0.0	0.0
C,5F	0.0	0.0	0.0	0.0
C,5G	0.0	0.0	0.0	0.0
C,5H	0.0	0.0	0.0	0.0
C,5I	0.0	0.0	0.0	0.0
C,5K	0.0	0.0	0.0	0.0
C,5L	0.00152207	0.0009661836	0.0005558863999999999	0.0005558863999999999
C,5M	0.0	0.0	0.0	0.0
C,5N	0.0	0.0	0.0	0.0
C,5P	0.0	0.0	0.0	0.0
C,5Q	0.0	0.0	0.0	0.0
C,5R	0.0	0.0	0.0	0.0
C,5S	0.0009398496000000001	0.0	0.0009398496000000001	0.0009398496000000001
C,5T	0.0	0.0	0.0	0.0
C,5V	0.0	0.0	0.0	0.0
C,5W	0.0	0.0	0.0	0.0
C,5Y	0.0	0.0	0.0	0.0
D,1D	0.0032258065	0.003649635	-0.00042382849999999996	0.00042382849999999996
D,1E	0.007751938000000001	0.0087873462	-0.0010354081999999999	0.0010354081999999999
D,1F	0.0046189376	0.0047169811	-9.804349999999965e-05	9.804349999999965e-05
D,1G	0.0047281324000000005	0.0053739364	-0.0006458039999999998	0.0006458039999999998
D,1H	0.0016703786000000001	0.0017667845000000001	-9.640590000000002e-05	9.640590000000002e-05
D,1I	0.007590132800000001	0.0084269663	-0.0008368334999999992	0.0008368334999999992
D,1K	0.0069686411	0.0080645161	-0.0010958750000000005	0.0010958750000000005
D,1L	0.0100200401	0.0106382979	-0.0006182577999999991	0.0006182577999999991
D,1M	0.0017543860000000001	0.0020283976	-0.0002740116	0.0002740116
D,1N	0.00625	0.0064516129000000005	-0.0002016129000000002	0.0002016129000000002
D,1P	0.0038610039000000003	0.0044198895	-0.0005588856000000001	0.0005588856000000001
D,1Q	0.0032258065	0.0034904014000000003	-0.00026459490000000025	0.00026459490000000025
D,1R	0.0039292731	0.004552352	-0.0006230788999999999	0.0006230788999999999
D,1S	0.0082449941	0.0084151473	-0.0001701532000000002	0.0001701532000000002
D,1T	0.0052910053	0.0056285178	-0.0003375124999999996	0.0003375124999999996
D,1V	0.006116208000000001	0.0068649886	-0.0007487805999999994	0.0007487805999999994
D,1W	0.0	0.0	0.0	0.0
D,1Y	0.0034843206	0.0037313433000000003	-0.0002470227000000002	0.0002470227000000002
D,2D	0.0031055901	0.0036101083	-0.0005045181999999999	0.0005045181999999999
D,2E	0.007042253500000001	0.008004574	-0.0009623204999999998	0.0009623204999999998
D,2F	0.0046620047	0.0047619048	-9.990010000000046e-05	9.990010000000046e-05
D,2G	0.0044247788	0.0050251256	-0.0006003468000000001	0.0006003468000000001
D,2H	0.0017064846	0.0019880716	-0.0002815869999999998	0.0002815869999999998
D,2I	0.0074557316	0.0080645161	-0.0006087845	0.0006087845
D,2K	0.0069124424000000005	0.0080482897	-0.0011358473000000003	0.0011358473000000003
D,2L	0.0108303249	0.0115473441	-0.0007170192000000002	0.0007170192000000002
D,2M	0.0015243902	0.0018181818000000001	-0.00029379160000000005	0.00029379160000000005
D,2N	0.006116208000000001	0.0063938619000000006	-0.0002776539	0.0002776539
D,2P	0.0039113429	0.0042735043000000006	-0.00036216140000000074	0.00036216140000000074
D,2Q	0.0032679739000000003	0.0035971223	-0.00032914839999999973	0.00032914839999999973
D,2R	0.0035014006	0.0039447732000000004	-0.00044337260000000024	0.00044337260000000024
D,2S	0.0085324232	0.0089485459	-0.00041612270000000035	0.00041612270000000035
D,2T	0.0056998100000000005	0.006024096400000001	-0.00032428640000000016	0.00032428640000000016
D,2V	0.0063424947	0.0071364853	-0.0007939905999999998	0.0007939905999999998
D,2W	0.0	0.0	0.0	0.0
D,2Y	0.0032786885000000003	0.0033112583	-3.2569799999999927e-05	3.2569799999999927e-05
D,3D	0.0029411765	0.0034602076	-0.0005190311000000001	0.0005190311000000001
D,3E	0.0071942446	0.0084388186	-0.001244574	0.001244574
D,3F	0.0043290043000000005	0.0045248869	-0.00019588259999999986	0.00019588259999999986
D,3G	0.0046511628	0.0053050398	-0.0006538770000000006	0.0006538770000000006
D,3H	0.0016722408	0.001814882	-0.00014264120000000006	0.00014264120000000006
D,3I	0.007082153000000001	0.0076481836000000004	-0.0005660305999999997	0.0005660305999999997
D,3K	0.0079239303	0.0091743119	-0.0012503816000000011	0.0012503816000000011
D,3L	0.009756097600000001	0.0103092784	-0.0005531807999999989	0.0005531807999999989
D,3M	0.0014641288000000001	0.0017094017	-0.0002452728999999998	0.0002452728999999998
D,3N	0.0062761506000000005	0.0066964286	-0.0004202779999999996	0.0004202779999999996
D,3P	0.0037523452000000003	0.0040733198	-0.0003209745999999997	0.0003209745999999997
D,3Q	0.0033557047	0.0037950664000000003	-0.00043936170000000033	0.00043936170000000033
D,3R	0.0042964554	0.0048355899	-0.0005391344999999999	0.0005391344999999999
D,3S	0.0088235294	0.0091324201	-0.00030889069999999984	0.00030889069999999984
D,3T	0.0060422961	0.0065445026	-0.0005022064999999996	0.0005022064999999996
D,3V	0.0058394161000000005	0.0065217391	-0.0006823229999999994	0.0006823229999999994
D,3W	0.0	0.0	0.0	0.0
D,3Y	0.0032310178	0.0032894737	-5.84559000000001e-05	5.84559000000001e-05
D,4D	0.0029027576	0.0031746032000000003	-0.00027184560000000036	0.00027184560000000036
D,4E	0.0072595281	0.0083333333	-0.0010738052000000007	0.0010738052000000007
D,4F	0.0040485830000000006	0.0040871935	-3.861049999999942e-05	3.861049999999942e-05
D,4G	0.004743833	0.0054054054	-0.0006615724000000002	0.0006615724000000002
D,4H	0.0017064846	0.0018083183	-0.00010183369999999998	0.00010183369999999998
D,4I	0.0068493151	0.0076628352	-0.0008135200999999995	0.0008135200999999995
D,4K	0.0079840319	0.009433962300000001	-0.0014499304000000005	0.0014499304000000005
D,4L	0.009626955500000001	0.0101867572	-0.0005598016999999993	0.0005598016999999993
D,4M	0.0013297872	0.00152207	-0.00019228279999999984	0.00019228279999999984
D,4N	0.006122449	0.0063897764	-0.00026732739999999963	0.00026732739999999963
D,4P	0.00390625	0.0043103448	-0.0004040948000000001	0.0004040948000000001
D,4Q	0.0039708802000000005	0.0045714286	-0.0006005483999999995	0.0006005483999999995
D,4R	0.0044194456	0.004950495	-0.0005310493999999997	0.0005310493999999997
D,4S	0.0086419753	0.008974359000000001	-0.000332383700000001	0.000332383700000001
D,4T	0.0055679287000000004	0.0058187864	-0.00025085769999999997	0.00025085769999999997
D,4V	0.0060331825	0.0068143101	-0.0007811275999999997	0.0007811275999999997
D,4W	0.0	0.0	0.0	0.0
D,4Y	0.0030816641	0.0031486146000000003	-6.695050000000025e-05	6.695050000000025e-05
D,5D	0.0027972028	0.00330033	-0.0005031272	0.0005031272
D,5E	0.0070921986	0.008196721300000001	-0.0011045227000000008	0.0011045227000000008
D,5F	0.0044052863	0.0044444444	-3.9158099999999675e-05	3.9158099999999675e-05
D,5G	0.0047393365	0.0054054054	-0.0006660689000000004	0.0006660689000000004
D,5H	0.0016977929000000001	0.0018975332000000001	-0.0001997403	0.0001997403
D,5I	0.0071326676	0.0077444337	-0.0006117661000000002	0.0006117661000000002
D,5K	0.0076045627	0.008982035900000001	-0.0013774732000000007	0.0013774732000000007
D,5L	0.0101010101	0.0106888361	-0.0005878259999999996	0.0005878259999999996
D,5M	0.0014556041000000001	0.0017730496	-0.0003174454999999999	0.0003174454999999999
D,5N	0.0058651026	0.0061643836	-0.0002992810000000002	0.0002992810000000002
D,5P	0.00390625	0.0044182622	-0.0005120122000000001	0.0005120122000000001
D,5Q	0.0035714286	0.004	-0.0004285714000000001	0.0004285714000000001
D,5R	0.0042492918	0.0046189376	-0.0003696458000000003	0.0003696458000000003
D,5S	0.0083682008	0.0086455331	-0.00027733230000000046	0.00027733230000000046
D,5T	0.0055432373	0.0058708415000000005	-0.0003276042000000005	0.0003276042000000005
D,5V	0.006006006	0.0068181818	-0.0008121757999999995	0.0008121757999999995
D,5W	0.0	0.0	0.0	0.0
D,5Y	0.0033670034	0.0033670034	0.0	0.0
E,1E	0.0044052863	0.0051020408	-0.0006967544999999997	0.0006967544999999997
E,1F	0.0046620047	0.0049099836	-0.00024797890000000013	0.00024797890000000013
E,1G	0.0049382716	0.0056753689	-0.0007370972999999996	0.0007370972999999996
E,1H	0.0017636684	0.0019305019000000001	-0.00016683350000000008	0.00016683350000000008
E,1I	0.0075258702000000005	0.008196721300000001	-0.0006708511000000006	0.0006708511000000006
E,1K	0.0094043887	0.010989011	-0.0015846222999999996	0.0015846222999999996
E,1L	0.0110803324	0.0119047619	-0.0008244294999999995	0.0008244294999999995
E,1M	0.0018939394	0.0021321962	-0.0002382567999999999	0.0002382567999999999
E,1N	0.007518797000000001	0.0079155673	-0.00039677029999999995	0.00039677029999999995
E,1P	0.0042253521	0.0048543689	-0.0006290167999999999	0.0006290167999999999
E,1Q	0.0045558087	0.0049751244	-0.00041931569999999977	0.00041931569999999977
E,1R	0.0050200803	0.0056179775	-0.0005978972000000001	0.0005978972000000001
E,1S	0.0082815735	0.0088161209	-0.0005345473999999999	0.0005345473999999999
E,1T	0.0060790274	0.0064995357000000005	-0.00042050830000000053	0.00042050830000000053
E,1V	0.0061728395	0.006993007000000001	-0.0008201675000000007	0.0008201675000000007
E,1W	0.0	0.0	0.0	0.0
E,1Y	0.0035906643	0.0039113429	-0.0003206785999999998	0.0003206785999999998
E,2E	0.0040053405	0.0047318612000000005	-0.0007265207000000003	0.0007265207000000003
E,2F	0.0049261084	0.0050505051	-0.0001243966999999995	0.0001243966999999995
E,2G	0.0049261084	0.0056603774	-0.0007342690000000001	0.0007342690000000001
E,2H	0.0017667845000000001	0.0020242915000000003	-0.00025750700000000014	0.00025750700000000014
E,2I	0.0083449235	0.0093023256	-0.0009574020999999992	0.0009574020999999992
E,2K	0.0077433628000000004	0.0092165899	-0.0014732271000000002	0.0014732271000000002
E,2L	0.012259194400000001	0.0131233596	-0.0008641651999999993	0.0008641651999999993
E,2M	0.0018315018	0.0021881838	-0.0003566820000000001	0.0003566820000000001
E,2N	0.0062678063000000004	0.0066716086	-0.00040380229999999965	0.00040380229999999965
E,2P	0.0042283298000000006	0.0046511628	-0.0004228329999999992	0.0004228329999999992
E,2Q	0.0040983607	0.0046875	-0.0005891392999999995	0.0005891392999999995
E,2R	0.0042625746	0.0050125313	-0.0007499567000000002	0.0007499567000000002
E,2S	0.0090909091	0.009316770200000001	-0.0002258611000000004	0.0002258611000000004
E,2T	0.0064701653000000005	0.0070921986	-0.0006220332999999998	0.0006220332999999998
E,2V	0.0070126227	0.007889546400000001	-0.0008769237000000006	0.0008769237000000006
E,2W	0.0	0.0	0.0	0.0
E,2Y	0.0036231884	0.0037037037000000003	-8.051530000000029e-05	8.051530000000029e-05
E,3E	0.0041928721	0.0049099836	-0.0007171115	0.0007171115
E,3F	0.0043956044	0.004545454500000001	-0.00014985010000000045	0.00014985010000000045
E,3G	0.0048413125	0.005464480900000001	-0.0006231684000000005	0.0006231684000000005
E,3H	0.0021186441000000003	0.0022857143	-0.0001670701999999997	0.0001670701999999997
E,3I	0.006993007000000001	0.0078226858	-0.0008296787999999989	0.0008296787999999989
E,3K	0.0098039216	0.0119760479	-0.0021721263000000005	0.0021721263000000005
E,3L	0.010596026500000001	0.0114416476	-0.0008456210999999991	0.0008456210999999991
E,3M	0.0015797788	0.00180018	-0.0002204011999999999	0.0002204011999999999
E,3N	0.006741573000000001	0.0071942446	-0.0004526715999999993	0.0004526715999999993
E,3P	0.004545454500000001	0.0049220673	-0.00037661279999999953	0.00037661279999999953
E,3Q	0.004672897200000001	0.0054054054	-0.0007325081999999998	0.0007325081999999998
E,3R	0.0052816901	0.0060851927	-0.0008035026000000004	0.0008035026000000004
E,3S	0.009523809500000001	0.0100755668	-0.0005517572999999987	0.0005517572999999987
E,3T	0.0066489362	0.0072463768	-0.0005974405999999996	0.0005974405999999996
E,3V	0.0060483871	0.0068143101	-0.000765923	0.000765923
E,3W	0.0	0.0	0.0	0.0
E,3Y	0.0034722222	0.0035211268	-4.890459999999999e-05	4.890459999999999e-05
E,4E	0.003992016	0.004672897200000001	-0.0006808812000000004	0.0006808812000000004
E,4F	0.0042283298000000006	0.0043196544	-9.13245999999996e-05	9.13245999999996e-05
E,4G	0.0049261084	0.0055762082	-0.0006500997999999997	0.0006500997999999997
E,4H	0.0019493177000000001	0.0022197558	-0.00027043810000000005	0.00027043810000000005
E,4I	0.006896551700000001	0.0076923077000000005	-0.0007957559999999999	0.0007957559999999999
E,4K	0.0101010101	0.0124031008	-0.0023020907000000004	0.0023020907000000004
E,4L	0.0106571936	0.0114942529	-0.0008370592999999999	0.0008370592999999999
E,4M	0.0016528926	0.0019120459000000001	-0.00025915330000000013	0.00025915330000000013
E,4N	0.0067516879	0.0072992701000000005	-0.0005475822000000005	0.0005475822000000005
E,4P	0.0044052863	0.0048231511	-0.00041786479999999983	0.00041786479999999983
E,4Q	0.0046838407000000006	0.0052854123	-0.0006015715999999997	0.0006015715999999997
E,4R	0.0054054054	0.006211180100000001	-0.0008057747000000002	0.0008057747000000002
E,4S	0.0092470277	0.0097087379	-0.0004617101999999998	0.0004617101999999998
E,4T	0.0061349693	0.0066307501	-0.0004957807999999998	0.0004957807999999998
E,4V	0.0060331825	0.006896551700000001	-0.0008633692000000002	0.0008633692000000002
E,4W	0.0	0.0	0.0	0.0
E,4Y	0.0033444816	0.003539823	-0.00019534140000000005	0.00019534140000000005
E,5E	0.0038610039000000003	0.0046511628	-0.0007901588999999994	0.0007901588999999994
E,5F	0.0046948357	0.0048484848	-0.0001536491000000001	0.0001536491000000001
E,5G	0.0050590219	0.0058207218	-0.0007616999000000001	0.0007616999000000001
E,5H	0.0019493177000000001	0.0022123894	-0.00026307169999999994	0.00026307169999999994
E,5I	0.0076219512	0.0083682008	-0.0007462495999999994	0.0007462495999999994
E,5K	0.008797654	0.010563380300000001	-0.001765726300000001	0.001765726300000001
E,5L	0.0116487455	0.0125	-0.0008512545000000007	0.0008512545000000007
E,5M	0.001814882	0.0021008403	-0.0002859583000000001	0.0002859583000000001
E,5N	0.006410256400000001	0.0068027211	-0.0003924646999999993	0.0003924646999999993
E,5P	0.0044247788	0.0047619048	-0.0003371260000000001	0.0003371260000000001
E,5Q	0.0041928721	0.0048309179	-0.0006380458000000006	0.0006380458000000006
E,5R	0.0050505051	0.005891805	-0.0008412999000000001	0.0008412999000000001
E,5S	0.0091863517	0.009598603800000001	-0.00041225210000000144	0.00041225210000000144
E,5T	0.0060851927	0.0065075922000000005	-0.0004223995000000001	0.0004223995000000001
E,5V	0.0065681445	0.0074812968	-0.0009131523000000001	0.0009131523000000001
E,5W	0.0	0.0	0.0	0.0
E,5Y	0.0036764706	0.0038314176	-0.0001549469999999999	0.0001549469999999999
F,1F	0.0007593014	0.0	0.0007593014	0.0007593014
F,1G	0.0039447732000000004	0.0035587189	0.00038605430000000036	0.00038605430000000036
F,1H	0.0011600928	0.0010298661	0.00013022670000000002	0.00013022670000000002
F,1I	0.0050377834	0.0042643923	0.0007733910999999996	0.0007733910999999996
F,1K	0.0056657224	0.0059347181	-0.0002689957	0.0002689957
F,1L	0.0072463768	0.0059829060000000005	0.0012634707999999994	0.0012634707999999994
F,1M	0.0	0.0	0.0	0.0
F,1N	0.0044052863	0.0038734668	0.0005318195	0.0005318195
F,1P	0.0032467532000000003	0.0029970030000000003	0.00024975020000000004	0.00024975020000000004
F,1Q	0.0031055901	0.0029498525	0.00015573760000000018	0.00015573760000000018
F,1R	0.0030193237	0.0029239766	9.53471e-05	9.53471e-05
F,1S	0.00625	0.0053191489	0.0009308511000000004	0.0009308511000000004
F,1T	0.0044444444	0.0039893617	0.0004550826999999997	0.0004550826999999997
F,1V	0.0042194093	0.0035778175000000002	0.0006415917999999998	0.0006415917999999998
F,1W	0.0	0.0	0.0	0.0
F,1Y	0.0025125628	0.0019880716	0.0005244912000000003	0.0005244912000000003
F,2F	0.0	0.0	0.0	0.0
F,2G	0.0039893617	0.0036297641	0.0003595975999999999	0.0003595975999999999
F,2H	0.0010683761	0.0008826125	0.00018576360000000002	0.00018576360000000002
F,2I	0.0043782837	0.0035682426000000003	0.0008100410999999997	0.0008100410999999997
F,2K	0.006263048	0.0064850843	-0.00022203629999999978	0.00022203629999999978
F,2L	0.0063613232	0.0051413882	0.0012199350000000001	0.0012199350000000001
F,2M	0.0	0.0	0.0	0.0
F,2N	0.0046296296	0.0042598509	0.0003697787000000001	0.0003697787000000001
F,2P	0.0032051282000000003	0.0029585799	0.0002465483000000002	0.0002465483000000002
F,2Q	0.0029239766	0.002688172	0.00023580460000000025	0.00023580460000000025
F,2R	0.0034722222	0.0033557047	0.00011651750000000018	0.00011651750000000018
F,2S	0.0066815145	0.0053590568	0.0013224576999999998	0.0013224576999999998
F,2T	0.0043668122	0.0038684720000000004	0.0004983402	0.0004983402
F,2V	0.0039486673	0.0034052213	0.000543446	0.000543446
F,2W	0.0	0.0	0.0	0.0
F,2Y	0.0022075055	0.0017985612	0.00040894429999999995	0.00040894429999999995
F,3F	0.0013774105	0.0008169935000000001	0.000560417	0.000560417
F,3G	0.0040363269000000005	0.0037735849000000003	0.00026274200000000027	0.00026274200000000027
F,3H	0.0009487666000000001	0.000998004	-4.923739999999996e-05	4.923739999999996e-05
F,3I	0.0048543689	0.0040485830000000006	0.0008057858999999997	0.0008057858999999997
F,3K	0.0052910053	0.0053908356	-9.983030000000007e-05	9.983030000000007e-05
F,3L	0.007590132800000001	0.006269592500000001	0.0013205403	0.0013205403
F,3M	0.0009345794000000001	0.0	0.0009345794000000001	0.0009345794000000001
F,3N	0.0044642857	0.0040899796	0.00037430610000000007	0.00037430610000000007
F,3P	0.0032051282000000003	0.003003003	0.00020212520000000012	0.00020212520000000012
F,3Q	0.0024154589	0.0022727273	0.00014273159999999988	0.00014273159999999988
F,3R	0.0031446541000000002	0.0029585799	0.00018607420000000012	0.00018607420000000012
F,3S	0.006410256400000001	0.005464480900000001	0.0009457755	0.0009457755
F,3T	0.0041152263	0.0035460993	0.000569127	0.000569127
F,3V	0.0042194093	0.0036166365	0.0006027728	0.0006027728
F,3W	0.0	0.0	0.0	0.0
F,3Y	0.0024590164	0.0018939394	0.0005650770000000002	0.0005650770000000002
F,4F	0.0014064698	0.0005546312	0.0008518386	0.0008518386
F,4G	0.0038314176	0.0035335689000000003	0.00029784869999999967	0.00029784869999999967
F,4H	0.0009250694000000001	0.0008051530000000001	0.0001199164	0.0001199164
F,4I	0.0049586777000000005	0.0040816327	0.0008770450000000008	0.0008770450000000008
F,4K	0.005295675200000001	0.0055401662	-0.00024449099999999946	0.00024449099999999946
F,4L	0.0078192876	0.0062015504	0.0016177372000000002	0.0016177372000000002
F,4M	0.0	0.0	0.0	0.0
F,4N	0.0044080605	0.0039548023	0.00045325819999999985	0.00045325819999999985
F,4P	0.0029828486	0.0028490028	0.0001338457999999999	0.0001338457999999999
F,4Q	0.0025445293	0.002484472	6.005729999999975e-05	6.005729999999975e-05
F,4R	0.003003003	0.0028653295	0.00013767350000000022	0.00013767350000000022
F,4S	0.0064	0.0053763441	0.0010236559	0.0010236559
F,4T	0.0041194645	0.0037174721000000003	0.0004019924	0.0004019924
F,4V	0.004415011	0.0039447732000000004	0.0004702377999999995	0.0004702377999999995
F,4W	0.0	0.0	0.0	0.0
F,4Y	0.00243309	0.0020093771	0.0004237129	0.0004237129
F,5F	0.0013037810000000002	0.0	0.0013037810000000002	0.0013037810000000002
F,5G	0.0039370079	0.003649635	0.0002873729	0.0002873729
F,5H	0.0	0.0	0.0	0.0
F,5I	0.00486618	0.0038022814	0.0010638986000000004	0.0010638986000000004
F,5K	0.0056179775	0.0057142857	-9.630819999999988e-05	9.630819999999988e-05
F,5L	0.0071428571	0.0057361377	0.0014067194	0.0014067194
F,5M	0.0	0.0	0.0	0.0
F,5N	0.0045977011000000005	0.004379562	0.00021813910000000047	0.00021813910000000047
F,5P	0.0032362460000000003	0.0028818444000000003	0.00035440160000000005	0.00035440160000000005
F,5Q	0.0025601639	0.0024509804	0.00010918350000000028	0.00010918350000000028
F,5R	0.0030303030000000002	0.0028571429	0.00017316010000000036	0.00017316010000000036
F,5S	0.0064308682	0.0055865922000000005	0.0008442759999999997	0.0008442759999999997
F,5T	0.0042918455000000005	0.0037037037000000003	0.0005881418000000002	0.0005881418000000002
F,5V	0.0040983607	0.003649635	0.0004487257000000003	0.0004487257000000003
F,5W	0.0	0.0	0.0	0.0
F,5Y	0.0022296544	0.0017211704	0.0005084839999999998	0.0005084839999999998
G,1G	0.0021505376	0.0023809524	-0.00023041480000000024	0.00023041480000000024
G,1H	0.0015243902	0.0018484288	-0.0003240386	0.0003240386
G,1I	0.0057971014	0.0057142857	8.281569999999978e-05	8.281569999999978e-05
G,1K	0.0062240664000000005	0.0073529412	-0.0011288747999999996	0.0011288747999999996
G,1L	0.0082644628	0.008	0.0002644628000000003	0.0002644628000000003
G,1M	0.0013192612	0.0014450867	-0.00012582549999999994	0.00012582549999999994
G,1N	0.0056285178	0.0057692308000000005	-0.00014071300000000064	0.00014071300000000064
G,1P	0.0029585799	0.0033898305	-0.0004312506	0.0004312506
G,1Q	0.002739726	0.0029325513	-0.00019282529999999987	0.00019282529999999987
G,1R	0.0034965035	0.0040540541	-0.0005575506000000002	0.0005575506000000002
G,1S	0.0081521739	0.0083333333	-0.00018115940000000032	0.00018115940000000032
G,1T	0.0053285968	0.0054495913	-0.00012099449999999987	0.00012099449999999987
G,1V	0.0052356021	0.0052424640000000005	-6.86190000000024e-06	6.86190000000024e-06
G,1W	0.0	0.0	0.0	0.0
G,1Y	0.0028985507	0.0027322404	0.0001663102999999999	0.0001663102999999999
G,2G	0.002173913	0.0025380711000000003	-0.0003641581000000003	0.0003641581000000003
G,2H	0.0012239902	0.001552795	-0.0003288048000000001	0.0003288048000000001
G,2I	0.006410256400000001	0.0062893082000000005	0.00012094820000000013	0.00012094820000000013
G,2K	0.006160164300000001	0.0072254335000000005	-0.0010652691999999998	0.0010652691999999998
G,2L	0.008605852	0.008196721300000001	0.00040913069999999954	0.00040913069999999954
G,2M	0.0011396011	0.0012690355000000001	-0.00012943440000000002	0.00012943440000000002
G,2N	0.0046948357	0.0047355959	-4.0760199999999996e-05	4.0760199999999996e-05
G,2P	0.0037950664000000003	0.0043196544	-0.0005245879999999999	0.0005245879999999999
G,2Q	0.0027777778	0.0031847134	-0.00040693559999999997	0.00040693559999999997
G,2R	0.0035252644000000003	0.0040705563	-0.0005452918999999997	0.0005452918999999997
G,2S	0.0079051383	0.0079908676	-8.57293000000002e-05	8.57293000000002e-05
G,2T	0.0049751244	0.0051150895	-0.00013996510000000018	0.00013996510000000018
G,2V	0.0056	0.0057077626	-0.00010776260000000017	0.00010776260000000017
G,2W	0.0	0.0	0.0	0.0
G,2Y	0.0027777778	0.0026896181	8.815970000000022e-05	8.815970000000022e-05
G,3G	0.0022727273	0.0025380711000000003	-0.0002653438000000002	0.0002653438000000002
G,3H	0.0011820331000000001	0.0014771049	-0.0002950717999999999	0.0002950717999999999
G,3I	0.0063291139	0.0064655172000000006	-0.00013640330000000075	0.00013640330000000075
G,3K	0.0059523810000000005	0.0070921986	-0.0011398175999999998	0.0011398175999999998
G,3L	0.0085106383	0.0082304527	0.00028018559999999984	0.00028018559999999984
G,3M	0.0012077295	0.0012210012	-1.3271700000000051e-05	1.3271700000000051e-05
G,3N	0.0048543689	0.0051020408	-0.00024767189999999953	0.00024767189999999953
G,3P	0.0034722222	0.0038834951000000003	-0.00041127290000000016	0.00041127290000000016
G,3Q	0.0026905830000000003	0.0028735632	-0.00018298019999999976	0.00018298019999999976
G,3R	0.0034482759	0.003968254	-0.0005199781	0.0005199781
G,3S	0.0079787234	0.0079155673	6.315609999999958e-05	6.315609999999958e-05
G,3T	0.0052029136	0.0051712993	3.161429999999979e-05	3.161429999999979e-05
G,3V	0.0055096419	0.0058195926	-0.0003099507000000005	0.0003099507000000005
G,3W	0.0	0.0	0.0	0.0
G,3Y	0.0027322404	0.0027027027	2.9537699999999858e-05	2.9537699999999858e-05
G,4G	0.0021881838	0.0022988506	-0.00011066679999999999	0.00011066679999999999
G,4H	0.0012690355000000001	0.001572327	-0.0003032915	0.0003032915
G,4I	0.0058760684	0.0059829060000000005	-0.00010683760000000046	0.00010683760000000046
G,4K	0.005730659	0.006839945300000001	-0.0011092863000000007	0.0011092863000000007
G,4L	0.0086956522	0.0085287846	0.00016686760000000044	0.00016686760000000044
G,4M	0.0012738854000000001	0.0013831259000000001	-0.00010924049999999999	0.00010924049999999999
G,4N	0.0047619048	0.0048154093	-5.350449999999996e-05	5.350449999999996e-05
G,4P	0.0034364261000000003	0.0038461538	-0.0004097276999999997	0.0004097276999999997
G,4Q	0.0027173913	0.0029239766	-0.00020658530000000012	0.00020658530000000012
G,4R	0.0037593985000000003	0.0042517007	-0.0004923022000000001	0.0004923022000000001
G,4S	0.0078125	0.0076628352	0.00014966480000000015	0.00014966480000000015
G,4T	0.0051150895	0.0051679587	-5.286919999999973e-05	5.286919999999973e-05
G,4V	0.005464480900000001	0.0058207218	-0.00035624089999999973	0.00035624089999999973
G,4W	0.0	0.0	0.0	0.0
G,4Y	0.0028409091	0.0028860029000000002	-4.509380000000023e-05	4.509380000000023e-05
G,5G	0.0021551724	0.0023809524	-0.00022578000000000008	0.00022578000000000008
G,5H	0.0013071895	0.0016103060000000002	-0.00030311650000000015	0.00030311650000000015
G,5I	0.0061349693	0.0060975610000000005	3.740829999999973e-05	3.740829999999973e-05
G,5K	0.0059171598	0.0070339977	-0.0011168378999999997	0.0011168378999999997
G,5L	0.0085574572	0.008421052600000001	0.00013640459999999903	0.00013640459999999903
G,5M	0.0013793103	0.001459854	-8.05437e-05	8.05437e-05
G,5N	0.0047393365	0.005	-0.0002606635000000001	0.0002606635000000001
G,5P	0.0032894737	0.0035650624	-0.0002755887	0.0002755887
G,5Q	0.0028985507	0.0031512605	-0.0002527098000000001	0.0002527098000000001
G,5R	0.0036429872	0.003988604000000001	-0.0003456168000000007	0.0003456168000000007
G,5S	0.0073349633000000004	0.0071942446	0.00014071870000000042	0.00014071870000000042
G,5T	0.0049776008	0.004950495	2.7105799999999763e-05	2.7105799999999763e-05
G,5V	0.0055350554	0.006	-0.0004649446000000003	0.0004649446000000003
G,5W	0.0	0.0	0.0	0.0
G,5Y	0.0028985507	0.0028860029000000002	1.2547799999999745e-05	1.2547799999999745e-05
H,1H	0.0	0.0	0.0	0.0
H,1I	0.0021367521	0.002283105	-0.00014635290000000007	0.00014635290000000007
H,1K	0.0021367521	0.0024271845	-0.0002904323999999999	0.0002904323999999999
H,1L	0.0035335689000000003	0.0034482759	8.529300000000017e-05	8.529300000000017e-05
H,1M	0.0	0.0	0.0	0.0
H,1N	0.0015772871	0.0016051364	-2.784930000000003e-05	2.784930000000003e-05
H,1P	0.001305483	0.001540832	-0.00023534899999999993	0.00023534899999999993
H,1Q	0.0	0.0005333333	-0.0005333333	0.0005333333
H,1R	0.001216545	0.0014792899	-0.00026274489999999996	0.00026274489999999996
H,1S	0.0029629630000000003	0.0027855153000000002	0.0001774477000000001	0.0001774477000000001
H,1T	0.0016129032	0.0017361111	-0.00012320790000000005	0.00012320790000000005
H,1V	0.0017064846	0.0019120459000000001	-0.00020556130000000004	0.00020556130000000004
H,1W	0.0	0.0	0.0	0.0
H,1Y	0.0	0.0	0.0	0.0
H,2H	0.0	0.0	0.0	0.0
H,2I	0.0023094688	0.0023310023	-2.1533499999999966e-05	2.1533499999999966e-05
H,2K	0.0023094688	0.0026990553000000002	-0.0003895865000000001	0.0003895865000000001
H,2L	0.0035928144000000003	0.0034285714	0.00016424300000000011	0.00016424300000000011
H,2M	0.0	0.0	0.0	0.0
H,2N	0.0016666667	0.0017793594	-0.00011269269999999998	0.00011269269999999998
H,2P	0.0007457122	0.0011160714	-0.0003703592000000001	0.0003703592000000001
H,2Q	0.0	0.0	0.0	0.0
H,2R	0.0013157895	0.0015673981	-0.00025160859999999994	0.00025160859999999994
H,2S	0.0027100271000000003	0.0026385224	7.150470000000025e-05	7.150470000000025e-05
H,2T	0.0015174507	0.0015576324000000001	-4.018170000000005e-05	4.018170000000005e-05
H,2V	0.0016778523	0.0019047619000000001	-0.00022690960000000017	0.00022690960000000017
H,2W	0.0	0.0	0.0	0.0
H,2Y	0.0	0.0	0.0	0.0
H,3H	0.0	0.0	0.0	0.0
H,3I	0.0020283976	0.0021321962	-0.00010379859999999977	0.00010379859999999977
H,3K	0.0025641026	0.0029239766	-0.00035987400000000004	0.00035987400000000004
H,3L	0.003257329	0.0032310178	2.6311200000000284e-05	2.6311200000000284e-05
H,3M	0.0	0.0	0.0	0.0
H,3N	0.0018939394	0.0019762846000000002	-8.234520000000023e-05	8.234520000000023e-05
H,3P	0.0	0.0009293680000000001	-0.0009293680000000001	0.0009293680000000001
H,3Q	0.0	0.0008319468	-0.0008319468	0.0008319468
H,3R	0.0011904762	0.0014064698	-0.00021599360000000003	0.00021599360000000003
H,3S	0.0029325513	0.0028571429	7.540840000000004e-05	7.540840000000004e-05
H,3T	0.0016583748	0.0017152659	-5.689109999999992e-05	5.689109999999992e-05
H,3V	0.001710864	0.0018484288	-0.00013756480000000001	0.00013756480000000001
H,3W	0.0	0.0	0.0	0.0
H,3Y	0.0	0.0	0.0	0.0
H,4H	0.0	0.0	0.0	0.0
H,4I	0.0020449898	0.0021645022	-0.00011951240000000014	0.00011951240000000014
H,4K	0.0023923445	0.0027739251	-0.00038158060000000006	0.00038158060000000006
H,4L	0.0033444816	0.0032786885000000003	6.579309999999979e-05	6.579309999999979e-05
H,4M	0.0	0.0	0.0	0.0
H,4N	0.0017482517000000002	0.0018115942	-6.334249999999982e-05	6.334249999999982e-05
H,4P	0.0010405827	0.0010845987	-4.401600000000002e-05	4.401600000000002e-05
H,4Q	0.0	0.0008203445	-0.0008203445	0.0008203445
H,4R	0.0010449321	0.0012674271	-0.00022249500000000007	0.00022249500000000007
H,4S	0.0027881041	0.0027472527	4.085139999999987e-05	4.085139999999987e-05
H,4T	0.0017301038	0.0017035775000000001	2.652629999999991e-05	2.652629999999991e-05
H,4V	0.0017084282	0.0018726592000000001	-0.00016423100000000014	0.00016423100000000014
H,4W	0.0	0.0	0.0	0.0
H,4Y	0.0	0.0	0.0	0.0
H,5H	0.0	0.0	0.0	0.0
H,5I	0.0020618557000000003	0.0021645022	-0.00010264649999999981	0.00010264649999999981
H,5K	0.0022727273	0.0026109661	-0.0003382388000000001	0.0003382388000000001
H,5L	0.0034129693	0.0033296337	8.333560000000012e-05	8.333560000000012e-05
H,5M	0.0	0.0	0.0	0.0
H,5N	0.0018083183	0.0018726592000000001	-6.434090000000006e-05	6.434090000000006e-05
H,5P	0.0011098779	0.0013395847	-0.00022970679999999993	0.00022970679999999993
H,5Q	0.0	0.0008960573	-0.0008960573	0.0008960573
H,5R	0.0011614402	0.0014388489	-0.00027740870000000006	0.00027740870000000006
H,5S	0.0028011204	0.0026385224	0.0001625979999999999	0.0001625979999999999
H,5T	0.0017513135000000002	0.0018083183	-5.700479999999988e-05	5.700479999999988e-05
H,5V	0.0016863406000000001	0.0017953321	-0.00010899149999999986	0.00010899149999999986
H,5W	0.0	0.0	0.0	0.0
H,5Y	0.0	0.0	0.0	0.0
I,1I	0.0034129693	0.0030959752	0.00031699410000000016	0.00031699410000000016
I,1K	0.0086455331	0.0097087379	-0.0010632048000000002	0.0010632048000000002
I,1L	0.0109489051	0.009686609700000001	0.0012622953999999985	0.0012622953999999985
I,1M	0.0018214936	0.0016025641000000001	0.00021892949999999982	0.00021892949999999982
[truncated: 460 more rows]
