# Supplementary material for: PICNIC accurately predicts condensate-forming proteins regardless of their structural disorder across organisms
Source: Nat Commun. 2024 Dec 11;15:10668. doi: 10.1038/s41467-024-55089-x (PMC11634905; doi:10.1038/s41467-024-55089-x)
Supplement: Supplementary file 11 — Source Data files [file 41467_2024_55089_MOESM11_ESM.zip › Source_Data_file/supplementary/Figure_S7/human_nogokeys_picnic18.txt]

key	alldistr	picnicdistr	picnicdiff	picnicabsdiff
k1_40	0.7902410114	0.9244291276000001	-0.13418811620000004	0.13418811620000004
k1_60	0.8797470538500001	0.9970068555	-0.11725980164999994	0.11725980164999994
iupred_5	0.0323295	0.064632	-0.0323025	0.0323025
iupred_25	0.1178765	0.185198	-0.0673215	0.0673215
iupred_50	0.2346355	0.32145799999999997	-0.08682249999999997	0.08682249999999997
iupred_75	0.380708	0.476583	-0.09587499999999999	0.09587499999999999
iupred_95	0.6226769999999999	0.733139	-0.11046200000000006	0.11046200000000006
A-310Helix-d	0.0	0.0	0.0	0.0
A-310Helix-h	0.0	0.0	0.0	0.0
A-310Helix-l	0.0	0.0	0.0	0.0
A-310Helix-m	0.0	0.0	0.0	0.0
A-AlphaHelix-d	0.0	0.0	0.0	0.0
A-AlphaHelix-h	0.0142857143	0.0155210643	-0.0012353499999999996	0.0012353499999999996
A-AlphaHelix-l	0.0	0.0	0.0	0.0
A-AlphaHelix-m	0.0051150895	0.0046598322	0.00045525730000000025	0.00045525730000000025
A-Bridge-d	0.0	0.0	0.0	0.0
A-Bridge-h	0.0	0.0	0.0	0.0
A-Bridge-l	0.0	0.0	0.0	0.0
A-Bridge-m	0.0	0.0	0.0	0.0
A-Coil-d	0.0084745763	0.010347376200000001	-0.0018727999000000013	0.0018727999000000013
A-Coil-h	0.0	0.0010952903	-0.0010952903	0.0010952903
A-Coil-l	0.0006476684	0.0006476684	0.0	0.0
A-Coil-m	0.0	0.0007423905000000001	-0.0007423905000000001	0.0007423905000000001
A-PiHelix-d	0.0	0	0.0	0.0
A-PiHelix-h	0.0	0.0	0.0	0.0
A-PiHelix-l	0.0	0	0.0	0.0
A-PiHelix-m	0.0	0	0.0	0.0
A-Strand-d	0.0	0.0	0.0	0.0
A-Strand-h	0.0021645022	0.0029154519	-0.0007509497000000001	0.0007509497000000001
A-Strand-l	0.0	0.0	0.0	0.0
A-Strand-m	0.0	0.0	0.0	0.0
A-Turn-d	0.0	0.0	0.0	0.0
A-Turn-h	0.0008223684	0.0015932023	-0.0007708339	0.0007708339
A-Turn-l	0.0	0.0	0.0	0.0
A-Turn-m	0.0	0.0011918951000000001	-0.0011918951000000001	0.0011918951000000001
C-310Helix-d	0.0	0.0	0.0	0.0
C-310Helix-h	0.0	0.0	0.0	0.0
C-310Helix-l	0.0	0.0	0.0	0.0
C-310Helix-m	0.0	0.0	0.0	0.0
C-AlphaHelix-d	0.0	0.0	0.0	0.0
C-AlphaHelix-h	0.0025445293	0.0023474178	0.00019711149999999998	0.00019711149999999998
C-AlphaHelix-l	0.0	0.0	0.0	0.0
C-AlphaHelix-m	0.0	0.0	0.0	0.0
C-Bridge-d	0.0	0.0	0.0	0.0
C-Bridge-h	0.0	0.0	0.0	0.0
C-Bridge-l	0.0	0.0	0.0	0.0
C-Bridge-m	0.0	0.0	0.0	0.0
C-Coil-d	0.0	0.0	0.0	0.0
C-Coil-h	0.0	0.0	0.0	0.0
C-Coil-l	0.0	0.0	0.0	0.0
C-Coil-m	0.0	0.0	0.0	0.0
C-PiHelix-d	0.0	0	0.0	0.0
C-PiHelix-h	0.0	0.0	0.0	0.0
C-PiHelix-l	0.0	0	0.0	0.0
C-PiHelix-m	0.0	0	0.0	0.0
C-Strand-d	0.0	0.0	0.0	0.0
C-Strand-h	0.0007256898	0.0013812155	-0.0006555257	0.0006555257
C-Strand-l	0.0	0.0	0.0	0.0
C-Strand-m	0.0	0.0	0.0	0.0
C-Turn-d	0.0	0.0	0.0	0.0
C-Turn-h	0.0	0.0	0.0	0.0
C-Turn-l	0.0	0.0	0.0	0.0
C-Turn-m	0.0	0.0	0.0	0.0
D-310Helix-d	0.0	0.0	0.0	0.0
D-310Helix-h	0.0	0.0	0.0	0.0
D-310Helix-l	0.0	0.0	0.0	0.0
D-310Helix-m	0.0	0.0	0.0	0.0
D-AlphaHelix-d	0.0	0.0	0.0	0.0
D-AlphaHelix-h	0.0049107874999999995	0.0070052539	-0.0020944664000000007	0.0020944664000000007
D-AlphaHelix-l	0.0	0.0	0.0	0.0
D-AlphaHelix-m	0.0018587361	0.0021505376	-0.0002918014999999999	0.0002918014999999999
D-Bridge-d	0.0	0.0	0.0	0.0
D-Bridge-h	0.0	0.0	0.0	0.0
D-Bridge-l	0.0	0.0	0.0	0.0
D-Bridge-m	0.0	0.0	0.0	0.0
D-Coil-d	0.00422119115	0.0059760956	-0.0017549044499999998	0.0017549044499999998
D-Coil-h	0.00139421415	0.001996008	-0.0006017938500000001	0.0006017938500000001
D-Coil-l	0.0	0.0	0.0	0.0
D-Coil-m	0.0011820331000000001	0.0014749263	-0.00029289319999999987	0.00029289319999999987
D-PiHelix-d	0.0	0	0.0	0.0
D-PiHelix-h	0.0	0.0	0.0	0.0
D-PiHelix-l	0.0	0	0.0	0.0
D-PiHelix-m	0.0	0.0	0.0	0.0
D-Strand-d	0.0	0.0	0.0	0.0
D-Strand-h	0.0	0.0013956734	-0.0013956734	0.0013956734
D-Strand-l	0.0	0.0	0.0	0.0
D-Strand-m	0.0	0.0	0.0	0.0
D-Turn-d	0.0	0.0	0.0	0.0
D-Turn-h	0.002688172	0.0038961039	-0.0012079319	0.0012079319
D-Turn-l	0.0	0.0007624857	-0.0007624857	0.0007624857
D-Turn-m	0.0025	0.0031152648000000002	-0.0006152648000000002	0.0006152648000000002
E-310Helix-d	0.0	0.0	0.0	0.0
E-310Helix-h	0.0	0.0	0.0	0.0
E-310Helix-l	0.0	0.0	0.0	0.0
E-310Helix-m	0.0	0.0	0.0	0.0
E-AlphaHelix-d	0.0	0.0	0.0	0.0
E-AlphaHelix-h	0.010399901100000001	0.016806722700000002	-0.006406821600000001	0.006406821600000001
E-AlphaHelix-l	0.0	0.0	0.0	0.0
E-AlphaHelix-m	0.004784689	0.0061728395	-0.0013881505	0.0013881505
E-Bridge-d	0.0	0.0	0.0	0.0
E-Bridge-h	0.0	0.0	0.0	0.0
E-Bridge-l	0.0	0.0	0.0	0.0
E-Bridge-m	0.0	0.0	0.0	0.0
E-Coil-d	0.0071577698	0.0096153846	-0.0024576148000000006	0.0024576148000000006
E-Coil-h	0.0	0.0012254902	-0.0012254902	0.0012254902
E-Coil-l	0.0	0.0008598452	-0.0008598452	0.0008598452
E-Coil-m	0.0010515247	0.0014025245	-0.0003509997999999999	0.0003509997999999999
E-PiHelix-d	0.0	0	0.0	0.0
E-PiHelix-h	0.0	0.0	0.0	0.0
E-PiHelix-l	0.0	0.0	0.0	0.0
E-PiHelix-m	0.0	0.0	0.0	0.0
E-Strand-d	0.0	0.0	0.0	0.0
E-Strand-h	0.0019111328000000001	0.0026143791	-0.0007032462999999999	0.0007032462999999999
E-Strand-l	0.0	0.0	0.0	0.0
E-Strand-m	0.0	0.0	0.0	0.0
E-Turn-d	0.0	0.0005552471000000001	-0.0005552471000000001	0.0005552471000000001
E-Turn-h	0.0012787724	0.0020429009	-0.0007641285000000002	0.0007641285000000002
E-Turn-l	0.0	0.0	0.0	0.0
E-Turn-m	0.0018714917	0.0022123894	-0.00034089769999999997	0.00034089769999999997
F-310Helix-d	0.0	0.0	0.0	0.0
F-310Helix-h	0.0	0.0	0.0	0.0
F-310Helix-l	0.0	0.0	0.0	0.0
F-310Helix-m	0.0	0.0	0.0	0.0
F-AlphaHelix-d	0.0	0.0	0.0	0.0
F-AlphaHelix-h	0.006666666700000001	0.0064516129000000005	0.00021505380000000004	0.00021505380000000004
F-AlphaHelix-l	0.0	0.0	0.0	0.0
F-AlphaHelix-m	0.0016638935	0.0008752735	0.00078862	0.00078862
F-Bridge-d	0.0	0.0	0.0	0.0
F-Bridge-h	0.0	0.0	0.0	0.0
F-Bridge-l	0.0	0.0	0.0	0.0
F-Bridge-m	0.0	0.0	0.0	0.0
F-Coil-d	0.0014224751000000001	0.0017814727000000001	-0.0003589976	0.0003589976
F-Coil-h	0.0	0.0008048290000000001	-0.0008048290000000001	0.0008048290000000001
F-Coil-l	0.0	0.0	0.0	0.0
F-Coil-m	0.0	0.0	0.0	0.0
F-PiHelix-d	0.0	0	0.0	0.0
F-PiHelix-h	0.0	0.0	0.0	0.0
F-PiHelix-l	0.0	0	0.0	0.0
F-PiHelix-m	0.0	0.0	0.0	0.0
F-Strand-d	0.0	0.0	0.0	0.0
F-Strand-h	0.003649635	0.0046457607	-0.0009961257000000003	0.0009961257000000003
F-Strand-l	0.0	0.0	0.0	0.0
F-Strand-m	0.0	0.0	0.0	0.0
F-Turn-d	0.0	0.0	0.0	0.0
F-Turn-h	0.0	0.0008012821	-0.0008012821	0.0008012821
F-Turn-l	0.0	0.0	0.0	0.0
F-Turn-m	0.0	0.0	0.0	0.0
G-310Helix-d	0.0	0.0	0.0	0.0
G-310Helix-h	0.0	0.0	0.0	0.0
G-310Helix-l	0.0	0.0	0.0	0.0
G-310Helix-m	0.0	0.0	0.0	0.0
G-AlphaHelix-d	0.0	0.0	0.0	0.0
G-AlphaHelix-h	0.00348553545	0.0033407572000000003	0.0001447782499999998	0.0001447782499999998
G-AlphaHelix-l	0.0	0.0	0.0	0.0
G-AlphaHelix-m	0.0012180268000000001	0.0	0.0012180268000000001	0.0012180268000000001
G-Bridge-d	0.0	0.0	0.0	0.0
G-Bridge-h	0.0	0.0	0.0	0.0
G-Bridge-l	0.0	0.0	0.0	0.0
G-Bridge-m	0.0	0.0	0.0	0.0
G-Coil-d	0.0099009901	0.012048192800000001	-0.0021472027000000015	0.0021472027000000015
G-Coil-h	0.0023673309	0.0033670034	-0.0009996725000000002	0.0009996725000000002
G-Coil-l	0.0014705882	0.0012787724	0.00019181579999999997	0.00019181579999999997
G-Coil-m	0.00267917065	0.0027472527	-6.808205000000036e-05	6.808205000000036e-05
G-PiHelix-d	0.0	0	0.0	0.0
G-PiHelix-h	0.0	0.0	0.0	0.0
G-PiHelix-l	0.0	0.0	0.0	0.0
G-PiHelix-m	0.0	0.0	0.0	0.0
G-Strand-d	0.0	0.0	0.0	0.0
G-Strand-h	0.000284366	0.0018259282000000002	-0.0015415622000000003	0.0015415622000000003
G-Strand-l	0.0	0.0	0.0	0.0
G-Strand-m	0.0	0.0	0.0	0.0
G-Turn-d	0.0009718182	0.0010104412	-3.8623e-05	3.8623e-05
G-Turn-h	0.0029411765	0.0036764706	-0.0007352941000000001	0.0007352941000000001
G-Turn-l	0.0015698587	0.001552795	1.706369999999991e-05	1.706369999999991e-05
G-Turn-m	0.004040404	0.0043196544	-0.0002792504000000001	0.0002792504000000001
H-310Helix-d	0.0	0.0	0.0	0.0
H-310Helix-h	0.0	0.0	0.0	0.0
H-310Helix-l	0.0	0.0	0.0	0.0
H-310Helix-m	0.0	0.0	0.0	0.0
H-AlphaHelix-d	0.0	0.0	0.0	0.0
H-AlphaHelix-h	0.0031729253	0.0037850114	-0.0006120861	0.0006120861
H-AlphaHelix-l	0.0	0.0	0.0	0.0
H-AlphaHelix-m	0.0	0.0	0.0	0.0
H-Bridge-d	0.0	0.0	0.0	0.0
H-Bridge-h	0.0	0.0	0.0	0.0
H-Bridge-l	0.0	0.0	0.0	0.0
H-Bridge-m	0.0	0.0	0.0	0.0
H-Coil-d	0.0017985612	0.0019920319	-0.00019347069999999986	0.00019347069999999986
H-Coil-h	0.0	0.0	0.0	0.0
H-Coil-l	0.0	0.0	0.0	0.0
H-Coil-m	0.0	0.0	0.0	0.0
H-PiHelix-d	0.0	0	0.0	0.0
H-PiHelix-h	0.0	0.0	0.0	0.0
H-PiHelix-l	0.0	0	0.0	0.0
H-PiHelix-m	0.0	0	0.0	0.0
H-Strand-d	0.0	0.0	0.0	0.0
H-Strand-h	0.0	0.0007320644000000001	-0.0007320644000000001	0.0007320644000000001
H-Strand-l	0.0	0.0	0.0	0.0
H-Strand-m	0.0	0.0	0.0	0.0
H-Turn-d	0.0	0.0	0.0	0.0
H-Turn-h	0.0	0.0006071645	-0.0006071645	0.0006071645
H-Turn-l	0.0	0.0	0.0	0.0
H-Turn-m	0.0	0.0	0.0	0.0
I-310Helix-d	0.0	0.0	0.0	0.0
I-310Helix-h	0.0	0.0	0.0	0.0
I-310Helix-l	0.0	0.0	0.0	0.0
I-310Helix-m	0.0	0.0	0.0	0.0
I-AlphaHelix-d	0.0	0.0	0.0	0.0
I-AlphaHelix-h	0.0091074681	0.0100755668	-0.0009680986999999995	0.0009680986999999995
I-AlphaHelix-l	0.0	0.0	0.0	0.0
I-AlphaHelix-m	0.0025641026	0.0020519836	0.0005121190000000001	0.0005121190000000001
I-Bridge-d	0.0	0.0	0.0	0.0
I-Bridge-h	0.0	0.0	0.0	0.0
I-Bridge-l	0.0	0.0	0.0	0.0
I-Bridge-m	0.0	0.0	0.0	0.0
I-Coil-d	0.0013071895	0.0019646365000000002	-0.0006574470000000002	0.0006574470000000002
I-Coil-h	0.0	0.0011428571	-0.0011428571	0.0011428571
I-Coil-l	0.0	0.0	0.0	0.0
I-Coil-m	0.0	0.0	0.0	0.0
I-PiHelix-d	0.0	0	0.0	0.0
I-PiHelix-h	0.0	0.0	0.0	0.0
I-PiHelix-l	0.0	0.0	0.0	0.0
I-PiHelix-m	0.0	0.0	0.0	0.0
I-Strand-d	0.0	0.0	0.0	0.0
I-Strand-h	0.0048543689	0.007278020400000001	-0.0024236515000000004	0.0024236515000000004
I-Strand-l	0.0	0.0	0.0	0.0
I-Strand-m	0.0	0.0	0.0	0.0
I-Turn-d	0.0	0.0	0.0	0.0
I-Turn-h	0.0	0.0	0.0	0.0
I-Turn-l	0.0	0.0	0.0	0.0
I-Turn-m	0.0	0.0	0.0	0.0
K-310Helix-d	0.0	0.0	0.0	0.0
K-310Helix-h	0.0	0.0	0.0	0.0
K-310Helix-l	0.0	0.0	0.0	0.0
K-310Helix-m	0.0	0.0	0.0	0.0
K-AlphaHelix-d	0.0	0.0	0.0	0.0
K-AlphaHelix-h	0.0082191781	0.0136612022	-0.0054420241	0.0054420241
K-AlphaHelix-l	0.0	0.0	0.0	0.0
K-AlphaHelix-m	0.0040816327	0.0046838407000000006	-0.0006022080000000008	0.0006022080000000008
K-Bridge-d	0.0	0.0	0.0	0.0
K-Bridge-h	0.0	0.0	0.0	0.0
K-Bridge-l	0.0	0.0	0.0	0.0
K-Bridge-m	0.0	0.0	0.0	0.0
K-Coil-d	0.0041025641	0.0063897764	-0.0022872123	0.0022872123
K-Coil-h	0.0011594207	0.0023148148	-0.0011553941	0.0011553941
K-Coil-l	0.0	0.0011534025	-0.0011534025	0.0011534025
K-Coil-m	0.0013391364	0.0020408163	-0.0007016799000000001	0.0007016799000000001
K-PiHelix-d	0.0	0	0.0	0.0
K-PiHelix-h	0.0	0.0	0.0	0.0
K-PiHelix-l	0.0	0.0	0.0	0.0
K-PiHelix-m	0.0	0.0	0.0	0.0
K-Strand-d	0.0	0.0	0.0	0.0
K-Strand-h	0.0018867925000000002	0.0032051282000000003	-0.0013183357000000001	0.0013183357000000001
K-Strand-l	0.0	0.0	0.0	0.0
K-Strand-m	0.0	0.0	0.0	0.0
K-Turn-d	0.0	0.0	0.0	0.0
K-Turn-h	0.0014285714000000001	0.0024390244000000003	-0.0010104530000000001	0.0010104530000000001
K-Turn-l	0.0	0.0	0.0	0.0
K-Turn-m	0.0014566650000000002	0.0021231423000000003	-0.0006664773000000001	0.0006664773000000001
L-310Helix-d	0.0	0.0	0.0	0.0
L-310Helix-h	0.0	0.0	0.0	0.0
L-310Helix-l	0.0	0.0	0.0	0.0
L-310Helix-m	0.0	0.0	0.0	0.0
L-AlphaHelix-d	0.0	0.0	0.0	0.0
L-AlphaHelix-h	0.0247933884	0.0247116969	8.169150000000153e-05	8.169150000000153e-05
L-AlphaHelix-l	0.0013278008500000001	0.0	0.0013278008500000001	0.0013278008500000001
L-AlphaHelix-m	0.008736350350000002	0.0063583815	0.002377968850000001	0.002377968850000001
L-Bridge-d	0.0	0.0	0.0	0.0
L-Bridge-h	0.0	0.0	0.0	0.0
L-Bridge-l	0.0	0.0	0.0	0.0
L-Bridge-m	0.0	0.0	0.0	0.0
L-Coil-d	0.00707755885	0.0072992701000000005	-0.00022171125000000017	0.00022171125000000017
L-Coil-h	0.0023584906	0.0028929605	-0.0005344699	0.0005344699
L-Coil-l	0.0008602152	0.0006082725	0.0002519426999999999	0.0002519426999999999
L-Coil-m	0.0017391304000000001	0.0017636684	-2.4537999999999947e-05	2.4537999999999947e-05
L-PiHelix-d	0.0	0	0.0	0.0
L-PiHelix-h	0.0	0.0	0.0	0.0
L-PiHelix-l	0.0	0	0.0	0.0
L-PiHelix-m	0.0	0.0	0.0	0.0
L-Strand-d	0.0	0.0	0.0	0.0
L-Strand-h	0.00651829785	0.008762322000000001	-0.002244024150000001	0.002244024150000001
L-Strand-l	0.0	0.0	0.0	0.0
L-Strand-m	0.0	0.0	0.0	0.0
L-Turn-d	0.0	0.0	0.0	0.0
L-Turn-h	0.00195248965	0.0023640662000000002	-0.0004115765500000003	0.0004115765500000003
L-Turn-l	0.0	0.0	0.0	0.0
L-Turn-m	0.0012826682500000001	0.0014253716000000001	-0.00014270335	0.00014270335
M-310Helix-d	0.0	0.0	0.0	0.0
M-310Helix-h	0.0	0.0	0.0	0.0
M-310Helix-l	0.0	0.0	0.0	0.0
M-310Helix-m	0.0	0.0	0.0	0.0
M-AlphaHelix-d	0.0	0.0	0.0	0.0
M-AlphaHelix-h	0.0038022814	0.0044498382	-0.0006475568000000004	0.0006475568000000004
M-AlphaHelix-l	0.0	0.0	0.0	0.0
M-AlphaHelix-m	0.00119545765	0.0012476606	-5.220295e-05	5.220295e-05
M-Bridge-d	0.0	0.0	0.0	0.0
M-Bridge-h	0.0	0.0	0.0	0.0
M-Bridge-l	0.0	0.0	0.0	0.0
M-Bridge-m	0.0	0.0	0.0	0.0
M-Coil-d	0.0032154341	0.00330033	-8.489590000000007e-05	8.489590000000007e-05
M-Coil-h	0.0	0.0	0.0	0.0
M-Coil-l	0.0	0.0	0.0	0.0
M-Coil-m	0.0	0.0	0.0	0.0
M-PiHelix-d	0.0	0.0	0.0	0.0
M-PiHelix-h	0.0	0.0	0.0	0.0
M-PiHelix-l	0.0	0	0.0	0.0
M-PiHelix-m	0.0	0	0.0	0.0
M-Strand-d	0.0	0.0	0.0	0.0
M-Strand-h	0.0	0.0005851375000000001	-0.0005851375000000001	0.0005851375000000001
M-Strand-l	0.0	0.0	0.0	0.0
M-Strand-m	0.0	0.0	0.0	0.0
M-Turn-d	0.0	0.0	0.0	0.0
M-Turn-h	0.0	0.0	0.0	0.0
M-Turn-l	0.0	0.0	0.0	0.0
M-Turn-m	0.0	0.0	0.0	0.0
N-310Helix-d	0.0	0.0	0.0	0.0
N-310Helix-h	0.0	0.0	0.0	0.0
N-310Helix-l	0.0	0.0	0.0	0.0
N-310Helix-m	0.0	0.0	0.0	0.0
N-AlphaHelix-d	0.0	0.0	0.0	0.0
N-AlphaHelix-h	0.0038314176	0.004587156	-0.0007557384000000003	0.0007557384000000003
N-AlphaHelix-l	0.0	0.0	0.0	0.0
N-AlphaHelix-m	0.0012300123	0.0013840830000000001	-0.0001540707000000001	0.0001540707000000001
N-Bridge-d	0.0	0.0	0.0	0.0
N-Bridge-h	0.0	0.0	0.0	0.0
N-Bridge-l	0.0	0.0	0.0	0.0
N-Bridge-m	0.0	0.0	0.0	0.0
N-Coil-d	0.0025906736	0.0034042553000000002	-0.0008135817000000001	0.0008135817000000001
N-Coil-h	0.0008347245000000001	0.0014285714000000001	-0.0005938469000000001	0.0005938469000000001
N-Coil-l	0.0	0.0	0.0	0.0
N-Coil-m	0.0	0.0	0.0	0.0
N-PiHelix-d	0.0	0	0.0	0.0
N-PiHelix-h	0.0	0.0	0.0	0.0
N-PiHelix-l	0.0	0	0.0	0.0
N-PiHelix-m	0.0	0.0	0.0	0.0
N-Strand-d	0.0	0.0	0.0	0.0
N-Strand-h	0.0	0.0	0.0	0.0
N-Strand-l	0.0	0.0	0.0	0.0
N-Strand-m	0.0	0.0	0.0	0.0
N-Turn-d	0.0	0.0	0.0	0.0
N-Turn-h	0.0019003668	0.0026385224	-0.0007381556000000001	0.0007381556000000001
N-Turn-l	0.0	0.0	0.0	0.0
N-Turn-m	0.001540832	0.0018779343	-0.00033710230000000003	0.00033710230000000003
P-310Helix-d	0.0	0.0	0.0	0.0
P-310Helix-h	0.0	0.0	0.0	0.0
P-310Helix-l	0.0	0.0	0.0	0.0
P-310Helix-m	0.0	0.0	0.0	0.0
P-AlphaHelix-d	0.0	0.0	0.0	0.0
P-AlphaHelix-h	0.001552795	0.0018315018	-0.00027870679999999993	0.00027870679999999993
P-AlphaHelix-l	0.0	0.0	0.0	0.0
P-AlphaHelix-m	0.0	0.0	0.0	0.0
P-Bridge-d	0.0	0.0	0.0	0.0
P-Bridge-h	0.0	0.0	0.0	0.0
P-Bridge-l	0.0	0.0	0.0	0.0
P-Bridge-m	0.0	0.0	0.0	0.0
P-Coil-d	0.0100502513	0.0114942529	-0.0014440015999999996	0.0014440015999999996
P-Coil-h	0.0029850746	0.0036900369	-0.0007049623	0.0007049623
P-Coil-l	0.00303375095	0.0027027027	0.0003310482499999999	0.0003310482499999999
P-Coil-m	0.0030737705	0.0030075188	6.625170000000005e-05	6.625170000000005e-05
P-PiHelix-d	0.0	0	0.0	0.0
P-PiHelix-h	0.0	0.0	0.0	0.0
P-PiHelix-l	0.0	0	0.0	0.0
P-PiHelix-m	0.0	0	0.0	0.0
P-Strand-d	0.0	0.0	0.0	0.0
P-Strand-h	0.0	0.0	0.0	0.0
P-Strand-l	0.0	0.0	0.0	0.0
P-Strand-m	0.0	0.0	0.0	0.0
P-Turn-d	0.0	0.0	0.0	0.0
P-Turn-h	0.0027855153000000002	0.0033821871	-0.0005966717999999998	0.0005966717999999998
P-Turn-l	0.0	0.0	0.0	0.0
P-Turn-m	0.002444241	0.0024271845	1.7056500000000273e-05	1.7056500000000273e-05
Q-310Helix-d	0.0	0.0	0.0	0.0
Q-310Helix-h	0.0	0.0	0.0	0.0
Q-310Helix-l	0.0	0.0	0.0	0.0
Q-310Helix-m	0.0	0.0	0.0	0.0
Q-AlphaHelix-d	0.0	0.0	0.0	0.0
Q-AlphaHelix-h	0.0073286928	0.00968523	-0.0023565371999999998	0.0023565371999999998
Q-AlphaHelix-l	0.0	0.0	0.0	0.0
Q-AlphaHelix-m	0.0034965035	0.0037878788	-0.00029137530000000007	0.00029137530000000007
Q-Bridge-d	0.0	0.0	0.0	0.0
Q-Bridge-h	0.0	0.0	0.0	0.0
Q-Bridge-l	0.0	0.0	0.0	0.0
Q-Bridge-m	0.0	0.0	0.0	0.0
Q-Coil-d	0.004511278200000001	0.0054495913	-0.0009383130999999992	0.0009383130999999992
Q-Coil-h	0.0	0.000212766	-0.000212766	0.000212766
Q-Coil-l	0.0	0.0	0.0	0.0
Q-Coil-m	0.0	0.0	0.0	0.0
Q-PiHelix-d	0.0	0	0.0	0.0
Q-PiHelix-h	0.0	0.0	0.0	0.0
Q-PiHelix-l	0.0	0	0.0	0.0
Q-PiHelix-m	0.0	0.0	0.0	0.0
Q-Strand-d	0.0	0.0	0.0	0.0
Q-Strand-h	0.0	0.0013736264	-0.0013736264	0.0013736264
Q-Strand-l	0.0	0.0	0.0	0.0
Q-Strand-m	0.0	0.0	0.0	0.0
Q-Turn-d	0.0	0.0	0.0	0.0
Q-Turn-h	0.0	0.0003843198	-0.0003843198	0.0003843198
Q-Turn-l	0.0	0.0	0.0	0.0
Q-Turn-m	0.0	0.00041823500000000004	-0.00041823500000000004	0.00041823500000000004
R-310Helix-d	0.0	0.0	0.0	0.0
R-310Helix-h	0.0	0.0	0.0	0.0
R-310Helix-l	0.0	0.0	0.0	0.0
R-310Helix-m	0.0	0.0	0.0	0.0
R-AlphaHelix-d	0.0	0.0	0.0	0.0
R-AlphaHelix-h	0.009009009	0.0114702815	-0.0024612725	0.0024612725
R-AlphaHelix-l	0.0	0.0	0.0	0.0
R-AlphaHelix-m	0.0043668122	0.003968254	0.0003985582000000003	0.0003985582000000003
R-Bridge-d	0.0	0.0	0.0	0.0
R-Bridge-h	0.0	0.0	0.0	0.0
R-Bridge-l	0.0	0.0	0.0	0.0
R-Bridge-m	0.0	0.0	0.0	0.0
R-Coil-d	0.0056497175	0.0067226891	-0.0010729716	0.0010729716
R-Coil-h	0.0011547344	0.0017730496	-0.0006183152	0.0006183152
R-Coil-l	0.0	0.0005854801	-0.0005854801	0.0005854801
R-Coil-m	0.001216545	0.0013071895	-9.064449999999992e-05	9.064449999999992e-05
R-PiHelix-d	0.0	0	0.0	0.0
R-PiHelix-h	0.0	0.0	0.0	0.0
R-PiHelix-l	0.0	0	0.0	0.0
R-PiHelix-m	0.0	0.0	0.0	0.0
R-Strand-d	0.0	0.0	0.0	0.0
R-Strand-h	0.00207146615	0.0027624309	-0.0006909647500000001	0.0006909647500000001
R-Strand-l	0.0	0.0	0.0	0.0
R-Strand-m	0.0	0.0	0.0	0.0
R-Turn-d	0.0	0.0	0.0	0.0
R-Turn-h	0.0011481056	0.0016750419	-0.0005269363000000001	0.0005269363000000001
R-Turn-l	0.0	0.0	0.0	0.0
R-Turn-m	0.0010764263	0.0014025245	-0.0003260982	0.0003260982
S-310Helix-d	0.0	0.0	0.0	0.0
S-310Helix-h	0.0	0.0	0.0	0.0
S-310Helix-l	0.0	0.0	0.0	0.0
S-310Helix-m	0.0	0.0	0.0	0.0
S-AlphaHelix-d	0.0	0.0	0.0	0.0
S-AlphaHelix-h	0.0075757576	0.0077720207	-0.00019626309999999994	0.00019626309999999994
S-AlphaHelix-l	0.0	0.0	0.0	0.0
S-AlphaHelix-m	0.0038834951000000003	0.0032	0.0006834951000000001	0.0006834951000000001
S-Bridge-d	0.0	0.0	0.0	0.0
S-Bridge-h	0.0	0.0	0.0	0.0
S-Bridge-l	0.0	0.0	0.0	0.0
S-Bridge-m	0.0	0.0	0.0	0.0
S-Coil-d	0.0120240481	0.015479876200000001	-0.0034558281000000007	0.0034558281000000007
S-Coil-h	0.0028208745000000003	0.0029917726	-0.00017089809999999966	0.00017089809999999966
S-Coil-l	0.0019230769	0.0015151515000000001	0.0004079253999999999	0.0004079253999999999
S-Coil-m	0.0026315789	0.0024449878000000003	0.00018659109999999987	0.00018659109999999987
S-PiHelix-d	0.0	0	0.0	0.0
S-PiHelix-h	0.0	0.0	0.0	0.0
S-PiHelix-l	0.0	0	0.0	0.0
S-PiHelix-m	0.0	0.0	0.0	0.0
S-Strand-d	0.0	0.0	0.0	0.0
S-Strand-h	0.0021321962	0.002422285	-0.00029008880000000025	0.00029008880000000025
S-Strand-l	0.0	0.0	0.0	0.0
S-Strand-m	0.0	0.0	0.0	0.0
S-Turn-d	0.001607717	0.0017064846	-9.876760000000003e-05	9.876760000000003e-05
S-Turn-h	0.0022321429	0.0026455026000000003	-0.0004133597000000001	0.0004133597000000001
S-Turn-l	0.0012547051	0.0011587486	9.595650000000008e-05	9.595650000000008e-05
S-Turn-m	0.0023809524	0.0023894863000000002	-8.533900000000112e-06	8.533900000000112e-06
T-310Helix-d	0.0	0.0	0.0	0.0
T-310Helix-h	0.0	0.0	0.0	0.0
T-310Helix-l	0.0	0.0	0.0	0.0
T-310Helix-m	0.0	0.0	0.0	0.0
T-AlphaHelix-d	0.0	0.0	0.0	0.0
T-AlphaHelix-h	0.0060285063	0.0061957869	-0.0001672805999999999	0.0001672805999999999
T-AlphaHelix-l	0.0	0.0	0.0	0.0
T-AlphaHelix-m	0.00236826605	0.0017985612	0.0005697048500000002	0.0005697048500000002
T-Bridge-d	0.0	0.0	0.0	0.0
T-Bridge-h	0.0	0.0	0.0	0.0
T-Bridge-l	0.0	0.0	0.0	0.0
T-Bridge-m	0.0	0.0	0.0	0.0
T-Coil-d	0.0057747888	0.007042253500000001	-0.001267464700000001	0.001267464700000001
T-Coil-h	0.0019685039000000002	0.0025125628	-0.0005440588999999999	0.0005440588999999999
T-Coil-l	0.0	0.0005724098	-0.0005724098	0.0005724098
T-Coil-m	0.0013956740500000002	0.0016	-0.00020432594999999988	0.00020432594999999988
T-PiHelix-d	0.0	0	0.0	0.0
T-PiHelix-h	0.0	0.0	0.0	0.0
T-PiHelix-l	0.0	0	0.0	0.0
T-PiHelix-m	0.0	0.0	0.0	0.0
T-Strand-d	0.0	0.0	0.0	0.0
T-Strand-h	0.0026708214500000002	0.0032894737	-0.0006186522499999998	0.0006186522499999998
T-Strand-l	0.0	0.0	0.0	0.0
T-Strand-m	0.0	0.0	0.0	0.0
T-Turn-d	0.0	0.0	0.0	0.0
T-Turn-h	0.00117577935	0.0017893089	-0.00061352955	0.00061352955
T-Turn-l	0.0	0.0	0.0	0.0
T-Turn-m	0.0	0.0011437286	-0.0011437286	0.0011437286
V-310Helix-d	0.0	0.0	0.0	0.0
V-310Helix-h	0.0	0.0	0.0	0.0
V-310Helix-l	0.0	0.0	0.0	0.0
V-310Helix-m	0.0	0.0	0.0	0.0
V-AlphaHelix-d	0.0	0.0	0.0	0.0
V-AlphaHelix-h	0.0106666667	0.0105105105	0.00015615620000000024	0.00015615620000000024
V-AlphaHelix-l	0.0	0.0	0.0	0.0
V-AlphaHelix-m	0.0031545741000000003	0.0023474178	0.0008071563000000004	0.0008071563000000004
V-Bridge-d	0.0	0.0	0.0	0.0
V-Bridge-h	0.0	0.0	0.0	0.0
V-Bridge-l	0.0	0.0	0.0	0.0
V-Bridge-m	0.0	0.0	0.0	0.0
V-Coil-d	0.004349402550000001	0.0051413882	-0.0007919856499999994	0.0007919856499999994
V-Coil-h	0.0010080655	0.0018382353	-0.0008301698	0.0008301698
V-Coil-l	0.0	0.0	0.0	0.0
V-Coil-m	0.0	0.0010604454	-0.0010604454	0.0010604454
V-PiHelix-d	0.0	0	0.0	0.0
V-PiHelix-h	0.0	0.0	0.0	0.0
V-PiHelix-l	0.0	0	0.0	0.0
V-PiHelix-m	0.0	0.0	0.0	0.0
V-Strand-d	0.0	0.0	0.0	0.0
V-Strand-h	0.0072992701000000005	0.0104166667	-0.0031173966	0.0031173966
V-Strand-l	0.0	0.0	0.0	0.0
V-Strand-m	0.0	0.0	0.0	0.0
V-Turn-d	0.0	0.0	0.0	0.0
V-Turn-h	0.0	0.0012919897000000001	-0.0012919897000000001	0.0012919897000000001
V-Turn-l	0.0	0.0	0.0	0.0
V-Turn-m	0.0	0.0	0.0	0.0
W-310Helix-d	0.0	0.0	0.0	0.0
W-310Helix-h	0.0	0.0	0.0	0.0
W-310Helix-l	0.0	0.0	0.0	0.0
W-310Helix-m	0.0	0.0	0.0	0.0
W-AlphaHelix-d	0.0	0.0	0.0	0.0
W-AlphaHelix-h	0.0018181818000000001	0.0016155089	0.00020267290000000019	0.00020267290000000019
W-AlphaHelix-l	0.0	0.0	0.0	0.0
W-AlphaHelix-m	0.0	0.0	0.0	0.0
W-Bridge-d	0.0	0.0	0.0	0.0
W-Bridge-h	0.0	0.0	0.0	0.0
W-Bridge-l	0.0	0.0	0.0	0.0
W-Bridge-m	0.0	0.0	0.0	0.0
W-Coil-d	0.0	0.0	0.0	0.0
W-Coil-h	0.0	0.0	0.0	0.0
W-Coil-l	0.0	0.0	0.0	0.0
W-Coil-m	0.0	0.0	0.0	0.0
W-PiHelix-d	0.0	0	0.0	0.0
W-PiHelix-h	0.0	0.0	0.0	0.0
W-PiHelix-l	0.0	0	0.0	0.0
W-PiHelix-m	0.0	0	0.0	0.0
W-Strand-d	0.0	0.0	0.0	0.0
W-Strand-h	0.0	0.0	0.0	0.0
W-Strand-l	0.0	0.0	0.0	0.0
W-Strand-m	0.0	0.0	0.0	0.0
W-Turn-d	0.0	0.0	0.0	0.0
W-Turn-h	0.0	0.0	0.0	0.0
W-Turn-l	0.0	0.0	0.0	0.0
W-Turn-m	0.0	0.0	0.0	0.0
Y-310Helix-d	0.0	0.0	0.0	0.0
Y-310Helix-h	0.0	0.0	0.0	0.0
Y-310Helix-l	0.0	0.0	0.0	0.0
Y-310Helix-m	0.0	0.0	0.0	0.0
Y-AlphaHelix-d	0.0	0.0	0.0	0.0
Y-AlphaHelix-h	0.004672897200000001	0.0050505051	-0.0003776078999999993	0.0003776078999999993
Y-AlphaHelix-l	0.0	0.0	0.0	0.0
Y-AlphaHelix-m	0.0006576801500000001	0.0	0.0006576801500000001	0.0006576801500000001
Y-Bridge-d	0.0	0.0	0.0	0.0
Y-Bridge-h	0.0	0.0	0.0	0.0
Y-Bridge-l	0.0	0.0	0.0	0.0
Y-Bridge-m	0.0	0.0	0.0	0.0
Y-Coil-d	0.0	0.0	0.0	0.0
Y-Coil-h	0.0	0.0	0.0	0.0
Y-Coil-l	0.0	0.0	0.0	0.0
Y-Coil-m	0.0	0.0	0.0	0.0
Y-PiHelix-d	0.0	0	0.0	0.0
Y-PiHelix-h	0.0	0.0	0.0	0.0
Y-PiHelix-l	0.0	0	0.0	0.0
Y-PiHelix-m	0.0	0.0	0.0	0.0
Y-Strand-d	0.0	0.0	0.0	0.0
Y-Strand-h	0.0026393932000000004	0.0031249999999999997	-0.0004856067999999994	0.0004856067999999994
Y-Strand-l	0.0	0.0	0.0	0.0
Y-Strand-m	0.0	0.0	0.0	0.0
Y-Turn-d	0.0	0.0	0.0	0.0
Y-Turn-h	0.0	0.0	0.0	0.0
Y-Turn-l	0.0	0.0	0.0	0.0
Y-Turn-m	0.0	0.0	0.0	0.0
A,1A	0.0055865922000000005	0.0058823529	-0.00029576069999999975	0.00029576069999999975
A,1C	0.00200451025	0.0014734774	0.0005310328499999999	0.0005310328499999999
A,1D	0.00498545995	0.005755395700000001	-0.0007699357500000007	0.0007699357500000007
A,1E	0.0084745763	0.0101351351	-0.0016605587999999998	0.0016605587999999998
A,1F	0.0041493776	0.0037037037000000003	0.00044567390000000004	0.00044567390000000004
A,1G	0.0081632653	0.0078651685	0.0002980967999999997	0.0002980967999999997
A,1H	0.0022160671500000002	0.002293578	-7.751084999999989e-05	7.751084999999989e-05
A,1I	0.004545454500000001	0.004784689	-0.00023923449999999936	0.00023923449999999936
A,1K	0.0063157895	0.0084388186	-0.0021230291	0.0021230291
A,1L	0.013210039600000001	0.0119760479	0.001233991700000001	0.001233991700000001
A,1M	0.003003003	0.0031796502	-0.0001766471999999999	0.0001766471999999999
A,1N	0.0032258065	0.0036166365	-0.00039083	0.00039083
A,1P	0.007036065250000001	0.0068317677000000005	0.0002042975500000004	0.0002042975500000004
A,1Q	0.00557957885	0.006024096400000001	-0.0004445175500000006	0.0004445175500000006
A,1R	0.0064913996	0.006839945300000001	-0.00034854570000000026	0.00034854570000000026
A,1S	0.0097376258	0.0096153846	0.00012224119999999956	0.00012224119999999956
A,1T	0.0064935065	0.0066225166	-0.00012901010000000018	0.00012901010000000018
A,1V	0.0083154321	0.0079681275	0.00034730460000000074	0.00034730460000000074
A,1W	0.0	0.0	0.0	0.0
A,1Y	0.0024038462	0.0023296447	7.420150000000004e-05	7.420150000000004e-05
A,2A	0.0051020408	0.0053191489	-0.00021710810000000018	0.00021710810000000018
A,2C	0.002293578	0.0017482517000000002	0.0005453262999999999	0.0005453262999999999
A,2D	0.0053667263	0.005988024000000001	-0.0006212977000000005	0.0006212977000000005
A,2E	0.0079522863	0.0097087379	-0.0017564516000000002	0.0017564516000000002
A,2F	0.00406366455	0.003649635	0.0004140295500000002	0.0004140295500000002
A,2G	0.008583691000000001	0.0081743869	0.00040930410000000056	0.00040930410000000056
A,2H	0.00263921895	0.0025575448	8.167415000000016e-05	8.167415000000016e-05
A,2I	0.0049751244	0.0051948052	-0.00021968080000000015	0.00021968080000000015
A,2K	0.0059231682	0.008241758200000001	-0.0023185900000000006	0.0023185900000000006
A,2L	0.013513513500000001	0.012012012	0.0015015015000000003	0.0015015015000000003
A,2M	0.0023584906	0.0024875622	-0.0001290715999999999	0.0001290715999999999
A,2N	0.0036036036	0.0040816327	-0.00047802909999999964	0.00047802909999999964
A,2P	0.006828269850000001	0.0067114094	0.00011686045000000068	0.00011686045000000068
A,2Q	0.0053619303000000005	0.0059835453	-0.0006216149999999998	0.0006216149999999998
A,2R	0.00688186155	0.0073349633000000004	-0.0004531017500000005	0.0004531017500000005
A,2S	0.0099828873	0.0097165992	0.00026628809999999954	0.00026628809999999954
A,2T	0.0063794827	0.0063291139	5.036880000000056e-05	5.036880000000056e-05
A,2V	0.007860090699999999	0.0074946467000000004	0.0003654439999999986	0.0003654439999999986
A,2W	0.0	0.0	0.0	0.0
A,2Y	0.0029182879	0.0027624309	0.00015585700000000013	0.00015585700000000013
A,3A	0.0047961631000000005	0.0050359712	-0.0002398080999999998	0.0002398080999999998
A,3C	0.0022342209	0.0016992353	0.0005349856000000002	0.0005349856000000002
A,3D	0.0052356021	0.0060445788	-0.0008089767000000001	0.0008089767000000001
A,3E	0.008125365499999999	0.0098360656	-0.001710700100000002	0.001710700100000002
A,3F	0.00419224445	0.0037735849000000003	0.00041865955	0.00041865955
A,3G	0.0083798883	0.0079096045	0.00047028380000000043	0.00047028380000000043
A,3H	0.0026809651	0.0026525199	2.844519999999984e-05	2.844519999999984e-05
A,3I	0.0049079755	0.0051150895	-0.00020711400000000043	0.00020711400000000043
A,3K	0.00612514795	0.008196721300000001	-0.0020715733500000014	0.0020715733500000014
A,3L	0.013245033100000001	0.0119617225	0.0012833106000000004	0.0012833106000000004
A,3M	0.0023310023	0.0024449878000000003	-0.00011398550000000021	0.00011398550000000021
A,3N	0.0037593985000000003	0.0041666667	-0.00040726819999999976	0.00040726819999999976
A,3P	0.0070093458	0.0069444444	6.490140000000016e-05	6.490140000000016e-05
A,3Q	0.005506030800000001	0.006122449	-0.0006164181999999997	0.0006164181999999997
A,3R	0.0072176119	0.0073619632	-0.0001443512999999997	0.0001443512999999997
A,3S	0.009756097600000001	0.0096061479	0.0001499497000000006	0.0001499497000000006
A,3T	0.0063694268	0.0062794349	8.999190000000008e-05	8.999190000000008e-05
A,3V	0.007788162	0.007504690400000001	0.00028347159999999975	0.00028347159999999975
A,3W	0.0	0.0	0.0	0.0
A,3Y	0.0027739251	0.0025445293	0.00022939580000000013	0.00022939580000000013
A,4A	0.0051150895	0.0054844607	-0.0003693711999999995	0.0003693711999999995
A,4C	0.0022497188	0.0016366612	0.0006130576000000002	0.0006130576000000002
A,4D	0.0054347826	0.0062001771	-0.0007653944999999997	0.0007653944999999997
A,4E	0.0080075627	0.0096153846	-0.0016078219000000005	0.0016078219000000005
A,4F	0.00415325515	0.0036822725	0.00047098265	0.00047098265
A,4G	0.0088105727	0.0084439083	0.0003666643999999993	0.0003666643999999993
A,4H	0.002635625	0.0026595745000000002	-2.3949500000000276e-05	2.3949500000000276e-05
A,4I	0.004587156	0.0047923323	-0.00020517630000000016	0.00020517630000000016
A,4K	0.006024096400000001	0.008032128500000001	-0.0020080321000000003	0.0020080321000000003
A,4L	0.0131578947	0.011594202900000001	0.0015636917999999993	0.0015636917999999993
A,4M	0.002173913	0.0023299161	-0.00015600310000000008	0.00015600310000000008
A,4N	0.0036832413	0.0041493776	-0.00046613630000000034	0.00046613630000000034
A,4P	0.0073710074	0.0073126143	5.8393099999999934e-05	5.8393099999999934e-05
A,4Q	0.005420054200000001	0.0059311981	-0.0005111438999999994	0.0005111438999999994
A,4R	0.0068493151	0.0072202166	-0.0003709014999999996	0.0003709014999999996
A,4S	0.009918995150000002	0.0098360656	8.292955000000109e-05	8.292955000000109e-05
A,4T	0.00625	0.0061443932	0.00010560680000000055	0.00010560680000000055
A,4V	0.007506098950000001	0.0072639225000000005	0.00024217645000000013	0.00024217645000000013
A,4W	0.0	0.0	0.0	0.0
A,4Y	0.0027334857500000004	0.0025041736	0.00022931215000000045	0.00022931215000000045
A,5A	0.0046296296	0.0048154093	-0.0001857797000000003	0.0001857797000000003
A,5C	0.0020746888	0.0016806723000000001	0.0003940165	0.0003940165
A,5D	0.0054083304	0.006147541	-0.0007392105999999999	0.0007392105999999999
A,5E	0.008	0.0097244733	-0.0017244732999999995	0.0017244732999999995
A,5F	0.004151532	0.0036832413	0.00046829070000000035	0.00046829070000000035
A,5G	0.008432719049999999	0.008241758200000001	0.0001909608499999979	0.0001909608499999979
A,5H	0.0027322404	0.0026954178	3.682259999999993e-05	3.682259999999993e-05
A,5I	0.004784689	0.0049627792000000006	-0.0001780902000000006	0.0001780902000000006
A,5K	0.0060839589	0.008196721300000001	-0.002112762400000001	0.002112762400000001
A,5L	0.013559322	0.012080536900000001	0.0014787850999999994	0.0014787850999999994
A,5M	0.0022624434	0.0024213075	-0.00015886409999999991	0.00015886409999999991
A,5N	0.00376918245	0.0041528239	-0.0003836414499999996	0.0003836414499999996
A,5P	0.0071428571	0.0070621469	8.07102000000004e-05	8.07102000000004e-05
A,5Q	0.0056100982	0.0061349693	-0.0005248711000000001	0.0005248711000000001
A,5R	0.006896551700000001	0.0072727273	-0.00037617559999999963	0.00037617559999999963
A,5S	0.0101188195	0.0098280098	0.0002908097000000002	0.0002908097000000002
A,5T	0.0064308682	0.0065616798	-0.00013081159999999998	0.00013081159999999998
A,5V	0.0075528701	0.0073947668	0.00015810330000000025	0.00015810330000000025
A,5W	0.0	0.0	0.0	0.0
A,5Y	0.0027978551500000004	0.0026773762	0.00012047895000000036	0.00012047895000000036
C,1C	0.0	0.0	0.0	0.0
C,1D	0.0010251156	0.0011013216000000001	-7.62060000000001e-05	7.62060000000001e-05
C,1E	0.0014641288000000001	0.00152207	-5.794119999999979e-05	5.794119999999979e-05
C,1F	0.0009505703000000001	0.0	0.0009505703000000001	0.0009505703000000001
C,1G	0.0021321962	0.0015772871	0.0005549091	0.0005549091
C,1H	0.0	0.0	0.0	0.0
C,1I	0.0011531809	0.0009551098	0.0001980711	0.0001980711
C,1K	0.0011037528	0.0014245014	-0.00032074860000000003	0.00032074860000000003
C,1L	0.0037593985000000003	0.0027173913	0.0010420072000000002	0.0010420072000000002
C,1M	0.0	0.0	0.0	0.0
C,1N	0.0	0.0	0.0	0.0
C,1P	0.00143164	0.0009746589000000001	0.0004569811	0.0004569811
C,1Q	0.0007307272000000001	0.0006035003	0.00012722690000000012	0.00012722690000000012
C,1R	0.0016778523	0.001285347	0.0003925052999999999	0.0003925052999999999
C,1S	0.0029839616	0.0021459227	0.0008380389	0.0008380389
C,1T	0.0015673981	0.001025641	0.0005417571	0.0005417571
C,1V	0.002016129	0.0014970060000000002	0.000519123	0.000519123
C,1W	0.0	0.0	0.0	0.0
C,1Y	0.0	0.0	0.0	0.0
C,2C	0.0	0.0	0.0	0.0
C,2D	0.0011709602	0.0010989011	7.20591e-05	7.20591e-05
C,2E	0.00199401995	0.002020202	-2.618204999999983e-05	2.618204999999983e-05
C,2F	0.0005500551500000001	0.0	0.0005500551500000001	0.0005500551500000001
C,2G	0.0019646365000000002	0.0014084507000000001	0.0005561858000000001	0.0005561858000000001
C,2H	0.0	0.0	0.0	0.0
C,2I	0.0009302326	0.0007429421	0.00018729049999999996	0.00018729049999999996
C,2K	0.0013489211500000002	0.0015847861	-0.0002358649499999998	0.0002358649499999998
C,2L	0.0035917393500000004	0.0024242424	0.0011674969500000002	0.0011674969500000002
C,2M	0.0	0.0	0.0	0.0
C,2N	0.0	0.0	0.0	0.0
C,2P	0.0015910899	0.0010493179	0.000541772	0.000541772
C,2Q	0.00088144575	0.0008319468	4.949895000000003e-05	4.949895000000003e-05
C,2R	0.0016666667	0.0013986014	0.00026806529999999994	0.00026806529999999994
C,2S	0.0026737968000000003	0.0019685039000000002	0.0007052929	0.0007052929
C,2T	0.0012870013	0.0008795075	0.00040749379999999993	0.00040749379999999993
C,2V	0.0020703934	0.0017152659	0.00035512749999999996	0.00035512749999999996
C,2W	0.0	0.0	0.0	0.0
C,2Y	0.0	0.0	0.0	0.0
C,3C	0.0	0.0	0.0	0.0
C,3D	0.0007914534	0.0009345794000000001	-0.00014312600000000004	0.00014312600000000004
C,3E	0.0016806723000000001	0.0016863406000000001	-5.668300000000008e-06	5.668300000000008e-06
C,3F	0.0	0.0	0.0	0.0
C,3G	0.0019417476000000002	0.001490313	0.0004514346000000001	0.0004514346000000001
C,3H	0.0	0.0	0.0	0.0
C,3I	0.0007892660000000001	0.0007558579000000001	3.3408099999999996e-05	3.3408099999999996e-05
C,3K	0.0012738854000000001	0.0013210040000000002	-4.711860000000006e-05	4.711860000000006e-05
C,3L	0.0036036036	0.0027173913	0.0008862123	0.0008862123
C,3M	0.0	0.0	0.0	0.0
C,3N	0.0	0.0	0.0	0.0
C,3P	0.001814882	0.0012345679	0.0005803141	0.0005803141
C,3Q	0.0007886455000000001	0.0	0.0007886455000000001	0.0007886455000000001
C,3R	0.0015503876	0.0011627907	0.0003875969000000001	0.0003875969000000001
C,3S	0.0025517439000000003	0.0017889088000000001	0.0007628351000000002	0.0007628351000000002
C,3T	0.0014858841	0.0008764242000000001	0.0006094599	0.0006094599
C,3V	0.0019723866000000002	0.0014684288	0.0005039578000000002	0.0005039578000000002
C,3W	0.0	0.0	0.0	0.0
C,3Y	0.0	0.0	0.0	0.0
C,4C	0.0	0.0	0.0	0.0
C,4D	0.0009842529500000002	0.0011820331000000001	-0.00019778014999999988	0.00019778014999999988
C,4E	0.0017667845000000001	0.0017414018000000001	2.538270000000003e-05	2.538270000000003e-05
C,4F	0.0009407338000000001	0.0	0.0009407338000000001	0.0009407338000000001
C,4G	0.0023474178	0.0016992353	0.0006481824999999999	0.0006481824999999999
C,4H	0.0	0.0	0.0	0.0
C,4I	0.00095374365	0.0009276438000000001	2.609984999999988e-05	2.609984999999988e-05
C,4K	0.00122075285	0.0013736264	-0.00015287355000000017	0.00015287355000000017
C,4L	0.0037088556500000005	0.0026595745000000002	0.0010492811500000003	0.0010492811500000003
C,4M	0.0	0.0	0.0	0.0
C,4N	0.0	0.0	0.0	0.0
C,4P	0.0013908206	0.0009191176	0.0004717030000000001	0.0004717030000000001
C,4Q	0.0	0.0	0.0	0.0
C,4R	0.001607717	0.0012135922	0.0003941248000000001	0.0003941248000000001
C,4S	0.0025684932	0.0018726592000000001	0.0006958339999999998	0.0006958339999999998
C,4T	0.0014012147	0.001026694	0.00037452069999999995	0.00037452069999999995
C,4V	0.0020971691	0.0015822785	0.0005148905999999998	0.0005148905999999998
C,4W	0.0	0.0	0.0	0.0
C,4Y	0.0	0.0	0.0	0.0
C,5C	0.0	0.0	0.0	0.0
C,5D	0.0010416667000000001	0.0011428571	-0.00010119039999999984	0.00010119039999999984
C,5E	0.001996008	0.0020366599	-4.065189999999993e-05	4.065189999999993e-05
C,5F	0.0	0.0	0.0	0.0
C,5G	0.00205198455	0.0015673981	0.0004845864500000001	0.0004845864500000001
C,5H	0.0	0.0	0.0	0.0
C,5I	0.00068278885	0.0	0.00068278885	0.00068278885
C,5K	0.0014814815000000002	0.0015503876	-6.89060999999999e-05	6.89060999999999e-05
C,5L	0.0033613445000000002	0.0023391813	0.0010221632	0.0010221632
C,5M	0.0	0.0	0.0	0.0
C,5N	0.0	0.0	0.0	0.0
C,5P	0.0015843677	0.0011148272	0.0004695405	0.0004695405
C,5Q	0.00053864835	0.0003702332	0.00016841515	0.00016841515
C,5R	0.0016891892	0.0012376238	0.00045156540000000005	0.00045156540000000005
C,5S	0.0026666667	0.0019011407	0.0007655260000000001	0.0007655260000000001
C,5T	0.00151687545	0.0010952903	0.00042158515	0.00042158515
C,5V	0.0018867925000000002	0.0014275517	0.00045924080000000014	0.00045924080000000014
C,5W	0.0	0.0	0.0	0.0
C,5Y	0.0	0.0	0.0	0.0
D,1D	0.0014367816	0.0022222222	-0.0007854405999999999	0.0007854405999999999
D,1E	0.00637687325	0.0079787234	-0.0016018501500000004	0.0016018501500000004
D,1F	0.00302915605	0.0035906643	-0.0005615082499999999	0.0005615082499999999
D,1G	0.0052631579	0.0059055118	-0.0006423538999999999	0.0006423538999999999
D,1H	0.0011061947	0.0015015015	-0.00039530680000000006	0.00039530680000000006
D,1I	0.00351432095	0.0046296296	-0.0011153086499999998	0.0011153086499999998
D,1K	0.0044642857	0.0060753341	-0.0016110484000000005	0.0016110484000000005
D,1L	0.00852575595	0.0093984962	-0.0008727402500000002	0.0008727402500000002
D,1M	0.0015479876	0.0019175455	-0.00036955790000000005	0.00036955790000000005
D,1N	0.0021505376	0.0026954178	-0.0005448802000000003	0.0005448802000000003
D,1P	0.0048244442	0.0052356021	-0.0004111579000000004	0.0004111579000000004
D,1Q	0.0032362460000000003	0.0037664783000000003	-0.0005302322999999999	0.0005302322999999999
D,1R	0.0043290043000000005	0.0049200492	-0.0005910448999999996	0.0005910448999999996
D,1S	0.0064516129000000005	0.0071428571	-0.0006912441999999998	0.0006912441999999998
D,1T	0.0040160643	0.0045558087	-0.0005397444000000001	0.0005397444000000001
D,1V	0.0051282051	0.0058479532	-0.0007197481000000006	0.0007197481000000006
D,1W	0.0	0.0	0.0	0.0
D,1Y	0.0019920319	0.0023640662000000002	-0.00037203430000000036	0.00037203430000000036
D,2D	0.0018832392000000002	0.0025510204	-0.0006677811999999997	0.0006677811999999997
D,2E	0.0057142857	0.0077639752	-0.0020496895	0.0020496895
D,2F	0.0032154341	0.0034873583	-0.00027192419999999985	0.00027192419999999985
D,2G	0.0048231511	0.0054151625	-0.0005920114000000001	0.0005920114000000001
D,2H	0.0016611296000000001	0.0019342360000000002	-0.0002731064000000001	0.0002731064000000001
D,2I	0.0037795279000000003	0.004889975600000001	-0.0011104477000000003	0.0011104477000000003
D,2K	0.0039840637	0.0058651026	-0.0018810388999999997	0.0018810388999999997
D,2L	0.0086705202	0.009703779400000001	-0.0010332592000000008	0.0010332592000000008
D,2M	0.0011185682	0.0017271157	-0.0006085475	0.0006085475
D,2N	0.0027173913	0.0033898305	-0.0006724392	0.0006724392
D,2P	0.0042372881	0.0046838407000000006	-0.00044655260000000044	0.00044655260000000044
D,2Q	0.0030674847	0.0035971223	-0.0005296376000000001	0.0005296376000000001
D,2R	0.0037535193	0.004267425300000001	-0.0005139060000000006	0.0005139060000000006
D,2S	0.0065270606000000005	0.007135575900000001	-0.0006085153000000001	0.0006085153000000001
D,2T	0.0039370079	0.0045558087	-0.0006188008000000004	0.0006188008000000004
D,2V	0.0051413882	0.0060422961	-0.0009009079000000001	0.0009009079000000001
D,2W	0.0	0.0	0.0	0.0
D,2Y	0.00223630295	0.0023547881	-0.00011848515000000004	0.00011848515000000004
D,3D	0.0017035775000000001	0.0023942538	-0.0006906763	0.0006906763
D,3E	0.0059130292	0.0078247261	-0.0019116969	0.0019116969
D,3F	0.0029498525	0.003164557	-0.0002147045000000002	0.0002147045000000002
D,3G	0.0049261084	0.005420054200000001	-0.0004939458000000002	0.0004939458000000002
D,3H	0.001607717	0.0018796992000000002	-0.0002719822000000001	0.0002719822000000001
D,3I	0.0034722222	0.0043103448	-0.0008381225999999999	0.0008381225999999999
D,3K	0.00456621	0.0065789474	-0.0020127374	0.0020127374
D,3L	0.0082872928	0.0088797814	-0.0005924885999999997	0.0005924885999999997
D,3M	0.0011682243000000001	0.0016977929000000001	-0.0005295686	0.0005295686
D,3N	0.0027173913	0.0033898305	-0.0006724392	0.0006724392
D,3P	0.0041407867	0.00456621	-0.00042542329999999996	0.00042542329999999996
D,3Q	0.0034883721	0.0040983607	-0.0006099886000000003	0.0006099886000000003
D,3R	0.0044247788	0.0052128584	-0.0007880795999999999	0.0007880795999999999
D,3S	0.0065252855	0.0073529412	-0.0008276556999999999	0.0008276556999999999
D,3T	0.0042128915	0.0049261084	-0.0007132169000000008	0.0007132169000000008
D,3V	0.0050505051	0.0056710775	-0.0006205723999999999	0.0006205723999999999
D,3W	0.0	0.0	0.0	0.0
D,3Y	0.0019656024000000005	0.0021668472	-0.00020124479999999957	0.00020124479999999957
D,4D	0.0016722408	0.0023809524	-0.0007087116000000001	0.0007087116000000001
D,4E	0.0057251908	0.007500000000000001	-0.0017748092000000005	0.0017748092000000005
D,4F	0.0028248588000000002	0.0031347962	-0.00030993739999999985	0.00030993739999999985
D,4G	0.0047619048	0.005382131300000001	-0.0006202265000000004	0.0006202265000000004
D,4H	0.0016135541000000002	0.0017746229	-0.00016106879999999994	0.00016106879999999994
D,4I	0.0033444816	0.0043165468	-0.0009720652000000003	0.0009720652000000003
D,4K	0.004587156	0.006666666700000001	-0.0020795107000000004	0.0020795107000000004
D,4L	0.0083519023	0.0087336245	-0.0003817222000000002	0.0003817222000000002
D,4M	0.0009433962000000001	0.0017331023000000001	-0.0007897061000000001	0.0007897061000000001
D,4N	0.0026525199	0.0031948882	-0.0005423682999999998	0.0005423682999999998
D,4P	0.004324324300000001	0.0047562426	-0.00043191829999999955	0.00043191829999999955
D,4Q	0.00371944845	0.0046040516	-0.0008846031499999997	0.0008846031499999997
D,4R	0.0044642857	0.0052910053	-0.0008267196000000003	0.0008267196000000003
D,4S	0.0063291139	0.0071123755	-0.0007832616000000006	0.0007832616000000006
D,4T	0.0039735099	0.0044809559	-0.0005074459999999999	0.0005074459999999999
D,4V	0.005	0.0056497175	-0.0006497174999999999	0.0006497174999999999
D,4W	0.0	0.0	0.0	0.0
D,4Y	0.0020533881	0.0021786492	-0.0001252610999999998	0.0001252610999999998
D,5D	0.0015606713000000001	0.0022421525	-0.0006814811999999999	0.0006814811999999999
D,5E	0.0056657224	0.007518797000000001	-0.0018530746000000008	0.0018530746000000008
D,5F	0.0030674847	0.00330033	-0.0002328453000000003	0.0002328453000000003
D,5G	0.0047543582	0.0053908356	-0.0006364774	0.0006364774
D,5H	0.001650165	0.0019083969	-0.0002582318999999999	0.0002582318999999999
D,5I	0.0035778175000000002	0.0046511628	-0.0010733452999999995	0.0010733452999999995
D,5K	0.004354768550000001	0.0064034152	-0.0020486466499999995	0.0020486466499999995
D,5L	0.0085714286	0.009451795800000001	-0.0008803672000000009	0.0008803672000000009
D,5M	0.0010621352000000001	0.0017543860000000001	-0.0006922508	0.0006922508
D,5N	0.0026898939000000004	0.003257329	-0.0005674350999999998	0.0005674350999999998
D,5P	0.0043103448	0.0047393365	-0.0004289916999999999	0.0004289916999999999
D,5Q	0.0033790127000000005	0.0039370079	-0.0005579951999999996	0.0005579951999999996
D,5R	0.0043103448	0.0050420168	-0.000731672	0.000731672
D,5S	0.0063291139	0.0068876453	-0.0005585314000000003	0.0005585314000000003
D,5T	0.0040322581	0.0045248869	-0.0004926288000000004	0.0004926288000000004
D,5V	0.0050590219	0.0058365759	-0.0007775539999999997	0.0007775539999999997
D,5W	0.0	0.0	0.0	0.0
D,5Y	0.0020586727	0.0023923445	-0.00033367180000000007	0.00033367180000000007
E,1E	0.0055401662	0.0076481836000000004	-0.0021080174000000004	0.0021080174000000004
E,1F	0.0032467532000000003	0.0039525692000000005	-0.0007058160000000002	0.0007058160000000002
E,1G	0.0071301248	0.0077220077	-0.0005918829	0.0005918829
E,1H	0.0020790021	0.0024000000000000002	-0.00032099790000000026	0.00032099790000000026
E,1I	0.0043196544	0.0058139535	-0.0014942990999999997	0.0014942990999999997
E,1K	0.0079365079	0.011320754700000001	-0.0033842468000000007	0.0033842468000000007
E,1L	0.011431084300000002	0.012958963300000001	-0.0015278789999999993	0.0015278789999999993
E,1M	0.0025839793000000002	0.0032894737	-0.0007054943999999998	0.0007054943999999998
E,1N	0.0040322581	0.0051150895	-0.0010828314000000004	0.0010828314000000004
E,1P	0.006410256400000001	0.0069306931	-0.0005204366999999998	0.0005204366999999998
E,1Q	0.00550332525	0.0065573770000000005	-0.0010540517500000008	0.0010540517500000008
E,1R	0.0064935065	0.007751938000000001	-0.0012584315000000006	0.0012584315000000006
E,1S	0.007751938000000001	0.0090634441	-0.0013115060999999992	0.0013115060999999992
E,1T	0.0057471264	0.0065274151	-0.0007802887000000003	0.0007802887000000003
E,1V	0.006753498950000001	0.0081300813	-0.001376582349999999	0.001376582349999999
E,1W	0.0	0.0	0.0	0.0
E,1Y	0.0024213075	0.0029455081	-0.0005242006	0.0005242006
E,2E	0.004369995	0.0060790274	-0.0017090324000000002	0.0017090324000000002
E,2F	0.0041372178499999995	0.0048169557	-0.0006797378500000006	0.0006797378500000006
E,2G	0.006896551700000001	0.0075757576	-0.0006792058999999994	0.0006792058999999994
E,2H	0.0023310023	0.0026723677	-0.00034136539999999986	0.00034136539999999986
E,2I	0.0053361793000000005	0.0069084629000000005	-0.0015722836	0.0015722836
E,2K	0.0064308682	0.0092307692	-0.0027999010000000005	0.0027999010000000005
E,2L	0.0129124821	0.0151057402	-0.0021932580999999996	0.0021932580999999996
E,2M	0.0022766086	0.0031746032000000003	-0.0008979946000000003	0.0008979946000000003
E,2N	0.0035761868500000004	0.0046082949000000005	-0.0010321080500000001	0.0010321080500000001
E,2P	0.0063291139	0.0067114094	-0.0003822955000000001	0.0003822955000000001
E,2Q	0.0051813472	0.0060851927	-0.0009038455000000001	0.0009038455000000001
E,2R	0.00604360055	0.0070251938	-0.00098159325	0.00098159325
E,2S	0.0086956522	0.0098039216	-0.0011082693999999987	0.0011082693999999987
E,2T	0.0060975610000000005	0.007042253500000001	-0.0009446925000000002	0.0009446925000000002
E,2V	0.007434944200000001	0.0089171975	-0.001482253299999999	0.001482253299999999
E,2W	0.0	0.0005053057	-0.0005053057	0.0005053057
E,2Y	0.0027834479	0.0033726813000000003	-0.0005892334000000003	0.0005892334000000003
E,3E	0.0046146256	0.0063157895	-0.0017011639000000002	0.0017011639000000002
E,3F	0.0038314176	0.0042016807	-0.00037026310000000005	0.00037026310000000005
E,3G	0.0068027211	0.0077720207	-0.0009692996000000001	0.0009692996000000001
E,3H	0.0025445293	0.0028571429	-0.0003126136	0.0003126136
E,3I	0.00456621	0.0059055118	-0.0013393017999999996	0.0013393017999999996
E,3K	0.0076628352	0.0113636364	-0.0037008012	0.0037008012
E,3L	0.0114942529	0.0127906977	-0.001296444800000001	0.001296444800000001
E,3M	0.001953125	0.0026143791	-0.0006612541	0.0006612541
E,3N	0.0037593985000000003	0.004784689	-0.0010252904999999996	0.0010252904999999996
E,3P	0.0060915255	0.0068027211	-0.0007111955999999997	0.0007111955999999997
E,3Q	0.00565371305	0.0069444444	-0.0012907313500000002	0.0012907313500000002
E,3R	0.0071599045000000005	0.0086206897	-0.0014607851999999992	0.0014607851999999992
E,3S	0.0090909091	0.0105820106	-0.0014911014999999996	0.0014911014999999996
E,3T	0.005802707900000001	0.0068493151	-0.0010466071999999998	0.0010466071999999998
E,3V	0.0069204152	0.0080482897	-0.0011278745000000007	0.0011278745000000007
E,3W	0.0	0.0	0.0	0.0
E,3Y	0.0027522936	0.003003003	-0.00025070940000000014	0.00025070940000000014
E,4E	0.004494382	0.0060975610000000005	-0.0016031790000000006	0.0016031790000000006
E,4F	0.0037453184000000002	0.0040080160000000005	-0.0002626976000000003	0.0002626976000000003
E,4G	0.0068259386	0.007616975000000001	-0.0007910364000000003	0.0007910364000000003
E,4H	0.00250521965	0.0028818444000000003	-0.00037662475000000036	0.00037662475000000036
E,4I	0.0046948357	0.005988024000000001	-0.0012931883000000003	0.0012931883000000003
E,4K	0.0075388725	0.0112923463	-0.0037534738000000005	0.0037534738000000005
E,4L	0.0116550117	0.0127659574	-0.0011109456999999993	0.0011109456999999993
E,4M	0.0020283976	0.0027510316	-0.0007226339999999998	0.0007226339999999998
E,4N	0.0037718066	0.0048780488000000006	-0.0011062422000000004	0.0011062422000000004
E,4P	0.006410256400000001	0.00697134	-0.0005610835999999998	0.0005610835999999998
E,4Q	0.0058724832000000005	0.0073206442	-0.001448161	0.001448161
E,4R	0.0072992701000000005	0.008982035900000001	-0.0016827658000000004	0.0016827658000000004
E,4S	0.0089285714	0.0100840336	-0.0011554622000000004	0.0011554622000000004
E,4T	0.0058536585	0.0066079295	-0.0007542709999999999	0.0007542709999999999
E,4V	0.0068027211	0.0078455039	-0.0010427828000000002	0.0010427828000000002
E,4W	0.0	0.0	0.0	0.0
E,4Y	0.00276529585	0.0031446541000000002	-0.0003793582500000001	0.0003793582500000001
E,5E	0.0041493776	0.0057803468	-0.0016309691999999995	0.0016309691999999995
E,5F	0.0042372881	0.0047281324000000005	-0.0004908443000000004	0.0004908443000000004
E,5G	0.006910452650000001	0.0078247261	-0.0009142734499999992	0.0009142734499999992
E,5H	0.0025252525	0.0028776978	-0.00035244529999999994	0.00035244529999999994
E,5I	0.0050890585	0.006666666700000001	-0.0015776082000000004	0.0015776082000000004
E,5K	0.0067911715	0.01	-0.0032088285	0.0032088285
E,5L	0.0123966942	0.0143266476	-0.0019299534	0.0019299534
E,5M	0.0020920502	0.0027855153000000002	-0.0006934651000000003	0.0006934651000000003
E,5N	0.0037313433000000003	0.0047169811	-0.0009856377999999996	0.0009856377999999996
E,5P	0.0064677824	0.0069124424000000005	-0.00044466000000000037	0.00044466000000000037
E,5Q	0.005277044900000001	0.006410256400000001	-0.0011332115	0.0011332115
E,5R	0.006666666700000001	0.007889546400000001	-0.0012228797000000003	0.0012228797000000003
E,5S	0.0087719298	0.009852216700000001	-0.0010802869000000014	0.0010802869000000014
E,5T	0.0057471264	0.006666666700000001	-0.0009195403000000005	0.0009195403000000005
E,5V	0.0071942446	0.0085365854	-0.0013423407999999994	0.0013423407999999994
E,5W	0.0	0.0006369427000000001	-0.0006369427000000001	0.0006369427000000001
E,5Y	0.0029844384	0.0033898305	-0.0004053921000000001	0.0004053921000000001
F,1F	0.0	0.0	0.0	0.0
F,1G	0.00392962405	0.0037037037000000003	0.00022592035000000002	0.00022592035000000002
F,1H	0.0014814815000000002	0.0013262599	0.00015522160000000008	0.00015522160000000008
F,1I	0.0028653295	0.0024975025	0.0003678269999999998	0.0003678269999999998
F,1K	0.002739726	0.0034129693	-0.0006732433000000001	0.0006732433000000001
F,1L	0.006745362600000001	0.0053191489	0.0014262137000000006	0.0014262137000000006
F,1M	0.0	0.0	0.0	0.0
F,1N	0.0021459227	0.0021505376	-4.61489999999988e-06	4.61489999999988e-06
F,1P	0.0032894737	0.0029736619	0.0003158117999999999	0.0003158117999999999
F,1Q	0.0026178010000000003	0.0026385224	-2.0721399999999723e-05	2.0721399999999723e-05
F,1R	0.0033254816	0.0031595577	0.00016592389999999999	0.00016592389999999999
F,1S	0.0059050967	0.0049751244	0.0009299722999999999	0.0009299722999999999
F,1T	0.0036231884	0.0029806259	0.0006425624999999999	0.0006425624999999999
F,1V	0.0038935772500000004	0.0033557047	0.0005378725500000004	0.0005378725500000004
F,1W	0.0	0.0	0.0	0.0
F,1Y	0.0017889088000000001	0.0013717421	0.0004171667000000001	0.0004171667000000001
F,2F	0.0	0.0	0.0	0.0
F,2G	0.0040733198	0.0035460993	0.0005272204999999999	0.0005272204999999999
F,2H	0.0012562814	0.0011614402	9.484120000000009e-05	9.484120000000009e-05
F,2I	0.0025125628	0.0021097046	0.00040285819999999993	0.00040285819999999993
F,2K	0.0036720833	0.0044296788000000005	-0.0007575955000000004	0.0007575955000000004
F,2L	0.005988024000000001	0.0045620438	0.0014259802000000004	0.0014259802000000004
F,2M	0.0	0.0	0.0	0.0
F,2N	0.0023291925	0.0022421525	8.704000000000003e-05	8.704000000000003e-05
F,2P	0.0032258065	0.0031176929	0.00010811360000000016	0.00010811360000000016
F,2Q	0.0027932961000000003	0.0027510316	4.226450000000036e-05	4.226450000000036e-05
F,2R	0.0034722222	0.0035087719000000002	-3.654970000000011e-05	3.654970000000011e-05
F,2S	0.0051347882000000004	0.00456621	0.0005685782000000002	0.0005685782000000002
F,2T	0.0031746032000000003	0.0027855153000000002	0.0003890879000000001	0.0003890879000000001
F,2V	0.0038659794	0.0031746032000000003	0.0006913761999999997	0.0006913761999999997
F,2W	0.0	0.0	0.0	0.0
F,2Y	0.0014367816	0.0010515247	0.0003852568999999999	0.0003852568999999999
F,3F	0.0	0.0	0.0	0.0
F,3G	0.00423325225	0.0036945813000000003	0.0005386709499999994	0.0005386709499999994
F,3H	0.00119225045	0.0011206575000000001	7.159294999999999e-05	7.159294999999999e-05
F,3I	0.0026693363	0.0025252525	0.00014408379999999998	0.00014408379999999998
F,3K	0.0033388982	0.0040160643	-0.0006771661000000003	0.0006771661000000003
F,3L	0.00681624595	0.0053333333000000005	0.0014829126499999994	0.0014829126499999994
F,3M	0.0	0.0007168459	-0.0007168459	0.0007168459
F,3N	0.00224668625	0.0021413276	0.00010535865000000028	0.00010535865000000028
F,3P	0.0034129693	0.0030911901	0.00032177919999999997	0.00032177919999999997
F,3Q	0.0025575448	0.0024570025	0.00010054230000000001	0.00010054230000000001
F,3R	0.00330378285	0.003327787	-2.4004150000000047e-05	2.4004150000000047e-05
F,3S	0.0051457976	0.0043365134	0.0008092841999999996	0.0008092841999999996
F,3T	0.0031746032000000003	0.0027855153000000002	0.0003890879000000001	0.0003890879000000001
F,3V	0.0038759690000000004	0.0034482759	0.0004276931000000003	0.0004276931000000003
F,3W	0.0	0.0	0.0	0.0
F,3Y	0.0014275517	0.0011750881	0.00025246360000000007	0.00025246360000000007
F,4F	0.0	0.0	0.0	0.0
F,4G	0.0041265475	0.0036297641	0.0004967833999999999	0.0004967833999999999
F,4H	0.0009982531000000002	0.0009345794000000001	6.367370000000012e-05	6.367370000000012e-05
F,4I	0.0027210884	0.0024937656	0.00022732280000000013	0.00022732280000000013
F,4K	0.00319646865	0.0039215686000000005	-0.0007250999500000004	0.0007250999500000004
F,4L	0.0069124424000000005	0.0056577086	0.0012547338000000003	0.0012547338000000003
F,4M	0.0	0.00041823500000000004	-0.00041823500000000004	0.00041823500000000004
F,4N	0.0021186441000000003	0.0021482277	-2.9583599999999897e-05	2.9583599999999897e-05
F,4P	0.0032362460000000003	0.0030272452	0.00020900080000000026	0.00020900080000000026
F,4Q	0.0025575448	0.0024937656	6.377919999999999e-05	6.377919999999999e-05
F,4R	0.003164557	0.0030303030000000002	0.00013425399999999988	0.00013425399999999988
F,4S	0.0051282051	0.0042918455000000005	0.0008363595999999994	0.0008363595999999994
F,4T	0.003164557	0.0028089888	0.0003555682000000002	0.0003555682000000002
F,4V	0.004	0.0033613445000000002	0.0006386554999999999	0.0006386554999999999
F,4W	0.0	0.0	0.0	0.0
F,4Y	0.0015822785	0.0013422819	0.00023999660000000012	0.00023999660000000012
F,5F	0.0	0.0	0.0	0.0
F,5G	0.0040080160000000005	0.0035335689000000003	0.00047444710000000027	0.00047444710000000027
F,5H	0.001084109	0.0009765625	0.00010754649999999998	0.00010754649999999998
F,5I	0.0026737968000000003	0.0023696682	0.00030412860000000007	0.00030412860000000007
F,5K	0.0035020138000000003	0.0042253521	-0.0007233383000000001	0.0007233383000000001
F,5L	0.0063091483	0.0050251256	0.0012840227	0.0012840227
F,5M	0.0	0.0	0.0	0.0
F,5N	0.00228397445	0.0022624434	2.1531050000000215e-05	2.1531050000000215e-05
F,5P	0.0034013605	0.0031847134	0.00021664709999999997	0.00021664709999999997
F,5Q	0.0026737968000000003	0.0026143791	5.9417700000000215e-05	5.9417700000000215e-05
F,5R	0.0032258065	0.0032206119000000003	5.194599999999803e-06	5.194599999999803e-06
F,5S	0.0051967335	0.0044642857	0.0007324478000000001	0.0007324478000000001
F,5T	0.003257329	0.0028490028	0.00040832620000000016	0.00040832620000000016
F,5V	0.0038461538	0.003257329	0.0005888247999999998	0.0005888247999999998
F,5W	0.0	0.0	0.0	0.0
F,5Y	0.0015015015	0.0011350738	0.00036642770000000014	0.00036642770000000014
G,1G	0.0036954915	0.0037313433000000003	-3.585180000000021e-05	3.585180000000021e-05
G,1H	0.0024375390000000003	0.0024119633	2.5575700000000142e-05	2.5575700000000142e-05
G,1I	0.0040376851000000005	0.0041493776	-0.00011169249999999978	0.00011169249999999978
G,1K	0.0058823529	0.0073529412	-0.0014705882999999998	0.0014705882999999998
G,1L	0.011173184400000001	0.009433962300000001	0.0017392221	0.0017392221
G,1M	0.0018832392000000002	0.0019071837	-2.3944499999999872e-05	2.3944499999999872e-05
G,1N	0.0039151717	0.004	-8.48283e-05	8.48283e-05
G,1P	0.0070921986	0.0066006601	0.0004915385000000003	0.0004915385000000003
G,1Q	0.0046296296	0.0046923879	-6.27583000000001e-05	6.27583000000001e-05
G,1R	0.0061193285	0.006256517200000001	-0.00013718870000000057	0.00013718870000000057
G,1S	0.0099009901	0.0097402597	0.0001607303999999997	0.0001607303999999997
G,1T	0.0063357973	0.0061349693	0.00020082800000000012	0.00020082800000000012
G,1V	0.006211180100000001	0.0059084195	0.0003027606000000002	0.0003027606000000002
G,1W	0.0	0.0	0.0	0.0
G,1Y	0.00265193385	0.0024590164	0.00019291744999999985	0.00019291744999999985
G,2G	0.0042016807	0.0044247788	-0.00022309810000000017	0.00022309810000000017
G,2H	0.0025125628	0.0022590361	0.00025352670000000025	0.00025352670000000025
G,2I	0.00457229965	0.004587156	-1.485635000000006e-05	1.485635000000006e-05
G,2K	0.0053763441	0.0068027211	-0.0014263769999999995	0.0014263769999999995
G,2L	0.011686753300000002	0.0101522843	0.0015344690000000018	0.0015344690000000018
G,2M	0.0018518519000000002	0.0019607843000000002	-0.00010893240000000009	0.00010893240000000009
G,2N	0.0031479538	0.0033444816	-0.0001965278	0.0001965278
G,2P	0.0070216525	0.0069375619	8.409060000000041e-05	8.409060000000041e-05
G,2Q	0.0044052863	0.0044709389000000006	-6.565260000000045e-05	6.565260000000045e-05
G,2R	0.0061349693	0.0061983471	-6.337780000000015e-05	6.337780000000015e-05
G,2S	0.0095861961	0.009433962300000001	0.00015223379999999842	0.00015223379999999842
G,2T	0.0058553284	0.0058083253	4.700309999999992e-05	4.700309999999992e-05
G,2V	0.0074074074000000005	0.0069767442	0.00043066320000000047	0.00043066320000000047
G,2W	0.0	0.0	0.0	0.0
G,2Y	0.0025906736	0.0023529412	0.00023773240000000018	0.00023773240000000018
G,3G	0.0040080160000000005	0.0040724903	-6.44742999999998e-05	6.44742999999998e-05
G,3H	0.0023255814	0.0022675737	5.8007699999999916e-05	5.8007699999999916e-05
G,3I	0.004587156	0.0045977011000000005	-1.0545100000000293e-05	1.0545100000000293e-05
G,3K	0.0053191489	0.0066401062	-0.0013209572999999999	0.0013209572999999999
G,3L	0.0114942529	0.0099928622	0.001501390699999999	0.001501390699999999
G,3M	0.0018726592000000001	0.0020120724	-0.00013941319999999976	0.00013941319999999976
G,3N	0.0032467532000000003	0.0034246575	-0.00017790429999999966	0.00017790429999999966
G,3P	0.006896551700000001	0.0066050198000000004	0.00029153190000000013	0.00029153190000000013
G,3Q	0.0045351474	0.004545454500000001	-1.0307100000000666e-05	1.0307100000000666e-05
G,3R	0.00611075755	0.006234414000000001	-0.00012365645000000057	0.00012365645000000057
G,3S	0.0095541401	0.0092165899	0.0003375501999999999	0.0003375501999999999
G,3T	0.0059523810000000005	0.0055555556	0.0003968254000000001	0.0003968254000000001
G,3V	0.0074074074000000005	0.0069672131	0.0004401943000000002	0.0004401943000000002
G,3W	0.0005283318	0.0	0.0005283318	0.0005283318
G,3Y	0.0026525199	0.0024813896000000003	0.0001711302999999999	0.0001711302999999999
G,4G	0.0038610039000000003	0.0038240918000000002	3.691210000000009e-05	3.691210000000009e-05
G,4H	0.0023451241999999997	0.0022522523000000003	9.287189999999945e-05	9.287189999999945e-05
G,4I	0.0044843049000000005	0.0045325779	-4.827299999999972e-05	4.827299999999972e-05
G,4K	0.0052539405	0.0067114094	-0.0014574688999999998	0.0014574688999999998
G,4L	0.011642949500000001	0.0102040816	0.0014388679000000015	0.0014388679000000015
G,4M	0.001996008	0.0020408163	-4.4808300000000016e-05	4.4808300000000016e-05
G,4N	0.0032701126	0.0034802784	-0.00021016579999999984	0.00021016579999999984
G,4P	0.006666666700000001	0.0065359477	0.0001307190000000005	0.0001307190000000005
G,4Q	0.0045351474	0.0046620047	-0.00012685729999999985	0.00012685729999999985
G,4R	0.00640475785	0.0063694268	3.533104999999936e-05	3.533104999999936e-05
G,4S	0.0095541401	0.0090718772	0.00048226290000000054	0.00048226290000000054
G,4T	0.0057803468	0.0056497175	0.00013062929999999983	0.00013062929999999983
G,4V	0.0071428571	0.0069444444	0.00019841270000000005	0.00019841270000000005
G,4W	0.0	0.0	0.0	0.0
G,4Y	0.0028601392000000003	0.0026178010000000003	0.0002423382	0.0002423382
G,5G	0.0038610039000000003	0.0039525692000000005	-9.156530000000015e-05	9.156530000000015e-05
G,5H	0.0024875622	0.0024038462	8.371600000000017e-05	8.371600000000017e-05
G,5I	0.004721181200000001	0.0047393365	-1.8155299999999402e-05	1.8155299999999402e-05
G,5K	0.0053475936000000005	0.0066225166	-0.0012749229999999999	0.0012749229999999999
G,5L	0.011848341200000001	0.010113780000000001	0.0017345612	0.0017345612
G,5M	0.0020576132	0.0020833333000000002	-2.5720100000000377e-05	2.5720100000000377e-05
G,5N	0.0032051282000000003	0.0034013605	-0.00019623229999999985	0.00019623229999999985
G,5P	0.0065100906500000005	0.0064205457	8.95449500000001e-05	8.95449500000001e-05
G,5Q	0.0047318612000000005	0.0046349942	9.686700000000048e-05	9.686700000000048e-05
G,5R	0.0062597809	0.006269592500000001	-9.8116000000004e-06	9.8116000000004e-06
G,5S	0.009184845	0.008888888900000001	0.0002959560999999996	0.0002959560999999996
G,5T	0.0058823529	0.0055865922000000005	0.00029576069999999975	0.00029576069999999975
G,5V	0.00757110205	0.0072727273	0.00029837475000000016	0.00029837475000000016
G,5W	0.0	0.0	0.0	0.0
G,5Y	0.0027624309	0.0025380711000000003	0.00022435979999999977	0.00022435979999999977
H,1H	0.0	0.0	0.0	0.0
H,1I	0.001814882	0.0019493177000000001	-0.00013443570000000005	0.00013443570000000005
H,1K	0.0018450185	0.0024660912	-0.0006210727000000001	0.0006210727000000001
H,1L	0.0049019608	0.0044444444	0.00045751639999999996	0.00045751639999999996
H,1M	0.0	0.0	0.0	0.0
H,1N	0.00069420345	0.0009808730000000002	-0.0002866695500000001	0.0002866695500000001
H,1P	0.0022662897	0.0022197558	4.653389999999995e-05	4.653389999999995e-05
H,1Q	0.0016135541000000002	0.0017730496	-0.0001594954999999999	0.0001594954999999999
H,1R	0.0024291498	0.0025	-7.085019999999997e-05	7.085019999999997e-05
H,1S	0.0034965035	0.0032097004	0.0002868031	0.0002868031
H,1T	0.0019267823	0.0018450185	8.176379999999994e-05	8.176379999999994e-05
H,1V	0.0023923445	0.0023894863000000002	2.8581999999997484e-06	2.8581999999997484e-06
H,1W	0.0	0.0	0.0	0.0
H,1Y	0.0	0.0	0.0	0.0
H,2H	0.0	0.0	0.0	0.0
H,2I	0.0016207455	0.0017123288	-9.15833e-05	9.15833e-05
H,2K	0.0020283976	0.0025906736	-0.000562276	0.000562276
H,2L	0.004415011	0.004077472	0.00033753899999999955	0.00033753899999999955
H,2M	0.0	0.0	0.0	0.0
H,2N	0.00071813295	0.0012755102	-0.0005573772499999999	0.0005573772499999999
H,2P	0.002247191	0.0020920502	0.00015514080000000006	0.00015514080000000006
H,2Q	0.0016920474	0.0018518519000000002	-0.0001598045000000001	0.0001598045000000001
H,2R	0.00240144095	0.0023866348	1.4806149999999855e-05	1.4806149999999855e-05
H,2S	0.0031545741000000003	0.0028735632	0.00028101090000000025	0.00028101090000000025
H,2T	0.0019011407	0.0018083183	9.282239999999992e-05	9.282239999999992e-05
H,2V	0.0024038462	0.0023752969	2.8549299999999778e-05	2.8549299999999778e-05
H,2W	0.0	0.0	0.0	0.0
H,2Y	0.0	0.0	0.0	0.0
H,3H	0.0	0.0	0.0	0.0
H,3I	0.0015847861	0.0017543860000000001	-0.00016959990000000019	0.00016959990000000019
H,3K	0.0019801980000000003	0.0025873221	-0.0006071240999999997	0.0006071240999999997
H,3L	0.0045180723	0.0041916168	0.0003264555000000004	0.0003264555000000004
H,3M	0.0	0.0	0.0	0.0
H,3N	0.00055417015	0.0011750881	-0.0006209179499999999	0.0006209179499999999
H,3P	0.0021367521	0.0020449898	9.176230000000011e-05	9.176230000000011e-05
H,3Q	0.0016611296000000001	0.0017793594	-0.00011822979999999992	0.00011822979999999992
H,3R	0.0022701476	0.0023529412	-8.279360000000005e-05	8.279360000000005e-05
H,3S	0.0032786885000000003	0.0032051282000000003	7.356029999999996e-05	7.356029999999996e-05
H,3T	0.0020325203	0.001953125	7.93953e-05	7.93953e-05
H,3V	0.0023866348	0.0023201856	6.644920000000018e-05	6.644920000000018e-05
H,3W	0.0	0.0	0.0	0.0
H,3Y	0.0	0.0	0.0	0.0
H,4H	0.0	0.0	0.0	0.0
H,4I	0.0014803857	0.0017391304000000001	-0.0002587447	0.0002587447
H,4K	0.0020040080000000003	0.0026773762	-0.0006733681999999998	0.0006733681999999998
H,4L	0.004315305300000001	0.0040268456000000005	0.00028845970000000026	0.00028845970000000026
H,4M	0.0	0.0	0.0	0.0
H,4N	0.000808082	0.0010277492	-0.00021966719999999996	0.00021966719999999996
H,4P	0.00216060525	0.0020661157	9.448955000000009e-05	9.448955000000009e-05
H,4Q	0.0016366623000000002	0.0017436792	-0.0001070168999999998	0.0001070168999999998
H,4R	0.0021413276	0.0021551724	-1.3844800000000108e-05	1.3844800000000108e-05
H,4S	0.0032051282000000003	0.0030534351	0.0001516931000000001	0.0001516931000000001
H,4T	0.002020202	0.0019011407	0.00011906130000000005	0.00011906130000000005
H,4V	0.0024691358	0.0024154589	5.3676900000000204e-05	5.3676900000000204e-05
H,4W	0.0	0.0	0.0	0.0
H,4Y	0.0	0.0	0.0	0.0
H,5H	0.0	0.0	0.0	0.0
H,5I	0.0013831259000000001	0.0015600624	-0.0001769364999999999	0.0001769364999999999
H,5K	0.0019920319	0.0025733402	-0.0005813083000000001	0.0005813083000000001
H,5L	0.0042735043000000006	0.0038872692	0.00038623510000000043	0.00038623510000000043
H,5M	0.0	0.0	0.0	0.0
H,5N	0.00083752155	0.0011855365	-0.00034801495	0.00034801495
H,5P	0.0022573363	0.0022123894	4.494690000000001e-05	4.494690000000001e-05
H,5Q	0.0017271157	0.0018181818000000001	-9.106610000000014e-05	9.106610000000014e-05
H,5R	0.0022624434	0.0022598870000000004	2.5563999999996152e-06	2.5563999999996152e-06
H,5S	0.0033557047	0.0030864198000000002	0.0002692848999999997	0.0002692848999999997
H,5T	0.0020876827000000002	0.001996008	9.167470000000016e-05	9.167470000000016e-05
H,5V	0.0023364486000000003	0.0022497188	8.672980000000007e-05	8.672980000000007e-05
H,5W	0.0	0.0	0.0	0.0
H,5Y	0.0	0.0	0.0	0.0
I,1I	0.0013966480000000001	0.0015673981	-0.00017075009999999993	0.00017075009999999993
I,1K	0.0041841004	0.005859375	-0.0016752746000000002	0.0016752746000000002
I,1L	0.0076142132	0.0068870523	0.0007271609	0.0007271609
I,1M	0.0	0.0010964912	-0.0010964912	0.0010964912
I,1N	0.0029239766	0.0033670034	-0.00044302679999999985	0.00044302679999999985
I,1P	0.0036286668000000003	0.0038022814	-0.00017361459999999966	0.00017361459999999966
I,1Q	0.0033550012	0.0039577836000000005	-0.0006027824000000006	0.0006027824000000006
I,1R	0.0041407867	0.0046457607	-0.000504974	0.000504974
I,1S	0.00598427025	0.005730659	0.0002536112499999998	0.0002536112499999998
I,1T	0.0041067762	0.0040705563	3.62199000000004e-05	3.62199000000004e-05
I,1V	0.004545454500000001	0.0044776119	6.784260000000045e-05	6.784260000000045e-05
I,1W	0.0	0.0	0.0	0.0
I,1Y	0.0020661157	0.0018484288	0.0002176869	0.0002176869
I,2I	0.00087822045	0.0011135857	-0.00023536525000000005	0.00023536525000000005
I,2K	0.004587156	0.0064935065	-0.0019063505	0.0019063505
I,2L	0.0066889632	0.0058479532	0.0008410099999999997	0.0008410099999999997
I,2M	0.000568182	0.0009157509	-0.0003475689	0.0003475689
I,2N	0.0029761905000000003	0.0032858708	-0.0003096802999999998	0.0003096802999999998
I,2P	0.00359001985	0.0038659794	-0.00027595955000000007	0.00027595955000000007
I,2Q	0.0033726813000000003	0.00390625	-0.0005335686999999997	0.0005335686999999997
I,2R	0.0039630119000000005	0.0046511628	-0.0006881508999999992	0.0006881508999999992
I,2S	0.0058962264	0.0057251908	0.00017103560000000014	0.00017103560000000014
I,2T	0.0040160643	0.0039370079	7.905640000000023e-05	7.905640000000023e-05
I,2V	0.004494382	0.0042643923	0.0002299896999999997	0.0002299896999999997
I,2W	0.0	0.0	0.0	0.0
I,2Y	0.00160397785	0.0015278839000000002	7.609394999999984e-05	7.609394999999984e-05
I,3I	0.0013770944	0.0015140045	-0.0001369100999999999	0.0001369100999999999
I,3K	0.0041493776	0.0055865922000000005	-0.0014372146000000002	0.0014372146000000002
I,3L	0.0081300813	0.0075872534000000005	0.0005428278999999991	0.0005428278999999991
I,3M	0.0010432971	0.0013937282	-0.00035043110000000004	0.00035043110000000004
I,3N	0.0028804615500000004	0.0032	-0.0003195384499999998	0.0003195384499999998
I,3P	0.0037037037000000003	0.0039267016000000005	-0.00022299790000000026	0.00022299790000000026
I,3Q	0.0030395137	0.0035992801000000003	-0.0005597664000000003	0.0005597664000000003
I,3R	0.0036764706	0.0041666667	-0.0004901961000000001	0.0004901961000000001
I,3S	0.00570559235	0.005464480900000001	0.00024111144999999952	0.00024111144999999952
I,3T	0.0038986355000000003	0.0038461538	5.2481700000000294e-05	5.2481700000000294e-05
I,3V	0.0047961631000000005	0.0048118985	-1.5735399999999497e-05	1.5735399999999497e-05
I,3W	0.0	0.0	0.0	0.0
I,3Y	0.0018867925000000002	0.0018365473	5.0245200000000045e-05	5.0245200000000045e-05
I,4I	0.00142950755	0.0015600624	-0.00013055485000000003	0.00013055485000000003
I,4K	0.0042735043000000006	0.0059055118	-0.0016320074999999993	0.0016320074999999993
I,4L	0.0080562661	0.007627118600000001	0.0004291475000000001	0.0004291475000000001
I,4M	0.0010767161000000002	0.0014204545	-0.0003437383999999998	0.0003437383999999998
I,4N	0.0028503569	0.0031796502	-0.00032929330000000014	0.00032929330000000014
I,4P	0.0037359900000000002	0.0039777247	-0.00024173469999999976	0.00024173469999999976
I,4Q	0.0029940120000000003	0.0033898305	-0.0003958184999999998	0.0003958184999999998
I,4R	0.0039370079	0.0042016807	-0.0002646727999999999	0.0002646727999999999
I,4S	0.005688102550000001	0.005524861900000001	0.00016324065000000026	0.00016324065000000026
I,4T	0.0040485830000000006	0.0040816327	-3.304969999999921e-05	3.304969999999921e-05
I,4V	0.0046778155500000005	0.0044843049000000005	0.00019351065000000004	0.00019351065000000004
I,4W	0.0	0.0	0.0	0.0
I,4Y	0.0018867925000000002	0.0018416206	4.517190000000019e-05	4.517190000000019e-05
I,5I	0.0011013216000000001	0.0013297872	-0.00022846559999999995	0.00022846559999999995
I,5K	0.0045045045	0.0060281313000000005	-0.0015236268000000004	0.0015236268000000004
I,5L	0.007462686600000001	0.006916996000000001	0.0005456905999999999	0.0005456905999999999
I,5M	0.0008496201	0.0012809564000000001	-0.00043133630000000015	0.00043133630000000015
I,5N	0.0028571429	0.0031479538	-0.00029081090000000016	0.00029081090000000016
I,5P	0.0038461538	0.003960396000000001	-0.00011424220000000058	0.00011424220000000058
I,5Q	0.0032059847500000003	0.0036610879000000002	-0.00045510314999999994	0.00045510314999999994
I,5R	0.0038759690000000004	0.0042194093	-0.00034344029999999965	0.00034344029999999965
I,5S	0.0059523810000000005	0.0057803468	0.00017203420000000066	0.00017203420000000066
I,5T	0.0038834951000000003	0.0039421813	-5.86861999999997e-05	5.86861999999997e-05
I,5V	0.0044052863	0.0043525571	5.272919999999969e-05	5.272919999999969e-05
I,5W	0.0	0.0	0.0	0.0
I,5Y	0.0016313214000000002	0.0016051364	2.6185000000000184e-05	2.6185000000000184e-05
K,1K	0.0031847134	0.0053078556	-0.0021231422000000002	0.0021231422000000002
K,1L	0.0092165899	0.0116772824	-0.0024606925	0.0024606925
K,1M	0.0020040080000000003	0.0027027027	-0.0006986946999999999	0.0006986946999999999
K,1N	0.0035017909	0.0047244094	-0.0012226184999999997	0.0012226184999999997
K,1P	0.0047943273500000005	0.0058479532	-0.00105362585	0.00105362585
K,1Q	0.0043137024	0.0058436815000000005	-0.0015299791000000004	0.0015299791000000004
K,1R	0.00598383605	0.0077639752	-0.0017801391500000003	0.0017801391500000003
K,1S	0.0063383833	0.0080482897	-0.0017099064000000008	0.0017099064000000008
K,1T	0.0046189376	0.0059835453	-0.0013646077000000001	0.0013646077000000001
K,1V	0.005788331250000001	0.0073529412	-0.0015646099499999995	0.0015646099499999995
K,1W	0.0	0.0	0.0	0.0
K,1Y	0.00228397445	0.0028776978	-0.0005937233499999999	0.0005937233499999999
K,2K	0.003164557	0.005270092200000001	-0.0021055352000000005	0.0021055352000000005
K,2L	0.0102739726	0.0129449838	-0.0026710112	0.0026710112
K,2M	0.0017211704	0.0025284450000000003	-0.0008072746000000002	0.0008072746000000002
K,2N	0.0031808544	0.0044843049000000005	-0.0013034505000000004	0.0013034505000000004
K,2P	0.0046230049999999995	0.0057324841	-0.0011094791000000005	0.0011094791000000005
K,2Q	0.0041152263	0.0055370986	-0.0014218723	0.0014218723
K,2R	0.0054945055	0.007117437700000001	-0.0016229322000000006	0.0016229322000000006
K,2S	0.006793148650000001	0.0083333333	-0.00154018465	0.00154018465
K,2T	0.0047214353	0.0060975610000000005	-0.0013761257000000004	0.0013761257000000004
K,2V	0.0057803468	0.0074388948	-0.0016585480000000001	0.0016585480000000001
K,2W	0.0	0.0	0.0	0.0
K,2Y	0.0024767811	0.003021148	-0.0005443669	0.0005443669
K,3K	0.0031698512000000005	0.0050675676000000005	-0.0018977164	0.0018977164
K,3L	0.00948117	0.011472275300000001	-0.0019911053000000005	0.0019911053000000005
K,3M	0.0015974441	0.0022779043	-0.0006804602	0.0006804602
K,3N	0.0033112583	0.0047337278	-0.0014224695000000002	0.0014224695000000002
K,3P	0.0047961631000000005	0.0060606061	-0.0012644429999999996	0.0012644429999999996
K,3Q	0.0044247788	0.005988024000000001	-0.0015632452000000005	0.0015632452000000005
K,3R	0.0055506321	0.0071684588	-0.0016178267	0.0016178267
K,3S	0.007430209200000001	0.0089285714	-0.0014983621999999988	0.0014983621999999988
K,3T	0.0048780488000000006	0.006147541	-0.0012694921999999997	0.0012694921999999997
K,3V	0.0055970149	0.0072680633000000005	-0.0016710484000000006	0.0016710484000000006
K,3W	0.0	0.0	0.0	0.0
K,3Y	0.0022222222	0.0027700831	-0.0005478609000000001	0.0005478609000000001
K,4K	0.0031249999999999997	0.0051229508000000005	-0.0019979508000000008	0.0019979508000000008
K,4L	0.0092165899	0.0112704918	-0.0020539019	0.0020539019
K,4M	0.0015015015	0.0023640662000000002	-0.0008625647000000001	0.0008625647000000001
K,4N	0.0033222591	0.0045045045	-0.0011822453999999999	0.0011822453999999999
K,4P	0.0049627792000000006	0.006211180100000001	-0.0012484009	0.0012484009
K,4Q	0.00435571745	0.0057803468	-0.0014246293499999996	0.0014246293499999996
K,4R	0.0053191489	0.0067934783	-0.0014743294	0.0014743294
K,4S	0.007478033550000001	0.0093333333	-0.001855299749999999	0.001855299749999999
K,4T	0.004950495	0.0061538462	-0.0012033512000000001	0.0012033512000000001
K,4V	0.0055865922000000005	0.0071202532	-0.0015336609999999995	0.0015336609999999995
K,4W	0.0	0.0	0.0	0.0
K,4Y	0.0023246806999999998	0.0027777778	-0.00045309710000000043	0.00045309710000000043
K,5K	0.0029740832	0.0049751244	-0.0020010412000000003	0.0020010412000000003
K,5L	0.0097087379	0.012048192800000001	-0.002339454900000001	0.002339454900000001
K,5M	0.0016634323500000002	0.0024721879	-0.00080875555	0.00080875555
K,5N	0.00329884605	0.0044977511	-0.00119890505	0.00119890505
K,5P	0.00474158475	0.0059701493	-0.00122856455	0.00122856455
K,5Q	0.0041493776	0.0057803468	-0.0016309691999999995	0.0016309691999999995
K,5R	0.0054844607	0.007117437700000001	-0.0016329770000000007	0.0016329770000000007
K,5S	0.00726046945	0.0088300221	-0.0015695526499999992	0.0015695526499999992
K,5T	0.0048000000000000004	0.006012024	-0.001212024	0.001212024
K,5V	0.0058365759	0.007500000000000001	-0.0016634241000000006	0.0016634241000000006
K,5W	0.0	0.0	0.0	0.0
K,5Y	0.0024630542	0.0029850746	-0.0005220203999999999	0.0005220203999999999
L,1L	0.01010876645	0.0078740157	0.0022347507500000002	0.0022347507500000002
L,1M	0.00315010245	0.0030395137	0.00011058875000000004	0.00011058875000000004
L,1N	0.0062794349	0.006211180100000001	6.825479999999964e-05	6.825479999999964e-05
L,1P	0.0100663798	0.0088967972	0.0011695826	0.0011695826
L,1Q	0.008936550500000001	0.0089686099	-3.205939999999935e-05	3.205939999999935e-05
L,1R	0.0103092784	0.0101010101	0.00020826829999999984	0.00020826829999999984
L,1S	0.015037594000000001	0.012958963300000001	0.0020786307000000004	0.0020786307000000004
L,1T	0.0097087379	0.0085803432	0.0011283947000000003	0.0011283947000000003
L,1V	0.0112219451	0.0096463023	0.0015756428000000006	0.0015756428000000006
L,1W	0.00161225335	0.0007007708	0.00091148255	0.00091148255
L,1Y	0.0047732697	0.0040526849	0.0007205848000000001	0.0007205848000000001
L,2L	0.0091743119	0.006745362600000001	0.0024289493000000002	0.0024289493000000002
L,2M	0.0032362460000000003	0.0029761905000000003	0.0002600555000000001	0.0002600555000000001
L,2N	0.0064308682	0.0064683053	-3.743710000000001e-05	3.743710000000001e-05
L,2P	0.010362694300000001	0.0091743119	0.0011883824000000001	0.0011883824000000001
L,2Q	0.0091743119	0.009345794400000001	-0.00017148250000000032	0.00017148250000000032
L,2R	0.011037527600000001	0.0110326567	4.8709000000004415e-06	4.8709000000004415e-06
L,2S	0.0153452685	0.0133819951	0.0019632734	0.0019632734
L,2T	0.009391367500000001	0.0083333333	0.0010580342000000003	0.0010580342000000003
L,2V	0.010683760700000001	0.0089020772	0.0017816835000000007	0.0017816835000000007
L,2W	0.0015847861	0.0005344735	0.0010503126	0.0010503126
L,2Y	0.0042492918	0.003539823	0.0007094687999999998	0.0007094687999999998
L,3L	0.0107066381	0.0085227273	0.002183910800000001	0.002183910800000001
L,3M	0.00388550715	0.0036855037	0.00020000345000000018	0.00020000345000000018
L,3N	0.0063291139	0.006302521	2.6592899999999635e-05	2.6592899999999635e-05
L,3P	0.0098360656	0.0086872587	0.0011488069000000004	0.0011488069000000004
L,3Q	0.008196721300000001	0.0082304527	-3.373139999999879e-05	3.373139999999879e-05
L,3R	0.0098039216	0.0095759234	0.0002279981999999993	0.0002279981999999993
L,3S	0.014084507000000001	0.011994003000000001	0.002090504	0.002090504
L,3T	0.0090909091	0.008113590300000001	0.0009773187999999999	0.0009773187999999999
L,3V	0.011594202900000001	0.0101010101	0.001493192800000001	0.001493192800000001
L,3W	0.0017985612	0.001017294	0.0007812672	0.0007812672
L,3Y	0.0047799245	0.0040816327	0.0006982918000000005	0.0006982918000000005
L,4L	0.0105263158	0.008291874000000001	0.0022344417999999987	0.0022344417999999987
L,4M	0.0037433166	0.0035335689000000003	0.00020974769999999995	0.00020974769999999995
L,4N	0.0061830629	0.0064184852	-0.00023542229999999956	0.00023542229999999956
L,4P	0.0098395483	0.0088408644	0.0009986839	0.0009986839
L,4Q	0.0081300813	0.008	0.00013008129999999944	0.00013008129999999944
L,4R	0.0099009901	0.00968523	0.0002157601000000002	0.0002157601000000002
L,4S	0.01414504115	0.0119453925	0.0021996486500000002	0.0021996486500000002
L,4T	0.0094936709	0.008492569	0.0010011019000000006	0.0010011019000000006
L,4V	0.01171875	0.0100671141	0.0016516359000000001	0.0016516359000000001
L,4W	0.0016583748	0.0007497376	0.0009086372000000001	0.0009086372000000001
L,4Y	0.0047732697	0.0042372881	0.0005359815999999998	0.0005359815999999998
L,5L	0.009293680300000001	0.0069444444	0.0023492359000000006	0.0023492359000000006
L,5M	0.0034977269000000004	0.0031380753000000003	0.0003596516000000001	0.0003596516000000001
L,5N	0.0062893082000000005	0.0063424947	-5.318649999999994e-05	5.318649999999994e-05
L,5P	0.0103092784	0.009259259300000001	0.0010500190999999989	0.0010500190999999989
L,5Q	0.00837289275	0.008421052600000001	-4.815985000000168e-05	4.815985000000168e-05
L,5R	0.01054666935	0.0101351351	0.0004115342499999997	0.0004115342499999997
L,5S	0.0149253731	0.012987013	0.0019383600999999997	0.0019383600999999997
L,5T	0.009509792950000002	0.0085790885	0.0009307044500000018	0.0009307044500000018
L,5V	0.010989011	0.0094265515	0.0015624595000000002	0.0015624595000000002
L,5W	0.0015873016000000002	0.00048685490000000003	0.0011004467000000002	0.0011004467000000002
L,5Y	0.0043668122	0.0037878788	0.0005789334000000004	0.0005789334000000004
M,1M	0.0	0.0	0.0	0.0
M,1N	0.0	0.0010845987	-0.0010845987	0.0010845987
M,1P	0.0011976048	0.0013755158	-0.000177911	0.000177911
M,1Q	0.0008912656	0.0014673514000000001	-0.0005760858000000001	0.0005760858000000001
M,1R	0.0014347202	0.0017528484000000001	-0.00031812820000000006	0.00031812820000000006
M,1S	0.0023866348	0.0025188917	-0.00013225689999999974	0.00013225689999999974
M,1T	0.001372998	0.0015128593	-0.0001398612999999999	0.0001398612999999999
M,1V	0.0019646365000000002	0.0019286403	3.599620000000023e-05	3.599620000000023e-05
M,1W	0.0	0.0	0.0	0.0
M,1Y	0.0	0.0	0.0	0.0
M,2M	0.0	0.0	0.0	0.0
M,2N	0.0	0.0010384216	-0.0010384216	0.0010384216
M,2P	0.0015797788	0.0016366612	-5.688239999999999e-05	5.688239999999999e-05
M,2Q	0.0010893246	0.001607717	-0.0005183924	0.0005183924
M,2R	0.0017182131000000002	0.0020703934	-0.0003521802999999998	0.0003521802999999998
M,2S	0.0026767791000000003	0.0027027027	-2.592359999999995e-05	2.592359999999995e-05
M,2T	0.0016025641000000001	0.0016129032	-1.0339099999999869e-05	1.0339099999999869e-05
M,2V	0.0018975332000000001	0.0018957346	1.7986000000001084e-06	1.7986000000001084e-06
M,2W	0.0	0.0	0.0	0.0
M,2Y	0.0	0.0	0.0	0.0
M,3M	0.0	0.0	0.0	0.0
M,3N	0.0	0.0009671180000000001	-0.0009671180000000001	0.0009671180000000001
M,3P	0.0015174507	0.0016357688	-0.00011831809999999989	0.00011831809999999989
M,3Q	0.00083438345	0.0013860014000000001	-0.0005516179500000001	0.0005516179500000001
M,3R	0.0016515288	0.0018518519000000002	-0.00020032310000000011	0.00020032310000000011
M,3S	0.0025167785	0.0024834437	3.3334800000000154e-05	3.3334800000000154e-05
M,3T	0.0014347202	0.0015829046	-0.0001481843999999999	0.0001481843999999999
M,3V	0.00200602005	0.0019801980000000003	2.5822049999999798e-05	2.5822049999999798e-05
M,3W	0.0	0.0	0.0	0.0
M,3Y	0.0	0.0	0.0	0.0
M,4M	0.0	0.0	0.0	0.0
M,4N	0.0	0.0009456265	-0.0009456265	0.0009456265
M,4P	0.0014466548000000002	0.0015948963	-0.00014824149999999986	0.00014824149999999986
M,4Q	0.0009157517	0.0014104372000000001	-0.0004946855000000001	0.0004946855000000001
M,4R	0.0016806723000000001	0.0018518519000000002	-0.00017117960000000002	0.00017117960000000002
M,4S	0.0025445293	0.0025252525	1.9276799999999768e-05	1.9276799999999768e-05
M,4T	0.0015037594	0.001659751	-0.00015599160000000006	0.00015599160000000006
M,4V	0.0019591837500000002	0.0020120724	-5.288864999999964e-05	5.288864999999964e-05
M,4W	0.0	0.0	0.0	0.0
M,4Y	0.0	0.0	0.0	0.0
M,5M	0.0	0.0	0.0	0.0
M,5N	0.0	0.0009505703000000001	-0.0009505703000000001	0.0009505703000000001
M,5P	0.0015503876	0.0017605634	-0.0002101758	0.0002101758
M,5Q	0.0011409017	0.0016012810000000002	-0.00046037930000000023	0.00046037930000000023
M,5R	0.0016977929000000001	0.0019398642	-0.00024207129999999984	0.00024207129999999984
M,5S	0.00266134515	0.002688172	-2.6826849999999833e-05	2.6826849999999833e-05
M,5T	0.0014184397	0.0015772871	-0.00015884739999999986	0.00015884739999999986
M,5V	0.0018181818000000001	0.0018939394	-7.575759999999985e-05	7.575759999999985e-05
M,5W	0.0	0.0	0.0	0.0
M,5Y	0.0	0.0	0.0	0.0
N,1N	0.0	0.0	0.0	0.0
N,1P	0.0031910655500000003	0.0034129693	-0.0002219037499999999	0.0002219037499999999
N,1Q	0.0026041667	0.0029211295	-0.0003169627999999999	0.0003169627999999999
N,1R	0.003257329	0.003649635	-0.0003923059999999998	0.0003923059999999998
N,1S	0.0046838407000000006	0.0048076923	-0.00012385159999999968	0.00012385159999999968
N,1T	0.0027972028	0.0029940120000000003	-0.00019680920000000011	0.00019680920000000011
N,1V	0.0035335689000000003	0.0038759690000000004	-0.0003424001000000001	0.0003424001000000001
N,1W	0.0	0.0	0.0	0.0
N,1Y	0.0013661202	0.0015015015	-0.00013538130000000006	0.00013538130000000006
N,2N	0.0	0.0	0.0	0.0
N,2P	0.0028818444000000003	0.003327787	-0.0004459425999999997	0.0004459425999999997
N,2Q	0.0023419204	0.0026954178	-0.00035349740000000006	0.00035349740000000006
N,2R	0.0028818444000000003	0.003164557	-0.00028271259999999984	0.00028271259999999984
N,2S	0.004784689	0.0047961631000000005	-1.14741000000005e-05	1.14741000000005e-05
N,2T	0.0032894737	0.0032258065	6.366719999999996e-05	6.366719999999996e-05
N,2V	0.0036315217	0.004	-0.0003684782999999999	0.0003684782999999999
N,2W	0.0	0.0	0.0	0.0
N,2Y	0.0014566650000000002	0.0015360983	-7.943329999999973e-05	7.943329999999973e-05
N,3N	0.0	0.0	0.0	0.0
N,3P	0.0028328612	0.0029673591	-0.00013449790000000022	0.00013449790000000022
N,3Q	0.0023980815	0.0027137042	-0.0003156227	0.0003156227
N,3R	0.0030303030000000002	0.0034129693	-0.0003826662999999999	0.0003826662999999999
N,3S	0.0048076923	0.0049603175	-0.00015262520000000005	0.00015262520000000005
N,3T	0.0031055901	0.0032310178	-0.0001254276999999998	0.0001254276999999998
N,3V	0.0037950664000000003	0.0040080160000000005	-0.00021294960000000024	0.00021294960000000024
N,3W	0.0	0.0	0.0	0.0
N,3Y	0.001344086	0.0014270425	-8.295650000000009e-05	8.295650000000009e-05
N,4N	0.0	0.0005841121000000001	-0.0005841121000000001	0.0005841121000000001
N,4P	0.0029411765	0.0030864198000000002	-0.0001452433000000003	0.0001452433000000003
N,4Q	0.0024630542	0.0029325513	-0.00046949709999999974	0.00046949709999999974
N,4R	0.0029239766	0.0032948929	-0.0003709162999999999	0.0003709162999999999
N,4S	0.004784689	0.0049309665	-0.00014627749999999995	0.00014627749999999995
N,4T	0.0031446541000000002	0.0032154341	-7.077999999999989e-05	7.077999999999989e-05
N,4V	0.0036764706	0.0039893617	-0.00031289110000000007	0.00031289110000000007
N,4W	0.0	0.0	0.0	0.0
N,4Y	0.0013647221	0.0013386881	2.6034000000000083e-05	2.6034000000000083e-05
N,5N	0.0	0.0	0.0	0.0
N,5P	0.0028490028	0.003003003	-0.00015400020000000013	0.00015400020000000013
N,5Q	0.0025125628	0.0028129395	-0.0003003767	0.0003003767
N,5R	0.0030581040000000003	0.0034965035	-0.00043839949999999964	0.00043839949999999964
N,5S	0.00455710665	0.0047109208	-0.00015381414999999978	0.00015381414999999978
N,5T	0.0030165913	0.0031446541000000002	-0.00012806280000000024	0.00012806280000000024
N,5V	0.0037117232	0.0039840637	-0.0002723405	0.0002723405
N,5W	0.0	0.0	0.0	0.0
N,5Y	0.0014124294000000001	0.0014513788	-3.894939999999985e-05	3.894939999999985e-05
P,1P	0.0033057851	0.0035971223	-0.0002913372000000001	0.0002913372000000001
P,1Q	0.0042979943	0.0042194093	7.858499999999994e-05	7.858499999999994e-05
P,1R	0.0053619303000000005	0.0051813472	0.00018058310000000025	0.00018058310000000025
P,1S	0.0087719298	0.0084175084	0.000354421399999999	0.000354421399999999
P,1T	0.0052910053	0.0054525627	-0.0001615573999999998	0.0001615573999999998
P,1V	0.0063694268	0.0063131313	5.6295500000000213e-05	5.6295500000000213e-05
P,1W	0.0	0.0	0.0	0.0
P,1Y	0.0020790021	0.0019267823	0.00015221979999999993	0.00015221979999999993
P,2P	0.0037313433000000003	0.0038022814	-7.093809999999959e-05	7.093809999999959e-05
P,2Q	0.0043290043000000005	0.0043668122	-3.780789999999982e-05	3.780789999999982e-05
P,2R	0.005176876600000001	0.0050697085	0.00010716810000000083	0.00010716810000000083
P,2S	0.0087719298	0.0086580087	0.00011392109999999907	0.00011392109999999907
P,2T	0.0055096419	0.0054764513	3.319059999999999e-05	3.319059999999999e-05
P,2V	0.0059288538	0.0057915058	0.0001373479999999998	0.0001373479999999998
P,2W	0.0	0.0	0.0	0.0
P,2Y	0.0022648891000000004	0.0022172949	4.759420000000026e-05	4.759420000000026e-05
P,3P	0.0037037037000000003	0.0037792895	-7.558579999999981e-05	7.558579999999981e-05
P,3Q	0.0043668122	0.0045011253000000005	-0.0001343131000000001	0.0001343131000000001
P,3R	0.00551597365	0.0053981107	0.00011786295000000037	0.00011786295000000037
P,3S	0.0086206897	0.0084033613	0.0002173283999999994	0.0002173283999999994
P,3T	0.0053763441	0.0053475936000000005	2.8750499999999866e-05	2.8750499999999866e-05
P,3V	0.0060975610000000005	0.006160164300000001	-6.260330000000015e-05	6.260330000000015e-05
P,3W	0.0	0.0	0.0	0.0
P,3Y	0.0023310023	0.0021598272	0.0001711751	0.0001711751
P,4P	0.0036563071	0.0035460993	0.00011020780000000003	0.00011020780000000003
P,4Q	0.0044133878500000005	0.0044843049000000005	-7.091705e-05	7.091705e-05
P,4R	0.0055555556	0.0056497175	-9.41618999999996e-05	9.41618999999996e-05
P,4S	0.008709537150000002	0.0082644628	0.00044507435000000137	0.00044507435000000137
P,4T	0.00567170825	0.0052910053	0.0003807029499999998	0.0003807029499999998
P,4V	0.0060728745	0.0060150376	5.783690000000022e-05	5.783690000000022e-05
P,4W	0.0	0.0	0.0	0.0
P,4Y	0.0020920502	0.0019656020000000003	0.00012644819999999956	0.00012644819999999956
P,5P	0.0033388982	0.0034423408	-0.00010344260000000024	0.00010344260000000024
P,5Q	0.0042553191	0.0043525571	-9.723800000000036e-05	9.723800000000036e-05
P,5R	0.0054101175000000005	0.0054406964	-3.057889999999973e-05	3.057889999999973e-05
P,5S	0.0084269663	0.0081632653	0.00026370099999999987	0.00026370099999999987
P,5T	0.0053475936000000005	0.0052539405	9.365310000000043e-05	9.365310000000043e-05
P,5V	0.0063559322	0.0062015504	0.00015438179999999972	0.00015438179999999972
P,5W	0.0	0.0	0.0	0.0
P,5Y	0.0022321429	0.0020703934	0.00016174950000000026	0.00016174950000000026
Q,1Q	0.0015649452000000002	0.0020156211	-0.00045067589999999986	0.00045067589999999986
Q,1R	0.0046236838	0.0049875312	-0.00036384739999999974	0.00036384739999999974
Q,1S	0.0057142857	0.0059435364	-0.0002292507000000001	0.0002292507000000001
Q,1T	0.0036900369	0.0039277298	-0.00023769289999999972	0.00023769289999999972
Q,1V	0.0047125353	0.0049261084	-0.00021357310000000036	0.00021357310000000036
Q,1W	0.0	0.0	0.0	0.0
Q,1Y	0.0016528926	0.0018115942	-0.0001587016	0.0001587016
Q,2Q	0.0016778523	0.0019880716	-0.0003102192999999999	0.0003102192999999999
Q,2R	0.0045385779	0.0049352252	-0.00039664729999999964	0.00039664729999999964
Q,2S	0.0059970015	0.005988024000000001	8.97749999999916e-06	8.97749999999916e-06
Q,2T	0.0038022814	0.0040617384	-0.00025945699999999983	0.00025945699999999983
Q,2V	0.0047863253500000005	0.0051546392	-0.0003683138499999995	0.0003683138499999995
Q,2W	0.0	0.0	0.0	0.0
Q,2Y	0.0017905103	0.0019157088	-0.00012519849999999993	0.00012519849999999993
Q,3Q	0.0017761989	0.0021186441000000003	-0.0003424452000000003	0.0003424452000000003
Q,3R	0.0047619048	0.0050761421	-0.00031423729999999987	0.00031423729999999987
Q,3S	0.0063091483	0.0064575646	-0.00014841629999999984	0.00014841629999999984
Q,3T	0.0040080160000000005	0.0043636364	-0.00035562039999999934	0.00035562039999999934
Q,3V	0.00456367375	0.0048076923	-0.0002440185499999999	0.0002440185499999999
Q,3W	0.0	0.0	0.0	0.0
Q,3Y	0.0016260163	0.0017985612	-0.00017254490000000004	0.00017254490000000004
Q,4Q	0.0016722408	0.0020040080000000003	-0.00033176720000000024	0.00033176720000000024
Q,4R	0.0045045045	0.0049019608	-0.0003974562999999997	0.0003974562999999997
Q,4S	0.0062975125000000005	0.0064412238000000005	-0.00014371130000000003	0.00014371130000000003
Q,4T	0.0039840637	0.0042553191	-0.0002712553999999999	0.0002712553999999999
Q,4V	0.0044444444	0.0047619048	-0.00031746040000000045	0.00031746040000000045
Q,4W	0.0	0.0	0.0	0.0
Q,4Y	0.0017761989	0.0017831669	-6.9679999999999916e-06	6.9679999999999916e-06
Q,5Q	0.0014367816	0.0018382353	-0.0004014537	0.0004014537
Q,5R	0.004418029800000001	0.0049019608	-0.0004839309999999991	0.0004839309999999991
Q,5S	0.0061975469	0.0063559322	-0.00015838530000000014	0.00015838530000000014
Q,5T	0.0039138943	0.0041666667	-0.0002527724000000002	0.0002527724000000002
Q,5V	0.0048543689	0.005063291100000001	-0.00020892220000000034	0.00020892220000000034
Q,5W	0.0	0.0	0.0	0.0
Q,5Y	0.0017809440500000003	0.0019102197000000001	-0.00012927564999999988	0.00012927564999999988
R,1R	0.0033222591	0.003539823	-0.00021756389999999992	0.00021756389999999992
R,1S	0.0074074074000000005	0.0074074074000000005	0.0	0.0
R,1T	0.0044642857	0.0046511628	-0.00018687709999999982	0.00018687709999999982
R,1V	0.0054719562	0.0056390977	-0.00016714149999999973	0.00016714149999999973
R,1W	0.0	0.0	0.0	0.0
R,1Y	0.0025773196	0.0024660912	0.00011122839999999981	0.00011122839999999981
R,2R	0.003164557	0.0035087719000000002	-0.0003442149000000001	0.0003442149000000001
R,2S	0.0073529412	0.0071546505	0.00019829070000000008	0.00019829070000000008
R,2T	0.00466798935	0.0048465267	-0.00017853734999999978	0.00017853734999999978
R,2V	0.0058479532	0.006024096400000001	-0.0001761432000000002	0.0001761432000000002
R,2W	0.0	0.0	0.0	0.0
R,2Y	0.0024509804	0.0024937656	-4.2785200000000113e-05	4.2785200000000113e-05
R,3R	0.0031249999999999997	0.0032715376	-0.00014653760000000017	0.00014653760000000017
R,3S	0.0077319588	0.0077220077	9.951099999999831e-06	9.951099999999831e-06
R,3T	0.0047562426	0.0048543689	-9.812630000000013e-05	9.812630000000013e-05
R,3V	0.0054945055	0.005479452100000001	1.5053399999999384e-05	1.5053399999999384e-05
R,3W	0.0	0.0	0.0	0.0
R,3Y	0.0024509804	0.0023640662000000002	8.691419999999964e-05	8.691419999999964e-05
R,4R	0.0029673591	0.003208213	-0.00024085389999999995	0.00024085389999999995
R,4S	0.00791217495	0.0078431373	6.903764999999923e-05	6.903764999999923e-05
R,4T	0.0048701299	0.0049067713	-3.664140000000059e-05	3.664140000000059e-05
R,4V	0.005670407650000001	0.0056839712	-1.3563549999999827e-05	1.3563549999999827e-05
R,4W	0.0	0.0	0.0	0.0
R,4Y	0.0022452990999999997	0.0022271715	1.8127599999999498e-05	1.8127599999999498e-05
R,5R	0.00290486715	0.0031104199	-0.00020555274999999994	0.00020555274999999994
R,5S	0.0076335878	0.007751938000000001	-0.00011835020000000064	0.00011835020000000064
R,5T	0.004752476	0.0048543689	-0.0001018929	0.0001018929
R,5V	0.005897174850000001	0.0058548009	4.2373950000000604e-05	4.2373950000000604e-05
R,5W	0.0	0.0	0.0	0.0
R,5Y	0.002293578	0.002293578	0.0	0.0
S,1S	0.0069444444	0.0066225166	0.0003219277999999999	0.0003219277999999999
S,1T	0.0074211503	0.007281553400000001	0.00013959689999999952	0.00013959689999999952
S,1V	0.0086956522	0.0081339713	0.0005616809	0.0005616809
S,1W	0.0010449321	0.0003844675	0.0006604645999999999	0.0006604645999999999
S,1Y	0.0036509679500000003	0.0031007752	0.0005501927500000002	0.0005501927500000002
S,2S	0.0063694268	0.006185567	0.00018385980000000003	0.00018385980000000003
S,2T	0.0078125	0.0074211503	0.00039134969999999984	0.00039134969999999984
S,2V	0.0086580087	0.0082644628	0.0003935459000000002	0.0003935459000000002
S,2W	0.00084246055	0.0	0.00084246055	0.00084246055
S,2Y	0.00338286865	0.0031413613	0.00024150734999999965	0.00024150734999999965
S,3S	0.0064308682	0.0061728395	0.00025802870000000023	0.00025802870000000023
S,3T	0.007865463100000001	0.0074294205000000006	0.0004360426000000004	0.0004360426000000004
S,3V	0.008387698	0.0079051383	0.00048255970000000113	0.00048255970000000113
S,3W	0.00081699565	0.0	0.00081699565	0.00081699565
S,3Y	0.0035202416500000003	0.0030959752	0.00042426645000000034	0.00042426645000000034
S,4S	0.0063694268	0.0061919505000000005	0.00017747629999999986	0.00017747629999999986
S,4T	0.0076923077000000005	0.007333333300000001	0.0003589743999999999	0.0003589743999999999
S,4V	0.0084121977	0.0079365079	0.0004756897999999999	0.0004756897999999999
S,4W	0.0008084074000000001	0.0	0.0008084074000000001	0.0008084074000000001
S,4Y	0.003257329	0.0028901734	0.0003671556000000003	0.0003671556000000003
S,5S	0.0059453032	0.0057224607	0.00022284249999999974	0.00022284249999999974
S,5T	0.007518797000000001	0.0071684588	0.00035033820000000045	0.00035033820000000045
S,5V	0.008887243400000001	0.0083077479	0.0005794955000000008	0.0005794955000000008
S,5W	0.0008906703	0.0	0.0008906703	0.0008906703
S,5Y	0.00354400595	0.0030721966	0.00047180935	0.00047180935
T,1T	0.001996008	0.00199071	5.297999999999935e-06	5.297999999999935e-06
T,1V	0.0065573770000000005	0.00625	0.00030737700000000017	0.00030737700000000017
T,1W	0.0	0.0	0.0	0.0
T,1Y	0.0022522523000000003	0.002016129	0.00023612330000000008	0.00023612330000000008
T,2T	0.00249066	0.0024570025	3.365750000000004e-05	3.365750000000004e-05
T,2V	0.0058139535	0.0054054054	0.0004085480999999995	0.0004085480999999995
T,2W	0.0	0.0	0.0	0.0
T,2Y	0.0021321962	0.0019295707	0.00020262549999999985	0.00020262549999999985
T,3T	0.0023063618	0.0023094688	-3.107000000000023e-06	3.107000000000023e-06
T,3V	0.0056818182	0.0054347826	0.0002470355999999998	0.0002470355999999998
T,3W	0.0	0.0	0.0	0.0
T,3Y	0.0021929825	0.0020120724	0.0001809101000000003	0.0001809101000000003
T,4T	0.0022421525	0.0021978022	4.435029999999996e-05	4.435029999999996e-05
T,4V	0.005730659	0.0056497175	8.094149999999991e-05	8.094149999999991e-05
T,4W	0.0	0.0	0.0	0.0
T,4Y	0.0021436227	0.0019685039000000002	0.0001751188	0.0001751188
T,5T	0.0021978022	0.0021626298	3.517240000000012e-05	3.517240000000012e-05
T,5V	0.0056285178	0.0053294574	0.00029906039999999957	0.00029906039999999957
T,5W	0.0	0.0	0.0	0.0
T,5Y	0.002293578	0.0020120724	0.00028150560000000024	0.00028150560000000024
V,1V	0.0032626427000000003	0.0031055901	0.00015705260000000018	0.00015705260000000018
V,1W	0.0	0.0	0.0	0.0
V,1Y	0.0026666667	0.0024009604000000003	0.00026570629999999977	0.00026570629999999977
V,2V	0.0033112583	0.0030895984	0.00022165990000000023	0.00022165990000000023
V,2W	0.0	0.0	0.0	0.0
V,2Y	0.0026041667	0.0022883295	0.00031583719999999987	0.00031583719999999987
V,3V	0.00330033	0.0030959752	0.00020435480000000018	0.00020435480000000018
V,3W	0.0	0.0	0.0	0.0
V,3Y	0.0027173913	0.0025062657	0.00021112560000000015	0.00021112560000000015
V,4V	0.0032748857500000004	0.003021148	0.00025373775000000045	0.00025373775000000045
V,4W	0.0	0.0	0.0	0.0
V,4Y	0.0028248588000000002	0.0025510204	0.00027383840000000034	0.00027383840000000034
V,5V	0.0030727867499999997	0.0028653295	0.00020745724999999974	0.00020745724999999974
V,5W	0.0	0.0	0.0	0.0
V,5Y	0.0025252525	0.0022371365	0.00028811600000000015	0.00028811600000000015
W,1W	0.0	0.0	0.0	0.0
W,1Y	0.0	0.0	0.0	0.0
W,2W	0.0	0.0	0.0	0.0
W,2Y	0.0	0.0	0.0	0.0
W,3W	0.0	0.0	0.0	0.0
W,3Y	0.0	0.0	0.0	0.0
W,4W	0.0	0.0	0.0	0.0
W,4Y	0.0	0.0	0.0	0.0
W,5W	0.0	0.0	0.0	0.0
W,5Y	0.0	0.0	0.0	0.0
Y,1Y	0.0	0.0	0.0	0.0
Y,2Y	0.0	0.0	0.0	0.0
Y,3Y	0.0	0.0	0.0	0.0
Y,4Y	0.0	0.0	0.0	0.0
Y,5Y	0.0	0.0	0.0	0.0
A,0A	0.0044254754	0.004585152800000001	-0.00015967740000000057	0.00015967740000000057
A,0C	0.0024390244000000003	0.0019313305000000002	0.0005076939000000001	0.0005076939000000001
A,0D	0.00540162235	0.0061616162	-0.0007599938499999997	0.0007599938499999997
A,0E	0.00775567865	0.0093023256	-0.0015466469499999993	0.0015466469499999993
A,0F	0.0042662116	0.0038841808	0.00038203080000000006	0.00038203080000000006
A,0G	0.0079037801	0.0077380952000000005	0.00016568490000000002	0.00016568490000000002
A,0H	0.0028723404000000003	0.0027728086	9.95318000000002e-05	9.95318000000002e-05
A,0I	0.0048387097	0.0050251256	-0.0001864159000000004	0.0001864159000000004
A,0K	0.006070790750000001	0.0080808081	-0.002010017349999999	0.002010017349999999
A,0L	0.0125212187	0.011266968300000001	0.0012542503999999986	0.0012542503999999986
A,0M	0.0025181317	0.0025821596000000003	-6.402790000000023e-05	6.402790000000023e-05
A,0N	0.00387627565	0.0042259595	-0.00034968385	0.00034968385
A,0P	0.0067216981	0.0066757493000000005	4.594879999999992e-05	4.594879999999992e-05
A,0Q	0.0052894212	0.0057210031	-0.0004315819000000002	0.0004315819000000002
A,0R	0.006566056150000001	0.006957928800000001	-0.0003918726499999997	0.0003918726499999997
A,0S	0.009502593200000001	0.0092071611	0.0002954321000000013	0.0002954321000000013
A,0T	0.0062256809	0.0061299177	9.576319999999965e-05	9.576319999999965e-05
A,0V	0.007458109500000001	0.0072509458	0.00020716370000000046	0.00020716370000000046
A,0W	0.0013245033	0.0010183299	0.0003061734	0.0003061734
A,0Y	0.0030821918	0.0028790341	0.00020315770000000006	0.00020315770000000006
A,20A	0.0040909091	0.0041800643	-8.915520000000055e-05	8.915520000000055e-05
A,20C	0.0024193548	0.0019286403	0.0004907145000000001	0.0004907145000000001
A,20D	0.00554553585	0.0063157895	-0.0007702536500000003	0.0007702536500000003
A,20E	0.0077844311	0.0092827004	-0.0014982692999999997	0.0014982692999999997
A,20F	0.00435831045	0.004028436	0.0003298744499999999	0.0003298744499999999
A,20G	0.00757936655	0.0075123153	6.705125000000013e-05	6.705125000000013e-05
A,20H	0.0029011889500000004	0.0028397566	6.143235000000049e-05	6.143235000000049e-05
A,20I	0.00491919035	0.0051383399	-0.00021914955000000048	0.00021914955000000048
A,20K	0.0061908494	0.0081743869	-0.0019835375000000002	0.0019835375000000002
A,20L	0.012164236000000002	0.0113636364	0.0008005996000000019	0.0008005996000000019
A,20M	0.0024375774	0.0025373134	-9.973600000000001e-05	9.973600000000001e-05
A,20N	0.004	0.004338843	-0.00033884300000000013	0.00033884300000000013
A,20P	0.0065789474	0.006634304200000001	-5.53568000000006e-05	5.53568000000006e-05
A,20Q	0.005283406500000001	0.005696202500000001	-0.000412796	0.000412796
A,20R	0.0064516129000000005	0.0068586387	-0.0004070257999999995	0.0004070257999999995
A,20S	0.009400272500000001	0.0091324201	0.00026785240000000085	0.00026785240000000085
A,20T	0.006192375500000001	0.0061269841	6.539140000000072e-05	6.539140000000072e-05
A,20V	0.007333333300000001	0.0072055138000000005	0.0001278195000000001	0.0001278195000000001
A,20W	0.00132565715	0.0010429448000000001	0.00028271234999999997	0.00028271234999999997
A,20Y	0.0031742581	0.0029940120000000003	0.00018024609999999983	0.00018024609999999983
A,40A	0.0037735849000000003	0.0039355993	-0.00016201439999999996	0.00016201439999999996
A,40C	0.00227534605	0.0018672199000000001	0.0004081261499999998	0.0004081261499999998
A,40D	0.0052476434	0.0060885609000000005	-0.0008409175000000007	0.0008409175000000007
A,40E	0.00728763615	0.0088516746	-0.0015640384499999993	0.0015640384499999993
A,40F	0.0041195061	0.0038636364000000003	0.0002558696999999995	0.0002558696999999995
A,40G	0.00707350015	0.0070886076000000004	-1.5107450000000251e-05	1.5107450000000251e-05
A,40H	0.00276041055	0.002712766	4.764454999999987e-05	4.764454999999987e-05
A,40I	0.00467462705	0.0049618321	-0.00028720505000000025	0.00028720505000000025
A,40K	0.0058498438500000005	0.007901037500000001	-0.0020511936500000006	0.0020511936500000006
A,40L	0.0114078917	0.0107019563	0.0007059353999999997	0.0007059353999999997
A,40M	0.0023221344	0.0024390244000000003	-0.00011689000000000014	0.00011689000000000014
A,40N	0.00382549705	0.0041824137	-0.0003569166500000001	0.0003569166500000001
A,40P	0.0060884205	0.0061787072	-9.028669999999999e-05	9.028669999999999e-05
A,40Q	0.0049126638000000005	0.0053624628	-0.00044979899999999986	0.00044979899999999986
A,40R	0.0059892971500000005	0.006406685200000001	-0.0004173880500000001	0.0004173880500000001
A,40S	0.00876667855	0.0086353123	0.00013136625000000068	0.00013136625000000068
A,40T	0.0057894737000000005	0.0057857143000000005	3.759400000000017e-06	3.759400000000017e-06
A,40V	0.0069196429	0.0068736142	4.6028699999999846e-05	4.6028699999999846e-05
A,40W	0.00125	0.0009842520000000001	0.0002657479999999999	0.0002657479999999999
A,40Y	0.00300454975	0.0028355388	0.00016901094999999993	0.00016901094999999993
A,60A	0.00346566425	0.003667263	-0.00020159874999999992	0.00020159874999999992
A,60C	0.0021310227500000003	0.0017730496	0.0003579731500000002	0.0003579731500000002
A,60D	0.0049140049	0.0057480315	-0.0008340266000000001	0.0008340266000000001
A,60E	0.0068644854	0.0084229391	-0.0015584537000000002	0.0015584537000000002
A,60F	0.0038590604000000002	0.0036055604	0.00025350000000000025	0.00025350000000000025
A,60G	0.00648787585	0.006515373400000001	-2.7497550000000863e-05	2.7497550000000863e-05
A,60H	0.0025993884	0.0025916561	7.73229999999998e-06	7.73229999999998e-06
A,60I	0.0043918919	0.0046850998	-0.00029320790000000006	0.00029320790000000006
A,60K	0.00554592485	0.0074004975	-0.0018545726500000005	0.0018545726500000005
A,60L	0.01068862095	0.0101464435	0.0005421774500000004	0.0005421774500000004
A,60M	0.0021809182	0.002307047	-0.00012612879999999993	0.00012612879999999993
A,60N	0.0036171923000000005	0.0039274924000000004	-0.00031030009999999993	0.00031030009999999993
A,60P	0.005644450150000001	0.0058208955	-0.00017644534999999937	0.00017644534999999937
A,60Q	0.0045714286	0.0050833333	-0.0005119047000000003	0.0005119047000000003
A,60R	0.005611817600000001	0.0060998152	-0.0004879975999999989	0.0004879975999999989
A,60S	0.0081699346	0.008127572000000001	4.236259999999825e-05	4.236259999999825e-05
A,60T	0.0054768593	0.0054909561	-1.4096800000000173e-05	1.4096800000000173e-05
A,60V	0.0064516129000000005	0.0064171123000000005	3.450060000000001e-05	3.450060000000001e-05
A,60W	0.0011551155000000001	0.0009367681000000001	0.00021834740000000006	0.00021834740000000006
A,60Y	0.00281272385	0.0026923077	0.0001204161500000002	0.0001204161500000002
C,0C	0.00037697915	0.0002314815	0.00014549765	0.00014549765
C,0D	0.0015916361	0.0015180266	7.360950000000004e-05	7.360950000000004e-05
C,0E	0.0021518644	0.0021341463	1.7718099999999935e-05	1.7718099999999935e-05
C,0F	0.0014038877	0.0010233918	0.0003804958999999999	0.0003804958999999999
C,0G	0.0023156992	0.0018107477000000002	0.0005049515	0.0005049515
C,0H	0.0008905852	0.0007109005	0.00017968469999999996	0.00017968469999999996
C,0I	0.0015479876	0.0013245033	0.00022348430000000002	0.00022348430000000002
C,0K	0.0017716535000000002	0.0018487395	-7.708599999999986e-05	7.708599999999986e-05
C,0L	0.0037950112	0.0027689873	0.0010260239	0.0010260239
C,0M	0.0007104796000000001	0.0005910165	0.00011946310000000003	0.00011946310000000003
C,0N	0.0011904762	0.0010548523	0.00013562389999999995	0.00013562389999999995
C,0P	0.001986755	0.0015031646	0.00048359040000000024	0.00048359040000000024
C,0Q	0.00150243905	0.0012632979000000001	0.00023914114999999984	0.00023914114999999984
C,0R	0.001951952	0.0016103692	0.00034158280000000005	0.00034158280000000005
C,0S	0.0028089888	0.0021052632	0.0007037255999999999	0.0007037255999999999
C,0T	0.0018442623	0.0014492754	0.00039498690000000004	0.00039498690000000004
C,0V	0.0022645497	0.0017558528	0.0005086969	0.0005086969
C,0W	0.00041152260000000004	0.00025083610000000003	0.0001606865	0.0001606865
C,0Y	0.0010221714	0.000750469	0.0002717024	0.0002717024
C,20C	0.00035139095000000003	0.00022371360000000002	0.00012767735000000002	0.00012767735000000002
C,20D	0.00158262475	0.0015037594	7.886534999999991e-05	7.886534999999991e-05
C,20E	0.0022077922	0.002173913	3.387920000000018e-05	3.387920000000018e-05
C,20F	0.0013651877000000001	0.001	0.00036518770000000013	0.00036518770000000013
C,20G	0.00226513555	0.0017711172	0.00049401835	0.00049401835
C,20H	0.00085546085	0.0006896552	0.00016580565	0.00016580565
C,20I	0.0015517241	0.0013449367000000002	0.00020678739999999986	0.00020678739999999986
C,20K	0.0018086480500000002	0.0019305019000000001	-0.00012185384999999996	0.00012185384999999996
C,20L	0.003683141	0.0027514231000000003	0.0009317178999999997	0.0009317178999999997
C,20M	0.0007109005	0.0006108735	0.00010002700000000004	0.00010002700000000004
C,20N	0.0011941487000000001	0.0010479042	0.0001462445000000002	0.0001462445000000002
C,20P	0.0019685039000000002	0.0015337423000000002	0.0004347616000000001	0.0004347616000000001
C,20Q	0.0015276962	0.0013245033	0.00020319289999999992	0.00020319289999999992
C,20R	0.0019087921	0.0016129032	0.0002958888999999999	0.0002958888999999999
C,20S	0.0027687296	0.0021043771	0.0006643524999999997	0.0006643524999999997
C,20T	0.0018484288	0.0014597256	0.0003887032000000001	0.0003887032000000001
C,20V	0.0022215552999999997	0.0017680339	0.0004535213999999996	0.0004535213999999996
C,20W	0.0004016064	0.00024834440000000003	0.00015326199999999998	0.00015326199999999998
C,20Y	0.0009832151500000002	0.0007512521	0.0002319630500000002	0.0002319630500000002
C,40C	0.00030839685	0.00019267820000000001	0.00011571865000000001	0.00011571865000000001
C,40D	0.0015041945	0.0014319809	7.22136e-05	7.22136e-05
C,40E	0.0020833333000000002	0.0020915033	-8.169999999999619e-06	8.169999999999619e-06
C,40F	0.0012726664000000001	0.0009462528	0.0003264136000000001	0.0003264136000000001
C,40G	0.0021164021	0.0016765286	0.00043987349999999987	0.00043987349999999987
C,40H	0.0008024456499999999	0.0006459948	0.0001564508499999999	0.0001564508499999999
C,40I	0.0014503817	0.0012195122000000001	0.00023086949999999982	0.00023086949999999982
C,40K	0.0017361111	0.0018302829	-9.417179999999994e-05	9.417179999999994e-05
C,40L	0.0034697096500000005	0.0025881057	0.0008816039500000004	0.0008816039500000004
C,40M	0.00068013605	0.0005681818	0.00011195425000000002	0.00011195425000000002
C,40N	0.0011203656	0.0009750813	0.00014528430000000008	0.00014528430000000008
C,40P	0.001851138	0.0014339152	0.0004172227999999999	0.0004172227999999999
C,40Q	0.0014365236499999999	0.0012390294000000001	0.00019749424999999975	0.00019749424999999975
C,40R	0.0018107251	0.0015151515000000001	0.0002955735999999999	0.0002955735999999999
C,40S	0.00259960545	0.001986755	0.0006128504499999998	0.0006128504499999998
C,40T	0.001710312	0.0013513514000000001	0.00035896059999999995	0.00035896059999999995
C,40V	0.00207838075	0.0016722408	0.0004061399499999999	0.0004061399499999999
C,40W	0.0003712871	0.00023234200000000002	0.0001389451	0.0001389451
C,40Y	0.0009198229	0.0006912442	0.00022857870000000003	0.00022857870000000003
C,60C	0.0002767528	0.0001779359	9.88169e-05	9.88169e-05
C,60D	0.0013888889	0.0013554217000000001	3.3467199999999983e-05	3.3467199999999983e-05
C,60E	0.0019364192	0.0019624573	-2.6038099999999963e-05	2.6038099999999963e-05
C,60F	0.0011519754	0.0008771930000000001	0.00027478240000000003	0.00027478240000000003
C,60G	0.0019461078000000001	0.0015555556000000001	0.0003905522	0.0003905522
C,60H	0.0007462687	0.0006105398000000001	0.00013572889999999998	0.00013572889999999998
C,60I	0.0013184276	0.0011363636	0.000182064	0.000182064
C,60K	0.0015824829	0.0017191977	-0.00013671480000000008	0.00013671480000000008
C,60L	0.0032457178500000005	0.0024216524	0.0008240654500000005	0.0008240654500000005
C,60M	0.0006281168	0.0005330490000000001	9.506779999999995e-05	9.506779999999995e-05
C,60N	0.0010273973	0.0009244373000000001	0.00010296000000000003	0.00010296000000000003
C,60P	0.0017148207	0.0013736264	0.00034119429999999984	0.00034119429999999984
C,60Q	0.0013207547	0.0011864407	0.00013431399999999996	0.00013431399999999996
C,60R	0.0016666667	0.0014232673	0.00024339939999999997	0.00024339939999999997
C,60S	0.0024575091500000004	0.0019198664	0.0005376427500000003	0.0005376427500000003
C,60T	0.0015931373	0.0013026052000000002	0.00029053209999999985	0.00029053209999999985
C,60V	0.0019230769	0.0015513126	0.0003717643	0.0003717643
C,60W	0.0003215434	0.00020920500000000001	0.0001123384	0.0001123384
C,60Y	0.0008474576	0.0006493506	0.000198107	0.000198107
D,0D	0.0019379845	0.0024822695000000002	-0.0005442850000000003	0.0005442850000000003
D,0E	0.0057251908	0.0073529412	-0.0016277504	0.0016277504
D,0F	0.0030665531	0.0032552083	-0.00018865519999999988	0.00018865519999999988
D,0G	0.0050561798	0.0056192661	-0.0005630862999999996	0.0005630862999999996
D,0H	0.00196308035	0.0021333333	-0.00017025294999999975	0.00017025294999999975
D,0I	0.0035714286	0.0043165468	-0.0007451182000000004	0.0007451182000000004
D,0K	0.00448577295	0.006410256400000001	-0.0019244834500000002	0.0019244834500000002
D,0L	0.008224295650000001	0.0087774295	-0.0005531338499999983	0.0005531338499999983
D,0M	0.0016322551	0.0019639935	-0.00033173839999999996	0.00033173839999999996
D,0N	0.0028342794500000002	0.0034177044000000003	-0.00058342495	0.00058342495
D,0P	0.00447919755	0.0048408488	-0.00036165125000000003	0.00036165125000000003
D,0Q	0.00365438865	0.0041832669000000005	-0.0005288782500000003	0.0005288782500000003
D,0R	0.0044725577	0.0051315111000000005	-0.0006589534000000005	0.0006589534000000005
D,0S	0.0061965812000000006	0.006763285000000001	-0.0005667038000000003	0.0005667038000000003
D,0T	0.0041128287	0.0046116505	-0.0004988218000000003	0.0004988218000000003
D,0V	0.004910714300000001	0.0055555556	-0.0006448412999999998	0.0006448412999999998
D,0W	0.000896483	0.0008353222000000001	6.116079999999994e-05	6.116079999999994e-05
D,0Y	0.002247191	0.0024142313000000003	-0.00016704030000000035	0.00016704030000000035
D,20D	0.00187862045	0.0024283935	-0.0005497730500000002	0.0005497730500000002
D,20E	0.00556427895	0.0072207084	-0.00165642945	0.00165642945
D,20F	0.0030120482000000003	0.0031632653000000003	-0.00015121709999999997	0.00015121709999999997
D,20G	0.00511759805	0.0057324841	-0.00061488605	0.00061488605
D,20H	0.00198385555	0.0022222222	-0.00023836664999999984	0.00023836664999999984
D,20I	0.0035267097	0.004210251	-0.0006835412999999999	0.0006835412999999999
D,20K	0.0044807093999999995	0.006525522000000001	-0.002044812600000001	0.002044812600000001
D,20L	0.0082043344	0.008633633600000001	-0.00042929920000000024	0.00042929920000000024
D,20M	0.0016424557	0.0019642857	-0.00032182999999999995	0.00032182999999999995
D,20N	0.0028179973	0.0035256410000000004	-0.0007076437000000002	0.0007076437000000002
D,20P	0.0045068027000000005	0.0049822064000000004	-0.0004754036999999999	0.0004754036999999999
D,20Q	0.0036635797	0.0043023256	-0.0006387459000000003	0.0006387459000000003
D,20R	0.004556007400000001	0.0053271028000000005	-0.0007710953999999996	0.0007710953999999996
D,20S	0.0061756433	0.0068476978	-0.0006720544999999998	0.0006720544999999998
D,20T	0.0041225737	0.0046691176	-0.0005465438999999999	0.0005465438999999999
D,20V	0.0049248748	0.0054817276	-0.0005568527999999994	0.0005568527999999994
D,20W	0.0008888889	0.0008076358000000001	8.125309999999991e-05	8.125309999999991e-05
D,20Y	0.0021563034999999998	0.0023573201	-0.00020101660000000025	0.00020101660000000025
D,40D	0.0017569726499999999	0.0022839072	-0.0005269345500000001	0.0005269345500000001
D,40E	0.0052419355	0.0068376068	-0.0015956712999999996	0.0015956712999999996
D,40F	0.0028054458500000002	0.002987013	-0.00018156714999999993	0.00018156714999999993
D,40G	0.0048057109	0.0054117647	-0.0006060537999999999	0.0006060537999999999
D,40H	0.0018831458500000002	0.0020900322	-0.00020688634999999978	0.00020688634999999978
D,40I	0.0032826355000000005	0.0039840637	-0.0007014281999999997	0.0007014281999999997
D,40K	0.0041841004	0.006124999999999999	-0.0019408995999999996	0.0019408995999999996
D,40L	0.007750000000000001	0.008245614	-0.0004956139999999993	0.0004956139999999993
D,40M	0.0015544041000000001	0.0018891688000000002	-0.0003347647	0.0003347647
D,40N	0.0026133463	0.0033035714	-0.0006902251000000001	0.0006902251000000001
D,40P	0.0042600897000000006	0.0047581903	-0.0004981005999999998	0.0004981005999999998
D,40Q	0.0034759358	0.0040983607	-0.0006224249000000002	0.0006224249000000002
D,40R	0.00424569175	0.005	-0.0007543082500000003	0.0007543082500000003
D,40S	0.0057777904500000005	0.0064805058	-0.0007027153499999999	0.0007027153499999999
D,40T	0.0038844622	0.0044491525	-0.0005646903000000002	0.0005646903000000002
D,40V	0.00462483245	0.0051918736	-0.0005670411500000002	0.0005670411500000002
D,40W	0.0008280914	0.0007692308	5.8860599999999976e-05	5.8860599999999976e-05
D,40Y	0.0020179372	0.0022334294	-0.00021549219999999992	0.00021549219999999992
D,60D	0.001610667	0.0021341463	-0.0005234793	0.0005234793
D,60E	0.0048387097	0.0064062500000000005	-0.0015675403000000006	0.0015675403000000006
D,60F	0.0025806452	0.0027896996000000003	-0.00020905440000000032	0.00020905440000000032
D,60G	0.0044642857	0.0051336303	-0.0006693445999999999	0.0006693445999999999
D,60H	0.00176373605	0.001993865	-0.00023012895000000012	0.00023012895000000012
D,60I	0.00303944865	0.0037109375000000003	-0.0006714888500000001	0.0006714888500000001
D,60K	0.0038461538	0.0057268722	-0.0018807184000000001	0.0018807184000000001
D,60L	0.00724204315	0.0078560372	-0.0006139940500000003	0.0006139940500000003
D,60M	0.0014816585500000003	0.0017954298000000001	-0.0003137712499999999	0.0003137712499999999
D,60N	0.0024126277000000003	0.0030690537	-0.0006564259999999999	0.0006564259999999999
D,60P	0.0039845397	0.004545454500000001	-0.0005609148000000003	0.0005609148000000003
D,60Q	0.0032188841	0.0039055404	-0.0006866563	0.0006866563
D,60R	0.0039763375	0.0047222222	-0.0007458847000000003	0.0007458847000000003
D,60S	0.00540096575	0.0061538462	-0.00075288045	0.00075288045
D,60T	0.0036462554000000003	0.0042216359	-0.0005753805000000001	0.0005753805000000001
D,60V	0.00431772305	0.0049161585	-0.0005984354500000004	0.0005984354500000004
D,60W	0.0007692308	0.0007275132	4.171760000000002e-05	4.171760000000002e-05
D,60Y	0.0018684604	0.0020926756	-0.00022421520000000012	0.00022421520000000012
E,0E	0.004138627000000001	0.0055066079	-0.0013679808999999994	0.0013679808999999994
E,0F	0.0041103311000000005	0.0044736842	-0.0003633530999999999	0.0003633530999999999
E,0G	0.0070928121	0.0078525641	-0.0007597520000000007	0.0007597520000000007
E,0H	0.0027614845500000002	0.0030665281000000003	-0.00030504355000000004	0.00030504355000000004
E,0I	0.0049295775	0.006227758000000001	-0.001298180500000001	0.001298180500000001
E,0K	0.0067460317	0.0098544453	-0.0031084136	0.0031084136
E,0L	0.0114285714	0.012759336100000001	-0.0013307647000000006	0.0013307647000000006
E,0M	0.0022727273	0.0028673835	-0.0005946561999999999	0.0005946561999999999
E,0N	0.0039823009	0.0048746518	-0.0008923509	0.0008923509
E,0P	0.006216023550000001	0.0068627451	-0.0006467215499999998	0.0006467215499999998
E,0Q	0.0053019624000000005	0.0063253012	-0.0010233387999999998	0.0010233387999999998
E,0R	0.00657067735	0.0076315789	-0.00106090155	0.00106090155
E,0S	0.00865277555	0.0097301717	-0.0010773961499999998	0.0010773961499999998
E,0T	0.005836099500000001	0.006666666700000001	-0.0008305672	0.0008305672
E,0V	0.0069796354	0.0081142857	-0.0011346502999999997	0.0011346502999999997
E,0W	0.0012605042	0.0011879050000000002	7.259919999999987e-05	7.259919999999987e-05
E,0Y	0.0029981883000000003	0.003340403	-0.0003422146999999998	0.0003422146999999998
E,20E	0.0038461538	0.0052112676000000005	-0.0013651138000000005	0.0013651138000000005
E,20F	0.00417423225	0.0044675643	-0.0002933320500000001	0.0002933320500000001
E,20G	0.00734738765	0.0082077052	-0.0008603175499999997	0.0008603175499999997
E,20H	0.0028350515	0.0032485876	-0.00041353609999999997	0.00041353609999999997
E,20I	0.00495811565	0.006150506500000001	-0.0011923908500000007	0.0011923908500000007
E,20K	0.0064615385	0.009533468600000001	-0.003071930100000001	0.003071930100000001
E,20L	0.011418610400000001	0.0126838235	-0.001265213099999999	0.001265213099999999
E,20M	0.0022930353000000002	0.0028680688	-0.0005750334999999997	0.0005750334999999997
E,20N	0.0039685352	0.004974489800000001	-0.001005954600000001	0.001005954600000001
E,20P	0.0063582031	0.0070888469	-0.0007306437999999998	0.0007306437999999998
E,20Q	0.0051500282	0.006241426600000001	-0.0010913984000000005	0.0010913984000000005
E,20R	0.00653998655	0.007720254300000001	-0.001180267750000001	0.001180267750000001
E,20S	0.0087557604	0.0099462366	-0.0011904762000000003	0.0011904762000000003
E,20T	0.0058823529	0.0068137255	-0.0009313726	0.0009313726
E,20V	0.007023958700000001	0.0081156392	-0.0010916804999999991	0.0010916804999999991
E,20W	0.0012618297000000001	0.0011890606	7.276910000000012e-05	7.276910000000012e-05
E,20Y	0.0030386740000000003	0.0033842795	-0.00034560549999999987	0.00034560549999999987
E,40E	0.0035537688	0.0047925608	-0.0012387919999999998	0.0012387919999999998
E,40F	0.0039491299	0.0042797495	-0.0003306196000000001	0.0003306196000000001
E,40G	0.006884058	0.0077669903	-0.0008829323	0.0008829323
E,40H	0.0026829268000000002	0.0030988275	-0.00041590069999999967	0.00041590069999999967
E,40I	0.0046419098	0.0058201058	-0.0011781960000000003	0.0011781960000000003
E,40K	0.0059605595	0.0088744589	-0.0029138993999999994	0.0029138993999999994
E,40L	0.0106821107	0.011922754	-0.0012406433000000001	0.0012406433000000001
E,40M	0.0021582734	0.0027210884	-0.0005628149999999999	0.0005628149999999999
E,40N	0.0037550914000000005	0.0047151277	-0.0009600362999999997	0.0009600362999999997
E,40P	0.0059910754	0.0067477876	-0.0007567121999999997	0.0007567121999999997
E,40Q	0.00479224005	0.0058558559	-0.0010636158499999996	0.0010636158499999996
E,40R	0.0060846561	0.0072727273	-0.0011880711999999998	0.0011880711999999998
E,40S	0.008232209300000001	0.0095491803	-0.0013169709999999984	0.0013169709999999984
E,40T	0.0055882353	0.0064991334	-0.0009108980999999999	0.0009108980999999999
E,40V	0.006594065400000001	0.0077279753	-0.0011339098999999997	0.0011339098999999997
E,40W	0.0011627907	0.0010948905	6.790019999999993e-05	6.790019999999993e-05
E,40Y	0.00286181905	0.0032103825	-0.00034856345	0.00034856345
E,60E	0.0032467532000000003	0.0044705882	-0.001223835	0.001223835
E,60F	0.0037037037000000003	0.0040740741	-0.0003703703999999998	0.0003703703999999998
E,60G	0.0064814815000000005	0.0074029126	-0.0009214310999999999	0.0009214310999999999
E,60H	0.00249582175	0.0029142857	-0.0004184639500000001	0.0004184639500000001
E,60I	0.00433851855	0.005460883000000001	-0.0011223644500000006	0.0011223644500000006
E,60K	0.005430766300000001	0.0083083512	-0.002877584899999999	0.002877584899999999
E,60L	0.0100387982	0.011268556	-0.0012297578	0.0012297578
E,60M	0.0020250324500000003	0.0026073620000000002	-0.0005823295499999999	0.0005823295499999999
E,60N	0.0034482759	0.0044230769000000005	-0.0009748010000000004	0.0009748010000000004
E,60P	0.0056042994	0.0064575646	-0.0008532651999999998	0.0008532651999999998
E,60Q	0.0044615385	0.005568445500000001	-0.0011069070000000007	0.0011069070000000007
E,60R	0.00564925235	0.0068457539	-0.0011965015500000004	0.0011965015500000004
E,60S	0.007703596050000001	0.0089965398	-0.0012929437499999991	0.0012929437499999991
E,60T	0.0052238806	0.0061555076	-0.000931627	0.000931627
E,60V	0.006147541	0.0073146293	-0.0011670882999999998	0.0011670882999999998
E,60W	0.0010830325	0.0010416667000000001	4.136579999999986e-05	4.136579999999986e-05
E,60Y	0.0026497696	0.0030373832	-0.00038761359999999996	0.00038761359999999996
F,0F	0.0012121212	0.0010180995000000001	0.00019402169999999997	0.00019402169999999997
F,0G	0.004199728	0.0037037037000000003	0.0004960242999999995	0.0004960242999999995
F,0H	0.0016393443000000001	0.0014563107	0.00018303360000000019	0.00018303360000000019
F,0I	0.0029527559	0.0027826087	0.0001701471999999999	0.0001701471999999999
F,0K	0.0035914213	0.0040754258	-0.00048400449999999985	0.00048400449999999985
F,0L	0.0065019231	0.005413625300000001	0.0010882977999999996	0.0010882977999999996
F,0M	0.0013263364000000001	0.0012552301	7.110630000000014e-05	7.110630000000014e-05
F,0N	0.0024000000000000002	0.0022727273	0.00012727270000000013	0.00012727270000000013
F,0P	0.0036036036	0.0032321900000000002	0.0003714135999999999	0.0003714135999999999
F,0Q	0.0028409091	0.0027266754	0.00011423369999999985	0.00011423369999999985
F,0R	0.0035714286	0.00332397	0.0002474586000000001	0.0002474586000000001
F,0S	0.0050691244000000005	0.0043294615	0.0007396629000000002	0.0007396629000000002
F,0T	0.0034161491000000003	0.0029868578	0.00042929130000000015	0.00042929130000000015
F,0V	0.004025131350000001	0.0035758323000000002	0.00044929905000000046	0.00044929905000000046
F,0W	0.0007407407000000001	0.0005235602	0.00021718050000000004	0.00021718050000000004
F,0Y	0.00194193245	0.001637931	0.0003040014500000001	0.0003040014500000001
F,20F	0.00121562275	0.0010162602	0.00019936255	0.00019936255
F,20G	0.0041666667	0.0036604988	0.0005061679	0.0005061679
F,20H	0.0016201797	0.001425943	0.0001942367	0.0001942367
F,20I	0.00284927345	0.002764977	8.429645000000013e-05	8.429645000000013e-05
F,20K	0.0035714286	0.0040752351000000004	-0.0005038065000000005	0.0005038065000000005
F,20L	0.0064584845	0.0055240793	0.0009344052000000002	0.0009344052000000002
F,20M	0.0013259288500000002	0.0012731481	5.278075000000014e-05	5.278075000000014e-05
F,20N	0.0023333333	0.0022155361	0.00011779719999999985	0.00011779719999999985
F,20P	0.0036504425	0.0032432432000000003	0.0004071992999999997	0.0004071992999999997
F,20Q	0.0028384279	0.0027054108	0.00013301710000000007	0.00013301710000000007
F,20R	0.0035874439	0.0033644860000000003	0.00022295789999999963	0.00022295789999999963
F,20S	0.0050505051	0.0043694141	0.000681091	0.000681091
F,20T	0.00335209935	0.0029914530000000003	0.00036064634999999996	0.00036064634999999996
F,20V	0.0040229885000000005	0.0036312849	0.0003917036000000004	0.0003917036000000004
F,20W	0.0007352941	0.0005405405	0.00019475359999999997	0.00019475359999999997
F,20Y	0.0018852045	0.0016049383	0.0002802662	0.0002802662
F,40F	0.0011271851000000002	0.0009433962000000001	0.00018378890000000014	0.00018378890000000014
F,40G	0.0039516289	0.0034934498000000003	0.0004581791	0.0004581791
F,40H	0.0015123165	0.0013483146	0.00016400190000000008	0.00016400190000000008
F,40I	0.00269728515	0.0026315789	6.570624999999988e-05	6.570624999999988e-05
F,40K	0.0033124661000000005	0.0038666667	-0.0005542005999999997	0.0005542005999999997
F,40L	0.0060161883	0.0051835853	0.0008326030000000003	0.0008326030000000003
F,40M	0.00125	0.0011904762	5.952379999999997e-05	5.952379999999997e-05
F,40N	0.00215003515	0.0020625	8.753514999999996e-05	8.753514999999996e-05
F,40P	0.0034546597000000004	0.0031249999999999997	0.0003296597000000006	0.0003296597000000006
F,40Q	0.0026592295500000003	0.0025851198	7.410975000000019e-05	7.410975000000019e-05
F,40R	0.0033492823	0.0031609195	0.00018836279999999992	0.00018836279999999992
F,40S	0.0047794118	0.0041832669000000005	0.0005961448999999997	0.0005961448999999997
F,40T	0.00317968785	0.0028541226	0.0003255652500000002	0.0003255652500000002
F,40V	0.0037500000000000003	0.0033816425	0.0003683575000000003	0.0003683575000000003
F,40W	0.0006911305	0.0004901961000000001	0.00020093439999999997	0.00020093439999999997
F,40Y	0.0017241379	0.0014749263	0.00024921160000000004	0.00024921160000000004
F,60F	0.0010057471	0.000872093	0.0001336541	0.0001336541
F,60G	0.00366120755	0.0033203125	0.00034089505000000015	0.00034089505000000015
F,60H	0.0014115275	0.001253406	0.00015812149999999995	0.00015812149999999995
F,60I	0.0024590164	0.0023845572	7.445920000000031e-05	7.445920000000031e-05
F,60K	0.0030701754	0.0035971223	-0.0005269468999999998	0.0005269468999999998
F,60L	0.00564249715	0.0048387097	0.0008037874500000002	0.0008037874500000002
F,60M	0.00115306255	0.0011086475	4.441504999999992e-05	4.441504999999992e-05
F,60N	0.002	0.0019589552	4.10447999999999e-05	4.10447999999999e-05
F,60P	0.0032811563500000003	0.0029514904	0.00032966595000000036	0.00032966595000000036
F,60Q	0.00251240885	0.0024553571	5.705174999999984e-05	5.705174999999984e-05
F,60R	0.0031351947	0.0029962547	0.00013893999999999972	0.00013893999999999972
F,60S	0.0044198895	0.0040080160000000005	0.00041187349999999984	0.00041187349999999984
F,60T	0.0029801325	0.0026785714	0.00030156110000000014	0.00030156110000000014
F,60V	0.0034774273500000003	0.0032016349	0.00027579245000000033	0.00027579245000000033
F,60W	0.0006271777	0.0004660088	0.00016116890000000004	0.00016116890000000004
F,60Y	0.0015991231	0.0013812155	0.00021790760000000003	0.00021790760000000003
G,0G	0.0038203160000000002	0.0036764706	0.00014384540000000022	0.00014384540000000022
G,0H	0.0026750281499999997	0.0025154457	0.00015958244999999963	0.00015958244999999963
G,0I	0.00457103285	0.0045353982000000004	3.563464999999967e-05	3.563464999999967e-05
G,0K	0.0055882353	0.0068359375	-0.0012477022	0.0012477022
G,0L	0.01111673435	0.0097222222	0.0013945121500000008	0.0013945121500000008
G,0M	0.0022099448	0.0022222222	-1.227739999999991e-05	1.227739999999991e-05
G,0N	0.0036184211	0.0037481805	-0.00012975939999999983	0.00012975939999999983
G,0P	0.0064210526	0.0062116041	0.00020944849999999984	0.00020944849999999984
G,0Q	0.0047687861	0.0047747003	-5.914200000000161e-06	5.914200000000161e-06
G,0R	0.0061483200000000005	0.0061521253	-3.805299999999623e-06	3.805299999999623e-06
G,0S	0.008982359950000001	0.008520179400000001	0.00046218054999999994	0.00046218054999999994
G,0T	0.0058558559	0.0055875576	0.0002682982999999998	0.0002682982999999998
G,0V	0.0068754172	0.0065625	0.0003129172000000003	0.0003129172000000003
G,0W	0.0012820513	0.0009734513000000001	0.0003086	0.0003086
G,0Y	0.003	0.0027280477	0.0002719522999999999	0.0002719522999999999
G,20G	0.0036290323	0.0034482759	0.00018075639999999994	0.00018075639999999994
G,20H	0.0027027027	0.0025806452	0.00012205750000000024	0.00012205750000000024
G,20I	0.00458842145	0.0046082949000000005	-1.9873450000000917e-05	1.9873450000000917e-05
G,20K	0.0057437224	0.0071428571	-0.0013991347000000005	0.0013991347000000005
G,20L	0.0109830281	0.0097470238	0.0012360042999999994	0.0012360042999999994
G,20M	0.0022286584	0.002244898	-1.6239600000000128e-05	1.6239600000000128e-05
G,20N	0.0037209302	0.0038745387	-0.00015360850000000013	0.00015360850000000013
[truncated: 460 more rows]
