# Supplementary material for: PICNIC accurately predicts condensate-forming proteins regardless of their structural disorder across organisms
Source: Nat Commun. 2024 Dec 11;15:10668. doi: 10.1038/s41467-024-55089-x (PMC11634905; doi:10.1038/s41467-024-55089-x)
Supplement: Supplementary file 11 — Source Data files [file 41467_2024_55089_MOESM11_ESM.zip › Source_Data_file/supplementary/Figure_S7/mouse_nogokeys_picnic18.txt]

key	alldistr	picnicdistr	picnicdiff	picnicabsdiff
A-310Helix-d	0.0	0.0	0.0	0.0
A-310Helix-h	0.0	0.0	0.0	0.0
A-310Helix-l	0.0	0.0	0.0	0.0
A-310Helix-m	0.0	0.0	0.0	0.0
A-AlphaHelix-d	0.0	0.0	0.0	0.0
A-AlphaHelix-h	0.015625	0.0153761716	0.0002488283999999997	0.0002488283999999997
A-AlphaHelix-l	0.0	0.0	0.0	0.0
A-AlphaHelix-m	0.0053380783	0.0044444444	0.0008936339000000003	0.0008936339000000003
A-Bridge-d	0.0	0.0	0.0	0.0
A-Bridge-h	0.0	0.0	0.0	0.0
A-Bridge-l	0.0	0.0	0.0	0.0
A-Bridge-m	0.0	0.0	0.0	0.0
A-Coil-d	0.0065359477	0.0099667774	-0.0034308296999999996	0.0034308296999999996
A-Coil-h	0.0	0.0012213741500000002	-0.0012213741500000002	0.0012213741500000002
A-Coil-l	0.0	0.0005144038499999999	-0.0005144038499999999	0.0005144038499999999
A-Coil-m	0.0	0.0007755001	-0.0007755001	0.0007755001
A-PiHelix-d	0	0.0	0.0	0.0
A-PiHelix-h	0.0	0.0	0.0	0.0
A-PiHelix-l	0	0.0	0.0	0.0
A-PiHelix-m	0	0.0	0.0	0.0
A-Strand-d	0.0	0.0	0.0	0.0
A-Strand-h	0.0019880716	0.00297914895	-0.0009910773500000003	0.0009910773500000003
A-Strand-l	0.0	0.0	0.0	0.0
A-Strand-m	0.0	0.0	0.0	0.0
A-Turn-d	0.0	0.0	0.0	0.0
A-Turn-h	0.0004653327	0.00177725365	-0.00131192095	0.00131192095
A-Turn-l	0.0	0.0	0.0	0.0
A-Turn-m	0.0	0.0011806392	-0.0011806392	0.0011806392
C-310Helix-d	0.0	0.0	0.0	0.0
C-310Helix-h	0.0	0.0	0.0	0.0
C-310Helix-l	0.0	0.0	0.0	0.0
C-310Helix-m	0.0	0.0	0.0	0.0
C-AlphaHelix-d	0.0	0.0	0.0	0.0
C-AlphaHelix-h	0.0031201248	0.0024434951	0.0006766297	0.0006766297
C-AlphaHelix-l	0.0	0.0	0.0	0.0
C-AlphaHelix-m	0.0	0.0	0.0	0.0
C-Bridge-d	0.0	0.0	0.0	0.0
C-Bridge-h	0.0	0.0	0.0	0.0
C-Bridge-l	0.0	0.0	0.0	0.0
C-Bridge-m	0.0	0.0	0.0	0.0
C-Coil-d	0.0	0.0	0.0	0.0
C-Coil-h	0.0	0.0	0.0	0.0
C-Coil-l	0.0	0.0	0.0	0.0
C-Coil-m	0.0	0.0	0.0	0.0
C-PiHelix-d	0	0.0	0.0	0.0
C-PiHelix-h	0.0	0.0	0.0	0.0
C-PiHelix-l	0	0.0	0.0	0.0
C-PiHelix-m	0	0.0	0.0	0.0
C-Strand-d	0.0	0.0	0.0	0.0
C-Strand-h	0.0004297379	0.0014214648000000002	-0.0009917269000000002	0.0009917269000000002
C-Strand-l	0.0	0.0	0.0	0.0
C-Strand-m	0.0	0.0	0.0	0.0
C-Turn-d	0.0	0.0	0.0	0.0
C-Turn-h	0.0	0.0	0.0	0.0
C-Turn-l	0.0	0.0	0.0	0.0
C-Turn-m	0.0	0.0	0.0	0.0
D-310Helix-d	0.0	0.0	0.0	0.0
D-310Helix-h	0.0	0.0	0.0	0.0
D-310Helix-l	0.0	0.0	0.0	0.0
D-310Helix-m	0.0	0.0	0.0	0.0
D-AlphaHelix-d	0.0	0.0	0.0	0.0
D-AlphaHelix-h	0.0054347826	0.0072954684	-0.0018606858000000002	0.0018606858000000002
D-AlphaHelix-l	0.0	0.0	0.0	0.0
D-AlphaHelix-m	0.0020040080000000003	0.0020739719	-6.996389999999958e-05	6.996389999999958e-05
D-Bridge-d	0.0	0.0	0.0	0.0
D-Bridge-h	0.0	0.0	0.0	0.0
D-Bridge-l	0.0	0.0	0.0	0.0
D-Bridge-m	0.0	0.0	0.0	0.0
D-Coil-d	0.0033500838	0.0057471264	-0.0023970426	0.0023970426
D-Coil-h	0.001710864	0.0020746888	-0.00036382480000000006	0.00036382480000000006
D-Coil-l	0.0	0.0	0.0	0.0
D-Coil-m	0.0012886598	0.0014561341500000003	-0.00016747435000000026	0.00016747435000000026
D-PiHelix-d	0	0.0	0.0	0.0
D-PiHelix-h	0.0	0.0	0.0	0.0
D-PiHelix-l	0	0.0	0.0	0.0
D-PiHelix-m	0.0	0.0	0.0	0.0
D-Strand-d	0.0	0.0	0.0	0.0
D-Strand-h	0.0	0.0015151515000000001	-0.0015151515000000001	0.0015151515000000001
D-Strand-l	0.0	0.0	0.0	0.0
D-Strand-m	0.0	0.0	0.0	0.0
D-Turn-d	0.0	0.0	0.0	0.0
D-Turn-h	0.0027855153000000002	0.0040983607	-0.0013128454000000001	0.0013128454000000001
D-Turn-l	0.0	0.00078771185	-0.00078771185	0.00078771185
D-Turn-m	0.0025575448	0.00304182685	-0.0004842820500000002	0.0004842820500000002
E-310Helix-d	0.0	0.0	0.0	0.0
E-310Helix-h	0.0	0.0	0.0	0.0
E-310Helix-l	0.0	0.0	0.0	0.0
E-310Helix-m	0.0	0.0	0.0	0.0
E-AlphaHelix-d	0.0	0.0	0.0	0.0
E-AlphaHelix-h	0.01	0.017130621000000002	-0.007130621000000002	0.007130621000000002
E-AlphaHelix-l	0.0	0.0	0.0	0.0
E-AlphaHelix-m	0.0046296296	0.0058479532	-0.0012183236000000005	0.0012183236000000005
E-Bridge-d	0.0	0.0	0.0	0.0
E-Bridge-h	0.0	0.0	0.0	0.0
E-Bridge-l	0.0	0.0	0.0	0.0
E-Bridge-m	0.0	0.0	0.0	0.0
E-Coil-d	0.0055096419	0.0088495575	-0.003339915600000001	0.003339915600000001
E-Coil-h	0.0	0.0012578616	-0.0012578616	0.0012578616
E-Coil-l	0.0	0.00078709185	-0.00078709185	0.00078709185
E-Coil-m	0.0007558579000000001	0.0014306152	-0.0006747572999999999	0.0006747572999999999
E-PiHelix-d	0	0.0	0.0	0.0
E-PiHelix-h	0.0	0.0	0.0	0.0
E-PiHelix-l	0	0.0	0.0	0.0
E-PiHelix-m	0.0	0.0	0.0	0.0
E-Strand-d	0.0	0.0	0.0	0.0
E-Strand-h	0.0020325203	0.0027124796000000005	-0.0006799593000000005	0.0006799593000000005
E-Strand-l	0.0	0.0	0.0	0.0
E-Strand-m	0.0	0.0	0.0	0.0
E-Turn-d	0.0	0.0	0.0	0.0
E-Turn-h	0.0010235415	0.0021691974	-0.0011456559	0.0011456559
E-Turn-l	0.0	0.0	0.0	0.0
E-Turn-m	0.0017574692	0.0022172949	-0.0004598257000000001	0.0004598257000000001
F-310Helix-d	0.0	0.0	0.0	0.0
F-310Helix-h	0.0	0.0	0.0	0.0
F-310Helix-l	0.0	0.0	0.0	0.0
F-310Helix-m	0.0	0.0	0.0	0.0
F-AlphaHelix-d	0.0	0.0	0.0	0.0
F-AlphaHelix-h	0.0078125	0.0066371681	0.0011753318999999998	0.0011753318999999998
F-AlphaHelix-l	0.0	0.0	0.0	0.0
F-AlphaHelix-m	0.0019157088	0.00069180885	0.00122389995	0.00122389995
F-Bridge-d	0.0	0.0	0.0	0.0
F-Bridge-h	0.0	0.0	0.0	0.0
F-Bridge-l	0.0	0.0	0.0	0.0
F-Bridge-m	0.0	0.0	0.0	0.0
F-Coil-d	0.0	0.0016460916500000001	-0.0016460916500000001	0.0016460916500000001
F-Coil-h	0.0	0.0008896797	-0.0008896797	0.0008896797
F-Coil-l	0.0	0.0	0.0	0.0
F-Coil-m	0.0	0.0	0.0	0.0
F-PiHelix-d	0	0.0	0.0	0.0
F-PiHelix-h	0.0	0.0	0.0	0.0
F-PiHelix-l	0	0.0	0.0	0.0
F-PiHelix-m	0.0	0.0	0.0	0.0
F-Strand-d	0.0	0.0	0.0	0.0
F-Strand-h	0.0035906643	0.0048309179	-0.0012402536000000004	0.0012402536000000004
F-Strand-l	0.0	0.0	0.0	0.0
F-Strand-m	0.0	0.0	0.0	0.0
F-Turn-d	0.0	0.0	0.0	0.0
F-Turn-h	0.0	0.0009119944000000001	-0.0009119944000000001	0.0009119944000000001
F-Turn-l	0.0	0.0	0.0	0.0
F-Turn-m	0.0	0.0	0.0	0.0
G-310Helix-d	0.0	0.0	0.0	0.0
G-310Helix-h	0.0	0.0	0.0	0.0
G-310Helix-l	0.0	0.0	0.0	0.0
G-310Helix-m	0.0	0.0	0.0	0.0
G-AlphaHelix-d	0.0	0.0	0.0	0.0
G-AlphaHelix-h	0.0041950708	0.00342661445	0.0007684563499999997	0.0007684563499999997
G-AlphaHelix-l	0.0	0.0	0.0	0.0
G-AlphaHelix-m	0.0015015015	0.0	0.0015015015	0.0015015015
G-Bridge-d	0.0	0.0	0.0	0.0
G-Bridge-h	0.0	0.0	0.0	0.0
G-Bridge-l	0.0	0.0	0.0	0.0
G-Bridge-m	0.0	0.0	0.0	0.0
G-Coil-d	0.0074441687	0.011085452700000002	-0.0036412840000000016	0.0036412840000000016
G-Coil-h	0.00243309	0.0034482759	-0.0010151859	0.0010151859
G-Coil-l	0.0012004802000000001	0.0011706176	2.9862600000000062e-05	2.9862600000000062e-05
G-Coil-m	0.0026809651	0.00263273415	4.823094999999991e-05	4.823094999999991e-05
G-PiHelix-d	0	0.0	0.0	0.0
G-PiHelix-h	0.0	0.0	0.0	0.0
G-PiHelix-l	0	0.0	0.0	0.0
G-PiHelix-m	0.0	0.0	0.0	0.0
G-Strand-d	0.0	0.0	0.0	0.0
G-Strand-h	0.0	0.0019685039000000002	-0.0019685039000000002	0.0019685039000000002
G-Strand-l	0.0	0.0	0.0	0.0
G-Strand-m	0.0	0.0	0.0	0.0
G-Turn-d	0.0	0.0009057978499999999	-0.0009057978499999999	0.0009057978499999999
G-Turn-h	0.0028901734	0.0040595399	-0.0011693665	0.0011693665
G-Turn-l	0.0013192612	0.0014114333000000002	-9.217210000000021e-05	9.217210000000021e-05
G-Turn-m	0.0037771483000000002	0.004308488500000001	-0.0005313402000000004	0.0005313402000000004
H-310Helix-d	0.0	0.0	0.0	0.0
H-310Helix-h	0.0	0.0	0.0	0.0
H-310Helix-l	0.0	0.0	0.0	0.0
H-310Helix-m	0.0	0.0	0.0	0.0
H-AlphaHelix-d	0.0	0.0	0.0	0.0
H-AlphaHelix-h	0.0034482759	0.0039350723	-0.0004867964	0.0004867964
H-AlphaHelix-l	0.0	0.0	0.0	0.0
H-AlphaHelix-m	0.0	0.0	0.0	0.0
H-Bridge-d	0.0	0.0	0.0	0.0
H-Bridge-h	0.0	0.0	0.0	0.0
H-Bridge-l	0.0	0.0	0.0	0.0
H-Bridge-m	0.0	0.0	0.0	0.0
H-Coil-d	0.0011655012	0.0019379918000000003	-0.0007724906000000002	0.0007724906000000002
H-Coil-h	0.0	0.0	0.0	0.0
H-Coil-l	0.0	0.0	0.0	0.0
H-Coil-m	0.0	0.0	0.0	0.0
H-PiHelix-d	0	0.0	0.0	0.0
H-PiHelix-h	0.0	0.0	0.0	0.0
H-PiHelix-l	0	0.0	0.0	0.0
H-PiHelix-m	0.0	0.0	0.0	0.0
H-Strand-d	0.0	0.0	0.0	0.0
H-Strand-h	0.0	0.00083091	-0.00083091	0.00083091
H-Strand-l	0.0	0.0	0.0	0.0
H-Strand-m	0.0	0.0	0.0	0.0
H-Turn-d	0.0	0.0	0.0	0.0
H-Turn-h	0.0	0.00079904435	-0.00079904435	0.00079904435
H-Turn-l	0.0	0.0	0.0	0.0
H-Turn-m	0.0	0.0	0.0	0.0
I-310Helix-d	0.0	0.0	0.0	0.0
I-310Helix-h	0.0	0.0	0.0	0.0
I-310Helix-l	0.0	0.0	0.0	0.0
I-310Helix-m	0.0	0.0	0.0	0.0
I-AlphaHelix-d	0.0	0.0	0.0	0.0
I-AlphaHelix-h	0.0103092784	0.0102739726	3.530579999999964e-05	3.530579999999964e-05
I-AlphaHelix-l	0.0	0.0	0.0	0.0
I-AlphaHelix-m	0.0028818444000000003	0.0019493177000000001	0.0009325267000000002	0.0009325267000000002
I-Bridge-d	0.0	0.0	0.0	0.0
I-Bridge-h	0.0	0.0	0.0	0.0
I-Bridge-l	0.0	0.0	0.0	0.0
I-Bridge-m	0.0	0.0	0.0	0.0
I-Coil-d	0.0	0.001814882	-0.001814882	0.001814882
I-Coil-h	0.0	0.0012117541	-0.0012117541	0.0012117541
I-Coil-l	0.0	0.0	0.0	0.0
I-Coil-m	0.0	0.0	0.0	0.0
I-PiHelix-d	0	0.0	0.0	0.0
I-PiHelix-h	0.0	0.0	0.0	0.0
I-PiHelix-l	0	0.0	0.0	0.0
I-PiHelix-m	0.0	0.0	0.0	0.0
I-Strand-d	0.0	0.0	0.0	0.0
I-Strand-h	0.0057581574	0.00771265025	-0.0019544928499999996	0.0019544928499999996
I-Strand-l	0.0	0.0	0.0	0.0
I-Strand-m	0.0	0.0	0.0	0.0
I-Turn-d	0.0	0.0	0.0	0.0
I-Turn-h	0.0	0.0	0.0	0.0
I-Turn-l	0.0	0.0	0.0	0.0
I-Turn-m	0.0	0.0	0.0	0.0
K-310Helix-d	0.0	0.0	0.0	0.0
K-310Helix-h	0.0	0.0	0.0	0.0
K-310Helix-l	0.0	0.0	0.0	0.0
K-310Helix-m	0.0	0.0	0.0	0.0
K-AlphaHelix-d	0.0	0.0	0.0	0.0
K-AlphaHelix-h	0.008583691000000001	0.01405002675	-0.005466335749999999	0.005466335749999999
K-AlphaHelix-l	0.0	0.0	0.0	0.0
K-AlphaHelix-m	0.0044642857	0.0044642857	0.0	0.0
K-Bridge-d	0.0	0.0	0.0	0.0
K-Bridge-h	0.0	0.0	0.0	0.0
K-Bridge-l	0.0	0.0	0.0	0.0
K-Bridge-m	0.0	0.0	0.0	0.0
K-Coil-d	0.0033840948	0.0060286394500000005	-0.0026445446500000004	0.0026445446500000004
K-Coil-h	0.0011261261000000001	0.00245800945	-0.00133188335	0.00133188335
K-Coil-l	0.0	0.00114351095	-0.00114351095	0.00114351095
K-Coil-m	0.0013037810000000002	0.0020320042	-0.0007282231999999999	0.0007282231999999999
K-PiHelix-d	0	0.0	0.0	0.0
K-PiHelix-h	0.0	0.0	0.0	0.0
K-PiHelix-l	0	0.0	0.0	0.0
K-PiHelix-m	0.0	0.0	0.0	0.0
K-Strand-d	0.0	0.0	0.0	0.0
K-Strand-h	0.0018841262000000001	0.0033726909	-0.0014885647	0.0014885647
K-Strand-l	0.0	0.0	0.0	0.0
K-Strand-m	0.0	0.0	0.0	0.0
K-Turn-d	0.0	0.0	0.0	0.0
K-Turn-h	0.0014430014	0.0025188917	-0.0010758902999999998	0.0010758902999999998
K-Turn-l	0.0	0.0	0.0	0.0
K-Turn-m	0.0013992537	0.0021413276	-0.0007420738999999999	0.0007420738999999999
L-310Helix-d	0.0	0.0	0.0	0.0
L-310Helix-h	0.0	0.0	0.0	0.0
L-310Helix-l	0.0	0.0	0.0	0.0
L-310Helix-m	0.0	0.0	0.0	0.0
L-AlphaHelix-d	0.0	0.0	0.0	0.0
L-AlphaHelix-h	0.0278293135	0.02551502645	0.0023142870500000023	0.0023142870500000023
L-AlphaHelix-l	0.0013550136	0.0	0.0013550136	0.0013550136
L-AlphaHelix-m	0.0093896714	0.006185567	0.0032041044000000003	0.0032041044000000003
L-Bridge-d	0.0	0.0	0.0	0.0
L-Bridge-h	0.0	0.0	0.0	0.0
L-Bridge-l	0.0	0.0	0.0	0.0
L-Bridge-m	0.0	0.0	0.0	0.0
L-Coil-d	0.0057142857	0.0068618496	-0.0011475638999999998	0.0011475638999999998
L-Coil-h	0.0026595745000000002	0.0029325513	-0.0002729767999999997	0.0002729767999999997
L-Coil-l	0.0	0.000486618	-0.000486618	0.000486618
L-Coil-m	0.0017660044	0.0017137973499999999	5.2207050000000095e-05	5.2207050000000095e-05
L-PiHelix-d	0	0.0	0.0	0.0
L-PiHelix-h	0.0	0.0	0.0	0.0
L-PiHelix-l	0.0	0.0	0.0	0.0
L-PiHelix-m	0.0	0.0	0.0	0.0
L-Strand-d	0.0	0.0	0.0	0.0
L-Strand-h	0.0064308682	0.0092059961	-0.0027751279000000004	0.0027751279000000004
L-Strand-l	0.0	0.0	0.0	0.0
L-Strand-m	0.0	0.0	0.0	0.0
L-Turn-d	0.0	0.0	0.0	0.0
L-Turn-h	0.0019920319	0.00250313285	-0.0005111009500000001	0.0005111009500000001
L-Turn-l	0.0	0.0	0.0	0.0
L-Turn-m	0.0011961722	0.0013577739	-0.00016160169999999995	0.00016160169999999995
M-310Helix-d	0.0	0.0	0.0	0.0
M-310Helix-h	0.0	0.0	0.0	0.0
M-310Helix-l	0.0	0.0	0.0	0.0
M-310Helix-m	0.0	0.0	0.0	0.0
M-AlphaHelix-d	0.0	0.0	0.0	0.0
M-AlphaHelix-h	0.0045351474	0.004576659	-4.1511600000000357e-05	4.1511600000000357e-05
M-AlphaHelix-l	0.0	0.0	0.0	0.0
M-AlphaHelix-m	0.0014513788	0.0012019300500000002	0.0002494487499999998	0.0002494487499999998
M-Bridge-d	0.0	0.0	0.0	0.0
M-Bridge-h	0.0	0.0	0.0	0.0
M-Bridge-l	0.0	0.0	0.0	0.0
M-Bridge-m	0.0	0.0	0.0	0.0
M-Coil-d	0.0031847134	0.0032467532000000003	-6.203980000000012e-05	6.203980000000012e-05
M-Coil-h	0.0	0.0	0.0	0.0
M-Coil-l	0.0	0.0	0.0	0.0
M-Coil-m	0.0	0.0	0.0	0.0
M-PiHelix-d	0	0.0	0.0	0.0
M-PiHelix-h	0.0	0.0	0.0	0.0
M-PiHelix-l	0	0.0	0.0	0.0
M-PiHelix-m	0.0	0.0	0.0	0.0
M-Strand-d	0.0	0.0	0.0	0.0
M-Strand-h	0.0	0.0008250825	-0.0008250825	0.0008250825
M-Strand-l	0.0	0.0	0.0	0.0
M-Strand-m	0.0	0.0	0.0	0.0
M-Turn-d	0.0	0.0	0.0	0.0
M-Turn-h	0.0	0.0	0.0	0.0
M-Turn-l	0.0	0.0	0.0	0.0
M-Turn-m	0.0	0.0	0.0	0.0
N-310Helix-d	0.0	0.0	0.0	0.0
N-310Helix-h	0.0	0.0	0.0	0.0
N-310Helix-l	0.0	0.0	0.0	0.0
N-310Helix-m	0.0	0.0	0.0	0.0
N-AlphaHelix-d	0.0	0.0	0.0	0.0
N-AlphaHelix-h	0.0043668122	0.0046296296	-0.00026281739999999953	0.00026281739999999953
N-AlphaHelix-l	0.0	0.0	0.0	0.0
N-AlphaHelix-m	0.0013605442	0.0013386881	2.1856100000000036e-05	2.1856100000000036e-05
N-Bridge-d	0.0	0.0	0.0	0.0
N-Bridge-h	0.0	0.0	0.0	0.0
N-Bridge-l	0.0	0.0	0.0	0.0
N-Bridge-m	0.0	0.0	0.0	0.0
N-Coil-d	0.0023174971	0.0031982979	-0.0008808008	0.0008808008
N-Coil-h	0.0010075567	0.0015151515000000001	-0.0005075948000000002	0.0005075948000000002
N-Coil-l	0.0	0.0	0.0	0.0
N-Coil-m	0.0	0.0	0.0	0.0
N-PiHelix-d	0	0.0	0.0	0.0
N-PiHelix-h	0.0	0.0	0.0	0.0
N-PiHelix-l	0.0	0.0	0.0	0.0
N-PiHelix-m	0.0	0.0	0.0	0.0
N-Strand-d	0.0	0.0	0.0	0.0
N-Strand-h	0.0	0.0	0.0	0.0
N-Strand-l	0.0	0.0	0.0	0.0
N-Strand-m	0.0	0.0	0.0	0.0
N-Turn-d	0.0	0.0	0.0	0.0
N-Turn-h	0.0019920319	0.00281558015	-0.0008235482500000002	0.0008235482500000002
N-Turn-l	0.0	0.0	0.0	0.0
N-Turn-m	0.0015948963	0.00182648555	-0.00023158925	0.00023158925
P-310Helix-d	0.0	0.0	0.0	0.0
P-310Helix-h	0.0	0.0	0.0	0.0
P-310Helix-l	0.0	0.0	0.0	0.0
P-310Helix-m	0.0	0.0	0.0	0.0
P-AlphaHelix-d	0.0	0.0	0.0	0.0
P-AlphaHelix-h	0.0020242915000000003	0.0018467236500000002	0.00017756785000000008	0.00017756785000000008
P-AlphaHelix-l	0.0	0.0	0.0	0.0
P-AlphaHelix-m	0.0	0.0	0.0	0.0
P-Bridge-d	0.0	0.0	0.0	0.0
P-Bridge-h	0.0	0.0	0.0	0.0
P-Bridge-l	0.0	0.0	0.0	0.0
P-Bridge-m	0.0	0.0	0.0	0.0
P-Coil-d	0.0079575597	0.011147238850000001	-0.003189679150000001	0.003189679150000001
P-Coil-h	0.0030120482000000003	0.0036900369	-0.0006779886999999998	0.0006779886999999998
P-Coil-l	0.0027700831	0.0025706941	0.0001993889999999999	0.0001993889999999999
P-Coil-m	0.0030549898	0.0029069767	0.00014801309999999982	0.00014801309999999982
P-PiHelix-d	0	0.0	0.0	0.0
P-PiHelix-h	0.0	0.0	0.0	0.0
P-PiHelix-l	0	0.0	0.0	0.0
P-PiHelix-m	0	0.0	0.0	0.0
P-Strand-d	0.0	0.0	0.0	0.0
P-Strand-h	0.0	0.0	0.0	0.0
P-Strand-l	0.0	0.0	0.0	0.0
P-Strand-m	0.0	0.0	0.0	0.0
P-Turn-d	0.0	0.0	0.0	0.0
P-Turn-h	0.0027624309	0.0036150030000000003	-0.0008525721000000003	0.0008525721000000003
P-Turn-l	0.0	0.0	0.0	0.0
P-Turn-m	0.0024630542	0.0024271845	3.5869700000000244e-05	3.5869700000000244e-05
Q-310Helix-d	0.0	0.0	0.0	0.0
Q-310Helix-h	0.0	0.0	0.0	0.0
Q-310Helix-l	0.0	0.0	0.0	0.0
Q-310Helix-m	0.0	0.0	0.0	0.0
Q-AlphaHelix-d	0.0	0.0	0.0	0.0
Q-AlphaHelix-h	0.0078973346	0.0102040816	-0.0023067469999999996	0.0023067469999999996
Q-AlphaHelix-l	0.0	0.0	0.0	0.0
Q-AlphaHelix-m	0.0033955857000000002	0.0035560092	-0.00016042349999999955	0.00016042349999999955
Q-Bridge-d	0.0	0.0	0.0	0.0
Q-Bridge-h	0.0	0.0	0.0	0.0
Q-Bridge-l	0.0	0.0	0.0	0.0
Q-Bridge-m	0.0	0.0	0.0	0.0
Q-Coil-d	0.0035460993	0.0051813472	-0.0016352479000000001	0.0016352479000000001
Q-Coil-h	0.0	0.0005966596	-0.0005966596	0.0005966596
Q-Coil-l	0.0	0.0	0.0	0.0
Q-Coil-m	0.0	0.0	0.0	0.0
Q-PiHelix-d	0	0.0	0.0	0.0
Q-PiHelix-h	0.0	0.0	0.0	0.0
Q-PiHelix-l	0	0.0	0.0	0.0
Q-PiHelix-m	0.0	0.0	0.0	0.0
Q-Strand-d	0.0	0.0	0.0	0.0
Q-Strand-h	0.0	0.0014571950500000001	-0.0014571950500000001	0.0014571950500000001
Q-Strand-l	0.0	0.0	0.0	0.0
Q-Strand-m	0.0	0.0	0.0	0.0
Q-Turn-d	0.0	0.0	0.0	0.0
Q-Turn-h	0.0	0.0005688284000000001	-0.0005688284000000001	0.0005688284000000001
Q-Turn-l	0.0	0.0	0.0	0.0
Q-Turn-m	0.0	0.0	0.0	0.0
R-310Helix-d	0.0	0.0	0.0	0.0
R-310Helix-h	0.0	0.0	0.0	0.0
R-310Helix-l	0.0	0.0	0.0	0.0
R-310Helix-m	0.0	0.0	0.0	0.0
R-AlphaHelix-d	0.0	0.0	0.0	0.0
R-AlphaHelix-h	0.009345794400000001	0.0119760479	-0.002630253499999999	0.002630253499999999
R-AlphaHelix-l	0.0	0.0	0.0	0.0
R-AlphaHelix-m	0.0044742729	0.0039292731	0.0005449998000000003	0.0005449998000000003
R-Bridge-d	0.0	0.0	0.0	0.0
R-Bridge-h	0.0	0.0	0.0	0.0
R-Bridge-l	0.0	0.0	0.0	0.0
R-Bridge-m	0.0	0.0	0.0	0.0
R-Coil-d	0.0043478261	0.00638433735	-0.0020365112499999994	0.0020365112499999994
R-Coil-h	0.0010526316	0.0019685039000000002	-0.0009158723000000002	0.0009158723000000002
R-Coil-l	0.0	0.0	0.0	0.0
R-Coil-m	0.0011614402	0.00128164375	-0.00012020355000000012	0.00012020355000000012
R-PiHelix-d	0	0.0	0.0	0.0
R-PiHelix-h	0.0	0.0	0.0	0.0
R-PiHelix-l	0	0.0	0.0	0.0
R-PiHelix-m	0.0	0.0	0.0	0.0
R-Strand-d	0.0	0.0	0.0	0.0
R-Strand-h	0.0019011407	0.0028985507	-0.00099741	0.00099741
R-Strand-l	0.0	0.0	0.0	0.0
R-Strand-m	0.0	0.0	0.0	0.0
R-Turn-d	0.0	0.0	0.0	0.0
R-Turn-h	0.0010952903	0.0018700364	-0.0007747461	0.0007747461
R-Turn-l	0.0	0.0	0.0	0.0
R-Turn-m	0.0008467401	0.00132100625	-0.00047426615000000004	0.00047426615000000004
S-310Helix-d	0.0	0.0	0.0	0.0
S-310Helix-h	0.0	0.0	0.0	0.0
S-310Helix-l	0.0	0.0	0.0	0.0
S-310Helix-m	0.0	0.0	0.0	0.0
S-AlphaHelix-d	0.0	0.0	0.0	0.0
S-AlphaHelix-h	0.008937437900000001	0.0081726743	0.000764763600000001	0.000764763600000001
S-AlphaHelix-l	0.0	0.0	0.0	0.0
S-AlphaHelix-m	0.0043290043000000005	0.003257329	0.0010716753000000003	0.0010716753000000003
S-Bridge-d	0.0	0.0	0.0	0.0
S-Bridge-h	0.0	0.0	0.0	0.0
S-Bridge-l	0.0	0.0	0.0	0.0
S-Bridge-m	0.0	0.0	0.0	0.0
S-Coil-d	0.0097087379	0.014860686800000002	-0.0051519489000000016	0.0051519489000000016
S-Coil-h	0.003164557	0.0031249999999999997	3.9557000000000394e-05	3.9557000000000394e-05
S-Coil-l	0.0020080321	0.001490313	0.0005177190999999999	0.0005177190999999999
S-Coil-m	0.0028571429	0.00243309	0.0004240528999999997	0.0004240528999999997
S-PiHelix-d	0	0.0	0.0	0.0
S-PiHelix-h	0.0	0.0	0.0	0.0
S-PiHelix-l	0	0.0	0.0	0.0
S-PiHelix-m	0.0	0.0	0.0	0.0
S-Strand-d	0.0	0.0	0.0	0.0
S-Strand-h	0.0025773196	0.0025157233	6.15962999999998e-05	6.15962999999998e-05
S-Strand-l	0.0	0.0	0.0	0.0
S-Strand-m	0.0	0.0	0.0	0.0
S-Turn-d	0.0014577259	0.0017756733999999999	-0.0003179474999999998	0.0003179474999999998
S-Turn-h	0.0023148148	0.00280767495	-0.0004928601500000002	0.0004928601500000002
S-Turn-l	0.0012787724	0.0011242303	0.00015454209999999995	0.00015454209999999995
S-Turn-m	0.0024752475	0.0024449878000000003	3.0259699999999733e-05	3.0259699999999733e-05
T-310Helix-d	0.0	0.0	0.0	0.0
T-310Helix-h	0.0	0.0	0.0	0.0
T-310Helix-l	0.0	0.0	0.0	0.0
T-310Helix-m	0.0	0.0	0.0	0.0
T-AlphaHelix-d	0.0	0.0	0.0	0.0
T-AlphaHelix-h	0.0071428571	0.0064620355	0.0006808216000000001	0.0006808216000000001
T-AlphaHelix-l	0.0	0.0	0.0	0.0
T-AlphaHelix-m	0.0026954178	0.0017985612	0.0008968566000000001	0.0008968566000000001
T-Bridge-d	0.0	0.0	0.0	0.0
T-Bridge-h	0.0	0.0	0.0	0.0
T-Bridge-l	0.0	0.0	0.0	0.0
T-Bridge-m	0.0	0.0	0.0	0.0
T-Coil-d	0.0047169811	0.006703919	-0.0019869379	0.0019869379
T-Coil-h	0.0020703934	0.0025773196	-0.0005069262000000001	0.0005069262000000001
T-Coil-l	0.0	0.0	0.0	0.0
T-Coil-m	0.0014641288000000001	0.0015298321	-6.570329999999996e-05	6.570329999999996e-05
T-PiHelix-d	0	0.0	0.0	0.0
T-PiHelix-h	0.0	0.0	0.0	0.0
T-PiHelix-l	0	0.0	0.0	0.0
T-PiHelix-m	0.0	0.0	0.0	0.0
T-Strand-d	0.0	0.0	0.0	0.0
T-Strand-h	0.0029411765	0.00360036295	-0.0006591864499999999	0.0006591864499999999
T-Strand-l	0.0	0.0	0.0	0.0
T-Strand-m	0.0	0.0	0.0	0.0
T-Turn-d	0.0	0.0	0.0	0.0
T-Turn-h	0.0014245014	0.0019212313500000001	-0.0004967299500000001	0.0004967299500000001
T-Turn-l	0.0	0.0	0.0	0.0
T-Turn-m	0.0	0.0011627923	-0.0011627923	0.0011627923
V-310Helix-d	0.0	0.0	0.0	0.0
V-310Helix-h	0.0	0.0	0.0	0.0
V-310Helix-l	0.0	0.0	0.0	0.0
V-310Helix-m	0.0	0.0	0.0	0.0
V-AlphaHelix-d	0.0	0.0	0.0	0.0
V-AlphaHelix-h	0.012345679	0.0108962144	0.0014494646000000003	0.0014494646000000003
V-AlphaHelix-l	0.0	0.0	0.0	0.0
V-AlphaHelix-m	0.0034572169000000002	0.002173913	0.0012833039000000003	0.0012833039000000003
V-Bridge-d	0.0	0.0	0.0	0.0
V-Bridge-h	0.0	0.0	0.0	0.0
V-Bridge-l	0.0	0.0	0.0	0.0
V-Bridge-m	0.0	0.0	0.0	0.0
V-Coil-d	0.0036363636000000003	0.0051435929000000005	-0.0015072293000000002	0.0015072293000000002
V-Coil-h	0.0010799136	0.0019569472	-0.0008770336000000001	0.0008770336000000001
V-Coil-l	0.0	0.0	0.0	0.0
V-Coil-m	0.0	0.00096385565	-0.00096385565	0.00096385565
V-PiHelix-d	0	0.0	0.0	0.0
V-PiHelix-h	0.0	0.0	0.0	0.0
V-PiHelix-l	0	0.0	0.0	0.0
V-PiHelix-m	0.0	0.0	0.0	0.0
V-Strand-d	0.0	0.0	0.0	0.0
V-Strand-h	0.0070838253	0.0109803989	-0.0038965736000000006	0.0038965736000000006
V-Strand-l	0.0	0.0	0.0	0.0
V-Strand-m	0.0	0.0	0.0	0.0
V-Turn-d	0.0	0.0	0.0	0.0
V-Turn-h	0.0	0.0014662757	-0.0014662757	0.0014662757
V-Turn-l	0.0	0.0	0.0	0.0
V-Turn-m	0.0	0.0	0.0	0.0
W-310Helix-d	0.0	0.0	0.0	0.0
W-310Helix-h	0.0	0.0	0.0	0.0
W-310Helix-l	0.0	0.0	0.0	0.0
W-310Helix-m	0.0	0.0	0.0	0.0
W-AlphaHelix-d	0.0	0.0	0.0	0.0
W-AlphaHelix-h	0.0020790021	0.0016420361	0.000436966	0.000436966
W-AlphaHelix-l	0.0	0.0	0.0	0.0
W-AlphaHelix-m	0.0	0.0	0.0	0.0
W-Bridge-d	0.0	0.0	0.0	0.0
W-Bridge-h	0.0	0.0	0.0	0.0
W-Bridge-l	0.0	0.0	0.0	0.0
W-Bridge-m	0.0	0.0	0.0	0.0
W-Coil-d	0.0	0.0	0.0	0.0
W-Coil-h	0.0	0.0	0.0	0.0
W-Coil-l	0.0	0.0	0.0	0.0
W-Coil-m	0.0	0.0	0.0	0.0
W-PiHelix-d	0	0.0	0.0	0.0
W-PiHelix-h	0.0	0.0	0.0	0.0
W-PiHelix-l	0	0.0	0.0	0.0
W-PiHelix-m	0	0.0	0.0	0.0
W-Strand-d	0.0	0.0	0.0	0.0
W-Strand-h	0.0	0.0	0.0	0.0
W-Strand-l	0.0	0.0	0.0	0.0
W-Strand-m	0.0	0.0	0.0	0.0
W-Turn-d	0.0	0.0	0.0	0.0
W-Turn-h	0.0	0.0	0.0	0.0
W-Turn-l	0.0	0.0	0.0	0.0
W-Turn-m	0.0	0.0	0.0	0.0
Y-310Helix-d	0.0	0.0	0.0	0.0
Y-310Helix-h	0.0	0.0	0.0	0.0
Y-310Helix-l	0.0	0.0	0.0	0.0
Y-310Helix-m	0.0	0.0	0.0	0.0
Y-AlphaHelix-d	0.0	0.0	0.0	0.0
Y-AlphaHelix-h	0.0053763441	0.0052493438	0.00012700030000000005	0.00012700030000000005
Y-AlphaHelix-l	0.0	0.0	0.0	0.0
Y-AlphaHelix-m	0.0010515247	0.0	0.0010515247	0.0010515247
Y-Bridge-d	0.0	0.0	0.0	0.0
Y-Bridge-h	0.0	0.0	0.0	0.0
Y-Bridge-l	0.0	0.0	0.0	0.0
Y-Bridge-m	0.0	0.0	0.0	0.0
Y-Coil-d	0.0	0.0	0.0	0.0
Y-Coil-h	0.0	0.0	0.0	0.0
Y-Coil-l	0.0	0.0	0.0	0.0
Y-Coil-m	0.0	0.0	0.0	0.0
Y-PiHelix-d	0	0.0	0.0	0.0
Y-PiHelix-h	0.0	0.0	0.0	0.0
Y-PiHelix-l	0	0.0	0.0	0.0
Y-PiHelix-m	0.0	0.0	0.0	0.0
Y-Strand-d	0.0	0.0	0.0	0.0
Y-Strand-h	0.0025020851000000003	0.00328227965	-0.0007801945499999997	0.0007801945499999997
Y-Strand-l	0.0	0.0	0.0	0.0
Y-Strand-m	0.0	0.0	0.0	0.0
Y-Turn-d	0.0	0.0	0.0	0.0
Y-Turn-h	0.0	0.0	0.0	0.0
Y-Turn-l	0.0	0.0	0.0	0.0
Y-Turn-m	0.0	0.0	0.0	0.0
A,0A	0.0040584416000000005	0.004545454500000001	-0.0004870129000000001	0.0004870129000000001
A,0C	0.0024793388	0.0019565217	0.0005228171000000001	0.0005228171000000001
A,0D	0.0052366345	0.006265998950000001	-0.0010293644500000004	0.0010293644500000004
A,0E	0.007338308500000001	0.0092425384	-0.0019042298999999993	0.0019042298999999993
A,0F	0.0043604651000000005	0.0038298927000000003	0.0005305724000000001	0.0005305724000000001
A,0G	0.007234042600000001	0.007590247100000001	-0.0003562045000000003	0.0003562045000000003
A,0H	0.0028074866000000003	0.0028305104500000004	-2.3023850000000127e-05	2.3023850000000127e-05
A,0I	0.0049520767	0.0049021999	4.9876800000000186e-05	4.9876800000000186e-05
A,0K	0.0058501684	0.0080110497	-0.0021608812999999996	0.0021608812999999996
A,0L	0.0122881356	0.0112300974	0.0010580382	0.0010580382
A,0M	0.0025951557000000003	0.0026038448000000004	-8.689100000000127e-06	8.689100000000127e-06
A,0N	0.0038321168000000003	0.0041794346	-0.00034731780000000004	0.00034731780000000004
A,0P	0.0061606161	0.00661369495	-0.00045307885000000006	0.00045307885000000006
A,0Q	0.0050359712	0.00573980735	-0.0007038361499999996	0.0007038361499999996
A,0R	0.006185567	0.0070138448	-0.0008282777999999999	0.0008282777999999999
A,0S	0.0093949045	0.009357915349999999	3.698915000000143e-05	3.698915000000143e-05
A,0T	0.00625	0.0062119669	3.8033100000000285e-05	3.8033100000000285e-05
A,0V	0.007464788700000001	0.0073026755	0.00016211320000000026	0.00016211320000000026
A,0W	0.0012578616	0.001	0.00025786160000000006	0.00025786160000000006
A,0Y	0.0031767956000000003	0.0028846154000000002	0.0002921802	0.0002921802
A,20A	0.0038047974	0.00416988665	-0.00036508925000000017	0.00036508925000000017
A,20C	0.0024492234	0.0019607843000000002	0.0004884390999999998	0.0004884390999999998
A,20D	0.0053571429	0.006410256400000001	-0.0010531135000000002	0.0010531135000000002
A,20E	0.0072944297000000005	0.00921178905	-0.00191735935	0.00191735935
A,20F	0.004461181900000001	0.004032871800000001	0.0004283100999999999	0.0004283100999999999
A,20G	0.0070093458	0.007368587550000001	-0.0003592417500000002	0.0003592417500000002
A,20H	0.0028393966000000003	0.0028985507	-5.9154099999999665e-05	5.9154099999999665e-05
A,20I	0.0050505051	0.0050561798	-5.674700000000456e-06	5.674700000000456e-06
A,20K	0.0059405941	0.008100176800000001	-0.002159582700000001	0.002159582700000001
A,20L	0.0119148936	0.0112615269	0.0006533666999999996	0.0006533666999999996
A,20M	0.0025100402	0.0025573446000000002	-4.730440000000032e-05	4.730440000000032e-05
A,20N	0.0039568345	0.004256249	-0.0002994145000000002	0.0002994145000000002
A,20P	0.006122449	0.0065869587	-0.0004645096999999999	0.0004645096999999999
A,20Q	0.0049919485	0.005696202500000001	-0.0007042540000000005	0.0007042540000000005
A,20R	0.0060855263000000005	0.00694757625	-0.0008620499499999998	0.0008620499499999998
A,20S	0.0092948718	0.00925211415	4.2757649999999175e-05	4.2757649999999175e-05
A,20T	0.0061728395	0.0062121212	-3.928170000000019e-05	3.928170000000019e-05
A,20V	0.0073232323	0.007281240600000001	4.199169999999971e-05	4.199169999999971e-05
A,20W	0.0012711864	0.0010294371999999999	0.00024174920000000016	0.00024174920000000016
A,20Y	0.0032407407	0.0029882766	0.0002524641	0.0002524641
A,40A	0.0034974093	0.00391624855	-0.00041883925000000015	0.00041883925000000015
A,40C	0.0023255814	0.0019075883	0.0004179930999999998	0.0004179930999999998
A,40D	0.005015674	0.0060927571	-0.0010770831	0.0010770831
A,40E	0.0067625899	0.0087562372	-0.001993647299999999	0.001993647299999999
A,40F	0.0042168675	0.0038924165000000003	0.00032445099999999947	0.00032445099999999947
A,40G	0.0065416667000000005	0.0069908261	-0.00044915939999999946	0.00044915939999999946
A,40H	0.0026946108	0.00274961175	-5.5000950000000035e-05	5.5000950000000035e-05
A,40I	0.0047697368	0.0048486861	-7.89492999999997e-05	7.89492999999997e-05
A,40K	0.0055668016	0.0077956435	-0.0022288419000000004	0.0022288419000000004
A,40L	0.0112770013	0.0106605737	0.0006164276000000003	0.0006164276000000003
A,40M	0.0023593466000000002	0.0024347609	-7.541429999999988e-05	7.541429999999988e-05
A,40N	0.0037356322	0.00409929425	-0.00036366204999999964	0.00036366204999999964
A,40P	0.0056851312000000005	0.00613745435	-0.00045232314999999954	0.00045232314999999954
A,40Q	0.0046551724	0.005399061	-0.0007438886	0.0007438886
A,40R	0.005679702	0.0065339934	-0.0008542914000000002	0.0008542914000000002
A,40S	0.0086638831	0.0087825729	-0.00011868980000000022	0.00011868980000000022
A,40T	0.0058333333	0.0058675545	-3.4221200000000146e-05	3.4221200000000146e-05
A,40V	0.0068825911	0.0068801704	2.4207000000001783e-06	2.4207000000001783e-06
A,40W	0.0011752137	0.000973631	0.00020158270000000009	0.00020158270000000009
A,40Y	0.0030612245	0.002853598	0.0002076265	0.0002076265
A,60A	0.0032683983	0.0036363636000000003	-0.00036796530000000015	0.00036796530000000015
A,60C	0.0021631644	0.0018143698	0.00034879460000000013	0.00034879460000000013
A,60D	0.0046683047000000005	0.0057692308000000005	-0.0011009261	0.0011009261
A,60E	0.0063706564	0.0083333333	-0.0019626769000000007	0.0019626769000000007
A,60F	0.0039215686000000005	0.0035885167	0.0003330519000000003	0.0003330519000000003
A,60G	0.0059957173	0.0064725153	-0.0004767980000000005	0.0004767980000000005
A,60H	0.0025672372	0.00263444545	-6.720824999999989e-05	6.720824999999989e-05
A,60I	0.0044619423000000005	0.0045601581	-9.821579999999986e-05	9.821579999999986e-05
A,60K	0.0052572707	0.0072959315	-0.0020386607999999997	0.0020386607999999997
A,60L	0.0105964467	0.01007255905	0.0005238876499999989	0.0005238876499999989
A,60M	0.0022237197	0.0022988506	-7.513089999999995e-05	7.513089999999995e-05
A,60N	0.00356049	0.0038666667	-0.00030617670000000026	0.00030617670000000026
A,60P	0.005218855200000001	0.00581842785	-0.0005995726499999996	0.0005995726499999996
A,60Q	0.0043283582	0.0050699631500000005	-0.0007416049500000004	0.0007416049500000004
A,60R	0.0053243574	0.00620976375	-0.0008854063499999995	0.0008854063499999995
A,60S	0.008044164000000001	0.00820035085	-0.00015618684999999834	0.00015618684999999834
A,60T	0.0054577465	0.005545286500000001	-8.754000000000053e-05	8.754000000000053e-05
A,60V	0.0063926941000000004	0.006462703550000001	-7.000945000000015e-05	7.000945000000015e-05
A,60W	0.0010869565	0.0009116562000000001	0.00017530029999999986	0.00017530029999999986
A,60Y	0.0028333333	0.0026995064	0.00013382689999999996	0.00013382689999999996
C,0C	0.00040540540000000004	0.00024123515000000001	0.00016417025000000003	0.00016417025000000003
C,0D	0.0016260163	0.00155052115	7.549514999999991e-05	7.549514999999991e-05
C,0E	0.0021003501	0.002173913	-7.356289999999998e-05	7.356289999999998e-05
C,0F	0.0015037594	0.00105780145	0.00044595794999999997	0.00044595794999999997
C,0G	0.0023054755	0.0018518519000000002	0.0004536236	0.0004536236
C,0H	0.0009413068	0.0007317073000000001	0.00020959949999999994	0.00020959949999999994
C,0I	0.001659751	0.0013107387000000001	0.0003490123	0.0003490123
C,0K	0.0018382353	0.0018935716500000001	-5.533635000000013e-05	5.533635000000013e-05
C,0L	0.0040078844	0.0028047453500000003	0.0012031390499999996	0.0012031390499999996
C,0M	0.0007731959	0.00060377395	0.00016942195	0.00016942195
C,0N	0.0012658228	0.0010526316	0.0002131912	0.0002131912
C,0P	0.0019624573	0.0015262696	0.0004361877	0.0004361877
C,0Q	0.0015151515000000001	0.0013233904	0.00019176110000000018	0.00019176110000000018
C,0R	0.0019179894	0.0016431925	0.0002747969	0.0002747969
C,0S	0.0030275229000000002	0.0022195060500000002	0.00080801685	0.00080801685
C,0T	0.002	0.0014957265000000001	0.0005042734999999999	0.0005042734999999999
C,0V	0.0024210526	0.0018181818000000001	0.0006028708	0.0006028708
C,0W	0.00041152260000000004	0.0002489111	0.0001626115	0.0001626115
C,0Y	0.0010998308	0.0007661031	0.00033372770000000005	0.00033372770000000005
C,20C	0.0003810976	0.0002275267	0.0001535709	0.0001535709
C,20D	0.0016166282	0.0015306122	8.601599999999996e-05	8.601599999999996e-05
C,20E	0.0021367521	0.0022072535	-7.050139999999986e-05	7.050139999999986e-05
C,20F	0.0014836795	0.0010365679	0.0004471116	0.0004471116
C,20G	0.0022653722	0.0018115942	0.00045377799999999995	0.00045377799999999995
C,20H	0.0008849558	0.0007082153	0.00017674050000000005	0.00017674050000000005
C,20I	0.001663586	0.00134021405	0.00032337195000000014	0.00032337195000000014
C,20K	0.0017972350000000001	0.00196229025	-0.00016505524999999997	0.00016505524999999997
C,20L	0.0038787879	0.00276907925	0.00110970865	0.00110970865
C,20M	0.0007692308	0.0006104799	0.00015875090000000002	0.00015875090000000002
C,20N	0.0012704918	0.0010514155000000002	0.0002190762999999998	0.0002190762999999998
C,20P	0.0019408503000000001	0.0015748031	0.00036604720000000006	0.00036604720000000006
C,20Q	0.0015068493	0.0013787137500000002	0.0001281355499999999	0.0001281355499999999
C,20R	0.0018675722000000001	0.0016580313	0.00020954090000000012	0.00020954090000000012
C,20S	0.0029745042000000003	0.00219488925	0.0007796149500000002	0.0007796149500000002
C,20T	0.0019630485	0.0014907842999999999	0.0004722642000000001	0.0004722642000000001
C,20V	0.0023809524	0.0017857143	0.0005952381000000001	0.0005952381000000001
C,20W	0.00041322310000000003	0.0002525253	0.0001606978	0.0001606978
C,20Y	0.0010606061	0.00077614225	0.00028446384999999995	0.00028446384999999995
C,40C	0.0003294893	0.0002027076	0.0001267817	0.0001267817
C,40D	0.0015350877	0.0014472655	8.782220000000006e-05	8.782220000000006e-05
C,40E	0.0020179372	0.0021231862	-0.00010524899999999997	0.00010524899999999997
C,40F	0.0013648772	0.0009749304000000001	0.0003899468	0.0003899468
C,40G	0.0020884521000000002	0.0017094017	0.00037905040000000027	0.00037905040000000027
C,40H	0.0008454106	0.0006625619	0.00018284870000000002	0.00018284870000000002
C,40I	0.0015587530000000002	0.0012170213499999999	0.0003417316500000003	0.0003417316500000003
C,40K	0.0018037518	0.0018694825000000002	-6.57307000000002e-05	6.57307000000002e-05
C,40L	0.0036193029000000003	0.0025974026	0.0010219003000000002	0.0010219003000000002
C,40M	0.0007328072	0.0005824961000000001	0.0001503110999999999	0.0001503110999999999
C,40N	0.0011976048	0.0009832523	0.00021435249999999986	0.00021435249999999986
C,40P	0.0018783542000000001	0.0014705882	0.00040776600000000016	0.00040776600000000016
C,40Q	0.0014354067	0.0012752551	0.00016015160000000007	0.00016015160000000007
C,40R	0.0018372093000000001	0.00155151835	0.0002856909500000002	0.0002856909500000002
C,40S	0.0027820711	0.00207149585	0.00071057525	0.00071057525
C,40T	0.0018342391000000001	0.00140071115	0.00043352795000000006	0.00043352795000000006
C,40V	0.0022026432000000003	0.0016927674	0.0005098758000000002	0.0005098758000000002
C,40W	0.0003776435	0.00022892485	0.00014871865	0.00014871865
C,40Y	0.000990753	0.0007088209000000001	0.00028193209999999996	0.00028193209999999996
C,60C	0.00030800820000000004	0.0001785714	0.00012943680000000003	0.00012943680000000003
C,60D	0.0014223195	0.00139347585	2.8843649999999972e-05	2.8843649999999972e-05
C,60E	0.0018518519000000002	0.0019651192500000003	-0.00011326735000000013	0.00011326735000000013
C,60F	0.00125	0.0009009009	0.0003490991	0.0003490991
C,60G	0.0019417476000000002	0.00157693345	0.00036481415000000025	0.00036481415000000025
C,60H	0.00078125	0.0006205674000000001	0.00016068259999999998	0.00016068259999999998
C,60I	0.0014220705	0.0011473842499999999	0.0002746862500000002	0.0002746862500000002
C,60K	0.0016061453000000001	0.00172983175	-0.00012368644999999996	0.00012368644999999996
C,60L	0.0033959538	0.0024526483000000005	0.0009433054999999995	0.0009433054999999995
C,60M	0.0006889764	0.0005451713	0.00014380510000000003	0.00014380510000000003
C,60N	0.0010810811	0.0009117812	0.00016929990000000002	0.00016929990000000002
C,60P	0.0017036450000000002	0.0014015104	0.0003021346000000001	0.0003021346000000001
C,60Q	0.0013250883	0.00119408735	0.00013100094999999993	0.00013100094999999993
C,60R	0.0016476553000000001	0.00146540795	0.00018224735000000008	0.00018224735000000008
C,60S	0.0026143791	0.00197758075	0.00063679835	0.00063679835
C,60T	0.0017241379	0.00132934545	0.0003947924500000001	0.0003947924500000001
C,60V	0.0020584329	0.00156340525	0.0004950276500000001	0.0004950276500000001
C,60W	0.0003205128	0.0002103197	0.0001101931	0.0001101931
C,60Y	0.0009067358	0.0006594724000000001	0.0002472634	0.0002472634
D,0D	0.0019038076	0.00250678005	-0.00060297245	0.00060297245
D,0E	0.0055649241	0.007302801	-0.0017378769	0.0017378769
D,0F	0.0032290616000000003	0.0033333333	-0.00010427169999999977	0.00010427169999999977
D,0G	0.0049019608	0.0056927697	-0.0007908089000000004	0.0007908089000000004
D,0H	0.0019693654	0.0021978022	-0.0002284368000000001	0.0002284368000000001
D,0I	0.0037096774000000003	0.0042424242	-0.0005327467999999996	0.0005327467999999996
D,0K	0.004465593	0.00635620985	-0.0018906168499999996	0.0018906168499999996
D,0L	0.0082479031	0.0089285714	-0.0006806682999999994	0.0006806682999999994
D,0M	0.0017150396	0.0019948723500000003	-0.0002798327500000003	0.0002798327500000003
D,0N	0.0028481013	0.0034061603	-0.0005580590000000001	0.0005580590000000001
D,0P	0.0043262411	0.0049303435	-0.0006041023999999997	0.0006041023999999997
D,0Q	0.0036014406000000002	0.0042588514	-0.0006574108	0.0006574108
D,0R	0.0043604651000000005	0.0051948052	-0.0008343400999999999	0.0008343400999999999
D,0S	0.0062610229000000005	0.0069767442	-0.0007157212999999996	0.0007157212999999996
D,0T	0.0042293233	0.0046531674500000005	-0.00042384415000000075	0.00042384415000000075
D,0V	0.004981378000000001	0.0056987609000000005	-0.0007173828999999998	0.0007173828999999998
D,0W	0.0008771930000000001	0.0008323378	4.485520000000007e-05	4.485520000000007e-05
D,0Y	0.0023178808000000003	0.0024516482499999997	-0.00013376744999999942	0.00013376744999999942
D,20D	0.0018518519000000002	0.0024752475	-0.0006233955999999999	0.0006233955999999999
D,20E	0.0053691275	0.007202885400000001	-0.0018337579000000008	0.0018337579000000008
D,20F	0.0031249999999999997	0.0032413518000000002	-0.00011635180000000049	0.00011635180000000049
D,20G	0.0049242424	0.0057692308000000005	-0.0008449884000000006	0.0008449884000000006
D,20H	0.0019855596000000002	0.0022727273	-0.00028716769999999987	0.00028716769999999987
D,20I	0.0036553525000000003	0.0041396001	-0.0004842475999999995	0.0004842475999999995
D,20K	0.0044242424	0.00652830385	-0.00210406145	0.00210406145
D,20L	0.008253968300000001	0.00876100655	-0.0005070382499999995	0.0005070382499999995
D,20M	0.0017017828	0.0019900498	-0.00028826700000000004	0.00028826700000000004
D,20N	0.0028061224	0.00344550685	-0.0006393844500000002	0.0006393844500000002
D,20P	0.0043165468	0.0050838667	-0.0007673198999999997	0.0007673198999999997
D,20Q	0.0035820896000000003	0.004338843	-0.0007567533999999999	0.0007567533999999999
D,20R	0.0044247788	0.00541879135	-0.0009940125500000003	0.0009940125500000003
D,20S	0.0062240664000000005	0.007042253500000001	-0.0008181871000000002	0.0008181871000000002
D,20T	0.0041913215	0.00472679065	-0.0005354691499999996	0.0005354691499999996
D,20V	0.0050100200000000004	0.005644310600000001	-0.0006342906000000002	0.0006342906000000002
D,20W	0.000872093	0.0008064516	6.564139999999999e-05	6.564139999999999e-05
D,20Y	0.0022151899	0.0023809524	-0.00016576250000000002	0.00016576250000000002
D,40D	0.0017167382	0.00235395665	-0.0006372184499999999	0.0006372184499999999
D,40E	0.005019685	0.006843832500000001	-0.0018241475000000005	0.0018241475000000005
D,40F	0.0029202279	0.00301231905	-9.209115000000014e-05	9.209115000000014e-05
D,40G	0.0046082949000000005	0.0054613436500000005	-0.00085304875	0.00085304875
D,40H	0.001875	0.0021341463	-0.00025914630000000013	0.00025914630000000013
D,40I	0.0033970276	0.0039325843	-0.0005355566999999998	0.0005355566999999998
D,40K	0.0041125541000000005	0.0060876183	-0.0019750641999999995	0.0019750641999999995
D,40L	0.0077268195	0.0083826499	-0.0006558304000000006	0.0006558304000000006
D,40M	0.0016089109000000002	0.0019060394500000002	-0.00029712855	0.00029712855
D,40N	0.0025899281	0.0032556878	-0.0006657597	0.0006657597
D,40P	0.0040632054	0.00479746235	-0.0007342569499999996	0.0007342569499999996
D,40Q	0.0034013605	0.00414599855	-0.00074463805	0.00074463805
D,40R	0.0041188386	0.0050492611	-0.0009304224999999999	0.0009304224999999999
D,40S	0.0058558559	0.00665519135	-0.0007993354499999999	0.0007993354499999999
D,40T	0.0039181287000000006	0.0045102536500000005	-0.00059212495	0.00059212495
D,40V	0.004659249000000001	0.005375212650000001	-0.00071596365	0.00071596365
D,40W	0.0008112094	0.00077868145	3.2527950000000075e-05	3.2527950000000075e-05
D,40Y	0.0020955166	0.0022823832	-0.0001868665999999997	0.0001868665999999997
D,60D	0.0015789474	0.0021853331	-0.0006063856999999999	0.0006063856999999999
D,60E	0.0046210721	0.006375548050000001	-0.0017544759500000007	0.0017544759500000007
D,60F	0.0026957638	0.0028336144500000003	-0.00013785065000000013	0.00013785065000000013
D,60G	0.0042857143	0.00514638915	-0.0008606748499999997	0.0008606748499999997
D,60H	0.0017564403	0.00204658415	-0.00029014384999999994	0.00029014384999999994
D,60I	0.0031420765000000003	0.0036453465500000002	-0.0005032700499999999	0.0005032700499999999
D,60K	0.0037859008000000003	0.00573441295	-0.0019485121499999997	0.0019485121499999997
D,60L	0.0072131148	0.0079098095	-0.0006966947000000001	0.0006966947000000001
D,60M	0.0015363128	0.0018053049	-0.00026899210000000005	0.00026899210000000005
D,60N	0.0023952096	0.00307908075	-0.0006838711500000002	0.0006838711500000002
D,60P	0.0037903226000000003	0.0045336788000000005	-0.0007433562000000002	0.0007433562000000002
D,60Q	0.0031678986	0.0039702233	-0.0008023246999999999	0.0008023246999999999
D,60R	0.0038461538	0.0048042017	-0.0009580478999999999	0.0009580478999999999
D,60S	0.0054255319	0.00629846125	-0.0008729293500000001	0.0008729293500000001
D,60T	0.0036858974	0.00426026995	-0.00057437255	0.00057437255
D,60V	0.004365733100000001	0.0050516317500000005	-0.0006858986499999999	0.0006858986499999999
D,60W	0.000745614	0.0007194245	2.6189499999999984e-05	2.6189499999999984e-05
D,60Y	0.0019230769	0.0021264696	-0.00020339269999999996	0.00020339269999999996
E,0E	0.0038461538	0.0054360674	-0.0015899136000000003	0.0015899136000000003
E,0F	0.0040669856	0.00449160275	-0.00042461715000000066	0.00042461715000000066
E,0G	0.0067164179000000004	0.0077739449	-0.001057527	0.001057527
E,0H	0.0026315789	0.0030769231	-0.00044534419999999993	0.00044534419999999993
E,0I	0.004743083	0.0060267857000000005	-0.0012837027	0.0012837027
E,0K	0.0063829787	0.009604280150000002	-0.003221301450000002	0.003221301450000002
E,0L	0.0109929078	0.012616342000000001	-0.001623434200000001	0.001623434200000001
E,0M	0.0022222222	0.002864824	-0.0006426018000000003	0.0006426018000000003
E,0N	0.0038575668	0.00477106385	-0.0009134970499999999	0.0009134970499999999
E,0P	0.0058116232	0.00678518755	-0.00097356435	0.00097356435
E,0Q	0.005078125	0.0063090806	-0.0012309556	0.0012309556
E,0R	0.0061750600000000004	0.007666285300000001	-0.0014912253000000002	0.0014912253000000002
E,0S	0.0084650113	0.00977450605	-0.0013094947499999992	0.0013094947499999992
E,0T	0.005750000000000001	0.006630824400000001	-0.0008808243999999998	0.0008808243999999998
E,0V	0.0068322981	0.00815387405	-0.0013215759500000007	0.0013215759500000007
E,0W	0.001183432	0.00115393675	2.9495250000000127e-05	2.9495250000000127e-05
E,0Y	0.0029473684000000003	0.00335983095	-0.0004124625499999997	0.0004124625499999997
E,20E	0.0035305344000000002	0.005072872250000001	-0.0015423378500000005	0.0015423378500000005
E,20F	0.0040716612	0.0044598926	-0.0003882314000000003	0.0003882314000000003
E,20G	0.0069084629000000005	0.0081029488	-0.0011944859000000002	0.0011944859000000002
E,20H	0.002688172	0.0032421640500000003	-0.0005539920500000003	0.0005539920500000003
E,20I	0.004784689	0.00592946265	-0.00114477365	0.00114477365
E,20K	0.0061422414	0.009425287400000001	-0.0032830460000000013	0.0032830460000000013
E,20L	0.0110169492	0.012473996250000001	-0.0014570470500000002	0.0014570470500000002
E,20M	0.0022540984	0.0028762784500000003	-0.0006221800500000002	0.0006221800500000002
E,20N	0.0038060480000000002	0.0048511157	-0.0010450677	0.0010450677
E,20P	0.0058510638	0.0069501860000000006	-0.0010991222000000002	0.0010991222000000002
E,20Q	0.0049180328	0.0061904049	-0.0012723720999999995	0.0012723720999999995
E,20R	0.0061111111	0.007723174750000001	-0.0016120636500000004	0.0016120636500000004
E,20S	0.008477011500000001	0.01003571725	-0.0015587057499999984	0.0015587057499999984
E,20T	0.0057884232	0.006744527	-0.0009561038000000001	0.0009561038000000001
E,20V	0.0068716094	0.008192090400000001	-0.001320481000000001	0.001320481000000001
E,20W	0.0012037833	0.0011646873	3.9095999999999966e-05	3.9095999999999966e-05
E,20Y	0.0029769959	0.0033600863000000005	-0.00038309040000000056	0.00038309040000000056
E,40E	0.0032500000000000003	0.0047300493499999995	-0.0014800493499999992	0.0014800493499999992
E,40F	0.0038338658	0.004256780450000001	-0.0004229146500000008	0.0004229146500000008
E,40G	0.0064444444	0.007702185050000001	-0.0012577406500000011	0.0012577406500000011
E,40H	0.0025665399	0.003089743	-0.0005232030999999999	0.0005232030999999999
E,40I	0.0044468547	0.00560919635	-0.00116234165	0.00116234165
E,40K	0.0056057866	0.0087728571	-0.0031670705	0.0031670705
E,40L	0.0103030303	0.01181315815	-0.0015101278499999992	0.0015101278499999992
E,40M	0.0020996641000000003	0.0027058068999999997	-0.0006061427999999995	0.0006061427999999995
E,40N	0.0035714286	0.00459971415	-0.0010282855499999998	0.0010282855499999998
E,40P	0.0055226824	0.0066590773999999995	-0.0011363949999999992	0.0011363949999999992
E,40Q	0.00456621	0.0058424570499999995	-0.0012762470499999993	0.0012762470499999993
E,40R	0.0056930693	0.0072513812	-0.0015583119000000005	0.0015583119000000005
E,40S	0.0079022989	0.0094736842	-0.0015713853000000003	0.0015713853000000003
E,40T	0.0054389313	0.0064968474	-0.0010579161000000004	0.0010579161000000004
E,40V	0.0063636364	0.0077165456	-0.0013529092000000003	0.0013529092000000003
E,40W	0.0011056511	0.0010887881	1.686299999999999e-05	1.686299999999999e-05
E,40Y	0.0027944112	0.0032021768	-0.0004077655999999998	0.0004077655999999998
E,60E	0.0029467681000000003	0.00434385885	-0.0013970907499999997	0.0013970907499999997
E,60F	0.0036000000000000003	0.0040540541	-0.0004540540999999998	0.0004540540999999998
E,60G	0.0060283688	0.00731014315	-0.0012817743499999998	0.0012817743499999998
E,60H	0.0023923445	0.0029279279	-0.0005355834000000002	0.0005355834000000002
E,60I	0.0041543027	0.00527627835	-0.0011219756499999999	0.0011219756499999999
E,60K	0.0051136364000000005	0.008178004400000001	-0.0030643680000000005	0.0030643680000000005
E,60L	0.009589041100000001	0.01114827575	-0.0015592346499999996	0.0015592346499999996
E,60M	0.0019607843000000002	0.00257988065	-0.0006190963499999999	0.0006190963499999999
E,60N	0.0033018868000000002	0.004313944700000001	-0.0010120579000000005	0.0010120579000000005
E,60P	0.0051094891000000005	0.0063464742000000005	-0.0012369851	0.0012369851
E,60Q	0.0042134831	0.00554432155	-0.00133083845	0.00133083845
E,60R	0.0052083333	0.00678495115	-0.0015766178499999998	0.0015766178499999998
E,60S	0.0073897497	0.008950896350000001	-0.001561146650000001	0.001561146650000001
E,60T	0.0050751880000000004	0.0061307645	-0.0010555764999999996	0.0010555764999999996
E,60V	0.0059579439	0.00729875415	-0.0013408102499999994	0.0013408102499999994
E,60W	0.001010101	0.0010153315000000001	-5.230500000000119e-06	5.230500000000119e-06
E,60Y	0.0025688073	0.00300729715	-0.0004384898500000003	0.0004384898500000003
F,0F	0.0013144059000000001	0.0010381527	0.0002762532	0.0002762532
F,0G	0.0042910448	0.0037241379	0.0005669069000000001	0.0005669069000000001
F,0H	0.0017482517000000002	0.001483867	0.0002643847000000001	0.0002643847000000001
F,0I	0.0031380753000000003	0.0027343750000000003	0.0004037003	0.0004037003
F,0K	0.0037272727	0.0041086654	-0.00038139270000000017	0.00038139270000000017
F,0L	0.0069486405000000005	0.0054187192	0.0015299213000000006	0.0015299213000000006
F,0M	0.001463964	0.0012658228	0.00019814120000000005	0.00019814120000000005
F,0N	0.0025241277	0.0022619048	0.00026222289999999976	0.00026222289999999976
F,0P	0.0036518771	0.0031665378	0.0004853393000000001	0.0004853393000000001
F,0Q	0.0029032258	0.00274478355	0.00015844224999999983	0.00015844224999999983
F,0R	0.0036050157000000003	0.0033872161500000005	0.00021779954999999983	0.00021779954999999983
F,0S	0.0053684211	0.004456673100000001	0.0009117479999999996	0.0009117479999999996
F,0T	0.0036529680000000004	0.0030519844	0.0006009836000000005	0.0006009836000000005
F,0V	0.0043478261	0.0036337209000000003	0.0007141052000000001	0.0007141052000000001
F,0W	0.000766129	0.0005251488000000001	0.00024098019999999997	0.00024098019999999997
F,0Y	0.0021212121	0.0016666667	0.0004545453999999999	0.0004545453999999999
F,20F	0.0013157895	0.0010526316	0.00026315790000000006	0.00026315790000000006
F,20G	0.0041666667	0.0036469510000000003	0.0005197156999999998	0.0005197156999999998
F,20H	0.0017241379	0.0014461661	0.00027797179999999996	0.00027797179999999996
F,20I	0.0030555556	0.0027144598	0.00034109579999999987	0.00034109579999999987
F,20K	0.0037418655	0.00408220335	-0.00034033784999999966	0.00034033784999999966
F,20L	0.0068306011	0.0055147059	0.0013158952000000002	0.0013158952000000002
F,20M	0.0014319809	0.0012761892000000001	0.00015579169999999998	0.00015579169999999998
F,20N	0.0024870082000000003	0.0022172550500000002	0.00026975315	0.00026975315
F,20P	0.0037216828000000003	0.00323040835	0.0004912744500000002	0.0004912744500000002
F,20Q	0.002900232	0.002764977	0.00013525499999999992	0.00013525499999999992
F,20R	0.0036231884	0.0034090909	0.00021409750000000007	0.00021409750000000007
F,20S	0.0053427419000000006	0.004491018	0.0008517239000000003	0.0008517239000000003
F,20T	0.0035714286	0.0030297986500000002	0.0005416299499999997	0.0005416299499999997
F,20V	0.0043147208000000005	0.0036709879000000004	0.0006437329	0.0006437329
F,20W	0.0007633588000000001	0.0005494505	0.00021390830000000006	0.00021390830000000006
F,20Y	0.0020618557000000003	0.001627907	0.0004339487000000002	0.0004339487000000002
F,40F	0.0012121212	0.0009569378	0.0002551834000000001	0.0002551834000000001
F,40G	0.0039726027	0.0034986344	0.00047396830000000006	0.00047396830000000006
F,40H	0.0015942029000000002	0.0013686486	0.0002255543000000001	0.0002255543000000001
F,40I	0.0028769841	0.00254837245	0.0003286116499999999	0.0003286116499999999
F,40K	0.0034602076	0.0038759690000000004	-0.0004157614000000003	0.0004157614000000003
F,40L	0.0064049587	0.0051975762	0.0012073825000000005	0.0012073825000000005
F,40M	0.0013574661000000001	0.00121601085	0.00014145525000000005	0.00014145525000000005
F,40N	0.0022580645	0.0020506272000000002	0.00020743729999999965	0.00020743729999999965
F,40P	0.0034642032	0.0030775006	0.0003867025999999998	0.0003867025999999998
F,40Q	0.0026905830000000003	0.0026166795	7.390350000000033e-05	7.390350000000033e-05
F,40R	0.0034161491000000003	0.003196347	0.0002198021000000003	0.0002198021000000003
F,40S	0.005027933	0.0043010753	0.0007268576999999998	0.0007268576999999998
F,40T	0.0034090909	0.0029083273999999998	0.0005007635000000002	0.0005007635000000002
F,40V	0.0040201005	0.00341556	0.0006045404999999999	0.0006045404999999999
F,40W	0.0007142857000000001	0.0004901961000000001	0.0002240896	0.0002240896
F,40Y	0.0018796992000000002	0.00148481445	0.0003948847500000001	0.0003948847500000001
F,60F	0.0010835913	0.00087395615	0.00020963514999999995	0.00020963514999999995
F,60G	0.0036697248000000003	0.0032816594000000003	0.0003880654000000001	0.0003880654000000001
F,60H	0.0014822657	0.0012691701	0.00021309559999999994	0.00021309559999999994
F,60I	0.0026066351	0.00233356905	0.00027306605	0.00027306605
F,60K	0.0031835206000000002	0.0036045913	-0.00042107069999999976	0.00042107069999999976
F,60L	0.0059274756	0.0048464312	0.0010810443999999999	0.0010810443999999999
F,60M	0.0012621359	0.00113545565	0.00012668024999999998	0.00012668024999999998
F,60N	0.0021028037	0.0019453027000000001	0.000157501	0.000157501
F,60P	0.0032742156000000002	0.0029277003500000004	0.0003465152499999998	0.0003465152499999998
F,60Q	0.0025727069	0.0024613392	0.00011136770000000004	0.00011136770000000004
F,60R	0.0031512605	0.00303791705	0.00011334345000000006	0.00011334345000000006
F,60S	0.0046931408	0.0040441176	0.0006490232000000004	0.0006490232000000004
F,60T	0.0031561462	0.00273028405	0.0004258621499999998	0.0004258621499999998
F,60V	0.0037288136000000003	0.0032183566500000003	0.00051045695	0.00051045695
F,60W	0.0006361323000000001	0.00045852445	0.00017760785000000005	0.00017760785000000005
F,60Y	0.0017219388000000002	0.0013821990000000002	0.0003397398	0.0003397398
G,0G	0.0034565916	0.0035925949	-0.0001360033000000001	0.0001360033000000001
G,0H	0.0025793651	0.0025437899	3.55752e-05	3.55752e-05
G,0I	0.0047029703	0.00447829405	0.00022467625000000078	0.00022467625000000078
G,0K	0.0054054054	0.0068627451	-0.0014573397	0.0014573397
G,0L	0.010953608200000001	0.00970345885	0.0012501493500000002	0.0012501493500000002
G,0M	0.0022500000000000003	0.0022447400000000003	5.259999999999987e-06	5.259999999999987e-06
G,0N	0.0035641548	0.0037415817	-0.00017742689999999993	0.00017742689999999993
G,0P	0.0059006211000000005	0.0060955859000000005	-0.0001949648	0.0001949648
G,0Q	0.004545454500000001	0.0047785548	-0.00023310029999999964	0.00023310029999999964
G,0R	0.0057077626	0.006137202600000001	-0.00042944000000000055	0.00042944000000000055
G,0S	0.0087992667	0.008585858600000001	0.0002134080999999996	0.0002134080999999996
G,0T	0.0057939914	0.00568970145	0.00010428995000000014	0.00010428995000000014
G,0V	0.0068376068	0.0066836425500000005	0.00015396424999999936	0.00015396424999999936
G,0W	0.0012048193	0.00094951195	0.0002553073500000001	0.0002553073500000001
G,0Y	0.0030329289	0.00273031045	0.0003026184500000001	0.0003026184500000001
G,20G	0.0032653061	0.0033977653	-0.0001324592000000002	0.0001324592000000002
G,20H	0.00260181	0.00261693095	-1.5120950000000084e-05	1.5120950000000084e-05
G,20I	0.0047018349	0.004536927850000001	0.00016490704999999953	0.00016490704999999953
G,20K	0.0055555556	0.0071591580499999995	-0.001603602449999999	0.001603602449999999
G,20L	0.0107758621	0.00977898075	0.000996881350000001	0.000996881350000001
G,20M	0.0022781775	0.0022485356000000005	2.9641899999999395e-05	2.9641899999999395e-05
G,20N	0.0036866359	0.0038359198000000004	-0.00014928390000000036	0.00014928390000000036
G,20P	0.0058139535	0.00611383375	-0.0002998802500000005	0.0002998802500000005
G,20Q	0.0046483909	0.0049242424	-0.00027585149999999944	0.00027585149999999944
G,20R	0.0056644880000000005	0.00615003715	-0.00048554914999999945	0.00048554914999999945
G,20S	0.008599290800000001	0.008350332450000001	0.00024895835	0.00024895835
G,20T	0.0057142857	0.0055555556	0.00015873009999999976	0.00015873009999999976
G,20V	0.0066775244	0.006511627900000001	0.00016589649999999932	0.00016589649999999932
G,20W	0.0011560694	0.0009302326	0.00022583679999999993	0.00022583679999999993
G,20Y	0.0030905077	0.002757669	0.00033283870000000004	0.00033283870000000004
G,40G	0.0030067895	0.0031007752	-9.398570000000023e-05	9.398570000000023e-05
G,40H	0.0024263432	0.0024813436500000004	-5.50004500000003e-05	5.50004500000003e-05
G,40I	0.0043981481	0.00433339685	6.475124999999991e-05	6.475124999999991e-05
G,40K	0.0052401747	0.0067460317	-0.0015058570000000002	0.0015058570000000002
G,40L	0.0100806452	0.0093301435	0.0007505016999999996	0.0007505016999999996
G,40M	0.0021403092	0.0021126761	2.7633100000000032e-05	2.7633100000000032e-05
G,40N	0.0033996683000000003	0.0036028766000000003	-0.00020320829999999996	0.00020320829999999996
G,40P	0.0052875696	0.005685529850000001	-0.0003979602500000009	0.0003979602500000009
G,40Q	0.0043670265	0.0047126365500000005	-0.00034561005000000034	0.00034561005000000034
G,40R	0.0052941176	0.0057863501000000005	-0.0004922325000000002	0.0004922325000000002
G,40S	0.0078947368	0.0077674676	0.00012726919999999937	0.00012726919999999937
G,40T	0.0053719008	0.0052785933	9.330749999999968e-05	9.330749999999968e-05
G,40V	0.00625	0.006124637699999999	0.00012536230000000093	0.00012536230000000093
G,40W	0.0010723861	0.00086124485	0.00021114125000000006	0.00021114125000000006
G,40Y	0.0028159341	0.0026044464	0.00021148770000000002	0.00021148770000000002
G,60G	0.002679659	0.00286724955	-0.00018759055000000004	0.00018759055000000004
G,60H	0.0022590361	0.0023148148	-5.5778700000000056e-05	5.5778700000000056e-05
G,60I	0.0040983607	0.0040916053	6.755399999999918e-06	6.755399999999918e-06
G,60K	0.0049065421	0.006459330100000001	-0.0015527880000000003	0.0015527880000000003
G,60L	0.0094161184	0.0088431661	0.0005729522999999986	0.0005729522999999986
G,60M	0.0020155039	0.0020383693	-2.2865400000000088e-05	2.2865400000000088e-05
G,60N	0.003164557	0.00341919835	-0.0002546413499999998	0.0002546413499999998
G,60P	0.0048681542000000005	0.005236254900000001	-0.00036810070000000035	0.00036810070000000035
G,60Q	0.0040561931	0.0044554455	-0.00039925240000000025	0.00039925240000000025
G,60R	0.0048944338	0.0054612793	-0.0005668454999999996	0.0005668454999999996
G,60S	0.0073500967	0.0073269068000000005	2.3189899999999722e-05	2.3189899999999722e-05
G,60T	0.0049718574	0.00494926525	2.25921499999995e-05	2.25921499999995e-05
G,60V	0.0057926829	0.0058103976	-1.7714700000000076e-05	1.7714700000000076e-05
G,60W	0.0009975062	0.0008027114	0.00019479480000000003	0.00019479480000000003
G,60Y	0.0025641026	0.0024350473	0.00012905529999999998	0.00012905529999999998
H,0H	0.0005050505	0.0004980982000000001	6.95229999999995e-06	6.95229999999995e-06
H,0I	0.0019668737	0.0019091088500000001	5.776484999999972e-05	5.776484999999972e-05
H,0K	0.0022191401	0.0028210916	-0.0006019515	0.0006019515
H,0L	0.0046082949000000005	0.00410037845	0.0005079164500000006	0.0005079164500000006
H,0M	0.0008976661	0.0008937227	3.943399999999987e-06	3.943399999999987e-06
H,0N	0.001509434	0.00154253245	-3.3098450000000005e-05	3.3098450000000005e-05
H,0P	0.0022916667	0.0022807018000000003	1.0964899999999899e-05	1.0964899999999899e-05
H,0Q	0.0018672199000000001	0.0019736842	-0.00010646429999999979	0.00010646429999999979
H,0R	0.0023703704000000003	0.0024896873500000003	-0.00011931695000000006	0.00011931695000000006
H,0S	0.0034821429	0.00320095575	0.00028118714999999985	0.00028118714999999985
H,0T	0.0023076923	0.00213692445	0.00017076785000000013	0.00017076785000000013
H,0V	0.0027488856	0.00259539205	0.00015349355000000018	0.00015349355000000018
H,0W	0.00047169810000000003	0.0003515556	0.00012014250000000001	0.00012014250000000001
H,0Y	0.0012779553	0.0011217949	0.00015616039999999994	0.00015616039999999994
H,20H	0.0004901961000000001	0.00049708975	-6.8936499999999e-06	6.8936499999999e-06
H,20I	0.0019620253	0.0018935176000000001	6.850770000000001e-05	6.850770000000001e-05
H,20K	0.0022435897	0.0028985507	-0.0006549609999999999	0.0006549609999999999
H,20L	0.0046153846	0.004025974	0.0005894106000000005	0.0005894106000000005
H,20M	0.0009186352000000001	0.0009009009	1.7734300000000038e-05	1.7734300000000038e-05
H,20N	0.0014932563	0.00152858065	-3.532435000000011e-05	3.532435000000011e-05
H,20P	0.002283105	0.0022629370000000005	2.0167999999999662e-05	2.0167999999999662e-05
H,20Q	0.0018518519000000002	0.0019901109	-0.00013825899999999995	0.00013825899999999995
H,20R	0.0022972973	0.0024915769000000004	-0.00019427960000000053	0.00019427960000000053
H,20S	0.0034793814000000003	0.0032267198	0.00025266160000000015	0.00025266160000000015
H,20T	0.0023255814	0.00218382145	0.0001417599500000001	0.0001417599500000001
H,20V	0.0027777778	0.0025641026	0.00021367520000000004	0.00021367520000000004
H,20W	0.00045045050000000003	0.00034735625000000003	0.00010309425	0.00010309425
H,20Y	0.0012448133	0.0011219947	0.0001228186	0.0001228186
H,40H	0.00046728970000000004	0.0004601227	7.167000000000035e-06	7.167000000000035e-06
H,40I	0.001863354	0.0017686783000000002	9.467569999999982e-05	9.467569999999982e-05
H,40K	0.0021172638	0.002734872	-0.0006176082	0.0006176082
H,40L	0.0042763158	0.0037746643	0.0005016515000000003	0.0005016515000000003
H,40M	0.0008810573000000001	0.000862069	1.898830000000005e-05	1.898830000000005e-05
H,40N	0.001437873	0.0014705882	-3.271519999999985e-05	3.271519999999985e-05
H,40P	0.0021505376	0.0022043809	-5.3843300000000135e-05	5.3843300000000135e-05
H,40Q	0.0017361111	0.0018967194500000002	-0.00016060835000000014	0.00016060835000000014
H,40R	0.0021788991000000002	0.0023638513000000002	-0.00018495220000000001	0.00018495220000000001
H,40S	0.0032258065	0.0030426750000000003	0.00018313149999999974	0.00018313149999999974
H,40T	0.0021834061	0.0020635603000000004	0.00011984579999999977	0.00011984579999999977
H,40V	0.0026162791	0.0024394685	0.0001768106000000001	0.0001768106000000001
H,40W	0.0004237288	0.0003267974	9.69314e-05	9.69314e-05
H,40Y	0.0011740331000000001	0.0010502976000000002	0.0001237355	0.0001237355
H,60H	0.00043859650000000003	0.00042735040000000003	1.12461e-05	1.12461e-05
H,60I	0.0016865079000000002	0.00165227215	3.423575000000012e-05	3.423575000000012e-05
H,60K	0.0019672131000000002	0.0025773196	-0.0006101064999999998	0.0006101064999999998
H,60L	0.003980099500000001	0.0035593729	0.0004207266000000004	0.0004207266000000004
H,60M	0.0008130081000000001	0.0008025223000000001	1.048580000000002e-05	1.048580000000002e-05
H,60N	0.0013157895	0.0013567485	-4.095899999999992e-05	4.095899999999992e-05
H,60P	0.0020114943	0.0020824993000000003	-7.100500000000029e-05	7.100500000000029e-05
H,60Q	0.0016203704	0.0018018018	-0.00018143140000000005	0.00018143140000000005
H,60R	0.0019823789000000002	0.0022148397	-0.0002324607999999997	0.0002324607999999997
H,60S	0.0030219780000000003	0.0029008708	0.00012110720000000014	0.00012110720000000014
H,60T	0.0020299145	0.0019323671	9.754740000000005e-05	9.754740000000005e-05
H,60V	0.0024038462	0.0022988506	0.00010499559999999986	0.00010499559999999986
H,60W	0.0003952569	0.00031816045	7.709645000000001e-05	7.709645000000001e-05
H,60Y	0.0010835913	0.00096401065	0.00011958065	0.00011958065
I,0I	0.0018041237000000002	0.0017105263	9.359740000000009e-05	9.359740000000009e-05
I,0K	0.0046178344000000005	0.005654396650000001	-0.0010365622500000003	0.0010365622500000003
I,0L	0.00807327	0.00719450615	0.0008787638500000004	0.0008787638500000004
I,0M	0.0016897081	0.0016339869000000001	5.5721199999999964e-05	5.5721199999999964e-05
I,0N	0.0030462185	0.0030694105500000003	-2.3192050000000238e-05	2.3192050000000238e-05
I,0P	0.0040380048	0.003901055	0.00013694979999999976	0.00013694979999999976
I,0Q	0.0033388982	0.00357906155	-0.00024016335000000017	0.00024016335000000017
I,0R	0.0040983607	0.00430170045	-0.0002033397499999999	0.0002033397499999999
I,0S	0.006017192	0.0055089766500000005	0.0005082153499999997	0.0005082153499999997
I,0T	0.0042241379	0.0039260247	0.0002981132000000001	0.0002981132000000001
I,0V	0.005027933	0.0046443857500000005	0.0003835472499999996	0.0003835472499999996
I,0W	0.0008522727000000001	0.00063415375	0.0002181189500000001	0.0002181189500000001
I,0Y	0.0023809524	0.0020689655	0.0003119869000000001	0.0003119869000000001
I,20I	0.0017857143	0.0017460524000000002	3.9661899999999736e-05	3.9661899999999736e-05
I,20K	0.0044502618	0.005489272050000001	-0.0010390102500000007	0.0010390102500000007
I,20L	0.0080479452	0.0073361429	0.0007118022999999998	0.0007118022999999998
I,20M	0.0017073171000000001	0.00169644555	1.0871550000000159e-05	1.0871550000000159e-05
I,20N	0.0029135338	0.0029060951	7.438700000000041e-06	7.438700000000041e-06
I,20P	0.0041329011	0.00399422185	0.00013867924999999993	0.00013867924999999993
I,20Q	0.0033432392	0.0035630640000000003	-0.00021982480000000025	0.00021982480000000025
I,20R	0.0041152263	0.004328996850000001	-0.00021377055000000068	0.00021377055000000068
I,20S	0.0061381074	0.0056881113	0.0004499961000000007	0.0004499961000000007
I,20T	0.0042600897000000006	0.0039776624	0.00028242730000000056	0.00028242730000000056
I,20V	0.0050451807000000005	0.00478150145	0.0002636792500000009	0.0002636792500000009
I,20W	0.0008353222000000001	0.0006644518	0.00017087040000000008	0.00017087040000000008
I,20Y	0.002367688	0.0020977523999999997	0.00026993560000000043	0.00026993560000000043
I,40I	0.0016438356000000002	0.0016070488	3.678680000000008e-05	3.678680000000008e-05
I,40K	0.0041176471	0.0051886792	-0.0010710321	0.0010710321
I,40L	0.0075376884	0.006881563	0.0006561253999999997	0.0006561253999999997
I,40M	0.0016176471	0.00162118355	-3.5364499999998838e-06	3.5364499999998838e-06
I,40N	0.0026766595000000002	0.0027056225999999997	-2.8963099999999506e-05	2.8963099999999506e-05
I,40P	0.0038709677	0.0038461538	2.481390000000014e-05	2.481390000000014e-05
I,40Q	0.0031830239	0.0033927129	-0.00020968899999999988	0.00020968899999999988
I,40R	0.0038461538	0.0041666667	-0.0003205129000000001	0.0003205129000000001
I,40S	0.0057809331	0.005417036700000001	0.0003638963999999991	0.0003638963999999991
I,40T	0.0039473684	0.0037360275	0.00021134089999999984	0.00021134089999999984
I,40V	0.0047008547	0.00447735685	0.00022349784999999966	0.00022349784999999966
I,40W	0.0007978723	0.0006048387	0.0001930336	0.0001930336
I,40Y	0.002173913	0.0019230769	0.0002508361	0.0002508361
I,60I	0.0014880952000000001	0.0014608566000000002	2.7238599999999946e-05	2.7238599999999946e-05
I,60K	0.0038129496	0.00482010685	-0.0010071572500000001	0.0010071572500000001
I,60L	0.0070093458	0.0064711097	0.0005382361000000006	0.0005382361000000006
I,60M	0.0015	0.001498275	1.724999999999947e-06	1.724999999999947e-06
I,60N	0.0024671053	0.0025188917	-5.178639999999998e-05	5.178639999999998e-05
I,60P	0.0036885246	0.0036764706	1.2054000000000058e-05	1.2054000000000058e-05
I,60Q	0.0029268293000000003	0.0032076787500000003	-0.00028084945000000005	0.00028084945000000005
I,60R	0.0035934292	0.0038690476000000002	-0.0002756184000000002	0.0002756184000000002
I,60S	0.0054229935	0.005160109600000001	0.0002628838999999992	0.0002628838999999992
I,60T	0.0036486486	0.0034875612	0.0001610874	0.0001610874
I,60V	0.0043225270000000005	0.0041171426	0.00020538440000000043	0.00020538440000000043
I,60W	0.0007281553000000001	0.0005747126	0.00015344270000000008	0.00015344270000000008
I,60Y	0.0019646365000000002	0.0017942584	0.00017037810000000014	0.00017037810000000014
K,0K	0.0028122415	0.0046046574	-0.0017924158999999998	0.0017924158999999998
K,0L	0.0094814815	0.01118999615	-0.0017085146499999995	0.0017085146499999995
K,0M	0.0020386266	0.0025806452	-0.0005420185999999998	0.0005420185999999998
K,0N	0.0035363458	0.0045182954	-0.0009819496000000004	0.0009819496000000004
K,0P	0.004672897200000001	0.00594458895	-0.0012716917499999997	0.0012716917499999997
K,0Q	0.0041297935	0.00562795985	-0.00149816635	0.00149816635
K,0R	0.0051035503	0.00696249415	-0.0018589438500000001	0.0018589438500000001
K,0S	0.0071917808	0.0087390416	-0.0015472608000000002	0.0015472608000000002
K,0T	0.0049815498	0.0060907628500000005	-0.0011092130500000002	0.0011092130500000002
K,0V	0.0058176101000000004	0.007269376100000001	-0.0014517660000000002	0.0014517660000000002
K,0W	0.0010057471	0.0010204082	-1.4661100000000048e-05	1.4661100000000048e-05
K,0Y	0.0026869159	0.0030432631500000003	-0.0003563472500000002	0.0003563472500000002
K,20K	0.0025735294	0.00434367095	-0.0017701415499999998	0.0017701415499999998
K,20L	0.0093562874	0.011092398449999999	-0.0017361110499999992	0.0017361110499999992
K,20M	0.0020512821000000002	0.0026044616	-0.0005531794999999997	0.0005531794999999997
K,20N	0.0033852767000000002	0.0045254348	-0.0011401581	0.0011401581
K,20P	0.0047540984	0.00616091385	-0.0014068154499999996	0.0014068154499999996
K,20Q	0.0040697674	0.0056179775	-0.0015482101	0.0015482101
K,20R	0.0049270073	0.0068181818	-0.0018911744999999995	0.0018911744999999995
K,20S	0.0072834646	0.00887509925	-0.0015916346500000006	0.0015916346500000006
K,20T	0.0049804688	0.0061450707	-0.0011646018999999994	0.0011646018999999994
K,20V	0.0059139785	0.007307929750000001	-0.0013939512500000008	0.0013939512500000008
K,20W	0.0009872242	0.0010238908	-3.6666600000000073e-05	3.6666600000000073e-05
K,20Y	0.002680067	0.0030995868	-0.0004195198	0.0004195198
K,40K	0.0023076923	0.0039619053000000005	-0.0016542130000000003	0.0016542130000000003
K,40L	0.0087818697	0.010481191550000001	-0.001699321850000001	0.001699321850000001
K,40M	0.0019080659000000001	0.0024891775	-0.0005811116	0.0005811116
K,40N	0.0031154239000000003	0.00423035205	-0.00111492815	0.00111492815
K,40P	0.0045050761	0.0058917197	-0.0013866436	0.0013866436
K,40Q	0.0037704918000000002	0.00524048395	-0.00146999215	0.00146999215
K,40R	0.0046341463	0.00642677675	-0.0017926304499999999	0.0017926304499999999
K,40S	0.0068077803	0.00848408015	-0.00167629985	0.00167629985
K,40T	0.0047202797	0.00584754935	-0.0011272696500000002	0.0011272696500000002
K,40V	0.0054487179	0.00683608885	-0.0013873709499999994	0.0013873709499999994
K,40W	0.0009285714	0.0009803922000000001	-5.182080000000011e-05	5.182080000000011e-05
K,40Y	0.0025641026	0.0029285072	-0.0003644045999999998	0.0003644045999999998
K,60K	0.0020951705	0.0035768126	-0.0014816421	0.0014816421
K,60L	0.0082329317	0.009867507050000002	-0.0016345753500000022	0.0016345753500000022
K,60M	0.0017515924	0.0023211583	-0.0005695658999999998	0.0005695658999999998
K,60N	0.0028497409000000002	0.0039348057	-0.0010850648	0.0010850648
K,60P	0.0042035398	0.0056851877	-0.0014816478999999999	0.0014816478999999999
K,60Q	0.0035269710000000003	0.00493054215	-0.0014035711499999996	0.0014035711499999996
K,60R	0.0042619543	0.00602986015	-0.0017679058500000002	0.0017679058500000002
K,60S	0.0063197026	0.008	-0.0016802974	0.0016802974
K,60T	0.0042964554	0.005509748300000001	-0.0012132929000000002	0.0012132929000000002
K,60V	0.0050757576	0.00648266795	-0.0014069103499999994	0.0014069103499999994
K,60W	0.0008410429	0.0008920613500000001	-5.101845000000005e-05	5.101845000000005e-05
K,60Y	0.0021929825	0.0027301101500000003	-0.0005371276500000001	0.0005371276500000001
L,0L	0.0097345133	0.00755298835	0.0021815249500000003	0.0021815249500000003
L,0M	0.0040241449	0.0035246482	0.0004994967000000001	0.0004994967000000001
L,0N	0.0063651591	0.0059796346	0.0003855244999999997	0.0003855244999999997
L,0P	0.0096875	0.0086727978	0.0010147022000000002	0.0010147022000000002
L,0Q	0.0077858881	0.00775648675	2.940134999999955e-05	2.940134999999955e-05
L,0R	0.0096192385	0.00946587065	0.00015336785000000068	0.00015336785000000068
L,0S	0.0143426295	0.0121328431	0.0022097864	0.0022097864
L,0T	0.0095945946	0.00832145775	0.0012731368500000003	0.0012731368500000003
L,0V	0.0116006693	0.00978533425	0.0018153350500000002	0.0018153350500000002
L,0W	0.0020289855000000002	0.0013917013499999999	0.0006372841500000004	0.0006372841500000004
L,0Y	0.0051102204000000005	0.0041666667	0.0009435537000000004	0.0009435537000000004
L,20L	0.0092647059	0.007640493900000001	0.001624211999999999	0.001624211999999999
L,20M	0.0039042821000000003	0.0035770447000000004	0.0003272373999999999	0.0003272373999999999
L,20N	0.0063043478	0.0058279618	0.0004763860000000005	0.0004763860000000005
L,20P	0.0094594595	0.00860260845	0.0008568510499999994	0.0008568510499999994
L,20Q	0.0075903614000000005	0.0075626959	2.766550000000024e-05	2.766550000000024e-05
L,20R	0.0094188377	0.00929427725	0.00012456045000000006	0.00012456045000000006
L,20S	0.0143478261	0.012115502949999999	0.0022323231500000016	0.0022323231500000016
L,20T	0.009611069600000001	0.00842804255	0.0011830270500000004	0.0011830270500000004
L,20V	0.0114361702	0.0099463565	0.0014898137000000002	0.0014898137000000002
L,20W	0.0020153551	0.0014285714000000001	0.0005867836999999998	0.0005867836999999998
L,20Y	0.0050819672	0.0041666667	0.0009153004999999997	0.0009153004999999997
L,40L	0.008637873800000001	0.00711808745	0.0015197863500000007	0.0015197863500000007
L,40M	0.0036779324	0.0033775009	0.00030043150000000005	0.00030043150000000005
L,40N	0.0058951965	0.005507323850000001	0.0003878726499999992	0.0003878726499999992
L,40P	0.0088785047	0.008244477850000001	0.0006340268499999985	0.0006340268499999985
L,40Q	0.0070925553	0.00715055655	-5.80012500000001e-05	5.80012500000001e-05
L,40R	0.0088002264	0.008801358549999999	-1.1321499999994433e-06	1.1321499999994433e-06
L,40S	0.0134272997	0.0115516767	0.0018756230000000016	0.0018756230000000016
L,40T	0.009018567600000001	0.008003574900000001	0.0010149927	0.0010149927
L,40V	0.0107670319	0.0094696112	0.0012974206999999995	0.0012974206999999995
L,40W	0.0018796992000000002	0.0013392857	0.0005404135000000002	0.0005404135000000002
L,40Y	0.0048192771	0.003956044000000001	0.0008632330999999993	0.0008632330999999993
L,60L	0.0080082136	0.00667408435	0.0013341292499999997	0.0013341292499999997
L,60M	0.0034446764	0.00316196825	0.00028270814999999984	0.00028270814999999984
L,60N	0.0055327869	0.005218998250000001	0.00031378864999999975	0.00031378864999999975
L,60P	0.0083056478	0.00782649595	0.0004791518499999998	0.0004791518499999998
L,60Q	0.0065359477	0.006666666700000001	-0.0001307190000000005	0.0001307190000000005
L,60R	0.008241758200000001	0.008297866550000001	-5.610835000000036e-05	5.610835000000036e-05
L,60S	0.012601626000000001	0.0109634551	0.0016381709000000012	0.0016381709000000012
L,60T	0.0085011186	0.007584550000000001	0.0009165685999999989	0.0009165685999999989
L,60V	0.0101259182	0.0089295872	0.0011963310000000001	0.0011963310000000001
L,60W	0.0016949153	0.00123196075	0.00046295455	0.00046295455
L,60Y	0.004442344	0.0037109126000000004	0.0007314313999999995	0.0007314313999999995
M,0M	0.00038314180000000004	0.000383037	1.0480000000001296e-07	1.0480000000001296e-07
M,0N	0.0013609467	0.0013853904000000002	-2.44437000000001e-05	2.44437000000001e-05
M,0P	0.0019556714	0.0019435729	1.2098500000000054e-05	1.2098500000000054e-05
M,0Q	0.0015873016000000002	0.00173822055	-0.00015091894999999978	0.00015091894999999978
M,0R	0.0019720419	0.0021612592	-0.00018921729999999987	0.00018921729999999987
M,0S	0.00296343	0.0027835130500000003	0.0001799169499999997	0.0001799169499999997
M,0T	0.0019914651	0.0018660798	0.0001253853000000001	0.0001253853000000001
M,0V	0.0024058577	0.00223755815	0.0001682995500000002	0.0001682995500000002
M,0W	0.0004197272	0.0003088009	0.00011092630000000001	0.00011092630000000001
M,0Y	0.0010613208	0.00095779375	0.00010352704999999998	0.00010352704999999998
M,20M	0.0003745318	0.0003752345	-7.027000000000162e-07	7.027000000000162e-07
M,20N	0.0013473054	0.00137237685	-2.5071450000000144e-05	2.5071450000000144e-05
M,20P	0.0020249221	0.0019685039000000002	5.641819999999999e-05	5.641819999999999e-05
M,20Q	0.001607717	0.0017394593000000002	-0.00013174230000000012	0.00013174230000000012
M,20R	0.0019761606	0.0021484375	-0.00017227690000000016	0.00017227690000000016
M,20S	0.0029900332	0.0028221255	0.00016790769999999993	0.00016790769999999993
M,20T	0.0020094563000000003	0.00190923625	0.00010022005000000027	0.00010022005000000027
M,20V	0.0023866348	0.00225831575	0.00012831905000000024	0.00012831905000000024
M,20W	0.0004091653	0.000310559	9.860629999999999e-05	9.860629999999999e-05
M,20Y	0.0010714286000000001	0.0009661836	0.00010524500000000012	0.00010524500000000012
M,40M	0.00035561880000000004	0.0003496503	5.968500000000029e-06	5.968500000000029e-06
M,40N	0.0012805588	0.0012987013	-1.8142500000000025e-05	1.8142500000000025e-05
M,40P	0.0018927445	0.0019017339500000002	-8.989450000000199e-06	8.989450000000199e-06
M,40Q	0.0015151515000000001	0.0016493056	-0.00013415409999999986	0.00013415409999999986
M,40R	0.0018518519000000002	0.0020454220499999997	-0.00019357014999999951	0.00019357014999999951
M,40S	0.0028273810000000003	0.0027027027	0.00012467830000000013	0.00012467830000000013
M,40T	0.0019021739000000001	0.0018181818000000001	8.39921e-05	8.39921e-05
M,40V	0.002245509	0.002173913	7.159600000000016e-05	7.159600000000016e-05
M,40W	0.000377562	0.00028232645	9.523555000000002e-05	9.523555000000002e-05
M,40Y	0.0010233918	0.0009302326	9.315920000000006e-05	9.315920000000006e-05
M,60M	0.0003257329	0.00033003300000000003	-4.30010000000003e-06	4.30010000000003e-06
M,60N	0.0011956522	0.00122861735	-3.296514999999987e-05	3.296514999999987e-05
M,60P	0.0017747858000000001	0.0017857143	-1.0928499999999846e-05	1.0928499999999846e-05
M,60Q	0.0013774105	0.001572327	-0.0001949165	0.0001949165
M,60R	0.0017331933000000002	0.0019325701	-0.00019937679999999986	0.00019937679999999986
M,60S	0.0026522593000000002	0.0025733144000000003	7.894489999999994e-05	7.894489999999994e-05
M,60T	0.0017647059	0.00172173695	4.296894999999989e-05	4.296894999999989e-05
M,60V	0.0021008403	0.0020408163	6.00240000000001e-05	6.00240000000001e-05
M,60W	0.00034129690000000003	0.0002747253	6.657160000000001e-05	6.657160000000001e-05
M,60Y	0.0009433962000000001	0.00084584485	9.75513500000001e-05	9.75513500000001e-05
N,0N	0.0010752688	0.0011811024	-0.00010583360000000004	0.00010583360000000004
N,0P	0.0031456954	0.0032467532000000003	-0.00010105780000000016	0.00010105780000000016
N,0Q	0.0026422764	0.0029220779000000002	-0.00027980150000000027	0.00027980150000000027
N,0R	0.0031746032000000003	0.0035522721	-0.0003776688999999997	0.0003776688999999997
N,0S	0.0047904192	0.0046770601	0.00011335909999999998	0.00011335909999999998
N,0T	0.0033517623	0.0032503870000000004	0.00010137529999999957	0.00010137529999999957
N,0V	0.0039568345	0.00387231895	8.451554999999982e-05	8.451554999999982e-05
N,0W	0.0006578947	0.00054732045	0.00011057425000000009	0.00011057425000000009
N,0Y	0.001875	0.00167653725	0.00019846274999999998	0.00019846274999999998
N,20N	0.0010570825	0.0011536932	-9.661070000000003e-05	9.661070000000003e-05
N,20P	0.0031113537	0.0033143164500000002	-0.00020296275000000015	0.00020296275000000015
N,20Q	0.0026098901	0.00295626165	-0.0003463715499999998	0.0003463715499999998
N,20R	0.0031738281	0.00360445835	-0.00043063024999999986	0.00043063024999999986
N,20S	0.0048562127	0.00477998805	7.622465000000061e-05	7.622465000000061e-05
N,20T	0.0033232628000000003	0.0033240355	-7.726999999998173e-07	7.726999999998173e-07
N,20V	0.0039279869	0.0038661272	6.185970000000028e-05	6.185970000000028e-05
N,20W	0.0006389776	0.00052309075	0.00011588685000000001	0.00011588685000000001
N,20Y	0.0018061674000000002	0.0016821888	0.00012397860000000005	0.00012397860000000005
N,40N	0.0009355509	0.0010597303	-0.0001241793999999999	0.0001241793999999999
N,40P	0.0029022403	0.00314079435	-0.00023855405	0.00023855405
N,40Q	0.0024493243000000002	0.00278778025	-0.00033845594999999977	0.00033845594999999977
N,40R	0.0029964449000000003	0.0034022218500000005	-0.00040577695000000016	0.00040577695000000016
N,40S	0.0045611015	0.00451135195	4.974955000000038e-05	4.974955000000038e-05
N,40T	0.0030645161000000002	0.00304905395	1.546215000000021e-05	1.546215000000021e-05
N,40V	0.0036474164000000002	0.0036363636000000003	1.105279999999995e-05	1.105279999999995e-05
N,40W	0.0005988024	0.000508224	9.057839999999993e-05	9.057839999999993e-05
N,40Y	0.0016801075	0.00156717485	0.00011293265000000005	0.00011293265000000005
N,60N	0.0008510638	0.0009792367500000001	-0.00012817295000000007	0.00012817295000000007
N,60P	0.0027346388	0.00303178555	-0.0002971467499999999	0.0002971467499999999
N,60Q	0.0022488038	0.0026055368	-0.00035673300000000014	0.00035673300000000014
N,60R	0.0027908541	0.0032312294	-0.0004403752999999999	0.0004403752999999999
N,60S	0.0042345277	0.00425098425	-1.6456550000000167e-05	1.6456550000000167e-05
N,60T	0.0028548124	0.0029147982	-5.9985800000000086e-05	5.9985800000000086e-05
N,60V	0.0034090909	0.0034334508500000003	-2.435995000000038e-05	2.435995000000038e-05
N,60W	0.0005366726000000001	0.0004608295	7.584310000000006e-05	7.584310000000006e-05
N,60Y	0.0015120968000000002	0.0014285714000000001	8.352540000000001e-05	8.352540000000001e-05
P,0P	0.0026260504	0.00294985795	-0.0003238075499999997	0.0003238075499999997
P,0Q	0.0039944904	0.0042613636	-0.0002668732	0.0002668732
P,0R	0.004826958100000001	0.005272789700000001	-0.00044583160000000004	0.00044583160000000004
P,0S	0.0075471698000000005	0.0074820688	6.510100000000057e-05	6.510100000000057e-05
P,0T	0.0050580431	0.00498108145	7.69616500000004e-05	7.69616500000004e-05
P,0V	0.0060509554	0.00587900765	0.00017194775000000002	0.00017194775000000002
P,0W	0.0010416667000000001	0.0008226691000000001	0.00021899760000000006	0.00021899760000000006
P,0Y	0.0025839793000000002	0.0022727273	0.00031125200000000014	0.00031125200000000014
P,20P	0.0023965142000000003	0.0026608956	-0.00026438139999999987	0.00026438139999999987
P,20Q	0.003968254	0.004306646000000001	-0.0003383920000000007	0.0003383920000000007
P,20R	0.0048494983	0.00537306185	-0.0005235635499999999	0.0005235635499999999
P,20S	0.0072842999	0.0072484849	3.5814999999999805e-05	3.5814999999999805e-05
P,20T	0.0049625468	0.0048884363	7.411050000000023e-05	7.411050000000023e-05
P,20V	0.0059360731000000005	0.005832513100000001	0.00010355999999999994	0.00010355999999999994
P,20W	0.0010355030000000001	0.0008226597	0.0002128433000000001	0.0002128433000000001
P,20Y	0.0025987526	0.00234375	0.00025500260000000004	0.00025500260000000004
P,40P	0.002173913	0.0023980924000000002	-0.00022417940000000027	0.00022417940000000027
P,40Q	0.0036817883	0.0040447125	-0.0003629242000000002	0.0003629242000000002
P,40R	0.0044880785	0.005044605150000001	-0.0005565266500000008	0.0005565266500000008
P,40S	0.0067272727	0.0066961383	3.1134400000000506e-05	3.1134400000000506e-05
P,40T	0.0045929019	0.00458674345	6.158449999999968e-06	6.158449999999968e-06
P,40V	0.005544933100000001	0.0055402978500000005	4.635250000000098e-06	4.635250000000098e-06
P,40W	0.0009485095	0.0007802354	0.00016827409999999998	0.00016827409999999998
P,40Y	0.0024429967	0.0022388060000000003	0.00020419069999999973	0.00020419069999999973
P,60P	0.0019662921	0.0022228557	-0.0002565635999999998	0.0002565635999999998
P,60Q	0.0034482759	0.0038567493	-0.00040847340000000005	0.00040847340000000005
P,60R	0.0042065663	0.00484750575	-0.00064093945	0.00064093945
P,60S	0.0061561562	0.00631201885	-0.00015586264999999967	0.00015586264999999967
P,60T	0.004264099	0.0043391793	-7.508029999999961e-05	7.508029999999961e-05
P,60V	0.0051558753	0.005165181350000001	-9.306050000000392e-06	9.306050000000392e-06
P,60W	0.0008695652000000001	0.00073148435	0.00013808085000000002	0.00013808085000000002
P,60Y	0.0022810219	0.0021198503500000003	0.00016117154999999985	0.00016117154999999985
Q,0Q	0.0016835017	0.00200142355	-0.00031792184999999995	0.00031792184999999995
Q,0R	0.0041605839000000006	0.0047457162	-0.0005851322999999992	0.0005851322999999992
Q,0S	0.0059523810000000005	0.0061803954	-0.0002280143999999996	0.0002280143999999996
Q,0T	0.004009434	0.00414882155	-0.0001393875499999999	0.0001393875499999999
Q,0V	0.0046992481	0.004914629550000001	-0.00021538145000000054	0.00021538145000000054
Q,0W	0.0008253095	0.0007042254	0.00012108410000000007	0.00012108410000000007
Q,0Y	0.0020648968	0.0020565553	8.341499999999988e-06	8.341499999999988e-06
Q,20Q	0.0016221374	0.0019277108	-0.0003055734000000001	0.0003055734000000001
Q,20R	0.0041108987	0.004716371699999999	-0.0006054729999999996	0.0006054729999999996
Q,20S	0.0059375	0.006277861300000001	-0.0003403613000000005	0.0003403613000000005
Q,20T	0.0040322581	0.0042682927	-0.00023603459999999975	0.00023603459999999975
Q,20V	0.0046875	0.0049192988	-0.00023179880000000035	0.00023179880000000035
Q,20W	0.0008169935000000001	0.0006894391500000001	0.00012755435	0.00012755435
Q,20Y	0.0020884521000000002	0.0020739034000000003	1.4548699999999883e-05	1.4548699999999883e-05
Q,40Q	0.0014764765	0.0017762909500000001	-0.0002998144500000002	0.0002998144500000002
Q,40R	0.0038057743	0.004466680000000001	-0.0006609057000000005	0.0006609057000000005
Q,40S	0.0055647841	0.0059305286	-0.00036574450000000005	0.00036574450000000005
Q,40T	0.0037593985000000003	0.0039979508	-0.00023855230000000005	0.00023855230000000005
Q,40V	0.0044117647	0.004679473700000001	-0.0002677090000000005	0.0002677090000000005
Q,40W	0.0007692308	0.00065335765	0.00011587315	0.00011587315
Q,40Y	0.0019458545	0.00195932085	-1.3466350000000075e-05	1.3466350000000075e-05
Q,60Q	0.0013319672	0.0016385546000000002	-0.00030658740000000023	0.00030658740000000023
Q,60R	0.0035175879000000003	0.0042553191	-0.0007377311999999998	0.0007377311999999998
Q,60S	0.0051756885	0.0055882353	-0.0004125468	0.0004125468
Q,60T	0.0035256410000000004	0.0037842981500000004	-0.0002586571500000001	0.0002586571500000001
Q,60V	0.0040856031	0.0044165991500000005	-0.00033099605000000074	0.00033099605000000074
Q,60W	0.0006975585	0.0006129664500000001	8.459204999999989e-05	8.459204999999989e-05
Q,60Y	0.0017994859	0.0018849206	-8.543469999999992e-05	8.543469999999992e-05
R,0R	0.0026315789	0.0031249999999999997	-0.0004934210999999996	0.0004934210999999996
R,0S	0.0072607261	0.0075079105	-0.00024718440000000026	0.00024718440000000026
R,0T	0.0048267327	0.00498488045	-0.00015814774999999958	0.00015814774999999958
R,0V	0.0057586837	0.0059216092000000005	-0.00016292550000000013	0.00016292550000000013
R,0W	0.0010452962	0.0008983985000000001	0.00014689770000000002	0.00014689770000000002
R,0Y	0.0026000000000000003	0.00254805055	5.194945000000029e-05	5.194945000000029e-05
R,20R	0.0024832856	0.0029237574	-0.00044047179999999984	0.00044047179999999984
R,20S	0.0072916667	0.007610297950000001	-0.0003186312500000005	0.0003186312500000005
R,20T	0.0049019608	0.00509505005	-0.00019308925000000032	0.00019308925000000032
R,20V	0.0057692308000000005	0.00601279205	-0.00024356124999999965	0.00024356124999999965
R,20W	0.0010233918	0.00088014085	0.00014325095000000004	0.00014325095000000004
R,20Y	0.0025862069	0.0025749303	1.1276599999999939e-05	1.1276599999999939e-05
R,40R	0.0022364217	0.0027272727	-0.000490851	0.000490851
R,40S	0.0067460317	0.00715148845	-0.0004054567499999998	0.0004054567499999998
R,40T	0.0046365915	0.00489374245	-0.00025715094999999993	0.00025715094999999993
R,40V	0.0053827751	0.00567280245	-0.00029002735000000033	0.00029002735000000033
R,40W	0.0009433962000000001	0.00080797495	0.00013542125000000002	0.00013542125000000002
R,40Y	0.0024539877	0.0024321695000000003	2.1818199999999906e-05	2.1818199999999906e-05
R,60R	0.0020444979	0.00252376605	-0.00047926815	0.00047926815
R,60S	0.0062889813000000004	0.00672451875	-0.00043553744999999967	0.00043553744999999967
R,60T	0.0043037975000000004	0.00460970205	-0.0003059045499999996	0.0003059045499999996
R,60V	0.0050484653	0.00533379205	-0.0002853267500000003	0.0002853267500000003
R,60W	0.0008716323	0.000762216	0.00010941629999999998	0.00010941629999999998
R,60Y	0.0022144522	0.0022908367	-7.638449999999982e-05	7.638449999999982e-05
S,0S	0.0058510638	0.0053667504	0.00048431340000000024	0.00048431340000000024
S,0T	0.0076376554	0.006922159000000001	0.0007154963999999996	0.0007154963999999996
S,0V	0.0088135593	0.007951730550000001	0.0008618287499999999	0.0008618287499999999
S,0W	0.0015202703	0.00113415245	0.00038611785000000013	0.00038611785000000013
S,0Y	0.0038699690000000004	0.00318676275	0.0006832062500000003	0.0006832062500000003
S,20S	0.0055681818000000004	0.00508115745	0.0004870243500000003	0.0004870243500000003
S,20T	0.0075156576000000004	0.006795406600000001	0.0007202509999999999	0.0007202509999999999
S,20V	0.0087563452	0.008	0.0007563451999999995	0.0007563451999999995
S,20W	0.0015151515000000001	0.0011235955	0.00039155600000000015	0.00039155600000000015
S,20Y	0.0038922156000000003	0.0032705351000000002	0.0006216805000000001	0.0006216805000000001
S,40S	0.0051236749	0.004659425700000001	0.0004642491999999991	0.0004642491999999991
S,40T	0.007047477700000001	0.0064285714	0.0006189063000000003	0.0006189063000000003
S,40V	0.0082551595	0.00759119105	0.0006639684499999991	0.0006639684499999991
S,40W	0.0014225501	0.0010696870000000002	0.00035286309999999995	0.00035286309999999995
S,40Y	0.0037216828000000003	0.00314792395	0.0005737588500000002	0.0005737588500000002
S,60S	0.0046896552	0.004289091700000001	0.00040056349999999935	0.00040056349999999935
S,60T	0.0065340909	0.0060481171	0.00048597380000000006	0.00048597380000000006
S,60V	0.0077738516	0.00720575415	0.00056809745	0.00056809745
S,60W	0.0013227513000000002	0.00103371315	0.0002890381500000002	0.0002890381500000002
S,60Y	0.0034482759	0.0029761905000000003	0.00047208539999999983	0.00047208539999999983
T,0T	0.0024714829	0.0022925815	0.0001789014000000001	0.0001789014000000001
T,0V	0.0060022026	0.005512413900000001	0.0004897886999999995	0.0004897886999999995
T,0W	0.0010224949	0.00074973235	0.00027276254999999993	0.00027276254999999993
T,0Y	0.0026431718	0.0022321429	0.0004110288999999998	0.0004110288999999998
T,20T	0.0024566474	0.0022579836	0.0001986637999999998	0.0001986637999999998
T,20V	0.0058862434	0.00542947175	0.0004567716499999999	0.0004567716499999999
T,20W	0.0010025063000000001	0.0007633588000000001	0.00023914750000000005	0.00023914750000000005
T,20Y	0.0026615970000000004	0.0022594097000000002	0.00040218730000000013	0.00040218730000000013
T,40T	0.0022813688	0.0021423790000000002	0.0001389897999999998	0.0001389897999999998
T,40V	0.0055253623	0.0051020408	0.00042332150000000054	0.00042332150000000054
T,40W	0.0009398496000000001	0.0007142857000000001	0.0002255639	0.0002255639
T,40Y	0.0024741082	0.0021148036	0.00035930460000000016	0.00035930460000000016
T,60T	0.0020933977	0.0019659936000000003	0.00012740409999999983	0.00012740409999999983
T,60V	0.0051470588	0.0048543689	0.0002926898999999995	0.0002926898999999995
T,60W	0.0008704062000000001	0.00067947975	0.00019092645000000005	0.00019092645000000005
T,60Y	0.0022945571	0.001993865	0.0003006921	0.0003006921
V,0V	0.0035169988	0.0032051282000000003	0.0003118705999999999	0.0003118705999999999
V,0W	0.0012516469	0.000921659	0.0003299879	0.0003299879
V,0Y	0.0031934307	0.0027280023	0.00046542840000000007	0.00046542840000000007
V,20V	0.0034615385000000003	0.00316944385	0.0002920946500000001	0.0002920946500000001
V,20W	0.0012176560000000001	0.000896483	0.0003211730000000001	0.0003211730000000001
V,20Y	0.003196347	0.0027214253	0.0004749216999999999	0.0004749216999999999
V,40V	0.0032293987000000003	0.00296893555	0.0002604631500000001	0.0002604631500000001
V,40W	0.0011437908	0.0008562772	0.0002875136000000001	0.0002875136000000001
V,40Y	0.0029778393	0.0025974026	0.00038043669999999986	0.00038043669999999986
V,60V	0.0029888551	0.0027759154500000003	0.00021293964999999967	0.00021293964999999967
V,60W	0.0010204082	0.0007894737	0.00023093450000000008	0.00023093450000000008
V,60Y	0.0027233115	0.0023972603	0.0003260512	0.0003260512
W,0W	8.14332e-05	2.6809700000000002e-05	5.46235e-05	5.46235e-05
W,0Y	0.0005521472	0.0004174494	0.00013469779999999998	0.00013469779999999998
W,20W	5.4466200000000004e-05	0.0	5.4466200000000004e-05	5.4466200000000004e-05
W,20Y	0.0005458515	0.00039682540000000004	0.0001490261	0.0001490261
W,40W	4.91642e-05	0.0	4.91642e-05	4.91642e-05
W,40Y	0.00048828120000000004	0.0003597122	0.00012856900000000004	0.00012856900000000004
W,60W	2.77162e-05	0.0	2.77162e-05	2.77162e-05
W,60Y	0.00043859650000000003	0.00032921835000000006	0.00010937814999999998	0.00010937814999999998
Y,0Y	0.0007425743000000001	0.0006024096	0.00014016470000000004	0.00014016470000000004
Y,20Y	0.0007159905000000001	0.00056906545	0.00014692505000000002	0.00014692505000000002
Y,40Y	0.0006501951	0.0005332914999999999	0.00011690360000000011	0.00011690360000000011
Y,60Y	0.0005899705	0.0004775984	0.00011237210000000005	0.00011237210000000005
A,1A	0.0049566295	0.0057565789	-0.0007999493999999996	0.0007999493999999996
A,1C	0.0020661157	0.0015140045	0.0005521112000000002	0.0005521112000000002
A,1D	0.0047732697	0.0058823529	-0.0011090832000000004	0.0011090832000000004
A,1E	0.0078247261	0.0100650036	-0.0022402775000000003	0.0022402775000000003
A,1F	0.0043010753	0.0036708477000000003	0.0006302275999999999	0.0006302275999999999
A,1G	0.0072463768	0.007554772600000001	-0.00030839580000000064	0.00030839580000000064
A,1H	0.0021691974	0.0023094688	-0.0001402714000000001	0.0001402714000000001
A,1I	0.0047361299	0.004642167	9.396290000000026e-05	9.396290000000026e-05
A,1K	0.006211180100000001	0.0084797124	-0.0022685323	0.0022685323
A,1L	0.0132013201	0.0120192308	0.0011820892999999996	0.0011820892999999996
A,1M	0.0031948882	0.0032154341	-2.054590000000016e-05	2.054590000000016e-05
A,1N	0.0032258065	0.0035858366500000002	-0.00036003015000000017	0.00036003015000000017
A,1P	0.0062761506000000005	0.006866560250000001	-0.0005904096500000001	0.0005904096500000001
A,1Q	0.0052631579	0.006122449	-0.0008592911000000003	0.0008592911000000003
A,1R	0.0062189055	0.00695940365	-0.0007404981500000003	0.0007404981500000003
A,1S	0.0097087379	0.009839292650000001	-0.00013055475000000108	0.00013055475000000108
A,1T	0.006410256400000001	0.0065257948999999996	-0.00011553849999999897	0.00011553849999999897
A,1V	0.008460236900000001	0.008	0.0004602369000000009	0.0004602369000000009
A,1W	0.0	0.0	0.0	0.0
A,1Y	0.0025337838000000002	0.0023215329999999998	0.00021225080000000047	0.00021225080000000047
A,2A	0.0046948357	0.0052787865	-0.0005839508	0.0005839508
A,2C	0.0024449878000000003	0.0018450185	0.0005999693000000002	0.0005999693000000002
A,2D	0.0051813472	0.0060606061	-0.0008792588999999998	0.0008792588999999998
A,2E	0.0073800738	0.0096618357	-0.002281761899999999	0.002281761899999999
A,2F	0.0041580042	0.0036231884	0.0005348158	0.0005348158
A,2G	0.0078328982	0.007972160700000001	-0.00013926250000000084	0.00013926250000000084
A,2H	0.0025706941	0.0025497202	2.097389999999996e-05	2.097389999999996e-05
A,2I	0.0050761421	0.00502100225	5.513985000000013e-05	5.513985000000013e-05
A,2K	0.005899705000000001	0.008270192700000002	-0.002370487700000001	0.002370487700000001
A,2L	0.0130841121	0.011842715850000001	0.0012413962499999986	0.0012413962499999986
A,2M	0.0024855012000000003	0.0025173075	-3.180629999999978e-05	3.180629999999978e-05
A,2N	0.0034542314	0.003980103400000001	-0.0005258720000000006	0.0005258720000000006
A,2P	0.0061728395	0.00672457325	-0.00055173375	0.00055173375
A,2Q	0.0050983248	0.00605877065	-0.00096044585	0.00096044585
A,2R	0.006410256400000001	0.0073349633000000004	-0.0009247068999999998	0.0009247068999999998
A,2S	0.0099009901	0.009947156700000001	-4.6166600000001334e-05	4.6166600000001334e-05
A,2T	0.0063694268	0.0063492063	2.0220500000000217e-05	2.0220500000000217e-05
A,2V	0.0080183276	0.0075949367	0.0004233908999999999	0.0004233908999999999
A,2W	0.0	0.0	0.0	0.0
A,2Y	0.0031347962	0.00281492045	0.0003198757499999999	0.0003198757499999999
A,3A	0.0043196544	0.0050251256	-0.0007054712000000001	0.0007054712000000001
A,3C	0.0021008403	0.0016963541000000002	0.0004044862	0.0004044862
A,3D	0.0051020408	0.00612401165	-0.0010219708500000006	0.0010219708500000006
A,3E	0.0076923077000000005	0.009848752500000002	-0.0021564448000000016	0.0021564448000000016
A,3F	0.0042796006	0.0037037037000000003	0.0005758968999999997	0.0005758968999999997
A,3G	0.0076045627	0.0077394397	-0.0001348769999999994	0.0001348769999999994
A,3H	0.0026595745000000002	0.00269723655	-3.766204999999974e-05	3.766204999999974e-05
A,3I	0.0051813472	0.0050563587	0.0001249885000000001	0.0001249885000000001
A,3K	0.0061099796	0.008310249300000001	-0.002200269700000001	0.002200269700000001
A,3L	0.0129151292	0.0119047619	0.0010103673000000004	0.0010103673000000004
A,3M	0.0023501763	0.0024096386	-5.9462300000000246e-05	5.9462300000000246e-05
A,3N	0.0036429872	0.00415081335	-0.0005078261500000001	0.0005078261500000001
A,3P	0.00625	0.00678130335	-0.0005313033499999998	0.0005313033499999998
A,3Q	0.0051072523	0.006024096400000001	-0.0009168441000000005	0.0009168441000000005
A,3R	0.0069444444	0.00741198555	-0.00046754114999999954	0.00046754114999999954
A,3S	0.0096153846	0.0096685083	-5.3123699999999344e-05	5.3123699999999344e-05
A,3T	0.0064516129000000005	0.0063291139	0.00012249900000000074	0.00012249900000000074
A,3V	0.0077922078	0.0076923077000000005	9.990009999999959e-05	9.990009999999959e-05
A,3W	0.0	0.0	0.0	0.0
A,3Y	0.0029940120000000003	0.0026281209	0.00036589110000000017	0.00036589110000000017
A,4A	0.00456621	0.0053763441	-0.0008101341000000001	0.0008101341000000001
A,4C	0.0023663038	0.0016863406000000001	0.0006799631999999999	0.0006799631999999999
A,4D	0.0054744526000000005	0.0063492063	-0.0008747536999999996	0.0008747536999999996
A,4E	0.0074257426	0.009448818900000001	-0.002023076300000001	0.002023076300000001
A,4F	0.0043103448	0.0036101083	0.0007002365000000001	0.0007002365000000001
A,4G	0.0083333333	0.0084622829	-0.00012894959999999907	0.00012894959999999907
A,4H	0.0026166594	0.0026809651	-6.430569999999998e-05	6.430569999999998e-05
A,4I	0.0046620047	0.0047169811	-5.497640000000012e-05	5.497640000000012e-05
A,4K	0.0057471264	0.008	-0.0022528736	0.0022528736
A,4L	0.012987013	0.011575104749999999	0.0014119082500000015	0.0014119082500000015
A,4M	0.002173913	0.0023255814	-0.0001516683999999999	0.0001516683999999999
A,4N	0.0035335689000000003	0.0041152263	-0.0005816573999999999	0.0005816573999999999
A,4P	0.0068027211	0.0072220794	-0.0004193583000000004	0.0004193583000000004
A,4Q	0.005106383	0.0060362173000000005	-0.0009298343000000006	0.0009298343000000006
A,4R	0.0063291139	0.007340796700000001	-0.001011682800000001	0.001011682800000001
A,4S	0.009771987000000001	0.0101694915	-0.00039750449999999965	0.00039750449999999965
A,4T	0.0063291139	0.00625	7.911389999999945e-05	7.911389999999945e-05
A,4V	0.0076335878	0.0074074074000000005	0.00022618039999999957	0.00022618039999999957
A,4W	0.0	0.0	0.0	0.0
A,4Y	0.0028901734	0.0025125628	0.0003776105999999998	0.0003776105999999998
A,5A	0.0042857143	0.0048154093	-0.0005296950000000002	0.0005296950000000002
A,5C	0.0020920502	0.0016920474	0.00040000279999999984	0.00040000279999999984
A,5D	0.0051590714000000005	0.0061728395	-0.0010137680999999996	0.0010137680999999996
A,5E	0.0073937153	0.00955718475	-0.0021634694499999994	0.0021634694499999994
A,5F	0.0042517007	0.0036952315	0.0005564692000000005	0.0005564692000000005
A,5G	0.0077071291000000005	0.008097166000000001	-0.0003900369000000006	0.0003900369000000006
A,5H	0.0026315789	0.0027855153000000002	-0.00015393640000000005	0.00015393640000000005
A,5I	0.0049261084	0.0048543689	7.173950000000009e-05	7.173950000000009e-05
A,5K	0.0060606061	0.008211866500000001	-0.0021512604000000013	0.0021512604000000013
A,5L	0.0134529148	0.01199630995	0.0014566048499999994	0.0014566048499999994
A,5M	0.0023603462	0.0023880605500000004	-2.77143500000002e-05	2.77143500000002e-05
A,5N	0.0035460993	0.00402549525	-0.0004793959500000002	0.0004793959500000002
A,5P	0.0064308682	0.00701168695	-0.0005808187499999999	0.0005808187499999999
A,5Q	0.0053380783	0.0060508279500000005	-0.0007127496500000004	0.0007127496500000004
A,5R	0.006410256400000001	0.0073240915	-0.0009138350999999996	0.0009138350999999996
A,5S	0.0098039216	0.01	-0.0001960784000000007	0.0001960784000000007
A,5T	0.006410256400000001	0.0065825582	-0.0001723017999999991	0.0001723017999999991
A,5V	0.0076045627	0.00739801345	0.00020654925000000018	0.00020654925000000018
A,5W	0.0	0.0	0.0	0.0
A,5Y	0.0029985007	0.002688172	0.00031032870000000014	0.00031032870000000014
C,1C	0.0	0.0	0.0	0.0
C,1D	0.0010504202000000001	0.001097093	-4.667279999999983e-05	4.667279999999983e-05
C,1E	0.0014492754	0.0015710928500000001	-0.00012181745000000013	0.00012181745000000013
C,1F	0.0012033694	0.0	0.0012033694	0.0012033694
C,1G	0.0021905805	0.0016666667	0.0005239137999999998	0.0005239137999999998
C,1H	0.0	0.0	0.0	0.0
C,1I	0.0013947001	0.0008090662500000001	0.00058563385	0.00058563385
C,1K	0.0012468828	0.0014662757	-0.00021939289999999998	0.00021939289999999998
C,1L	0.0038535645	0.002688172	0.0011653925	0.0011653925
C,1M	0.0	0.0	0.0	0.0
C,1N	0.0	0.0	0.0	0.0
C,1P	0.0012820513	0.0009711141000000001	0.0003109372	0.0003109372
C,1Q	0.0	0.0006118092999999999	-0.0006118092999999999	0.0006118092999999999
C,1R	0.0014858841	0.0013297872	0.00015609689999999997	0.00015609689999999997
C,1S	0.0032085561	0.0022883295	0.0009202265999999999	0.0009202265999999999
C,1T	0.0018083183	0.0009514748000000001	0.0008568435	0.0008568435
C,1V	0.0021961933	0.0015669888500000001	0.0006292044499999999	0.0006292044499999999
C,1W	0.0	0.0	0.0	0.0
C,1Y	0.0	0.0	0.0	0.0
C,2C	0.0	0.0	0.0	0.0
C,2D	0.0013227513000000002	0.0011413354	0.00018141590000000018	0.00018141590000000018
C,2E	0.0018975332000000001	0.0020040080000000003	-0.00010647480000000012	0.00010647480000000012
C,2F	0.0008006405	0.0	0.0008006405	0.0008006405
C,2G	0.0019011407	0.0014445695500000001	0.00045657114999999985	0.00045657114999999985
C,2H	0.0	0.0	0.0	0.0
C,2I	0.0010905125	0.0006882312	0.0004022813	0.0004022813
C,2K	0.0012936611	0.00158040325	-0.00028674215000000004	0.00028674215000000004
C,2L	0.0038610039000000003	0.0025196853	0.0013413186000000004	0.0013413186000000004
C,2M	0.0	0.0	0.0	0.0
C,2N	0.0	0.0	0.0	0.0
C,2P	0.0016764459	0.0010834236	0.0005930223	0.0005930223
C,2Q	0.0008810573000000001	0.0009551098	-7.405249999999997e-05	7.405249999999997e-05
C,2R	0.0015948963	0.00147167115	0.00012322515000000008	0.00012322515000000008
C,2S	0.0029585799	0.00203355415	0.0009250257499999999	0.0009250257499999999
C,2T	0.0014471780000000001	0.0008888896	0.0005582884000000001	0.0005582884000000001
C,2V	0.0021786492	0.0016835017	0.0004951475	0.0004951475
C,2W	0.0	0.0	0.0	0.0
C,2Y	0.0	0.0	0.0	0.0
C,3C	0.0	0.0	0.0	0.0
C,3D	0.0005370569	0.001017294	-0.00048023709999999993	0.00048023709999999993
C,3E	0.0015174507	0.0016920474	-0.00017459669999999997	0.00017459669999999997
C,3F	0.0006684492000000001	0.0	0.0006684492000000001	0.0006684492000000001
C,3G	0.0018610422	0.0015310029	0.00033003930000000017	0.00033003930000000017
C,3H	0.0	0.0	0.0	0.0
C,3I	0.0010438413	0.0006835270000000001	0.00036031430000000003	0.00036031430000000003
C,3K	0.0013850416	0.0013642565	2.0785099999999978e-05	2.0785099999999978e-05
C,3L	0.0039795338	0.0027027027	0.0012768310999999996	0.0012768310999999996
C,3M	0.0	0.0	0.0	0.0
C,3N	0.0	0.0	0.0	0.0
C,3P	0.0017064846	0.0012131017	0.0004933829	0.0004933829
C,3Q	0.0009505703000000001	0.0	0.0009505703000000001	0.0009505703000000001
C,3R	0.0013966480000000001	0.0011148396499999999	0.00028180835000000026	0.00028180835000000026
C,3S	0.0028653295	0.0019047619000000001	0.0009605675999999998	0.0009605675999999998
C,3T	0.0016863406000000001	0.00088436885	0.0008019717500000001	0.0008019717500000001
C,3V	0.0021321962	0.0015479876	0.0005842085999999999	0.0005842085999999999
C,3W	0.0	0.0	0.0	0.0
C,3Y	0.0	0.0	0.0	0.0
C,4C	0.0	0.0	0.0	0.0
C,4D	0.0009354537000000001	0.0011399282000000002	-0.00020447450000000012	0.00020447450000000012
C,4E	0.0016625104	0.0017867784999999999	-0.0001242680999999999	0.0001242680999999999
C,4F	0.0011013216000000001	0.0	0.0011013216000000001	0.0011013216000000001
C,4G	0.0023346304	0.0017574692	0.0005771611999999999	0.0005771611999999999
C,4H	0.0	0.0	0.0	0.0
C,4I	0.0011013216000000001	0.0009161706	0.00018515100000000015	0.00018515100000000015
C,4K	0.0010666667	0.00143678455	-0.00037011784999999996	0.00037011784999999996
C,4L	0.0039447732000000004	0.0027463099500000003	0.0011984632500000002	0.0011984632500000002
C,4M	0.0	0.0	0.0	0.0
C,4N	0.0	0.0	0.0	0.0
C,4P	0.0014705882	0.0009624648	0.0005081234	0.0005081234
C,4Q	0.0	0.0	0.0	0.0
C,4R	0.001490313	0.00116618115	0.00032413185000000014	0.00032413185000000014
C,4S	0.0028449502000000002	0.0019607843000000002	0.0008841659	0.0008841659
C,4T	0.001490313	0.00098668005	0.0005036329500000001	0.0005036329500000001
C,4V	0.0022727273	0.0016096582500000002	0.0006630690499999999	0.0006630690499999999
C,4W	0.0	0.0	0.0	0.0
C,4Y	0.0	0.0	0.0	0.0
C,5C	0.0	0.0	0.0	0.0
C,5D	0.0008818342	0.0011943865000000001	-0.0003125523000000001	0.0003125523000000001
C,5E	0.0018315018	0.0019880716	-0.0001565697999999999	0.0001565697999999999
C,5F	0.0006761325	0.0	0.0006761325	0.0006761325
C,5G	0.0019880716	0.00160836375	0.0003797078499999998	0.0003797078499999998
C,5H	0.0	0.0	0.0	0.0
C,5I	0.0010362694	0.0	0.0010362694	0.0010362694
C,5K	0.0017211704	0.00160385025	0.00011732015000000002	0.00011732015000000002
C,5L	0.0036363636000000003	0.0024019231	0.0012344405000000004	0.0012344405000000004
C,5M	0.0	0.0	0.0	0.0
C,5N	0.0	0.0	0.0	0.0
C,5P	0.0013495277000000001	0.00116211545	0.00018741225000000017	0.00018741225000000017
C,5Q	0.0	0.00049537685	-0.00049537685	0.00049537685
C,5R	0.0018315018	0.0013297872	0.0005017145999999999	0.0005017145999999999
C,5S	0.0029411765	0.00201005225	0.0009311242500000001	0.0009311242500000001
C,5T	0.0016286645	0.0011695906	0.00045907390000000004	0.00045907390000000004
C,5V	0.0020449898	0.00141044005	0.0006345497499999999	0.0006345497499999999
C,5W	0.0	0.0	0.0	0.0
C,5Y	0.0	0.0	0.0	0.0
D,1D	0.0013642565	0.0022075055	-0.0008432489999999999	0.0008432489999999999
D,1E	0.006122449	0.008170448149999999	-0.0020479991499999985	0.0020479991499999985
D,1F	0.0030959752	0.0036297641	-0.0005337889000000002	0.0005337889000000002
D,1G	0.0050505051	0.0059642147000000005	-0.0009137096000000006	0.0009137096000000006
D,1H	0.0010471204	0.0015576324000000001	-0.0005105120000000001	0.0005105120000000001
D,1I	0.0036101083	0.0046385782	-0.0010284699	0.0010284699
D,1K	0.0044802867	0.00611724745	-0.0016369607500000003	0.0016369607500000003
D,1L	0.0084388186	0.0095602294	-0.0011214108	0.0011214108
D,1M	0.0016155089	0.0020325203	-0.00041701140000000004	0.00041701140000000004
D,1N	0.0021834061	0.0026462028500000003	-0.00046279675000000017	0.00046279675000000017
D,1P	0.0046349942	0.005245672450000001	-0.0006106782500000007	0.0006106782500000007
D,1Q	0.0032051282000000003	0.0038204394000000003	-0.0006153112	0.0006153112
D,1R	0.0043290043000000005	0.00503189865	-0.0007028943499999994	0.0007028943499999994
D,1S	0.0065359477	0.007359711850000001	-0.0008237641500000005	0.0008237641500000005
D,1T	0.0042105263000000006	0.004545454500000001	-0.00033492820000000003	0.00033492820000000003
D,1V	0.0050847458	0.0059683682	-0.0008836223999999998	0.0008836223999999998
D,1W	0.0	0.0	0.0	0.0
D,1Y	0.0021459227	0.0023752969	-0.00022937420000000014	0.00022937420000000014
D,2D	0.0018281536	0.00259515765	-0.0007670040499999997	0.0007670040499999997
D,2E	0.005479452100000001	0.0077220077	-0.0022425555999999996	0.0022425555999999996
D,2F	0.0033557047	0.0035714286	-0.0002157239	0.0002157239
D,2G	0.004587156	0.00543180075	-0.0008446447499999999	0.0008446447499999999
D,2H	0.0016977929000000001	0.0019920319	-0.00029423899999999974	0.00029423899999999974
D,2I	0.0037383178	0.0047088901500000006	-0.0009705723500000006	0.0009705723500000006
D,2K	0.0039486673	0.0058139535	-0.0018652862	0.0018652862
D,2L	0.0084745763	0.009756097600000001	-0.0012815213000000013	0.0012815213000000013
D,2M	0.0011223345	0.0017889088000000001	-0.0006665743000000002	0.0006665743000000002
D,2N	0.0028248588000000002	0.0033112583	-0.00048639949999999994	0.00048639949999999994
D,2P	0.004069176	0.004730369	-0.000661193	0.000661193
D,2Q	0.0030303030000000002	0.00362778995	-0.0005974869499999996	0.0005974869499999996
D,2R	0.0036452005	0.0043923865000000005	-0.0007471860000000004	0.0007471860000000004
D,2S	0.0065645514	0.0074129025000000005	-0.0008483511000000003	0.0008483511000000003
D,2T	0.003996004	0.004672897200000001	-0.0006768932000000005	0.0006768932000000005
D,2V	0.0051413882	0.0061099796	-0.0009685913999999997	0.0009685913999999997
D,2W	0.0	0.0	0.0	0.0
D,2Y	0.0023809524	0.0023809524	0.0	0.0
D,3D	0.0015739769	0.0024681205500000003	-0.0008941436500000002	0.0008941436500000002
D,3E	0.0056100982	0.00771902855	-0.0021089303499999996	0.0021089303499999996
D,3F	0.0031446541000000002	0.0032051282000000003	-6.0474100000000065e-05	6.0474100000000065e-05
D,3G	0.0047021944	0.005542726350000001	-0.0008405319500000008	0.0008405319500000008
D,3H	0.0015197568	0.001984127	-0.00046437020000000004	0.00046437020000000004
D,3I	0.0034662045000000002	0.0042735043000000006	-0.0008072998000000003	0.0008072998000000003
D,3K	0.0044014085000000005	0.00661573605	-0.00221432755	0.00221432755
D,3L	0.0083682008	0.0090634441	-0.0006952433000000004	0.0006952433000000004
D,3M	0.0014084507000000001	0.0017590163	-0.00035056559999999994	0.00035056559999999994
D,3N	0.0027548209	0.0032908273999999998	-0.0005360064999999996	0.0005360064999999996
D,3P	0.0039761431	0.0046948357	-0.0007186926000000001	0.0007186926000000001
D,3Q	0.0033670034	0.0041152263	-0.0007482229000000001	0.0007482229000000001
D,3R	0.0042016807	0.0053444181000000006	-0.0011427374000000006	0.0011427374000000006
D,3S	0.0066777963	0.0076530612	-0.0009752648999999999	0.0009752648999999999
D,3T	0.0043103448	0.00494152545	-0.0006311806500000003	0.0006311806500000003
D,3V	0.0052356021	0.005859375	-0.0006237728999999997	0.0006237728999999997
D,3W	0.0	0.0	0.0	0.0
D,3Y	0.0020746888	0.00222345815	-0.0001487693499999999	0.0001487693499999999
D,4D	0.0015267176000000001	0.0024630542	-0.0009363366000000001	0.0009363366000000001
D,4E	0.0054347826	0.0074906367	-0.0020558541	0.0020558541
D,4F	0.0028901734	0.00321922955	-0.00032905615000000015	0.00032905615000000015
D,4G	0.004494382	0.005420054200000001	-0.0009256722000000007	0.0009256722000000007
D,4H	0.0017123288	0.0018239858	-0.00011165700000000003	0.00011165700000000003
D,4I	0.0033444816	0.0042643923	-0.0009199107000000002	0.0009199107000000002
D,4K	0.0045248869	0.006666666700000001	-0.0021417798	0.0021417798
D,4L	0.0086730269	0.0089285714	-0.00025554449999999965	0.00025554449999999965
D,4M	0.0009505703000000001	0.0017346055000000001	-0.0007840352	0.0007840352
D,4N	0.0027173913	0.0031847134	-0.0004673221000000001	0.0004673221000000001
D,4P	0.0041450777	0.0048309179	-0.0006858402000000001	0.0006858402000000001
D,4Q	0.0036832413	0.0046688974	-0.0009856561000000002	0.0009856561000000002
D,4R	0.0042372881	0.005464480900000001	-0.0012271928000000005	0.0012271928000000005
D,4S	0.0064935065	0.0073529412	-0.0008594346999999999	0.0008594346999999999
D,4T	0.004004004	0.0045045045	-0.0005005004999999998	0.0005005004999999998
D,4V	0.005063291100000001	0.0058823529	-0.0008190617999999997	0.0008190617999999997
D,4W	0.0	0.0	0.0	0.0
D,4Y	0.0020408163	0.0021691974	-0.00012838109999999993	0.00012838109999999993
D,5D	0.001490313	0.00231035845	-0.0008200454500000001	0.0008200454500000001
D,5E	0.0054466231	0.0073710074	-0.0019243843	0.0019243843
D,5F	0.0031545741000000003	0.0033840948	-0.0002295206999999998	0.0002295206999999998
D,5G	0.0044642857	0.0054945055	-0.0010302198	0.0010302198
D,5H	0.0016181230000000002	0.0019175473	-0.00029942429999999984	0.00029942429999999984
D,5I	0.0036730946	0.00445270545	-0.0007796108500000001	0.0007796108500000001
D,5K	0.0041710115	0.0063589635	-0.002187952	0.002187952
D,5L	0.008720930200000001	0.0095465394	-0.0008256091999999989	0.0008256091999999989
D,5M	0.0011025358	0.00186060965	-0.00075807385	0.00075807385
D,5N	0.0028653295	0.0032894737	-0.00042414420000000006	0.00042414420000000006
D,5P	0.0040871935	0.0048152167	-0.0007280231999999996	0.0007280231999999996
D,5Q	0.0033519553000000003	0.0040650407000000005	-0.0007130854000000002	0.0007130854000000002
D,5R	0.0041493776	0.0051378662000000005	-0.0009884886000000002	0.0009884886000000002
D,5S	0.0064308682	0.006995725900000001	-0.0005648577000000009	0.0005648577000000009
D,5T	0.0041841004	0.0046082949000000005	-0.00042419450000000074	0.00042419450000000074
D,5V	0.0051546392	0.0060975610000000005	-0.0009429218000000005	0.0009429218000000005
D,5W	0.0	0.0	0.0	0.0
D,5Y	0.0020703934	0.0023584906	-0.00028809720000000025	0.00028809720000000025
E,1E	0.0051546392	0.0073950825000000005	-0.0022404433000000005	0.0022404433000000005
E,1F	0.0031847134	0.003902439	-0.0007177256	0.0007177256
E,1G	0.0065189048	0.0075451366	-0.0010262318000000001	0.0010262318000000001
E,1H	0.0019880716	0.0024937656	-0.0005056940000000001	0.0005056940000000001
E,1I	0.0041493776	0.0055788006	-0.001429423	0.001429423
E,1K	0.0075471698000000005	0.0108695652	-0.0033223954	0.0033223954
E,1L	0.0108108108	0.012727995950000001	-0.0019171851500000003	0.0019171851500000003
E,1M	0.0025839793000000002	0.0032379934	-0.0006540140999999997	0.0006540140999999997
E,1N	0.0038314176	0.00486618	-0.0010347624000000004	0.0010347624000000004
E,1P	0.0060851927	0.0069444444	-0.0008592516999999999	0.0008592516999999999
E,1Q	0.0052219321	0.006551649100000001	-0.001329717000000001	0.001329717000000001
E,1R	0.005988024000000001	0.0076530612	-0.0016650371999999995	0.0016650371999999995
E,1S	0.0076045627	0.0091743119	-0.0015697492000000006	0.0015697492000000006
E,1T	0.0057971014	0.0064724919	-0.0006753905000000003	0.0006753905000000003
E,1V	0.0065359477	0.008196721300000001	-0.001660773600000001	0.001660773600000001
E,1W	0.0	0.0	0.0	0.0
E,1Y	0.0022547914	0.0028985507	-0.0006437592999999999	0.0006437592999999999
E,2E	0.0039292731	0.0059814575000000005	-0.0020521844000000004	0.0020521844000000004
E,2F	0.0040816327	0.004784689	-0.0007030563000000002	0.0007030563000000002
E,2G	0.0063694268	0.00742758155	-0.00105815475	0.00105815475
E,2H	0.002247191	0.0027027027	-0.00045551170000000026	0.00045551170000000026
E,2I	0.0052910053	0.0068027211	-0.0015117157999999997	0.0015117157999999997
E,2K	0.006160164300000001	0.0089898865	-0.0028297222	0.0028297222
E,2L	0.012195122000000001	0.0150891632	-0.002894041199999999	0.002894041199999999
E,2M	0.0022197558	0.0030923854500000004	-0.0008726296500000002	0.0008726296500000002
E,2N	0.0035056968000000003	0.004497077	-0.0009913802	0.0009913802
E,2P	0.005730659	0.006605132850000001	-0.0008744738500000007	0.0008744738500000007
E,2Q	0.0047923323	0.0060975610000000005	-0.0013052287	0.0013052287
E,2R	0.0057471264	0.007069636800000001	-0.0013225104000000008	0.0013225104000000008
E,2S	0.0084889643	0.0099502488	-0.0014612845	0.0014612845
E,2T	0.0059347181	0.006959935800000001	-0.0010252177000000008	0.0010252177000000008
E,2V	0.0072992701000000005	0.008960573500000001	-0.0016613034000000004	0.0016613034000000004
E,2W	0.0	0.0	0.0	0.0
E,2Y	0.0027700831	0.00333518725	-0.0005651041500000001	0.0005651041500000001
E,3E	0.0041407867	0.006264686700000001	-0.0021239000000000006	0.0021239000000000006
E,3F	0.0037313433000000003	0.0042497218	-0.0005183784999999996	0.0005183784999999996
E,3G	0.0064516129000000005	0.0075802821	-0.0011286691999999997	0.0011286691999999997
E,3H	0.0025094103	0.0028790813500000003	-0.00036967105000000004	0.00036967105000000004
E,3I	0.0043620502	0.005763688800000001	-0.0014016386000000004	0.0014016386000000004
E,3K	0.0071258907	0.011170784650000001	-0.004044893950000001	0.004044893950000001
E,3L	0.010842368600000001	0.0126582278	-0.0018158591999999987	0.0018158591999999987
E,3M	0.0018867925000000002	0.0025575448	-0.0006707522999999998	0.0006707522999999998
E,3N	0.0036101083	0.004672897200000001	-0.0010627889000000006	0.0010627889000000006
E,3P	0.005763688800000001	0.0067012902000000004	-0.0009376013999999998	0.0009376013999999998
E,3Q	0.0053956835	0.006896551700000001	-0.0015008682000000008	0.0015008682000000008
E,3R	0.0066577896	0.0086206897	-0.0019629000999999997	0.0019629000999999997
E,3S	0.0088809947	0.010725914950000002	-0.0018449202500000015	0.0018449202500000015
E,3T	0.005698005700000001	0.006753605900000001	-0.0010556002000000004	0.0010556002000000004
E,3V	0.0067049808	0.0081059179	-0.0014009371000000001	0.0014009371000000001
E,3W	0.0	0.0	0.0	0.0
E,3Y	0.0026809651	0.0030303030000000002	-0.0003493379000000002	0.0003493379000000002
E,4E	0.0040567951	0.0060790274	-0.0020222323	0.0020222323
E,4F	0.0037174721000000003	0.0040053405	-0.00028786839999999985	0.00028786839999999985
E,4G	0.0062893082000000005	0.0074906367	-0.0012013284999999995	0.0012013284999999995
E,4H	0.0024630542	0.0029673591	-0.0005043049	0.0005043049
E,4I	0.004545454500000001	0.0057251908	-0.0011797362999999995	0.0011797362999999995
E,4K	0.007042253500000001	0.0111641135	-0.004121859999999999	0.004121859999999999
E,4L	0.0112044818	0.0127118644	-0.0015073825999999992	0.0015073825999999992
E,4M	0.0019723866000000002	0.0027457449000000004	-0.0007733583000000001	0.0007733583000000001
E,4N	0.0035971223	0.0046948357	-0.0010977134000000003	0.0010977134000000003
E,4P	0.0059523810000000005	0.0069735007	-0.0010211196999999998	0.0010211196999999998
E,4Q	0.0056179775	0.0072639225000000005	-0.0016459450000000002	0.0016459450000000002
E,4R	0.006774361600000001	0.008924589	-0.0021502273999999995	0.0021502273999999995
E,4S	0.0086538462	0.0101608879	-0.0015070416999999996	0.0015070416999999996
E,4T	0.0058947368000000005	0.0066371681	-0.0007424312999999997	0.0007424312999999997
E,4V	0.006593406600000001	0.0079735734	-0.001380166799999999	0.001380166799999999
E,4W	0.0	0.0	0.0	0.0
E,4Y	0.0025839793000000002	0.0030624750000000003	-0.00047849570000000003	0.00047849570000000003
E,5E	0.0037523452000000003	0.00561272705	-0.00186038185	0.00186038185
E,5F	0.0041050903	0.0047393365	-0.0006342461999999998	0.0006342461999999998
E,5G	0.0064516129000000005	0.0077220077	-0.0012703947999999996	0.0012703947999999996
E,5H	0.0023923445	0.00290486715	-0.0005125226500000001	0.0005125226500000001
E,5I	0.004950495	0.0064308682	-0.0014803732000000002	0.0014803732000000002
E,5K	0.0062597809	0.009756097600000001	-0.003496316700000001	0.003496316700000001
E,5L	0.0118110236	0.0142446055	-0.0024335819000000005	0.0024335819000000005
E,5M	0.0020576132	0.0028057051	-0.0007480919000000001	0.0007480919000000001
E,5N	0.0035842294	0.0046230049999999995	-0.0010387755999999994	0.0010387755999999994
E,5P	0.0058139535	0.006718925000000001	-0.0009049715000000007	0.0009049715000000007
E,5Q	0.005033557	0.006394317	-0.00136076	0.00136076
E,5R	0.0060790274	0.00798991805	-0.0019108906499999993	0.0019108906499999993
E,5S	0.0086313194	0.01	-0.0013686806	0.0013686806
E,5T	0.0057405281	0.0066889632	-0.0009484350999999997	0.0009484350999999997
E,5V	0.0069565217	0.0085274861	-0.0015709644000000004	0.0015709644000000004
E,5W	0.0	0.0	0.0	0.0
E,5Y	0.0029325513	0.0034149129	-0.00048236159999999993	0.00048236159999999993
F,1F	0.0	0.0	0.0	0.0
F,1G	0.0041050903	0.0037313433000000003	0.0003737469999999998	0.0003737469999999998
F,1H	0.0015673981	0.00130378315	0.00026361495	0.00026361495
F,1I	0.0032085561	0.00249843945	0.0007101166500000002	0.0007101166500000002
F,1K	0.0028735632	0.0034722222	-0.0005986590000000001	0.0005986590000000001
F,1L	0.007462686600000001	0.0053191489	0.0021435377000000007	0.0021435377000000007
F,1M	0.0	0.0	0.0	0.0
F,1N	0.0022075055	0.00209808565	0.00010941985	0.00010941985
F,1P	0.0032948929	0.0029761905000000003	0.00031870239999999984	0.00031870239999999984
F,1Q	0.0026315789	0.0026595745000000002	-2.7995600000000048e-05	2.7995600000000048e-05
F,1R	0.0032362460000000003	0.0032051282000000003	3.111780000000005e-05	3.111780000000005e-05
F,1S	0.006263048	0.00503250175	0.0012305462500000006	0.0012305462500000006
F,1T	0.0038022814	0.0031347962	0.0006674851999999998	0.0006674851999999998
F,1V	0.0042553191	0.0033812366000000003	0.0008740824999999997	0.0008740824999999997
F,1W	0.0	0.0	0.0	0.0
F,1Y	0.0020661157	0.0013477089	0.0007184068	0.0007184068
F,2F	0.0	0.0	0.0	0.0
F,2G	0.0042735043000000006	0.0036900369	0.0005834674000000004	0.0005834674000000004
F,2H	0.0013755158	0.0011936736500000001	0.00018184214999999982	0.00018184214999999982
F,2I	0.0028328612	0.0020833333000000002	0.0007495278999999997	0.0007495278999999997
F,2K	0.0038022814	0.00455840605	-0.00075612465	0.00075612465
F,2L	0.0066225166	0.0047505938	0.0018719228	0.0018719228
F,2M	0.0	0.0	0.0	0.0
F,2N	0.0024570025	0.0022123894	0.0002446130999999999	0.0002446130999999999
F,2P	0.0032467532000000003	0.00311284235	0.00013391085000000018	0.00013391085000000018
F,2Q	0.0029325513	0.0027777778	0.0001547734999999997	0.0001547734999999997
F,2R	0.0033613445000000002	0.0035139095500000004	-0.00015256505000000014	0.00015256505000000014
F,2S	0.005464480900000001	0.0045585778	0.0009059031000000009	0.0009059031000000009
F,2T	0.0034324943	0.0028011204	0.0006313739	0.0006313739
F,2V	0.0042283298000000006	0.0032362460000000003	0.0009920838000000002	0.0009920838000000002
F,2W	0.0	0.0	0.0	0.0
F,2Y	0.0016666667	0.0010934967	0.00057317	0.00057317
F,3F	0.0004861449	0.0	0.0004861449	0.0004861449
F,3G	0.0042780749000000005	0.0037593985000000003	0.0005186764000000002	0.0005186764000000002
F,3H	0.0012987013	0.0011031443	0.00019555700000000007	0.00019555700000000007
F,3I	0.0030120482000000003	0.0025773196	0.0004347286000000003	0.0004347286000000003
F,3K	0.0033594625000000003	0.003968254	-0.0006087914999999998	0.0006087914999999998
F,3L	0.0073995772	0.0053475936000000005	0.0020519835999999996	0.0020519835999999996
F,3M	0.0010235415	0.00076365125	0.0002598902499999999	0.0002598902499999999
F,3N	0.0024630542	0.00219699775	0.00026605645000000013	0.00026605645000000013
F,3P	0.0034965035	0.00308920075	0.00040730275000000005	0.00040730275000000005
F,3Q	0.002728513	0.0025204799	0.0002080331000000003	0.0002080331000000003
F,3R	0.0032362460000000003	0.0033500838	-0.00011383779999999972	0.00011383779999999972
F,3S	0.0055643879	0.0044843049000000005	0.001080083	0.001080083
F,3T	0.0034305317	0.0028129395	0.0006175921999999998	0.0006175921999999998
F,3V	0.0043196544	0.00347423395	0.0008454204500000003	0.0008454204500000003
F,3W	0.0	0.0	0.0	0.0
F,3Y	0.0016304348	0.00119545765	0.00043497715000000007	0.00043497715000000007
F,4F	0.0007668712	0.0	0.0007668712	0.0007668712
F,4G	0.0043763676	0.0037267095	0.0006496581	0.0006496581
F,4H	0.0010224949	0.0010147136000000002	7.781299999999776e-06	7.781299999999776e-06
F,4I	0.0029940120000000003	0.002430626	0.0005633860000000004	0.0005633860000000004
F,4K	0.0032467532000000003	0.0038204428500000004	-0.0005736896500000001	0.0005736896500000001
F,4L	0.0076045627	0.0056657224	0.0019388403000000004	0.0019388403000000004
F,4M	0.0007955449	0.0004193492	0.0003761957	0.0003761957
F,4N	0.0023419204	0.00211776275	0.00022415765	0.00022415765
F,4P	0.0032362460000000003	0.0029411765	0.0002950695000000004	0.0002950695000000004
F,4Q	0.0025906736	0.0024067424	0.0001839312000000001	0.0001839312000000001
F,4R	0.0032154341	0.00306278795	0.00015264615000000004	0.00015264615000000004
F,4S	0.005524861900000001	0.0043290043000000005	0.0011958576	0.0011958576
F,4T	0.0034013605	0.0028342000000000003	0.0005671604999999999	0.0005671604999999999
F,4V	0.004415011	0.0033840948	0.0010309161999999998	0.0010309161999999998
F,4W	0.0	0.0	0.0	0.0
F,4Y	0.0018552876000000002	0.0014084507000000001	0.0004468369	0.0004468369
F,5F	0.0	0.0	0.0	0.0
F,5G	0.0041067762	0.0035587189	0.0005480573000000003	0.0005480573000000003
F,5H	0.0012701101000000001	0.00095556635	0.00031454375000000007	0.00031454375000000007
F,5I	0.0029368576	0.0022675737	0.0006692839	0.0006692839
F,5K	0.0035756853	0.0041666667	-0.0005909814000000001	0.0005909814000000001
F,5L	0.006896551700000001	0.0050420168	0.0018545349000000004	0.0018545349000000004
F,5M	0.000691085	0.0	0.000691085	0.000691085
F,5N	0.0024813896000000003	0.0022522523000000003	0.00022913730000000002	0.00022913730000000002
F,5P	0.0034542314	0.0031225624	0.00033166900000000015	0.00033166900000000015
F,5Q	0.0026737968000000003	0.0026403803	3.341650000000026e-05	3.341650000000026e-05
F,5R	0.0032051282000000003	0.0032154341	-1.0305899999999823e-05	1.0305899999999823e-05
F,5S	0.0056306306	0.0044709389000000006	0.0011596916999999998	0.0011596916999999998
F,5T	0.003547497	0.0028208745000000003	0.0007266224999999999	0.0007266224999999999
F,5V	0.0041666667	0.0033176668500000004	0.0008489998499999997	0.0008489998499999997
F,5W	0.0	0.0	0.0	0.0
F,5Y	0.0017211704	0.0011191945	0.0006019759000000001	0.0006019759000000001
G,1G	0.0032362460000000003	0.0035587189	-0.00032247289999999974	0.00032247289999999974
G,1H	0.0023809524	0.0024390244000000003	-5.807200000000016e-05	5.807200000000016e-05
G,1I	0.0041493776	0.0040816327	6.774490000000053e-05	6.774490000000053e-05
G,1K	0.005763688800000001	0.0074074074000000005	-0.0016437186	0.0016437186
G,1L	0.0110701107	0.009523809500000001	0.0015463011999999991	0.0015463011999999991
G,1M	0.0019230769	0.0019203077	2.7691999999999734e-06	2.7691999999999734e-06
G,1N	0.0038809832000000002	0.0040526849	-0.0001717016999999996	0.0001717016999999996
G,1P	0.0063492063	0.0065359477	-0.00018674139999999995	0.00018674139999999995
G,1Q	0.0043103448	0.0047619048	-0.00045156000000000016	0.00045156000000000016
G,1R	0.0057324841	0.0061983471	-0.0004658630000000004	0.0004658630000000004
G,1S	0.0098360656	0.009849521900000002	-1.3456300000000768e-05	1.3456300000000768e-05
G,1T	0.0063091483	0.0061652375	0.00014391079999999997	0.00014391079999999997
G,1V	0.00625	0.006070417850000001	0.00017958214999999958	0.00017958214999999958
G,1W	0.0	0.0	0.0	0.0
G,1Y	0.0027894003	0.0025188917	0.00027050860000000024	0.00027050860000000024
G,2G	0.0037573806	0.0042553191	-0.0004979385	0.0004979385
G,2H	0.0024009604000000003	0.0022883295	0.00011263090000000016	0.00011263090000000016
G,2I	0.0047489824	0.0044583636	0.0002906187999999997	0.0002906187999999997
G,2K	0.0052493438	0.006980802800000001	-0.0017314590000000003	0.0017314590000000003
G,2L	0.0115273775	0.0100671141	0.0014602634	0.0014602634
G,2M	0.0019342360000000002	0.0020040080000000003	-6.977200000000006e-05	6.977200000000006e-05
G,2N	0.0031746032000000003	0.0032948929	-0.00012028969999999979	0.00012028969999999979
G,2P	0.0063492063	0.0067567568	-0.0004075505000000002	0.0004075505000000002
G,2Q	0.0041152263	0.0044843049000000005	-0.0003690786000000003	0.0003690786000000003
G,2R	0.0056947608	0.00607441505	-0.00037965424999999997	0.00037965424999999997
G,2S	0.0094936709	0.00961168925	-0.00011801834999999872	0.00011801834999999872
G,2T	0.006012024	0.0059288538	8.317020000000053e-05	8.317020000000053e-05
G,2V	0.0071942446	0.00702781905	0.00016642554999999996	0.00016642554999999996
G,2W	0.0	0.0	0.0	0.0
G,2Y	0.0026525199	0.0023752969	0.00027722300000000005	0.00027722300000000005
G,3G	0.0035587189	0.003968254	-0.00040953509999999997	0.00040953509999999997
G,3H	0.0022388060000000003	0.0023269350500000003	-8.812904999999996e-05	8.812904999999996e-05
G,3I	0.0047281324000000005	0.0045045045	0.00022362790000000042	0.00022362790000000042
G,3K	0.0052631579	0.0067750678	-0.0015119099000000004	0.0015119099000000004
G,3L	0.0113636364	0.00988584215	0.0014777942499999992	0.0014777942499999992
G,3M	0.0018726592000000001	0.001984127	-0.00011146779999999992	0.00011146779999999992
G,3N	0.0032154341	0.0034364261000000003	-0.00022099200000000015	0.00022099200000000015
G,3P	0.006116208000000001	0.00659703335	-0.0004808253499999993	0.0004808253499999993
G,3Q	0.0042372881	0.0044843049000000005	-0.00024701680000000035	0.00024701680000000035
G,3R	0.0056550424	0.0061728395	-0.0005177971	0.0005177971
G,3S	0.009523809500000001	0.009290803	0.00023300650000000062	0.00023300650000000062
G,3T	0.006024096400000001	0.005546018850000001	0.0004780775499999999	0.0004780775499999999
G,3V	0.0074074074000000005	0.0070721358000000005	0.00033527160000000004	0.00033527160000000004
G,3W	0.0	0.0	0.0	0.0
G,3Y	0.0026666667	0.0025241906	0.00014247609999999992	0.00014247609999999992
G,4G	0.0034246575	0.0037406484	-0.00031599090000000024	0.00031599090000000024
G,4H	0.0022148394000000003	0.00220507435	9.765050000000355e-06	9.765050000000355e-06
G,4I	0.0047169811	0.0045294984	0.0001874826999999999	0.0001874826999999999
G,4K	0.0050761421	0.0066815145	-0.0016053724	0.0016053724
G,4L	0.011600928100000001	0.01032614295	0.0012747851500000008	0.0012747851500000008
G,4M	0.0020325203	0.0020449898	-1.2469499999999932e-05	1.2469499999999932e-05
G,4N	0.0032258065	0.00352423185	-0.00029842535000000007	0.00029842535000000007
G,4P	0.0060975610000000005	0.0062992126	-0.00020165159999999994	0.00020165159999999994
G,4Q	0.0043668122	0.0046358897	-0.00026907749999999925	0.00026907749999999925
G,4R	0.0059642147000000005	0.0063872266	-0.0004230118999999999	0.0004230118999999999
G,4S	0.0093240093	0.0090909091	0.00023310019999999917	0.00023310019999999917
G,4T	0.005899705000000001	0.0057230073	0.00017669770000000064	0.00017669770000000064
G,4V	0.0070721358000000005	0.0070567486	1.5387200000000455e-05	1.5387200000000455e-05
G,4W	0.0	0.0	0.0	0.0
G,4Y	0.0029069767	0.0027369766	0.00017000010000000005	0.00017000010000000005
G,5G	0.0033898305	0.0038220629	-0.0004322324	0.0004322324
G,5H	0.0023174971	0.0024271845	-0.00010968739999999994	0.00010968739999999994
G,5I	0.0050314465	0.0047151284	0.00031631809999999993	0.00031631809999999993
G,5K	0.0051413882	0.00667606265	-0.0015346744499999997	0.0015346744499999997
G,5L	0.0116959064	0.0101832994	0.0015126070000000009	0.0015126070000000009
G,5M	0.0021097046	0.0020833333000000002	2.6371299999999962e-05	2.6371299999999962e-05
G,5N	0.0031948882	0.0033955857000000002	-0.00020069750000000029	0.00020069750000000029
G,5P	0.0060034305	0.00625	-0.00024656950000000004	0.00024656950000000004
G,5Q	0.0043956044	0.0046104205	-0.00021481610000000009	0.00021481610000000009
G,5R	0.005800464	0.0061728395	-0.00037237550000000005	0.00037237550000000005
G,5S	0.009009009	0.0089285714	8.043760000000025e-05	8.043760000000025e-05
G,5T	0.0059288538	0.0056710775	0.00025777630000000003	0.00025777630000000003
G,5V	0.0076628352	0.0073891626000000005	0.0002736725999999993	0.0002736725999999993
G,5W	0.0	0.0	0.0	0.0
G,5Y	0.0028195489	0.0025940381000000004	0.00022551079999999979	0.00022551079999999979
H,1H	0.0	0.0	0.0	0.0
H,1I	0.001984127	0.001984127	0.0	0.0
H,1K	0.0018018018	0.0024390244000000003	-0.0006372226000000002	0.0006372226000000002
H,1L	0.0051282051	0.0044935407	0.0006346644000000002	0.0006346644000000002
H,1M	0.0	0.0	0.0	0.0
H,1N	0.0007668712	0.0010032606500000002	-0.0002363894500000002	0.0002363894500000002
H,1P	0.0021231423000000003	0.0021598272	-3.668489999999981e-05	3.668489999999981e-05
H,1Q	0.0015313936	0.0018382353	-0.0003068417	0.0003068417
H,1R	0.0023419204	0.0025188917	-0.00017697129999999983	0.00017697129999999983
H,1S	0.0036855037	0.00333056015	0.0003549435499999999	0.0003549435499999999
H,1T	0.0020618557000000003	0.0018761726000000002	0.0001856831000000001	0.0001856831000000001
H,1V	0.0024610336000000003	0.0024096386	5.1395000000000086e-05	5.1395000000000086e-05
H,1W	0.0	0.0	0.0	0.0
H,1Y	0.0	0.0	0.0	0.0
H,2H	0.0	0.0	0.0	0.0
H,2I	0.0017793594	0.0016785567000000001	0.0001008026999999999	0.0001008026999999999
H,2K	0.0019685039000000002	0.0025510204	-0.0005825164999999997	0.0005825164999999997
H,2L	0.0044091711	0.0040816327	0.0003275384000000006	0.0003275384000000006
H,2M	0.0	0.0	0.0	0.0
H,2N	0.0	0.0012254902	-0.0012254902	0.0012254902
H,2P	0.0023474178	0.0021063724	0.00024104539999999976	0.00024104539999999976
H,2Q	0.0015923567	0.0018518519000000002	-0.00025949520000000006	0.00025949520000000006
H,2R	0.002293578	0.0024271845	-0.00013360649999999983	0.00013360649999999983
H,2S	0.0032258065	0.0029761905000000003	0.0002496159999999998	0.0002496159999999998
H,2T	0.0019455253000000001	0.001814882	0.00013064330000000005	0.00013064330000000005
H,2V	0.0025062657	0.0024683742	3.789150000000014e-05	3.789150000000014e-05
H,2W	0.0	0.0	0.0	0.0
H,2Y	0.0	0.0	0.0	0.0
H,3H	0.0	0.0	0.0	0.0
H,3I	0.0016583748	0.00175644085	-9.806604999999997e-05	9.806604999999997e-05
H,3K	0.0020491803	0.0026462028500000003	-0.0005970225500000004	0.0005970225500000004
H,3L	0.004430379700000001	0.004265908800000001	0.00016447089999999977	0.00016447089999999977
H,3M	0.0	0.0	0.0	0.0
H,3N	0.0	0.00108401115	-0.00108401115	0.00108401115
H,3P	0.0019920319	0.00201680695	-2.4775050000000118e-05	2.4775050000000118e-05
H,3Q	0.0015479876	0.0017761989	-0.00022821129999999997	0.00022821129999999997
H,3R	0.0022573363	0.00243309	-0.00017575370000000009	0.00017575370000000009
H,3S	0.0033500838	0.0032786885000000003	7.139529999999981e-05	7.139529999999981e-05
H,3T	0.0021276596000000003	0.0019990010000000002	0.00012865860000000002	0.00012865860000000002
H,3V	0.0025575448	0.0023520192	0.0002055256	0.0002055256
H,3W	0.0	0.0	0.0	0.0
H,3Y	0.0	0.0	0.0	0.0
H,4H	0.0	0.0	0.0	0.0
H,4I	0.0015384615	0.0017152659	-0.00017680439999999994	0.00017680439999999994
H,4K	0.0019607843000000002	0.0026968724000000005	-0.0007360881000000002	0.0007360881000000002
H,4L	0.0042253521	0.0039840637	0.00024128840000000023	0.00024128840000000023
H,4M	0.0	0.0	0.0	0.0
H,4N	0.0008396306	0.0009420650000000001	-0.00010243440000000002	0.00010243440000000002
H,4P	0.0021186441000000003	0.0020304589500000003	8.818515000000001e-05	8.818515000000001e-05
H,4Q	0.0016051364	0.0018281536	-0.00022301720000000012	0.00022301720000000012
H,4R	0.0021097046	0.0022181149	-0.00010841029999999986	0.00010841029999999986
H,4S	0.0032258065	0.0031446541000000002	8.115239999999984e-05	8.115239999999984e-05
H,4T	0.0022624434	0.0019743337000000002	0.00028810969999999974	0.00028810969999999974
H,4V	0.0026929982	0.0025188917	0.0001741065	0.0001741065
H,4W	0.0	0.0	0.0	0.0
H,4Y	0.0	0.0	0.0	0.0
H,5H	0.0	0.0	0.0	0.0
H,5I	0.0015396459	0.0016019225500000002	-6.227665000000022e-05	6.227665000000022e-05
H,5K	0.001977066	0.0025906736	-0.0006136076000000002	0.0006136076000000002
H,5L	0.0043731778	0.0038759690000000004	0.0004972087999999997	0.0004972087999999997
H,5M	0.0	0.0	0.0	0.0
H,5N	0.0006493506	0.001097093	-0.0004477423999999999	0.0004477423999999999
H,5P	0.0020833333000000002	0.0021645022	-8.116889999999983e-05	8.116889999999983e-05
H,5Q	0.0017167382	0.0018198377000000002	-0.00010309950000000011	0.00010309950000000011
H,5R	0.0021598272	0.0023041475	-0.00014432029999999997	0.00014432029999999997
H,5S	0.0034722222	0.003191493	0.00028072920000000003	0.00028072920000000003
H,5T	0.0021505376	0.00201072475	0.00013981285000000008	0.00013981285000000008
H,5V	0.0024570025	0.00236826605	8.873644999999979e-05	8.873644999999979e-05
H,5W	0.0	0.0	0.0	0.0
H,5Y	0.0	0.0	0.0	0.0
I,1I	0.0015290520000000001	0.0014684288	6.062320000000017e-05	6.062320000000017e-05
I,1K	0.0041493776	0.005614223100000001	-0.0014648455000000008	0.0014648455000000008
I,1L	0.008158508200000001	0.0068728522000000005	0.0012856560000000005	0.0012856560000000005
I,1M	0.0008347245000000001	0.00094629765	-0.00011157314999999995	0.00011157314999999995
[truncated: 460 more rows]
