# Supplementary material for: PICNIC accurately predicts condensate-forming proteins regardless of their structural disorder across organisms
Source: Nat Commun. 2024 Dec 11;15:10668. doi: 10.1038/s41467-024-55089-x (PMC11634905; doi:10.1038/s41467-024-55089-x)
Supplement: Supplementary file 11 — Source Data files [file 41467_2024_55089_MOESM11_ESM.zip › Source_Data_file/supplementary/Figure_S7/mouse_nogokeys.txt]

key	alldistr	cdcodedistr	cdcodediff	cdcodeabsdiff
A-310Helix-d	0.0	0.0	0.0	0.0
A-310Helix-h	0.0	0.0	0.0	0.0
A-310Helix-l	0.0	0.0	0.0	0.0
A-310Helix-m	0.0	0.0	0.0	0.0
A-AlphaHelix-d	0.0	0.0	0.0	0.0
A-AlphaHelix-h	0.015625	0.017933442600000002	-0.002308442600000002	0.002308442600000002
A-AlphaHelix-l	0.0	0.0006935606	-0.0006935606	0.0006935606
A-AlphaHelix-m	0.0053380783	0.0057623132500000005	-0.00042423495000000044	0.00042423495000000044
A-Bridge-d	0.0	0.0	0.0	0.0
A-Bridge-h	0.0	0.0	0.0	0.0
A-Bridge-l	0.0	0.0	0.0	0.0
A-Bridge-m	0.0	0.0	0.0	0.0
A-Coil-d	0.0065359477	0.008605877500000001	-0.002069929800000001	0.002069929800000001
A-Coil-h	0.0	0.00141244065	-0.00141244065	0.00141244065
A-Coil-l	0.0	0.00048208645	-0.00048208645	0.00048208645
A-Coil-m	0.0	0.00075964775	-0.00075964775	0.00075964775
A-PiHelix-d	0	0.0	0.0	0.0
A-PiHelix-h	0.0	0.0	0.0	0.0
A-PiHelix-l	0	0.0	0.0	0.0
A-PiHelix-m	0	0.0	0.0	0.0
A-Strand-d	0.0	0.0	0.0	0.0
A-Strand-h	0.0019880716	0.00333704525	-0.0013489736500000003	0.0013489736500000003
A-Strand-l	0.0	0.0	0.0	0.0
A-Strand-m	0.0	0.0	0.0	0.0
A-Turn-d	0.0	0.0	0.0	0.0
A-Turn-h	0.0004653327	0.00192959265	-0.00146425995	0.00146425995
A-Turn-l	0.0	0.0	0.0	0.0
A-Turn-m	0.0	0.00149034275	-0.00149034275	0.00149034275
C-310Helix-d	0.0	0.0	0.0	0.0
C-310Helix-h	0.0	0.0	0.0	0.0
C-310Helix-l	0.0	0.0	0.0	0.0
C-310Helix-m	0.0	0.0	0.0	0.0
C-AlphaHelix-d	0.0	0.0	0.0	0.0
C-AlphaHelix-h	0.0031201248	0.0027662570000000003	0.00035386779999999974	0.00035386779999999974
C-AlphaHelix-l	0.0	0.0	0.0	0.0
C-AlphaHelix-m	0.0	0.0	0.0	0.0
C-Bridge-d	0.0	0.0	0.0	0.0
C-Bridge-h	0.0	0.0	0.0	0.0
C-Bridge-l	0.0	0.0	0.0	0.0
C-Bridge-m	0.0	0.0	0.0	0.0
C-Coil-d	0.0	0.0	0.0	0.0
C-Coil-h	0.0	0.0	0.0	0.0
C-Coil-l	0.0	0.0	0.0	0.0
C-Coil-m	0.0	0.0	0.0	0.0
C-PiHelix-d	0	0.0	0.0	0.0
C-PiHelix-h	0.0	0.0	0.0	0.0
C-PiHelix-l	0	0.0	0.0	0.0
C-PiHelix-m	0	0.0	0.0	0.0
C-Strand-d	0.0	0.0	0.0	0.0
C-Strand-h	0.0004297379	0.00161878445	-0.00118904655	0.00118904655
C-Strand-l	0.0	0.0	0.0	0.0
C-Strand-m	0.0	0.0	0.0	0.0
C-Turn-d	0.0	0.0	0.0	0.0
C-Turn-h	0.0	0.0	0.0	0.0
C-Turn-l	0.0	0.0	0.0	0.0
C-Turn-m	0.0	0.0	0.0	0.0
D-310Helix-d	0.0	0.0	0.0	0.0
D-310Helix-h	0.0	0.0	0.0	0.0
D-310Helix-l	0.0	0.0	0.0	0.0
D-310Helix-m	0.0	0.0	0.0	0.0
D-AlphaHelix-d	0.0	0.0	0.0	0.0
D-AlphaHelix-h	0.0054347826	0.0075317793	-0.0020969967	0.0020969967
D-AlphaHelix-l	0.0	0.0	0.0	0.0
D-AlphaHelix-m	0.0020040080000000003	0.00257234835	-0.0005683403499999995	0.0005683403499999995
D-Bridge-d	0.0	0.0	0.0	0.0
D-Bridge-h	0.0	0.0	0.0	0.0
D-Bridge-l	0.0	0.0	0.0	0.0
D-Bridge-m	0.0	0.0	0.0	0.0
D-Coil-d	0.0033500838	0.0044345898	-0.0010845060000000003	0.0010845060000000003
D-Coil-h	0.001710864	0.0022172949	-0.0005064309000000001	0.0005064309000000001
D-Coil-l	0.0	0.0	0.0	0.0
D-Coil-m	0.0012886598	0.00145349145	-0.00016483165000000005	0.00016483165000000005
D-PiHelix-d	0	0.0	0.0	0.0
D-PiHelix-h	0.0	0.0	0.0	0.0
D-PiHelix-l	0	0.0	0.0	0.0
D-PiHelix-m	0.0	0.0	0.0	0.0
D-Strand-d	0.0	0.0	0.0	0.0
D-Strand-h	0.0	0.0020429542	-0.0020429542	0.0020429542
D-Strand-l	0.0	0.0	0.0	0.0
D-Strand-m	0.0	0.0	0.0	0.0
D-Turn-d	0.0	0.0	0.0	0.0
D-Turn-h	0.0027855153000000002	0.0042826552	-0.0014971398999999996	0.0014971398999999996
D-Turn-l	0.0	0.00071135415	-0.00071135415	0.00071135415
D-Turn-m	0.0025575448	0.0035304529	-0.0009729081000000002	0.0009729081000000002
E-310Helix-d	0.0	0.0	0.0	0.0
E-310Helix-h	0.0	0.0	0.0	0.0
E-310Helix-l	0.0	0.0	0.0	0.0
E-310Helix-m	0.0	0.0	0.0	0.0
E-AlphaHelix-d	0.0	0.0	0.0	0.0
E-AlphaHelix-h	0.01	0.01637282195	-0.006372821950000001	0.006372821950000001
E-AlphaHelix-l	0.0	0.0	0.0	0.0
E-AlphaHelix-m	0.0046296296	0.00661158835	-0.0019819587500000003	0.0019819587500000003
E-Bridge-d	0.0	0.0	0.0	0.0
E-Bridge-h	0.0	0.0	0.0	0.0
E-Bridge-l	0.0	0.0	0.0	0.0
E-Bridge-m	0.0	0.0	0.0	0.0
E-Coil-d	0.0055096419	0.0060337084499999995	-0.0005240665499999997	0.0005240665499999997
E-Coil-h	0.0	0.0012747226	-0.0012747226	0.0012747226
E-Coil-l	0.0	0.00054282175	-0.00054282175	0.00054282175
E-Coil-m	0.0007558579000000001	0.0014134283	-0.0006575704	0.0006575704
E-PiHelix-d	0	0.0	0.0	0.0
E-PiHelix-h	0.0	0.0	0.0	0.0
E-PiHelix-l	0	0.0	0.0	0.0
E-PiHelix-m	0.0	0.0	0.0	0.0
E-Strand-d	0.0	0.0	0.0	0.0
E-Strand-h	0.0020325203	0.00308644915	-0.00105392885	0.00105392885
E-Strand-l	0.0	0.0	0.0	0.0
E-Strand-m	0.0	0.0	0.0	0.0
E-Turn-d	0.0	0.0	0.0	0.0
E-Turn-h	0.0010235415	0.0019733716500000002	-0.0009498301500000003	0.0009498301500000003
E-Turn-l	0.0	0.0	0.0	0.0
E-Turn-m	0.0017574692	0.0024937656	-0.0007362963999999999	0.0007362963999999999
F-310Helix-d	0.0	0.0	0.0	0.0
F-310Helix-h	0.0	0.0	0.0	0.0
F-310Helix-l	0.0	0.0	0.0	0.0
F-310Helix-m	0.0	0.0	0.0	0.0
F-AlphaHelix-d	0.0	0.0	0.0	0.0
F-AlphaHelix-h	0.0078125	0.0076190507	0.00019344929999999972	0.00019344929999999972
F-AlphaHelix-l	0.0	0.0	0.0	0.0
F-AlphaHelix-m	0.0019157088	0.0015186107500000001	0.0003970980499999998	0.0003970980499999998
F-Bridge-d	0.0	0.0	0.0	0.0
F-Bridge-h	0.0	0.0	0.0	0.0
F-Bridge-l	0.0	0.0	0.0	0.0
F-Bridge-m	0.0	0.0	0.0	0.0
F-Coil-d	0.0	0.0012376313500000002	-0.0012376313500000002	0.0012376313500000002
F-Coil-h	0.0	0.0006911695000000001	-0.0006911695000000001	0.0006911695000000001
F-Coil-l	0.0	0.0	0.0	0.0
F-Coil-m	0.0	0.0	0.0	0.0
F-PiHelix-d	0	0.0	0.0	0.0
F-PiHelix-h	0.0	0.0	0.0	0.0
F-PiHelix-l	0	0.0	0.0	0.0
F-PiHelix-m	0.0	0.0	0.0	0.0
F-Strand-d	0.0	0.0	0.0	0.0
F-Strand-h	0.0035906643	0.0050650079	-0.0014743435999999997	0.0014743435999999997
F-Strand-l	0.0	0.0	0.0	0.0
F-Strand-m	0.0	0.0	0.0	0.0
F-Turn-d	0.0	0.0	0.0	0.0
F-Turn-h	0.0	0.0010604454	-0.0010604454	0.0010604454
F-Turn-l	0.0	0.0	0.0	0.0
F-Turn-m	0.0	0.0	0.0	0.0
G-310Helix-d	0.0	0.0	0.0	0.0
G-310Helix-h	0.0	0.0	0.0	0.0
G-310Helix-l	0.0	0.0	0.0	0.0
G-310Helix-m	0.0	0.0	0.0	0.0
G-AlphaHelix-d	0.0	0.0	0.0	0.0
G-AlphaHelix-h	0.0041950708	0.00416016755	3.490325000000006e-05	3.490325000000006e-05
G-AlphaHelix-l	0.0	0.0	0.0	0.0
G-AlphaHelix-m	0.0015015015	0.00135501605	0.00014648545000000017	0.00014648545000000017
G-Bridge-d	0.0	0.0	0.0	0.0
G-Bridge-h	0.0	0.0	0.0	0.0
G-Bridge-l	0.0	0.0	0.0	0.0
G-Bridge-m	0.0	0.0	0.0	0.0
G-Coil-d	0.0074441687	0.00962199765	-0.0021778289500000002	0.0021778289500000002
G-Coil-h	0.00243309	0.0033927081	-0.0009596180999999998	0.0009596180999999998
G-Coil-l	0.0012004802000000001	0.00125236045	-5.1880249999999893e-05	5.1880249999999893e-05
G-Coil-m	0.0026809651	0.00311366915	-0.00043270405000000014	0.00043270405000000014
G-PiHelix-d	0	0.0	0.0	0.0
G-PiHelix-h	0.0	0.0	0.0	0.0
G-PiHelix-l	0	0.0	0.0	0.0
G-PiHelix-m	0.0	0.0	0.0	0.0
G-Strand-d	0.0	0.0	0.0	0.0
G-Strand-h	0.0	0.00230680815	-0.00230680815	0.00230680815
G-Strand-l	0.0	0.0	0.0	0.0
G-Strand-m	0.0	0.0	0.0	0.0
G-Turn-d	0.0	0.00105876155	-0.00105876155	0.00105876155
G-Turn-h	0.0028901734	0.0041701882	-0.0012800148000000002	0.0012800148000000002
G-Turn-l	0.0013192612	0.0013523151	-3.305389999999999e-05	3.305389999999999e-05
G-Turn-m	0.0037771483000000002	0.0048309179	-0.0010537696000000002	0.0010537696000000002
H-310Helix-d	0.0	0.0	0.0	0.0
H-310Helix-h	0.0	0.0	0.0	0.0
H-310Helix-l	0.0	0.0	0.0	0.0
H-310Helix-m	0.0	0.0	0.0	0.0
H-AlphaHelix-d	0.0	0.0	0.0	0.0
H-AlphaHelix-h	0.0034482759	0.00358102345	-0.00013274754999999987	0.00013274754999999987
H-AlphaHelix-l	0.0	0.0	0.0	0.0
H-AlphaHelix-m	0.0	0.0	0.0	0.0
H-Bridge-d	0.0	0.0	0.0	0.0
H-Bridge-h	0.0	0.0	0.0	0.0
H-Bridge-l	0.0	0.0	0.0	0.0
H-Bridge-m	0.0	0.0	0.0	0.0
H-Coil-d	0.0011655012	0.0012820513	-0.00011655010000000002	0.00011655010000000002
H-Coil-h	0.0	0.0	0.0	0.0
H-Coil-l	0.0	0.0	0.0	0.0
H-Coil-m	0.0	0.0	0.0	0.0
H-PiHelix-d	0	0.0	0.0	0.0
H-PiHelix-h	0.0	0.0	0.0	0.0
H-PiHelix-l	0	0.0	0.0	0.0
H-PiHelix-m	0.0	0.0	0.0	0.0
H-Strand-d	0.0	0.0	0.0	0.0
H-Strand-h	0.0	0.00107357475	-0.00107357475	0.00107357475
H-Strand-l	0.0	0.0	0.0	0.0
H-Strand-m	0.0	0.0	0.0	0.0
H-Turn-d	0.0	0.0	0.0	0.0
H-Turn-h	0.0	0.0006630449000000001	-0.0006630449000000001	0.0006630449000000001
H-Turn-l	0.0	0.0	0.0	0.0
H-Turn-m	0.0	0.0	0.0	0.0
I-310Helix-d	0.0	0.0	0.0	0.0
I-310Helix-h	0.0	0.0	0.0	0.0
I-310Helix-l	0.0	0.0	0.0	0.0
I-310Helix-m	0.0	0.0	0.0	0.0
I-AlphaHelix-d	0.0	0.0	0.0	0.0
I-AlphaHelix-h	0.0103092784	0.01132628455	-0.0010170061499999994	0.0010170061499999994
I-AlphaHelix-l	0.0	0.0	0.0	0.0
I-AlphaHelix-m	0.0028818444000000003	0.00294204205	-6.0197649999999686e-05	6.0197649999999686e-05
I-Bridge-d	0.0	0.0	0.0	0.0
I-Bridge-h	0.0	0.0	0.0	0.0
I-Bridge-l	0.0	0.0	0.0	0.0
I-Bridge-m	0.0	0.0	0.0	0.0
I-Coil-d	0.0	0.00142148205	-0.00142148205	0.00142148205
I-Coil-h	0.0	0.0011148396499999999	-0.0011148396499999999	0.0011148396499999999
I-Coil-l	0.0	0.0	0.0	0.0
I-Coil-m	0.0	0.0	0.0	0.0
I-PiHelix-d	0	0.0	0.0	0.0
I-PiHelix-h	0.0	0.0	0.0	0.0
I-PiHelix-l	0	0.0	0.0	0.0
I-PiHelix-m	0.0	0.0	0.0	0.0
I-Strand-d	0.0	0.0	0.0	0.0
I-Strand-h	0.0057581574	0.008587378150000002	-0.0028292207500000017	0.0028292207500000017
I-Strand-l	0.0	0.0	0.0	0.0
I-Strand-m	0.0	0.0	0.0	0.0
I-Turn-d	0.0	0.0	0.0	0.0
I-Turn-h	0.0	0.0006047844500000001	-0.0006047844500000001	0.0006047844500000001
I-Turn-l	0.0	0.0	0.0	0.0
I-Turn-m	0.0	0.0	0.0	0.0
K-310Helix-d	0.0	0.0	0.0	0.0
K-310Helix-h	0.0	0.0	0.0	0.0
K-310Helix-l	0.0	0.0	0.0	0.0
K-310Helix-m	0.0	0.0	0.0	0.0
K-AlphaHelix-d	0.0	0.0	0.0	0.0
K-AlphaHelix-h	0.008583691000000001	0.012592193250000001	-0.0040085022500000005	0.0040085022500000005
K-AlphaHelix-l	0.0	0.0	0.0	0.0
K-AlphaHelix-m	0.0044642857	0.005131752450000001	-0.0006674667500000007	0.0006674667500000007
K-Bridge-d	0.0	0.0	0.0	0.0
K-Bridge-h	0.0	0.0	0.0	0.0
K-Bridge-l	0.0	0.0	0.0	0.0
K-Bridge-m	0.0	0.0	0.0	0.0
K-Coil-d	0.0033840948	0.0046180531	-0.0012339583	0.0012339583
K-Coil-h	0.0011261261000000001	0.00219699775	-0.00107087165	0.00107087165
K-Coil-l	0.0	0.0007980846	-0.0007980846	0.0007980846
K-Coil-m	0.0013037810000000002	0.0018518582000000001	-0.0005480772	0.0005480772
K-PiHelix-d	0	0.0	0.0	0.0
K-PiHelix-h	0.0	0.0	0.0	0.0
K-PiHelix-l	0	0.0	0.0	0.0
K-PiHelix-m	0.0	0.0	0.0	0.0
K-Strand-d	0.0	0.0	0.0	0.0
K-Strand-h	0.0018841262000000001	0.0035619132499999998	-0.0016777870499999996	0.0016777870499999996
K-Strand-l	0.0	0.0	0.0	0.0
K-Strand-m	0.0	0.0	0.0	0.0
K-Turn-d	0.0	0.0	0.0	0.0
K-Turn-h	0.0014430014	0.0025657568	-0.0011227554	0.0011227554
K-Turn-l	0.0	0.0	0.0	0.0
K-Turn-m	0.0013992537	0.0023310023	-0.0009317486	0.0009317486
L-310Helix-d	0.0	0.0	0.0	0.0
L-310Helix-h	0.0	0.0	0.0	0.0
L-310Helix-l	0.0	0.0	0.0	0.0
L-310Helix-m	0.0	0.0	0.0	0.0
L-AlphaHelix-d	0.0	0.0	0.0	0.0
L-AlphaHelix-h	0.0278293135	0.02602715695	0.0018021565499999996	0.0018021565499999996
L-AlphaHelix-l	0.0013550136	0.0006518866000000001	0.0007031269999999999	0.0007031269999999999
L-AlphaHelix-m	0.0093896714	0.00734619535	0.0020434760500000005	0.0020434760500000005
L-Bridge-d	0.0	0.0	0.0	0.0
L-Bridge-h	0.0	0.0	0.0	0.0
L-Bridge-l	0.0	0.0	0.0	0.0
L-Bridge-m	0.0	0.0	0.0	0.0
L-Coil-d	0.0057142857	0.00543933435	0.0002749513500000002	0.0002749513500000002
L-Coil-h	0.0026595745000000002	0.0028089888	-0.00014941429999999973	0.00014941429999999973
L-Coil-l	0.0	0.0	0.0	0.0
L-Coil-m	0.0017660044	0.0019058207000000001	-0.00013981630000000017	0.00013981630000000017
L-PiHelix-d	0	0.0	0.0	0.0
L-PiHelix-h	0.0	0.0	0.0	0.0
L-PiHelix-l	0.0	0.0	0.0	0.0
L-PiHelix-m	0.0	0.0	0.0	0.0
L-Strand-d	0.0	0.0	0.0	0.0
L-Strand-h	0.0064308682	0.00998891355	-0.0035580453500000005	0.0035580453500000005
L-Strand-l	0.0	0.0	0.0	0.0
L-Strand-m	0.0	0.0	0.0	0.0
L-Turn-d	0.0	0.0	0.0	0.0
L-Turn-h	0.0019920319	0.0027956757	-0.0008036438	0.0008036438
L-Turn-l	0.0	0.0	0.0	0.0
L-Turn-m	0.0011961722	0.00152442215	-0.00032824994999999997	0.00032824994999999997
M-310Helix-d	0.0	0.0	0.0	0.0
M-310Helix-h	0.0	0.0	0.0	0.0
M-310Helix-l	0.0	0.0	0.0	0.0
M-310Helix-m	0.0	0.0	0.0	0.0
M-AlphaHelix-d	0.0	0.0	0.0	0.0
M-AlphaHelix-h	0.0045351474	0.0050411697000000005	-0.0005060223000000006	0.0005060223000000006
M-AlphaHelix-l	0.0	0.0	0.0	0.0
M-AlphaHelix-m	0.0014513788	0.0016116548	-0.000160276	0.000160276
M-Bridge-d	0.0	0.0	0.0	0.0
M-Bridge-h	0.0	0.0	0.0	0.0
M-Bridge-l	0.0	0.0	0.0	0.0
M-Bridge-m	0.0	0.0	0.0	0.0
M-Coil-d	0.0031847134	0.0030511078000000002	0.00013360559999999995	0.00013360559999999995
M-Coil-h	0.0	0.0	0.0	0.0
M-Coil-l	0.0	0.0	0.0	0.0
M-Coil-m	0.0	0.0	0.0	0.0
M-PiHelix-d	0	0.0	0.0	0.0
M-PiHelix-h	0.0	0.0	0.0	0.0
M-PiHelix-l	0	0.0	0.0	0.0
M-PiHelix-m	0.0	0.0	0.0	0.0
M-Strand-d	0.0	0.0	0.0	0.0
M-Strand-h	0.0	0.0011651618	-0.0011651618	0.0011651618
M-Strand-l	0.0	0.0	0.0	0.0
M-Strand-m	0.0	0.0	0.0	0.0
M-Turn-d	0.0	0.0	0.0	0.0
M-Turn-h	0.0	0.0	0.0	0.0
M-Turn-l	0.0	0.0	0.0	0.0
M-Turn-m	0.0	0.0	0.0	0.0
N-310Helix-d	0.0	0.0	0.0	0.0
N-310Helix-h	0.0	0.0	0.0	0.0
N-310Helix-l	0.0	0.0	0.0	0.0
N-310Helix-m	0.0	0.0	0.0	0.0
N-AlphaHelix-d	0.0	0.0	0.0	0.0
N-AlphaHelix-h	0.0043668122	0.0049180328	-0.0005512206	0.0005512206
N-AlphaHelix-l	0.0	0.0	0.0	0.0
N-AlphaHelix-m	0.0013605442	0.0017436910500000001	-0.0003831468500000001	0.0003831468500000001
N-Bridge-d	0.0	0.0	0.0	0.0
N-Bridge-h	0.0	0.0	0.0	0.0
N-Bridge-l	0.0	0.0	0.0	0.0
N-Bridge-m	0.0	0.0	0.0	0.0
N-Coil-d	0.0023174971	0.00250313285	-0.00018563575	0.00018563575
N-Coil-h	0.0010075567	0.00147059145	-0.00046303475	0.00046303475
N-Coil-l	0.0	0.0	0.0	0.0
N-Coil-m	0.0	0.0006433949	-0.0006433949	0.0006433949
N-PiHelix-d	0	0.0	0.0	0.0
N-PiHelix-h	0.0	0.0	0.0	0.0
N-PiHelix-l	0.0	0.0	0.0	0.0
N-PiHelix-m	0.0	0.0	0.0	0.0
N-Strand-d	0.0	0.0	0.0	0.0
N-Strand-h	0.0	0.0012240067	-0.0012240067	0.0012240067
N-Strand-l	0.0	0.0	0.0	0.0
N-Strand-m	0.0	0.0	0.0	0.0
N-Turn-d	0.0	0.0	0.0	0.0
N-Turn-h	0.0019920319	0.0031915038000000003	-0.0011994719000000004	0.0011994719000000004
N-Turn-l	0.0	0.0	0.0	0.0
N-Turn-m	0.0015948963	0.0021265435	-0.0005316472	0.0005316472
P-310Helix-d	0.0	0.0	0.0	0.0
P-310Helix-h	0.0	0.0	0.0	0.0
P-310Helix-l	0.0	0.0	0.0	0.0
P-310Helix-m	0.0	0.0	0.0	0.0
P-AlphaHelix-d	0.0	0.0	0.0	0.0
P-AlphaHelix-h	0.0020242915000000003	0.00213905945	-0.00011476794999999967	0.00011476794999999967
P-AlphaHelix-l	0.0	0.0	0.0	0.0
P-AlphaHelix-m	0.0	0.0	0.0	0.0
P-Bridge-d	0.0	0.0	0.0	0.0
P-Bridge-h	0.0	0.0	0.0	0.0
P-Bridge-l	0.0	0.0	0.0	0.0
P-Bridge-m	0.0	0.0	0.0	0.0
P-Coil-d	0.0079575597	0.00922132115	-0.0012637614499999995	0.0012637614499999995
P-Coil-h	0.0030120482000000003	0.0034052389000000004	-0.0003931907000000001	0.0003931907000000001
P-Coil-l	0.0027700831	0.0021652836	0.0006047995000000002	0.0006047995000000002
P-Coil-m	0.0030549898	0.0027624309	0.00029255889999999993	0.00029255889999999993
P-PiHelix-d	0	0.0	0.0	0.0
P-PiHelix-h	0.0	0.0	0.0	0.0
P-PiHelix-l	0	0.0	0.0	0.0
P-PiHelix-m	0	0.0	0.0	0.0
P-Strand-d	0.0	0.0	0.0	0.0
P-Strand-h	0.0	0.0	0.0	0.0
P-Strand-l	0.0	0.0	0.0	0.0
P-Strand-m	0.0	0.0	0.0	0.0
P-Turn-d	0.0	0.0	0.0	0.0
P-Turn-h	0.0027624309	0.0036630037	-0.0009005727999999999	0.0009005727999999999
P-Turn-l	0.0	0.0	0.0	0.0
P-Turn-m	0.0024630542	0.0025773196	-0.00011426539999999982	0.00011426539999999982
Q-310Helix-d	0.0	0.0	0.0	0.0
Q-310Helix-h	0.0	0.0	0.0	0.0
Q-310Helix-l	0.0	0.0	0.0	0.0
Q-310Helix-m	0.0	0.0	0.0	0.0
Q-AlphaHelix-d	0.0	0.0	0.0	0.0
Q-AlphaHelix-h	0.0078973346	0.00954426205	-0.0016469274500000002	0.0016469274500000002
Q-AlphaHelix-l	0.0	0.0	0.0	0.0
Q-AlphaHelix-m	0.0033955857000000002	0.0041322314	-0.0007366457	0.0007366457
Q-Bridge-d	0.0	0.0	0.0	0.0
Q-Bridge-h	0.0	0.0	0.0	0.0
Q-Bridge-l	0.0	0.0	0.0	0.0
Q-Bridge-m	0.0	0.0	0.0	0.0
Q-Coil-d	0.0035460993	0.0039630119000000005	-0.0004169126000000004	0.0004169126000000004
Q-Coil-h	0.0	0.0007930219000000001	-0.0007930219000000001	0.0007930219000000001
Q-Coil-l	0.0	0.0	0.0	0.0
Q-Coil-m	0.0	0.0	0.0	0.0
Q-PiHelix-d	0	0.0	0.0	0.0
Q-PiHelix-h	0.0	0.0	0.0	0.0
Q-PiHelix-l	0	0.0	0.0	0.0
Q-PiHelix-m	0.0	0.0	0.0	0.0
Q-Strand-d	0.0	0.0	0.0	0.0
Q-Strand-h	0.0	0.00173312305	-0.00173312305	0.00173312305
Q-Strand-l	0.0	0.0	0.0	0.0
Q-Strand-m	0.0	0.0	0.0	0.0
Q-Turn-d	0.0	0.0	0.0	0.0
Q-Turn-h	0.0	0.0007328858	-0.0007328858	0.0007328858
Q-Turn-l	0.0	0.0	0.0	0.0
Q-Turn-m	0.0	0.0010680926999999999	-0.0010680926999999999	0.0010680926999999999
R-310Helix-d	0.0	0.0	0.0	0.0
R-310Helix-h	0.0	0.0	0.0	0.0
R-310Helix-l	0.0	0.0	0.0	0.0
R-310Helix-m	0.0	0.0	0.0	0.0
R-AlphaHelix-d	0.0	0.0	0.0	0.0
R-AlphaHelix-h	0.009345794400000001	0.011724311250000001	-0.00237851685	0.00237851685
R-AlphaHelix-l	0.0	0.0	0.0	0.0
R-AlphaHelix-m	0.0044742729	0.0047058824	-0.00023160949999999954	0.00023160949999999954
R-Bridge-d	0.0	0.0	0.0	0.0
R-Bridge-h	0.0	0.0	0.0	0.0
R-Bridge-l	0.0	0.0	0.0	0.0
R-Bridge-m	0.0	0.0	0.0	0.0
R-Coil-d	0.0043478261	0.00544963175	-0.00110180565	0.00110180565
R-Coil-h	0.0010526316	0.0017921147	-0.0007394831	0.0007394831
R-Coil-l	0.0	0.0	0.0	0.0
R-Coil-m	0.0011614402	0.00134318395	-0.0001817437500000001	0.0001817437500000001
R-PiHelix-d	0	0.0	0.0	0.0
R-PiHelix-h	0.0	0.0	0.0	0.0
R-PiHelix-l	0	0.0	0.0	0.0
R-PiHelix-m	0.0	0.0	0.0	0.0
R-Strand-d	0.0	0.0	0.0	0.0
R-Strand-h	0.0019011407	0.0034985434499999997	-0.0015974027499999998	0.0015974027499999998
R-Strand-l	0.0	0.0	0.0	0.0
R-Strand-m	0.0	0.0	0.0	0.0
R-Turn-d	0.0	0.0	0.0	0.0
R-Turn-h	0.0010952903	0.00217865955	-0.00108336925	0.00108336925
R-Turn-l	0.0	0.0	0.0	0.0
R-Turn-m	0.0008467401	0.0017660048000000001	-0.0009192647000000001	0.0009192647000000001
S-310Helix-d	0.0	0.0	0.0	0.0
S-310Helix-h	0.0	0.0	0.0	0.0
S-310Helix-l	0.0	0.0	0.0	0.0
S-310Helix-m	0.0	0.0	0.0	0.0
S-AlphaHelix-d	0.0	0.0	0.0	0.0
S-AlphaHelix-h	0.008937437900000001	0.008605877500000001	0.0003315604	0.0003315604
S-AlphaHelix-l	0.0	0.00046436235	-0.00046436235	0.00046436235
S-AlphaHelix-m	0.0043290043000000005	0.00398803985	0.00034096445000000083	0.00034096445000000083
S-Bridge-d	0.0	0.0	0.0	0.0
S-Bridge-h	0.0	0.0	0.0	0.0
S-Bridge-l	0.0	0.0	0.0	0.0
S-Bridge-m	0.0	0.0	0.0	0.0
S-Coil-d	0.0097087379	0.0119047619	-0.0021960239999999995	0.0021960239999999995
S-Coil-h	0.003164557	0.0029498525	0.0002147045000000002	0.0002147045000000002
S-Coil-l	0.0020080321	0.0013947001	0.0006133319999999999	0.0006133319999999999
S-Coil-m	0.0028571429	0.0024257134500000003	0.0004314294499999996	0.0004314294499999996
S-PiHelix-d	0	0.0	0.0	0.0
S-PiHelix-h	0.0	0.0	0.0	0.0
S-PiHelix-l	0	0.0	0.0	0.0
S-PiHelix-m	0.0	0.0	0.0	0.0
S-Strand-d	0.0	0.0	0.0	0.0
S-Strand-h	0.0025773196	0.0028818444000000003	-0.0003045248000000003	0.0003045248000000003
S-Strand-l	0.0	0.0	0.0	0.0
S-Strand-m	0.0	0.0	0.0	0.0
S-Turn-d	0.0014577259	0.0013963230500000001	6.140284999999997e-05	6.140284999999997e-05
S-Turn-h	0.0023148148	0.00279720825	-0.00048239345000000017	0.00048239345000000017
S-Turn-l	0.0012787724	0.00110558355	0.00017318884999999997	0.00017318884999999997
S-Turn-m	0.0024752475	0.0027890113500000004	-0.0003137638500000004	0.0003137638500000004
T-310Helix-d	0.0	0.0	0.0	0.0
T-310Helix-h	0.0	0.0	0.0	0.0
T-310Helix-l	0.0	0.0	0.0	0.0
T-310Helix-m	0.0	0.0	0.0	0.0
T-AlphaHelix-d	0.0	0.0	0.0	0.0
T-AlphaHelix-h	0.0071428571	0.0071856390499999995	-4.278194999999922e-05	4.278194999999922e-05
T-AlphaHelix-l	0.0	0.0	0.0	0.0
T-AlphaHelix-m	0.0026954178	0.0025878802	0.0001075376000000002	0.0001075376000000002
T-Bridge-d	0.0	0.0	0.0	0.0
T-Bridge-h	0.0	0.0	0.0	0.0
T-Bridge-l	0.0	0.0	0.0	0.0
T-Bridge-m	0.0	0.0	0.0	0.0
T-Coil-d	0.0047169811	0.0055555556	-0.0008385745000000005	0.0008385745000000005
T-Coil-h	0.0020703934	0.0027100271000000003	-0.0006396337000000004	0.0006396337000000004
T-Coil-l	0.0	0.0	0.0	0.0
T-Coil-m	0.0014641288000000001	0.0015797788	-0.00011564999999999991	0.00011564999999999991
T-PiHelix-d	0	0.0	0.0	0.0
T-PiHelix-h	0.0	0.0	0.0	0.0
T-PiHelix-l	0	0.0	0.0	0.0
T-PiHelix-m	0.0	0.0	0.0	0.0
T-Strand-d	0.0	0.0	0.0	0.0
T-Strand-h	0.0029411765	0.00420770605	-0.0012665295500000001	0.0012665295500000001
T-Strand-l	0.0	0.0	0.0	0.0
T-Strand-m	0.0	0.0	0.0	0.0
T-Turn-d	0.0	0.0	0.0	0.0
T-Turn-h	0.0014245014	0.0022173058	-0.0007928044	0.0007928044
T-Turn-l	0.0	0.0	0.0	0.0
T-Turn-m	0.0	0.0015337748000000002	-0.0015337748000000002	0.0015337748000000002
V-310Helix-d	0.0	0.0	0.0	0.0
V-310Helix-h	0.0	0.0	0.0	0.0
V-310Helix-l	0.0	0.0	0.0	0.0
V-310Helix-m	0.0	0.0	0.0	0.0
V-AlphaHelix-d	0.0	0.0	0.0	0.0
V-AlphaHelix-h	0.012345679	0.0132870782	-0.0009413992	0.0009413992
V-AlphaHelix-l	0.0	0.0	0.0	0.0
V-AlphaHelix-m	0.0034572169000000002	0.00317628465	0.0002809322500000001	0.0002809322500000001
V-Bridge-d	0.0	0.0	0.0	0.0
V-Bridge-h	0.0	0.0	0.0	0.0
V-Bridge-l	0.0	0.0	0.0	0.0
V-Bridge-m	0.0	0.0	0.0	0.0
V-Coil-d	0.0036363636000000003	0.0042820058000000005	-0.0006456422000000002	0.0006456422000000002
V-Coil-h	0.0010799136	0.0019074908000000002	-0.0008275772000000002	0.0008275772000000002
V-Coil-l	0.0	0.0	0.0	0.0
V-Coil-m	0.0	0.0009562528500000001	-0.0009562528500000001	0.0009562528500000001
V-PiHelix-d	0	0.0	0.0	0.0
V-PiHelix-h	0.0	0.0	0.0	0.0
V-PiHelix-l	0	0.0	0.0	0.0
V-PiHelix-m	0.0	0.0	0.0	0.0
V-Strand-d	0.0	0.0	0.0	0.0
V-Strand-h	0.0070838253	0.0119760479	-0.0048922226	0.0048922226
V-Strand-l	0.0	0.0	0.0	0.0
V-Strand-m	0.0	0.0	0.0	0.0
V-Turn-d	0.0	0.0	0.0	0.0
V-Turn-h	0.0	0.00171747565	-0.00171747565	0.00171747565
V-Turn-l	0.0	0.0	0.0	0.0
V-Turn-m	0.0	0.0	0.0	0.0
W-310Helix-d	0.0	0.0	0.0	0.0
W-310Helix-h	0.0	0.0	0.0	0.0
W-310Helix-l	0.0	0.0	0.0	0.0
W-310Helix-m	0.0	0.0	0.0	0.0
W-AlphaHelix-d	0.0	0.0	0.0	0.0
W-AlphaHelix-h	0.0020790021	0.0018416206	0.0002373815	0.0002373815
W-AlphaHelix-l	0.0	0.0	0.0	0.0
W-AlphaHelix-m	0.0	0.0	0.0	0.0
W-Bridge-d	0.0	0.0	0.0	0.0
W-Bridge-h	0.0	0.0	0.0	0.0
W-Bridge-l	0.0	0.0	0.0	0.0
W-Bridge-m	0.0	0.0	0.0	0.0
W-Coil-d	0.0	0.0	0.0	0.0
W-Coil-h	0.0	0.0	0.0	0.0
W-Coil-l	0.0	0.0	0.0	0.0
W-Coil-m	0.0	0.0	0.0	0.0
W-PiHelix-d	0	0.0	0.0	0.0
W-PiHelix-h	0.0	0.0	0.0	0.0
W-PiHelix-l	0	0.0	0.0	0.0
W-PiHelix-m	0	0.0	0.0	0.0
W-Strand-d	0.0	0.0	0.0	0.0
W-Strand-h	0.0	0.0	0.0	0.0
W-Strand-l	0.0	0.0	0.0	0.0
W-Strand-m	0.0	0.0	0.0	0.0
W-Turn-d	0.0	0.0	0.0	0.0
W-Turn-h	0.0	0.0	0.0	0.0
W-Turn-l	0.0	0.0	0.0	0.0
W-Turn-m	0.0	0.0	0.0	0.0
Y-310Helix-d	0.0	0.0	0.0	0.0
Y-310Helix-h	0.0	0.0	0.0	0.0
Y-310Helix-l	0.0	0.0	0.0	0.0
Y-310Helix-m	0.0	0.0	0.0	0.0
Y-AlphaHelix-d	0.0	0.0	0.0	0.0
Y-AlphaHelix-h	0.0053763441	0.0056497175	-0.00027337339999999963	0.00027337339999999963
Y-AlphaHelix-l	0.0	0.0	0.0	0.0
Y-AlphaHelix-m	0.0010515247	0.0010416677999999999	9.856900000000234e-06	9.856900000000234e-06
Y-Bridge-d	0.0	0.0	0.0	0.0
Y-Bridge-h	0.0	0.0	0.0	0.0
Y-Bridge-l	0.0	0.0	0.0	0.0
Y-Bridge-m	0.0	0.0	0.0	0.0
Y-Coil-d	0.0	0.0	0.0	0.0
Y-Coil-h	0.0	0.0	0.0	0.0
Y-Coil-l	0.0	0.0	0.0	0.0
Y-Coil-m	0.0	0.0	0.0	0.0
Y-PiHelix-d	0	0.0	0.0	0.0
Y-PiHelix-h	0.0	0.0	0.0	0.0
Y-PiHelix-l	0	0.0	0.0	0.0
Y-PiHelix-m	0.0	0.0	0.0	0.0
Y-Strand-d	0.0	0.0	0.0	0.0
Y-Strand-h	0.0025020851000000003	0.00358637695	-0.0010842918499999999	0.0010842918499999999
Y-Strand-l	0.0	0.0	0.0	0.0
Y-Strand-m	0.0	0.0	0.0	0.0
Y-Turn-d	0.0	0.0	0.0	0.0
Y-Turn-h	0.0	0.0006877842500000001	-0.0006877842500000001	0.0006877842500000001
Y-Turn-l	0.0	0.0	0.0	0.0
Y-Turn-m	0.0	0.0	0.0	0.0
A,0A	0.0040584416000000005	0.00502922045	-0.0009707788499999995	0.0009707788499999995
A,0C	0.0024793388	0.00189438885	0.0005849499500000001	0.0005849499500000001
A,0D	0.0052366345	0.00652485805	-0.0012882235500000002	0.0012882235500000002
A,0E	0.007338308500000001	0.009124455	-0.0017861464999999995	0.0017861464999999995
A,0F	0.0043604651000000005	0.0042127134	0.00014775170000000046	0.00014775170000000046
A,0G	0.007234042600000001	0.008376793399999999	-0.0011427507999999982	0.0011427507999999982
A,0H	0.0028074866000000003	0.0027216958	8.579080000000036e-05	8.579080000000036e-05
A,0I	0.0049520767	0.0055467062	-0.0005946294999999999	0.0005946294999999999
A,0K	0.0058501684	0.007713365	-0.0018631965999999995	0.0018631965999999995
A,0L	0.0122881356	0.01229733765	-9.202050000000489e-06	9.202050000000489e-06
A,0M	0.0025951557000000003	0.00278832925	-0.00019317354999999958	0.00019317354999999958
A,0N	0.0038321168000000003	0.0044692737	-0.0006371568999999997	0.0006371568999999997
A,0P	0.0061606161	0.0065571932	-0.0003965771	0.0003965771
A,0Q	0.0050359712	0.00582344095	-0.0007874697499999994	0.0007874697499999994
A,0R	0.006185567	0.00769672855	-0.00151116155	0.00151116155
A,0S	0.0093949045	0.009574834150000001	-0.00017992965000000055	0.00017992965000000055
A,0T	0.00625	0.0067515601	-0.0005015600999999995	0.0005015600999999995
A,0V	0.007464788700000001	0.0081186526	-0.0006538638999999992	0.0006538638999999992
A,0W	0.0012578616	0.0011098793	0.00014798230000000016	0.00014798230000000016
A,0Y	0.0031767956000000003	0.0032379303	-6.113469999999982e-05	6.113469999999982e-05
A,20A	0.0038047974	0.004728463150000001	-0.0009236657500000006	0.0009236657500000006
A,20C	0.0024492234	0.00192407745	0.00052514595	0.00052514595
A,20D	0.0053571429	0.00667025475	-0.0013131118499999997	0.0013131118499999997
A,20E	0.0072944297000000005	0.00915917775	-0.00186474805	0.00186474805
A,20F	0.004461181900000001	0.0043399502	0.00012123170000000096	0.00012123170000000096
A,20G	0.0070093458	0.00816564665	-0.00115630085	0.00115630085
A,20H	0.0028393966000000003	0.0028065481000000003	3.284849999999999e-05	3.284849999999999e-05
A,20I	0.0050505051	0.005683529600000001	-0.0006330245000000009	0.0006330245000000009
A,20K	0.0059405941	0.007877410849999999	-0.0019368167499999988	0.0019368167499999988
A,20L	0.0119148936	0.0122107456	-0.0002958519999999992	0.0002958519999999992
A,20M	0.0025100402	0.0028379067	-0.0003278665000000002	0.0003278665000000002
A,20N	0.0039568345	0.0046084953	-0.0006516608000000004	0.0006516608000000004
A,20P	0.006122449	0.00663746925	-0.0005150202499999996	0.0005150202499999996
A,20Q	0.0049919485	0.00573729955	-0.0007453510499999998	0.0007453510499999998
A,20R	0.0060855263000000005	0.0075179446	-0.0014324182999999992	0.0014324182999999992
A,20S	0.0092948718	0.0096587176	-0.00036384580000000007	0.00036384580000000007
A,20T	0.0061728395	0.00674336415	-0.0005705246500000002	0.0005705246500000002
A,20V	0.0073232323	0.00806444985	-0.0007412175500000001	0.0007412175500000001
A,20W	0.0012711864	0.0011144279000000002	0.00015675849999999985	0.00015675849999999985
A,20Y	0.0032407407	0.00338722295	-0.00014648225000000016	0.00014648225000000016
A,40A	0.0034974093	0.00433780485	-0.0008403955499999998	0.0008403955499999998
A,40C	0.0023255814	0.0018518519000000002	0.00047372949999999973	0.00047372949999999973
A,40D	0.005015674	0.0064124566	-0.0013967825999999994	0.0013967825999999994
A,40E	0.0067625899	0.00868803025	-0.001925440349999999	0.001925440349999999
A,40F	0.0042168675	0.00419957905	1.728844999999979e-05	1.728844999999979e-05
A,40G	0.0065416667000000005	0.0077472531	-0.0012055864	0.0012055864
A,40H	0.0026946108	0.0026831449500000003	1.1465849999999639e-05	1.1465849999999639e-05
A,40I	0.0047697368	0.0054591646	-0.0006894277999999997	0.0006894277999999997
A,40K	0.0055668016	0.007418106650000001	-0.0018513050500000008	0.0018513050500000008
A,40L	0.0112770013	0.01161405945	-0.0003370581499999997	0.0003370581499999997
A,40M	0.0023593466000000002	0.00265593605	-0.0002965894499999998	0.0002965894499999998
A,40N	0.0037356322	0.004347191950000001	-0.0006115597500000007	0.0006115597500000007
A,40P	0.0056851312000000005	0.006288701900000001	-0.0006035707000000001	0.0006035707000000001
A,40Q	0.0046551724	0.0054322356500000005	-0.0007770632500000004	0.0007770632500000004
A,40R	0.005679702	0.0070498701	-0.0013701681000000002	0.0013701681000000002
A,40S	0.0086638831	0.0091360692	-0.00047218609999999904	0.00047218609999999904
A,40T	0.0058333333	0.00637229705	-0.0005389637499999995	0.0005389637499999995
A,40V	0.0068825911	0.00775385035	-0.00087125925	0.00087125925
A,40W	0.0011752137	0.0010993039000000001	7.590979999999993e-05	7.590979999999993e-05
A,40Y	0.0030612245	0.00320727215	-0.00014604764999999985	0.00014604764999999985
A,60A	0.0032683983	0.004137931	-0.0008695326999999999	0.0008695326999999999
A,60C	0.0021631644	0.0017357112500000001	0.00042745315	0.00042745315
A,60D	0.0046683047000000005	0.0061643836	-0.0014960788999999995	0.0014960788999999995
A,60E	0.0063706564	0.0083333333	-0.0019626769000000007	0.0019626769000000007
A,60F	0.0039215686000000005	0.00396709535	-4.552674999999933e-05	4.552674999999933e-05
A,60G	0.0059957173	0.00730163705	-0.0013059197500000005	0.0013059197500000005
A,60H	0.0025672372	0.00259256165	-2.5324450000000116e-05	2.5324450000000116e-05
A,60I	0.0044619423000000005	0.00518799955	-0.0007260572499999994	0.0007260572499999994
A,60K	0.0052572707	0.0069844789000000004	-0.0017272082000000001	0.0017272082000000001
A,60L	0.0105964467	0.011025443950000002	-0.000428997250000002	0.000428997250000002
A,60M	0.0022237197	0.00251182055	-0.00028810085	0.00028810085
A,60N	0.00356049	0.00423401945	-0.0006735294500000003	0.0006735294500000003
A,60P	0.005218855200000001	0.00597287955	-0.0007540243499999993	0.0007540243499999993
A,60Q	0.0043283582	0.0051854495	-0.0008570912999999996	0.0008570912999999996
A,60R	0.0053243574	0.00665063875	-0.0013262813499999998	0.0013262813499999998
A,60S	0.008044164000000001	0.0087160869	-0.0006719228999999983	0.0006719228999999983
A,60T	0.0054577465	0.0061867668	-0.0007290203	0.0007290203
A,60V	0.0063926941000000004	0.0073945855	-0.0010018913999999997	0.0010018913999999997
A,60W	0.0010869565	0.00103880925	4.814724999999999e-05	4.814724999999999e-05
A,60Y	0.0028333333	0.0030303030000000002	-0.0001969697000000002	0.0001969697000000002
C,0C	0.00040540540000000004	0.00021436255000000003	0.00019104285	0.00019104285
C,0D	0.0016260163	0.0013986014	0.00022741489999999987	0.00022741489999999987
C,0E	0.0021003501	0.00191732805	0.00018302204999999993	0.00018302204999999993
C,0F	0.0015037594	0.00098278215	0.00052097725	0.00052097725
C,0G	0.0023054755	0.0017142857	0.0005911898	0.0005911898
C,0H	0.0009413068	0.00062037485	0.00032093195	0.00032093195
C,0I	0.001659751	0.00133309315	0.00032665785	0.00032665785
C,0K	0.0018382353	0.00158300775	0.00025522755	0.00025522755
C,0L	0.0040078844	0.0026862144000000003	0.0013216699999999996	0.0013216699999999996
C,0M	0.0007731959	0.0005804474	0.00019274850000000003	0.00019274850000000003
C,0N	0.0012658228	0.0010050251000000001	0.0002607976999999999	0.0002607976999999999
C,0P	0.0019624573	0.0012987013	0.0006637559999999999	0.0006637559999999999
C,0Q	0.0015151515000000001	0.0011579664	0.00035718510000000013	0.00035718510000000013
C,0R	0.0019179894	0.00159627555	0.00032171385	0.00032171385
C,0S	0.0030275229000000002	0.0019710940500000003	0.00105642885	0.00105642885
C,0T	0.002	0.00141783035	0.00058216965	0.00058216965
C,0V	0.0024210526	0.0018200360000000001	0.0006010166	0.0006010166
C,0W	0.00041152260000000004	0.000257732	0.00015379060000000005	0.00015379060000000005
C,0Y	0.0010998308	0.0007478966500000001	0.00035193415	0.00035193415
C,20C	0.0003810976	0.00019047625	0.00019062135	0.00019062135
C,20D	0.0016166282	0.0013948855500000002	0.00022174264999999982	0.00022174264999999982
C,20E	0.0021367521	0.0018988568000000003	0.0002378952999999998	0.0002378952999999998
C,20F	0.0014836795	0.0009615385	0.0005221410000000001	0.0005221410000000001
C,20G	0.0022653722	0.00174114975	0.0005242224499999999	0.0005242224499999999
C,20H	0.0008849558	0.0006029289500000001	0.00028202684999999996	0.00028202684999999996
C,20I	0.001663586	0.0013386123500000002	0.0003249736499999999	0.0003249736499999999
C,20K	0.0017972350000000001	0.0016606779	0.00013655710000000008	0.00013655710000000008
C,20L	0.0038787879	0.0026692643	0.0012095236000000003	0.0012095236000000003
C,20M	0.0007692308	0.0006160164000000001	0.00015321439999999996	0.00015321439999999996
C,20N	0.0012704918	0.0010253008	0.00024519099999999986	0.00024519099999999986
C,20P	0.0019408503000000001	0.0013800693500000002	0.00056078095	0.00056078095
C,20Q	0.0015068493	0.0011914552000000002	0.0003153940999999999	0.0003153940999999999
C,20R	0.0018675722000000001	0.0015772167	0.0002903555000000001	0.0002903555000000001
C,20S	0.0029745042000000003	0.0019253938500000001	0.0010491103500000001	0.0010491103500000001
C,20T	0.0019630485	0.0013989330000000002	0.0005641154999999998	0.0005641154999999998
C,20V	0.0023809524	0.0018164143000000002	0.0005645380999999999	0.0005645380999999999
C,20W	0.00041322310000000003	0.0002492532	0.0001639699	0.0001639699
C,20Y	0.0010606061	0.00072676905	0.00033383705000000004	0.00033383705000000004
C,40C	0.0003294893	0.00017391355	0.00015557575	0.00015557575
C,40D	0.0015350877	0.0013343224500000001	0.00020076524999999997	0.00020076524999999997
C,40E	0.0020179372	0.0018878407000000002	0.00013009649999999985	0.00013009649999999985
C,40F	0.0013648772	0.0008765160499999999	0.0004883611500000001	0.0004883611500000001
C,40G	0.0020884521000000002	0.00164464645	0.00044380565000000025	0.00044380565000000025
C,40H	0.0008454106	0.0005410283499999999	0.00030438225000000005	0.00030438225000000005
C,40I	0.0015587530000000002	0.0012220010000000001	0.00033675200000000006	0.00033675200000000006
C,40K	0.0018037518	0.0016175111500000001	0.00018624064999999985	0.00018624064999999985
C,40L	0.0036193029000000003	0.00249227075	0.0011270321500000003	0.0011270321500000003
C,40M	0.0007328072	0.00056558695	0.00016722025000000002	0.00016722025000000002
C,40N	0.0011976048	0.00095648035	0.00024112444999999994	0.00024112444999999994
C,40P	0.0018783542000000001	0.0013157895	0.0005625647	0.0005625647
C,40Q	0.0014354067	0.0011224745000000002	0.0003129321999999998	0.0003129321999999998
C,40R	0.0018372093000000001	0.00148817525	0.00034903405000000004	0.00034903405000000004
C,40S	0.0027820711	0.00184411695	0.0009379541500000002	0.0009379541500000002
C,40T	0.0018342391000000001	0.0013168095000000001	0.0005174296	0.0005174296
C,40V	0.0022026432000000003	0.0016753094	0.0005273338000000003	0.0005273338000000003
C,40W	0.0003776435	0.00023405700000000003	0.00014358649999999997	0.00014358649999999997
C,40Y	0.000990753	0.00068209245	0.00030866055000000007	0.00030866055000000007
C,60C	0.00030800820000000004	0.000141443	0.00016656520000000004	0.00016656520000000004
C,60D	0.0014223195	0.00127221925	0.00015010024999999988	0.00015010024999999988
C,60E	0.0018518519000000002	0.0017574747	9.437720000000016e-05	9.437720000000016e-05
C,60F	0.00125	0.0008567397500000001	0.00039326024999999996	0.00039326024999999996
C,60G	0.0019417476000000002	0.0015662651	0.00037548250000000007	0.00037548250000000007
C,60H	0.00078125	0.0005366726000000001	0.0002445774	0.0002445774
C,60I	0.0014220705	0.0011428571	0.0002792134000000001	0.0002792134000000001
C,60K	0.0016061453000000001	0.0015017610500000001	0.00010438424999999999	0.00010438424999999999
C,60L	0.0033959538	0.00234375	0.0010522038	0.0010522038
C,60M	0.0006889764	0.0005251094000000001	0.00016386699999999994	0.00016386699999999994
C,60N	0.0010810811	0.00088045395	0.00020062715000000004	0.00020062715000000004
C,60P	0.0017036450000000002	0.00123566175	0.00046798325000000024	0.00046798325000000024
C,60Q	0.0013250883	0.00105480095	0.00027028735000000003	0.00027028735000000003
C,60R	0.0016476553000000001	0.0014195773	0.00022807800000000005	0.00022807800000000005
C,60S	0.0026143791	0.0017710685500000002	0.0008433105499999999	0.0008433105499999999
C,60T	0.0017241379	0.0012646803500000001	0.0004594575499999999	0.0004594575499999999
C,60V	0.0020584329	0.00154265175	0.0005157811500000001	0.0005157811500000001
C,60W	0.0003205128	0.00020876835000000003	0.00011174444999999998	0.00011174444999999998
C,60Y	0.0009067358	0.0006679389000000001	0.00023879689999999998	0.00023879689999999998
D,0D	0.0019038076	0.0024817413	-0.0005779337000000001	0.0005779337000000001
D,0E	0.0055649241	0.0069820214	-0.0014170972999999996	0.0014170972999999996
D,0F	0.0032290616000000003	0.003396822	-0.00016776039999999957	0.00016776039999999957
D,0G	0.0049019608	0.00586714585	-0.0009651850500000001	0.0009651850500000001
D,0H	0.0019693654	0.00205266105	-8.329565000000016e-05	8.329565000000016e-05
D,0I	0.0037096774000000003	0.00451229465	-0.0008026172499999997	0.0008026172499999997
D,0K	0.004465593	0.00604447095	-0.00157887795	0.00157887795
D,0L	0.0082479031	0.0091093943	-0.0008614911999999999	0.0008614911999999999
D,0M	0.0017150396	0.0020785849000000004	-0.0003635453000000004	0.0003635453000000004
D,0N	0.0028481013	0.00351573755	-0.00066763625	0.00066763625
D,0P	0.0043262411	0.004719204	-0.00039296290000000005	0.00039296290000000005
D,0Q	0.0036014406000000002	0.0041666667	-0.0005652260999999999	0.0005652260999999999
D,0R	0.0043604651000000005	0.0053871819	-0.0010267167999999998	0.0010267167999999998
D,0S	0.0062610229000000005	0.006796984900000001	-0.0005359620000000001	0.0005359620000000001
D,0T	0.0042293233	0.0048219935500000005	-0.0005926702500000007	0.0005926702500000007
D,0V	0.004981378000000001	0.00601677805	-0.0010354000499999995	0.0010354000499999995
D,0W	0.0008771930000000001	0.0008432719000000001	3.392109999999994e-05	3.392109999999994e-05
D,0Y	0.0023178808000000003	0.0026315789	-0.0003136980999999999	0.0003136980999999999
D,20D	0.0018518519000000002	0.00252293975	-0.00067108785	0.00067108785
D,20E	0.0053691275	0.0070035090500000004	-0.0016343815500000003	0.0016343815500000003
D,20F	0.0031249999999999997	0.00339470605	-0.00026970605000000043	0.00026970605000000043
D,20G	0.0049242424	0.005987749400000001	-0.0010635070000000009	0.0010635070000000009
D,20H	0.0019855596000000002	0.00207871725	-9.315764999999997e-05	9.315764999999997e-05
D,20I	0.0036553525000000003	0.0044672077	-0.0008118551999999994	0.0008118551999999994
D,20K	0.0044242424	0.00607262705	-0.0016483846500000001	0.0016483846500000001
D,20L	0.008253968300000001	0.0090710774	-0.0008171090999999995	0.0008171090999999995
D,20M	0.0017017828	0.0020833333000000002	-0.0003815505000000002	0.0003815505000000002
D,20N	0.0028061224	0.0036076183500000003	-0.0008014959500000003	0.0008014959500000003
D,20P	0.0043165468	0.0048263782	-0.0005098313999999998	0.0005098313999999998
D,20Q	0.0035820896000000003	0.00426258625	-0.0006804966500000001	0.0006804966500000001
D,20R	0.0044247788	0.00556577805	-0.00114099925	0.00114099925
D,20S	0.0062240664000000005	0.00691416515	-0.0006900987499999997	0.0006900987499999997
D,20T	0.0041913215	0.00493005625	-0.00073873475	0.00073873475
D,20V	0.0050100200000000004	0.0059895833	-0.0009795632999999998	0.0009795632999999998
D,20W	0.000872093	0.0008356546	3.643839999999999e-05	3.643839999999999e-05
D,20Y	0.0022151899	0.0026332701500000003	-0.00041808025000000023	0.00041808025000000023
D,40D	0.0017167382	0.00243642105	-0.00071968285	0.00071968285
D,40E	0.005019685	0.00668070435	-0.00166101935	0.00166101935
D,40F	0.0029202279	0.0031735960000000003	-0.0002533681000000004	0.0002533681000000004
D,40G	0.0046082949000000005	0.00581101715	-0.0012027222499999997	0.0012027222499999997
D,40H	0.001875	0.0019279941000000002	-5.299410000000025e-05	5.299410000000025e-05
D,40I	0.0033970276	0.00425183565	-0.0008548080499999997	0.0008548080499999997
D,40K	0.0041125541000000005	0.005661020900000001	-0.0015484668000000004	0.0015484668000000004
D,40L	0.0077268195	0.0085852727	-0.0008584532000000004	0.0008584532000000004
D,40M	0.0016089109000000002	0.00197924825	-0.00037033735	0.00037033735
D,40N	0.0025899281	0.0034057289	-0.0008158008	0.0008158008
D,40P	0.0040632054	0.00462548095	-0.0005622755499999996	0.0005622755499999996
D,40Q	0.0034013605	0.004015012950000001	-0.0006136524500000005	0.0006136524500000005
D,40R	0.0041188386	0.00528808765	-0.0011692490500000005	0.0011692490500000005
D,40S	0.0058558559	0.0065204389500000005	-0.0006645830500000005	0.0006645830500000005
D,40T	0.0039181287000000006	0.0046369854500000005	-0.00071885675	0.00071885675
D,40V	0.004659249000000001	0.0057453243	-0.0010860752999999994	0.0010860752999999994
D,40W	0.0008112094	0.00080735595	3.853449999999996e-06	3.853449999999996e-06
D,40Y	0.0020955166	0.0024459984	-0.0003504818	0.0003504818
D,60D	0.0015789474	0.0022842640000000003	-0.0007053166000000003	0.0007053166000000003
D,60E	0.0046210721	0.00627111705	-0.0016500449500000004	0.0016500449500000004
D,60F	0.0026957638	0.0029993880000000004	-0.00030362420000000024	0.00030362420000000024
D,60G	0.0042857143	0.0054400125	-0.0011542981999999999	0.0011542981999999999
D,60H	0.0017564403	0.00187646715	-0.00012002684999999993	0.00012002684999999993
D,60I	0.0031420765000000003	0.004009434	-0.0008673574999999998	0.0008673574999999998
D,60K	0.0037859008000000003	0.0054373830000000005	-0.0016514822000000002	0.0016514822000000002
D,60L	0.0072131148	0.008208100650000001	-0.0009949858500000013	0.0009949858500000013
D,60M	0.0015363128	0.0019190456	-0.00038273280000000005	0.00038273280000000005
D,60N	0.0023952096	0.0032085566500000004	-0.0008133470500000005	0.0008133470500000005
D,60P	0.0037903226000000003	0.00436477555	-0.0005744529499999997	0.0005744529499999997
D,60Q	0.0031678986	0.0038860104	-0.0007181118000000003	0.0007181118000000003
D,60R	0.0038461538	0.00505810705	-0.0012119532499999999	0.0012119532499999999
D,60S	0.0054255319	0.0062588426999999995	-0.0008333107999999997	0.0008333107999999997
D,60T	0.0036858974	0.004471773300000001	-0.0007858759000000004	0.0007858759000000004
D,60V	0.004365733100000001	0.0053763441	-0.0010106109999999998	0.0010106109999999998
D,60W	0.000745614	0.0007411074500000001	4.5065499999999035e-06	4.5065499999999035e-06
D,60Y	0.0019230769	0.0023041475	-0.00038107060000000005	0.00038107060000000005
E,0E	0.0038461538	0.004973822	-0.0011276682000000001	0.0011276682000000001
E,0F	0.0040669856	0.00420580805	-0.0001388224500000002	0.0001388224500000002
E,0G	0.0067164179000000004	0.0075837604	-0.0008673424999999998	0.0008673424999999998
E,0H	0.0026315789	0.00271997315	-8.839424999999975e-05	8.839424999999975e-05
E,0I	0.004743083	0.00603297565	-0.00128989265	0.00128989265
E,0K	0.0063829787	0.0085232972	-0.0021403185	0.0021403185
E,0L	0.0109929078	0.0120817844	-0.0010888766000000001	0.0010888766000000001
E,0M	0.0022222222	0.0028155035	-0.0005932813000000003	0.0005932813000000003
E,0N	0.0038575668	0.00466888715	-0.0008113203500000003	0.0008113203500000003
E,0P	0.0058116232	0.006	-0.00018837679999999992	0.00018837679999999992
E,0Q	0.005078125	0.0057412957	-0.0006631707000000001	0.0006631707000000001
E,0R	0.0061750600000000004	0.007551932400000001	-0.0013768724000000005	0.0013768724000000005
E,0S	0.0084650113	0.00884785565	-0.0003828443499999997	0.0003828443499999997
E,0T	0.005750000000000001	0.006391009350000001	-0.00064100935	0.00064100935
E,0V	0.0068322981	0.0080676911	-0.0012353929999999996	0.0012353929999999996
E,0W	0.001183432	0.0011230209	6.041110000000005e-05	6.041110000000005e-05
E,0Y	0.0029473684000000003	0.00334912205	-0.0004017536499999999	0.0004017536499999999
E,20E	0.0035305344000000002	0.0046218487	-0.0010913143	0.0010913143
E,20F	0.0040716612	0.0043069728	-0.0002353116000000004	0.0002353116000000004
E,20G	0.0069084629000000005	0.00792148575	-0.0010130228499999998	0.0010130228499999998
E,20H	0.002688172	0.0028379803	-0.00014980830000000007	0.00014980830000000007
E,20I	0.004784689	0.00607112745	-0.00128643845	0.00128643845
E,20K	0.0061422414	0.008259585600000001	-0.002117344200000001	0.002117344200000001
E,20L	0.0110169492	0.0121101336	-0.001093184399999999	0.001093184399999999
E,20M	0.0022540984	0.00285570375	-0.0006016053499999998	0.0006016053499999998
E,20N	0.0038060480000000002	0.00475462505	-0.0009485770499999997	0.0009485770499999997
E,20P	0.0058510638	0.0062369006	-0.0003858367999999999	0.0003858367999999999
E,20Q	0.0049180328	0.0056235583	-0.0007055255	0.0007055255
E,20R	0.0061111111	0.00753460165	-0.0014234905499999999	0.0014234905499999999
E,20S	0.008477011500000001	0.009162362900000002	-0.0006853514000000008	0.0006853514000000008
E,20T	0.0057884232	0.0067003039	-0.0009118807000000001	0.0009118807000000001
E,20V	0.0068716094	0.008208790850000001	-0.0013371814500000015	0.0013371814500000015
E,20W	0.0012037833	0.0011235955	8.018780000000007e-05	8.018780000000007e-05
E,20Y	0.0029769959	0.0034005592	-0.00042356330000000017	0.00042356330000000017
E,40E	0.0032500000000000003	0.00433857765	-0.0010885776499999994	0.0010885776499999994
E,40F	0.0038338658	0.004145743550000001	-0.0003118777500000008	0.0003118777500000008
E,40G	0.0064444444	0.00760290005	-0.00115845565	0.00115845565
E,40H	0.0025665399	0.0027075517500000004	-0.00014101185000000042	0.00014101185000000042
E,40I	0.0044468547	0.00583744965	-0.0013905949499999999	0.0013905949499999999
E,40K	0.0056057866	0.00757076605	-0.0019649794500000003	0.0019649794500000003
E,40L	0.0103030303	0.0115230438	-0.0012200135000000004	0.0012200135000000004
E,40M	0.0020996641000000003	0.00274168385	-0.0006420197499999998	0.0006420197499999998
E,40N	0.0035714286	0.0045144695500000005	-0.0009430409500000006	0.0009430409500000006
E,40P	0.0055226824	0.00610072855	-0.0005780461499999999	0.0005780461499999999
E,40Q	0.00456621	0.00529555795	-0.0007293479499999997	0.0007293479499999997
E,40R	0.0056930693	0.00711697895	-0.0014239096500000001	0.0014239096500000001
E,40S	0.0079022989	0.008909496	-0.0010071970999999992	0.0010071970999999992
E,40T	0.0054389313	0.0064554809	-0.0010165496000000005	0.0010165496000000005
E,40V	0.0063636364	0.0078699261	-0.0015062897000000007	0.0015062897000000007
E,40W	0.0011056511	0.0010507392999999999	5.491180000000021e-05	5.491180000000021e-05
E,40Y	0.0027944112	0.0033184267	-0.0005240154999999998	0.0005240154999999998
E,60E	0.0029467681000000003	0.0040237048	-0.0010769366999999995	0.0010769366999999995
E,60F	0.0036000000000000003	0.00397533515	-0.0003753351499999999	0.0003753351499999999
E,60G	0.0060283688	0.0073297613	-0.0013013925	0.0013013925
E,60H	0.0023923445	0.0025735931	-0.00018124859999999994	0.00018124859999999994
E,60I	0.0041543027	0.00548722305	-0.00133292035	0.00133292035
E,60K	0.0051136364000000005	0.0071428571	-0.0020292207	0.0020292207
E,60L	0.009589041100000001	0.01095601815	-0.001366977049999999	0.001366977049999999
E,60M	0.0019607843000000002	0.0025320183	-0.0005712339999999999	0.0005712339999999999
E,60N	0.0033018868000000002	0.004288342150000001	-0.0009864553500000006	0.0009864553500000006
E,60P	0.0051094891000000005	0.0058538536	-0.0007443644999999997	0.0007443644999999997
E,60Q	0.0042134831	0.005025253150000001	-0.0008117700500000005	0.0008117700500000005
E,60R	0.0052083333	0.0068181818	-0.0016098484999999994	0.0016098484999999994
E,60S	0.0073897497	0.008318471050000002	-0.0009287213500000016	0.0009287213500000016
E,60T	0.0050751880000000004	0.0061720698	-0.0010968817999999995	0.0010968817999999995
E,60V	0.0059579439	0.0074539165	-0.0014959726000000001	0.0014959726000000001
E,60W	0.001010101	0.0010160308	-5.92980000000006e-06	5.92980000000006e-06
E,60Y	0.0025688073	0.0031076586000000003	-0.0005388513000000004	0.0005388513000000004
F,0F	0.0013144059000000001	0.00110581845	0.00020858745000000003	0.00020858745000000003
F,0G	0.0042910448	0.0040100616999999995	0.00028098310000000074	0.00028098310000000074
F,0H	0.0017482517000000002	0.00135697845	0.0003912732500000002	0.0003912732500000002
F,0I	0.0031380753000000003	0.0029815435000000003	0.00015653179999999996	0.00015653179999999996
F,0K	0.0037272727	0.00387009965	-0.00014282695000000008	0.00014282695000000008
F,0L	0.0069486405000000005	0.00576008475	0.0011885557500000005	0.0011885557500000005
F,0M	0.001463964	0.0013506217	0.0001133423000000001	0.0001133423000000001
F,0N	0.0025241277	0.00238878875	0.00013533895000000015	0.00013533895000000015
F,0P	0.0036518771	0.0031526301500000003	0.0004992469499999997	0.0004992469499999997
F,0Q	0.0029032258	0.0026400078	0.00026321799999999996	0.00026321799999999996
F,0R	0.0036050157000000003	0.00354822475	5.6790950000000246e-05	5.6790950000000246e-05
F,0S	0.0053684211	0.0045091095000000005	0.0008593116	0.0008593116
F,0T	0.0036529680000000004	0.0031086369500000002	0.0005443310500000001	0.0005443310500000001
F,0V	0.0043478261	0.0040829566500000004	0.00026486945	0.00026486945
F,0W	0.000766129	0.0005834306	0.00018269840000000005	0.00018269840000000005
F,0Y	0.0021212121	0.00177097525	0.00035023684999999994	0.00035023684999999994
F,20F	0.0013157895	0.00110957215	0.0002062173500000002	0.0002062173500000002
F,20G	0.0041666667	0.00395798495	0.0002086817500000001	0.0002086817500000001
F,20H	0.0017241379	0.0013688524	0.00035528550000000006	0.00035528550000000006
F,20I	0.0030555556	0.0030221342	3.342139999999976e-05	3.342139999999976e-05
F,20K	0.0037418655	0.0038676892500000004	-0.0001258237500000002	0.0001258237500000002
F,20L	0.0068306011	0.0058925982500000005	0.0009380028499999995	0.0009380028499999995
F,20M	0.0014319809	0.0013472551	8.472580000000018e-05	8.472580000000018e-05
F,20N	0.0024870082000000003	0.0023364486000000003	0.00015055959999999997	0.00015055959999999997
F,20P	0.0037216828000000003	0.0032541667	0.0004675161000000003	0.0004675161000000003
F,20Q	0.002900232	0.00267731385	0.00022291815000000017	0.00022291815000000017
F,20R	0.0036231884	0.0036643573	-4.1168900000000154e-05	4.1168900000000154e-05
F,20S	0.0053427419000000006	0.004521364700000001	0.0008213771999999999	0.0008213771999999999
F,20T	0.0035714286	0.00318486885	0.0003865597499999999	0.0003865597499999999
F,20V	0.0043147208000000005	0.00408684985	0.00022787095000000035	0.00022787095000000035
F,20W	0.0007633588000000001	0.000592944	0.00017041480000000008	0.00017041480000000008
F,20Y	0.0020618557000000003	0.0018176122000000002	0.00024424350000000006	0.00024424350000000006
F,40F	0.0012121212	0.0010273657	0.00018475550000000016	0.00018475550000000016
F,40G	0.0039726027	0.0038013580000000003	0.0001712446999999999	0.0001712446999999999
F,40H	0.0015942029000000002	0.0013053327	0.00028887020000000017	0.00028887020000000017
F,40I	0.0028769841	0.0028571429	1.984120000000011e-05	1.984120000000011e-05
F,40K	0.0034602076	0.00367554535	-0.00021533774999999995	0.00021533774999999995
F,40L	0.0064049587	0.00558061725	0.0008243414500000001	0.0008243414500000001
F,40M	0.0013574661000000001	0.00130780035	4.966575000000021e-05	4.966575000000021e-05
F,40N	0.0022580645	0.0022292296000000003	2.883489999999959e-05	2.883489999999959e-05
F,40P	0.0034642032	0.0030999744000000003	0.0003642287999999997	0.0003642287999999997
F,40Q	0.0026905830000000003	0.0025677437500000004	0.0001228392499999999	0.0001228392499999999
F,40R	0.0034161491000000003	0.0034482759	-3.212679999999978e-05	3.212679999999978e-05
F,40S	0.005027933	0.004372617400000001	0.0006553155999999994	0.0006553155999999994
F,40T	0.0034090909	0.00309911125	0.00030997964999999973	0.00030997964999999973
F,40V	0.0040201005	0.00381876935	0.00020133115000000017	0.00020133115000000017
F,40W	0.0007142857000000001	0.00052919585	0.00018508985000000012	0.00018508985000000012
F,40Y	0.0018796992000000002	0.0016712496999999999	0.00020844950000000026	0.00020844950000000026
F,60F	0.0010835913	0.00097851025	0.00010508104999999994	0.00010508104999999994
F,60G	0.0036697248000000003	0.00357383845	9.588635000000022e-05	9.588635000000022e-05
F,60H	0.0014822657	0.001202839	0.00027942669999999996	0.00027942669999999996
F,60I	0.0026066351	0.0026315789	-2.49438000000002e-05	2.49438000000002e-05
F,60K	0.0031835206000000002	0.0034221635000000004	-0.00023864290000000015	0.00023864290000000015
F,60L	0.0059274756	0.0052795031	0.0006479724999999999	0.0006479724999999999
F,60M	0.0012621359	0.00125248685	9.649050000000046e-06	9.649050000000046e-06
F,60N	0.0021028037	0.0020529708500000004	4.983284999999973e-05	4.983284999999973e-05
F,60P	0.0032742156000000002	0.0029805397	0.00029367590000000006	0.00029367590000000006
F,60Q	0.0025727069	0.0024360156	0.00013669130000000008	0.00013669130000000008
F,60R	0.0031512605	0.0032796289500000003	-0.00012836845000000017	0.00012836845000000017
F,60S	0.0046931408	0.004128049999999999	0.000565090800000001	0.000565090800000001
F,60T	0.0031561462	0.00291242555	0.0002437206499999998	0.0002437206499999998
F,60V	0.0037288136000000003	0.0037095741000000002	1.923950000000006e-05	1.923950000000006e-05
F,60W	0.0006361323000000001	0.00049667215	0.00013946015000000005	0.00013946015000000005
F,60Y	0.0017219388000000002	0.00155225955	0.00016967925000000014	0.00016967925000000014
G,0G	0.0034565916	0.0038708252000000005	-0.0004142336000000006	0.0004142336000000006
G,0H	0.0025793651	0.00243377345	0.00014559165000000004	0.00014559165000000004
G,0I	0.0047029703	0.0049738113	-0.00027084099999999996	0.00027084099999999996
G,0K	0.0054054054	0.0064403727000000004	-0.0010349673	0.0010349673
G,0L	0.010953608200000001	0.010343874	0.0006097342000000016	0.0006097342000000016
G,0M	0.0022500000000000003	0.0023809524	-0.00013095239999999985	0.00013095239999999985
G,0N	0.0035641548	0.0039309895	-0.0003668346999999997	0.0003668346999999997
G,0P	0.0059006211000000005	0.00625539725	-0.0003547761499999996	0.0003547761499999996
G,0Q	0.004545454500000001	0.00480549605	-0.00026004154999999946	0.00026004154999999946
G,0R	0.0057077626	0.006598240500000001	-0.0008904779000000005	0.0008904779000000005
G,0S	0.0087992667	0.008703836999999999	9.542970000000171e-05	9.542970000000171e-05
G,0T	0.0057939914	0.006014066950000001	-0.00022007555000000054	0.00022007555000000054
G,0V	0.0068376068	0.00739272195	-0.0005551151500000004	0.0005551151500000004
G,0W	0.0012048193	0.0010515259	0.0001532934	0.0001532934
G,0Y	0.0030329289	0.00301705015	1.5878750000000025e-05	1.5878750000000025e-05
G,20G	0.0032653061	0.0036728757500000004	-0.0004075696500000004	0.0004075696500000004
G,20H	0.00260181	0.0024686104500000004	0.00013319954999999961	0.00013319954999999961
G,20I	0.0047018349	0.0050951757	-0.0003933408000000001	0.0003933408000000001
G,20K	0.0055555556	0.0067086369	-0.0011530813	0.0011530813
G,20L	0.0107758621	0.01037299745	0.00040286465000000105	0.00040286465000000105
G,20M	0.0022781775	0.00240340185	-0.00012522435000000007	0.00012522435000000007
G,20N	0.0036866359	0.0040369396	-0.00035030369999999996	0.00035030369999999996
G,20P	0.0058139535	0.0063263370000000005	-0.0005123835000000005	0.0005123835000000005
G,20Q	0.0046483909	0.00497046085	-0.00032206995	0.00032206995
G,20R	0.0056644880000000005	0.0065798886	-0.0009154005999999996	0.0009154005999999996
G,20S	0.008599290800000001	0.0086296355	-3.0344699999998795e-05	3.0344699999998795e-05
G,20T	0.0057142857	0.0060356141	-0.0003213284000000002	0.0003213284000000002
G,20V	0.0066775244	0.007403255250000001	-0.0007257308500000009	0.0007257308500000009
G,20W	0.0011560694	0.00100937325	0.00014669615000000003	0.00014669615000000003
G,20Y	0.0030905077	0.0030836336	6.8741000000000635e-06	6.8741000000000635e-06
G,40G	0.0030067895	0.00337545735	-0.0003686678500000001	0.0003686678500000001
G,40H	0.0024263432	0.0023901914	3.6151800000000164e-05	3.6151800000000164e-05
G,40I	0.0043981481	0.004827987400000001	-0.00042983930000000097	0.00042983930000000097
G,40K	0.0052401747	0.0063853989	-0.0011452242000000003	0.0011452242000000003
G,40L	0.0100806452	0.010016395800000001	6.4249399999999e-05	6.4249399999999e-05
G,40M	0.0021403092	0.0023307439500000002	-0.00019043475000000021	0.00019043475000000021
G,40N	0.0033996683000000003	0.00382084425	-0.00042117594999999987	0.00042117594999999987
G,40P	0.0052875696	0.005907173	-0.0006196034	0.0006196034
G,40Q	0.0043670265	0.0047619048	-0.0003948783000000001	0.0003948783000000001
G,40R	0.0052941176	0.00625907595	-0.0009649583499999996	0.0009649583499999996
G,40S	0.0078947368	0.008044490750000001	-0.00014975395000000127	0.00014975395000000127
G,40T	0.0053719008	0.0057142857	-0.00034238490000000014	0.00034238490000000014
G,40V	0.00625	0.0068926626	-0.0006426625999999998	0.0006426625999999998
G,40W	0.0010723861	0.00095653765	0.00011584845000000004	0.00011584845000000004
G,40Y	0.0028159341	0.0029329342	-0.00011700009999999995	0.00011700009999999995
G,60G	0.002679659	0.00318142495	-0.00050176595	0.00050176595
G,60H	0.0022590361	0.0022522523000000003	6.783799999999628e-06	6.783799999999628e-06
G,60I	0.0040983607	0.0045623907	-0.0004640299999999998	0.0004640299999999998
G,60K	0.0049065421	0.00625	-0.0013434579	0.0013434579
G,60L	0.0094161184	0.00940263795	1.3480449999998811e-05	1.3480449999998811e-05
G,60M	0.0020155039	0.00221896265	-0.00020345875000000015	0.00020345875000000015
G,60N	0.003164557	0.00368697575	-0.0005224187499999998	0.0005224187499999998
G,60P	0.0048681542000000005	0.0054014145999999996	-0.0005332603999999991	0.0005332603999999991
G,60Q	0.0040561931	0.004545454500000001	-0.0004892614000000005	0.0004892614000000005
G,60R	0.0048944338	0.00588099125	-0.0009865574499999998	0.0009865574499999998
G,60S	0.0073500967	0.00767672815	-0.0003266314499999999	0.0003266314499999999
G,60T	0.0049718574	0.00541309635	-0.0004412389500000006	0.0004412389500000006
G,60V	0.0057926829	0.006568081700000001	-0.0007753988000000003	0.0007753988000000003
G,60W	0.0009975062	0.0009290803	6.842590000000009e-05	6.842590000000009e-05
G,60Y	0.0025641026	0.00276614255	-0.00020203994999999988	0.00020203994999999988
H,0H	0.0005050505	0.00042016810000000004	8.488239999999997e-05	8.488239999999997e-05
H,0I	0.0019668737	0.0018107745	0.0001560991999999999	0.0001560991999999999
H,0K	0.0022191401	0.0023499503500000003	-0.00013081025000000017	0.00013081025000000017
H,0L	0.0046082949000000005	0.0037910169000000002	0.0008172780000000003	0.0008172780000000003
H,0M	0.0008976661	0.0007883136999999999	0.00010935240000000009	0.00010935240000000009
H,0N	0.001509434	0.0014285714000000001	8.086259999999989e-05	8.086259999999989e-05
H,0P	0.0022916667	0.0019944979	0.00029716880000000027	0.00029716880000000027
H,0Q	0.0018672199000000001	0.001710312	0.00015690790000000006	0.00015690790000000006
H,0R	0.0023703704000000003	0.00230896165	6.140875000000025e-05	6.140875000000025e-05
H,0S	0.0034821429	0.0028581391	0.0006240038	0.0006240038
H,0T	0.0023076923	0.0020334928	0.0002741995000000003	0.0002741995000000003
H,0V	0.0027488856	0.0025	0.0002488856000000001	0.0002488856000000001
H,0W	0.00047169810000000003	0.00031134010000000004	0.00016035799999999998	0.00016035799999999998
H,0Y	0.0012779553	0.0010573874	0.00022056789999999995	0.00022056789999999995
H,20H	0.0004901961000000001	0.0004192568	7.093930000000005e-05	7.093930000000005e-05
H,20I	0.0019620253	0.0018248175	0.00013720780000000014	0.00013720780000000014
H,20K	0.0022435897	0.0023918244	-0.00014823469999999993	0.00014823469999999993
H,20L	0.0046153846	0.00374576665	0.0008696179500000002	0.0008696179500000002
H,20M	0.0009186352000000001	0.0008412338500000001	7.740134999999996e-05	7.740134999999996e-05
H,20N	0.0014932563	0.00143870905	5.454724999999993e-05	5.454724999999993e-05
H,20P	0.002283105	0.00203159015	0.00025151485000000006	0.00025151485000000006
H,20Q	0.0018518519000000002	0.0017789818	7.287010000000009e-05	7.287010000000009e-05
H,20R	0.0022972973	0.0023155609000000002	-1.8263600000000338e-05	1.8263600000000338e-05
H,20S	0.0034793814000000003	0.0028916883500000002	0.00058769305	0.00058769305
H,20T	0.0023255814	0.0020317543	0.0002938271	0.0002938271
H,20V	0.0027777778	0.0025	0.00027777780000000016	0.00027777780000000016
H,20W	0.00045045050000000003	0.0003311258	0.00011932470000000005	0.00011932470000000005
H,20Y	0.0012448133	0.0010827922	0.00016202110000000007	0.00016202110000000007
H,40H	0.00046728970000000004	0.00038277550000000003	8.451420000000001e-05	8.451420000000001e-05
H,40I	0.001863354	0.0017031819500000001	0.0001601720499999999	0.0001601720499999999
H,40K	0.0021172638	0.002274205	-0.00015694119999999992	0.00015694119999999992
H,40L	0.0042763158	0.0035390914000000004	0.0007372244	0.0007372244
H,40M	0.0008810573000000001	0.0008190013500000001	6.205594999999999e-05	6.205594999999999e-05
H,40N	0.001437873	0.0013908233000000001	4.7049699999999984e-05	4.7049699999999984e-05
H,40P	0.0021505376	0.0019270833000000001	0.00022345429999999977	0.00022345429999999977
H,40Q	0.0017361111	0.0016653767	7.073440000000017e-05	7.073440000000017e-05
H,40R	0.0021788991000000002	0.0022241248	-4.522569999999967e-05	4.522569999999967e-05
H,40S	0.0032258065	0.00274485915	0.00048094735000000013	0.00048094735000000013
H,40T	0.0021834061	0.00194208945	0.0002413166500000001	0.0002413166500000001
H,40V	0.0026162791	0.00240363985	0.00021263925	0.00021263925
H,40W	0.0004237288	0.0003123374	0.00011139139999999999	0.00011139139999999999
H,40Y	0.0011740331000000001	0.0010268392	0.0001471939000000002	0.0001471939000000002
H,60H	0.00043859650000000003	0.0003575188	8.107770000000006e-05	8.107770000000006e-05
H,60I	0.0016865079000000002	0.0016129032	7.360470000000014e-05	7.360470000000014e-05
H,60K	0.0019672131000000002	0.0022325359	-0.00026532279999999997	0.00026532279999999997
H,60L	0.003980099500000001	0.00340059985	0.0005794996500000007	0.0005794996500000007
H,60M	0.0008130081000000001	0.0007677871000000001	4.522100000000002e-05	4.522100000000002e-05
H,60N	0.0013157895	0.0012997245	1.6065000000000003e-05	1.6065000000000003e-05
H,60P	0.0020114943	0.00182331045	0.00018818385000000004	0.00018818385000000004
H,60Q	0.0016203704	0.0015897550000000002	3.0615399999999815e-05	3.0615399999999815e-05
H,60R	0.0019823789000000002	0.00209783625	-0.0001154573499999997	0.0001154573499999997
H,60S	0.0030219780000000003	0.0026807678499999998	0.0003412101500000005	0.0003412101500000005
H,60T	0.0020299145	0.00182832	0.0002015945	0.0002015945
H,60V	0.0024038462	0.0022727273	0.00013111889999999982	0.00013111889999999982
H,60W	0.0003952569	0.000310559	8.469789999999999e-05	8.469789999999999e-05
H,60Y	0.0010835913	0.0009437143000000001	0.00013987699999999984	0.00013987699999999984
I,0I	0.0018041237000000002	0.00201157275	-0.00020744904999999998	0.00020744904999999998
I,0K	0.0046178344000000005	0.0056082255	-0.0009903910999999998	0.0009903910999999998
I,0L	0.00807327	0.007929455049999999	0.00014381495000000133	0.00014381495000000133
I,0M	0.0016897081	0.0018652367500000002	-0.0001755286500000001	0.0001755286500000001
I,0N	0.0030462185	0.0033400174	-0.00029379889999999994	0.00029379889999999994
I,0P	0.0040380048	0.0039797868	5.821799999999964e-05	5.821799999999964e-05
I,0Q	0.0033388982	0.00367783575	-0.00033893755000000006	0.00033893755000000006
I,0R	0.0040983607	0.00473235555	-0.0006339948499999998	0.0006339948499999998
I,0S	0.006017192	0.0057692308000000005	0.00024796119999999974	0.00024796119999999974
I,0T	0.0042241379	0.00427243055	-4.829265000000013e-05	4.829265000000013e-05
I,0V	0.005027933	0.00554388345	-0.0005159504500000002	0.0005159504500000002
I,0W	0.0008522727000000001	0.0007163593000000001	0.0001359134	0.0001359134
I,0Y	0.0023809524	0.0023566705	2.4281900000000002e-05	2.4281900000000002e-05
I,20I	0.0017857143	0.0020117398	-0.0002260255000000001	0.0002260255000000001
I,20K	0.0044502618	0.0055275963	-0.0010773344999999998	0.0010773344999999998
I,20L	0.0080479452	0.0082203273	-0.00017238210000000004	0.00017238210000000004
I,20M	0.0017073171000000001	0.00185050015	-0.00014318304999999987	0.00014318304999999987
I,20N	0.0029135338	0.00322532035	-0.00031178655000000007	0.00031178655000000007
I,20P	0.0041329011	0.00411086925	2.2031849999999686e-05	2.2031849999999686e-05
I,20Q	0.0033432392	0.0036157385	-0.00027249929999999993	0.00027249929999999993
I,20R	0.0041152263	0.00474326165	-0.0006280353500000002	0.0006280353500000002
I,20S	0.0061381074	0.00602062705	0.00011748035	0.00011748035
I,20T	0.0042600897000000006	0.00439080675	-0.0001307170499999996	0.0001307170499999996
I,20V	0.0050451807000000005	0.0056054989	-0.0005603181999999998	0.0005603181999999998
I,20W	0.0008353222000000001	0.0007117448000000001	0.00012357739999999996	0.00012357739999999996
I,20Y	0.002367688	0.00241171585	-4.402784999999994e-05	4.402784999999994e-05
I,40I	0.0016438356000000002	0.0018961431500000001	-0.00025230755	0.00025230755
I,40K	0.0041176471	0.0051829635	-0.0010653164000000003	0.0010653164000000003
I,40L	0.0075376884	0.007777102750000001	-0.00023941435000000063	0.00023941435000000063
I,40M	0.0016176471	0.00183468335	-0.00021703624999999996	0.00021703624999999996
I,40N	0.0026766595000000002	0.00301903735	-0.0003423778499999997	0.0003423778499999997
I,40P	0.0038709677	0.0039583125	-8.734479999999989e-05	8.734479999999989e-05
I,40Q	0.0031830239	0.0034708648	-0.0002878409	0.0002878409
I,40R	0.0038461538	0.0045351409500000005	-0.0006889871500000005	0.0006889871500000005
I,40S	0.0057809331	0.00570097575	7.995734999999976e-05	7.995734999999976e-05
I,40T	0.0039473684	0.0040954437	-0.00014807529999999978	0.00014807529999999978
I,40V	0.0047008547	0.0052668078	-0.0005659531000000006	0.0005659531000000006
I,40W	0.0007978723	0.0006854013000000001	0.00011247099999999995	0.00011247099999999995
I,40Y	0.002173913	0.00225776305	-8.385005000000013e-05	8.385005000000013e-05
I,60I	0.0014880952000000001	0.0017514529500000002	-0.0002633577500000001	0.0002633577500000001
I,60K	0.0038129496	0.0049013888	-0.0010884391999999997	0.0010884391999999997
I,60L	0.0070093458	0.0072706651	-0.0002613193	0.0002613193
I,60M	0.0015	0.0017482517000000002	-0.00024825170000000014	0.00024825170000000014
I,60N	0.0024671053	0.0027952494500000005	-0.00032814415000000053	0.00032814415000000053
I,60P	0.0036885246	0.0038258336	-0.00013730899999999996	0.00013730899999999996
I,60Q	0.0029268293000000003	0.003370789	-0.00044395969999999965	0.00044395969999999965
I,60R	0.0035934292	0.0043498828000000005	-0.0007564536000000005	0.0007564536000000005
I,60S	0.0054229935	0.0055174763	-9.448280000000017e-05	9.448280000000017e-05
I,60T	0.0036486486	0.0038997214000000002	-0.0002510728	0.0002510728
I,60V	0.0043225270000000005	0.00486364305	-0.0005411160499999993	0.0005411160499999993
I,60W	0.0007281553000000001	0.00065373725	7.441805000000005e-05	7.441805000000005e-05
I,60Y	0.0019646365000000002	0.00208755685	-0.0001229203499999998	0.0001229203499999998
K,0K	0.0028122415	0.0038578363000000004	-0.0010455948000000002	0.0010455948000000002
K,0L	0.0094814815	0.01061795485	-0.0011364733500000002	0.0011364733500000002
K,0M	0.0020386266	0.002494936	-0.00045630939999999993	0.00045630939999999993
K,0N	0.0035363458	0.0042023893000000005	-0.0006660435000000004	0.0006660435000000004
K,0P	0.004672897200000001	0.00518961335	-0.0005167161499999998	0.0005167161499999998
K,0Q	0.0041297935	0.004911116	-0.0007813224999999998	0.0007813224999999998
K,0R	0.0051035503	0.0064399208	-0.0013363705000000005	0.0013363705000000005
K,0S	0.0071917808	0.0078545008	-0.0006627200000000003	0.0006627200000000003
K,0T	0.0049815498	0.0056316337	-0.0006500839	0.0006500839
K,0V	0.0058176101000000004	0.007146879	-0.0013292688999999996	0.0013292688999999996
K,0W	0.0010057471	0.0009615385	4.4208599999999995e-05	4.4208599999999995e-05
K,0Y	0.0026869159	0.0028688288	-0.0001819129000000001	0.0001819129000000001
K,20K	0.0025735294	0.0036799247500000003	-0.0011063953500000004	0.0011063953500000004
K,20L	0.0093562874	0.01048669075	-0.0011304033499999998	0.0011304033499999998
K,20M	0.0020512821000000002	0.0025060466	-0.0004547644999999996	0.0004547644999999996
K,20N	0.0033852767000000002	0.0042200083	-0.0008347315999999994	0.0008347315999999994
K,20P	0.0047540984	0.0053730312	-0.0006189328000000003	0.0006189328000000003
K,20Q	0.0040697674	0.0048071287	-0.0007373612999999994	0.0007373612999999994
K,20R	0.0049270073	0.00634149825	-0.0014144909499999997	0.0014144909499999997
K,20S	0.0072834646	0.0079659186	-0.0006824539999999999	0.0006824539999999999
K,20T	0.0049804688	0.005752623750000001	-0.0007721549500000003	0.0007721549500000003
K,20V	0.0059139785	0.00716796755	-0.0012539890500000003	0.0012539890500000003
K,20W	0.0009872242	0.0009544262	3.27979999999999e-05	3.27979999999999e-05
K,20Y	0.002680067	0.00301261545	-0.00033254845000000016	0.00033254845000000016
K,40K	0.0023076923	0.00330527935	-0.0009975870499999997	0.0009975870499999997
K,40L	0.0087818697	0.009943694999999999	-0.0011618252999999988	0.0011618252999999988
K,40M	0.0019080659000000001	0.0023935501	-0.00048548419999999985	0.00048548419999999985
K,40N	0.0031154239000000003	0.0040201005	-0.0009046765999999999	0.0009046765999999999
K,40P	0.0045050761	0.0051712409	-0.0006661648000000006	0.0006661648000000006
K,40Q	0.0037704918000000002	0.0046232693500000005	-0.0008527775500000003	0.0008527775500000003
K,40R	0.0046341463	0.0060901976	-0.0014560512999999995	0.0014560512999999995
K,40S	0.0068077803	0.007603855850000001	-0.0007960755500000007	0.0007960755500000007
K,40T	0.0047202797	0.005591846250000001	-0.0008715665500000011	0.0008715665500000011
K,40V	0.0054487179	0.0067687251	-0.0013200071999999998	0.0013200071999999998
K,40W	0.0009285714	0.00093126405	-2.6926499999999987e-06	2.6926499999999987e-06
K,40Y	0.0025641026	0.00285166945	-0.00028756685	0.00028756685
K,60K	0.0020951705	0.0030759510000000004	-0.0009807805000000003	0.0009807805000000003
K,60L	0.0082329317	0.0093953903	-0.001162458600000001	0.001162458600000001
K,60M	0.0017515924	0.0022479341	-0.0004963417	0.0004963417
K,60N	0.0028497409000000002	0.0037590699	-0.000909329	0.000909329
K,60P	0.0042035398	0.0050213773	-0.0008178374999999998	0.0008178374999999998
K,60Q	0.0035269710000000003	0.00436260875	-0.0008356377499999998	0.0008356377499999998
K,60R	0.0042619543	0.00576353955	-0.0015015852500000005	0.0015015852500000005
K,60S	0.0063197026	0.0073221152500000004	-0.0010024126500000003	0.0010024126500000003
K,60T	0.0042964554	0.005195695	-0.0008992395999999998	0.0008992395999999998
K,60V	0.0050757576	0.006422335100000001	-0.0013465775000000004	0.0013465775000000004
K,60W	0.0008410429	0.0008519858500000001	-1.0942950000000003e-05	1.0942950000000003e-05
K,60Y	0.0021929825	0.0026498045	-0.00045682199999999996	0.00045682199999999996
L,0L	0.0097345133	0.0080782985	0.0016562147999999999	0.0016562147999999999
L,0M	0.0040241449	0.00377280565	0.00025133925000000003	0.00025133925000000003
L,0N	0.0063651591	0.0061425385	0.00022262059999999997	0.00022262059999999997
L,0P	0.0096875	0.0086036115	0.0010838884999999996	0.0010838884999999996
L,0Q	0.0077858881	0.0074719529	0.00031393519999999963	0.00031393519999999963
L,0R	0.0096192385	0.010083453249999999	-0.00046421474999999886	0.00046421474999999886
L,0S	0.0143426295	0.012448183750000001	0.0018944457499999994	0.0018944457499999994
L,0T	0.0095945946	0.008734372550000001	0.0008602220499999997	0.0008602220499999997
L,0V	0.0116006693	0.0106064445	0.0009942248000000004	0.0009942248000000004
L,0W	0.0020289855000000002	0.0015039471	0.0005250384000000002	0.0005250384000000002
L,0Y	0.0051102204000000005	0.0044969666	0.0006132538000000005	0.0006132538000000005
L,20L	0.0092647059	0.008034703050000001	0.0012300028499999983	0.0012300028499999983
L,20M	0.0039042821000000003	0.00377754875	0.0001267333500000003	0.0001267333500000003
L,20N	0.0063043478	0.0060520714	0.0002522764000000002	0.0002522764000000002
L,20P	0.0094594595	0.0085382725	0.0009211870000000004	0.0009211870000000004
L,20Q	0.0075903614000000005	0.00738864375	0.00020171765000000057	0.00020171765000000057
L,20R	0.0094188377	0.00997709665	-0.0005582589499999995	0.0005582589499999995
L,20S	0.0143478261	0.01250869265	0.0018391334500000005	0.0018391334500000005
L,20T	0.009611069600000001	0.008847383950000001	0.0007636856500000001	0.0007636856500000001
L,20V	0.0114361702	0.0108935049	0.0005426653	0.0005426653
L,20W	0.0020153551	0.0015371444	0.0004782107	0.0004782107
L,20Y	0.0050819672	0.0046038021	0.0004781650999999996	0.0004781650999999996
L,40L	0.008637873800000001	0.0075887144	0.001049159400000001	0.001049159400000001
L,40M	0.0036779324	0.0035915139	8.641850000000017e-05	8.641850000000017e-05
L,40N	0.0058951965	0.0057937713	0.00010142519999999967	0.00010142519999999967
L,40P	0.0088785047	0.00830364565	0.0005748590499999994	0.0005748590499999994
L,40Q	0.0070925553	0.0070498506	4.2704699999999984e-05	4.2704699999999984e-05
L,40R	0.0088002264	0.009387160250000002	-0.0005869338500000022	0.0005869338500000022
L,40S	0.0134272997	0.011817510400000002	0.0016097892999999992	0.0016097892999999992
L,40T	0.009018567600000001	0.00854433645	0.0004742311500000006	0.0004742311500000006
L,40V	0.0107670319	0.0104386541	0.00032837779999999976	0.00032837779999999976
L,40W	0.0018796992000000002	0.0014683188	0.00041138040000000017	0.00041138040000000017
L,40Y	0.0048192771	0.0043787211	0.00044055599999999993	0.00044055599999999993
L,60L	0.0080082136	0.00722833485	0.0007798787499999991	0.0007798787499999991
L,60M	0.0034446764	0.00344499565	-3.1925000000022907e-07	3.1925000000022907e-07
L,60N	0.0055327869	0.005522505150000001	1.028174999999961e-05	1.028174999999961e-05
L,60P	0.0083056478	0.007904469	0.00040117879999999884	0.00040117879999999884
L,60Q	0.0065359477	0.0066920777	-0.00015612999999999998	0.00015612999999999998
L,60R	0.008241758200000001	0.0088836968	-0.0006419385999999992	0.0006419385999999992
L,60S	0.012601626000000001	0.0113894094	0.0012122166000000014	0.0012122166000000014
L,60T	0.0085011186	0.00800516595	0.0004959526499999992	0.0004959526499999992
L,60V	0.0101259182	0.01	0.0001259182000000001	0.0001259182000000001
L,60W	0.0016949153	0.0013327192	0.0003621961	0.0003621961
L,60Y	0.004442344	0.00414627155	0.0002960724499999996	0.0002960724499999996
M,0M	0.00038314180000000004	0.0004199606	-3.681879999999999e-05	3.681879999999999e-05
M,0N	0.0013609467	0.0014748844000000002	-0.00011393770000000017	0.00011393770000000017
M,0P	0.0019556714	0.00189792065	5.7750750000000114e-05	5.7750750000000114e-05
M,0Q	0.0015873016000000002	0.00170613295	-0.00011883134999999992	0.00011883134999999992
M,0R	0.0019720419	0.0023373984	-0.0003653565	0.0003653565
M,0S	0.00296343	0.0028209768500000003	0.00014245314999999968	0.00014245314999999968
M,0T	0.0019914651	0.0019607843000000002	3.068079999999978e-05	3.068079999999978e-05
M,0V	0.0024058577	0.00244012705	-3.426934999999987e-05	3.426934999999987e-05
M,0W	0.0004197272	0.00032894740000000003	9.077979999999998e-05	9.077979999999998e-05
M,0Y	0.0010613208	0.0010416667000000001	1.9654099999999843e-05	1.9654099999999843e-05
M,20M	0.0003745318	0.00041958125	-4.504945000000001e-05	4.504945000000001e-05
M,20N	0.0013473054	0.0014850571000000002	-0.00013775170000000021	0.00013775170000000021
M,20P	0.0020249221	0.0019919981500000003	3.2923949999999914e-05	3.2923949999999914e-05
M,20Q	0.001607717	0.00173645375	-0.00012873675	0.00012873675
M,20R	0.0019761606	0.0023187576000000005	-0.0003425970000000005	0.0003425970000000005
M,20S	0.0029900332	0.00287837665	0.00011165654999999988	0.00011165654999999988
M,20T	0.0020094563000000003	0.0020413794500000002	-3.192314999999994e-05	3.192314999999994e-05
M,20V	0.0023866348	0.0025032515000000003	-0.00011661670000000018	0.00011661670000000018
M,20W	0.0004091653	0.00032632410000000005	8.284119999999996e-05	8.284119999999996e-05
M,20Y	0.0010714286000000001	0.00107906375	-7.635149999999811e-06	7.635149999999811e-06
M,40M	0.00035561880000000004	0.0003768844	-2.1265599999999954e-05	2.1265599999999954e-05
M,40N	0.0012805588	0.0013965723500000001	-0.00011601355000000007	0.00011601355000000007
M,40P	0.0018927445	0.0019251481	-3.2403600000000064e-05	3.2403600000000064e-05
M,40Q	0.0015151515000000001	0.0016483516000000001	-0.00013320010000000002	0.00013320010000000002
M,40R	0.0018518519000000002	0.00221770475	-0.0003658528499999999	0.0003658528499999999
M,40S	0.0028273810000000003	0.00272510785	0.00010227315000000022	0.00010227315000000022
M,40T	0.0019021739000000001	0.0019583749	-5.6200999999999864e-05	5.6200999999999864e-05
M,40V	0.002245509	0.0023994003	-0.00015389129999999985	0.00015389129999999985
M,40W	0.000377562	0.00030199895	7.556305000000003e-05	7.556305000000003e-05
M,40Y	0.0010233918	0.0010301698	-6.778000000000036e-06	6.778000000000036e-06
M,60M	0.0003257329	0.00035694685	-3.1213949999999986e-05	3.1213949999999986e-05
M,60N	0.0011956522	0.00134953015	-0.00015387795000000007	0.00015387795000000007
M,60P	0.0017747858000000001	0.0017738359000000002	9.498999999999619e-07	9.498999999999619e-07
M,60Q	0.0013774105	0.0015750328	-0.00019762229999999983	0.00019762229999999983
M,60R	0.0017331933000000002	0.0021002889000000004	-0.0003670956000000002	0.0003670956000000002
M,60S	0.0026522593000000002	0.0026315789	2.0680400000000054e-05	2.0680400000000054e-05
M,60T	0.0017647059	0.00186190955	-9.720365000000014e-05	9.720365000000014e-05
M,60V	0.0021008403	0.00224152445	-0.0001406841499999997	0.0001406841499999997
M,60W	0.00034129690000000003	0.0003114634	2.9833500000000005e-05	2.9833500000000005e-05
M,60Y	0.0009433962000000001	0.0009842520000000001	-4.085580000000007e-05	4.085580000000007e-05
N,0N	0.0010752688	0.00120495145	-0.0001296826500000001	0.0001296826500000001
N,0P	0.0031456954	0.0031791444	-3.3449000000000065e-05	3.3449000000000065e-05
N,0Q	0.0026422764	0.0029184473	-0.00027617089999999993	0.00027617089999999993
N,0R	0.0031746032000000003	0.00367572685	-0.0005011236499999996	0.0005011236499999996
N,0S	0.0047904192	0.0046601532	0.00013026599999999954	0.00013026599999999954
N,0T	0.0033517623	0.0033598419000000004	-8.07960000000045e-06	8.07960000000045e-06
N,0V	0.0039568345	0.0041696643000000005	-0.0002128298000000006	0.0002128298000000006
N,0W	0.0006578947	0.0006044430500000001	5.345164999999994e-05	5.345164999999994e-05
N,0Y	0.001875	0.0017775145000000002	9.748549999999976e-05	9.748549999999976e-05
N,20N	0.0010570825	0.0012202567	-0.00016317420000000016	0.00016317420000000016
N,20P	0.0031113537	0.0032053296500000003	-9.397595000000016e-05	9.397595000000016e-05
N,20Q	0.0026098901	0.0029042123000000003	-0.00029432220000000014	0.00029432220000000014
N,20R	0.0031738281	0.0037649745	-0.0005911464	0.0005911464
N,20S	0.0048562127	0.004798524	5.768869999999999e-05	5.768869999999999e-05
N,20T	0.0033232628000000003	0.0034158247000000003	-9.256189999999999e-05	9.256189999999999e-05
N,20V	0.0039279869	0.0042468745	-0.0003188875999999997	0.0003188875999999997
N,20W	0.0006389776	0.0005563293500000001	8.264824999999992e-05	8.264824999999992e-05
N,20Y	0.0018061674000000002	0.0018066671000000001	-4.996999999999641e-07	4.996999999999641e-07
N,40N	0.0009355509	0.0011175342	-0.00018198329999999992	0.00018198329999999992
N,40P	0.0029022403	0.00309042025	-0.0001881799499999998	0.0001881799499999998
N,40Q	0.0024493243000000002	0.0027505981000000004	-0.0003012738000000002	0.0003012738000000002
N,40R	0.0029964449000000003	0.00362555355	-0.0006291086499999998	0.0006291086499999998
N,40S	0.0045611015	0.004506683300000001	5.441819999999972e-05	5.441819999999972e-05
N,40T	0.0030645161000000002	0.0032294159	-0.00016489979999999987	0.00016489979999999987
N,40V	0.0036474164000000002	0.00396132695	-0.0003139105499999997	0.0003139105499999997
N,40W	0.0005988024	0.00055736195	4.1440449999999946e-05	4.1440449999999946e-05
N,40Y	0.0016801075	0.00173556345	-5.5455949999999934e-05	5.5455949999999934e-05
N,60N	0.0008510638	0.0010362694	-0.0001852055999999999	0.0001852055999999999
N,60P	0.0027346388	0.0030203390000000004	-0.00028570020000000034	0.00028570020000000034
N,60Q	0.0022488038	0.00259927935	-0.0003504755499999998	0.0003504755499999998
N,60R	0.0027908541	0.0034473617	-0.0006565076	0.0006565076
N,60S	0.0042345277	0.0043343041	-9.977640000000034e-05	9.977640000000034e-05
N,60T	0.0028548124	0.003049814	-0.00019500159999999997	0.00019500159999999997
N,60V	0.0034090909	0.00384018625	-0.00043109535000000017	0.00043109535000000017
N,60W	0.0005366726000000001	0.0004915622	4.5110400000000035e-05	4.5110400000000035e-05
N,60Y	0.0015120968000000002	0.0015970731500000001	-8.497634999999996e-05	8.497634999999996e-05
P,0P	0.0026260504	0.0026966292	-7.05787999999998e-05	7.05787999999998e-05
P,0Q	0.0039944904	0.0038594657500000003	0.00013502464999999965	0.00013502464999999965
P,0R	0.004826958100000001	0.005186543050000001	-0.00035958495000000014	0.00035958495000000014
P,0S	0.0075471698000000005	0.0069620253	0.0005851445000000007	0.0005851445000000007
P,0T	0.0050580431	0.0050191222	3.892090000000032e-05	3.892090000000032e-05
P,0V	0.0060509554	0.0059027778	0.0001481776000000004	0.0001481776000000004
P,0W	0.0010416667000000001	0.00081487685	0.0002267898500000001	0.0002267898500000001
P,0Y	0.0025839793000000002	0.002408523	0.00017545630000000015	0.00017545630000000015
P,20P	0.0023965142000000003	0.0024442892500000004	-4.7775050000000135e-05	4.7775050000000135e-05
P,20Q	0.003968254	0.0039133575500000005	5.489644999999953e-05	5.489644999999953e-05
P,20R	0.0048494983	0.0052181257	-0.0003686274	0.0003686274
P,20S	0.0072842999	0.00668018695	0.0006041129500000001	0.0006041129500000001
P,20T	0.0049625468	0.00483745155	0.00012509525000000028	0.00012509525000000028
P,20V	0.0059360731000000005	0.00598779115	-5.171804999999988e-05	5.171804999999988e-05
P,20W	0.0010355030000000001	0.0008058023000000001	0.00022970070000000002	0.00022970070000000002
P,20Y	0.0025987526	0.0024602774500000002	0.00013847514999999972	0.00013847514999999972
P,40P	0.002173913	0.0021704236	3.4893999999998856e-06	3.4893999999998856e-06
P,40Q	0.0036817883	0.0038020086	-0.00012022029999999998	0.00012022029999999998
P,40R	0.0044880785	0.0049430814	-0.00045500290000000023	0.00045500290000000023
P,40S	0.0067272727	0.0061452058	0.0005820668999999999	0.0005820668999999999
P,40T	0.0045929019	0.00444216755	0.00015073434999999993	0.00015073434999999993
P,40V	0.005544933100000001	0.00566221995	-0.0001172868499999995	0.0001172868499999995
P,40W	0.0009485095	0.0007739938	0.0001745157	0.0001745157
P,40Y	0.0024429967	0.0023111799499999997	0.00013181675000000035	0.00013181675000000035
P,60P	0.0019662921	0.0020280062500000005	-6.171415000000031e-05	6.171415000000031e-05
P,60Q	0.0034482759	0.0036129784000000003	-0.00016470250000000025	0.00016470250000000025
P,60R	0.0042065663	0.00477198245	-0.0005654161500000003	0.0005654161500000003
P,60S	0.0061561562	0.00582762555	0.0003285306500000005	0.0003285306500000005
P,60T	0.004264099	0.004296875	-3.2775999999999986e-05	3.2775999999999986e-05
P,60V	0.0051558753	0.00538586315	-0.00022998784999999928	0.00022998784999999928
P,60W	0.0008695652000000001	0.000747284	0.00012228120000000009	0.00012228120000000009
P,60Y	0.0022810219	0.0022046361	7.638580000000027e-05	7.638580000000027e-05
Q,0Q	0.0016835017	0.0018419044	-0.0001584027	0.0001584027
Q,0R	0.0041605839000000006	0.0047037121	-0.0005431281999999996	0.0005431281999999996
Q,0S	0.0059523810000000005	0.0057882704	0.0001641106000000005	0.0001641106000000005
Q,0T	0.004009434	0.0040954689	-8.603490000000033e-05	8.603490000000033e-05
Q,0V	0.0046992481	0.0049588082	-0.0002595601000000003	0.0002595601000000003
Q,0W	0.0008253095	0.00069751225	0.00012779725	0.00012779725
Q,0Y	0.0020648968	0.0021280713	-6.317450000000021e-05	6.317450000000021e-05
Q,20Q	0.0016221374	0.0017704159	-0.00014827850000000012	0.00014827850000000012
Q,20R	0.0041108987	0.0046961326	-0.0005852339	0.0005852339
Q,20S	0.0059375	0.0057965954	0.00014090460000000006	0.00014090460000000006
Q,20T	0.0040322581	0.00417477635	-0.0001425182500000002	0.0001425182500000002
Q,20V	0.0046875	0.005048617050000001	-0.0003611170500000009	0.0003611170500000009
Q,20W	0.0008169935000000001	0.0006954116	0.00012158190000000004	0.00012158190000000004
Q,20Y	0.0020884521000000002	0.0021067582000000003	-1.8306100000000085e-05	1.8306100000000085e-05
Q,40Q	0.0014764765	0.0016317777	-0.00015530120000000012	0.00015530120000000012
Q,40R	0.0038057743	0.0044511583	-0.0006453839999999997	0.0006453839999999997
Q,40S	0.0055647841	0.00570560985	-0.0001408257499999994	0.0001408257499999994
Q,40T	0.0037593985000000003	0.00401201625	-0.0002526177499999997	0.0002526177499999997
Q,40V	0.0044117647	0.0048578293500000005	-0.00044606465000000036	0.00044606465000000036
Q,40W	0.0007692308	0.0006586177	0.0001106131	0.0001106131
Q,40Y	0.0019458545	0.0020156212	-6.976669999999999e-05	6.976669999999999e-05
Q,60Q	0.0013319672	0.0015476059	-0.0002156387	0.0002156387
Q,60R	0.0035175879000000003	0.004249183	-0.0007315950999999998	0.0007315950999999998
Q,60S	0.0051756885	0.00531354075	-0.0001378522499999998	0.0001378522499999998
Q,60T	0.0035256410000000004	0.0037716096500000004	-0.00024596865000000006	0.00024596865000000006
Q,60V	0.0040856031	0.004545454500000001	-0.00045985140000000084	0.00045985140000000084
Q,60W	0.0006975585	0.0006217134	7.584509999999998e-05	7.584509999999998e-05
Q,60Y	0.0017994859	0.0019719467000000003	-0.0001724608000000002	0.0001724608000000002
R,0R	0.0026315789	0.00319029875	-0.0005587198499999997	0.0005587198499999997
R,0S	0.0072607261	0.0076062322	-0.00034550610000000023	0.00034550610000000023
R,0T	0.0048267327	0.005184056	-0.0003573233000000002	0.0003573233000000002
R,0V	0.0057586837	0.0064912281	-0.0007325444	0.0007325444
R,0W	0.0010452962	0.0009293680000000001	0.00011592820000000002	0.00011592820000000002
R,0Y	0.0026000000000000003	0.0027861634	-0.00018616339999999974	0.00018616339999999974
R,20R	0.0024832856	0.00308736025	-0.0006040746499999996	0.0006040746499999996
R,20S	0.0072916667	0.0075924524	-0.0003007856999999994	0.0003007856999999994
R,20T	0.0049019608	0.00539429675	-0.0004923359500000005	0.0004923359500000005
R,20V	0.0057692308000000005	0.006633033450000001	-0.0008638026500000003	0.0008638026500000003
R,20W	0.0010233918	0.0009462948	7.709700000000004e-05	7.709700000000004e-05
R,20Y	0.0025862069	0.0028869963	-0.0003007893999999998	0.0003007893999999998
R,40R	0.0022364217	0.0028995516	-0.0006631299	0.0006631299
R,40S	0.0067460317	0.0071816276499999995	-0.00043559594999999923	0.00043559594999999923
R,40T	0.0046365915	0.0051775315499999995	-0.0005409400499999991	0.0005409400499999991
R,40V	0.0053827751	0.006363175	-0.0009803999000000006	0.0009803999000000006
R,40W	0.0009433962000000001	0.0008933892	5.0007000000000025e-05	5.0007000000000025e-05
R,40Y	0.0024539877	0.00273833995	-0.00028435224999999974	0.00028435224999999974
R,60R	0.0020444979	0.00269410675	-0.0006496088499999999	0.0006496088499999999
R,60S	0.0062889813000000004	0.0067693892500000005	-0.0004804079500000001	0.0004804079500000001
R,60T	0.0043037975000000004	0.0048932046	-0.0005894070999999997	0.0005894070999999997
R,60V	0.0050484653	0.0059417249000000005	-0.0008932596000000006	0.0008932596000000006
R,60W	0.0008716323	0.0008791925	-7.560199999999948e-06	7.560199999999948e-06
R,60Y	0.0022144522	0.00259233995	-0.00037788774999999997	0.00037788774999999997
S,0S	0.0058510638	0.005150849	0.0007002148000000005	0.0007002148000000005
S,0T	0.0076376554	0.0070493077	0.0005883477000000002	0.0005883477000000002
S,0V	0.0088135593	0.0083216653	0.0004918940000000014	0.0004918940000000014
S,0W	0.0015202703	0.0011983599	0.00032191040000000004	0.00032191040000000004
S,0Y	0.0038699690000000004	0.00344614395	0.0004238250500000003	0.0004238250500000003
S,20S	0.0055681818000000004	0.00483015	0.0007380318000000004	0.0007380318000000004
S,20T	0.0075156576000000004	0.0070087715	0.0005068861000000003	0.0005068861000000003
S,20V	0.0087563452	0.00830096085	0.0004553843499999991	0.0004553843499999991
S,20W	0.0015151515000000001	0.00116383265	0.00035131885000000006	0.00035131885000000006
S,20Y	0.0038922156000000003	0.0035200710000000005	0.0003721445999999998	0.0003721445999999998
S,40S	0.0051236749	0.0045959253	0.0005277495999999994	0.0005277495999999994
S,40T	0.007047477700000001	0.0066398837	0.0004075940000000007	0.0004075940000000007
S,40V	0.0082551595	0.0080080728	0.00024708669999999947	0.00024708669999999947
S,40W	0.0014225501	0.00109986955	0.00032268055000000007	0.00032268055000000007
S,40Y	0.0037216828000000003	0.00342966055	0.00029202225000000016	0.00029202225000000016
S,60S	0.0046896552	0.00425910155	0.0004305536500000002	0.0004305536500000002
S,60T	0.0065340909	0.00625	0.00028409089999999974	0.00028409089999999974
S,60V	0.0077738516	0.0075661767500000005	0.00020767484999999978	0.00020767484999999978
S,60W	0.0013227513000000002	0.0010756544999999998	0.0002470968000000003	0.0002470968000000003
S,60Y	0.0034482759	0.0032198168500000004	0.00022845904999999967	0.00022845904999999967
T,0T	0.0024714829	0.0024198638500000005	5.161904999999951e-05	5.161904999999951e-05
T,0V	0.0060022026	0.0059479554000000006	5.4247199999999524e-05	5.4247199999999524e-05
T,0W	0.0010224949	0.0007857519	0.00023674299999999998	0.00023674299999999998
T,0Y	0.0026431718	0.0024390244000000003	0.0002041473999999997	0.0002041473999999997
T,20T	0.0024566474	0.0023651933000000003	9.145409999999953e-05	9.145409999999953e-05
T,20V	0.0058862434	0.0058972474	-1.1003999999999355e-05	1.1003999999999355e-05
T,20W	0.0010025063000000001	0.0008091330000000001	0.00019337330000000004	0.00019337330000000004
T,20Y	0.0026615970000000004	0.0024767802	0.00018481680000000025	0.00018481680000000025
T,40T	0.0022813688	0.00225235295	2.901584999999993e-05	2.901584999999993e-05
T,40V	0.0055253623	0.00563847545	-0.00011311315000000002	0.00011311315000000002
T,40W	0.0009398496000000001	0.0007705502	0.00016929940000000006	0.00016929940000000006
T,40Y	0.0024741082	0.0023091141500000004	0.0001649940499999997	0.0001649940499999997
T,60T	0.0020933977	0.00211683295	-2.3435249999999904e-05	2.3435249999999904e-05
T,60V	0.0051470588	0.005284778	-0.00013771920000000062	0.00013771920000000062
T,60W	0.0008704062000000001	0.0007562651499999999	0.00011414105000000013	0.00011414105000000013
T,60Y	0.0022945571	0.00223741335	5.714374999999999e-05	5.714374999999999e-05
V,0V	0.0035169988	0.0037037037000000003	-0.00018670490000000008	0.00018670490000000008
V,0W	0.0012516469	0.0010416667000000001	0.00020998019999999987	0.00020998019999999987
V,0Y	0.0031934307	0.0031045192	8.891149999999985e-05	8.891149999999985e-05
V,20V	0.0034615385000000003	0.0037227676000000003	-0.0002612291	0.0002612291
V,20W	0.0012176560000000001	0.0010228699500000001	0.00019478604999999998	0.00019478604999999998
V,20Y	0.003196347	0.0031249999999999997	7.134700000000025e-05	7.134700000000025e-05
V,40V	0.0032293987000000003	0.0033905674	-0.00016116869999999953	0.00016116869999999953
V,40W	0.0011437908	0.0009709699	0.00017282090000000005	0.00017282090000000005
V,40Y	0.0029778393	0.00305037755	-7.25382499999999e-05	7.25382499999999e-05
V,60V	0.0029888551	0.0033047094500000002	-0.0003158543500000003	0.0003158543500000003
V,60W	0.0010204082	0.00089863735	0.00012177085000000007	0.00012177085000000007
V,60Y	0.0027233115	0.00278707375	-6.376225000000006e-05	6.376225000000006e-05
W,0W	8.14332e-05	5.21652e-05	2.9268000000000005e-05	2.9268000000000005e-05
W,0Y	0.0005521472	0.00044809585	0.00010405134999999998	0.00010405134999999998
W,20W	5.4466200000000004e-05	3.204505e-05	2.2421150000000005e-05	2.2421150000000005e-05
W,20Y	0.0005458515	0.0004602033	8.564820000000003e-05	8.564820000000003e-05
W,40W	4.91642e-05	3.153585e-05	1.762835e-05	1.762835e-05
W,40Y	0.00048828120000000004	0.0004256842	6.259700000000001e-05	6.259700000000001e-05
W,60W	2.77162e-05	0.0	2.77162e-05	2.77162e-05
W,60Y	0.00043859650000000003	0.00038109845	5.749805000000003e-05	5.749805000000003e-05
Y,0Y	0.0007425743000000001	0.00066555925	7.701505000000006e-05	7.701505000000006e-05
Y,20Y	0.0007159905000000001	0.0006677815000000001	4.820900000000001e-05	4.820900000000001e-05
Y,40Y	0.0006501951	0.0006097561000000001	4.043899999999997e-05	4.043899999999997e-05
Y,60Y	0.0005899705	0.00056782355	2.2146950000000013e-05	2.2146950000000013e-05
A,1A	0.0049566295	0.00648386085	-0.0015272313499999999	0.0015272313499999999
A,1C	0.0020661157	0.0015361309500000002	0.0005299847499999999	0.0005299847499999999
A,1D	0.0047732697	0.0061728395	-0.0013995698	0.0013995698
A,1E	0.0078247261	0.00980109625	-0.00197637015	0.00197637015
A,1F	0.0043010753	0.0040867958	0.00021427950000000012	0.00021427950000000012
A,1G	0.0072463768	0.00872727735	-0.0014809005499999998	0.0014809005499999998
A,1H	0.0021691974	0.0022210219	-5.1824499999999964e-05	5.1824499999999964e-05
A,1I	0.0047361299	0.0056338028000000005	-0.0008976729000000003	0.0008976729000000003
A,1K	0.006211180100000001	0.0081466733	-0.0019354932	0.0019354932
A,1L	0.0132013201	0.012861741650000001	0.00033957844999999917	0.00033957844999999917
A,1M	0.0031948882	0.0033726909	-0.00017780270000000015	0.00017780270000000015
A,1N	0.0032258065	0.0038910506000000003	-0.0006652441000000002	0.0006652441000000002
A,1P	0.0062761506000000005	0.0067114094	-0.0004352587999999994	0.0004352587999999994
A,1Q	0.0052631579	0.0062219565000000004	-0.0009587986000000005	0.0009587986000000005
A,1R	0.0062189055	0.007518797000000001	-0.0012998915000000007	0.0012998915000000007
A,1S	0.0097087379	0.010361416200000001	-0.0006526783000000008	0.0006526783000000008
A,1T	0.006410256400000001	0.006913011300000001	-0.0005027549000000001	0.0005027549000000001
A,1V	0.008460236900000001	0.0087958119	-0.0003355749999999994	0.0003355749999999994
A,1W	0.0	0.0	0.0	0.0
A,1Y	0.0025337838000000002	0.0027890113500000004	-0.0002552275500000002	0.0002552275500000002
A,2A	0.0046948357	0.005803115	-0.0011082792999999999	0.0011082792999999999
A,2C	0.0024449878000000003	0.0018674152500000002	0.0005775725500000001	0.0005775725500000001
A,2D	0.0051813472	0.0062975636	-0.0011162163999999999	0.0011162163999999999
A,2E	0.0073800738	0.00967674085	-0.0022966670500000003	0.0022966670500000003
A,2F	0.0041580042	0.00410256845	5.5435749999999985e-05	5.5435749999999985e-05
A,2G	0.0078328982	0.008741261699999999	-0.0009083634999999986	0.0009083634999999986
A,2H	0.0025706941	0.0025300533500000003	4.064074999999981e-05	4.064074999999981e-05
A,2I	0.0050761421	0.00580720875	-0.0007310666499999998	0.0007310666499999998
A,2K	0.005899705000000001	0.0080785008	-0.0021787957999999984	0.0021787957999999984
A,2L	0.0130841121	0.013166562650000001	-8.245055000000168e-05	8.245055000000168e-05
A,2M	0.0024855012000000003	0.00275406245	-0.00026856124999999993	0.00026856124999999993
A,2N	0.0034542314	0.0042553191	-0.0008010877	0.0008010877
A,2P	0.0061728395	0.0065359477	-0.0003631082000000001	0.0003631082000000001
A,2Q	0.0050983248	0.0059047854	-0.0008064606000000004	0.0008064606000000004
A,2R	0.006410256400000001	0.008185818850000002	-0.0017755624500000013	0.0017755624500000013
A,2S	0.0099009901	0.009949407850000001	-4.841775000000159e-05	4.841775000000159e-05
A,2T	0.0063694268	0.00683958205	-0.00047015524999999975	0.00047015524999999975
A,2V	0.0080183276	0.00864055585	-0.0006222282500000006	0.0006222282500000006
A,2W	0.0	0.0	0.0	0.0
A,2Y	0.0031347962	0.00331171825	-0.00017692204999999973	0.00017692204999999973
A,3A	0.0043196544	0.0056497175	-0.0013300630999999999	0.0013300630999999999
A,3C	0.0021008403	0.0016528926	0.0004479477000000002	0.0004479477000000002
A,3D	0.0051020408	0.0063897764	-0.0012877356000000001	0.0012877356000000001
A,3E	0.0076923077000000005	0.00979310875	-0.002100801049999999	0.002100801049999999
A,3F	0.0042796006	0.00398276295	0.0002968376500000003	0.0002968376500000003
A,3G	0.0076045627	0.0085959885	-0.0009914258	0.0009914258
A,3H	0.0026595745000000002	0.00266134515	-1.7706499999999015e-06	1.7706499999999015e-06
A,3I	0.0051813472	0.0057361377	-0.0005547905000000001	0.0005547905000000001
A,3K	0.0061099796	0.007881781050000002	-0.0017718014500000016	0.0017718014500000016
A,3L	0.0129151292	0.012591829200000001	0.0003232999999999986	0.0003232999999999986
A,3M	0.0023501763	0.002722942	-0.00037276569999999997	0.00037276569999999997
A,3N	0.0036429872	0.0043644312	-0.0007214440000000003	0.0007214440000000003
A,3P	0.00625	0.006840022	-0.0005900219999999999	0.0005900219999999999
A,3Q	0.0051072523	0.005988024000000001	-0.0008807717000000005	0.0008807717000000005
A,3R	0.0069444444	0.008196721300000001	-0.0012522769000000008	0.0012522769000000008
A,3S	0.0096153846	0.010061627650000002	-0.00044624305000000135	0.00044624305000000135
A,3T	0.0064516129000000005	0.0070175439	-0.0005659309999999996	0.0005659309999999996
A,3V	0.0077922078	0.0084745763	-0.0006823684999999998	0.0006823684999999998
A,3W	0.0	0.0006525303	-0.0006525303	0.0006525303
A,3Y	0.0029940120000000003	0.0029769378	1.7074200000000237e-05	1.7074200000000237e-05
A,4A	0.00456621	0.00605602165	-0.0014898116499999997	0.0014898116499999997
A,4C	0.0023663038	0.00166460005	0.00070170375	0.00070170375
A,4D	0.0054744526000000005	0.00653951145	-0.0010650588499999999	0.0010650588499999999
A,4E	0.0074257426	0.009437348600000001	-0.002011606000000001	0.002011606000000001
A,4F	0.0043103448	0.0040201046	0.00029024019999999984	0.00029024019999999984
A,4G	0.0083333333	0.0091428691	-0.0008095357999999987	0.0008095357999999987
A,4H	0.0026166594	0.0026246719	-8.01250000000012e-06	8.01250000000012e-06
A,4I	0.0046620047	0.005293807750000001	-0.0006318030500000009	0.0006318030500000009
A,4K	0.0057471264	0.00785597465	-0.00210884825	0.00210884825
A,4L	0.012987013	0.012865387450000002	0.00012162554999999887	0.00012162554999999887
A,4M	0.002173913	0.0025297776500000004	-0.00035586465000000045	0.00035586465000000045
A,4N	0.0035335689000000003	0.00431716805	-0.0007835991500000001	0.0007835991500000001
A,4P	0.0068027211	0.0073356164500000005	-0.0005328953500000006	0.0005328953500000006
A,4Q	0.005106383	0.006024096400000001	-0.0009177134000000007	0.0009177134000000007
A,4R	0.0063291139	0.007902016250000001	-0.0015729023500000014	0.0015729023500000014
A,4S	0.009771987000000001	0.0104044741	-0.0006324870999999989	0.0006324870999999989
A,4T	0.0063291139	0.0067818549	-0.00045274100000000043	0.00045274100000000043
A,4V	0.0076335878	0.0081461665	-0.0005125786999999995	0.0005125786999999995
A,4W	0.0	0.0	0.0	0.0
A,4Y	0.0028901734	0.0031176948	-0.0002275214000000002	0.0002275214000000002
A,5A	0.0042857143	0.00550964355	-0.0012239292500000002	0.0012239292500000002
A,5C	0.0020920502	0.0018306671	0.00026138309999999983	0.00026138309999999983
A,5D	0.0051590714000000005	0.00647773325	-0.0013186618499999997	0.0013186618499999997
A,5E	0.0073937153	0.009327634500000001	-0.001933919200000001	0.001933919200000001
A,5F	0.0042517007	0.0040128437	0.0002388570000000003	0.0002388570000000003
A,5G	0.0077071291000000005	0.009032745	-0.0013256158999999995	0.0013256158999999995
A,5H	0.0026315789	0.00262329555	8.283350000000324e-06	8.283350000000324e-06
A,5I	0.0049261084	0.0057664598	-0.0008403513999999997	0.0008403513999999997
A,5K	0.0060606061	0.00807103025	-0.0020104241499999996	0.0020104241499999996
A,5L	0.0134529148	0.0130732607	0.0003796540999999997	0.0003796540999999997
A,5M	0.0023603462	0.0027497709	-0.0003894247	0.0003894247
A,5N	0.0035460993	0.004545454500000001	-0.0009993552000000005	0.0009993552000000005
A,5P	0.0064308682	0.0068493151	-0.00041844690000000014	0.00041844690000000014
A,5Q	0.0053380783	0.0062197769000000005	-0.0008816986000000004	0.0008816986000000004
A,5R	0.006410256400000001	0.0078740157	-0.0014637593	0.0014637593
A,5S	0.0098039216	0.010033444800000001	-0.0002295232000000015	0.0002295232000000015
A,5T	0.006410256400000001	0.0071736011	-0.0007633446999999998	0.0007633446999999998
A,5V	0.0076045627	0.00822143115	-0.0006168684499999995	0.0006168684499999995
A,5W	0.0	0.0	0.0	0.0
A,5Y	0.0029985007	0.0032310187000000002	-0.00023251800000000013	0.00023251800000000013
C,1C	0.0	0.0	0.0	0.0
C,1D	0.0010504202000000001	0.0009380871	0.00011233310000000008	0.00011233310000000008
C,1E	0.0014492754	0.0014781974	-2.892200000000002e-05	2.892200000000002e-05
C,1F	0.0012033694	0.0	0.0012033694	0.0012033694
C,1G	0.0021905805	0.00139178915	0.0007987913499999998	0.0007987913499999998
C,1H	0.0	0.0	0.0	0.0
C,1I	0.0013947001	0.0010422098	0.0003524903000000001	0.0003524903000000001
C,1K	0.0012468828	0.00101938495	0.00022749784999999997	0.00022749784999999997
C,1L	0.0038535645	0.0026195165000000003	0.0012340479999999997	0.0012340479999999997
C,1M	0.0	0.0	0.0	0.0
C,1N	0.0	0.0	0.0	0.0
C,1P	0.0012820513	0.0005607112	0.0007213401	0.0007213401
C,1Q	0.0	0.0	0.0	0.0
C,1R	0.0014858841	0.0011823909	0.0003034932	0.0003034932
C,1S	0.0032085561	0.0019230769	0.0012854792	0.0012854792
C,1T	0.0018083183	0.0009216872000000001	0.0008866311	0.0008866311
C,1V	0.0021961933	0.00165426085	0.0005419324500000001	0.0005419324500000001
C,1W	0.0	0.0	0.0	0.0
C,1Y	0.0	0.0	0.0	0.0
C,2C	0.0	0.0	0.0	0.0
C,2D	0.0013227513000000002	0.00107124005	0.00025151125000000014	0.00025151125000000014
C,2E	0.0018975332000000001	0.0017366172000000003	0.00016091599999999988	0.00016091599999999988
C,2F	0.0008006405	0.0	0.0008006405	0.0008006405
C,2G	0.0019011407	0.00142080435	0.00048033634999999995	0.00048033634999999995
C,2H	0.0	0.0	0.0	0.0
C,2I	0.0010905125	0.0008529915500000001	0.00023752094999999996	0.00023752094999999996
C,2K	0.0012936611	0.0013189728000000001	-2.5311700000000105e-05	2.5311700000000105e-05
C,2L	0.0038610039000000003	0.0024588162	0.0014021877000000003	0.0014021877000000003
C,2M	0.0	0.0	0.0	0.0
C,2N	0.0	0.0	0.0	0.0
C,2P	0.0016764459	0.0008845686500000001	0.0007918772499999999	0.0007918772499999999
C,2Q	0.0008810573000000001	0.0	0.0008810573000000001	0.0008810573000000001
C,2R	0.0015948963	0.0013033596	0.00029153670000000003	0.00029153670000000003
C,2S	0.0029585799	0.00187617425	0.00108240565	0.00108240565
C,2T	0.0014471780000000001	0.00082679935	0.0006203786500000001	0.0006203786500000001
C,2V	0.0021786492	0.00166460005	0.00051404915	0.00051404915
C,2W	0.0	0.0	0.0	0.0
C,2Y	0.0	0.0	0.0	0.0
C,3C	0.0	0.0	0.0	0.0
C,3D	0.0005370569	0.0008000046	-0.00026294769999999994	0.00026294769999999994
C,3E	0.0015174507	0.00149644615	2.1004550000000002e-05	2.1004550000000002e-05
C,3F	0.0006684492000000001	0.0	0.0006684492000000001	0.0006684492000000001
C,3G	0.0018610422	0.0015134336500000002	0.00034760854999999987	0.00034760854999999987
C,3H	0.0	0.0	0.0	0.0
C,3I	0.0010438413	0.0009564821000000001	8.735920000000003e-05	8.735920000000003e-05
C,3K	0.0013850416	0.0011104945	0.0002745471	0.0002745471
C,3L	0.0039795338	0.00273723535	0.0012422984499999997	0.0012422984499999997
C,3M	0.0	0.0	0.0	0.0
C,3N	0.0	0.0	0.0	0.0
C,3P	0.0017064846	0.0009523844	0.0007541002	0.0007541002
C,3Q	0.0009505703000000001	0.0	0.0009505703000000001	0.0009505703000000001
C,3R	0.0013966480000000001	0.00109172385	0.0003049241500000001	0.0003049241500000001
C,3S	0.0028653295	0.0016856303000000001	0.0011796991999999998	0.0011796991999999998
C,3T	0.0016863406000000001	0.00095422975	0.0007321108500000001	0.0007321108500000001
C,3V	0.0021321962	0.00171821815	0.00041397805	0.00041397805
C,3W	0.0	0.0	0.0	0.0
C,3Y	0.0	0.0	0.0	0.0
C,4C	0.0	0.0	0.0	0.0
C,4D	0.0009354537000000001	0.0008912684000000001	4.4185299999999965e-05	4.4185299999999965e-05
C,4E	0.0016625104	0.0014662757	0.00019623470000000001	0.00019623470000000001
C,4F	0.0011013216000000001	0.0005038716	0.0005974500000000001	0.0005974500000000001
C,4G	0.0023346304	0.0016474509	0.0006871795	0.0006871795
C,4H	0.0	0.0	0.0	0.0
C,4I	0.0011013216000000001	0.0009537454000000001	0.00014757620000000003	0.00014757620000000003
C,4K	0.0010666667	0.00114810715	-8.144045000000005e-05	8.144045000000005e-05
C,4L	0.0039447732000000004	0.0027472527	0.0011975205000000003	0.0011975205000000003
C,4M	0.0	0.0	0.0	0.0
C,4N	0.0	0.0	0.0	0.0
C,4P	0.0014705882	0.0008600304500000001	0.0006105577499999999	0.0006105577499999999
C,4Q	0.0	0.0	0.0	0.0
C,4R	0.001490313	0.0012812305000000001	0.00020908249999999993	0.00020908249999999993
C,4S	0.0028449502000000002	0.0015741836	0.0012707666000000002	0.0012707666000000002
C,4T	0.001490313	0.0009906013	0.0004997117000000001	0.0004997117000000001
C,4V	0.0022727273	0.0016778571	0.0005948702	0.0005948702
C,4W	0.0	0.0	0.0	0.0
C,4Y	0.0	0.0	0.0	0.0
C,5C	0.0	0.0	0.0	0.0
C,5D	0.0008818342	0.00113605195	-0.00025421775	0.00025421775
C,5E	0.0018315018	0.0017196917500000002	0.00011181004999999975	0.00011181004999999975
C,5F	0.0006761325	0.0	0.0006761325	0.0006761325
C,5G	0.0019880716	0.0014738402	0.0005142313999999999	0.0005142313999999999
C,5H	0.0	0.0	0.0	0.0
C,5I	0.0010362694	0.0006756806	0.00036058879999999996	0.00036058879999999996
C,5K	0.0017211704	0.0012820513	0.0004391191	0.0004391191
C,5L	0.0036363636000000003	0.0023696682	0.0012666954000000001	0.0012666954000000001
C,5M	0.0	0.0	0.0	0.0
C,5N	0.0	0.0	0.0	0.0
C,5P	0.0013495277000000001	0.0008173766000000001	0.0005321511000000001	0.0005321511000000001
C,5Q	0.0	0.0	0.0	0.0
C,5R	0.0018315018	0.0011534270999999999	0.0006780747000000001	0.0006780747000000001
C,5S	0.0029411765	0.0017915797500000002	0.0011495967499999997	0.0011495967499999997
C,5T	0.0016286645	0.0011601317999999998	0.00046853270000000026	0.00046853270000000026
C,5V	0.0020449898	0.0013540968	0.0006908929999999999	0.0006908929999999999
C,5W	0.0	0.0	0.0	0.0
C,5Y	0.0	0.0	0.0	0.0
D,1D	0.0013642565	0.0022123894	-0.0008481329	0.0008481329
D,1E	0.006122449	0.0077799395	-0.0016574905	0.0016574905
D,1F	0.0030959752	0.0035842294	-0.0004882542000000001	0.0004882542000000001
D,1G	0.0050505051	0.00625	-0.0011994949000000005	0.0011994949000000005
D,1H	0.0010471204	0.00143164	-0.00038451960000000004	0.00038451960000000004
D,1I	0.0036101083	0.0048376043	-0.0012274960000000002	0.0012274960000000002
D,1K	0.0044802867	0.0060549657	-0.0015746789999999998	0.0015746789999999998
D,1L	0.0084388186	0.0096618357	-0.0012230170999999995	0.0012230170999999995
D,1M	0.0016155089	0.0021493876	-0.0005338787000000002	0.0005338787000000002
D,1N	0.0021834061	0.00283085775	-0.0006474516499999998	0.0006474516499999998
D,1P	0.0046349942	0.00517034795	-0.0005353537500000002	0.0005353537500000002
D,1Q	0.0032051282000000003	0.0037267138500000005	-0.0005215856500000002	0.0005215856500000002
D,1R	0.0043290043000000005	0.0053763441	-0.0010473397999999998	0.0010473397999999998
D,1S	0.0065359477	0.0068870654000000005	-0.0003511177000000004	0.0003511177000000004
D,1T	0.0042105263000000006	0.004697041900000001	-0.00048651560000000007	0.00048651560000000007
D,1V	0.0050847458	0.006420057450000001	-0.0013353116500000005	0.0013353116500000005
D,1W	0.0	0.0	0.0	0.0
D,1Y	0.0021459227	0.0026595745000000002	-0.0005136518000000002	0.0005136518000000002
D,2D	0.0018281536	0.00256739835	-0.00073924475	0.00073924475
D,2E	0.005479452100000001	0.006892592750000001	-0.0014131406500000002	0.0014131406500000002
D,2F	0.0033557047	0.0036596554	-0.0003039507000000001	0.0003039507000000001
D,2G	0.004587156	0.00564176015	-0.00105460415	0.00105460415
D,2H	0.0016977929000000001	0.0018779492000000001	-0.0001801563	0.0001801563
D,2I	0.0037383178	0.0051282051	-0.0013898873	0.0013898873
D,2K	0.0039486673	0.00569530265	-0.0017466353500000002	0.0017466353500000002
D,2L	0.0084745763	0.010288065800000001	-0.0018134895000000012	0.0018134895000000012
D,2M	0.0011223345	0.0020822494	-0.0009599149000000002	0.0009599149000000002
D,2N	0.0028248588000000002	0.0032362460000000003	-0.0004113872000000001	0.0004113872000000001
D,2P	0.004069176	0.004419075850000001	-0.0003498998500000008	0.0003498998500000008
D,2Q	0.0030303030000000002	0.0037002807	-0.0006699776999999998	0.0006699776999999998
D,2R	0.0036452005	0.0046392950500000005	-0.0009940945500000005	0.0009940945500000005
D,2S	0.0065645514	0.00732154025	-0.0007569888500000002	0.0007569888500000002
D,2T	0.003996004	0.004731115100000001	-0.0007351111000000006	0.0007351111000000006
D,2V	0.0051413882	0.0065789474	-0.0014375591999999998	0.0014375591999999998
D,2W	0.0	0.0	0.0	0.0
D,2Y	0.0023809524	0.00264375525	-0.00026280285	0.00026280285
D,3D	0.0015739769	0.00246488285	-0.0008909059499999999	0.0008909059499999999
D,3E	0.0056100982	0.0071428571	-0.0015327589000000003	0.0015327589000000003
D,3F	0.0031446541000000002	0.0033458809500000004	-0.00020122685000000017	0.00020122685000000017
D,3G	0.0047021944	0.00580158595	-0.0010993915500000003	0.0010993915500000003
D,3H	0.0015197568	0.00182871095	-0.00030895415	0.00030895415
D,3I	0.0034662045000000002	0.004489343450000001	-0.0010231389500000004	0.0010231389500000004
D,3K	0.0044014085000000005	0.00639063265	-0.0019892241499999998	0.0019892241499999998
D,3L	0.0083682008	0.00914137345	-0.0007731726500000008	0.0007731726500000008
D,3M	0.0014084507000000001	0.0017590163	-0.00035056559999999994	0.00035056559999999994
D,3N	0.0027548209	0.00362650005	-0.00087167915	0.00087167915
D,3P	0.0039761431	0.00457352145	-0.0005973783499999994	0.0005973783499999994
D,3Q	0.0033670034	0.0040160643	-0.0006490609000000002	0.0006490609000000002
D,3R	0.0042016807	0.005710209900000001	-0.0015085292000000007	0.0015085292000000007
D,3S	0.0066777963	0.0074183134	-0.0007405171	0.0007405171
D,3T	0.0043103448	0.0051813472	-0.0008710024000000002	0.0008710024000000002
D,3V	0.0052356021	0.005885817200000001	-0.0006502151000000005	0.0006502151000000005
D,3W	0.0	0.0	0.0	0.0
D,3Y	0.0020746888	0.0024937656	-0.00041907679999999984	0.00041907679999999984
D,4D	0.0015267176000000001	0.0024067424	-0.0008800247999999999	0.0008800247999999999
D,4E	0.0054347826	0.00706298065	-0.0016281980499999998	0.0016281980499999998
D,4F	0.0028901734	0.00313234335	-0.00024216995000000009	0.00024216995000000009
D,4G	0.004494382	0.00560485875	-0.0011104767500000005	0.0011104767500000005
D,4H	0.0017123288	0.0018613506	-0.0001490218000000001	0.0001490218000000001
D,4I	0.0033444816	0.0044927000000000005	-0.0011482184000000005	0.0011482184000000005
D,4K	0.0045248869	0.006587461100000001	-0.0020625742000000002	0.0020625742000000002
D,4L	0.0086730269	0.00910602125	-0.00043299435000000025	0.00043299435000000025
D,4M	0.0009505703000000001	0.0018157152	-0.0008651448999999999	0.0008651448999999999
D,4N	0.0027173913	0.0031645649000000002	-0.00044717360000000013	0.00044717360000000013
D,4P	0.0041450777	0.00466472465	-0.00051964695	0.00051964695
D,4Q	0.0036832413	0.0046296296	-0.0009463882999999999	0.0009463882999999999
D,4R	0.0042372881	0.0058343057	-0.0015970176000000003	0.0015970176000000003
D,4S	0.0064935065	0.0070175439	-0.0005240373999999999	0.0005240373999999999
D,4T	0.004004004	0.00462695355	-0.0006229495499999998	0.0006229495499999998
D,4V	0.005063291100000001	0.0062853576	-0.0012220664999999997	0.0012220664999999997
D,4W	0.0	0.0	0.0	0.0
D,4Y	0.0020408163	0.00249843945	-0.0004576231499999997	0.0004576231499999997
D,5D	0.001490313	0.00227812105	-0.0007878080499999999	0.0007878080499999999
D,5E	0.0054466231	0.0070871758000000005	-0.0016405527000000007	0.0016405527000000007
D,5F	0.0031545741000000003	0.0032840811	-0.00012950699999999963	0.00012950699999999963
D,5G	0.0044642857	0.005596647600000001	-0.0011323619000000009	0.0011323619000000009
D,5H	0.0016181230000000002	0.00177383625	-0.0001557132499999999	0.0001557132499999999
D,5I	0.0036730946	0.004664904500000001	-0.0009918099000000005	0.0009918099000000005
D,5K	0.0041710115	0.0057142857	-0.0015432742	0.0015432742
D,5L	0.008720930200000001	0.009654069	-0.0009331387999999986	0.0009331387999999986
D,5M	0.0011025358	0.0020181655000000003	-0.0009156297000000003	0.0009156297000000003
D,5N	0.0028653295	0.0033241252	-0.00045879569999999993	0.00045879569999999993
D,5P	0.0040871935	0.0046511628	-0.0005639692999999998	0.0005639692999999998
D,5Q	0.0033519553000000003	0.0040650407000000005	-0.0007130854000000002	0.0007130854000000002
D,5R	0.0041493776	0.005659043000000001	-0.0015096654000000004	0.0015096654000000004
D,5S	0.0064308682	0.0067340152	-0.00030314700000000014	0.00030314700000000014
D,5T	0.0041841004	0.0048064089	-0.0006223085	0.0006223085
D,5V	0.0051546392	0.0064738934500000005	-0.0013192542500000005	0.0013192542500000005
D,5W	0.0	0.0	0.0	0.0
D,5Y	0.0020703934	0.0026367842500000004	-0.0005663908500000005	0.0005663908500000005
E,1E	0.0051546392	0.0065789474	-0.0014243082	0.0014243082
E,1F	0.0031847134	0.0039331405	-0.0007484270999999995	0.0007484270999999995
E,1G	0.0065189048	0.0075566751	-0.0010377703	0.0010377703
E,1H	0.0019880716	0.0023310023	-0.0003429307000000002	0.0003429307000000002
E,1I	0.0041493776	0.0058139535	-0.0016645758999999996	0.0016645758999999996
E,1K	0.0075471698000000005	0.009508286500000001	-0.0019611167000000004	0.0019611167000000004
E,1L	0.0108108108	0.012305971450000001	-0.0014951606500000006	0.0014951606500000006
E,1M	0.0025839793000000002	0.00308167145	-0.0004976921499999999	0.0004976921499999999
E,1N	0.0038314176	0.004764742650000001	-0.0009333250500000007	0.0009333250500000007
E,1P	0.0060851927	0.0063650149	-0.00027982219999999995	0.00027982219999999995
E,1Q	0.0052219321	0.0061349693	-0.0009130372000000003	0.0009130372000000003
E,1R	0.005988024000000001	0.0076506224	-0.0016625983999999996	0.0016625983999999996
E,1S	0.0076045627	0.00867683045	-0.0010722677500000005	0.0010722677500000005
E,1T	0.0057971014	0.0065359477	-0.0007388463000000001	0.0007388463000000001
E,1V	0.0065359477	0.0082431758	-0.0017072281000000003	0.0017072281000000003
E,1W	0.0	0.0	0.0	0.0
E,1Y	0.0022547914	0.0029154519	-0.0006606605000000002	0.0006606605000000002
E,2E	0.0039292731	0.0055555556	-0.0016262825000000003	0.0016262825000000003
E,2F	0.0040816327	0.0044247788	-0.00034314610000000037	0.00034314610000000037
E,2G	0.0063694268	0.007518797000000001	-0.0011493702000000003	0.0011493702000000003
E,2H	0.002247191	0.0023255814	-7.839039999999993e-05	7.839039999999993e-05
E,2I	0.0052910053	0.0066740906	-0.0013830852999999997	0.0013830852999999997
E,2K	0.006160164300000001	0.0082872928	-0.0021271284999999996	0.0021271284999999996
E,2L	0.012195122000000001	0.0140351069	-0.0018399848999999992	0.0018399848999999992
E,2M	0.0022197558	0.0029717748	-0.000752019	0.000752019
E,2N	0.0035056968000000003	0.0041322314	-0.0006265346	0.0006265346
E,2P	0.005730659	0.0057034221	2.72368999999998e-05	2.72368999999998e-05
E,2Q	0.0047923323	0.00550332525	-0.0007109929499999994	0.0007109929499999994
E,2R	0.0057471264	0.0073311494000000005	-0.0015840230000000004	0.0015840230000000004
E,2S	0.0084889643	0.0092739805	-0.0007850162000000004	0.0007850162000000004
E,2T	0.0059347181	0.0065789474	-0.0006442293000000002	0.0006442293000000002
E,2V	0.0072992701000000005	0.008989732600000001	-0.0016904625000000008	0.0016904625000000008
E,2W	0.0	0.0	0.0	0.0
E,2Y	0.0027700831	0.00356189065	-0.0007918075499999998	0.0007918075499999998
E,3E	0.0041407867	0.0057142857	-0.001573499	0.001573499
E,3F	0.0037313433000000003	0.0038759690000000004	-0.00014462570000000003	0.00014462570000000003
E,3G	0.0064516129000000005	0.007473981750000001	-0.0010223688500000001	0.0010223688500000001
E,3H	0.0025094103	0.0026075664	-9.815609999999989e-05	9.815609999999989e-05
E,3I	0.0043620502	0.0059152159000000004	-0.0015531657000000003	0.0015531657000000003
E,3K	0.0071258907	0.0101010101	-0.0029751194	0.0029751194
E,3L	0.010842368600000001	0.01223865695	-0.0013962883499999985	0.0013962883499999985
E,3M	0.0018867925000000002	0.002524468	-0.0006376755	0.0006376755
E,3N	0.0036101083	0.00472576295	-0.0011156546500000002	0.0011156546500000002
E,3P	0.005763688800000001	0.0060950994	-0.0003314105999999992	0.0003314105999999992
E,3Q	0.0053956835	0.00633428715	-0.0009386036500000005	0.0009386036500000005
E,3R	0.0066577896	0.00863640735	-0.00197861775	0.00197861775
E,3S	0.0088809947	0.009732905600000001	-0.0008519109000000007	0.0008519109000000007
E,3T	0.005698005700000001	0.0065789474	-0.0008809416999999995	0.0008809416999999995
E,3V	0.0067049808	0.0079470338	-0.001242052999999999	0.001242052999999999
E,3W	0.0	0.0	0.0	0.0
E,3Y	0.0026809651	0.00310078265	-0.0004198175499999998	0.0004198175499999998
E,4E	0.0040567951	0.005522683300000001	-0.0014658882000000012	0.0014658882000000012
E,4F	0.0037174721000000003	0.0039370079	-0.0002195357999999997	0.0002195357999999997
E,4G	0.0062893082000000005	0.0074442146	-0.0011549064	0.0011549064
E,4H	0.0024630542	0.00263736315	-0.00017430894999999986	0.00017430894999999986
E,4I	0.004545454500000001	0.005560709150000001	-0.0010152546500000002	0.0010152546500000002
E,4K	0.007042253500000001	0.009694640000000001	-0.0026523865000000002	0.0026523865000000002
E,4L	0.0112044818	0.0119591221	-0.0007546402999999997	0.0007546402999999997
E,4M	0.0019723866000000002	0.00290909245	-0.00093670585	0.00093670585
E,4N	0.0035971223	0.00449215245	-0.00089503015	0.00089503015
E,4P	0.0059523810000000005	0.0061876941	-0.00023531309999999962	0.00023531309999999962
E,4Q	0.0056179775	0.0067491649	-0.0011311873999999998	0.0011311873999999998
E,4R	0.006774361600000001	0.0092879257	-0.002513564099999999	0.002513564099999999
E,4S	0.0086538462	0.00955718475	-0.0009033385499999987	0.0009033385499999987
E,4T	0.0058947368000000005	0.0066133926	-0.0007186557999999997	0.0007186557999999997
E,4V	0.006593406600000001	0.0076816409500000005	-0.00108823435	0.00108823435
E,4W	0.0	0.0007564301	-0.0007564301	0.0007564301
E,4Y	0.0025839793000000002	0.0029411765	-0.0003571971999999997	0.0003571971999999997
E,5E	0.0037523452000000003	0.00509967655	-0.0013473313499999993	0.0013473313499999993
E,5F	0.0041050903	0.00448766145	-0.0003825711500000002	0.0003825711500000002
E,5G	0.0064516129000000005	0.0075638205	-0.0011122075999999998	0.0011122075999999998
E,5H	0.0023923445	0.0025429127000000003	-0.0001505682000000003	0.0001505682000000003
E,5I	0.004950495	0.0066181366	-0.0016676416000000003	0.0016676416000000003
E,5K	0.0062597809	0.008681947450000001	-0.002422166550000001	0.002422166550000001
E,5L	0.0118110236	0.013802629050000001	-0.0019916054500000013	0.0019916054500000013
E,5M	0.0020576132	0.0028653295	-0.0008077163000000001	0.0008077163000000001
E,5N	0.0035842294	0.0046082949000000005	-0.0010240655000000004	0.0010240655000000004
E,5P	0.0058139535	0.0060975610000000005	-0.00028360750000000056	0.00028360750000000056
E,5Q	0.005033557	0.00592593895	-0.0008923819499999999	0.0008923819499999999
E,5R	0.0060790274	0.00777706095	-0.0016980335500000002	0.0016980335500000002
E,5S	0.0086313194	0.009097806600000001	-0.00046648720000000074	0.00046648720000000074
E,5T	0.0057405281	0.00662984235	-0.0008893142499999994	0.0008893142499999994
E,5V	0.0069565217	0.0085935269	-0.0016370052000000005	0.0016370052000000005
E,5W	0.0	0.00044308445	-0.00044308445	0.00044308445
E,5Y	0.0029325513	0.0035005834	-0.0005680321	0.0005680321
F,1F	0.0	0.0	0.0	0.0
F,1G	0.0041050903	0.004013762800000001	9.132749999999929e-05	9.132749999999929e-05
F,1H	0.0015673981	0.0012468828	0.00032051530000000005	0.00032051530000000005
F,1I	0.0032085561	0.0028248588000000002	0.0003836972999999998	0.0003836972999999998
F,1K	0.0028735632	0.0033094329	-0.0004358697	0.0004358697
F,1L	0.007462686600000001	0.005711024150000001	0.0017516624500000001	0.0017516624500000001
F,1M	0.0	0.0	0.0	0.0
F,1N	0.0022075055	0.0022624434	-5.49379e-05	5.49379e-05
F,1P	0.0032948929	0.0028571429	0.0004377500000000002	0.0004377500000000002
F,1Q	0.0026315789	0.0026246719	6.907000000000007e-06	6.907000000000007e-06
F,1R	0.0032362460000000003	0.0033185881000000004	-8.234210000000004e-05	8.234210000000004e-05
F,1S	0.006263048	0.00508044395	0.00118260405	0.00118260405
F,1T	0.0038022814	0.0031565669000000003	0.0006457144999999997	0.0006457144999999997
F,1V	0.0042553191	0.0038910506000000003	0.0003642684999999998	0.0003642684999999998
F,1W	0.0	0.0	0.0	0.0
F,1Y	0.0020661157	0.0016440611	0.00042205460000000004	0.00042205460000000004
F,2F	0.0	0.0	0.0	0.0
F,2G	0.0042735043000000006	0.0039024427500000004	0.0003710615500000002	0.0003710615500000002
F,2H	0.0013755158	0.0010964965	0.00027901930000000003	0.00027901930000000003
F,2I	0.0028328612	0.00265219205	0.0001806691499999999	0.0001806691499999999
F,2K	0.0038022814	0.004188774399999999	-0.00038649299999999947	0.00038649299999999947
F,2L	0.0066225166	0.00511073625	0.0015117803500000002	0.0015117803500000002
F,2M	0.0	0.0007535949	-0.0007535949	0.0007535949
F,2N	0.0024570025	0.0024529861	4.016400000000052e-06	4.016400000000052e-06
F,2P	0.0032467532000000003	0.0028416087500000003	0.00040514445	0.00040514445
F,2Q	0.0029325513	0.0027063649	0.00022618639999999988	0.00022618639999999988
F,2R	0.0033613445000000002	0.0036832413	-0.00032189679999999974	0.00032189679999999974
F,2S	0.005464480900000001	0.00465522615	0.0008092547500000002	0.0008092547500000002
F,2T	0.0034324943	0.0029968168	0.00043567749999999994	0.00043567749999999994
F,2V	0.0042283298000000006	0.00374579305	0.00048253675000000046	0.00048253675000000046
F,2W	0.0	0.0	0.0	0.0
F,2Y	0.0016666667	0.00119689195	0.0004697747500000001	0.0004697747500000001
F,3F	0.0004861449	0.00046425415000000004	2.189074999999998e-05	2.189074999999998e-05
F,3G	0.0042780749000000005	0.0041251294	0.00015294550000000042	0.00015294550000000042
F,3H	0.0012987013	0.0010468499	0.0002518514000000001	0.0002518514000000001
F,3I	0.0030120482000000003	0.0028985507	0.00011349750000000033	0.00011349750000000033
F,3K	0.0033594625000000003	0.0037807183000000003	-0.0004212558	0.0004212558
F,3L	0.0073995772	0.0058139535	0.0015856237000000002	0.0015856237000000002
F,3M	0.0010235415	0.00120992535	-0.0001863838500000001	0.0001863838500000001
F,3N	0.0024630542	0.00226500855	0.00019804565	0.00019804565
F,3P	0.0034965035	0.0030326022	0.00046390129999999974	0.00046390129999999974
F,3Q	0.002728513	0.0025453391000000002	0.0001831738999999999	0.0001831738999999999
F,3R	0.0032362460000000003	0.00350776095	-0.0002715149499999997	0.0002715149499999997
F,3S	0.0055643879	0.0044052863	0.0011591016000000003	0.0011591016000000003
F,3T	0.0034305317	0.0029411765	0.0004893552	0.0004893552
F,3V	0.0043196544	0.0038895377500000002	0.0004301166499999999	0.0004301166499999999
F,3W	0.0	0.0	0.0	0.0
F,3Y	0.0016304348	0.0015904595500000002	3.9975249999999905e-05	3.9975249999999905e-05
F,4F	0.0007668712	0.0005798997500000001	0.0001869714499999999	0.0001869714499999999
F,4G	0.0043763676	0.00395480355	0.00042156404999999994	0.00042156404999999994
F,4H	0.0010224949	0.00100909095	1.3403950000000046e-05	1.3403950000000046e-05
F,4I	0.0029940120000000003	0.00290360925	9.040275000000032e-05	9.040275000000032e-05
F,4K	0.0032467532000000003	0.00365519375	-0.0004084405499999999	0.0004084405499999999
F,4L	0.0076045627	0.0061243269	0.0014802358000000002	0.0014802358000000002
F,4M	0.0007955449	0.0008912684000000001	-9.57235000000001e-05	9.57235000000001e-05
F,4N	0.0023419204	0.0022371365	0.00010478390000000009	0.00010478390000000009
F,4P	0.0032362460000000003	0.0029254196	0.0003108264000000003	0.0003108264000000003
F,4Q	0.0025906736	0.0023391845	0.0002514891000000002	0.0002514891000000002
F,4R	0.0032154341	0.0032449982000000003	-2.9564100000000187e-05	2.9564100000000187e-05
F,4S	0.005524861900000001	0.0044444444	0.0010804175000000008	0.0010804175000000008
F,4T	0.0034013605	0.0031565669000000003	0.00024479359999999986	0.00024479359999999986
F,4V	0.004415011	0.0037593985000000003	0.0006556124999999996	0.0006556124999999996
F,4W	0.0	0.0	0.0	0.0
F,4Y	0.0018552876000000002	0.001518032	0.00033725560000000005	0.00033725560000000005
F,5F	0.0	0.0	0.0	0.0
F,5G	0.0041067762	0.004018756	8.802020000000035e-05	8.802020000000035e-05
F,5H	0.0012701101000000001	0.00106270405	0.00020740605000000006	0.00020740605000000006
F,5I	0.0029368576	0.0025641026	0.0003727549999999998	0.0003727549999999998
F,5K	0.0035756853	0.00399401	-0.0004183247000000001	0.0004183247000000001
F,5L	0.006896551700000001	0.005359536600000001	0.0015370150999999997	0.0015370150999999997
F,5M	0.000691085	0.0007908275	-9.974249999999995e-05	9.974249999999995e-05
F,5N	0.0024813896000000003	0.0024937656	-1.2375999999999707e-05	1.2375999999999707e-05
F,5P	0.0034542314	0.00311405265	0.00034017875000000005	0.00034017875000000005
F,5Q	0.0026737968000000003	0.0024154589	0.0002583379000000003	0.0002583379000000003
F,5R	0.0032051282000000003	0.0033204216000000003	-0.00011529339999999996	0.00011529339999999996
F,5S	0.0056306306	0.0048309179	0.0007997127	0.0007997127
F,5T	0.003547497	0.0031055901	0.00044190690000000003	0.00044190690000000003
F,5V	0.0041666667	0.0038186166500000004	0.0003480500499999997	0.0003480500499999997
F,5W	0.0	0.0	0.0	0.0
F,5Y	0.0017211704	0.001344086	0.0003770844000000001	0.0003770844000000001
G,1G	0.0032362460000000003	0.0042149678	-0.0009787218	0.0009787218
G,1H	0.0023809524	0.0023501794999999997	3.07729000000004e-05	3.07729000000004e-05
G,1I	0.0041493776	0.00450789135	-0.00035851375	0.00035851375
G,1K	0.005763688800000001	0.0068399581	-0.0010762692999999992	0.0010762692999999992
G,1L	0.0110701107	0.010230186450000001	0.0008399242499999987	0.0008399242499999987
G,1M	0.0019230769	0.0022857172500000003	-0.00036264035000000035	0.00036264035000000035
G,1N	0.0038809832000000002	0.0042979943	-0.0004170110999999997	0.0004170110999999997
G,1P	0.0063492063	0.006500549350000001	-0.00015134305000000063	0.00015134305000000063
G,1Q	0.0043103448	0.0048076923	-0.0004973475000000002	0.0004973475000000002
G,1R	0.0057324841	0.00667557935	-0.0009430952500000004	0.0009430952500000004
G,1S	0.0098360656	0.01021451525	-0.00037844964999999946	0.00037844964999999946
G,1T	0.0063091483	0.0065552284500000006	-0.00024608015000000035	0.00024608015000000035
G,1V	0.00625	0.0067502474	-0.0005002473999999998	0.0005002473999999998
G,1W	0.0	0.0	0.0	0.0
G,1Y	0.0027894003	0.0028328612	-4.346089999999981e-05	4.346089999999981e-05
G,2G	0.0037573806	0.004617988450000001	-0.0008606078500000007	0.0008606078500000007
G,2H	0.0024009604000000003	0.00220872515	0.0001922352500000001	0.0001922352500000001
G,2I	0.0047489824	0.0051633830000000006	-0.00041440060000000074	0.00041440060000000074
G,2K	0.0052493438	0.0064620374000000005	-0.0012126936000000001	0.0012126936000000001
G,2L	0.0115273775	0.01105311745	0.0004742600499999996	0.0004742600499999996
G,2M	0.0019342360000000002	0.0022727273	-0.0003384912999999999	0.0003384912999999999
G,2N	0.0031746032000000003	0.0034662045000000002	-0.00029160129999999994	0.00029160129999999994
G,2P	0.0063492063	0.0066964286	-0.0003472223	0.0003472223
G,2Q	0.0041152263	0.0045475225	-0.0004322961999999996	0.0004322961999999996
G,2R	0.0056947608	0.0064516129000000005	-0.0007568521000000002	0.0007568521000000002
G,2S	0.0094936709	0.009847368200000001	-0.0003536973000000006	0.0003536973000000006
G,2T	0.006012024	0.0061951488	-0.00018312480000000006	0.00018312480000000006
G,2V	0.0071942446	0.00782505725	-0.0006308126499999997	0.0006308126499999997
G,2W	0.0	0.0	0.0	0.0
G,2Y	0.0026525199	0.0027913482	-0.0001388282999999998	0.0001388282999999998
G,3G	0.0035587189	0.0044960817	-0.0009373627999999996	0.0009373627999999996
G,3H	0.0022388060000000003	0.0021715552	6.725080000000031e-05	6.725080000000031e-05
G,3I	0.0047281324000000005	0.0049140049	-0.00018587249999999986	0.00018587249999999986
G,3K	0.0052631579	0.00623593055	-0.0009727726500000002	0.0009727726500000002
G,3L	0.0113636364	0.0109539046	0.00040973180000000026	0.00040973180000000026
G,3M	0.0018726592000000001	0.0023097380000000004	-0.0004370788000000003	0.0004370788000000003
G,3N	0.0032154341	0.0034965035	-0.0002810693999999998	0.0002810693999999998
G,3P	0.006116208000000001	0.0064174508	-0.0003012427999999996	0.0003012427999999996
G,3Q	0.0042372881	0.0046475627999999995	-0.00041027469999999934	0.00041027469999999934
G,3R	0.0056550424	0.0064812319	-0.0008261895000000003	0.0008261895000000003
G,3S	0.009523809500000001	0.0096153846	-9.157509999999959e-05	9.157509999999959e-05
G,3T	0.006024096400000001	0.00619994875	-0.00017585234999999925	0.00017585234999999925
G,3V	0.0074074074000000005	0.008097166000000001	-0.0006897586000000006	0.0006897586000000006
G,3W	0.0	0.0	0.0	0.0
G,3Y	0.0026666667	0.0028089888	-0.00014232209999999988	0.00014232209999999988
G,4G	0.0034246575	0.0041322314	-0.0007075739000000003	0.0007075739000000003
G,4H	0.0022148394000000003	0.0021242752	9.056420000000008e-05	9.056420000000008e-05
G,4I	0.0047169811	0.005224206449999999	-0.0005072253499999995	0.0005072253499999995
G,4K	0.0050761421	0.006278778800000001	-0.0012026367000000007	0.0012026367000000007
G,4L	0.011600928100000001	0.0111420613	0.00045886680000000075	0.00045886680000000075
G,4M	0.0020325203	0.00231376145	-0.00028124115000000005	0.00028124115000000005
G,4N	0.0032258065	0.0037157462500000005	-0.0004899397500000005	0.0004899397500000005
G,4P	0.0060975610000000005	0.0066188658	-0.0005213047999999996	0.0005213047999999996
G,4Q	0.0043668122	0.004664904500000001	-0.00029809230000000034	0.00029809230000000034
G,4R	0.0059642147000000005	0.006586177	-0.0006219622999999999	0.0006219622999999999
G,4S	0.0093240093	0.0095541401	-0.00023013080000000054	0.00023013080000000054
G,4T	0.005899705000000001	0.005984442600000001	-8.473759999999986e-05	8.473759999999986e-05
G,4V	0.0070721358000000005	0.0076335878	-0.0005614519999999996	0.0005614519999999996
G,4W	0.0	0.0	0.0	0.0
G,4Y	0.0029069767	0.00304260885	-0.00013563214999999995	0.00013563214999999995
G,5G	0.0033898305	0.0041666667	-0.0007768362	0.0007768362
G,5H	0.0023174971	0.0023571016	-3.960450000000011e-05	3.960450000000011e-05
G,5I	0.0050314465	0.0054127298	-0.00038128330000000016	0.00038128330000000016
G,5K	0.0051413882	0.0061951488	-0.0010537606000000001	0.0010537606000000001
G,5L	0.0116959064	0.01103450375	0.0006614026500000002	0.0006614026500000002
G,5M	0.0021097046	0.00219699775	-8.729314999999984e-05	8.729314999999984e-05
G,5N	0.0031948882	0.0036579980499999998	-0.0004631098499999998	0.0004631098499999998
G,5P	0.0060034305	0.0064935065	-0.0004900759999999999	0.0004900759999999999
G,5Q	0.0043956044	0.004683866450000001	-0.00028826205000000073	0.00028826205000000073
G,5R	0.005800464	0.00660283995	-0.0008023759499999998	0.0008023759499999998
G,5S	0.009009009	0.00917168315	-0.00016267415000000007	0.00016267415000000007
G,5T	0.0059288538	0.0061728395	-0.0002439857000000002	0.0002439857000000002
G,5V	0.0076628352	0.00795761565	-0.00029478044999999963	0.00029478044999999963
G,5W	0.0	0.0	0.0	0.0
G,5Y	0.0028195489	0.00290135665	-8.180774999999975e-05	8.180774999999975e-05
H,1H	0.0	0.0	0.0	0.0
H,1I	0.001984127	0.00179533795	0.00018878905	0.00018878905
H,1K	0.0018018018	0.0021128257000000003	-0.0003110239000000002	0.0003110239000000002
H,1L	0.0051282051	0.004047218	0.0010809870999999999	0.0010809870999999999
H,1M	0.0	0.0	0.0	0.0
H,1N	0.0007668712	0.0010121457000000001	-0.00024527450000000014	0.00024527450000000014
H,1P	0.0021231423000000003	0.00193330155	0.00018984075000000019	0.00018984075000000019
H,1Q	0.0015313936	0.0015797788	-4.838520000000003e-05	4.838520000000003e-05
H,1R	0.0023419204	0.00235501935	-1.3098950000000123e-05	1.3098950000000123e-05
H,1S	0.0036855037	0.0029154519	0.0007700517999999997	0.0007700517999999997
H,1T	0.0020618557000000003	0.0018165439	0.0002453118000000003	0.0002453118000000003
H,1V	0.0024610336000000003	0.0023405508500000003	0.00012048274999999992	0.00012048274999999992
H,1W	0.0	0.0	0.0	0.0
H,1Y	0.0	0.0	0.0	0.0
H,2H	0.0	0.0	0.0	0.0
H,2I	0.0017793594	0.001745206	3.415340000000001e-05	3.415340000000001e-05
H,2K	0.0019685039000000002	0.0022172949	-0.00024879099999999994	0.00024879099999999994
H,2L	0.0044091711	0.0037938669500000004	0.0006153041499999999	0.0006153041499999999
H,2M	0.0	0.0	0.0	0.0
H,2N	0.0	0.0010224992000000001	-0.0010224992000000001	0.0010224992000000001
H,2P	0.0023474178	0.0019445799500000002	0.0004028378499999997	0.0004028378499999997
H,2Q	0.0015923567	0.0015249822500000001	6.737444999999997e-05	6.737444999999997e-05
H,2R	0.002293578	0.0022590374000000003	3.4540599999999776e-05	3.4540599999999776e-05
H,2S	0.0032258065	0.0028050545999999997	0.00042075190000000033	0.00042075190000000033
H,2T	0.0019455253000000001	0.0016694491	0.00027607620000000017	0.00027607620000000017
H,2V	0.0025062657	0.0023752969	0.0001309687999999998	0.0001309687999999998
H,2W	0.0	0.0	0.0	0.0
H,2Y	0.0	0.00042537315	-0.00042537315	0.00042537315
H,3H	0.0	0.0	0.0	0.0
H,3I	0.0016583748	0.0016722455	-1.3870699999999833e-05	1.3870699999999833e-05
H,3K	0.0020491803	0.00220143695	-0.00015225664999999992	0.00015225664999999992
H,3L	0.004430379700000001	0.0039928131	0.00043756660000000055	0.00043756660000000055
H,3M	0.0	0.0	0.0	0.0
H,3N	0.0	0.0009680551	-0.0009680551	0.0009680551
H,3P	0.0019920319	0.0017754109000000001	0.00021662099999999974	0.00021662099999999974
H,3Q	0.0015479876	0.0014295933	0.00011839430000000007	0.00011839430000000007
H,3R	0.0022573363	0.0022409027	1.643359999999993e-05	1.643359999999993e-05
H,3S	0.0033500838	0.0028922647	0.00045781909999999997	0.00045781909999999997
H,3T	0.0021276596000000003	0.0017281111499999999	0.0003995484500000004	0.0003995484500000004
H,3V	0.0025575448	0.00225606385	0.0003014809499999999	0.0003014809499999999
H,3W	0.0	0.0	0.0	0.0
H,3Y	0.0	0.0	0.0	0.0
H,4H	0.0	0.0	0.0	0.0
H,4I	0.0015384615	0.0017021289	-0.00016366740000000007	0.00016366740000000007
H,4K	0.0019607843000000002	0.0020325203	-7.173599999999976e-05	7.173599999999976e-05
H,4L	0.0042253521	0.0034919308999999997	0.0007334212000000007	0.0007334212000000007
H,4M	0.0	0.0	0.0	0.0
H,4N	0.0008396306	0.0008616990000000001	-2.2068400000000007e-05	2.2068400000000007e-05
H,4P	0.0021186441000000003	0.00195441065	0.0001642334500000001	0.0001642334500000001
H,4Q	0.0016051364	0.0014792899	0.00012584649999999994	0.00012584649999999994
H,4R	0.0021097046	0.00213390375	-2.4199149999999756e-05	2.4199149999999756e-05
H,4S	0.0032258065	0.0028571429	0.0003686636000000002	0.0003686636000000002
H,4T	0.0022624434	0.0017746242500000001	0.00048781914999999985	0.00048781914999999985
H,4V	0.0026929982	0.0025923623500000003	0.0001006358499999996	0.0001006358499999996
H,4W	0.0	0.0	0.0	0.0
H,4Y	0.0	0.0	0.0	0.0
H,5H	0.0	0.0	0.0	0.0
H,5I	0.0015396459	0.00130933585	0.00023031004999999986	0.00023031004999999986
H,5K	0.001977066	0.00213732435	-0.00016025834999999983	0.00016025834999999983
H,5L	0.0043731778	0.00360144575	0.00077173205	0.00077173205
H,5M	0.0	0.0	0.0	0.0
H,5N	0.0006493506	0.0010416667000000001	-0.0003923161000000001	0.0003923161000000001
H,5P	0.0020833333000000002	0.0018303850500000001	0.0002529482500000001	0.0002529482500000001
H,5Q	0.0017167382	0.0015923567	0.00012438149999999997	0.00012438149999999997
H,5R	0.0021598272	0.0021668498	-7.022599999999962e-06	7.022599999999962e-06
H,5S	0.0034722222	0.0027932961000000003	0.0006789260999999999	0.0006789260999999999
H,5T	0.0021505376	0.0018509984500000001	0.00029953914999999976	0.00029953914999999976
H,5V	0.0024570025	0.00243013725	2.6865249999999917e-05	2.6865249999999917e-05
H,5W	0.0	0.0	0.0	0.0
H,5Y	0.0	0.000707757	-0.000707757	0.000707757
I,1I	0.0015290520000000001	0.0018403661500000002	-0.0003113141500000001	0.0003113141500000001
I,1K	0.0041493776	0.005382137550000001	-0.0012327599500000005	0.0012327599500000005
I,1L	0.008158508200000001	0.0076204994	0.0005380088000000007	0.0005380088000000007
I,1M	0.0008347245000000001	0.0013614861500000001	-0.00052676165	0.00052676165
[truncated: 460 more rows]
