# Supplementary material for: PICNIC accurately predicts condensate-forming proteins regardless of their structural disorder across organisms
Source: Nat Commun. 2024 Dec 11;15:10668. doi: 10.1038/s41467-024-55089-x (PMC11634905; doi:10.1038/s41467-024-55089-x)
Supplement: Supplementary file 11 — Source Data files [file 41467_2024_55089_MOESM11_ESM.zip › Source_Data_file/supplementary/Figure_S7/celegans_nogokeys.txt]

key	alldistr	cdcodedistr	cdcodediff	cdcodeabsdiff
A-310Helix-d	0.0	0.0	0.0	0.0
A-310Helix-h	0.0	0.0	0.0	0.0
A-310Helix-l	0.0	0.0	0.0	0.0
A-310Helix-m	0.0	0.0	0.0	0.0
A-AlphaHelix-d	0.0	0.0	0.0	0.0
A-AlphaHelix-h	0.0173913043	0.011689113300000002	0.005702190999999999	0.005702190999999999
A-AlphaHelix-l	0.0	0.0015251877000000001	-0.0015251877000000001	0.0015251877000000001
A-AlphaHelix-m	0.0065789474	0.0073983750000000004	-0.0008194276000000004	0.0008194276000000004
A-Bridge-d	0.0	0.0	0.0	0.0
A-Bridge-h	0.0	0.0	0.0	0.0
A-Bridge-l	0.0	0.0	0.0	0.0
A-Bridge-m	0.0	0.0	0.0	0.0
A-Coil-d	0.0026666667	0.012717255350000001	-0.010050588650000001	0.010050588650000001
A-Coil-h	0.0	0.0	0.0	0.0
A-Coil-l	0.0	0.0007778051	-0.0007778051	0.0007778051
A-Coil-m	0.0	0.0009245214500000001	-0.0009245214500000001	0.0009245214500000001
A-PiHelix-d	0.0	0.0	0.0	0.0
A-PiHelix-h	0.0	0.0	0.0	0.0
A-PiHelix-l	0.0	0.0	0.0	0.0
A-PiHelix-m	0.0	0.0	0.0	0.0
A-Strand-d	0.0	0.0	0.0	0.0
A-Strand-h	0.0015313936	0.00120994675	0.00032144685000000004	0.00032144685000000004
A-Strand-l	0.0	0.0	0.0	0.0
A-Strand-m	0.0	0.0	0.0	0.0
A-Turn-d	0.0	0.00233347365	-0.00233347365	0.00233347365
A-Turn-h	0.0	0.0	0.0	0.0
A-Turn-l	0.0	0.001420466	-0.001420466	0.001420466
A-Turn-m	0.0	0.0021311624	-0.0021311624	0.0021311624
C-310Helix-d	0.0	0.0	0.0	0.0
C-310Helix-h	0.0	0.0	0.0	0.0
C-310Helix-l	0.0	0.0	0.0	0.0
C-310Helix-m	0.0	0.0	0.0	0.0
C-AlphaHelix-d	0.0	0.0	0.0	0.0
C-AlphaHelix-h	0.0037453184000000002	0.0008662906	0.0028790278000000004	0.0028790278000000004
C-AlphaHelix-l	0.0	0.0	0.0	0.0
C-AlphaHelix-m	0.0	0.0	0.0	0.0
C-Bridge-d	0.0	0.0	0.0	0.0
C-Bridge-h	0.0	0.0	0.0	0.0
C-Bridge-l	0.0	0.0	0.0	0.0
C-Bridge-m	0.0	0.0	0.0	0.0
C-Coil-d	0.0	0.0	0.0	0.0
C-Coil-h	0.0	0.0	0.0	0.0
C-Coil-l	0.0	0.0	0.0	0.0
C-Coil-m	0.0	0.0	0.0	0.0
C-PiHelix-d	0.0	0.0	0.0	0.0
C-PiHelix-h	0.0	0.0	0.0	0.0
C-PiHelix-l	0.0	0.0	0.0	0.0
C-PiHelix-m	0.0	0.0	0.0	0.0
C-Strand-d	0.0	0.0	0.0	0.0
C-Strand-h	0.0	0.0	0.0	0.0
C-Strand-l	0.0	0.0	0.0	0.0
C-Strand-m	0.0	0.0	0.0	0.0
C-Turn-d	0.0	0.0	0.0	0.0
C-Turn-h	0.0	0.0	0.0	0.0
C-Turn-l	0.0	0.0	0.0	0.0
C-Turn-m	0.0	0.0	0.0	0.0
D-310Helix-d	0.0	0.0	0.0	0.0
D-310Helix-h	0.0	0.0	0.0	0.0
D-310Helix-l	0.0	0.0	0.0	0.0
D-310Helix-m	0.0	0.0	0.0	0.0
D-AlphaHelix-d	0.0	0.0	0.0	0.0
D-AlphaHelix-h	0.00618875875	0.005224065450000001	0.0009646932999999996	0.0009646932999999996
D-AlphaHelix-l	0.0	0.0013043008	-0.0013043008	0.0013043008
D-AlphaHelix-m	0.0030581040000000003	0.0058773777	-0.0028192737	0.0028192737
D-Bridge-d	0.0	0.0	0.0	0.0
D-Bridge-h	0.0	0.0	0.0	0.0
D-Bridge-l	0.0	0.0	0.0	0.0
D-Bridge-m	0.0	0.0	0.0	0.0
D-Coil-d	0.0015278848	0.011725424750000001	-0.01019753995	0.01019753995
D-Coil-h	0.0015243902	0.0012501315	0.0002742587000000001	0.0002742587000000001
D-Coil-l	0.0	0.0008135587500000001	-0.0008135587500000001	0.0008135587500000001
D-Coil-m	0.0019607843000000002	0.00127963295	0.0006811513500000002	0.0006811513500000002
D-PiHelix-d	0.0	0.0	0.0	0.0
D-PiHelix-h	0.0	0.0	0.0	0.0
D-PiHelix-l	0.0	0.0	0.0	0.0
D-PiHelix-m	0.0	0.0	0.0	0.0
D-Strand-d	0.0	0.0	0.0	0.0
D-Strand-h	0.0	0.0	0.0	0.0
D-Strand-l	0.0	0.0	0.0	0.0
D-Strand-m	0.0	0.0	0.0	0.0
D-Turn-d	0.0	0.0022689190000000003	-0.0022689190000000003	0.0022689190000000003
D-Turn-h	0.0025773196	0.0021254585	0.00045186110000000005	0.00045186110000000005
D-Turn-l	0.0	0.0020890742	-0.0020890742	0.0020890742
D-Turn-m	0.0030959752	0.0038314738500000002	-0.0007354986500000002	0.0007354986500000002
E-310Helix-d	0.0	0.0	0.0	0.0
E-310Helix-h	0.0	0.0	0.0	0.0
E-310Helix-l	0.0	0.0	0.0	0.0
E-310Helix-m	0.0	0.0	0.0	0.0
E-AlphaHelix-d	0.0	0.0	0.0	0.0
E-AlphaHelix-h	0.01049672015	0.0113315357	-0.0008348155499999996	0.0008348155499999996
E-AlphaHelix-l	0.0	0.0023519879	-0.0023519879	0.0023519879
E-AlphaHelix-m	0.0059347181	0.008895717650000001	-0.002960999550000001	0.002960999550000001
E-Bridge-d	0.0	0.0	0.0	0.0
E-Bridge-h	0.0	0.0	0.0	0.0
E-Bridge-l	0.0	0.0	0.0	0.0
E-Bridge-m	0.0	0.0	0.0	0.0
E-Coil-d	0.0026109661	0.01020048035	-0.00758951425	0.00758951425
E-Coil-h	0.0	0.0	0.0	0.0
E-Coil-l	0.0	0.00103413055	-0.00103413055	0.00103413055
E-Coil-m	0.0	0.00106558125	-0.00106558125	0.00106558125
E-PiHelix-d	0.0	0.0	0.0	0.0
E-PiHelix-h	0.0	0.0	0.0	0.0
E-PiHelix-l	0.0	0.0	0.0	0.0
E-PiHelix-m	0.0	0.0	0.0	0.0
E-Strand-d	0.0	0.0	0.0	0.0
E-Strand-h	0.0	0.00203872345	-0.00203872345	0.00203872345
E-Strand-l	0.0	0.0	0.0	0.0
E-Strand-m	0.0	0.0	0.0	0.0
E-Turn-d	0.0	0.00230304155	-0.00230304155	0.00230304155
E-Turn-h	0.0	0.0006941703	-0.0006941703	0.0006941703
E-Turn-l	0.0	0.0014006591500000001	-0.0014006591500000001	0.0014006591500000001
E-Turn-m	0.0020703934	0.0029824062	-0.0009120128000000001	0.0009120128000000001
F-310Helix-d	0.0	0.0	0.0	0.0
F-310Helix-h	0.0	0.0	0.0	0.0
F-310Helix-l	0.0	0.0	0.0	0.0
F-310Helix-m	0.0	0.0	0.0	0.0
F-AlphaHelix-d	0.0	0.0	0.0	0.0
F-AlphaHelix-h	0.01153529335	0.00398389005	0.0075514033	0.0075514033
F-AlphaHelix-l	0.0	0.0	0.0	0.0
F-AlphaHelix-m	0.00406710835	0.0022807419	0.00178636645	0.00178636645
F-Bridge-d	0.0	0.0	0.0	0.0
F-Bridge-h	0.0	0.0	0.0	0.0
F-Bridge-l	0.0	0.0	0.0	0.0
F-Bridge-m	0.0	0.0	0.0	0.0
F-Coil-d	0.0	0.0052513787	-0.0052513787	0.0052513787
F-Coil-h	0.0	0.0	0.0	0.0
F-Coil-l	0.0	0.0	0.0	0.0
F-Coil-m	0.0	0.0	0.0	0.0
F-PiHelix-d	0.0	0.0	0.0	0.0
F-PiHelix-h	0.0	0.0	0.0	0.0
F-PiHelix-l	0.0	0.0	0.0	0.0
F-PiHelix-m	0.0	0.0	0.0	0.0
F-Strand-d	0.0	0.0	0.0	0.0
F-Strand-h	0.0030864198000000002	0.0034964096	-0.00040998979999999977	0.00040998979999999977
F-Strand-l	0.0	0.0	0.0	0.0
F-Strand-m	0.0	0.0	0.0	0.0
F-Turn-d	0.0	0.00115017185	-0.00115017185	0.00115017185
F-Turn-h	0.0	0.0	0.0	0.0
F-Turn-l	0.0	0.0	0.0	0.0
F-Turn-m	0.0	0.0	0.0	0.0
G-310Helix-d	0.0	0.0	0.0	0.0
G-310Helix-h	0.0	0.0	0.0	0.0
G-310Helix-l	0.0	0.0	0.0	0.0
G-310Helix-m	0.0	0.0	0.0	0.0
G-AlphaHelix-d	0.0	0.0	0.0	0.0
G-AlphaHelix-h	0.0050083472	0.00163881155	0.00336953565	0.00336953565
G-AlphaHelix-l	0.0	0.0	0.0	0.0
G-AlphaHelix-m	0.0018903592000000002	0.0022995034	-0.0004091442	0.0004091442
G-Bridge-d	0.0	0.0	0.0	0.0
G-Bridge-h	0.0	0.0	0.0	0.0
G-Bridge-l	0.0	0.0	0.0	0.0
G-Bridge-m	0.0	0.0	0.0	0.0
G-Coil-d	0.0026109661	0.0184226795	-0.0158117134	0.0158117134
G-Coil-h	0.002279203	0.0019203491	0.0003588539	0.0003588539
G-Coil-l	0.0	0.0010706208999999999	-0.0010706208999999999	0.0010706208999999999
G-Coil-m	0.0025641026	0.0025098884	5.421419999999998e-05	5.421419999999998e-05
G-PiHelix-d	0.0	0.0	0.0	0.0
G-PiHelix-h	0.0	0.0	0.0	0.0
G-PiHelix-l	0.0	0.0	0.0	0.0
G-PiHelix-m	0.0	0.0	0.0	0.0
G-Strand-d	0.0	0.0	0.0	0.0
G-Strand-h	0.0	0.0010834724500000002	-0.0010834724500000002	0.0010834724500000002
G-Strand-l	0.0	0.0	0.0	0.0
G-Strand-m	0.0	0.0	0.0	0.0
G-Turn-d	0.0	0.0027832905500000003	-0.0027832905500000003	0.0027832905500000003
G-Turn-h	0.00204708505	0.0009549774000000001	0.0010921076499999997	0.0010921076499999997
G-Turn-l	0.0	0.00241407245	-0.00241407245	0.00241407245
G-Turn-m	0.0035555584	0.0038022951000000003	-0.00024673670000000024	0.00024673670000000024
H-310Helix-d	0.0	0.0	0.0	0.0
H-310Helix-h	0.0	0.0	0.0	0.0
H-310Helix-l	0.0	0.0	0.0	0.0
H-310Helix-m	0.0	0.0	0.0	0.0
H-AlphaHelix-d	0.0	0.0	0.0	0.0
H-AlphaHelix-h	0.0033717339	0.00286570595	0.0005060279499999997	0.0005060279499999997
H-AlphaHelix-l	0.0	0.0	0.0	0.0
H-AlphaHelix-m	0.0007840093000000001	0.0020024534500000003	-0.0012184441500000002	0.0012184441500000002
H-Bridge-d	0.0	0.0	0.0	0.0
H-Bridge-h	0.0	0.0	0.0	0.0
H-Bridge-l	0.0	0.0	0.0	0.0
H-Bridge-m	0.0	0.0	0.0	0.0
H-Coil-d	0.0	0.0030978756	-0.0030978756	0.0030978756
H-Coil-h	0.0	0.0	0.0	0.0
H-Coil-l	0.0	0.0	0.0	0.0
H-Coil-m	0.0	0.0	0.0	0.0
H-PiHelix-d	0.0	0.0	0.0	0.0
H-PiHelix-h	0.0	0.0	0.0	0.0
H-PiHelix-l	0.0	0.0	0.0	0.0
H-PiHelix-m	0.0	0.0	0.0	0.0
H-Strand-d	0.0	0.0	0.0	0.0
H-Strand-h	0.0	0.0	0.0	0.0
H-Strand-l	0.0	0.0	0.0	0.0
H-Strand-m	0.0	0.0	0.0	0.0
H-Turn-d	0.0	0.0	0.0	0.0
H-Turn-h	0.0	0.0	0.0	0.0
H-Turn-l	0.0	0.0	0.0	0.0
H-Turn-m	0.0	0.0008665985500000001	-0.0008665985500000001	0.0008665985500000001
I-310Helix-d	0.0	0.0	0.0	0.0
I-310Helix-h	0.0	0.0	0.0	0.0
I-310Helix-l	0.0	0.0	0.0	0.0
I-310Helix-m	0.0	0.0	0.0	0.0
I-AlphaHelix-d	0.0	0.0	0.0	0.0
I-AlphaHelix-h	0.0167014614	0.008269978850000002	0.008431482549999997	0.008431482549999997
I-AlphaHelix-l	0.0	0.0010044946	-0.0010044946	0.0010044946
I-AlphaHelix-m	0.00585137705	0.004555477800000001	0.0012958992499999995	0.0012958992499999995
I-Bridge-d	0.0	0.0	0.0	0.0
I-Bridge-h	0.0	0.0	0.0	0.0
I-Bridge-l	0.0	0.0	0.0	0.0
I-Bridge-m	0.0	0.0	0.0	0.0
I-Coil-d	0.0016393443000000001	0.00568399795	-0.0040446536500000005	0.0040446536500000005
I-Coil-h	0.0	0.0	0.0	0.0
I-Coil-l	0.0	0.0	0.0	0.0
I-Coil-m	0.0	0.0010043857	-0.0010043857	0.0010043857
I-PiHelix-d	0.0	0.0	0.0	0.0
I-PiHelix-h	0.0	0.0	0.0	0.0
I-PiHelix-l	0.0	0.0	0.0	0.0
I-PiHelix-m	0.0	0.0	0.0	0.0
I-Strand-d	0.0	0.0	0.0	0.0
I-Strand-h	0.0049751244	0.00808329235	-0.00310816795	0.00310816795
I-Strand-l	0.0	0.0	0.0	0.0
I-Strand-m	0.0	0.0	0.0	0.0
I-Turn-d	0.0	0.0	0.0	0.0
I-Turn-h	0.0	0.0	0.0	0.0
I-Turn-l	0.0	0.0	0.0	0.0
I-Turn-m	0.0	0.0009328101000000001	-0.0009328101000000001	0.0009328101000000001
K-310Helix-d	0.0	0.0	0.0	0.0
K-310Helix-h	0.0	0.0	0.0	0.0
K-310Helix-l	0.0	0.0	0.0	0.0
K-310Helix-m	0.0	0.0	0.0	0.0
K-AlphaHelix-d	0.0	0.0	0.0	0.0
K-AlphaHelix-h	0.0104712042	0.00823775755	0.00223344665	0.00223344665
K-AlphaHelix-l	0.0	0.0	0.0	0.0
K-AlphaHelix-m	0.0064516129000000005	0.0058668418	0.0005847711000000009	0.0005847711000000009
K-Bridge-d	0.0	0.0	0.0	0.0
K-Bridge-h	0.0	0.0	0.0	0.0
K-Bridge-l	0.0	0.0	0.0	0.0
K-Bridge-m	0.0	0.0	0.0	0.0
K-Coil-d	0.0027173913	0.0092585057	-0.006541114399999999	0.006541114399999999
K-Coil-h	0.0010875479	0.0	0.0010875479	0.0010875479
K-Coil-l	0.0	0.0	0.0	0.0
K-Coil-m	0.0019811793	0.00255926595	-0.0005780866499999998	0.0005780866499999998
K-PiHelix-d	0.0	0.0	0.0	0.0
K-PiHelix-h	0.0	0.0	0.0	0.0
K-PiHelix-l	0.0	0.0	0.0	0.0
K-PiHelix-m	0.0	0.0	0.0	0.0
K-Strand-d	0.0	0.0	0.0	0.0
K-Strand-h	0.001146789	0.0014006591500000001	-0.00025387015000000006	0.00025387015000000006
K-Strand-l	0.0	0.0	0.0	0.0
K-Strand-m	0.0	0.0	0.0	0.0
K-Turn-d	0.0	0.00094966845	-0.00094966845	0.00094966845
K-Turn-h	0.0008837827500000001	0.0	0.0008837827500000001	0.0008837827500000001
K-Turn-l	0.0	0.00117599395	-0.00117599395	0.00117599395
K-Turn-m	0.0021834061	0.00283186725	-0.0006484611499999998	0.0006484611499999998
L-310Helix-d	0.0	0.0	0.0	0.0
L-310Helix-h	0.0	0.0	0.0	0.0
L-310Helix-l	0.0	0.0	0.0	0.0
L-310Helix-m	0.0	0.0	0.0	0.0
L-AlphaHelix-d	0.0	0.0	0.0	0.0
L-AlphaHelix-h	0.027906976700000002	0.0144732801	0.013433696600000003	0.013433696600000003
L-AlphaHelix-l	0.0006103238999999999	0.0015169743	-0.0009066504000000001	0.0009066504000000001
L-AlphaHelix-m	0.0099392631	0.00856691585	0.0013723472499999993	0.0013723472499999993
L-Bridge-d	0.0	0.0	0.0	0.0
L-Bridge-h	0.0	0.0	0.0	0.0
L-Bridge-l	0.0	0.0	0.0	0.0
L-Bridge-m	0.0	0.0	0.0	0.0
L-Coil-d	0.00240288385	0.0078039430500000005	-0.005401059200000001	0.005401059200000001
L-Coil-h	0.0019627104000000005	0.0013916453	0.0005710651000000004	0.0005710651000000004
L-Coil-l	0.0	0.0008418104500000001	-0.0008418104500000001	0.0008418104500000001
L-Coil-m	0.00123001415	0.0017718845	-0.00054187035	0.00054187035
L-PiHelix-d	0.0	0.0	0.0	0.0
L-PiHelix-h	0.0	0.0	0.0	0.0
L-PiHelix-l	0.0	0.0	0.0	0.0
L-PiHelix-m	0.0	0.0	0.0	0.0
L-Strand-d	0.0	0.0	0.0	0.0
L-Strand-h	0.00410467015	0.00499550965	-0.0008908395000000006	0.0008908395000000006
L-Strand-l	0.0	0.0	0.0	0.0
L-Strand-m	0.0	0.0	0.0	0.0
L-Turn-d	0.0	0.0017325812	-0.0017325812	0.0017325812
L-Turn-h	0.0013783604	0.0	0.0013783604	0.0013783604
L-Turn-l	0.0	0.0014637904500000001	-0.0014637904500000001	0.0014637904500000001
L-Turn-m	0.0	0.0019011475500000001	-0.0019011475500000001	0.0019011475500000001
M-310Helix-d	0.0	0.0	0.0	0.0
M-310Helix-h	0.0	0.0	0.0	0.0
M-310Helix-l	0.0	0.0	0.0	0.0
M-310Helix-m	0.0	0.0	0.0	0.0
M-AlphaHelix-d	0.0	0.0	0.0	0.0
M-AlphaHelix-h	0.005988024000000001	0.0029830425	0.0030049815000000005	0.0030049815000000005
M-AlphaHelix-l	0.0	0.0008277402000000001	-0.0008277402000000001	0.0008277402000000001
M-AlphaHelix-m	0.0025773196	0.00284360445	-0.00026628484999999995	0.00026628484999999995
M-Bridge-d	0.0	0.0	0.0	0.0
M-Bridge-h	0.0	0.0	0.0	0.0
M-Bridge-l	0.0	0.0	0.0	0.0
M-Bridge-m	0.0	0.0	0.0	0.0
M-Coil-d	0.0027027027	0.0056062368	-0.0029035340999999997	0.0029035340999999997
M-Coil-h	0.0	0.0	0.0	0.0
M-Coil-l	0.0	0.0	0.0	0.0
M-Coil-m	0.0	0.0	0.0	0.0
M-PiHelix-d	0.0	0.0	0.0	0.0
M-PiHelix-h	0.0	0.0	0.0	0.0
M-PiHelix-l	0.0	0.0	0.0	0.0
M-PiHelix-m	0.0	0.0	0.0	0.0
M-Strand-d	0.0	0.0	0.0	0.0
M-Strand-h	0.0	0.0	0.0	0.0
M-Strand-l	0.0	0.0	0.0	0.0
M-Strand-m	0.0	0.0	0.0	0.0
M-Turn-d	0.0	0.0	0.0	0.0
M-Turn-h	0.0	0.0	0.0	0.0
M-Turn-l	0.0	0.0	0.0	0.0
M-Turn-m	0.0	0.0	0.0	0.0
N-310Helix-d	0.0	0.0	0.0	0.0
N-310Helix-h	0.0	0.0	0.0	0.0
N-310Helix-l	0.0	0.0	0.0	0.0
N-310Helix-m	0.0	0.0	0.0	0.0
N-AlphaHelix-d	0.0	0.0	0.0	0.0
N-AlphaHelix-h	0.006593406600000001	0.0042019774	0.0023914292000000005	0.0023914292000000005
N-AlphaHelix-l	0.0	0.00043898155000000004	-0.00043898155000000004	0.00043898155000000004
N-AlphaHelix-m	0.00325998585	0.0040363701000000005	-0.0007763842500000005	0.0007763842500000005
N-Bridge-d	0.0	0.0	0.0	0.0
N-Bridge-h	0.0	0.0	0.0	0.0
N-Bridge-l	0.0	0.0	0.0	0.0
N-Bridge-m	0.0	0.0	0.0	0.0
N-Coil-d	0.00247985215	0.0117744067	-0.00929455455	0.00929455455
N-Coil-h	0.0014561341500000003	0.0014214705500000002	3.4663600000000086e-05	3.4663600000000086e-05
N-Coil-l	0.0	0.0011940336500000002	-0.0011940336500000002	0.0011940336500000002
N-Coil-m	0.0016474465	0.00148925105	0.00015819545000000002	0.00015819545000000002
N-PiHelix-d	0.0	0.0	0.0	0.0
N-PiHelix-h	0.0	0.0	0.0	0.0
N-PiHelix-l	0.0	0.0	0.0	0.0
N-PiHelix-m	0.0	0.0	0.0	0.0
N-Strand-d	0.0	0.0	0.0	0.0
N-Strand-h	0.0	0.0	0.0	0.0
N-Strand-l	0.0	0.0	0.0	0.0
N-Strand-m	0.0	0.0	0.0	0.0
N-Turn-d	0.0	0.00219598505	-0.00219598505	0.00219598505
N-Turn-h	0.0021390398499999998	0.0006605554	0.00147848445	0.00147848445
N-Turn-l	0.0	0.00129880865	-0.00129880865	0.00129880865
N-Turn-m	0.00292611715	0.0028415896	8.452755000000001e-05	8.452755000000001e-05
P-310Helix-d	0.0	0.0	0.0	0.0
P-310Helix-h	0.0	0.0	0.0	0.0
P-310Helix-l	0.0	0.0	0.0	0.0
P-310Helix-m	0.0	0.0	0.0	0.0
P-AlphaHelix-d	0.0	0.0	0.0	0.0
P-AlphaHelix-h	0.0024691358	0.0	0.0024691358	0.0024691358
P-AlphaHelix-l	0.0	0.0	0.0	0.0
P-AlphaHelix-m	0.0	0.0009328101000000001	-0.0009328101000000001	0.0009328101000000001
P-Bridge-d	0.0	0.0	0.0	0.0
P-Bridge-h	0.0	0.0	0.0	0.0
P-Bridge-l	0.0	0.0	0.0	0.0
P-Bridge-m	0.0	0.0	0.0	0.0
P-Coil-d	0.0034364261000000003	0.01825886125	-0.01482243515	0.01482243515
P-Coil-h	0.0025252525	0.00177643575	0.0007488167500000001	0.0007488167500000001
P-Coil-l	0.0017182131000000002	0.0029260029000000003	-0.0012077898000000002	0.0012077898000000002
P-Coil-m	0.002739726	0.0028748277	-0.00013510170000000012	0.00013510170000000012
P-PiHelix-d	0.0	0.0	0.0	0.0
P-PiHelix-h	0.0	0.0	0.0	0.0
P-PiHelix-l	0.0	0.0	0.0	0.0
P-PiHelix-m	0.0	0.0	0.0	0.0
P-Strand-d	0.0	0.0	0.0	0.0
P-Strand-h	0.0	0.0	0.0	0.0
P-Strand-l	0.0	0.0	0.0	0.0
P-Strand-m	0.0	0.0	0.0	0.0
P-Turn-d	0.0	0.0014337514000000002	-0.0014337514000000002	0.0014337514000000002
P-Turn-h	0.0022026432000000003	0.00159405295	0.0006085902500000003	0.0006085902500000003
P-Turn-l	0.0	0.0012621041	-0.0012621041	0.0012621041
P-Turn-m	0.0025773196	0.00256718935	1.013024999999999e-05	1.013024999999999e-05
Q-310Helix-d	0.0	0.0	0.0	0.0
Q-310Helix-h	0.0	0.0	0.0	0.0
Q-310Helix-l	0.0	0.0	0.0	0.0
Q-310Helix-m	0.0	0.0	0.0	0.0
Q-AlphaHelix-d	0.0	0.0	0.0	0.0
Q-AlphaHelix-h	0.007347542550000001	0.0056737703	0.0016737722500000003	0.0016737722500000003
Q-AlphaHelix-l	0.0	0.0016610173	-0.0016610173	0.0016610173
Q-AlphaHelix-m	0.0038809832000000002	0.0057928875	-0.0019119042999999995	0.0019119042999999995
Q-Bridge-d	0.0	0.0	0.0	0.0
Q-Bridge-h	0.0	0.0	0.0	0.0
Q-Bridge-l	0.0	0.0	0.0	0.0
Q-Bridge-m	0.0	0.0	0.0	0.0
Q-Coil-d	0.0012269957	0.0107543204	-0.0095273247	0.0095273247
Q-Coil-h	0.0	0.0	0.0	0.0
Q-Coil-l	0.0	0.0	0.0	0.0
Q-Coil-m	0.0	0.0002979738	-0.0002979738	0.0002979738
Q-PiHelix-d	0.0	0.0	0.0	0.0
Q-PiHelix-h	0.0	0.0	0.0	0.0
Q-PiHelix-l	0.0	0.0	0.0	0.0
Q-PiHelix-m	0.0	0.0	0.0	0.0
Q-Strand-d	0.0	0.0	0.0	0.0
Q-Strand-h	0.0	0.00039619650000000003	-0.00039619650000000003	0.00039619650000000003
Q-Strand-l	0.0	0.0	0.0	0.0
Q-Strand-m	0.0	0.0	0.0	0.0
Q-Turn-d	0.0	0.0008662906	-0.0008662906	0.0008662906
Q-Turn-h	0.0	0.0	0.0	0.0
Q-Turn-l	0.0	0.0	0.0	0.0
Q-Turn-m	0.0	0.0014006591500000001	-0.0014006591500000001	0.0014006591500000001
R-310Helix-d	0.0	0.0	0.0	0.0
R-310Helix-h	0.0	0.0	0.0	0.0
R-310Helix-l	0.0	0.0	0.0	0.0
R-310Helix-m	0.0	0.0	0.0	0.0
R-AlphaHelix-d	0.0	0.0	0.0	0.0
R-AlphaHelix-h	0.0091463415	0.0084817703	0.0006645712000000002	0.0006645712000000002
R-AlphaHelix-l	0.0	0.0017356722	-0.0017356722	0.0017356722
R-AlphaHelix-m	0.0055594189500000005	0.0072730151	-0.0017135961499999998	0.0017135961499999998
R-Bridge-d	0.0	0.0	0.0	0.0
R-Bridge-h	0.0	0.0	0.0	0.0
R-Bridge-l	0.0	0.0	0.0	0.0
R-Bridge-m	0.0	0.0	0.0	0.0
R-Coil-d	0.0020040080000000003	0.0125212019	-0.010517193900000001	0.010517193900000001
R-Coil-h	0.0	0.0012470240000000002	-0.0012470240000000002	0.0012470240000000002
R-Coil-l	0.0	0.0008135587500000001	-0.0008135587500000001	0.0008135587500000001
R-Coil-m	0.0	0.0013284321499999999	-0.0013284321499999999	0.0013284321499999999
R-PiHelix-d	0.0	0.0	0.0	0.0
R-PiHelix-h	0.0	0.0	0.0	0.0
R-PiHelix-l	0.0	0.0	0.0	0.0
R-PiHelix-m	0.0	0.0	0.0	0.0
R-Strand-d	0.0	0.0	0.0	0.0
R-Strand-h	0.00074447445	0.00153754955	-0.0007930751	0.0007930751
R-Strand-l	0.0	0.0	0.0	0.0
R-Strand-m	0.0	0.0	0.0	0.0
R-Turn-d	0.0	0.0019772644	-0.0019772644	0.0019772644
R-Turn-h	0.0	0.0	0.0	0.0
R-Turn-l	0.0	0.0011682115500000001	-0.0011682115500000001	0.0011682115500000001
R-Turn-m	0.0	0.002082654	-0.002082654	0.002082654
S-310Helix-d	0.0	0.0	0.0	0.0
S-310Helix-h	0.0	0.0	0.0	0.0
S-310Helix-l	0.0	0.0	0.0	0.0
S-310Helix-m	0.0	0.0	0.0	0.0
S-AlphaHelix-d	0.0	0.0	0.0	0.0
S-AlphaHelix-h	0.011111111100000001	0.00421148035	0.006899630750000001	0.006899630750000001
S-AlphaHelix-l	0.00100909095	0.0015323921499999999	-0.0005233012	0.0005233012
S-AlphaHelix-m	0.0057471264	0.004516536850000001	0.0012305895499999994	0.0012305895499999994
S-Bridge-d	0.0	0.0	0.0	0.0
S-Bridge-h	0.0	0.0	0.0	0.0
S-Bridge-l	0.0	0.0	0.0	0.0
S-Bridge-m	0.0	0.0	0.0	0.0
S-Coil-d	0.006024096400000001	0.0296815353	-0.023657438899999998	0.023657438899999998
S-Coil-h	0.0027173913	0.0010660993000000001	0.001651292	0.001651292
S-Coil-l	0.001814882	0.00216429445	-0.00034941245000000005	0.00034941245000000005
S-Coil-m	0.003021148	0.0025246250499999998	0.0004965229500000002	0.0004965229500000002
S-PiHelix-d	0.0	0.0	0.0	0.0
S-PiHelix-h	0.0	0.0	0.0	0.0
S-PiHelix-l	0.0	0.0	0.0	0.0
S-PiHelix-m	0.0	0.0	0.0	0.0
S-Strand-d	0.0	0.0	0.0	0.0
S-Strand-h	0.0015302299500000002	0.00213923565	-0.0006090056999999999	0.0006090056999999999
S-Strand-l	0.0	0.0	0.0	0.0
S-Strand-m	0.0	0.0	0.0	0.0
S-Turn-d	0.0006121825	0.0032872943999999998	-0.0026751119	0.0026751119
S-Turn-h	0.0019455253000000001	0.0011985121000000001	0.0007470132	0.0007470132
S-Turn-l	0.0011775121500000002	0.00222104385	-0.0010435316999999997	0.0010435316999999997
S-Turn-m	0.0028490028	0.00358856295	-0.00073956015	0.00073956015
T-310Helix-d	0.0	0.0	0.0	0.0
T-310Helix-h	0.0	0.0	0.0	0.0
T-310Helix-l	0.0	0.0	0.0	0.0
T-310Helix-m	0.0	0.0	0.0	0.0
T-AlphaHelix-d	0.0	0.0	0.0	0.0
T-AlphaHelix-h	0.009345794400000001	0.004147316850000001	0.00519847755	0.00519847755
T-AlphaHelix-l	0.0	0.0	0.0	0.0
T-AlphaHelix-m	0.004040404	0.0032990106	0.0007413934	0.0007413934
T-Bridge-d	0.0	0.0	0.0	0.0
T-Bridge-h	0.0	0.0	0.0	0.0
T-Bridge-l	0.0	0.0	0.0	0.0
T-Bridge-m	0.0	0.0	0.0	0.0
T-Coil-d	0.0032467532000000003	0.014411269100000002	-0.011164515900000001	0.011164515900000001
T-Coil-h	0.0021008403	0.0	0.0021008403	0.0021008403
T-Coil-l	0.0	0.0018472392000000002	-0.0018472392000000002	0.0018472392000000002
T-Coil-m	0.0020855080000000002	0.0022321429	-0.00014663489999999996	0.00014663489999999996
T-PiHelix-d	0.0	0.0	0.0	0.0
T-PiHelix-h	0.0	0.0	0.0	0.0
T-PiHelix-l	0.0	0.0	0.0	0.0
T-PiHelix-m	0.0	0.0	0.0	0.0
T-Strand-d	0.0	0.0	0.0	0.0
T-Strand-h	0.0022111671	0.0029563504	-0.0007451833000000001	0.0007451833000000001
T-Strand-l	0.0	0.0	0.0	0.0
T-Strand-m	0.0	0.0	0.0	0.0
T-Turn-d	0.0	0.001223264	-0.001223264	0.001223264
T-Turn-h	0.0005380232	0.00039619650000000003	0.00014182669999999992	0.00014182669999999992
T-Turn-l	0.0	0.0012210467	-0.0012210467	0.0012210467
T-Turn-m	0.0016260163	0.0022932167000000005	-0.0006672004000000005	0.0006672004000000005
V-310Helix-d	0.0	0.0	0.0	0.0
V-310Helix-h	0.0	0.0	0.0	0.0
V-310Helix-l	0.0	0.0	0.0	0.0
V-310Helix-m	0.0	0.0	0.0	0.0
V-AlphaHelix-d	0.0	0.0	0.0	0.0
V-AlphaHelix-h	0.0147058824	0.0073893194	0.007316563	0.007316563
V-AlphaHelix-l	0.0	0.0	0.0	0.0
V-AlphaHelix-m	0.0049751244	0.004555477800000001	0.0004196465999999994	0.0004196465999999994
V-Bridge-d	0.0	0.0	0.0	0.0
V-Bridge-h	0.0	0.0	0.0	0.0
V-Bridge-l	0.0	0.0	0.0	0.0
V-Bridge-m	0.0	0.0	0.0	0.0
V-Coil-d	0.0026809651	0.0068583043000000005	-0.0041773392000000005	0.0041773392000000005
V-Coil-h	0.0	0.0	0.0	0.0
V-Coil-l	0.0	0.0008118179	-0.0008118179	0.0008118179
V-Coil-m	0.0	0.0014064322	-0.0014064322	0.0014064322
V-PiHelix-d	0.0	0.0	0.0	0.0
V-PiHelix-h	0.0	0.0	0.0	0.0
V-PiHelix-l	0.0	0.0	0.0	0.0
V-PiHelix-m	0.0	0.0	0.0	0.0
V-Strand-d	0.0	0.0	0.0	0.0
V-Strand-h	0.0056338028000000005	0.00679003665	-0.0011562338499999996	0.0011562338499999996
V-Strand-l	0.0	0.0	0.0	0.0
V-Strand-m	0.0	0.0	0.0	0.0
V-Turn-d	0.0	0.0010428662500000002	-0.0010428662500000002	0.0010428662500000002
V-Turn-h	0.0	0.0	0.0	0.0
V-Turn-l	0.0	0.0002979738	-0.0002979738	0.0002979738
V-Turn-m	0.0	0.0	0.0	0.0
W-310Helix-d	0.0	0.0	0.0	0.0
W-310Helix-h	0.0	0.0	0.0	0.0
W-310Helix-l	0.0	0.0	0.0	0.0
W-310Helix-m	0.0	0.0	0.0	0.0
W-AlphaHelix-d	0.0	0.0	0.0	0.0
W-AlphaHelix-h	0.00243309	0.0	0.00243309	0.00243309
W-AlphaHelix-l	0.0	0.0	0.0	0.0
W-AlphaHelix-m	0.0	0.0	0.0	0.0
W-Bridge-d	0.0	0.0	0.0	0.0
W-Bridge-h	0.0	0.0	0.0	0.0
W-Bridge-l	0.0	0.0	0.0	0.0
W-Bridge-m	0.0	0.0	0.0	0.0
W-Coil-d	0.0	0.0	0.0	0.0
W-Coil-h	0.0	0.0	0.0	0.0
W-Coil-l	0.0	0.0	0.0	0.0
W-Coil-m	0.0	0.0	0.0	0.0
W-PiHelix-d	0.0	0.0	0.0	0.0
W-PiHelix-h	0.0	0.0	0.0	0.0
W-PiHelix-l	0.0	0.0	0.0	0.0
W-PiHelix-m	0.0	0.0	0.0	0.0
W-Strand-d	0.0	0.0	0.0	0.0
W-Strand-h	0.0	0.0	0.0	0.0
W-Strand-l	0.0	0.0	0.0	0.0
W-Strand-m	0.0	0.0	0.0	0.0
W-Turn-d	0.0	0.0	0.0	0.0
W-Turn-h	0.0	0.0	0.0	0.0
W-Turn-l	0.0	0.0	0.0	0.0
W-Turn-m	0.0	0.0	0.0	0.0
Y-310Helix-d	0.0	0.0	0.0	0.0
Y-310Helix-h	0.0	0.0	0.0	0.0
Y-310Helix-l	0.0	0.0	0.0	0.0
Y-310Helix-m	0.0	0.0	0.0	0.0
Y-AlphaHelix-d	0.0	0.0	0.0	0.0
Y-AlphaHelix-h	0.0073260073	0.00277135285	0.004554654450000001	0.004554654450000001
Y-AlphaHelix-l	0.0	0.0	0.0	0.0
Y-AlphaHelix-m	0.0023255814	0.0020586858	0.00026689559999999984	0.00026689559999999984
Y-Bridge-d	0.0	0.0	0.0	0.0
Y-Bridge-h	0.0	0.0	0.0	0.0
Y-Bridge-l	0.0	0.0	0.0	0.0
Y-Bridge-m	0.0	0.0	0.0	0.0
Y-Coil-d	0.0	0.00232056325	-0.00232056325	0.00232056325
Y-Coil-h	0.0	0.0	0.0	0.0
Y-Coil-l	0.0	0.0	0.0	0.0
Y-Coil-m	0.0	0.0	0.0	0.0
Y-PiHelix-d	0.0	0.0	0.0	0.0
Y-PiHelix-h	0.0	0.0	0.0	0.0
Y-PiHelix-l	0.0	0.0	0.0	0.0
Y-PiHelix-m	0.0	0.0	0.0	0.0
Y-Strand-d	0.0	0.0	0.0	0.0
Y-Strand-h	0.0022675737	0.0014637904500000001	0.0008037832499999998	0.0008037832499999998
Y-Strand-l	0.0	0.0	0.0	0.0
Y-Strand-m	0.0	0.0	0.0	0.0
Y-Turn-d	0.0	0.0	0.0	0.0
Y-Turn-h	0.0	0.0	0.0	0.0
Y-Turn-l	0.0	0.0	0.0	0.0
Y-Turn-m	0.0	0.0	0.0	0.0
k1_40	0.82423067875	0.76511358745	0.05911709129999998	0.05911709129999998
k1_60	0.9049178361000001	0.8769465673000001	0.027971268800000004	0.027971268800000004
A,0A	0.0034946237000000003	0.004365403	-0.0008707793	0.0008707793
A,0C	0.0020123839000000003	0.0014788527	0.0005335312000000004	0.0005335312000000004
A,0D	0.0054054054	0.0067504714	-0.0013450659999999998	0.0013450659999999998
A,0E	0.0062537246500000004	0.00799901155	-0.0017452869000000003	0.0017452869000000003
A,0F	0.0053787296	0.0044436996	0.0009350299999999999	0.0009350299999999999
A,0G	0.005629384350000001	0.00651913965	-0.0008897552999999996	0.0008897552999999996
A,0H	0.0023299231	0.00229375645	3.616664999999981e-05	3.616664999999981e-05
A,0I	0.007080595550000001	0.0062402967	0.0008402988500000007	0.0008402988500000007
A,0K	0.0062952922	0.00704290745	-0.00074761525	0.00074761525
A,0L	0.01000827005	0.0092768797	0.0007313903499999996	0.0007313903499999996
A,0M	0.0028455285	0.0030491057500000003	-0.00020357725000000023	0.00020357725000000023
A,0N	0.0050163143	0.00644493255	-0.0014286182500000003	0.0014286182500000003
A,0P	0.004769008450000001	0.0062284309999999996	-0.0014594225499999988	0.0014594225499999988
A,0Q	0.0039944904	0.00607748525	-0.0020829948500000004	0.0020829948500000004
A,0R	0.00539350085	0.006651321200000001	-0.001257820350000001	0.001257820350000001
A,0S	0.0083665339	0.010508207700000001	-0.0021416738000000005	0.0021416738000000005
A,0T	0.0063077705000000005	0.00696828935	-0.0006605188499999998	0.0006605188499999998
A,0V	0.0072233704	0.00682782105	0.0003955493499999997	0.0003955493499999997
A,0W	0.0011276076	0.00080283545	0.00032477215	0.00032477215
A,0Y	0.0035714286	0.0028809776	0.0006904509999999999	0.0006904509999999999
A,20A	0.0032894737	0.0040732332999999996	-0.0007837595999999995	0.0007837595999999995
A,20C	0.0019920319	0.0016502619	0.0003417699999999999	0.0003417699999999999
A,20D	0.0055051914	0.0070760189	-0.0015708275	0.0015708275
A,20E	0.00626195655	0.0078956229	-0.0016336663499999992	0.0016336663499999992
A,20F	0.00527291355	0.0047001841	0.0005727294500000001	0.0005727294500000001
A,20G	0.0055513576	0.0066874675000000005	-0.0011361099000000005	0.0011361099000000005
A,20H	0.0023305085	0.00253947045	-0.00020896195000000024	0.00020896195000000024
A,20I	0.00694062275	0.0060483639	0.00089225885	0.00089225885
A,20K	0.006321839100000001	0.0072543526	-0.0009325134999999991	0.0009325134999999991
A,20L	0.0097887582	0.00952758735	0.00026117085000000075	0.00026117085000000075
A,20M	0.0028586787	0.0029788965	-0.00012021779999999999	0.00012021779999999999
A,20N	0.00503965675	0.006265172750000001	-0.0012255160000000011	0.0012255160000000011
A,20P	0.0047058824	0.00626109465	-0.0015552122500000001	0.0015552122500000001
A,20Q	0.003953325400000001	0.00604949735	-0.0020961719499999996	0.0020961719499999996
A,20R	0.0053072626	0.007031538800000001	-0.0017242762000000003	0.0017242762000000003
A,20S	0.0082191781	0.0104963185	-0.0022771404000000006	0.0022771404000000006
A,20T	0.00621826105	0.00684868135	-0.0006304203000000001	0.0006304203000000001
A,20V	0.00700529455	0.0062767603	0.0007285342500000002	0.0007285342500000002
A,20W	0.0011479592000000001	0.0007983786	0.00034958060000000015	0.00034958060000000015
A,20Y	0.0035868068	0.0030874789	0.0004993278999999998	0.0004993278999999998
A,40A	0.0030769231	0.0038500663500000004	-0.0007731432500000003	0.0007731432500000003
A,40C	0.0018644068000000001	0.0013434054	0.0005210014000000002	0.0005210014000000002
A,40D	0.005136469	0.00656383545	-0.0014273664499999993	0.0014273664499999993
A,40E	0.0058232932	0.0074915825	-0.0016682892999999996	0.0016682892999999996
A,40F	0.00498669975	0.00423781535	0.0007488844000000001	0.0007488844000000001
A,40G	0.00518799955	0.0064179866	-0.00122998705	0.00122998705
A,40H	0.00218601355	0.00255735225	-0.00037133869999999994	0.00037133869999999994
A,40I	0.0064971751000000005	0.0058641627500000005	0.00063301235	0.00063301235
A,40K	0.0058823529	0.00680467665	-0.0009223237499999997	0.0009223237499999997
A,40L	0.00907944295	0.00959641595	-0.0005169729999999987	0.0005169729999999987
A,40M	0.0026490066	0.00281924215	-0.0001702355499999999	0.0001702355499999999
A,40N	0.0047202797	0.00624108675	-0.0015208070500000006	0.0015208070500000006
A,40P	0.00437476015	0.0057872806	-0.0014125204499999995	0.0014125204499999995
A,40Q	0.0036585366	0.0057730154	-0.0021144788	0.0021144788
A,40R	0.0049180328	0.00657586975	-0.0016578369499999999	0.0016578369499999999
A,40S	0.00766258645	0.0103710793	-0.002708492850000001	0.002708492850000001
A,40T	0.0058304486	0.00698492935	-0.0011544807499999999	0.0011544807499999999
A,40V	0.00654435235	0.0066094080500000004	-6.50557000000003e-05	6.50557000000003e-05
A,40W	0.0010775862	0.0008788185000000001	0.0001987676999999999	0.0001987676999999999
A,40Y	0.0033333333	0.00315309395	0.0001802393499999999	0.0001802393499999999
A,60A	0.0028089888	0.0039848426999999995	-0.0011758538999999996	0.0011758538999999996
A,60C	0.0017241379	0.0013888989000000003	0.00033523899999999976	0.00033523899999999976
A,60D	0.0047297297	0.00666257325	-0.0019328435499999996	0.0019328435499999996
A,60E	0.005361957400000001	0.0074399733	-0.002078015899999999	0.002078015899999999
A,60F	0.0046296296	0.00405718945	0.0005724401499999998	0.0005724401499999998
A,60G	0.00473737265	0.00651034055	-0.0017729679000000002	0.0017729679000000002
A,60H	0.0020114943	0.0026707655500000003	-0.0006592712500000002	0.0006592712500000002
A,60I	0.0060349313	0.0054098592000000004	0.0006250720999999996	0.0006250720999999996
A,60K	0.0054441261	0.0070703408	-0.0016262146999999998	0.0016262146999999998
A,60L	0.008494092200000001	0.008760423	-0.0002663307999999989	0.0002663307999999989
A,60M	0.00246648295	0.00269939055	-0.00023290759999999985	0.00023290759999999985
A,60N	0.0043749999999999995	0.00635138245	-0.0019763824500000004	0.0019763824500000004
A,60P	0.0040540541	0.0056650464	-0.0016109923	0.0016109923
A,60Q	0.0033783784	0.005436076350000001	-0.002057697950000001	0.002057697950000001
A,60R	0.0045180723	0.0068192597	-0.0023011874	0.0023011874
A,60S	0.00712177065	0.00974511135	-0.0026233407	0.0026233407
A,60T	0.00535879255	0.006678960350000001	-0.0013201678000000008	0.0013201678000000008
A,60V	0.0060439560000000005	0.0061442164	-0.00010026039999999972	0.00010026039999999972
A,60W	0.0009933775	0.0007222438500000001	0.00027113365	0.00027113365
A,60Y	0.0031011395	0.0029430198	0.00015811969999999977	0.00015811969999999977
C,0C	0.0002946955	0.00014541545000000002	0.00014928004999999997	0.00014928004999999997
C,0D	0.00147215755	0.00122323445	0.0002489230999999999	0.0002489230999999999
C,0E	0.0016624041	0.00143576375	0.00022664034999999986	0.00022664034999999986
C,0F	0.0017241379	0.0009037456000000001	0.0008203923	0.0008203923
C,0G	0.0016558400500000002	0.0011837127000000002	0.00047212735000000004	0.00047212735000000004
C,0H	0.00068999525	0.0005015898	0.00018840544999999993	0.00018840544999999993
C,0I	0.0022099448	0.0011525694000000001	0.0010573753999999999	0.0010573753999999999
C,0K	0.0018018018	0.0014153547	0.0003864471000000001	0.0003864471000000001
C,0L	0.0030371298	0.0018642103	0.0011729194999999999	0.0011729194999999999
C,0M	0.0008196721000000001	0.00047481305	0.00034485905000000006	0.00034485905000000006
C,0N	0.0014410125000000001	0.0010189544500000002	0.0004220580499999999	0.0004220580499999999
C,0P	0.0013368984000000001	0.0008769553	0.0004599431000000001	0.0004599431000000001
C,0Q	0.0011061947	0.00098567025	0.00012052445000000005	0.00012052445000000005
C,0R	0.0015197568	0.0012060696	0.00031368720000000006	0.00031368720000000006
C,0S	0.0024096386	0.00163185915	0.0007777794500000001	0.0007777794500000001
C,0T	0.0018154120000000002	0.00117884825	0.0006365637500000002	0.0006365637500000002
C,0V	0.00219931865	0.00111743145	0.0010818872	0.0010818872
C,0W	0.00033398275	0.00012129850000000001	0.00021268425000000002	0.00021268425000000002
C,0Y	0.0011278195000000001	0.0005370158	0.0005908037000000001	0.0005908037000000001
C,20C	0.00026560470000000004	0.0001793586	8.624610000000003e-05	8.624610000000003e-05
C,20D	0.0014996740500000001	0.00120663925	0.0002930348	0.0002930348
C,20E	0.00171772985	0.00169836625	1.9363599999999877e-05	1.9363599999999877e-05
C,20F	0.0016431925	0.00079111945	0.0008520730500000001	0.0008520730500000001
C,20G	0.0016129032	0.00113509265	0.0004778105499999999	0.0004778105499999999
C,20H	0.0006785138	0.00046503965	0.00021347415	0.00021347415
C,20I	0.00213796255	0.0010651815999999999	0.0010727809500000003	0.0010727809500000003
C,20K	0.0018304432	0.0016917156	0.00013872759999999994	0.00013872759999999994
C,20L	0.0029504772	0.0018115978000000001	0.0011388794	0.0011388794
C,20M	0.0008322663	0.0004914553999999999	0.0003408109000000001	0.0003408109000000001
C,20N	0.0014755028500000001	0.00093394145	0.0005415614000000001	0.0005415614000000001
C,20P	0.0013623978	0.00085930465	0.0005030931500000001	0.0005030931500000001
C,20Q	0.0011281458500000002	0.00094473135	0.0001834145000000002	0.0001834145000000002
C,20R	0.001505387	0.0014534915499999999	5.189545000000009e-05	5.189545000000009e-05
C,20S	0.0023952096	0.0016749862500000001	0.0007202233499999998	0.0007202233499999998
C,20T	0.00183997785	0.0011697986500000001	0.0006701792	0.0006701792
C,20V	0.0021390374	0.00122965815	0.00090937925	0.00090937925
C,20W	0.00032894740000000003	0.00014149295	0.00018745445000000003	0.00018745445000000003
C,20Y	0.0011020664	0.00058263125	0.00051943515	0.00051943515
C,40C	0.00023405505	0.0001245146	0.00010954045	0.00010954045
C,40D	0.0013840830000000001	0.0011034863500000002	0.00028059664999999993	0.00028059664999999993
C,40E	0.0016178850500000001	0.0014888429	0.00012904215000000005	0.00012904215000000005
C,40F	0.0015151515000000001	0.00083378915	0.0006813623500000001	0.0006813623500000001
C,40G	0.0014705882	0.0011120373	0.0003585508999999999	0.0003585508999999999
C,40H	0.0006276151	0.00044445325	0.00018316185	0.00018316185
C,40I	0.00197088475	0.0011325159	0.00083836885	0.00083836885
C,40K	0.0017026477	0.00148335825	0.00021928945000000005	0.00021928945000000005
C,40L	0.0027586207	0.0016608130000000001	0.0010978077	0.0010978077
C,40M	0.00078445355	0.00048335180000000003	0.00030110175	0.00030110175
C,40N	0.0013491394	0.00112988715	0.00021925224999999994	0.00021925224999999994
C,40P	0.0012628139	0.0008446042	0.00041820970000000014	0.00041820970000000014
C,40Q	0.0010574018	0.00088890645	0.00016849534999999996	0.00016849534999999996
C,40R	0.0014182211	0.0012425225500000002	0.0001756985499999997	0.0001756985499999997
C,40S	0.0022277228	0.0017113974	0.0005163253999999999	0.0005163253999999999
C,40T	0.0016985922000000001	0.00121219585	0.00048639635000000017	0.00048639635000000017
C,40V	0.0019607843000000002	0.00109961435	0.0008611699500000003	0.0008611699500000003
C,40W	0.000304878	0.00014169414999999999	0.00016318385000000003	0.00016318385000000003
C,40Y	0.0010019127500000002	0.00057115985	0.00043075290000000026	0.00043075290000000026
C,60C	0.00018907165000000002	8.177695000000001e-05	0.00010729470000000001	0.00010729470000000001
C,60D	0.0012755102	0.0011283091500000001	0.00014720104999999982	0.00014720104999999982
C,60E	0.0014898395	0.0014492062	4.0633299999999874e-05	4.0633299999999874e-05
C,60F	0.00138494065	0.0007746863	0.0006102543500000001	0.0006102543500000001
C,60G	0.0013595166	0.0011274768500000002	0.0002320397499999999	0.0002320397499999999
C,60H	0.0005633803	0.00037997205000000003	0.00018340825	0.00018340825
C,60I	0.00182591815	0.00113798235	0.0006879358	0.0006879358
C,60K	0.0015701226500000002	0.0012909856500000001	0.00027913700000000005	0.00027913700000000005
C,60L	0.0025423729	0.0016990835999999999	0.0008432893000000002	0.0008432893000000002
C,60M	0.0007142857000000001	0.00046296740000000003	0.00025131830000000004	0.00025131830000000004
C,60N	0.00125555855	0.00111690875	0.00013864979999999986	0.00013864979999999986
C,60P	0.0011627907	0.0007763533	0.0003864373999999999	0.0003864373999999999
C,60Q	0.0009803922000000001	0.0008784905500000001	0.00010190165000000006	0.00010190165000000006
C,60R	0.00129908485	0.001130312	0.00016877284999999983	0.00016877284999999983
C,60S	0.0020847353000000004	0.0016504945000000001	0.0004342408000000003	0.0004342408000000003
C,60T	0.0015578530500000001	0.0010867867500000002	0.0004710662999999999	0.0004710662999999999
C,60V	0.0018092105	0.0010295201500000002	0.0007796903499999999	0.0007796903499999999
C,60W	0.0002688172	0.0001204461	0.00014837109999999999	0.00014837109999999999
C,60Y	0.0009036145	0.00061741415	0.00028620035000000003	0.00028620035000000003
D,0D	0.00236700685	0.00293698985	-0.000569983	0.000569983
D,0E	0.00582461445	0.007361686900000001	-0.0015370724500000012	0.0015370724500000012
D,0F	0.0041860465	0.0040264101500000005	0.0001596363499999998	0.0001596363499999998
D,0G	0.0045801527	0.00542969025	-0.0008495375499999996	0.0008495375499999996
D,0H	0.0018939394	0.0020724296	-0.00017849019999999997	0.00017849019999999997
D,0I	0.0054913295	0.0053021841	0.00018914540000000007	0.00018914540000000007
D,0K	0.0056074766	0.006654899400000001	-0.0010474228000000004	0.0010474228000000004
D,0L	0.00759864165	0.0084981425	-0.0008995008500000002	0.0008995008500000002
D,0M	0.0021667569500000003	0.00243639985	-0.00026964289999999993	0.00026964289999999993
D,0N	0.0042436848000000004	0.00522676545	-0.00098308065	0.00098308065
D,0P	0.003824333	0.00468913705	-0.0008648040500000001	0.0008648040500000001
D,0Q	0.0032808399	0.004715382000000001	-0.0014345421000000005	0.0014345421000000005
D,0R	0.0044510882500000005	0.0061417760500000005	-0.0016906878	0.0016906878
D,0S	0.0064808499	0.008415185700000001	-0.0019343358000000008	0.0019343358000000008
D,0T	0.0049396955499999996	0.00545786255	-0.0005181670000000008	0.0005181670000000008
D,0V	0.0055986555	0.0055465582	5.209729999999975e-05	5.209729999999975e-05
D,0W	0.0008928571000000001	0.0006825750500000001	0.00021028205000000002	0.00021028205000000002
D,0Y	0.00280645545	0.0024881791	0.00031827635000000005	0.00031827635000000005
D,20D	0.00223609705	0.00311875865	-0.0008826616000000001	0.0008826616000000001
D,20E	0.00552282195	0.0069988472999999995	-0.0014760253499999992	0.0014760253499999992
D,20F	0.0041666667	0.00382057825	0.00034608845	0.00034608845
D,20G	0.004635761600000001	0.00566108665	-0.0010253250499999995	0.0010253250499999995
D,20H	0.0018716578000000002	0.002177977	-0.00030631920000000006	0.00030631920000000006
D,20I	0.0055059524	0.005369929000000001	0.00013602339999999914	0.00013602339999999914
D,20K	0.0054653594000000005	0.0065510011	-0.0010856416999999998	0.0010856416999999998
D,20L	0.00762964895	0.00837004275	-0.0007403938000000009	0.0007403938000000009
D,20M	0.002179332	0.0024772011500000003	-0.00029786915000000035	0.00029786915000000035
D,20N	0.0041501976	0.00531630195	-0.0011661043500000006	0.0011661043500000006
D,20P	0.00380919405	0.005340955350000001	-0.001531761300000001	0.001531761300000001
D,20Q	0.0032666886000000004	0.0047675112	-0.0015008226	0.0015008226
D,20R	0.0044039465	0.00626586615	-0.00186191965	0.00186191965
D,20S	0.0064465409000000005	0.00862024925	-0.0021737083499999994	0.0021737083499999994
D,20T	0.00492094735	0.00577628195	-0.0008553346000000003	0.0008553346000000003
D,20V	0.005537717	0.00560696095	-6.924394999999976e-05	6.924394999999976e-05
D,20W	0.0008797654	0.0006633026	0.0002164628	0.0002164628
D,20Y	0.0027108434000000002	0.00238439395	0.0003264494500000003	0.0003264494500000003
D,40D	0.0020565553	0.00290467265	-0.0008481173500000001	0.0008481173500000001
D,40E	0.005063291100000001	0.006570921550000001	-0.0015076304500000002	0.0015076304500000002
D,40F	0.0038834951000000003	0.0035626144	0.0003208807000000002	0.0003208807000000002
D,40G	0.0042568495	0.005703125450000001	-0.0014462759500000009	0.0014462759500000009
D,40H	0.001750547	0.00207245235	-0.00032190535000000005	0.00032190535000000005
D,40I	0.0051185789	0.0048774278	0.0002411510999999998	0.0002411510999999998
D,40K	0.0050813062	0.006077307850000001	-0.0009960016500000007	0.0009960016500000007
D,40L	0.00712328045	0.00810452105	-0.0009812406000000006	0.0009812406000000006
D,40M	0.0020547945	0.0024890172500000004	-0.0004342227500000002	0.0004342227500000002
D,40N	0.003853501	0.0051465877	-0.0012930867	0.0012930867
D,40P	0.0035483871	0.00482676225	-0.0012783751499999998	0.0012783751499999998
D,40Q	0.0030201342	0.00470135185	-0.0016812176500000005	0.0016812176500000005
D,40R	0.00405943485	0.005770839450000001	-0.0017114046000000008	0.0017114046000000008
D,40S	0.0060471387	0.0082399914	-0.0021928527	0.0021928527
D,40T	0.0045821019	0.00562585945	-0.0010437575500000006	0.0010437575500000006
D,40V	0.0051189388	0.00532382025	-0.00020488144999999958	0.00020488144999999958
D,40W	0.0008097166	0.00061547445	0.00019424215	0.00019424215
D,40Y	0.0025373755000000003	0.0023579445500000002	0.00017943095000000006	0.00017943095000000006
D,60D	0.00185771015	0.0027223191000000004	-0.0008646089500000003	0.0008646089500000003
D,60E	0.0046391753	0.006235021950000001	-0.0015958466500000006	0.0015958466500000006
D,60F	0.0036170213000000003	0.0033930379500000003	0.00022398334999999998	0.00022398334999999998
D,60G	0.0039215686000000005	0.00535246065	-0.0014308920499999994	0.0014308920499999994
D,60H	0.0016	0.0020667636000000003	-0.00046676360000000023	0.00046676360000000023
D,60I	0.0047445255	0.0047326898	1.1835699999999776e-05	1.1835699999999776e-05
D,60K	0.0045925063	0.0054899111	-0.0008974047999999995	0.0008974047999999995
D,60L	0.00657567245	0.00754812905	-0.0009724565999999994	0.0009724565999999994
D,60M	0.0019083969	0.00224641175	-0.00033801484999999984	0.00033801484999999984
D,60N	0.0035519126	0.0048823672	-0.0013304546000000002	0.0013304546000000002
D,60P	0.0032808399	0.0045637162	-0.0012828762999999997	0.0012828762999999997
D,60Q	0.00278285905	0.004540675	-0.00175781595	0.00175781595
D,60R	0.00369246125	0.0057726272	-0.00208016595	0.00208016595
D,60S	0.00553869185	0.00808031195	-0.0025416201	0.0025416201
D,60T	0.0042288557	0.0053570948	-0.0011282391	0.0011282391
D,60V	0.00472454325	0.0050250417500000005	-0.00030049850000000034	0.00030049850000000034
D,60W	0.0007518797	0.0006137048	0.0001381749	0.0001381749
D,60Y	0.0023504274	0.00243933515	-8.890775000000009e-05	8.890775000000009e-05
E,0E	0.0033163265000000003	0.00426433565	-0.0009480091499999999	0.0009480091499999999
E,0F	0.0046951336	0.004524386300000001	0.0001707472999999994	0.0001707472999999994
E,0G	0.00518782575	0.00659727255	-0.0014094468000000002	0.0014094468000000002
E,0H	0.0022104146	0.0026351364	-0.0004247217999999997	0.0004247217999999997
E,0I	0.0063378225	0.00645856335	-0.00012074085000000033	0.00012074085000000033
E,0K	0.0068441178000000005	0.008117046	-0.0012729281999999988	0.0012729281999999988
E,0L	0.00882711005	0.0095316228	-0.0007045127500000005	0.0007045127500000005
E,0M	0.0025519095000000004	0.0030108780000000003	-0.0004589684999999999	0.0004589684999999999
E,0N	0.00489370915	0.00593895895	-0.0010452498	0.0010452498
E,0P	0.0043749999999999995	0.00546918165	-0.0010941816500000005	0.0010941816500000005
E,0Q	0.0038235294	0.005194097050000001	-0.0013705676500000005	0.0013705676500000005
E,0R	0.00532224795	0.0074733505	-0.0021511025499999998	0.0021511025499999998
E,0S	0.007461709800000001	0.010036089500000001	-0.0025743797000000006	0.0025743797000000006
E,0T	0.00572454825	0.0066141668	-0.0008896185499999995	0.0008896185499999995
E,0V	0.0064575131	0.0073339072	-0.0008763940999999996	0.0008763940999999996
E,0W	0.0010300768999999999	0.0009409025	8.917439999999984e-05	8.917439999999984e-05
E,0Y	0.00318327225	0.00284776875	0.00033550349999999975	0.00033550349999999975
E,20E	0.00302557335	0.00416512545	-0.0011395521000000003	0.0011395521000000003
E,20F	0.00488301985	0.0045183422	0.0003646776499999999	0.0003646776499999999
E,20G	0.005330139750000001	0.0067317994	-0.0014016596499999995	0.0014016596499999995
E,20H	0.0021929825	0.00269117365	-0.0004981911499999997	0.0004981911499999997
E,20I	0.0065217391	0.0065502664	-2.8527300000000082e-05	2.8527300000000082e-05
E,20K	0.0063535912000000005	0.007397482150000001	-0.0010438909500000001	0.0010438909500000001
E,20L	0.0089753685	0.009362955650000001	-0.00038758715000000027	0.00038758715000000027
E,20M	0.0025538397000000003	0.0029100047500000004	-0.0003561650500000001	0.0003561650500000001
E,20N	0.00478045515	0.0064997838499999995	-0.0017193286999999998	0.0017193286999999998
E,20P	0.00438763895	0.00527047495	-0.0008828360000000006	0.0008828360000000006
E,20Q	0.0037227443500000004	0.005357695	-0.0016349506499999996	0.0016349506499999996
E,20R	0.005164319200000001	0.007568785600000001	-0.0024044664	0.0024044664
E,20S	0.007461182	0.0104280419	-0.0029668599000000004	0.0029668599000000004
E,20T	0.00570429075	0.0069033771	-0.0011990863499999997	0.0011990863499999997
E,20V	0.00648761555	0.007373901550000001	-0.0008862860000000009	0.0008862860000000009
E,20W	0.0010365679	0.0007802301000000001	0.0002563378	0.0002563378
E,20Y	0.0032025037500000002	0.0030135893	0.00018891445000000003	0.00018891445000000003
E,40E	0.0026923077	0.0038691713	-0.0011768636	0.0011768636
E,40F	0.00455568215	0.0042817646	0.00027391755000000066	0.00027391755000000066
E,40G	0.00495188375	0.0068797499	-0.0019278661499999997	0.0019278661499999997
E,40H	0.0020727537	0.00267583345	-0.0006030797499999999	0.0006030797499999999
E,40I	0.00602256815	0.006301506700000001	-0.0002789385500000007	0.0002789385500000007
E,40K	0.00575646885	0.007030566	-0.0012740971500000003	0.0012740971500000003
E,40L	0.0083333333	0.00901525655	-0.0006819232499999991	0.0006819232499999991
E,40M	0.0023825292	0.0028902868	-0.0005077575999999999	0.0005077575999999999
E,40N	0.0044549815	0.006159960400000001	-0.001704978900000001	0.001704978900000001
E,40P	0.0041055718	0.005469584750000001	-0.001364012950000001	0.001364012950000001
E,40Q	0.0034637216500000003	0.005967373850000001	-0.0025036522000000004	0.0025036522000000004
E,40R	0.0047091413000000006	0.0071014322000000005	-0.0023922909	0.0023922909
E,40S	0.0069306931	0.01048499105	-0.0035542979499999993	0.0035542979499999993
E,40T	0.005309734500000001	0.00669599215	-0.0013862576499999993	0.0013862576499999993
E,40V	0.0059955962	0.0066562424	-0.0006606462	0.0006606462
E,40W	0.000955414	0.0008393667	0.00011604729999999998	0.00011604729999999998
E,40Y	0.0029444758	0.0028301887	0.00011428709999999984	0.00011428709999999984
E,60E	0.0024390244000000003	0.0036119028000000004	-0.0011728784000000002	0.0011728784000000002
E,60F	0.00423018825	0.004162654450000001	6.753379999999923e-05	6.753379999999923e-05
E,60G	0.0045945946	0.0063607789	-0.0017661843000000002	0.0017661843000000002
E,60H	0.0018987342	0.0024753809	-0.0005766466999999999	0.0005766466999999999
E,60I	0.0055555556	0.0057946683	-0.00023911269999999946	0.00023911269999999946
E,60K	0.0051851852	0.00682987535	-0.0016446901500000001	0.0016446901500000001
E,60L	0.00764928375	0.00801088125	-0.00036159750000000056	0.00036159750000000056
E,60M	0.0022185652500000003	0.00304309045	-0.0008245251999999996	0.0008245251999999996
E,60N	0.00412567625	0.00576704545	-0.0016413692000000002	0.0016413692000000002
E,60P	0.0037931034	0.0055594018000000005	-0.0017662984000000005	0.0017662984000000005
E,60Q	0.0031578947000000003	0.0056167327999999996	-0.0024588380999999992	0.0024588380999999992
E,60R	0.004299381850000001	0.0069068069000000005	-0.00260742505	0.00260742505
E,60S	0.0064423077	0.01035254105	-0.00391023335	0.00391023335
E,60T	0.0049399394	0.0061393719	-0.0011994325	0.0011994325
E,60V	0.0055000000000000005	0.0065919117	-0.001091911699999999	0.001091911699999999
E,60W	0.0008714597	0.0007105454500000001	0.00016091424999999993	0.00016091424999999993
E,60Y	0.0027343750000000003	0.00282334065	-8.896564999999988e-05	8.896564999999988e-05
F,0F	0.0021442050500000004	0.001322601	0.0008216040500000003	0.0008216040500000003
F,0G	0.0045977011000000005	0.00379354775	0.0008041533500000005	0.0008041533500000005
F,0H	0.0019203073	0.0014855941999999999	0.00043471310000000023	0.00043471310000000023
F,0I	0.005455129	0.0032690027	0.0021861263000000006	0.0021861263000000006
F,0K	0.00501988265	0.0037289053	0.00129097735	0.00129097735
F,0L	0.007820567149999999	0.004808016050000001	0.0030125510999999983	0.0030125510999999983
F,0M	0.00224104585	0.00175384165	0.00048720420000000026	0.00048720420000000026
F,0N	0.0040858123	0.0036325160000000006	0.0004532962999999994	0.0004532962999999994
F,0P	0.0038327526000000002	0.00327744265	0.00055530995	0.00055530995
F,0Q	0.0031249999999999997	0.00298740125	0.00013759874999999967	0.00013759874999999967
F,0R	0.00420752025	0.0039098925	0.00029762775000000043	0.00029762775000000043
F,0S	0.006607142900000001	0.00574249735	0.0008646455500000002	0.0008646455500000002
F,0T	0.0049618321	0.0034080631000000003	0.0015537689999999995	0.0015537689999999995
F,0V	0.0056266683	0.00354191755	0.0020847507500000003	0.0020847507500000003
F,0W	0.0009828010000000002	0.00038593485	0.0005968661500000002	0.0005968661500000002
F,0Y	0.0029545455	0.0017810111500000001	0.0011735343499999999	0.0011735343499999999
F,20F	0.0020562771	0.0013743126000000001	0.0006819644999999999	0.0006819644999999999
F,20G	0.00447300225	0.003724715	0.0007482872500000001	0.0007482872500000001
F,20H	0.0018690057	0.0015624999999999999	0.0003065057000000001	0.0003065057000000001
F,20I	0.0053378102	0.00306257455	0.00227523565	0.00227523565
F,20K	0.0051610174000000005	0.00403783135	0.0011231860500000006	0.0011231860500000006
F,20L	0.00753761335	0.0052914769	0.00224613645	0.00224613645
F,20M	0.0022388060000000003	0.001646097	0.0005927090000000003	0.0005927090000000003
F,20N	0.0040540541	0.00342133415	0.00063271995	0.00063271995
F,20P	0.00379357065	0.0034439305	0.00034964014999999985	0.00034964014999999985
F,20Q	0.0031531532	0.0030759465	7.720670000000004e-05	7.720670000000004e-05
F,20R	0.0042857143	0.0041333587	0.00015235560000000006	0.00015235560000000006
F,20S	0.006488076000000001	0.0056236867	0.0008643893000000007	0.0008643893000000007
F,20T	0.0048879092	0.0037878788	0.0011000304000000002	0.0011000304000000002
F,20V	0.0055555556	0.00359628255	0.0019592730500000003	0.0019592730500000003
F,20W	0.000955414	0.0005541751000000001	0.0004012388999999999	0.0004012388999999999
F,20Y	0.0028975041	0.00184467135	0.00105283275	0.00105283275
F,40F	0.0018835616000000002	0.00132693075	0.0005566308500000001	0.0005566308500000001
F,40G	0.0041875047000000006	0.0038907502999999998	0.00029675440000000077	0.00029675440000000077
F,40H	0.0017523364	0.0014099728	0.00034236360000000003	0.00034236360000000003
F,40I	0.00491985595	0.0031396023500000004	0.0017802536	0.0017802536
F,40K	0.004784689	0.004011355750000001	0.0007733332499999992	0.0007733332499999992
F,40L	0.0070037726	0.0050633366	0.0019404360000000002	0.0019404360000000002
F,40M	0.0021024529	0.00151163605	0.0005908168500000002	0.0005908168500000002
F,40N	0.0037336246000000003	0.00331242065	0.0004212039500000003	0.0004212039500000003
F,40P	0.00355861155	0.00338262765	0.0001759839000000001	0.0001759839000000001
F,40Q	0.0029166667000000003	0.0031809534000000004	-0.0002642867000000001	0.0002642867000000001
F,40R	0.00393283825	0.00375762045	0.00017521779999999992	0.00017521779999999992
F,40S	0.0060975610000000005	0.0056140835	0.0004834775000000001	0.0004834775000000001
F,40T	0.0045317221	0.00353838505	0.0009933370499999998	0.0009933370499999998
F,40V	0.0051401869000000005	0.0035179364000000003	0.0016222505000000002	0.0016222505000000002
F,40W	0.0008823529000000001	0.00038838140000000006	0.0004939715	0.0004939715
F,40Y	0.0026680356000000002	0.0017855693500000002	0.00088246625	0.00088246625
F,60F	0.0017299379	0.00133351965	0.00039641825000000003	0.00039641825000000003
F,60G	0.0038775608000000002	0.0036554619000000003	0.00022209889999999987	0.00022209889999999987
F,60H	0.0016095437	0.0014708997000000001	0.00013864399999999983	0.00013864399999999983
F,60I	0.00457464795	0.00290736075	0.0016672872	0.0016672872
F,60K	0.00442649665	0.00361193455	0.0008145621	0.0008145621
F,60L	0.0065552168	0.004783881550000001	0.0017713352499999996	0.0017713352499999996
F,60M	0.0019280206000000001	0.0014685044	0.00045951620000000016	0.00045951620000000016
F,60N	0.0034722222	0.0030303985	0.0004418237000000003	0.0004418237000000003
F,60P	0.0033132530000000004	0.0032649153	4.833770000000053e-05	4.833770000000053e-05
F,60Q	0.0027192270000000003	0.0029248563500000003	-0.00020562935000000004	0.00020562935000000004
F,60R	0.003672781	0.0038151766	-0.00014239560000000023	0.00014239560000000023
F,60S	0.005673149650000001	0.005115676350000001	0.0005574732999999998	0.0005574732999999998
F,60T	0.00424411825	0.00346426155	0.0007798566999999996	0.0007798566999999996
F,60V	0.00476483735	0.0035614131	0.0012034242500000005	0.0012034242500000005
F,60W	0.00080456345	0.00036631405	0.00043824940000000007	0.00043824940000000007
F,60Y	0.0024390244000000003	0.00177763485	0.0006613895500000003	0.0006613895500000003
G,0G	0.0023689718	0.0028750717	-0.0005060999000000002	0.0005060999000000002
G,0H	0.0019175282	0.00238687985	-0.0004693516499999998	0.0004693516499999998
G,0I	0.00580516495	0.00501421375	0.0007909512000000007	0.0007909512000000007
G,0K	0.00517922425	0.00559219425	-0.0004129699999999995	0.0004129699999999995
G,0L	0.00799140685	0.0073361674	0.0006552394500000001	0.0006552394500000001
G,0M	0.0022926970500000005	0.0024980071500000003	-0.00020531009999999981	0.00020531009999999981
G,0N	0.0041146017	0.00520011875	-0.00108551705	0.00108551705
G,0P	0.0038799536500000002	0.0053414556	-0.0014615019500000001	0.0014615019500000001
G,0Q	0.0031657356	0.0045045696	-0.0013388340000000001	0.0013388340000000001
G,0R	0.0043749999999999995	0.0060038235	-0.0016288235000000003	0.0016288235000000003
G,0S	0.00679053445	0.0087815992	-0.0019910647500000003	0.0019910647500000003
G,0T	0.0050662281	0.00530317215	-0.00023694405000000002	0.00023694405000000002
G,0V	0.0059106368500000004	0.005564155500000001	0.0003464813499999995	0.0003464813499999995
G,0W	0.0009661836	0.0006051879	0.00036099570000000004	0.00036099570000000004
G,0Y	0.0030612245	0.0029290014	0.00013222310000000036	0.00013222310000000036
G,20G	0.00222618625	0.00262125845	-0.00039507219999999985	0.00039507219999999985
G,20H	0.0019370460000000002	0.0024817976	-0.0005447516	0.0005447516
G,20I	0.0057401267499999995	0.0046262414	0.0011138853499999997	0.0011138853499999997
G,20K	0.00529487635	0.006312506250000001	-0.0010176299000000007	0.0010176299000000007
G,20L	0.0079029807	0.0078353568	6.762389999999917e-05	6.762389999999917e-05
G,20M	0.00230142125	0.0026063868	-0.0003049655499999999	0.0003049655499999999
G,20N	0.0041331172	0.0047897802	-0.000656663	0.000656663
G,20P	0.0039020865500000003	0.005718825350000001	-0.0018167388000000003	0.0018167388000000003
G,20Q	0.0032467532000000003	0.0047047367	-0.0014579834999999997	0.0014579834999999997
G,20R	0.0043577982000000005	0.00656547905	-0.0022076808499999993	0.0022076808499999993
G,20S	0.0066964286	0.00878923765	-0.00209280905	0.00209280905
G,20T	0.00503120315	0.00574881125	-0.0007176081000000003	0.0007176081000000003
G,20V	0.005744733450000001	0.0057294181000000005	1.5315350000000456e-05	1.5315350000000456e-05
G,20W	0.0009302326	0.0007145027	0.0002157299	0.0002157299
G,20Y	0.00299057185	0.0028748874	0.00011568444999999995	0.00011568444999999995
G,40G	0.00203524085	0.0026457753	-0.0006105344500000002	0.0006105344500000002
G,40H	0.0017676768	0.002291731	-0.0005240542	0.0005240542
G,40I	0.00535933125	0.0044598656	0.0008994656500000003	0.0008994656500000003
G,40K	0.0049498668	0.0056970417499999995	-0.0007471749499999994	0.0007471749499999994
G,40L	0.007458273350000001	0.0074330606	2.5212750000000624e-05	2.5212750000000624e-05
G,40M	0.0021505376	0.0025647840500000003	-0.00041424645000000043	0.00041424645000000043
G,40N	0.00382967245	0.00503920605	-0.0012095335999999998	0.0012095335999999998
G,40P	0.00362681775	0.0057550685	-0.00212825075	0.00212825075
G,40Q	0.0030259366	0.0050029123000000005	-0.0019769757000000004	0.0019769757000000004
G,40R	0.0040634048	0.0058331298	-0.0017697249999999998	0.0017697249999999998
G,40S	0.00627615245	0.00814245185	-0.0018662993999999994	0.0018662993999999994
G,40T	0.0046969697	0.0056950544999999995	-0.0009980847999999992	0.0009980847999999992
G,40V	0.0053191489	0.00543897985	-0.00011983095000000013	0.00011983095000000013
G,40W	0.00088661215	0.00066855875	0.00021805339999999998	0.00021805339999999998
G,40Y	0.0027681661	0.0026932722	7.48938999999998e-05	7.48938999999998e-05
G,60G	0.0018518519000000002	0.0024503673	-0.0005985153999999997	0.0005985153999999997
G,60H	0.00162916345	0.00222352815	-0.0005943647	0.0005943647
G,60I	0.0049707602	0.00446598315	0.0005047770500000003	0.0005047770500000003
G,60K	0.004545454500000001	0.00603785875	-0.0014924042499999991	0.0014924042499999991
G,60L	0.00690070425	0.0075031049	-0.0006024006499999995	0.0006024006499999995
G,60M	0.00201195335	0.0023165861000000003	-0.00030463275000000047	0.00030463275000000047
G,60N	0.0035610422500000002	0.00483481855	-0.0012737762999999996	0.0012737762999999996
G,60P	0.0033639144	0.00563874165	-0.00227482725	0.00227482725
G,60Q	0.0027667984	0.0047168917	-0.0019500932999999996	0.0019500932999999996
G,60R	0.0036764706	0.00586381565	-0.0021873450499999996	0.0021873450499999996
G,60S	0.0057971014	0.008191052899999999	-0.002393951499999999	0.002393951499999999
G,60T	0.004338044100000001	0.005786526	-0.0014484818999999996	0.0014484818999999996
G,60V	0.0048951049	0.0054240435	-0.0005289385999999998	0.0005289385999999998
G,60W	0.0007882883	0.00066026525	0.00012802305000000002	0.00012802305000000002
G,60Y	0.0025470335000000004	0.0027787028000000004	-0.0002316693	0.0002316693
H,0H	0.00038486225	0.00042090525000000004	-3.6043000000000034e-05	3.6043000000000034e-05
H,0I	0.0024916944	0.00196566525	0.0005260291500000002	0.0005260291500000002
H,0K	0.0022072794500000003	0.0021798373	2.7442150000000186e-05	2.7442150000000186e-05
H,0L	0.0034797149499999997	0.00337166915	0.0001080457999999996	0.0001080457999999996
H,0M	0.0009538552	0.0010486714	-9.481620000000002e-05	9.481620000000002e-05
H,0N	0.0017713853500000002	0.0019499031000000003	-0.00017851775000000004	0.00017851775000000004
H,0P	0.0016233766000000001	0.0020332532	-0.0004098766	0.0004098766
H,0Q	0.0013768582	0.0020604668500000005	-0.0006836086500000005	0.0006836086500000005
H,0R	0.00191844725	0.0023532233000000003	-0.00043477605000000023	0.00043477605000000023
H,0S	0.0028256492500000003	0.0032788174499999998	-0.0004531681999999995	0.0004531681999999995
H,0T	0.0021279785	0.0019851345	0.00014284400000000004	0.00014284400000000004
H,0V	0.0024582866500000005	0.0021369933	0.0003212933500000006	0.0003212933500000006
H,0W	0.0003807107	0.00023393385	0.00014677685	0.00014677685
H,0Y	0.00128907195	0.0011728016	0.00011627035000000003	0.00011627035000000003
H,20H	0.0003584229	0.000444002	-8.55791e-05	8.55791e-05
H,20I	0.0024886878	0.00206166435	0.00042702345000000027	0.00042702345000000027
H,20K	0.0022463500000000003	0.00248809525	-0.00024174524999999968	0.00024174524999999968
H,20L	0.0034574468	0.0031968012	0.0002606456000000001	0.0002606456000000001
H,20M	0.0009756098000000001	0.0009022577000000001	7.335209999999998e-05	7.335209999999998e-05
H,20N	0.001744186	0.0020612077	-0.00031702170000000003	0.00031702170000000003
H,20P	0.0015968064	0.00192352105	-0.0003267146500000001	0.0003267146500000001
H,20Q	0.0013477954	0.00198991525	-0.0006421198499999999	0.0006421198499999999
H,20R	0.0018372703	0.0024839056	-0.0006466352999999999	0.0006466352999999999
H,20S	0.00280314305	0.0031335057	-0.0003303626500000003	0.0003303626500000003
H,20T	0.0021212121	0.00222591155	-0.00010469945000000013	0.00010469945000000013
H,20V	0.0024530506000000002	0.00218833775	0.00026471285000000035	0.00026471285000000035
H,20W	0.0003896104	0.0001997808	0.00018982960000000002	0.00018982960000000002
H,20Y	0.0012618297000000001	0.0011404766	0.00012135310000000008	0.00012135310000000008
H,40H	0.0003275109	0.00041867040000000003	-9.115950000000001e-05	9.115950000000001e-05
H,40I	0.0022771337500000002	0.00189122215	0.00038591160000000027	0.00038591160000000027
H,40K	0.0020833333000000002	0.00241603775	-0.0003327044499999996	0.0003327044499999996
H,40L	0.00320805165	0.00286687495	0.00034117670000000013	0.00034117670000000013
H,40M	0.00090479135	0.0008822247500000001	2.2566599999999893e-05	2.2566599999999893e-05
H,40N	0.0016260163	0.00202658095	-0.0004005646500000002	0.0004005646500000002
H,40P	0.0014957265000000001	0.00183339115	-0.0003376646499999999	0.0003376646499999999
H,40Q	0.0012606868999999999	0.0017521426500000002	-0.0004914557500000003	0.0004914557500000003
H,40R	0.00170690085	0.0022133854	-0.0005064845500000002	0.0005064845500000002
H,40S	0.0026086957	0.00316082695	-0.0005521312499999998	0.0005521312499999998
H,40T	0.002	0.00206166435	-6.16643499999998e-05	6.16643499999998e-05
H,40V	0.0022727273	0.0021144847	0.00015824260000000005	0.00015824260000000005
H,40W	0.00034013610000000003	0.0002089074	0.00013122870000000002	0.00013122870000000002
H,40Y	0.00116612925	0.0011081179500000002	5.801129999999984e-05	5.801129999999984e-05
H,60H	0.000295858	0.00039555975	-9.970174999999998e-05	9.970174999999998e-05
H,60I	0.0021276596000000003	0.0020208744	0.00010678520000000037	0.00010678520000000037
H,60K	0.0019125683	0.0020915874	-0.00017901909999999991	0.00017901909999999991
H,60L	0.0029411765	0.00292909185	1.2084649999999884e-05	1.2084649999999884e-05
H,60M	0.0008403361	0.0008849755500000001	-4.463945000000001e-05	4.463945000000001e-05
H,60N	0.001477641	0.0018964496	-0.0004188085999999999	0.0004188085999999999
H,60P	0.0013803681000000001	0.0016411294500000002	-0.0002607613500000001	0.0002607613500000001
H,60Q	0.0011695906	0.00175560175	-0.0005860111499999998	0.0005860111499999998
H,60R	0.0015624999999999999	0.0021050223	-0.0005425223	0.0005425223
H,60S	0.00241192815	0.0030998212	-0.00068789305	0.00068789305
H,60T	0.0018319788500000002	0.0021021279000000004	-0.00027014905000000014	0.00027014905000000014
H,60V	0.0021035599	0.00199002115	0.00011353874999999987	0.00011353874999999987
H,60W	0.00032537960000000003	0.00021079795	0.00011458165000000002	0.00011458165000000002
H,60Y	0.00105724215	0.0009141651	0.00014307704999999993	0.00014307704999999993
I,0I	0.0035294118	0.00214232535	0.00138708645	0.00138708645
I,0K	0.0067557646	0.0055759156	0.0011798490000000002	0.0011798490000000002
I,0L	0.0102149773	0.0076431963	0.0025717810000000004	0.0025717810000000004
I,0M	0.00289602415	0.00226021965	0.0006358045	0.0006358045
I,0N	0.0052550162000000004	0.00469858415	0.0005564320500000006	0.0005564320500000006
I,0P	0.0049561076499999995	0.0043398703000000005	0.000616237349999999	0.000616237349999999
I,0Q	0.00412789945	0.0043234501	-0.00019555065000000007	0.00019555065000000007
I,0R	0.0055555556	0.00529180965	0.00026374595000000067	0.00026374595000000067
I,0S	0.008517034100000001	0.007315253000000001	0.0012017811000000003	0.0012017811000000003
I,0T	0.00643498	0.00517642875	0.00125855125	0.00125855125
I,0V	0.0073985103	0.0050599337	0.0023385766000000004	0.0023385766000000004
I,0W	0.00121086325	0.000574679	0.00063618425	0.00063618425
I,0Y	0.00368570055	0.00225317535	0.0014325252	0.0014325252
I,20I	0.0034526180999999998	0.0022460605	0.0012065575999999998	0.0012065575999999998
I,20K	0.0067901235	0.00534684445	0.0014432790500000002	0.0014432790500000002
I,20L	0.01	0.0075711345	0.0024288655000000003	0.0024288655000000003
I,20M	0.0029186183	0.00234645765	0.00057216065	0.00057216065
I,20N	0.0051928783	0.00466011875	0.0005327595500000002	0.0005327595500000002
I,20P	0.0048780488000000006	0.00445782305	0.00042022575000000024	0.00042022575000000024
I,20Q	0.0041176471	0.0044654569	-0.0003478098000000004	0.0003478098000000004
I,20R	0.0055555556	0.00541508	0.00014047560000000035	0.00014047560000000035
I,20S	0.00842582325	0.0076426559	0.0007831673500000007	0.0007831673500000007
I,20T	0.0063739377	0.0048577789	0.0015161588000000004	0.0015161588000000004
I,20V	0.0073376516	0.0052630987	0.0020745529	0.0020745529
I,20W	0.0012084592000000001	0.00050114405	0.0007073151500000001	0.0007073151500000001
I,20Y	0.00364994485	0.0021845479	0.00146539695	0.00146539695
I,40I	0.0031982327000000003	0.00216061155	0.0010376211500000001	0.0010376211500000001
I,40K	0.00625	0.00531362875	0.00093637125	0.00093637125
I,40L	0.009259259300000001	0.0073875942	0.0018716651000000011	0.0018716651000000011
I,40M	0.0027522936	0.00219208665	0.0005602069499999998	0.0005602069499999998
I,40N	0.0048469388000000006	0.00435375865	0.0004931801500000004	0.0004931801500000004
I,40P	0.00458622675	0.00435244675	0.00023378000000000027	0.00023378000000000027
I,40Q	0.0038383838	0.00419447475	-0.00035609094999999955	0.00035609094999999955
I,40R	0.00515816165	0.00494496465	0.00021319700000000004	0.00021319700000000004
I,40S	0.0079029807	0.007266730900000001	0.0006362497999999987	0.0006362497999999987
I,40T	0.005922708150000001	0.0051702854	0.0007524227500000005	0.0007524227500000005
I,40V	0.00680416895	0.0047030479	0.00210112105	0.00210112105
I,40W	0.0011385199	0.0005372794	0.0006012405	0.0006012405
I,40Y	0.0034111311	0.0021774579	0.0012336731999999999	0.0012336731999999999
I,60I	0.0029601786	0.00203361305	0.0009265655500000003	0.0009265655500000003
I,60K	0.0058724832000000005	0.00493704715	0.0009354360500000002	0.0009354360500000002
I,60L	0.0086206897	0.007089600850000001	0.001531088849999999	0.001531088849999999
I,60M	0.00253000745	0.0020923541	0.00043765335	0.00043765335
I,60N	0.0045415036	0.004017625	0.0005238785999999995	0.0005238785999999995
I,60P	0.0042709097000000005	0.0040493406	0.00022156910000000092	0.00022156910000000092
I,60Q	0.00353953825	0.00417311665	-0.0006335784000000002	0.0006335784000000002
I,60R	0.00479025805	0.0050964659	-0.00030620785000000025	0.00030620785000000025
I,60S	0.00736500505	0.0071193924000000006	0.0002456126499999992	0.0002456126499999992
I,60T	0.0055299539000000005	0.00478364775	0.0007463061500000007	0.0007463061500000007
I,60V	0.00630312295	0.004704262250000001	0.0015988606999999995	0.0015988606999999995
I,60W	0.0010540184	0.0004946999	0.0005593185	0.0005593185
I,60Y	0.0031387708	0.0020945657000000003	0.0010442051	0.0010442051
K,0K	0.0033129412000000003	0.00331045905	2.4821500000000996e-06	2.4821500000000996e-06
K,0L	0.009388200700000002	0.0085644478	0.0008237529000000021	0.0008237529000000021
K,0M	0.0026838803	0.0026723558500000005	1.1524449999999672e-05	1.1524449999999672e-05
K,0N	0.00493701515	0.00524913245	-0.0003121173000000003	0.0003121173000000003
K,0P	0.0043360766000000005	0.0044285658	-9.248919999999949e-05	9.248919999999949e-05
K,0Q	0.0038222334500000003	0.005140873000000001	-0.0013186395500000003	0.0013186395500000003
K,0R	0.00529148805	0.0060991153	-0.0008076272499999999	0.0008076272499999999
K,0S	0.0076704545	0.008567353199999999	-0.0008968986999999991	0.0008968986999999991
K,0T	0.0059027778	0.0060861513	-0.0001833735000000003	0.0001833735000000003
K,0V	0.0067036903000000005	0.00631284985	0.00039084045000000074	0.00039084045000000074
K,0W	0.0010810811	0.0007611860500000001	0.00031989504999999996	0.00031989504999999996
K,0Y	0.0033132530000000004	0.00244672995	0.0008665230500000004	0.0008665230500000004
K,20K	0.00299376975	0.0034198834	-0.0004261136500000001	0.0004261136500000001
K,20L	0.0093122007	0.008317179000000001	0.0009950216999999994	0.0009950216999999994
K,20M	0.00265625	0.00266533875	-9.088750000000017e-06	9.088750000000017e-06
K,20N	0.0048076923	0.0055265587	-0.0007188663999999996	0.0007188663999999996
K,20P	0.004354596550000001	0.0049491286	-0.000594532049999999	0.000594532049999999
K,20Q	0.00373798825	0.00519624825	-0.0014582600000000003	0.0014582600000000003
K,20R	0.005051307200000001	0.006449866	-0.0013985587999999997	0.0013985587999999997
K,20S	0.00767365895	0.0093943179	-0.0017206589500000005	0.0017206589500000005
K,20T	0.00588885565	0.0061456513	-0.00025679564999999977	0.00025679564999999977
K,20V	0.0066912237	0.00615886655	0.0005323571500000001	0.0005323571500000001
K,20W	0.0010989011	0.0006841576000000001	0.0004147434999999999	0.0004147434999999999
K,20Y	0.00336679345	0.0024135648000000003	0.0009532286499999995	0.0009532286499999995
K,40K	0.0026982055	0.0030573972	-0.00035919169999999983	0.00035919169999999983
K,40L	0.0086462249	0.0076414767	0.0010047482000000007	0.0010047482000000007
K,40M	0.0024886878	0.00258352	-9.483220000000006e-05	9.483220000000006e-05
K,40N	0.0045284332	0.0055961025	-0.0010676693	0.0010676693
K,40P	0.0041666667	0.0044319684500000005	-0.0002653017500000004	0.0002653017500000004
K,40Q	0.0034843206	0.0054544526000000005	-0.0019701320000000003	0.0019701320000000003
K,40R	0.0046982841	0.006361901100000001	-0.001663617000000001	0.001663617000000001
K,40S	0.0071305252000000005	0.00897515785	-0.0018446326499999997	0.0018446326499999997
K,40T	0.005432511900000001	0.005812744600000001	-0.0003802327000000001	0.0003802327000000001
K,40V	0.0061397525500000005	0.005964599	0.00017515355000000035	0.00017515355000000035
K,40W	0.0010091427	0.0006586461	0.00035049660000000004	0.00035049660000000004
K,40Y	0.00316019165	0.00243541245	0.0007247792000000001	0.0007247792000000001
K,60K	0.0025	0.00254044055	-4.0440550000000065e-05	4.0440550000000065e-05
K,60L	0.0080106928	0.0074628713	0.0005478215000000002	0.0005478215000000002
K,60M	0.0023210518500000003	0.00248482885	-0.00016377699999999993	0.00016377699999999993
K,60N	0.0041412217	0.005219988	-0.0010787662999999998	0.0010787662999999998
K,60P	0.0038300625	0.004861251150000001	-0.0010311886500000006	0.0010311886500000006
K,60Q	0.0032357700500000005	0.0046747231	-0.0014389530499999996	0.0014389530499999996
K,60R	0.0043316832	0.00606261495	-0.0017309317499999994	0.0017309317499999994
K,60S	0.0066170312500000005	0.008490371699999999	-0.0018733404499999984	0.0018733404499999984
K,60T	0.0050770929	0.0060531037	-0.0009760107999999997	0.0009760107999999997
K,60V	0.0057113148499999995	0.00551033655	0.00020097829999999976	0.00020097829999999976
K,60W	0.0009043928	0.0006771138000000001	0.00022727899999999994	0.00022727899999999994
K,60Y	0.0028614458	0.0022173957000000003	0.0006440500999999998	0.0006440500999999998
L,0L	0.007296650700000001	0.00552625805	0.0017703926500000008	0.0017703926500000008
L,0M	0.0041479821	0.00353592295	0.0006120591500000001	0.0006120591500000001
L,0N	0.0073026755	0.007281531250000001	2.114424999999972e-05	2.114424999999972e-05
L,0P	0.0067357513	0.0065954699	0.00014028140000000005	0.00014028140000000005
L,0Q	0.0057692308000000005	0.00645752005	-0.0006882892499999998	0.0006882892499999998
L,0R	0.0076923077000000005	0.00792515375	-0.0002328460499999999	0.0002328460499999999
L,0S	0.012	0.01211977185	-0.00011977185000000036	0.00011977185000000036
L,0T	0.0089686099	0.0078221408	0.0011464691000000003	0.0011464691000000003
L,0V	0.0103280472	0.00816486945	0.00216317775	0.00216317775
L,0W	0.0017241379	0.00089890115	0.0008252367500000001	0.0008252367500000001
L,0Y	0.0051728808	0.00312713455	0.0020457462499999996	0.0020457462499999996
L,20L	0.007042253500000001	0.00615852835	0.0008837251500000004	0.0008837251500000004
L,20M	0.0041666667	0.0037203410000000003	0.0004463256999999998	0.0004463256999999998
L,20N	0.0072864322	0.00747048155	-0.00018404934999999983	0.00018404934999999983
L,20P	0.00673507625	0.00673997765	-4.9014e-06	4.9014e-06
L,20Q	0.0056661384	0.0068270197	-0.0011608812999999996	0.0011608812999999996
L,20R	0.0076612903	0.007988743650000001	-0.0003274533500000013	0.0003274533500000013
L,20S	0.01179941	0.0127352168	-0.0009358068000000011	0.0009358068000000011
L,20T	0.008989037	0.0079618528	0.0010271841999999996	0.0010271841999999996
L,20V	0.01012354295	0.00847799895	0.0016455440000000005	0.0016455440000000005
L,20W	0.0017250979	0.0009952716	0.0007298262999999999	0.0007298262999999999
L,20Y	0.0051886792	0.00348659575	0.00170208345	0.00170208345
L,40L	0.006526695900000001	0.005756474750000001	0.00077022115	0.00077022115
L,40M	0.0038941893000000003	0.0032733562	0.0006208331000000004	0.0006208331000000004
L,40N	0.006790557900000001	0.00714902955	-0.0003584716499999991	0.0003584716499999991
L,40P	0.0063186813	0.00653244215	-0.00021376084999999954	0.00021376084999999954
L,40Q	0.005258119550000001	0.00633507105	-0.0010769514999999993	0.0010769514999999993
L,40R	0.0071012695	0.0078384291	-0.0007371596000000005	0.0007371596000000005
L,40S	0.01105111335	0.0118072009	-0.0007560875499999994	0.0007560875499999994
L,40T	0.0083333333	0.0074285714	0.0009047619000000003	0.0009047619000000003
L,40V	0.0095117241	0.00786121955	0.001650504550000001	0.001650504550000001
L,40W	0.0016233766000000001	0.0008655582500000001	0.0007578183500000001	0.0007578183500000001
L,40Y	0.0048378616999999995	0.0030031113	0.0018347503999999997	0.0018347503999999997
L,60L	0.00600653655	0.0054715300000000005	0.0005350065499999997	0.0005350065499999997
L,60M	0.0036199095000000003	0.003329645	0.0002902645000000003	0.0002902645000000003
L,60N	0.0062962963	0.006687051350000001	-0.00039075505000000024	0.00039075505000000024
L,60P	0.0058441558000000005	0.00618191555	-0.0003377597499999996	0.0003377597499999996
L,60Q	0.00484819675	0.006345214950000001	-0.0014970182000000002	0.0014970182000000002
L,60R	0.0065989848	0.007494939250000001	-0.0008959544500000008	0.0008959544500000008
L,60S	0.010298422550000002	0.0117984953	-0.0015000727499999977	0.0015000727499999977
L,60T	0.0077747989	0.0076458571	0.00012894179999999988	0.00012894179999999988
L,60V	0.0088495575	0.008330276250000001	0.0005192812499999998	0.0005192812499999998
L,60W	0.0014604773	0.0008359176	0.0006245597	0.0006245597
L,60Y	0.00446326415	0.00297634605	0.0014869180999999999	0.0014869180999999999
M,0M	0.0005420054	0.0005565042	-1.4498799999999997e-05	1.4498799999999997e-05
M,0N	0.00209311515	0.0023384282	-0.0002453130500000003	0.0002453130500000003
M,0P	0.0019144973500000001	0.0021138733999999998	-0.0001993760499999996	0.0001993760499999996
M,0Q	0.0016552377000000002	0.0021090458	-0.0004538081	0.0004538081
M,0R	0.0022312002	0.0025227150500000003	-0.00029151485000000017	0.00029151485000000017
M,0S	0.0034525332	0.00363001315	-0.00017747995000000003	0.00017747995000000003
M,0T	0.0025641026	0.0025095057000000002	5.4596899999999945e-05	5.4596899999999945e-05
M,0V	0.0029023075	0.0023734513	0.0005288561999999999	0.0005288561999999999
M,0W	0.00046846245000000005	0.00034379319999999997	0.00012466925000000008	0.00012466925000000008
M,0Y	0.0014705882	0.00118641685	0.00028417134999999985	0.00028417134999999985
M,20M	0.0005353319	0.0005665768	-3.124490000000002e-05	3.124490000000002e-05
M,20N	0.0021030271	0.0023578814999999998	-0.0002548543999999998	0.0002548543999999998
M,20P	0.0019444444000000002	0.0022032794	-0.0002588349999999998	0.0002588349999999998
M,20Q	0.0016231257000000002	0.0021312332499999996	-0.0005081075499999994	0.0005081075499999994
M,20R	0.00222377095	0.00267553115	-0.0004517601999999999	0.0004517601999999999
M,20S	0.00344332	0.0038170163	-0.00037369629999999985	0.00037369629999999985
M,20T	0.00258184065	0.0026313224000000003	-4.948175000000013e-05	4.948175000000013e-05
M,20V	0.0029300567	0.00223930485	0.0006907518499999999	0.0006907518499999999
M,20W	0.0004662005	0.00030829010000000005	0.00015791039999999996	0.00015791039999999996
M,20Y	0.0015151515000000001	0.0010758072	0.00043934430000000003	0.00043934430000000003
M,40M	0.0005161689000000001	0.00052973175	-1.3562849999999914e-05	1.3562849999999914e-05
M,40N	0.0019644233	0.0023036524	-0.00033922909999999995	0.00033922909999999995
M,40P	0.0018393085000000002	0.0023794067	-0.0005400981999999998	0.0005400981999999998
M,40Q	0.0015306122	0.0021468846	-0.0006162724000000001	0.0006162724000000001
M,40R	0.0020618557000000003	0.0025216247	-0.00045976899999999963	0.00045976899999999963
M,40S	0.0032347799	0.0037462026000000003	-0.0005114227000000003	0.0005114227000000003
M,40T	0.00241838945	0.002602386	-0.00018399655000000004	0.00018399655000000004
M,40V	0.0027488504	0.00228677665	0.00046207374999999995	0.00046207374999999995
M,40W	0.00044444440000000003	0.00027611365000000004	0.00016833075	0.00016833075
M,40Y	0.00140437485	0.0011275012	0.00027687364999999997	0.00027687364999999997
M,60M	0.000477707	0.0005051752499999999	-2.7468249999999925e-05	2.7468249999999925e-05
M,60N	0.0018450185	0.00230695235	-0.00046193384999999995	0.00046193384999999995
M,60P	0.0016891892	0.0020961118500000004	-0.0004069226500000003	0.0004069226500000003
M,60Q	0.0014084507000000001	0.0021321619000000003	-0.0007237112000000002	0.0007237112000000002
M,60R	0.0019150391500000002	0.0026022742	-0.0006872350499999998	0.0006872350499999998
M,60S	0.0030075188	0.0038053591	-0.0007978402999999998	0.0007978402999999998
M,60T	0.0022435897	0.0025703214500000003	-0.0003267317500000003	0.0003267317500000003
M,60V	0.00254283145	0.00219586705	0.0003469644000000001	0.0003469644000000001
M,60W	0.0004077195	0.0002793645	0.00012835500000000003	0.00012835500000000003
M,60Y	0.00129510805	0.001117548	0.00017756005000000002	0.00017756005000000002
N,0N	0.0018707483	0.0022640463	-0.00039329800000000004	0.00039329800000000004
N,0P	0.0035135135	0.00452489835	-0.0010113848499999998	0.0010113848499999998
N,0Q	0.0030188679	0.0047622112500000004	-0.0017433433500000004	0.0017433433500000004
N,0R	0.004049570000000001	0.0055344318000000005	-0.0014848618	0.0014848618
N,0S	0.0062289562	0.00776539395	-0.0015364377500000003	0.0015364377500000003
N,0T	0.0046478873	0.0050576580000000005	-0.0004097707000000001	0.0004097707000000001
N,0V	0.0052505967	0.0051060057	0.00014459100000000034	0.00014459100000000034
N,0W	0.0008695652000000001	0.0006318006000000001	0.0002377646	0.0002377646
N,0Y	0.0027254654	0.0022100931000000002	0.0005153722999999997	0.0005153722999999997
N,20N	0.0017978074000000001	0.0022207226	-0.0004229151999999997	0.0004229151999999997
N,20P	0.0034863513500000003	0.00446654505	-0.0009801937	0.0009801937
N,20Q	0.0029130036	0.00493096985	-0.0020179662500000002	0.0020179662500000002
N,20R	0.003970405749999999	0.0056845147000000006	-0.0017141089500000012	0.0017141089500000012
N,20S	0.00610202855	0.007909982749999999	-0.0018079541999999988	0.0018079541999999988
N,20T	0.0045801527	0.005102788400000001	-0.0005226357000000003	0.0005226357000000003
N,20V	0.0052469136	0.0051389895	0.00010792410000000016	0.00010792410000000016
N,20W	0.0008445946	0.00063781345	0.00020678115	0.00020678115
N,20Y	0.00265439755	0.0023433082	0.00031108934999999997	0.00031108934999999997
N,40N	0.0016630864500000002	0.0021004165	-0.0004373300499999999	0.0004373300499999999
N,40P	0.0032407407	0.00446292465	-0.00122218395	0.00122218395
N,40Q	0.0027355623	0.0046372729	-0.0019017106000000002	0.0019017106000000002
N,40R	0.0037037037000000003	0.0055083306500000005	-0.0018046269500000003	0.0018046269500000003
N,40S	0.0057092654	0.007657009000000001	-0.0019477436000000011	0.0019477436000000011
N,40T	0.0042772861	0.00525342315	-0.00097613705	0.00097613705
N,40V	0.0048647871	0.0049811321499999995	-0.00011634504999999927	0.00011634504999999927
N,40W	0.0007936508000000001	0.0006352541000000001	0.00015839670000000001	0.00015839670000000001
N,40Y	0.0024703557000000003	0.0023856936500000004	8.46620499999999e-05	8.46620499999999e-05
N,60N	0.0015083706500000002	0.0021279496	-0.0006195789499999996	0.0006195789499999996
N,60P	0.00298941055	0.0044726921999999995	-0.0014832816499999995	0.0014832816499999995
N,60Q	0.0025154069000000003	0.0046585648	-0.0021431578999999996	0.0021431578999999996
N,60R	0.0034005038000000003	0.0054015481	-0.0020010443	0.0020010443
N,60S	0.00527120105	0.0069420622	-0.0016708611499999994	0.0016708611499999994
N,60T	0.0039556962	0.0050177305	-0.0010620343000000004	0.0010620343000000004
N,60V	0.0045258621	0.0049928775	-0.00046701540000000045	0.00046701540000000045
N,60W	0.0007263923000000001	0.00054328845	0.00018310385000000007	0.00018310385000000007
N,60Y	0.0022666667	0.0021380069000000003	0.00012865979999999956	0.00012865979999999956
P,0P	0.0017102163000000002	0.0026925620499999997	-0.0009823457499999995	0.0009823457499999995
P,0Q	0.0026934851000000003	0.0042214504	-0.0015279652999999997	0.0015279652999999997
P,0R	0.0036082474000000003	0.0051163474	-0.0015081	0.0015081
P,0S	0.005793821100000001	0.0078408918	-0.0020470706999999987	0.0020470706999999987
P,0T	0.0044701224	0.00529991255	-0.0008297901499999998	0.0008297901499999998
P,0V	0.0050050584999999995	0.005128815450000001	-0.00012375695000000145	0.00012375695000000145
P,0W	0.0007911392	0.0006417295999999999	0.00014940960000000007	0.00014940960000000007
P,0Y	0.0025510204	0.0022004051	0.00035061529999999997	0.00035061529999999997
P,20P	0.0015936255000000002	0.0023971923	-0.0008035667999999998	0.0008035667999999998
P,20Q	0.0026639344	0.00454601095	-0.0018820765500000003	0.0018820765500000003
P,20R	0.0036363636000000003	0.0052665049999999995	-0.0016301413999999992	0.0016301413999999992
P,20S	0.00567648325	0.007739120950000001	-0.0020626377000000006	0.0020626377000000006
P,20T	0.004329306600000001	0.00525345405	-0.0009241474499999992	0.0009241474499999992
P,20V	0.0049180328	0.00503608235	-0.00011804954999999982	0.00011804954999999982
P,20W	0.0007756235	0.00062724465	0.00014837884999999997	0.00014837884999999997
P,20Y	0.0025	0.00239677605	0.00010322395000000005	0.00010322395000000005
P,40P	0.0014204545	0.0023804366	-0.0009599820999999999	0.0009599820999999999
P,40Q	0.0025	0.00401481255	-0.00151481255	0.00151481255
P,40R	0.0034285714	0.0052596433	-0.0018310719	0.0018310719
P,40S	0.00517973155	0.0075323722	-0.0023526406499999996	0.0023526406499999996
P,40T	0.004	0.004597296250000001	-0.0005972962500000005	0.0005972962500000005
P,40V	0.00460297445	0.00471106235	-0.00010808789999999964	0.00010808789999999964
P,40W	0.0007380074000000001	0.00057586875	0.00016213865000000004	0.00016213865000000004
P,40Y	0.0023287671000000003	0.0022339357	9.483140000000022e-05	9.483140000000022e-05
P,60P	0.0013071895	0.0019430817500000002	-0.0006358922500000002	0.0006358922500000002
P,60Q	0.0023280474	0.0036547364500000004	-0.0013266890500000005	0.0013266890500000005
P,60R	0.0030988825500000003	0.0048327889	-0.0017339063499999998	0.0017339063499999998
P,60S	0.00481689475	0.00688552575	-0.0020686309999999996	0.0020686309999999996
P,60T	0.0037180198500000004	0.004538238450000001	-0.0008202186000000004	0.0008202186000000004
P,60V	0.0042553191	0.00472692035	-0.0004716012500000002	0.0004716012500000002
P,60W	0.0006793478	0.0005598262000000001	0.00011952159999999992	0.00011952159999999992
P,60Y	0.0021582734	0.0023360907	-0.00017781729999999992	0.00017781729999999992
Q,0Q	0.0011568123	0.0025429116000000003	-0.0013860993000000003	0.0013860993000000003
Q,0R	0.0032112632	0.005183849700000001	-0.0019725865000000007	0.0019725865000000007
Q,0S	0.00480287665	0.0073409054	-0.00253802875	0.00253802875
Q,0T	0.00363685715	0.00484758295	-0.0012107258	0.0012107258
Q,0V	0.0041007739	0.00473344475	-0.0006326708500000002	0.0006326708500000002
Q,0W	0.0006398537	0.0005444834500000001	9.537024999999998e-05	9.537024999999998e-05
Q,0Y	0.0020833333000000002	0.0022374934000000003	-0.0001541601	0.0001541601
Q,20Q	0.0010705000999999999	0.00214611455	-0.0010756144500000003	0.0010756144500000003
Q,20R	0.00308806065	0.005379148	-0.00229108735	0.00229108735
Q,20S	0.00469578205	0.007560624950000001	-0.002864842900000001	0.002864842900000001
Q,20T	0.0035714286	0.0050025079	-0.0014310792999999997	0.0014310792999999997
Q,20V	0.0040895659	0.00490069705	-0.0008111311499999999	0.0008111311499999999
Q,20W	0.0006554865	0.00059685465	5.8631850000000034e-05	5.8631850000000034e-05
Q,20Y	0.0020689655	0.0020817093	-1.2743799999999795e-05	1.2743799999999795e-05
Q,40Q	0.0009900990000000001	0.0019303949499999999	-0.0009402959499999997	0.0009402959499999997
Q,40R	0.0028455285	0.0048397491	-0.0019942206000000003	0.0019942206000000003
Q,40S	0.004398827	0.0069088988	-0.0025100718000000003	0.0025100718000000003
Q,40T	0.00334706815	0.00481524145	-0.0014681733000000002	0.0014681733000000002
Q,40V	0.0038461538	0.004648120800000001	-0.0008019670000000007	0.0008019670000000007
Q,40W	0.0006091377000000001	0.00052513785	8.399985000000004e-05	8.399985000000004e-05
Q,40Y	0.0019250516500000001	0.00210303125	-0.00017797959999999976	0.00017797959999999976
Q,60Q	0.0009174312000000001	0.00189595975	-0.00097852855	0.00097852855
Q,60R	0.0026315789	0.0051099997	-0.0024784208	0.0024784208
Q,60S	0.0040816327	0.0070840833	-0.0030024506000000005	0.0030024506000000005
Q,60T	0.00310692675	0.0046225071	-0.0015155803500000002	0.0015155803500000002
Q,60V	0.00353809865	0.004661575350000001	-0.0011234767000000007	0.0011234767000000007
Q,60W	0.0005540166	0.00052682415	2.7192450000000038e-05	2.7192450000000038e-05
Q,60Y	0.0017892644	0.0019903611	-0.00020109670000000002	0.00020109670000000002
R,0R	0.0022123894	0.00333627385	-0.0011238844499999998	0.0011238844499999998
R,0S	0.006372549000000001	0.0088040293	-0.0024314802999999994	0.0024314802999999994
R,0T	0.0047826087000000005	0.00569863265	-0.0009160239499999999	0.0009160239499999999
R,0V	0.0055147059	0.0055752841	-6.0578200000000436e-05	6.0578200000000436e-05
R,0W	0.0008751367499999999	0.0006042351000000001	0.00027090164999999983	0.00027090164999999983
R,0Y	0.0027925141	0.0028461752000000003	-5.3661100000000454e-05	5.3661100000000454e-05
R,20R	0.0019736842	0.00320499605	-0.0012313118500000002	0.0012313118500000002
R,20S	0.0062146893	0.009225650750000002	-0.003010961450000001	0.003010961450000001
R,20T	0.004773298300000001	0.005945932900000001	-0.0011726345999999999	0.0011726345999999999
R,20V	0.0054812834	0.0059858223000000006	-0.0005045389000000004	0.0005045389000000004
R,20W	0.00089987145	0.00066949345	0.00023037800000000005	0.00023037800000000005
R,20Y	0.0027896996000000003	0.0025340417500000004	0.0002556578499999999	0.0002556578499999999
R,40R	0.0017857143	0.003199444	-0.0014137297	0.0014137297
R,40S	0.005780081649999999	0.00856845165	-0.00278837	0.00278837
R,40T	0.0044530256	0.005800736000000001	-0.0013477104000000004	0.0013477104000000004
R,40V	0.0050898204	0.0058181233	-0.0007283029	0.0007283029
R,40W	0.0008130081000000001	0.00067392085	0.00013908725000000006	0.00013908725000000006
R,40Y	0.00263628375	0.002702441	-6.615724999999972e-05	6.615724999999972e-05
R,60R	0.0016666667	0.0027802275000000003	-0.0011135608000000003	0.0011135608000000003
R,60S	0.0053571429	0.008957643349999999	-0.0036005004499999986	0.0036005004499999986
R,60T	0.004151458	0.005687331550000001	-0.0015358735500000005	0.0015358735500000005
R,60V	0.0046459707	0.00556623935	-0.0009202686500000001	0.0009202686500000001
R,60W	0.0007434944000000001	0.00064433095	9.916345000000003e-05	9.916345000000003e-05
R,60Y	0.0024038462	0.00257319625	-0.0001693500500000002	0.0001693500500000002
S,0S	0.0053571429	0.00738082495	-0.0020236820499999995	0.0020236820499999995
S,0T	0.0078212291	0.0087559524	-0.000934723299999999	0.000934723299999999
S,0V	0.008585858600000001	0.00835208605	0.00023377255000000055	0.00023377255000000055
S,0W	0.00137863155	0.00093729085	0.00044134069999999994	0.00044134069999999994
S,0Y	0.004266439150000001	0.0037174691	0.0005489700500000004	0.0005489700500000004
S,20S	0.0049253731	0.00621529015	-0.0012899170500000005	0.0012899170500000005
S,20T	0.0075593952	0.008318118450000002	-0.0007587232500000018	0.0007587232500000018
S,20V	0.0085399029	0.00826690245	0.00027300044999999974	0.00027300044999999974
S,20W	0.0013800425000000001	0.0010149787	0.00036506380000000016	0.00036506380000000016
S,20Y	0.0043103448	0.0038089388000000003	0.0005014059999999998	0.0005014059999999998
S,40S	0.004541109600000001	0.0058168214	-0.001275711799999999	0.001275711799999999
S,40T	0.0069659443000000005	0.00792441105	-0.0009584667499999994	0.0009584667499999994
S,40V	0.007941414850000002	0.008285019250000001	-0.00034360439999999923	0.00034360439999999923
S,40W	0.0012987013	0.0009785706	0.0003201307000000001	0.0003201307000000001
S,40Y	0.004040404	0.0036102441	0.00043015990000000014	0.00043015990000000014
S,60S	0.0041666667	0.0053116769	-0.0011450102000000002	0.0011450102000000002
S,60T	0.0064896755	0.007280795	-0.0007911194999999996	0.0007911194999999996
S,60V	0.0074438202	0.0078761466	-0.0004323263999999995	0.0004323263999999995
S,60W	0.0012081985500000001	0.00088904695	0.00031915160000000014	0.00031915160000000014
S,60Y	0.0037634409	0.00346866665	0.0002947742500000001	0.0002947742500000001
T,0T	0.0028481013	0.0027931862	5.491510000000003e-05	5.491510000000003e-05
T,0V	0.0065517241000000006	0.00559956935	0.0009521547500000007	0.0009521547500000007
T,0W	0.001050734	0.0005714286	0.0004793054	0.0004793054
T,0Y	0.0032142857	0.00246309345	0.0007511922500000002	0.0007511922500000002
T,20T	0.0027204503000000002	0.002869369	-0.00014891869999999986	0.00014891869999999986
T,20V	0.0064718163000000006	0.00547664145	0.0009951748500000007	0.0009951748500000007
T,20W	0.0010447761000000001	0.0005952736999999999	0.0004495024000000002	0.0004495024000000002
T,20Y	0.0032533036	0.0026726426	0.0005806610000000001	0.0005806610000000001
T,40T	0.0025252525	0.00270020265	-0.00017495014999999994	0.00017495014999999994
T,40V	0.006009406950000001	0.0053550914	0.0006543155500000003	0.0006543155500000003
T,40W	0.00097856065	0.0006155063	0.00036305435000000004	0.00036305435000000004
T,40Y	0.0030120482000000003	0.00247499265	0.0005370555500000002	0.0005370555500000002
T,60T	0.0023478787	0.00260964155	-0.0002617628500000001	0.0002617628500000001
T,60V	0.0055555556	0.005356242400000001	0.00019931319999999964	0.00019931319999999964
T,60W	0.00090022505	0.0006155063	0.0002847187499999999	0.0002847187499999999
T,60Y	0.0028015928500000004	0.0022900562	0.0005115366500000004	0.0005115366500000004
V,0V	0.0036661501000000004	0.0027022983	0.0009638518000000002	0.0009638518000000002
V,0W	0.00121483055	0.0006315901500000001	0.0005832404	0.0005832404
V,0Y	0.00379079975	0.0025193856	0.00127141415	0.00127141415
V,20V	0.0035351186	0.0030357611	0.0004993574999999999	0.0004993574999999999
V,20W	0.0012096774	0.0006399575	0.0005697199000000001	0.0005697199000000001
V,20Y	0.0037787036500000004	0.0025782013999999997	0.0012005022500000007	0.0012005022500000007
V,40V	0.00329905175	0.0025994597	0.00069959205	0.00069959205
V,40W	0.0011345832	0.0005772648499999999	0.0005573183500000001	0.0005573183500000001
V,40Y	0.0034946237000000003	0.0023969533	0.0010976704000000004	0.0010976704000000004
V,60V	0.0030303030000000002	0.0026282238	0.00040207920000000013	0.00040207920000000013
V,60W	0.00103076685	0.0005689912000000001	0.00046177565	0.00046177565
V,60Y	0.0032154341	0.00255467695	0.0006607571499999999	0.0006607571499999999
W,0W	6.489295000000001e-05	0.0	6.489295000000001e-05	6.489295000000001e-05
W,0Y	0.0006477447	0.00022415685	0.00042358785000000003	0.00042358785000000003
W,20W	0.0	0.0	0.0	0.0
W,20Y	0.0006410256	0.00029851115	0.00034251445	0.00034251445
W,40W	0.0	0.0	0.0	0.0
W,40Y	0.0005730659	0.0002880437	0.00028502219999999997	0.00028502219999999997
W,60W	0.0	0.0	0.0	0.0
W,60Y	0.0005293006499999999	0.00028950895000000006	0.00023979169999999985	0.00023979169999999985
Y,0Y	0.0009797066	0.0006083301000000001	0.00037137650000000004	0.00037137650000000004
Y,20Y	0.0009345794000000001	0.0005734117	0.00036116770000000004	0.00036116770000000004
Y,40Y	0.0008474576	0.00055895715	0.00028850045000000006	0.00028850045000000006
Y,60Y	0.00076506225	0.00050237375	0.0002626885	0.0002626885
iupred_5	0.017447	0.076304125	-0.058857124999999996	0.058857124999999996
iupred_25	0.07532625	0.24867649999999997	-0.17335024999999998	0.17335024999999998
iupred_50	0.168624	0.4369435	-0.2683195	0.2683195
iupred_75	0.295083	0.5707019999999999	-0.27561899999999995	0.27561899999999995
iupred_95	0.48135589999999995	0.7630233	-0.2816674	0.2816674
A,1A	0.0041237113	0.00552187425	-0.0013981629500000002	0.0013981629500000002
A,1C	0.0016863406000000001	0.0011985121000000001	0.0004878285	0.0004878285
A,1D	0.0052910053	0.0067342188	-0.0014432135000000002	0.0014432135000000002
A,1E	0.0061728395	0.00898211645	-0.002809276950000001	0.002809276950000001
A,1F	0.0055020633	0.004767824300000001	0.0007342389999999994	0.0007342389999999994
A,1G	0.0057383329	0.0061857314	-0.00044739849999999963	0.00044739849999999963
A,1H	0.0019920319	0.0024741877499999997	-0.0004821558499999998	0.0004821558499999998
A,1I	0.0077821012000000005	0.0057188641	0.0020632371000000004	0.0020632371000000004
A,1K	0.005821866550000001	0.007017474750000001	-0.0011956082	0.0011956082
A,1L	0.0108695652	0.0108607331	8.832099999999884e-06	8.832099999999884e-06
A,1M	0.0028818444000000003	0.0029720897500000003	-9.024534999999998e-05	9.024534999999998e-05
A,1N	0.0049019608	0.006024151050000001	-0.001122190250000001	0.001122190250000001
A,1P	0.0050125313	0.0068163383000000004	-0.0018038070000000002	0.0018038070000000002
A,1Q	0.00372555145	0.00581572275	-0.0020901713	0.0020901713
A,1R	0.0051020408	0.0075846916	-0.0024826508000000006	0.0024826508000000006
A,1S	0.0087463557	0.0113522868	-0.0026059311	0.0026059311
A,1T	0.0066982441	0.007935508800000001	-0.0012372647000000007	0.0012372647000000007
A,1V	0.0080213904	0.00718706935	0.0008343210499999996	0.0008343210499999996
A,1W	0.0	0.0	0.0	0.0
A,1Y	0.0030959752	0.0025098884	0.0005860867999999998	0.0005860867999999998
A,2A	0.0035842294	0.0044381126	-0.0008538832000000002	0.0008538832000000002
A,2C	0.0018656716000000002	0.0013635233	0.0005021483000000001	0.0005021483000000001
A,2D	0.004833253900000001	0.00665068495	-0.0018174310499999994	0.0018174310499999994
A,2E	0.006160164300000001	0.0092486662	-0.0030885018999999994	0.0030885018999999994
A,2F	0.0057142857	0.0045396169000000005	0.0011746687999999996	0.0011746687999999996
A,2G	0.0057971014	0.0060168559000000005	-0.00021975450000000056	0.00021975450000000056
A,2H	0.0021008403	0.0022563223000000004	-0.0001554820000000002	0.0001554820000000002
A,2I	0.0073900728	0.0060662150500000005	0.00132385775	0.00132385775
A,2K	0.0066006601	0.008435060550000002	-0.0018344004500000016	0.0018344004500000016
A,2L	0.01085682595	0.0103394622	0.0005173637499999995	0.0005173637499999995
A,2M	0.0026246719	0.00299905085	-0.00037437894999999997	0.00037437894999999997
A,2N	0.0049331965000000005	0.0064895203	-0.0015563237999999995	0.0015563237999999995
A,2P	0.0046511628	0.0065407236	-0.0018895608000000005	0.0018895608000000005
A,2Q	0.0042194093	0.0065079425500000005	-0.0022885332500000004	0.0022885332500000004
A,2R	0.0058479532	0.0074682361	-0.0016202828999999997	0.0016202828999999997
A,2S	0.0088757396	0.01040242265	-0.0015266830499999998	0.0015266830499999998
A,2T	0.006269592500000001	0.006379731350000001	-0.00011013885000000015	0.00011013885000000015
A,2V	0.0074074074000000005	0.0072065453000000005	0.00020086210000000004	0.00020086210000000004
A,2W	0.0	0.00080156315	-0.00080156315	0.00080156315
A,2Y	0.0033222591	0.0030540117000000004	0.0002682473999999998	0.0002682473999999998
A,3A	0.003772162	0.0044928058	-0.0007206438000000003	0.0007206438000000003
A,3C	0.0015772871	0.0009221126500000001	0.0006551744499999998	0.0006551744499999998
A,3D	0.0052631579	0.007299659	-0.0020365011	0.0020365011
A,3E	0.006211180100000001	0.00832964765	-0.00211846755	0.00211846755
A,3F	0.0055555556	0.0046046720499999996	0.0009508835500000009	0.0009508835500000009
A,3G	0.0057971014	0.006457244	-0.0006601426	0.0006601426
A,3H	0.0020544433	0.00223364055	-0.00017919724999999973	0.00017919724999999973
A,3I	0.007462686600000001	0.0062893082000000005	0.0011733784000000002	0.0011733784000000002
A,3K	0.0061233417500000005	0.008166739200000002	-0.0020433974500000014	0.0020433974500000014
A,3L	0.010617590150000002	0.0104372706	0.0001803195500000021	0.0001803195500000021
A,3M	0.0027472527	0.0025306538999999998	0.0002165988000000004	0.0002165988000000004
A,3N	0.005011275650000001	0.006313936500000001	-0.0013026608499999998	0.0013026608499999998
A,3P	0.0047169811	0.0053990098	-0.0006820287000000001	0.0006820287000000001
A,3Q	0.003992016	0.006296247350000001	-0.0023042313500000007	0.0023042313500000007
A,3R	0.005698005700000001	0.007551326850000001	-0.00185332115	0.00185332115
A,3S	0.0088757396	0.0113475406	-0.002471801000000001	0.002471801000000001
A,3T	0.006410256400000001	0.0069445933	-0.0005343368999999997	0.0005343368999999997
A,3V	0.007751938000000001	0.006660666800000001	0.0010912711999999996	0.0010912711999999996
A,3W	0.0	0.0	0.0	0.0
A,3Y	0.0033222591	0.0026347102000000002	0.0006875488999999999	0.0006875488999999999
A,4A	0.0038461538	0.005515179	-0.0016690252000000003	0.0016690252000000003
A,4C	0.0017667845000000001	0.00112934065	0.0006374438500000002	0.0006374438500000002
A,4D	0.0052356021	0.0069605943	-0.0017249922	0.0017249922
A,4E	0.0060975610000000005	0.00851393185	-0.0024163708499999994	0.0024163708499999994
A,4F	0.00550206445	0.00457752195	0.0009245425000000002	0.0009245425000000002
A,4G	0.0059523810000000005	0.0060078107	-5.5429699999999874e-05	5.5429699999999874e-05
A,4H	0.0021186441000000003	0.0024420935	-0.00032344939999999966	0.00032344939999999966
A,4I	0.007042253500000001	0.0062945721000000005	0.0007476814000000002	0.0007476814000000002
A,4K	0.006116208000000001	0.0078684957	-0.0017522876999999997	0.0017522876999999997
A,4L	0.0105540897	0.00896063825	0.00159345145	0.00159345145
A,4M	0.0027173913	0.0027943644	-7.697309999999975e-05	7.697309999999975e-05
A,4N	0.004950495	0.006205082150000001	-0.0012545871500000009	0.0012545871500000009
A,4P	0.0050890585	0.00657402075	-0.0014849622500000001	0.0014849622500000001
A,4Q	0.004	0.0055511534	-0.0015511533999999997	0.0015511533999999997
A,4R	0.0053859964	0.0073710074	-0.001985011	0.001985011
A,4S	0.0088652482	0.011809415650000002	-0.002944167450000002	0.002944167450000002
A,4T	0.0063291139	0.007522395100000001	-0.001193281200000001	0.001193281200000001
A,4V	0.0075757576	0.00654648955	0.0010292680499999996	0.0010292680499999996
A,4W	0.0	0.0	0.0	0.0
A,4Y	0.0032894737	0.0028013183000000002	0.0004881553999999998	0.0004881553999999998
A,5A	0.0034364261000000003	0.0042261256	-0.0007896994999999998	0.0007896994999999998
A,5C	0.0017559276000000002	0.0012429284	0.0005129992000000002	0.0005129992000000002
A,5D	0.0052447552	0.00713952845	-0.0018947732499999996	0.0018947732499999996
A,5E	0.006211180100000001	0.00803862415	-0.001827444049999999	0.001827444049999999
A,5F	0.0055865922000000005	0.00444453225	0.0011420599500000005	0.0011420599500000005
A,5G	0.0059171598	0.00716313695	-0.00124597715	0.00124597715
A,5H	0.0021141649000000003	0.00241551535	-0.00030135044999999964	0.00030135044999999964
A,5I	0.0073937153	0.00615700525	0.00123671005	0.00123671005
A,5K	0.0064516129000000005	0.007511625250000001	-0.0010600123500000003	0.0010600123500000003
A,5L	0.0104712042	0.0090683108	0.0014028934000000007	0.0014028934000000007
A,5M	0.0026408451	0.0031080500000000002	-0.0004672049	0.0004672049
A,5N	0.0051813472	0.006715217650000001	-0.0015338704500000005	0.0015338704500000005
A,5P	0.00486618	0.0064707585500000005	-0.0016045785500000001	0.0016045785500000001
A,5Q	0.00407955235	0.0061970479000000005	-0.002117495550000001	0.002117495550000001
A,5R	0.0054614981	0.00573543015	-0.00027393204999999997	0.00027393204999999997
A,5S	0.0088757396	0.010865769400000001	-0.001990029800000001	0.001990029800000001
A,5T	0.006410256400000001	0.0070334757500000004	-0.0006232193499999998	0.0006232193499999998
A,5V	0.00733624475	0.006051451100000001	0.0012847936499999994	0.0012847936499999994
A,5W	0.0	0.00083682535	-0.00083682535	0.00083682535
A,5Y	0.0032894737	0.0029958930000000003	0.0002935806999999997	0.0002935806999999997
C,1C	0.0	0.0	0.0	0.0
C,1D	0.0	0.00147031965	-0.00147031965	0.00147031965
C,1E	0.0	0.0014129285	-0.0014129285	0.0014129285
C,1F	0.0013037810000000002	0.0	0.0013037810000000002	0.0013037810000000002
C,1G	0.00138312855	0.0002979738	0.0010851547499999999	0.0010851547499999999
C,1H	0.0	0.0	0.0	0.0
C,1I	0.0020325203	0.00118100795	0.0008515123499999999	0.0008515123499999999
C,1K	0.00099601695	0.0011940336500000002	-0.0001980167000000001	0.0001980167000000001
C,1L	0.0028985507	0.0020755822000000004	0.0008229684999999996	0.0008229684999999996
C,1M	0.0	0.0	0.0	0.0
C,1N	0.0	0.0009133648500000001	-0.0009133648500000001	0.0009133648500000001
C,1P	0.0	0.0	0.0	0.0
C,1Q	0.0	0.0	0.0	0.0
C,1R	0.0	0.00137555875	-0.00137555875	0.00137555875
C,1S	0.0022988506	0.0014827389000000002	0.0008161116999999998	0.0008161116999999998
C,1T	0.00130293215	0.0	0.00130293215	0.00130293215
C,1V	0.0019120459000000001	0.0011492258	0.0007628201	0.0007628201
C,1W	0.0	0.0	0.0	0.0
C,1Y	0.0	0.0	0.0	0.0
C,2C	0.0	0.0	0.0	0.0
C,2D	0.0	0.00119618765	-0.00119618765	0.00119618765
C,2E	0.00107816745	0.00141593365	-0.00033776620000000005	0.00033776620000000005
C,2F	0.0010368069	0.0	0.0010368069	0.0010368069
C,2G	0.00109349405	0.00099037915	0.00010311489999999994	0.00010311489999999994
C,2H	0.0	0.0	0.0	0.0
C,2I	0.001953125	0.0009245214500000001	0.0010286035499999999	0.0010286035499999999
C,2K	0.0012033712	0.0011969091	6.462100000000082e-06	6.462100000000082e-06
C,2L	0.00279981395	0.00150273225	0.0012970817	0.0012970817
C,2M	0.0	0.0	0.0	0.0
C,2N	0.0	0.0007159385	-0.0007159385	0.0007159385
C,2P	0.0	0.0	0.0	0.0
C,2Q	0.0	0.0002979738	-0.0002979738	0.0002979738
C,2R	0.0	0.0008563438000000001	-0.0008563438000000001	0.0008563438000000001
C,2S	0.0022321429	0.0016279143500000002	0.00060422855	0.00060422855
C,2T	0.0012987035000000002	0.0008665985500000001	0.0004321049500000001	0.0004321049500000001
C,2V	0.0021008403	0.0009549774000000001	0.0011458629	0.0011458629
C,2W	0.0	0.0	0.0	0.0
C,2Y	0.0	0.0	0.0	0.0
C,3C	0.0	0.0	0.0	0.0
C,3D	0.0	0.0	0.0	0.0
C,3E	0.0	0.00088821785	-0.00088821785	0.00088821785
C,3F	0.0012730750000000002	0.0	0.0012730750000000002	0.0012730750000000002
C,3G	0.0010055306500000001	0.00098863215	1.689850000000017e-05	1.689850000000017e-05
C,3H	0.0	0.0	0.0	0.0
C,3I	0.0019426911000000001	0.0007453541	0.0011973370000000001	0.0011973370000000001
C,3K	0.0007561438	0.0	0.0007561438	0.0007561438
C,3L	0.0029239766	0.0023796042	0.0005443724000000001	0.0005443724000000001
C,3M	0.0	0.0	0.0	0.0
C,3N	0.0	0.0010454106	-0.0010454106	0.0010454106
C,3P	0.0	0.0010450964	-0.0010450964	0.0010450964
C,3Q	0.0	0.0	0.0	0.0
C,3R	0.0	0.0	0.0	0.0
C,3S	0.0020986382	0.00150273225	0.00059590595	0.00059590595
C,3T	0.0011682243000000001	0.0016185590500000001	-0.00045033475	0.00045033475
C,3V	0.0019831438	0.00080156315	0.00118158065	0.00118158065
C,3W	0.0	0.0	0.0	0.0
C,3Y	0.0	0.0	0.0	0.0
C,4C	0.0	0.0	0.0	0.0
C,4D	0.0	0.0008960638000000001	-0.0008960638000000001	0.0008960638000000001
C,4E	0.0	0.0012077576499999998	-0.0012077576499999998	0.0012077576499999998
C,4F	0.00156617165	0.0	0.00156617165	0.00156617165
C,4G	0.0014450867	0.0008418104500000001	0.0006032762499999999	0.0006032762499999999
C,4H	0.0	0.0	0.0	0.0
C,4I	0.0020618557000000003	0.00103413055	0.0010277251500000002	0.0010277251500000002
C,4K	0.0	0.0013775593499999999	-0.0013775593499999999	0.0013775593499999999
C,4L	0.0029325513	0.0017328475	0.0011997038	0.0011997038
C,4M	0.0	0.0	0.0	0.0
C,4N	0.0	0.0	0.0	0.0
C,4P	0.0	0.0008584446500000001	-0.0008584446500000001	0.0008584446500000001
C,4Q	0.0	0.0002979738	-0.0002979738	0.0002979738
C,4R	0.0	0.0011660730000000001	-0.0011660730000000001	0.0011660730000000001
C,4S	0.0022421525	0.00129880865	0.00094334385	0.00094334385
C,4T	0.0012547051	0.0012144907000000002	4.0214399999999925e-05	4.0214399999999925e-05
C,4V	0.0019436346	0.0012077576499999998	0.0007358769500000002	0.0007358769500000002
C,4W	0.0	0.0	0.0	0.0
C,4Y	0.0	0.0	0.0	0.0
C,5C	0.0	0.0	0.0	0.0
C,5D	0.0	0.00110660615	-0.00110660615	0.00110660615
C,5E	0.00046168295000000004	0.0014214705500000002	-0.0009597876000000001	0.0009597876000000001
C,5F	0.0008892885	0.0	0.0008892885	0.0008892885
C,5G	0.0010672359	0.0011208165500000001	-5.3580650000000125e-05	5.3580650000000125e-05
C,5H	0.0	0.0	0.0	0.0
C,5I	0.00186133125	0.00041736225000000004	0.001443969	0.001443969
C,5K	0.00127754725	0.0014149291000000001	-0.00013738185000000008	0.00013738185000000008
C,5L	0.0027375385500000003	0.00143072055	0.0013068180000000002	0.0013068180000000002
C,5M	0.0	0.0	0.0	0.0
C,5N	0.0	0.00108826015	-0.00108826015	0.00108826015
C,5P	0.0	0.0	0.0	0.0
C,5Q	0.0	0.0	0.0	0.0
C,5R	0.0	0.00137605785	-0.00137605785	0.00137605785
C,5S	0.00220507435	0.0019029513	0.00030212304999999986	0.00030212304999999986
C,5T	0.0014119324	0.0002979738	0.0011139586	0.0011139586
C,5V	0.0017730496	0.0	0.0017730496	0.0017730496
C,5W	0.0	0.0	0.0	0.0
C,5Y	0.0	0.0	0.0	0.0
D,1D	0.0025641026	0.0033906568499999998	-0.0008265542499999996	0.0008265542499999996
D,1E	0.0062893082000000005	0.00884274185	-0.00255343365	0.00255343365
D,1F	0.004587156	0.00430574995	0.00028140605000000034	0.00028140605000000034
D,1G	0.0049342105	0.00604848545	-0.0011142749499999998	0.0011142749499999998
D,1H	0.0	0.0023546858	-0.0023546858	0.0023546858
D,1I	0.005763688800000001	0.00598988235	-0.00022619354999999907	0.00022619354999999907
D,1K	0.00473559885	0.00525558395	-0.0005199851000000002	0.0005199851000000002
D,1L	0.0074850299000000006	0.00908499125	-0.00159996135	0.00159996135
D,1M	0.0018796992000000002	0.0021561208000000004	-0.0002764216000000002	0.0002764216000000002
D,1N	0.0037174721000000003	0.00526673465	-0.00154926255	0.00154926255
D,1P	0.0036708477000000003	0.0040817007	-0.0004108530000000001	0.0004108530000000001
D,1Q	0.0027322404	0.0043198358000000004	-0.0015875954000000004	0.0015875954000000004
D,1R	0.004	0.0060790476	-0.0020790476	0.0020790476
D,1S	0.0065359477	0.0089285714	-0.0023926236999999998	0.0023926236999999998
D,1T	0.0045045045	0.004412587900000001	9.191659999999938e-05	9.191659999999938e-05
D,1V	0.006006006	0.00685537545	-0.0008493694499999999	0.0008493694499999999
D,1W	0.0	0.0	0.0	0.0
D,1Y	0.0028571429	0.00306955565	-0.00021241274999999997	0.00021241274999999997
D,2D	0.0021551724	0.0030399630500000004	-0.0008847906500000003	0.0008847906500000003
D,2E	0.0057361377	0.0078057770500000005	-0.00206963935	0.00206963935
D,2F	0.00446628045	0.0043195537	0.00014672675000000027	0.00014672675000000027
D,2G	0.00415944595	0.00509121855	-0.0009317726000000002	0.0009317726000000002
D,2H	0.00146252305	0.0022038162	-0.0007412931499999999	0.0007412931499999999
D,2I	0.0059523810000000005	0.0061760574000000006	-0.00022367640000000005	0.00022367640000000005
D,2K	0.0053333333000000005	0.00598543365	-0.0006521003499999995	0.0006521003499999995
D,2L	0.0083333333	0.00993625005	-0.001602916749999999	0.001602916749999999
D,2M	0.0019762846000000002	0.002972489	-0.0009962043999999998	0.0009962043999999998
D,2N	0.0040322581	0.005606355800000001	-0.0015740977000000007	0.0015740977000000007
D,2P	0.0035211268	0.00424088515	-0.0007197583499999999	0.0007197583499999999
D,2Q	0.0028943560000000003	0.00401905055	-0.0011246945499999998	0.0011246945499999998
D,2R	0.0036166365	0.00605512865	-0.00243849215	0.00243849215
D,2S	0.0066380861	0.009049794350000001	-0.002411708250000001	0.002411708250000001
D,2T	0.0047262709	0.00470739035	1.888055000000017e-05	1.888055000000017e-05
D,2V	0.0058139535	0.00594237695	-0.00012842344999999984	0.00012842344999999984
D,2W	0.0	0.0006941703	-0.0006941703	0.0006941703
D,2Y	0.0028985507	0.0026275607	0.00027099000000000003	0.00027099000000000003
D,3D	0.0021691974	0.0029940388000000004	-0.0008248414000000003	0.0008248414000000003
D,3E	0.0059405941	0.0076555208	-0.0017149267	0.0017149267
D,3F	0.0039292731	0.0041131638500000005	-0.0001838907500000004	0.0001838907500000004
D,3G	0.0041666667	0.004992026	-0.0008253593	0.0008253593
D,3H	0.00132934545	0.002011703	-0.0006823575500000002	0.0006823575500000002
D,3I	0.0053763441	0.0056142847	-0.0002379405999999992	0.0002379405999999992
D,3K	0.006006006	0.0073113195	-0.0013053134999999995	0.0013053134999999995
D,3L	0.0074501772	0.0086244832	-0.001174306	0.001174306
D,3M	0.0019011407	0.0028415896	-0.0009404489000000001	0.0009404489000000001
D,3N	0.0041666667	0.00482814485	-0.0006614781500000003	0.0006614781500000003
D,3P	0.0035273369	0.00497277525	-0.0014454383500000002	0.0014454383500000002
D,3Q	0.0029940120000000003	0.0044867998	-0.0014927877999999996	0.0014927877999999996
D,3R	0.0044378698	0.006820243300000001	-0.0023823735000000007	0.0023823735000000007
D,3S	0.00663926715	0.008975443400000001	-0.0023361762500000013	0.0023361762500000013
D,3T	0.0051020408	0.005540208750000001	-0.00043816795000000113	0.00043816795000000113
D,3V	0.005730659	0.00599712285	-0.00026646384999999984	0.00026646384999999984
D,3W	0.0	0.0	0.0	0.0
D,3Y	0.0027777778	0.0024021818	0.0003755960000000002	0.0003755960000000002
D,4D	0.0021367521	0.0029985614000000004	-0.0008618093000000004	0.0008618093000000004
D,4E	0.0058139535	0.0076046727000000005	-0.0017907192000000006	0.0017907192000000006
D,4F	0.0038461538	0.0037004178000000004	0.0001457359999999996	0.0001457359999999996
D,4G	0.004216869	0.0050697818	-0.0008529128000000002	0.0008529128000000002
D,4H	0.0011547344	0.0020733426	-0.0009186081999999999	0.0009186081999999999
D,4I	0.00530679995	0.0045663671	0.0007404328500000001	0.0007404328500000001
D,4K	0.005988024000000001	0.007413875150000001	-0.00142585115	0.00142585115
D,4L	0.0073424437	0.0083429301	-0.0010004863999999994	0.0010004863999999994
D,4M	0.0018726592000000001	0.0028133903000000004	-0.0009407311000000002	0.0009407311000000002
D,4N	0.00402955185	0.0047773862500000005	-0.0007478344000000003	0.0007478344000000003
D,4P	0.003419778	0.0042372881	-0.0008175101000000001	0.0008175101000000001
D,4Q	0.0033444816	0.00505522685	-0.0017107452500000004	0.0017107452500000004
D,4R	0.0045045045	0.0066949345	-0.00219043	0.00219043
D,4S	0.0064935065	0.008639671600000001	-0.0021461651000000007	0.0021461651000000007
D,4T	0.0048231511	0.0059615681	-0.001138417	0.001138417
D,4V	0.0056390977	0.0060460288000000004	-0.0004069311000000006	0.0004069311000000006
D,4W	0.0	0.0	0.0	0.0
D,4Y	0.0027100271000000003	0.0028737767500000002	-0.00016374964999999993	0.00016374964999999993
D,5D	0.0019342360000000002	0.0023546858	-0.00042044979999999966	0.00042044979999999966
D,5E	0.0057581574	0.0063535991	-0.0005954417000000002	0.0005954417000000002
D,5F	0.0040983607	0.0039890147	0.00010934600000000062	0.00010934600000000062
D,5G	0.0042918455000000005	0.00526673465	-0.0009748891499999999	0.0009748891499999999
D,5H	0.0013106160000000001	0.00234868235	-0.0010380663499999997	0.0010380663499999997
D,5I	0.0056338028000000005	0.006172898350000001	-0.0005390955500000003	0.0005390955500000003
D,5K	0.0054347826	0.0060535882000000004	-0.0006188056000000003	0.0006188056000000003
D,5L	0.0078740157	0.00934339965	-0.00146938395	0.00146938395
D,5M	0.0019880716	0.0023079665500000002	-0.00031989495000000036	0.00031989495000000036
D,5N	0.0039126186	0.00598807765	-0.00207545905	0.00207545905
D,5P	0.0035335689000000003	0.00468407195	-0.00115050305	0.00115050305
D,5Q	0.003003003	0.0043294583	-0.0013264553	0.0013264553
D,5R	0.0043956044	0.0056763285	-0.0012807241	0.0012807241
D,5S	0.0064516129000000005	0.008597221	-0.0021456081	0.0021456081
D,5T	0.004842615000000001	0.005180578700000001	-0.00033796369999999996	0.00033796369999999996
D,5V	0.0058365759	0.00633918845	-0.0005026125499999999	0.0005026125499999999
D,5W	0.0	0.0	0.0	0.0
D,5Y	0.0028653295	0.00287513085	-9.801350000000156e-06	9.801350000000156e-06
E,1E	0.00361391365	0.0051879671	-0.0015740534500000005	0.0015740534500000005
E,1F	0.0045045045	0.0049524370000000005	-0.00044793250000000045	0.00044793250000000045
E,1G	0.0044247788	0.00563659425	-0.0012118154499999997	0.0012118154499999997
E,1H	0.0018975332000000001	0.0023228835	-0.0004253503	0.0004253503
E,1I	0.006504065000000001	0.007041531950000001	-0.00053746695	0.00053746695
E,1K	0.0076923077000000005	0.00994756195	-0.002255254249999999	0.002255254249999999
E,1L	0.008797654	0.01176402615	-0.0029663721500000004	0.0029663721500000004
E,1M	0.0027322404	0.0029333144000000004	-0.0002010740000000003	0.0002010740000000003
E,1N	0.0055865922000000005	0.0069840747000000005	-0.0013974825	0.0013974825
E,1P	0.0042643923	0.00593920585	-0.0016748135500000002	0.0016748135500000002
E,1Q	0.00365809055	0.0051679213	-0.0015098307500000002	0.0015098307500000002
E,1R	0.0050761421	0.00709639515	-0.0020202530500000003	0.0020202530500000003
E,1S	0.007208135	0.009523809500000001	-0.002315674500000001	0.002315674500000001
E,1T	0.0057803468	0.00662475425	-0.0008444074500000001	0.0008444074500000001
E,1V	0.0062434964	0.0075007501	-0.0012572536999999996	0.0012572536999999996
E,1W	0.0	0.0	0.0	0.0
E,1Y	0.0030487805000000002	0.00314067355	-9.189304999999981e-05	9.189304999999981e-05
E,2E	0.0032362460000000003	0.0048228969	-0.0015866508999999997	0.0015866508999999997
E,2F	0.00484066235	0.00472535445	0.00011530790000000013	0.00011530790000000013
E,2G	0.0047505938	0.0060150512000000005	-0.0012644574000000002	0.0012644574000000002
E,2H	0.00172860975	0.0022807419	-0.0005521321500000002	0.0005521321500000002
E,2I	0.00689315775	0.007438653700000001	-0.0005454959500000005	0.0005454959500000005
E,2K	0.0064864865	0.0073386871	-0.0008522005999999993	0.0008522005999999993
E,2L	0.0099601594	0.011511959200000001	-0.0015517998000000015	0.0015517998000000015
E,2M	0.0025252525	0.0031852303000000004	-0.0006599778000000002	0.0006599778000000002
E,2N	0.004587156	0.0060017740000000005	-0.0014146180000000003	0.0014146180000000003
E,2P	0.0041666667	0.0057513324	-0.0015846656999999997	0.0015846656999999997
E,2Q	0.0035139095500000004	0.00434914155	-0.000835232	0.000835232
E,2R	0.0052083333	0.008054836450000002	-0.0028465031500000014	0.0028465031500000014
E,2S	0.0076190476000000005	0.009991695200000001	-0.0023726476000000005	0.0023726476000000005
E,2T	0.0057361377	0.0071068451	-0.0013707073999999998	0.0013707073999999998
E,2V	0.006993007000000001	0.00787456445	-0.0008815574499999989	0.0008815574499999989
E,2W	0.0	0.0011985121000000001	-0.0011985121000000001	0.0011985121000000001
E,2Y	0.003021148	0.0025098884	0.0005112595999999998	0.0005112595999999998
E,3E	0.0038910506000000003	0.00504203105	-0.0011509804499999993	0.0011509804499999993
E,3F	0.0042194093	0.00424088515	-2.147585000000004e-05	2.147585000000004e-05
E,3G	0.0049019608	0.0060815042500000005	-0.0011795434500000007	0.0011795434500000007
E,3H	0.0017667845000000001	0.0028395805	-0.001072796	0.001072796
E,3I	0.0059171598	0.006901804	-0.0009846441999999999	0.0009846441999999999
E,3K	0.0084700924	0.0120710059	-0.0036009135000000005	0.0036009135000000005
E,3L	0.0084033613	0.00968422285	-0.0012808615499999999	0.0012808615499999999
E,3M	0.0023364486000000003	0.0028734762	-0.0005370275999999996	0.0005370275999999996
E,3N	0.0049751244	0.00590220985	-0.0009270854500000002	0.0009270854500000002
E,3P	0.0041841004	0.005457848750000001	-0.001273748350000001	0.001273748350000001
E,3Q	0.0040485830000000006	0.00584140845	-0.0017928254499999996	0.0017928254499999996
E,3R	0.0057706183000000005	0.008234743200000002	-0.0024641249000000014	0.0024641249000000014
E,3S	0.0076335878	0.009221126950000002	-0.0015875391500000018	0.0015875391500000018
E,3T	0.0058651026	0.0073172473	-0.0014521447000000005	0.0014521447000000005
E,3V	0.0061919505000000005	0.0071819459	-0.0009899953999999997	0.0009899953999999997
E,3W	0.0	0.0010658332	-0.0010658332	0.0010658332
E,3Y	0.0028901734	0.0019983390500000003	0.0008918343499999997	0.0008918343499999997
E,4E	0.0035273369	0.00520121135	-0.00167387445	0.00167387445
E,4F	0.0042372881	0.004278471250000001	-4.118315000000046e-05	4.118315000000046e-05
E,4G	0.0049433576	0.00587741805	-0.0009340604500000004	0.0009340604500000004
E,4H	0.0018761726000000002	0.0025098884	-0.0006337158	0.0006337158
E,4I	0.0058479532	0.0057088539	0.0001390993000000007	0.0001390993000000007
E,4K	0.0081466395	0.0097471176	-0.0016004781000000003	0.0016004781000000003
E,4L	0.0087463557	0.00974848745	-0.0010021317499999995	0.0010021317499999995
E,4M	0.0023866348	0.00418262755	-0.0017959927499999998	0.0017959927499999998
E,4N	0.0050125313	0.006387028800000001	-0.0013744975000000003	0.0013744975000000003
E,4P	0.00420388975	0.00500050005	-0.0007966103000000002	0.0007966103000000002
E,4Q	0.0042283298000000006	0.006406468050000001	-0.0021781382500000003	0.0021781382500000003
E,4R	0.0059347181	0.0083683473	-0.0024336292000000006	0.0024336292000000006
E,4S	0.007462686600000001	0.00987256575	-0.0024098791499999987	0.0024098791499999987
E,4T	0.00562192825	0.0065087293	-0.0008868010500000002	0.0008868010500000002
E,4V	0.006116208000000001	0.007200436	-0.0010842279999999996	0.0010842279999999996
E,4W	0.0	0.0003625816	-0.0003625816	0.0003625816
E,4Y	0.0029325513	0.002477577	0.0004549743	0.0004549743
E,5E	0.0031746032000000003	0.005501572200000001	-0.0023269690000000003	0.0023269690000000003
E,5F	0.0046948357	0.0043015726	0.00039326310000000007	0.00039326310000000007
E,5G	0.0050505051	0.006622876600000001	-0.001572371500000001	0.001572371500000001
E,5H	0.0018518519000000002	0.0024439819000000003	-0.0005921300000000002	0.0005921300000000002
E,5I	0.00639829425	0.006955731	-0.0005574367499999993	0.0005574367499999993
E,5K	0.006772009000000001	0.0083042199	-0.001532210899999999	0.001532210899999999
E,5L	0.0092879257	0.011223698	-0.001935772300000001	0.001935772300000001
E,5M	0.0025850931	0.00415210995	-0.0015670168499999997	0.0015670168499999997
E,5N	0.0047393365	0.006715217650000001	-0.0019758811500000008	0.0019758811500000008
E,5P	0.0042613636	0.00509078105	-0.0008294174499999998	0.0008294174499999998
E,5Q	0.0035087719000000002	0.0057088539	-0.0022000819999999995	0.0022000819999999995
E,5R	0.0054347826	0.008456327	-0.0030215443999999994	0.0030215443999999994
E,5S	0.0074812968	0.010905541500000001	-0.0034242447000000006	0.0034242447000000006
E,5T	0.0056497175	0.0073262804	-0.0016765629000000002	0.0016765629000000002
E,5V	0.00662690815	0.007822968999999999	-0.0011960608499999989	0.0011960608499999989
E,5W	0.0	0.0	0.0	0.0
E,5Y	0.0030674847	0.00320020485	-0.00013272015000000007	0.00013272015000000007
F,1F	0.0019920319	0.00094966845	0.0010423634499999999	0.0010423634499999999
F,1G	0.00539883935	0.00442233415	0.0009765052	0.0009765052
F,1H	0.0018450185	0.001587183	0.00025783550000000005	0.00025783550000000005
F,1I	0.0056022409	0.0029940388000000004	0.0026082021	0.0026082021
F,1K	0.0042735043000000006	0.00390405945	0.00036944485000000053	0.00036944485000000053
F,1L	0.008461430150000001	0.00468407195	0.0037773582000000007	0.0037773582000000007
F,1M	0.0017482517000000002	0.0012210467	0.0005272050000000002	0.0005272050000000002
F,1N	0.0038412292000000003	0.0031755713	0.0006656579000000004	0.0006656579000000004
F,1P	0.00330033	0.00275914265	0.0005411873500000002	0.0005411873500000002
F,1Q	0.0030581040000000003	0.0029940388000000004	6.406519999999994e-05	6.406519999999994e-05
F,1R	0.00385666085	0.0036631402	0.00019352064999999998	0.00019352064999999998
F,1S	0.0067567568	0.0059623245	0.0007944323	0.0007944323
F,1T	0.0047505938	0.00289644375	0.0018541500500000004	0.0018541500500000004
F,1V	0.006211180100000001	0.004370889750000001	0.00184029035	0.00184029035
F,1W	0.0	0.0	0.0	0.0
F,1Y	0.0029513042	0.0015663885500000001	0.00138491565	0.00138491565
F,2F	0.0018181818000000001	0.0	0.0018181818000000001	0.0018181818000000001
F,2G	0.0046296296	0.0045067906	0.0001228389999999996	0.0001228389999999996
F,2H	0.0014492754	0.001719714	-0.0002704386	0.0002704386
F,2I	0.0054545455000000005	0.00292091455	0.0025336309500000004	0.0025336309500000004
F,2K	0.0053434377	0.00429657935	0.0010468583499999998	0.0010468583499999998
F,2L	0.0076142132	0.00305361305	0.00456060015	0.00456060015
F,2M	0.0018315018	0.00099341985	0.00083808195	0.00083808195
F,2N	0.0042735043000000006	0.0038022951000000003	0.0004712092000000003	0.0004712092000000003
F,2P	0.0036900369	0.00343793205	0.00025210485000000003	0.00025210485000000003
F,2Q	0.003021148	0.0030257255	-4.577500000000137e-06	4.577500000000137e-06
F,2R	0.0042735043000000006	0.00372152905	0.0005519752500000004	0.0005519752500000004
F,2S	0.00682298155	0.006459571250000001	0.00036341029999999944	0.00036341029999999944
F,2T	0.0050933786	0.0030211756000000003	0.002072203	0.002072203
F,2V	0.0057142857	0.00306264	0.0026516457	0.0026516457
F,2W	0.0	0.0	0.0	0.0
F,2Y	0.0025856507	0.00144666385	0.0011389868499999999	0.0011389868499999999
F,3F	0.0023041475	0.0019047619000000001	0.0003993855999999999	0.0003993855999999999
F,3G	0.0045575396	0.0044676123	8.99273000000006e-05	8.99273000000006e-05
F,3H	0.0013368984000000001	0.00119904765	0.00013785075000000016	0.00013785075000000016
F,3I	0.006024096400000001	0.0023632709	0.0036608255000000005	0.0036608255000000005
F,3K	0.0047169811	0.00389642595	0.00082055515	0.00082055515
F,3L	0.0088495575	0.00449147395	0.004358083550000001	0.004358083550000001
F,3M	0.0020366599	0.0013246520500000002	0.0007120078499999998	0.0007120078499999998
F,3N	0.0040412206	0.0038278388000000003	0.00021338179999999974	0.00021338179999999974
F,3P	0.0038022814	0.00311446655	0.0006878148499999998	0.0006878148499999998
F,3Q	0.0027548209	0.0030985239500000003	-0.0003437030500000001	0.0003437030500000001
F,3R	0.0039640405	0.0031755713	0.0007884692	0.0007884692
F,3S	0.0068259386	0.00559823435	0.0012277042500000003	0.0012277042500000003
F,3T	0.0048703282	0.00382444135	0.0010458868500000003	0.0010458868500000003
F,3V	0.0056497175	0.00306955565	0.00258016185	0.00258016185
F,3W	0.0	0.0	0.0	0.0
F,3Y	0.0027855153000000002	0.0016231196500000001	0.00116239565	0.00116239565
F,4F	0.0022111671	0.00135427555	0.00085689155	0.00085689155
F,4G	0.0046511628	0.0037732538	0.0008779089999999996	0.0008779089999999996
F,4H	0.00137709615	0.00150519435	-0.00012809819999999995	0.00012809819999999995
F,4I	0.0058479532	0.0030120755	0.0028358777000000003	0.0028358777000000003
F,4K	0.0046511628	0.00361488285	0.0010362799499999999	0.0010362799499999999
F,4L	0.0086956522	0.0057061457	0.002989506500000001	0.002989506500000001
F,4M	0.0020120724	0.00143072055	0.0005813518499999998	0.0005813518499999998
F,4N	0.0039824777000000006	0.0041633452500000005	-0.0001808675499999999	0.0001808675499999999
F,4P	0.0035714286	0.0030944452	0.00047698339999999997	0.00047698339999999997
F,4Q	0.0028735632	0.0031900532	-0.00031649	0.00031649
F,4R	0.0037848522	0.00344476865	0.0003400835500000001	0.0003400835500000001
F,4S	0.006745362600000001	0.00614524555	0.0006001170500000005	0.0006001170500000005
F,4T	0.005	0.004032323650000001	0.0009676763499999992	0.0009676763499999992
F,4V	0.005763688800000001	0.0037950800999999998	0.001968608700000001	0.001968608700000001
F,4W	0.0	0.0	0.0	0.0
F,4Y	0.0028735632	0.00165339015	0.00122017305	0.00122017305
F,5F	0.0019880716	0.0	0.0019880716	0.0019880716
F,5G	0.0046511628	0.0040568118500000005	0.0005943509499999992	0.0005943509499999992
F,5H	0.0014292523500000001	0.0017716182	-0.00034236584999999993	0.00034236584999999993
F,5I	0.0055970149	0.0025976173	0.0029993975999999998	0.0029993975999999998
F,5K	0.00482897465	0.00410256845	0.0007264061999999998	0.0007264061999999998
F,5L	0.0081466395	0.0047169811	0.0034296584000000005	0.0034296584000000005
F,5M	0.0019569472	0.00135427555	0.0006026716500000002	0.0006026716500000002
F,5N	0.00405738305	0.004244233700000001	-0.00018685065000000056	0.00018685065000000056
F,5P	0.0038022814	0.0031935144	0.0006087670000000001	0.0006087670000000001
F,5Q	0.0030120482000000003	0.00285716615	0.00015488205000000052	0.00015488205000000052
F,5R	0.0039525692000000005	0.00394690655	5.662650000000033e-06	5.662650000000033e-06
F,5S	0.0067567568	0.00634081945	0.00041593735000000024	0.00041593735000000024
F,5T	0.0050505051	0.00420097625	0.0008495288499999996	0.0008495288499999996
F,5V	0.00563068735	0.003980418750000001	0.0016502685999999992	0.0016502685999999992
F,5W	0.0	0.0	0.0	0.0
F,5Y	0.0026954178	0.00177643575	0.0009189820500000001	0.0009189820500000001
G,1G	0.0025380711000000003	0.00378809315	-0.0012500220499999997	0.0012500220499999997
G,1H	0.0017391304000000001	0.0023589629499999997	-0.0006198325499999996	0.0006198325499999996
G,1I	0.006228589850000001	0.004662638	0.0015659518500000004	0.0015659518500000004
G,1K	0.0047619048	0.0049140049	-0.0001521001000000001	0.0001521001000000001
G,1L	0.0076923077000000005	0.006544499400000001	0.0011478082999999998	0.0011478082999999998
G,1M	0.0019157088	0.0019983390500000003	-8.263025000000029e-05	8.263025000000029e-05
G,1N	0.00486618	0.00643614595	-0.00156996595	0.00156996595
G,1P	0.0030864198000000002	0.00408757905	-0.0010011592499999996	0.0010011592499999996
G,1Q	0.0026666667	0.00442705065	-0.00176038395	0.00176038395
G,1R	0.0039215686000000005	0.006753007850000001	-0.0028314392500000006	0.0028314392500000006
G,1S	0.0071428571	0.01028236515	-0.00313950805	0.00313950805
G,1T	0.0053908356	0.0062200278500000004	-0.0008291922500000002	0.0008291922500000002
G,1V	0.0059084195	0.0048841869	0.0010242326000000001	0.0010242326000000001
G,1W	0.0	0.0	0.0	0.0
G,1Y	0.0031347962	0.0034985131500000002	-0.00036371695000000015	0.00036371695000000015
G,2G	0.0024271845	0.0032246327500000003	-0.0007974482500000004	0.0007974482500000004
G,2H	0.0014044944	0.0022173930500000005	-0.0008128986500000005	0.0008128986500000005
G,2I	0.006116208000000001	0.0049244786499999995	0.001191729350000001	0.001191729350000001
G,2K	0.0051347966500000005	0.00445224415	0.0006825525000000009	0.0006825525000000009
G,2L	0.0085470085	0.0073619743	0.0011850341999999998	0.0011850341999999998
G,2M	0.0019249296	0.0028429411000000003	-0.0009180115000000004	0.0009180115000000004
G,2N	0.0035842294	0.0059615829	-0.0023773534999999998	0.0023773534999999998
G,2P	0.004	0.006158980600000001	-0.0021589806000000007	0.0021589806000000007
G,2Q	0.0029498525	0.00490798285	-0.00195813035	0.00195813035
G,2R	0.0041666667	0.0071642021	-0.0029975354	0.0029975354
G,2S	0.0074257426	0.010466759400000001	-0.003041016800000001	0.003041016800000001
G,2T	0.0052493438	0.0048792601	0.0003700837	0.0003700837
G,2V	0.0062893082000000005	0.006217176400000001	7.213179999999986e-05	7.213179999999986e-05
G,2W	0.0	0.0	0.0	0.0
G,2Y	0.0029069767	0.002443517	0.00046345970000000007	0.00046345970000000007
G,3G	0.0025575448	0.0032567507	-0.0006992058999999999	0.0006992058999999999
G,3H	0.0013869626	0.0020545693500000003	-0.0006676067500000003	0.0006676067500000003
G,3I	0.0059523810000000005	0.0056759676500000005	0.00027641335	0.00027641335
G,3K	0.0051282051	0.0055395463	-0.00041134120000000003	0.00041134120000000003
G,3L	0.0081799591	0.006935866650000001	0.0012440924499999995	0.0012440924499999995
G,3M	0.0020314886	0.00243161905	-0.0004001304500000002	0.0004001304500000002
G,3N	0.0037593985000000003	0.006078123600000001	-0.0023187251000000002	0.0023187251000000002
G,3P	0.0035842294	0.0064651871	-0.0028809577	0.0028809577
G,3Q	0.0029154519	0.0043200973500000005	-0.0014046454500000003	0.0014046454500000003
G,3R	0.00424538335	0.00576285245	-0.0015174691	0.0015174691
G,3S	0.0071428571	0.0110869651	-0.003944108	0.003944108
G,3T	0.00535316	0.006269654100000001	-0.0009164941000000008	0.0009164941000000008
G,3V	0.0062893082000000005	0.005044495350000001	0.0012448128499999997	0.0012448128499999997
G,3W	0.0	0.0	0.0	0.0
G,3Y	0.0028188879500000005	0.0025445293	0.0002743586500000006	0.0002743586500000006
G,4G	0.0024875622	0.0035637296500000003	-0.0010761674500000002	0.0010761674500000002
G,4H	0.001344086	0.001869688	-0.000525602	0.000525602
G,4I	0.0058823529	0.0045086667	0.0013736862	0.0013736862
G,4K	0.0050505051	0.0055282790000000005	-0.00047777390000000065	0.00047777390000000065
G,4L	0.00837070325	0.0068943136	0.0014763896499999998	0.0014763896499999998
G,4M	0.0021321962	0.00270745585	-0.0005752596500000003	0.0005752596500000003
G,4N	0.0039370079	0.0060042035	-0.0020671956	0.0020671956
G,4P	0.0036900369	0.00553580655	-0.0018457696500000001	0.0018457696500000001
G,4Q	0.0029444244000000003	0.00508476035	-0.00214033595	0.00214033595
G,4R	0.0041152263	0.00637046055	-0.00225523425	0.00225523425
G,4S	0.0071047957	0.009768373850000001	-0.002663578150000001	0.002663578150000001
G,4T	0.0052219321	0.00539731645	-0.00017538435000000012	0.00017538435000000012
G,4V	0.006116208000000001	0.0061786347	-6.242669999999978e-05	6.242669999999978e-05
G,4W	0.0	0.0	0.0	0.0
G,4Y	0.0029761905000000003	0.0036340786	-0.0006578880999999997	0.0006578880999999997
G,5G	0.0024271845	0.0036946597	-0.0012674752000000002	0.0012674752000000002
G,5H	0.0013642565	0.0022807419	-0.0009164854	0.0009164854
G,5I	0.0061006625	0.0055058239	0.0005948386000000005	0.0005948386000000005
G,5K	0.0050761421	0.00621631435	-0.00114017225	0.00114017225
G,5L	0.0083682008	0.00728223985	0.0010859609499999992	0.0010859609499999992
G,5M	0.0022172949	0.0025445293	-0.00032723439999999973	0.00032723439999999973
G,5N	0.0038461538	0.00463899225	-0.0007928384499999996	0.0007928384499999996
G,5P	0.0034904014000000003	0.004887034	-0.0013966325999999999	0.0013966325999999999
G,5Q	0.0029311194	0.0047933049	-0.0018621854999999999	0.0018621854999999999
G,5R	0.0042918455000000005	0.006097706100000001	-0.0018058606000000005	0.0018058606000000005
G,5S	0.0069156293	0.009775116	-0.0028594867000000003	0.0028594867000000003
G,5T	0.0051020408	0.00571433235	-0.0006122915500000005	0.0006122915500000005
G,5V	0.00635122325	0.0063226202	2.860305000000011e-05	2.860305000000011e-05
G,5W	0.0	0.0	0.0	0.0
G,5Y	0.0029069767	0.0029273570000000002	-2.0380300000000066e-05	2.0380300000000066e-05
H,1H	0.0	0.0	0.0	0.0
H,1I	0.0021990111000000003	0.0026804790000000004	-0.00048146790000000005	0.00048146790000000005
H,1K	0.0018143334000000001	0.0021413374000000002	-0.0003270040000000001	0.0003270040000000001
H,1L	0.0033717339	0.00285716615	0.0005145677500000001	0.0005145677500000001
H,1M	0.0	0.0	0.0	0.0
H,1N	0.00099132595	0.0020441375000000003	-0.0010528115500000003	0.0010528115500000003
H,1P	0.0007855697000000001	0.0018798483500000003	-0.0010942786500000002	0.0010942786500000002
H,1Q	0.0	0.00267917065	-0.00267917065	0.00267917065
H,1R	0.0018796992000000002	0.0023980953499999997	-0.0005183961499999996	0.0005183961499999996
H,1S	0.0026385224	0.0029824062	-0.00034388379999999996	0.00034388379999999996
H,1T	0.0013812155	0.00129880865	8.240685e-05	8.240685e-05
H,1V	0.0024494803999999997	0.0016566509	0.0007928294999999996	0.0007928294999999996
H,1W	0.0	0.0	0.0	0.0
H,1Y	0.0	0.0	0.0	0.0
H,2H	0.0	0.0	0.0	0.0
H,2I	0.0023696682	0.00193857425	0.0004310939500000001	0.0004310939500000001
H,2K	0.0020366599	0.0022995034	-0.0002628435000000002	0.0002628435000000002
H,2L	0.0032258065	0.00412733335	-0.0009015268499999998	0.0009015268499999998
H,2M	0.0	0.0009212108	-0.0009212108	0.0009212108
H,2N	0.0013280212	0.0020933519	-0.0007653307000000001	0.0007653307000000001
H,2P	0.000467422	0.0020857325500000003	-0.0016183105500000004	0.0016183105500000004
H,2Q	0.0	0.0022447396	-0.0022447396	0.0022447396
H,2R	0.0015576324000000001	0.00234352475	-0.00078589235	0.00078589235
H,2S	0.0026315789	0.00356245805	-0.0009308791499999997	0.0009308791499999997
H,2T	0.0017398872000000001	0.0017875764	-4.7689199999999916e-05	4.7689199999999916e-05
H,2V	0.0021834061	0.0014313778500000002	0.0007520282499999999	0.0007520282499999999
H,2W	0.0	0.0	0.0	0.0
H,2Y	0.0	0.0012044611	-0.0012044611	0.0012044611
H,3H	0.0	0.0	0.0	0.0
H,3I	0.0021834061	0.00231216655	-0.00012876044999999984	0.00012876044999999984
H,3K	0.0019120459000000001	0.0021164045000000003	-0.00020435860000000017	0.00020435860000000017
H,3L	0.0032051282000000003	0.0034586496500000003	-0.00025352145	0.00025352145
H,3M	0.0	0.0006513307	-0.0006513307	0.0006513307
H,3N	0.0013440884500000002	0.00246311395	-0.0011190254999999998	0.0011190254999999998
H,3P	0.0010378852	0.001719714	-0.0006818288	0.0006818288
H,3Q	0.0	0.0026493041000000004	-0.0026493041000000004	0.0026493041000000004
H,3R	0.0015600624	0.0026574272500000003	-0.0010973648500000003	0.0010973648500000003
H,3S	0.0028328612	0.0032223453000000003	-0.0003894841000000003	0.0003894841000000003
H,3T	0.0018883958	0.0021523409	-0.00026394509999999984	0.00026394509999999984
H,3V	0.00226073975	0.00215287495	0.00010786479999999989	0.00010786479999999989
H,3W	0.0	0.0	0.0	0.0
H,3Y	0.0	0.00088580905	-0.00088580905	0.00088580905
H,4H	0.0	0.0	0.0	0.0
H,4I	0.0022172949	0.0014666572000000002	0.0007506377	0.0007506377
H,4K	0.0019011407	0.002443517	-0.0005423763000000001	0.0005423763000000001
H,4L	0.0032051282000000003	0.00289508965	0.0003100385500000003	0.0003100385500000003
H,4M	0.0	0.0	0.0	0.0
H,4N	0.00118694405	0.002020757	-0.0008338129500000003	0.0008338129500000003
H,4P	0.0008652390500000001	0.001869688	-0.00100444895	0.00100444895
H,4Q	0.0	0.00244652805	-0.00244652805	0.00244652805
H,4R	0.0017137973499999999	0.0023720215	-0.0006582241500000001	0.0006582241500000001
H,4S	0.0027472527	0.0031755713	-0.0004283185999999998	0.0004283185999999998
H,4T	0.00176626455	0.0022563223000000004	-0.0004900577500000004	0.0004900577500000004
H,4V	0.0022675737	0.00227616425	-8.59055000000013e-06	8.59055000000013e-06
H,4W	0.0	0.0	0.0	0.0
H,4Y	0.0	0.0012342184000000002	-0.0012342184000000002	0.0012342184000000002
H,5H	0.0	0.0	0.0	0.0
H,5I	0.00226159095	0.0020284059000000004	0.0002331850499999997	0.0002331850499999997
H,5K	0.002	0.00215287495	-0.00015287495	0.00015287495
H,5L	0.0031545741000000003	0.00303788685	0.00011668725000000017	0.00011668725000000017
H,5M	0.0	0.0	0.0	0.0
H,5N	0.00104657275	0.0016836210000000002	-0.0006370482500000002	0.0006370482500000002
H,5P	0.00073746675	0.00241407975	-0.001676613	0.001676613
H,5Q	0.0	0.0019047619000000001	-0.0019047619000000001	0.0019047619000000001
H,5R	0.0013927577000000001	0.0020024534500000003	-0.0006096957500000002	0.0006096957500000002
H,5S	0.0027700831	0.0036298402	-0.0008597571000000001	0.0008597571000000001
H,5T	0.0019193858	0.0020860161	-0.00016663029999999996	0.00016663029999999996
[truncated: 460 more rows]
