# Supplementary material for: PICNIC accurately predicts condensate-forming proteins regardless of their structural disorder across organisms
Source: Nat Commun. 2024 Dec 11;15:10668. doi: 10.1038/s41467-024-55089-x (PMC11634905; doi:10.1038/s41467-024-55089-x)
Supplement: Supplementary file 11 — Source Data files [file 41467_2024_55089_MOESM11_ESM.zip › Source_Data_file/supplementary/Figure_S7/drosophila_nogokeys.txt]

key	alldistr	cdcodedistr	cdcodediff	cdcodeabsdiff
A-310Helix-d	0.0	0.0	0.0	0.0
A-310Helix-h	0.0	0.0	0.0	0.0
A-310Helix-l	0.0	0.0	0.0	0.0
A-310Helix-m	0.0	0.0	0.0	0.0
A-AlphaHelix-d	0.0	0.0	0.0	0.0
A-AlphaHelix-h	0.0153214786	0.0085692327	0.0067522459	0.0067522459
A-AlphaHelix-l	0.0006745363	0.0020040402	-0.0013295039	0.0013295039
A-AlphaHelix-m	0.0057471264	0.00657932665	-0.0008322002499999998	0.0008322002499999998
A-Bridge-d	0.0	0.0	0.0	0.0
A-Bridge-h	0.0	0.0	0.0	0.0
A-Bridge-l	0.0	0.0	0.0	0.0
A-Bridge-m	0.0	0.0	0.0	0.0
A-Coil-d	0.0060975610000000005	0.02575007505	-0.01965251405	0.01965251405
A-Coil-h	0.0005418589	0.00052543355	1.6425349999999936e-05	1.6425349999999936e-05
A-Coil-l	0.0	0.00075031015	-0.00075031015	0.00075031015
A-Coil-m	0.0	0.0	0.0	0.0
A-PiHelix-d	0.0	0.0	0.0	0.0
A-PiHelix-h	0.0	0.0	0.0	0.0
A-PiHelix-l	0.0	0.0	0.0	0.0
A-PiHelix-m	0.0	0.0	0.0	0.0
A-Strand-d	0.0	0.0	0.0	0.0
A-Strand-h	0.0023121418	0.0021726822500000003	0.00013945954999999973	0.00013945954999999973
A-Strand-l	0.0	0.0	0.0	0.0
A-Strand-m	0.0	0.0	0.0	0.0
A-Turn-d	0.0	0.0019474215000000001	-0.0019474215000000001	0.0019474215000000001
A-Turn-h	0.0011675439500000002	0.00028719125	0.0008803527000000002	0.0008803527000000002
A-Turn-l	0.0	0.0008431727	-0.0008431727	0.0008431727
A-Turn-m	0.00119868155	0.0014892041	-0.00029052255000000006	0.00029052255000000006
C-310Helix-d	0.0	0.0	0.0	0.0
C-310Helix-h	0.0	0.0	0.0	0.0
C-310Helix-l	0.0	0.0	0.0	0.0
C-310Helix-m	0.0	0.0	0.0	0.0
C-AlphaHelix-d	0.0	0.0	0.0	0.0
C-AlphaHelix-h	0.0028409091	0.00127493915	0.00156596995	0.00156596995
C-AlphaHelix-l	0.0	0.0	0.0	0.0
C-AlphaHelix-m	0.0	0.0	0.0	0.0
C-Bridge-d	0.0	0.0	0.0	0.0
C-Bridge-h	0.0	0.0	0.0	0.0
C-Bridge-l	0.0	0.0	0.0	0.0
C-Bridge-m	0.0	0.0	0.0	0.0
C-Coil-d	0.0	0.00127901275	-0.00127901275	0.00127901275
C-Coil-h	0.0	0.0	0.0	0.0
C-Coil-l	0.0	0.0	0.0	0.0
C-Coil-m	0.0	0.0	0.0	0.0
C-PiHelix-d	0.0	0.0	0.0	0.0
C-PiHelix-h	0.0	0.0	0.0	0.0
C-PiHelix-l	0.0	0.0	0.0	0.0
C-PiHelix-m	0.0	0.0	0.0	0.0
C-Strand-d	0.0	0.0	0.0	0.0
C-Strand-h	0.0	0.0	0.0	0.0
C-Strand-l	0.0	0.0	0.0	0.0
C-Strand-m	0.0	0.0	0.0	0.0
C-Turn-d	0.0	0.0	0.0	0.0
C-Turn-h	0.0	0.0	0.0	0.0
C-Turn-l	0.0	0.0	0.0	0.0
C-Turn-m	0.0	0.0	0.0	0.0
D-310Helix-d	0.0	0.0	0.0	0.0
D-310Helix-h	0.0	0.0	0.0	0.0
D-310Helix-l	0.0	0.0	0.0	0.0
D-310Helix-m	0.0	0.0	0.0	0.0
D-AlphaHelix-d	0.0	0.0	0.0	0.0
D-AlphaHelix-h	0.005896807300000001	0.0044634478	0.001433359500000001	0.001433359500000001
D-AlphaHelix-l	0.0	0.0014676366000000002	-0.0014676366000000002	0.0014676366000000002
D-AlphaHelix-m	0.0024154589	0.003470453	-0.0010549941	0.0010549941
D-Bridge-d	0.0	0.0	0.0	0.0
D-Bridge-h	0.0	0.0	0.0	0.0
D-Bridge-l	0.0	0.0	0.0	0.0
D-Bridge-m	0.0	0.0	0.0	0.0
D-Coil-d	0.0032154341	0.01015510155	-0.00693966745	0.00693966745
D-Coil-h	0.00177698835	0.0009709386000000001	0.00080604975	0.00080604975
D-Coil-l	0.0	0.0007395382500000001	-0.0007395382500000001	0.0007395382500000001
D-Coil-m	0.00149309465	0.0014075773	8.551734999999992e-05	8.551734999999992e-05
D-PiHelix-d	0.0	0.0	0.0	0.0
D-PiHelix-h	0.0	0.0	0.0	0.0
D-PiHelix-l	0.0	0.0	0.0	0.0
D-PiHelix-m	0.0	0.0	0.0	0.0
D-Strand-d	0.0	0.0	0.0	0.0
D-Strand-h	0.0005293859499999999	0.0009515299500000001	-0.00042214400000000016	0.00042214400000000016
D-Strand-l	0.0	0.0	0.0	0.0
D-Strand-m	0.0	0.0	0.0	0.0
D-Turn-d	0.0	0.0013726842500000002	-0.0013726842500000002	0.0013726842500000002
D-Turn-h	0.0032180230000000004	0.00177725365	0.0014407693500000005	0.0014407693500000005
D-Turn-l	0.0	0.0017514478	-0.0017514478	0.0017514478
D-Turn-m	0.0031055901	0.0029240516	0.00018153849999999992	0.00018153849999999992
E-310Helix-d	0.0	0.0	0.0	0.0
E-310Helix-h	0.0	0.0	0.0	0.0
E-310Helix-l	0.0	0.0	0.0	0.0
E-310Helix-m	0.0	0.0	0.0	0.0
E-AlphaHelix-d	0.0	0.0	0.0	0.0
E-AlphaHelix-h	0.0112359551	0.00945165945	0.00178429565	0.00178429565
E-AlphaHelix-l	0.0	0.0015926737500000002	-0.0015926737500000002	0.0015926737500000002
E-AlphaHelix-m	0.0050761421	0.00833391205	-0.0032577699499999994	0.0032577699499999994
E-Bridge-d	0.0	0.0	0.0	0.0
E-Bridge-h	0.0	0.0	0.0	0.0
E-Bridge-l	0.0	0.0	0.0	0.0
E-Bridge-m	0.0	0.0	0.0	0.0
E-Coil-d	0.004008819550000001	0.0123395958	-0.00833077625	0.00833077625
E-Coil-h	0.0	0.00020686800000000003	-0.00020686800000000003	0.00020686800000000003
E-Coil-l	0.0	0.00084424545	-0.00084424545	0.00084424545
E-Coil-m	0.00103199285	0.0	0.00103199285	0.00103199285
E-PiHelix-d	0.0	0.0	0.0	0.0
E-PiHelix-h	0.0	0.0	0.0	0.0
E-PiHelix-l	0.0	0.0	0.0	0.0
E-PiHelix-m	0.0	0.0	0.0	0.0
E-Strand-d	0.0	0.0	0.0	0.0
E-Strand-h	0.00173762075	0.00151746465	0.00022015610000000003	0.00022015610000000003
E-Strand-l	0.0	0.0	0.0	0.0
E-Strand-m	0.0	0.0	0.0	0.0
E-Turn-d	0.0	0.0016127270500000002	-0.0016127270500000002	0.0016127270500000002
E-Turn-h	0.00138408375	0.00099690955	0.00038717419999999996	0.00038717419999999996
E-Turn-l	0.0	0.0012022974500000001	-0.0012022974500000001	0.0012022974500000001
E-Turn-m	0.0018975332000000001	0.0020524561	-0.0001549228999999997	0.0001549228999999997
F-310Helix-d	0.0	0.0	0.0	0.0
F-310Helix-h	0.0	0.0	0.0	0.0
F-310Helix-l	0.0	0.0	0.0	0.0
F-310Helix-m	0.0	0.0	0.0	0.0
F-AlphaHelix-d	0.0	0.0	0.0	0.0
F-AlphaHelix-h	0.0077294758	0.0029069767	0.0048224991	0.0048224991
F-AlphaHelix-l	0.0	0.0	0.0	0.0
F-AlphaHelix-m	0.0020242915000000003	0.0021488521999999998	-0.0001245606999999995	0.0001245606999999995
F-Bridge-d	0.0	0.0	0.0	0.0
F-Bridge-h	0.0	0.0	0.0	0.0
F-Bridge-l	0.0	0.0	0.0	0.0
F-Bridge-m	0.0	0.0	0.0	0.0
F-Coil-d	0.0	0.00412655525	-0.00412655525	0.00412655525
F-Coil-h	0.0	0.0	0.0	0.0
F-Coil-l	0.0	0.0	0.0	0.0
F-Coil-m	0.0	0.0	0.0	0.0
F-PiHelix-d	0.0	0.0	0.0	0.0
F-PiHelix-h	0.0	0.0	0.0	0.0
F-PiHelix-l	0.0	0.0	0.0	0.0
F-PiHelix-m	0.0	0.0	0.0	0.0
F-Strand-d	0.0	0.0	0.0	0.0
F-Strand-h	0.0036979973000000003	0.0035461439	0.0001518534000000001	0.0001518534000000001
F-Strand-l	0.0	0.0	0.0	0.0
F-Strand-m	0.0	0.0	0.0	0.0
F-Turn-d	0.0	0.0	0.0	0.0
F-Turn-h	0.0	0.0	0.0	0.0
F-Turn-l	0.0	0.0	0.0	0.0
F-Turn-m	0.0	0.0	0.0	0.0
G-310Helix-d	0.0	0.0	0.0	0.0
G-310Helix-h	0.0	0.0	0.0	0.0
G-310Helix-l	0.0	0.0	0.0	0.0
G-310Helix-m	0.0	0.0	0.0	0.0
G-AlphaHelix-d	0.0	0.0	0.0	0.0
G-AlphaHelix-h	0.0038314176	0.0019743529000000003	0.0018570646999999997	0.0018570646999999997
G-AlphaHelix-l	0.0	0.0	0.0	0.0
G-AlphaHelix-m	0.0009629275000000001	0.0013739163	-0.0004109888	0.0004109888
G-Bridge-d	0.0	0.0	0.0	0.0
G-Bridge-h	0.0	0.0	0.0	0.0
G-Bridge-l	0.0	0.0	0.0	0.0
G-Bridge-m	0.0	0.0	0.0	0.0
G-Coil-d	0.0053763441	0.02110167605	-0.01572533195	0.01572533195
G-Coil-h	0.0024691358	0.00121232005	0.0012568157500000001	0.0012568157500000001
G-Coil-l	0.0	0.00103359205	-0.00103359205	0.00103359205
G-Coil-m	0.0024390244000000003	0.0015515488499999999	0.0008874755500000004	0.0008874755500000004
G-PiHelix-d	0.0	0.0	0.0	0.0
G-PiHelix-h	0.0	0.0	0.0	0.0
G-PiHelix-l	0.0	0.0	0.0	0.0
G-PiHelix-m	0.0	0.0	0.0	0.0
G-Strand-d	0.0	0.0	0.0	0.0
G-Strand-h	0.0012832864	0.00134417345	-6.0887050000000154e-05	6.0887050000000154e-05
G-Strand-l	0.0	0.0	0.0	0.0
G-Strand-m	0.0	0.0	0.0	0.0
G-Turn-d	0.0	0.0018481007000000001	-0.0018481007000000001	0.0018481007000000001
G-Turn-h	0.0031545741000000003	0.0017331855500000001	0.0014213885500000002	0.0014213885500000002
G-Turn-l	0.0011043626	0.00177331355	-0.0006689509500000001	0.0006689509500000001
G-Turn-m	0.0039370079	0.0026633472	0.0012736607	0.0012736607
H-310Helix-d	0.0	0.0	0.0	0.0
H-310Helix-h	0.0	0.0	0.0	0.0
H-310Helix-l	0.0	0.0	0.0	0.0
H-310Helix-m	0.0	0.0	0.0	0.0
H-AlphaHelix-d	0.0	0.0	0.0	0.0
H-AlphaHelix-h	0.0031746032000000003	0.0030770817	9.752150000000032e-05	9.752150000000032e-05
H-AlphaHelix-l	0.0	0.0	0.0	0.0
H-AlphaHelix-m	0.0	0.00214552775	-0.00214552775	0.00214552775
H-Bridge-d	0.0	0.0	0.0	0.0
H-Bridge-h	0.0	0.0	0.0	0.0
H-Bridge-l	0.0	0.0	0.0	0.0
H-Bridge-m	0.0	0.0	0.0	0.0
H-Coil-d	0.0	0.0044935974	-0.0044935974	0.0044935974
H-Coil-h	0.0	0.0	0.0	0.0
H-Coil-l	0.0	0.0	0.0	0.0
H-Coil-m	0.0	0.0	0.0	0.0
H-PiHelix-d	0.0	0.0	0.0	0.0
H-PiHelix-h	0.0	0.0	0.0	0.0
H-PiHelix-l	0.0	0.0	0.0	0.0
H-PiHelix-m	0.0	0.0	0.0	0.0
H-Strand-d	0.0	0.0	0.0	0.0
H-Strand-h	0.0	0.0	0.0	0.0
H-Strand-l	0.0	0.0	0.0	0.0
H-Strand-m	0.0	0.0	0.0	0.0
H-Turn-d	0.0	0.0	0.0	0.0
H-Turn-h	0.0	0.0	0.0	0.0
H-Turn-l	0.0	0.0	0.0	0.0
H-Turn-m	0.0	0.0	0.0	0.0
I-310Helix-d	0.0	0.0	0.0	0.0
I-310Helix-h	0.0	0.0	0.0	0.0
I-310Helix-l	0.0	0.0	0.0	0.0
I-310Helix-m	0.0	0.0	0.0	0.0
I-AlphaHelix-d	0.0	0.0	0.0	0.0
I-AlphaHelix-h	0.01173555895	0.00756547965	0.004170079300000001	0.004170079300000001
I-AlphaHelix-l	0.0	0.0	0.0	0.0
I-AlphaHelix-m	0.0033670034	0.00357147415	-0.00020447075000000004	0.00020447075000000004
I-Bridge-d	0.0	0.0	0.0	0.0
I-Bridge-h	0.0	0.0	0.0	0.0
I-Bridge-l	0.0	0.0	0.0	0.0
I-Bridge-m	0.0	0.0	0.0	0.0
I-Coil-d	0.0017421603	0.0059987346000000006	-0.0042565743000000005	0.0042565743000000005
I-Coil-h	0.00069060805	0.0	0.00069060805	0.00069060805
I-Coil-l	0.0	0.0007576427	-0.0007576427	0.0007576427
I-Coil-m	0.0	0.0	0.0	0.0
I-PiHelix-d	0.0	0.0	0.0	0.0
I-PiHelix-h	0.0	0.0	0.0	0.0
I-PiHelix-l	0.0	0.0	0.0	0.0
I-PiHelix-m	0.0	0.0	0.0	0.0
I-Strand-d	0.0	0.0	0.0	0.0
I-Strand-h	0.0062893082000000005	0.0046051236	0.0016841846000000002	0.0016841846000000002
I-Strand-l	0.0	0.0	0.0	0.0
I-Strand-m	0.0	0.0	0.0	0.0
I-Turn-d	0.0	0.0	0.0	0.0
I-Turn-h	0.0	0.0	0.0	0.0
I-Turn-l	0.0	0.0	0.0	0.0
I-Turn-m	0.0	0.00061154955	-0.00061154955	0.00061154955
K-310Helix-d	0.0	0.0	0.0	0.0
K-310Helix-h	0.0	0.0	0.0	0.0
K-310Helix-l	0.0	0.0	0.0	0.0
K-310Helix-m	0.0	0.0	0.0	0.0
K-AlphaHelix-d	0.0	0.0	0.0	0.0
K-AlphaHelix-h	0.0091116173	0.00768492545	0.001426691849999999	0.001426691849999999
K-AlphaHelix-l	0.0	0.0014958871500000003	-0.0014958871500000003	0.0014958871500000003
K-AlphaHelix-m	0.0045045045	0.007018321500000001	-0.0025138170000000007	0.0025138170000000007
K-Bridge-d	0.0	0.0	0.0	0.0
K-Bridge-h	0.0	0.0	0.0	0.0
K-Bridge-l	0.0	0.0	0.0	0.0
K-Bridge-m	0.0	0.0	0.0	0.0
K-Coil-d	0.0036832413	0.01094096995	-0.007257728650000001	0.007257728650000001
K-Coil-h	0.0013717421	0.00050910525	0.00086263685	0.00086263685
K-Coil-l	0.00045672530000000005	0.0014981349000000002	-0.0010414096000000003	0.0010414096000000003
K-Coil-m	0.0016806723000000001	0.00169133465	-1.0662349999999944e-05	1.0662349999999944e-05
K-PiHelix-d	0.0	0.0	0.0	0.0
K-PiHelix-h	0.0	0.0	0.0	0.0
K-PiHelix-l	0.0	0.0	0.0	0.0
K-PiHelix-m	0.0	0.0	0.0	0.0
K-Strand-d	0.0	0.0	0.0	0.0
K-Strand-h	0.0020366599	0.00184356765	0.00019309225000000005	0.00019309225000000005
K-Strand-l	0.0	0.0	0.0	0.0
K-Strand-m	0.0	0.0	0.0	0.0
K-Turn-d	0.0	0.00089908295	-0.00089908295	0.00089908295
K-Turn-h	0.0015267176000000001	0.00102622805	0.0005004895500000002	0.0005004895500000002
K-Turn-l	0.0	0.0011965327	-0.0011965327	0.0011965327
K-Turn-m	0.0017391304000000001	0.00196838195	-0.00022925154999999995	0.00022925154999999995
L-310Helix-d	0.0	0.0	0.0	0.0
L-310Helix-h	0.0	0.0	0.0	0.0
L-310Helix-l	0.0	0.0	0.0	0.0
L-310Helix-m	0.0	0.0	0.0	0.0
L-AlphaHelix-d	0.0	0.0	0.0	0.0
L-AlphaHelix-h	0.0255319149	0.01600711745	0.00952479745	0.00952479745
L-AlphaHelix-l	0.00131492495	0.00221790825	-0.0009029833000000001	0.0009029833000000001
L-AlphaHelix-m	0.00842557435	0.009420683400000001	-0.0009951090500000016	0.0009951090500000016
L-Bridge-d	0.0	0.0	0.0	0.0
L-Bridge-h	0.0	0.0	0.0	0.0
L-Bridge-l	0.0	0.0	0.0	0.0
L-Bridge-m	0.0	0.0	0.0	0.0
L-Coil-d	0.0040983607	0.0131060606	-0.009007699899999999	0.009007699899999999
L-Coil-h	0.0023923445	0.0010989342999999999	0.0012934102000000001	0.0012934102000000001
L-Coil-l	0.0	0.0006222862	-0.0006222862	0.0006222862
L-Coil-m	0.0015432099000000001	0.0013841632500000002	0.00015904664999999993	0.00015904664999999993
L-PiHelix-d	0.0	0.0	0.0	0.0
L-PiHelix-h	0.0	0.0	0.0	0.0
L-PiHelix-l	0.0	0.0	0.0	0.0
L-PiHelix-m	0.0	0.0	0.0	0.0
L-Strand-d	0.0	0.0	0.0	0.0
L-Strand-h	0.0070445092	0.0054835194	0.0015609897999999999	0.0015609897999999999
L-Strand-l	0.0	0.0	0.0	0.0
L-Strand-m	0.0	0.0	0.0	0.0
L-Turn-d	0.0	0.0014010989000000002	-0.0014010989000000002	0.0014010989000000002
L-Turn-h	0.0020876827000000002	0.00150047725	0.0005872054500000003	0.0005872054500000003
L-Turn-l	0.0	0.0	0.0	0.0
L-Turn-m	0.0014109349	0.0014925506000000002	-8.161570000000018e-05	8.161570000000018e-05
M-310Helix-d	0.0	0.0	0.0	0.0
M-310Helix-h	0.0	0.0	0.0	0.0
M-310Helix-l	0.0	0.0	0.0	0.0
M-310Helix-m	0.0	0.0	0.0	0.0
M-AlphaHelix-d	0.0	0.0	0.0	0.0
M-AlphaHelix-h	0.0044296843	0.0028564109	0.0015732734000000002	0.0015732734000000002
M-AlphaHelix-l	0.0	0.0	0.0	0.0
M-AlphaHelix-m	0.0015822785	0.0024572398000000002	-0.0008749613000000002	0.0008749613000000002
M-Bridge-d	0.0	0.0	0.0	0.0
M-Bridge-h	0.0	0.0	0.0	0.0
M-Bridge-l	0.0	0.0	0.0	0.0
M-Bridge-m	0.0	0.0	0.0	0.0
M-Coil-d	0.0029154519	0.0053082633	-0.0023928114	0.0023928114
M-Coil-h	0.0	0.0	0.0	0.0
M-Coil-l	0.0	0.0	0.0	0.0
M-Coil-m	0.0	0.0	0.0	0.0
M-PiHelix-d	0.0	0.0	0.0	0.0
M-PiHelix-h	0.0	0.0	0.0	0.0
M-PiHelix-l	0.0	0.0	0.0	0.0
M-PiHelix-m	0.0	0.0	0.0	0.0
M-Strand-d	0.0	0.0	0.0	0.0
M-Strand-h	0.0	0.0	0.0	0.0
M-Strand-l	0.0	0.0	0.0	0.0
M-Strand-m	0.0	0.0	0.0	0.0
M-Turn-d	0.0	0.0	0.0	0.0
M-Turn-h	0.0	0.0	0.0	0.0
M-Turn-l	0.0	0.0	0.0	0.0
M-Turn-m	0.0	0.0	0.0	0.0
N-310Helix-d	0.0	0.0	0.0	0.0
N-310Helix-h	0.0	0.0	0.0	0.0
N-310Helix-l	0.0	0.0	0.0	0.0
N-310Helix-m	0.0	0.0	0.0	0.0
N-AlphaHelix-d	0.0	0.0	0.0	0.0
N-AlphaHelix-h	0.0052816901	0.0038461538	0.0014355363	0.0014355363
N-AlphaHelix-l	0.0	0.0009563041000000001	-0.0009563041000000001	0.0009563041000000001
N-AlphaHelix-m	0.0021272071000000004	0.0031127133	-0.0009855061999999998	0.0009855061999999998
N-Bridge-d	0.0	0.0	0.0	0.0
N-Bridge-h	0.0	0.0	0.0	0.0
N-Bridge-l	0.0	0.0	0.0	0.0
N-Bridge-m	0.0	0.0	0.0	0.0
N-Coil-d	0.00313972515	0.0144421272	-0.01130240205	0.01130240205
N-Coil-h	0.0015923567	0.0	0.0015923567	0.0015923567
N-Coil-l	0.0	0.0007848167	-0.0007848167	0.0007848167
N-Coil-m	0.0011383043	0.0010478786000000001	9.04256999999999e-05	9.04256999999999e-05
N-PiHelix-d	0.0	0.0	0.0	0.0
N-PiHelix-h	0.0	0.0	0.0	0.0
N-PiHelix-l	0.0	0.0	0.0	0.0
N-PiHelix-m	0.0	0.0	0.0	0.0
N-Strand-d	0.0	0.0	0.0	0.0
N-Strand-h	0.0	0.0	0.0	0.0
N-Strand-l	0.0	0.0	0.0	0.0
N-Strand-m	0.0	0.0	0.0	0.0
N-Turn-d	0.0	0.0021419562	-0.0021419562	0.0021419562
N-Turn-h	0.0025445293	0.00107530605	0.0014692232499999998	0.0014692232499999998
N-Turn-l	0.0	0.0009645330500000001	-0.0009645330500000001	0.0009645330500000001
N-Turn-m	0.00238473915	0.0022004357	0.00018430345000000018	0.00018430345000000018
P-310Helix-d	0.0	0.0	0.0	0.0
P-310Helix-h	0.0	0.0	0.0	0.0
P-310Helix-l	0.0	0.0	0.0	0.0
P-310Helix-m	0.0	0.0	0.0	0.0
P-AlphaHelix-d	0.0	0.0	0.0	0.0
P-AlphaHelix-h	0.0017636684	0.0005868462000000001	0.0011768222	0.0011768222
P-AlphaHelix-l	0.0	0.0	0.0	0.0
P-AlphaHelix-m	0.0	0.0	0.0	0.0
P-Bridge-d	0.0	0.0	0.0	0.0
P-Bridge-h	0.0	0.0	0.0	0.0
P-Bridge-l	0.0	0.0	0.0	0.0
P-Bridge-m	0.0	0.0	0.0	0.0
P-Coil-d	0.00540054445	0.02026218295	-0.0148616385	0.0148616385
P-Coil-h	0.0030075188	0.00140281545	0.0016047033500000002	0.0016047033500000002
P-Coil-l	0.0020833333000000002	0.0030419113	-0.0009585779999999999	0.0009585779999999999
P-Coil-m	0.0027777778	0.002837889	-6.011119999999991e-05	6.011119999999991e-05
P-PiHelix-d	0.0	0.0	0.0	0.0
P-PiHelix-h	0.0	0.0	0.0	0.0
P-PiHelix-l	0.0	0.0	0.0	0.0
P-PiHelix-m	0.0	0.0	0.0	0.0
P-Strand-d	0.0	0.0	0.0	0.0
P-Strand-h	0.0	0.0	0.0	0.0
P-Strand-l	0.0	0.0	0.0	0.0
P-Strand-m	0.0	0.0	0.0	0.0
P-Turn-d	0.0	0.0010186791	-0.0010186791	0.0010186791
P-Turn-h	0.0028169014000000003	0.0014583333000000001	0.0013585681000000001	0.0013585681000000001
P-Turn-l	0.0	0.00079909025	-0.00079909025	0.00079909025
P-Turn-m	0.00243506655	0.0017096465000000002	0.0007254200499999999	0.0007254200499999999
Q-310Helix-d	0.0	0.0	0.0	0.0
Q-310Helix-h	0.0	0.0	0.0	0.0
Q-310Helix-l	0.0	0.0	0.0	0.0
Q-310Helix-m	0.0	0.0	0.0	0.0
Q-AlphaHelix-d	0.0	0.0	0.0	0.0
Q-AlphaHelix-h	0.0076335878	0.0064110035	0.0012225843000000002	0.0012225843000000002
Q-AlphaHelix-l	0.0	0.00181094975	-0.00181094975	0.00181094975
Q-AlphaHelix-m	0.00387973205	0.0063064348999999995	-0.0024267028499999994	0.0024267028499999994
Q-Bridge-d	0.0	0.0	0.0	0.0
Q-Bridge-h	0.0	0.0	0.0	0.0
Q-Bridge-l	0.0	0.0	0.0	0.0
Q-Bridge-m	0.0	0.0	0.0	0.0
Q-Coil-d	0.0032051282000000003	0.013146302050000001	-0.00994117385	0.00994117385
Q-Coil-h	0.0	0.0	0.0	0.0
Q-Coil-l	0.0	0.0	0.0	0.0
Q-Coil-m	0.0	0.00083155705	-0.00083155705	0.00083155705
Q-PiHelix-d	0.0	0.0	0.0	0.0
Q-PiHelix-h	0.0	0.0	0.0	0.0
Q-PiHelix-l	0.0	0.0	0.0	0.0
Q-PiHelix-m	0.0	0.0	0.0	0.0
Q-Strand-d	0.0	0.0	0.0	0.0
Q-Strand-h	0.0	0.00081862695	-0.00081862695	0.00081862695
Q-Strand-l	0.0	0.0	0.0	0.0
Q-Strand-m	0.0	0.0	0.0	0.0
Q-Turn-d	0.0	0.0013525377	-0.0013525377	0.0013525377
Q-Turn-h	0.0	0.0	0.0	0.0
Q-Turn-l	0.0	0.00023126735000000002	-0.00023126735000000002	0.00023126735000000002
Q-Turn-m	0.0	0.0013249666000000001	-0.0013249666000000001	0.0013249666000000001
R-310Helix-d	0.0	0.0	0.0	0.0
R-310Helix-h	0.0	0.0	0.0	0.0
R-310Helix-l	0.0	0.0	0.0	0.0
R-310Helix-m	0.0	0.0	0.0	0.0
R-AlphaHelix-d	0.0	0.0	0.0	0.0
R-AlphaHelix-h	0.010172627350000001	0.0076900332500000005	0.0024825941000000008	0.0024825941000000008
R-AlphaHelix-l	0.0	0.00100677905	-0.00100677905	0.00100677905
R-AlphaHelix-m	0.0046475627999999995	0.0056933807	-0.0010458179000000008	0.0010458179000000008
R-Bridge-d	0.0	0.0	0.0	0.0
R-Bridge-h	0.0	0.0	0.0	0.0
R-Bridge-l	0.0	0.0	0.0	0.0
R-Bridge-m	0.0	0.0	0.0	0.0
R-Coil-d	0.0030303030000000002	0.0105587033	-0.0075284003	0.0075284003
R-Coil-h	0.0011210762	0.0	0.0011210762	0.0011210762
R-Coil-l	0.0	0.000934957	-0.000934957	0.000934957
R-Coil-m	0.00126183015	0.0012892079	-2.737774999999991e-05	2.737774999999991e-05
R-PiHelix-d	0.0	0.0	0.0	0.0
R-PiHelix-h	0.0	0.0	0.0	0.0
R-PiHelix-l	0.0	0.0	0.0	0.0
R-PiHelix-m	0.0	0.0	0.0	0.0
R-Strand-d	0.0	0.0	0.0	0.0
R-Strand-h	0.00246862795	0.00173641975	0.0007322081999999999	0.0007322081999999999
R-Strand-l	0.0	0.0	0.0	0.0
R-Strand-m	0.0	0.0	0.0	0.0
R-Turn-d	0.0	0.00071696825	-0.00071696825	0.00071696825
R-Turn-h	0.0014025245	0.00077347175	0.00062905275	0.00062905275
R-Turn-l	0.0	0.00024485800000000003	-0.00024485800000000003	0.00024485800000000003
R-Turn-m	0.0013071895	0.00149254065	-0.0001853511500000001	0.0001853511500000001
S-310Helix-d	0.0	0.0	0.0	0.0
S-310Helix-h	0.0	0.0	0.0	0.0
S-310Helix-l	0.0	0.0	0.0	0.0
S-310Helix-m	0.0	0.0	0.0	0.0
S-AlphaHelix-d	0.0	0.0	0.0	0.0
S-AlphaHelix-h	0.008196721300000001	0.0053282056	0.002868515700000001	0.002868515700000001
S-AlphaHelix-l	0.0	0.0017084747500000002	-0.0017084747500000002	0.0017084747500000002
S-AlphaHelix-m	0.003968254	0.00436576855	-0.00039751455000000026	0.00039751455000000026
S-Bridge-d	0.0	0.0	0.0	0.0
S-Bridge-h	0.0	0.0	0.0	0.0
S-Bridge-l	0.0	0.0	0.0	0.0
S-Bridge-m	0.0	0.0	0.0	0.0
S-Coil-d	0.00839832335	0.03248018725	-0.0240818639	0.0240818639
S-Coil-h	0.0025974026	0.00162126085	0.0009761417500000001	0.0009761417500000001
S-Coil-l	0.0015847861	0.0015405430000000001	4.4243099999999834e-05	4.4243099999999834e-05
S-Coil-m	0.0025252525	0.001642995	0.0008822575000000002	0.0008822575000000002
S-PiHelix-d	0.0	0.0	0.0	0.0
S-PiHelix-h	0.0	0.0	0.0	0.0
S-PiHelix-l	0.0	0.0	0.0	0.0
S-PiHelix-m	0.0	0.0	0.0	0.0
S-Strand-d	0.0	0.0	0.0	0.0
S-Strand-h	0.0021008403	0.0018027630000000002	0.0002980773	0.0002980773
S-Strand-l	0.0	0.0	0.0	0.0
S-Strand-m	0.0	0.0	0.0	0.0
S-Turn-d	0.0014630585500000001	0.0033060109	-0.00184295235	0.00184295235
S-Turn-h	0.0023310023	0.0012056957	0.0011253066000000002	0.0011253066000000002
S-Turn-l	0.0011848341	0.0020761730500000004	-0.0008913389500000003	0.0008913389500000003
S-Turn-m	0.00256986855	0.0021665435500000003	0.0004033249999999995	0.0004033249999999995
T-310Helix-d	0.0	0.0	0.0	0.0
T-310Helix-h	0.0	0.0	0.0	0.0
T-310Helix-l	0.0	0.0	0.0	0.0
T-310Helix-m	0.0	0.0	0.0	0.0
T-AlphaHelix-d	0.0	0.0	0.0	0.0
T-AlphaHelix-h	0.0068027211	0.0044158271	0.0023868939999999996	0.0023868939999999996
T-AlphaHelix-l	0.0	0.0	0.0	0.0
T-AlphaHelix-m	0.0024752475	0.00274843985	-0.00027319235000000013	0.00027319235000000013
T-Bridge-d	0.0	0.0	0.0	0.0
T-Bridge-h	0.0	0.0	0.0	0.0
T-Bridge-l	0.0	0.0	0.0	0.0
T-Bridge-m	0.0	0.0	0.0	0.0
T-Coil-d	0.00466278115	0.0196561524	-0.014993371250000002	0.014993371250000002
T-Coil-h	0.0020576132	0.0012679031	0.0007897100999999999	0.0007897100999999999
T-Coil-l	0.0	0.00122555645	-0.00122555645	0.00122555645
T-Coil-m	0.00156617165	0.00155394965	1.22220000000001e-05	1.22220000000001e-05
T-PiHelix-d	0.0	0.0	0.0	0.0
T-PiHelix-h	0.0	0.0	0.0	0.0
T-PiHelix-l	0.0	0.0	0.0	0.0
T-PiHelix-m	0.0	0.0	0.0	0.0
T-Strand-d	0.0	0.0	0.0	0.0
T-Strand-h	0.0029368576	0.0018785322	0.0010583253999999999	0.0010583253999999999
T-Strand-l	0.0	0.0	0.0	0.0
T-Strand-m	0.0	0.0	0.0	0.0
T-Turn-d	0.0	0.0015286911	-0.0015286911	0.0015286911
T-Turn-h	0.00142348825	0.0009328778500000001	0.0004906103999999999	0.0004906103999999999
T-Turn-l	0.0	0.0	0.0	0.0
T-Turn-m	0.0011740535000000002	0.0014455213499999999	-0.0002714678499999997	0.0002714678499999997
V-310Helix-d	0.0	0.0	0.0	0.0
V-310Helix-h	0.0	0.0	0.0	0.0
V-310Helix-l	0.0	0.0	0.0	0.0
V-310Helix-m	0.0	0.0	0.0	0.0
V-AlphaHelix-d	0.0	0.0	0.0	0.0
V-AlphaHelix-h	0.0113636364	0.0057793692	0.0055842672	0.0055842672
V-AlphaHelix-l	0.0	0.00084566735	-0.00084566735	0.00084566735
V-AlphaHelix-m	0.0032467532000000003	0.00334831855	-0.00010156534999999954	0.00010156534999999954
V-Bridge-d	0.0	0.0	0.0	0.0
V-Bridge-h	0.0	0.0	0.0	0.0
V-Bridge-l	0.0	0.0	0.0	0.0
V-Bridge-m	0.0	0.0	0.0	0.0
V-Coil-d	0.00344679085	0.0110495322	-0.00760274135	0.00760274135
V-Coil-h	0.0012755102	0.0	0.0012755102	0.0012755102
V-Coil-l	0.0	0.00094110105	-0.00094110105	0.00094110105
V-Coil-m	0.0	0.0	0.0	0.0
V-PiHelix-d	0.0	0.0	0.0	0.0
V-PiHelix-h	0.0	0.0	0.0	0.0
V-PiHelix-l	0.0	0.0	0.0	0.0
V-PiHelix-m	0.0	0.0	0.0	0.0
V-Strand-d	0.0	0.0	0.0	0.0
V-Strand-h	0.00828443315	0.00564584665	0.002638586499999999	0.002638586499999999
V-Strand-l	0.0	0.0	0.0	0.0
V-Strand-m	0.0	0.0	0.0	0.0
V-Turn-d	0.0	0.0010121126000000001	-0.0010121126000000001	0.0010121126000000001
V-Turn-h	0.00055555575	0.0	0.00055555575	0.00055555575
V-Turn-l	0.0	0.0005887651	-0.0005887651	0.0005887651
V-Turn-m	0.0	0.0006680134	-0.0006680134	0.0006680134
W-310Helix-d	0.0	0.0	0.0	0.0
W-310Helix-h	0.0	0.0	0.0	0.0
W-310Helix-l	0.0	0.0	0.0	0.0
W-310Helix-m	0.0	0.0	0.0	0.0
W-AlphaHelix-d	0.0	0.0	0.0	0.0
W-AlphaHelix-h	0.0018738875	0.0	0.0018738875	0.0018738875
W-AlphaHelix-l	0.0	0.0	0.0	0.0
W-AlphaHelix-m	0.0	0.0	0.0	0.0
W-Bridge-d	0.0	0.0	0.0	0.0
W-Bridge-h	0.0	0.0	0.0	0.0
W-Bridge-l	0.0	0.0	0.0	0.0
W-Bridge-m	0.0	0.0	0.0	0.0
W-Coil-d	0.0	0.0	0.0	0.0
W-Coil-h	0.0	0.0	0.0	0.0
W-Coil-l	0.0	0.0	0.0	0.0
W-Coil-m	0.0	0.0	0.0	0.0
W-PiHelix-d	0.0	0.0	0.0	0.0
W-PiHelix-h	0.0	0.0	0.0	0.0
W-PiHelix-l	0.0	0.0	0.0	0.0
W-PiHelix-m	0.0	0.0	0.0	0.0
W-Strand-d	0.0	0.0	0.0	0.0
W-Strand-h	0.0	0.0	0.0	0.0
W-Strand-l	0.0	0.0	0.0	0.0
W-Strand-m	0.0	0.0	0.0	0.0
W-Turn-d	0.0	0.0	0.0	0.0
W-Turn-h	0.0	0.0	0.0	0.0
W-Turn-l	0.0	0.0	0.0	0.0
W-Turn-m	0.0	0.0	0.0	0.0
Y-310Helix-d	0.0	0.0	0.0	0.0
Y-310Helix-h	0.0	0.0	0.0	0.0
Y-310Helix-l	0.0	0.0	0.0	0.0
Y-310Helix-m	0.0	0.0	0.0	0.0
Y-AlphaHelix-d	0.0	0.0	0.0	0.0
Y-AlphaHelix-h	0.0060606061	0.0032096921500000004	0.0028509139499999997	0.0028509139499999997
Y-AlphaHelix-l	0.0	0.0	0.0	0.0
Y-AlphaHelix-m	0.0013067626000000001	0.0014958871500000003	-0.00018912455000000012	0.00018912455000000012
Y-Bridge-d	0.0	0.0	0.0	0.0
Y-Bridge-h	0.0	0.0	0.0	0.0
Y-Bridge-l	0.0	0.0	0.0	0.0
Y-Bridge-m	0.0	0.0	0.0	0.0
Y-Coil-d	0.0	0.0029784082	-0.0029784082	0.0029784082
Y-Coil-h	0.0	0.0	0.0	0.0
Y-Coil-l	0.0	0.0	0.0	0.0
Y-Coil-m	0.0	0.0	0.0	0.0
Y-PiHelix-d	0.0	0.0	0.0	0.0
Y-PiHelix-h	0.0	0.0	0.0	0.0
Y-PiHelix-l	0.0	0.0	0.0	0.0
Y-PiHelix-m	0.0	0.0	0.0	0.0
Y-Strand-d	0.0	0.0	0.0	0.0
Y-Strand-h	0.00292683205	0.0025227461000000002	0.0004040859499999999	0.0004040859499999999
Y-Strand-l	0.0	0.0	0.0	0.0
Y-Strand-m	0.0	0.0	0.0	0.0
Y-Turn-d	0.0	0.0	0.0	0.0
Y-Turn-h	0.0	0.0	0.0	0.0
Y-Turn-l	0.0	0.0	0.0	0.0
Y-Turn-m	0.0	0.0	0.0	0.0
A,0A	0.0047619048	0.0054115056500000005	-0.0006496008500000003	0.0006496008500000003
A,0C	0.0021105512500000003	0.0015344766	0.0005760746500000002	0.0005760746500000002
A,0D	0.0062235609	0.00625	-2.6439100000000097e-05	2.6439100000000097e-05
A,0E	0.0074324324	0.00852595255	-0.00109352015	0.00109352015
A,0F	0.0045708068000000004	0.00329608505	0.0012747217500000004	0.0012747217500000004
A,0G	0.007541930400000001	0.00753777865	4.151750000000454e-06	4.151750000000454e-06
A,0H	0.00292124905	0.00305937905	-0.00013812999999999976	0.00013812999999999976
A,0I	0.0063043478	0.005585247600000001	0.0007191001999999995	0.0007191001999999995
A,0K	0.0065522153500000005	0.00771948965	-0.0011672743	0.0011672743
A,0L	0.011977552950000001	0.0122438751	-0.0002663221499999979	0.0002663221499999979
A,0M	0.0029018202000000003	0.00294610805	-4.42878499999997e-05	4.42878499999997e-05
A,0N	0.0055555556	0.006568864000000001	-0.0010133084000000002	0.0010133084000000002
A,0P	0.006026575500000001	0.0072327327	-0.0012061571999999994	0.0012061571999999994
A,0Q	0.00547114315	0.00729118935	-0.0018200462000000006	0.0018200462000000006
A,0R	0.0066	0.0065644665	3.5533499999999656e-05	3.5533499999999656e-05
A,0S	0.0093686287	0.0116381264	-0.002269497700000001	0.002269497700000001
A,0T	0.0068280973000000005	0.00785238065	-0.0010242833500000003	0.0010242833500000003
A,0V	0.0078367236	0.0068692341	0.0009674894999999999	0.0009674894999999999
A,0W	0.0011414082	0.00059223185	0.0005491763500000001	0.0005491763500000001
A,0Y	0.0036885246	0.0028618593	0.0008266653	0.0008266653
A,20A	0.00437618125	0.005130703300000001	-0.0007545220500000012	0.0007545220500000012
A,20C	0.0020794345	0.0017644495000000001	0.00031498499999999983	0.00031498499999999983
A,20D	0.006348893350000001	0.0064862944	-0.00013740104999999947	0.00013740104999999947
A,20E	0.0075362319	0.0088145493	-0.0012783174000000003	0.0012783174000000003
A,20F	0.0045812552	0.00382674785	0.0007545073500000001	0.0007545073500000001
A,20G	0.0073529412	0.007610859750000001	-0.0002579185500000006	0.0002579185500000006
A,20H	0.0029801325	0.00323967375	-0.0002595412499999997	0.0002595412499999997
A,20I	0.0062640135	0.0060505109	0.00021350260000000017	0.00021350260000000017
A,20K	0.00656098175	0.0080301118	-0.0014691300499999997	0.0014691300499999997
A,20L	0.0117101826	0.012204809050000001	-0.0004946264500000006	0.0004946264500000006
A,20M	0.0028960314500000002	0.0030848044	-0.00018877294999999992	0.00018877294999999992
A,20N	0.0055900621	0.00690387925	-0.0013138171499999995	0.0013138171499999995
A,20P	0.00594131155	0.0075088932	-0.0015675816500000002	0.0015675816500000002
A,20Q	0.00548011065	0.0075617796000000004	-0.0020816689500000006	0.0020816689500000006
A,20R	0.0067223158500000005	0.007280482600000001	-0.0005581667500000002	0.0005581667500000002
A,20S	0.00915989405	0.012523291950000001	-0.0033633979000000005	0.0033633979000000005
A,20T	0.0067204301	0.0079856002	-0.0012651701	0.0012651701
A,20V	0.0076009173	0.00707130295	0.0005296143499999998	0.0005296143499999998
A,20W	0.0011494253	0.0006646883	0.00048473700000000006	0.00048473700000000006
A,20Y	0.00378370805	0.0031009615499999997	0.0006827465000000003	0.0006827465000000003
A,40A	0.0040709812000000005	0.004763673500000001	-0.0006926923000000005	0.0006926923000000005
A,40C	0.001988354	0.00172864075	0.0002597132499999998	0.0002597132499999998
A,40D	0.006	0.0063747336500000005	-0.00037473365000000036	0.00037473365000000036
A,40E	0.0070588235	0.008451393500000001	-0.001392570000000001	0.001392570000000001
A,40F	0.004350782500000001	0.00358627305	0.0007645094500000008	0.0007645094500000008
A,40G	0.00677450135	0.007281111900000001	-0.0005066105500000006	0.0005066105500000006
A,40H	0.0028131764	0.0031858507000000003	-0.00037267430000000046	0.00037267430000000046
A,40I	0.00590856845	0.00588763885	2.0929600000000464e-05	2.0929600000000464e-05
A,40K	0.0061735868	0.007700816	-0.0015272291999999998	0.0015272291999999998
A,40L	0.011004992000000002	0.0117971137	-0.0007921216999999987	0.0007921216999999987
A,40M	0.0027021578000000004	0.0028738613	-0.00017170349999999935	0.00017170349999999935
A,40N	0.005268173750000001	0.0066349725	-0.0013667987499999994	0.0013667987499999994
A,40P	0.0055230988	0.0068708181	-0.0013477193000000004	0.0013477193000000004
A,40Q	0.005067038350000001	0.007483607600000001	-0.0024165692500000002	0.0024165692500000002
A,40R	0.00631261405	0.0069301352	-0.0006175211499999996	0.0006175211499999996
A,40S	0.008547283150000001	0.011065506450000002	-0.0025182233000000005	0.0025182233000000005
A,40T	0.00625	0.00746480695	-0.0012148069499999994	0.0012148069499999994
A,40V	0.007164869000000001	0.00707786415	8.700485000000084e-05	8.700485000000084e-05
A,40W	0.0010752688	0.0006506784500000001	0.0004245903499999999	0.0004245903499999999
A,40Y	0.00360929075	0.0029069767	0.0007023140499999997	0.0007023140499999997
A,60A	0.0037612649	0.0044514688	-0.0006902039000000002	0.0006902039000000002
A,60C	0.0018466734000000002	0.0016364548000000001	0.00021021860000000007	0.00021021860000000007
A,60D	0.0055956679	0.00641730535	-0.00082163745	0.00082163745
A,60E	0.0065900282000000004	0.0084093469	-0.0018193186999999993	0.0018193186999999993
A,60F	0.0040712468	0.00337334475	0.00069790205	0.00069790205
A,60G	0.0062657531	0.0068771435	-0.0006113904	0.0006113904
A,60H	0.00264117725	0.0029621909	-0.00032101364999999977	0.00032101364999999977
A,60I	0.0055555556	0.0055868359	-3.128029999999952e-05	3.128029999999952e-05
A,60K	0.00575609855	0.007641531850000001	-0.0018854333000000011	0.0018854333000000011
A,60L	0.01037293515	0.0113423346	-0.0009693994500000001	0.0009693994500000001
A,60M	0.0025443849	0.0028221412000000003	-0.0002777563000000002	0.0002777563000000002
A,60N	0.00491115285	0.006173681150000001	-0.0012625283000000003	0.0012625283000000003
A,60P	0.005184139149999999	0.00661418965	-0.001430050500000001	0.001430050500000001
A,60Q	0.004743083	0.00696237035	-0.00221928735	0.00221928735
A,60R	0.005898244950000001	0.00669503675	-0.0007967917999999992	0.0007967917999999992
A,60S	0.00795401695	0.0106910429	-0.0027370259499999994	0.0027370259499999994
A,60T	0.0058181818	0.0071976791500000005	-0.0013794973500000007	0.0013794973500000007
A,60V	0.0067164179000000004	0.00686270475	-0.00014628684999999989	0.00014628684999999989
A,60W	0.0010052548	0.0006017695	0.00040348529999999997	0.00040348529999999997
A,60Y	0.003381395	0.0026822351000000003	0.0006991598999999999	0.0006991598999999999
C,0C	0.000281558	0.00014996835	0.00013158965	0.00013158965
C,0D	0.0015231941500000001	0.0013388589	0.00018433525000000018	0.00018433525000000018
C,0E	0.0017307692000000001	0.0017667067	-3.5937499999999945e-05	3.5937499999999945e-05
C,0F	0.0012571182999999999	0.00082216535	0.00043495294999999984	0.00043495294999999984
C,0G	0.0017980507	0.00117807065	0.00061998005	0.00061998005
C,0H	0.0007246377	0.0006024111	0.0001222266	0.0001222266
C,0I	0.0016906064	0.0011759936	0.0005146128000000001	0.0005146128000000001
C,0K	0.0015695067	0.0015955286	-2.602189999999986e-05	2.602189999999986e-05
C,0L	0.00307615995	0.00242308145	0.0006530784999999998	0.0006530784999999998
C,0M	0.0007092199000000001	0.00052633035	0.00018288955000000007	0.00018288955000000007
C,0N	0.001344086	0.0012962963	4.7789699999999926e-05	4.7789699999999926e-05
C,0P	0.00136633985	0.0010708722000000001	0.0002954676499999998	0.0002954676499999998
C,0Q	0.00123543945	0.0012028770000000002	3.2562449999999805e-05	3.2562449999999805e-05
C,0R	0.00164449095	0.00143389885	0.00021059210000000015	0.00021059210000000015
C,0S	0.0022190047499999997	0.0020190696000000003	0.00019993514999999944	0.00019993514999999944
C,0T	0.0016129032	0.0014155107	0.00019739249999999996	0.00019739249999999996
C,0V	0.0019736842	0.0014243738500000001	0.0005493103499999998	0.0005493103499999998
C,0W	0.000304878	0.00011947300000000001	0.000185405	0.000185405
C,0Y	0.0009911894	0.0005806314	0.0004105580000000001	0.0004105580000000001
C,20C	0.0002463054	0.00020439495	4.191045000000003e-05	4.191045000000003e-05
C,20D	0.0015183284	0.00130868545	0.00020964295	0.00020964295
C,20E	0.0017881947000000001	0.0017877841000000002	4.105999999999381e-07	4.105999999999381e-07
C,20F	0.00121848825	0.0007461381000000001	0.00047235015	0.00047235015
C,20G	0.001760833	0.0013431041	0.0004177289000000001	0.0004177289000000001
C,20H	0.00071820325	0.0006076906	0.00011051265	0.00011051265
C,20I	0.00162250755	0.0012255174	0.0003969901499999999	0.0003969901499999999
C,20K	0.0015787778	0.00157416015	4.617649999999951e-06	4.617649999999951e-06
C,20L	0.00294183715	0.0023075333	0.0006343038499999998	0.0006343038499999998
C,20M	0.00070730895	0.0005579233	0.00014938565000000004	0.00014938565000000004
C,20N	0.0013392857	0.0011701116	0.00016917410000000005	0.00016917410000000005
C,20P	0.0014044944	0.00120365555	0.00020083884999999991	0.00020083884999999991
C,20Q	0.0012871287	0.0012951418500000002	-8.013150000000125e-06	8.013150000000125e-06
C,20R	0.0016411379	0.0014655166	0.00017562130000000004	0.00017562130000000004
C,20S	0.0021861906	0.0020333372500000004	0.00015285334999999957	0.00015285334999999957
C,20T	0.0016129032	0.00141345545	0.00019944775	0.00019944775
C,20V	0.0019396552	0.0014461105000000002	0.0004935446999999999	0.0004935446999999999
C,20W	0.0002857143	0.0001052053	0.000180509	0.000180509
C,20Y	0.0009708738000000001	0.0005740188	0.0003968550000000001	0.0003968550000000001
C,40C	0.0002120893	0.00015661085	5.547844999999999e-05	5.547844999999999e-05
C,40D	0.0014135941	0.00121416245	0.00019943165000000014	0.00019943165000000014
C,40E	0.0016853933	0.00167603	9.363299999999965e-06	9.363299999999965e-06
C,40F	0.0011029412000000001	0.00076263735	0.0003403038500000001	0.0003403038500000001
C,40G	0.0016301184500000002	0.0011095063000000002	0.00052061215	0.00052061215
C,40H	0.0006622517	0.0005763313	8.592039999999999e-05	8.592039999999999e-05
C,40I	0.00149787235	0.0011795778	0.00031829454999999997	0.00031829454999999997
C,40K	0.0014814815000000002	0.0015746627000000001	-9.318119999999997e-05	9.318119999999997e-05
C,40L	0.0027757502	0.0023232503000000003	0.00045249989999999974	0.00045249989999999974
C,40M	0.00066245115	0.0005618310500000001	0.00010062009999999998	0.00010062009999999998
C,40N	0.0012468828	0.00118433355	6.254924999999994e-05	6.254924999999994e-05
C,40P	0.0012987013	0.001151147	0.00014755430000000015	0.00014755430000000015
C,40Q	0.00119383195	0.00138751375	-0.00019368180000000007	0.00019368180000000007
C,40R	0.00154852985	0.0013625042000000001	0.00018602564999999982	0.00018602564999999982
C,40S	0.00207082575	0.00195689485	0.00011393090000000024	0.00011393090000000024
C,40T	0.0014880952000000001	0.0013114162000000002	0.0001766789999999999	0.0001766789999999999
C,40V	0.0017786561	0.0013206878	0.0004579683000000001	0.0004579683000000001
C,40W	0.0002617801	9.899675e-05	0.00016278335000000001	0.00016278335000000001
C,40Y	0.0008960573	0.000567034	0.0003290233	0.0003290233
C,60C	0.00017667840000000002	0.00011815055	5.852785000000002e-05	5.852785000000002e-05
C,60D	0.0013157895	0.00114256435	0.0001732251500000002	0.0001732251500000002
C,60E	0.00155816965	0.0015573450500000001	8.245999999999514e-07	8.245999999999514e-07
C,60F	0.0010096641	0.0006452572500000001	0.0003644068499999999	0.0003644068499999999
C,60G	0.0015001631000000001	0.00129685075	0.0002033123500000001	0.0002033123500000001
C,60H	0.0006080054	0.00053209185	7.591355000000001e-05	7.591355000000001e-05
C,60I	0.00137208195	0.0011487112	0.0002233707499999999	0.0002233707499999999
C,60K	0.0013554217000000001	0.0014541837000000002	-9.876200000000007e-05	9.876200000000007e-05
C,60L	0.0025745257	0.00213681525	0.00043771044999999995	0.00043771044999999995
C,60M	0.0006153846000000001	0.0005350894	8.029520000000004e-05	8.029520000000004e-05
C,60N	0.0011589404000000001	0.0011382143500000001	2.0726050000000008e-05	2.0726050000000008e-05
C,60P	0.0011969958	0.0011366246000000001	6.037119999999989e-05	6.037119999999989e-05
C,60Q	0.0011016949	0.00126825585	-0.00016656095000000017	0.00016656095000000017
C,60R	0.0013888889	0.00127661885	0.00011227005000000005	0.00011227005000000005
C,60S	0.0019125683	0.00197847135	-6.59030500000002e-05	6.59030500000002e-05
C,60T	0.0013713080000000001	0.0013150311	5.627690000000016e-05	5.627690000000016e-05
C,60V	0.00163761045	0.00123168845	0.00040592199999999997	0.00040592199999999997
C,60W	0.0002306362	9.297115000000001e-05	0.00013766505	0.00013766505
C,60Y	0.0008108108000000001	0.0004658915	0.00034491930000000006	0.00034491930000000006
D,0D	0.0024853801	0.0026071985000000004	-0.00012181840000000024	0.00012181840000000024
D,0E	0.00604804365	0.00652873715	-0.00048069349999999966	0.00048069349999999966
D,0F	0.0034798299	0.0029217172499999998	0.0005581126500000004	0.0005581126500000004
D,0G	0.0051801802000000004	0.004714398	0.0004657822000000006	0.0004657822000000006
D,0H	0.00218791445	0.00217528735	1.2627099999999898e-05	1.2627099999999898e-05
D,0I	0.0047619048	0.00440956455	0.00035234025000000033	0.00035234025000000033
D,0K	0.005024028850000001	0.00556783305	-0.0005438041999999994	0.0005438041999999994
D,0L	0.0086206897	0.00839629005	0.00022439965000000013	0.00022439965000000013
D,0M	0.00201232685	0.0021094089500000002	-9.70821000000001e-05	9.70821000000001e-05
D,0N	0.0041832669000000005	0.0047562493	-0.0005729823999999998	0.0005729823999999998
D,0P	0.0042553191	0.00443321635	-0.00017789724999999965	0.00017789724999999965
D,0Q	0.00402603105	0.00453851135	-0.0005124802999999997	0.0005124802999999997
D,0R	0.005	0.0048113893	0.00018861070000000032	0.00018861070000000032
D,0S	0.0066112562	0.0075413154999999996	-0.0009300592999999992	0.0009300592999999992
D,0T	0.0047579299	0.00494470745	-0.00018677755000000035	0.00018677755000000035
D,0V	0.0056179775	0.0051182038	0.0004997737	0.0004997737
D,0W	0.0008522727000000001	0.0005101003	0.0003421724000000001	0.0003421724000000001
D,0Y	0.0028468452	0.0023452749	0.0005015702999999999	0.0005015702999999999
D,20D	0.00235221315	0.00245107725	-9.886410000000019e-05	9.886410000000019e-05
D,20E	0.005811138	0.006541894	-0.0007307559999999999	0.0007307559999999999
D,20F	0.0034211611000000003	0.0028991520000000003	0.0005220091	0.0005220091
D,20G	0.0052747455000000006	0.00509676435	0.00017798115000000093	0.00017798115000000093
D,20H	0.00221724535	0.00232133715	-0.0001040918	0.0001040918
D,20I	0.0046875	0.0043813462000000004	0.0003061537999999994	0.0003061537999999994
D,20K	0.0050138006500000006	0.00550081725	-0.0004870165999999992	0.0004870165999999992
D,20L	0.008590026	0.0078944954	0.0006955306000000008	0.0006955306000000008
D,20M	0.0020582918500000004	0.0020706145	-1.2322649999999512e-05	1.2322649999999512e-05
D,20N	0.004159368700000001	0.0049902377000000005	-0.0008308689999999997	0.0008308689999999997
D,20P	0.0043478261	0.004611985250000001	-0.0002641591500000002	0.0002641591500000002
D,20Q	0.00409300915	0.0049829189	-0.00088990975	0.00088990975
D,20R	0.0050314465	0.005277943849999999	-0.0002464973499999995	0.0002464973499999995
D,20S	0.006604498150000001	0.0075895311	-0.000985032949999999	0.000985032949999999
D,20T	0.0048387097	0.00535001255	-0.00051130285	0.00051130285
D,20V	0.0055555556	0.005284244150000001	0.0002713114499999997	0.0002713114499999997
D,20W	0.0008426966000000001	0.0005022478	0.0003404488000000001	0.0003404488000000001
D,20Y	0.0027683112499999997	0.00214499075	0.0006233204999999999	0.0006233204999999999
D,40D	0.00217757615	0.0023556167000000003	-0.00017804055000000037	0.00017804055000000037
D,40E	0.00538155515	0.00619532575	-0.0008137706000000003	0.0008137706000000003
D,40F	0.0032009852	0.002636199	0.0005647861999999999	0.0005647861999999999
D,40G	0.0049549550000000005	0.004876095	7.886000000000004e-05	7.886000000000004e-05
D,40H	0.0020954598	0.0021364370500000004	-4.09772500000005e-05	4.09772500000005e-05
D,40I	0.0043910762	0.0041526663500000005	0.0002384098499999994	0.0002384098499999994
D,40K	0.004677891	0.00558997505	-0.0009120840500000003	0.0009120840500000003
D,40L	0.00810389545	0.0076942680500000004	0.0004096274000000002	0.0004096274000000002
D,40M	0.0019580825	0.0019393775500000001	1.870494999999992e-05	1.870494999999992e-05
D,40N	0.0038888889	0.0045379206	-0.0006490317000000002	0.0006490317000000002
D,40P	0.004076087	0.0043978539	-0.0003217669000000001	0.0003217669000000001
D,40Q	0.0038037399000000003	0.0048246377	-0.0010208978	0.0010208978
D,40R	0.0046979866000000006	0.00510206845	-0.0004040818499999998	0.0004040818499999998
D,40S	0.0062252902499999995	0.00727525255	-0.0010499623000000003	0.0010499623000000003
D,40T	0.004545454500000001	0.00519890835	-0.0006534538499999992	0.0006534538499999992
D,40V	0.0052490495	0.00492435715	0.00032469235	0.00032469235
D,40W	0.0007722008000000001	0.00048219640000000003	0.00029000440000000004	0.00029000440000000004
D,40Y	0.0025862069	0.00212390045	0.00046230644999999994	0.00046230644999999994
D,60D	0.0019905290500000002	0.0022993926999999997	-0.0003088636499999995	0.0003088636499999995
D,60E	0.0049261084	0.0056832298	-0.0007571213999999996	0.0007571213999999996
D,60F	0.002970297	0.0025128311	0.0004574659000000001	0.0004574659000000001
D,60G	0.00456869125	0.00456664075	2.0504999999997053e-06	2.0504999999997053e-06
D,60H	0.0019607843000000002	0.0019827460500000003	-2.1961750000000068e-05	2.1961750000000068e-05
D,60I	0.0041223404000000005	0.0037630223	0.00035931810000000043	0.00035931810000000043
D,60K	0.0043103448	0.00525705605	-0.0009467112500000001	0.0009467112500000001
D,60L	0.00756688595	0.00759849055	-3.160459999999952e-05	3.160459999999952e-05
D,60M	0.0018469657000000001	0.00192671595	-7.975024999999983e-05	7.975024999999983e-05
D,60N	0.0036209783500000003	0.0045632353	-0.0009422569499999999	0.0009422569499999999
D,60P	0.0038345820500000002	0.0042688954	-0.0004343133499999999	0.0004343133499999999
D,60Q	0.0035714286	0.004680288350000001	-0.0011088597500000007	0.0011088597500000007
D,60R	0.0043814433	0.00487537	-0.0004939267000000002	0.0004939267000000002
D,60S	0.0058154096500000006	0.0070340991	-0.0012186894499999993	0.0012186894499999993
D,60T	0.0042598623	0.005097905	-0.0008380426999999996	0.0008380426999999996
D,60V	0.0049019608	0.00473428375	0.00016767704999999956	0.00016767704999999956
D,60W	0.0007356807000000001	0.00039285715000000003	0.00034282355000000005	0.00034282355000000005
D,60Y	0.0023865308500000005	0.0019181711	0.0004683597500000005	0.0004683597500000005
E,0E	0.0035761589	0.0045810404	-0.0010048814999999997	0.0010048814999999997
E,0F	0.0039948454000000005	0.00358427545	0.0004105699500000005	0.0004105699500000005
E,0G	0.005811955000000001	0.0055771441000000005	0.0002348109000000001	0.0002348109000000001
E,0H	0.00255293285	0.0027759194999999997	-0.00022298664999999968	0.00022298664999999968
E,0I	0.0055393586000000005	0.005933803200000001	-0.0003944446000000001	0.0003944446000000001
E,0K	0.00617054945	0.00803555455	-0.0018650051000000008	0.0018650051000000008
E,0L	0.0100983361	0.011087357450000002	-0.0009890213500000009	0.0009890213500000009
E,0M	0.0023755249000000003	0.00277361945	-0.00039809454999999985	0.00039809454999999985
E,0N	0.0048577212500000005	0.00592212065	-0.0010643993999999999	0.0010643993999999999
E,0P	0.0050101308	0.0050281462	-1.8015399999999834e-05	1.8015399999999834e-05
E,0Q	0.00485985635	0.00660223515	-0.0017423787999999996	0.0017423787999999996
E,0R	0.006031746	0.0062942547500000005	-0.0002625087500000003	0.0002625087500000003
E,0S	0.0076267147	0.0097106972	-0.0020839824999999996	0.0020839824999999996
E,0T	0.0056338028000000005	0.0065859326	-0.0009521297999999997	0.0009521297999999997
E,0V	0.0065573770000000005	0.006724237400000001	-0.00016686040000000058	0.00016686040000000058
E,0W	0.0009878983000000002	0.0007192520500000001	0.0002686462500000001	0.0002686462500000001
E,0Y	0.0032636461000000003	0.0028234242	0.0004402219000000005	0.0004402219000000005
E,20E	0.0032894737	0.0043845087	-0.0010950350000000003	0.0010950350000000003
E,20F	0.004049570000000001	0.0035907883000000002	0.00045878170000000036	0.00045878170000000036
E,20G	0.0061201595	0.00597143255	0.00014872694999999974	0.00014872694999999974
E,20H	0.0025957826	0.0029856748	-0.00038989220000000026	0.00038989220000000026
E,20I	0.0056122449000000005	0.006114212800000001	-0.0005019679000000006	0.0005019679000000006
E,20K	0.00595685495	0.007761350450000001	-0.0018044955000000012	0.0018044955000000012
E,20L	0.01009586665	0.0107200925	-0.00062422585	0.00062422585
E,20M	0.00241017645	0.00271595895	-0.00030578250000000027	0.00030578250000000027
E,20N	0.0048648649	0.0059903608	-0.0011254959000000005	0.0011254959000000005
E,20P	0.0050107871499999995	0.005711283900000001	-0.0007004967500000014	0.0007004967500000014
E,20Q	0.0047160544	0.0063023751	-0.0015863207000000002	0.0015863207000000002
E,20R	0.0059405941	0.0068506465999999995	-0.0009100524999999995	0.0009100524999999995
E,20S	0.0077777778	0.01006264405	-0.00228486625	0.00228486625
E,20T	0.005682410650000001	0.0072154609	-0.0015330502499999992	0.0015330502499999992
E,20V	0.0066186102000000005	0.0067653532	-0.00014674299999999953	0.00014674299999999953
E,20W	0.0010041601499999999	0.00064622175	0.00035793839999999984	0.00035793839999999984
E,20Y	0.0032724893	0.0027415138	0.0005309755000000001	0.0005309755000000001
E,40E	0.0029787908	0.00413619405	-0.0011574032499999999	0.0011574032499999999
E,40F	0.0038135593000000003	0.00341247125	0.0004010880500000002	0.0004010880500000002
E,40G	0.005787565	0.00597001855	-0.00018245355000000036	0.00018245355000000036
E,40H	0.0024761144	0.0028781838	-0.00040206940000000026	0.00040206940000000026
E,40I	0.005196791900000001	0.0057658534	-0.0005690614999999989	0.0005690614999999989
E,40K	0.0054830996	0.007691667250000001	-0.0022085676500000007	0.0022085676500000007
E,40L	0.00946942525	0.010363722450000001	-0.0008942972000000014	0.0008942972000000014
E,40M	0.0023116934000000002	0.0026782115000000004	-0.0003665181000000002	0.0003665181000000002
E,40N	0.004584243050000001	0.00599471675	-0.0014104736999999996	0.0014104736999999996
E,40P	0.00477024635	0.005556066950000001	-0.0007858206000000006	0.0007858206000000006
E,40Q	0.004390993500000001	0.00603917195	-0.0016481784499999992	0.0016481784499999992
E,40R	0.005491876850000001	0.00621894515	-0.0007270682999999997	0.0007270682999999997
E,40S	0.00729834175	0.0099536977	-0.0026553559499999995	0.0026553559499999995
E,40T	0.0053571429	0.0063336521	-0.0009765091999999996	0.0009765091999999996
E,40V	0.0061752988	0.006294082	-0.00011878319999999998	0.00011878319999999998
E,40W	0.00092327985	0.000591589	0.00033169085	0.00033169085
E,40Y	0.0030530333500000005	0.00271419955	0.00033883380000000046	0.00033883380000000046
E,60E	0.0027490144000000003	0.0040864414	-0.0013374269999999995	0.0013374269999999995
E,60F	0.0035643510000000003	0.0031548390500000002	0.0004095119500000001	0.0004095119500000001
E,60G	0.0054480483	0.00570037075	-0.0002523224500000001	0.0002523224500000001
E,60H	0.00229819155	0.00273476245	-0.0004365708999999997	0.0004365708999999997
E,60I	0.00482667205	0.00540944195	-0.0005827698999999993	0.0005827698999999993
E,60K	0.004987682849999999	0.007256330599999999	-0.00226864775	0.00226864775
E,60L	0.00877731095	0.009691370000000001	-0.0009140590500000007	0.0009140590500000007
E,60M	0.0021510777	0.0026899811500000004	-0.0005389034500000002	0.0005389034500000002
E,60N	0.0042317556000000004	0.005463167200000001	-0.0012314116000000002	0.0012314116000000002
E,60P	0.0044642857	0.0052923361	-0.0008280504000000004	0.0008280504000000004
E,60Q	0.0041089903	0.0060180081000000005	-0.0019090178	0.0019090178
E,60R	0.0051318384	0.006096298450000001	-0.000964460050000001	0.000964460050000001
E,60S	0.00689412365	0.00964587935	-0.0027517557000000005	0.0027517557000000005
E,60T	0.0049903296	0.00702993195	-0.00203960235	0.00203960235
E,60V	0.005755037550000001	0.00615387665	-0.0003988390999999994	0.0003988390999999994
E,60W	0.0008670520000000001	0.0005346401999999999	0.0003324118000000002	0.0003324118000000002
E,60Y	0.0028275722500000003	0.00242204185	0.00040553040000000044	0.00040553040000000044
F,0F	0.0012745098000000001	0.00083888535	0.00043562445000000006	0.00043562445000000006
F,0G	0.00396490575	0.0028168301	0.0011480756500000001	0.0011480756500000001
F,0H	0.0016290727	0.0012377054	0.0003913673	0.0003913673
F,0I	0.0035294118	0.0026314927	0.0008979191000000001	0.0008979191000000001
F,0K	0.0036557872	0.00335404245	0.00030174474999999966	0.00030174474999999966
F,0L	0.006410256400000001	0.00461447275	0.0017957836500000005	0.0017957836500000005
F,0M	0.0015395402500000001	0.0012374115	0.00030212875000000007	0.00030212875000000007
F,0N	0.00305241435	0.0026326122000000004	0.00041980214999999977	0.00041980214999999977
F,0P	0.0031468531000000003	0.00262740075	0.0005194523500000004	0.0005194523500000004
F,0Q	0.00281881385	0.0027553032	6.351065000000013e-05	6.351065000000013e-05
F,0R	0.0036818975500000004	0.00293091045	0.0007509871000000003	0.0007509871000000003
F,0S	0.0047857143000000005	0.00400855535	0.0007771589500000006	0.0007771589500000006
F,0T	0.00352544865	0.00286949365	0.0006559550000000002	0.0006559550000000002
F,0V	0.0042479694	0.003020114	0.0012278554	0.0012278554
F,0W	0.0006818182	0.00029720895000000003	0.00038460925	0.00038460925
F,0Y	0.002206346	0.0013330928	0.0008732532000000001	0.0008732532000000001
F,20F	0.00125	0.0008044780000000001	0.00044552199999999995	0.00044552199999999995
F,20G	0.0039279434	0.0030296358	0.0008983075999999999	0.0008983075999999999
F,20H	0.0016327680000000002	0.0014012897	0.00023147830000000012	0.00023147830000000012
F,20I	0.0035087719000000002	0.00267876955	0.0008300023500000002	0.0008300023500000002
F,20K	0.0036540175500000003	0.0033001894000000004	0.0003538281499999999	0.0003538281499999999
F,20L	0.0063432836	0.0047065123	0.0016367713	0.0016367713
F,20M	0.0015076258000000001	0.0011468647	0.00036076110000000006	0.00036076110000000006
F,20N	0.0029826335	0.00252651805	0.00045611544999999993	0.00045611544999999993
F,20P	0.00315438985	0.00278292985	0.0003714600000000001	0.0003714600000000001
F,20Q	0.0028636192500000003	0.00273598345	0.00012763580000000035	0.00012763580000000035
F,20R	0.00366066725	0.003007015	0.0006536522500000001	0.0006536522500000001
F,20S	0.004768331650000001	0.00428961125	0.0004787204000000003	0.0004787204000000003
F,20T	0.0035117326000000003	0.0029984435	0.0005132891000000001	0.0005132891000000001
F,20V	0.0041489246	0.00292874175	0.0012201828500000003	0.0012201828500000003
F,20W	0.0006704981	0.0003252041	0.000345294	0.000345294
F,20Y	0.0021539466	0.0013471170500000001	0.00080682955	0.00080682955
F,40F	0.0011472275	0.0007880473	0.0003591801999999999	0.0003591801999999999
F,40G	0.0036747894500000003	0.00292537065	0.0007494188000000002	0.0007494188000000002
F,40H	0.0015177066	0.0013231695	0.00019453709999999987	0.00019453709999999987
F,40I	0.0032427820000000005	0.0024485726	0.0007942094000000003	0.0007942094000000003
F,40K	0.00337889735	0.00302819945	0.00035069789999999995	0.00035069789999999995
F,40L	0.005899372200000001	0.00476545315	0.0011339190500000013	0.0011339190500000013
F,40M	0.00143107015	0.0011579694000000001	0.0002731007499999999	0.0002731007499999999
F,40N	0.0027777778	0.00237328135	0.0004044964500000002	0.0004044964500000002
F,40P	0.00294924995	0.0026230154000000004	0.00032623454999999944	0.00032623454999999944
F,40Q	0.0027173913	0.0028661152	-0.00014872389999999978	0.00014872389999999978
F,40R	0.00341792275	0.00270741575	0.000710507	0.000710507
F,40S	0.00457103285	0.0041827951	0.0003882377500000001	0.0003882377500000001
F,40T	0.0032808965	0.00268969505	0.0005912014499999999	0.0005912014499999999
F,40V	0.0038461538	0.00281900135	0.0010271524499999999	0.0010271524499999999
F,40W	0.00060213075	0.0002873943	0.00031473645	0.00031473645
F,40Y	0.0019736842	0.00127873945	0.0006949447499999999	0.0006949447499999999
F,60F	0.0010428888500000001	0.00074515815	0.0002977307000000001	0.0002977307000000001
F,60G	0.00337027485	0.0026845859500000003	0.0006856888999999997	0.0006856888999999997
F,60H	0.00141646145	0.0012174343	0.0001990271500000001	0.0001990271500000001
F,60I	0.002971163	0.00238871845	0.0005824445500000001	0.0005824445500000001
F,60K	0.0031249999999999997	0.00292520305	0.0001997969499999996	0.0001997969499999996
F,60L	0.0054140127	0.0044322351	0.0009817775999999999	0.0009817775999999999
F,60M	0.00132719875	0.0011755043499999999	0.0001516944000000001	0.0001516944000000001
F,60N	0.0025773196	0.002230587	0.0003467326	0.0003467326
F,60P	0.0027892562	0.00253326995	0.00025598625	0.00025598625
F,60Q	0.00255794765	0.002782201	-0.00022425335000000012	0.00022425335000000012
F,60R	0.0031746032000000003	0.0025396685	0.0006349347000000004	0.0006349347000000004
F,60S	0.0042857143	0.00396867825	0.0003170360500000004	0.0003170360500000004
F,60T	0.00308747555	0.00288575945	0.00020171610000000026	0.00020171610000000026
F,60V	0.00357629595	0.0025780829	0.0009982130499999998	0.0009982130499999998
F,60W	0.000546062	0.00022323029999999998	0.00032283170000000006	0.00032283170000000006
F,60Y	0.0017928287	0.0011702862499999999	0.0006225424500000002	0.0006225424500000002
G,0G	0.00330568395	0.00308654565	0.0002191382999999999	0.0002191382999999999
G,0H	0.0024390244000000003	0.00217032725	0.0002686971500000003	0.0002686971500000003
G,0I	0.00527541	0.0043484369499999995	0.0009269730500000009	0.0009269730500000009
G,0K	0.0052356021	0.00556408995	-0.0003284878499999998	0.0003284878499999998
G,0L	0.009629004	0.0077116939	0.0019173100999999998	0.0019173100999999998
G,0M	0.0023333333	0.0021289755500000004	0.00020435774999999967	0.00020435774999999967
G,0N	0.0046031746	0.0047417971	-0.0001386225000000003	0.0001386225000000003
G,0P	0.00497103975	0.0055052032	-0.0005341634500000006	0.0005341634500000006
G,0Q	0.0042857143	0.0047341928	-0.00044847850000000015	0.00044847850000000015
G,0R	0.0054083862	0.0050304951	0.00037789110000000046	0.00037789110000000046
G,0S	0.0078212291	0.00840119435	-0.0005799652499999999	0.0005799652499999999
G,0T	0.0055636709	0.00587975245	-0.0003160815500000006	0.0003160815500000006
G,0V	0.0064718989	0.0053680438	0.0011038551000000004	0.0011038551000000004
G,0W	0.0009910902	0.0005491434	0.0004419468000000001	0.0004419468000000001
G,0Y	0.0032786885000000003	0.002091875	0.0011868135000000003	0.0011868135000000003
G,20G	0.0030004617	0.0026258503500000002	0.00037461134999999986	0.00037461134999999986
G,20H	0.0025	0.00221633375	0.00028366625	0.00028366625
G,20I	0.005245328400000001	0.0044879758	0.0007573526000000004	0.0007573526000000004
G,20K	0.0054347826	0.00592811845	-0.0004933358500000002	0.0004933358500000002
G,20L	0.009670556700000001	0.008153171800000001	0.0015173849	0.0015173849
G,20M	0.00235467935	0.0023476362000000002	7.043149999999814e-06	7.043149999999814e-06
G,20N	0.00462350965	0.0046570602	-3.355055000000065e-05	3.355055000000065e-05
G,20P	0.005036834150000001	0.0056531051	-0.0006162709499999992	0.0006162709499999992
G,20Q	0.00443084715	0.005111135500000001	-0.0006802883500000006	0.0006802883500000006
G,20R	0.0055403349	0.0052091342500000005	0.0003312006499999994	0.0003312006499999994
G,20S	0.0076190476000000005	0.008717012100000001	-0.0010979645000000005	0.0010979645000000005
G,20T	0.0055018074	0.00575642835	-0.0002546209500000002	0.0002546209500000002
G,20V	0.00635522365	0.00559990415	0.0007553195000000006	0.0007553195000000006
G,20W	0.0009803922000000001	0.0005402613	0.00044013090000000015	0.00044013090000000015
G,20Y	0.0032811200000000002	0.0023889334000000003	0.0008921865999999999	0.0008921865999999999
G,40G	0.0027343750000000003	0.0024987756999999998	0.0002355993000000005	0.0002355993000000005
G,40H	0.0023119478000000002	0.0022741377500000003	3.78100499999999e-05	3.78100499999999e-05
G,40I	0.004890479200000001	0.0041530485	0.0007374307000000005	0.0007374307000000005
G,40K	0.0051282051	0.005764895700000001	-0.0006366906000000007	0.0006366906000000007
G,40L	0.0090909091	0.0079729058	0.0011180033000000016	0.0011180033000000016
G,40M	0.0022222222	0.0020615699	0.00016065229999999995	0.00016065229999999995
G,40N	0.0042904991	0.004765386600000001	-0.00047488750000000083	0.00047488750000000083
G,40P	0.0047032234000000004	0.004918699800000001	-0.00021547640000000017	0.00021547640000000017
G,40Q	0.0041322314	0.00480462185	-0.0006723904500000001	0.0006723904500000001
G,40R	0.00519579645	0.0049864969	0.00020929955	0.00020929955
G,40S	0.00704410215	0.008271929800000001	-0.0012278276500000008	0.0012278276500000008
G,40T	0.0051136364000000005	0.00559177615	-0.0004781397499999994	0.0004781397499999994
G,40V	0.00592765535	0.0051613997	0.0007662556499999995	0.0007662556499999995
G,40W	0.0009009009	0.0005054919	0.000395409	0.000395409
G,40Y	0.0030557914	0.00248880695	0.0005669844499999999	0.0005669844499999999
G,60G	0.0025	0.0024244492500000003	7.555074999999979e-05	7.555074999999979e-05
G,60H	0.0021317829	0.0021387837	-7.000799999999901e-06	7.000799999999901e-06
G,60I	0.004545454500000001	0.0041666667	0.0003787878000000005	0.0003787878000000005
G,60K	0.0047826087000000005	0.00559737965	-0.0008147709499999999	0.0008147709499999999
G,60L	0.0085317893	0.0076975670500000004	0.0008342222499999998	0.0008342222499999998
G,60M	0.0020833333000000002	0.0020719085	1.1424800000000169e-05	1.1424800000000169e-05
G,60N	0.0039986894	0.00438164215	-0.00038295275000000024	0.00038295275000000024
G,60P	0.0043424318	0.0049489317	-0.0006064998999999998	0.0006064998999999998
G,60Q	0.0038513918000000003	0.00466684915	-0.0008154573499999998	0.0008154573499999998
G,60R	0.004816188900000001	0.00489764505	-8.145614999999912e-05	8.145614999999912e-05
G,60S	0.0065677966	0.00796981915	-0.0014020225499999997	0.0014020225499999997
G,60T	0.00478014415	0.00518012065	-0.00039997649999999954	0.00039997649999999954
G,60V	0.0054545455000000005	0.005056467	0.00039807850000000023	0.00039807850000000023
G,60W	0.0008418295500000001	0.00050016975	0.00034165980000000007	0.00034165980000000007
G,60Y	0.0027932961000000003	0.0021140303499999997	0.0006792657500000005	0.0006792657500000005
H,0H	0.0005063628500000001	0.0006042413500000001	-9.787849999999998e-05	9.787849999999998e-05
H,0I	0.0022026432000000003	0.002	0.00020264320000000025	0.00020264320000000025
H,0K	0.0022613065	0.0025762432	-0.00031493669999999984	0.00031493669999999984
H,0L	0.0041666667	0.00405471365	0.00011195305000000037	0.00011195305000000037
H,0M	0.0009659244000000001	0.00104822625	-8.230184999999998e-05	8.230184999999998e-05
H,0N	0.0019226030000000002	0.0021571093000000005	-0.0002345063000000003	0.0002345063000000003
H,0P	0.00202111735	0.0022925935	-0.00027147614999999993	0.00027147614999999993
H,0Q	0.00188070435	0.0025318672	-0.0006511628500000001	0.0006511628500000001
H,0R	0.0023752969	0.0026244045	-0.0002491075999999999	0.0002491075999999999
H,0S	0.0030733747	0.00349687805	-0.0004235033499999999	0.0004235033499999999
H,0T	0.0022435897	0.0022720232	-2.8433499999999754e-05	2.8433499999999754e-05
H,0V	0.00259819045	0.0022096851	0.00038850535000000026	0.00038850535000000026
H,0W	0.0003984064	0.00017692885000000002	0.00022147754999999998	0.00022147754999999998
H,0Y	0.0013824885	0.00108176125	0.00030072725000000007	0.00030072725000000007
H,20H	0.00048543690000000004	0.0005387403	-5.330339999999996e-05	5.330339999999996e-05
H,20I	0.0022168925	0.0021529175000000005	6.397499999999954e-05	6.397499999999954e-05
H,20K	0.0022790113500000004	0.00262577965	-0.00034676829999999957	0.00034676829999999957
H,20L	0.0041501976	0.00419836805	-4.8170450000000094e-05	4.8170450000000094e-05
H,20M	0.0009890110000000001	0.00095246735	3.6543650000000105e-05	3.6543650000000105e-05
H,20N	0.00193313625	0.0023064103500000004	-0.0003732741000000003	0.0003732741000000003
H,20P	0.0020166219500000002	0.00231235795	-0.00029573599999999957	0.00029573599999999957
H,20Q	0.0018672199000000001	0.0025729625500000002	-0.0007057426500000001	0.0007057426500000001
H,20R	0.0023809524	0.0025107352	-0.0001297828	0.0001297828
H,20S	0.0031096159000000003	0.00354244755	-0.00043283164999999985	0.00043283164999999985
H,20T	0.0022575487	0.00247814635	-0.0002205976499999999	0.0002205976499999999
H,20V	0.00264061885	0.0024239365	0.00021668235000000006	0.00021668235000000006
H,20W	0.00038860100000000003	0.0002148966	0.00017370440000000003	0.00017370440000000003
H,20Y	0.0013549429500000001	0.0011192602	0.00023568275000000012	0.00023568275000000012
H,40H	0.00044345900000000005	0.0005279083	-8.444929999999994e-05	8.444929999999994e-05
H,40I	0.00207579815	0.0020868225	-1.1024350000000006e-05	1.1024350000000006e-05
H,40K	0.0021621622	0.0025683067	-0.00040614449999999995	0.00040614449999999995
H,40L	0.0038461538	0.0038119233	3.423049999999985e-05	3.423049999999985e-05
H,40M	0.00093261835	0.0008967223000000001	3.5896049999999905e-05	3.5896049999999905e-05
H,40N	0.0018115942	0.0020298033	-0.00021820909999999984	0.00021820909999999984
H,40P	0.0018987342	0.0022885862500000003	-0.00038985205000000023	0.00038985205000000023
H,40Q	0.0017346939000000001	0.0026092729	-0.0008745789999999999	0.0008745789999999999
H,40R	0.0021969931	0.00238744665	-0.00019045355000000012	0.00019045355000000012
H,40S	0.0029336735	0.0034735624	-0.0005398889	0.0005398889
H,40T	0.0021367521	0.0024536458000000002	-0.0003168937000000002	0.0003168937000000002
H,40V	0.0024922042500000003	0.00242266415	6.954010000000035e-05	6.954010000000035e-05
H,40W	0.0003558719	0.00019787985	0.00015799205	0.00015799205
H,40Y	0.0012690355000000001	0.00103930465	0.0002297308500000001	0.0002297308500000001
H,60H	0.00041017255	0.00046357440000000005	-5.340185000000003e-05	5.340185000000003e-05
H,60I	0.0019621601500000004	0.0019229963	3.9163850000000335e-05	3.9163850000000335e-05
H,60K	0.00202834975	0.002538282	-0.0005099322500000001	0.0005099322500000001
H,60L	0.00357924055	0.0037889149	-0.00020967434999999987	0.00020967434999999987
H,60M	0.0008735744	0.0008548388	1.8735600000000072e-05	1.8735600000000072e-05
H,60N	0.0016853933	0.00199083255	-0.0003054392500000001	0.0003054392500000001
H,60P	0.0017730496	0.00214669735	-0.0003736477499999998	0.0003736477499999998
H,60Q	0.0016129032	0.0024085276499999997	-0.0007956244499999997	0.0007956244499999997
H,60R	0.0020672824000000003	0.0023170883000000002	-0.00024980589999999995	0.00024980589999999995
H,60S	0.0027439024	0.00352771515	-0.0007838127500000001	0.0007838127500000001
H,60T	0.0020100503	0.00239611065	-0.00038606035000000004	0.00038606035000000004
H,60V	0.00234375	0.00216887005	0.00017487994999999985	0.00017487994999999985
H,60W	0.00033054215	0.00017279865	0.00015774350000000002	0.00015774350000000002
H,60Y	0.0011718750000000002	0.00096942635	0.00020244865000000015	0.00020244865000000015
I,0I	0.0023291925	0.00198341555	0.00034577695	0.00034577695
I,0K	0.0050643827	0.0054279714	-0.00036358870000000043	0.00036358870000000043
I,0L	0.00885388635	0.00739892905	0.0014549572999999994	0.0014549572999999994
I,0M	0.00210235465	0.0019334555000000001	0.00016889914999999975	0.00016889914999999975
I,0N	0.0041427143	0.004316103700000001	-0.0001733894000000005	0.0001733894000000005
I,0P	0.0043125114	0.0040454142999999994	0.00026709710000000046	0.00026709710000000046
I,0Q	0.0039296945	0.00449005655	-0.0005603620499999998	0.0005603620499999998
I,0R	0.00500233865	0.0046638201	0.00033851854999999986	0.00033851854999999986
I,0S	0.006626041900000001	0.0066737355	-4.769359999999903e-05	4.769359999999903e-05
I,0T	0.0049019608	0.0045897192	0.00031224159999999977	0.00031224159999999977
I,0V	0.0057943467	0.0044904926500000004	0.00130385405	0.00130385405
I,0W	0.0009036145	0.00041547565	0.00048813885	0.00048813885
I,0Y	0.0028947368	0.0019503351000000001	0.0009444016999999999	0.0009444016999999999
I,20I	0.00232881195	0.0020002	0.00032861195000000003	0.00032861195000000003
I,20K	0.00499130305	0.00543532525	-0.0004440222000000006	0.0004440222000000006
I,20L	0.0087395462	0.0081277665	0.0006117797000000005	0.0006117797000000005
I,20M	0.0020892386	0.0017829926500000002	0.0003062459499999998	0.0003062459499999998
I,20N	0.0040610082499999995	0.0042489343500000006	-0.00018792610000000105	0.00018792610000000105
I,20P	0.00429795605	0.0042352177	6.273835000000002e-05	6.273835000000002e-05
I,20Q	0.0039289222499999995	0.004505594349999999	-0.0005766720999999999	0.0005766720999999999
I,20R	0.00491866285	0.004541410500000001	0.00037725234999999926	0.00037725234999999926
I,20S	0.006606803400000001	0.0069992035000000005	-0.0003924000999999998	0.0003924000999999998
I,20T	0.0048701299	0.0049226505	-5.252060000000055e-05	5.252060000000055e-05
I,20V	0.005752212400000001	0.0046045121	0.0011477003000000003	0.0011477003000000003
I,20W	0.0008836153	0.00047733785000000006	0.00040627744999999996	0.00040627744999999996
I,20Y	0.0028763376000000003	0.0020624696	0.0008138680000000001	0.0008138680000000001
I,40I	0.0021305038	0.0019545113500000003	0.00017599244999999975	0.00017599244999999975
I,40K	0.0046304237000000005	0.0052544814	-0.0006240576999999997	0.0006240576999999997
I,40L	0.0080988272	0.0074589202	0.0006399070000000003	0.0006399070000000003
I,40M	0.0019817073	0.0017354558000000002	0.0002462515	0.0002462515
I,40N	0.00381850475	0.00402542895	-0.0002069241999999999	0.0002069241999999999
I,40P	0.0040678509	0.004088473150000001	-2.062225000000039e-05	2.062225000000039e-05
I,40Q	0.003699748	0.0043576406499999994	-0.0006578926499999993	0.0006578926499999993
I,40R	0.004625	0.00458243285	4.25671499999997e-05	4.25671499999997e-05
I,40S	0.00625	0.0065399617	-0.00028996169999999984	0.00028996169999999984
I,40T	0.00456562005	0.0047518935	-0.00018627344999999976	0.00018627344999999976
I,40V	0.0053414678	0.004429000400000001	0.0009124673999999994	0.0009124673999999994
I,40W	0.0008137058	0.00041460795	0.00039909785	0.00039909785
I,40Y	0.0026910951500000004	0.0019049635000000001	0.0007861316500000002	0.0007861316500000002
I,60I	0.00197788615	0.0017541057	0.00022378045000000018	0.00022378045000000018
I,60K	0.00428446555	0.00506081535	-0.0007763498000000002	0.0007763498000000002
I,60L	0.0075434815	0.00720234875	0.00034113274999999967	0.00034113274999999967
I,60M	0.00183291925	0.0017879189	4.500035000000002e-05	4.500035000000002e-05
I,60N	0.0035433071	0.00370883695	-0.00016552985000000027	0.00016552985000000027
I,60P	0.00380141125	0.004018456950000001	-0.00021704570000000058	0.00021704570000000058
I,60Q	0.0034654931500000003	0.00414390495	-0.0006784117999999997	0.0006784117999999997
I,60R	0.0043165468	0.004322136650000001	-5.589850000000361e-06	5.589850000000361e-06
I,60S	0.0058482885500000005	0.00675525015	-0.0009069615999999997	0.0009069615999999997
I,60T	0.0042508662999999995	0.00466774025	-0.00041687395000000044	0.00041687395000000044
I,60V	0.004921086850000001	0.00422765955	0.0006934273000000005	0.0006934273000000005
I,60W	0.0007425743000000001	0.00044679575	0.0002957785500000001	0.0002957785500000001
I,60Y	0.0024630542	0.0018028225500000001	0.0006602316500000001	0.0006602316500000001
K,0K	0.0028025908500000003	0.0037582083000000004	-0.0009556174500000001	0.0009556174500000001
K,0L	0.0091234473	0.009870733700000002	-0.0007472864000000017	0.0007472864000000017
K,0M	0.0021582734	0.0026108691	-0.0004525956999999999	0.0004525956999999999
K,0N	0.0043478261	0.00538551925	-0.0010376931499999995	0.0010376931499999995
K,0P	0.0044230769000000005	0.00547308865	-0.0010500117499999996	0.0010500117499999996
K,0Q	0.00423944825	0.00597952915	-0.0017400809000000005	0.0017400809000000005
K,0R	0.00528476345	0.006232789000000001	-0.0009480255500000003	0.0009480255500000003
K,0S	0.00680827315	0.0089937722	-0.0021854990499999994	0.0021854990499999994
K,0T	0.005056715850000001	0.0064546772	-0.0013979613499999991	0.0013979613499999991
K,0V	0.0058558559	0.0060787389	-0.0002228830000000001	0.0002228830000000001
K,0W	0.0009090909000000001	0.0006137368	0.0002953541000000001	0.0002953541000000001
K,0Y	0.0029296875	0.00261766335	0.00031202415	0.00031202415
K,20K	0.0025974026	0.0034423497	-0.0008449471	0.0008449471
K,20L	0.0089622642	0.0097414987	-0.0007792344999999999	0.0007792344999999999
K,20M	0.0021672759	0.00257062855	-0.00040335265000000006	0.00040335265000000006
K,20N	0.004324952	0.0056041887	-0.0012792367000000002	0.0012792367000000002
K,20P	0.004432257300000001	0.005342861149999999	-0.0009106038499999986	0.0009106038499999986
K,20Q	0.004148763099999999	0.0059049142500000006	-0.0017561511500000012	0.0017561511500000012
K,20R	0.00515903125	0.0062444618	-0.0010854305499999996	0.0010854305499999996
K,20S	0.0068359375	0.0091580439	-0.0023221063999999993	0.0023221063999999993
K,20T	0.005078125	0.006701533250000001	-0.0016234082500000005	0.0016234082500000005
K,20V	0.005810104	0.006220238100000001	-0.00041013410000000083	0.00041013410000000083
K,20W	0.0008928571000000001	0.000583719	0.00030913810000000007	0.00030913810000000007
K,20Y	0.0029109589000000003	0.00252596805	0.00038499085000000006	0.00038499085000000006
K,40K	0.0023294708	0.00332750025	-0.00099802945	0.00099802945
K,40L	0.0083798883	0.00941583955	-0.0010359512499999984	0.0010359512499999984
K,40M	0.0020580191	0.002366592	-0.0003085728999999999	0.0003085728999999999
K,40N	0.0040178571	0.0053466276500000005	-0.0013287705500000004	0.0013287705500000004
K,40P	0.004160113700000001	0.005432442250000001	-0.00127232855	0.00127232855
K,40Q	0.0038880014500000002	0.0057369213	-0.0018489198500000002	0.0018489198500000002
K,40R	0.00479114375	0.0058142065	-0.0010230627500000004	0.0010230627500000004
K,40S	0.0064705882	0.0092278606	-0.0027572724	0.0027572724
K,40T	0.0047689813	0.0064925144	-0.0017235330999999998	0.0017235330999999998
K,40V	0.0054372872	0.0059669645	-0.0005296772999999998	0.0005296772999999998
K,40W	0.0008333333	0.00056363585	0.00026969745	0.00026969745
K,40Y	0.00272764285	0.00249027565	0.00023736719999999968	0.00023736719999999968
K,60K	0.0021435533	0.0034598759	-0.0013163226000000002	0.0013163226000000002
K,60L	0.0077877105	0.008976986400000001	-0.0011892759000000008	0.0011892759000000008
K,60M	0.0019480519	0.00226968035	-0.00032162844999999995	0.00032162844999999995
K,60N	0.0037383178	0.0051696832499999994	-0.0014313654499999995	0.0014313654499999995
K,60P	0.0038964932	0.00490540485	-0.0010089116499999995	0.0010089116499999995
K,60Q	0.0036020002000000002	0.00527085725	-0.00166885705	0.00166885705
K,60R	0.004457207249999999	0.0058961323500000004	-0.001438925100000001	0.001438925100000001
K,60S	0.0060526316	0.0090302458	-0.002977614199999999	0.002977614199999999
K,60T	0.004401193250000001	0.0061096939	-0.001708500649999999	0.001708500649999999
K,60V	0.00509456315	0.00563988585	-0.0005453226999999998	0.0005453226999999998
K,60W	0.0007604563000000001	0.0005281755500000001	0.00023228075	0.00023228075
K,60Y	0.0025249753	0.00230216305	0.00022281225000000005	0.00022281225000000005
L,0L	0.00806634895	0.0074920374	0.0005743115499999996	0.0005743115499999996
L,0M	0.00395936465	0.0036972771	0.0002620875499999998	0.0002620875499999998
L,0N	0.0074239116	0.0082625224	-0.0008386107999999995	0.0008386107999999995
L,0P	0.007966279350000001	0.0078931945	7.308485000000024e-05	7.308485000000024e-05
L,0Q	0.007429499000000001	0.00945881125	-0.00202931225	0.00202931225
L,0R	0.00919469115	0.0091161152	7.857594999999967e-05	7.857594999999967e-05
L,0S	0.01222118575	0.0129440774	-0.0007228916499999998	0.0007228916499999998
L,0T	0.0089189189	0.00916044995	-0.00024153105000000036	0.00024153105000000036
L,0V	0.010486468950000001	0.00833451775	0.002151951200000002	0.002151951200000002
L,0W	0.00164982475	0.0007267580000000001	0.00092306675	0.00092306675
L,0Y	0.0051628513	0.00357317755	0.0015896737500000003	0.0015896737500000003
L,20L	0.0077266101	0.0074418837000000005	0.00028472639999999917	0.00028472639999999917
L,20M	0.0038838963	0.00388291855	9.777500000001348e-07	9.777500000001348e-07
L,20N	0.007457888100000001	0.008102863	-0.0006449748999999994	0.0006449748999999994
L,20P	0.0079365079	0.0081519036	-0.0002153956999999991	0.0002153956999999991
L,20Q	0.00724301745	0.009051360800000002	-0.0018083433500000017	0.0018083433500000017
L,20R	0.009032258100000001	0.0087769562	0.00025530190000000105	0.00025530190000000105
L,20S	0.0121827411	0.01384507945	-0.0016623383500000005	0.0016623383500000005
L,20T	0.0089068826	0.0095834193	-0.0006765366999999991	0.0006765366999999991
L,20V	0.0102941176	0.008851317000000001	0.0014428005999999986	0.0014428005999999986
L,20W	0.00164983725	0.0008128395	0.00083699775	0.00083699775
L,20Y	0.0052123552	0.0036184399	0.0015939153	0.0015939153
L,40L	0.007190089	0.0068073017500000004	0.00038278724999999975	0.00038278724999999975
L,40M	0.0036423841000000003	0.00368156725	-3.918314999999976e-05	3.918314999999976e-05
L,40N	0.0070175439	0.0078758019	-0.0008582579999999998	0.0008582579999999998
L,40P	0.00746625315	0.00762031595	-0.00015406279999999935	0.00015406279999999935
L,40Q	0.00674233065	0.0085162324	-0.00177390175	0.00177390175
L,40R	0.0084558824	0.0084114072	4.447519999999962e-05	4.447519999999962e-05
L,40S	0.0115296493	0.01311814625	-0.0015884969500000005	0.0015884969500000005
L,40T	0.008393723	0.00924946205	-0.0008557390500000001	0.0008557390500000001
L,40V	0.0096895127	0.0084997567	0.0011897560000000001	0.0011897560000000001
L,40W	0.0015251583499999999	0.0006853229	0.0008398354499999999	0.0008398354499999999
L,40Y	0.00483470945	0.0032634735	0.0015712359500000004	0.0015712359500000004
L,60L	0.00665998965	0.0067714126	-0.00011142295000000045	0.00011142295000000045
L,60M	0.00341766225	0.0035474865500000003	-0.00012982430000000027	0.00012982430000000027
L,60N	0.006516949650000001	0.00744519905	-0.0009282493999999992	0.0009282493999999992
L,60P	0.007	0.0075414133	-0.0005414132999999998	0.0005414132999999998
L,60Q	0.0062738015000000005	0.008252429500000002	-0.0019786280000000014	0.0019786280000000014
L,60R	0.0078512397	0.0079011397	-4.990000000000029e-05	4.990000000000029e-05
L,60S	0.0108208955	0.01290675225	-0.00208585675	0.00208585675
L,60T	0.007907259650000002	0.00867048915	-0.0007632294999999987	0.0007632294999999987
L,60V	0.009000000000000001	0.00798404955	0.0010159504500000006	0.0010159504500000006
L,60W	0.0013909081	0.0007495506000000001	0.0006413574999999999	0.0006413574999999999
L,60Y	0.0045000000000000005	0.0031341440999999998	0.0013658559000000008	0.0013658559000000008
M,0M	0.0004464286	0.00049576635	-4.933775000000003e-05	4.933775000000003e-05
M,0N	0.0018085207	0.00201532455	-0.00020680385000000027	0.00020680385000000027
M,0P	0.0018867925000000002	0.0020674804999999997	-0.0001806879999999996	0.0001806879999999996
M,0Q	0.00176267185	0.00238787895	-0.0006252071	0.0006252071
M,0R	0.0022552163	0.00223000805	2.5208249999999956e-05	2.5208249999999956e-05
M,0S	0.00299555605	0.0033856472000000004	-0.00039009115000000023	0.00039009115000000023
M,0T	0.0021276596000000003	0.00229817075	-0.00017051114999999976	0.00017051114999999976
M,0V	0.0024663677	0.00216607935	0.00030028835	0.00030028835
M,0W	0.0003703704	0.00020361240000000002	0.00016675799999999998	0.00016675799999999998
M,0Y	0.0012345679	0.0008969384	0.00033762950000000005	0.00033762950000000005
M,20M	0.00043898190000000005	0.00047359530000000004	-3.461339999999999e-05	3.461339999999999e-05
M,20N	0.0018367347	0.00220149465	-0.00036475995	0.00036475995
M,20P	0.00192623095	0.0020974077	-0.00017117675000000014	0.00017117675000000014
M,20Q	0.0017747441	0.0024845679	-0.0007098237999999999	0.0007098237999999999
M,20R	0.0022089832000000004	0.0022537774000000003	-4.479419999999998e-05	4.479419999999998e-05
M,20S	0.00302516215	0.0035137658500000004	-0.0004886037000000005	0.0004886037000000005
M,20T	0.0021582734	0.0022611267000000003	-0.00010285330000000007	0.00010285330000000007
M,20V	0.0025058307000000004	0.0022640015	0.00024182920000000033	0.00024182920000000033
M,20W	0.0003767661	0.0002304343	0.00014633179999999998	0.00014633179999999998
M,20Y	0.0012295082	0.00095507795	0.00027443025000000007	0.00027443025000000007
M,40M	0.0004065041	0.00045817670000000005	-5.1672600000000045e-05	5.1672600000000045e-05
M,40N	0.00171695495	0.0020762449	-0.00035928994999999994	0.00035928994999999994
M,40P	0.0018226502500000002	0.00205251825	-0.00022986799999999983	0.00022986799999999983
M,40Q	0.0016726988499999999	0.0023099902	-0.0006372913500000002	0.0006372913500000002
M,40R	0.0020833333000000002	0.0022779768000000004	-0.00019464350000000016	0.00019464350000000016
M,40S	0.0028409091	0.0033709993	-0.0005300902000000001	0.0005300902000000001
M,40T	0.0020348837	0.00230721125	-0.0002723275499999997	0.0002723275499999997
M,40V	0.00234586005	0.00223877035	0.00010708970000000012	0.00010708970000000012
M,40W	0.00035371125	0.00016741595000000002	0.0001862953	0.0001862953
M,40Y	0.0011695906	0.0009011468000000001	0.0002684438	0.0002684438
M,60M	0.00038275845	0.0004373215	-5.456305e-05	5.456305e-05
M,60N	0.0016251935	0.001990157	-0.0003649635000000002	0.0003649635000000002
M,60P	0.0016891892	0.00185644705	-0.00016725784999999994	0.00016725784999999994
M,60Q	0.0015624999999999999	0.00230516195	-0.0007426619500000003	0.0007426619500000003
M,60R	0.0019886364	0.0022286808500000003	-0.0002400444500000004	0.0002400444500000004
M,60S	0.0026955671	0.0032659130500000003	-0.0005703459500000004	0.0005703459500000004
M,60T	0.0019300774000000002	0.00224286145	-0.0003127840499999998	0.0003127840499999998
M,60V	0.002189781	0.00211140385	7.837714999999997e-05	7.837714999999997e-05
M,60W	0.0003267974	0.0001886819	0.00013811550000000002	0.00013811550000000002
M,60Y	0.0010983264	0.00086625685	0.00023206955000000008	0.00023206955000000008
N,0N	0.0017923188	0.00239786255	-0.0006055437500000001	0.0006055437500000001
N,0P	0.0037577487500000005	0.0045137917	-0.0007560429499999998	0.0007560429499999998
N,0Q	0.0034705764	0.00490857805	-0.00143800165	0.00143800165
N,0R	0.0042962038000000004	0.0047764672000000005	-0.0004802634	0.0004802634
N,0S	0.0058581982	0.0077974473	-0.0019392491000000001	0.0019392491000000001
N,0T	0.0042682927	0.005383616700000001	-0.0011153240000000009	0.0011153240000000009
N,0V	0.0048920406	0.0049594372	-6.739660000000015e-05	6.739660000000015e-05
N,0W	0.0007552055500000001	0.00042123270000000003	0.00033397285000000005	0.00033397285000000005
N,0Y	0.0024800312500000005	0.0021873429499999998	0.0002926883000000007	0.0002926883000000007
N,20N	0.0017283318500000001	0.00232951825	-0.0006011863999999998	0.0006011863999999998
N,20P	0.00375614535	0.0048801189	-0.0011239735499999999	0.0011239735499999999
N,20Q	0.0034482759	0.00499728555	-0.00154900965	0.00154900965
N,20R	0.0043046358000000005	0.0051344531	-0.0008298172999999997	0.0008298172999999997
N,20S	0.0057783019	0.00766057045	-0.0018822685499999998	0.0018822685499999998
N,20T	0.0042444822	0.0054687553	-0.0012242731000000001	0.0012242731000000001
N,20V	0.0048662103500000005	0.004724443050000001	0.00014176729999999978	0.00014176729999999978
N,20W	0.0007376617	0.000416199	0.00032146270000000003	0.00032146270000000003
N,20Y	0.00242108205	0.0021641984	0.00025688364999999986	0.00025688364999999986
N,40N	0.00159733315	0.00227495325	-0.0006776200999999999	0.0006776200999999999
N,40P	0.00351605425	0.0048864988	-0.0013704445499999997	0.0013704445499999997
N,40Q	0.0032651754500000003	0.0048440058000000005	-0.0015788303500000002	0.0015788303500000002
N,40R	0.004067753800000001	0.0047278439499999995	-0.0006600901499999989	0.0006600901499999989
N,40S	0.0053869728499999995	0.0078379212	-0.002450948350000001	0.002450948350000001
N,40T	0.0039655172	0.0052045607	-0.0012390435000000002	0.0012390435000000002
N,40V	0.004587006750000001	0.0047751571999999996	-0.00018815044999999885	0.00018815044999999885
N,40W	0.0006802721	0.00043650515	0.00024376695000000002	0.00024376695000000002
N,40Y	0.0022618278000000004	0.0019731891	0.0002886387000000006	0.0002886387000000006
N,60N	0.00147341055	0.0020725517000000004	-0.0005991411500000004	0.0005991411500000004
N,60P	0.0032751092	0.00470430275	-0.00142919355	0.00142919355
N,60Q	0.0030209693500000004	0.00474757145	-0.0017266020999999994	0.0017266020999999994
N,60R	0.0037800687	0.0047234935	-0.0009434248000000003	0.0009434248000000003
N,60S	0.0050314465	0.0071346451	-0.0021031986	0.0021031986
N,60T	0.00367704595	0.005132773300000001	-0.0014557273500000007	0.0014557273500000007
N,60V	0.0042708333000000005	0.0044275904000000005	-0.00015675710000000002	0.00015675710000000002
N,60W	0.0006303845500000001	0.0003743053	0.00025607925000000007	0.00025607925000000007
N,60Y	0.0020981551	0.00201832995	7.982515000000022e-05	7.982515000000022e-05
P,0P	0.0021262650000000004	0.0031056001	-0.0009793350999999996	0.0009793350999999996
P,0Q	0.00364159445	0.0048468831	-0.0012052886500000001	0.0012052886500000001
P,0R	0.004436172	0.0047559593	-0.00031978729999999986	0.00031978729999999986
P,0S	0.0061619718	0.00831971465	-0.0021577428500000008	0.0021577428500000008
P,0T	0.00459340775	0.00562162475	-0.0010282169999999997	0.0010282169999999997
P,0V	0.0053308824000000005	0.0051464179	0.00018446450000000024	0.00018446450000000024
P,0W	0.0007853403	0.0005203203	0.00026502000000000003	0.00026502000000000003
P,0Y	0.0025925926	0.0019282051000000001	0.0006643875	0.0006643875
P,20P	0.0019736842	0.00276075265	-0.0007870684500000001	0.0007870684500000001
P,20Q	0.0035876151	0.00469866545	-0.00111105035	0.00111105035
P,20R	0.0045023697	0.00487380365	-0.00037143395000000055	0.00037143395000000055
P,20S	0.0061233817000000005	0.00872724105	-0.0026038593500000004	0.0026038593500000004
P,20T	0.00450674005	0.00508194595	-0.0005752058999999995	0.0005752058999999995
P,20V	0.00525620275	0.00502940115	0.00022680160000000064	0.00022680160000000064
P,20W	0.0007653061	0.0005538030500000001	0.00021150304999999995	0.00021150304999999995
P,20Y	0.0026071221000000004	0.0020936603000000003	0.0005134618	0.0005134618
P,40P	0.00179066305	0.00267652915	-0.0008858660999999997	0.0008858660999999997
P,40Q	0.0033433156	0.00478216375	-0.0014388481500000002	0.0014388481500000002
P,40R	0.004245283	0.0048271162	-0.0005818332000000004	0.0005818332000000004
P,40S	0.00560392195	0.008234534500000001	-0.0026306125500000013	0.0026306125500000013
P,40T	0.0041666667	0.004770873750000001	-0.0006042070500000005	0.0006042070500000005
P,40V	0.0049125668	0.00506482525	-0.00015225844999999967	0.00015225844999999967
P,40W	0.00071868105	0.00044297010000000003	0.00027571094999999997	0.00027571094999999997
P,40Y	0.0024167925500000005	0.0018875808	0.0005292117500000004	0.0005292117500000004
P,60P	0.0016666667	0.0023742604	-0.0007075937000000001	0.0007075937000000001
P,60Q	0.0031181598499999998	0.00473962235	-0.0016214625000000003	0.0016214625000000003
P,60R	0.003983289750000001	0.004691312600000001	-0.0007080228500000001	0.0007080228500000001
P,60S	0.00526802815	0.0079091217	-0.00264109355	0.00264109355
P,60T	0.003892944	0.0050554619000000005	-0.0011625179000000004	0.0011625179000000004
P,60V	0.0045815489	0.004858220450000001	-0.00027667155000000044	0.00027667155000000044
P,60W	0.00066086575	0.00040984295	0.0002510228	0.0002510228
P,60Y	0.0022792023000000002	0.0019241124	0.00035508990000000015	0.00035508990000000015
Q,0Q	0.0017857143	0.0029586835	-0.0011729692	0.0011729692
Q,0R	0.0043424141500000004	0.00498761935	-0.0006452051999999995	0.0006452051999999995
Q,0S	0.0056403781	0.0082893182	-0.0026489400999999994	0.0026489400999999994
Q,0T	0.0040899889	0.005420575	-0.0013305861000000004	0.0013305861000000004
Q,0V	0.00468051915	0.0053038021	-0.0006232829500000007	0.0006232829500000007
Q,0W	0.0007016896	0.00046240905	0.00023928055	0.00023928055
Q,0Y	0.0023402695	0.00223194515	0.00010832434999999982	0.00010832434999999982
Q,20Q	0.0016069379500000002	0.0027069856500000003	-0.0011000477	0.0011000477
Q,20R	0.004224908100000001	0.0053734973	-0.0011485891999999994	0.0011485891999999994
Q,20S	0.00564359945	0.008453229150000002	-0.0028096297000000017	0.0028096297000000017
Q,20T	0.0041271989	0.00590102605	-0.0017738271499999998	0.0017738271499999998
Q,20V	0.004719288300000001	0.00538810845	-0.0006688201499999991	0.0006688201499999991
Q,20W	0.0007042254	0.0005536097500000001	0.0001506156499999999	0.0001506156499999999
Q,20Y	0.00237409445	0.0024011019499999998	-2.7007499999999636e-05	2.7007499999999636e-05
Q,40Q	0.00148872845	0.0026542215500000004	-0.0011654931000000003	0.0011654931000000003
Q,40R	0.0039568345	0.00509516745	-0.0011383329500000003	0.0011383329500000003
Q,40S	0.0052193177	0.00844201495	-0.00322269725	0.00322269725
Q,40T	0.0038616268000000002	0.00572166685	-0.00186004005	0.00186004005
Q,40V	0.0044414536	0.00511283185	-0.0006713782500000001	0.0006713782500000001
Q,40W	0.0006524577	0.000424812	0.00022764569999999997	0.00022764569999999997
Q,40Y	0.0022304833000000002	0.002126176	0.0001043073000000002	0.0001043073000000002
Q,60Q	0.00137819945	0.00265986395	-0.0012816644999999998	0.0012816644999999998
Q,60R	0.0036635797	0.0050442794499999995	-0.0013806997499999996	0.0013806997499999996
Q,60S	0.004855242	0.0084582964	-0.0036030544000000006	0.0036030544000000006
Q,60T	0.0035919873	0.0054672196	-0.0018752322999999998	0.0018752322999999998
Q,60V	0.0041884817	0.0051035729499999995	-0.0009150912499999997	0.0009150912499999997
Q,60W	0.0006108425000000001	0.00042239070000000005	0.00018845180000000002	0.00018845180000000002
Q,60Y	0.0020896847000000003	0.00204264295	4.704175000000031e-05	4.704175000000031e-05
R,0R	0.0028169014000000003	0.0029027637	-8.586229999999959e-05	8.586229999999959e-05
R,0S	0.006896551700000001	0.0081549439	-0.0012583921999999989	0.0012583921999999989
R,0T	0.005026455	0.00567316425	-0.0006467092500000004	0.0006467092500000004
R,0V	0.00582408245	0.00527476425	0.0005493182000000001	0.0005493182000000001
R,0W	0.00094528565	0.0005142718	0.00043101385	0.00043101385
R,0Y	0.0029823505500000003	0.002303393	0.0006789575500000004	0.0006789575500000004
R,20R	0.0025696317499999998	0.00268258395	-0.00011295220000000043	0.00011295220000000043
R,20S	0.006921424000000001	0.00848598195	-0.00156455795	0.00156455795
R,20T	0.0050496824999999995	0.00560555275	-0.0005558702500000007	0.0005558702500000007
R,20V	0.0058635083000000005	0.00522077135	0.0006427369500000002	0.0006427369500000002
R,20W	0.0009293680000000001	0.0005649898	0.0003643782000000001	0.0003643782000000001
R,20Y	0.0029792306	0.00228404965	0.0006951809500000002	0.0006951809500000002
R,40R	0.00236341025	0.00264273735	-0.0002793270999999998	0.0002793270999999998
R,40S	0.0065217391	0.00780498045	-0.0012832413500000004	0.0012832413500000004
R,40T	0.00477402225	0.005540208750000001	-0.0007661865000000009	0.0007661865000000009
R,40V	0.005512696500000001	0.00488884805	0.0006238484500000006	0.0006238484500000006
R,40W	0.00084496225	0.0005349388	0.0003100234499999999	0.0003100234499999999
R,40Y	0.0027906236	0.0021197249	0.0006708987000000003	0.0006708987000000003
R,60R	0.0021815131499999998	0.00237624695	-0.00019473380000000016	0.00019473380000000016
R,60S	0.006092437	0.007873624950000001	-0.0017811879500000015	0.0017811879500000015
R,60T	0.0044690691000000005	0.0051699631	-0.0007008939999999996	0.0007008939999999996
R,60V	0.005163915200000001	0.0049688399	0.00019507530000000082	0.00019507530000000082
R,60W	0.0007733383	0.00055005505	0.00022328325	0.00022328325
R,60Y	0.0025568182000000003	0.00194893015	0.0006078880500000002	0.0006078880500000002
S,0S	0.005	0.007880507500000002	-0.0028805075000000015	0.0028805075000000015
S,0T	0.00702872765	0.009874259	-0.0028455313499999996	0.0028455313499999996
S,0V	0.0080340073	0.008190622000000002	-0.00015661470000000177	0.00015661470000000177
S,0W	0.0012000000000000001	0.0007119659	0.00048803410000000007	0.00048803410000000007
S,0Y	0.0039370079	0.0032115105500000003	0.0007254973499999998	0.0007254973499999998
S,20S	0.0046794396999999995	0.007113095200000001	-0.0024336555000000013	0.0024336555000000013
S,20T	0.0068765318	0.009292761699999999	-0.0024162298999999988	0.0024162298999999988
S,20V	0.00797938665	0.00840176265	-0.00042237600000000035	0.00042237600000000035
S,20W	0.0011976048	0.0007178531500000001	0.00047975164999999984	0.00047975164999999984
S,20Y	0.00399049745	0.00324460855	0.0007458889	0.0007458889
S,40S	0.0042857143	0.00678160315	-0.00249588885	0.00249588885
S,40T	0.0063579278000000005	0.0088796171	-0.0025216893000000002	0.0025216893000000002
S,40V	0.007592540450000001	0.00814146795	-0.0005489274999999991	0.0005489274999999991
S,40W	0.00111838955	0.0007613443500000001	0.0003570451999999999	0.0003570451999999999
S,40Y	0.0037675852000000004	0.00311570385	0.0006518813500000003	0.0006518813500000003
S,60S	0.0039705882	0.0059686232	-0.0019980350000000004	0.0019980350000000004
S,60T	0.0059577902	0.008528809200000001	-0.0025710190000000008	0.0025710190000000008
S,60V	0.0071142228	0.00778389315	-0.0006696703500000002	0.0006696703500000002
S,60W	0.00105702825	0.0007410884	0.00031593985000000007	0.00031593985000000007
S,60Y	0.00353778865	0.003130007	0.00040778164999999986	0.00040778164999999986
T,0T	0.0025316456	0.00331618655	-0.0007845409499999999	0.0007845409499999999
T,0V	0.005867346900000001	0.0057626936	0.00010465330000000023	0.00010465330000000023
T,0W	0.0008797654	0.00049319065	0.00038657475000000003	0.00038657475000000003
T,0Y	0.00286651055	0.0021990968500000003	0.0006674136999999998	0.0006674136999999998
T,20T	0.0024438004500000002	0.0030948236000000002	-0.00065102315	0.00065102315
T,20V	0.005859375	0.0059271708	-6.779580000000011e-05	6.779580000000011e-05
T,20W	0.0008797654	0.0005007099000000001	0.00037905549999999995	0.00037905549999999995
T,20Y	0.0028602544500000004	0.00228735815	0.0005728963000000004	0.0005728963000000004
T,40T	0.0022560856	0.0028444937000000003	-0.0005884081000000004	0.0005884081000000004
T,40V	0.00546037235	0.005471849250000001	-1.1476900000000588e-05	1.1476900000000588e-05
T,40W	0.0008085688	0.0004408077	0.0003677611	0.0003677611
T,40Y	0.0026877231	0.0021401384499999997	0.0005475846500000003	0.0005475846500000003
T,60T	0.0021072797	0.0028302011500000003	-0.0007229214500000004	0.0007229214500000004
T,60V	0.005078125	0.0052932354000000004	-0.00021511040000000026	0.00021511040000000026
T,60W	0.0007432971	0.0005168269	0.00022647019999999995	0.00022647019999999995
T,60Y	0.0025157233	0.00209284945	0.00042287385000000033	0.00042287385000000033
V,0V	0.0033805504500000003	0.0027834817	0.0005970687500000001	0.0005970687500000001
V,0W	0.00106862985	0.00056710975	0.0005015201	0.0005015201
V,0Y	0.0034545455	0.00222111485	0.0012334306500000002	0.0012334306500000002
V,20V	0.00328739415	0.0028015532	0.0004858409500000001	0.0004858409500000001
V,20W	0.0010638298000000001	0.00052846595	0.0005353638500000001	0.0005353638500000001
V,20Y	0.0034482759	0.0022721651	0.0011761108	0.0011761108
V,40V	0.0030696145500000004	0.00252381495	0.0005457996000000002	0.0005457996000000002
V,40W	0.0009657123	0.00045343250000000004	0.0005122797999999999	0.0005122797999999999
V,40Y	0.0032247353	0.0020722033	0.001152532	0.001152532
V,60V	0.0028495028	0.00257231205	0.0002771907500000001	0.0002771907500000001
V,60W	0.00088014085	0.00043691025	0.0004432306	0.0004432306
V,60Y	0.0029811452000000002	0.00214466085	0.0008364843500000001	0.0008364843500000001
W,0W	4.61361e-05	0.0	4.61361e-05	4.61361e-05
W,0Y	0.0005587793	0.00029126325	0.00026751605	0.00026751605
W,20W	0.0	0.0	0.0	0.0
W,20Y	0.0005452138	0.0002064461	0.00033876769999999993	0.00033876769999999993
W,40W	0.0	0.0	0.0	0.0
W,40Y	0.0004901961000000001	0.00019516375000000003	0.00029503235000000004	0.00029503235000000004
W,60W	0.0	0.0	0.0	0.0
W,60Y	0.00045045050000000003	0.00019313155	0.00025731895000000003	0.00025731895000000003
Y,0Y	0.0008841654	0.0006069044	0.000277261	0.000277261
Y,20Y	0.0008474576	0.0005330288999999999	0.0003144287000000001	0.0003144287000000001
Y,40Y	0.0007633588000000001	0.00043428625	0.00032907255000000005	0.00032907255000000005
Y,60Y	0.0006968641	0.00044736075	0.00024950335	0.00024950335
A,1A	0.0059523810000000005	0.00811139085	-0.00215900985	0.00215900985
A,1C	0.00162206105	0.00110138705	0.000520674	0.000520674
A,1D	0.0061728395	0.00660487095	-0.0004320314500000002	0.0004320314500000002
A,1E	0.0076804916	0.00830935455	-0.0006288629499999997	0.0006288629499999997
A,1F	0.00435571745	0.0032347456	0.0011209718500000002	0.0011209718500000002
A,1G	0.0076923077000000005	0.007858246400000001	-0.0001659387000000007	0.0001659387000000007
A,1H	0.0024630542	0.0025118455	-4.8791299999999954e-05	4.8791299999999954e-05
A,1I	0.0065359477	0.0062755823499999995	0.0002603653500000006	0.0002603653500000006
A,1K	0.0066225166	0.0074082468499999995	-0.0007857302499999991	0.0007857302499999991
A,1L	0.0127425438	0.011667047	0.0010754968000000007	0.0010754968000000007
A,1M	0.00305521205	0.0027537879	0.00030142415000000006	0.00030142415000000006
A,1N	0.0056925996	0.006666666700000001	-0.0009740671000000008	0.0009740671000000008
A,1P	0.0061084249	0.007620428700000001	-0.0015120038000000008	0.0015120038000000008
A,1Q	0.0053144376	0.0071471747500000005	-0.0018327371500000003	0.0018327371500000003
A,1R	0.0057142857	0.006446556500000001	-0.0007322708000000004	0.0007322708000000004
A,1S	0.0099230966	0.01322273575	-0.0032996391500000003	0.0032996391500000003
A,1T	0.0076335878	0.009362952649999999	-0.001729364849999999	0.001729364849999999
A,1V	0.008461430150000001	0.0079673625	0.0004940676500000008	0.0004940676500000008
A,1W	0.0	0.0	0.0	0.0
A,1Y	0.0033500838	0.0021220213	0.0012280625	0.0012280625
A,2A	0.0053191489	0.005454970450000001	-0.00013582155000000078	0.00013582155000000078
A,2C	0.0019193858	0.0017266257	0.00019276009999999997	0.00019276009999999997
A,2D	0.0058055152	0.00605602165	-0.0002505064500000001	0.0002505064500000001
A,2E	0.0074766355	0.0086782687	-0.0012016331999999998	0.0012016331999999998
A,2F	0.00456621	0.0032680087500000002	0.00129820125	0.00129820125
A,2G	0.0078534031	0.0077630187	9.038439999999991e-05	9.038439999999991e-05
A,2H	0.0025316456	0.0023641190500000003	0.00016752654999999984	0.00016752654999999984
A,2I	0.0067546829000000004	0.00587544875	0.0008792341500000007	0.0008792341500000007
A,2K	0.0067114094	0.008113123100000001	-0.0014017137000000013	0.0014017137000000013
A,2L	0.0129533679	0.012950972350000001	2.3955499999991914e-06	2.3955499999991914e-06
A,2M	0.0027247956	0.00313155575	-0.00040676014999999977	0.00040676014999999977
A,2N	0.0054434115	0.00702716495	-0.0015837534500000002	0.0015837534500000002
A,2P	0.006147541	0.0072388909	-0.0010913499	0.0010913499
A,2Q	0.0056497175	0.0079772306	-0.0023275130999999994	0.0023275130999999994
A,2R	0.006666666700000001	0.0070796682	-0.0004130014999999994	0.0004130014999999994
A,2S	0.0101842423	0.01327163945	-0.0030873971500000007	0.0030873971500000007
A,2T	0.0072187690999999995	0.008710827850000002	-0.0014920587500000023	0.0014920587500000023
A,2V	0.008241758200000001	0.0075557331500000005	0.0006860250500000005	0.0006860250500000005
A,2W	0.0	0.0	0.0	0.0
A,2Y	0.0035149385	0.0022991543499999998	0.0012157841500000004	0.0012157841500000004
A,3A	0.0053619303000000005	0.0060197306	-0.0006578002999999997	0.0006578002999999997
A,3C	0.0018083183	0.00137762215	0.00043069615	0.00043069615
A,3D	0.006067347650000001	0.00633560365	-0.0002682559999999997	0.0002682559999999997
A,3E	0.0078431373	0.0091789927	-0.0013358553999999988	0.0013358553999999988
A,3F	0.0045055195	0.00300382265	0.00150169685	0.00150169685
A,3G	0.0076530612	0.0089753229	-0.0013222617000000006	0.0013222617000000006
A,3H	0.0026385224	0.0025194672	0.00011905519999999992	0.00011905519999999992
A,3I	0.0063888487	0.00499033805	0.0013985106499999995	0.0013985106499999995
A,3K	0.0066964286	0.00874372655	-0.0020472979500000005	0.0020472979500000005
A,3L	0.0126984127	0.0129032223	-0.00020480959999999958	0.00020480959999999958
A,3M	0.0027548209	0.0028868447	-0.00013202380000000005	0.00013202380000000005
A,3N	0.0056064289	0.006638540950000001	-0.0010321120500000006	0.0010321120500000006
A,3P	0.006012024	0.0071225649	-0.0011105409	0.0011105409
A,3Q	0.0058139535	0.0080781164	-0.0022641629	0.0022641629
A,3R	0.0066079295	0.0072030472500000005	-0.0005951177500000005	0.0005951177500000005
A,3S	0.00995249995	0.0124108081	-0.0024583081499999996	0.0024583081499999996
A,3T	0.00714796645	0.008572385000000002	-0.0014244185500000015	0.0014244185500000015
A,3V	0.0084033613	0.0074682641	0.0009350972000000003	0.0009350972000000003
A,3W	0.0	0.0	0.0	0.0
A,3Y	0.0034423408	0.0023606535500000003	0.0010816872499999999	0.0010816872499999999
A,4A	0.0056338028000000005	0.00715244915	-0.0015186463499999997	0.0015186463499999997
A,4C	0.0017985612	0.0010989342999999999	0.0006996269000000002	0.0006996269000000002
A,4D	0.0062893082000000005	0.006428941400000001	-0.00013963320000000019	0.00013963320000000019
A,4E	0.00739801345	0.00846925745	-0.0010712439999999998	0.0010712439999999998
A,4F	0.0044052863	0.00293257655	0.00147270975	0.00147270975
A,4G	0.0083472454	0.00820555115	0.00014169424999999937	0.00014169424999999937
A,4H	0.0027247956	0.0031078993000000004	-0.00038310370000000033	0.00038310370000000033
A,4I	0.0062893082000000005	0.0057671335	0.0005221747	0.0005221747
A,4K	0.0065217391	0.008860163300000001	-0.0023384242000000013	0.0023384242000000013
A,4L	0.012195122000000001	0.0115126331	0.0006824889000000018	0.0006824889000000018
A,4M	0.0024701527500000002	0.0022605363999999998	0.00020961635000000048	0.00020961635000000048
A,4N	0.0054945055	0.0066152472	-0.0011207417000000004	0.0011207417000000004
A,4P	0.006514658	0.00753039375	-0.0010157357499999999	0.0010157357499999999
A,4Q	0.005524861900000001	0.0072203106999999996	-0.001695448799999999	0.001695448799999999
A,4R	0.0067567568	0.007582323300000001	-0.0008255665000000004	0.0008255665000000004
A,4S	0.0102040816	0.01212878525	-0.0019247036499999998	0.0019247036499999998
A,4T	0.0070921986	0.0085841302	-0.0014919315999999995	0.0014919315999999995
A,4V	0.00795967155	0.0075642965000000005	0.0003953750499999997	0.0003953750499999997
A,4W	0.0	0.0	0.0	0.0
A,4Y	0.0034423408	0.00276644225	0.0006758985500000003	0.0006758985500000003
A,5A	0.00498457185	0.00609546375	-0.0011108919	0.0011108919
A,5C	0.0017985612	0.00160519225	0.00019336895000000008	0.00019336895000000008
A,5D	0.006211180100000001	0.00703544995	-0.0008242698499999991	0.0008242698499999991
A,5E	0.0075825971	0.009244226250000001	-0.0016616291500000007	0.0016616291500000007
A,5F	0.004540725650000001	0.00309014635	0.0014505793000000006	0.0014505793000000006
A,5G	0.0079787234	0.0085457395	-0.0005670160999999996	0.0005670160999999996
A,5H	0.0028409091	0.0032339202	-0.0003930111	0.0003930111
A,5I	0.0064308682	0.00634260815	8.82600500000004e-05	8.82600500000004e-05
A,5K	0.0067114094	0.00757123205	-0.0008598226499999997	0.0008598226499999997
A,5L	0.0126088273	0.011953545	0.0006552823000000006	0.0006552823000000006
A,5M	0.0026595745000000002	0.0030565469	-0.0003969723999999999	0.0003969723999999999
A,5N	0.0057803468	0.00771151885	-0.00193117205	0.00193117205
A,5P	0.00625	0.00793790095	-0.0016879009499999997	0.0016879009499999997
A,5Q	0.0057803468	0.0076074564	-0.0018271096000000006	0.0018271096000000006
A,5R	0.00665507075	0.00686336465	-0.0002082938999999999	0.0002082938999999999
A,5S	0.0100574713	0.01288642675	-0.00282895545	0.00282895545
A,5T	0.0071942446	0.0081061201	-0.0009118754999999992	0.0009118754999999992
A,5V	0.0080645161	0.00821386405	-0.00014934794999999987	0.00014934794999999987
A,5W	0.0	0.0	0.0	0.0
A,5Y	0.0035382581000000003	0.00227100815	0.0012672499500000003	0.0012672499500000003
C,1C	0.0	0.0	0.0	0.0
C,1D	0.0009416196000000001	0.00148001865	-0.00053839905	0.00053839905
C,1E	0.0011223345	0.00148307695	-0.00036074245	0.00036074245
C,1F	0.0	0.0	0.0	0.0
C,1G	0.0015503876	0.0011505523	0.00039983529999999996	0.00039983529999999996
C,1H	0.0	0.0	0.0	0.0
C,1I	0.001490313	0.0012485971000000002	0.00024171589999999986	0.00024171589999999986
C,1K	0.0009041599	0.0011186368	-0.0002144769	0.0002144769
C,1L	0.0029246894000000004	0.0022201787000000004	0.0007045107	0.0007045107
C,1M	0.0	0.0	0.0	0.0
C,1N	0.0	0.0011089541000000001	-0.0011089541000000001	0.0011089541000000001
C,1P	0.0	0.0	0.0	0.0
C,1Q	0.0	0.00052728495	-0.00052728495	0.00052728495
C,1R	0.0011968884999999999	0.0011529271	4.396139999999983e-05	4.396139999999983e-05
C,1S	0.0020618557000000003	0.0023967488	-0.00033489309999999977	0.00033489309999999977
C,1T	0.00097442195	0.00145783745	-0.0004834154999999999	0.0004834154999999999
C,1V	0.0016764471	0.0011612369999999999	0.0005152101000000001	0.0005152101000000001
C,1W	0.0	0.0	0.0	0.0
C,1Y	0.0	0.0	0.0	0.0
C,2C	0.0	0.0	0.0	0.0
C,2D	0.00094295165	0.00124661055	-0.0003036588999999999	0.0003036588999999999
C,2E	0.0014855163000000002	0.0016490103000000001	-0.00016349399999999992	0.00016349399999999992
C,2F	0.0	0.0	0.0	0.0
C,2G	0.0014381595	0.0006690219	0.0007691376	0.0007691376
C,2H	0.0	0.0	0.0	0.0
C,2I	0.0011312217	0.00115275155	-2.1529850000000022e-05	2.1529850000000022e-05
C,2K	0.0009505703000000001	0.0014698680499999998	-0.0005192977499999998	0.0005192977499999998
C,2L	0.0027548209	0.0018994192000000001	0.0008554017	0.0008554017
C,2M	0.0	0.0	0.0	0.0
C,2N	0.0	0.0011104945	-0.0011104945	0.0011104945
C,2P	0.0	0.00024485800000000003	-0.00024485800000000003	0.00024485800000000003
C,2Q	0.0	0.0010641163	-0.0010641163	0.0010641163
C,2R	0.0011764706	0.0012022974500000001	-2.5826850000000134e-05	2.5826850000000134e-05
C,2S	0.0020120724	0.0019147957000000002	9.727669999999968e-05	9.727669999999968e-05
C,2T	0.00097608615	0.0015026983	-0.0005266121499999999	0.0005266121499999999
C,2V	0.00173185165	0.0012892079	0.00044264375	0.00044264375
C,2W	0.0	0.0	0.0	0.0
C,2Y	0.0	0.0	0.0	0.0
C,3C	0.0	0.0	0.0	0.0
C,3D	0.00068399745	0.0007395382500000001	-5.554080000000003e-05	5.554080000000003e-05
C,3E	0.0009510225500000001	0.00113934065	-0.00018831809999999985	0.00018831809999999985
C,3F	0.0	0.0	0.0	0.0
C,3G	0.0012763247	0.0008903589500000001	0.00038596574999999987	0.00038596574999999987
C,3H	0.0	0.0	0.0	0.0
C,3I	0.00129449895	0.00105995125	0.0002345476999999999	0.0002345476999999999
C,3K	0.00049395155	0.0011612369999999999	-0.0006672854499999998	0.0006672854499999998
C,3L	0.0030395137	0.0022385878500000003	0.0008009258499999997	0.0008009258499999997
C,3M	0.0	0.0	0.0	0.0
C,3N	0.0	0.00089049735	-0.00089049735	0.00089049735
C,3P	0.0	0.0010052536	-0.0010052536	0.0010052536
C,3Q	0.0	0.0005830492500000001	-0.0005830492500000001	0.0005830492500000001
C,3R	0.0010209293500000002	0.0013604687	-0.0003395393499999997	0.0003395393499999997
C,3S	0.001814882	0.0018467236500000002	-3.184165000000012e-05	3.184165000000012e-05
C,3T	0.0009622324500000001	0.0012384019500000002	-0.0002761695000000001	0.0002761695000000001
C,3V	0.0016474465	0.0014819581	0.0001654884	0.0001654884
C,3W	0.0	0.0	0.0	0.0
C,3Y	0.0	0.0	0.0	0.0
C,4C	0.0	0.0	0.0	0.0
C,4D	0.0006457863000000001	0.00113392455	-0.00048813825	0.00048813825
C,4E	0.00097537195	0.00160519225	-0.0006298202999999999	0.0006298202999999999
C,4F	0.0005832605	0.0005407160000000001	4.254449999999989e-05	4.254449999999989e-05
C,4G	0.0016286645	0.00116382805	0.0004648364500000001	0.0004648364500000001
C,4H	0.0	0.0	0.0	0.0
C,4I	0.0013377932500000002	0.0013360661	1.7271500000002465e-06	1.7271500000002465e-06
C,4K	0.0005829209	0.0013475451	-0.0007646242	0.0007646242
C,4L	0.0030135618	0.00240419345	0.0006093683499999998	0.0006093683499999998
C,4M	0.0	0.0	0.0	0.0
C,4N	0.0	0.0011089541000000001	-0.0011089541000000001	0.0011089541000000001
C,4P	0.0	0.0007919509	-0.0007919509	0.0007919509
C,4Q	0.0	0.0009722187000000001	-0.0009722187000000001	0.0009722187000000001
C,4R	0.00086655375	0.00113330255	-0.0002667488000000001	0.0002667488000000001
C,4S	0.0019493177000000001	0.0017051798	0.00024413790000000005	0.00024413790000000005
C,4T	0.0011799447	0.0013911521000000001	-0.00021120740000000007	0.00021120740000000007
C,4V	0.0017064846	0.00122555645	0.0004809281500000001	0.0004809281500000001
C,4W	0.0	0.0	0.0	0.0
C,4Y	0.0	0.0	0.0	0.0
C,5C	0.0	0.0	0.0	0.0
C,5D	0.0009647856000000001	0.0012114088	-0.0002466231999999999	0.0002466231999999999
C,5E	0.0013486183	0.0014705882	-0.00012196989999999986	0.00012196989999999986
C,5F	0.0	0.0	0.0	0.0
C,5G	0.0014727541	0.00103152125	0.00044123285	0.00044123285
C,5H	0.0	0.0	0.0	0.0
C,5I	0.0010804970000000001	0.0008806981500000001	0.00019979885000000002	0.00019979885000000002
C,5K	0.0010357330499999999	0.0010999213500000001	-6.418830000000028e-05	6.418830000000028e-05
C,5L	0.00283889425	0.0021602980500000004	0.0006785961999999997	0.0006785961999999997
C,5M	0.0	0.0	0.0	0.0
C,5N	0.0	0.00098237895	-0.00098237895	0.00098237895
C,5P	0.0	0.0005517433500000001	-0.0005517433500000001	0.0005517433500000001
C,5Q	0.0	0.00121232005	-0.00121232005	0.00121232005
C,5R	0.0010449321	0.0010807609500000002	-3.582885000000019e-05	3.582885000000019e-05
C,5S	0.0019607843000000002	0.00196286165	-2.077349999999971e-06	2.077349999999971e-06
C,5T	0.00103680915	0.00112686875	-9.005960000000018e-05	9.005960000000018e-05
C,5V	0.0015313936	0.0011089541000000001	0.0004224394999999999	0.0004224394999999999
C,5W	0.0	0.0	0.0	0.0
C,5Y	0.0	0.0	0.0	0.0
D,1D	0.00241473005	0.0026714921	-0.00025676205	0.00025676205
D,1E	0.006666666700000001	0.0084798617	-0.001813195	0.001813195
D,1F	0.0038387716	0.0034532514	0.00038552019999999994	0.00038552019999999994
D,1G	0.0053050398	0.0047198051	0.0005852347000000003	0.0005852347000000003
D,1H	0.0015015015	0.0016789612000000002	-0.00017745970000000006	0.00017745970000000006
D,1I	0.004950495	0.00528879775	-0.00033830275	0.00033830275
D,1K	0.0047619048	0.00549695485	-0.0007350500499999999	0.0007350500499999999
D,1L	0.0089793483	0.00930851475	-0.0003291664499999996	0.0003291664499999996
D,1M	0.0019408059000000002	0.0023930156000000003	-0.0004522097000000001	0.0004522097000000001
D,1N	0.0037174721000000003	0.0036934473000000004	2.4024799999999933e-05	2.4024799999999933e-05
D,1P	0.0041928721	0.00448766145	-0.0002947893500000005	0.0002947893500000005
D,1Q	0.0032679739000000003	0.0041841004	-0.0009161264999999995	0.0009161264999999995
D,1R	0.0044742729	0.0044070221000000005	6.725079999999987e-05	6.725079999999987e-05
D,1S	0.0067114094	0.0072376357	-0.0005262263	0.0005262263
D,1T	0.0043668122	0.00481194405	-0.0004451318499999997	0.0004451318499999997
D,1V	0.0060292851	0.0058525088000000005	0.00017677629999999969	0.00017677629999999969
D,1W	0.0	0.0	0.0	0.0
D,1Y	0.0029883455	0.00248691615	0.0005014293500000002	0.0005014293500000002
D,2D	0.0026109661	0.0022474747499999998	0.0003634913500000004	0.0003634913500000004
D,2E	0.006263048	0.00730947845	-0.00104643045	0.00104643045
D,2F	0.0035858366500000002	0.0033030575500000003	0.00028277909999999996	0.00028277909999999996
D,2G	0.0048309179	0.0046785226	0.00015239530000000015	0.00015239530000000015
D,2H	0.0018832392000000002	0.0017709662000000002	0.00011227299999999997	0.00011227299999999997
D,2I	0.005166110450000001	0.0053357058	-0.00016959534999999928	0.00016959534999999928
D,2K	0.004587156	0.0054122826	-0.0008251266	0.0008251266
D,2L	0.009285872649999999	0.009474287000000001	-0.00018841435000000253	0.00018841435000000253
D,2M	0.0016406902	0.0017743985000000001	-0.00013370830000000006	0.00013370830000000006
D,2N	0.0040306335	0.00451823625	-0.0004876027499999998	0.0004876027499999998
D,2P	0.004146512	0.0039564826	0.00019002939999999968	0.00019002939999999968
D,2Q	0.0035806645500000003	0.0042314148000000005	-0.0006507502500000002	0.0006507502500000002
D,2R	0.0040160643	0.0041027756000000005	-8.671130000000027e-05	8.671130000000027e-05
D,2S	0.0069478925	0.00768198875	-0.0007340962499999999	0.0007340962499999999
D,2T	0.0045045045	0.0048816698	-0.00037716530000000015	0.00037716530000000015
D,2V	0.0058139535	0.005504883700000001	0.0003090697999999989	0.0003090697999999989
D,2W	0.0	0.0	0.0	0.0
D,2Y	0.0028818444000000003	0.00217313965	0.0007087047500000001	0.0007087047500000001
D,3D	0.0023980815	0.0028768785500000002	-0.0004787970500000002	0.0004787970500000002
D,3E	0.0063694268	0.00718937355	-0.0008199467499999998	0.0008199467499999998
D,3F	0.0032733224	0.00295573675	0.00031758565	0.00031758565
D,3G	0.0049019608	0.00416952055	0.0007324402499999999	0.0007324402499999999
D,3H	0.0018796992000000002	0.00191846565	-3.876644999999991e-05	3.876644999999991e-05
D,3I	0.0046403712	0.00454827545	9.209574999999998e-05	9.209574999999998e-05
D,3K	0.005277044900000001	0.00606985865	-0.0007928137499999995	0.0007928137499999995
D,3L	0.00848456325	0.00824745775	0.00023710550000000108	0.00023710550000000108
D,3M	0.0016778523	0.0021480537000000003	-0.0004702014000000003	0.0004702014000000003
D,3N	0.0041841004	0.00490578295	-0.0007216825499999999	0.0007216825499999999
D,3P	0.0038856958500000003	0.0041581659	-0.0002724700499999997	0.0002724700499999997
D,3Q	0.0039215686000000005	0.00446036005	-0.0005387914499999993	0.0005387914499999993
D,3R	0.0050951093	0.00511252255	-1.7413249999999846e-05	1.7413249999999846e-05
D,3S	0.007025761100000001	0.008385781049999999	-0.0013600199499999984	0.0013600199499999984
D,3T	0.0048780488000000006	0.00559882135	-0.0007207725499999993	0.0007207725499999993
D,3V	0.0055045872	0.00514585815	0.00035872905000000014	0.00035872905000000014
D,3W	0.0	0.0	0.0	0.0
D,3Y	0.0027173913	0.0018948574	0.0008225339000000002	0.0008225339000000002
D,4D	0.0023980815	0.00250486225	-0.00010678074999999993	0.00010678074999999993
D,4E	0.00625	0.00707551105	-0.0008255110499999999	0.0008255110499999999
D,4F	0.0032	0.0023501794999999997	0.0008498205000000004	0.0008498205000000004
D,4G	0.00497203425	0.0044742754	0.0004977588500000001	0.0004977588500000001
D,4H	0.0017610803	0.00184356765	-8.248734999999991e-05	8.248734999999991e-05
D,4I	0.0046620047	0.004849192400000001	-0.0001871877000000008	0.0001871877000000008
D,4K	0.0051966799	0.0061604825	-0.0009638025999999999	0.0009638025999999999
D,4L	0.0085470085	0.008209392150000001	0.0003376163499999984	0.0003376163499999984
D,4M	0.0015974441	0.0018876833000000001	-0.00029023920000000015	0.00029023920000000015
D,4N	0.0040080160000000005	0.0041012559	-9.323989999999917e-05	9.323989999999917e-05
D,4P	0.00416184995	0.0042844802	-0.00012263025000000018	0.00012263025000000018
D,4Q	0.0041067762	0.00475541685	-0.0006486406499999998	0.0006486406499999998
D,4R	0.0051020408	0.004944383300000001	0.00015765749999999915	0.00015765749999999915
D,4S	0.00681624595	0.0074915825	-0.0006753365499999999	0.0006753365499999999
D,4T	0.00466705565	0.0049566371	-0.0002895814500000005	0.0002895814500000005
D,4V	0.0055555556	0.00554462955	1.0926050000000312e-05	1.0926050000000312e-05
D,4W	0.0	0.0	0.0	0.0
D,4Y	0.0026455026000000003	0.0019961352	0.0006493674000000002	0.0006493674000000002
D,5D	0.0022172949	0.00219548495	2.1809950000000345e-05	2.1809950000000345e-05
D,5E	0.00614502355	0.007265337550000001	-0.0011203140000000007	0.0011203140000000007
D,5F	0.0033444816	0.0029754614500000004	0.0003690201499999997	0.0003690201499999997
D,5G	0.0049261084	0.0046664172	0.00025969120000000033	0.00025969120000000033
D,5H	0.0018695958	0.00217983715	-0.00031024134999999985	0.00031024134999999985
D,5I	0.004875078000000001	0.00472560795	0.0001494700500000003	0.0001494700500000003
D,5K	0.0049403055000000005	0.005107273650000001	-0.00016696815000000025	0.00016696815000000025
D,5L	0.0089285714	0.0089871948	-5.862340000000084e-05	5.862340000000084e-05
D,5M	0.00172265415	0.0019956921	-0.00027303794999999995	0.00027303794999999995
D,5N	0.0039761431	0.0040630275	-8.688439999999988e-05	8.688439999999988e-05
D,5P	0.0040650407000000005	0.00445139135	-0.0003863506499999997	0.0003863506499999997
D,5Q	0.0038461538	0.0046115240000000005	-0.0007653702000000005	0.0007653702000000005
D,5R	0.0049019608	0.00478018465	0.00012177614999999992	0.00012177614999999992
D,5S	0.0067114094	0.006932429800000001	-0.00022102040000000073	0.00022102040000000073
D,5T	0.0046538701000000005	0.004779033950000001	-0.00012516385000000026	0.00012516385000000026
D,5V	0.0057971014	0.00564385765	0.00015324374999999956	0.00015324374999999956
D,5W	0.0	0.0	0.0	0.0
D,5Y	0.0027972028	0.00202229635	0.0007749064500000001	0.0007749064500000001
E,1E	0.0041152263	0.00471365885	-0.0005984325499999998	0.0005984325499999998
E,1F	0.00389511025	0.0040733367	-0.00017822645000000002	0.00017822645000000002
E,1G	0.0052219321	0.00486618	0.0003557520999999996	0.0003557520999999996
E,1H	0.0022172949	0.0027345409000000005	-0.0005172460000000003	0.0005172460000000003
E,1I	0.00556844665	0.00662701	-0.0010585633499999997	0.0010585633499999997
E,1K	0.0064935065	0.007874802	-0.0013812955	0.0013812955
E,1L	0.0108695652	0.012048192800000001	-0.0011786276000000009	0.0011786276000000009
E,1M	0.0024570025	0.0030171472500000003	-0.0005601447500000003	0.0005601447500000003
E,1N	0.005	0.0066629671	-0.0016629671	0.0016629671
E,1P	0.0050697085	0.005284025100000001	-0.00021431660000000106	0.00021431660000000106
E,1Q	0.0050505051	0.0065844736	-0.0015339684999999999	0.0015339684999999999
E,1R	0.0061728395	0.0065225129	-0.00034967340000000013	0.00034967340000000013
E,1S	0.007434944200000001	0.008960580700000002	-0.001525636500000001	0.001525636500000001
E,1T	0.0055376108	0.006925554150000001	-0.0013879433500000003	0.0013879433500000003
E,1V	0.0065789474	0.007121664200000001	-0.0005427168000000007	0.0005427168000000007
E,1W	0.0	0.0	0.0	0.0
E,1Y	0.0030620058	0.0030257186	3.628719999999993e-05	3.628719999999993e-05
E,2E	0.0037174721000000003	0.00551092105	-0.0017934489499999997	0.0017934489499999997
E,2F	0.0041322314	0.0037430533	0.00038917810000000004	0.00038917810000000004
E,2G	0.0054054054	0.00514882395	0.00025658145000000045	0.00025658145000000045
E,2H	0.0021834061	0.00233519605	-0.00015178994999999994	0.00015178994999999994
E,2I	0.006272871550000001	0.0076249113	-0.0013520397499999998	0.0013520397499999998
E,2K	0.00578522365	0.007396708700000001	-0.0016114850500000008	0.0016114850500000008
E,2L	0.0115606936	0.01405766645	-0.002496972850000001	0.002496972850000001
E,2M	0.0021097046	0.00263505065	-0.0005253460499999997	0.0005253460499999997
E,2N	0.004454343	0.00597463795	-0.0015202949499999998	0.0015202949499999998
E,2P	0.0050251256	0.0052336781500000006	-0.00020855255000000027	0.00020855255000000027
E,2Q	0.004810585	0.00657684155	-0.0017662565500000003	0.0017662565500000003
E,2R	0.0057803468	0.0061130938	-0.0003327470000000004	0.0003327470000000004
E,2S	0.0078125	0.00956036925	-0.0017478692500000007	0.0017478692500000007
E,2T	0.005545286500000001	0.0068776937000000005	-0.0013324072	0.0013324072
E,2V	0.0069605568	0.00744940675	-0.0004888499500000001	0.0004888499500000001
E,2W	0.0	0.0	0.0	0.0
E,2Y	0.0031331601	0.00289941085	0.00023374924999999998	0.00023374924999999998
E,3E	0.0038684720000000004	0.00500510375	-0.0011366317499999995	0.0011366317499999995
E,3F	0.003649635	0.0031284763000000004	0.0005211586999999997	0.0005211586999999997
E,3G	0.0053763441	0.00577604535	-0.00039970124999999957	0.00039970124999999957
E,3H	0.0022026432000000003	0.00312687385	-0.0009242306499999998	0.0009242306499999998
E,3I	0.0052429226500000006	0.006105364550000001	-0.0008624419000000001	0.0008624419000000001
E,3K	0.007117437700000001	0.009136279050000001	-0.0020188413500000007	0.0020188413500000007
E,3L	0.010061627650000002	0.011348071250000001	-0.0012864435999999993	0.0012864435999999993
E,3M	0.0019193858	0.0026575711	-0.0007381853	0.0007381853
E,3N	0.0047619048	0.0053145418	-0.0005526369999999999	0.0005526369999999999
E,3P	0.0051443637000000006	0.0055422225	-0.00039785879999999947	0.00039785879999999947
E,3Q	0.0051993068	0.0065984831	-0.0013991763	0.0013991763
E,3R	0.0066518847	0.0070921986	-0.0004403139000000002	0.0004403139000000002
E,3S	0.0079735734	0.01046964645	-0.0024960730500000004	0.0024960730500000004
E,3T	0.0057581574	0.0063739409000000006	-0.0006157835000000006	0.0006157835000000006
E,3V	0.00646784125	0.0073464927	-0.0008786514500000002	0.0008786514500000002
E,3W	0.0	0.0	0.0	0.0
E,3Y	0.00304414	0.00259456185	0.0004495781499999998	0.0004495781499999998
E,4E	0.0038910506000000003	0.00519955665	-0.0013085060499999999	0.0013085060499999999
E,4F	0.0035211268	0.0030229922500000003	0.0004981345499999999	0.0004981345499999999
E,4G	0.0053609039	0.0049829105500000005	0.00037799334999999955	0.00037799334999999955
E,4H	0.002283105	0.0024768039000000004	-0.00019369890000000027	0.00019369890000000027
E,4I	0.0052816901	0.0058481532	-0.0005664631000000002	0.0005664631000000002
E,4K	0.0071942446	0.00873830795	-0.0015440633499999995	0.0015440633499999995
E,4L	0.010144315000000001	0.01127224635	-0.0011279313499999999	0.0011279313499999999
E,4M	0.0021413276	0.0028944105500000004	-0.0007530829500000005	0.0007530829500000005
E,4N	0.0048076923	0.00585256025	-0.0010448679499999993	0.0010448679499999993
E,4P	0.0051546392	0.0053148914499999995	-0.00016025224999999949	0.00016025224999999949
E,4Q	0.0055205082	0.008407073349999999	-0.0028865651499999983	0.0028865651499999983
E,4R	0.0069072701000000005	0.00745711085	-0.0005498407499999998	0.0005498407499999998
E,4S	0.00784057585	0.008913002900000001	-0.0010724270500000015	0.0010724270500000015
E,4T	0.0054945055	0.0066629671	-0.0011684616000000002	0.0011684616000000002
E,4V	0.0063291139	0.007104997450000001	-0.000775883550000001	0.000775883550000001
E,4W	0.0	0.0	0.0	0.0
E,4Y	0.0029880478	0.00312687385	-0.00013882605000000011	0.00013882605000000011
E,5E	0.0036764706	0.00499719255	-0.0013207219499999996	0.0013207219499999996
E,5F	0.0039370079	0.0037664917	0.00017051619999999997	0.00017051619999999997
E,5G	0.005730659	0.0056151112	0.00011554779999999997	0.00011554779999999997
E,5H	0.0022526751500000003	0.00282982335	-0.0005771481999999996	0.0005771481999999996
E,5I	0.0056577086	0.0063124689	-0.0006547602999999996	0.0006547602999999996
E,5K	0.0063291139	0.00875384525	-0.0024247313499999998	0.0024247313499999998
E,5L	0.0107913669	0.012310156800000001	-0.0015187899000000012	0.0015187899000000012
E,5M	0.0022026432000000003	0.0024959718	-0.0002933285999999996	0.0002933285999999996
E,5N	0.0046902484	0.005727217200000001	-0.0010369688000000004	0.0010369688000000004
E,5P	0.0049261084	0.00547245805	-0.0005463496499999998	0.0005463496499999998
E,5Q	0.0049140049	0.0062566542	-0.0013426492999999992	0.0013426492999999992
E,5R	0.0060698027	0.0069343567500000005	-0.0008645540500000007	0.0008645540500000007
E,5S	0.007751938000000001	0.00908355885	-0.0013316208499999987	0.0013316208499999987
E,5T	0.00556844665	0.00609912985	-0.0005306831999999997	0.0005306831999999997
E,5V	0.0067567568	0.00731920665	-0.0005624498499999997	0.0005624498499999997
E,5W	0.0	0.00040599185000000004	-0.00040599185000000004	0.00040599185000000004
E,5Y	0.00330033	0.0029156749499999997	0.0003846550500000005	0.0003846550500000005
F,1F	0.0	0.0	0.0	0.0
F,1G	0.0042372881	0.0028248813	0.0014124068	0.0014124068
F,1H	0.0013422819	0.0012707991	7.148279999999994e-05	7.148279999999994e-05
F,1I	0.0035761116	0.00226028565	0.0013158259500000002	0.0013158259500000002
F,1K	0.0034013605	0.0034662149000000003	-6.485440000000018e-05	6.485440000000018e-05
F,1L	0.00616966745	0.0041322314	0.00203743605	0.00203743605
F,1M	0.0	0.0008021579500000001	-0.0008021579500000001	0.0008021579500000001
F,1N	0.0030674847	0.00263436835	0.0004331163499999998	0.0004331163499999998
F,1P	0.0025773196	0.0020653931	0.0005119265	0.0005119265
F,1Q	0.0025641026	0.0024588578000000003	0.00010524479999999984	0.00010524479999999984
F,1R	0.0035587189	0.0028232716	0.0007354473000000003	0.0007354473000000003
F,1S	0.0048465267	0.00409254385	0.0007539828500000003	0.0007539828500000003
F,1T	0.00328317395	0.0025254455	0.00075772845	0.00075772845
F,1V	0.0044247788	0.0031355262500000003	0.0012892525499999998	0.0012892525499999998
F,1W	0.0	0.0	0.0	0.0
F,1Y	0.0020703934	0.0013809180499999999	0.0006894753500000001	0.0006894753500000001
F,2F	0.0	0.00046275335000000006	-0.00046275335000000006	0.00046275335000000006
F,2G	0.0039928131	0.0024806204000000004	0.0015121926999999997	0.0015121926999999997
F,2H	0.0009975065000000002	0.00136432	-0.00036681349999999986	0.00036681349999999986
F,2I	0.00303720755	0.00237624695	0.0006609606000000001	0.0006609606000000001
F,2K	0.003951788350000001	0.0035779206000000003	0.0003738677500000004	0.0003738677500000004
F,2L	0.0058823529	0.0042422486500000006	0.0016401042499999997	0.0016401042499999997
F,2M	0.0007895777000000001	0.00081862695	-2.9049249999999935e-05	2.9049249999999935e-05
F,2N	0.0030864198000000002	0.0026639140500000005	0.0004225057499999997	0.0004225057499999997
F,2P	0.0029673591	0.00263505065	0.0003323084500000003	0.0003323084500000003
F,2Q	0.0027027027	0.00254467755	0.00015802515000000027	0.00015802515000000027
F,2R	0.0037735849000000003	0.0029069767	0.0008666082000000001	0.0008666082000000001
F,2S	0.0048192771	0.0040816327	0.0007376444000000001	0.0007376444000000001
F,2T	0.0033444816	0.00283688515	0.0005075964499999999	0.0005075964499999999
F,2V	0.0039370079	0.0023734192	0.0015635887000000001	0.0015635887000000001
F,2W	0.0	0.0	0.0	0.0
F,2Y	0.0017189518	0.0010530922500000001	0.00066585955	0.00066585955
F,3F	0.0	0.0	0.0	0.0
F,3G	0.0040160643	0.0029586835	0.0010573808000000004	0.0010573808000000004
F,3H	0.0011254927500000001	0.0011826550500000001	-5.716230000000003e-05	5.716230000000003e-05
F,3I	0.0033670034	0.00240459495	0.00096240845	0.00096240845
F,3K	0.00336889495	0.0031284763000000004	0.00024041864999999963	0.00024041864999999963
F,3L	0.0067567568	0.00480248135	0.00195427545	0.00195427545
F,3M	0.00112803195	0.0009594730000000001	0.00016855894999999986	0.00016855894999999986
F,3N	0.0028818444000000003	0.00250088925	0.00038095515000000036	0.00038095515000000036
F,3P	0.0029962563500000004	0.0023734192	0.0006228371500000005	0.0006228371500000005
F,3Q	0.0023866348	0.0026720536	-0.0002854187999999998	0.0002854187999999998
F,3R	0.0036101083	0.00289525415	0.0007148541499999998	0.0007148541499999998
F,3S	0.00494471535	0.00422623885	0.0007184764999999997	0.0007184764999999997
F,3T	0.0032786885000000003	0.0026726954000000002	0.0006059931	0.0006059931
F,3V	0.0039946738	0.0024502747000000004	0.0015443990999999997	0.0015443990999999997
F,3W	0.0	0.0	0.0	0.0
F,3Y	0.0018315018	0.0013399027	0.0004915990999999999	0.0004915990999999999
F,4F	0.0005866828	0.00055937415	2.730864999999998e-05	2.730864999999998e-05
F,4G	0.0039370079	0.0029498782	0.0009871297	0.0009871297
F,4H	0.0011185682	0.0011186368	-6.859999999997424e-08	6.859999999997424e-08
F,4I	0.0033783784	0.00259129965	0.0007870787500000001	0.0007870787500000001
F,4K	0.0033222591	0.0028853371500000002	0.00043692194999999994	0.00043692194999999994
F,4L	0.0068027211	0.00490243195	0.0019002891499999997	0.0019002891499999997
F,4M	0.0009629275000000001	0.00093201825	3.0909250000000056e-05	3.0909250000000056e-05
F,4N	0.0028985507	0.0026138752	0.00028467550000000003	0.00028467550000000003
F,4P	0.0029204187499999998	0.0028790813500000003	4.13373999999995e-05	4.13373999999995e-05
F,4Q	0.0024595205000000004	0.0026499332000000002	-0.00019041269999999985	0.00019041269999999985
F,4R	0.0033112583	0.00254467755	0.0007665807500000003	0.0007665807500000003
F,4S	0.004746835400000001	0.00420890035	0.0005379350500000005	0.0005379350500000005
F,4T	0.003327787	0.0025495953000000005	0.0007781916999999995	0.0007781916999999995
F,4V	0.0040733198	0.0032520061500000003	0.0008213136499999997	0.0008213136499999997
F,4W	0.0	0.0	0.0	0.0
F,4Y	0.0019267823	0.001237888	0.0006888943000000001	0.0006888943000000001
F,5F	0.0	0.0	0.0	0.0
F,5G	0.0038461538	0.00240531335	0.00144084045	0.00144084045
F,5H	0.001013685	0.00101884895	-5.163949999999976e-06	5.163949999999976e-06
F,5I	0.0033222591	0.0023692027	0.0009530564	0.0009530564
F,5K	0.00355345015	0.0038723946500000004	-0.00031894450000000043	0.00031894450000000043
F,5L	0.0063291139	0.00412372885	0.0022053850499999996	0.0022053850499999996
F,5M	0.0008123477000000001	0.0009073119	-9.496419999999997e-05	9.496419999999997e-05
F,5N	0.0030864198000000002	0.00275934615	0.0003270736500000002	0.0003270736500000002
F,5P	0.0029850746	0.0023710804000000004	0.0006139941999999997	0.0006139941999999997
F,5Q	0.0027173913	0.00287449395	-0.00015710265000000011	0.00015710265000000011
F,5R	0.0034722222	0.00298731895	0.00048490324999999994	0.00048490324999999994
F,5S	0.0048939641	0.0045148797	0.00037908440000000015	0.00037908440000000015
F,5T	0.00344481135	0.0026138752	0.0008309361500000003	0.0008309361500000003
F,5V	0.0038697198500000003	0.0025081	0.0013616198500000002	0.0013616198500000002
F,5W	0.0	0.0	0.0	0.0
F,5Y	0.0017777778	0.000956813	0.0008209647999999999	0.0008209647999999999
G,1G	0.0037878788	0.0043490159	-0.0005611371000000002	0.0005611371000000002
G,1H	0.0022624434	0.0019343011	0.0003281422999999999	0.0003281422999999999
G,1I	0.0052356021	0.004019708150000001	0.0012158939499999997	0.0012158939499999997
G,1K	0.0049679157499999994	0.0047198051	0.0002481106499999993	0.0002481106499999993
G,1L	0.009420208700000002	0.0072411334	0.0021790753000000013	0.0021790753000000013
G,1M	0.0019933564	0.0017432102500000001	0.00025014614999999997	0.00025014614999999997
G,1N	0.0051546392	0.0061541897500000005	-0.0009995505500000005	0.0009995505500000005
G,1P	0.0041436464	0.0039363374	0.00020730900000000014	0.00020730900000000014
G,1Q	0.0036968577000000002	0.003974899800000001	-0.0002780421000000005	0.0002780421000000005
G,1R	0.0049099836	0.00471334845	0.00019663514999999996	0.00019663514999999996
G,1S	0.0092342194	0.010867063900000001	-0.001632844500000001	0.001632844500000001
G,1T	0.0056818182	0.00589725755	-0.0002154393499999999	0.0002154393499999999
G,1V	0.0065466448	0.00558676655	0.0009598782499999998	0.0009598782499999998
G,1W	0.0	0.0	0.0	0.0
G,1Y	0.00336174815	0.0021246470000000003	0.0012371011499999998	0.0012371011499999998
G,2G	0.0038387716	0.00497331015	-0.00113453855	0.00113453855
G,2H	0.0020876827000000002	0.0019287856000000001	0.0001588971000000001	0.0001588971000000001
G,2I	0.0056818182	0.0041475218	0.0015342964000000002	0.0015342964000000002
G,2K	0.00488798455	0.0052462828999999996	-0.0003582983499999994	0.0003582983499999994
G,2L	0.009984547900000001	0.007570027050000001	0.002414520850000001	0.002414520850000001
G,2M	0.0019047619000000001	0.0020295776500000003	-0.00012481575000000016	0.00012481575000000016
G,2N	0.0041493776	0.0044096042	-0.0002602265999999999	0.0002602265999999999
G,2P	0.0051282051	0.0052956793500000005	-0.00016747425000000066	0.00016747425000000066
G,2Q	0.0038891599000000004	0.0044096042	-0.0005204442999999998	0.0005204442999999998
G,2R	0.0051698671	0.004720762450000001	0.00044910464999999965	0.00044910464999999965
G,2S	0.00869985705	0.0091848571	-0.00048500005	0.00048500005
G,2T	0.00574300365	0.0063452091000000006	-0.0006022054500000006	0.0006022054500000006
G,2V	0.007117437700000001	0.0060114873999999995	0.001105950300000001	0.001105950300000001
G,2W	0.0	0.0	0.0	0.0
G,2Y	0.0030360536	0.0015562996500000001	0.00147975395	0.00147975395
G,3G	0.0034934501	0.00394182375	-0.0004483736500000002	0.0004483736500000002
G,3H	0.0020949731000000004	0.00178842145	0.0003065516500000004	0.0003065516500000004
G,3I	0.0054945055	0.0043672932000000005	0.0011272122999999995	0.0011272122999999995
G,3K	0.0051813472	0.005206827150000001	-2.5479950000000667e-05	2.5479950000000667e-05
G,3L	0.0101807082	0.0083163318	0.0018643763999999993	0.0018643763999999993
G,3M	0.001953125	0.0018668586499999999	8.626635000000011e-05	8.626635000000011e-05
G,3N	0.00460369965	0.00514585815	-0.0005421584999999998	0.0005421584999999998
G,3P	0.0049059722	0.006067045700000001	-0.001161073500000001	0.001161073500000001
G,3Q	0.0040485830000000006	0.0045249795	-0.00047639649999999933	0.00047639649999999933
G,3R	0.00512417395	0.0050403431000000005	8.383084999999922e-05	8.383084999999922e-05
G,3S	0.008708272900000001	0.009416271	-0.0007079980999999992	0.0007079980999999992
G,3T	0.0059026084	0.0060514372	-0.00014882879999999956	0.00014882879999999956
G,3V	0.006896551700000001	0.0056953587	0.0012011930000000006	0.0012011930000000006
G,3W	0.0	0.0	0.0	0.0
G,3Y	0.0031397174	0.0019639985000000004	0.0011757188999999995	0.0011757188999999995
G,4G	0.0035211268	0.00326886625	0.0002522605500000002	0.0002522605500000002
G,4H	0.0020502312	0.0019354549000000002	0.00011477629999999991	0.00011477629999999991
G,4I	0.0052596427	0.004206103500000001	0.0010535391999999992	0.0010535391999999992
G,4K	0.0049261084	0.0052708167	-0.00034470829999999966	0.00034470829999999966
G,4L	0.01	0.0081438745	0.0018561254999999999	0.0018561254999999999
G,4M	0.002098269	0.0021715757	-7.330670000000022e-05	7.330670000000022e-05
G,4N	0.0044916905	0.0051769113	-0.0006852207999999997	0.0006852207999999997
G,4P	0.0050188206	0.0057681633	-0.0007493426999999999	0.0007493426999999999
G,4Q	0.0039164491	0.0044096042	-0.0004931550999999999	0.0004931550999999999
G,4R	0.00525662555	0.0060110709	-0.0007544453499999998	0.0007544453499999998
G,4S	0.0084745763	0.00891973125	-0.00044515495000000023	0.00044515495000000023
G,4T	0.0057074914000000004	0.0058920514	-0.0001845599999999994	0.0001845599999999994
G,4V	0.0067842605	0.00604140015	0.00074286035	0.00074286035
G,4W	0.0	0.0	0.0	0.0
G,4Y	0.0031746032000000003	0.0023501794999999997	0.0008244237000000006	0.0008244237000000006
G,5G	0.00346921335	0.0031583147000000004	0.00031089864999999956	0.00031089864999999956
G,5H	0.0021881838	0.0021208932000000005	6.729059999999957e-05	6.729059999999957e-05
G,5I	0.005524861900000001	0.00454827545	0.0009765864500000006	0.0009765864500000006
G,5K	0.0050441362	0.0056213701	-0.0005772338999999998	0.0005772338999999998
G,5L	0.0101351351	0.00832611225	0.0018090228499999996	0.0018090228499999996
G,5M	0.0020618557000000003	0.0018958725500000002	0.00016598315000000002	0.00016598315000000002
G,5N	0.0044247788	0.0049083375	-0.00048355870000000006	0.00048355870000000006
G,5P	0.0049066857	0.00500050005	-9.381435000000056e-05	9.381435000000056e-05
G,5Q	0.0042105263000000006	0.0052393027	-0.0010287763999999996	0.0010287763999999996
G,5R	0.0052910053	0.005619589	-0.00032858370000000015	0.00032858370000000015
G,5S	0.008097166000000001	0.00879991995	-0.0007027539499999992	0.0007027539499999992
G,5T	0.0057803468	0.0060670811500000005	-0.00028673435000000063	0.00028673435000000063
G,5V	0.0070754717000000005	0.0060490018	0.0010264699000000002	0.0010264699000000002
G,5W	0.0	0.0	0.0	0.0
G,5Y	0.0031055901	0.0021544673	0.0009511228000000003	0.0009511228000000003
H,1H	0.0	0.0	0.0	0.0
H,1I	0.0019342360000000002	0.00188298715	5.124885000000012e-05	5.124885000000012e-05
H,1K	0.0019607843000000002	0.00266400535	-0.0007032210499999998	0.0007032210499999998
H,1L	0.0043668122	0.004444795600000001	-7.798340000000036e-05	7.798340000000036e-05
H,1M	0.0	0.0011652234499999999	-0.0011652234499999999	0.0011652234499999999
H,1N	0.0014556041000000001	0.0017281387	-0.00027253459999999983	0.00027253459999999983
H,1P	0.0018814692000000003	0.0020520612999999997	-0.0001705920999999994	0.0001705920999999994
H,1Q	0.0017391304000000001	0.0025614781000000003	-0.0008223477000000002	0.0008223477000000002
H,1R	0.0022573363	0.0026491228	-0.00039178650000000004	0.00039178650000000004
H,1S	0.0028901734	0.0038971167500000004	-0.0010069433500000005	0.0010069433500000005
H,1T	0.0018450185	0.0023641190500000003	-0.0005191005500000002	0.0005191005500000002
H,1V	0.0022586116500000002	0.00183307595	0.00042553570000000013	0.00042553570000000013
H,1W	0.0	0.0	0.0	0.0
H,1Y	0.0	0.0	0.0	0.0
H,2H	0.0	0.0	0.0	0.0
H,2I	0.0019206154000000002	0.0019147957000000002	5.819700000000028e-06	5.819700000000028e-06
H,2K	0.0019762846000000002	0.0021361965	-0.00015991189999999987	0.00015991189999999987
H,2L	0.0041666667	0.0041891142999999995	-2.244759999999943e-05	2.244759999999943e-05
H,2M	0.0	0.00127952165	-0.00127952165	0.00127952165
H,2N	0.0016583748	0.00175094575	-9.257095000000004e-05	9.257095000000004e-05
H,2P	0.00172191165	0.0023364996	-0.0006145879499999999	0.0006145879499999999
H,2Q	0.0017867784999999999	0.00288408165	-0.0010973031500000003	0.0010973031500000003
H,2R	0.0022446689	0.0022148503	2.9818599999999803e-05	2.9818599999999803e-05
H,2S	0.0027472527	0.0033740629500000003	-0.0006268102500000001	0.0006268102500000001
H,2T	0.00178173755	0.0018640640000000001	-8.232645000000012e-05	8.232645000000012e-05
H,2V	0.0024509804	0.00209644525	0.00035453514999999984	0.00035453514999999984
H,2W	0.0	0.0	0.0	0.0
H,2Y	0.00043089880000000004	0.0010989342999999999	-0.0006680354999999998	0.0006680354999999998
H,3H	0.0	0.0	0.0	0.0
H,3I	0.0019464725	0.00206228525	-0.0001158127499999999	0.0001158127499999999
H,3K	0.0019289504000000002	0.00219786855	-0.00026891814999999977	0.00026891814999999977
H,3L	0.0040816327	0.0043589640999999995	-0.0002773313999999997	0.0002773313999999997
H,3M	0.0	0.0007740448	-0.0007740448	0.0007740448
H,3N	0.0016286645	0.0022457556	-0.0006170911	0.0006170911
H,3P	0.0016806723000000001	0.0022620402	-0.0005813678999999998	0.0005813678999999998
H,3Q	0.0017152659	0.0025091279	-0.0007938620000000002	0.0007938620000000002
H,3R	0.0022675737	0.0024791712500000004	-0.0002115975500000004	0.0002115975500000004
H,3S	0.0030067654	0.0032573889000000003	-0.00025062350000000034	0.00025062350000000034
H,3T	0.0019801980000000003	0.00211195365	-0.0001317556499999999	0.0001317556499999999
H,3V	0.002293578	0.00220277405	9.080395000000008e-05	9.080395000000008e-05
H,3W	0.0	0.0	0.0	0.0
H,3Y	0.0	0.00061623145	-0.00061623145	0.00061623145
H,4H	0.0	0.0	0.0	0.0
H,4I	0.0019132661	0.00185530355	5.796255000000013e-05	5.796255000000013e-05
H,4K	0.0019342360000000002	0.0026842643	-0.0007500282999999999	0.0007500282999999999
H,4L	0.0041493776	0.0042096402500000005	-6.026265000000017e-05	6.026265000000017e-05
H,4M	0.0	0.00095199	-0.00095199	0.00095199
H,4N	0.0015673981	0.0021283429	-0.0005609447999999999	0.0005609447999999999
H,4P	0.0017722644	0.00210534715	-0.0003330827499999998	0.0003330827499999998
H,4Q	0.0016528926	0.0025521614	-0.0008992688	0.0008992688
H,4R	0.0020964361	0.0021257751	-2.9338999999999754e-05	2.9338999999999754e-05
H,4S	0.00295967485	0.0033030575500000003	-0.0003433827000000004	0.0003433827000000004
H,4T	0.0019607843000000002	0.00226375935	-0.00030297504999999983	0.00030297504999999983
H,4V	0.0023823713	0.0024228176	-4.0446300000000074e-05	4.0446300000000074e-05
H,4W	0.0	0.0	0.0	0.0
H,4Y	0.0	0.00102883385	-0.00102883385	0.00102883385
H,5H	0.0	0.0	0.0	0.0
H,5I	0.0018248175	0.00200842895	-0.00018361145000000013	0.00018361145000000013
H,5K	0.0019607843000000002	0.00228578895	-0.00032500464999999984	0.00032500464999999984
H,5L	0.004	0.0042284054	-0.00022840540000000024	0.00022840540000000024
H,5M	0.0	0.0008611984	-0.0008611984	0.0008611984
H,5N	0.0015898251	0.00227100815	-0.0006811830499999999	0.0006811830499999999
H,5P	0.0017820019500000002	0.0023195287	-0.00053752675	0.00053752675
H,5Q	0.0016556291	0.00265987545	-0.0010042463499999998	0.0010042463499999998
H,5R	0.0021459227	0.0022445224000000002	-9.859970000000023e-05	9.859970000000023e-05
H,5S	0.0031055901	0.00354327225	-0.00043768214999999984	0.00043768214999999984
H,5T	0.00200602005	0.0019198337	8.618635000000015e-05	8.618635000000015e-05
H,5V	0.0023696682	0.0023967488	-2.7080599999999844e-05	2.7080599999999844e-05
H,5W	0.0	0.0	0.0	0.0
H,5Y	0.0	0.00071356025	-0.00071356025	0.00071356025
I,1I	0.0020533881	0.00188324585	0.00017014225000000016	0.00017014225000000016
I,1K	0.0051020408	0.0058873044000000005	-0.0007852636000000007	0.0007852636000000007
I,1L	0.008720930200000001	0.00655271545	0.0021682147500000012	0.0021682147500000012
I,1M	0.0014104372000000001	0.00151746465	-0.00010702744999999993	0.00010702744999999993
[truncated: 460 more rows]
