# Supplementary material for: PICNIC accurately predicts condensate-forming proteins regardless of their structural disorder across organisms
Source: Nat Commun. 2024 Dec 11;15:10668. doi: 10.1038/s41467-024-55089-x (PMC11634905; doi:10.1038/s41467-024-55089-x)
Supplement: Supplementary file 11 — Source Data files [file 41467_2024_55089_MOESM11_ESM.zip › Source_Data_file/supplementary/Figure_S7/human_nogokeys.txt]

key	alldistr	cdcodedistr	cdcodediff	cdcodeabsdiff
k1_40	0.7902410114	0.7893941141	0.0008468972999999824	0.0008468972999999824
k1_60	0.8797470538500001	0.99990496715	-0.12015791329999992	0.12015791329999992
iupred_5	0.0323295	0.056601925	-0.024272425	0.024272425
iupred_25	0.1178765	0.17016099999999998	-0.052284499999999984	0.052284499999999984
iupred_50	0.2346355	0.308712	-0.07407649999999999	0.07407649999999999
iupred_75	0.380708	0.461924	-0.08121600000000001	0.08121600000000001
iupred_95	0.6226769999999999	0.72081285	-0.09813585000000002	0.09813585000000002
A-310Helix-d	0.0	0.0	0.0	0.0
A-310Helix-h	0.0	0.0	0.0	0.0
A-310Helix-l	0.0	0.0	0.0	0.0
A-310Helix-m	0.0	0.0	0.0	0.0
A-AlphaHelix-d	0.0	0.0	0.0	0.0
A-AlphaHelix-h	0.0142857143	0.0163422972	-0.002056582900000001	0.002056582900000001
A-AlphaHelix-l	0.0	0.0	0.0	0.0
A-AlphaHelix-m	0.0051150895	0.005173529	-5.843949999999928e-05	5.843949999999928e-05
A-Bridge-d	0.0	0.0	0.0	0.0
A-Bridge-h	0.0	0.0	0.0	0.0
A-Bridge-l	0.0	0.0	0.0	0.0
A-Bridge-m	0.0	0.0	0.0	0.0
A-Coil-d	0.0084745763	0.009384399750000001	-0.0009098234500000014	0.0009098234500000014
A-Coil-h	0.0	0.00108459995	-0.00108459995	0.00108459995
A-Coil-l	0.0006476684	0.0008503426	-0.00020267419999999998	0.00020267419999999998
A-Coil-m	0.0	0.0009770398000000001	-0.0009770398000000001	0.0009770398000000001
A-PiHelix-d	0.0	0.0	0.0	0.0
A-PiHelix-h	0.0	0.0	0.0	0.0
A-PiHelix-l	0.0	0.0	0.0	0.0
A-PiHelix-m	0.0	0.0	0.0	0.0
A-Strand-d	0.0	0.0	0.0	0.0
A-Strand-h	0.0021645022	0.0029910388	-0.0008265365999999999	0.0008265365999999999
A-Strand-l	0.0	0.0	0.0	0.0
A-Strand-m	0.0	0.0	0.0	0.0
A-Turn-d	0.0	0.0	0.0	0.0
A-Turn-h	0.0008223684	0.00158102865	-0.00075866025	0.00075866025
A-Turn-l	0.0	0.0	0.0	0.0
A-Turn-m	0.0	0.0013769365000000002	-0.0013769365000000002	0.0013769365000000002
C-310Helix-d	0.0	0.0	0.0	0.0
C-310Helix-h	0.0	0.0	0.0	0.0
C-310Helix-l	0.0	0.0	0.0	0.0
C-310Helix-m	0.0	0.0	0.0	0.0
C-AlphaHelix-d	0.0	0.0	0.0	0.0
C-AlphaHelix-h	0.0025445293	0.0024865317	5.799759999999994e-05	5.799759999999994e-05
C-AlphaHelix-l	0.0	0.0	0.0	0.0
C-AlphaHelix-m	0.0	0.0	0.0	0.0
C-Bridge-d	0.0	0.0	0.0	0.0
C-Bridge-h	0.0	0.0	0.0	0.0
C-Bridge-l	0.0	0.0	0.0	0.0
C-Bridge-m	0.0	0.0	0.0	0.0
C-Coil-d	0.0	0.0	0.0	0.0
C-Coil-h	0.0	0.0	0.0	0.0
C-Coil-l	0.0	0.0	0.0	0.0
C-Coil-m	0.0	0.0	0.0	0.0
C-PiHelix-d	0.0	0.0	0.0	0.0
C-PiHelix-h	0.0	0.0	0.0	0.0
C-PiHelix-l	0.0	0.0	0.0	0.0
C-PiHelix-m	0.0	0.0	0.0	0.0
C-Strand-d	0.0	0.0	0.0	0.0
C-Strand-h	0.0007256898	0.001242236	-0.0005165462000000001	0.0005165462000000001
C-Strand-l	0.0	0.0	0.0	0.0
C-Strand-m	0.0	0.0	0.0	0.0
C-Turn-d	0.0	0.0	0.0	0.0
C-Turn-h	0.0	0.0	0.0	0.0
C-Turn-l	0.0	0.0	0.0	0.0
C-Turn-m	0.0	0.0	0.0	0.0
D-310Helix-d	0.0	0.0	0.0	0.0
D-310Helix-h	0.0	0.0	0.0	0.0
D-310Helix-l	0.0	0.0	0.0	0.0
D-310Helix-m	0.0	0.0	0.0	0.0
D-AlphaHelix-d	0.0	0.0	0.0	0.0
D-AlphaHelix-h	0.0049107874999999995	0.0071132212	-0.002202433700000001	0.002202433700000001
D-AlphaHelix-l	0.0	0.0	0.0	0.0
D-AlphaHelix-m	0.0018587361	0.002395213	-0.0005364769000000002	0.0005364769000000002
D-Bridge-d	0.0	0.0	0.0	0.0
D-Bridge-h	0.0	0.0	0.0	0.0
D-Bridge-l	0.0	0.0	0.0	0.0
D-Bridge-m	0.0	0.0	0.0	0.0
D-Coil-d	0.00422119115	0.0048543689	-0.00063317775	0.00063317775
D-Coil-h	0.00139421415	0.0020964361	-0.0007022219500000002	0.0007022219500000002
D-Coil-l	0.0	0.0	0.0	0.0
D-Coil-m	0.0011820331000000001	0.0014782039	-0.00029617079999999995	0.00029617079999999995
D-PiHelix-d	0.0	0.0	0.0	0.0
D-PiHelix-h	0.0	0.0	0.0	0.0
D-PiHelix-l	0.0	0.0	0.0	0.0
D-PiHelix-m	0.0	0.0	0.0	0.0
D-Strand-d	0.0	0.0	0.0	0.0
D-Strand-h	0.0	0.00144404405	-0.00144404405	0.00144404405
D-Strand-l	0.0	0.0	0.0	0.0
D-Strand-m	0.0	0.0	0.0	0.0
D-Turn-d	0.0	0.0	0.0	0.0
D-Turn-h	0.002688172	0.0036781617	-0.0009899897	0.0009899897
D-Turn-l	0.0	0.0008305648000000001	-0.0008305648000000001	0.0008305648000000001
D-Turn-m	0.0025	0.00324412215	-0.0007441221500000001	0.0007441221500000001
E-310Helix-d	0.0	0.0	0.0	0.0
E-310Helix-h	0.0	0.0	0.0	0.0
E-310Helix-l	0.0	0.0	0.0	0.0
E-310Helix-m	0.0	0.0	0.0	0.0
E-AlphaHelix-d	0.0	0.0	0.0	0.0
E-AlphaHelix-h	0.010399901100000001	0.0162864427	-0.0058865416	0.0058865416
E-AlphaHelix-l	0.0	0.0	0.0	0.0
E-AlphaHelix-m	0.004784689	0.0068194795	-0.0020347905000000005	0.0020347905000000005
E-Bridge-d	0.0	0.0	0.0	0.0
E-Bridge-h	0.0	0.0	0.0	0.0
E-Bridge-l	0.0	0.0	0.0	0.0
E-Bridge-m	0.0	0.0	0.0	0.0
E-Coil-d	0.0071577698	0.0078802255	-0.000722455700000001	0.000722455700000001
E-Coil-h	0.0	0.0011747431	-0.0011747431	0.0011747431
E-Coil-l	0.0	0.0008196721000000001	-0.0008196721000000001	0.0008196721000000001
E-Coil-m	0.0010515247	0.0015479876	-0.0004964628999999999	0.0004964628999999999
E-PiHelix-d	0.0	0.0	0.0	0.0
E-PiHelix-h	0.0	0.0	0.0	0.0
E-PiHelix-l	0.0	0.0	0.0	0.0
E-PiHelix-m	0.0	0.0	0.0	0.0
E-Strand-d	0.0	0.0	0.0	0.0
E-Strand-h	0.0019111328000000001	0.00269451025	-0.00078337745	0.00078337745
E-Strand-l	0.0	0.0	0.0	0.0
E-Strand-m	0.0	0.0	0.0	0.0
E-Turn-d	0.0	0.0	0.0	0.0
E-Turn-h	0.0012787724	0.00191296075	-0.0006341883500000001	0.0006341883500000001
E-Turn-l	0.0	0.0	0.0	0.0
E-Turn-m	0.0018714917	0.00242816715	-0.0005566754499999999	0.0005566754499999999
F-310Helix-d	0.0	0.0	0.0	0.0
F-310Helix-h	0.0	0.0	0.0	0.0
F-310Helix-l	0.0	0.0	0.0	0.0
F-310Helix-m	0.0	0.0	0.0	0.0
F-AlphaHelix-d	0.0	0.0	0.0	0.0
F-AlphaHelix-h	0.006666666700000001	0.0067567568	-9.009009999999974e-05	9.009009999999974e-05
F-AlphaHelix-l	0.0	0.0	0.0	0.0
F-AlphaHelix-m	0.0016638935	0.00109589075	0.00056800275	0.00056800275
F-Bridge-d	0.0	0.0	0.0	0.0
F-Bridge-h	0.0	0.0	0.0	0.0
F-Bridge-l	0.0	0.0	0.0	0.0
F-Bridge-m	0.0	0.0	0.0	0.0
F-Coil-d	0.0014224751000000001	0.0013449954	7.747970000000011e-05	7.747970000000011e-05
F-Coil-h	0.0	0.0007233387500000001	-0.0007233387500000001	0.0007233387500000001
F-Coil-l	0.0	0.0	0.0	0.0
F-Coil-m	0.0	0.0	0.0	0.0
F-PiHelix-d	0.0	0.0	0.0	0.0
F-PiHelix-h	0.0	0.0	0.0	0.0
F-PiHelix-l	0.0	0.0	0.0	0.0
F-PiHelix-m	0.0	0.0	0.0	0.0
F-Strand-d	0.0	0.0	0.0	0.0
F-Strand-h	0.003649635	0.0046082949000000005	-0.0009586599000000005	0.0009586599000000005
F-Strand-l	0.0	0.0	0.0	0.0
F-Strand-m	0.0	0.0	0.0	0.0
F-Turn-d	0.0	0.0	0.0	0.0
F-Turn-h	0.0	0.0007340797	-0.0007340797	0.0007340797
F-Turn-l	0.0	0.0	0.0	0.0
F-Turn-m	0.0	0.0	0.0	0.0
G-310Helix-d	0.0	0.0	0.0	0.0
G-310Helix-h	0.0	0.0	0.0	0.0
G-310Helix-l	0.0	0.0	0.0	0.0
G-310Helix-m	0.0	0.0	0.0	0.0
G-AlphaHelix-d	0.0	0.0	0.0	0.0
G-AlphaHelix-h	0.00348553545	0.00352734785	-4.181240000000015e-05	4.181240000000015e-05
G-AlphaHelix-l	0.0	0.0	0.0	0.0
G-AlphaHelix-m	0.0012180268000000001	0.0009752178000000001	0.00024280900000000008	0.00024280900000000008
G-Bridge-d	0.0	0.0	0.0	0.0
G-Bridge-h	0.0	0.0	0.0	0.0
G-Bridge-l	0.0	0.0	0.0	0.0
G-Bridge-m	0.0	0.0	0.0	0.0
G-Coil-d	0.0099009901	0.0105940356	-0.0006930454999999995	0.0006930454999999995
G-Coil-h	0.0023673309	0.0031249999999999997	-0.0007576690999999999	0.0007576690999999999
G-Coil-l	0.0014705882	0.00130890275	0.0001616854499999999	0.0001616854499999999
G-Coil-m	0.00267917065	0.00289156695	-0.00021239630000000021	0.00021239630000000021
G-PiHelix-d	0.0	0.0	0.0	0.0
G-PiHelix-h	0.0	0.0	0.0	0.0
G-PiHelix-l	0.0	0.0	0.0	0.0
G-PiHelix-m	0.0	0.0	0.0	0.0
G-Strand-d	0.0	0.0	0.0	0.0
G-Strand-h	0.000284366	0.0018832392000000002	-0.0015988732000000003	0.0015988732000000003
G-Strand-l	0.0	0.0	0.0	0.0
G-Strand-m	0.0	0.0	0.0	0.0
G-Turn-d	0.0009718182	0.00094877	2.3048199999999974e-05	2.3048199999999974e-05
G-Turn-h	0.0029411765	0.0035545074000000003	-0.0006133309000000003	0.0006133309000000003
G-Turn-l	0.0015698587	0.0015445513500000002	2.5307349999999706e-05	2.5307349999999706e-05
G-Turn-m	0.004040404	0.0046744579500000005	-0.0006340539500000004	0.0006340539500000004
H-310Helix-d	0.0	0.0	0.0	0.0
H-310Helix-h	0.0	0.0	0.0	0.0
H-310Helix-l	0.0	0.0	0.0	0.0
H-310Helix-m	0.0	0.0	0.0	0.0
H-AlphaHelix-d	0.0	0.0	0.0	0.0
H-AlphaHelix-h	0.0031729253	0.00362647625	-0.0004535509499999997	0.0004535509499999997
H-AlphaHelix-l	0.0	0.0	0.0	0.0
H-AlphaHelix-m	0.0	0.0	0.0	0.0
H-Bridge-d	0.0	0.0	0.0	0.0
H-Bridge-h	0.0	0.0	0.0	0.0
H-Bridge-l	0.0	0.0	0.0	0.0
H-Bridge-m	0.0	0.0	0.0	0.0
H-Coil-d	0.0017985612	0.00143062685	0.00036793435	0.00036793435
H-Coil-h	0.0	0.0	0.0	0.0
H-Coil-l	0.0	0.0	0.0	0.0
H-Coil-m	0.0	0.0	0.0	0.0
H-PiHelix-d	0.0	0.0	0.0	0.0
H-PiHelix-h	0.0	0.0	0.0	0.0
H-PiHelix-l	0.0	0.0	0.0	0.0
H-PiHelix-m	0.0	0.0	0.0	0.0
H-Strand-d	0.0	0.0	0.0	0.0
H-Strand-h	0.0	0.0007374647	-0.0007374647	0.0007374647
H-Strand-l	0.0	0.0	0.0	0.0
H-Strand-m	0.0	0.0	0.0	0.0
H-Turn-d	0.0	0.0	0.0	0.0
H-Turn-h	0.0	0.0004995010000000001	-0.0004995010000000001	0.0004995010000000001
H-Turn-l	0.0	0.0	0.0	0.0
H-Turn-m	0.0	0.0	0.0	0.0
I-310Helix-d	0.0	0.0	0.0	0.0
I-310Helix-h	0.0	0.0	0.0	0.0
I-310Helix-l	0.0	0.0	0.0	0.0
I-310Helix-m	0.0	0.0	0.0	0.0
I-AlphaHelix-d	0.0	0.0	0.0	0.0
I-AlphaHelix-h	0.0091074681	0.01021059765	-0.00110312955	0.00110312955
I-AlphaHelix-l	0.0	0.0	0.0	0.0
I-AlphaHelix-m	0.0025641026	0.00222469685	0.00033940575000000013	0.00033940575000000013
I-Bridge-d	0.0	0.0	0.0	0.0
I-Bridge-h	0.0	0.0	0.0	0.0
I-Bridge-l	0.0	0.0	0.0	0.0
I-Bridge-m	0.0	0.0	0.0	0.0
I-Coil-d	0.0013071895	0.0014265335	-0.00011934399999999996	0.00011934399999999996
I-Coil-h	0.0	0.0010964912	-0.0010964912	0.0010964912
I-Coil-l	0.0	0.0	0.0	0.0
I-Coil-m	0.0	0.0	0.0	0.0
I-PiHelix-d	0.0	0.0	0.0	0.0
I-PiHelix-h	0.0	0.0	0.0	0.0
I-PiHelix-l	0.0	0.0	0.0	0.0
I-PiHelix-m	0.0	0.0	0.0	0.0
I-Strand-d	0.0	0.0	0.0	0.0
I-Strand-h	0.0048543689	0.007391438950000001	-0.0025370700500000004	0.0025370700500000004
I-Strand-l	0.0	0.0	0.0	0.0
I-Strand-m	0.0	0.0	0.0	0.0
I-Turn-d	0.0	0.0	0.0	0.0
I-Turn-h	0.0	0.0	0.0	0.0
I-Turn-l	0.0	0.0	0.0	0.0
I-Turn-m	0.0	0.0	0.0	0.0
K-310Helix-d	0.0	0.0	0.0	0.0
K-310Helix-h	0.0	0.0	0.0	0.0
K-310Helix-l	0.0	0.0	0.0	0.0
K-310Helix-m	0.0	0.0	0.0	0.0
K-AlphaHelix-d	0.0	0.0	0.0	0.0
K-AlphaHelix-h	0.0082191781	0.0133779264	-0.0051587483	0.0051587483
K-AlphaHelix-l	0.0	0.0	0.0	0.0
K-AlphaHelix-m	0.0040816327	0.0048432666	-0.0007616339000000001	0.0007616339000000001
K-Bridge-d	0.0	0.0	0.0	0.0
K-Bridge-h	0.0	0.0	0.0	0.0
K-Bridge-l	0.0	0.0	0.0	0.0
K-Bridge-m	0.0	0.0	0.0	0.0
K-Coil-d	0.0041025641	0.0051282051	-0.0010256409999999999	0.0010256409999999999
K-Coil-h	0.0011594207	0.0021774639	-0.0010180432	0.0010180432
K-Coil-l	0.0	0.00104657275	-0.00104657275	0.00104657275
K-Coil-m	0.0013391364	0.001984127	-0.0006449906	0.0006449906
K-PiHelix-d	0.0	0.0	0.0	0.0
K-PiHelix-h	0.0	0.0	0.0	0.0
K-PiHelix-l	0.0	0.0	0.0	0.0
K-PiHelix-m	0.0	0.0	0.0	0.0
K-Strand-d	0.0	0.0	0.0	0.0
K-Strand-h	0.0018867925000000002	0.00330033	-0.0014135375	0.0014135375
K-Strand-l	0.0	0.0	0.0	0.0
K-Strand-m	0.0	0.0	0.0	0.0
K-Turn-d	0.0	0.0	0.0	0.0
K-Turn-h	0.0014285714000000001	0.0023460483500000002	-0.0009174769500000001	0.0009174769500000001
K-Turn-l	0.0	0.0	0.0	0.0
K-Turn-m	0.0014566650000000002	0.00218579495	-0.0007291299499999999	0.0007291299499999999
L-310Helix-d	0.0	0.0	0.0	0.0
L-310Helix-h	0.0	0.0	0.0	0.0
L-310Helix-l	0.0	0.0	0.0	0.0
L-310Helix-m	0.0	0.0	0.0	0.0
L-AlphaHelix-d	0.0	0.0	0.0	0.0
L-AlphaHelix-h	0.0247933884	0.025617587750000004	-0.0008241993500000024	0.0008241993500000024
L-AlphaHelix-l	0.0013278008500000001	0.0	0.0013278008500000001	0.0013278008500000001
L-AlphaHelix-m	0.008736350350000002	0.006916428800000001	0.0018199215500000008	0.0018199215500000008
L-Bridge-d	0.0	0.0	0.0	0.0
L-Bridge-h	0.0	0.0	0.0	0.0
L-Bridge-l	0.0	0.0	0.0	0.0
L-Bridge-m	0.0	0.0	0.0	0.0
L-Coil-d	0.00707755885	0.005600672500000001	0.0014768863499999996	0.0014768863499999996
L-Coil-h	0.0023584906	0.0027605258	-0.0004020351999999999	0.0004020351999999999
L-Coil-l	0.0008602152	0.00051480055	0.00034541464999999995	0.00034541464999999995
L-Coil-m	0.0017391304000000001	0.0019193928499999999	-0.00018026244999999976	0.00018026244999999976
L-PiHelix-d	0.0	0.0	0.0	0.0
L-PiHelix-h	0.0	0.0	0.0	0.0
L-PiHelix-l	0.0	0.0	0.0	0.0
L-PiHelix-m	0.0	0.0	0.0	0.0
L-Strand-d	0.0	0.0	0.0	0.0
L-Strand-h	0.00651829785	0.009009009	-0.00249071115	0.00249071115
L-Strand-l	0.0	0.0	0.0	0.0
L-Strand-m	0.0	0.0	0.0	0.0
L-Turn-d	0.0	0.0	0.0	0.0
L-Turn-h	0.00195248965	0.0023880605500000004	-0.00043557090000000045	0.00043557090000000045
L-Turn-l	0.0	0.0	0.0	0.0
L-Turn-m	0.0012826682500000001	0.0015015015	-0.00021883324999999996	0.00021883324999999996
M-310Helix-d	0.0	0.0	0.0	0.0
M-310Helix-h	0.0	0.0	0.0	0.0
M-310Helix-l	0.0	0.0	0.0	0.0
M-310Helix-m	0.0	0.0	0.0	0.0
M-AlphaHelix-d	0.0	0.0	0.0	0.0
M-AlphaHelix-h	0.0038022814	0.0044444444	-0.0006421629999999998	0.0006421629999999998
M-AlphaHelix-l	0.0	0.0	0.0	0.0
M-AlphaHelix-m	0.00119545765	0.00135961995	-0.00016416229999999992	0.00016416229999999992
M-Bridge-d	0.0	0.0	0.0	0.0
M-Bridge-h	0.0	0.0	0.0	0.0
M-Bridge-l	0.0	0.0	0.0	0.0
M-Bridge-m	0.0	0.0	0.0	0.0
M-Coil-d	0.0032154341	0.0031372568	7.817730000000012e-05	7.817730000000012e-05
M-Coil-h	0.0	0.0	0.0	0.0
M-Coil-l	0.0	0.0	0.0	0.0
M-Coil-m	0.0	0.0	0.0	0.0
M-PiHelix-d	0.0	0.0	0.0	0.0
M-PiHelix-h	0.0	0.0	0.0	0.0
M-PiHelix-l	0.0	0.0	0.0	0.0
M-PiHelix-m	0.0	0.0	0.0	0.0
M-Strand-d	0.0	0.0	0.0	0.0
M-Strand-h	0.0	0.00078771185	-0.00078771185	0.00078771185
M-Strand-l	0.0	0.0	0.0	0.0
M-Strand-m	0.0	0.0	0.0	0.0
M-Turn-d	0.0	0.0	0.0	0.0
M-Turn-h	0.0	0.0	0.0	0.0
M-Turn-l	0.0	0.0	0.0	0.0
M-Turn-m	0.0	0.0	0.0	0.0
N-310Helix-d	0.0	0.0	0.0	0.0
N-310Helix-h	0.0	0.0	0.0	0.0
N-310Helix-l	0.0	0.0	0.0	0.0
N-310Helix-m	0.0	0.0	0.0	0.0
N-AlphaHelix-d	0.0	0.0	0.0	0.0
N-AlphaHelix-h	0.0038314176	0.0048543689	-0.0010229513000000003	0.0010229513000000003
N-AlphaHelix-l	0.0	0.0	0.0	0.0
N-AlphaHelix-m	0.0012300123	0.00151860375	-0.00028859144999999987	0.00028859144999999987
N-Bridge-d	0.0	0.0	0.0	0.0
N-Bridge-h	0.0	0.0	0.0	0.0
N-Bridge-l	0.0	0.0	0.0	0.0
N-Bridge-m	0.0	0.0	0.0	0.0
N-Coil-d	0.0025906736	0.0027063649	-0.0001156912999999999	0.0001156912999999999
N-Coil-h	0.0008347245000000001	0.0016129032	-0.0007781786999999999	0.0007781786999999999
N-Coil-l	0.0	0.0	0.0	0.0
N-Coil-m	0.0	0.0	0.0	0.0
N-PiHelix-d	0.0	0.0	0.0	0.0
N-PiHelix-h	0.0	0.0	0.0	0.0
N-PiHelix-l	0.0	0.0	0.0	0.0
N-PiHelix-m	0.0	0.0	0.0	0.0
N-Strand-d	0.0	0.0	0.0	0.0
N-Strand-h	0.0	0.0005903221	-0.0005903221	0.0005903221
N-Strand-l	0.0	0.0	0.0	0.0
N-Strand-m	0.0	0.0	0.0	0.0
N-Turn-d	0.0	0.0	0.0	0.0
N-Turn-h	0.0019003668	0.0026455026000000003	-0.0007451358000000003	0.0007451358000000003
N-Turn-l	0.0	0.0	0.0	0.0
N-Turn-m	0.001540832	0.0020533881	-0.0005125561000000002	0.0005125561000000002
P-310Helix-d	0.0	0.0	0.0	0.0
P-310Helix-h	0.0	0.0	0.0	0.0
P-310Helix-l	0.0	0.0	0.0	0.0
P-310Helix-m	0.0	0.0	0.0	0.0
P-AlphaHelix-d	0.0	0.0	0.0	0.0
P-AlphaHelix-h	0.001552795	0.001984127	-0.000431332	0.000431332
P-AlphaHelix-l	0.0	0.0	0.0	0.0
P-AlphaHelix-m	0.0	0.0	0.0	0.0
P-Bridge-d	0.0	0.0	0.0	0.0
P-Bridge-h	0.0	0.0	0.0	0.0
P-Bridge-l	0.0	0.0	0.0	0.0
P-Bridge-m	0.0	0.0	0.0	0.0
P-Coil-d	0.0100502513	0.01016779185	-0.00011754054999999972	0.00011754054999999972
P-Coil-h	0.0029850746	0.0033333425999999998	-0.00034826799999999967	0.00034826799999999967
P-Coil-l	0.00303375095	0.00262329555	0.00041045540000000024	0.00041045540000000024
P-Coil-m	0.0030737705	0.00314836725	-7.459674999999973e-05	7.459674999999973e-05
P-PiHelix-d	0.0	0.0	0.0	0.0
P-PiHelix-h	0.0	0.0	0.0	0.0
P-PiHelix-l	0.0	0.0	0.0	0.0
P-PiHelix-m	0.0	0.0	0.0	0.0
P-Strand-d	0.0	0.0	0.0	0.0
P-Strand-h	0.0	0.0	0.0	0.0
P-Strand-l	0.0	0.0	0.0	0.0
P-Strand-m	0.0	0.0	0.0	0.0
P-Turn-d	0.0	0.0	0.0	0.0
P-Turn-h	0.0027855153000000002	0.0033907951	-0.0006052797999999996	0.0006052797999999996
P-Turn-l	0.0	0.0	0.0	0.0
P-Turn-m	0.002444241	0.00265017875	-0.00020593774999999983	0.00020593774999999983
Q-310Helix-d	0.0	0.0	0.0	0.0
Q-310Helix-h	0.0	0.0	0.0	0.0
Q-310Helix-l	0.0	0.0	0.0	0.0
Q-310Helix-m	0.0	0.0	0.0	0.0
Q-AlphaHelix-d	0.0	0.0	0.0	0.0
Q-AlphaHelix-h	0.0073286928	0.00987074085	-0.0025420480500000005	0.0025420480500000005
Q-AlphaHelix-l	0.0	0.0	0.0	0.0
Q-AlphaHelix-m	0.0034965035	0.0039735169	-0.0004770133999999998	0.0004770133999999998
Q-Bridge-d	0.0	0.0	0.0	0.0
Q-Bridge-h	0.0	0.0	0.0	0.0
Q-Bridge-l	0.0	0.0	0.0	0.0
Q-Bridge-m	0.0	0.0	0.0	0.0
Q-Coil-d	0.004511278200000001	0.0044742953	3.698290000000038e-05	3.698290000000038e-05
Q-Coil-h	0.0	0.0004357069	-0.0004357069	0.0004357069
Q-Coil-l	0.0	0.0	0.0	0.0
Q-Coil-m	0.0	0.0	0.0	0.0
Q-PiHelix-d	0.0	0.0	0.0	0.0
Q-PiHelix-h	0.0	0.0	0.0	0.0
Q-PiHelix-l	0.0	0.0	0.0	0.0
Q-PiHelix-m	0.0	0.0	0.0	0.0
Q-Strand-d	0.0	0.0	0.0	0.0
Q-Strand-h	0.0	0.0014662788	-0.0014662788	0.0014662788
Q-Strand-l	0.0	0.0	0.0	0.0
Q-Strand-m	0.0	0.0	0.0	0.0
Q-Turn-d	0.0	0.0	0.0	0.0
Q-Turn-h	0.0	0.0004018493	-0.0004018493	0.0004018493
Q-Turn-l	0.0	0.0	0.0	0.0
Q-Turn-m	0.0	0.00090867805	-0.00090867805	0.00090867805
R-310Helix-d	0.0	0.0	0.0	0.0
R-310Helix-h	0.0	0.0	0.0	0.0
R-310Helix-l	0.0	0.0	0.0	0.0
R-310Helix-m	0.0	0.0	0.0	0.0
R-AlphaHelix-d	0.0	0.0	0.0	0.0
R-AlphaHelix-h	0.009009009	0.0114942529	-0.0024852438999999997	0.0024852438999999997
R-AlphaHelix-l	0.0	0.0	0.0	0.0
R-AlphaHelix-m	0.0043668122	0.004290005100000001	7.680709999999952e-05	7.680709999999952e-05
R-Bridge-d	0.0	0.0	0.0	0.0
R-Bridge-h	0.0	0.0	0.0	0.0
R-Bridge-l	0.0	0.0	0.0	0.0
R-Bridge-m	0.0	0.0	0.0	0.0
R-Coil-d	0.0056497175	0.005878034000000001	-0.0002283165000000007	0.0002283165000000007
R-Coil-h	0.0011547344	0.0017200622000000001	-0.0005653278000000001	0.0005653278000000001
R-Coil-l	0.0	0.00064299555	-0.00064299555	0.00064299555
R-Coil-m	0.001216545	0.00138985475	-0.00017330975	0.00017330975
R-PiHelix-d	0.0	0.0	0.0	0.0
R-PiHelix-h	0.0	0.0	0.0	0.0
R-PiHelix-l	0.0	0.0	0.0	0.0
R-PiHelix-m	0.0	0.0	0.0	0.0
R-Strand-d	0.0	0.0	0.0	0.0
R-Strand-h	0.00207146615	0.0028503569	-0.00077889075	0.00077889075
R-Strand-l	0.0	0.0	0.0	0.0
R-Strand-m	0.0	0.0	0.0	0.0
R-Turn-d	0.0	0.0	0.0	0.0
R-Turn-h	0.0011481056	0.0017182131000000002	-0.0005701075000000002	0.0005701075000000002
R-Turn-l	0.0	0.0	0.0	0.0
R-Turn-m	0.0010764263	0.00151286275	-0.00043643645000000005	0.00043643645000000005
S-310Helix-d	0.0	0.0	0.0	0.0
S-310Helix-h	0.0	0.0	0.0	0.0
S-310Helix-l	0.0	0.0	0.0	0.0
S-310Helix-m	0.0	0.0	0.0	0.0
S-AlphaHelix-d	0.0	0.0	0.0	0.0
S-AlphaHelix-h	0.0075757576	0.0078695921	-0.0002938344999999995	0.0002938344999999995
S-AlphaHelix-l	0.0	0.0	0.0	0.0
S-AlphaHelix-m	0.0038834951000000003	0.0033181304	0.0005653647000000003	0.0005653647000000003
S-Bridge-d	0.0	0.0	0.0	0.0
S-Bridge-h	0.0	0.0	0.0	0.0
S-Bridge-l	0.0	0.0	0.0	0.0
S-Bridge-m	0.0	0.0	0.0	0.0
S-Coil-d	0.0120240481	0.012829267600000001	-0.0008052195000000009	0.0008052195000000009
S-Coil-h	0.0028208745000000003	0.0028490028	-2.8128299999999763e-05	2.8128299999999763e-05
S-Coil-l	0.0019230769	0.0015479876	0.0003750893	0.0003750893
S-Coil-m	0.0026315789	0.0025614781000000003	7.010079999999986e-05	7.010079999999986e-05
S-PiHelix-d	0.0	0.0	0.0	0.0
S-PiHelix-h	0.0	0.0	0.0	0.0
S-PiHelix-l	0.0	0.0	0.0	0.0
S-PiHelix-m	0.0	0.0	0.0	0.0
S-Strand-d	0.0	0.0	0.0	0.0
S-Strand-h	0.0021321962	0.0025380711000000003	-0.0004058749000000004	0.0004058749000000004
S-Strand-l	0.0	0.0	0.0	0.0
S-Strand-m	0.0	0.0	0.0	0.0
S-Turn-d	0.001607717	0.0014660093500000002	0.00014170764999999982	0.00014170764999999982
S-Turn-h	0.0022321429	0.00253808745	-0.0003059445499999998	0.0003059445499999998
S-Turn-l	0.0012547051	0.0011574074	9.729770000000012e-05	9.729770000000012e-05
S-Turn-m	0.0023809524	0.0025706941	-0.00018974170000000002	0.00018974170000000002
T-310Helix-d	0.0	0.0	0.0	0.0
T-310Helix-h	0.0	0.0	0.0	0.0
T-310Helix-l	0.0	0.0	0.0	0.0
T-310Helix-m	0.0	0.0	0.0	0.0
T-AlphaHelix-d	0.0	0.0	0.0	0.0
T-AlphaHelix-h	0.0060285063	0.0064672637	-0.0004387573999999998	0.0004387573999999998
T-AlphaHelix-l	0.0	0.0	0.0	0.0
T-AlphaHelix-m	0.00236826605	0.001984127	0.00038413905000000016	0.00038413905000000016
T-Bridge-d	0.0	0.0	0.0	0.0
T-Bridge-h	0.0	0.0	0.0	0.0
T-Bridge-l	0.0	0.0	0.0	0.0
T-Bridge-m	0.0	0.0	0.0	0.0
T-Coil-d	0.0057747888	0.005983548600000001	-0.00020875980000000134	0.00020875980000000134
T-Coil-h	0.0019685039000000002	0.00246002835	-0.0004915244499999996	0.0004915244499999996
T-Coil-l	0.0	0.00036260485	-0.00036260485	0.00036260485
T-Coil-m	0.0013956740500000002	0.0016366612	-0.00024098714999999985	0.00024098714999999985
T-PiHelix-d	0.0	0.0	0.0	0.0
T-PiHelix-h	0.0	0.0	0.0	0.0
T-PiHelix-l	0.0	0.0	0.0	0.0
T-PiHelix-m	0.0	0.0	0.0	0.0
T-Strand-d	0.0	0.0	0.0	0.0
T-Strand-h	0.0026708214500000002	0.0036314125000000003	-0.00096059105	0.00096059105
T-Strand-l	0.0	0.0	0.0	0.0
T-Strand-m	0.0	0.0	0.0	0.0
T-Turn-d	0.0	0.0	0.0	0.0
T-Turn-h	0.00117577935	0.0017006803	-0.0005249009500000001	0.0005249009500000001
T-Turn-l	0.0	0.0	0.0	0.0
T-Turn-m	0.0	0.0013236273	-0.0013236273	0.0013236273
V-310Helix-d	0.0	0.0	0.0	0.0
V-310Helix-h	0.0	0.0	0.0	0.0
V-310Helix-l	0.0	0.0	0.0	0.0
V-310Helix-m	0.0	0.0	0.0	0.0
V-AlphaHelix-d	0.0	0.0	0.0	0.0
V-AlphaHelix-h	0.0106666667	0.011194029900000001	-0.0005273632000000004	0.0005273632000000004
V-AlphaHelix-l	0.0	0.0	0.0	0.0
V-AlphaHelix-m	0.0031545741000000003	0.00255047835	0.0006040957500000003	0.0006040957500000003
V-Bridge-d	0.0	0.0	0.0	0.0
V-Bridge-h	0.0	0.0	0.0	0.0
V-Bridge-l	0.0	0.0	0.0	0.0
V-Bridge-m	0.0	0.0	0.0	0.0
V-Coil-d	0.004349402550000001	0.00441745025	-6.804769999999884e-05	6.804769999999884e-05
V-Coil-h	0.0010080655	0.00175721285	-0.00074914735	0.00074914735
V-Coil-l	0.0	0.0	0.0	0.0
V-Coil-m	0.0	0.00110101855	-0.00110101855	0.00110101855
V-PiHelix-d	0.0	0.0	0.0	0.0
V-PiHelix-h	0.0	0.0	0.0	0.0
V-PiHelix-l	0.0	0.0	0.0	0.0
V-PiHelix-m	0.0	0.0	0.0	0.0
V-Strand-d	0.0	0.0	0.0	0.0
V-Strand-h	0.0072992701000000005	0.01097142915	-0.0036721590499999993	0.0036721590499999993
V-Strand-l	0.0	0.0	0.0	0.0
V-Strand-m	0.0	0.0	0.0	0.0
V-Turn-d	0.0	0.0	0.0	0.0
V-Turn-h	0.0	0.00134138225	-0.00134138225	0.00134138225
V-Turn-l	0.0	0.0	0.0	0.0
V-Turn-m	0.0	0.0	0.0	0.0
W-310Helix-d	0.0	0.0	0.0	0.0
W-310Helix-h	0.0	0.0	0.0	0.0
W-310Helix-l	0.0	0.0	0.0	0.0
W-310Helix-m	0.0	0.0	0.0	0.0
W-AlphaHelix-d	0.0	0.0	0.0	0.0
W-AlphaHelix-h	0.0018181818000000001	0.0014880985500000002	0.00033008325	0.00033008325
W-AlphaHelix-l	0.0	0.0	0.0	0.0
W-AlphaHelix-m	0.0	0.0	0.0	0.0
W-Bridge-d	0.0	0.0	0.0	0.0
W-Bridge-h	0.0	0.0	0.0	0.0
W-Bridge-l	0.0	0.0	0.0	0.0
W-Bridge-m	0.0	0.0	0.0	0.0
W-Coil-d	0.0	0.0	0.0	0.0
W-Coil-h	0.0	0.0	0.0	0.0
W-Coil-l	0.0	0.0	0.0	0.0
W-Coil-m	0.0	0.0	0.0	0.0
W-PiHelix-d	0.0	0.0	0.0	0.0
W-PiHelix-h	0.0	0.0	0.0	0.0
W-PiHelix-l	0.0	0.0	0.0	0.0
W-PiHelix-m	0.0	0.0	0.0	0.0
W-Strand-d	0.0	0.0	0.0	0.0
W-Strand-h	0.0	0.0	0.0	0.0
W-Strand-l	0.0	0.0	0.0	0.0
W-Strand-m	0.0	0.0	0.0	0.0
W-Turn-d	0.0	0.0	0.0	0.0
W-Turn-h	0.0	0.0	0.0	0.0
W-Turn-l	0.0	0.0	0.0	0.0
W-Turn-m	0.0	0.0	0.0	0.0
Y-310Helix-d	0.0	0.0	0.0	0.0
Y-310Helix-h	0.0	0.0	0.0	0.0
Y-310Helix-l	0.0	0.0	0.0	0.0
Y-310Helix-m	0.0	0.0	0.0	0.0
Y-AlphaHelix-d	0.0	0.0	0.0	0.0
Y-AlphaHelix-h	0.004672897200000001	0.0053523682500000004	-0.0006794710499999999	0.0006794710499999999
Y-AlphaHelix-l	0.0	0.0	0.0	0.0
Y-AlphaHelix-m	0.0006576801500000001	0.0	0.0006576801500000001	0.0006576801500000001
Y-Bridge-d	0.0	0.0	0.0	0.0
Y-Bridge-h	0.0	0.0	0.0	0.0
Y-Bridge-l	0.0	0.0	0.0	0.0
Y-Bridge-m	0.0	0.0	0.0	0.0
Y-Coil-d	0.0	0.0	0.0	0.0
Y-Coil-h	0.0	0.0	0.0	0.0
Y-Coil-l	0.0	0.0	0.0	0.0
Y-Coil-m	0.0	0.0	0.0	0.0
Y-PiHelix-d	0.0	0.0	0.0	0.0
Y-PiHelix-h	0.0	0.0	0.0	0.0
Y-PiHelix-l	0.0	0.0	0.0	0.0
Y-PiHelix-m	0.0	0.0	0.0	0.0
Y-Strand-d	0.0	0.0	0.0	0.0
Y-Strand-h	0.0026393932000000004	0.0030864198000000002	-0.0004470265999999999	0.0004470265999999999
Y-Strand-l	0.0	0.0	0.0	0.0
Y-Strand-m	0.0	0.0	0.0	0.0
Y-Turn-d	0.0	0.0	0.0	0.0
Y-Turn-h	0.0	0.0	0.0	0.0
Y-Turn-l	0.0	0.0	0.0	0.0
Y-Turn-m	0.0	0.0	0.0	0.0
A,1A	0.0055865922000000005	0.00626762835	-0.0006810361499999997	0.0006810361499999997
A,1C	0.00200451025	0.0014347202	0.0005697900499999999	0.0005697900499999999
A,1D	0.00498545995	0.006018921050000001	-0.0010334611000000007	0.0010334611000000007
A,1E	0.0084745763	0.0101522843	-0.001677708	0.001677708
A,1F	0.0041493776	0.0038610039000000003	0.0002883737	0.0002883737
A,1G	0.0081632653	0.00814387605	1.9389249999999733e-05	1.9389249999999733e-05
A,1H	0.0022160671500000002	0.00220265385	1.3413300000000416e-05	1.3413300000000416e-05
A,1I	0.004545454500000001	0.0049968789	-0.000451424399999999	0.000451424399999999
A,1K	0.0063157895	0.008274645	-0.0019588555000000004	0.0019588555000000004
A,1L	0.013210039600000001	0.01261580965	0.0005942299500000005	0.0005942299500000005
A,1M	0.003003003	0.0033039657500000003	-0.00030096275000000014	0.00030096275000000014
A,1N	0.0032258065	0.0038022814	-0.0005764748999999999	0.0005764748999999999
A,1P	0.007036065250000001	0.006896551700000001	0.00013951355000000037	0.00013951355000000037
A,1Q	0.00557957885	0.006185932200000001	-0.0006063533500000008	0.0006063533500000008
A,1R	0.0064913996	0.00695940365	-0.00046800404999999996	0.00046800404999999996
A,1S	0.0097376258	0.0098039216	-6.629579999999947e-05	6.629579999999947e-05
A,1T	0.0064935065	0.0068170753	-0.00032356880000000005	0.00032356880000000005
A,1V	0.0083154321	0.0083798883	-6.445620000000013e-05	6.445620000000013e-05
A,1W	0.0	0.0	0.0	0.0
A,1Y	0.0024038462	0.00256739835	-0.00016355215000000024	0.00016355215000000024
A,2A	0.0051020408	0.0055376108	-0.0004355700000000006	0.0004355700000000006
A,2C	0.002293578	0.00175233705	0.00054124095	0.00054124095
A,2D	0.0053667263	0.0061665019	-0.0007997756000000002	0.0007997756000000002
A,2E	0.0079522863	0.0096153846	-0.0016630983000000005	0.0016630983000000005
A,2F	0.00406366455	0.0037652968500000005	0.0002983676999999997	0.0002983676999999997
A,2G	0.008583691000000001	0.0084745763	0.0001091147000000011	0.0001091147000000011
A,2H	0.00263921895	0.00258732645	5.189250000000017e-05	5.189250000000017e-05
A,2I	0.0049751244	0.0055004425	-0.0005253180999999999	0.0005253180999999999
A,2K	0.0059231682	0.008168028	-0.0022448598000000004	0.0022448598000000004
A,2L	0.013513513500000001	0.0126582278	0.0008552857000000014	0.0008552857000000014
A,2M	0.0023584906	0.0026315789	-0.0002730883	0.0002730883
A,2N	0.0036036036	0.0041322314	-0.0005286278000000001	0.0005286278000000001
A,2P	0.006828269850000001	0.0065825582	0.0002457116500000009	0.0002457116500000009
A,2Q	0.0053619303000000005	0.006093847500000001	-0.0007319172000000004	0.0007319172000000004
A,2R	0.00688186155	0.0077720207	-0.00089015915	0.00089015915
A,2S	0.0099828873	0.0098007198	0.00018216750000000018	0.00018216750000000018
A,2T	0.0063794827	0.00667334075	-0.00029385804999999994	0.00029385804999999994
A,2V	0.007860090699999999	0.008097166000000001	-0.00023707530000000206	0.00023707530000000206
A,2W	0.0	0.0	0.0	0.0
A,2Y	0.0029182879	0.00291403665	4.251250000000123e-06	4.251250000000123e-06
A,3A	0.0047961631000000005	0.0054945055	-0.0006983423999999995	0.0006983423999999995
A,3C	0.0022342209	0.0015987220500000001	0.00063549885	0.00063549885
A,3D	0.0052356021	0.006266536850000001	-0.0010309347500000003	0.0010309347500000003
A,3E	0.008125365499999999	0.0099938009	-0.0018684354000000018	0.0018684354000000018
A,3F	0.00419224445	0.0038722205000000006	0.0003200239499999997	0.0003200239499999997
A,3G	0.0083798883	0.00825594275	0.0001239455500000007	0.0001239455500000007
A,3H	0.0026809651	0.0026298499	5.111520000000008e-05	5.111520000000008e-05
A,3I	0.0049079755	0.0052356021	-0.00032762660000000034	0.00032762660000000034
A,3K	0.00612514795	0.00812017995	-0.0019950320000000007	0.0019950320000000007
A,3L	0.013245033100000001	0.012304352650000001	0.0009406804500000001	0.0009406804500000001
A,3M	0.0023310023	0.0025756611	-0.00024465879999999987	0.00024465879999999987
A,3N	0.0037593985000000003	0.0043196544	-0.0005602558999999998	0.0005602558999999998
A,3P	0.0070093458	0.006993007000000001	1.6338799999999695e-05	1.6338799999999695e-05
A,3Q	0.005506030800000001	0.006222453100000001	-0.0007164223000000001	0.0007164223000000001
A,3R	0.0072176119	0.0077720207	-0.0005544087999999996	0.0005544087999999996
A,3S	0.009756097600000001	0.009505703400000001	0.0002503942000000002	0.0002503942000000002
A,3T	0.0063694268	0.00654741035	-0.00017798355000000002	0.00017798355000000002
A,3V	0.007788162	0.0078740157	-8.585370000000012e-05	8.585370000000012e-05
A,3W	0.0	0.0	0.0	0.0
A,3Y	0.0027739251	0.0027783716	-4.446500000000134e-06	4.446500000000134e-06
A,4A	0.0051150895	0.0059026084	-0.0007875188999999999	0.0007875188999999999
A,4C	0.0022497188	0.00163867295	0.0006110458500000002	0.0006110458500000002
A,4D	0.0054347826	0.0062893082000000005	-0.0008545256000000003	0.0008545256000000003
A,4E	0.0080075627	0.009756097600000001	-0.0017485349000000011	0.0017485349000000011
A,4F	0.00415325515	0.0037795279000000003	0.0003737272499999998	0.0003737272499999998
A,4G	0.0088105727	0.00873883135	7.174134999999963e-05	7.174134999999963e-05
A,4H	0.002635625	0.0026281254000000004	7.499599999999558e-06	7.499599999999558e-06
A,4I	0.004587156	0.00492408785	-0.0003369318499999996	0.0003369318499999996
A,4K	0.006024096400000001	0.007851348349999999	-0.0018272519499999982	0.0018272519499999982
A,4L	0.0131578947	0.012077294700000001	0.0010805999999999993	0.0010805999999999993
A,4M	0.002173913	0.00243309	-0.0002591770000000002	0.0002591770000000002
A,4N	0.0036832413	0.0043159823	-0.000632741	0.000632741
A,4P	0.0073710074	0.00724966165	0.00012134574999999974	0.00012134574999999974
A,4Q	0.005420054200000001	0.006138109	-0.0007180547999999995	0.0007180547999999995
A,4R	0.0068493151	0.0075614367	-0.0007121215999999998	0.0007121215999999998
A,4S	0.009918995150000002	0.0099009901	1.800505000000216e-05	1.800505000000216e-05
A,4T	0.00625	0.0063665316	-0.00011653159999999978	0.00011653159999999978
A,4V	0.007506098950000001	0.0076045627	-9.846374999999963e-05	9.846374999999963e-05
A,4W	0.0	0.0	0.0	0.0
A,4Y	0.0027334857500000004	0.0027700831	-3.659734999999966e-05	3.659734999999966e-05
A,5A	0.0046296296	0.0051632898	-0.0005336602000000001	0.0005336602000000001
A,5C	0.0020746888	0.0015923567	0.00048233210000000006	0.00048233210000000006
A,5D	0.0054083304	0.006304729300000001	-0.0008963989000000004	0.0008963989000000004
A,5E	0.008	0.009679650250000001	-0.0016796502500000011	0.0016796502500000011
A,5F	0.004151532	0.0037664783000000003	0.0003850537	0.0003850537
A,5G	0.008432719049999999	0.008583691000000001	-0.00015097195000000202	0.00015097195000000202
A,5H	0.0027322404	0.0026666667	6.55737e-05	6.55737e-05
A,5I	0.004784689	0.005197056	-0.0004123670000000003	0.0004123670000000003
A,5K	0.0060839589	0.007996004000000001	-0.0019120451000000007	0.0019120451000000007
A,5L	0.013559322	0.0125822144	0.0009771076000000007	0.0009771076000000007
A,5M	0.0022624434	0.00252153825	-0.00025909485000000015	0.00025909485000000015
A,5N	0.00376918245	0.004341534	-0.00057235155	0.00057235155
A,5P	0.0071428571	0.00700262695	0.00014023015000000014	0.00014023015000000014
A,5Q	0.0056100982	0.00628401505	-0.0006739168500000002	0.0006739168500000002
A,5R	0.006896551700000001	0.007590132800000001	-0.0006935811	0.0006935811
A,5S	0.0101188195	0.0099009901	0.00021782940000000112	0.00021782940000000112
A,5T	0.0064308682	0.006680438800000001	-0.0002495706000000004	0.0002495706000000004
A,5V	0.0075528701	0.00791301225	-0.0003601421500000002	0.0003601421500000002
A,5W	0.0	0.0	0.0	0.0
A,5Y	0.0027978551500000004	0.0029119148	-0.0001140596499999997	0.0001140596499999997
C,1C	0.0	0.0	0.0	0.0
C,1D	0.0010251156	0.0008691914	0.00015592420000000006	0.00015592420000000006
C,1E	0.0014641288000000001	0.001340485	0.00012364380000000016	0.00012364380000000016
C,1F	0.0009505703000000001	0.0	0.0009505703000000001	0.0009505703000000001
C,1G	0.0021321962	0.0013166608000000002	0.0008155353999999997	0.0008155353999999997
C,1H	0.0	0.0	0.0	0.0
C,1I	0.0011531809	0.0008097166	0.0003434643	0.0003434643
C,1K	0.0011037528	0.0011422048	-3.845200000000002e-05	3.845200000000002e-05
C,1L	0.0037593985000000003	0.0026118188000000004	0.0011475797	0.0011475797
C,1M	0.0	0.0	0.0	0.0
C,1N	0.0	0.0	0.0	0.0
C,1P	0.00143164	0.0007017668	0.0007298732000000001	0.0007298732000000001
C,1Q	0.0007307272000000001	0.0	0.0007307272000000001	0.0007307272000000001
C,1R	0.0016778523	0.00117096175	0.00050689055	0.00050689055
C,1S	0.0029839616	0.0019120459000000001	0.0010719157	0.0010719157
C,1T	0.0015673981	0.0009583153500000001	0.00060908275	0.00060908275
C,1V	0.002016129	0.0014174351500000001	0.00059869385	0.00059869385
C,1W	0.0	0.0	0.0	0.0
C,1Y	0.0	0.0	0.0	0.0
C,2C	0.0	0.0	0.0	0.0
C,2D	0.0011709602	0.00098765455	0.00018330564999999993	0.00018330564999999993
C,2E	0.00199401995	0.00177683035	0.00021718960000000022	0.00021718960000000022
C,2F	0.0005500551500000001	0.0	0.0005500551500000001	0.0005500551500000001
C,2G	0.0019646365000000002	0.00123609585	0.0007285406500000002	0.0007285406500000002
C,2H	0.0	0.0	0.0	0.0
C,2I	0.0009302326	0.0007493452500000001	0.00018088734999999992	0.00018088734999999992
C,2K	0.0013489211500000002	0.0013717421	-2.2820949999999892e-05	2.2820949999999892e-05
C,2L	0.0035917393500000004	0.0023866348	0.0012051045500000002	0.0012051045500000002
C,2M	0.0	0.0	0.0	0.0
C,2N	0.0	0.0	0.0	0.0
C,2P	0.0015910899	0.0008003202500000001	0.00079076965	0.00079076965
C,2Q	0.00088144575	0.00055389415	0.0003275516	0.0003275516
C,2R	0.0016666667	0.00116618115	0.0005004855500000001	0.0005004855500000001
C,2S	0.0026737968000000003	0.0017064846	0.0009673122000000002	0.0009673122000000002
C,2T	0.0012870013	0.0008291897000000001	0.0004578115999999999	0.0004578115999999999
C,2V	0.0020703934	0.001650165	0.00042022839999999984	0.00042022839999999984
C,2W	0.0	0.0	0.0	0.0
C,2Y	0.0	0.0	0.0	0.0
C,3C	0.0	0.0	0.0	0.0
C,3D	0.0007914534	0.0008061277500000001	-1.4674350000000013e-05	1.4674350000000013e-05
C,3E	0.0016806723000000001	0.0014326648	0.00024800750000000013	0.00024800750000000013
C,3F	0.0	0.0	0.0	0.0
C,3G	0.0019417476000000002	0.00129199185	0.0006497557500000002	0.0006497557500000002
C,3H	0.0	0.0	0.0	0.0
C,3I	0.0007892660000000001	0.00068097655	0.00010828945000000006	0.00010828945000000006
C,3K	0.0012738854000000001	0.00116211545	0.00011176995000000017	0.00011176995000000017
C,3L	0.0036036036	0.00271554775	0.0008880558500000001	0.0008880558500000001
C,3M	0.0	0.0	0.0	0.0
C,3N	0.0	0.0	0.0	0.0
C,3P	0.001814882	0.00088144575	0.00093343625	0.00093343625
C,3Q	0.0007886455000000001	0.0	0.0007886455000000001	0.0007886455000000001
C,3R	0.0015503876	0.0010843066500000002	0.0004660809499999999	0.0004660809499999999
C,3S	0.0025517439000000003	0.0015378721	0.0010138718000000002	0.0010138718000000002
C,3T	0.0014858841	0.0007800312	0.0007058529000000001	0.0007058529000000001
C,3V	0.0019723866000000002	0.0015170671	0.0004553195000000002	0.0004553195000000002
C,3W	0.0	0.0	0.0	0.0
C,3Y	0.0	0.0	0.0	0.0
C,4C	0.0	0.0	0.0	0.0
C,4D	0.0009842529500000002	0.00101884895	-3.45959999999998e-05	3.45959999999998e-05
C,4E	0.0017667845000000001	0.0015174507	0.0002493338000000001	0.0002493338000000001
C,4F	0.0009407338000000001	0.0	0.0009407338000000001	0.0009407338000000001
C,4G	0.0023474178	0.00150066295	0.00084675485	0.00084675485
C,4H	0.0	0.0	0.0	0.0
C,4I	0.00095374365	0.00088378415	6.995949999999993e-05	6.995949999999993e-05
C,4K	0.00122075285	0.0011806375	4.0115349999999975e-05	4.0115349999999975e-05
C,4L	0.0037088556500000005	0.0027027027	0.0010061529500000003	0.0010061529500000003
C,4M	0.0	0.0	0.0	0.0
C,4N	0.0	0.0	0.0	0.0
C,4P	0.0013908206	0.0	0.0013908206	0.0013908206
C,4Q	0.0	0.0	0.0	0.0
C,4R	0.001607717	0.0010548535	0.0005528635	0.0005528635
C,4S	0.0025684932	0.0016229376	0.0009455555999999998	0.0009455555999999998
C,4T	0.0014012147	0.00087032265	0.0005308920500000001	0.0005308920500000001
C,4V	0.0020971691	0.00149254065	0.0006046284499999998	0.0006046284499999998
C,4W	0.0	0.0	0.0	0.0
C,4Y	0.0	0.0	0.0	0.0
C,5C	0.0	0.0	0.0	0.0
C,5D	0.0010416667000000001	0.00108814055	-4.6473849999999857e-05	4.6473849999999857e-05
C,5E	0.001996008	0.0017694642000000002	0.0002265437999999999	0.0002265437999999999
C,5F	0.0	0.0	0.0	0.0
C,5G	0.00205198455	0.00151324095	0.0005387436000000002	0.0005387436000000002
C,5H	0.0	0.0	0.0	0.0
C,5I	0.00068278885	0.0	0.00068278885	0.00068278885
C,5K	0.0014814815000000002	0.00131839215	0.00016308935000000006	0.00016308935000000006
C,5L	0.0033613445000000002	0.0023255814	0.0010357631000000003	0.0010357631000000003
C,5M	0.0	0.0	0.0	0.0
C,5N	0.0	0.0	0.0	0.0
C,5P	0.0015843677	0.00098280125	0.0006015664499999999	0.0006015664499999999
C,5Q	0.00053864835	0.0	0.00053864835	0.00053864835
C,5R	0.0016891892	0.0011013216000000001	0.0005878675999999999	0.0005878675999999999
C,5S	0.0026666667	0.0016625115500000002	0.00100415515	0.00100415515
C,5T	0.00151687545	0.0010570931	0.00045978234999999984	0.00045978234999999984
C,5V	0.0018867925000000002	0.001344086	0.0005427065000000002	0.0005427065000000002
C,5W	0.0	0.0	0.0	0.0
C,5Y	0.0	0.0	0.0	0.0
D,1D	0.0014367816	0.0022371365	-0.0008003549	0.0008003549
D,1E	0.00637687325	0.008010269600000001	-0.0016333963500000017	0.0016333963500000017
D,1F	0.00302915605	0.0034287682500000003	-0.0003996122000000002	0.0003996122000000002
D,1G	0.0052631579	0.005958293450000001	-0.0006951355500000008	0.0006951355500000008
D,1H	0.0011061947	0.0014529606	-0.00034676590000000005	0.00034676590000000005
D,1I	0.00351432095	0.0046926336	-0.00117831265	0.00117831265
D,1K	0.0044642857	0.006	-0.0015357143000000002	0.0015357143000000002
D,1L	0.00852575595	0.009505703400000001	-0.000979947450000001	0.000979947450000001
D,1M	0.0015479876	0.0019083969	-0.0003604093	0.0003604093
D,1N	0.0021505376	0.0028089888	-0.0006584512000000001	0.0006584512000000001
D,1P	0.0048244442	0.0050083472	-0.00018390300000000002	0.00018390300000000002
D,1Q	0.0032362460000000003	0.0037453184000000002	-0.0005090723999999999	0.0005090723999999999
D,1R	0.0043290043000000005	0.0050025025	-0.0006734981999999999	0.0006734981999999999
D,1S	0.0064516129000000005	0.006993007000000001	-0.0005413941000000002	0.0005413941000000002
D,1T	0.0040160643	0.0044464215000000005	-0.0004303572000000002	0.0004303572000000002
D,1V	0.0051282051	0.0059775844	-0.0008493793000000005	0.0008493793000000005
D,1W	0.0	0.0	0.0	0.0
D,1Y	0.0019920319	0.0024257134500000003	-0.0004336815500000004	0.0004336815500000004
D,2D	0.0018832392000000002	0.0025488548499999998	-0.0006656156499999996	0.0006656156499999996
D,2E	0.0057142857	0.0075949367	-0.0018806509999999997	0.0018806509999999997
D,2F	0.0032154341	0.00347524155	-0.00025980744999999986	0.00025980744999999986
D,2G	0.0048231511	0.0054471187	-0.0006239675999999998	0.0006239675999999998
D,2H	0.0016611296000000001	0.00187230865	-0.00021117904999999994	0.00021117904999999994
D,2I	0.0037795279000000003	0.005020924	-0.0012413961000000001	0.0012413961000000001
D,2K	0.0039840637	0.00568505015	-0.0017009864499999998	0.0017009864499999998
D,2L	0.0086705202	0.009778243700000001	-0.0011077235000000012	0.0011077235000000012
D,2M	0.0011185682	0.0018281536	-0.0007095854000000001	0.0007095854000000001
D,2N	0.0027173913	0.0033965471000000002	-0.0006791558000000001	0.0006791558000000001
D,2P	0.0042372881	0.0044584805499999994	-0.00022119244999999933	0.00022119244999999933
D,2Q	0.0030674847	0.0036540804000000002	-0.0005865957000000003	0.0005865957000000003
D,2R	0.0037535193	0.0043859649	-0.0006324455999999999	0.0006324455999999999
D,2S	0.0065270606000000005	0.007042253500000001	-0.0005151929000000001	0.0005151929000000001
D,2T	0.0039370079	0.0045433903	-0.0006063824000000001	0.0006063824000000001
D,2V	0.0051413882	0.006211180100000001	-0.0010697919000000004	0.0010697919000000004
D,2W	0.0	0.0	0.0	0.0
D,2Y	0.00223630295	0.0024834454	-0.00024714245000000004	0.00024714245000000004
D,3D	0.0017035775000000001	0.0023515587499999997	-0.0006479812499999996	0.0006479812499999996
D,3E	0.0059130292	0.0077220077	-0.0018089784999999999	0.0018089784999999999
D,3F	0.0029498525	0.0031783915	-0.00022853900000000026	0.00022853900000000026
D,3G	0.0049261084	0.005503865950000001	-0.0005777575500000003	0.0005777575500000003
D,3H	0.001607717	0.0018292690000000001	-0.00022155200000000008	0.00022155200000000008
D,3I	0.0034722222	0.004415011	-0.0009427887999999998	0.0009427887999999998
D,3K	0.00456621	0.006502858300000001	-0.0019366483000000006	0.0019366483000000006
D,3L	0.0082872928	0.00897550985	-0.0006882170500000003	0.0006882170500000003
D,3M	0.0011682243000000001	0.0017014040000000001	-0.0005331797	0.0005331797
D,3N	0.0027173913	0.0033726813000000003	-0.0006552900000000002	0.0006552900000000002
D,3P	0.0041407867	0.0045532172	-0.0004124304999999998	0.0004124304999999998
D,3Q	0.0034883721	0.004045854850000001	-0.0005574827500000007	0.0005574827500000007
D,3R	0.0044247788	0.0054347826	-0.0010100038	0.0010100038
D,3S	0.0065252855	0.00727204175	-0.0007467562500000002	0.0007467562500000002
D,3T	0.0042128915	0.0049261084	-0.0007132169000000008	0.0007132169000000008
D,3V	0.0050505051	0.0058139535	-0.0007634484	0.0007634484
D,3W	0.0	0.0	0.0	0.0
D,3Y	0.0019656024000000005	0.0021645022	-0.00019889979999999962	0.00019889979999999962
D,4D	0.0016722408	0.0024106071	-0.0007383663	0.0007383663
D,4E	0.0057251908	0.0072992701000000005	-0.0015740793000000005	0.0015740793000000005
D,4F	0.0028248588000000002	0.0031413647000000005	-0.0003165059000000002	0.0003165059000000002
D,4G	0.0047619048	0.0053763441	-0.0006144393000000001	0.0006144393000000001
D,4H	0.0016135541000000002	0.0017346067	-0.00012105259999999995	0.00012105259999999995
D,4I	0.0033444816	0.004309313150000001	-0.0009648315500000006	0.0009648315500000006
D,4K	0.004587156	0.006666666700000001	-0.0020795107000000004	0.0020795107000000004
D,4L	0.0083519023	0.0088757396	-0.0005238372999999998	0.0005238372999999998
D,4M	0.0009433962000000001	0.0017331023000000001	-0.0007897061000000001	0.0007897061000000001
D,4N	0.0026525199	0.0031948882	-0.0005423682999999998	0.0005423682999999998
D,4P	0.004324324300000001	0.0046296296	-0.0003053052999999993	0.0003053052999999993
D,4Q	0.00371944845	0.0046574812500000005	-0.0009380328000000004	0.0009380328000000004
D,4R	0.0044642857	0.0055081248999999995	-0.0010438391999999996	0.0010438391999999996
D,4S	0.0063291139	0.00695940365	-0.0006302897500000005	0.0006302897500000005
D,4T	0.0039735099	0.0045223304500000006	-0.0005488205500000006	0.0005488205500000006
D,4V	0.005	0.005754567800000001	-0.0007545678000000005	0.0007545678000000005
D,4W	0.0	0.0	0.0	0.0
D,4Y	0.0020533881	0.0022099474500000002	-0.00015655935000000003	0.00015655935000000003
D,5D	0.0015606713000000001	0.0022421525	-0.0006814811999999999	0.0006814811999999999
D,5E	0.0056657224	0.0074074074000000005	-0.0017416850000000006	0.0017416850000000006
D,5F	0.0030674847	0.0032976095	-0.00023012480000000023	0.00023012480000000023
D,5G	0.0047543582	0.0053908356	-0.0006364774	0.0006364774
D,5H	0.001650165	0.0017915797500000002	-0.00014141475000000012	0.00014141475000000012
D,5I	0.0035778175000000002	0.0046620047	-0.0010841871999999995	0.0010841871999999995
D,5K	0.004354768550000001	0.00615195385	-0.0017971852999999994	0.0017971852999999994
D,5L	0.0085714286	0.009578544100000001	-0.0010071155000000009	0.0010071155000000009
D,5M	0.0010621352000000001	0.0018262767000000002	-0.0007641415	0.0007641415
D,5N	0.0026898939000000004	0.0031847134	-0.0004948194999999998	0.0004948194999999998
D,5P	0.0043103448	0.004608737450000001	-0.0002983926500000006	0.0002983926500000006
D,5Q	0.0033790127000000005	0.0040733198	-0.0006943070999999995	0.0006943070999999995
D,5R	0.0043103448	0.0051948052	-0.0008844604000000002	0.0008844604000000002
D,5S	0.0063291139	0.00663251495	-0.0003034010499999998	0.0003034010499999998
D,5T	0.0040322581	0.0045558087	-0.0005235506000000004	0.0005235506000000004
D,5V	0.0050590219	0.005986743950000001	-0.0009277220500000004	0.0009277220500000004
D,5W	0.0	0.0	0.0	0.0
D,5Y	0.0020586727	0.0024464841	-0.0003878114000000002	0.0003878114000000002
E,1E	0.0055401662	0.007250757950000001	-0.0017105917500000005	0.0017105917500000005
E,1F	0.0032467532000000003	0.0039370079	-0.0006902546999999998	0.0006902546999999998
E,1G	0.0071301248	0.0076066292	-0.0004765044000000001	0.0004765044000000001
E,1H	0.0020790021	0.0024096386	-0.0003306365000000002	0.0003306365000000002
E,1I	0.0043196544	0.005988024000000001	-0.0016683696000000005	0.0016683696000000005
E,1K	0.0079365079	0.010302644350000001	-0.0023661364500000004	0.0023661364500000004
E,1L	0.011431084300000002	0.012987013	-0.0015559286999999988	0.0015559286999999988
E,1M	0.0025839793000000002	0.0031249999999999997	-0.0005410206999999995	0.0005410206999999995
E,1N	0.0040322581	0.004950495	-0.0009182369000000001	0.0009182369000000001
E,1P	0.006410256400000001	0.0065789474	-0.00016869099999999946	0.00016869099999999946
E,1Q	0.00550332525	0.0065825582	-0.00107923295	0.00107923295
E,1R	0.0064935065	0.00778211425	-0.0012886077499999994	0.0012886077499999994
E,1S	0.007751938000000001	0.0088319722	-0.0010800341999999989	0.0010800341999999989
E,1T	0.0057471264	0.00646691125	-0.0007197848500000003	0.0007197848500000003
E,1V	0.006753498950000001	0.0082323352	-0.0014788362499999989	0.0014788362499999989
E,1W	0.0	0.0	0.0	0.0
E,1Y	0.0024213075	0.00289645335	-0.00047514585000000024	0.00047514585000000024
E,2E	0.004369995	0.005983548600000001	-0.0016135536000000013	0.0016135536000000013
E,2F	0.0041372178499999995	0.0047225502	-0.0005853323500000004	0.0005853323500000004
E,2G	0.006896551700000001	0.007462686600000001	-0.0005661349000000001	0.0005661349000000001
E,2H	0.0023310023	0.0025542826	-0.00022328029999999985	0.00022328029999999985
E,2I	0.0053361793000000005	0.0069585392499999996	-0.001622359949999999	0.001622359949999999
E,2K	0.0064308682	0.0084443613	-0.0020134930999999995	0.0020134930999999995
E,2L	0.0129124821	0.0149253731	-0.0020128909999999993	0.0020128909999999993
E,2M	0.0022766086	0.0030753468	-0.0007987381999999999	0.0007987381999999999
E,2N	0.0035761868500000004	0.004353346750000001	-0.0007771599000000002	0.0007771599000000002
E,2P	0.0063291139	0.0063217786	7.3352999999994756e-06	7.3352999999994756e-06
E,2Q	0.0051813472	0.00597461125	-0.0007932640499999999	0.0007932640499999999
E,2R	0.00604360055	0.0071258907	-0.00108229015	0.00108229015
E,2S	0.0086956522	0.00950720985	-0.0008115576499999992	0.0008115576499999992
E,2T	0.0060975610000000005	0.006768189500000001	-0.0006706285000000001	0.0006706285000000001
E,2V	0.007434944200000001	0.0089041096	-0.001469165399999999	0.001469165399999999
E,2W	0.0	0.0	0.0	0.0
E,2Y	0.0027834479	0.0034013605	-0.0006179126000000002	0.0006179126000000002
E,3E	0.0046146256	0.006211180100000001	-0.0015965545000000006	0.0015965545000000006
E,3F	0.0038314176	0.0040160643	-0.00018464670000000035	0.00018464670000000035
E,3G	0.0068027211	0.007475238550000001	-0.0006725174500000009	0.0006725174500000009
E,3H	0.0025445293	0.0027548209	-0.00021029160000000024	0.00021029160000000024
E,3I	0.00456621	0.0058626466	-0.0012964366	0.0012964366
E,3K	0.0076628352	0.011111111100000001	-0.0034482759000000014	0.0034482759000000014
E,3L	0.0114942529	0.0127118644	-0.0012176115000000001	0.0012176115000000001
E,3M	0.001953125	0.0025575448	-0.0006044198	0.0006044198
E,3N	0.0037593985000000003	0.0047619048	-0.0010025063	0.0010025063
E,3P	0.0060915255	0.006552773600000001	-0.0004612481000000005	0.0004612481000000005
E,3Q	0.00565371305	0.0067600209	-0.00110630785	0.00110630785
E,3R	0.0071599045000000005	0.0087131108	-0.0015532062999999994	0.0015532062999999994
E,3S	0.0090909091	0.0101010101	-0.0010101009999999994	0.0010101009999999994
E,3T	0.005802707900000001	0.0068110885	-0.001008380599999999	0.001008380599999999
E,3V	0.0069204152	0.008	-0.0010795848	0.0010795848
E,3W	0.0	0.0	0.0	0.0
E,3Y	0.0027522936	0.0030303030000000002	-0.0002780094000000002	0.0002780094000000002
E,4E	0.004494382	0.0059405941	-0.0014462121000000001	0.0014462121000000001
E,4F	0.0037453184000000002	0.003964325	-0.0002190066000000001	0.0002190066000000001
E,4G	0.0068259386	0.007573150650000001	-0.0007472120500000004	0.0007472120500000004
E,4H	0.00250521965	0.002688172	-0.00018295235000000002	0.00018295235000000002
E,4I	0.0046948357	0.0056818182	-0.0009869824999999997	0.0009869824999999997
E,4K	0.0075388725	0.0106491144	-0.0031102418999999996	0.0031102418999999996
E,4L	0.0116550117	0.0127118644	-0.0010568526999999994	0.0010568526999999994
E,4M	0.0020283976	0.0027322404	-0.0007038427999999999	0.0007038427999999999
E,4N	0.0037718066	0.0048134847000000005	-0.0010416781000000003	0.0010416781000000003
E,4P	0.006410256400000001	0.0068027211	-0.0003924646999999993	0.0003924646999999993
E,4Q	0.0058724832000000005	0.0072202166	-0.0013477333999999995	0.0013477333999999995
E,4R	0.0072992701000000005	0.009022869400000001	-0.0017235993000000007	0.0017235993000000007
E,4S	0.0089285714	0.0098039216	-0.0008753501999999996	0.0008753501999999996
E,4T	0.0058536585	0.006439496	-0.0005858375000000002	0.0005858375000000002
E,4V	0.0068027211	0.007787154500000001	-0.0009844334000000008	0.0009844334000000008
E,4W	0.0	0.0005115123000000001	-0.0005115123000000001	0.0005115123000000001
E,4Y	0.00276529585	0.0029940120000000003	-0.00022871615000000017	0.00022871615000000017
E,5E	0.0041493776	0.0056430757500000005	-0.0014936981500000002	0.0014936981500000002
E,5F	0.0042372881	0.0045558087	-0.0003185206000000003	0.0003185206000000003
E,5G	0.006910452650000001	0.0075867752000000005	-0.0006763225499999996	0.0006763225499999996
E,5H	0.0025252525	0.002739726	-0.00021447349999999992	0.00021447349999999992
E,5I	0.0050890585	0.0066068915	-0.0015178329999999997	0.0015178329999999997
E,5K	0.0067911715	0.009456264800000001	-0.002665093300000001	0.002665093300000001
E,5L	0.0123966942	0.014355560350000001	-0.0019588661500000003	0.0019588661500000003
E,5M	0.0020920502	0.0027855153000000002	-0.0006934651000000003	0.0006934651000000003
E,5N	0.0037313433000000003	0.004672897200000001	-0.0009415539000000002	0.0009415539000000002
E,5P	0.0064677824	0.00663863715	-0.0001708547499999994	0.0001708547499999994
E,5Q	0.005277044900000001	0.00627483815	-0.0009977932499999993	0.0009977932499999993
E,5R	0.006666666700000001	0.0077720207	-0.0011053539999999994	0.0011053539999999994
E,5S	0.0087719298	0.0095827514	-0.0008108216000000008	0.0008108216000000008
E,5T	0.0057471264	0.0067567568	-0.0010096304000000002	0.0010096304000000002
E,5V	0.0071942446	0.00852948415	-0.0013352395500000006	0.0013352395500000006
E,5W	0.0	0.00056150375	-0.00056150375	0.00056150375
E,5Y	0.0029844384	0.0033538300000000004	-0.00036939160000000037	0.00036939160000000037
F,1F	0.0	0.0	0.0	0.0
F,1G	0.00392962405	0.0037313433000000003	0.00019828074999999994	0.00019828074999999994
F,1H	0.0014814815000000002	0.0012233488	0.00025813270000000013	0.00025813270000000013
F,1I	0.0028653295	0.0025839793000000002	0.0002813501999999997	0.0002813501999999997
F,1K	0.002739726	0.0033726813000000003	-0.0006329553000000003	0.0006329553000000003
F,1L	0.006745362600000001	0.0054945055	0.0012508571000000007	0.0012508571000000007
F,1M	0.0	0.0	0.0	0.0
F,1N	0.0021459227	0.0022222222	-7.62994999999999e-05	7.62994999999999e-05
F,1P	0.0032894737	0.0027932961000000003	0.0004961775999999998	0.0004961775999999998
F,1Q	0.0026178010000000003	0.00268961885	-7.18178499999997e-05	7.18178499999997e-05
F,1R	0.0033254816	0.00328138035	4.410125000000025e-05	4.410125000000025e-05
F,1S	0.0059050967	0.004864208300000001	0.0010408883999999995	0.0010408883999999995
F,1T	0.0036231884	0.0031055901	0.0005175982999999999	0.0005175982999999999
F,1V	0.0038935772500000004	0.0034722222	0.00042135505000000023	0.00042135505000000023
F,1W	0.0	0.0	0.0	0.0
F,1Y	0.0017889088000000001	0.0013717421	0.0004171667000000001	0.0004171667000000001
F,2F	0.0	0.0	0.0	0.0
F,2G	0.0040733198	0.0036231884	0.0004501314	0.0004501314
F,2H	0.0012562814	0.0010735401	0.00018274130000000004	0.00018274130000000004
F,2I	0.0025125628	0.0021590503	0.0003535125	0.0003535125
F,2K	0.0036720833	0.0042105263000000006	-0.0005384430000000004	0.0005384430000000004
F,2L	0.005988024000000001	0.0046948357	0.0012931883000000003	0.0012931883000000003
F,2M	0.0	0.0	0.0	0.0
F,2N	0.0023291925	0.0023640662000000002	-3.4873700000000174e-05	3.4873700000000174e-05
F,2P	0.0032258065	0.0030287741	0.0001970323999999999	0.0001970323999999999
F,2Q	0.0027932961000000003	0.0028109641500000003	-1.7668049999999998e-05	1.7668049999999998e-05
F,2R	0.0034722222	0.0035730244000000003	-0.00010080220000000016	0.00010080220000000016
F,2S	0.0051347882000000004	0.0044843049000000005	0.0006504833	0.0006504833
F,2T	0.0031746032000000003	0.0028585047000000002	0.00031609850000000007	0.00031609850000000007
F,2V	0.0038659794	0.0033941457	0.00047183369999999987	0.00047183369999999987
F,2W	0.0	0.0	0.0	0.0
F,2Y	0.0014367816	0.0010384216	0.00039835999999999995	0.00039835999999999995
F,3F	0.0	0.0	0.0	0.0
F,3G	0.00423325225	0.0038167939	0.00041645834999999966	0.00041645834999999966
F,3H	0.00119225045	0.0010389613	0.00015328915000000008	0.00015328915000000008
F,3I	0.0026693363	0.00254615	0.00012318630000000006	0.00012318630000000006
F,3K	0.0033388982	0.00381315885	-0.0004742606500000002	0.0004742606500000002
F,3L	0.00681624595	0.0055432373	0.00127300865	0.00127300865
F,3M	0.0	0.0007984063500000001	-0.0007984063500000001	0.0007984063500000001
F,3N	0.00224668625	0.0022271715	1.951475000000003e-05	1.951475000000003e-05
F,3P	0.0034129693	0.0030130569	0.00039991240000000023	0.00039991240000000023
F,3Q	0.0025575448	0.0025974026	-3.9857800000000186e-05	3.9857800000000186e-05
F,3R	0.00330378285	0.0033039648000000002	-1.819500000002465e-07	1.819500000002465e-07
F,3S	0.0051457976	0.0042268409500000005	0.0009189566499999994	0.0009189566499999994
F,3T	0.0031746032000000003	0.00285001815	0.0003245850500000003	0.0003245850500000003
F,3V	0.0038759690000000004	0.0035714286	0.0003045404000000004	0.0003045404000000004
F,3W	0.0	0.0	0.0	0.0
F,3Y	0.0014275517	0.0013236273	0.00010392439999999995	0.00010392439999999995
F,4F	0.0	0.0	0.0	0.0
F,4G	0.0041265475	0.00380953765	0.0003170098500000001	0.0003170098500000001
F,4H	0.0009982531000000002	0.0009601958000000001	3.805730000000008e-05	3.805730000000008e-05
F,4I	0.0027210884	0.0025906736	0.00013041479999999998	0.00013041479999999998
F,4K	0.00319646865	0.0037100835	-0.00051361485	0.00051361485
F,4L	0.0069124424000000005	0.0059091491	0.0010032933000000003	0.0010032933000000003
F,4M	0.0	0.0007114907	-0.0007114907	0.0007114907
F,4N	0.0021186441000000003	0.002247191	-0.00012854689999999966	0.00012854689999999966
F,4P	0.0032362460000000003	0.0030120482000000003	0.00022419780000000004	0.00022419780000000004
F,4Q	0.0025575448	0.0024154589	0.0001420859	0.0001420859
F,4R	0.003164557	0.0031233741	4.118290000000016e-05	4.118290000000016e-05
F,4S	0.0051282051	0.00420383	0.0009243750999999994	0.0009243750999999994
F,4T	0.003164557	0.0029239766	0.00024058039999999992	0.00024058039999999992
F,4V	0.004	0.0034843206	0.0005156793999999999	0.0005156793999999999
F,4W	0.0	0.0	0.0	0.0
F,4Y	0.0015822785	0.0013554741	0.00022680440000000007	0.00022680440000000007
F,5F	0.0	0.0	0.0	0.0
F,5G	0.0040080160000000005	0.0037296045500000005	0.00027841145000000005	0.00027841145000000005
F,5H	0.001084109	0.0009505703000000001	0.0001335386999999999	0.0001335386999999999
F,5I	0.0026737968000000003	0.002466095	0.00020770180000000008	0.00020770180000000008
F,5K	0.0035020138000000003	0.0040485830000000006	-0.0005465692000000003	0.0005465692000000003
F,5L	0.0063091483	0.0051813472	0.0011278011	0.0011278011
F,5M	0.0	0.0006248053000000001	-0.0006248053000000001	0.0006248053000000001
F,5N	0.00228397445	0.0023310023	-4.7027849999999906e-05	4.7027849999999906e-05
F,5P	0.0034013605	0.0031104199	0.00029094060000000015	0.00029094060000000015
F,5Q	0.0026737968000000003	0.0026697815	4.0153000000001104e-06	4.0153000000001104e-06
F,5R	0.0032258065	0.0032467532000000003	-2.0946700000000224e-05	2.0946700000000224e-05
F,5S	0.0051967335	0.00442905415	0.0007676793499999997	0.0007676793499999997
F,5T	0.003257329	0.0029325513	0.0003247777000000003	0.0003247777000000003
F,5V	0.0038461538	0.0033557047	0.0004904491	0.0004904491
F,5W	0.0	0.0	0.0	0.0
F,5Y	0.0015015015	0.0011890673500000002	0.00031243414999999994	0.00031243414999999994
G,1G	0.0036954915	0.0039312049000000005	-0.00023571340000000038	0.00023571340000000038
G,1H	0.0024375390000000003	0.0023405508500000003	9.698814999999994e-05	9.698814999999994e-05
G,1I	0.0040376851000000005	0.00418731245	-0.00014962734999999974	0.00014962734999999974
G,1K	0.0058823529	0.0070894064	-0.0012070534999999993	0.0012070534999999993
G,1L	0.011173184400000001	0.009852216700000001	0.0013209677	0.0013209677
G,1M	0.0018832392000000002	0.0019733639500000002	-9.012475000000006e-05	9.012475000000006e-05
G,1N	0.0039151717	0.0040983607	-0.00018318900000000027	0.00018318900000000027
G,1P	0.0070921986	0.0068085156	0.00028368299999999985	0.00028368299999999985
G,1Q	0.0046296296	0.004722556750000001	-9.292715000000073e-05	9.292715000000073e-05
G,1R	0.0061193285	0.00652901365	-0.0004096851500000002	0.0004096851500000002
G,1S	0.0099009901	0.0098655244	3.546569999999909e-05	3.546569999999909e-05
G,1T	0.0063357973	0.006280420950000001	5.537634999999968e-05	5.537634999999968e-05
G,1V	0.006211180100000001	0.0063544479	-0.00014326779999999928	0.00014326779999999928
G,1W	0.0	0.0	0.0	0.0
G,1Y	0.00265193385	0.00261380975	3.812410000000009e-05	3.812410000000009e-05
G,2G	0.0042016807	0.00455892625	-0.00035724555000000036	0.00035724555000000036
G,2H	0.0025125628	0.00224383075	0.00026873205000000006	0.00026873205000000006
G,2I	0.00457229965	0.0046838407000000006	-0.00011154105000000039	0.00011154105000000039
G,2K	0.0053763441	0.0065573770000000005	-0.0011810329000000001	0.0011810329000000001
G,2L	0.011686753300000002	0.01064369255	0.0010430607500000015	0.0010430607500000015
G,2M	0.0018518519000000002	0.00209460645	-0.00024275454999999994	0.00024275454999999994
G,2N	0.0031479538	0.0033066963	-0.00015874250000000008	0.00015874250000000008
G,2P	0.0070216525	0.00701344485	8.207650000000531e-06	8.207650000000531e-06
G,2Q	0.0044052863	0.0045829553	-0.0001776690000000001	0.0001776690000000001
G,2R	0.0061349693	0.0063795871	-0.0002446178000000002	0.0002446178000000002
G,2S	0.0095861961	0.0092081031	0.0003780929999999995	0.0003780929999999995
G,2T	0.0058553284	0.00588782655	-3.2498149999999996e-05	3.2498149999999996e-05
G,2V	0.0074074074000000005	0.0072595281	0.0001478793000000006	0.0001478793000000006
G,2W	0.0	0.0	0.0	0.0
G,2Y	0.0025906736	0.00254939555	4.1278050000000295e-05	4.1278050000000295e-05
G,3G	0.0040080160000000005	0.0042918455000000005	-0.00028382949999999994	0.00028382949999999994
G,3H	0.0023255814	0.0022123894	0.0001131919999999998	0.0001131919999999998
G,3I	0.004587156	0.0047169811	-0.00012982509999999968	0.00012982509999999968
G,3K	0.0053191489	0.00648181575	-0.0011626668499999998	0.0011626668499999998
G,3L	0.0114942529	0.01034228085	0.00115197205	0.00115197205
G,3M	0.0018726592000000001	0.00211461205	-0.00024195284999999978	0.00024195284999999978
G,3N	0.0032467532000000003	0.0036141873	-0.00036743409999999985	0.00036743409999999985
G,3P	0.006896551700000001	0.0064935065	0.0004030452000000004	0.0004030452000000004
G,3Q	0.0045351474	0.00455408035	-1.8932949999999824e-05	1.8932949999999824e-05
G,3R	0.00611075755	0.006410256400000001	-0.00029949885000000055	0.00029949885000000055
G,3S	0.0095541401	0.0092879257	0.00026621440000000086	0.00026621440000000086
G,3T	0.0059523810000000005	0.0058823529	7.002810000000022e-05	7.002810000000022e-05
G,3V	0.0074074074000000005	0.00738790785	1.9499550000000483e-05	1.9499550000000483e-05
G,3W	0.0005283318	0.0	0.0005283318	0.0005283318
G,3Y	0.0026525199	0.0025641026	8.841730000000003e-05	8.841730000000003e-05
G,4G	0.0038610039000000003	0.004171016	-0.0003100120999999993	0.0003100120999999993
G,4H	0.0023451241999999997	0.00218222075	0.00016290344999999977	0.00016290344999999977
G,4I	0.0044843049000000005	0.0046251688	-0.00014086389999999963	0.00014086389999999963
G,4K	0.0052539405	0.0064987857500000005	-0.0012448452500000004	0.0012448452500000004
G,4L	0.011642949500000001	0.010558735	0.0010842145000000015	0.0010842145000000015
G,4M	0.001996008	0.0021321962	-0.00013618819999999983	0.00013618819999999983
G,4N	0.0032701126	0.0035007691	-0.00023065649999999983	0.00023065649999999983
G,4P	0.006666666700000001	0.0065789474	8.771930000000053e-05	8.771930000000053e-05
G,4Q	0.0045351474	0.0046948357	-0.00015968830000000038	0.00015968830000000038
G,4R	0.00640475785	0.006511125100000001	-0.00010636725000000118	0.00010636725000000118
G,4S	0.0095541401	0.008960573500000001	0.0005935665999999996	0.0005935665999999996
G,4T	0.0057803468	0.00582666005	-4.631324999999995e-05	4.631324999999995e-05
G,4V	0.0071428571	0.0071258907	1.696640000000034e-05	1.696640000000034e-05
G,4W	0.0	0.0	0.0	0.0
G,4Y	0.0028601392000000003	0.00281541515	4.4724050000000126e-05	4.4724050000000126e-05
G,5G	0.0038610039000000003	0.0040650407000000005	-0.00020403680000000016	0.00020403680000000016
G,5H	0.0024875622	0.0022883295	0.00019923269999999995	0.00019923269999999995
G,5I	0.004721181200000001	0.00492408785	-0.00020290664999999923	0.00020290664999999923
G,5K	0.0053475936000000005	0.0063157895	-0.0009681958999999997	0.0009681958999999997
G,5L	0.011848341200000001	0.010579858050000002	0.0012684831499999993	0.0012684831499999993
G,5M	0.0020576132	0.0020779226500000003	-2.030945000000041e-05	2.030945000000041e-05
G,5N	0.0032051282000000003	0.0036220951	-0.0004169668999999998	0.0004169668999999998
G,5P	0.0065100906500000005	0.0062761506000000005	0.00023394005	0.00023394005
G,5Q	0.0047318612000000005	0.00471883675	1.3024450000000305e-05	1.3024450000000305e-05
G,5R	0.0062597809	0.0064516129000000005	-0.0001918320000000003	0.0001918320000000003
G,5S	0.009184845	0.008957898700000001	0.00022694629999999924	0.00022694629999999924
G,5T	0.0058823529	0.0058139535	6.839940000000037e-05	6.839940000000037e-05
G,5V	0.00757110205	0.0076335878	-6.248574999999975e-05	6.248574999999975e-05
G,5W	0.0	0.0	0.0	0.0
G,5Y	0.0027624309	0.0027567208	5.710099999999951e-06	5.710099999999951e-06
H,1H	0.0	0.0	0.0	0.0
H,1I	0.001814882	0.0018744159000000002	-5.953390000000016e-05	5.953390000000016e-05
H,1K	0.0018450185	0.0022383891	-0.00039337059999999986	0.00039337059999999986
H,1L	0.0049019608	0.0041841004	0.0007178604	0.0007178604
H,1M	0.0	0.0	0.0	0.0
H,1N	0.00069420345	0.0010504213	-0.00035621785	0.00035621785
H,1P	0.0022662897	0.0021259634499999997	0.00014032625000000038	0.00014032625000000038
H,1Q	0.0016135541000000002	0.00170358245	-9.002834999999993e-05	9.002834999999993e-05
H,1R	0.0024291498	0.0023255814	0.0001035684000000002	0.0001035684000000002
H,1S	0.0034965035	0.0030674847	0.00042901880000000003	0.00042901880000000003
H,1T	0.0019267823	0.001768348	0.00015843429999999993	0.00015843429999999993
H,1V	0.0023923445	0.0023866348	5.709699999999814e-06	5.709699999999814e-06
H,1W	0.0	0.0	0.0	0.0
H,1Y	0.0	0.0	0.0	0.0
H,2H	0.0	0.0	0.0	0.0
H,2I	0.0016207455	0.0016528926	-3.214709999999998e-05	3.214709999999998e-05
H,2K	0.0020283976	0.0023837936	-0.000355396	0.000355396
H,2L	0.004415011	0.003992016	0.0004229949999999998	0.0004229949999999998
H,2M	0.0	0.0	0.0	0.0
H,2N	0.00071813295	0.0011080336000000002	-0.0003899006500000002	0.0003899006500000002
H,2P	0.002247191	0.0019372544500000002	0.0003099365499999998	0.0003099365499999998
H,2Q	0.0016920474	0.0017889088000000001	-9.686140000000009e-05	9.686140000000009e-05
H,2R	0.00240144095	0.0023360588000000005	6.538214999999951e-05	6.538214999999951e-05
H,2S	0.0031545741000000003	0.0027472527	0.0004073214000000001	0.0004073214000000001
H,2T	0.0019011407	0.0017211755	0.00017996519999999988	0.00017996519999999988
H,2V	0.0024038462	0.0023668672	3.697899999999992e-05	3.697899999999992e-05
H,2W	0.0	0.0	0.0	0.0
H,2Y	0.0	0.0	0.0	0.0
H,3H	0.0	0.0	0.0	0.0
H,3I	0.0015847861	0.0016835017	-9.871560000000008e-05	9.871560000000008e-05
H,3K	0.0019801980000000003	0.0023148148	-0.00033461679999999966	0.00033461679999999966
H,3L	0.0045180723	0.0040983607	0.0004197115999999999	0.0004197115999999999
H,3M	0.0	0.0	0.0	0.0
H,3N	0.00055417015	0.0011641444000000001	-0.0006099742500000001	0.0006099742500000001
H,3P	0.0021367521	0.0019831438	0.00015360830000000006	0.00015360830000000006
H,3Q	0.0016611296000000001	0.0016163798	4.474980000000002e-05	4.474980000000002e-05
H,3R	0.0022701476	0.0022708349	-6.873000000001857e-07	6.873000000001857e-07
H,3S	0.0032786885000000003	0.0030000030000000002	0.00027868550000000004	0.00027868550000000004
H,3T	0.0020325203	0.00190054325	0.00013197704999999994	0.00013197704999999994
H,3V	0.0023866348	0.0022701505	0.00011648430000000013	0.00011648430000000013
H,3W	0.0	0.0	0.0	0.0
H,3Y	0.0	0.0	0.0	0.0
H,4H	0.0	0.0	0.0	0.0
H,4I	0.0014803857	0.0017152659	-0.00023488019999999988	0.00023488019999999988
H,4K	0.0020040080000000003	0.0023696682	-0.0003656601999999999	0.0003656601999999999
H,4L	0.004315305300000001	0.0039215686000000005	0.00039373670000000024	0.00039373670000000024
H,4M	0.0	0.0	0.0	0.0
H,4N	0.000808082	0.00085324295	-4.5160950000000034e-05	4.5160950000000034e-05
H,4P	0.00216060525	0.001984127	0.00017647825000000018	0.00017647825000000018
H,4Q	0.0016366623000000002	0.0016891892	-5.252689999999988e-05	5.252689999999988e-05
H,4R	0.0021413276	0.00214921785	-7.890250000000282e-06	7.890250000000282e-06
H,4S	0.0032051282000000003	0.0029673591	0.00023776910000000012	0.00023776910000000012
H,4T	0.002020202	0.00182232385	0.00019787815000000012	0.00019787815000000012
H,4V	0.0024691358	0.0024570025	1.2133300000000211e-05	1.2133300000000211e-05
H,4W	0.0	0.0	0.0	0.0
H,4Y	0.0	0.0	0.0	0.0
H,5H	0.0	0.0	0.0	0.0
H,5I	0.0013831259000000001	0.0014992537500000001	-0.00011612785000000001	0.00011612785000000001
H,5K	0.0019920319	0.0023419204	-0.0003498885000000002	0.0003498885000000002
H,5L	0.0042735043000000006	0.0037807183000000003	0.0004927860000000003	0.0004927860000000003
H,5M	0.0	0.0	0.0	0.0
H,5N	0.00083752155	0.0012070010499999999	-0.0003694794999999999	0.0003694794999999999
H,5P	0.0022573363	0.0019685039000000002	0.00028883239999999985	0.00028883239999999985
H,5Q	0.0017271157	0.0017626328	-3.551709999999992e-05	3.551709999999992e-05
H,5R	0.0022624434	0.002247191	1.5252400000000024e-05	1.5252400000000024e-05
H,5S	0.0033557047	0.0028510349000000004	0.0005046697999999995	0.0005046697999999995
H,5T	0.0020876827000000002	0.0019157088	0.00017197390000000027	0.00017197390000000027
H,5V	0.0023364486000000003	0.0022883295	4.811910000000015e-05	4.811910000000015e-05
H,5W	0.0	0.0	0.0	0.0
H,5Y	0.0	0.0	0.0	0.0
I,1I	0.0013966480000000001	0.0016129032	-0.0002162551999999999	0.0002162551999999999
I,1K	0.0041841004	0.0056179775	-0.0014338771000000005	0.0014338771000000005
I,1L	0.0076142132	0.00721030065	0.00040391254999999973	0.00040391254999999973
I,1M	0.0	0.0011179433	-0.0011179433	0.0011179433
I,1N	0.0029239766	0.0034061881500000004	-0.00048221155000000016	0.00048221155000000016
I,1P	0.0036286668000000003	0.0038314176	-0.00020275079999999964	0.00020275079999999964
I,1Q	0.0033550012	0.004006010000000001	-0.0006510088000000009	0.0006510088000000009
I,1R	0.0041407867	0.0047169811	-0.0005761943999999996	0.0005761943999999996
I,1S	0.00598427025	0.005875497	0.00010877324999999938	0.00010877324999999938
I,1T	0.0041067762	0.0042918455000000005	-0.00018506930000000005	0.00018506930000000005
I,1V	0.004545454500000001	0.0046511628	-0.00010570829999999917	0.00010570829999999917
I,1W	0.0	0.0	0.0	0.0
I,1Y	0.0020661157	0.00199401995	7.209574999999992e-05	7.209574999999992e-05
I,2I	0.00087822045	0.00122324205	-0.00034502160000000003	0.00034502160000000003
I,2K	0.004587156	0.0061349693	-0.0015478133	0.0015478133
I,2L	0.0066889632	0.00610593815	0.0005830250499999998	0.0005830250499999998
I,2M	0.000568182	0.00101910835	-0.00045092635000000005	0.00045092635000000005
I,2N	0.0029761905000000003	0.0034722222	-0.0004960316999999999	0.0004960316999999999
I,2P	0.00359001985	0.0038610039000000003	-0.0002709840500000004	0.0002709840500000004
I,2Q	0.0033726813000000003	0.003961703950000001	-0.0005890226500000007	0.0005890226500000007
I,2R	0.0039630119000000005	0.004790829050000001	-0.0008278171500000001	0.0008278171500000001
I,2S	0.0058962264	0.0058187904	7.743600000000017e-05	7.743600000000017e-05
I,2T	0.0040160643	0.00402955185	-1.3487549999999932e-05	1.3487549999999932e-05
I,2V	0.004494382	0.00462249885	-0.00012811685000000024	0.00012811685000000024
I,2W	0.0	0.0	0.0	0.0
I,2Y	0.00160397785	0.0015600624	4.391544999999999e-05	4.391544999999999e-05
I,3I	0.0013770944	0.00162469645	-0.00024760205	0.00024760205
I,3K	0.0041493776	0.0054471187	-0.0012977410999999994	0.0012977410999999994
I,3L	0.0081300813	0.007996004000000001	0.0001340772999999986	0.0001340772999999986
I,3M	0.0010432971	0.0014792932	-0.00043599610000000016	0.00043599610000000016
I,3N	0.0028804615500000004	0.0033333333	-0.0004528717499999997	0.0004528717499999997
I,3P	0.0037037037000000003	0.0039272157	-0.00022351199999999993	0.00022351199999999993
I,3Q	0.0030395137	0.0036101083	-0.0005705946	0.0005705946
I,3R	0.0036764706	0.00417900065	-0.0005025300500000004	0.0005025300500000004
I,3S	0.00570559235	0.00549148985	0.00021410250000000047	0.00021410250000000047
I,3T	0.0038986355000000003	0.003943477250000001	-4.4841750000000364e-05	4.4841750000000364e-05
I,3V	0.0047961631000000005	0.0049706322	-0.0001744690999999996	0.0001744690999999996
I,3W	0.0	0.0	0.0	0.0
I,3Y	0.0018867925000000002	0.001984127	-9.733449999999987e-05	9.733449999999987e-05
I,4I	0.00142950755	0.0016260163	-0.00019650875	0.00019650875
I,4K	0.0042735043000000006	0.00564772395	-0.0013742196499999994	0.0013742196499999994
I,4L	0.0080562661	0.00804182915	1.4436950000000157e-05	1.4436950000000157e-05
I,4M	0.0010767161000000002	0.0015071598500000002	-0.00043044375	0.00043044375
I,4N	0.0028503569	0.0032301483	-0.0003797914000000001	0.0003797914000000001
I,4P	0.0037359900000000002	0.0039370079	-0.00020101789999999982	0.00020101789999999982
I,4Q	0.0029940120000000003	0.0034129693	-0.00041895729999999985	0.00041895729999999985
I,4R	0.0039370079	0.0042553191	-0.0003183112	0.0003183112
I,4S	0.005688102550000001	0.0053763441	0.00031175845000000046	0.00031175845000000046
I,4T	0.0040485830000000006	0.0041978817	-0.00014929869999999977	0.00014929869999999977
I,4V	0.0046778155500000005	0.00488043065	-0.00020261509999999934	0.00020261509999999934
I,4W	0.0	0.0	0.0	0.0
I,4Y	0.0018867925000000002	0.0019108288	-2.403629999999995e-05	2.403629999999995e-05
I,5I	0.0011013216000000001	0.0013586957	-0.0002573740999999999	0.0002573740999999999
I,5K	0.0045045045	0.0059405941	-0.0014360896	0.0014360896
I,5L	0.007462686600000001	0.0071428571	0.0003198295000000004	0.0003198295000000004
I,5M	0.0008496201	0.0012795910499999999	-0.0004299709499999999	0.0004299709499999999
I,5N	0.0028571429	0.0032800333500000002	-0.00042289045000000035	0.00042289045000000035
I,5P	0.0038461538	0.0040080160000000005	-0.00016186220000000053	0.00016186220000000053
I,5Q	0.0032059847500000003	0.0037593985000000003	-0.00055341375	0.00055341375
I,5R	0.0038759690000000004	0.004415011	-0.0005390419999999996	0.0005390419999999996
I,5S	0.0059523810000000005	0.005769519250000001	0.0001828617499999999	0.0001828617499999999
I,5T	0.0038834951000000003	0.0040128411	-0.0001293459999999998	0.0001293459999999998
I,5V	0.0044052863	0.0045390104	-0.0001337240999999996	0.0001337240999999996
I,5W	0.0	0.0	0.0	0.0
I,5Y	0.0016313214000000002	0.0016977929000000001	-6.647149999999998e-05	6.647149999999998e-05
K,1K	0.0031847134	0.0049140049	-0.0017292915000000002	0.0017292915000000002
K,1L	0.0092165899	0.0113636364	-0.0021470464999999994	0.0021470464999999994
K,1M	0.0020040080000000003	0.0026455026000000003	-0.0006414946	0.0006414946
K,1N	0.0035017909	0.004672897200000001	-0.0011711063000000004	0.0011711063000000004
K,1P	0.0047943273500000005	0.0054054054	-0.0006110780499999999	0.0006110780499999999
K,1Q	0.0043137024	0.0054303593	-0.0011166568999999996	0.0011166568999999996
K,1R	0.00598383605	0.007281553400000001	-0.0012977173500000007	0.0012977173500000007
K,1S	0.0063383833	0.0076190476000000005	-0.0012806643000000005	0.0012806643000000005
K,1T	0.0046189376	0.0055944056	-0.0009754680000000002	0.0009754680000000002
K,1V	0.005788331250000001	0.0074074074000000005	-0.00161907615	0.00161907615
K,1W	0.0	0.0	0.0	0.0
K,1Y	0.00228397445	0.002688172	-0.0004041975499999998	0.0004041975499999998
K,2K	0.003164557	0.004784689	-0.0016201319999999998	0.0016201319999999998
K,2L	0.0102739726	0.01277445315	-0.0025004805499999998	0.0025004805499999998
K,2M	0.0017211704	0.0024588162	-0.0007376457999999999	0.0007376457999999999
K,2N	0.0031808544	0.004337454100000001	-0.0011565997000000006	0.0011565997000000006
K,2P	0.0046230049999999995	0.00526747075	-0.0006444657500000008	0.0006444657500000008
K,2Q	0.0041152263	0.0053191489	-0.0012039225999999998	0.0012039225999999998
K,2R	0.0054945055	0.0068027211	-0.0013082156	0.0013082156
K,2S	0.006793148650000001	0.008005871000000001	-0.0012127223500000006	0.0012127223500000006
K,2T	0.0047214353	0.00584410845	-0.0011226731499999996	0.0011226731499999996
K,2V	0.0057803468	0.0073664825	-0.0015861357000000005	0.0015861357000000005
K,2W	0.0	0.0	0.0	0.0
K,2Y	0.0024767811	0.00291757995	-0.00044079885000000013	0.00044079885000000013
K,3K	0.0031698512000000005	0.004641448350000001	-0.00147159715	0.00147159715
K,3L	0.00948117	0.011030860350000001	-0.0015496903500000006	0.0015496903500000006
K,3M	0.0015974441	0.002247191	-0.0006497469	0.0006497469
K,3N	0.0033112583	0.004545454500000001	-0.0012341962000000004	0.0012341962000000004
K,3P	0.0047961631000000005	0.00576535075	-0.0009691876499999998	0.0009691876499999998
K,3Q	0.0044247788	0.005763688800000001	-0.0013389100000000004	0.0013389100000000004
K,3R	0.0055506321	0.00670484715	-0.00115421505	0.00115421505
K,3S	0.007430209200000001	0.0084033613	-0.0009731520999999993	0.0009731520999999993
K,3T	0.0048780488000000006	0.0058139535	-0.0009359046999999994	0.0009359046999999994
K,3V	0.0055970149	0.00711673595	-0.0015197210499999997	0.0015197210499999997
K,3W	0.0	0.0	0.0	0.0
K,3Y	0.0022222222	0.0026666667	-0.00044444450000000017	0.00044444450000000017
K,4K	0.0031249999999999997	0.0046620047	-0.0015370047	0.0015370047
K,4L	0.0092165899	0.0109289617	-0.0017123717999999993	0.0017123717999999993
K,4M	0.0015015015	0.0022446717499999998	-0.0007431702499999997	0.0007431702499999997
K,4N	0.0033222591	0.0044247788	-0.0011025197	0.0011025197
K,4P	0.0049627792000000006	0.0058139535	-0.0008511742999999993	0.0008511742999999993
K,4Q	0.00435571745	0.0055736194	-0.00121790195	0.00121790195
K,4R	0.0053191489	0.00643201735	-0.0011128684500000003	0.0011128684500000003
K,4S	0.007478033550000001	0.00857387895	-0.0010958454	0.0010958454
K,4T	0.004950495	0.0059793361000000005	-0.0010288411000000004	0.0010288411000000004
K,4V	0.0055865922000000005	0.0071428571	-0.0015562648999999998	0.0015562648999999998
K,4W	0.0	0.0	0.0	0.0
K,4Y	0.0023246806999999998	0.00271186565	-0.00038718495000000016	0.00038718495000000016
K,5K	0.0029740832	0.0045045045	-0.0015304213000000002	0.0015304213000000002
K,5L	0.0097087379	0.011627907000000002	-0.0019191691000000014	0.0019191691000000014
K,5M	0.0016634323500000002	0.0024154589	-0.0007520265499999998	0.0007520265499999998
K,5N	0.00329884605	0.00429676345	-0.0009979174000000002	0.0009979174000000002
K,5P	0.00474158475	0.0055736194	-0.0008320346500000006	0.0008320346500000006
K,5Q	0.0041493776	0.0055710306000000005	-0.0014216530000000002	0.0014216530000000002
K,5R	0.0054844607	0.0068649886	-0.0013805279000000002	0.0013805279000000002
K,5S	0.00726046945	0.00827016245	-0.0010096929999999999	0.0010096929999999999
K,5T	0.0048000000000000004	0.00575736815	-0.0009573681499999995	0.0009573681499999995
K,5V	0.0058365759	0.0073800738	-0.0015434979000000003	0.0015434979000000003
K,5W	0.0	0.0	0.0	0.0
K,5Y	0.0024630542	0.0029501688	-0.00048711459999999963	0.00048711459999999963
L,1L	0.01010876645	0.008353638350000001	0.0017551280999999995	0.0017551280999999995
L,1M	0.00315010245	0.0030959752	5.4127250000000036e-05	5.4127250000000036e-05
L,1N	0.0062794349	0.006511125100000001	-0.0002316902000000006	0.0002316902000000006
L,1P	0.0100663798	0.00877835145	0.0012880283500000013	0.0012880283500000013
L,1Q	0.008936550500000001	0.009038867950000001	-0.00010231745000000014	0.00010231745000000014
L,1R	0.0103092784	0.010621399350000001	-0.00031212095000000134	0.00031212095000000134
L,1S	0.015037594000000001	0.0128492165	0.0021883775000000015	0.0021883775000000015
L,1T	0.0097087379	0.00883544325	0.0008732946500000002	0.0008732946500000002
L,1V	0.0112219451	0.0100671141	0.0011548310000000003	0.0011548310000000003
L,1W	0.00161225335	0.0009523844	0.00065986895	0.00065986895
L,1Y	0.0047732697	0.0042132373	0.0005600323999999995	0.0005600323999999995
L,2L	0.0091743119	0.0072074137	0.001966898200000001	0.001966898200000001
L,2M	0.0032362460000000003	0.0030472329000000003	0.00018901310000000006	0.00018901310000000006
L,2N	0.0064308682	0.0066547832	-0.00022391499999999988	0.00022391499999999988
L,2P	0.010362694300000001	0.0092165899	0.0011461044000000004	0.0011461044000000004
L,2Q	0.0091743119	0.0094080767	-0.00023376479999999943	0.00023376479999999943
L,2R	0.011037527600000001	0.0115163148	-0.0004787871999999988	0.0004787871999999988
L,2S	0.0153452685	0.01339557595	0.0019496925499999998	0.0019496925499999998
L,2T	0.009391367500000001	0.00880392415	0.0005874433500000012	0.0005874433500000012
L,2V	0.010683760700000001	0.009433962300000001	0.0012497984	0.0012497984
L,2W	0.0015847861	0.0006053324	0.0009794537	0.0009794537
L,2Y	0.0042492918	0.00364188195	0.0006074098499999998	0.0006074098499999998
L,3L	0.0107066381	0.009052700600000001	0.0016539374999999992	0.0016539374999999992
L,3M	0.00388550715	0.0037313433000000003	0.00015416384999999977	0.00015416384999999977
L,3N	0.0063291139	0.0064353053	-0.00010619140000000041	0.00010619140000000041
L,3P	0.0098360656	0.0086786726	0.0011573930000000014	0.0011573930000000014
L,3Q	0.008196721300000001	0.0084447614	-0.0002480400999999993	0.0002480400999999993
L,3R	0.0098039216	0.0099573257	-0.00015340410000000068	0.00015340410000000068
L,3S	0.014084507000000001	0.011982094200000001	0.0021024128	0.0021024128
L,3T	0.0090909091	0.008428446249999999	0.0006624628500000018	0.0006624628500000018
L,3V	0.011594202900000001	0.01062418875	0.000970014150000002	0.000970014150000002
L,3W	0.0017985612	0.00096339205	0.00083516915	0.00083516915
L,3Y	0.0047799245	0.0043368274500000005	0.00044309704999999974	0.00044309704999999974
L,4L	0.0105263158	0.0087719298	0.0017543860000000001	0.0017543860000000001
L,4M	0.0037433166	0.00362647625	0.00011684035000000034	0.00011684035000000034
L,4N	0.0061830629	0.0065789474	-0.00039588449999999973	0.00039588449999999973
L,4P	0.0098395483	0.0087719298	0.0010676185000000008	0.0010676185000000008
L,4Q	0.0081300813	0.008074012	5.6069299999999406e-05	5.6069299999999406e-05
L,4R	0.0099009901	0.00979992	0.00010107009999999958	0.00010107009999999958
L,4S	0.01414504115	0.0119464119	0.0021986292500000004	0.0021986292500000004
L,4T	0.0094936709	0.008855918899999999	0.0006377520000000018	0.0006377520000000018
L,4V	0.01171875	0.0106100796	0.0011086703999999992	0.0011086703999999992
L,4W	0.0016583748	0.0007114979	0.0009468769	0.0009468769
L,4Y	0.0047732697	0.004576659	0.00019661069999999965	0.00019661069999999965
L,5L	0.009293680300000001	0.0076628352	0.001630845100000001	0.001630845100000001
L,5M	0.0034977269000000004	0.0033557047	0.0001420222000000004	0.0001420222000000004
L,5N	0.0062893082000000005	0.0064935065	-0.00020419829999999972	0.00020419829999999972
L,5P	0.0103092784	0.0092307692	0.0010785091999999993	0.0010785091999999993
L,5Q	0.00837289275	0.0085935269	-0.00022063415000000107	0.00022063415000000107
L,5R	0.01054666935	0.0104166667	0.00013000264999999886	0.00013000264999999886
L,5S	0.0149253731	0.01286691	0.0020584630999999996	0.0020584630999999996
L,5T	0.009509792950000002	0.008888888900000001	0.0006209040500000009	0.0006209040500000009
L,5V	0.010989011	0.009745401550000001	0.0012436094499999988	0.0012436094499999988
L,5W	0.0015873016000000002	0.00065920295	0.0009280986500000001	0.0009280986500000001
L,5Y	0.0043668122	0.0039442556	0.00042255660000000035	0.00042255660000000035
M,1M	0.0	0.0	0.0	0.0
M,1N	0.0	0.0011344303	-0.0011344303	0.0011344303
M,1P	0.0011976048	0.0014224751000000001	-0.00022487030000000016	0.00022487030000000016
M,1Q	0.0008912656	0.00142348825	-0.00053222265	0.00053222265
M,1R	0.0014347202	0.0018231555499999999	-0.0003884353499999998	0.0003884353499999998
M,1S	0.0023866348	0.0025923527	-0.00020571789999999967	0.00020571789999999967
M,1T	0.001372998	0.0015313936	-0.00015839559999999996	0.00015839559999999996
M,1V	0.0019646365000000002	0.00206079395	-9.615744999999986e-05	9.615744999999986e-05
M,1W	0.0	0.0	0.0	0.0
M,1Y	0.0	0.0	0.0	0.0
M,2M	0.0	0.0	0.0	0.0
M,2N	0.0	0.0011031443	-0.0011031443	0.0011031443
M,2P	0.0015797788	0.0015847861	-5.0072999999999e-06	5.0072999999999e-06
M,2Q	0.0010893246	0.0016406902	-0.0005513656	0.0005513656
M,2R	0.0017182131000000002	0.0020920502	-0.00037383709999999973	0.00037383709999999973
M,2S	0.0026767791000000003	0.0027533048	-7.652569999999984e-05	7.652569999999984e-05
M,2T	0.0016025641000000001	0.0016877649	-8.520079999999996e-05	8.520079999999996e-05
M,2V	0.0018975332000000001	0.0020242915000000003	-0.00012675830000000014	0.00012675830000000014
M,2W	0.0	0.0	0.0	0.0
M,2Y	0.0	0.0	0.0	0.0
M,3M	0.0	0.0	0.0	0.0
M,3N	0.0	0.0009982536	-0.0009982536	0.0009982536
M,3P	0.0015174507	0.00164649715	-0.00012904645	0.00012904645
M,3Q	0.00083438345	0.00140449715	-0.0005701137	0.0005701137
M,3R	0.0016515288	0.0018832392000000002	-0.00023171040000000013	0.00023171040000000013
M,3S	0.0025167785	0.0025641026	-4.73241000000001e-05	4.73241000000001e-05
M,3T	0.0014347202	0.0016346571500000001	-0.00019993695000000006	0.00019993695000000006
M,3V	0.00200602005	0.0022062886	-0.00020026854999999994	0.00020026854999999994
M,3W	0.0	0.0	0.0	0.0
M,3Y	0.0	0.0	0.0	0.0
M,4M	0.0	0.0	0.0	0.0
M,4N	0.0	0.0009664171	-0.0009664171	0.0009664171
M,4P	0.0014466548000000002	0.00162469645	-0.00017804164999999988	0.00017804164999999988
M,4Q	0.0009157517	0.0014482267000000002	-0.0005324750000000001	0.0005324750000000001
M,4R	0.0016806723000000001	0.0020016681000000003	-0.0003209958000000002	0.0003209958000000002
M,4S	0.0025445293	0.0024752475	6.928179999999987e-05	6.928179999999987e-05
M,4T	0.0015037594	0.0016611296000000001	-0.00015737020000000006	0.00015737020000000006
M,4V	0.0019591837500000002	0.0021097046	-0.00015052084999999998	0.00015052084999999998
M,4W	0.0	0.0	0.0	0.0
M,4Y	0.0	0.0	0.0	0.0
M,5M	0.0	0.0	0.0	0.0
M,5N	0.0	0.00108049735	-0.00108049735	0.00108049735
M,5P	0.0015503876	0.00171428795	-0.00016390034999999993	0.00016390034999999993
M,5Q	0.0011409017	0.0015224563	-0.0003815546000000001	0.0003815546000000001
M,5R	0.0016977929000000001	0.00201653565	-0.0003187427499999997	0.0003187427499999997
M,5S	0.00266134515	0.002722942	-6.159684999999977e-05	6.159684999999977e-05
M,5T	0.0014184397	0.0016019225500000002	-0.00018348285000000008	0.00018348285000000008
M,5V	0.0018181818000000001	0.0019379845	-0.00011980269999999982	0.00011980269999999982
M,5W	0.0	0.0	0.0	0.0
M,5Y	0.0	0.0	0.0	0.0
N,1N	0.0	0.00050865175	-0.00050865175	0.00050865175
N,1P	0.0031910655500000003	0.0034315129999999998	-0.00024044744999999947	0.00024044744999999947
N,1Q	0.0026041667	0.0028901734	-0.0002860066999999999	0.0002860066999999999
N,1R	0.003257329	0.0037313433000000003	-0.00047401430000000013	0.00047401430000000013
N,1S	0.0046838407000000006	0.0046082949000000005	7.554580000000005e-05	7.554580000000005e-05
N,1T	0.0027972028	0.0030683564	-0.0002711535999999999	0.0002711535999999999
N,1V	0.0035335689000000003	0.00401204015	-0.0004784712499999997	0.0004784712499999997
N,1W	0.0	0.0	0.0	0.0
N,1Y	0.0013661202	0.001539351	-0.00017323079999999997	0.00017323079999999997
N,2N	0.0	0.00010674635000000001	-0.00010674635000000001	0.00010674635000000001
N,2P	0.0028818444000000003	0.0032655727000000002	-0.00038372829999999995	0.00038372829999999995
N,2Q	0.0023419204	0.0026990602500000004	-0.0003571398500000003	0.0003571398500000003
N,2R	0.0028818444000000003	0.0033185841000000003	-0.00043673970000000003	0.00043673970000000003
N,2S	0.004784689	0.0047169811	6.770790000000006e-05	6.770790000000006e-05
N,2T	0.0032894737	0.0033430846	-5.3610899999999816e-05	5.3610899999999816e-05
N,2V	0.0036315217	0.0041173454	-0.0004858236999999996	0.0004858236999999996
N,2W	0.0	0.0	0.0	0.0
N,2Y	0.0014566650000000002	0.0016042785	-0.00014761349999999973	0.00014761349999999973
N,3N	0.0	0.0004897328500000001	-0.0004897328500000001	0.0004897328500000001
N,3P	0.0028328612	0.0028328612	0.0	0.0
N,3Q	0.0023980815	0.00274097815	-0.0003428966500000001	0.0003428966500000001
N,3R	0.0030303030000000002	0.0035118552000000004	-0.0004815522000000002	0.0004815522000000002
N,3S	0.0048076923	0.0048309179	-2.3225600000000186e-05	2.3225600000000186e-05
N,3T	0.0031055901	0.0033755298500000004	-0.00026993975000000033	0.00026993975000000033
N,3V	0.0037950664000000003	0.00417304225	-0.00037797584999999965	0.00037797584999999965
N,3W	0.0	0.0	0.0	0.0
N,3Y	0.001344086	0.0014194471	-7.536109999999995e-05	7.536109999999995e-05
N,4N	0.0	0.00062735875	-0.00062735875	0.00062735875
N,4P	0.0029411765	0.0029411765	0.0	0.0
N,4Q	0.0024630542	0.0029347044499999997	-0.00047165024999999954	0.00047165024999999954
N,4R	0.0029239766	0.0034042577500000004	-0.0004802811500000002	0.0004802811500000002
N,4S	0.004784689	0.0048285863500000005	-4.389735000000054e-05	4.389735000000054e-05
N,4T	0.0031446541000000002	0.0033444816	-0.00019982749999999981	0.00019982749999999981
N,4V	0.0036764706	0.004127971350000001	-0.00045150075000000055	0.00045150075000000055
N,4W	0.0	0.0	0.0	0.0
N,4Y	0.0013647221	0.0013812155	-1.649339999999994e-05	1.649339999999994e-05
N,5N	0.0	0.0003196594	-0.0003196594	0.0003196594
N,5P	0.0028490028	0.00295493735	-0.00010593454999999977	0.00010593454999999977
N,5Q	0.0025125628	0.0028011204	-0.0002885575999999998	0.0002885575999999998
N,5R	0.0030581040000000003	0.0034677076500000004	-0.00040960365000000014	0.00040960365000000014
N,5S	0.00455710665	0.0045437340500000005	1.3372599999999547e-05	1.3372599999999547e-05
N,5T	0.0030165913	0.0031695721000000003	-0.00015298080000000032	0.00015298080000000032
N,5V	0.0037117232	0.0040322581	-0.0003205348999999998	0.0003205348999999998
N,5W	0.0	0.0	0.0	0.0
N,5Y	0.0014124294000000001	0.0014998127500000001	-8.738335000000002e-05	8.738335000000002e-05
P,1P	0.0033057851	0.00333056015	-2.4775050000000118e-05	2.4775050000000118e-05
P,1Q	0.0042979943	0.0040540541	0.00024394019999999985	0.00024394019999999985
P,1R	0.0053619303000000005	0.0051150895	0.0002468408000000002	0.0002468408000000002
P,1S	0.0087719298	0.00810717255	0.0006647572500000001	0.0006647572500000001
P,1T	0.0052910053	0.0054347826	-0.00014377729999999998	0.00014377729999999998
P,1V	0.0063694268	0.0063568943499999996	1.2532450000000799e-05	1.2532450000000799e-05
P,1W	0.0	0.0	0.0	0.0
P,1Y	0.0020790021	0.0019056802	0.00017332190000000003	0.00017332190000000003
P,2P	0.0037313433000000003	0.0035997139	0.00013162940000000043	0.00013162940000000043
P,2Q	0.0043290043000000005	0.004212004700000001	0.00011699959999999978	0.00011699959999999978
P,2R	0.005176876600000001	0.0050505051	0.00012637150000000073	0.00012637150000000073
P,2S	0.0087719298	0.00817810255	0.0005938272499999998	0.0005938272499999998
P,2T	0.0055096419	0.0054347826	7.48592999999997e-05	7.48592999999997e-05
P,2V	0.0059288538	0.00589519675	3.3657050000000105e-05	3.3657050000000105e-05
P,2W	0.0	0.0	0.0	0.0
P,2Y	0.0022648891000000004	0.002247191	1.7698100000000487e-05	1.7698100000000487e-05
P,3P	0.0037037037000000003	0.00358102345	0.0001226802500000003	0.0001226802500000003
P,3Q	0.0043668122	0.0042995348	6.727740000000027e-05	6.727740000000027e-05
P,3R	0.00551597365	0.005409062650000001	0.00010691099999999946	0.00010691099999999946
P,3S	0.0086206897	0.00795887935	0.00066181035	0.00066181035
P,3T	0.0053763441	0.0053859964	-9.65229999999942e-06	9.65229999999942e-06
P,3V	0.0060975610000000005	0.0061349693	-3.740829999999973e-05	3.740829999999973e-05
P,3W	0.0	0.0	0.0	0.0
P,3Y	0.0023310023	0.0020703934	0.00026060890000000015	0.00026060890000000015
P,4P	0.0036563071	0.0033222591	0.000334048	0.000334048
P,4Q	0.0044133878500000005	0.00438837215	2.5015700000000432e-05	2.5015700000000432e-05
P,4R	0.0055555556	0.00566954685	-0.00011399124999999979	0.00011399124999999979
P,4S	0.008709537150000002	0.00803820515	0.0006713320000000019	0.0006713320000000019
P,4T	0.00567170825	0.0052336456	0.00043806265000000035	0.00043806265000000035
P,4V	0.0060728745	0.006116208000000001	-4.333350000000017e-05	4.333350000000017e-05
P,4W	0.0	0.0	0.0	0.0
P,4Y	0.0020920502	0.0019187722	0.0001732779999999998	0.0001732779999999998
P,5P	0.0033388982	0.0032051282000000003	0.00013376999999999964	0.00013376999999999964
P,5Q	0.0042553191	0.0041493776	0.00010594149999999976	0.00010594149999999976
P,5R	0.0054101175000000005	0.0054441521	-3.403459999999983e-05	3.403459999999983e-05
P,5S	0.0084269663	0.0077922078	0.0006347584999999998	0.0006347584999999998
P,5T	0.0053475936000000005	0.005224206449999999	0.0001233871500000011	0.0001233871500000011
P,5V	0.0063559322	0.00625	0.00010593219999999962	0.00010593219999999962
P,5W	0.0	0.0	0.0	0.0
P,5Y	0.0022321429	0.0020993712	0.00013277170000000008	0.00013277170000000008
Q,1Q	0.0015649452000000002	0.0021097046	-0.0005447594	0.0005447594
Q,1R	0.0046236838	0.0049701789	-0.0003464951000000001	0.0003464951000000001
Q,1S	0.0057142857	0.00575736815	-4.308244999999978e-05	4.308244999999978e-05
Q,1T	0.0036900369	0.00392850145	-0.00023846454999999983	0.00023846454999999983
Q,1V	0.0047125353	0.00509814215	-0.0003856068500000002	0.0003856068500000002
Q,1W	0.0	0.0	0.0	0.0
Q,1Y	0.0016528926	0.0018867925000000002	-0.00023389990000000018	0.00023389990000000018
Q,2Q	0.0016778523	0.0021178965	-0.00044004419999999996	0.00044004419999999996
Q,2R	0.0045385779	0.0048780488000000006	-0.00033947090000000044	0.00033947090000000044
Q,2S	0.0059970015	0.0057142857	0.00028271579999999963	0.00028271579999999963
Q,2T	0.0038022814	0.00408302195	-0.0002807405499999998	0.0002807405499999998
Q,2V	0.0047863253500000005	0.0054111513	-0.0006248259499999995	0.0006248259499999995
Q,2W	0.0	0.0	0.0	0.0
Q,2Y	0.0017905103	0.0020352791	-0.0002447688000000001	0.0002447688000000001
Q,3Q	0.0017761989	0.0022748816	-0.0004986827000000001	0.0004986827000000001
Q,3R	0.0047619048	0.0053085624	-0.0005466576000000001	0.0005466576000000001
Q,3S	0.0063091483	0.00629922825	9.920049999999868e-06	9.920049999999868e-06
Q,3T	0.0040080160000000005	0.00445703775	-0.0004490217499999996	0.0004490217499999996
Q,3V	0.00456367375	0.0050251256	-0.00046145184999999995	0.00046145184999999995
Q,3W	0.0	0.0	0.0	0.0
Q,3Y	0.0016260163	0.001798157	-0.00017214070000000012	0.00017214070000000012
Q,4Q	0.0016722408	0.00210268095	-0.0004304401500000001	0.0004304401500000001
Q,4R	0.0045045045	0.0051457976	-0.0006412930999999998	0.0006412930999999998
Q,4S	0.0062975125000000005	0.00625	4.751250000000016e-05	4.751250000000016e-05
Q,4T	0.0039840637	0.0041322314	-0.00014816770000000007	0.00014816770000000007
Q,4V	0.0044444444	0.0050329539	-0.0005885094999999998	0.0005885094999999998
Q,4W	0.0	0.0	0.0	0.0
Q,4Y	0.0017761989	0.00186307485	-8.687595000000004e-05	8.687595000000004e-05
Q,5Q	0.0014367816	0.0017467262000000002	-0.00030994460000000014	0.00030994460000000014
Q,5R	0.004418029800000001	0.0050611565	-0.0006431266999999997	0.0006431266999999997
Q,5S	0.0061975469	0.0062893082000000005	-9.176130000000064e-05	9.176130000000064e-05
Q,5T	0.0039138943	0.0041152263	-0.00020133200000000025	0.00020133200000000025
Q,5V	0.0048543689	0.00521704235	-0.0003626734499999999	0.0003626734499999999
Q,5W	0.0	0.0	0.0	0.0
Q,5Y	0.0017809440500000003	0.0019811793	-0.00020023524999999986	0.00020023524999999986
R,1R	0.0033222591	0.0035263006500000004	-0.00020404155000000026	0.00020404155000000026
R,1S	0.0074074074000000005	0.007434946350000001	-2.7538950000000235e-05	2.7538950000000235e-05
R,1T	0.0044642857	0.0048173432	-0.0003530575000000001	0.0003530575000000001
R,1V	0.0054719562	0.0059084209	-0.00043646469999999993	0.00043646469999999993
R,1W	0.0	0.0	0.0	0.0
R,1Y	0.0025773196	0.00259965535	-2.2335750000000102e-05	2.2335750000000102e-05
R,2R	0.003164557	0.003465604	-0.00030104700000000003	0.00030104700000000003
R,2S	0.0073529412	0.0071753173	0.0001776238999999999	0.0001776238999999999
R,2T	0.00466798935	0.0049261084	-0.00025811905000000003	0.00025811905000000003
R,2V	0.0058479532	0.0062393234500000005	-0.00039137025000000013	0.00039137025000000013
R,2W	0.0	0.0	0.0	0.0
R,2Y	0.0024509804	0.00268097	-0.0002299896000000001	0.0002299896000000001
R,3R	0.0031249999999999997	0.0033557047	-0.00023070470000000022	0.00023070470000000022
R,3S	0.0077319588	0.0078125	-8.054120000000001e-05	8.054120000000001e-05
R,3T	0.0047562426	0.004883509250000001	-0.00012726665000000088	0.00012726665000000088
R,3V	0.0054945055	0.00581321885	-0.0003187133500000003	0.0003187133500000003
R,3W	0.0	0.0	0.0	0.0
R,3Y	0.0024509804	0.0024676135	-1.6633100000000307e-05	1.6633100000000307e-05
R,4R	0.0029673591	0.0031898008	-0.00022244169999999968	0.00022244169999999968
R,4S	0.00791217495	0.007890658200000001	2.1516749999998808e-05	2.1516749999998808e-05
R,4T	0.0048701299	0.005058412700000001	-0.00018828280000000083	0.00018828280000000083
R,4V	0.005670407650000001	0.0059259259	-0.0002555182499999996	0.0002555182499999996
R,4W	0.0	0.0	0.0	0.0
R,4Y	0.0022452990999999997	0.00233508545	-8.978635000000046e-05	8.978635000000046e-05
R,5R	0.00290486715	0.0031527104500000003	-0.0002478433000000003	0.0002478433000000003
R,5S	0.0076335878	0.007674419050000001	-4.083125000000059e-05	4.083125000000059e-05
R,5T	0.004752476	0.00501462685	-0.00026215085000000013	0.00026215085000000013
R,5V	0.005897174850000001	0.0061992621	-0.00030208724999999936	0.00030208724999999936
R,5W	0.0	0.0	0.0	0.0
R,5Y	0.002293578	0.0024110919	-0.00011751389999999995	0.00011751389999999995
S,1S	0.0069444444	0.0063381399	0.0006063045	0.0006063045
S,1T	0.0074211503	0.0071616141500000004	0.0002595361499999997	0.0002595361499999997
S,1V	0.0086956522	0.0081494067	0.0005462455000000005	0.0005462455000000005
S,1W	0.0010449321	0.0	0.0010449321	0.0010449321
S,1Y	0.0036509679500000003	0.003108005	0.0005429629500000002	0.0005429629500000002
S,2S	0.0063694268	0.0059171598	0.0004522670000000001	0.0004522670000000001
S,2T	0.0078125	0.0074261422	0.00038635779999999977	0.00038635779999999977
S,2V	0.0086580087	0.00828062115	0.00037738755000000027	0.00037738755000000027
S,2W	0.00084246055	0.0	0.00084246055	0.00084246055
S,2Y	0.00338286865	0.0031830248	0.00019984384999999997	0.00019984384999999997
S,3S	0.0064308682	0.0057007139	0.0007301542999999999	0.0007301542999999999
S,3T	0.007865463100000001	0.007416575	0.00044888810000000105	0.00044888810000000105
S,3V	0.008387698	0.008196721300000001	0.00019097669999999962	0.00019097669999999962
S,3W	0.00081699565	0.0	0.00081699565	0.00081699565
S,3Y	0.0035202416500000003	0.0031152648000000002	0.0004049768500000001	0.0004049768500000001
S,4S	0.0063694268	0.00603865615	0.0003307706500000002	0.0003307706500000002
S,4T	0.0076923077000000005	0.007157393350000001	0.0005349143499999995	0.0005349143499999995
S,4V	0.0084121977	0.0080482897	0.0003639079999999996	0.0003639079999999996
S,4W	0.0008084074000000001	0.0	0.0008084074000000001	0.0008084074000000001
S,4Y	0.003257329	0.0028922647	0.0003650643000000001	0.0003650643000000001
S,5S	0.0059453032	0.0054970235999999995	0.0004482796000000004	0.0004482796000000004
S,5T	0.007518797000000001	0.0071666245	0.000352172500000001	0.000352172500000001
S,5V	0.008887243400000001	0.008565310500000001	0.00032193290000000034	0.00032193290000000034
S,5W	0.0008906703	0.0	0.0008906703	0.0008906703
S,5Y	0.00354400595	0.0030721966	0.00047180935	0.00047180935
T,1T	0.001996008	0.00211976745	-0.00012375945000000013	0.00012375945000000013
T,1V	0.0065573770000000005	0.0065359477	2.142930000000043e-05	2.142930000000043e-05
T,1W	0.0	0.0	0.0	0.0
T,1Y	0.0022522523000000003	0.0021041563	0.00014809600000000034	0.00014809600000000034
T,2T	0.00249066	0.00256739835	-7.673835000000014e-05	7.673835000000014e-05
T,2V	0.0058139535	0.0056179775	0.00019597599999999962	0.00019597599999999962
T,2W	0.0	0.0	0.0	0.0
T,2Y	0.0021321962	0.001996008	0.00013618819999999983	0.00013618819999999983
T,3T	0.0023063618	0.0023809524	-7.459060000000002e-05	7.459060000000002e-05
T,3V	0.0056818182	0.0056818182	0.0	0.0
T,3W	0.0	0.0	0.0	0.0
T,3Y	0.0021929825	0.0020376979500000003	0.00015528454999999986	0.00015528454999999986
T,4T	0.0022421525	0.0022753158000000002	-3.316330000000022e-05	3.316330000000022e-05
T,4V	0.005730659	0.0059171598	-0.0001865008000000003	0.0001865008000000003
T,4W	0.0	0.0	0.0	0.0
T,4Y	0.0021436227	0.0020006671	0.00014295560000000037	0.00014295560000000037
T,5T	0.0021978022	0.0022271715	-2.9369300000000112e-05	2.9369300000000112e-05
T,5V	0.0056285178	0.00555997175	6.854604999999986e-05	6.854604999999986e-05
T,5W	0.0	0.0	0.0	0.0
T,5Y	0.002293578	0.0020718242	0.00022175380000000015	0.00022175380000000015
V,1V	0.0032626427000000003	0.0033444816	-8.183889999999975e-05	8.183889999999975e-05
V,1W	0.0	0.0	0.0	0.0
V,1Y	0.0026666667	0.0025906736	7.599309999999993e-05	7.599309999999993e-05
V,2V	0.0033112583	0.0032669066	4.4351700000000004e-05	4.4351700000000004e-05
V,2W	0.0	0.0	0.0	0.0
V,2Y	0.0026041667	0.0024154589	0.00018870780000000004	0.00018870780000000004
V,3V	0.00330033	0.0032894737	1.0856300000000162e-05	1.0856300000000162e-05
V,3W	0.0	0.0	0.0	0.0
V,3Y	0.0027173913	0.0026472546	7.013669999999996e-05	7.013669999999996e-05
V,4V	0.0032748857500000004	0.003181758	9.312775000000061e-05	9.312775000000061e-05
V,4W	0.0	0.0	0.0	0.0
V,4Y	0.0028248588000000002	0.0028169014000000003	7.957399999999979e-06	7.957399999999979e-06
V,5V	0.0030727867499999997	0.0030959752	-2.318845000000031e-05	2.318845000000031e-05
V,5W	0.0	0.0	0.0	0.0
V,5Y	0.0025252525	0.0024213075	0.00010394500000000025	0.00010394500000000025
W,1W	0.0	0.0	0.0	0.0
W,1Y	0.0	0.0	0.0	0.0
W,2W	0.0	0.0	0.0	0.0
W,2Y	0.0	0.0	0.0	0.0
W,3W	0.0	0.0	0.0	0.0
W,3Y	0.0	0.0	0.0	0.0
W,4W	0.0	0.0	0.0	0.0
W,4Y	0.0	0.0	0.0	0.0
W,5W	0.0	0.0	0.0	0.0
W,5Y	0.0	0.0	0.0	0.0
Y,1Y	0.0	0.0	0.0	0.0
Y,2Y	0.0	0.0	0.0	0.0
Y,3Y	0.0	0.0	0.0	0.0
Y,4Y	0.0	0.0	0.0	0.0
Y,5Y	0.0	0.0	0.0	0.0
A,0A	0.0044254754	0.0048900922000000005	-0.00046461680000000043	0.00046461680000000043
A,0C	0.0024390244000000003	0.0018601517	0.0005788727000000003	0.0005788727000000003
A,0D	0.00540162235	0.00625	-0.00084837765	0.00084837765
A,0E	0.00775567865	0.00934461435	-0.0015889357000000003	0.0015889357000000003
A,0F	0.0042662116	0.0040695332	0.00019667839999999975	0.00019667839999999975
A,0G	0.0079037801	0.00808906145	-0.00018528135000000015	0.00018528135000000015
A,0H	0.0028723404000000003	0.00275381495	0.00011852545000000034	0.00011852545000000034
A,0I	0.0048387097	0.005220023000000001	-0.00038131330000000085	0.00038131330000000085
A,0K	0.006070790750000001	0.0078249337	-0.001754142949999999	0.001754142949999999
A,0L	0.0125212187	0.011799907750000001	0.0007213109499999981	0.0007213109499999981
A,0M	0.0025181317	0.0026691239500000003	-0.00015099225000000027	0.00015099225000000027
A,0N	0.00387627565	0.00434581695	-0.00046954130000000007	0.00046954130000000007
A,0P	0.0067216981	0.0066486152	7.308290000000023e-05	7.308290000000023e-05
A,0Q	0.0052894212	0.00584723115	-0.0005578099499999999	0.0005578099499999999
A,0R	0.006566056150000001	0.00726801595	-0.0007019597999999988	0.0007019597999999988
A,0S	0.009502593200000001	0.009259259300000001	0.00024333389999999996	0.00024333389999999996
A,0T	0.0062256809	0.006370197250000001	-0.00014451635000000112	0.00014451635000000112
A,0V	0.007458109500000001	0.0076515292500000005	-0.00019341974999999983	0.00019341974999999983
A,0W	0.0013245033	0.00102737855	0.00029712475	0.00029712475
A,0Y	0.0030821918	0.0030369102	4.5281600000000085e-05	4.5281600000000085e-05
A,20A	0.0040909091	0.0044695589	-0.00037864980000000027	0.00037864980000000027
A,20C	0.0024193548	0.00184994275	0.0005694120500000001	0.0005694120500000001
A,20D	0.00554553585	0.00647599215	-0.0009304563000000002	0.0009304563000000002
A,20E	0.0077844311	0.0093552909	-0.0015708598000000002	0.0015708598000000002
A,20F	0.00435831045	0.00420143205	0.00015687839999999932	0.00015687839999999932
A,20G	0.00757936655	0.007861948	-0.00028258145000000044	0.00028258145000000044
A,20H	0.0029011889500000004	0.0028268551	7.433385000000028e-05	7.433385000000028e-05
A,20I	0.00491919035	0.00537027805	-0.0004510877	0.0004510877
A,20K	0.0061908494	0.00801481065	-0.0018239612500000005	0.0018239612500000005
A,20L	0.012164236000000002	0.01188300245	0.00028123355000000266	0.00028123355000000266
A,20M	0.0024375774	0.0026074160000000004	-0.00016983860000000049	0.00016983860000000049
A,20N	0.004	0.004504477450000001	-0.0005044774500000005	0.0005044774500000005
A,20P	0.0065789474	0.0066245287	-4.5581299999999936e-05	4.5581299999999936e-05
A,20Q	0.005283406500000001	0.0058405335999999995	-0.0005571270999999989	0.0005571270999999989
A,20R	0.0064516129000000005	0.00715088665	-0.0006992737499999999	0.0006992737499999999
A,20S	0.009400272500000001	0.00927131145	0.00012896105000000102	0.00012896105000000102
A,20T	0.006192375500000001	0.006410256400000001	-0.00021788090000000003	0.00021788090000000003
A,20V	0.007333333300000001	0.0076923077000000005	-0.0003589743999999999	0.0003589743999999999
A,20W	0.00132565715	0.0010461403	0.0002795168500000001	0.0002795168500000001
A,20Y	0.0031742581	0.0031397858000000002	3.4472299999999904e-05	3.4472299999999904e-05
A,40A	0.0037735849000000003	0.00415725235	-0.00038366744999999937	0.00038366744999999937
A,40C	0.00227534605	0.0017970402	0.0004783058499999999	0.0004783058499999999
A,40D	0.0052476434	0.0061878718000000004	-0.0009402284000000006	0.0009402284000000006
A,40E	0.00728763615	0.008936015799999999	-0.0016483796499999984	0.0016483796499999984
A,40F	0.0041195061	0.0039845118500000005	0.00013499424999999926	0.00013499424999999926
A,40G	0.00707350015	0.0074516364	-0.00037813625000000014	0.00037813625000000014
A,40H	0.00276041055	0.00270958835	5.0822199999999915e-05	5.0822199999999915e-05
A,40I	0.00467462705	0.005199790100000001	-0.000525163050000001	0.000525163050000001
A,40K	0.0058498438500000005	0.00764562375	-0.0017957798999999998	0.0017957798999999998
A,40L	0.0114078917	0.01121723275	0.00019065895000000034	0.00019065895000000034
A,40M	0.0023221344	0.0025347636	-0.00021262919999999984	0.00021262919999999984
A,40N	0.00382549705	0.0043478261	-0.0005223290500000004	0.0005223290500000004
A,40P	0.0060884205	0.0061538462	-6.542569999999984e-05	6.542569999999984e-05
A,40Q	0.0049126638000000005	0.0054902239000000005	-0.0005775601	0.0005775601
A,40R	0.0059892971500000005	0.0067211727	-0.0007318755499999994	0.0007318755499999994
A,40S	0.00876667855	0.00880519335	-3.851480000000018e-05	3.851480000000018e-05
A,40T	0.0057894737000000005	0.006	-0.0002105262999999996	0.0002105262999999996
A,40V	0.0069196429	0.007327337100000001	-0.00040769420000000105	0.00040769420000000105
A,40W	0.00125	0.0009868421	0.00026315790000000006	0.00026315790000000006
A,40Y	0.00300454975	0.00299927715	5.272599999999947e-06	5.272599999999947e-06
A,60A	0.00346566425	0.0039190082	-0.0004533439499999998	0.0004533439499999998
A,60C	0.0021310227500000003	0.0016949153	0.0004361074500000002	0.0004361074500000002
A,60D	0.0049140049	0.0059023654500000005	-0.0009883605500000002	0.0009883605500000002
A,60E	0.0068644854	0.00849819775	-0.0016337123500000002	0.0016337123500000002
A,60F	0.0038590604000000002	0.0037708130500000003	8.824734999999997e-05	8.824734999999997e-05
A,60G	0.00648787585	0.0069782198	-0.0004903439500000004	0.0004903439500000004
A,60H	0.0025993884	0.0026064551999999998	-7.066799999999856e-06	7.066799999999856e-06
A,60I	0.0043918919	0.0048800115	-0.00048811959999999974	0.00048811959999999974
A,60K	0.00554592485	0.0072360518000000006	-0.0016901269500000007	0.0016901269500000007
A,60L	0.01068862095	0.01058632545	0.00010229550000000025	0.00010229550000000025
A,60M	0.0021809182	0.0023734410000000004	-0.00019252280000000037	0.00019252280000000037
A,60N	0.0036171923000000005	0.004096581	-0.00047938869999999967	0.00047938869999999967
A,60P	0.005644450150000001	0.005832361750000001	-0.0001879116	0.0001879116
A,60Q	0.0045714286	0.0052364415	-0.0006650129000000003	0.0006650129000000003
A,60R	0.005611817600000001	0.00642284455	-0.0008110269499999991	0.0008110269499999991
A,60S	0.0081699346	0.0083300602	-0.00016012559999999988	0.00016012559999999988
A,60T	0.0054768593	0.0057310912	-0.0002542318999999996	0.0002542318999999996
A,60V	0.0064516129000000005	0.006801263750000001	-0.00034965085000000003	0.00034965085000000003
A,60W	0.0011551155000000001	0.000931677	0.00022343850000000013	0.00022343850000000013
A,60Y	0.00281272385	0.00281251755	2.0630000000009321e-07	2.0630000000009321e-07
C,0C	0.00037697915	0.000204918	0.00017206115	0.00017206115
C,0D	0.0015916361	0.00140419105	0.00018744505000000008	0.00018744505000000008
C,0E	0.0021518644	0.0019776246	0.00017423979999999992	0.00017423979999999992
C,0F	0.0014038877	0.000976292	0.00042759569999999993	0.00042759569999999993
C,0G	0.0023156992	0.00167225215	0.0006434470500000001	0.0006434470500000001
C,0H	0.0008905852	0.0006266091	0.0002639761	0.0002639761
C,0I	0.0015479876	0.0012744931	0.00027349449999999995	0.00027349449999999995
C,0K	0.0017716535000000002	0.0016666667	0.00010498680000000011	0.00010498680000000011
C,0L	0.0037950112	0.0026572209	0.0011377903000000002	0.0011377903000000002
C,0M	0.0007104796000000001	0.00056431805	0.0001461615500000001	0.0001461615500000001
C,0N	0.0011904762	0.00100953955	0.00018093665000000004	0.00018093665000000004
C,0P	0.001986755	0.0013320582	0.0006546968000000002	0.0006546968000000002
C,0Q	0.00150243905	0.0011815732	0.0003208658499999999	0.0003208658499999999
C,0R	0.001951952	0.0015041259000000001	0.00044782609999999994	0.00044782609999999994
C,0S	0.0028089888	0.0019057581	0.0009032306999999999	0.0009032306999999999
C,0T	0.0018442623	0.0013624259500000001	0.00048183634999999993	0.00048183634999999993
C,0V	0.0022645497	0.0017197435500000001	0.0005448061499999999	0.0005448061499999999
C,0W	0.00041152260000000004	0.0002325581	0.00017896450000000002	0.00017896450000000002
C,0Y	0.0010221714	0.0007142857000000001	0.00030788569999999995	0.00030788569999999995
C,20C	0.00035139095000000003	0.0001945525	0.00015683845000000004	0.00015683845000000004
C,20D	0.00158262475	0.001393409	0.00018921575	0.00018921575
C,20E	0.0022077922	0.0020408163	0.00016697590000000007	0.00016697590000000007
C,20F	0.0013651877000000001	0.0009544019	0.00041078580000000016	0.00041078580000000016
C,20G	0.00226513555	0.0016536965	0.0006114390500000001	0.0006114390500000001
C,20H	0.00085546085	0.000613766	0.00024169485000000005	0.00024169485000000005
C,20I	0.0015517241	0.0012931034	0.0002586207	0.0002586207
C,20K	0.0018086480500000002	0.00173974395	6.890410000000009e-05	6.890410000000009e-05
C,20L	0.003683141	0.0026439545	0.0010391864999999998	0.0010391864999999998
C,20M	0.0007109005	0.00059015285	0.00012074765000000005	0.00012074765000000005
C,20N	0.0011941487000000001	0.001	0.00019414870000000013	0.00019414870000000013
C,20P	0.0019685039000000002	0.0014029334	0.0005655705000000002	0.0005655705000000002
C,20Q	0.0015276962	0.00125	0.00027769619999999987	0.00027769619999999987
C,20R	0.0019087921	0.00152307005	0.0003857220499999998	0.0003857220499999998
C,20S	0.0027687296	0.00190368045	0.00086504915	0.00086504915
C,20T	0.0018484288	0.0013719512	0.0004764776000000001	0.0004764776000000001
C,20V	0.0022215552999999997	0.00173163615	0.0004899191499999997	0.0004899191499999997
C,20W	0.0004016064	0.00023076040000000002	0.000170846	0.000170846
C,20Y	0.0009832151500000002	0.0007053001000000001	0.0002779150500000001	0.0002779150500000001
C,40C	0.00030839685	0.000171723	0.00013667385000000002	0.00013667385000000002
C,40D	0.0015041945	0.0013328108499999999	0.00017138365000000022	0.00017138365000000022
C,40E	0.0020833333000000002	0.0019556723	0.00012766100000000027	0.00012766100000000027
C,40F	0.0012726664000000001	0.0008886069	0.00038405950000000013	0.00038405950000000013
C,40G	0.0021164021	0.0015832234	0.0005331786999999998	0.0005331786999999998
C,40H	0.0008024456499999999	0.0005702147	0.00023223094999999994	0.00023223094999999994
C,40I	0.0014503817	0.0011475572	0.0003028244999999999	0.0003028244999999999
C,40K	0.0017361111	0.0016709768	6.51343e-05	6.51343e-05
C,40L	0.0034697096500000005	0.0024722188000000003	0.0009974908500000003	0.0009974908500000003
C,40M	0.00068013605	0.0005449591000000001	0.00013517694999999998	0.00013517694999999998
C,40N	0.0011203656	0.0009186352000000001	0.00020173040000000004	0.00020173040000000004
C,40P	0.001851138	0.0013157895	0.0005353484999999999	0.0005353484999999999
C,40Q	0.0014365236499999999	0.0011627907	0.00027373294999999995	0.00027373294999999995
C,40R	0.0018107251	0.00143551625	0.00037520885	0.00037520885
C,40S	0.00259960545	0.0017998735000000002	0.0007997319499999998	0.0007997319499999998
C,40T	0.001710312	0.00129617635	0.00041413565000000016	0.00041413565000000016
C,40V	0.00207838075	0.0015911091	0.00048727164999999985	0.00048727164999999985
C,40W	0.0003712871	0.0002074689	0.00016381820000000002	0.00016381820000000002
C,40Y	0.0009198229	0.0006524643500000001	0.00026735854999999995	0.00026735854999999995
C,60C	0.0002767528	0.0001515152	0.0001252376	0.0001252376
C,60D	0.0013888889	0.00123694375	0.00015194515000000017	0.00015194515000000017
C,60E	0.0019364192	0.001843318	9.310120000000002e-05	9.310120000000002e-05
C,60F	0.0011519754	0.0008196721000000001	0.00033230330000000004	0.00033230330000000004
C,60G	0.0019461078000000001	0.00145549885	0.0004906089500000001	0.0004906089500000001
C,60H	0.0007462687	0.0005416559499999999	0.0002046127500000001	0.0002046127500000001
C,60I	0.0013184276	0.0010805135000000001	0.0002379140999999999	0.0002379140999999999
C,60K	0.0015824829	0.0015323002	5.018269999999998e-05	5.018269999999998e-05
C,60L	0.0032457178500000005	0.0023086057000000003	0.0009371121500000002	0.0009371121500000002
C,60M	0.0006281168	0.0004991755000000001	0.00012894129999999992	0.00012894129999999992
C,60N	0.0010273973	0.00085802665	0.00016937065000000007	0.00016937065000000007
C,60P	0.0017148207	0.0012587757500000002	0.00045604494999999974	0.00045604494999999974
C,60Q	0.0013207547	0.0011075949	0.00021315979999999993	0.00021315979999999993
C,60R	0.0016666667	0.0013632492	0.0003034175	0.0003034175
C,60S	0.0024575091500000004	0.0017234307	0.0007340784500000004	0.0007340784500000004
C,60T	0.0015931373	0.0012332146499999998	0.00035992265000000015	0.00035992265000000015
C,60V	0.0019230769	0.0014695598500000001	0.00045351704999999987	0.00045351704999999987
C,60W	0.0003215434	0.0001895736	0.0001319698	0.0001319698
C,60Y	0.0008474576	0.0006024096	0.000245048	0.000245048
D,0D	0.0019379845	0.00246708945	-0.00052910495	0.00052910495
D,0E	0.0057251908	0.007217034000000001	-0.0014918432000000006	0.0014918432000000006
D,0F	0.0030665531	0.0032705351000000002	-0.00020398200000000012	0.00020398200000000012
D,0G	0.0050561798	0.0056509241	-0.0005947443	0.0005947443
D,0H	0.00196308035	0.0020603313	-9.725094999999979e-05	9.725094999999979e-05
D,0I	0.0035714286	0.0043303595	-0.0007589309000000004	0.0007589309000000004
D,0K	0.00448577295	0.006214671200000001	-0.0017288982500000003	0.0017288982500000003
D,0L	0.008224295650000001	0.0088607595	-0.0006364638499999995	0.0006364638499999995
D,0M	0.0016322551	0.0019846221	-0.00035236700000000013	0.00035236700000000013
D,0N	0.0028342794500000002	0.0034482759	-0.0006139964499999998	0.0006139964499999998
D,0P	0.00447919755	0.00467251415	-0.0001933166	0.0001933166
D,0Q	0.00365438865	0.0041891892	-0.0005348005500000002	0.0005348005500000002
D,0R	0.0044725577	0.0051773688	-0.0007048111000000001	0.0007048111000000001
D,0S	0.0061965812000000006	0.0066590105	-0.0004624292999999991	0.0004624292999999991
D,0T	0.0041128287	0.00461736515	-0.0005045364500000007	0.0005045364500000007
D,0V	0.004910714300000001	0.00567964365	-0.0007689293499999993	0.0007689293499999993
D,0W	0.000896483	0.000805189	9.129400000000001e-05	9.129400000000001e-05
D,0Y	0.002247191	0.0024539877	-0.00020679670000000022	0.00020679670000000022
D,20D	0.00187862045	0.0024343904	-0.0005557699499999999	0.0005557699499999999
D,20E	0.00556427895	0.00717022775	-0.0016059487999999997	0.0016059487999999997
D,20F	0.0030120482000000003	0.0032258065	-0.00021375829999999976	0.00021375829999999976
D,20G	0.00511759805	0.0057692308000000005	-0.0006516327500000006	0.0006516327500000006
D,20H	0.00198385555	0.0021317829	-0.00014792734999999986	0.00014792734999999986
D,20I	0.0035267097	0.00421149025	-0.0006847805499999998	0.0006847805499999998
D,20K	0.0044807093999999995	0.0062753302	-0.0017946208000000005	0.0017946208000000005
D,20L	0.0082043344	0.0088829427	-0.0006786082999999995	0.0006786082999999995
D,20M	0.0016424557	0.0019910916500000004	-0.00034863595000000046	0.00034863595000000046
D,20N	0.0028179973	0.0035548236	-0.0007368263	0.0007368263
D,20P	0.0045068027000000005	0.0048314740000000005	-0.0003246713	0.0003246713
D,20Q	0.0036635797	0.0043121491	-0.0006485694	0.0006485694
D,20R	0.004556007400000001	0.0054054054	-0.0008493979999999995	0.0008493979999999995
D,20S	0.0061756433	0.0067323497	-0.0005567063999999998	0.0005567063999999998
D,20T	0.0041225737	0.004691689000000001	-0.0005691153000000008	0.0005691153000000008
D,20V	0.0049248748	0.005641228	-0.0007163531999999995	0.0007163531999999995
D,20W	0.0008888889	0.00079869695	9.019194999999999e-05	9.019194999999999e-05
D,20Y	0.0021563034999999998	0.00239352695	-0.00023722345000000032	0.00023722345000000032
D,40D	0.0017569726499999999	0.0023308491	-0.00057387645	0.00057387645
D,40E	0.0052419355	0.006747828250000001	-0.0015058927500000005	0.0015058927500000005
D,40F	0.0028054458500000002	0.00300058845	-0.00019514259999999992	0.00019514259999999992
D,40G	0.0048057109	0.00546818795	-0.0006624770499999997	0.0006624770499999997
D,40H	0.0018831458500000002	0.002	-0.00011685414999999984	0.00011685414999999984
D,40I	0.0032826355000000005	0.0040207741	-0.0007381385999999995	0.0007381385999999995
D,40K	0.0041841004	0.0059066537	-0.0017225533000000005	0.0017225533000000005
D,40L	0.007750000000000001	0.008440514500000001	-0.0006905145000000003	0.0006905145000000003
D,40M	0.0015544041000000001	0.0019083969	-0.00035399279999999986	0.00035399279999999986
D,40N	0.0026133463	0.00331714255	-0.0007037962499999999	0.0007037962499999999
D,40P	0.0042600897000000006	0.00466522055	-0.0004051308499999993	0.0004051308499999993
D,40Q	0.0034759358	0.004109589	-0.0006336532000000001	0.0006336532000000001
D,40R	0.00424569175	0.0050602882000000005	-0.0008145964500000007	0.0008145964500000007
D,40S	0.0057777904500000005	0.0063636364	-0.0005858459499999994	0.0005858459499999994
D,40T	0.0038844622	0.0044920889500000005	-0.0006076267500000005	0.0006076267500000005
D,40V	0.00462483245	0.00537798575	-0.0007531533	0.0007531533
D,40W	0.0008280914	0.0007481297000000001	7.996169999999994e-05	7.996169999999994e-05
D,40Y	0.0020179372	0.0022468975	-0.00022896029999999994	0.00022896029999999994
D,60D	0.001610667	0.0021523347000000003	-0.0005416677000000003	0.0005416677000000003
D,60E	0.0048387097	0.0064207096	-0.0015819999000000005	0.0015819999000000005
D,60F	0.0025806452	0.00282787865	-0.00024723344999999985	0.00024723344999999985
D,60G	0.0044642857	0.0052098697000000005	-0.0007455840000000005	0.0007455840000000005
D,60H	0.00176373605	0.00191367655	-0.00014994050000000005	0.00014994050000000005
D,60I	0.00303944865	0.00376747205	-0.0007280233999999997	0.0007280233999999997
D,60K	0.0038461538	0.0054623342	-0.0016161804000000002	0.0016161804000000002
D,60L	0.00724204315	0.00802065555	-0.0007786123999999998	0.0007786123999999998
D,60M	0.0014816585500000003	0.0018210435000000002	-0.00033938495	0.00033938495
D,60N	0.0024126277000000003	0.0030769231	-0.0006642953999999998	0.0006642953999999998
D,60P	0.0039845397	0.004443368600000001	-0.0004588289000000004	0.0004588289000000004
D,60Q	0.0032188841	0.00391947145	-0.0007005873499999998	0.0007005873499999998
D,60R	0.0039763375	0.004806213300000001	-0.000829875800000001	0.000829875800000001
D,60S	0.00540096575	0.0060928759	-0.0006919101499999998	0.0006919101499999998
D,60T	0.0036462554000000003	0.0042608972000000005	-0.0006146418000000002	0.0006146418000000002
D,60V	0.00431772305	0.0050761421	-0.0007584190500000004	0.0007584190500000004
D,60W	0.0007692308	0.00070329795	6.593285000000006e-05	6.593285000000006e-05
D,60Y	0.0018684604	0.00211986765	-0.00025140725	0.00025140725
E,0E	0.004138627000000001	0.00534996255	-0.0012113355499999996	0.0012113355499999996
E,0F	0.0041103311000000005	0.004325828	-0.0002154968999999998	0.0002154968999999998
E,0G	0.0070928121	0.007712229750000001	-0.0006194176500000006	0.0006194176500000006
E,0H	0.0027614845500000002	0.0029157324500000002	-0.00015424790000000002	0.00015424790000000002
E,0I	0.0049295775	0.0061577423000000004	-0.0012281648000000006	0.0012281648000000006
E,0K	0.0067460317	0.009232742450000001	-0.002486710750000001	0.002486710750000001
E,0L	0.0114285714	0.012601089900000001	-0.0011725185000000006	0.0011725185000000006
E,0M	0.0022727273	0.0028192468000000004	-0.0005465195000000003	0.0005465195000000003
E,0N	0.0039823009	0.0048214077000000004	-0.0008391068000000003	0.0008391068000000003
E,0P	0.006216023550000001	0.00643890805	-0.00022288449999999932	0.00022288449999999932
E,0Q	0.0053019624000000005	0.0061898983	-0.0008879358999999993	0.0008879358999999993
E,0R	0.00657067735	0.007634869900000001	-0.0010641925500000007	0.0010641925500000007
E,0S	0.00865277555	0.00920971235	-0.0005569367999999995	0.0005569367999999995
E,0T	0.005836099500000001	0.00650809785	-0.0006719983499999995	0.0006719983499999995
E,0V	0.0069796354	0.0081224747	-0.0011428393000000002	0.0011428393000000002
E,0W	0.0012605042	0.00111657105	0.00014393315	0.00014393315
E,0Y	0.0029981883000000003	0.0033077607500000003	-0.0003095724500000001	0.0003095724500000001
E,20E	0.0038461538	0.0049619003499999995	-0.0011157465499999995	0.0011157465499999995
E,20F	0.00417423225	0.004335294700000001	-0.00016106245000000081	0.00016106245000000081
E,20G	0.00734738765	0.0080203046	-0.0006729169499999996	0.0006729169499999996
E,20H	0.0028350515	0.0030517533500000003	-0.0002167018500000002	0.0002167018500000002
E,20I	0.00495811565	0.00601459425	-0.0010564785999999998	0.0010564785999999998
E,20K	0.0064615385	0.0090068204	-0.0025452819000000007	0.0025452819000000007
E,20L	0.011418610400000001	0.0126405204	-0.0012219099999999997	0.0012219099999999997
E,20M	0.0022930353000000002	0.0028367397000000003	-0.0005437044	0.0005437044
E,20N	0.0039685352	0.00488683405	-0.0009182988500000006	0.0009182988500000006
E,20P	0.0063582031	0.006731367300000001	-0.00037316420000000055	0.00037316420000000055
E,20Q	0.0051500282	0.006037547000000001	-0.0008875188000000006	0.0008875188000000006
E,20R	0.00653998655	0.00767458675	-0.0011346002000000004	0.0011346002000000004
E,20S	0.0087557604	0.00952541825	-0.0007696578500000009	0.0007696578500000009
E,20T	0.0058823529	0.00671407615	-0.0008317232499999994	0.0008317232499999994
E,20V	0.007023958700000001	0.0082085817	-0.0011846229999999992	0.0011846229999999992
E,20W	0.0012618297000000001	0.00113346565	0.00012836405000000019	0.00012836405000000019
E,20Y	0.0030386740000000003	0.00335977675	-0.0003211027499999998	0.0003211027499999998
E,40E	0.0035537688	0.00467606785	-0.00112229905	0.00112229905
E,40F	0.0039491299	0.00415959565	-0.00021046575000000043	0.00021046575000000043
E,40G	0.006884058	0.00767551675	-0.0007914587499999997	0.0007914587499999997
E,40H	0.0026829268000000002	0.0029100529	-0.00022712609999999984	0.00022712609999999984
E,40I	0.0046419098	0.00579173255	-0.0011498227500000005	0.0011498227500000005
E,40K	0.0059605595	0.008395922	-0.0024353624999999997	0.0024353624999999997
E,40L	0.0106821107	0.011915996000000002	-0.001233885300000001	0.001233885300000001
E,40M	0.0021582734	0.0027276793	-0.0005694058999999997	0.0005694058999999997
E,40N	0.0037550914000000005	0.004582512	-0.0008274205999999999	0.0008274205999999999
E,40P	0.0059910754	0.00652189475	-0.0005308193499999996	0.0005308193499999996
E,40Q	0.00479224005	0.005755486650000001	-0.0009632466000000003	0.0009632466000000003
E,40R	0.0060846561	0.00722437745	-0.0011397213499999993	0.0011397213499999993
E,40S	0.008232209300000001	0.0091696489	-0.0009374395999999993	0.0009374395999999993
E,40T	0.0055882353	0.0064293633	-0.000841128	0.000841128
E,40V	0.006594065400000001	0.0078534031	-0.001259337699999999	0.001259337699999999
E,40W	0.0011627907	0.00105167015	0.0001111205499999999	0.0001111205499999999
E,40Y	0.00286181905	0.0032056837	-0.00034386465000000015	0.00034386465000000015
E,60E	0.0032467532000000003	0.004366833550000001	-0.0011200803500000006	0.0011200803500000006
E,60F	0.0037037037000000003	0.0039702233	-0.00026651959999999955	0.00026651959999999955
E,60G	0.0064814815000000005	0.0073130235500000005	-0.00083154205	0.00083154205
E,60H	0.00249582175	0.0027614109500000003	-0.00026558920000000017	0.00026558920000000017
E,60I	0.00433851855	0.0054066875	-0.00106816895	0.00106816895
E,60K	0.005430766300000001	0.0078255157	-0.0023947494	0.0023947494
E,60L	0.0100387982	0.011205455	-0.0011666567999999988	0.0011666567999999988
E,60M	0.0020250324500000003	0.0025862069	-0.0005611744499999997	0.0005611744499999997
E,60N	0.0034482759	0.0043232963000000004	-0.0008750204000000004	0.0008750204000000004
E,60P	0.0056042994	0.00622064695	-0.0006163475500000001	0.0006163475500000001
E,60Q	0.0044615385	0.00544489775	-0.0009833592500000004	0.0009833592500000004
E,60R	0.00564925235	0.0068380418500000005	-0.0011887895000000006	0.0011887895000000006
E,60S	0.007703596050000001	0.0086030249	-0.0008994288499999999	0.0008994288499999999
E,60T	0.0052238806	0.0061313869	-0.0009075062999999994	0.0009075062999999994
E,60V	0.006147541	0.0074614442	-0.0013139032	0.0013139032
E,60W	0.0010830325	0.0010174419	6.559059999999991e-05	6.559059999999991e-05
E,60Y	0.0026497696	0.00300649165	-0.0003567220500000001	0.0003567220500000001
F,0F	0.0012121212	0.0010408928000000001	0.00017122839999999997	0.00017122839999999997
F,0G	0.004199728	0.0037797788000000004	0.0004199491999999994	0.0004199491999999994
F,0H	0.0016393443000000001	0.0013962386500000002	0.00024310564999999998	0.00024310564999999998
F,0I	0.0029527559	0.00280185905	0.00015089684999999983	0.00015089684999999983
F,0K	0.0035914213	0.0039207146	-0.0003292932999999997	0.0003292932999999997
F,0L	0.0065019231	0.0055699482	0.0009319749000000002	0.0009319749000000002
F,0M	0.0013263364000000001	0.001263158	6.317840000000024e-05	6.317840000000024e-05
F,0N	0.0024000000000000002	0.0023255814	7.441860000000034e-05	7.441860000000034e-05
F,0P	0.0036036036	0.00315824845	0.00044535515	0.00044535515
F,0Q	0.0028409091	0.00270933155	0.00013157754999999988	0.00013157754999999988
F,0R	0.0035714286	0.00336602565	0.00020540295000000004	0.00020540295000000004
F,0S	0.0050691244000000005	0.004300868	0.0007682564000000003	0.0007682564000000003
F,0T	0.0034161491000000003	0.00302350695	0.00039264215000000017	0.00039264215000000017
F,0V	0.004025131350000001	0.0037325547500000004	0.0002925766000000003	0.0002925766000000003
F,0W	0.0007407407000000001	0.0005175983	0.0002231424000000001	0.0002231424000000001
F,0Y	0.00194193245	0.00165200265	0.0002899298	0.0002899298
F,20F	0.00121562275	0.00104520175	0.00017042100000000003	0.00017042100000000003
F,20G	0.0041666667	0.0036942785000000002	0.00047238819999999987	0.00047238819999999987
F,20H	0.0016201797	0.0013756962	0.00024448349999999994	0.00024448349999999994
F,20I	0.00284927345	0.00282325045	2.602300000000002e-05	2.602300000000002e-05
F,20K	0.0035714286	0.0039387235	-0.00036729489999999965	0.00036729489999999965
F,20L	0.0064584845	0.00567526115	0.0007832233499999999	0.0007832233499999999
F,20M	0.0013259288500000002	0.0012857143	4.021455000000019e-05	4.021455000000019e-05
F,20N	0.0023333333	0.0022388060000000003	9.452729999999973e-05	9.452729999999973e-05
F,20P	0.0036504425	0.0032058895	0.0004445529999999999	0.0004445529999999999
F,20Q	0.0028384279	0.0027173913	0.00012103659999999992	0.00012103659999999992
F,20R	0.0035874439	0.0034619301500000005	0.00012551374999999945	0.00012551374999999945
F,20S	0.0050505051	0.0043603419	0.0006901631999999998	0.0006901631999999998
F,20T	0.00335209935	0.00305544855	0.00029665080000000014	0.00029665080000000014
F,20V	0.0040229885000000005	0.0038141632	0.0002088253000000007	0.0002088253000000007
F,20W	0.0007352941	0.00052401785	0.00021127625000000002	0.00021127625000000002
F,20Y	0.0018852045	0.0016478192	0.0002373853	0.0002373853
F,40F	0.0011271851000000002	0.0009648387	0.0001623464000000002	0.0001623464000000002
F,40G	0.0039516289	0.0035714286	0.00038020030000000034	0.00038020030000000034
F,40H	0.0015123165	0.00130140985	0.00021090665000000008	0.00021090665000000008
F,40I	0.00269728515	0.0026730807000000002	2.420444999999983e-05	2.420444999999983e-05
F,40K	0.0033124661000000005	0.0037037037000000003	-0.0003912375999999998	0.0003912375999999998
F,40L	0.0060161883	0.0053103696500000006	0.0007058186499999996	0.0007058186499999996
F,40M	0.00125	0.0012158335	3.4166499999999924e-05	3.4166499999999924e-05
F,40N	0.00215003515	0.002107504	4.253115e-05	4.253115e-05
F,40P	0.0034546597000000004	0.00309564115	0.0003590185500000004	0.0003590185500000004
F,40Q	0.0026592295500000003	0.0025974026	6.182695000000018e-05	6.182695000000018e-05
F,40R	0.0033492823	0.00321414275	0.0001351395499999998	0.0001351395499999998
F,40S	0.0047794118	0.0041144515	0.0006649603000000006	0.0006649603000000006
F,40T	0.00317968785	0.002897137	0.00028255085	0.00028255085
F,40V	0.0037500000000000003	0.00352321055	0.00022678945000000018	0.00022678945000000018
F,40W	0.0006911305	0.0004924376000000001	0.00019869289999999997	0.00019869289999999997
F,40Y	0.0017241379	0.0015273656000000001	0.0001967722999999999	0.0001967722999999999
F,60F	0.0010057471	0.0008872552000000001	0.00011849189999999996	0.00011849189999999996
F,60G	0.00366120755	0.0033523669	0.0003088406499999999	0.0003088406499999999
F,60H	0.0014115275	0.0012195122000000001	0.0001920152999999999	0.0001920152999999999
F,60I	0.0024590164	0.0024616305499999998	-2.614149999999576e-06	2.614149999999576e-06
F,60K	0.0030701754	0.0034659905	-0.0003958150999999999	0.0003958150999999999
F,60L	0.00564249715	0.0049605701499999995	0.0006819270000000006	0.0006819270000000006
F,60M	0.00115306255	0.0011409556000000001	1.21069499999999e-05	1.21069499999999e-05
F,60N	0.002	0.0019935298000000002	6.470199999999808e-06	6.470199999999808e-06
F,60P	0.0032811563500000003	0.00291482265	0.0003663337000000002	0.0003663337000000002
F,60Q	0.00251240885	0.0024758901	3.6518749999999746e-05	3.6518749999999746e-05
F,60R	0.0031351947	0.0030555556	7.963909999999987e-05	7.963909999999987e-05
F,60S	0.0044198895	0.003960926050000001	0.00045896344999999967	0.00045896344999999967
F,60T	0.0029801325	0.00270621755	0.0002739149500000002	0.0002739149500000002
F,60V	0.0034774273500000003	0.00337360355	0.00010382380000000012	0.00010382380000000012
F,60W	0.0006271777	0.0004525818	0.00017459590000000003	0.00017459590000000003
F,60Y	0.0015991231	0.0014279888	0.00017113429999999997	0.00017113429999999997
G,0G	0.0038203160000000002	0.0037671495500000004	5.316644999999983e-05	5.316644999999983e-05
G,0H	0.0026750281499999997	0.00244509085	0.0002299372999999996	0.0002299372999999996
G,0I	0.00457103285	0.00464492935	-7.389650000000011e-05	7.389650000000011e-05
G,0K	0.0055882353	0.0065942763	-0.001006041	0.001006041
G,0L	0.01111673435	0.010058319100000001	0.00105841525	0.00105841525
G,0M	0.0022099448	0.0022480092	-3.8064400000000116e-05	3.8064400000000116e-05
G,0N	0.0036184211	0.0038309134999999998	-0.0002124923999999996	0.0002124923999999996
G,0P	0.0064210526	0.0061936937	0.0002273589000000003	0.0002273589000000003
G,0Q	0.0047687861	0.0048634134499999995	-9.462734999999937e-05	9.462734999999937e-05
G,0R	0.0061483200000000005	0.0063492063	-0.00020088629999999962	0.00020088629999999962
G,0S	0.008982359950000001	0.0084346016	0.0005477583500000018	0.0005477583500000018
G,0T	0.0058558559	0.005725418350000001	0.00013043754999999928	0.00013043754999999928
G,0V	0.0068754172	0.0068677089	7.708300000000036e-06	7.708300000000036e-06
G,0W	0.0012820513	0.0009689922000000001	0.0003130591	0.0003130591
G,0Y	0.003	0.0027881041	0.0002118959	0.0002118959
G,20G	0.0036290323	0.0035353535	9.367880000000009e-05	9.367880000000009e-05
G,20H	0.0027027027	0.00250721665	0.00019548605000000016	0.00019548605000000016
G,20I	0.00458842145	0.004746835400000001	-0.00015841395000000102	0.00015841395000000102
G,20K	0.0057437224	0.006882221250000001	-0.0011384988500000009	0.0011384988500000009
G,20L	0.0109830281	0.01012156425	0.0008614638500000008	0.0008614638500000008
G,20M	0.0022286584	0.00229379275	-6.513435000000001e-05	6.513435000000001e-05
G,20N	0.0037209302	0.0039657111999999994	-0.00024478099999999947	0.00024478099999999947
[truncated: 460 more rows]
