# Supplementary material for: PICNIC accurately predicts condensate-forming proteins regardless of their structural disorder across organisms
Source: Nat Commun. 2024 Dec 11;15:10668. doi: 10.1038/s41467-024-55089-x (PMC11634905; doi:10.1038/s41467-024-55089-x)
Supplement: Supplementary file 11 — Source Data files [file 41467_2024_55089_MOESM11_ESM.zip › Source_Data_file/supplementary/Figure_S7/yeast_nogokeys.txt]

key	alldistr	cdcodedistr	cdcodediff	cdcodeabsdiff
A-310Helix-d	0.0	0.0	0.0	0.0
A-310Helix-h	0.0	0.0	0.0	0.0
A-310Helix-l	0.0	0.0	0.0	0.0
A-310Helix-m	0.0	0.0	0.0	0.0
A-AlphaHelix-d	0.0	0.0	0.0	0.0
A-AlphaHelix-h	0.0131984162	0.013698630100000001	-0.000500213900000001	0.000500213900000001
A-AlphaHelix-l	0.0	0.0	0.0	0.0
A-AlphaHelix-m	0.0044247788	0.004658385100000001	-0.00023360630000000045	0.00023360630000000045
A-Bridge-d	0.0	0.0	0.0	0.0
A-Bridge-h	0.0	0.0	0.0	0.0
A-Bridge-l	0.0	0.0	0.0	0.0
A-Bridge-m	0.0	0.0	0.0	0.0
A-Coil-d	0.0031479538	0.0038986355000000003	-0.0007506817000000002	0.0007506817000000002
A-Coil-h	0.0	0.001026694	-0.001026694	0.001026694
A-Coil-l	0.0	0.0	0.0	0.0
A-Coil-m	0.0	0.0009182736	-0.0009182736	0.0009182736
A-PiHelix-d	0	0	0	0
A-PiHelix-h	0.0	0.0	0.0	0.0
A-PiHelix-l	0	0	0	0
A-PiHelix-m	0.0	0.0	0.0	0.0
A-Strand-d	0.0	0.0	0.0	0.0
A-Strand-h	0.0014556041000000001	0.0034364261000000003	-0.001980822	0.001980822
A-Strand-l	0.0	0.0	0.0	0.0
A-Strand-m	0.0	0.0	0.0	0.0
A-Turn-d	0.0	0.0	0.0	0.0
A-Turn-h	0.0	0.0019230769	-0.0019230769	0.0019230769
A-Turn-l	0.0	0.0	0.0	0.0
A-Turn-m	0.0	0.0015360983	-0.0015360983	0.0015360983
C-310Helix-d	0.0	0.0	0.0	0.0
C-310Helix-h	0.0	0.0	0.0	0.0
C-310Helix-l	0.0	0.0	0.0	0.0
C-310Helix-m	0.0	0.0	0.0	0.0
C-AlphaHelix-d	0.0	0.0	0.0	0.0
C-AlphaHelix-h	0.0020463847000000003	0.0014430014	0.0006033833000000002	0.0006033833000000002
C-AlphaHelix-l	0.0	0.0	0.0	0.0
C-AlphaHelix-m	0.0	0.0	0.0	0.0
C-Bridge-d	0.0	0.0	0.0	0.0
C-Bridge-h	0.0	0.0	0.0	0.0
C-Bridge-l	0.0	0.0	0.0	0.0
C-Bridge-m	0.0	0.0	0.0	0.0
C-Coil-d	0.0	0.0	0.0	0.0
C-Coil-h	0.0	0.0	0.0	0.0
C-Coil-l	0.0	0.0	0.0	0.0
C-Coil-m	0.0	0.0	0.0	0.0
C-PiHelix-d	0	0	0	0
C-PiHelix-h	0.0	0.0	0.0	0.0
C-PiHelix-l	0	0	0	0
C-PiHelix-m	0	0	0	0
C-Strand-d	0.0	0.0	0.0	0.0
C-Strand-h	0.0	0.0	0.0	0.0
C-Strand-l	0.0	0.0	0.0	0.0
C-Strand-m	0.0	0.0	0.0	0.0
C-Turn-d	0.0	0.0	0.0	0.0
C-Turn-h	0.0	0.0	0.0	0.0
C-Turn-l	0.0	0.0	0.0	0.0
C-Turn-m	0.0	0.0	0.0	0.0
D-310Helix-d	0.0	0.0	0.0	0.0
D-310Helix-h	0.0	0.0	0.0	0.0
D-310Helix-l	0.0	0.0	0.0	0.0
D-310Helix-m	0.0	0.0	0.0	0.0
D-AlphaHelix-d	0.0	0.0	0.0	0.0
D-AlphaHelix-h	0.0070921986	0.0090909091	-0.0019987105000000005	0.0019987105000000005
D-AlphaHelix-l	0.0	0.0	0.0	0.0
D-AlphaHelix-m	0.0033955857000000002	0.0040160643	-0.0006204786	0.0006204786
D-Bridge-d	0.0	0.0	0.0	0.0
D-Bridge-h	0.0	0.0	0.0	0.0
D-Bridge-l	0.0	0.0	0.0	0.0
D-Bridge-m	0.0	0.0	0.0	0.0
D-Coil-d	0.0031969309	0.004	-0.0008030691	0.0008030691
D-Coil-h	0.0019455253000000001	0.0027624309	-0.0008169055999999999	0.0008169055999999999
D-Coil-l	0.0	0.0	0.0	0.0
D-Coil-m	0.0018691589	0.0024096386	-0.0005404797000000002	0.0005404797000000002
D-PiHelix-d	0	0	0	0
D-PiHelix-h	0.0	0.0	0.0	0.0
D-PiHelix-l	0.0	0.0	0.0	0.0
D-PiHelix-m	0.0	0.0	0.0	0.0
D-Strand-d	0.0	0.0	0.0	0.0
D-Strand-h	0.0	0.0023041475	-0.0023041475	0.0023041475
D-Strand-l	0.0	0.0	0.0	0.0
D-Strand-m	0.0	0.0	0.0	0.0
D-Turn-d	0.0	0.0	0.0	0.0
D-Turn-h	0.0029850746	0.0048543689	-0.0018692943000000002	0.0018692943000000002
D-Turn-l	0.0015243902	0.0019047619000000001	-0.00038037170000000003	0.00038037170000000003
D-Turn-m	0.0035149385	0.0043336945000000005	-0.0008187560000000003	0.0008187560000000003
E-310Helix-d	0.0	0.0	0.0	0.0
E-310Helix-h	0.0	0.0	0.0	0.0
E-310Helix-l	0.0	0.0	0.0	0.0
E-310Helix-m	0.0	0.0	0.0	0.0
E-AlphaHelix-d	0.0	0.0	0.0	0.0
E-AlphaHelix-h	0.012820512800000001	0.015984016	-0.003163503199999999	0.003163503199999999
E-AlphaHelix-l	0.0	0.0010660981	-0.0010660981	0.0010660981
E-AlphaHelix-m	0.0064412238000000005	0.0078277886	-0.0013865647999999993	0.0013865647999999993
E-Bridge-d	0.0	0.0	0.0	0.0
E-Bridge-h	0.0	0.0	0.0	0.0
E-Bridge-l	0.0	0.0	0.0	0.0
E-Bridge-m	0.0	0.0	0.0	0.0
E-Coil-d	0.0037174721000000003	0.0046838407000000006	-0.0009663686000000002	0.0009663686000000002
E-Coil-h	0.0	0.0015128593	-0.0015128593	0.0015128593
E-Coil-l	0.0	0.0	0.0	0.0
E-Coil-m	0.0010976948	0.0018181818000000001	-0.0007204870000000001	0.0007204870000000001
E-PiHelix-d	0	0	0	0
E-PiHelix-h	0.0	0.0	0.0	0.0
E-PiHelix-l	0	0	0	0
E-PiHelix-m	0.0	0.0	0.0	0.0
E-Strand-d	0.0	0.0	0.0	0.0
E-Strand-h	0.0012738854000000001	0.0031152648000000002	-0.0018413794000000001	0.0018413794000000001
E-Strand-l	0.0	0.0	0.0	0.0
E-Strand-m	0.0	0.0	0.0	0.0
E-Turn-d	0.0	0.0	0.0	0.0
E-Turn-h	0.0008547009	0.0021231423000000003	-0.0012684414000000003	0.0012684414000000003
E-Turn-l	0.0	0.0009182736	-0.0009182736	0.0009182736
E-Turn-m	0.0018726592000000001	0.0026075619000000003	-0.0007349027000000002	0.0007349027000000002
F-310Helix-d	0.0	0.0	0.0	0.0
F-310Helix-h	0.0	0.0	0.0	0.0
F-310Helix-l	0.0	0.0	0.0	0.0
F-310Helix-m	0.0	0.0	0.0	0.0
F-AlphaHelix-d	0.0	0.0	0.0	0.0
F-AlphaHelix-h	0.009433962300000001	0.008045977000000001	0.0013879853	0.0013879853
F-AlphaHelix-l	0.0	0.0	0.0	0.0
F-AlphaHelix-m	0.0025252525	0.0018814675000000001	0.000643785	0.000643785
F-Bridge-d	0.0	0.0	0.0	0.0
F-Bridge-h	0.0	0.0	0.0	0.0
F-Bridge-l	0.0	0.0	0.0	0.0
F-Bridge-m	0.0	0.0	0.0	0.0
F-Coil-d	0.0	0.0	0.0	0.0
F-Coil-h	0.0	0.0011961722	-0.0011961722	0.0011961722
F-Coil-l	0.0	0.0	0.0	0.0
F-Coil-m	0.0	0.0	0.0	0.0
F-PiHelix-d	0	0	0	0
F-PiHelix-h	0.0	0.0	0.0	0.0
F-PiHelix-l	0	0	0	0
F-PiHelix-m	0.0	0.0	0.0	0.0
F-Strand-d	0.0	0.0	0.0	0.0
F-Strand-h	0.0034227039000000003	0.0056179775	-0.0021952736	0.0021952736
F-Strand-l	0.0	0.0	0.0	0.0
F-Strand-m	0.0	0.0	0.0	0.0
F-Turn-d	0.0	0.0	0.0	0.0
F-Turn-h	0.0007369197000000001	0.0013297872	-0.0005928675	0.0005928675
F-Turn-l	0.0	0.0	0.0	0.0
F-Turn-m	0.0	0.0	0.0	0.0
G-310Helix-d	0.0	0.0	0.0	0.0
G-310Helix-h	0.0	0.0	0.0	0.0
G-310Helix-l	0.0	0.0	0.0	0.0
G-310Helix-m	0.0	0.0	0.0	0.0
G-AlphaHelix-d	0.0	0.0	0.0	0.0
G-AlphaHelix-h	0.0038986355000000003	0.0034364261000000003	0.0004622094	0.0004622094
G-AlphaHelix-l	0.0	0.0	0.0	0.0
G-AlphaHelix-m	0.0010683761	0.0008984726000000001	0.00016990349999999996	0.00016990349999999996
G-Bridge-d	0.0	0.0	0.0	0.0
G-Bridge-h	0.0	0.0	0.0	0.0
G-Bridge-l	0.0	0.0	0.0	0.0
G-Bridge-m	0.0	0.0	0.0	0.0
G-Coil-d	0.0035087719000000002	0.00390625	-0.00039747809999999975	0.00039747809999999975
G-Coil-h	0.0022172949	0.003164557	-0.0009472621	0.0009472621
G-Coil-l	0.0	0.0	0.0	0.0
G-Coil-m	0.0023980815	0.0026246719	-0.00022659040000000017	0.00022659040000000017
G-PiHelix-d	0	0	0	0
G-PiHelix-h	0.0	0.0	0.0	0.0
G-PiHelix-l	0	0	0	0
G-PiHelix-m	0.0	0.0	0.0	0.0
G-Strand-d	0.0	0.0	0.0	0.0
G-Strand-h	0.0	0.0025906736	-0.0025906736	0.0025906736
G-Strand-l	0.0	0.0	0.0	0.0
G-Strand-m	0.0	0.0	0.0	0.0
G-Turn-d	0.0	0.0	0.0	0.0
G-Turn-h	0.0022727273	0.0035460993	-0.001273372	0.001273372
G-Turn-l	0.0008976661	0.00155521	-0.0006575439	0.0006575439
G-Turn-m	0.0037002775000000003	0.004672897200000001	-0.0009726197000000003	0.0009726197000000003
H-310Helix-d	0.0	0.0	0.0	0.0
H-310Helix-h	0.0	0.0	0.0	0.0
H-310Helix-l	0.0	0.0	0.0	0.0
H-310Helix-m	0.0	0.0	0.0	0.0
H-AlphaHelix-d	0.0	0.0	0.0	0.0
H-AlphaHelix-h	0.002919708	0.0028735632	4.614479999999997e-05	4.614479999999997e-05
H-AlphaHelix-l	0.0	0.0	0.0	0.0
H-AlphaHelix-m	0.0	0.0	0.0	0.0
H-Bridge-d	0.0	0.0	0.0	0.0
H-Bridge-h	0.0	0.0	0.0	0.0
H-Bridge-l	0.0	0.0	0.0	0.0
H-Bridge-m	0.0	0.0	0.0	0.0
H-Coil-d	0.0	0.0	0.0	0.0
H-Coil-h	0.0	0.0	0.0	0.0
H-Coil-l	0.0	0.0	0.0	0.0
H-Coil-m	0.0	0.0	0.0	0.0
H-PiHelix-d	0	0	0	0
H-PiHelix-h	0.0	0.0	0.0	0.0
H-PiHelix-l	0	0	0	0
H-PiHelix-m	0.0	0.0	0.0	0.0
H-Strand-d	0.0	0.0	0.0	0.0
H-Strand-h	0.0	0.0	0.0	0.0
H-Strand-l	0.0	0.0	0.0	0.0
H-Strand-m	0.0	0.0	0.0	0.0
H-Turn-d	0.0	0.0	0.0	0.0
H-Turn-h	0.0	0.0	0.0	0.0
H-Turn-l	0.0	0.0	0.0	0.0
H-Turn-m	0.0	0.0	0.0	0.0
I-310Helix-d	0.0	0.0	0.0	0.0
I-310Helix-h	0.0	0.0	0.0	0.0
I-310Helix-l	0.0	0.0	0.0	0.0
I-310Helix-m	0.0	0.0	0.0	0.0
I-AlphaHelix-d	0.0	0.0	0.0	0.0
I-AlphaHelix-h	0.0156862745	0.0150214592	0.0006648152999999997	0.0006648152999999997
I-AlphaHelix-l	0.0	0.0	0.0	0.0
I-AlphaHelix-m	0.004519774000000001	0.0034722222	0.0010475518000000006	0.0010475518000000006
I-Bridge-d	0.0	0.0	0.0	0.0
I-Bridge-h	0.0	0.0	0.0	0.0
I-Bridge-l	0.0	0.0	0.0	0.0
I-Bridge-m	0.0	0.0	0.0	0.0
I-Coil-d	0.0018018018	0.0010834236	0.0007183782	0.0007183782
I-Coil-h	0.0013368984000000001	0.0020703934	-0.0007334949999999998	0.0007334949999999998
I-Coil-l	0.0	0.0	0.0	0.0
I-Coil-m	0.0010893246	0.0011961722	-0.00010684759999999996	0.00010684759999999996
I-PiHelix-d	0	0	0	0
I-PiHelix-h	0.0	0.0	0.0	0.0
I-PiHelix-l	0	0	0	0
I-PiHelix-m	0.0	0.0	0.0	0.0
I-Strand-d	0.0	0.0	0.0	0.0
I-Strand-h	0.0072992701000000005	0.012987013	-0.0056877429	0.0056877429
I-Strand-l	0.0	0.0	0.0	0.0
I-Strand-m	0.0	0.0	0.0	0.0
I-Turn-d	0.0	0.0	0.0	0.0
I-Turn-h	0.0	0.0013550136	-0.0013550136	0.0013550136
I-Turn-l	0.0	0.0	0.0	0.0
I-Turn-m	0.0	0.0	0.0	0.0
K-310Helix-d	0.0	0.0	0.0	0.0
K-310Helix-h	0.0	0.0	0.0	0.0
K-310Helix-l	0.0	0.0	0.0	0.0
K-310Helix-m	0.0	0.0	0.0	0.0
K-AlphaHelix-d	0.0	0.0	0.0	0.0
K-AlphaHelix-h	0.0143884892	0.0169902913	-0.0026018021000000016	0.0026018021000000016
K-AlphaHelix-l	0.0	0.0	0.0	0.0
K-AlphaHelix-m	0.0070671378000000005	0.007518797000000001	-0.00045165920000000016	0.00045165920000000016
K-Bridge-d	0.0	0.0	0.0	0.0
K-Bridge-h	0.0	0.0	0.0	0.0
K-Bridge-l	0.0	0.0	0.0	0.0
K-Bridge-m	0.0	0.0	0.0	0.0
K-Coil-d	0.0042475728	0.0039370079	0.0003105649	0.0003105649
K-Coil-h	0.0020242915000000003	0.0028735632	-0.0008492716999999998	0.0008492716999999998
K-Coil-l	0.0013386881	0.0011876485	0.00015103959999999994	0.00015103959999999994
K-Coil-m	0.0025	0.002728513	-0.00022851300000000007	0.00022851300000000007
K-PiHelix-d	0	0	0	0
K-PiHelix-h	0.0	0.0	0.0	0.0
K-PiHelix-l	0	0	0	0
K-PiHelix-m	0.0	0.0	0.0	0.0
K-Strand-d	0.0	0.0	0.0	0.0
K-Strand-h	0.0024096386	0.0048543689	-0.0024447303	0.0024447303
K-Strand-l	0.0	0.0	0.0	0.0
K-Strand-m	0.0	0.0	0.0	0.0
K-Turn-d	0.0	0.0	0.0	0.0
K-Turn-h	0.0019762846000000002	0.003257329	-0.0012810444	0.0012810444
K-Turn-l	0.0	0.0008169935000000001	-0.0008169935000000001	0.0008169935000000001
K-Turn-m	0.0025252525	0.0035938904000000003	-0.0010686379000000002	0.0010686379000000002
L-310Helix-d	0.0	0.0	0.0	0.0
L-310Helix-h	0.0	0.0	0.0	0.0
L-310Helix-l	0.0	0.0	0.0	0.0
L-310Helix-m	0.0	0.0	0.0	0.0
L-AlphaHelix-d	0.0	0.0	0.0	0.0
L-AlphaHelix-h	0.0285194175	0.027649769600000002	0.0008696478999999993	0.0008696478999999993
L-AlphaHelix-l	0.0	0.0	0.0	0.0
L-AlphaHelix-m	0.0091743119	0.007518797000000001	0.0016555149000000002	0.0016555149000000002
L-Bridge-d	0.0	0.0	0.0	0.0
L-Bridge-h	0.0	0.0	0.0	0.0
L-Bridge-l	0.0	0.0	0.0	0.0
L-Bridge-m	0.0	0.0	0.0	0.0
L-Coil-d	0.0027624309	0.0018231541	0.0009392768	0.0009392768
L-Coil-h	0.0026385224	0.003470214	-0.0008316916000000001	0.0008316916000000001
L-Coil-l	0.0	0.0	0.0	0.0
L-Coil-m	0.0020325203	0.0024271845	-0.00039466419999999993	0.00039466419999999993
L-PiHelix-d	0	0	0	0
L-PiHelix-h	0.0	0.0	0.0	0.0
L-PiHelix-l	0	0	0	0
L-PiHelix-m	0.0	0.0	0.0	0.0
L-Strand-d	0.0	0.0	0.0	0.0
L-Strand-h	0.0068027211	0.0117056856	-0.0049029645	0.0049029645
L-Strand-l	0.0	0.0	0.0	0.0
L-Strand-m	0.0	0.0	0.0	0.0
L-Turn-d	0.0	0.0	0.0	0.0
L-Turn-h	0.001814882	0.0026420079	-0.0008271258999999998	0.0008271258999999998
L-Turn-l	0.0	0.0	0.0	0.0
L-Turn-m	0.0016051364	0.0020855057	-0.0004803692999999999	0.0004803692999999999
M-310Helix-d	0.0	0.0	0.0	0.0
M-310Helix-h	0.0	0.0	0.0	0.0
M-310Helix-l	0.0	0.0	0.0	0.0
M-310Helix-m	0.0	0.0	0.0	0.0
M-AlphaHelix-d	0.0	0.0	0.0	0.0
M-AlphaHelix-h	0.0038834951000000003	0.0035842294	0.0002992657000000002	0.0002992657000000002
M-AlphaHelix-l	0.0	0.0	0.0	0.0
M-AlphaHelix-m	0.0011454754	0.0013037810000000002	-0.00015830560000000007	0.00015830560000000007
M-Bridge-d	0.0	0.0	0.0	0.0
M-Bridge-h	0.0	0.0	0.0	0.0
M-Bridge-l	0.0	0.0	0.0	0.0
M-Bridge-m	0.0	0.0	0.0	0.0
M-Coil-d	0.0025445293	0.0024154589	0.00012907039999999993	0.00012907039999999993
M-Coil-h	0.0	0.0	0.0	0.0
M-Coil-l	0.0	0.0	0.0	0.0
M-Coil-m	0.0	0.0	0.0	0.0
M-PiHelix-d	0	0	0	0
M-PiHelix-h	0.0	0.0	0.0	0.0
M-PiHelix-l	0	0	0	0
M-PiHelix-m	0	0	0	0
M-Strand-d	0.0	0.0	0.0	0.0
M-Strand-h	0.0	0.0007401925	-0.0007401925	0.0007401925
M-Strand-l	0.0	0.0	0.0	0.0
M-Strand-m	0.0	0.0	0.0	0.0
M-Turn-d	0.0	0.0	0.0	0.0
M-Turn-h	0.0	0.0	0.0	0.0
M-Turn-l	0.0	0.0	0.0	0.0
M-Turn-m	0.0	0.0	0.0	0.0
N-310Helix-d	0.0	0.0	0.0	0.0
N-310Helix-h	0.0	0.0	0.0	0.0
N-310Helix-l	0.0	0.0	0.0	0.0
N-310Helix-m	0.0	0.0	0.0	0.0
N-AlphaHelix-d	0.0	0.0	0.0	0.0
N-AlphaHelix-h	0.0072202166	0.007518797000000001	-0.0002985804000000007	0.0002985804000000007
N-AlphaHelix-l	0.0	0.0	0.0	0.0
N-AlphaHelix-m	0.0037878788	0.0036297641	0.0001581146999999998	0.0001581146999999998
N-Bridge-d	0.0	0.0	0.0	0.0
N-Bridge-h	0.0	0.0	0.0	0.0
N-Bridge-l	0.0	0.0	0.0	0.0
N-Bridge-m	0.0	0.0	0.0	0.0
N-Coil-d	0.0042372881	0.0038363171	0.00040097099999999997	0.00040097099999999997
N-Coil-h	0.0018939394	0.0023557126	-0.0004617732	0.0004617732
N-Coil-l	0.0	0.0	0.0	0.0
N-Coil-m	0.0018315018	0.0020283976	-0.00019689580000000016	0.00019689580000000016
N-PiHelix-d	0	0	0	0
N-PiHelix-h	0.0	0.0	0.0	0.0
N-PiHelix-l	0	0	0	0
N-PiHelix-m	0.0	0.0	0.0	0.0
N-Strand-d	0.0	0.0	0.0	0.0
N-Strand-h	0.0	0.0016906171	-0.0016906171	0.0016906171
N-Strand-l	0.0	0.0	0.0	0.0
N-Strand-m	0.0	0.0	0.0	0.0
N-Turn-d	0.000727802	0.00047438330000000004	0.0002534187	0.0002534187
N-Turn-h	0.0025316456	0.0037593985000000003	-0.0012277529000000002	0.0012277529000000002
N-Turn-l	0.0014104372000000001	0.001183432	0.00022700520000000003	0.00022700520000000003
N-Turn-m	0.0032102729	0.0038240918000000002	-0.0006138189000000002	0.0006138189000000002
P-310Helix-d	0.0	0.0	0.0	0.0
P-310Helix-h	0.0	0.0	0.0	0.0
P-310Helix-l	0.0	0.0	0.0	0.0
P-310Helix-m	0.0	0.0	0.0	0.0
P-AlphaHelix-d	0.0	0.0	0.0	0.0
P-AlphaHelix-h	0.0021413276	0.0024213075	-0.00027997989999999995	0.00027997989999999995
P-AlphaHelix-l	0.0	0.0	0.0	0.0
P-AlphaHelix-m	0.0	0.0	0.0	0.0
P-Bridge-d	0.0	0.0	0.0	0.0
P-Bridge-h	0.0	0.0	0.0	0.0
P-Bridge-l	0.0	0.0	0.0	0.0
P-Bridge-m	0.0	0.0	0.0	0.0
P-Coil-d	0.0031446541000000002	0.0029069767	0.00023767740000000008	0.00023767740000000008
P-Coil-h	0.0029498525	0.0038850039	-0.0009351514000000001	0.0009351514000000001
P-Coil-l	0.0011013216000000001	0.0011248594	-2.3537799999999963e-05	2.3537799999999963e-05
P-Coil-m	0.0027548209	0.0028653295	-0.00011050859999999982	0.00011050859999999982
P-PiHelix-d	0	0	0	0
P-PiHelix-h	0.0	0.0	0.0	0.0
P-PiHelix-l	0	0	0	0
P-PiHelix-m	0	0	0	0
P-Strand-d	0.0	0.0	0.0	0.0
P-Strand-h	0.0	0.0	0.0	0.0
P-Strand-l	0.0	0.0	0.0	0.0
P-Strand-m	0.0	0.0	0.0	0.0
P-Turn-d	0.0	0.0	0.0	0.0
P-Turn-h	0.0024570025	0.0037453184000000002	-0.0012883159000000003	0.0012883159000000003
P-Turn-l	0.0	0.0	0.0	0.0
P-Turn-m	0.0024752475	0.0027100271000000003	-0.00023477960000000027	0.00023477960000000027
Q-310Helix-d	0.0	0.0	0.0	0.0
Q-310Helix-h	0.0	0.0	0.0	0.0
Q-310Helix-l	0.0	0.0	0.0	0.0
Q-310Helix-m	0.0	0.0	0.0	0.0
Q-AlphaHelix-d	0.0	0.0	0.0	0.0
Q-AlphaHelix-h	0.0078534031	0.0081855389	-0.00033213580000000104	0.00033213580000000104
Q-AlphaHelix-l	0.0	0.0	0.0	0.0
Q-AlphaHelix-m	0.0037220844	0.0042372881	-0.0005152036999999999	0.0005152036999999999
Q-Bridge-d	0.0	0.0	0.0	0.0
Q-Bridge-h	0.0	0.0	0.0	0.0
Q-Bridge-l	0.0	0.0	0.0	0.0
Q-Bridge-m	0.0	0.0	0.0	0.0
Q-Coil-d	0.0020040080000000003	0.0022727273	-0.00026871929999999983	0.00026871929999999983
Q-Coil-h	0.0	0.0	0.0	0.0
Q-Coil-l	0.0	0.0	0.0	0.0
Q-Coil-m	0.0	0.0	0.0	0.0
Q-PiHelix-d	0	0	0	0
Q-PiHelix-h	0.0	0.0	0.0	0.0
Q-PiHelix-l	0.0	0.0	0.0	0.0
Q-PiHelix-m	0	0	0	0
Q-Strand-d	0.0	0.0	0.0	0.0
Q-Strand-h	0.0	0.0017391304000000001	-0.0017391304000000001	0.0017391304000000001
Q-Strand-l	0.0	0.0	0.0	0.0
Q-Strand-m	0.0	0.0	0.0	0.0
Q-Turn-d	0.0	0.0	0.0	0.0
Q-Turn-h	0.0	0.0	0.0	0.0
Q-Turn-l	0.0	0.0	0.0	0.0
Q-Turn-m	0.0	0.0	0.0	0.0
R-310Helix-d	0.0	0.0	0.0	0.0
R-310Helix-h	0.0	0.0	0.0	0.0
R-310Helix-l	0.0	0.0	0.0	0.0
R-310Helix-m	0.0	0.0	0.0	0.0
R-AlphaHelix-d	0.0	0.0	0.0	0.0
R-AlphaHelix-h	0.0088353414	0.0104712042	-0.0016358628000000004	0.0016358628000000004
R-AlphaHelix-l	0.0	0.0	0.0	0.0
R-AlphaHelix-m	0.0043572985000000005	0.0041724618	0.00018483670000000053	0.00018483670000000053
R-Bridge-d	0.0	0.0	0.0	0.0
R-Bridge-h	0.0	0.0	0.0	0.0
R-Bridge-l	0.0	0.0	0.0	0.0
R-Bridge-m	0.0	0.0	0.0	0.0
R-Coil-d	0.001996008	0.0017730496	0.00022295840000000002	0.00022295840000000002
R-Coil-h	0.0	0.00125	-0.00125	0.00125
R-Coil-l	0.0	0.0	0.0	0.0
R-Coil-m	0.0	0.0009756098000000001	-0.0009756098000000001	0.0009756098000000001
R-PiHelix-d	0	0	0	0
R-PiHelix-h	0.0	0.0	0.0	0.0
R-PiHelix-l	0	0	0	0
R-PiHelix-m	0.0	0.0	0.0	0.0
R-Strand-d	0.0	0.0	0.0	0.0
R-Strand-h	0.0009718173	0.0025031289	-0.0015313116000000002	0.0015313116000000002
R-Strand-l	0.0	0.0	0.0	0.0
R-Strand-m	0.0	0.0	0.0	0.0
R-Turn-d	0.0	0.0	0.0	0.0
R-Turn-h	0.0	0.0013717421	-0.0013717421	0.0013717421
R-Turn-l	0.0	0.0	0.0	0.0
R-Turn-m	0.0	0.0011261261000000001	-0.0011261261000000001	0.0011261261000000001
S-310Helix-d	0.0	0.0	0.0	0.0
S-310Helix-h	0.0	0.0	0.0	0.0
S-310Helix-l	0.0	0.0	0.0	0.0
S-310Helix-m	0.0	0.0	0.0	0.0
S-AlphaHelix-d	0.0	0.0	0.0	0.0
S-AlphaHelix-h	0.0108225108	0.0101010101	0.0007215007000000006	0.0007215007000000006
S-AlphaHelix-l	0.0011904762	0.0	0.0011904762	0.0011904762
S-AlphaHelix-m	0.0055096419	0.0049875312	0.0005221106999999999	0.0005221106999999999
S-Bridge-d	0.0	0.0	0.0	0.0
S-Bridge-h	0.0	0.0	0.0	0.0
S-Bridge-l	0.0	0.0	0.0	0.0
S-Bridge-m	0.0	0.0	0.0	0.0
S-Coil-d	0.0082101806	0.0081300813	8.009930000000068e-05	8.009930000000068e-05
S-Coil-h	0.0028328612	0.0032813782000000002	-0.0004485170000000003	0.0004485170000000003
S-Coil-l	0.0018484288	0.0016181230000000002	0.00023030579999999993	0.00023030579999999993
S-Coil-m	0.0032102729	0.0034482759	-0.00023800300000000009	0.00023800300000000009
S-PiHelix-d	0	0	0	0
S-PiHelix-h	0.0	0.0	0.0	0.0
S-PiHelix-l	0	0	0	0
S-PiHelix-m	0.0	0.0	0.0	0.0
S-Strand-d	0.0	0.0	0.0	0.0
S-Strand-h	0.001814882	0.003960396000000001	-0.0021455140000000003	0.0021455140000000003
S-Strand-l	0.0	0.0	0.0	0.0
S-Strand-m	0.0	0.0	0.0	0.0
S-Turn-d	0.0020449898	0.0016339869000000001	0.0004110028999999998	0.0004110028999999998
S-Turn-h	0.0021997360000000003	0.0028011204	-0.0006013843999999996	0.0006013843999999996
S-Turn-l	0.0017391304000000001	0.0016906171	4.851330000000013e-05	4.851330000000013e-05
S-Turn-m	0.0032051282000000003	0.0036630037	-0.0004578754999999997	0.0004578754999999997
T-310Helix-d	0.0	0.0	0.0	0.0
T-310Helix-h	0.0	0.0	0.0	0.0
T-310Helix-l	0.0	0.0	0.0	0.0
T-310Helix-m	0.0	0.0	0.0	0.0
T-AlphaHelix-d	0.0	0.0	0.0	0.0
T-AlphaHelix-h	0.0082304527	0.0073529412	0.0008775114999999998	0.0008775114999999998
T-AlphaHelix-l	0.0	0.0	0.0	0.0
T-AlphaHelix-m	0.0031347962	0.0026631158	0.00047168040000000007	0.00047168040000000007
T-Bridge-d	0.0	0.0	0.0	0.0
T-Bridge-h	0.0	0.0	0.0	0.0
T-Bridge-l	0.0	0.0	0.0	0.0
T-Bridge-m	0.0	0.0	0.0	0.0
T-Coil-d	0.0043541364	0.0029673591	0.0013867772999999997	0.0013867772999999997
T-Coil-h	0.0022727273	0.0029708853	-0.0006981579999999999	0.0006981579999999999
T-Coil-l	0.0	0.0008183306	-0.0008183306	0.0008183306
T-Coil-m	0.0019305019000000001	0.0020746888	-0.00014418690000000001	0.00014418690000000001
T-PiHelix-d	0	0	0	0
T-PiHelix-h	0.0	0.0	0.0	0.0
T-PiHelix-l	0	0	0	0
T-PiHelix-m	0.0	0.0	0.0	0.0
T-Strand-d	0.0	0.0	0.0	0.0
T-Strand-h	0.0025641026	0.004789272000000001	-0.0022251694000000005	0.0022251694000000005
T-Strand-l	0.0	0.0	0.0	0.0
T-Strand-m	0.0	0.0	0.0	0.0
T-Turn-d	0.0	0.0	0.0	0.0
T-Turn-h	0.0011396011	0.0020855057	-0.0009459045999999998	0.0009459045999999998
T-Turn-l	0.0	0.0	0.0	0.0
T-Turn-m	0.0015649452000000002	0.0019230769	-0.00035813169999999984	0.00035813169999999984
V-310Helix-d	0.0	0.0	0.0	0.0
V-310Helix-h	0.0	0.0	0.0	0.0
V-310Helix-l	0.0	0.0	0.0	0.0
V-310Helix-m	0.0	0.0	0.0	0.0
V-AlphaHelix-d	0.0	0.0	0.0	0.0
V-AlphaHelix-h	0.0114068441	0.010989011	0.00041783310000000073	0.00041783310000000073
V-AlphaHelix-l	0.0	0.0	0.0	0.0
V-AlphaHelix-m	0.0030911901	0.002728513	0.0003626771000000001	0.0003626771000000001
V-Bridge-d	0.0	0.0	0.0	0.0
V-Bridge-h	0.0	0.0	0.0	0.0
V-Bridge-l	0.0	0.0	0.0	0.0
V-Bridge-m	0.0	0.0	0.0	0.0
V-Coil-d	0.002676182	0.0023719165	0.0003042654999999999	0.0003042654999999999
V-Coil-h	0.0009433962000000001	0.0017482517000000002	-0.0008048555000000001	0.0008048555000000001
V-Coil-l	0.0	0.0	0.0	0.0
V-Coil-m	0.0	0.0010040161	-0.0010040161	0.0010040161
V-PiHelix-d	0	0	0	0
V-PiHelix-h	0.0	0.0	0.0	0.0
V-PiHelix-l	0.0	0.0	0.0	0.0
V-PiHelix-m	0.0	0.0	0.0	0.0
V-Strand-d	0.0	0.0	0.0	0.0
V-Strand-h	0.0068027211	0.0126582278	-0.0058555067	0.0058555067
V-Strand-l	0.0	0.0	0.0	0.0
V-Strand-m	0.0	0.0	0.0	0.0
V-Turn-d	0.0	0.0	0.0	0.0
V-Turn-h	0.0	0.0013210040000000002	-0.0013210040000000002	0.0013210040000000002
V-Turn-l	0.0	0.0	0.0	0.0
V-Turn-m	0.0	0.0008410429	-0.0008410429	0.0008410429
W-310Helix-d	0.0	0.0	0.0	0.0
W-310Helix-h	0.0	0.0	0.0	0.0
W-310Helix-l	0.0	0.0	0.0	0.0
W-310Helix-m	0.0	0.0	0.0	0.0
W-AlphaHelix-d	0.0	0.0	0.0	0.0
W-AlphaHelix-h	0.0019417476000000002	0.0016155089	0.0003262387000000002	0.0003262387000000002
W-AlphaHelix-l	0.0	0.0	0.0	0.0
W-AlphaHelix-m	0.0	0.0	0.0	0.0
W-Bridge-d	0.0	0.0	0.0	0.0
W-Bridge-h	0.0	0.0	0.0	0.0
W-Bridge-l	0.0	0.0	0.0	0.0
W-Bridge-m	0.0	0.0	0.0	0.0
W-Coil-d	0.0	0.0	0.0	0.0
W-Coil-h	0.0	0.0	0.0	0.0
W-Coil-l	0.0	0.0	0.0	0.0
W-Coil-m	0.0	0.0	0.0	0.0
W-PiHelix-d	0	0	0	0
W-PiHelix-h	0.0	0.0	0.0	0.0
W-PiHelix-l	0	0	0	0
W-PiHelix-m	0	0	0	0
W-Strand-d	0.0	0.0	0.0	0.0
W-Strand-h	0.0	0.0	0.0	0.0
W-Strand-l	0.0	0.0	0.0	0.0
W-Strand-m	0.0	0.0	0.0	0.0
W-Turn-d	0.0	0.0	0.0	0.0
W-Turn-h	0.0	0.0	0.0	0.0
W-Turn-l	0.0	0.0	0.0	0.0
W-Turn-m	0.0	0.0	0.0	0.0
Y-310Helix-d	0.0	0.0	0.0	0.0
Y-310Helix-h	0.0	0.0	0.0	0.0
Y-310Helix-l	0.0	0.0	0.0	0.0
Y-310Helix-m	0.0	0.0	0.0	0.0
Y-AlphaHelix-d	0.0	0.0	0.0	0.0
Y-AlphaHelix-h	0.0073800738	0.0063291139	0.0010509599000000005	0.0010509599000000005
Y-AlphaHelix-l	0.0	0.0	0.0	0.0
Y-AlphaHelix-m	0.001814882	0.0012936611	0.0005212209000000001	0.0005212209000000001
Y-Bridge-d	0.0	0.0	0.0	0.0
Y-Bridge-h	0.0	0.0	0.0	0.0
Y-Bridge-l	0.0	0.0	0.0	0.0
Y-Bridge-m	0.0	0.0	0.0	0.0
Y-Coil-d	0.0	0.0	0.0	0.0
Y-Coil-h	0.0	0.0	0.0	0.0
Y-Coil-l	0.0	0.0	0.0	0.0
Y-Coil-m	0.0	0.0	0.0	0.0
Y-PiHelix-d	0	0	0	0
Y-PiHelix-h	0.0	0.0	0.0	0.0
Y-PiHelix-l	0	0	0	0
Y-PiHelix-m	0	0	0	0
Y-Strand-d	0.0	0.0	0.0	0.0
Y-Strand-h	0.0023752969	0.0036630037	-0.0012877067999999998	0.0012877067999999998
Y-Strand-l	0.0	0.0	0.0	0.0
Y-Strand-m	0.0	0.0	0.0	0.0
Y-Turn-d	0.0	0.0	0.0	0.0
Y-Turn-h	0.0	0.0012468828	-0.0012468828	0.0012468828
Y-Turn-l	0.0	0.0	0.0	0.0
Y-Turn-m	0.0	0.0	0.0	0.0
A,0A	0.0026255708	0.0031055901	-0.00048001930000000003	0.00048001930000000003
A,0C	0.0010321101	0.0008571429000000001	0.0001749671999999999	0.0001749671999999999
A,0D	0.0052386496	0.0063366337	-0.0010979841000000002	0.0010979841000000002
A,0E	0.0058404558	0.0073298429	-0.0014893871000000005	0.0014893871000000005
A,0F	0.0039267016000000005	0.0039267016000000005	0.0	0.0
A,0G	0.0046827795	0.0055029586	-0.0008201790999999995	0.0008201790999999995
A,0H	0.0019230769	0.0020236088	-0.00010053189999999993	0.00010053189999999993
A,0I	0.0060011541	0.0061095506	-0.00010839649999999992	0.00010839649999999992
A,0K	0.0066820276	0.0079839429	-0.0013019153000000004	0.0013019153000000004
A,0L	0.0089430894	0.0091044776	-0.0001613882000000011	0.0001613882000000011
A,0M	0.0018181818000000001	0.002	-0.0001818181999999999	0.0001818181999999999
A,0N	0.005417607200000001	0.005836236900000001	-0.00041862970000000003	0.00041862970000000003
A,0P	0.0041284404	0.0044791667	-0.0003507263000000005	0.0003507263000000005
A,0Q	0.0035790220000000003	0.0040206186	-0.00044159660000000003	0.00044159660000000003
A,0R	0.0041388518	0.0046542553	-0.0005154035	0.0005154035
A,0S	0.0081072936	0.0081117021	-4.4084999999988855e-06	4.4084999999988855e-06
A,0T	0.0055091820000000005	0.0058685446	-0.00035936259999999956	0.00035936259999999956
A,0V	0.0053892216	0.0061302682	-0.0007410466000000006	0.0007410466000000006
A,0W	0.0008010681000000001	0.0006993007	0.00010176740000000003	0.00010176740000000003
A,0Y	0.0030695771	0.0029904306000000003	7.914649999999973e-05	7.914649999999973e-05
A,20A	0.0024296675	0.0029411765	-0.0005115089999999998	0.0005115089999999998
A,20C	0.001025641	0.0008652658	0.0001603752000000001	0.0001603752000000001
A,20D	0.0052755906	0.0065270936000000005	-0.0012515030000000002	0.0012515030000000002
A,20E	0.0057909605	0.0075208914	-0.0017299309	0.0017299309
A,20F	0.0039370079	0.0039156627	2.134519999999994e-05	2.134519999999994e-05
A,20G	0.0045783133	0.0056218058	-0.0010434924999999998	0.0010434924999999998
A,20H	0.0019230769	0.002	-7.692310000000004e-05	7.692310000000004e-05
A,20I	0.005994729900000001	0.006231155800000001	-0.00023642590000000005	0.00023642590000000005
A,20K	0.0066393443	0.0077441077	-0.0011047634	0.0011047634
A,20L	0.0089201878	0.0093023256	-0.0003821377999999997	0.0003821377999999997
A,20M	0.0018171161000000002	0.0020282187000000003	-0.0002111026000000001	0.0002111026000000001
A,20N	0.0053861789	0.0057959815	-0.0004098026000000001	0.0004098026000000001
A,20P	0.0040862656	0.004511278200000001	-0.00042501260000000086	0.00042501260000000086
A,20Q	0.0035578748	0.0041025641	-0.0005446892999999998	0.0005446892999999998
A,20R	0.0040380048	0.0047355959	-0.0006975911000000005	0.0006975911000000005
A,20S	0.0079439252	0.0080415755	-9.765030000000001e-05	9.765030000000001e-05
A,20T	0.0053366174	0.005602537	-0.0002659196000000001	0.0002659196000000001
A,20V	0.0052083333	0.0060185185	-0.0008101851999999998	0.0008101851999999998
A,20W	0.0008130081000000001	0.0007082153	0.00010479280000000009	0.00010479280000000009
A,20Y	0.0031105991	0.0029049296000000003	0.00020566949999999964	0.00020566949999999964
A,40A	0.0022435897	0.0027131783000000002	-0.00046958860000000015	0.00046958860000000015
A,40C	0.0009433962000000001	0.0008113590000000001	0.00013203719999999996	0.00013203719999999996
A,40D	0.0049679487000000005	0.0062682216	-0.0013002728999999998	0.0013002728999999998
A,40E	0.0054687500000000005	0.007109737200000001	-0.0016409872	0.0016409872
A,40F	0.0037500000000000003	0.0038740920000000004	-0.00012409200000000013	0.00012409200000000013
A,40G	0.004245283	0.0050595238	-0.0008142408000000002	0.0008142408000000002
A,40H	0.0017985612	0.0019693654	-0.00017080419999999995	0.00017080419999999995
A,40I	0.0056293706	0.006019656	-0.0003902853999999999	0.0003902853999999999
A,40K	0.00625	0.0073643411	-0.0011143411	0.0011143411
A,40L	0.0082698585	0.0088800905	-0.0006102320000000005	0.0006102320000000005
A,40M	0.0016853933	0.0018418202000000002	-0.00015642690000000018	0.00015642690000000018
A,40N	0.0050863276	0.0055819477	-0.0004956201	0.0004956201
A,40P	0.0037500000000000003	0.0043262411	-0.0005762410999999999	0.0005762410999999999
A,40Q	0.0032786885000000003	0.0038709677	-0.0005922791999999999	0.0005922791999999999
A,40R	0.0037828947	0.0044378698	-0.0006549751	0.0006549751
A,40S	0.0073369565	0.0076589595000000005	-0.0003220030000000004	0.0003220030000000004
A,40T	0.0049562682	0.005379746800000001	-0.0004234786000000008	0.0004234786000000008
A,40V	0.0048192771	0.005602537	-0.0007832599000000004	0.0007832599000000004
A,40W	0.0007705479	0.0007102273	6.032059999999998e-05	6.032059999999998e-05
A,40Y	0.0029141104000000003	0.0029090909	5.019500000000374e-06	5.019500000000374e-06
A,60A	0.0020352782000000002	0.0025464834	-0.0005112051999999999	0.0005112051999999999
A,60C	0.0008695652000000001	0.0007853403	8.422490000000002e-05	8.422490000000002e-05
A,60D	0.0046712803	0.0057736721	-0.0011023917999999997	0.0011023917999999997
A,60E	0.0050595238	0.0067124736	-0.0016529498000000002	0.0016529498000000002
A,60F	0.0034994069	0.0036419753	-0.00014256840000000017	0.00014256840000000017
A,60G	0.0038899431000000003	0.004778851000000001	-0.0008889079000000003	0.0008889079000000003
A,60H	0.001650165	0.0017241379	-7.397289999999993e-05	7.397289999999993e-05
A,60I	0.0052727273	0.0056776557	-0.00040492839999999985	0.00040492839999999985
A,60K	0.0058568956	0.0071856287	-0.0013287331	0.0013287331
A,60L	0.007751938000000001	0.0082579186	-0.0005059805999999998	0.0005059805999999998
A,60M	0.0016203704	0.0017507003	-0.00013032990000000008	0.00013032990000000008
A,60N	0.0047445255	0.005218855200000001	-0.00047432970000000057	0.00047432970000000057
A,60P	0.0034951456	0.0041104294	-0.0006152837999999997	0.0006152837999999997
A,60Q	0.0030214425000000002	0.0035645472	-0.0005431046999999998	0.0005431046999999998
A,60R	0.0035519126	0.0039961014	-0.00044418880000000015	0.00044418880000000015
A,60S	0.0067993367	0.0070971867	-0.0002978499999999997	0.0002978499999999997
A,60T	0.0046328671	0.00507386	-0.00044099290000000017	0.00044099290000000017
A,60V	0.0044642857	0.0052197802	-0.0007554945000000004	0.0007554945000000004
A,60W	0.0006960557	0.0006329114	6.31443e-05	6.31443e-05
A,60Y	0.0027012712	0.0026809651	2.0306099999999917e-05	2.0306099999999917e-05
C,0C	0.0001106195	4.99002e-05	6.07193e-05	6.07193e-05
C,0D	0.0010498688	0.0009700889	7.977990000000007e-05	7.977990000000007e-05
C,0E	0.0011309524	0.0010089686	0.00012198380000000004	0.00012198380000000004
C,0F	0.0009337861000000001	0.0006505576000000001	0.0002832285	0.0002832285
C,0G	0.0010115607000000001	0.0008113590000000001	0.00020020170000000002	0.00020020170000000002
C,0H	0.0004074505	0.0003184713	8.89792e-05	8.89792e-05
C,0I	0.0014200299	0.0010912698	0.0003287601	0.0003287601
C,0K	0.0013661202	0.0012126112	0.00015350900000000002	0.00015350900000000002
C,0L	0.0020718232	0.0015347334	0.0005370898	0.0005370898
C,0M	0.0003745318	0.0002775208	9.701099999999998e-05	9.701099999999998e-05
C,0N	0.0010498688	0.0008233533000000001	0.0002265155	0.0002265155
C,0P	0.000803428	0.0005859375	0.00021749050000000004	0.00021749050000000004
C,0Q	0.0006864989	0.0005776637	0.00010883520000000001	0.00010883520000000001
C,0R	0.0008553655	0.0006521739	0.00020319160000000001	0.00020319160000000001
C,0S	0.0015968064	0.0011363636	0.0004604428	0.0004604428
C,0T	0.0011070111	0.0007954545000000001	0.00031155659999999993	0.00031155659999999993
C,0V	0.001214128	0.0009411765	0.00027295150000000007	0.00027295150000000007
C,0W	0.0001851852	9.98004e-05	8.53848e-05	8.53848e-05
C,0Y	0.0007042254	0.00048543690000000004	0.00021878849999999993	0.00021878849999999993
C,20C	8.25083e-05	0.0	8.25083e-05	8.25083e-05
C,20D	0.0010917031000000001	0.0009375	0.00015420310000000014	0.00015420310000000014
C,20E	0.001193634	0.0010943912	9.924280000000009e-05	9.924280000000009e-05
C,20F	0.0008960573	0.000625	0.0002710573	0.0002710573
C,20G	0.0009615385	0.00078125	0.00018028849999999997	0.00018028849999999997
C,20H	0.00039682540000000004	0.0003128911	8.393430000000002e-05	8.393430000000002e-05
C,20I	0.0013761468	0.0010526316	0.0003235152	0.0003235152
C,20K	0.0014136905	0.0011877828000000001	0.00022590769999999982	0.00022590769999999982
C,20L	0.0020158625	0.0015167931	0.0004990693999999999	0.0004990693999999999
C,20M	0.0003731343	0.0002990431	7.409119999999999e-05	7.409119999999999e-05
C,20N	0.0011111111	0.0008510638	0.0002600472999999999	0.0002600472999999999
C,20P	0.0008276534	0.0006459948	0.0001816586	0.0001816586
C,20Q	0.0007142857000000001	0.0005780347	0.0001362510000000001	0.0001362510000000001
C,20R	0.000821256	0.0006779661	0.00014328989999999998	0.00014328989999999998
C,20S	0.0016129032	0.0011652542	0.00044764900000000005	0.00044764900000000005
C,20T	0.0011385199	0.0008179959	0.000320524	0.000320524
C,20V	0.0011533243	0.0009575923	0.0001957319999999999	0.0001957319999999999
C,20W	0.0001592357	9.3633e-05	6.56027e-05	6.56027e-05
C,20Y	0.0006825939	0.00045513650000000004	0.00022745739999999995	0.00022745739999999995
C,40C	4.70367e-05	0.0	4.70367e-05	4.70367e-05
C,40D	0.0010183299	0.0009039548000000001	0.00011437509999999993	0.00011437509999999993
C,40E	0.0011160714	0.0010416667000000001	7.440469999999994e-05	7.440469999999994e-05
C,40F	0.0008250825	0.0005910165	0.000234066	0.000234066
C,40G	0.0008968610000000001	0.0007462687	0.00015059230000000006	0.00015059230000000006
C,40H	0.00036832410000000004	0.0002475248	0.00012079930000000004	0.00012079930000000004
C,40I	0.001285347	0.0009842520000000001	0.0003010949999999999	0.0003010949999999999
C,40K	0.0013274336	0.0011450382	0.00018239540000000005	0.00018239540000000005
C,40L	0.0018536585000000002	0.001433121	0.0004205375000000001	0.0004205375000000001
C,40M	0.0003424658	0.0002599653	8.250050000000001e-05	8.250050000000001e-05
C,40N	0.0010309278000000001	0.0007984032	0.0002325246000000001	0.0002325246000000001
C,40P	0.0007792208	0.0006224066	0.00015681419999999998	0.00015681419999999998
C,40Q	0.0006756757000000001	0.0005617978	0.00011387790000000006	0.00011387790000000006
C,40R	0.00077951	0.0006535948	0.00012591519999999995	0.00012591519999999995
C,40S	0.0015228426000000002	0.0010822511	0.0004405915000000001	0.0004405915000000001
C,40T	0.0010273973	0.0008046407	0.00022275660000000005	0.00022275660000000005
C,40V	0.0010593220000000001	0.0008483034	0.0002110186000000001	0.0002110186000000001
C,40W	0.0001449275	8.92857e-05	5.564179999999999e-05	5.564179999999999e-05
C,40Y	0.0006157635	0.00044345900000000005	0.00017230449999999998	0.00017230449999999998
C,60C	0.0	0.0	0.0	0.0
C,60D	0.0009565217	0.0008833922000000001	7.312949999999996e-05	7.312949999999996e-05
C,60E	0.0010273973	0.0009865825000000001	4.081479999999997e-05	4.081479999999997e-05
C,60F	0.000739645	0.0005714286	0.00016821640000000003	0.00016821640000000003
C,60G	0.0008196721000000001	0.000678733	0.0001409391	0.0001409391
C,60H	0.0003267974	0.0002531646	7.363280000000002e-05	7.363280000000002e-05
C,60I	0.0011632571	0.0009236453000000001	0.00023961179999999998	0.00023961179999999998
C,60K	0.0012315271	0.0011123471000000001	0.00011917999999999998	0.00011917999999999998
C,60L	0.0017142857	0.0013274336	0.00038685210000000006	0.00038685210000000006
C,60M	0.00032520330000000003	0.0002309469	9.425640000000003e-05	9.425640000000003e-05
C,60N	0.0009565217	0.0007768362	0.00017968550000000002	0.00017968550000000002
C,60P	0.0007142857000000001	0.0005521472	0.0001621385000000001	0.0001621385000000001
C,60Q	0.0006024096	0.0005287897	7.361990000000001e-05	7.361990000000001e-05
C,60R	0.0007142857000000001	0.0005840072000000001	0.0001302785	0.0001302785
C,60S	0.0014245014	0.001056338	0.00036816340000000005	0.00036816340000000005
C,60T	0.0009686610000000001	0.0007163324	0.0002523286000000001	0.0002523286000000001
C,60V	0.0009606587	0.0007918552	0.00016880349999999998	0.00016880349999999998
C,60W	0.0001331558	7.83085e-05	5.4847300000000006e-05	5.4847300000000006e-05
C,60Y	0.0005681818	0.0004149378	0.00015324400000000003	0.00015324400000000003
D,0D	0.0030067568	0.0035320088	-0.0005252519999999999	0.0005252519999999999
D,0E	0.0069518717	0.0086142322	-0.0016623605000000005	0.0016623605000000005
D,0F	0.0042654028	0.0046070461000000005	-0.0003416433000000005	0.0003416433000000005
D,0G	0.0049228944	0.0058645707	-0.0009416763000000003	0.0009416763000000003
D,0H	0.0020179372	0.0021262887000000003	-0.00010835150000000019	0.00010835150000000019
D,0I	0.006666666700000001	0.0071969697	-0.0005303029999999993	0.0005303029999999993
D,0K	0.0075937786	0.0090231171	-0.0014293385000000002	0.0014293385000000002
D,0L	0.0096446701	0.0106382979	-0.000993627799999999	0.000993627799999999
D,0M	0.0018796992000000002	0.0020971302	-0.00021743099999999992	0.00021743099999999992
D,0N	0.0059523810000000005	0.0061507937000000006	-0.00019841270000000005	0.00019841270000000005
D,0P	0.0041044776	0.0044169611	-0.0003124835000000003	0.0003124835000000003
D,0Q	0.003778135	0.0042887029	-0.0005105678999999998	0.0005105678999999998
D,0R	0.0043650794	0.0050161812	-0.0006511017999999997	0.0006511017999999997
D,0S	0.0082987552	0.0086530932	-0.0003543379999999992	0.0003543379999999992
D,0T	0.0056634304	0.0059459459	-0.0002825155000000003	0.0002825155000000003
D,0V	0.0057083906	0.006896551700000001	-0.0011881611000000005	0.0011881611000000005
D,0W	0.000872093	0.0008510638	2.102919999999995e-05	2.102919999999995e-05
D,0Y	0.0033296337	0.0032716457	5.798800000000014e-05	5.798800000000014e-05
D,20D	0.0029088913	0.0034690799000000002	-0.0005601886000000003	0.0005601886000000003
D,20E	0.0066911091	0.0083902809	-0.0016991717999999996	0.0016991717999999996
D,20F	0.0042740047	0.0044031311	-0.0001291263999999995	0.0001291263999999995
D,20G	0.0049488055	0.005925250700000001	-0.0009764452000000003	0.0009764452000000003
D,20H	0.0021024967	0.0022012579	-9.876120000000023e-05	9.876120000000023e-05
D,20I	0.0065143824	0.0070656692	-0.0005512868000000001	0.0005512868000000001
D,20K	0.0076086957	0.009022556400000001	-0.001413860700000001	0.001413860700000001
D,20L	0.0095903166	0.0103813559	-0.0007910392999999991	0.0007910392999999991
D,20M	0.0019230769	0.0020920502	-0.00016897329999999988	0.00016897329999999988
D,20N	0.0059241706000000005	0.0062980769	-0.0003739062999999999	0.0003739062999999999
D,20P	0.0042071197	0.0046178344000000005	-0.0004107147000000002	0.0004107147000000002
D,20Q	0.0038243626	0.0043478261	-0.0005234635000000002	0.0005234635000000002
D,20R	0.0045053004	0.0051020408	-0.0005967403999999994	0.0005967403999999994
D,20S	0.0083333333	0.0087591241	-0.0004257907999999991	0.0004257907999999991
D,20T	0.0057692308000000005	0.0060428850000000004	-0.0002736542	0.0002736542
D,20V	0.0055961071	0.0064655172000000006	-0.0008694101000000006	0.0008694101000000006
D,20W	0.0008771930000000001	0.0008333333	4.3859700000000064e-05	4.3859700000000064e-05
D,20Y	0.003271028	0.0032106500000000002	6.037799999999982e-05	6.037799999999982e-05
D,40D	0.0026834239	0.0032265145	-0.0005430905999999997	0.0005430905999999997
D,40E	0.0061576355000000004	0.007826087	-0.0016684515000000002	0.0016684515000000002
D,40F	0.0040041068	0.0040372671	-3.3160300000000496e-05	3.3160300000000496e-05
D,40G	0.004648132100000001	0.0057168784	-0.0010687462999999994	0.0010687462999999994
D,40H	0.0019230769	0.0020491803	-0.00012610339999999994	0.00012610339999999994
D,40I	0.0062189055	0.0066795119	-0.0004606063999999998	0.0004606063999999998
D,40K	0.007026143800000001	0.0082568807	-0.0012307368999999995	0.0012307368999999995
D,40L	0.009057072000000001	0.0099486521	-0.0008915800999999991	0.0008915800999999991
D,40M	0.0018315018	0.0020599251000000002	-0.00022842330000000027	0.00022842330000000027
D,40N	0.0055555556	0.005932203400000001	-0.0003766478000000002	0.0003766478000000002
D,40P	0.0039748954	0.0044839255	-0.0005090301000000002	0.0005090301000000002
D,40Q	0.0035911602	0.0042979943	-0.0007068341	0.0007068341
D,40R	0.0042065010000000005	0.0048423423	-0.0006358412999999995	0.0006358412999999995
D,40S	0.0077272727	0.0082457559	-0.0005184832000000002	0.0005184832000000002
D,40T	0.005379746800000001	0.0057315234	-0.00035177659999999916	0.00035177659999999916
D,40V	0.0052567237	0.0063157895	-0.0010590658	0.0010590658
D,40W	0.0008196721000000001	0.0008064516	1.3220500000000047e-05	1.3220500000000047e-05
D,40Y	0.0030510018	0.0030562347	-5.232899999999853e-06	5.232899999999853e-06
D,60D	0.0025073746	0.0030949519	-0.0005875773000000003	0.0005875773000000003
D,60E	0.0057371349	0.0073557692	-0.0016186342999999995	0.0016186342999999995
D,60F	0.0037644788	0.0038961039	-0.00013162509999999983	0.00013162509999999983
D,60G	0.0043356643	0.0052631579	-0.0009274935999999999	0.0009274935999999999
D,60H	0.0018201285	0.0019498607000000001	-0.0001297322000000001	0.0001297322000000001
D,60I	0.005808656000000001	0.006405353700000001	-0.0005966977	0.0005966977
D,60K	0.0065068493	0.0078717201	-0.0013648708	0.0013648708
D,60L	0.0084061135	0.0095039508	-0.0010978373000000013	0.0010978373000000013
D,60M	0.0017412935	0.0019957983	-0.00025450480000000007	0.00025450480000000007
D,60N	0.0051431127	0.0055643252	-0.0004212125000000004	0.0004212125000000004
D,60P	0.0037037037000000003	0.0043406072	-0.0006369034999999996	0.0006369034999999996
D,60Q	0.0033434650000000003	0.0038961039	-0.0005526388999999997	0.0005526388999999997
D,60R	0.0038901602	0.004494382	-0.0006042217999999997	0.0006042217999999997
D,60S	0.0072265625	0.0078125	-0.0005859374999999997	0.0005859374999999997
D,60T	0.0050711744000000005	0.0055238095	-0.00045263509999999944	0.00045263509999999944
D,60V	0.0048723898	0.0057894737000000005	-0.0009170839000000007	0.0009170839000000007
D,60W	0.000777605	0.0007450331	3.257189999999999e-05	3.257189999999999e-05
D,60Y	0.0028745645	0.0029126214	-3.805689999999973e-05	3.805689999999973e-05
E,0E	0.0038461538	0.0050955414000000004	-0.0012493876000000004	0.0012493876000000004
E,0F	0.0046028881	0.0048223350000000005	-0.00021944690000000062	0.00021944690000000062
E,0G	0.005240793200000001	0.0064676617	-0.0012268684999999996	0.0012268684999999996
E,0H	0.0023017903000000003	0.0023734177000000003	-7.162740000000003e-05	7.162740000000003e-05
E,0I	0.0072580645000000004	0.0082804385	-0.0010223740000000004	0.0010223740000000004
E,0K	0.0086607143	0.010404191600000001	-0.0017434773000000008	0.0017434773000000008
E,0L	0.010617284000000001	0.012037037	-0.0014197529999999993	0.0014197529999999993
E,0M	0.0020634921	0.0023474178	-0.0002839256999999998	0.0002839256999999998
E,0N	0.0065082645	0.0071428571	-0.0006345926	0.0006345926
E,0P	0.0045209177	0.0049878345	-0.0004669167999999998	0.0004669167999999998
E,0Q	0.0042576419	0.0050359712	-0.0007783293	0.0007783293
E,0R	0.0049234136	0.0058854719000000005	-0.0009620583000000005	0.0009620583000000005
E,0S	0.0090011614	0.009539207800000001	-0.0005380464000000005	0.0005380464000000005
E,0T	0.0062823834	0.006797138	-0.0005147546000000003	0.0005147546000000003
E,0V	0.0062913907	0.0075298439	-0.0012384532000000005	0.0012384532000000005
E,0W	0.0009499136	0.0009771987	-2.7285100000000082e-05	2.7285100000000082e-05
E,0Y	0.0036096257000000002	0.0036745407000000002	-6.491500000000002e-05	6.491500000000002e-05
E,20E	0.0035564854	0.0047801147	-0.0012236293	0.0012236293
E,20F	0.0046617916	0.0049425287000000005	-0.0002807371000000001	0.0002807371000000001
E,20G	0.0055555556	0.0067164179000000004	-0.0011608623	0.0011608623
E,20H	0.0022813688	0.0024137931	-0.0001324243	0.0001324243
E,20I	0.0072322670000000006	0.0081395349	-0.0009072678999999997	0.0009072678999999997
E,20K	0.0084224599	0.0102998696	-0.0018774097000000007	0.0018774097000000007
E,20L	0.0104895105	0.0118723849	-0.0013828743999999994	0.0013828743999999994
E,20M	0.002074392	0.0024547804000000003	-0.0003803884000000003	0.0003803884000000003
E,20N	0.0065420561000000006	0.0071881607000000005	-0.0006461046	0.0006461046
E,20P	0.0045905707	0.0051422319000000005	-0.0005516612000000002	0.0005516612000000002
E,20Q	0.0041577825	0.0049693252	-0.0008115427	0.0008115427
E,20R	0.0049180328	0.0060096154	-0.0010915826	0.0010915826
E,20S	0.0091164095	0.0101859337	-0.0010695241999999997	0.0010695241999999997
E,20T	0.006278026900000001	0.0070175439	-0.0007395169999999994	0.0007395169999999994
E,20V	0.0063492063	0.0075812274	-0.0012320211000000003	0.0012320211000000003
E,20W	0.0009803922000000001	0.0009863429	-5.950699999999814e-06	5.950699999999814e-06
E,20Y	0.0036538462	0.0038273616000000002	-0.0001735154000000001	0.0001735154000000001
E,40E	0.0032307692	0.0044262295	-0.0011954602999999999	0.0011954602999999999
E,40F	0.0044401544	0.0048096192	-0.0003694648000000002	0.0003694648000000002
E,40G	0.0051829268	0.0062312874	-0.0010483606000000001	0.0010483606000000001
E,40H	0.002173913	0.0023520486	-0.00017813560000000004	0.00017813560000000004
E,40I	0.0068181818	0.0078193833	-0.0010012015	0.0010012015
E,40K	0.0077821012000000005	0.0094230769	-0.0016409757	0.0016409757
E,40L	0.0099115044	0.0113737734	-0.0014622690000000004	0.0014622690000000004
E,40M	0.0020053476	0.002340234	-0.0003348864000000001	0.0003348864000000001
E,40N	0.0061061947	0.0067988669000000005	-0.0006926722000000001	0.0006926722000000001
E,40P	0.0043367347	0.005104712	-0.0007679773000000001	0.0007679773000000001
E,40Q	0.0038854806	0.0047619048	-0.0008764242000000003	0.0008764242000000003
E,40R	0.0045685279	0.0055263158	-0.0009577878999999997	0.0009577878999999997
E,40S	0.0085866261	0.0094405594	-0.0008539333	0.0008539333
E,40T	0.0059090909	0.0064971751000000005	-0.0005880842000000001	0.0005880842000000001
E,40V	0.005893186000000001	0.007181571800000001	-0.0012883857999999998	0.0012883857999999998
E,40W	0.0009090909000000001	0.0008948546	1.4236300000000039e-05	1.4236300000000039e-05
E,40Y	0.0033942559	0.0036363636000000003	-0.00024210770000000032	0.00024210770000000032
E,60E	0.0029359431	0.0041062802	-0.0011703371000000005	0.0011703371000000005
E,60F	0.0041176471	0.0044049459	-0.00028729880000000034	0.00028729880000000034
E,60G	0.0048136646	0.00583174	-0.0010180754000000004	0.0010180754000000004
E,60H	0.0020193861000000002	0.0022823331	-0.0002629469999999999	0.0002629469999999999
E,60I	0.0063789869	0.0071428571	-0.0007638701999999999	0.0007638701999999999
E,60K	0.0071428571	0.0089775561	-0.0018346990000000004	0.0018346990000000004
E,60L	0.0092	0.0109333333	-0.0017333333000000006	0.0017333333000000006
E,60M	0.0018844221	0.0022179975	-0.00033357539999999994	0.00033357539999999994
E,60N	0.0056818182	0.0064231738	-0.0007413556000000002	0.0007413556000000002
E,60P	0.0040540541	0.0049234136	-0.0008693594999999998	0.0008693594999999998
E,60Q	0.0036405006000000003	0.004523424900000001	-0.0008829243000000003	0.0008829243000000003
E,60R	0.0042089985	0.0052581262	-0.0010491277000000002	0.0010491277000000002
E,60S	0.008041958	0.0090132827	-0.0009713246999999998	0.0009713246999999998
E,60T	0.0055555556	0.0063354603	-0.0007799046999999995	0.0007799046999999995
E,60V	0.0054716981	0.0066282421	-0.0011565439999999998	0.0011565439999999998
E,60W	0.0008547009	0.0008595989	-4.898000000000033e-06	4.898000000000033e-06
E,60Y	0.0031976744000000003	0.0034482759	-0.00025060149999999977	0.00025060149999999977
F,0F	0.0015978695	0.0013486513	0.0002492181999999999	0.0002492181999999999
F,0G	0.0038024972000000002	0.0036062378000000003	0.00019625939999999998	0.00019625939999999998
F,0H	0.0015734266000000002	0.0013651877000000001	0.0002082389	0.0002082389
F,0I	0.0049095607	0.004248366	0.0006611947000000002	0.0006611947000000002
F,0K	0.0055555556	0.0054387019000000005	0.0001168536999999999	0.0001168536999999999
F,0L	0.0072289157000000005	0.0060150376	0.0012138781000000003	0.0012138781000000003
F,0M	0.0014529915	0.0012638231	0.0001891683999999999	0.0001891683999999999
F,0N	0.004368932	0.0039215686000000005	0.00044736339999999937	0.00044736339999999937
F,0P	0.0032751092	0.0030100334	0.00026507579999999987	0.00026507579999999987
F,0Q	0.0028239203000000003	0.0027586207	6.52996000000002e-05	6.52996000000002e-05
F,0R	0.0033482143	0.002987013	0.0003612012999999999	0.0003612012999999999
F,0S	0.0061611374	0.0051619433	0.0009991940999999997	0.0009991940999999997
F,0T	0.0043055556	0.0036796537	0.0006259019000000002	0.0006259019000000002
F,0V	0.0043520942	0.0039750958	0.00037699840000000005	0.00037699840000000005
F,0W	0.0007142857000000001	0.0005263158	0.00018796990000000005	0.00018796990000000005
F,0Y	0.0026133743	0.0020779221	0.0005354522000000001	0.0005354522000000001
F,20F	0.0015800204	0.0013108614	0.00026915899999999993	0.00026915899999999993
F,20G	0.0037330317	0.0036144578	0.00011857390000000016	0.00011857390000000016
F,20H	0.001547619	0.0012953368	0.0002522822	0.0002522822
F,20I	0.0049639490000000005	0.0044964029	0.0004675461000000006	0.0004675461000000006
F,20K	0.005479452100000001	0.0053166069000000005	0.00016284520000000007	0.00016284520000000007
F,20L	0.0072243346	0.006200000000000001	0.0010243345999999993	0.0010243345999999993
F,20M	0.0014814815000000002	0.0012908125	0.00019066900000000008	0.00019066900000000008
F,20N	0.0043478261	0.0038104089000000002	0.0005374172000000002	0.0005374172000000002
F,20P	0.0031945789000000003	0.0030373832	0.0001571957000000004	0.0001571957000000004
F,20Q	0.0027950311	0.0027229676	7.206349999999999e-05	7.206349999999999e-05
F,20R	0.0033123028000000003	0.0030753968	0.00023690600000000027	0.00023690600000000027
F,20S	0.0061904762	0.0051421405000000005	0.0010483356999999999	0.0010483356999999999
F,20T	0.0042579075	0.0037	0.0005579074999999996	0.0005579074999999996
F,20V	0.0043323864	0.004004329	0.0003280573999999998	0.0003280573999999998
F,20W	0.0006908463	0.0005226481	0.0001681982	0.0001681982
F,20Y	0.0025573192000000002	0.0020278834	0.0005294358000000002	0.0005294358000000002
F,40F	0.0014657980000000001	0.0012886598	0.00017713820000000015	0.00017713820000000015
F,40G	0.0035335689000000003	0.0035569693	-2.3400399999999946e-05	2.3400399999999946e-05
F,40H	0.0014501892	0.0012776831	0.00017250610000000004	0.00017250610000000004
F,40I	0.0046004843	0.0042262679000000004	0.0003742163999999994	0.0003742163999999994
F,40K	0.0051515152	0.0051612903	-9.77510000000053e-06	9.77510000000053e-06
F,40L	0.0067656766	0.0059233449	0.0008423316999999998	0.0008423316999999998
F,40M	0.0013752456	0.0012232416000000001	0.00015200399999999985	0.00015200399999999985
F,40N	0.0041139241	0.0037366548	0.00037726930000000006	0.00037726930000000006
F,40P	0.0030162413	0.0028907923	0.0001254489999999997	0.0001254489999999997
F,40Q	0.0026041667	0.0025912839	1.2882799999999923e-05	1.2882799999999923e-05
F,40R	0.0031152648000000002	0.0030232558	9.20090000000001e-05	9.20090000000001e-05
F,40S	0.0058028617	0.0050135501	0.0007893116000000002	0.0007893116000000002
F,40T	0.0040358744	0.0035874439	0.00044843050000000027	0.00044843050000000027
F,40V	0.0040139616	0.0038247566	0.00018920500000000002	0.00018920500000000002
F,40W	0.0006535948	0.00048678720000000004	0.00016680759999999998	0.00016680759999999998
F,40Y	0.0023542601	0.0019396552	0.00041460489999999993	0.00041460489999999993
F,60F	0.0013392857	0.0011664075000000001	0.00017287819999999986	0.00017287819999999986
F,60G	0.0032023290000000003	0.0032617845	-5.945549999999966e-05	5.945549999999966e-05
F,60H	0.0013432836	0.0011947864000000001	0.0001484971999999999	0.0001484971999999999
F,60I	0.004338843	0.0038881310000000004	0.0004507119999999998	0.0004507119999999998
F,60K	0.004816825	0.0048754063	-5.8581299999999926e-05	5.8581299999999926e-05
F,60L	0.0062691131	0.0055035129	0.0007656002	0.0007656002
F,60M	0.0012948207000000002	0.0011615044	0.00013331630000000018	0.00013331630000000018
F,60N	0.0038834951000000003	0.003559322	0.0003241731000000001	0.0003241731000000001
F,60P	0.0028704940000000003	0.0027559055	0.00011458850000000027	0.00011458850000000027
F,60Q	0.0024570025	0.0025	-4.2997500000000084e-05	4.2997500000000084e-05
F,60R	0.0028985507	0.0028169014000000003	8.164929999999971e-05	8.164929999999971e-05
F,60S	0.005523255800000001	0.0048455056	0.0006777502000000005	0.0006777502000000005
F,60T	0.0037480064	0.0034090909	0.00033891550000000013	0.00033891550000000013
F,60V	0.0037278658	0.0036094675	0.00011839830000000013	0.00011839830000000013
F,60W	0.0005747126	0.0004474273	0.00012728529999999998	0.00012728529999999998
F,60Y	0.0021802326	0.0018978102	0.0002824224	0.0002824224
G,0G	0.0023287671000000003	0.0026130653	-0.00028429819999999974	0.00028429819999999974
G,0H	0.0017755682	0.0018207283	-4.516010000000007e-05	4.516010000000007e-05
G,0I	0.0057483731	0.0057377049000000005	1.0668199999999337e-05	1.0668199999999337e-05
G,0K	0.0062365591000000005	0.0071192053000000005	-0.0008826462	0.0008826462
G,0L	0.0082286432	0.0082624544	-3.3811200000000846e-05	3.3811200000000846e-05
G,0M	0.0016949153	0.0017345400000000001	-3.962470000000006e-05	3.962470000000006e-05
G,0N	0.005014326600000001	0.0052261307000000005	-0.00021180409999999993	0.00021180409999999993
G,0P	0.0037313433000000003	0.0040229885000000005	-0.00029164520000000017	0.00029164520000000017
G,0Q	0.0031438936000000002	0.0034050179	-0.00026112429999999983	0.00026112429999999983
G,0R	0.0038273616000000002	0.0043956044	-0.0005682427999999999	0.0005682427999999999
G,0S	0.0073426573	0.0074683544	-0.00012569709999999974	0.00012569709999999974
G,0T	0.0049934008000000005	0.0050898204	-9.64195999999997e-05	9.64195999999997e-05
G,0V	0.0051282051	0.0055921053000000005	-0.00046390020000000066	0.00046390020000000066
G,0W	0.0007874016000000001	0.0006920415000000001	9.536009999999999e-05	9.536009999999999e-05
G,0Y	0.0029720280000000003	0.0027542373	0.00021779070000000006	0.00021779070000000006
G,20G	0.0021505376	0.0025430681	-0.00039253050000000005	0.00039253050000000005
G,20H	0.0017793594	0.0017955801	-1.622069999999997e-05	1.622069999999997e-05
G,20I	0.0056040757	0.0057164634	-0.00011238770000000006	0.00011238770000000006
G,20K	0.00625	0.007512195100000001	-0.0012621951000000003	0.0012621951000000003
G,20L	0.008202567800000001	0.0083076923	-0.00010512449999999958	0.00010512449999999958
G,20M	0.0016819572	0.0017281106000000001	-4.6153400000000086e-05	4.6153400000000086e-05
G,20N	0.0049773756	0.0052158273	-0.00023845169999999957	0.00023845169999999957
G,20P	0.0037671233	0.0042780749000000005	-0.0005109516000000006	0.0005109516000000006
G,20Q	0.0032258065	0.003649635	-0.00042382849999999996	0.00042382849999999996
G,20R	0.0038327526000000002	0.0043290043000000005	-0.0004962517000000003	0.0004962517000000003
G,20S	0.007254902000000001	0.0072192513	3.565070000000059e-05	3.565070000000059e-05
G,20T	0.0049844237	0.0050887574	-0.00010433370000000053	0.00010433370000000053
G,20V	0.0049469965	0.0055194805	-0.0005724839999999998	0.0005724839999999998
G,20W	0.0007769145	0.0006462985000000001	0.00013061599999999996	0.00013061599999999996
G,20Y	0.0029038113	0.0027480916	0.00015571970000000015	0.00015571970000000015
G,40G	0.0019354839	0.0024054983	-0.00047001439999999985	0.00047001439999999985
G,40H	0.0016363636	0.0016569201000000001	-2.0556500000000087e-05	2.0556500000000087e-05
G,40I	0.0052083333	0.0054806071	-0.00027227379999999936	0.00027227379999999936
G,40K	0.005914718	0.0068825911	-0.0009678730999999998	0.0009678730999999998
G,40L	0.0077054795	0.0078947368	-0.00018925729999999964	0.00018925729999999964
G,40M	0.0015655577	0.0016293279000000002	-6.377020000000017e-05	6.377020000000017e-05
G,40N	0.0046979866000000006	0.00509839	-0.00040040339999999983	0.00040040339999999983
G,40P	0.0034957627	0.0038554217	-0.000359659	0.000359659
G,40Q	0.0030035336000000003	0.0033875339	-0.0003840002999999999	0.0003840002999999999
G,40R	0.0035460993	0.0039215686000000005	-0.00037546930000000034	0.00037546930000000034
G,40S	0.0068471338	0.0068292683	1.7865500000000326e-05	1.7865500000000326e-05
G,40T	0.0046548957	0.004730832	-7.593630000000007e-05	7.593630000000007e-05
G,40V	0.004517134	0.0051107325	-0.0005935985000000005	0.0005935985000000005
G,40W	0.0007309942000000001	0.0006310096000000001	9.99846e-05	9.99846e-05
G,40Y	0.0027093596	0.0025380711000000003	0.00017128849999999965	0.00017128849999999965
G,60G	0.0017716535000000002	0.0021442495	-0.000372596	0.000372596
G,60H	0.0015243902	0.0015624999999999999	-3.810979999999977e-05	3.810979999999977e-05
G,60I	0.0048743719000000005	0.0051759834000000005	-0.0003016115	0.0003016115
G,60K	0.0054878049000000005	0.0066176471	-0.0011298422	0.0011298422
G,60L	0.0070847851	0.0073059361	-0.00022115100000000016	0.00022115100000000016
G,60M	0.0014627660000000001	0.0015544041000000001	-9.163810000000004e-05	9.163810000000004e-05
G,60N	0.004351145	0.0046251217	-0.00027397670000000023	0.00027397670000000023
G,60P	0.0032649254000000003	0.0036873156000000002	-0.0004223902	0.0004223902
G,60Q	0.0028089888	0.0032012195	-0.00039223070000000016	0.00039223070000000016
G,60R	0.0032567050000000004	0.0038240918000000002	-0.0005673867999999999	0.0005673867999999999
G,60S	0.006283029900000001	0.0062992126	-1.6182699999999807e-05	1.6182699999999807e-05
G,60T	0.0042857143	0.0044226044	-0.00013689010000000022	0.00013689010000000022
G,60V	0.0041666667	0.0046848382	-0.0005181715000000002	0.0005181715000000002
G,60W	0.0006342495	0.0005785124	5.5737099999999965e-05	5.5737099999999965e-05
G,60Y	0.0024906015	0.0024720893	1.851220000000011e-05	1.851220000000011e-05
H,0H	0.0003521127	0.00029239770000000003	5.971499999999995e-05	5.971499999999995e-05
H,0I	0.0024000000000000002	0.0022357724	0.00016422760000000007	0.00016422760000000007
H,0K	0.0026470588	0.0026988636	-5.180479999999975e-05	5.180479999999975e-05
H,0L	0.0035139092	0.0032258065	0.00028810269999999995	0.00028810269999999995
H,0M	0.0006849315	0.0006462036	3.872789999999999e-05	3.872789999999999e-05
H,0N	0.0020535714000000003	0.0018796992000000002	0.00017387220000000011	0.00017387220000000011
H,0P	0.0015486726	0.0014417178	0.00010695480000000009	0.00010695480000000009
H,0Q	0.0013539652	0.0013422819	1.1683300000000065e-05	1.1683300000000065e-05
H,0R	0.001627907	0.0015579357000000001	6.997129999999994e-05	6.997129999999994e-05
H,0S	0.0029673591	0.0025672372	0.0004001219000000001	0.0004001219000000001
H,0T	0.0020134228000000002	0.0018282989	0.00018512390000000024	0.00018512390000000024
H,0V	0.0020504732	0.001995114	5.535920000000012e-05	5.535920000000012e-05
H,0W	0.0003012048	0.0002202643	8.09405e-05	8.09405e-05
H,0Y	0.0012333966	0.0010471204	0.00018627620000000004	0.00018627620000000004
H,20H	0.00033156500000000003	0.0003112033	2.0361700000000012e-05	2.0361700000000012e-05
H,20I	0.0023622047	0.002173913	0.00018829169999999996	0.00018829169999999996
H,20K	0.0026692708	0.0027542373	-8.496650000000029e-05	8.496650000000029e-05
H,20L	0.0034934498000000003	0.0032653061	0.00022814370000000033	0.00022814370000000033
H,20M	0.0006849315	0.0006476684	3.726309999999998e-05	3.726309999999998e-05
H,20N	0.0020539153	0.0019594595	9.445580000000007e-05	9.445580000000007e-05
H,20P	0.0015250545	0.0014767932	4.8261300000000066e-05	4.8261300000000066e-05
H,20Q	0.0013071895	0.0013409962	-3.380669999999996e-05	3.380669999999996e-05
H,20R	0.001618705	0.0016042781	1.4426899999999982e-05	1.4426899999999982e-05
H,20S	0.0029761905000000003	0.0026022305000000003	0.00037396	0.00037396
H,20T	0.0020398482	0.001863354	0.00017649419999999998	0.00017649419999999998
H,20V	0.0020301624	0.0019662921	6.387029999999983e-05	6.387029999999983e-05
H,20W	0.0002988048	0.0002350176	6.37872e-05	6.37872e-05
H,20Y	0.001189387	0.0010098096	0.00017957740000000013	0.00017957740000000013
H,40H	0.0003030303	0.0002788104	2.42199e-05	2.42199e-05
H,40I	0.0022123894	0.0020676692	0.00014472020000000016	0.00014472020000000016
H,40K	0.0025	0.0025672372	-6.723720000000001e-05	6.723720000000001e-05
H,40L	0.0032366071000000003	0.0029671717	0.0002694354000000003	0.0002694354000000003
H,40M	0.0006644518	0.0006313131	3.313869999999996e-05	3.313869999999996e-05
H,40N	0.0019277108	0.0018518519000000002	7.585889999999992e-05	7.585889999999992e-05
H,40P	0.001419214	0.0013429752	7.623880000000001e-05	7.623880000000001e-05
H,40Q	0.00125	0.0013138686000000001	-6.386860000000012e-05	6.386860000000012e-05
H,40R	0.0014976959000000001	0.0014756944	2.200150000000018e-05	2.200150000000018e-05
H,40S	0.0027918782000000003	0.0025026069	0.00028927130000000034	0.00028927130000000034
H,40T	0.0019230769	0.0018099548	0.00011312210000000004	0.00011312210000000004
H,40V	0.0019018405	0.0018475751	5.426540000000009e-05	5.426540000000009e-05
H,40W	0.0002762431	0.0002074689	6.87742e-05	6.87742e-05
H,40Y	0.0011204482	0.00093361	0.0001868382000000001	0.0001868382000000001
H,60H	0.0002788104	0.000244798	3.401240000000001e-05	3.401240000000001e-05
H,60I	0.0020512821000000002	0.0019685039000000002	8.27782e-05	8.27782e-05
H,60K	0.002297593	0.0024279211	-0.0001303280999999999	0.0001303280999999999
H,60L	0.0030201342	0.002764977	0.00025515719999999985	0.00025515719999999985
H,60M	0.0006048387	0.0006067961	-1.9573999999999417e-06	1.9573999999999417e-06
H,60N	0.0018046709	0.0017316017000000002	7.30691999999999e-05	7.30691999999999e-05
H,60P	0.0012903226	0.0012883436	1.9790000000000432e-06	1.9790000000000432e-06
H,60Q	0.0011428571	0.0011904762	-4.761910000000008e-05	4.761910000000008e-05
H,60R	0.0013861386	0.0014018692	-1.573060000000003e-05	1.573060000000003e-05
H,60S	0.0025761124	0.0024054983	0.00017061409999999996	0.00017061409999999996
H,60T	0.0017684887000000002	0.0016832918	8.519690000000015e-05	8.519690000000015e-05
H,60V	0.0017412935	0.0017482517000000002	-6.958200000000119e-06	6.958200000000119e-06
H,60W	0.00026385220000000003	0.0002109705	5.288170000000003e-05	5.288170000000003e-05
H,60Y	0.001039261	0.0009077156	0.00013154540000000008	0.00013154540000000008
I,0I	0.0036486486	0.0032623169000000002	0.0003863317	0.0003863317
I,0K	0.0084784601	0.0088505747	-0.00037211460000000085	0.00037211460000000085
I,0L	0.0111353712	0.0099756691	0.0011597021	0.0011597021
I,0M	0.0021806854	0.0020051746	0.0001755108000000001	0.0001755108000000001
I,0N	0.0066465257	0.0061403509	0.0005061748000000001	0.0005061748000000001
I,0P	0.0049065421	0.0046875	0.0002190421000000005	0.0002190421000000005
I,0Q	0.0042553191	0.0043650794	-0.00010976030000000008	0.00010976030000000008
I,0R	0.0051304348	0.0050874404000000005	4.299439999999946e-05	4.299439999999946e-05
I,0S	0.0094805195	0.0082627119	0.001217807599999999	0.001217807599999999
I,0T	0.0066091954	0.0060344828	0.0005747126	0.0005747126
I,0V	0.0065664557	0.0064295486	0.00013690709999999995	0.00013690709999999995
I,0W	0.0010683761	0.0008130081000000001	0.00025536799999999996	0.00025536799999999996
I,0Y	0.0038318912	0.0032509753000000002	0.0005809158999999999	0.0005809158999999999
I,20I	0.0037234043	0.0034810127	0.0002423916	0.0002423916
I,20K	0.008423913	0.0089430894	-0.0005191763999999998	0.0005191763999999998
I,20L	0.0111753372	0.0102848101	0.0008905270999999999	0.0008905270999999999
I,20M	0.0022571819	0.0020963426	0.00016083929999999996	0.00016083929999999996
I,20N	0.0065168539	0.0061315496	0.00038530430000000004	0.00038530430000000004
I,20P	0.0048223350000000005	0.004610951	0.00021138400000000022	0.00021138400000000022
I,20Q	0.0042345277	0.0043859649	-0.0001514372	0.0001514372
I,20R	0.005049505	0.005017301	3.220400000000009e-05	3.220400000000009e-05
I,20S	0.009455128200000001	0.008123569800000001	0.0013315584000000002	0.0013315584000000002
I,20T	0.006568779	0.0059940060000000005	0.0005747729999999998	0.0005747729999999998
I,20V	0.0065693431000000005	0.0066492829	-7.993979999999963e-05	7.993979999999963e-05
I,20W	0.0010638298000000001	0.0008771930000000001	0.00018663680000000006	0.00018663680000000006
I,20Y	0.0039019964	0.0034003091000000003	0.0005016872999999999	0.0005016872999999999
I,40I	0.0035014006	0.0032440783	0.00025732230000000004	0.00025732230000000004
I,40K	0.0078341014	0.0083211679	-0.000487066500000001	0.000487066500000001
I,40L	0.010426009	0.0096370463	0.0007889626999999996	0.0007889626999999996
I,40M	0.0021126761	0.0020785219	3.415419999999985e-05	3.415419999999985e-05
I,40N	0.006124031	0.0056581986	0.00046583240000000036	0.00046583240000000036
I,40P	0.0045529801	0.0044568245000000005	9.615559999999988e-05	9.615559999999988e-05
I,40Q	0.0039772727	0.0041189931	-0.00014172039999999983	0.00014172039999999983
I,40R	0.0047024952	0.0047887324000000005	-8.623720000000036e-05	8.623720000000036e-05
I,40S	0.0088662791	0.0079520697	0.000914209400000001	0.000914209400000001
I,40T	0.0061445783	0.0057539683000000005	0.00039060999999999957	0.00039060999999999957
I,40V	0.0060686016	0.0061281337	-5.953209999999976e-05	5.953209999999976e-05
I,40W	0.0010047847000000001	0.0008035714	0.0002012133000000001	0.0002012133000000001
I,40Y	0.0036072144	0.0031986532	0.00040856120000000006	0.00040856120000000006
I,60I	0.0032228361000000002	0.0031725888000000003	5.0247299999999894e-05	5.0247299999999894e-05
I,60K	0.0073529412	0.0077639752	-0.0004110340000000002	0.0004110340000000002
I,60L	0.009639048400000001	0.0093434343	0.00029561410000000093	0.00029561410000000093
I,60M	0.0019572954	0.0018617021	9.559330000000004e-05	9.559330000000004e-05
I,60N	0.0057030482000000006	0.0055035129	0.00019953530000000035	0.00019953530000000035
I,60P	0.0042553191	0.0042635659	-8.24680000000022e-06	8.24680000000022e-06
I,60Q	0.0037234043	0.0039525692000000005	-0.00022916490000000032	0.00022916490000000032
I,60R	0.0043854033	0.0044186047	-3.32014000000002e-05	3.32014000000002e-05
I,60S	0.0082653061	0.0075991189	0.0006661871999999996	0.0006661871999999996
I,60T	0.0057692308000000005	0.0053856383	0.00038359250000000004	0.00038359250000000004
I,60V	0.0056426332	0.0058321965	-0.0001895632999999999	0.0001895632999999999
I,60W	0.0009090909000000001	0.0006829268	0.0002261641000000001	0.0002261641000000001
I,60Y	0.0033653846	0.0029746835000000003	0.00039070109999999984	0.00039070109999999984
K,0K	0.0049731183	0.005729166700000001	-0.0007560484000000006	0.0007560484000000006
K,0L	0.0125771605	0.0135549872	-0.0009778267	0.0009778267
K,0M	0.0023892268	0.0025285481000000003	-0.00013932130000000008	0.00013932130000000008
K,0N	0.0075609756	0.0076180258	-5.705019999999953e-05	5.705019999999953e-05
K,0P	0.0052927928	0.0055889423	-0.00029614949999999963	0.00029614949999999963
K,0Q	0.0049019608	0.0053605313000000005	-0.00045857050000000076	0.00045857050000000076
K,0R	0.0057644110000000005	0.006121343400000001	-0.00035693240000000005	0.00035693240000000005
K,0S	0.010594315200000001	0.0108759124	-0.00028159719999999895	0.00028159719999999895
K,0T	0.0072510823	0.0076152305	-0.00036414819999999997	0.00036414819999999997
K,0V	0.0072368421	0.008113730900000001	-0.0008768888000000013	0.0008768888000000013
K,0W	0.0011811024	0.0010791367	0.00010196569999999989	0.00010196569999999989
K,0Y	0.0041420118	0.0040775014	6.45104000000004e-05	6.45104000000004e-05
K,20K	0.004788306500000001	0.005611729	-0.0008234224999999996	0.0008234224999999996
K,20L	0.0122108661	0.013001745200000001	-0.0007908791000000009	0.0007908791000000009
K,20M	0.0024137931	0.0025735294	-0.00015973629999999983	0.00015973629999999983
K,20N	0.0075023299	0.007854406100000001	-0.0003520762000000007	0.0003520762000000007
K,20P	0.0053030303	0.0056876457000000005	-0.0003846154000000006	0.0003846154000000006
K,20Q	0.0048387097	0.0054687500000000005	-0.0006300403000000006	0.0006300403000000006
K,20R	0.0056521739	0.0060759494	-0.0004237755000000001	0.0004237755000000001
K,20S	0.0104993598	0.0105095541	-1.0194300000000364e-05	1.0194300000000364e-05
K,20T	0.0072192513	0.0074338086	-0.0002145573000000003	0.0002145573000000003
K,20V	0.0072265625	0.0081875	-0.0009609375	0.0009609375
K,20W	0.0011581921	0.0010385757	0.00011961640000000004	0.00011961640000000004
K,20Y	0.004189435300000001	0.0040816327	0.0001078026000000008	0.0001078026000000008
K,40K	0.0043554007	0.0051948052	-0.0008394044999999999	0.0008394044999999999
K,40L	0.0114649682	0.012164751000000001	-0.0006997828000000015	0.0006997828000000015
K,40M	0.0023592085	0.0025091799	-0.00014997140000000018	0.00014997140000000018
K,40N	0.0069551777000000006	0.0074660633	-0.0005108855999999993	0.0005108855999999993
K,40P	0.0049689441	0.0055288462000000005	-0.0005599021000000006	0.0005599021000000006
K,40Q	0.0045325779	0.0051185656000000005	-0.0005859877000000003	0.0005859877000000003
K,40R	0.0052935737	0.0058315335000000005	-0.0005379598000000005	0.0005379598000000005
K,40S	0.009756097600000001	0.0102189781	-0.0004628804999999986	0.0004628804999999986
K,40T	0.006801470600000001	0.0071157495	-0.0003142788999999993	0.0003142788999999993
K,40V	0.0067226891	0.0076595745	-0.0009368854000000003	0.0009368854000000003
K,40W	0.0010683761	0.0010126582000000001	5.571789999999992e-05	5.571789999999992e-05
K,40Y	0.003942428	0.0038873995000000003	5.5028500000000105e-05	5.5028500000000105e-05
K,60K	0.003987069	0.0048484848	-0.0008614158000000002	0.0008614158000000002
K,60L	0.0106122449	0.0115550756	-0.0009428307000000011	0.0009428307000000011
K,60M	0.002173913	0.0023227384	-0.00014882540000000014	0.00014882540000000014
K,60N	0.0064778646	0.0070815451	-0.0006036805000000003	0.0006036805000000003
K,60P	0.0046204620000000005	0.0051953450000000005	-0.000574883	0.000574883
K,60Q	0.0042084168	0.0048543689	-0.0006459521000000005	0.0006459521000000005
K,60R	0.0049270073	0.0055555556	-0.0006285483000000001	0.0006285483000000001
K,60S	0.0090909091	0.0096094553	-0.0005185461999999991	0.0005185461999999991
K,60T	0.006302521	0.006803097300000001	-0.0005005763000000005	0.0005005763000000005
K,60V	0.0062220010000000004	0.0071505959	-0.0009285948999999995	0.0009285948999999995
K,60W	0.0009859155000000001	0.0009126467	7.326880000000009e-05	7.326880000000009e-05
K,60Y	0.0036764706	0.0035763729000000003	0.00010009769999999975	0.00010009769999999975
L,0L	0.0079957356	0.0071895425	0.0008061930999999998	0.0008061930999999998
L,0M	0.0032640950000000003	0.0030172414	0.0002468536000000002	0.0002468536000000002
L,0N	0.0095348837	0.0089134126	0.0006214710999999998	0.0006214710999999998
L,0P	0.0071134021	0.0068181818	0.0002952203000000002	0.0002952203000000002
L,0Q	0.006381766400000001	0.0066546763000000005	-0.00027290989999999987	0.00027290989999999987
L,0R	0.0076923077000000005	0.0075928918	9.941590000000014e-05	9.941590000000014e-05
L,0S	0.013803681000000002	0.0123312883	0.0014723927000000019	0.0014723927000000019
L,0T	0.0095477387	0.0088921283	0.000655610400000001	0.000655610400000001
L,0V	0.0097285068	0.0096452328	8.32739999999995e-05	8.32739999999995e-05
L,0W	0.001545916	0.0011792453	0.00036667069999999995	0.00036667069999999995
L,0Y	0.0057003257	0.0048429319	0.0008573938	0.0008573938
L,20L	0.008	0.0075132979	0.0004867020999999999	0.0004867020999999999
L,20M	0.0032967033000000003	0.0030852995000000003	0.00021140380000000004	0.00021140380000000004
L,20N	0.0095262616	0.0087951807	0.0007310809000000001	0.0007310809000000001
L,20P	0.0069807037	0.0068627451	0.00011795859999999981	0.00011795859999999981
L,20Q	0.0061810155	0.0064969271	-0.00031591159999999965	0.00031591159999999965
L,20R	0.007450331100000001	0.0074363992	1.3931900000000753e-05	1.3931900000000753e-05
L,20S	0.0137209302	0.0123036649	0.0014172652999999997	0.0014172652999999997
L,20T	0.009452296800000001	0.008785529700000001	0.0006667671	0.0006667671
L,20V	0.0096069869	0.0093984962	0.00020849069999999935	0.00020849069999999935
L,20W	0.0015384615	0.0012396694	0.0002987921	0.0002987921
L,20Y	0.0056603774	0.0049610895	0.0006992879000000006	0.0006992879000000006
L,40L	0.0073529412	0.0070175439	0.00033539729999999997	0.00033539729999999997
L,40M	0.0030952381	0.0029953917000000003	9.984639999999993e-05	9.984639999999993e-05
L,40N	0.0088790932	0.0082599119	0.0006191813000000004	0.0006191813000000004
L,40P	0.006599713100000001	0.0065897858	9.927300000000389e-06	9.927300000000389e-06
L,40Q	0.0057971014	0.0061823802	-0.00038527880000000046	0.00038527880000000046
L,40R	0.0069343066000000005	0.0069662921	-3.1985499999999736e-05	3.1985499999999736e-05
L,40S	0.012895377100000001	0.0117036011	0.0011917760000000003	0.0011917760000000003
L,40T	0.0089285714	0.008496732	0.00043183939999999997	0.00043183939999999997
L,40V	0.008956521700000001	0.0091280654	-0.00017154369999999863	0.00017154369999999863
L,40W	0.0014285714000000001	0.0011837121	0.00024485930000000015	0.00024485930000000015
L,40Y	0.0052140505	0.0046692607	0.0005447897999999998	0.0005447897999999998
L,60L	0.0067934783	0.0065906210000000005	0.00020285729999999953	0.00020285729999999953
L,60M	0.0029045643	0.0028604119	4.415240000000013e-05	4.415240000000013e-05
L,60N	0.0083877996	0.0081497797	0.00023801990000000064	0.00023801990000000064
L,60P	0.006175772	0.00625	-7.422799999999997e-05	7.422799999999997e-05
L,60Q	0.0054054054	0.0057168784	-0.0003114729999999996	0.0003114729999999996
L,60R	0.0065108514	0.0066596195	-0.0001487681000000001	0.0001487681000000001
L,60S	0.012080536900000001	0.0107981221	0.001282414800000001	0.001282414800000001
L,60T	0.0083682008	0.0078478964	0.0005203043999999993	0.0005203043999999993
L,60V	0.0083333333	0.0085365854	-0.00020325209999999885	0.00020325209999999885
L,60W	0.0013402062	0.0010763209	0.00026388530000000005	0.00026388530000000005
L,60Y	0.0048300537	0.004496788000000001	0.00033326569999999906	0.00033326569999999906
M,0M	0.0002985075	0.0002915452	6.962299999999999e-06	6.962299999999999e-06
M,0N	0.0019083969	0.0018652226000000001	4.3174299999999876e-05	4.3174299999999876e-05
M,0P	0.0014230272	0.0014388489	-1.5821700000000086e-05	1.5821700000000086e-05
M,0Q	0.0012522361000000001	0.0013201320000000001	-6.789589999999998e-05	6.789589999999998e-05
M,0R	0.0015109890000000001	0.0014874142000000001	2.3574800000000003e-05	2.3574800000000003e-05
M,0S	0.0028368794	0.0026565465000000003	0.00018033289999999993	0.00018033289999999993
M,0T	0.0019271949	0.001863354	6.38409e-05	6.38409e-05
M,0V	0.001910828	0.0018518519000000002	5.89760999999999e-05	5.89760999999999e-05
M,0W	0.00030030030000000003	0.0002283105	7.198980000000003e-05	7.198980000000003e-05
M,0Y	0.0011137163	0.0009590793	0.0001546369999999999	0.0001546369999999999
M,20M	0.00029239770000000003	0.00028328610000000003	9.111600000000003e-06	9.111600000000003e-06
M,20N	0.0019662921	0.0019290928000000001	3.7199300000000015e-05	3.7199300000000015e-05
M,20P	0.0014540338	0.0014112903	4.274349999999999e-05	4.274349999999999e-05
M,20Q	0.0013089005	0.0013315579	-2.2657400000000065e-05	2.2657400000000065e-05
M,20R	0.0015021459	0.0015030675	-9.216000000000692e-07	9.216000000000692e-07
M,20S	0.0028735632	0.0026094276000000003	0.00026413559999999975	0.00026413559999999975
M,20T	0.0019474638	0.001863354	8.410980000000002e-05	8.410980000000002e-05
M,20V	0.0019169329	0.0019255456	-8.612700000000095e-06	8.612700000000095e-06
M,20W	0.0002796421	0.0002320186	4.762350000000001e-05	4.762350000000001e-05
M,20Y	0.001142355	0.0010179153	0.00012443970000000008	0.00012443970000000008
M,40M	0.0002751572	0.0002722323	2.9248999999999963e-06	2.9248999999999963e-06
M,40N	0.0018733274	0.0018900344	-1.670699999999992e-05	1.670699999999992e-05
M,40P	0.0013409962	0.0013605442	-1.954800000000009e-05	1.954800000000009e-05
M,40Q	0.0011904762	0.0012658228	-7.53466e-05	7.53466e-05
M,40R	0.0014035088	0.0014409222000000001	-3.7413400000000166e-05	3.7413400000000166e-05
M,40S	0.0026845638	0.0024556617000000003	0.0002289020999999996	0.0002289020999999996
M,40T	0.0018292683	0.0017241379	0.00010513040000000007	0.00010513040000000007
M,40V	0.0018151815	0.0018365473	-2.1365800000000025e-05	2.1365800000000025e-05
M,40W	0.0002604167	0.00021413280000000002	4.628389999999997e-05	4.628389999999997e-05
M,40Y	0.0010638298000000001	0.0009615385	0.00010229130000000012	0.00010229130000000012
M,60M	0.0002624672	0.0002527806	9.686600000000003e-06	9.686600000000003e-06
M,60N	0.0017391304000000001	0.0017021277000000001	3.700269999999998e-05	3.700269999999998e-05
M,60P	0.00125	0.0012463343	3.66569999999994e-06	3.66569999999994e-06
M,60Q	0.0011070111	0.0011811024	-7.409129999999997e-05	7.409129999999997e-05
M,60R	0.0013089005	0.0013215859	-1.2685400000000046e-05	1.2685400000000046e-05
M,60S	0.0025316456	0.0024087591	0.00012288650000000017	0.00012288650000000017
M,60T	0.0017241379	0.0016853933	3.874460000000005e-05	3.874460000000005e-05
M,60V	0.0016985138	0.0017146776000000002	-1.6163800000000084e-05	1.6163800000000084e-05
M,60W	0.0002547771	0.0002123142	4.246290000000001e-05	4.246290000000001e-05
M,60Y	0.0009821429	0.0008643617	0.00011778119999999992	0.00011778119999999992
N,0N	0.0029017857000000003	0.0028189911	8.279460000000039e-05	8.279460000000039e-05
N,0P	0.0041455161	0.0040955631000000004	4.995299999999928e-05	4.995299999999928e-05
N,0Q	0.0037234043	0.0038423154	-0.00011891109999999979	0.00011891109999999979
N,0R	0.0044642857	0.0044171779	4.710779999999963e-05	4.710779999999963e-05
N,0S	0.0084158416	0.007578592800000001	0.000837248799999999	0.000837248799999999
N,0T	0.0057142857	0.0054470709	0.00026721480000000027	0.00026721480000000027
N,0V	0.0057335582	0.0059814937	-0.0002479355000000001	0.0002479355000000001
N,0W	0.0009020619	0.0007452575	0.0001568044	0.0001568044
N,0Y	0.0033232628000000003	0.0029291553000000002	0.00039410750000000005	0.00039410750000000005
N,20N	0.0028455285	0.0028282828	1.7245700000000173e-05	1.7245700000000173e-05
N,20P	0.0041401274000000005	0.0041564792	-1.635179999999979e-05	1.635179999999979e-05
N,20Q	0.0037671233	0.0038375973	-7.047400000000006e-05	7.047400000000006e-05
N,20R	0.0045045045	0.004545454500000001	-4.0950000000000535e-05	4.0950000000000535e-05
N,20S	0.0082452431	0.007500000000000001	0.0007452431000000001	0.0007452431000000001
N,20T	0.0056756757000000005	0.0054652213	0.00021045440000000068	0.00021045440000000068
N,20V	0.005755395700000001	0.0059055118	-0.00015011609999999922	0.00015011609999999922
N,20W	0.0008917197	0.0007246377	0.00016708200000000004	0.00016708200000000004
N,20Y	0.0033175355	0.0029673591	0.0003501763999999999	0.0003501763999999999
N,40N	0.0025862069	0.0025510204	3.5186500000000155e-05	3.5186500000000155e-05
N,40P	0.0037924152	0.0039370079	-0.00014459270000000005	0.00014459270000000005
N,40Q	0.0034782609000000003	0.003638814	-0.00016055309999999995	0.00016055309999999995
N,40R	0.0041990669	0.0043252595	-0.0001261926	0.0001261926
N,40S	0.0075949367	0.0072254335000000005	0.0003695031999999994	0.0003695031999999994
N,40T	0.0052631579	0.0051575931	0.0001055648000000001	0.0001055648000000001
N,40V	0.005372807	0.005561614	-0.00018880700000000004	0.00018880700000000004
N,40W	0.0008389262	0.0007102273	0.0001286989	0.0001286989
N,40Y	0.0031197302000000003	0.002816092	0.00030363820000000024	0.00030363820000000024
N,60N	0.0023952096	0.0024891775	-9.396790000000023e-05	9.396790000000023e-05
N,60P	0.0035643564	0.0036977492000000002	-0.00013339280000000025	0.00013339280000000025
N,60Q	0.0032036613	0.0033057851	-0.00010212379999999981	0.00010212379999999981
N,60R	0.0038834951000000003	0.0040485830000000006	-0.00016508790000000027	0.00016508790000000027
N,60S	0.0071047957	0.006754032300000001	0.00035076339999999973	0.00035076339999999973
N,60T	0.0049465241	0.005033557	-8.703289999999978e-05	8.703289999999978e-05
N,60V	0.005	0.0051948052	-0.00019480520000000022	0.00019480520000000022
N,60W	0.0007772021	0.0006648936	0.00011230849999999994	0.00011230849999999994
N,60Y	0.0028907923	0.0026002167	0.00029057560000000015	0.00029057560000000015
P,0P	0.001552795	0.0016228748000000001	-7.007980000000007e-05	7.007980000000007e-05
P,0Q	0.0026834239	0.0027972028	-0.00011377890000000002	0.00011377890000000002
P,0R	0.0032201405	0.0031413613	7.877919999999981e-05	7.877919999999981e-05
P,0S	0.0060522696	0.0057182706	0.00033399899999999975	0.00033399899999999975
P,0T	0.0043165468	0.0041595925	0.00015695430000000048	0.00015695430000000048
P,0V	0.0043766578	0.0046296296	-0.0002529717999999997	0.0002529717999999997
P,0W	0.0006527415	0.0005395683	0.00011317320000000001	0.00011317320000000001
P,0Y	0.0024878641000000003	0.0022788204	0.00020904370000000014	0.00020904370000000014
P,20P	0.0015337423000000002	0.0016574586	-0.00012371629999999995	0.00012371629999999995
P,20Q	0.0026623377	0.0028140294	-0.00015169170000000004	0.00015169170000000004
P,20R	0.0032693674	0.0033549784	-8.561099999999976e-05	8.561099999999976e-05
P,20S	0.0058974359	0.0056313993	0.0002660366000000001	0.0002660366000000001
P,20T	0.0041401274000000005	0.0041970803	-5.6952899999999744e-05	5.6952899999999744e-05
P,20V	0.0042253521	0.0044834308	-0.00025807869999999993	0.00025807869999999993
P,20W	0.0006600660000000001	0.0005172414	0.00014282460000000004	0.00014282460000000004
P,20Y	0.0024444444	0.00215311	0.0002913344	0.0002913344
P,40P	0.0014018692	0.0015584416	-0.00015657239999999992	0.00015657239999999992
P,40Q	0.002480916	0.0027313266000000003	-0.00025041060000000016	0.00025041060000000016
P,40R	0.0030172414	0.0031779661	-0.00016072469999999991	0.00016072469999999991
P,40S	0.0055151515	0.0052371542	0.0002779973	0.0002779973
P,40T	0.003908046	0.0038135593000000003	9.448669999999977e-05	9.448669999999977e-05
P,40V	0.0039555006	0.0042151163	-0.00025961570000000017	0.00025961570000000017
P,40W	0.0005958830000000001	0.0004847645	0.00011111850000000006	0.00011111850000000006
P,40Y	0.0022678186	0.0020944742	0.00017334440000000033	0.00017334440000000033
P,60P	0.0012747875	0.0013583441	-8.355660000000003e-05	8.355660000000003e-05
P,60Q	0.0022883295	0.0026504298	-0.00036210029999999985	0.00036210029999999985
P,60R	0.0027918782000000003	0.0029787234	-0.0001868451999999998	0.0001868451999999998
P,60S	0.0050880626	0.0051423324000000005	-5.426980000000029e-05	5.426980000000029e-05
P,60T	0.0036093418	0.0035947712	1.4570599999999979e-05	1.4570599999999979e-05
P,60V	0.0036630037	0.0039473684	-0.00028436469999999986	0.00028436469999999986
P,60W	0.0005720824	0.00047801150000000004	9.407090000000001e-05	9.407090000000001e-05
P,60Y	0.002114061	0.0019924099	0.0001216511	0.0001216511
Q,0Q	0.0012195122000000001	0.0014333895000000001	-0.0002138773	0.0002138773
Q,0R	0.002937788	0.0033171521000000003	-0.0003793641000000001	0.0003793641000000001
Q,0S	0.0054368932	0.0054129725	2.3920699999999996e-05	2.3920699999999996e-05
Q,0T	0.0036928488	0.0037444934000000004	-5.16446000000002e-05	5.16446000000002e-05
Q,0V	0.003674833	0.004005168	-0.00033033499999999974	0.00033033499999999974
Q,0W	0.0005797101	0.000522508	5.7202100000000046e-05	5.7202100000000046e-05
Q,0Y	0.0021810972	0.002044293	0.0001368042	0.0001368042
Q,20Q	0.0011682243000000001	0.0013605442	-0.0001923198999999999	0.0001923198999999999
Q,20R	0.002875817	0.0032467532000000003	-0.00037093620000000016	0.00037093620000000016
Q,20S	0.0054470709	0.0054580897	-1.1018800000000065e-05	1.1018800000000065e-05
Q,20T	0.0037072243	0.003907496	-0.00020027169999999993	0.00020027169999999993
Q,20V	0.0036830357	0.0039299242000000005	-0.0002468885000000004	0.0002468885000000004
Q,20W	0.0005856515	0.0004923414	9.331010000000002e-05	9.331010000000002e-05
Q,20Y	0.0021186441000000003	0.0019461078000000001	0.00017253630000000015	0.00017253630000000015
Q,40Q	0.0010670732	0.0012705531	-0.0002034799	0.0002034799
Q,40R	0.0026960784	0.002987013	-0.0002909346000000003	0.0002909346000000003
Q,40S	0.0050485437	0.0051882461	-0.00013970240000000037	0.00013970240000000037
Q,40T	0.0034574468	0.0036199095000000003	-0.00016246270000000018	0.00016246270000000018
Q,40V	0.0034870641000000003	0.0037725225	-0.00028545839999999986	0.00028545839999999986
Q,40W	0.0005368098	0.0004640371	7.27727e-05	7.27727e-05
Q,40Y	0.0019900498	0.0018997575000000001	9.029229999999995e-05	9.029229999999995e-05
Q,60Q	0.0009803922000000001	0.0011976048	-0.00021721259999999982	0.00021721259999999982
Q,60R	0.0025152439	0.0029279279	-0.00041268399999999997	0.00041268399999999997
Q,60S	0.0046721311	0.0050699301	-0.0003977989999999999	0.0003977989999999999
Q,60T	0.0032584270000000004	0.0035471331	-0.0002887060999999997	0.0002887060999999997
Q,60V	0.0032303371000000003	0.0034832451000000003	-0.00025290800000000004	0.00025290800000000004
Q,60W	0.0004956629	0.0004363002	5.93627e-05	5.93627e-05
Q,60Y	0.0018691589	0.0018774704000000001	-8.311500000000166e-06	8.311500000000166e-06
R,0R	0.0018011527000000001	0.0020050125	-0.00020385980000000008	0.00020385980000000008
R,0S	0.0063904494000000004	0.0061594203	0.00023102910000000025	0.00023102910000000025
R,0T	0.0043604651000000005	0.0042588496000000005	0.00010161549999999995	0.00010161549999999995
R,0V	0.0043252595	0.0046933667	-0.00036810719999999953	0.00036810719999999953
R,0W	0.0006995336	0.0005818786000000001	0.00011765499999999993	0.00011765499999999993
R,0Y	0.002581262	0.0024111675000000003	0.0001700944999999997	0.0001700944999999997
R,20R	0.0016693811	0.0018337408	-0.0001643597	0.0001643597
R,20S	0.0062886598000000005	0.0063829787	-9.431889999999936e-05	9.431889999999936e-05
R,20T	0.004368932	0.0044310722	-6.214020000000053e-05	6.214020000000053e-05
R,20V	0.0043103448	0.0047559449000000005	-0.00044560010000000046	0.00044560010000000046
R,20W	0.0006811989	0.0005772006	0.0001039983	0.0001039983
R,20Y	0.0025896414000000003	0.0023809524	0.00020868900000000018	0.00020868900000000018
R,40R	0.0015272244000000001	0.0016456583	-0.00011843389999999991	0.00011843389999999991
R,40S	0.0059386973	0.0060553633	-0.00011666599999999964	0.00011666599999999964
R,40T	0.0040650407000000005	0.0040740741	-9.033399999999574e-06	9.033399999999574e-06
R,40V	0.0040123457	0.0043909348	-0.00037858909999999996	0.00037858909999999996
R,40W	0.0006140351	0.0005681818	4.585329999999999e-05	4.585329999999999e-05
R,40Y	0.0024003623	0.002189781	0.00021058130000000015	0.00021058130000000015
R,60R	0.0013910355	0.0015360983	-0.0001450627999999999	0.0001450627999999999
R,60S	0.0055319149000000005	0.0056273063	-9.53913999999995e-05	9.53913999999995e-05
R,60T	0.0037612428	0.0038740920000000004	-0.00011284920000000044	0.00011284920000000044
R,60V	0.0037366548	0.0042461005	-0.0005094456999999997	0.0005094456999999997
R,60W	0.0005627010000000001	0.0005307856	3.191540000000012e-05	3.191540000000012e-05
R,60Y	0.0022030651	0.0020962733	0.00010679180000000002	0.00010679180000000002
S,0S	0.00625	0.0055889423	0.0006610577000000003	0.0006610577000000003
S,0T	0.0083333333	0.007662337700000001	0.0006709956	0.0006709956
S,0V	0.0082761998	0.0079945799	0.0002816199000000002	0.0002816199000000002
S,0W	0.0012532134000000001	0.0009604520000000001	0.0002927614	0.0002927614
S,0Y	0.0047685185	0.0039544962	0.0008140222999999999	0.0008140222999999999
S,20S	0.0058708415000000005	0.005287239500000001	0.0005836019999999999	0.0005836019999999999
S,20T	0.0081360947	0.0074902724	0.0006458223000000004	0.0006458223000000004
S,20V	0.0081818182	0.007755102000000001	0.00042671619999999893	0.00042671619999999893
S,20W	0.0012757202	0.0010269576	0.0002487626	0.0002487626
S,20Y	0.0048245614	0.0039980732000000005	0.0008264881999999994	0.0008264881999999994
S,40S	0.0054179567000000005	0.0049450549	0.00047290180000000067	0.00047290180000000067
S,40T	0.0076168929	0.0071274298000000005	0.0004894630999999995	0.0004894630999999995
S,40V	0.0076642336000000005	0.0075601375	0.00010409610000000017	0.00010409610000000017
S,40W	0.001226158	0.0009708738000000001	0.0002552841999999999	0.0002552841999999999
S,40Y	0.0045620438	0.0038148525000000003	0.0007471913	0.0007471913
S,60S	0.0050427350000000004	0.0046831956000000004	0.0003595394	0.0003595394
S,60T	0.0070054945	0.0065677966	0.0004376978999999998	0.0004376978999999998
S,60V	0.0071808511	0.0070754717000000005	0.00010537939999999933	0.00010537939999999933
S,60W	0.0011429852	0.0008920607	0.0002509245000000001	0.0002509245000000001
S,60Y	0.0042521994	0.0036170213000000003	0.0006351780999999997	0.0006351780999999997
T,0T	0.0028358209	0.0027317881000000002	0.00010403279999999984	0.00010403279999999984
T,0V	0.0057324841	0.0057794274	-4.694330000000035e-05	4.694330000000035e-05
T,0W	0.0008865248	0.000681431	0.0002050938	0.0002050938
T,0Y	0.0032608696	0.0027624309	0.0004984387000000002	0.0004984387000000002
T,20T	0.0027777778	0.0025751073	0.00020267050000000002	0.00020267050000000002
T,20V	0.0056634304	0.0058064516	-0.0001430212000000002	0.0001430212000000002
T,20W	0.0008928571000000001	0.000731982	0.00016087510000000003	0.00016087510000000003
T,20Y	0.0032948929	0.0028135048	0.00048138810000000016	0.00048138810000000016
T,40T	0.0025554484000000002	0.0024654832	8.996520000000008e-05	8.996520000000008e-05
T,40V	0.0052380952	0.0053805774	-0.00014248220000000027	0.00014248220000000027
T,40W	0.0008174387	0.0006493506	0.00016808809999999997	0.00016808809999999997
T,40Y	0.0030864198000000002	0.0026819923	0.00040442750000000034	0.00040442750000000034
T,60T	0.0023706897000000003	0.0022007042	0.00016998550000000027	0.00016998550000000027
T,60V	0.0049242424	0.0049751244	-5.088200000000036e-05	5.088200000000036e-05
T,60W	0.0007763975	0.0006544503	0.00012194720000000003	0.00012194720000000003
T,60Y	0.0028726708	0.002523172	0.0003494988	0.0003494988
V,0V	0.0028037383	0.002892562	-8.882369999999983e-05	8.882369999999983e-05
V,0W	0.0009009009	0.0007751938	0.0001257071	0.0001257071
V,0Y	0.0033478894000000003	0.0030303030000000002	0.00031758640000000005	0.00031758640000000005
V,20V	0.0027593819000000003	0.0029490617	-0.00018967979999999973	0.00018967979999999973
V,20W	0.0009153318000000001	0.0007782101	0.00013712170000000005	0.00013712170000000005
V,20Y	0.0033505155000000003	0.0030978934	0.0002526221000000001	0.0002526221000000001
V,40V	0.0025345622000000003	0.0027777778	-0.00024321559999999996	0.00024321559999999996
V,40W	0.0008083141	0.0006986028	0.00010971129999999996	0.00010971129999999996
V,40Y	0.0031307551000000003	0.0028061224	0.0003246327000000003	0.0003246327000000003
V,60V	0.0023378582	0.0025129983	-0.00017514009999999988	0.00017514009999999988
V,60W	0.000755287	0.0006362275	0.00011905949999999998	0.00011905949999999998
V,60Y	0.0029157667	0.0027777778	0.00013798889999999979	0.00013798889999999979
W,0W	0.0	0.0	0.0	0.0
W,0Y	0.0005641749000000001	0.0004178273	0.00014634760000000006	0.00014634760000000006
W,20W	0.0	0.0	0.0	0.0
W,20Y	0.0005385996	0.0004056795	0.00013292010000000006	0.00013292010000000006
W,40W	0.0	0.0	0.0	0.0
W,40Y	0.0004950495000000001	0.0003635162	0.00013153330000000008	0.00013153330000000008
W,60W	0.0	0.0	0.0	0.0
W,60Y	0.00045045050000000003	0.0003267974	0.00012365310000000002	0.00012365310000000002
Y,0Y	0.000969744	0.0007518797	0.0002178643	0.0002178643
Y,20Y	0.0009386733	0.0007827789	0.00015589439999999998	0.00015589439999999998
Y,40Y	0.0008714597	0.0007263923000000001	0.00014506739999999995	0.00014506739999999995
Y,60Y	0.0007908612	0.0006535948	0.00013726639999999996	0.00013726639999999996
A,1A	0.0028901734	0.0036630037	-0.0007728303000000001	0.0007728303000000001
A,1C	0.0	0.0	0.0	0.0
A,1D	0.0050761421	0.0062992126	-0.0012230705000000003	0.0012230705000000003
A,1E	0.005625879	0.0072992701000000005	-0.0016733911000000002	0.0016733911000000002
A,1F	0.0038684720000000004	0.0037453184000000002	0.00012315360000000018	0.00012315360000000018
A,1G	0.0046620047	0.0053191489	-0.0006571442000000002	0.0006571442000000002
A,1H	0.0014450867	0.001552795	-0.00010770830000000008	0.00010770830000000008
A,1I	0.0065359477	0.0067567568	-0.00022080910000000023	0.00022080910000000023
A,1K	0.0067567568	0.0081433225	-0.0013865656999999991	0.0013865656999999991
A,1L	0.0097847358	0.010139417000000001	-0.0003546812000000017	0.0003546812000000017
A,1M	0.0017667845000000001	0.0020746888	-0.0003079043	0.0003079043
A,1N	0.0056179775	0.0058479532	-0.00022997570000000012	0.00022997570000000012
A,1P	0.0037267081	0.0042553191	-0.000528611	0.000528611
A,1Q	0.0033296337	0.0042134831	-0.0008838494000000001	0.0008838494000000001
A,1R	0.0040650407000000005	0.0047337278	-0.0006686870999999999	0.0006686870999999999
A,1S	0.008583691000000001	0.0084985836	8.510740000000107e-05	8.510740000000107e-05
A,1T	0.0061919505000000005	0.0071942446	-0.0010022940999999995	0.0010022940999999995
A,1V	0.0057971014	0.006024096400000001	-0.00022699500000000067	0.00022699500000000067
A,1W	0.0	0.0	0.0	0.0
A,1Y	0.0027958993000000002	0.0027434842	5.2415100000000135e-05	5.2415100000000135e-05
A,2A	0.0028328612	0.0033557047	-0.0005228435	0.0005228435
A,2C	0.0	0.0	0.0	0.0
A,2D	0.0048543689	0.006116208000000001	-0.0012618391000000003	0.0012618391000000003
A,2E	0.0061728395	0.0077071291000000005	-0.0015342896000000005	0.0015342896000000005
A,2F	0.0037950664000000003	0.0037950664000000003	0.0	0.0
A,2G	0.0048543689	0.005980861200000001	-0.0011264923000000003	0.0011264923000000003
A,2H	0.0014556041000000001	0.0016181230000000002	-0.00016251890000000004	0.00016251890000000004
A,2I	0.0063897764	0.0061728395	0.0002169368999999999	0.0002169368999999999
A,2K	0.007042253500000001	0.008797654	-0.0017554004999999996	0.0017554004999999996
A,2L	0.0093676815	0.0100502513	-0.0006825697999999995	0.0006825697999999995
A,2M	0.0014265335	0.0018315018	-0.0004049683	0.0004049683
A,2N	0.0053380783	0.0054495913	-0.00011151299999999972	0.00011151299999999972
A,2P	0.0037453184000000002	0.0040650407000000005	-0.00031972230000000025	0.00031972230000000025
A,2Q	0.0034843206	0.0042462845	-0.0007619638999999999	0.0007619638999999999
A,2R	0.0042158516	0.0050377834	-0.0008219318	0.0008219318
A,2S	0.008647313200000001	0.009009009	-0.00036169579999999896	0.00036169579999999896
A,2T	0.0058823529	0.0059656972	-8.334429999999962e-05	8.334429999999962e-05
A,2V	0.0058013053	0.006211180100000001	-0.00040987480000000045	0.00040987480000000045
A,2W	0.0	0.0	0.0	0.0
A,2Y	0.0028625954	0.0028653295	-2.7340999999999303e-06	2.7340999999999303e-06
A,3A	0.0027894003	0.0034013605	-0.0006119602	0.0006119602
A,3C	0.0	0.0	0.0	0.0
A,3D	0.0051282051	0.006410256400000001	-0.0012820513000000007	0.0012820513000000007
A,3E	0.0059347181	0.0075949367	-0.0016602186	0.0016602186
A,3F	0.003968254	0.0038986355000000003	6.961849999999976e-05	6.961849999999976e-05
A,3G	0.0047619048	0.0052910053	-0.0005291005	0.0005291005
A,3H	0.001510574	0.0017182131000000002	-0.00020763910000000016	0.00020763910000000016
A,3I	0.006359300500000001	0.0064516129000000005	-9.231239999999991e-05	9.231239999999991e-05
A,3K	0.0068434559	0.0082644628	-0.0014210069000000006	0.0014210069000000006
A,3L	0.009433962300000001	0.0102040816	-0.0007701192999999985	0.0007701192999999985
A,3M	0.0013908206	0.0016339869000000001	-0.00024316630000000006	0.00024316630000000006
A,3N	0.0053333333000000005	0.006103764	-0.0007704306999999997	0.0007704306999999997
A,3P	0.0038834951000000003	0.004545454500000001	-0.0006619594000000003	0.0006619594000000003
A,3Q	0.0035087719000000002	0.0039370079	-0.0004282359999999998	0.0004282359999999998
A,3R	0.0040485830000000006	0.0048309179	-0.0007823348999999999	0.0007823348999999999
A,3S	0.0085046067	0.0086206897	-0.00011608299999999946	0.00011608299999999946
A,3T	0.0058823529	0.0059523810000000005	-7.002810000000022e-05	7.002810000000022e-05
A,3V	0.0056925996	0.0061099796	-0.0004173800000000002	0.0004173800000000002
A,3W	0.0	0.0	0.0	0.0
A,3Y	0.0028571429	0.0028169014000000003	4.0241499999999625e-05	4.0241499999999625e-05
A,4A	0.0029629630000000003	0.0034423408	-0.00047937779999999985	0.00047937779999999985
A,4C	0.0	0.0	0.0	0.0
A,4D	0.0051679587	0.0065189048	-0.0013509461	0.0013509461
A,4E	0.005988024000000001	0.0076923077000000005	-0.0017042836999999998	0.0017042836999999998
A,4F	0.0038314176	0.0037037037000000003	0.00012771389999999966	0.00012771389999999966
A,4G	0.0052356021	0.0060301508	-0.0007945486999999998	0.0007945486999999998
A,4H	0.0014577259	0.0017391304000000001	-0.0002814045	0.0002814045
A,4I	0.0060606061	0.0060975610000000005	-3.6954900000000374e-05	3.6954900000000374e-05
A,4K	0.0067567568	0.0086956522	-0.0019388954000000005	0.0019388954000000005
A,4L	0.009259259300000001	0.0094117647	-0.0001525053999999991	0.0001525053999999991
A,4M	0.0012936611	0.0018484288	-0.0005547677000000001	0.0005547677000000001
A,4N	0.0054054054	0.0058479532	-0.0004425478	0.0004425478
A,4P	0.0042016807	0.0046948357	-0.0004931550000000003	0.0004931550000000003
A,4Q	0.0034482759	0.0040816327	-0.0006333567999999997	0.0006333567999999997
A,4R	0.0041124058	0.0046189376	-0.0005065318000000004	0.0005065318000000004
A,4S	0.0087412587	0.0088300221	-8.876339999999878e-05	8.876339999999878e-05
A,4T	0.0056657224	0.0060606061	-0.0003948837000000002	0.0003948837000000002
A,4V	0.0055555556	0.0061576355000000004	-0.0006020799	0.0006020799
A,4W	0.0	0.0	0.0	0.0
A,4Y	0.0028328612	0.0025188917	0.00031396950000000005	0.00031396950000000005
A,5A	0.0025823112	0.0031120332000000002	-0.0005297220000000003	0.0005297220000000003
A,5C	0.0	0.0	0.0	0.0
A,5D	0.0052910053	0.0060975610000000005	-0.0008065557000000003	0.0008065557000000003
A,5E	0.0059523810000000005	0.0076481836000000004	-0.0016958026	0.0016958026
A,5F	0.0039556962	0.003968254	-1.2557800000000119e-05	1.2557800000000119e-05
A,5G	0.0047281324000000005	0.0062893082000000005	-0.0015611758	0.0015611758
A,5H	0.0016025641000000001	0.0018814675000000001	-0.00027890339999999997	0.00027890339999999997
A,5I	0.0064020487	0.0064279155	-2.5866799999999662e-05	2.5866799999999662e-05
A,5K	0.0070671378000000005	0.0084033613	-0.0013362234999999998	0.0013362234999999998
A,5L	0.009394572	0.0099009901	-0.0005064180999999994	0.0005064180999999994
A,5M	0.0014534884	0.0017825312	-0.00032904279999999993	0.00032904279999999993
A,5N	0.0054719562	0.0058479532	-0.0003759970000000003	0.0003759970000000003
A,5P	0.0040609137	0.0046224961	-0.0005615823999999998	0.0005615823999999998
A,5Q	0.0036014406000000002	0.004545454500000001	-0.0009440139000000004	0.0009440139000000004
A,5R	0.0041152263	0.0045248869	-0.00040966060000000026	0.00040966060000000026
A,5S	0.0085470085	0.008988764	-0.0004417555	0.0004417555
A,5T	0.0058651026	0.006234414000000001	-0.0003693114000000008	0.0003693114000000008
A,5V	0.0053333333000000005	0.0060753341	-0.0007420007999999999	0.0007420007999999999
A,5W	0.0	0.0	0.0	0.0
A,5Y	0.0028818444000000003	0.00270027	0.00018157440000000045	0.00018157440000000045
C,1C	0.0	0.0	0.0	0.0
C,1D	0.0	0.0	0.0	0.0
C,1E	0.0	0.0	0.0	0.0
C,1F	0.0	0.0	0.0	0.0
C,1G	0.0	0.0	0.0	0.0
C,1H	0.0	0.0	0.0	0.0
C,1I	0.0	0.0	0.0	0.0
C,1K	0.0	0.0	0.0	0.0
C,1L	0.0017667845000000001	0.0011248594	0.0006419251	0.0006419251
C,1M	0.0	0.0	0.0	0.0
C,1N	0.0	0.0	0.0	0.0
C,1P	0.0	0.0	0.0	0.0
C,1Q	0.0	0.0	0.0	0.0
C,1R	0.0	0.0	0.0	0.0
C,1S	0.0009532888	0.0	0.0009532888	0.0009532888
C,1T	0.0	0.0	0.0	0.0
C,1V	0.0	0.0	0.0	0.0
C,1W	0.0	0.0	0.0	0.0
C,1Y	0.0	0.0	0.0	0.0
C,2C	0.0	0.0	0.0	0.0
C,2D	0.0	0.0	0.0	0.0
C,2E	0.0	0.0	0.0	0.0
C,2F	0.0	0.0	0.0	0.0
C,2G	0.0	0.0	0.0	0.0
C,2H	0.0	0.0	0.0	0.0
C,2I	0.0	0.0	0.0	0.0
C,2K	0.0	0.0	0.0	0.0
C,2L	0.0015673981	0.0010111223	0.0005562758	0.0005562758
C,2M	0.0	0.0	0.0	0.0
C,2N	0.0	0.0	0.0	0.0
C,2P	0.0	0.0	0.0	0.0
C,2Q	0.0	0.0	0.0	0.0
C,2R	0.0	0.0	0.0	0.0
C,2S	0.0009345794000000001	0.0	0.0009345794000000001	0.0009345794000000001
C,2T	0.0	0.0	0.0	0.0
C,2V	0.0	0.0	0.0	0.0
C,2W	0.0	0.0	0.0	0.0
C,2Y	0.0	0.0	0.0	0.0
C,3C	0.0	0.0	0.0	0.0
C,3D	0.0	0.0	0.0	0.0
C,3E	0.0	0.0	0.0	0.0
C,3F	0.0	0.0	0.0	0.0
C,3G	0.0	0.0	0.0	0.0
C,3H	0.0	0.0	0.0	0.0
C,3I	0.0007656968	0.0	0.0007656968	0.0007656968
C,3K	0.0	0.0	0.0	0.0
C,3L	0.0017825312	0.0010598834	0.0007226477999999999	0.0007226477999999999
C,3M	0.0	0.0	0.0	0.0
C,3N	0.0	0.0	0.0	0.0
C,3P	0.0	0.0	0.0	0.0
C,3Q	0.0	0.0	0.0	0.0
C,3R	0.0	0.0	0.0	0.0
C,3S	0.0	0.0	0.0	0.0
C,3T	0.0	0.0	0.0	0.0
C,3V	0.0	0.0	0.0	0.0
C,3W	0.0	0.0	0.0	0.0
C,3Y	0.0	0.0	0.0	0.0
C,4C	0.0	0.0	0.0	0.0
C,4D	0.0	0.0	0.0	0.0
C,4E	0.0	0.0	0.0	0.0
C,4F	0.0	0.0	0.0	0.0
C,4G	0.0	0.0	0.0	0.0
C,4H	0.0	0.0	0.0	0.0
C,4I	0.0005717553000000001	0.0008084074000000001	-0.0002366521	0.0002366521
C,4K	0.0	0.0	0.0	0.0
C,4L	0.0019120459000000001	0.0013850416	0.0005270043000000001	0.0005270043000000001
C,4M	0.0	0.0	0.0	0.0
C,4N	0.0	0.0	0.0	0.0
C,4P	0.0	0.0	0.0	0.0
C,4Q	0.0	0.0	0.0	0.0
C,4R	0.0	0.0	0.0	0.0
C,4S	0.0005698006000000001	0.0	0.0005698006000000001	0.0005698006000000001
C,4T	0.0	0.0	0.0	0.0
C,4V	0.0	0.0	0.0	0.0
C,4W	0.0	0.0	0.0	0.0
C,4Y	0.0	0.0	0.0	0.0
C,5C	0.0	0.0	0.0	0.0
C,5D	0.0	0.0	0.0	0.0
C,5E	0.0	0.0	0.0	0.0
C,5F	0.0	0.0	0.0	0.0
C,5G	0.0	0.0	0.0	0.0
C,5H	0.0	0.0	0.0	0.0
C,5I	0.0	0.0	0.0	0.0
C,5K	0.0	0.0	0.0	0.0
C,5L	0.00152207	0.0010277492	0.0004943208	0.0004943208
C,5M	0.0	0.0	0.0	0.0
C,5N	0.0	0.0	0.0	0.0
C,5P	0.0	0.0	0.0	0.0
C,5Q	0.0	0.0	0.0	0.0
C,5R	0.0	0.0	0.0	0.0
C,5S	0.0009398496000000001	0.0	0.0009398496000000001	0.0009398496000000001
C,5T	0.0	0.0	0.0	0.0
C,5V	0.0	0.0	0.0	0.0
C,5W	0.0	0.0	0.0	0.0
C,5Y	0.0	0.0	0.0	0.0
D,1D	0.0032258065	0.0042372881	-0.0010114816	0.0010114816
D,1E	0.007751938000000001	0.01	-0.0022480619999999995	0.0022480619999999995
D,1F	0.0046189376	0.0048309179	-0.00021198030000000017	0.00021198030000000017
D,1G	0.0047281324000000005	0.0051993068	-0.0004711743999999997	0.0004711743999999997
D,1H	0.0016703786000000001	0.0016366612	3.3717400000000085e-05	3.3717400000000085e-05
D,1I	0.007590132800000001	0.0081466395	-0.0005565066999999998	0.0005565066999999998
D,1K	0.0069686411	0.0084388186	-0.0014701775000000002	0.0014701775000000002
D,1L	0.0100200401	0.0114192496	-0.0013992095	0.0013992095
D,1M	0.0017543860000000001	0.0021141649000000003	-0.00035977890000000014	0.00035977890000000014
D,1N	0.00625	0.0063291139	-7.911389999999945e-05	7.911389999999945e-05
D,1P	0.0038610039000000003	0.0038850039	-2.3999999999999716e-05	2.3999999999999716e-05
D,1Q	0.0032258065	0.0039525692000000005	-0.0007267627000000004	0.0007267627000000004
D,1R	0.0039292731	0.0044742729	-0.0005449998000000003	0.0005449998000000003
D,1S	0.0082449941	0.008492569	-0.0002475749000000003	0.0002475749000000003
D,1T	0.0052910053	0.0057471264	-0.0004561210999999999	0.0004561210999999999
D,1V	0.006116208000000001	0.0073349633000000004	-0.0012187552999999999	0.0012187552999999999
D,1W	0.0	0.0	0.0	0.0
D,1Y	0.0034843206	0.0034602076	2.4113000000000086e-05	2.4113000000000086e-05
D,2D	0.0031055901	0.0039656312	-0.0008600410999999998	0.0008600410999999998
D,2E	0.007042253500000001	0.0090909091	-0.0020486556	0.0020486556
D,2F	0.0046620047	0.0046948357	-3.2831000000000526e-05	3.2831000000000526e-05
D,2G	0.0044247788	0.0051546392	-0.0007298603999999998	0.0007298603999999998
D,2H	0.0017064846	0.0017889088000000001	-8.242420000000006e-05	8.242420000000006e-05
D,2I	0.0074557316	0.0082041933	-0.0007484617000000004	0.0007484617000000004
D,2K	0.0069124424000000005	0.0081466395	-0.0012341970999999998	0.0012341970999999998
D,2L	0.0108303249	0.012207528	-0.0013772031	0.0013772031
D,2M	0.0015243902	0.002	-0.00047560979999999994	0.00047560979999999994
D,2N	0.006116208000000001	0.0063938619000000006	-0.0002776539	0.0002776539
D,2P	0.0039113429	0.0042462845	-0.00033494160000000026	0.00033494160000000026
D,2Q	0.0032679739000000003	0.0038910506000000003	-0.0006230767	0.0006230767
D,2R	0.0035014006	0.0039447732000000004	-0.00044337260000000024	0.00044337260000000024
D,2S	0.0085324232	0.0090909091	-0.0005584859000000008	0.0005584859000000008
D,2T	0.0056998100000000005	0.005988024000000001	-0.0002882140000000002	0.0002882140000000002
D,2V	0.0063424947	0.007500000000000001	-0.0011575053000000002	0.0011575053000000002
D,2W	0.0	0.0	0.0	0.0
D,2Y	0.0032786885000000003	0.0029268293000000003	0.0003518592	0.0003518592
D,3D	0.0029411765	0.0039113429	-0.0009701663999999999	0.0009701663999999999
D,3E	0.0071942446	0.0089186176	-0.0017243729999999995	0.0017243729999999995
D,3F	0.0043290043000000005	0.0048076923	-0.0004786879999999997	0.0004786879999999997
D,3G	0.0046511628	0.0054446461000000005	-0.0007934833000000007	0.0007934833000000007
D,3H	0.0016722408	0.0019230769	-0.0002508361	0.0002508361
D,3I	0.007082153000000001	0.0077821012000000005	-0.0006999481999999998	0.0006999481999999998
D,3K	0.0079239303	0.009244992300000001	-0.0013210620000000013	0.0013210620000000013
D,3L	0.009756097600000001	0.0108225108	-0.0010664131999999996	0.0010664131999999996
D,3M	0.0014641288000000001	0.0017331023000000001	-0.0002689735	0.0002689735
D,3N	0.0062761506000000005	0.006779661	-0.0005035103999999997	0.0005035103999999997
D,3P	0.0037523452000000003	0.0037878788	-3.553359999999969e-05	3.553359999999969e-05
D,3Q	0.0033557047	0.0040567951	-0.0007010903999999998	0.0007010903999999998
D,3R	0.0042964554	0.0050125313	-0.0007160758999999999	0.0007160758999999999
D,3S	0.0088235294	0.0095011876	-0.0006776582000000003	0.0006776582000000003
D,3T	0.0060422961	0.0059990771	4.321900000000059e-05	4.321900000000059e-05
D,3V	0.0058394161000000005	0.0068376068	-0.0009981906999999993	0.0009981906999999993
D,3W	0.0	0.0	0.0	0.0
D,3Y	0.0032310178	0.003164557	6.64607999999998e-05	6.64607999999998e-05
D,4D	0.0029027576	0.0036630037	-0.0007602461	0.0007602461
D,4E	0.0072595281	0.0091514143	-0.0018918862000000007	0.0018918862000000007
D,4F	0.0040485830000000006	0.0042052145	-0.0001566314999999997	0.0001566314999999997
D,4G	0.004743833	0.0055309735	-0.0007871405000000001	0.0007871405000000001
D,4H	0.0017064846	0.001735107	-2.8622399999999985e-05	2.8622399999999985e-05
D,4I	0.0068493151	0.0074441687	-0.0005948535999999996	0.0005948535999999996
D,4K	0.0079840319	0.0093632959	-0.0013792639999999998	0.0013792639999999998
D,4L	0.009626955500000001	0.0107758621	-0.0011489065999999992	0.0011489065999999992
D,4M	0.0013297872	0.0017636684	-0.00043388119999999996	0.00043388119999999996
D,4N	0.006122449	0.0063371356	-0.00021468659999999973	0.00021468659999999973
D,4P	0.00390625	0.0044843049000000005	-0.0005780549000000005	0.0005780549000000005
D,4Q	0.0039708802000000005	0.0045045045	-0.0005336242999999996	0.0005336242999999996
D,4R	0.0044194456	0.0048309179	-0.00041147230000000007	0.00041147230000000007
D,4S	0.0086419753	0.0096153846	-0.0009734093000000003	0.0009734093000000003
D,4T	0.0055679287000000004	0.0059940060000000005	-0.00042607730000000007	0.00042607730000000007
D,4V	0.0060331825	0.0069686411	-0.0009354585999999995	0.0009354585999999995
D,4W	0.0	0.0	0.0	0.0
D,4Y	0.0030816641	0.0030534351	2.822899999999984e-05	2.822899999999984e-05
D,5D	0.0027972028	0.0038910506000000003	-0.0010938478	0.0010938478
D,5E	0.0070921986	0.0092165899	-0.0021243913000000003	0.0021243913000000003
D,5F	0.0044052863	0.0048543689	-0.00044908260000000016	0.00044908260000000016
D,5G	0.0047393365	0.0054945055	-0.000755169	0.000755169
D,5H	0.0016977929000000001	0.0018315018	-0.00013370889999999983	0.00013370889999999983
D,5I	0.0071326676	0.007751938000000001	-0.0006192704000000009	0.0006192704000000009
D,5K	0.0076045627	0.0090152566	-0.0014106939	0.0014106939
D,5L	0.0101010101	0.011049723800000001	-0.000948713700000001	0.000948713700000001
D,5M	0.0014556041000000001	0.0019569472	-0.0005013431	0.0005013431
D,5N	0.0058651026	0.0063424947	-0.00047739210000000056	0.00047739210000000056
D,5P	0.00390625	0.0042553191	-0.00034906910000000006	0.00034906910000000006
D,5Q	0.0035714286	0.004456328	-0.0008848993999999999	0.0008848993999999999
D,5R	0.0042492918	0.0046082949000000005	-0.00035900310000000057	0.00035900310000000057
D,5S	0.0083682008	0.00875	-0.0003817992000000013	0.0003817992000000013
D,5T	0.0055432373	0.0058309038	-0.0002876665000000004	0.0002876665000000004
D,5V	0.006006006	0.007025761100000001	-0.0010197551000000003	0.0010197551000000003
D,5W	0.0	0.0	0.0	0.0
D,5Y	0.0033670034	0.0034562212000000003	-8.921780000000021e-05	8.921780000000021e-05
E,1E	0.0044052863	0.0062240664000000005	-0.0018187801000000003	0.0018187801000000003
E,1F	0.0046620047	0.0051020408	-0.0004400361	0.0004400361
E,1G	0.0049382716	0.006379585300000001	-0.0014413137000000003	0.0014413137000000003
E,1H	0.0017636684	0.0021231423000000003	-0.0003594739000000002	0.0003594739000000002
E,1I	0.0075258702000000005	0.0086580087	-0.0011321385000000002	0.0011321385000000002
E,1K	0.0094043887	0.011049723800000001	-0.0016453351000000008	0.0016453351000000008
E,1L	0.0110803324	0.0129259694	-0.0018456370000000007	0.0018456370000000007
E,1M	0.0018939394	0.0021208908	-0.0002269514000000001	0.0002269514000000001
E,1N	0.007518797000000001	0.0082742317	-0.0007554346999999999	0.0007554346999999999
E,1P	0.0042253521	0.004784689	-0.0005593368999999996	0.0005593368999999996
E,1Q	0.0045558087	0.0052493438	-0.0006935350999999999	0.0006935350999999999
E,1R	0.0050200803	0.0057142857	-0.0006942054	0.0006942054
E,1S	0.0082815735	0.0087527352	-0.00047116170000000013	0.00047116170000000013
E,1T	0.0060790274	0.0063291139	-0.0002500864999999998	0.0002500864999999998
E,1V	0.0061728395	0.0076530612	-0.0014802217000000001	0.0014802217000000001
E,1W	0.0	0.0	0.0	0.0
E,1Y	0.0035906643	0.0035523979	3.8266400000000044e-05	3.8266400000000044e-05
E,2E	0.0040053405	0.0056925996	-0.0016872590999999996	0.0016872590999999996
E,2F	0.0049261084	0.0052521008	-0.0003259923999999999	0.0003259923999999999
E,2G	0.0049261084	0.0056925996	-0.0007664911999999994	0.0007664911999999994
E,2H	0.0017667845000000001	0.001998002	-0.00023121749999999988	0.00023121749999999988
E,2I	0.0083449235	0.0093676815	-0.0010227580000000003	0.0010227580000000003
E,2K	0.0077433628000000004	0.0098814229	-0.0021380601000000003	0.0021380601000000003
E,2L	0.012259194400000001	0.013785790000000001	-0.0015265955999999997	0.0015265955999999997
E,2M	0.0018315018	0.0024937656	-0.0006622638	0.0006622638
E,2N	0.0062678063000000004	0.0068728522000000005	-0.0006050459000000001	0.0006050459000000001
E,2P	0.0042283298000000006	0.0046224961	-0.0003941662999999993	0.0003941662999999993
E,2Q	0.0040983607	0.0050125313	-0.0009141705999999999	0.0009141705999999999
E,2R	0.0042625746	0.0051993068	-0.0009367322000000001	0.0009367322000000001
E,2S	0.0090909091	0.009569378	-0.00047846889999999913	0.00047846889999999913
E,2T	0.0064701653000000005	0.0072347267	-0.0007645613999999997	0.0007645613999999997
E,2V	0.0070126227	0.0081632653	-0.0011506425999999997	0.0011506425999999997
E,2W	0.0	0.0	0.0	0.0
E,2Y	0.0036231884	0.0038986355000000003	-0.0002754471000000003	0.0002754471000000003
E,3E	0.0041928721	0.0058873003	-0.0016944282000000005	0.0016944282000000005
E,3F	0.0043956044	0.0048939641	-0.0004983597000000001	0.0004983597000000001
E,3G	0.0048413125	0.0060810811	-0.0012397685999999998	0.0012397685999999998
E,3H	0.0021186441000000003	0.0021186441000000003	0.0	0.0
E,3I	0.006993007000000001	0.0079617834	-0.0009687763999999995	0.0009687763999999995
E,3K	0.0098039216	0.012958963300000001	-0.0031550417000000015	0.0031550417000000015
E,3L	0.010596026500000001	0.012	-0.001403973499999999	0.001403973499999999
E,3M	0.0015797788	0.0020449898	-0.0004652109999999999	0.0004652109999999999
E,3N	0.006741573000000001	0.007042253500000001	-0.00030068049999999995	0.00030068049999999995
E,3P	0.004545454500000001	0.0048939641	-0.00034850959999999966	0.00034850959999999966
E,3Q	0.004672897200000001	0.0053191489	-0.0006462516999999994	0.0006462516999999994
E,3R	0.0052816901	0.006359300500000001	-0.0010776104000000007	0.0010776104000000007
E,3S	0.009523809500000001	0.0106157113	-0.0010919017999999996	0.0010919017999999996
E,3T	0.0066489362	0.007569386000000001	-0.0009204498000000005	0.0009204498000000005
E,3V	0.0060483871	0.007281553400000001	-0.0012331663000000005	0.0012331663000000005
E,3W	0.0	0.0	0.0	0.0
E,3Y	0.0034722222	0.0036730946	-0.00020087240000000008	0.00020087240000000008
E,4E	0.003992016	0.0058708415000000005	-0.0018788255000000004	0.0018788255000000004
E,4F	0.0042283298000000006	0.0044742729	-0.0002459430999999998	0.0002459430999999998
E,4G	0.0049261084	0.0058708415000000005	-0.0009447331000000002	0.0009447331000000002
E,4H	0.0019493177000000001	0.002173913	-0.00022459529999999985	0.00022459529999999985
E,4I	0.006896551700000001	0.0079840319	-0.0010874802000000001	0.0010874802000000001
E,4K	0.0101010101	0.0130890052	-0.0029879951	0.0029879951
E,4L	0.0106571936	0.012048192800000001	-0.0013909992000000013	0.0013909992000000013
E,4M	0.0016528926	0.0021141649000000003	-0.0004612723000000003	0.0004612723000000003
E,4N	0.0067516879	0.008	-0.0012483121000000002	0.0012483121000000002
E,4P	0.0044052863	0.0051282051	-0.0007229187999999998	0.0007229187999999998
E,4Q	0.0046838407000000006	0.0059484468	-0.0012646060999999993	0.0012646060999999993
E,4R	0.0054054054	0.0062208398	-0.0008154343999999996	0.0008154343999999996
E,4S	0.0092470277	0.0098360656	-0.0005890379000000005	0.0005890379000000005
E,4T	0.0061349693	0.0067567568	-0.0006217875000000001	0.0006217875000000001
E,4V	0.0060331825	0.0073260073	-0.0012928248	0.0012928248
E,4W	0.0	0.0	0.0	0.0
E,4Y	0.0033444816	0.0036297641	-0.00028528250000000015	0.00028528250000000015
E,5E	0.0038610039000000003	0.005420054200000001	-0.0015590503000000003	0.0015590503000000003
E,5F	0.0046948357	0.0051546392	-0.0004598034999999997	0.0004598034999999997
E,5G	0.0050590219	0.0057603687	-0.0007013467999999997	0.0007013467999999997
E,5H	0.0019493177000000001	0.0022583559	-0.00030903819999999983	0.00030903819999999983
E,5I	0.0076219512	0.0083732057	-0.0007512545000000004	0.0007512545000000004
E,5K	0.008797654	0.0112359551	-0.0024383011	0.0024383011
E,5L	0.0116487455	0.013550135500000001	-0.001901390000000001	0.001901390000000001
E,5M	0.001814882	0.0023148148	-0.0004999327999999999	0.0004999327999999999
E,5N	0.006410256400000001	0.0072992701000000005	-0.0008890136999999999	0.0008890136999999999
E,5P	0.0044247788	0.0049916805	-0.0005669016999999997	0.0005669016999999997
E,5Q	0.0041928721	0.0050377834	-0.0008449112999999999	0.0008449112999999999
E,5R	0.0050505051	0.0061443932	-0.0010938881	0.0010938881
E,5S	0.0091863517	0.0101522843	-0.0009659326000000003	0.0009659326000000003
E,5T	0.0060851927	0.0069244085000000006	-0.0008392158000000002	0.0008392158000000002
E,5V	0.0065681445	0.0078740157	-0.0013058712000000002	0.0013058712000000002
E,5W	0.0	0.0	0.0	0.0
E,5Y	0.0036764706	0.0037296037	-5.313309999999995e-05	5.313309999999995e-05
F,1F	0.0007593014	0.0	0.0007593014	0.0007593014
F,1G	0.0039447732000000004	0.0038314176	0.00011335560000000052	0.00011335560000000052
F,1H	0.0011600928	0.0011520737	8.019099999999986e-06	8.019099999999986e-06
F,1I	0.0050377834	0.0043196544	0.0007181289999999996	0.0007181289999999996
F,1K	0.0056657224	0.0058479532	-0.0001822308000000005	0.0001822308000000005
F,1L	0.0072463768	0.0059656972	0.0012806796	0.0012806796
F,1M	0.0	0.0	0.0	0.0
F,1N	0.0044052863	0.0041841004	0.00022118590000000035	0.00022118590000000035
F,1P	0.0032467532000000003	0.0028248588000000002	0.00042189440000000005	0.00042189440000000005
F,1Q	0.0031055901	0.003051882	5.37081e-05	5.37081e-05
F,1R	0.0030193237	0.0028818444000000003	0.00013747929999999992	0.00013747929999999992
F,1S	0.00625	0.005420054200000001	0.0008299457999999997	0.0008299457999999997
F,1T	0.0044444444	0.0037878788	0.0006565655999999998	0.0006565655999999998
F,1V	0.0042194093	0.0040322581	0.00018715120000000005	0.00018715120000000005
F,1W	0.0	0.0	0.0	0.0
F,1Y	0.0025125628	0.0017825312	0.0007300316000000001	0.0007300316000000001
F,2F	0.0	0.0	0.0	0.0
F,2G	0.0039893617	0.0039525692000000005	3.679249999999964e-05	3.679249999999964e-05
F,2H	0.0010683761	0.0010940919	-2.5715799999999995e-05	2.5715799999999995e-05
F,2I	0.0043782837	0.0033557047	0.001022579	0.001022579
F,2K	0.006263048	0.006297229200000001	-3.4181200000000383e-05	3.4181200000000383e-05
F,2L	0.0063613232	0.0051635112	0.0011978120000000004	0.0011978120000000004
F,2M	0.0	0.0	0.0	0.0
F,2N	0.0046296296	0.0043290043000000005	0.00030062529999999935	0.00030062529999999935
F,2P	0.0032051282000000003	0.0028985507	0.0003065775000000003	0.0003065775000000003
F,2Q	0.0029239766	0.0031796502	-0.00025567359999999987	0.00025567359999999987
F,2R	0.0034722222	0.0030769231	0.00039529910000000003	0.00039529910000000003
F,2S	0.0066815145	0.0057603687	0.0009211458000000002	0.0009211458000000002
F,2T	0.0043668122	0.004	0.0003668122000000003	0.0003668122000000003
F,2V	0.0039486673	0.0035650624	0.00038360489999999994	0.00038360489999999994
F,2W	0.0	0.0	0.0	0.0
F,2Y	0.0022075055	0.0018587361	0.0003487694	0.0003487694
F,3F	0.0013774105	0.0010940919	0.00028331860000000006	0.00028331860000000006
F,3G	0.0040363269000000005	0.0036363636000000003	0.00039996330000000024	0.00039996330000000024
F,3H	0.0009487666000000001	0.0009225092	2.6257400000000044e-05	2.6257400000000044e-05
F,3I	0.0048543689	0.0040650407000000005	0.0007893281999999998	0.0007893281999999998
F,3K	0.0052910053	0.0052356021	5.5403199999999944e-05	5.5403199999999944e-05
F,3L	0.007590132800000001	0.0063191153	0.0012710175000000008	0.0012710175000000008
F,3M	0.0009345794000000001	0.0007457122	0.00018886720000000007	0.00018886720000000007
F,3N	0.0044642857	0.0041152263	0.0003490593999999998	0.0003490593999999998
F,3P	0.0032051282000000003	0.0030120482000000003	0.00019308	0.00019308
F,3Q	0.0024154589	0.0027027027	-0.00028724380000000023	0.00028724380000000023
F,3R	0.0031446541000000002	0.0031595577	-1.490359999999991e-05	1.490359999999991e-05
F,3S	0.006410256400000001	0.005217391300000001	0.0011928651	0.0011928651
F,3T	0.0041152263	0.0034782609000000003	0.0006369653999999999	0.0006369653999999999
F,3V	0.0042194093	0.0037878788	0.0004315305	0.0004315305
F,3W	0.0	0.0	0.0	0.0
F,3Y	0.0024590164	0.0019455253000000001	0.0005134911000000001	0.0005134911000000001
F,4F	0.0014064698	0.0010427529	0.00036371690000000013	0.00036371690000000013
F,4G	0.0038314176	0.0037313433000000003	0.00010007429999999958	0.00010007429999999958
F,4H	0.0009250694000000001	0.0009324009	-7.3314999999999145e-06	7.3314999999999145e-06
F,4I	0.0049586777000000005	0.0044411547	0.0005175230000000006	0.0005175230000000006
F,4K	0.005295675200000001	0.0053333333000000005	-3.765809999999991e-05	3.765809999999991e-05
F,4L	0.0078192876	0.0067049808	0.0011143068	0.0011143068
F,4M	0.0	0.0007002801	-0.0007002801	0.0007002801
F,4N	0.0044080605	0.0040485830000000006	0.0003594774999999993	0.0003594774999999993
F,4P	0.0029828486	0.0029970030000000003	-1.41544000000003e-05	1.41544000000003e-05
F,4Q	0.0025445293	0.0026246719	-8.014260000000027e-05	8.014260000000027e-05
F,4R	0.003003003	0.0030581040000000003	-5.510100000000011e-05	5.510100000000011e-05
F,4S	0.0064	0.0052493438	0.0011506562	0.0011506562
F,4T	0.0041194645	0.0034965035	0.0006229610000000004	0.0006229610000000004
F,4V	0.004415011	0.0040201005	0.0003949104999999998	0.0003949104999999998
F,4W	0.0	0.0	0.0	0.0
F,4Y	0.00243309	0.0020597322	0.0003733578000000002	0.0003733578000000002
F,5F	0.0013037810000000002	0.0	0.0013037810000000002	0.0013037810000000002
F,5G	0.0039370079	0.0039447732000000004	-7.765300000000391e-06	7.765300000000391e-06
F,5H	0.0	0.0	0.0	0.0
F,5I	0.00486618	0.0037500000000000003	0.00111618	0.00111618
F,5K	0.0056179775	0.0054086538000000005	0.00020932369999999978	0.00020932369999999978
F,5L	0.0071428571	0.0057424118000000005	0.0014004452999999998	0.0014004452999999998
F,5M	0.0	0.0006297229000000001	-0.0006297229000000001	0.0006297229000000001
F,5N	0.0045977011000000005	0.0042194093	0.0003782918000000005	0.0003782918000000005
F,5P	0.0032362460000000003	0.0030165913	0.00021965470000000036	0.00021965470000000036
F,5Q	0.0025601639	0.0028011204	-0.0002409564999999998	0.0002409564999999998
F,5R	0.0030303030000000002	0.002919708	0.00011059500000000022	0.00011059500000000022
F,5S	0.0064308682	0.0052966102	0.001134258	0.001134258
F,5T	0.0042918455000000005	0.0037593985000000003	0.0005324470000000001	0.0005324470000000001
F,5V	0.0040983607	0.0035671819000000003	0.0005311788	0.0005311788
F,5W	0.0	0.0	0.0	0.0
F,5Y	0.0022296544	0.0017035775000000001	0.0005260768999999998	0.0005260768999999998
G,1G	0.0021505376	0.0025031289	-0.0003525913000000003	0.0003525913000000003
G,1H	0.0015243902	0.0017391304000000001	-0.0002147402	0.0002147402
G,1I	0.0057971014	0.0054446461000000005	0.00035245529999999945	0.00035245529999999945
G,1K	0.0062240664000000005	0.0071428571	-0.0009187906999999999	0.0009187906999999999
G,1L	0.0082644628	0.0079652426	0.0002992202000000003	0.0002992202000000003
G,1M	0.0013192612	0.0017825312	-0.00046327	0.00046327
G,1N	0.0056285178	0.006	-0.0003714822000000003	0.0003714822000000003
G,1P	0.0029585799	0.0033444816	-0.00038590169999999993	0.00038590169999999993
G,1Q	0.002739726	0.0032626427000000003	-0.0005229167000000002	0.0005229167000000002
G,1R	0.0034965035	0.0041724618	-0.0006759583	0.0006759583
G,1S	0.0081521739	0.0082474227	-9.524879999999944e-05	9.524879999999944e-05
G,1T	0.0053285968	0.005524861900000001	-0.00019626510000000062	0.00019626510000000062
G,1V	0.0052356021	0.0053908356	-0.00015523350000000002	0.00015523350000000002
G,1W	0.0	0.0	0.0	0.0
G,1Y	0.0028985507	0.0028860029000000002	1.2547799999999745e-05	1.2547799999999745e-05
G,2G	0.002173913	0.0025	-0.0003260870000000001	0.0003260870000000001
G,2H	0.0012239902	0.0015455951000000001	-0.00032160490000000016	0.00032160490000000016
G,2I	0.006410256400000001	0.00625	0.00016025640000000025	0.00016025640000000025
G,2K	0.006160164300000001	0.006940428	-0.0007802636999999996	0.0007802636999999996
G,2L	0.008605852	0.0081699346	0.0004359174000000011	0.0004359174000000011
G,2M	0.0011396011	0.0012658228	-0.00012622169999999995	0.00012622169999999995
G,2N	0.0046948357	0.0050251256	-0.0003302899	0.0003302899
G,2P	0.0037950664000000003	0.0042016807	-0.0004066142999999997	0.0004066142999999997
G,2Q	0.0027777778	0.003327787	-0.0005500091999999998	0.0005500091999999998
G,2R	0.0035252644000000003	0.0040650407000000005	-0.0005397763000000002	0.0005397763000000002
G,2S	0.0079051383	0.0079096045	-4.466200000000781e-06	4.466200000000781e-06
G,2T	0.0049751244	0.0056022409	-0.0006271165000000002	0.0006271165000000002
G,2V	0.0056	0.0060606061	-0.00046060610000000016	0.00046060610000000016
G,2W	0.0	0.0	0.0	0.0
G,2Y	0.0027777778	0.0026809651	9.681270000000018e-05	9.681270000000018e-05
G,3G	0.0022727273	0.0025839793000000002	-0.00031125200000000014	0.00031125200000000014
G,3H	0.0011820331000000001	0.0016625104	-0.0004804772999999999	0.0004804772999999999
G,3I	0.0063291139	0.0065359477	-0.0002068338000000003	0.0002068338000000003
G,3K	0.0059523810000000005	0.0068587106	-0.0009063295999999993	0.0009063295999999993
G,3L	0.0085106383	0.0085959885	-8.53502000000006e-05	8.53502000000006e-05
G,3M	0.0012077295	0.0013869626	-0.00017923310000000003	0.00017923310000000003
G,3N	0.0048543689	0.0051679587	-0.0003135897999999998	0.0003135897999999998
G,3P	0.0034722222	0.0038461538	-0.00037393159999999986	0.00037393159999999986
G,3Q	0.0026905830000000003	0.0027548209	-6.423789999999985e-05	6.423789999999985e-05
G,3R	0.0034482759	0.0039525692000000005	-0.0005042933000000004	0.0005042933000000004
G,3S	0.0079787234	0.007751938000000001	0.00022678539999999945	0.00022678539999999945
G,3T	0.0052029136	0.0054945055	-0.00029159189999999977	0.00029159189999999977
G,3V	0.0055096419	0.0058479532	-0.00033831130000000053	0.00033831130000000053
G,3W	0.0	0.0	0.0	0.0
G,3Y	0.0027322404	0.0027100271000000003	2.2213299999999762e-05	2.2213299999999762e-05
G,4G	0.0021881838	0.0026595745000000002	-0.00047139070000000016	0.00047139070000000016
G,4H	0.0012690355000000001	0.0014880952000000001	-0.00021905969999999999	0.00021905969999999999
G,4I	0.0058760684	0.0061728395	-0.00029677109999999996	0.00029677109999999996
G,4K	0.005730659	0.0067750678	-0.0010444088000000004	0.0010444088000000004
G,4L	0.0086956522	0.0082987552	0.0003968970000000002	0.0003968970000000002
G,4M	0.0012738854000000001	0.0012804097	-6.524299999999825e-06	6.524299999999825e-06
G,4N	0.0047619048	0.0049382716	-0.00017636680000000012	0.00017636680000000012
G,4P	0.0034364261000000003	0.0039447732000000004	-0.0005083471000000002	0.0005083471000000002
G,4Q	0.0027173913	0.0032336297000000003	-0.0005162384000000002	0.0005162384000000002
G,4R	0.0037593985000000003	0.004	-0.00024060149999999975	0.00024060149999999975
G,4S	0.0078125	0.0077639752	4.8524799999999715e-05	4.8524799999999715e-05
G,4T	0.0051150895	0.0051282051	-1.3115599999999512e-05	1.3115599999999512e-05
G,4V	0.005464480900000001	0.0062444246	-0.0007799436999999998	0.0007799436999999998
G,4W	0.0	0.0	0.0	0.0
G,4Y	0.0028409091	0.0025873221	0.000253587	0.000253587
G,5G	0.0021551724	0.0026075619000000003	-0.00045238950000000026	0.00045238950000000026
G,5H	0.0013071895	0.0018726592000000001	-0.0005654697000000001	0.0005654697000000001
G,5I	0.0061349693	0.0061669829	-3.201360000000021e-05	3.201360000000021e-05
G,5K	0.0059171598	0.0066287879000000004	-0.0007116281000000002	0.0007116281000000002
G,5L	0.0085574572	0.0081566069	0.0004008503	0.0004008503
G,5M	0.0013793103	0.0015360983	-0.00015678799999999994	0.00015678799999999994
G,5N	0.0047393365	0.0050505051	-0.0003111685999999999	0.0003111685999999999
G,5P	0.0032894737	0.0035971223	-0.0003076486	0.0003076486
G,5Q	0.0028985507	0.003164557	-0.00026600630000000016	0.00026600630000000016
G,5R	0.0036429872	0.0042194093	-0.0005764221000000001	0.0005764221000000001
G,5S	0.0073349633000000004	0.0075414781	-0.00020651479999999993	0.00020651479999999993
G,5T	0.0049776008	0.0049751244	2.4763999999996567e-06	2.4763999999996567e-06
G,5V	0.0055350554	0.0060975610000000005	-0.0005625056000000007	0.0005625056000000007
G,5W	0.0	0.0	0.0	0.0
G,5Y	0.0028985507	0.0025906736	0.00030787709999999984	0.00030787709999999984
H,1H	0.0	0.0	0.0	0.0
H,1I	0.0021367521	0.0021231423000000003	1.360979999999977e-05	1.360979999999977e-05
H,1K	0.0021367521	0.0023041475	-0.0001673954	0.0001673954
H,1L	0.0035335689000000003	0.0032813782000000002	0.00025219070000000003	0.00025219070000000003
H,1M	0.0	0.0	0.0	0.0
H,1N	0.0015772871	0.0014326648	0.00014462229999999995	0.00014462229999999995
H,1P	0.001305483	0.0015360983	-0.00023061529999999987	0.00023061529999999987
H,1Q	0.0	0.0009225092	-0.0009225092	0.0009225092
H,1R	0.001216545	0.0012345679	-1.8022900000000007e-05	1.8022900000000007e-05
H,1S	0.0029629630000000003	0.0026075619000000003	0.0003554011	0.0003554011
H,1T	0.0016129032	0.0013717421	0.00024116109999999997	0.00024116109999999997
H,1V	0.0017064846	0.0017857143	-7.922969999999991e-05	7.922969999999991e-05
H,1W	0.0	0.0	0.0	0.0
H,1Y	0.0	0.0	0.0	0.0
H,2H	0.0	0.0	0.0	0.0
H,2I	0.0023094688	0.0022026432000000003	0.00010682559999999983	0.00010682559999999983
H,2K	0.0023094688	0.0023752969	-6.582810000000001e-05	6.582810000000001e-05
H,2L	0.0035928144000000003	0.0032634033000000003	0.0003294111	0.0003294111
H,2M	0.0	0.0	0.0	0.0
H,2N	0.0016666667	0.00155521	0.00011145670000000003	0.00011145670000000003
H,2P	0.0007457122	0.0010604454	-0.00031473320000000005	0.00031473320000000005
H,2Q	0.0	0.0011123471000000001	-0.0011123471000000001	0.0011123471000000001
H,2R	0.0013157895	0.0010905125	0.00022527700000000007	0.00022527700000000007
H,2S	0.0027100271000000003	0.0024630542	0.0002469729000000001	0.0002469729000000001
H,2T	0.0015174507	0.0012690355000000001	0.00024841519999999995	0.00024841519999999995
H,2V	0.0016778523	0.002	-0.0003221477000000001	0.0003221477000000001
H,2W	0.0	0.0	0.0	0.0
H,2Y	0.0	0.0	0.0	0.0
H,3H	0.0	0.0	0.0	0.0
H,3I	0.0020283976	0.0017857143	0.00024268330000000015	0.00024268330000000015
H,3K	0.0025641026	0.002569043	-4.940399999999855e-06	4.940399999999855e-06
H,3L	0.003257329	0.0031897927	6.753630000000009e-05	6.753630000000009e-05
H,3M	0.0	0.0	0.0	0.0
H,3N	0.0018939394	0.0020080321	-0.0001140926999999999	0.0001140926999999999
H,3P	0.0	0.0010373444	-0.0010373444	0.0010373444
H,3Q	0.0	0.0011013216000000001	-0.0011013216000000001	0.0011013216000000001
H,3R	0.0011904762	0.0009615385	0.00022893770000000004	0.00022893770000000004
H,3S	0.0029325513	0.0026246719	0.00030787939999999975	0.00030787939999999975
H,3T	0.0016583748	0.0017361111	-7.773630000000001e-05	7.773630000000001e-05
H,3V	0.001710864	0.0015624999999999999	0.00014836400000000022	0.00014836400000000022
H,3W	0.0	0.0	0.0	0.0
H,3Y	0.0	0.0	0.0	0.0
H,4H	0.0	0.0	0.0	0.0
H,4I	0.0020449898	0.0020463847000000003	-1.3949000000003549e-06	1.3949000000003549e-06
H,4K	0.0023923445	0.0024469821	-5.4637599999999946e-05	5.4637599999999946e-05
H,4L	0.0033444816	0.0030349014	0.0003095801999999999	0.0003095801999999999
H,4M	0.0	0.0	0.0	0.0
H,4N	0.0017482517000000002	0.00155521	0.00019304170000000015	0.00019304170000000015
H,4P	0.0010405827	0.0	0.0010405827	0.0010405827
H,4Q	0.0	0.0	0.0	0.0
H,4R	0.0010449321	0.0012886598	-0.00024372770000000003	0.00024372770000000003
H,4S	0.0027881041	0.0026631158	0.00012498830000000002	0.00012498830000000002
H,4T	0.0017301038	0.0016863406000000001	4.37631999999999e-05	4.37631999999999e-05
H,4V	0.0017084282	0.0017969452000000002	-8.85170000000002e-05	8.85170000000002e-05
H,4W	0.0	0.0	0.0	0.0
H,4Y	0.0	0.0	0.0	0.0
H,5H	0.0	0.0	0.0	0.0
H,5I	0.0020618557000000003	0.0022371365	-0.00017528079999999972	0.00017528079999999972
H,5K	0.0022727273	0.0023041475	-3.1420199999999954e-05	3.1420199999999954e-05
H,5L	0.0034129693	0.0030534351	0.00035953419999999996	0.00035953419999999996
H,5M	0.0	0.0	0.0	0.0
H,5N	0.0018083183	0.0015898251	0.0002184932	0.0002184932
H,5P	0.0011098779	0.0011123471000000001	-2.4692000000000203e-06	2.4692000000000203e-06
H,5Q	0.0	0.0012690355000000001	-0.0012690355000000001	0.0012690355000000001
H,5R	0.0011614402	0.0013513514000000001	-0.00018991120000000014	0.00018991120000000014
H,5S	0.0028011204	0.0023557126	0.00044540779999999993	0.00044540779999999993
H,5T	0.0017513135000000002	0.0017605634	-9.249899999999893e-06	9.249899999999893e-06
H,5V	0.0016863406000000001	0.0015360983	0.00015024230000000019	0.00015024230000000019
H,5W	0.0	0.0	0.0	0.0
H,5Y	0.0	0.0	0.0	0.0
I,1I	0.0034129693	0.0029154519	0.0004975174	0.0004975174
I,1K	0.0086455331	0.0090497738	-0.00040424070000000083	0.00040424070000000083
I,1L	0.0109489051	0.009812667300000001	0.0011362377999999985	0.0011362377999999985
I,1M	0.0018214936	0.0016313214000000002	0.0001901721999999998	0.0001901721999999998
[truncated: 460 more rows]
