# Supplementary material for: PICNIC accurately predicts condensate-forming proteins regardless of their structural disorder across organisms
Source: Nat Commun. 2024 Dec 11;15:10668. doi: 10.1038/s41467-024-55089-x (PMC11634905; doi:10.1038/s41467-024-55089-x)
Supplement: Supplementary file 11 — Source Data files [file 41467_2024_55089_MOESM11_ESM.zip › Source_Data_file/supplementary/Figure_S9/FigureS9C_Perimeter.xlsx]

## Sheet: Sheet1
	AIMP1	CWC25	eIF2GA	DRC4	KHDC4	Rad51AP1	RAMAC	RBMY1D	RP9	MRPL1
	4.174	8.46194	4.30235	2.45079	8.29014	2.67657	7.99176	3.8971	5.38835	9.70042
	4.278	5.0216	3.30485	6.5012	7.23387	2.60464	3.79189	2.72561	3.55036	8.6932
	4.037	6.46147	3.84778	4.59484	6.26501	2.46792	6.1165	2.2816	3.57789	7.45513
	16.581	6.72519		2.7822	4.17877	2.466	2.38257	2.48436	3.13675	5.91251
	19.794	6.35707		4.01698	7.66666	2.89043	2.34832	2.98811	2.88358	10.8848
	14.146	8.82253		3.73024	7.29854	2.73233	2.5856	3.36102	3.05524	6.5275
	7.019	8.29398	7.41622	6.35653	3.38048	2.54135	2.35024	2.76206	3.34623	6.05978
	5.217	10.6538	4.68403	2.84987	7.04125	2.29571	2.16268	2.19762	2.87152	10.3088
	3.203	4.47524	5.14641	6.37475	6.65519	3.014	3.20292	7.61117	2.91084	5.96114
	6.038	5.22532	3.18991	9.32217	5.97512	2.55272	2.08692	3.86491	2.42243
	34.999	7.00549	3.014		5.52905		2.98866	3.03852	3.1136
	6.71	3.54392	5.23724		5.01776		2.72877		2.57519
	3.811	3.13757	7.13017		2.35174		2.22488		2.05062	10.3142
	3.504	2.47066	8.23343	7.36786	3.0588	3.00153	2.38284		2.52203	11.4362
	5.827	2.15337		8.3533	2.87207	2.29776	2.52916	3.64215	2.08541	7.41526
	4.766	2.3912		4.49415	3.5098	2.88399	2.55752	6.26857	2.43613	11.0603
	4.186	2.89166		4.11534	3.9904	2.81836	2.81014	3.69832	2.30228	6.26926
	10.995	2.64931	4.87131		3.10072	2.35078	2.30653	5.69454	4.17261	6.44229
	16.049	2.41627	3.95903		3.25306	2.29763	2.75671	3.78572	3.09291	8.88856
	3.451	2.45203	2.90262		4.33674	2.46682	3.28773	3.76312	2.8196	14.3123
	3.564	3.07675	3.04304	4.88241	5.15339	2.91879	2.22926	3.78284	3.05551	9.14037
	3.521	2.48011	2.89234	4.18097	4.27248	2.52546	2.11158	3.54761	3.58817	6.54504
	4.197	2.5145	3.23813	3.08524	3.11415	2.32516	2.37572	5.2808	2.95386
	32.378	2.60369		2.88522	3.72119	2.04829	2.17679	3.49693	2.75849
	23.837	3.12963			6.25446	4.39578	2.015	3.20155	3.2284
	4.383	2.21899			5.5922	2.06034	3.796	4.01383	3.27019	14.3483
	5.113	2.44203	5.60727		8.60305	2.20145	2.13884	3.07935	3.31924	11.1165
	4.063	2.46997	5.30217	4.26549	5.74468		2.46134	4.10781	3.02427	10.5495
	3.276	2.49957	3.78367	5.91169	4.10699		2.30105	2.90509	3.64064
	3.321	3.01153		3.63214	3.53981		2.22269	3.03482	3.14525
	3.912	2.31092		3.48295	4.85213	2.67945	1.98307	5.34286	3.93806
	2.776	3.54501		3.74215	3.4824	2.58834	2.65712	4.20809	3.07401	6.68492
	2.756	6.32241	10.3339	3.07044	3.76325	1.90403	1.92869	3.28553	3.30184	4.98803
	6.437	5.2619		2.63163	2.56971	3.30691	1.97348	3.53844	2.85248	11.9813
	7.63	5.61919		3.3254	2.14652	2.97879	2.15022	3.16744	2.63533	5.32642
	4.824	7.14523		2.62615	2.23748	2.49162	2.38133	2.72753	2.79864
	5.669	5.94881	4.66978	2.52505	2.46408	2.2653	1.87937	3.16758	2.67958
	3.177	4.99639	7.3754	2.63602	2.60916		2.48997	3.22676	2.36928
	4.574	5.65988	8.13903	3.4898	2.35188		3.61475			8.99419
	3.7	2.87385	2.98797	4.97707	3.00523		1.6503			6.92809
	5.068	2.59286	2.84344	2.57272	5.1886	2.38284	2.06897			6.74013
	4.528	2.96769	4.12137	3.53994	2.45874	2.22885		4.79432	2.80316	5.82086
	4.796	2.86673	2.90646	4.35975	2.10309	2.46011		5.1386	2.26803	15.5722
	2.45	4.66403	5.2645	4.09657	2.74836	2.202		4.34153	3.26512
	6.287	3.19648	2.45326		2.25009	1.97266	2.86549	3.49638	3.25841
	4.288	2.152	2.9318		1.98403	2.18885	2.51477	3.16607	3.86874
	23.286	3.01277	2.40819			2.49162	2.40873	3.71749	3.07743	6.49421
	10.375	2.80179	2.17871	4.7328			2.21871	3.34184	3.53433	15.1541
	5.475	2.152		4.32276			2.20721	6.2224	2.98071	10.2966
	11.178	3.33239		3.99835	4.71047		2.24064	3.3939	3.69421	14.5035
	10.493	2.80521		4.18398	2.50244	9.82811	2.18994	6.87973	3.73161	11.8821
	7.578	3.38883	4.18562	3.97273	4.04821	7.61747	2.50436		3.54775
	4.74	2.65013	7.44431	3.25046	3.10757		2.2831		3.35801
	6.109	4.29742	5.43	3.0451	5.3204		1.98595		3.61063
	5.229	3.35595		3.23854	2.47751		2.17063	3.49693	3.30321	6.54326
	3.139	2.56067		3.93998	5.72222	4.15343	2.02376	2.65164	3.67119
	7.877	2.61834		2.66355	2.80014	2.85152	2.62574	3.35075	2.74891
	6.262	1.9428	9.44779	2.69958	2.99523	4.07164	2.03267	4.00519	3.31841
	7.014	2.58245	4.59156	3.12196	3.85271		1.94937	6.0628	3.49021	7.57788
	6.288	2.58245		2.98824	4.88528		1.771	2.79918	3.46569	7.74365
	9.227	2.58245		2.47532	5.25176		1.92745	3.75503	3.71037
	9.209	2.152		2.2916	3.20251	11.45	2.9444	3.75448	3.04017
	8.617	2.6004	5.86333	2.87344	2.69602	19.5162	2.94509	3.01633	4.34413
	7.57	2.6004	4.01972	2.73959	3.89573	9.5963	3.0762	3.63447	3.08867	11.8576
	4.912	2.152	2.51628		2.85179		2.33119	2.98016	3.25567	7.80667
	6.031	4.07671	5.08366		2.89645		2.07171		3.34294	6.17117
	6.716	3.27101			3.67982		2.07158		3.21868
	16.189	2.1061		3.55214	3.03524	2.20501	2.21954		3.91149
	9.415	3.2432		3.12908	2.60793	2.84631	2.15816	3.77312	2.60725
	6.467	2.51806	4.92186	3.71462	2.34147		1.68524	4.93131	3.79791	24.846
	10.837	2.32749	2.87344	3.90971	3.10086		1.99253	7.20757	5.53864	6.61231
	3.516	2.4412	3.00852	5.86086	2.26708			4.85829	2.86919
	5.316	5.18052	2.65931	4.70732		5.82716		7.80133	3.66201
	7.315	7.08235	3.83258	5.38629		3.19251		3.26622	2.27516
	5.233	7.77393	2.49121	5.12161		2.35996	3.33348	5.89374		9.42601
	6.17	6.66313		5.93511	6.13376	2.84631	3.05113	3.79134		6.73698
	8.661	5.98964		2.32051	4.14603		3.0788	3.02277
	12.09	4.74773			3.27896		4.14548	6.65656	8.39947
	6.454	4.85336	2.97194		3.7138		2.46723	2.7411	4.24316
	8.451	4.35674	4.93104		3.89395	2.32352	2.96906	6.42037	2.72329	9.49067
	14.767	5.74989	2.45038	13.3948	4.90953	2.57574	3.10058		3.05839	7.56021
	5.907	4.79486	3.26197	4.37701	3.82148	2.19036	3.39705		4.45127	6.7378
	9.441	4.01657	2.57053	6.2635	3.73298	2.38298	3.796		4.46017	6.21199
	5.91	3.97163	1.83909	4.4077	2.35613	2.93509	2.53683	4.65745	3.78586	6.6545
	6.454	3.89217	2.25721	6.71327	2.82919		3.68694	5.52822	4.18891
	8.451	3.50843	2.62588	4.6032	2.26214		3.58063	3.89395	4.25933
	14.767	3.63927		4.78527	2.09761		3.91272	3.06209	3.95738
	5.907	3.74955		4.3777	3.05839	2.56642	3.74366	4.64389	3.80175	8.81485
	9.441	3.07305		4.81349	3.98451	2.26242	3.4887	5.73934	3.72037	8.61552
	5.91	3.45747	3.79161	5.4711	2.65109	2.81398	3.37828		4.5136	8.07409
	7.63	2.99331	2.48107	4.77363		2.34955	2.7511		5.76852	6.97234
	3.662	2.89015	3.51871	3.95245		2.41202	2.75891		3.56063	4.82213
	5.011	3.93163	3.46309	3.43939		2.62287	3.00605	4.16932	3.19511
	4.39	4.73266	7.15455	3.35951	4.6902		3.58926	2.34818	3.42856
	3.446	3.37321	2.8485	3.11661	3.6205		2.95906		6.145
	3.666	2.85166	2.91879	2.92742	2.95125		2.47819		2.97509	12.674
	3.034	3.20196	3.26909	3.21279	2.77987	3.27608	2.69219		4.60402	11.4662
	3.29	3.26992	2.13652	3.30608	3.04058	2.60094	2.96948	4.27234	2.51148	9.48026
	3.754	2.43901	2.91481	2.61286	2.96263	2.66862	2.75315		2.54039	6.57614
	3.663	3.47062		3.27964	2.88769		2.99003		2.5445	5.14901
	11.954	2.57231		3.19169	2.06391		3.04578		3.67393	7.22209
	8.518	4.58827			2.34722		2.89906	3.61255	5.20586
	6.126	3.00153	4.13644		2.27215	2.19899	2.88645		2.88549
	3.034	2.86604	3.69379			2.12555	2.51696		3.91875
	12.127	2.68356	3.55912	6.51229		2.88029	2.58642		3.05784	11.9609
	5.329	3.55118	4.12452	2.87453		2.73822	2.58903	10.0113	2.66081	10.147
	5.45	3.01633	5.29409	2.964	3.11374	2.2579	2.09651		3.32636	12.4145
	5.277	3.03085	3.09812	4.09822	3.15867		2.71479		2.03431	9.99086
	3.409	2.79261	3.09415		3.43514		2.76041		2.0424
	4.118	2.91084	3.2221		5.02119		2.11076	4.82391	2.18583
	3.243	2.7374			3.0762	2.28009	2.05199	3.47624	2.30845
	2.546	2.85905		6.72478	3.31814	2.26653	2.2616	3.42253		16.9131
	3.532	3.9319		8.31124	3.77106	2.63314	2.72822	4.0452		12.9588
	4.472	2.05459	2.54834	7.28429	2.50135	2.76329	2.43778	1.99266		7.48061
	4.195	2.88508	3.03866	2.61752	2.58094	2.47093	3.31129	2.44463	5.93484	8.28261
	8.364	2.69534	2.86577	2.53286	5.02653	2.14213	3.06551	2.45668	4.69266
	10.334	2.04979		2.60793	2.74877	2.0302	3.45295	3.56817	3.70517
	4.331	4.98118		4.18521	2.10336	2.30174	3.22361		5.25628
	2.593	4.72417		2.79562	2.52751		2.50779		4.21823	9.52355
	7.307	4.9879	4.01684		2.33969		2.78425		3.08634	10.6342
	2.471	3.42007	4.82747		2.29516		2.36394	6.20322	4.38852	7.144
	6.867	3.4924	3.53392			2.89015	2.31393	6.12349	4.88884
	3.113	5.92881	4.21535	3.39267		2.26557	2.79466	4.30728	4.12014
	4.029	3.74147	4.27988	4.30988		4.24632	2.8644	5.43726	4.66348
	3.26	2.99824	4.47237	3.85217	3.77764		2.37106	4.38318	4.61841	4.60019
	3.307	3.30143		3.66653	4.4088		2.48148	4.60306	3.53583	13.3035
	3.758	3.27636			6.66121		3.15552		5.78017	5.73496
	2.974	3.33759			4.85364	2.99057	2.74685		3.85847	6.51339
	5.904	2.80603	8.3222		5.28012	2.7274	2.52738		2.84481
	2.751	2.54546	2.85714	7.94984	4.4325		2.61574	2.88001	4.45264
	2.501	2.82508	3.91793	3.8123	3.01359		2.0724	2.83316	2.52916
	18.593	3.07949	3.34335	4.64635	2.33777		2.18734	3.11552	2.72836	11.8778
	6.616	2.95632	6.04841	3.03811	6.04389	2.8559	2.42668	3.34143	3.4276	13.583
	4.915	2.87385		3.45843	5.7651	3.13059	2.21433		2.22282	8.38755
	37.86	2.80042		2.89577	6.06321	2.45956	2.14158		2.88248
	28.839	2.45655			10.4721	2.62081	2.28845		4.45647
	0	2.92892	9.22572		2.55423		1.97992	7.3147	4.5247
	6.768	2.152	3.79065		4.75815		2.55587	5.28615	4.00328	10.2097
	9.249	2.152	4.5732	3.57406	2.9755		2.65766	9.74084	2.51477	7.36238
	12.27	2.152		4.44058	5.6344	2.73959	2.61533	3.78983	4.83007	7.87051
	3.623	2.6004		3.93313	2.68561	2.5508	2.99249		2.66287	9.84372
	4.122	2.152		2.98687	2.48326	2.82891	2.5008		2.08363	7.55254
	8.547	2.37202	5.72496		3.17511	2.99455	2.37133		2.35133	4.56498
	6.829	2.6004	3.44898		5.36108		2.20584	2.75233	2.31873	7.01563
	4.183	3.13251			3.72503			3.18361
	4.411	2.25995		4.68937	2.48943			5.25751
	5.645	2.39051		4.54059	2.53272	2.93961		3.34595
	10.261	2.93879	30.3889	2.89002	2.29913	3.12689	3.72914	4.97255	5.47342	8.67046
	9.341	2.78096		4.06808	4.34331	2.90385	2.24009	5.28916	3.6853	5.81921
	10.28	2.89632		3.99136	3.03743	2.49724	2.50162		2.47655	7.60281
	9.307	2.31859		2.92194	2.66547	2.73315	2.94577		4.38852	5.32903
	15.234	2.32092	3.84162	2.57724	5.93347	2.53765	2.38037		3.51569	5.82428
	3.53	3.04441	4.70759	2.14912	2.62972	2.22707	2.54313	8.07437	3.18758
	3.321	11.6594	3.70941	2.04144	2.41394	2.21118	3.12607	4.82322	2.89303
	3.08	8.8802	1.91307	2.74425	2.31557	1.98307	4.73513	4.29687	3.75024
	3.163	9.46807	3.43349	3.54255	4.53936	2.97728	5.82675	3.02058	2.8407	22.8316
	3.457	13.1484	2.36859	4.77075	4.12685	2.11734	3.56351	3.95053	3.28553	23.0923
	2.666	6.22925	2.04911	3.14333	6.37338	3.34787	3.29321	4.00424	5.08338	7.63953
	4.323	3.98067	2.43915	3.21292	5.19901	2.20871	2.0972	5.9569	2.94632	6.10869
	3.048	3.66119	4.14124	3.22936			2.61862	4.27865	2.71644	4.89391
	2.724	3.82477		2.98619			2.89262	3.74846	2.76466	10.4817
	8.938	3.99273					2.29133	3.31787	2.91194	8.47496
	6.681	2.72671			7.39512	2.44792	3.72393	3.90587	4.14781	7.3854
	4.282	5.72002	6.9844		5.11955	2.49902	2.39394		3.34554
	4.926	4.17507	4.02629	4.22727	5.49411	3.02825	2.76685		4.67197
	4.755	3.12182	3.9582	5.26217	4.02369	3.52172	3.34581		4.27604
	5.568	2.92372	5.49822		4.98269	2.22652	2.359	3.68051	2.91098	10.3088
	3.595	3.11442	3.04373		5.13024	2.12062	3.15675		4.5969	11.071
	4.218	3.37458	3.30074		7.61282	2.36065	2.30407		2.49532	22.1833
	2.84	3.11017	3.44884	3.79394	6.88384	2.17789	2.24721		2.82124	7.5476
	3.327	2.80795		5.11394	4.69869	1.94732	2.1109	5.19559	4.35989	6.49723
	4.101	2.60437			4.2807		2.07856	3.46829	5.57645	6.95576
	2.947	2.47367			4.9916		2.24707	2.7337	2.51902	11.8826
	2.83	3.02373	4.03643		3.79106		2.49162	4.29865	2.93728	20.1826
	3.182	2.77425	3.08853	4.4377	3.33527	2.59355	3.0151	3.24087	2.49587	8.60031
	3.003	3.14305	3.97218	4.38003	3.48788	3.03619	2.24817	2.78795	2.3464
	3.198	2.4908	3.51282	7.29457	3.27115			2.59122	2.96728
	2.424	2.28228		4.72527	2.54464			2.67986	2.7922
	2.616	2.57053		4.00437	4.63265			4.31673	2.73151	8.57373
	3.024	3.35595		11.1281	3.71202	3.35335	7.1451		2.81384	8.34179
	3.827	2.84042	12.3273	6.53463	2.65643	2.78042	6.02512		2.15624	6.23309
	8.68	2.73918			2.78096	2.28242	3.75435		2.80932	7.17359
	13.347	2.44559			2.80973	2.4275	3.0203	4.85309	3.03071	8.03505
	6.558	2.13213			4.5136	2.49052	2.41764	4.34879	2.329	6.53874
	3.89	2.69123	4.77007	5.94018	2.98126	2.43696	3.21594		2.61519	4.02383
	5.451	2.70383	3.71969	3.67955	3.65735	2.56231	3.00236		2.35996	8.33645
	4.802	4.39551	4.42853	2.92536	4.07013	2.11747	4.19686		2.1283	5.88209
	3.862	4.77719	3.97177	4.69417			3.99725	3.70229	3.22923	7.8886
	4.801	4.68335	3.63598	3.72928			2.26338
	10.924	4.36537	4.76842	3.13305			2.573
	4.043	5.18641	3.09154	3.53159	5.42945	3.03428	3.00044
	9.032	6.72204	3.28088	4.29303	5.25121	2.83946	2.99989	5.94484	4.17302	9.05844
	6.014	2.95578	2.69411	2.22337	6.58669	2.48545	3.5746	6.90398	4.58101	8.23356
	4.203	3.4735	3.20512		5.5337	2.02308	2.53875	5.13079	4.23892	10.8971
	3.18	4.23398	2.8644		3.84943	2.43011	2.73014	5.55658	3.66708	6.57052
	4.115	3.55652			5.32587		3.21977		3.64393	5.68906
	5.966	4.51059		2.73877	2.91673		2.56615		4.03273	4.93954
	3.234	3.94396		3.582	2.69506		2.19981		3.92724	14.5949
	4.419	4.3492	4.84528	3.38486	3.68311	2.5134	2.74014	5.09804	3.21662	15.6805
	3.538	3.66954	6.88863	6.98399	4.00944	3.23676	2.44915	4.01574	3.10949	7.88668
	2.377	4.20042	4.14398	4.7039	2.43668		2.33051	3.50638	2.96276	6.63806
	3.617	3.15936	4.66636		3.42336		2.6178	3.20073	2.8696
	2.851	4.80993	4.67951		4.70924		2.77562	2.57861	2.84987
	2.482	4.217			2.60629	2.30544	2.22995		3.99108
	3.529	3.17497		5.99293	2.26803	2.03157	3.22155		3.12072	9.99566
	10.709	3.8597		4.94844	2.44161		2.15802		3.05044	7.16894
	6.293	3.01989	13.3282	6.63861	2.66424		2.51696	4.57101	4.18056	6.08157
	9.997	3.24279		9.1764	2.06459		2.26009	5.85291	3.01057	11.9468
	6.623	2.61643		4.92556	2.4671	2.30544	3.19566	4.86377	2.85248
	2.331	2.73726			2.33106	2.03157	4.24111	6.53216	3.36006
	5.404	2.76576	2.83261				2.41449	5.56083	2.74082
	3.513	3.02523	3.09223				2.28722		2.58807	16.0509
	2.97	3.17347	9.55	6.87247			3.05099		3.31252	9.61397
	3.914	2.2094	3.39664	4.63855	4.07849	2.50559	2.3675		2.80398	9.23996
	4.38893	3.27457		5.02352	3.19922	1.98458	2.69438	3.48199	2.60779
	13.0227	6.80671		5.36793	3.06784		2.64835	4.57361	2.49011
	3.38102	5.04283			3.32307		2.45901	3.90272	3.14963
	7.3047	5.04434	7.14989		6.56066		2.42805		2.84481	8.23699
	5.6144	8.24918			2.58752	2.77219	2.86741			2.60218
	16.497	4.16096		3.33417	5.35602		2.63437			6.56052
	10.9645	3.40705		3.39349	4.19302		2.19789	4.69061
	7.60035	3.18306	12.155	5.0564	4.76472		2.3142	2.87207	3.91025
	5.18518	3.53131	3.34568			2.44627	2.30927	4.01684	3.3476
	10.1695	2.87207				2.4549	2.48326	3.08757	3.55515	8.9435
	4.36016	2.4275				2.36914	4.16822	4.43126	3.22978	2.95632
	3.52611	3.47076		4.7687	4.9446	2.20803	2.52998	3.98889	2.63944	6.09677
	7.34676	2.04829	23.3866	8.14862	5.7951		2.32311	5.37328	3.63009	7.81736
	4.92159	2.37627			4.62307		2.43175	3.92313	3.47829	6.47161
	8.58538	4.74362			11.3084		2.66739	4.13	4.1759
	6.22021	14.8829				2.6293	2.1283	4.32934	4.88446
	5.22093	4.4599	6.96303	7.04879		2.81864	2.17885	4.38701	3.26923
	3.88806	4.9605	10.4331	8.68717			2.3353		3.62201	8.36344
	3.56063	3.68722	4.83336	6.78739	5.85702		2.21502		3.56049	8.06957
	4.31043	3.37404	5.86415		4.31262		2.20885		2.88796
	8.16465	8.09917	5.61508		4.69622	2.76137	3.25033	6.01238	2.6315
	3.3328	3.12785	6.76314			2.84357	3.87436	7.89367	3.61981
	4.58512	3.30745	5.43575	5.17339		2.36024	2.09021	5.09393	3.25046	8.11355
	3.1336	2.97701	4.83048			2.50546	2.93098	7.68282	3.7686	2.75891
	3.62406	2.38202	3.87368		5.23491		2.34421	3.55378	3.08524	2.6093
	3.749	3.27019	3.8186		4.41469		2.47655		4.18836	1.80758
	4.20686	4.3192	3.99656	5.16257	3.53611				2.94427
	3.15196	2.506	2.97331		3.9741	2.79028			3.11881
	3.76901	2.8085			4.57566	2.37613		8.2137	4.19193
	2.6478	2.42243				2.1446	3.18018	2.91865	3.47254	7.15976
	3.26553	3.51638		4.28139			4.25577	4.06753	3.59036	12.3797
	2.86166	3.11702	8.34549	4.31249			2.09898	4.63978	2.60314	5.27505
	3.33458	2.94372		4.19494	4.48004		2.1509	2.99167	2.99961	5.75195
	4.02314	2.70602		5.07078	3.66982	2.88358	2.25242	4.21878
	3.78531	1.89293		5.80729	10.7933	1.80333	2.31941
	3.44692	3.2369	3.30663		5.92114	2.57464	2.07747
	3.92752	1.93348	3.32472		3.90738	2.33585	2.05308		7.26949
	41.5132	2.20228	2.70589		3.26033	2.69986	1.81826	5.83962	3.35705
	15.6413			5.06256	6.40489	2.12925	1.83703	3.42281	3.78572
	7.65625			3.12867	3.66859	2.25297	2.49326	2.84481	3.06305
	11.6893				8.61209	2.73096	2.11103	2.94029	3.24608
	6.14966	8.21493	14.9579		12.0497	1.8173	2.11966	7.27251	2.86631
	5.23135	8.03601			5.03845	3.95176	2.4834		3.27841
	4.98707	11.586		4.54621	6.94412	2.67232	2.13131		2.98441
	6.45147	7.51842			5.05667		3.07757		3.53145
	3.69092	8.50756	3.56118		2.91728		3.6431	21.2534	2.51189
	3.53008	6.62847	7.45554		5.00461		2.18885	16.1592	3.35061
	3.10058	4.63786	9.6137	9.73522	4.05356	2.79617	2.21666	13.0017	2.79699
	3.36705	5.9969	18.0667		4.66485	4.02109	1.90005		2.60629
	3.41842	6.33529			8.6906	18.4792	2.25968		2.18159
	3.91888	8.69375			3.67612	10.3017	2.04281		2.55971
	3.62187	4.65101			5.36519	2.79617	3.18141	3.57364
	3.53611	9.24846	8.09423		2.65739	4.02109	2.56998	3.61927
	4.13425	4.78815			3.70201		2.75959
	2.8507	5.55973			11.6287		2.37435		3.88272
	4.75623	5.45644			2.95043		2.33845		3.2206
	3.4413	5.08174	29.902		5.95402	4.66019	2.19296	4.37427	4.3092
	3.02386	4.63444			10.6927	4.26043	1.76648	4.55922	4.8198
	5.29615	5.46986			7.14852	3.71558	3.2917	4.53018	4.14863
	3.33362	4.92858			5.0427	4.53895	2.22419	2.27516	3.16155
	2.57628	4.76938	7.89956		4.3055	4.04438	2.56245	3.25923	3.33759
	3.7649	4.64033	3.56433		8.63292	2.46244	2.77836	6.42407	4.4262
	2.67479	5.07653	2.75836		2.98372	2.18748	2.5956	5.6744	3.62886
	2.97756	4.93282	2.53245		5.96731	1.95335		4.38194	3.24293
	4.58101	4.51004			3.78983				3.01194
	3.35116	4.46976							3.12976
	2.93906	3.55378					3.30526		3.52693
	2.99372	4.21864	3.39308			2.73342	2.48614	3.59584
	2.63917	6.43407	3.66982		6.00992	2.39846		5.88333
	3.38185	4.3492	2.9055		5.37999	2.22063		7.34169
	3.30855	3.26197	2.4997		4.49333	1.81169		3.12579	4.33989
	2.64479	3.36623			3.83107	2.35572	6.31954	3.9493	3.8782
	2.96317	3.15634			3.3765		2.49422		4.4203
	3.14073	4.66362			4.4762		4.96885		5.09914
	2.7289	3.62708	4.42195		3.00359		2.7411		3.60529
	2.90974	4.4573	4.16412		2.69575	2.41476	3.36157	6.36461	3.57734
	2.516	9.96113	4.75102		2.78165	2.22995	2.7563	3.7712	3.41377
	2.29571	5.27012	3.40925		3.41527	2.35763	2.32064	7.16373	2.8944
	2.53436	4.07411	3.88217		3.64968	2.41421	1.8832		2.87919
	3.1073	4.05753	3.05702		5.78743		2.3005		2.82138
	11.4799	4.14165	2.63602		2.31379		3.27389
	4.0541	4.77335			2.9329		3.69407	4.98118
	5.754	3.26403				2.85207	2.02418	5.73085
		3.64776				2.41065	3.1384		4.90748
		3.25252	18.3743			2.4823	2.7226		4.10931
		3.64941	14.6868		3.31115	2.80617	2.75014		3.27293
		3.80682	7.7342		3.38541		2.52368	2.47299	3.04181
		3.61844	7.96792		3.79558		2.61122	2.5393	3.45281
		3.58556	2.72575		2.94468		2.57176		4.52429
		3.77997	2.78233			2.86303	1.94266		3.27485
		3.83367	3.06455			2.76767	2.5023		3.18635
		3.55268	2.33462			2.32462	2.54121	3.40486	3.05633
		5.50192	2.46874		8.14575	2.49121	2.2342	2.84878	3.58187
		4.50305			3.02304	1.72182	2.05541	5.04982	2.15528
		4.35783			3.27334	2.04171	2.64972	3.66406
		3.02811			3.58049		2.16693	6.57764
		2.80179	5.9843		4.54977		2.61122
		2.37202			2.22433		2.77589		5.59152
		3.15552			2.59341	2.4023	3.51008		4.83158
		3.55241			4.32167	2.23927	4.0304	4.91885	5.69797
		4.99064	6.85575		2.67287		2.04637	2.97906	4.58279
		3.20402	4.54456		1.8895		2.00513		4.62663
		3.06222	2.85289		2.29324				5.39396
		3.16717			2.23652	2.62917			5.60138
		3.44665			3.61516	2.45408		6.94083	4.23933
		2.95153			5.33889	2.11035	2.94728	4.97666
		2.82412	4.08589		2.32873		2.61629	3.01386
		2.80179	5.41835				2.42723	4.20467
		3.23156					3.08716	4.92597	3.68557
		3.01277				3.00921	3.94135	3.7875	4.22166
		2.37202			4.54347	2.35654	2.46874		3.72037
		2.80179	11.505		3.61105		2.6293		3.42651
		3.01277			3.28937		2.62917		6.3531
		2.58245			2.95454		2.77082	2.72233	5.3604
		2.58245			3.51117	2.58533	3.49227	5.62467	3.54926
		2.58245	4.62128		2.36846	2.76082	2.17803	4.17124	5.18257
		2.80179			1.94047	2.1794	2.15967	2.83069	5.44739
		2.80179			2.72383	3.52063	2.62396	3.68283
		2.58245			2.19036	2.77726	2.09569	3.36335
		3.02811	16.3674		2.88207	2.22611	1.81813
		3.96451			2.86234		2.77192		4.8024
		2.8559			2.3912		3.72887		6.24789
		2.84179			2.69657		2.71466	6.06965	3.70119
		3.09182	8.20246		2.12145	2.7237	3.48747	8.39207	5.04215
		3.01236	5.94566			2.20734			4.81445
		2.76521	5.99074						3.9019
		2.88714	5.91909						5.11955
		2.99413	12.9486		3.9382		4.50182	4.67732	3.71407
		2.91372	4.61868		5.14079	3.17196	2.69438	3.86285	4.61128
		2.71301	6.42393		3.78791	3.37527	5.21669	4.56416
		2.75849	6.957		3.81052	5.87798	2.78822	5.26162
		3.33266	5.45616		3.67544	2.58601	3.33294	2.92892
		3.01208	5.73729		3.45569		2.56395		5.48863
		3.76969	5.55562		3.80326		2.70137		3.26923
		2.52532	3.51652		4.52785		2.60944		5.15271
		3.0414	3.45473		3.79668	2.66109	2.60464	3.66352	4.4162
		2.37202	3.19292		3.51241	2.74014	3.22155	5.82113	3.56679
		2.49025	3.41431		4.0004		2.3964	3.12593	6.17391
		2.0387	3.35787		3.2943		2.07788	3.82723	4.72335
		2.13049	4.36811		2.60464		2.54025		3.41089
		2.39161	4.04328		2.68712	12.1633	2.45134		3.04455
		2.65437			2.43559		2.93427		2.90234
		2.59807			2.49354		2.40545	6.49805
		2.1635			5.02667			4.36386
		2.67849	3.97834			2.416		4.12439
		2.37202	5.66372			2.54053		5.72002	5.55603
		2.152	3.0873			2.51573	3.04469		4.38729
		2.152	4.36071		7.54939	2.2431	2.72822		4.87857
		2.17351	4.74609		7.80749	2.21433	2.9155		4.26687
		2.53614	2.95701		4.1274	2.16857	3.41856	5.75167	3.90299
		1.97951	4.09233		6.61203		2.63917	4.02259	6.35187
		2.33256	3.34335		6.72547		2.86741	4.42469	3.29608
		3.27992	3.76106		3.15689		1.89978		4.35509
		3.38691	3.15771		3.2732	2.6415	2.76233		3.6964
		2.47038	3.05647		3.15059	2.23789	2.24324		2.65657
		2.07295	3.50734		5.38136	2.73616	2.93248	9.56452	2.33201
		3.11387	2.92358		4.08246	2.50477	3.05907	4.10794	4.5769
		2.03431	3.53967		4.38277	2.21611		4.40606	3.74243
		2.69506	3.43212		4.61553				3.72202
			2.91221		3.23882				4.82993
			2.99071		3.80915		4.32893		3.37582
					3.786	2.48956	3.79065	6.20404	3.5183
		11.2918			3.55063	2.8433	2.27406	3.93533	3.02208
		12.9173			7.67858	3.06003	2.0813	4.78952	3.32184
		8.79006	5.44479		3.48747	2.86741	2.48436	6.84493	3.5472
		12.2314	3.96231		3.36294		2.12501	3.11839
		15.2921	3.62283		4.68718		2.05377
		16.1961	3.89779		6.45859		4.71951
		7.75406			3.33513	2.35558	7.09509		4.53264
		7.52103			2.91084			9.01063	3.19484
		8.42988			2.3401			9.14297	3.09305
		8.57414	6.80315		3.33924				4.2781
		6.33748	5.70852		2.73986	2.89618	3.71544		3.90628
		4.98858	4.56183		2.48285	2.7563	2.2394		3.28773
		4.75596	3.86861			2.36873	4.00972	5.54494	5.09763
		6.70779	3.45692			2.40503	3.278	3.40664	4.02616
		6.91302	2.96386				3.90916	4.61512	3.69421
		5.82702	2.64602		3.37938		2.52861		3.16771
		5.19559	3.29334		5.71687		2.22899		2.85631
		4.40537	3.97232		3.69969	2.15885	2.22789
		6.20185	3.6042		3.60666	2.76315	2.29242	3.7612
		5.36917	2.82124		3.8497	2.10555	3.06291	4.29111
		6.44832	3.61461		2.71616	2.08117	2.47504	4.6865	3.61516
		4.12055			3.3243		2.19351	4.21713	3.62091
		5.19696			5.03571			4.04013	3.43473
		4.84925			2.57437			4.7713	3.65297
		4.06506	9.9114		2.83179	2.56478			3.60543
		4.48415	3.21183		2.78179	2.25584	3.26567		5.02311
		4.43373	3.73161				2.95084		3.40089
		7.67625	5.64235				2.32133	5.48137	3.31376
		6.29926	3.62543				2.39997	4.76637	3.36801
		4.14466	2.09651		8.42605	2.49792	2.58998	2.90673	3.11922
		3.8149	2.84248		5.11435		4.49634	4.74404	3.23553
		3.50775	3.77682		3.61187		4.06356	3.88614
		3.74394	2.37627		3.35308		4.13521
		3.35486	2.07761		3.43706	3.19429	2.85275
		6.49846	1.94211		3.89724	9.06337	3.11839		4.37496
		3.20854	5.55604		2.50655		2.47381	3.2321	4.1052
		5.86031	3.85066		2.58355		2.64383	2.26365	7.04906
		4.48182			2.78124		2.17816	4.48853	3.87696
		4.98707			3.06127	2.21899	2.85946	2.35024	2.90125
		4.70143			2.77398	2.56834	3.49843	2.35407	3.61543
		3.47227	5.08599		8.15369	2.827	2.1498	4.37153	3.38774
		2.70835	3.09798		4.20823	2.83823	2.5619		3.39911
		2.7911	2.94345		5.78647		2.65643		2.66821
		3.1362			5.79414		2.37106		2.96578
		4.93816			4.04972		3.49295	3.87984	5.14298
		2.79973			2.9055	2.78055	2.28817	3.11141
		2.49765	4.89337		3.42075	2.43079	2.22146	2.65122
		2.5256	7.10126			1.97801	3.3976	2.84028
		2.42134	4.18014			2.14405	3.50199		14.0551
		3.79024				2.86673	3.51213		8.78622
		2.43189			4.91679		2.26406		4.50442
		4.22398			4.15603		2.22981	4.0504	5.91223
		2.92947	3.32568		4.56621		2.10692	3.37636	8.19465
		2.38421	4.05643		6.38365	3.14566	2.36476	2.70918	6.19857
		2.94865	2.85124		3.79572	3.13127	1.91238		5.27916
		4.2107	5.16764		2.79466	2.38914	2.25173		7.50239
		2.60766	2.99318		3.64639	2.88262	3.07935		4.31961
		2.45052	4.31098		2.5767		1.83525	2.66232	4.36139
		2.63341	3.19744		2.58533			3.02619	3.96766
		2.58122			3.46158			2.99756	3.01044
		2.21049				2.86604			3.38897
		2.59136					3.56625		3.17374
		3.00509	3.6842				3.87148		4.23193
		2.30503	3.37321		5.52452		3.59022	3.96999	3.1173
		2.17049	4.92899		3.62036	2.53957	2.55437	4.45045
		3.12154	2.85714		3.3713	2.2779	2.74206	13.4331
		2.38654			3.28266	2.23954	2.94372
		2.70739			3.03784	2.67068	3.98821		9.30203
		2.3564			6.8811		2.64561		5.67495
		3.15895	4.6843		1.99527			5.04681	4.51538
		2.48737	4.19932		2.93605			7.10345	7.16058
		2.0302	3.8075		2.59711	2.80288		3.78778	4.09055
		2.31311	3.60776			2.36489	5.83743	5.49945	12.951
		1.81456	3.78737			2.5804	4.24399
		2.40257	3.81175			2.3401	1.97417
		2.5782	2.88823		4.66855		2.75576
		2.44545	3.6405		3.21224		2.67986	2.92495	6.73218
		2.10473	3.40952		3.16182		2.72383	3.83175	6.74204
		2.18707	4.53593		4.62649	9.02501	4.65375	4.96899	5.79017
		2.87125	2.80014		2.30379	5.84908	2.62985	2.92865	6.5934
			2.73959		5.24477	6.71368	2.38243	6.34885	5.54987
			2.97016		2.84549	5.81113	2.50779	3.17607	4.59128
			2.49874		1.97376	7.08537	2.70753		3.14826
		3.94629	4.02218		4.54511	7.0118	2.11802		3.66324
		4.60265	3.10045		2.55902	3.02222	2.32708		4.84459
		3.70996			2.43942	5.91826	3.03619	5.36095
		3.64351			4.47976	3.80202		5.00242
		2.92892			2.17529	5.57371		4.06945
		2.72438	3.64817		2.18967	5.36149			5.13325
		3.52693	3.09278		1.95417	3.88272	3.48268		3.79819
		5.099	4.18987		2.02582	3.77435	3.3265		4.53306
		4.55909			3.03825	5.07626	2.89125	3.1236	4.24467
		4.24179			4.34413	4.43222	4.07013	2.66821	3.85162
		3.07195			2.12254	2.53203	2.90769	3.34664	4.42236
		3.2891	3.22361		3.08113	6.12253	2.86782	3.66037	3.26444
		3.79887	2.72274		4.47743	4.18891	2.39421	2.61327	4.2459
		2.87481				3.69763	2.96482	3.35801	3.87724
		6.60477				3.81422	4.63129	2.23543	3.59173
		2.78028				4.34386		2.27434	4.17001
		4.00698	13.5272		4.03438	4.81788			4.63772
		9.05282	4.07671		4.09301	3.00756			3.69873
		3.17402	5.38999		4.99845	2.61766	4.94885
		4.83281	4.49511		4.28536	2.75466	3.16004	2.7974
		2.39216	3.35499		3.19005	3.78819	3.6079	6.20404
		2.80686	3.38061		3.74407	3.31197	3.1073	5.7118	5.20216
		2.43052	4.4525		2.54245	2.82919	5.05927	3.92793	4.99831
			3.77901		2.63424	2.30393	3.82915	4.12069	4.59676
			3.72585		2.79329	2.12775	3.973	3.03387	3.4398
			3.56885		3.89696	2.31736	2.81384		4.64923
		6.59956	4.65773		3.45733	2.26351	3.43486		3.51391
		5.22929	3.4413		2.84563	2.44422	3.37815		4.32646
		5.04941	3.01058		3.41651	2.96728	3.79805		3.93902
		4.10151	3.7823			2.37873	3.01879		4.50251
		3.31252	2.69986			2.39928	2.64972		4.87953
		4.12891				2.14734	3.06264		4.77801
		4.00725			3.3391	2.23269	2.84042		3.95985
		5.26696			2.77165	2.02883	2.70698		4.64841
		4.57703	3.94587		2.39572	2.22817	2.74		3.36773
			3.73846		3.88984	1.85498	3.20909		3.69626
			2.97482			2.55916	3.00962		2.66355
			3.03387			2.00267	3.04948		2.47847
		5.66194	4.41578			1.6962	2.86481		2.35681
		5.20627	2.46436		3.57227	2.73931	2.58313		2.52943
		5.70194	2.77315		3.93656	1.59331	2.59396		2.56149
		3.19347	2.38914		3.10565	1.63085	2.40092		2.38599
		3.51213	3.89135		3.25526	1.9169	2.99509
		8.65991				2.69986	2.70863
		6.15719				1.73702	2.22392
		3.63584				1.76442	2.37106		5.42589
		4.11315	4.76527		5.20052	1.67811	2.36531		4.45688
		6.8748	3.5694		3.04729	1.77319	2.42394		3.45322
			3.56419		3.71366	1.98458	2.60766		3.19237
			2.76069		3.01236	2.19378	2.3153		3.66091
			2.87851		5.1638	2.35229	2.37462		2.77494
		4.00382			4.09082		2.71794		3.13388
		4.97926			2.65355		2.18255		4.09671
		5.58275			3.44528		2.18816		3.77079
		3.67749	8.20411		3.09291	6.78424	2.27845
		3.46062			3.07154	5.59659
		4.4999			2.49395	3.30006
		7.5576			2.65985	3.70886			4.32934
		5.38848	6.25104			2.78247	2.7711		3.80983
		5.28258				2.21118	4.07479		3.74202
						3.85381	2.61232		3.19552
					5.67851	3.4709	4.50648
			11.5913		3.8745	4.01889	2.0276
		4.12082			7.21415	3.14429	3.03921
		3.78093			3.86641	4.84473			5.41835
		4.09877			3.44418	3.66174			3.10319
		5.23751	10.9201		3.61584	2.81713			2.7811
		4.95543			3.16936	3.65228	4.2881		2.69685
		3.98656			3.16689	2.78028	3.52104		2.877
		4.65882			4.32756	2.94057	3.0014		3.34814
		8.16246	10.6941		3.20731	7.14085	2.83206		3.3713
		3.82764			2.79795	5.45712	2.68054		3.11648
		4.18754			2.89371	4.58662	2.80302		2.42106
		3.268			5.01557	2.78768	2.81713		2.64629
		2.58779	20.98		2.58067	2.4808	2.81014		2.14227
		3.03606			4.44538	2.50984	2.56217		3.10072
		5.64741			4.1574	2.24242	3.45952		2.57491
		2.88152			2.426	3.04702	2.25872		2.28694
		2.37174	3.81819		2.84028	5.35396	3.56529		2.32037
			6.43969		3.2717	2.82658	3.50569		2.15871
					3.34294	3.69105	3.6953		2.54519
						6.53531	2.20173		2.52135
		3.23156				2.35695	2.90563		2.84206
		3.01277	4.68376			2.22104	2.65027		2.65424
			3.39212		4.97844	5.68317	2.31612		2.77891
			3.16402		5.24272	3.6964	2.78425		2.42942
			2.67698		3.32705	3.76805	2.52779		2.87947
		5.04694			3.08757	3.86463	3.52802		3.42473
		5.35643			5.75578	2.18063	3.68722		2.20789
		7.1562			2.71931	2.77137	2.33284		2.48504
		7.26333			2.77028	2.60779	2.22584		2.46326
		7.57925			1.97266	2.36832	2.13871		2.73151
		7.01139			2.04445	1.66839			2.46011
		6.55997				1.95513			2.45161
		6.65916				1.76278			2.15323
		5.2097				1.83512	4.0015		2.09706
		8.56949			5.89251	2.11912	2.46915		2.00458
		6.96782			5.59138	2.1757	2.80288		2.43586
		6.7778			5.39999		2.54382		3.13004
		5.23669			6.97166		2.4012
		4.45634			2.73219		3.05003
		4.42428			4.58539	4.03835	2.51737
		4.12959			3.02592	3.55323	2.72712		2.58135
		4.29194			3.37815	3.36746	1.99253		2.23365
		6.31844			4.59731	3.6568	2.40257		2.80754
		4.53456			2.45463	3.1658	2.39024		3.15237
		5.09585			2.71123	3.77901	3.16539		2.29694
		4.16055			2.28735	3.66571	2.63547		2.95769
		3.40678			2.9492	5.94251	2.2157		2.56765
		3.36212			2.84987	3.63927	2.36558		2.14569
		2.84946				3.13168	2.40805		3.3228
		3.44884				3.02934	2.19378		2.56176
		2.97427				11.6935	1.69524		2.45997
		2.75726			3.48857	12.5319	2.80987		2.43093
		2.47258			3.66639		2.19419		3.19443
		2.98852			2.79699				2.87262
		2.68493			2.92988				2.70685
		2.51628			3.68393	3.66023			2.96797
		2.77206			3.07675	3.9082	2.63903		2.99633
		2.95756			3.33143	4.29276	2.65643		2.84165
		2.62341			5.21408	4.22755	2.48271		2.69178
		2.24214			2.7389	3.20196	2.76726		2.78288
		2.41668			2.37996	10.9415	2.41449		2.87878
		2.41654			2.40394	9.28298	3.50035		2.81987
		2.66657			4.40565	3.07661	3.39212		3.2343
		2.96057				3.35417	2.49998		2.90509
		2.92399				3.84217			2.09665
		2.7822				4.84638			3.08771
		2.27434			7.30964				2.92988
		2.33749			6.93247		3.37157		2.51025
		2.47025			2.76576		3.33266		2.53299
		2.47833			3.38198	2.45394	2.40503		2.329
		2.14104			4.06767	2.09117	3.10921		2.29639
		2.10692			2.94824	2.35928	2.12186		2.10473
		2.4286			2.71452	2.12021			2.11281
		1.94225			3.11333	1.6192			2.24625
		2.23296			6.15842	1.95896
		2.08829			4.35359	1.64784	4.11548
		2.10692			3.74873	1.90005	2.45846
		2.21515			3.97026	1.88142	3.95642		4.06589
		2.11268			2.4897		2.8644		3.22635
		2.16145			2.56724		2.71959		3.62735
		2.31133			2.89536		7.07961		2.88659
		2.52121			2.47641	2.48011	4.60334		4.20247
		2.00404			2.13542	2.13377	3.9956		4.75801
		2.15378			1.84635		2.35955
		3.03811			2.71575		2.15871
		2.55423					2.21036
						5.69221	2.55067		5.36465
						3.61379	2.26886		3.12812
					5.58549	2.47641	2.02746		3.71681
		5.81743			3.44322	2.52066	2.9792		4.05383
		5.66509			7.5924	2.49641	1.97198		3.82942
		7.02057			4.43606	2.49641	1.77922		4.41126
		4.92995			3.00825	1.92649	2.13583		3.81339
		5.74852			4.15274	2.13254	2.04527		4.21823
		7.94052			3.15908	2.63615	2.00088		4.51908
		5.98005			3.15566	2.04048	1.71825		4.2707
		5.16545			3.26512	2.1109	1.93992		3.13018
		6.11541			2.90509	2.19556	2.0239		3.94341
		6.0665			2.66164	1.74182	1.78155		3.0425
		3.59187			3.50843	1.85703	2.20419		2.43696
		3.25526			2.91783	2.19707	2.75137		4.11712
		3.21155			2.89591	1.97664	3.60611		3.44418
		4.11343			2.92564	1.72894	2.09295		2.32366
		2.96002			4.10616		2.01678		2.11487
		4.54758			2.30461				2.95578
		3.57502			2.44888				2.42668
		3.9519			2.40805	2.25653			2.02856
		2.62725			4.57854	2.29242	3.50172		2.48176
		4.59553			2.74329		3.54282
		2.7885			2.18186		2.77521
		3.94766			3.35979		2.62629
		2.3827				2.68082	2.1072		3.87943
		2.33475				2.24365	2.14172		4.68102
		2.34571					2.01746		3.39719
		2.42737			2.25064		2.16487		3.74215
		3.25019			2.82206		2.58519		3.73695
		2.10555			2.4049	3.78832	3.1099		3.58145
		2.27872			2.33174		2.06116		3.04962
		2.65616			2.77863		2.91221		3.09825
		1.75839			2.8485		2.53505		2.58122
		2.29598			2.50121	2.03253	2.03719		2.93358
		2.85015			2.37832		2.62972		2.4934
					2.27324		2.16159		2.18953
					1.92622		2.42161
					2.00445	6.3194	2.03719
		6.52394			1.84786	4.93118	2.11638
		6.83287			2.44326		2.84604		3.67379
		7.72022					1.898		2.46888
		4.10534					2.66807		3.57269
		5.78565				5.14106	1.93978		3.03236
		4.4325			5.00023	3.74763	2.29201		3.61995
		4.28331			5.7329		2.07062		3.54118
		4.65992			7.12222		1.90937		3.76298
		6.15651			3.95135		1.99102		3.1636
		5.72824			4.40058	2.74808	3.88025		2.85892
		3.53474			4.81802		2.01143		4.57484
		4.37934			3.68352		2.0424		2.60177
		3.22868			5.27834		1.91759		2.77685
		4.14589			3.52981	3.3191	2.23324		2.22967
		3.77915			2.35202	3.58666	1.86457		2.38449
		3.15703			2.96454	2.3775	3.3317		2.79083
		2.31379			3.93437		2.23981		2.68438
		2.65588			2.46326		1.91005		1.85525
		3.17895			3.15127		2.14693		2.17666
		2.5745			2.36311	2.41435	2.21803		2.18255
		4.60772			4.99612	2.82247	2.33955		3.70133
		2.44915			3.10524	2.26913	1.86156		2.27804
		2.0461			2.42709		2.30215
		1.81251			1.99157		1.85676
		2.5756			5.86538
		1.99308			2.2594	2.88974			3.405
		2.10062			4.03109				2.88303
		2.42572			5.31176		3.66502
		3.59694			5.22354		3.08606
		2.30105			3.64845	2.59711	2.20008
		2.5893			2.87453		2.31681		4.7376
		2.56505			3.95656		2.79781		5.30423
					4.44771		2.9929		3.08949
					2.12501	2.45175	3.37938		3.84299
					2.14008	2.24584	2.34325		2.5893
		3.80052			2.90111	2.18693	2.42367		4.88432
		3.90532			3.13799		1.8669		2.85933
		4.92255			1.95088		1.96814		2.98454
		4.99694			2.40832		2.21118		2.9903
		3.46007			2.23104	2.76096	2.40956		3.71421
		4.03438			1.62277	2.52436	2.19858		2.46737
		3.15648			2.48902		2.13597		4.67115
		3.59707			1.95184		2.08624		3.05715
		2.2131			1.908		2.67794		4.27056
		3.24676				3.49268	2.18679		4.0441
		3.18182					2.11884		2.83782
		2.83494					2.03253		2.81535
		2.82617			7.5361		2.11268		2.69835
		3.45843			5.73961	7.438	2.29927		2.52888
					3.70626	5.9221	2.26995		2.17433
					2.28639	7.18058	1.9443
					2.07706	5.06092	2.05199
		4.91172			2.50011	2.94057	5.16339
		3.8908			3.21183	2.82398	2.11322		3.86861
		4.6917				3.29636	2.11542		3.98341
		5.27162				2.50272	2.97317		3.97012
		5.861				2.22844	2.21091		4.08863
		4.71061			5.12312	3.73681	2.52929		2.6978
		3.57296			4.53319	2.89522	2.22557		4.06575
		4.61293			3.11182	2.69027	1.88046		3.28088
		4.12863			3.03058	3.30197	1.8484		2.77562
		3.92532			2.90892	2.71328	1.82237		2.57355
					4.96447	3.96094	2.06897		2.56587
					3.65187	3.94546	2.15254		2.69602
					2.93112	3.53268	1.98294		2.55382
		19.638			2.20625	2.35572	1.77881		2.51642
		11.8815			2.18241	3.44555	1.90581		4.27385
		15.4465			2.01445	5.05982	1.9702		4.64909
		9.25915			2.84864	4.84761	1.99349		4.61128
		8.99994			2.41394	3.50747	3.58954		1.91512
		6.6867			2.38325	2.59711	1.85128		1.80881
		6.36173			3.8808	4.87994	1.86868		2.06212
		6.68916			2.33612	3.42349	2.18611		1.94937
		6.26282			2.61314	6.13733	2.2842		1.5307
		5.5474			2.49696	3.16593
		4.71924			2.00157	2.54669
		5.75934			2.15789	2.42161
		5.0179			3.79956	3.10086	2.92796		4.33989
		4.44949			2.9929	4.99872	3.03866		6.96905
		3.15347			3.82559	4.03575	2.72589		4.33345
		4.90803				3.16497	2.5482		5.65043
		3.4487				3.93998	2.83124		5.54192
		4.42058				5.75907	2.98715		2.75726
		3.12004			6.1228	5.31286	4.43907		11.6201
		3.16525			3.65461	3.87929	4.28714		5.01543
		2.84261			6.61491	3.78695	4.30153		3.23991
		2.43928			9.50657	3.12483	2.52916		3.34869
		3.66365			3.72352	3.73065	2.48093		4.49881
		3.75736			5.19997	2.92303	2.34243		2.54984
		2.65342			4.79199	2.71287	2.8644		2.4323
		2.99496			3.25539	2.32558	2.47134		5.95361
		3.01592			3.00099	2.11857	2.11103		4.97817
		2.73767			3.0588	2.72452	2.74603		2.60903
		2.89714			4.00561	1.8369	2.16994		3.58762
		3.88696			3.12333	2.24118	2.46148		7.29155
		2.68273			3.73928	2.39421	2.88919		4.42263
		2.90262			3.96437	2.45942	2.53875		6.05677
		2.34366			4.33263	2.30448	2.79343		3.47144
		2.61547			2.80727	3.25854	2.39079		9.49794
		2.96167			2.53354				2.73918
		2.33366			2.5345				3.87066
		2.32873			2.01979				3.85655
		2.11679			2.25872	2.34256	5.5122		4.33578
		3.42637			1.90334	2.28379	2.82494		3.5283
		2.22502			2.06541		3.76366		3.01153
		2.82521			2.35352		2.59615		2.4523
		2.30585			2.44148		2.30735		2.53943
					3.17402	2.5993	3.0066		3.05907
					2.85494	2.36229	2.78946		2.75384
					2.446	2.6167	2.55149		3.3254
		9.80235			1.96499	2.47723	3.2258
		7.46362			2.15186	2.38791	7.29415
		8.35467			2.30503	2.19858
		6.83				2.1383			4.82391
		10.1994				2.34777			4.45606
		6.35022				2.51628	8.85691		3.9445
		11.6117			3.54748		3.36034		4.74636
		4.77842			4.99173		3.05003		4.45181
		6.65943			4.745		3.13209		6.10623
		8.06437			2.22543	2.02363	2.92536		4.58772
		4.35578			2.78576	1.90362	2.51929		3.56406
		3.57282			3.17004	2.18186	2.51121		3.86011
		6.99467			2.55985	1.85841	3.95094		3.1073
		4.70636			2.46943		2.26105		3.43117
		5.02338			2.36846		2.4238		3.8212
		10.5102			2.35106		2.35147		3.20073
		4.0726				2.73671	3.74448		2.94714
		3.90409				2.66068	2.89358		2.77576
		3.74818				2.61506	4.25591		2.91646
		3.64365			3.91738	2.65287	2.80549		3.40089
		3.99204			4.49004				3.05565
		2.6852			3.64749				2.74452
		2.3801			3.22539				3.15662
		2.92084			2.64698	2.57903	3.46857		3.33965
		2.96002			2.29585	2.34339	3.1821		2.98633
		2.99167			5.7492	2.24803	6.64573		2.46901
		3.38349				2.07665	3.81449		3.24375
		2.64259				2.6478	4.02465		3.63639
		3.90642				2.56889	3.74352		2.93194
		3.43349			5.28546	1.95211	3.76229		2.55861
		4.61827			2.94029	2.15419	2.62382		2.89166
		2.26023			3.09387	2.28146	3.14881		2.88289
		2.32653			2.96783	2.24447	3.61584		2.90988
		4.02218			2.57204	2.63506	2.67821		2.82878
		2.15761			3.278	2.44559	4.06917		2.67506
		2.48436			2.07678	1.98595	3.78312		3.89381
		3.69873			2.28132	2.19707	2.75685		2.81727
		2.10405			2.08651	2.18515	2.47079		2.61204
		2.95769			2.66698	2.24885	4.27317		2.68164
		2.14734			1.92636	2.01554	3.19772		2.7263
		2.52957			2.48312	1.9106	3.40116		3.38417
		2.36914			3.39322		2.91947		2.71301
		2.58834					3.47048		2.67314
		4.76719					2.63437		2.58505
		2.38394				4.65115	2.62807		2.2742
		2.34845			3.1758	4.82665	2.42052		2.71753
		2.27283			2.93002	3.50898	3.80723		2.66533
		2.19241			3.50528	3.11264	3.30184		2.48189
		2.27776			2.06856	5.36423	2.89961		2.61191
		2.23625			3.98177	5.10147	4.55676		2.80754
		2.03349			7.15318	5.48164	2.23913		2.3864
		2.16337				3.59639	2.53984		2.38175
		1.97362				2.67547	2.39407		2.57176
		2.17337				2.86508	5.13065		2.56656
		1.89046			3.97944	3.04496	4.39085		2.58505
		2.07295			4.70252	3.01606	2.52244		2.97208
		1.81977			2.63081	2.51683	3.7116		2.7037
		2.73753			3.94204	2.25584	4.84542		2.98852
		2.28557			3.97629	6.84192	2.22748		2.857
		2.02171			5.87538	3.93121	2.99824		3.04085
		1.93485			3.65489	3.08414	3.02304		2.78124
		1.75429			7.49157	3.4313	2.222		2.52546
		2.77781			3.57351	3.27499	2.44271		2.45326
					2.33599	3.77764	4.6069		2.85056
					2.98468	3.58378	2.45901		2.46175
					2.83672	3.38801	2.34585		2.33845
		8.27946			7.63295	3.81586	2.49847
		4.10411			3.00249	5.43643	2.56546
		4.26755			3.00825	3.44377	2.25064
		3.5831			3.19813	3.34431	2.09117		3.05661
		3.20361			2.73014	2.89207			2.68219
		2.97126			2.39545	4.36578			4.09452
		4.09794			2.8037	2.91577			3.30663
		3.93437				4.57758	1.9854		2.8596
		4.06397				2.65985	2.07514		2.99455
		4.50387				2.82247	2.46258		2.69383
		2.94112			2.92536	2.4386	2.22378		2.33229
		3.25854			4.03862	2.31968	2.61341		2.63588
		3.29129			2.81795	3.37431	2.64492		2.96673
		2.97865			2.51052	5.22162	2.54121		2.34476
		2.80001			2.67082	3.39006	3.16758		2.33119
		2.54478			3.66352	3.62433	2.35503		2.43805
		2.46915				2.39298	2.05774		2.71315
		2.80699				2.27667	2.18227		2.6889
		3.49679				2.01719			2.48902
		3.22101			14.9078	2.66698			2.25475
		3.10113			3.85395				2.77124
		4.02602			3.32636		2.78439		2.50107
		3.09921			6.25295		2.28132		2.53464
		4.03561			4.97858	2.04966	2.39092		2.81645
		2.85809			3.42569	1.80771	2.38024		2.78452
		3.58693			2.59478		2.26447		2.68602
		5.0716							2.75658
		2.74822							2.43545
		4.6606				11.8247			2.42874
		4.26234			3.83792	4.25453	3.60132		2.17159
		2.51628			3.30663	5.00653	3.04537		1.95951
		3.8682			3.25211	4.50634	4.37866		2.19063
		2.17131			2.4038	3.63228	4.25741		2.36119
		2.30516			4.0937	6.65382	3.45624		3.06072
		2.47449			3.45761	4.53415	2.49518		2.21186
		2.16296			3.22909	5.48808	2.74932		2.16652
		2.70082				2.84933	3.51665		2.045
		2.42243				3.37773	2.59588		2.35051
		2.30667				4.21796	2.20611		2.095
		2.02897			3.3639	2.89166	6.90809		1.97266
		2.33612			4.97707	2.84001	2.00267		2.23036
		2.86412			3.36979	3.05346			1.90142
		2.46901			3.3565	2.81809			2.21858
		2.24543				2.81973			1.98376
		2.12528				4.17768	4.91063
		2.07007				3.02989	7.03769
		2.31818			4.21823	2.09007	3.77969
		2.03568			2.90796	2.09213	5.68331		6.14746
		2.19926			3.1384	2.48258	4.43085		5.52576
		2.34352			2.49559	2.19556	3.00373		5.29971
		2.05404			2.98893	2.60382	3.238		5.68331
		1.88306			2.52697	2.30064	5.43082		4.19809
		2.24337					7.24853		3.77517
		2.10336					2.18077		5.36259
		2.05623					3.00592		6.24775
		2.36572			3.91943	11.0685	2.6415		4.34975
		2.13665			2.76315	9.87455	2.64492		5.62796
		2.66301			7.52692	7.94395	2.58793		9.16188
		2.2768			5.23614	10.9812	2.49052		5.68838
		2.98194			3.04154	9.99031	2.71781		8.39947
		2.01349			4.71239	9.95894	2.79658		6.38283
		2.08582			3.29595	6.00759	3.86436		5.53713
		2.46559			4.03013	5.88251	2.79672		5.11489
		2.31379			4.33564		2.21132		5.31259
		2.57505			3.14415		3.87696		10.4753
					3.3328		3.51473		3.82257
					4.96762	3.57981	3.76243		13.8052
					3.35157	8.85664	2.30393		6.51736
		5.60768			3.26718	13.3516	2.46093		5.59672
		3.78682				7.01591	2.93207		6.55819
		6.57737				7.24936	3.70667		6.59326
		5.75044					2.51779		5.18326
		4.0152			5.66399		2.66753		5.69769
		3.30471			5.23326		2.32229		4.91679
		2.86481			4.60252	4.04027	2.46997		5.5137
		3.74681			4.30523	3.25265	3.22868		4.26056
		3.6479			2.93632	2.30722	3.25704		4.0915
		4.16302			2.80494	2.25324	2.56039		4.7039
		3.93204			3.47227	2.19748	2.37079		3.53679
		3.03277			3.84806	1.98732	4.1037		3.84943
		2.69438			3.18155	2.03541	3.33198		3.74174
		3.30663			3.63105	2.70246	2.96701		3.74832
		3.51282			3.17689	2.94824	2.3601		3.6079
		3.62488			3.99478	3.48816	2.14473		3.78586
		3.86545			2.59944	2.83467	2.3912		3.41048
		2.8022			5.69591	2.33996	2.33489		3.36499
		4.62622			2.97783	2.71205			3.86847
		3.80244			3.97259	2.61355			3.57652
		3.97327			2.9566	1.62509			4.01506
		2.45175			2.66945	2.67835	3.33239		4.9172
		2.44641			2.59903	3.19909	2.65013		5.35286
		3.39198			3.78367	3.93135	4.38345		4.02218
		3.10894			2.84809	4.67252	4.22796		3.75202
		3.38349			2.60547	2.63985	3.59337		3.15634
		3.31841			3.63187	3.66571	2.87248		3.45213
		3.65968			2.42065	2.62149	2.96413		3.37911
		3.05318			2.64232	2.1931	2.57313		2.89563
		2.33544			2.58683	3.31841	2.29955		4.2507
		2.70328			2.50751	2.52135	2.23899		2.76397
		2.70041			2.17816	2.67945	2.44189		3.23156
		2.81508			2.41983	3.30622	2.21365		3.32307
		2.81713			2.55587	3.20703	2.25543		3.33814
		2.58122			3.81846	2.55272	2.31763		3.73667
		2.42024			2.47778	2.40791	2.07719		3.14977
		2.30859			2.57355	2.43846	2.20899		3.41472
		4.45195			4.7228	1.69633	2.14213		2.9081
		2.31119			2.71164	1.94239	2.87303		3.95546
		2.29776			3.66954	2.45257	2.08309		2.97002
		2.03582			2.79809	2.00554	1.82306		3.58406
		2.23447			2.32667	3.08825			4.02451
		2.62136			2.23639	2.72452			2.99016
		2.4871			2.53669	3.07387			3.17196
		2.27256			3.46391	2.23118	5.12366		3.30239
		2.79932			2.2442	2.98674	3.40185		3.32636
		2.41819			2.67616	3.67448	3.01921		3.07702
		2.85439			3.18278	2.35188	3.48185
		4.10233			2.37325	2.13323	3.50432
		2.61314			2.25502	2.72603	5.38889
		2.38407			1.73209	2.52614	3.66571		5.09846
		2.40038			2.44929	2.34421	4.73951		3.42555
		2.31736			2.23748	1.91101	3.36595		3.49939
		4.1474			3.26252	2.91481	3.7849		3.45541
		2.11254			2.59793	2.27242	2.36531		3.50186
		2.13062			2.05103	2.09569	2.51381		3.53145
		1.9343			3.18525	2.36695	2.45216		3.2295
		2.08541			1.94787	2.56478	2.98085		4.39893
		2.03404			2.19625	2.18748	3.7686		3.30321
		3.9145				1.89211	2.08446		3.37294
		3.77832				1.7173	2.69219		2.65191
		2.40997				1.9354	2.39805		2.58779
		1.88485			4.32536	1.88896	2.64136		4.60416
		1.94663			2.03445	2.18666	2.21132		4.15247
		1.91759			3.95053	2.18063	2.17748		4.72513
					3.10182	1.79278	2.95071		3.09579
					3.26334	2.75343	2.69671		4.49675
					2.41887	2.41997	1.89252		3.19594
		7.97724			3.18484	3.46144	2.07582		3.15936
		7.3658			2.43079	2.48285	2.05664		3.39527
		6.68587			2.7674	3.26964	2.12062		3.18415
		7.34868			2.49121	2.87494	1.96362		2.97482
		5.64084			4.16891	2.28516	1.82868		3.60858
		5.41438			3.67023	3.89916	2.85946		3.0003
		6.41968			2.87988	2.52395	2.02007		2.82193
		6.74492			2.24009	2.4338	2.32078		3.37061
		4.91227			3.14114	2.52518	1.83758		2.94098
		6.65724			2.3701	2.18501	2.30749		3.31225
		4.78664			2.30749	2.94276	3.26594		2.74945
		6.38708			2.72411	3.43404	2.21926		2.50779
		6.14678			2.97838	2.77452	1.8384		2.64465
		4.77596			4.64896	4.03205	1.92923		3.60173
		4.37167			3.55844	2.29297			2.48518
		4.34317				3.24676			4.21768
		4.78445				5.32396			3.88463
		3.4213				3.21402	4.01067		2.74575
		2.66588			5.53302	2.10158	3.42007		2.8148
		4.02205			3.90162	1.75072	2.59355		2.38599
		3.36403			3.67927	2.81672	2.54478		2.46751
		2.61492			3.5009	2.54203	2.08089		2.61026
		2.48449			4.18083	2.46011	3.06318		2.9192
		2.79685			4.51196	2.90851	2.53546		2.66397
		2.40572			4.02259	2.3664	2.25735		2.91851
		2.62341			4.35413	3.82134	1.63701		2.31653
		2.52135			3.8623	2.76836	3.22635		2.66958
		2.23927			2.67369	2.11281	2.75411		2.51244
		3.34184			2.70808	2.97852	2.20392		2.29489
					3.29978	2.80727	4.6591		3.88217
					2.82686	2.8422	2.30735		2.26242
					2.67794	4.4151	4.22974		2.46518
		3.49528				2.47956	3.68927		2.54299
		2.32694				3.03852	2.80713		2.44449
		2.5434				3.26156			2.54053
		2.87645			6.5797	3.1447			2.39147
		5.95676			2.40339	3.24197			3.01989
		3.82463			2.37065	2.54697	4.19069		2.54902
		4.41784			3.2769	2.98797	3.00838		2.21871
		3.13196			2.76781	2.10309	3.37445
		3.62557			4.21796	2.45819	2.47614
		5.07256				2.32325	2.59752
		3.60351				1.9754	2.75877		3.36869
		4.83048				1.90937	2.49559		3.42062
		3.11661			5.37807	1.79867	2.98263		2.99263
		3.9767			5.34218	2.25475	1.90759		4.32947
		4.3229			2.60807	1.83854	2.09185		4.58224
		5.40342			2.27667	1.85827	3.84299		3.61475
		3.67311					1.88868		2.86768
		2.86344					1.93252		2.97386
		2.4523							2.26118
		7.62378			3.95314	2.83179			2.22392
		7.18921			3.14251	2.3975			2.42641
		2.20926			2.98564	1.64975	2.75795		2.8633
		5.64919			2.88152	1.81498	3.52131		2.38421
		2.05336			3.99944	1.56742	3.56474
		2.42504			2.61834	2.09473	2.88221
		3.60461			2.09884	2.10089	2.42942
		1.9191			3.2891	1.91334	2.12912		4.47661
		2.53477			2.22666	9.33189	2.73767		4.65718
		5.42725				10.279	4.44222		3.50378
		2.23611				1.58454	3.60625		3.14141
		2.32407				13.6088	2.46216		2.29352
		2.33681			7.24689	8.90473	2.15131		2.47491
		2.81069			3.96834		4.4277		2.73027
		2.12268			2.85357		1.89197		2.04185
					3.03633		2.31831		2.54642
					2.51464	5.64467	2.1309		3.13086
					3.71434	11.534	2.09637		3.94916
		6.94617			3.09647	4.17329			4.35071
		5.4152			3.45761	3.20183			3.131
		4.39455				15.8656			4.67458
		4.34468				12.2767	3.08688		2.89522
		4.62759				15.2651	2.48874		2.55793
		4.79157			3.55036	5.46479	2.14213		3.21827
		3.66913			3.36869	2.99592	2.81672		3.35582
		4.39578			3.16045	2.623	2.39175		4.30468
		3.61269			3.13456	4.03602	2.70027		2.0835
		3.18141				3.42993	2.02938
		4.7587				2.70397	2.34558
		6.69409				3.00701	2.11364
		3.40198			5.96484	2.61286	2.0013		3.50556
		2.83754			4.28591	3.0962	1.93403		2.88974
		2.72603			4.48004	2.87837	1.94321		3.47213
		2.5593			3.91327	2.52436	1.99006		2.99208
		2.48477			3.72503	2.10364	1.84484		3.00989
		2.40627			3.44678	2.03979	1.81196		3.36869
		4.97392			3.91176	2.37079	2.52395		3.15306
		3.01893			2.76452	2.7463	2.83453		2.63382
		3.00921			3.10949	2.31407	2.05281
		3.11223			4.02013	2.43682	3.25909
		3.35554			3.43623	2.39983	1.85183
		2.36215			4.30495	2.36517	1.97321		4.91666
		2.13569			4.00218	2.5667			4.86816
		2.00445			3.07976	2.14309			5.08708
		2.45682			3.12497	2.05281			5.67495
		2.14337			2.52176	2.07802	3.66585
					2.91687	2.25927	3.23745
					2.86714	2.33708	2.76795
					2.79151	4.08397	3.29526		4.93693
		3.2284			2.88755	2.59081	2.73342		3.69927
		4.83678			2.48628	2.50107	2.75918		3.60803
		3.19799			3.02962	2.51135	2.8733		4.53895
		4.07575			2.29311	2.52587	3.69612		5.63303
		3.29978			3.67338	2.03555	2.45189		6.02786
		11.4929			2.46655	2.31092	2.34064		3.48144
		8.45345			2.379	1.98568	3.22731		3.41637
		4.15699			2.18926	2.35065	1.81744		6.20665
		4.1052			2.12679	2.11377	1.83717		4.04314
		3.82244				2.30927	1.76004		3.42445
		4.19932				1.9069	2.28064		2.88275
		5.06421				1.83333	1.92553		2.77918
		2.2083			3.43459	2.03308			3.00249
		3.78504				1.96253			3.79202
									3.01674
							4.52579		3.00181
					4.40482		3.01345		2.67369
		2.84782			3.39185	8.87417	3.23498		3.45747
		4.65499					2.1161		2.76425
		6.87507					2.20008		3.41061
		4.96269					2.35489		3.31677
		6.46955			4.84761	12.6389	2.59752		3.78764
		5.46561				7.89723	2.14213		2.88919
		3.07702				6.88055	2.23433		2.70041
		3.42815				10.0755	2.44148		2.66999
		3.06455			3.84052		1.95485		2.8659
		3.74613			3.064		2.17131		2.62752
		4.06575			3.09839		2.08569		2.83631
		7.21401			3.40335	8.86034	3.78997		2.35065
		3.76161			3.12511	9.07132	2.02678		2.60779
		4.14398			2.19638	7.13606	1.86169		2.84782
					2.66725	14.9516	1.70538		2.54176
					2.96125	6.10499	2.07062		2.58231
					2.11761	5.64933	1.91142		2.80603
		6.41393			3.01222		1.88361		2.74699
		5.83757			2.41504		2.95084		2.40517
		4.28029			2.89002		3.05592		2.77589
		4.55635			2.20214	5.38424	3.33992		2.8407
		4.26097			2.20447	2.55094	3.34472		2.42887
		6.52051			2.17446	2.45929	1.80402		2.55601
		4.21864			2.24803	2.53162	1.81758		2.299
		4.99146			4.51593	2.32818	2.43106		2.57766
					4.08753	2.52422			2.38627
					2.17748	2.32475			2.5097
					1.98746	2.1483			2.33612
		5.81647			3.33307	1.86813	2.6267		2.6441
		5.35026			1.9591	2.65698	2.23461		2.84193
		5.66015			3.2058	2.00171	2.0661		3.3417
		3.64954			2.48354	2.00239	3.32828		2.46696
		5.20641			2.64602	2.01322	4.35098		3.11785
		3.39554			2.12679	2.49052	1.93882		2.45436
		4.83774			2.20351	2.07144	2.21885		2.85398
		3.27978			2.39955	1.88457	2.85988		2.33023
		3.55405			2.22954	1.97362	2.05363
		3.00879			2.73466	2.14076	1.80251
		3.76202			2.35818	2.27447	2.13994
		6.15993			2.54382	2.16693	2.37996		5.07544
		3.06469			2.33243	2.0513	2.0661		4.32331
		3.91053				3.5968	2.11185		4.66595
		3.41322				2.43928	1.7462		3.2891
		3.36719				2.08213	2.17474		4.04643
		5.03516			3.87984	2.50189	1.88416		2.83398
		5.3082			2.81384	2.72918			2.44956
		3.53035			2.07651	1.97897			2.4349
		2.58067			2.32886	2.13062			2.18186
		3.31732			2.46874	1.73908	5.62385		2.89563
		3.56885			1.96677	2.43106	2.88399		3.01729
		4.6021			2.89166	2.17789	5.43753		5.01119
		2.50669			3.07346	2.29708	2.44613		4.8424
		2.14885			3.15333	2.13076	2.1383		2.41709
					3.13936	2.27324			3.81518
					4.81295	2.03637			3.79435
					2.6989	1.98951			4.96365
		7.47979			3.72845	1.83238	4.74773		4.37222
		8.37125			2.11953	1.91827	3.20087		3.19963
		7.02372			3.67955	2.21926	4.19809		5.36629
		6.6008			2.18611	1.8432	3.77325		4.88912
		3.57995			2.89632	2.08692	4.25769		4.02218
		7.24388			2.43696	1.9854	4.05328		3.12689
		4.10425			2.79891	2.26077	3.29882		2.8059
		3.87915			3.87861	2.05021	4.24768		3.73695
		3.94875			3.2443	1.75812	2.57505		4.65718
		4.66005			3.09935	1.77607	3.35321		4.56991
		5.47945			2.15994	1.84101	4.07369		3.80764
		3.44158			3.57447	1.59098	3.76065		3.43747
		2.86056			4.00506	1.90937	2.67657		4.38016
		3.23443			3.49473	2.13117	2.71835		4.50333
		1.93704			2.71342	1.59947	3.4013		3.78558
		2.02924			3.39883		2.79822		3.43514
					2.57533		2.57204		2.78329
					2.7		7.15085		2.65985
					2.21529	8.84636	2.41654		2.86001
		9.91839			1.84758	6.94124	3.09154		3.5794
		5.82017			1.77483	6.79643	2.91358		3.81189
		5.33026			2.21049	10.1565	2.67712		2.97824
		8.64497			2.07678	11.1333	2.29174		4.40318
		7.5761			3.09223	1.77566	2.25036		4.24851
		13.0251			2.81316				3.74202
		6.39886			1.98801				2.74438
		6.30186			2.4512				2.87686
		4.71307			2.29639	2.1483	3.31115		2.27982
		4.69403			2.59012		3.28321		2.10144
		5.66372			2.142		2.80672		2.3527
		6.54915			3.01071		2.25694		2.45586
		4.55361				2.51491	2.91276		2.30338
		3.51789					2.67657		2.27927
		4.76322					3.27033		2.46052
		5.34122			5.06201		5.30519		2.32873
		7.06797			4.68471	1.8706	2.51327		2.30283
		4.56731			3.87573	2.36394	2.30407		2.22721
		3.87573			3.21251	2.06514	2.1509
		7.82982			2.90591	2.12692	2.48682
		4.70718			3.21238	1.8532	3.45089
		3.25498			2.44052	1.86868	2.36654
		3.34376			3.3228	2.04815	2.29174
		2.83412			2.72137		2.00088
		3.53871			3.33883		2.18104
		2.69273			2.95002		4.04123
		2.71712			2.63026	2.28502	1.94567
					2.95386		2.34243
					3.80654		2.32722
					4.08945		2.77178
		3.16744			3.34472	2.09089	2.41175
		4.41318			5.3967		2.09007
		5.08106			2.47669		3.17415
		4.17836			2.73493		2.21858
		5.82017			2.25242	2.27968	2.11473
		4.76787			2.53834	2.42271	1.76018
		4.39482			2.9133		1.80292
		3.73489			4.83884		1.91704
		3.32526			2.88495		2.39709
		3.44199			3.36143	2.75877	2.31393
		3.46103			2.81836		2.40051
		4.40167			2.88179		2.24968
		3.99369			3.4709		2.456
		2.57355			3.9878		2.12282
		2.70972			2.29543		2.98948
		2.27543			2.68301		2.11158
		3.18922			2.37476		2.51244
		3.16566			2.99003		2.54382
		2.68438			3.17278		2.24392
		2.27146			1.97979		1.96663
					3.01208		2.04801
					2.75274		2.03938
					1.95965		2.24707
		4.14069			2.26968		2.25886
		3.26704			3.06058
		3.15648			1.82265
		3.15826			1.75072
		4.50415			2.17844		4.58484
					2.50162		5.02858
					2.08719		4.9868
					2.496		4.93255
		4.85829			3.31088		3.93519
		4.48305			2.13227		4.89734
		4.20467			2.21776		2.81508
		5.20408			2.33489		3.13264
		2.82645			2.44463		2.48586
		3.87217			3.13346		2.14309
		3.649			2.46737		2.57094
		2.38846			2.02363		2.09816
		3.16525			2.44737		2.6915
		3.36705			2.53368		1.80306
		4.13617			1.91074		2.46216
		2.92344			2.06034		3.06798
					2.2579		2.49134
					3.25197		1.96253
					2.18309		2.08857
		4.01876			2.32242		2.01322
		4.66156			1.93978		1.92101
		4.14973			2.10706		1.6329
		3.05428			2.23789		1.8195
		2.92728			2.00938		1.94691
		3.13004			2.28269		2.4112
		2.36435			2.69438
		2.88604			1.89868
		2.56957			3.20881
		2.55478			2.55587		4.15137
		4.00561			2.55916		4.70732
		2.39503			2.43709		3.20854
		2.31763			2.07856		3.9034
		4.93447			2.16433		4.84679
		1.92211			2.04281		3.7664
					1.93362		3.35486
					2.14665		3.11086
					2.19679		3.44322
		3.55556			2.15487		3.80381
		3.20073			2.00143		3.03633
		4.76267			2.02007		3.28389
					2.01116		2.60834
							2.99441
							2.56683
		4.77472					3.76462
		4.3929			2.93865		3.55857
		6.91138			2.87741		3.72078
		4.02328			2.78946		3.14086
		3.96314			2.46381		2.82097
					2.887		2.74589
					2.65917		2.81302
					2.44888		3.51227
		5.58686			2.02253		3.25854
		6.02951			2.66451		3.28594
		7.11605			3.23813		2.91084
		4.48278			2.1224		2.72
		4.38962			2.41476		2.26995
		6.42708			2.90604		2.72397
		4.00451			3.39322		2.72109
		4.21481			2.68205		2.78809
		3.7064			2.56094		2.82412
		3.39486			2.28502		2.51559
		2.96235			2.28256		2.71191
		3.25704			2.99222		2.26625
		3.13168			2.61807		2.5334
		3.03345			2.17405		2.3353
		2.506					2.30955
		2.76082					2.36161
		2.60807					2.25009
		2.30242			3.89012		1.87909
		2.27461			4.51977		1.6788
		2.22419			2.69972		3.27923
		2.15748			2.66807		2.23159
					4.39565		2.40421
					2.95742		2.60369
					4.05931		2.93824
		6.53257			4.10096		2.23762
		4.4162			2.20228		2.17885
		3.92669			2.3301		2.17529
		4.35167			3.28978		2.02691
		4.3092			2.95125		2.43175
		4.31564			7.25662		2.20556
		2.19912			2.53012		2.5545
		4.63704			3.76079		2.25612
		2.40887			2.88659		2.92057
		3.11456			3.15758		2.13199
		4.95735			2.73767		2.0128
		2.02911			3.07031		1.9554
		2.19077			2.24817		2.18912
					3.62365		2.03308
					2.39038		1.93485
					2.00445		2.10994
		4.33358			2.24872		1.85142
		13.9699			2.61793		1.90389
		5.73619			2.41668		1.73538
		4.48141			2.22269		1.76977
					2.26379		1.76401
					1.98458		1.73839
					2.40216		1.68222
		4.36907			2.55382
		3.79737			2.65095
		4.21275			2.99071
		3.57241			4.58416		4.43017
		3.66954			2.89673		3.10278
		5.05009			2.28653		3.38527
					2.97961		2.54368
					2.35846		3.00236
					2.3079		2.89906
		3.31239			2.33818		2.85864
		4.9779			2.78822		2.76439
		3.74585			1.8895		2.70095
		3.32294			1.88759		8.41673
		3.56474			3.12798
		3.16223			2.14843
		3.72106			2.64958
		3.35184			3.38267		2.63958
		3.425			2.06062		2.90577
		3.66365			3.22347		2.69301
		3.1536			2.59012		2.41408
		3.14401			3.02427		2.42545
		2.6552					2.40175
		3.46322					3.18689
							3.04729
					3.405		2.67945
					2.92714		2.06843
		5.10284			2.76014
		4.52141			3.33211
		4.64293			4.02451
		4.43017			6.7689		4.96474
		3.98067			3.27088		3.79668
		3.62721			3.01825		2.78288
		3.88148			2.68465		5.56905
		5.24463			3.15114		3.79161
		4.83363			2.80055		4.16685
		4.55731			2.71712		4.58772
		2.54286			2.49134		3.328
		4.7939			2.58615		3.48692
		3.44226			2.73151		3.05565
		3.9108			3.05263		3.25019
		3.12045			2.54834		3.42884
		3.07894			3.44637		3.21347
		3.31197			3.48747		3.71421
		3.34609			2.25886		3.19676
		5.35464			2.2046
					2.23132
					2.60396
					2.76877		4.92159
		2.52299			2.55395		4.61402
		3.32526			2.52628		4.20385
		2.28804			2.36832		3.80613
		3.52213			2.68712		3.93176
		2.2579			2.42517		2.91879
		2.58081			2.77425		5.08297
		2.58752			2.80576		3.93669
		2.96112			2.35421		4.71075
		3.69612			2.40065		4.2518
		3.51186			2.35421		4.3155
		3.39637			2.21324		3.12935
		3.91478			3.37143
		2.61259			2.36215
		2.56368			2.5434
		2.57437			2.23885		3.94601
		2.26625			2.97838		6.56792
		3.80682			2.35887		5.75386
		2.1283			2.53039		4.19878
		2.23872			2.19954		3.60242
		5.12832			1.82128		3.91108
		4.25495			2.48285		3.69708
		2.44203			2.09514		3.01756
		2.57149			2.40394		3.14799
		2.46463			2.51861		3.49377
		5.46712			2.70383		2.90632
		4.82802			2.22214		3.30951
		4.86049			1.84238		3.72613
		5.92306			2.3116
		4.88501			2.1657
		3.55693			2.19543
		3.40048			1.98417		4.51305
		3.18265			2.28242		3.93916
		2.82932			2.28379		3.87422
		5.44233			2.38942		3.35718
		4.39482			1.91964		4.08835
		3.30896			2.162		3.12045
		2.55135			2.16419		3.83792
		2.55272			2.07637		3.71585
		4.01931			2.20981		4.08808
		3.21306			2.18638		3.405
		2.75439			1.948
		2.83823			1.68853
		2.02472
		2.13282					4.91638
		2.5767					2.81467
		2.57916			4.58525		4.95063
		2.35051			3.68516		5.3219
		3.02345			3.64858		4.29303
		2.65616			2.56765		4.35222
					2.28448		5.60823
					2.98318		4.23398
					3.11949		4.45003
		5.52822			4.65663		3.30266
		4.73171			5.56919		3.01606
		6.24514			3.15662
		6.0428			3.27019
		4.66512			2.89111
		7.22743			2.92166		6.76629
		3.68461			2.66314		5.54288
		2.96769			2.69178		4.03931
		3.84874			2.36215		3.37294
		4.92241			2.42627		3.54022
		3.19936			3.01797		3.9419
		4.14877			2.69671		4.27084
		3.15004			2.64862		3.32759
		3.10195			3.15292		3.41281
		3.44459			2.68452		2.95262
		2.79644			2.36832		4.06931
		2.88892			2.44901
		2.38147			1.99458
		2.60629			2.26461
		2.68821			5.6444
		2.40257			3.16991
		2.42052			2.49285
		12.7535			2.28941
		2.86029			2.60149
		3.13812			2.27516
		7.12427			1.96088
		6.35653			2.6863
		9.66645			2.24844
		5.13736			1.85635
		2.98728			2.14172
		10.0636			2.05815
		3.2184			1.73935
		5.00598			1.97074
		2.6889			1.93252
		5.24052			2.03089
		9.36518			2.04404
		4.79432			2.15761
		13.4704			3.29129
		4.27673			1.74648
		4.2481			2.20447
		7.91791			2.07678
		4.81363			2.30996
		6.70478			2.00321
		4.58923			2.82453
		2.89097			1.86704
		3.41733			3.31472
		3.23334			2.51943
		3.83436			2.02746
		3.26183
		6.64313
		3.60543
		2.77781			6.77547
		3.74092			6.39557
		3.27978			7.19853
		2.24529			5.14339
		2.67862			7.61843
		2.28091			6.3331
		2.73466			9.94456
		3.475			6.46845
		2.72096			5.08845
		2.21584			3.85189
		4.16562			4.46661
		1.99458			3.34253
		2.19022			4.2807
		2.47929			5.58028
					3.69133
					3.32198
					2.91961
		2.73246			3.18826
		3.22923			3.36403
		3.11291			3.4661
		3.28444			2.30831
		4.21823			2.51505
		3.46336			4.60594
		4.49113			3.612
		3.3502
		4.11041
		3.24087
		3.04715			8.01847
		2.9292			11.2344
		2.62437			6.31392
		2.49491			7.01632
		3.07962			2.75822
		3.01975			4.26495
		4.57251			5.63549
		2.54094			4.53566
		3.405			6.40598
		3.08743			3.13552
		2.4297			4.00122
		3.16251			3.13346
		2.64615			4.02259
		2.68356			2.82384
		2.52121			2.92481
		2.45559			4.33523
		2.28941			3.63105
		2.67616			2.51916
		2.2531			2.71822
		2.95084
		2.47792
		2.56793
		2.13309			6.11417
		2.42038			5.78647
		2.79069			5.00023
		1.87498			3.04784
		2.31434			3.2095
		1.86635			3.5646
		2.15775			3.50816
		2.23584			3.27992
		2.07993			3.21854
		1.91595			3.10702
		2.04473			2.29968
		1.94239			2.64794
		2.00883			2.84028
		2.42298			2.34284
		2.9366			2.59409
		1.97732			2.15487
		1.87498			2.05308
		1.9876			2.13802
		2.13679			2.02527
		1.98554			2.26475
		2.95824			1.98527
					2.73205
					2.37969
					2.13021
		7.39512			2.21186
		5.84319			4.26303
		3.82477			2.36421
		3.5035			1.95444
		2.68931			2.31242
		3.28499			2.37599
		3.71736			2.13967
		3.35801			3.73681
		2.34119			2.81754
		3.24416			2.21625
		3.80079			2.84809
		4.78445			3.13552
		3.9819			2.55697
		3.10428			2.51299
		3.31362			2.13569
		3.08031			2.03596
		4.66129			1.84539
		3.73174			1.62167
		3.26142			2.25201
		3.04784			1.88046
		2.1272			2.10994
		2.51806			1.82265
		2.33654			2.61396
		2.51381			2.01376
		2.84974			2.02938
		2.37448			1.92334
		3.60981
		6.21295
		2.74671
		3.08497			3.81641
		1.92718			3.719
		2.27187			3.54734
		2.18721			3.13785
		2.49244			3.67626
		4.93131			3.05702
					3.96807
					3.65338
					5.35382
		4.48661			9.68891
		4.08424			3.93793
		5.19915			3.38965
		5.16956			4.82678
		5.15476			5.90141
		7.03495			2.80494
		3.82805			2.3064
		3.76517			2.04842
		3.70475			1.83169
		5.80976			1.96239
		2.97454			2.06897
		2.96509			2.3027
		3.62981			2.46806
		2.65561			2.25516
		3.11593			2.38339
		3.94724			2.24379
		3.31595			2.03376
		3.10894			2.23132
		2.28352			2.29626
		2.55478			2.60259
		2.64615			2.0835
		2.1557			1.89992
		2.30215			2.04993
		3.22936			3.84915
		2.42654
		2.76809
		2.05692
		4.93419			13.955
		3.30965			12.1423
		3.00057			7.05673
		2.24351			31.0013
		2.45846			5.77291
		1.98664			3.72722
		2.35119			4.73773
		2.36914			4.15781
		3.14209			6.25748
		2.32927
		2.08117
		3.0588
		2.74479			6.4753
		1.75415			2.7015
		2.1072			3.75613
		2.54478			5.12654
		5.03598			5.34396
		1.72305			7.41006
		2.07993			3.37294
		1.98102			3.47816
		2.3675			4.39784
		2.4112			3.11442
					2.30982
					2.41846
					4.91296
		3.79161			2.3253
		4.52374			2.76082
		4.03684			2.61862
		4.27317			2.2542
		3.98355			2.76411
		10.687			2.73329
		3.05921			2.62273
		4.18056			2.46669
		3.71421			2.21871
		4.05958			2.07034
		3.49418			2.60122
		4.04794
		3.51556
		5.23765
		2.74233			3.70064
		3.20279			4.83953
		4.26563			4.07808
		2.97852			3.12976
		1.96746			3.16182
		2.31708			3.74599
		2.45161			5.04708
		3.44349			8.91473
		4.41839			6.82342
		3.15812			4.10699
		2.06637			4.39263
		2.64725			2.94742
		2.61054			3.79641
		2.64588			2.97358
		3.03345			3.18415
		2.53203			3.44075
		2.08582			2.80645
		2.62533			4.93118
		2.30626			3.52953
		1.82703			3.21608
		1.74113			2.47436
		2.45792
		1.90772
		2.6726
		1.88704
		4.00136
		3.63091
		2.62739
		5.12243
		4.99132
		4.79815
		3.56008
		3.1499
		5.04475
		3.31554
		3.08168
		5.6581
		3.76723
		3.15949
		2.99674
		3.11839
		4.91159
		3.20306
		3.39623
		3.13086
		2.309
		2.95975
		3.68393
		2.67958
		3.26224
		2.69246
		2.44956
		5.18244
		3.43788
		2.32955
		2.17666
		2.32516
		2.38668
		2.49943
		2.35339
		1.8832
		2.53902
		9.31805
		5.06242
		6.15418
		5.80702
		5.31779
		3.72996
		5.26121
		3.2369
		4.29892
		2.79233
		11.5591
		7.79763
		8.77252
		12.3955
		6.16692
		5.50809
		3.69585
		6.09006
		5.58481
		4.67389
		7.02933
		6.51627
		5.2334
		5.29341
		3.12141
		2.57355
		3.34307
		2.91481
		3.66639
		2.5904
		3.02154
		2.51094
		2.62314
		2.25721
		2.06254
		2.18501
		2.19625
		2.64725
		8.20781
		4.54634
		4.82034
		4.66416
		4.15014
		4.86473
		4.39948
		4.97283
		5.05598
		3.47473
		7.34471
		3.31376
		5.62358
		8.22178
		3.36321
		3.52213
		4.50949
		3.38911
		3.44952
		2.3005
		3.99396
		3.54268
		3.33184
		2.78192
		3.43637
		2.65903
		2.55916
		2.43559
		2.03664
		2.43476
		2.3216
		2.39791
		5.30861
		4.26796
		6.49038
		2.83933
		2.76795
		2.4212
		2.60245
		2.09185
		2.90974
		4.44277
		3.68818
		3.19142
		3.05948
		3.50145
		2.2731
		2.2557
		2.49984
		2.07665
		2.20488
		2.1135
		2.44915
		5.49041
		3.42884
		4.26152
		2.78494
		4.59703
		4.37797
		3.80435
		4.87939
		5.6807
		4.95337
		4.61827
		3.40335
		4.57964
		4.98817
		4.20686
		3.43473
		5.92772
		4.00437
		4.48017
		3.47377
		4.61745
		4.11863
		3.96286
		4.71828
		4.16083
		4.04972
		3.73503
