# Supplementary material for: PICNIC accurately predicts condensate-forming proteins regardless of their structural disorder across organisms
Source: Nat Commun. 2024 Dec 11;15:10668. doi: 10.1038/s41467-024-55089-x (PMC11634905; doi:10.1038/s41467-024-55089-x)
Supplement: Supplementary file 11 — Source Data files [file 41467_2024_55089_MOESM11_ESM.zip › Source_Data_file/supplementary/Figure_S9/FigureS9D_Roundness.xlsx]

## Sheet: Sheet1
	AIMP1	CWC25	eIF2GA	DRC4	KHDC4	Rad51AP1	RAMAC	RBMY1D	RP9	MRPL1
	934	646	913	923	776	875	392	796	469	732
	724	680	693	711	819	629	629	669	786	737
	793	774	806	717	391	930	655	635	865	813
	850	721		636	714	929	908	681	997	878
	394	537		527	479	504	937	701	896	679
	576	713		777	446	704	685	488	918	615
	780	552	788	529	930	848	785	694	904	607
	747	408	677	929	340	665	804	725	856	424
	800	782	707	529	458	757	504	707	885	758
	705	711	604	210	648	794	638	612	1000
	413	525	899		551		654	851	843
	387	675	461		381		925		798
	702	525	523		900		846		821	664
	735	908	533	727	736	852	837		872	875
	793	806		498	767	846	796	700	810	894
	704	937		760	577	898	875	542	766	729
	523	523		854	572	669	642	594	878	678
	502	744	617		784	795	778	506	950	855
	462	657	897		588	926	559	595	835	575
	874	708	771		693	923	483	536	890	379
	771	669	755	744	795	831	665	655	805	571
	829	845	659	826	621	923	914	697	716	685
	501	688	780	787	608	861	789	579	865
	516	763		882	662	654	792	845	882
	534	566			849	420	887	737	952
	832	923			449	807	697	498	950	607
	580	885	645		342	718	780	751	827	770
	1000	806	596	721	567		696	746	903	536
	880	819	576	655	794		843	649	850
	765	622		806	669		863	761	911
	596	709		793	808	876	792	423	927
	548	582		516	749	879	572	556	819	846
	529		727	735	528	645	880	521	728	743
	768			768	884	881	827	845	834	373
	785			779	862	850	671	767	813	639
	778	903		941	754	809	846	820	903
	746	612	788	728	821	785	981	712	949
	852	779	857	774	815		559	663	808
	836	591	579	842	942		491			722
	784	615	866	655	755		814			785
	943	832	812	679	362	821	535			577
	871	609	639	724	627	519		423	953	735
	771	823	767	386	792	860		383	863	374
	686	876	383	505	536	641		442	866
	976	779	945		713	887	791	751	943
	886	898	770		729	547	901	578	863
	626	828	908			609	846	668	887	657
	792	724	963	893			907	669	895	403
	752	1000		763			785	423	886	423
	794	1000		810	690		821	548	840	383
	500	796		825	912	897	792	372	776	392
	866	1000	944	861	592	911	752		960
	696	749	789	886	794		794		896
	749	871	650	839	836		792		948
	456	535		872	808		861	661	837	778
	905	834		834	608	867	880	929	934
	581	689		824	1000	945	557	802	896
	679	557	503	815	758	624	869	562	839
	705	799	904	761	627		772	347	836	393
	614	884		698	860		750	728	896	646
	661	827		937	590		981	471	953
	644	1000		1000	799	762	436	679	913
	749	1000	807	1000	767	460	500	821	862
	589	1000	593	761	582	806	616	480	818	451
	762	1000	596		945		696	909	892	778
	605	729	665		691		885		950	811
	785	729			549		869		939
	452	1000		763	690	846	878		880
	639	484		789	651	777	1000	737	829
	873	602	735	671	846		878	607	911	437
	507	791	803	558	783		792	761	497	713
	800	781	808	818	719			816	875
	901	908	673	953		838		474	784
	521	744	663	617		835		717	835
	871	732	817	708		625	810	775		336
	481			600	615	725	802	752		625
	427			801	734		779	939
	886				622		758	287	822
	896	802	737		896		902	710	825
	954	597	561		969	880	805	480	943	677
	381	672	707	665	710	717	837		912	682
	704	615	908	801	734	843	723		789	524
	639	956	710	748	891	908	875		715	593
	781	570	827	691	908	813	872	737	880	825
	889	643	547	608	933		814	480	862
	900	708	802	959	879		781	683	830
	726	740		620	882		858	884	912
	483	650		792	765	650	662	619	957	908
	717	744		806	664	887	788	678	729	908
	672	853	815	636	809	704	949		602	915
	694	950	818	979		707	730		691	413
	841	850	882	744		780	896		835	718
	893	716	634	698		669	833	941	842
	826	660	681	832	546		603	908	869
	718	926	803	906	710		733		952
	757	653	526	837	940		908		725	504
	905	884	630	699	812	855	826		792	506
	934	823	734	670	698	831	749	887	827	404
	780	562	803	829	822	820	678		827	687
	385	671		633	736		764		711	697
	741	890		713	869		760		889	529
	557	820			852		672	825	797
	862	860	781		602	772	694		878
	609	879	707			774	824		774
	764	818	797	468		805	619		768	412
	685	634	650	765		805	891	344	716	575
	938	846	548	752	947	700	784		741	517
	808	892	732	738	933		834		880	754
	920	872	909		716		922		792
	495	719	742		488		706	468	1000
	607	708			874	1000	957	666	785
	636	574		696	835	744	900	768		506
	738	617		642	432	899	655	479		710
	393	781	783	456	859	704	822	792		715
	600	923	734	781	802	832	825	710	593	652
	793	801	628	754	377	885	833	714	894
	843	719		735	707	761	656	510	788
	754	728		585	843	812	519		830
	930	471		822	785		852		787	613
	592	791	801		631		845		703	388
	600	564	418		717		876	625	820	790
	772	782	764			628	900	861	824
	544	655	523	611		785	639	658	421
	886		919	931		446	692	560	841
	706		609	720	869		832	673	836	707
	441			740	564		901	720	905	540
	830	858			457		508		948	732
	860	959			894	780	516		633	669
	707	756	646		508	896	826		950
	686	811	895	771	527		897	737	432
	756	865	807	622	580		880	729	752
	914	451	631	477	884		697	829	927	723
	691	788	630	810	840	910	787	512	573	783
	964	912		589	665	623	650		799	519
	882	838		706	671	712	758		785
	780	933			432	872	667		318
	769	955	727		807		880	664	824
	684	892	849		531		891	601	621	773
	800	892	655	877	729		727	553	941	686
	758	851		751	645	682	872	579	427	665
	933	945		679	793	835	679		942	722
	816	698		855	720	627	874		869	737
	616	774	820		610	595	781		785	794
	819	845	772		499		884	565	872	654
	916	813			480			610
	659	623		740	665			835
	835	1000		580	732	752		638
	802	1000	847	853	904	989	826	637	552	736
	825	1000		620	866	924	744	446	764	868
	606	729		366	743	812	713		908	596
	823	1000		757	761	612	592		599	792
	866	845	694	919	486	617	761		654	671
	509	729	783	784	803	734	833	515	852
	838	687	621	697	992	801	650	529	926
	824	690	863	753	765	775	542	806	916
	975	872	726	803	876	565	610	810	720	390
	721	865	633	415	598	819	397	711	991	369
	510	696	681	891	679	492	631	774	469	783
	792	837	801	537	758	880	880	521	879	460
	676	763	829	685			1000	683	894	862
	790	863		740			886	875	890	492
	962	710					885	763	903	709
	640				834	776	526	515	899	721
	688		818		576	907	781		906
	801		860	829	724	836	623		840
	638	548	771	620	792	761	600		925
	856	682	651		572	896	763	586	869	658
	712	531	811		566	819	945		480	665
	812	825	557		669	821	521		832	420
	864	537	984	840	373	691	858		840	648
	825	907		659	658	709	885	600	594	665
	803	671			514		884	602	567	398
	886	769			880		783	822	785	607
	503	716	702		909		784	551	823	358
	575	702	748	747	839	919	565	644	858	701
	860	492	738	864	758	742	662	644	872
	611	717	863	391	715			849	807
	648	670		800	668			614	795
	668	854		903	528			425	667	509
	568	932		403	495	782	576		846	711
	446	828	543	518	912	777	555		914	817
	724	703			865	842	731		706	512
	697	719			547	907	819	543	779	914
	732	611			482	849	806	733	908	821
	722	818	662	517	579	788	838		982	720
	790	849	749	776	474	746	737		771	737
	521	958	863	811	471	722	458		869	443
	730	665	820	770			457	871	587	446
	834	860	765	526			861
	815	963	649	957			813
	722	710	798	966	582	782	771
	648	666	686	870	500	937	719	425	670	566
	843	824	776	585	846	761	768	658	647	870
	623	674	934		586	626	731	555	844	569
	638	832	828		696	891	655	414	798	625
	453	981			496		471		923	751
	785	929		861	719		916		801	696
	802	653		707	728		792		625	389
	623		614	742	746	712	829	670	739	260
	802		390	317	694	716	769	756	786	625
	717		873	654	992		872	955	820	425
	884	870	693		785		828	859	853
	769	839	585		541		826	808	945
	824	524			820	850	828		647
	917	671		476	697	792	596		618	560
	870	861		567	779		869		895	888
	932	805	601	855	908		800	543	737	517
	864	823		375	914		854	424	717	470
	491	854		798	806	850	852	624	694
	524	862			892	792	511	460	566
	417	617	829				735	655	783
	346	930	768				730		674	544
	345	695	475	481			899		442	628
	427	890	802	631	709	646	693		784	491
	530	736		577	850	645	868	720	810
	692	603		580	842		779	726	757
	765	668			601		762	684	617
	401		575		440		871		974	749
	625				710	794	773			737
	779			923	318		853			634
	820	779		545	653		734	681
	859	837	781	494	491		784	671	746
	776	869	782			923	808	700	696
	736	912				992	916	681	795	617
	562	953				646	595	568	579	764
	795	944		530	652	804	849	678	738	821
	862	992	325	321	514		945	937	686	898
	731	892			892		646	658	726	788
	765	743			634		872	680	702
	979	744				685	810	572	594
	669	894	613	736		788	991	427	671
	580	863	435	673			766		788	704
	523	684	836	808	866		654		816	758
	817		744		608		962		777
	885		424		670	901	612	849	667
	793		614			933	456	420	904
	819	720	775	466		858	843	742	813	746
	683	645	787			622	659	619	484	904
	608	719	756		561		862	819	637	803
	752	522	794		830		874		722	729
	744	640	632	294	979				863
	826	904	784		816	817			844
		803			857	785		595	910
		744				885	824	860	868	676
		836		725			862	547	720	312
		904	515	652			821	652	743	661
		596		533	712		798	748	841	726
		821		558	927	903	930	476
		889		728	553	729	761
			832		575	886	821
			795		531	876	718		676
			788		904	953	863	838	808
		904		524	528	882	863	648	636
		590		822	489	846	928	635	775
		723			402	834	918	848	732
		734	711		393	871	734	730	812
		785			541	333	630		530
		898		884	552	762	918		877
		506			607		609		768
		757	870		953		530	943	763
		735	594		596		792	605	569
		774	598	645	979	982	719	606	826
		908	663		688	882	576		823
		877			508	872	706		671
		550			813	736	697		941
		872			749	982	937	685
		789	733		779	882	916	900
		907			783		967
		915			332		929		626
		852			812		815		739
		350	319		464	779	923	639	530
		608			615	856	863	422	402
		815			649	790	513	459	646
		661			616	623	858	697	792
		718	802		917	635	719	887	780
		792	977		868	892	715	484	586
			706		845	798	820	817	503
			836		509	772		470	696
					560				870
		722							649
		664					837		616
		471	929			840	570	658
		629	681		695	1000		561
		379	859		739	536		698
		522	762		845	981		605	878
		894			691	899	495	588	753
		519			908		822		570
		534			598		439		751
		662	747		760		632		771
		875	664		670	894	651	726	671
		378	710		560	792	945	733	683
		707	813		772	749	800	717	759
		924	491		643	923	880		764
		551	713		563		923		573
		695	892		923		531
		663			834		479	771
		722				877	869	541
		732				871	586		593
		702	445			992	657		670
		911	572		788	959	512		899
		695	722		798		609	874	770
		689	424		599		829	686	683
		628	776		721		830		625
		753	549			784	750		662
		685	901			834	818		820
		671	719			795	616	720	690
		566	636		558	722	956	694	514
		828			630	630	879	654	792
		752			770	880	774	598
		856			635		734	462
		751	892		658		728
		818			586		789		966
		861			858	805	644		568
		767			689	846	394	734	488
		401	543		625		880	750	706
		586	670		617		758		706
		752	918		757				430
		707			938	843			428
		691			388	848		637	810
		827			495	882	712	686
		683	516		714		872	583
		677	881				776	611
		817					690	745	690
		794				801	525	635	821
		647			803	752	678		810
		934	834		820		919		521
		947			800		690		540
		580			764		834	830	396
		654			706	872	548	848	864
		891	753		718	712	734	556	574
		519			981	854	757	791	415
		736			580	543	726	606
		646			647	663	718	769
		798	478		862	780	863
		796			758		537		773
		845			646		424		467
		762			819		554	535	821
		604	558		1000	773	394	463	598
		459	620			801			694
		707	743						821
		787	685						374
		634	510		816		665	641	686
		690	754		565	867	790	722	479
		849	621		841	931	454	650
		798	735		759	462	836	438
		796	730		878	908	536	671
		894	478		921		844		835
		1000	542		828		812		766
		845	707		642		771		639
		796	768		804	807	732	652	574
		872	640		755	905	551	731	784
		1000	817		578		632	887	475
		1000	922		863		792	648	463
		1000	708		777		649		833
		796	647		956	553	765		612
		796			800		471		729
		1000			923		923	679
		798			353			944
		564	593			813		803
		856	774			762		428	942
		967	684			930	932		791
		553	569		851	785	922		630
		771	613		654	800	676		692
		877	656		582	749	598	729	935
		725	639		760		765	527	481
		597	804		528		732	511	837
		867	623		843		981		771
		800	996		733	665	784		477
		926	779		866	734	659		849
		753	804		549	790	664	526	855
		795	672		484	812	598	704	775
		623	527		658	861		583	853
		678	830		479				635
		620	820		796				539
		845	633		719		665		748
		915			813	928	423	516	583
		880			877	820	821	953	831
		880			715	806	792	612	826
		700	555		542	756	818	854	781
		739	867		854		767	801
		827	563		515		750
		792	793		458		553
		843			772	820	389		405
		845			827			528	704
		1000			656			594	833
		1000	794		529				771
		697	596		874	903	671		758
		937	672		776	817	892		984
		880	943			937	443	680	517
		919	598			830	855	796	810
		473	964				459	604	701
		488	786		728		908		698
		587	946		465		801		605
		761	796		862	918	821
		494	753		862	536	878	602
		848	903		736	1000	632	737
		698	926		703	900	846	663	785
					634		923	757	610
					456			862	741
					872			588	885
		534	613		653	798			593
		400	586		788	785	840		313
		598	874				451		521
		819	717				644	746	626
		734	770				678	639	687
		786	923		332	661	826	899	600
		428	644		635		856	578	830
		637	503		450		508	617
		617	859		643		469
		657	879		780	632	965
		559	981		488	512	803		736
		544	377		703		741	704	462
		799	409		784		843	678	326
		807			995		923	487	828
		609			813	882	639	500	790
		912			712	731	764	776	739
		761	892		370	771	923	500	881
		616	640		508	719	721		865
		487	681		598		726		786
		561			565		709		658
		644			391		551	768	534
		546			775	704	892	729
		714	775		653	824	764	719
		737	449			730	435	805
		930	582			882	425		645
		877				683	419		823
		826			667		768		675
		330			859		785	680	523
		643	686		711		863	669	871
		768	482		447	904	839	739	517
		585	562		807	802	983		938
		600	600		847	884	800		670
		598	797		491	726	480		850
		889	519		873		881	916	699
		892	653		848			710	539
		615			797			952	765
		609				857			597
		582					794		567
		486	721				763		516
		433	784		556		577	910	673
		658	945		638	737	721	963
		799	729		596	694	853	824
		781			631	722	770
		674			805	877	767		470
		569			509		902		470
		867	942		788			565	796
		856	869		702			350	342
		829	781		747	942		625	798
		916	884			665	331	473	820
		472	871			908	414
		675	617			800	688
		408	850		918		834
		774	732		959		832	716	431
		744	710		768		912	541	407
		946	588		458	364	469	505	436
		574	925		744	549	902	709	387
		552	853		486	685	908	410	335
		735	842		660	611	819	703	570
		943	817		929	498	724		842
		720	532		636	404	657		621
		792	864		858	863	609		762
		554			849	584	816	651
		695			781	709		685
		795			958	500		602
		754	861		798	618			820
		642	857		811	643	770		738
		942	643		1000	738	556		866
		707			797	591	848	697	778
		872			795	698	562	939	850
		533			665	630	895	372	853
		644	732		600	576	651	782	754
		862	808		405	586	719	994	584
		784				595	761	445	611
		981				526	770	734	676
		765				522		781	713
		890	477		841	511			908
		761	766		769	843			810
		880	751		832	913	634
		784	634		884	943	770	834
		560	877		791	419	622	678
			759		756	520	742	577	916
			534		692	752	707	718	938
			595		834	907	752	519	878
		675	864		809	792	583	899	788
		517	709		525	885	728		799
		570	433		394	908	679		875
		503	798		634	902	820		868
		667	822		758	566	896		933
		744	500			761	833		924
		497	721			727	822		913
		600				876	738		923
		583			914	908	886		919
		483			667	792	982		919
		739	690		872	821	899		955
		923	741		613	863	688		610
		736	772			518	937		752
		850	644			807	810		884
		333	554			729	690		872
		891	815		994	535	849		892
		496	904		759	746	779		912
		745	992		948	1000	846		674
		651	622		674	981	732
		337				420	710
		678				863	683
		1000				915	745		488
		813	702		535	809	871		935
			905		780	863	908		833
			831		653	792	926		903
			761		717	620	923		781
		463	905		707	908	780		836
		632			551		808		769
		440			787		878		413
		805			667		717		787
		903	694		683	366	819
		552			712	518
		876			764	799
		511			802	966			869
		441	725			580	828		844
						872	431		694
						704	848		717
					607	691	636
		701	584		590	517	792
		440			362	755	777
		747			617	609			497
		841			951	665			747
		725	623		897	934			896
		331			929	754	591		903
		557			592	877	595		789
		555			599	884	842		947
		574	769		536	408	559		867
		341			789	261	702		815
					701	490	790		992
					426	820	712		916
			389		831	937	785		882
		905			706	761	916		619
		482			778	898	859		872
		471			638	739	704		801
		766	574		742	364	499		785
		921	370		558	767	659		1000
		652			617	538	532		902
		469				400	923		874
		601				992	541		886
		621	390			734	558		903
			843		747	469	566		871
			825		824	613	602		849
			728		708	657	884		783
		644			647	458	739		789
		528			539	821	742		785
		727			567	920	830		806
		598			730	635	788		846
		544			882	923	734		836
		623			869	780			768
		618				880			762
		269				750			734
		795				688	622		1000
		392			858	811	618		827
		516			820	861	850		847
		844			782		616		920
		674			513		858
		547			860		482
		625			645	788	636
		650			704	797	609		896
					752	679	981		900
					464	817	852		790
					678	911	923		735
		894			820	588	508		850
		1000			846	738	646		839
					633	449	519		759
					812	612	697		792
						896	594		842
		575				853	892		820
		535				489	881		943
		580			949	722	690		731
		867			903		646		870
		839			753				934
		847			843				846
		622			853	784			996
		647			864	637	807		885
		878			869	852	767		898
		909			725	914	645		861
		607			887	875	742		975
		490			785	511	812		888
		792			780	440	447		886
		663			628	953	578		834
		529				695	818		871
		580				720			795
		595				611			741
		508			415				934
		828			795		835		826
		704			696		713		872
		544			846	923	833		714
		771			493	880	484		892
		689			795	821	798		792
		779			691	620			957
		652			580	746			885
		837			438	617
		881			800	645	582
		992			448	641	827
		949			656	627	656		767
		874			779		951		978
		908			585		779		852
		865			810		348		867
		730			656	738	600		596
		841			622	792	610		601
		780			878		852
		763			602		830
		836					664
		1000				681	820		591
		919				820	785		786
		767			515	579	792		839
		942			648	694	565		795
		987			422	853	718		825
		780			691	840	729		675
		877			777	981	761		890
		833			785	846	861		918
		861			627	908	842		622
		861			687	792	1000		744
		822			956	725	791		769
		791			697	675	880		753
		846			826	641	881		756
		880			545	874	846		846
		752			797	734	829		371
		861			925	626	487		446
		792			856	809	795		776
		957			704		758		1000
		821			824				612
		919			649				776
		791			784	653			850
		744			334	780	733		694
		531			521		542
		665			894		945
					399		836
						690	1000		822
						563	804		634
		909					843		916
		615			785		734		970
		625			584		773		556
		760			756	695	797		953
		916			706		718		948
		444			876		600		935
		486			650		623		724
		766			813	880	774		784
		516			761		687		800
		935			745		495		919
		791			827		753
		867			880	733	880
		957			689	777	722
		602			773		945		855
		905					772		990
		688					761		607
		948				627	729		859
		706			620	663	1000		838
		872			542		880		647
		503			480		880		792
		630			611		795		964
		601			872	714	790		803
		818			721		668		587
		713			597		810		827
		908			547		729		843
		916			634	816	892		812
		658			806	527	871		800
		801			628	678	698		911
		767			777		752		789
		755			845		887		821
		775			757		792		822
		1000			846	824	785		857
		622			635	889	880		588
					600	831	791		785
					872		882
					827		758
		519			537
		686			969	828			780
		656			804				879
		683			611		878
		648			492		884
		800			523	903	810
		836			552		800		891
		745			487		700		693
		373			924		843		810
		779			706	1000	488		775
		961			780	785	908		870
		718			634	728	937		606
		782			538		758		908
		499			869		792		718
		719			773		1000		867
		812			575	761	845		884
		916			881	823	804		932
		903			675		861		899
		797			729		792		843
		729			690		553		824
		348				733	801		775
		925					821		850
		838					929		934
		871			538		1000		790
		631			802	399	832		945
		744			459	765	780		923
		801			720	654	880
		646			810	808	1000
		406			872	743	640
		908			707	902	869		797
		916				871	792		856
		580				579	516		872
						799	744		967
					627	673	630		805
					638	743	826		999
		741			763	875	696		881
		949			673	818	863		943
		724			772	878	705		729
		611			678	710	835		861
		881			503	769	861		843
		779			706	774	792		908
		860			785	717	528		992
		866			801	683	617		896
		785			880	603	827		887
		581			521	494	602		518
		877			649	949	552		758
		587			942	826	871		881
		776			568	727	704		909
		761			780	600	567		638
					673	691	482		936
					760	510
					887	831
		633			869	929
		855			647	851	939		897
		562			719	412	678		563
		933			605	685	850		664
		480				772	885		596
		510				591	797		680
		678				501	826		806
		858			667	832	704		334
		803			963	547	465		796
		581			692	617	396		813
					781	862	685		998
					903	515	686		892
					538	655	862		813
		572			517	783	816		823
		520			832	780	872		498
		338			803	882	734		893
		563			705	877	684		779
		515			489	981	730		948
		882			673	851	834		564
		685			608	806	759		628
		474			816	850	840		362
		805			418	669	816		835
		598			680	895	918		404
		968			956				967
		737			860				794
		756			880				706
		660			819	880	602		559
		615			807	696	585		816
		439			918		407		885
		893			942		717		795
		612			835		785		872
		669			498	805	791		927
		827			482	785	777		669
		747			813	956	852		746
		798			791	743	835
		875			900	713	609
		808			923	821
		765				892			831
		763				773			868
		877				929	507		832
		820			678		720		523
		878			934		672		720
		499			566		813		523
		929			780	810	704		677
		956			543	718	623		851
		992			903	754	708		625
		832			926	809	456		842
		573			872		876		954
		800			929		870		764
		746			923		908		955
		880				766	344		796
		461				867	959		834
		843				811	662		889
		552			610	951	646		963
		763			625				879
					659				848
					650				813
					705	678	750		673
		372			842	785	885		660
		679			729	884	852		918
		702				862	747		928
		553				872	543		639
		474				770	553		831
		714			547	532	436		874
		871			908	687	929		788
		851			641	785	787		907
		689			841	818	840		797
		355			872	586	841		896
		730			672	625	565		919
		779			792	739	673		588
		537			804	799	555		945
		525			636	798	850		817
		851			873	821	486		872
		470			645	758	779		848
		706			586	945	581		699
		766			650		915		689
		572					648		996
		572					588		861
		614				866	671		683
		823			997	552	674		774
		678			649	845	528		885
		917			491	747	696		875
		772			761	836	653		826
		806			551	886	410		774
		620			799	474	957		638
		840				802	992		776
		838				668	700		945
		722				814	868		785
		357			873	934	519		761
		697			709	805	665		815
		790			719	992	511		809
		375			548	583	316		633
		834			662	734	878		731
		616			743	642	577		621
		422			737	809	790		815
		929			461	759	535		849
		485			917	796	625		906
		792			846	725	605		816
		846			892	747	762		818
		908			822	786	838		830
		716			325	507	929
		575			506	506	762
		610			633	877	738
		786			535	788	793		843
		755			885	841			846
		607			796	577			690
		701			806	478			770
		667				603	792		934
		880				986	822		881
		960				663	865		850
		715			842	908	846		861
		807			882	908	932		956
		762			753	712	826		787
		792			780	681	695		896
		863			826	791	535		717
		501			909	764	991		830
		885				585	744		735
		758				907	718		765
		981				729			831
		729			909	829			804
		584			930				892
					553		675		872
					650		963		710
					666	792	732		663
		630			775	863	730		600
		715			884		800		777
		802							670
		779							780
		750				630			992
		877			906	896	683		821
		525			895	965	866		887
		703			852	833	807		861
		679			908	677	674		896
		811			900	402	860		631
		798			927	760	698		903
		843			807	688	861		630
		809				937	583		795
		916				907	650		1000
		867				916	900		819
		816			509	787	807		880
		886			846	917	821		780
		851			939	829			845
		583			771	877			762
		743				872			822
		799				770	746
		470				792	413
		845			937	918	673
		650			934	749	548		670
		939			839	832	484		871
		620			831	853	691		867
		487			864	727	669		701
		807			878	742	660		805
		707					457		864
		600					812		823
		996					927		584
		554			799	509	784		895
		923			689	495	732		833
		923			327	693	787		906
		884			519	570	805		627
		668			772	657	749		666
		591			756	426	885		861
		812			908	884	510		918
		744			626	511	573		841
		718			771		828		832
		831			767		620		744
		638			790		595		789
		874			323	897	468		356
		846			680	548	609		773
		808			836	827	611		946
		887				751	816		681
		726				749	417		695
		807					915		883
		821			599		552		740
		552			571		763		914
		791			664	727	992		896
		729			553	898	571		872
		779			933	923	618		860
		807			902	785	800		554
		685			595	898	908		790
		800			696	722	410		897
		853			880	792	541		866
		698			641	762	613		935
		842			462	655	678		941
		663			623	752	900		690
		838			514	841	923		726
		929			527	678	858		724
		937			879	828			956
		800			684	946			905
		765			663	729			898
					898	823	768		676
					630	805	649		840
					445	463	683		983
		525			672	661	622		652
		697			902	802	585		719
		509			491	701	698		927
		625			908	568	604		919
		703			586	792	862		713
		911			826	599	801		783
		762			776	884	631		769
		894			729	867	706		906
		642			927	822	963		798
		632			818	774	804		802
		792			480	508	908		747
		743			800	860	697		707
		893			667	845	843		786
		838			569	1000	795		840
		873			568	862	656		721
		760			631	880	879		659
		747			608	602	689		510
		942			780	700			685
		546			719	732			875
		802			844	795			979
		532			553	861	814		927
		937			638	891	920		882
		916			657	637	729		850
		606			555	908	543
		816			491	1000	600
		740			722	861	686
		695			915	992	700		645
		609			478	908	500		851
		827			698	690	646		626
		834			727	836	612		736
		859			805	923	764		727
		926			957	821	891		721
		765			678	763	846		795
		967			772	903	577		788
		845			868	821	346		789
		992				960	882		855
		930				689	951		926
		809				893	908		845
		678			603	737	573		565
		888			535	839	785		598
		869			514	720	731		524
		804			694	919	567		842
		674			622	901	601		533
		859			710	858	633		775
		670			880	593	843		813
		735			665	846	881		782
		899			866	605	753		879
		689			678	711	792		742
		512			687	646	645		576
		788			794	577	810		576
		860			692	773	695		851
		849			654	898	908		787
		846			681	915	576		836
		407			646	880	876		738
		792			780	958	493		843
		801			738	918	833		929
		718			793	790	881		826
		827			453	629	695		654
		827			658	937			923
		551				819			611
		540				396			486
		823				683	617		807
		791			707	957	714		805
		751			886	821	779		785
		893			718	886	817		784
					887	888	792		982
					794	749	500		584
					764	967	951		872
		619			667	754	963		619
		577			671	606	809		809
		814			959	770	424		719
		490			956	535	516		710
		670			861	788	821		785
		931			569	766	458		556
		970			925	945	846		818
		610			975	665	505		809
		735				926	391		749
		461				813	594		699
		852				775			586
		786			355	771			807
		737			684	881			667
		801			837	692	561		695
		768			671	884	708		878
		822			739	892	681
		504			934	762	871
		933				846	655
		826				848	565		782
		664				791	746		813
		961			634	633	549		802
		884			848	944	750		476
		902			961	881	784		562
		651			808	750	439		895
		763					807		607
		821					863		846
		854							734
		812			654	815			780
		888			894	750			846
					916	729	619		818
					967	915	513		884
					615	745	705
		812			924	718	864
		872			792	861	632
		826			537	576	792		935
		733			914	714	590		865
		696				693	660		929
		599				746	495		904
		671				567	888		678
		807			815	552	758		815
		591			525		414		911
		557			696		696		827
		753			773		908		890
		694			888	852	674		880
		759			456	715	600		941
		812			927	608			943
		580			681	861			863
		865				650			973
		680				674	379		889
		811				512	746		890
		875			788	852	706		911
		560			849	828	699		849
		527			897	656	650		824
		898			717	538	546		885
		510				486	869
		1000				915	736
		923				883	835
		703			674	872	880		751
		827			839	720	750		744
		678			635	928	981		893
		508			866	908	981		803
		862			632	878	793		909
		823			632	792	850		926
		609			684	774	714		890
		805			903	769	412		762
		792			702	908	960
					756	875	562
					827	884	704
					580	763	602		647
		595			477	846			666
		892			871	1000			582
		823			874	923			461
		689			907	869	919
		872			864	785	615
		717			853	785	850
		704			895	699	781		588
		874			810	595	993		685
		847			849	699	745		714
		702			800	796	681		763
		639			824	617	662		419
		448			931	839	763		507
		915			916	862	884		562
		695			776	718	802		811
		695			678	686	863		448
		760			850	734	871		676
		840				700	780		656
		698				981	744		785
		535				791	810		958
		894			927	810			878
		843				843			637
		733							799
		723					417		894
		780			719		497		913
		1000			784	939	640		937
		638					734		806
		916					801		819
		744					780		870
					563	502	523		616
						648	673		695
						792	749		896
		672				360	849		689
		435			543		880		923
		864			904		743		719
		955			845		1000		771
		679			923	562	746		664
		320			680	850	784		769
		320			923	805	688		887
		489			698	235	729		831
		493			729	692	914		946
		534			792	714	696		694
		545			782		863		872
		579			796		626		698
		942			885		457		655
		572			861	630	596		627
					766	820	654		765
					500	949	704		773
					749	737	863		933
		650			840	837	680		710
		521			543	912			885
		398			792	729			599
		535			645	887			806
		791			636	871	920		831
		419			625	617	707		660
		819			517	752	882		479
		583			622	695	509		818
		871			826	792	440		502
		629			801	891	826		716
		718			803	821	900		748
		328			795	884	722		890
		640			535	880	791
		659			739	792	729
					708	862	761
					726	882	714		829
					992	795	792		783
		800				423	840		945
		655				662	753		781
		863				792	749		911
		908			892	785	720		863
		649			784	552			786
		467			513	822			865
		473			774	821			785
		506			745	750	472		903
					690	846	825		885
					811	819	767		935
					997	780	992		956
		532			834	838	914		981
		866			496	858			969
		621			517	1000			933
		905			879	827			845
		890			759	780	527		845
		898			792	588	948		795
		841			479	923	810		931
		934			761	730	918		935
		943			740	792	633		957
		678			595	880	768		952
		844			666	792	735		816
		642			362	668	691		891
		927			490	863	908		912
		966			479	729	812		927
		867			923	871	673		910
		972			376	753	806		896
		662			831	827	786		482
		592			586	827	790		545
		761			672	753	670		935
		818			833		782		932
		891			623		750		896
		775			568		726		908
		707			745	642	815		945
		634			807	770	946		880
		827			780	458	734		894
					610	608	916		923
					821	690	876		946
					671	863	787		960
		777			573				961
		513			812				891
		491			445				54
		522			784	861	761		1000
		764			646		799		821
		556			900		945		671
		588			542		731		874
		702				930	597		785
		443					865		837
		611					739		766
		671			812		663		706
		663			586	915	696		821
		825			732	872	923		734
		864			963	882	706
		624			761	602	872
		598			761	641	620
					755	690	884
					656	794	792
					834		772
		758			656		882
		685			858		500
		504			818	626	695
		655			899		981
		685			516		801
		423			865		420
		524			848	945	809
		476			745		718
		708			884		573
		450			823		743
		760			861	846	638
		338			937	871	1000
		656			625		645
		956			584		843
		712			975		817
		640			918	760	857
		858			843		714
		807			899		697
		686			664		626
		326			528		792
		649			1000		655
		537			907		792
		671			1000		692
		1000			945		635
		764			590		801
		735			499		880
		774			499		735
					536		839
					915		749
					821		646
		818			620
		588			960
		562			863
		589			792		885
		455			627		816
		667			720		602
		657			694		692
		788			582		762
		643			991		591
		687			991		774
		883			607		672
		657			908		678
		850			456		869
		729			771		720
		846			792		731
		780			813		819
		816			738		863
		608			772		846
		854			761		549
		908			749		632
					688		791
					885		861
					870		811
		696			807		718
		838			839		878
		705			900		881
		806			704		729
		541			658		682
					702
					960
					790
		832			621		922
		714			732		823
		652			784		863
		604			827		529
		543			620		852
		832			602		851
		974			887		918
		923			685		927
		747			645		865
		722			677		678
		793			827		834
		779			792		948
					866		765
							899
							769
		1000					537
		581			967		981
		578			881		642
		921			853		707
		939			685		872
		878			872		777
		992			911		855
		765			908		783
		827			589		645
		773			750		759
		471			603		936
		916			1000		805
		763			935		780
		855			663		773
		915			588		689
					513		669
					712		844
					908		872
		895			830		728
		940			484		780
		372			760		872
					538		908
							744
							813
		895					698
		682			897		758
		449			746		809
		752			826		478
		786			920		650
					518		908
					560		982
					467		776
		502			774		780
		658			734		780
		888			858		991
		634			708		792
		850			550		916
		871			399		824
		608			884		735
		900			649		871
		938			796		501
		832			785		923
		888			714		792
		802			609		827
		997			685		892
		937			594		887
		871			811		827
		967			869		882
		688			538		696
		678			648		960
		600			770		696
		743			908		915
		567			785		1000
					887		729
					846		809
					678
		871			587
		741			565
		740			309		561
		767			604		948
		554			620		593
		501			507		781
		685			685		827
		639			687		811
		792			734		596
		525			632		590
		396			827		613
		918			807		872
		801			472
					908
					554
					510		752
		809			843		736
		693			512		929
		567			699		709
		639			650		820
							846
							333
							474
		793			942		695
		935			882		792
		593			826
		815			863
		695			913
		656			772		622
					860		641
					823		562
					826		604
		888			841		733
		654			874		625
		948			916		505
		941			908		868
		850			992		736
		910			899		672
		901			676		665
		937			531		864
		929			488		556
		946			618		831
		746			792		810
		914			827
		880			734
		844			805
					880		738
					825		680
					826		957
		794			800		750
		833			789		835
		582			915		613
		759			765		827
		837			896		709
		845			923		479
		928			908		642
		459			915		704
		753			801		896
		555			548
		908			846
		617			579
		874			822		932
		673			600		421
		928			780		469
		877			455		525
		827			792		790
		611			705		686
		634			852		643
					739		666
					785		809
					646		640
		916			574		716
		496			829		800
		784			750		688
		767			792
		732			715
		869			923
		617			720		936
		807			780		862
		783			908		736
		891			626		674
		944			827		603
		765			919		824
		820			801		694
		765			892		716
		860			991		644
		872			784		758
		652			863
		602			729
		892
		536					918
		885					855
		872			710		554
		992			519		514
		852			847		804
		401			948		482
		704			785		452
		899			635		519
		537			751		507
		820			417		861
		887			699		843
		882			770
		778			735
		767			886
		603			709		614
		499			936		476
		765			834		763
		904			731		722
		642			884		800
		642			833		849
		594			922		723
		735			777		705
		704			583		840
		720			805		887
		734			678		545
		937			907
		557			788
		833			732
		940			529
		577			508
					813
					806
					902
		516			785
		899			871
		647			759
		537			765
		962			827
		476			923
		864			878
		850			729
		879			887
		573			758
		982			758
		979			792
		796			882
		820			434
		872			809
		755			991
		764			827
		864			504
		762			827
		945			429
		800			981
		781			476
		599			684
		850			882
		780
		405
		703
		386			925
		585			914
		774			951
		611			655
		981			529
		450			650
		845			676
		587			564
		443			723
		717			874
		731			962
		762			903
		954			913
		593			545
		950			918
		455			826
		828			857
		773			701
		912			654
		947			758
		853			678
		707			818
		649			513
		833			678
		937
		459
		994
		734			709
		882			725
		709			722
		861			356
		507			939
		792			796
		573			796
		471			883
		774			453
		801			837
		776			794
					859
					531
					967
		764			799
		889			861
		615			968
		852			902
		494			770
		836
		460
		894
		589			569
		852			718
		784			595
		877			843
		908			769
		769			684
		853			612
		931			742
		514			968
		862			673
		501			863
		770			845
		727			681
		646			780
		690			908
		729			744
		710			730
		609			916
		785			722
		567			671
		847			750
		518			738
		765			566
		911			792
		819			705
		944			808
		800			824
		625			863
		798			942
		826			992
		737			792
		915			445
		1000			414
		793			882
		792			580
		807			826
		697			823
		609			798
		626			879
		763			792
		758			863
		718			648
		838			650
		792			981
		478			821
					791
					477
					792
		586			991
		482			562
		924
		667
		805
		652			842
		636			911
		787			885
		717			758
		810			645
		773			683
		369			586
		918			601
		998			397
		991			566
		797			495
		575			722
		675			375
		648			553
		732			897
		718			780
		796			685
		609			981
		923			690
		953			960
		850			872
		703			618
		341			725
		855			724
		740			647
		863			765
		900			720
		880			539
		818			932
		516			722
					863
					553
					551
		749
		781
		604
		545			597
		614			809
		455			666
		963			572
		825			473
		759			942
		563			494
		810			711
		878			671
		580
		717
		878
		956			919
		693			836
		771			860
		785			756
		754			501
		861			598
		923			870
		923			618
		755			502
		908			719
		739			880
		746			929
		631			609
		745			908
		811			1000
		667			738
		796			692
		957			791
		678			534
		942			728
		499			865
		885			923
		843			882
		576			858
		593
		675
		792
		834			574
		248			705
		780			654
		878			616
		860			933
		502			708
		846			600
					536
					434
					803
		693			455
		584			933
		757			559
		650			963
		848			822
		671			676
		754			811
		570			601
		861			477
		774			662
		663			874
		611
		614
		430
		708
		623
		405
		818
		887
		803
		942
		520
		628
		550
		1000
		927
		880
		848
		869
		663
		793
		765
		862
		981
		780
		735
		750
		794
		981
		545
		533
		716
		561
		625
		553
		930
		948
		858
		802
		887
		615
		917
		828
		921
		911
		399
		670
		751
		716
		718
		885
		551
		890
		930
		828
		923
		425
		551
		654
		744
		769
		813
		845
		824
		869
		542
		425
		695
		767
		779
		791
		739
		372
		880
		582
		904
		759
		436
		440
		502
		645
		903
		793
		872
		831
		863
		784
		542
		777
		664
		859
		994
		947
		947
		924
		912
		736
		746
		718
		785
		765
		918
		785
		890
		360
		571
		741
		600
		712
		462
		777
		703
		528
		595
		370
		808
		875
		749
		768
		900
		778
		634
		821
		809
		828
		635
		686
		815
		639
		939
		674
		703
		758
		846
		969
		722
		466
		955
		490
		517
		605
		881
		742
		819
		822
		729
		314
		753
		454
		430
		907
		612
		725
		882
		792
		869
		869
		558
		891
		516
		768
		964
		567
		624
		912
		485
		571
		682
		700
		670
		482
		745
		758
		352
		660
		685
		707
		755
		903
		885
		601
		542
		835
		672
