# Supplementary material for: PICNIC accurately predicts condensate-forming proteins regardless of their structural disorder across organisms
Source: Nat Commun. 2024 Dec 11;15:10668. doi: 10.1038/s41467-024-55089-x (PMC11634905; doi:10.1038/s41467-024-55089-x)
Supplement: Supplementary file 11 — Source Data files [file 41467_2024_55089_MOESM11_ESM.zip › Source_Data_file/supplementary/Figure_S9/FigureS9B_Area.xlsx]

## Sheet: Sheet1
	AIMP1	CWC25	DRC4	KHDC4	Rad51AP1	RAMAC	RBMY1D	RP9	MRPL1
	1.20122	4.35441	0.412918	3.07812	0.450456	1.98951	1.12614	1.46398	4.11041
	1.0886	1.52029	1.52029	2.23351	0.450456	0.769529	0.506763	0.788298	5.46178
	1.16368	2.81535	1.29506	1.16368	0.469225	1.76429	0.300304	0.882143	4.07287
	16.1226	3.09688	0.394149	0.957219	0.450456	0.412918	0.394149	0.731991	2.60889
	14.4521	2.38366	0.825836	1.55783	0.506763	0.412918	0.581839	0.581839	8.40851
	12.2374	3.00304	0.825836	2.23351	0.450456	0.412918	0.638146	0.713222	2.92796
	3.52857	3.54734	1.83936	0.731991	0.412918	0.356611	0.544301	0.807067	2.34612
	1.85813	4.65471	0.525532	1.78306	0.337842	0.356611	0.356611	0.656915	4.93625
	0.694453	1.37014	1.37014	1.72675	0.600608	0.619377	1.6329	0.656915	2.53382
	2.43997	1.52029	2.1772	1.95198	0.469225	0.300304	0.788298	0.394149
	33.4088	2.19597		1.35137		0.56307	0.675684	0.675684
	2.04582	0.788298		1.23875		0.56307		0.450456
	0.975988	0.600608		0.356611		0.394149		0.337842	7.11345
	0.807067	0.412918	3.43473	0.600608	0.619377	0.37538		0.487994	6.79438
	2.40243	0.300304	3.58488	0.412918	0.394149	0.450456	0.863374	0.300304	3.96026
	1.52029	0.412918	1.0886	0.656915	0.525532	0.469225	2.23351	0.431687	4.8424
	0.975988	0.506763	0.957219	0.713222	0.487994	0.469225	0.975988	0.356611	2.68397
	7.48883	0.356611		0.450456	0.356611	0.37538	1.5766	1.27629	3.15319
	13.814	0.281535		0.619377	0.337842	0.450456	0.825836	0.675684	5.3304
	0.638146	0.37538		1.12614	0.412918	0.600608	0.900912	0.544301	10.5482
	0.882143	0.544301	1.38891	1.05106	0.600608	0.337842	0.863374	0.656915	5.3304
	0.863374	0.394149	0.825836	1.0886	0.412918	0.337842	0.825836	0.844605	2.90919
	0.93845	0.37538	0.581839	0.469225	0.356611	0.450456	1.59536	0.638146
	47.936	0.431687	0.525532	0.713222	0.281535	0.319073	0.844605	0.506763
	19.989	0.506763		2.25228	1.05106	0.281535	0.75076	0.75076
	1.12614	0.356611		1.37014	0.262766	0.656915	0.863374	0.788298	9.79742
	1.46398	0.337842		3.13442	0.300304	0.37538	0.656915	0.788298	7.30114
	1.29506	0.431687	1.20122	1.76429		0.337842	1.0886	0.619377	6.15623
	0.600608	0.450456	1.61413	0.863374		0.356611	0.525532	0.975988
	0.731991	0.506763	0.844605	0.619377		0.356611	0.656915	0.713222
	0.882143	0.281535	0.807067	0.825836	0.450456	0.319073	1.21999	1.12614
	0.412918	0.825836	0.863374	0.656915	0.469225	0.431687	0.957219	0.656915	3.32211
	0.450456	2.19597	0.619377	0.713222	0.243997	0.281535	0.525532	0.769529	1.82059
	2.79658	1.5766	0.431687	0.487994	0.713222	0.300304	0.656915	0.581839	7.30114
	4.22302	1.83936	0.769529	0.281535	0.581839	0.356611	0.75076	0.394149	1.97074
	1.59536	2.08336	0.431687	0.337842	0.431687	0.394149	0.525532	0.56307
	2.08336	2.02705	0.431687	0.337842	0.356611	0.262766	0.675684	0.56307
	0.731991	1.68921	0.487994	0.450456		0.356611	0.619377	0.37538
	1.50152	1.78306	0.863374	0.394149		0.638146			5.64947
	0.957219	0.544301	1.12614	0.544301		0.150152			3.62242
	1.85813	0.37538	0.431687	0.900912	0.337842	0.281535			2.79658
	1.42644	0.619377	0.788298	0.394149	0.319073		0.919681	0.544301	2.25228
	1.52029	0.619377	0.713222	0.319073	0.431687		1.18245	0.356611	9.3845
	0.412918	1.3326	0.825836	0.37538	0.281535		0.93845	0.825836
	2.87166	0.56307		0.337842	0.281535	0.56307	0.619377	0.788298
	1.3326	0.394149		0.206459	0.300304	0.487994	0.525532	1.14491
	24.3997	0.694453			0.37538	0.394149	0.919681	0.656915	3.05935
	7.71406	0.638146	1.44521		32.7894	0.37538	0.713222	0.919681	11.9183
	2.1772	0.394149	1.05106		18.5813	0.356611	1.10737	0.600608	5.98731
	7.65775	0.731991	0.975988	1.18245	0	0.337842	0.75076	1.05106	9.72234
	6.79438	0.56307	1.03229	0.450456	7.16976	0.319073	2.04582	1.03229	7.88298
	3.2095	0.525532	0.975988	1.03229	4.27933	0.469225		0.957219
	1.48275	0.469225	0.600608	0.694453		0.356611		0.844605
	2.51505	0.93845	0.544301	1.38891		0.300304		0.994757
	1.48275	0.638146	0.487994	0.450456		0.356611	0.863374	0.75076	2.89043
	0.675684	0.394149	0.807067	1.50152	1.0886	0.281535	0.506763	0.957219	16.1413
	3.41596	0.487994	0.450456	0.600608	0.581839	0.431687	0.844605	0.56307	16.3853
	2.79658	0.300304	0.431687	0.600608	1.14491	0.300304	0.863374	0.825836	0
	3.5098	0.600608	0.600608	0.825836		0.281535	1.70798	0.900912	2.1772
	2.59012	0.600608	0.56307	1.50152		0.225228	0.544301	0.882143	3.90395
	3.54734	0.600608	0.412918	1.29506		0.262766	0.844605	1.05106
	4.33564	0.394149	0.300304	0.694453	9.98511	0.506763	1.01353	0.731991
	4.44825	0.581839	0.600608	0.56307	21.1151	0.469225	0.675684	1.37014
	3.64119	0.581839	0.525532	0.863374	6.70053	0.506763	0.844605	0.713222	7.84544
	1.48275	0.394149		0.581839		0.337842	0.638146	0.825836	4.33564
	2.40243	0.731991		0.581839		0.337842		0.788298	2.70274
	3.19073	0.675684		0.863374		0.300304		0.769529
	15.7284	0.262766	0.788298	0.56307	0.394149	0.356611		1.14491
	6.34392	0.619377	0.544301	0.487994	0.544301	0.300304	0.994757	0.487994
	3.2095	0.412918	0.694453	0.431687		0.206459	1.55783	1.12614	16.0663
	7.00084	0.356611	0.656915	0.638146		0.319073	2.1772	1.61413	3.11565
	0.825836	0.394149	1.72675	0.356611			1.16368	0.638146
	1.97074	1.83936	1.23875		2.55258		2.27105	0.994757
	3.24704	2.62766	1.80182		0.769529		0.656915	0.356611
	2.06459	3.34088	1.6329		0.356611	0.75076	1.67044		3.77257
	2.1209	2.51505	1.37014	2.1772	0.469225	0.638146	1.01353		2.77781
	3.7538	2.60889	0.337842	1.06983		0.675684	0.731991
	11.1863	1.44521		0.675684		1.0886	2.08336	2.70274
	3.00304	1.53906		0.882143		0.450456	0.525532	1.31383
	5.34917	1.29506		0.994757	0.37538	0.656915	1.85813	0.544301	5.59316
	11.2614	1.89567	6.64423	1.40768	0.337842	0.656915		0.731991	3.26581
	2.60889	1.38891	1.31383	0.957219	0.356611	0.75076		1.40768	3.02181
	6.15623	1.06983	2.60889	0.957219	0.412918	0.957219		1.18245	2.4212
	2.13967	1.12614	1.20122	0.412918	0.506763	0.469225	1.38891	1.0886	3.30334
	3.9978	1.03229	2.43997	0.581839		0.957219	1.21999	1.23875
	1.12614	0.769529	1.52029	0.337842		0.900912	0.93845	1.20122
	1.83936	0.825836	1.46398	0.319073		0.975988	0.638146	1.21999
	0.975988	0.844605	1.29506	0.656915	0.394149	0.975988	1.12614	1.01353	4.33564
	0.75076	0.675684	1.5766	0.900912	0.319073	0.825836	1.44521	0.994757	4.46702
	0.75076	0.656915	1.76429	0.469225	0.487994	0.825836		1.0886	4.61717
	0.675684	0.487994	1.65167		0.394149	0.56307		1.82059	2.75904
	0.731991	0.544301	0.975988		0.37538	0.56307		0.957219	1.6329
	1.05106	0.975988	0.731991		0.450456	0.656915	1.0886	0.694453
	0.713222	1.18245	0.75076	1.3326		0.844605	0.412918	0.844605
	9.94757	0.863374	0.694453	0.975988		0.638146		1.37014
	4.63594	0.506763	0.619377	0.638146		0.412918		0.656915	7.95806
	2.6652	0.638146	0.731991	0.638146	0.619377	0.506763		1.05106	6.55038
	0.619377	0.731991	0.656915	0.581839	0.487994	0.638146	1.31383	0.450456	4.18549
	10.3605	0.450456	0.487994	0.675684	0.487994	0.506763		0.469225	2.98427
	1.06983	0.807067	0.75076	0.581839		0.638146		0.525532	1.89567
	2.08336	0.431687	0.656915	0.300304		0.656915		1.06983	2.62766
	1.53906	1.05106		0.450456		0.619377	0.882143	1.83936
	0.807067	0.56307		0.262766	0.281535	0.600608		0.638146
	1.05106	0.431687			0.300304	0.450456		1.03229
	0.581839	0.525532	2.13967		0.56307	0.431687		0.675684	7.93929
	0.412918	0.713222	0.544301		0.487994	0.469225	3.00304	0.525532	6.75684
	0.863374	0.525532	0.544301	0.694453	0.37538	0.319073		0.769529	9.59096
	1.35137	0.600608	0.93845	0.656915		0.525532		0.281535	6.40023
	1.21999	0.581839		0.844605		0.544301		0.319073
	3.35965	0.581839		1.14491		0.337842	1.16368	0.394149
	4.63594	0.56307		0.713222	0.394149	0.319073	0.75076	0.356611
	1.29506	0.544301	1.76429	0.788298	0.356611	0.356611	0.882143		14.4146
	0.394149	0.731991	1.80182	0.675684	0.412918	0.469225	0.919681		9.49711
	1.42644	0.262766	1.61413	0.431687	0.487994	0.412918	0.300304		3.58488
	0.356611	0.487994	0.412918	0.431687	0.431687	0.769529	0.450456	2.15843	4.09164
	3.37842	0.544301	0.356611	0.882143	0.337842	0.694453	0.431687	1.53906
	0.656915	0.243997	0.412918	0.487994	0.300304	0.713222	0.75076	0.957219
	1.12614	1.65167	0.825836	0.281535	0.356611	0.581839		1.91444
	0.731991	1.42644	0.394149	0.450456		0.431687		1.16368	4.87994
	0.638146	1.72675		0.337842		0.487994		0.619377	5.66824
	0.731991	0.807067		0.356611		0.37538	2.10213	1.35137	3.7538
	0.525532	0.900912			0.56307	0.356611	1.83936	1.67044
	0.863374	1.85813	0.731991		0.356611	0.525532	1.18245	0.844605
	0.487994	0.863374	1.10737		0.807067	0.581839	1.6329	1.53906
	0.394149	0.694453	0.844605	1.10737		0.431687	1.25752	1.50152	1.53906
	15.7284	0.769529	0.844605	1.05106		0.450456	1.53906	0.994757	10.1165
	3.17196	0.731991		1.53906		0.600608		2.1772	2.19597
	1.80182	0.788298		1.3326	0.656915	0.469225		0.93845	2.28982
	3.30334	0.600608		1.25752	0.56307	0.506763		0.56307
	6.23131	0.525532	2.25228	1.14491		0.450456	0.56307	1.01353
	11.1488	0.544301	0.957219	0.544301		0.281535	0.544301	0.412918
	0.975988	0.581839	1.01353	0.431687		0.37538	0.675684	0.525532	10.154
	1.18245	0.581839	0.600608	1.65167	0.619377	0.319073	0.731991	0.675684	8.22082
	4.7861	0.525532	0.713222	1.42644	0.56307	0.319073		0.37538	3.67872
	3.30334	0.487994	0.56307	1.5766	0.431687	0.300304		0.619377
	1.03229	0.469225		2.72151	0.487994	0.356611		0.957219
	1.18245	0.525532		0.469225		0.281535	2.4212	1.48275
	2.15843	0.394149		1.01353		0.469225	1.6329	0.994757	6.85069
	7.18853	0.394149	0.769529	0.600608		0.525532	3.41596	0.431687	3.64119
	6.15623	0.394149	0.863374	1.31383	0.525532	0.487994	0.919681	1.10737	3.82888
	7.8079	0.581839	0.93845	0.544301	0.469225	0.56307		0.56307	6.62546
	6.36269	0.394149	0.619377	0.319073	0.506763	0.469225		0.300304	4.20426
	10.6608	0.487994		0.600608	0.638146	0.37538		0.356611	1.48275
	0.807067	0.581839		1.20122		0.281535	0.525532	0.394149	3.09688
	0.769529	0.600608		0.75076			0.619377
	0.619377	0.337842	1.25752	0.431687			1.42644
	0.675684	0.394149	0.975988	0.469225	0.600608		0.675684
	0.788298	0.638146	0.600608	0.412918	0.694453	0.919681	1.03229	1.72675	5.12394
	0.469225	0.431687	0.93845	0.882143	0.656915	0.319073	1.3326	0.93845	2.49628
	1.21999	0.600608	0.825836	0.581839	0.450456	0.37538		0.412918	2.98427
	0.675684	0.431687	0.619377	0.525532	0.525532	0.525532		0.807067	2.00828
	0.469225	0.356611	0.450456	1.27629	0.431687	0.412918		0.788298	2.34612
	4.33564	0.581839	0.319073	0.56307	0.337842	0.431687	2.49628	0.731991
	2.70274	6.4753	0.281535	0.431687	0.337842	0.638146	1.0886	0.581839
	1.29506	4.50456	0.56307	0.37538	0.243997	1.23875	1.0886	1.03229
	1.61413	4.33564	0.844605	0.882143	0.56307	1.37014	0.600608	0.469225	18.3185
	1.18245	6.36269	0.919681	0.844605	0.281535	0.675684	1.01353	0.769529	16.5543
	1.55783	1.98951	0.675684	1.18245	0.638146	0.581839	1.0886	1.44521	4.03533
	0.957219	0.994757	0.638146	0.900912	0.281535	0.281535	1.42644	0.638146	2.13967
	0.994757	0.844605	0.675684			0.469225	1.25752	0.506763	1.76429
	0.525532	1.03229	0.675684			0.600608	0.75076	0.544301	6.175
	0.656915	0.994757				0.337842	0.807067	0.600608	5.3304
	0.975988	0.506763		3.19073	0.412918	0.863374	0.844605	1.20122	4.03533
	0.600608	1.52029		1.44521	0.450456	0.37538		0.825836
	0.581839	1.16368	1.18245	1.78306	0.638146	0.506763		1.59536
	0.713222	0.694453	1.70798	1.05106	0.825836	0.731991		1.35137
	0.619377	0.506763		1.14491	0.394149	0.431687	0.825836	0.619377	7.22607
	0.713222	0.675684		1.20122	0.337842	0.656915		1.0886	7.90175
	0.450456	0.769529		2.02705	0.337842	0.319073		0.431687	16.085
	0.469225	0.600608	1.05106	2.02705	0.337842	0.37538		0.619377	4.03533
	0.619377	0.487994	1.38891	1.37014	0.281535	0.337842	0.957219	1.31383	2.77781
	1.10737	0.431687		1.06983		0.319073	0.694453	1.82059	2.59012
	5.31163	0.450456		1.21999		0.37538	0.544301	0.487994	9.02789
	9.77865	0.656915		0.882143		0.412918	1.14491	0.600608	13.9454
	2.27105	0.487994	1.44521	0.863374	0.450456	0.600608	0.581839	0.431687	5.06763
	0.975988	0.638146	1.44521	0.882143	0.619377	0.337842	0.431687	0.394149
	1.05106	0.450456	2.55258	0.731991			0.469225	0.656915
	1.55783	0.37538	1.59536	0.431687			0.450456	0.525532
	0.919681	0.450456	1.14491	1.01353			0.788298	0.450456	4.63594
	1.50152	0.638146	4.71102	0.713222	0.825836	2.19597		0.544301	4.42948
	6.55038	0.487994	2.79658	0.469225	0.506763	1.53906		0.337842	2.79658
	1.10737	0.506763		0.581839	0.37538	0.919681		0.544301	3.11565
	5.12394	0.431687		0.525532	0.37538	0.675684	1.40768	0.544301	4.76733
	2.10213	0.262766		0.957219	0.469225	0.431687	1.3326	0.412918	3.19073
	1.25752	0.544301	1.48275	0.56307	0.450456	0.75076		0.525532	1.18245
	0.694453	0.394149	1.01353	0.731991	0.37538	0.600608		0.37538	4.89871
	0.825836	1.38891	0.619377	0.769529	0.356611	0.957219		0.300304	1.91444
	2.36489	1.55783	1.50152			0.694453	1.01353	0.694453	2.83412
	0.694453	1.23875	0.900912			0.356611
	1.29506	1.31383	0.75076			0.469225
	0.807067	1.91444	0.75076	1.52029	0.675684	0.713222
	0.356611	2.36489	1.05106	1.5766	0.600608	0.600608	1.8769	1.03229	4.93625
	0.844605	0.581839	0.337842	2.53382	0.431687	0.731991	2.70274	1.27629	4.69225
	0.450456	0.882143		1.59536	0.262766	0.394149	1.48275	1.21999	7.37622
	0.37538	1.29506		0.919681	0.469225	0.506763	1.48275	0.900912	2.75904
	0.619377	0.788298		1.42644		0.544301		0.994757	2.32736
	7.78913	1.46398	0.544301	0.600608		0.525532		1.06983	1.65167
	2.83412	1.12614	0.919681	0.544301		0.319073		0.957219	5.96854
	6.60669	1.23875	0.825836	0.882143	0.450456	0.487994	1.5766	0.675684	9.57219
	2.75904	0.882143	1.74552	1.12614	0.75076	0.487994	1.01353	0.656915	3.7538
	0.356611	1.21999	1.05106	0.431687		0.394149	0.919681	0.56307	2.34612
	2.00828	0.638146		0.769529		0.544301	0.675684	0.581839
	0.788298	1.72675		0.731991		0.506763	0.506763	0.581839
	0.638146	1.06983		0.525532	0.337842	0.337842		1.03229
	1.14491	0.713222	2.19597	0.37538	0.300304	0.600608		0.56307	6.32515
	1.40768	1.03229	1.37014	0.394149		0.300304		0.713222	3.81011
	4.56087	0.675684	2.77781	0.56307		0.412918	1.35137	1.21999	2.47751
	0.694453	0.788298	3.04058	0.337842		0.337842	1.74552	0.638146	7.09468
	2.74027	0.431687	1.6329	0.431687	0.337842	0.788298	1.42644	0.525532
	1.72675	0.525532		0.337842	0.300304	0.93845	1.74552	0.694453
	7.16976	0.525532				0.412918	1.55783	0.506763
	4.2981	0.656915				0.37538		0.431687	10.0039
	2.27105	0.75076	2.25228			0.656915		0.638146	6.30638
	1.37014	0.356611	1.52029	1.21999	0.394149	0.37538		0.638146	5.53686
	2.70274	0.713222	1.53906	0.75076	0.243997	0.506763	0.769529	0.506763
	1.21999	3.32211	1.85813	0.600608		0.469225	1.27629	0.487994
	0.919681	1.74552		0.713222		0.356611	0.957219	0.656915
	2.92796	1.67044		1.6329		0.431687		0.581839	4.86117
	1.31383	3.11565		0.469225	0.525532	0.600608			0.394149
	5.40547	1.14491	0.807067	1.29506		0.506763			2.74027
	2.85289	0.844605	0.713222	1.06983		0.337842	1.31383
	1.76429	0.75076	1.55783	1.25752		0.412918	0.581839	1.03229
	1.0886	0.769529			0.412918	0.37538	1.10737	0.825836
	0.863374	0.544301			0.431687	0.506763	0.619377	0.900912	5.3867
	1.05106	0.412918			0.356611	1.03229	1.14491	0.694453	0.581839
	3.37842	0.713222	1.38891	1.61413	0.356611	0.469225	1.0886	0.525532	2.64643
	0.731991	0.337842	2.74027	2.02705		0.394149	1.3326	0.919681	4.0541
	1.42644	0.412918		1.55783		0.337842	1.03229	0.863374	2.98427
	0.656915	1.67044		5.44301		0.450456	0.957219	1.20122
	0.975988	8.40851			0.412918	0.300304	1.14491	1.6329
	0.882143	1.44521	3.56611		0.600608	0.356611	0.975988	0.713222
	1.03229	1.68921	3.26581			0.431687		0.957219	4.8424
	0.581839	1.03229	2.36489	1.8769		0.356611		0.919681	3.94149
	0.844605	0.807067		1.25752		0.319073		0.544301
	0.506763	2.45874		1.38891	0.544301	0.694453	1.59536	0.469225
	0.731991	0.694453			0.581839	0.675684	2.79658	0.975988
	0.600608	0.807067	1.50152		0.37538	0.319073	1.59536	0.694453	4.5421
	0.713222	0.619377			0.431687	0.56307	2.6652	0.900912	0.56307
	0.788298	0.412918		1.70798		0.412918	0.863374	0.675684	0.487994
	0.975988	0.863374		1.44521		0.450456		1.18245	0.206459
	0.769529	1.16368	1.03229	0.882143				0.656915
	0.844605	0.506763		1.18245	0.600608			0.75076
	37.3315	0.56307		1.52029	0.356611		2.90919	1.35137
	10.8485	0.450456			0.337842	0.694453	0.506763	0.900912	3.58488
	3.13442	0.900912	1.25752			1.05106	0.882143	0.844605	7.43252
	5.06763	0.694453	1.0886			0.337842	1.31383	0.450456	1.91444
	2.06459	0.469225	1.12614	1.29506		0.337842	0.600608	0.656915	1.98951
	1.83936	0.450456	1.65167	1.03229	0.600608	0.337842	0.93845
	1.74552	0.281535	2.27105	3.2095	0.206459	0.431687
	2.55258	0.713222		2.21474	0.487994	0.337842
	1.03229	0.300304		0.957219	0.37538	0.281535		2.38366
	0.900912	0.319073		0.769529	0.37538	0.243997	2.10213	0.788298
	0.619377	3.88518	1.52029	1.61413	0.319073	0.243997	0.769529	0.994757
	0.825836	3.79134	0.675684	0.619377	0.394149	0.431687	0.525532	0.675684
	0.863374	5.27409		2.4212	0.525532	0.300304	0.581839	0.731991
	0.975988	3.52857		3.84764	0.243997	0.337842	2.21474	0.581839
	0.656915	3.58488		1.50152	0.619377	0.450456		0.544301
	0.957219	2.30859	1.53906	2.77781	0.469225	0.356611		0.656915
	0.975988	1.59536		1.21999		0.638146		0.919681
	0.544301	1.89567		0.619377		0.656915	7.86421	0.450456
	1.46398	2.49628		1.35137		0.319073	7.01961	0.713222
	0.807067	3.47227	3.56611	1.20122	0.544301	0.281535	6.00608	0.506763
	0.619377	1.5766		1.42644	1.16368	0.243997		0.487994
	1.55783	2.79658		2.72151	24.212	0.337842		0.356611
	0.656915	1.55783		0.900912	7.37622	0.281535		0.431687
	0.412918	2.00828		1.55783	0.544301	0.769529	0.882143
	0.882143	1.67044		0.431687	1.16368	0.450456	0.93845
	0.487994	1.68921		0.75076		0.600608
	0.525532	1.40768		4.80486		0.450456		0.863374
	1.14491	1.70798		0.638146		0.431687		0.694453
	0.675684	1.55783		1.48275	1.48275	0.37538	1.21999	1.21999
	0.600608	1.23875		3.96026	1.3326	0.243997	1.10737	1.16368
	0.525532	1.40768		2.4212	0.975988	0.638146	1.06983	1.05106
	0.525532	1.50152		1.21999	1.37014	0.37538	0.37538	0.675684
	0.882143	1.5766		1.37014	1.10737	0.487994	0.75076	0.807067
	0.75076	1.21999		2.1209	0.450456	0.525532	1.98951	1.25752
	0.487994	1.21999		0.656915	0.337842	0.506763	1.82059	0.75076
	0.656915	0.957219		1.20122	0.281535		1.01353	0.694453
	0.675684	1.25752		0.656915				0.694453
	0.544301	2.00828						0.713222
	0.694453	1.25752				0.694453		0.863374
	0.394149	0.75076			0.525532	0.300304	0.788298
	0.412918	0.825836		2.21474	0.394149		1.68921
	0.469225	0.656915		1.97074	0.300304		2.32736
	0.675684	1.25752		1.44521	0.262766		0.694453	1.37014
	9.3845	0.900912		0.919681	0.37538	1.95198	0.919681	1.01353
	1.01353	1.21999		0.769529		0.431687		1.10737
	1.95198	3.11565		0.919681		1.27629		1.42644
		1.46398		0.544301		0.487994		0.957219
		1.05106		0.544301	0.37538	0.75076	1.80182	0.900912
		0.900912		0.506763	0.319073	0.581839	0.900912	0.769529
		1.10737		0.863374	0.356611	0.37538	2.64643	0.638146
		1.29506		0.825836	0.412918	0.281535		0.581839
		0.731991		1.59536		0.412918		0.450456
		0.882143		0.37538		0.56307
		0.825836		0.600608		0.638146	1.53906
		1.03229			0.56307	0.300304	1.52029
		0.957219			0.431687	0.638146		1.67044
		0.863374			0.431687	0.487994		1.18245
		0.93845		0.769529	0.469225	0.487994		0.769529
		0.900912		0.825836		0.37538	0.450456	0.600608
		0.900912		0.957219		0.487994	0.450456	0.825836
		0.863374		0.619377		0.412918		1.27629
		1.42644			0.544301	0.225228		0.713222
		1.29506			0.525532	0.450456		0.675684
		1.21999			0.337842	0.450456	0.825836	0.638146
		0.675684		2.77781	0.37538	0.337842	0.619377	0.769529
		0.638146		0.656915	0.18769	0.337842	1.44521	0.319073
		0.487994		0.75076	0.281535	0.525532	0.844605
		0.731991		0.56307		0.337842	1.31383
		0.525532		0.807067		0.300304
		0.825836		0.300304		0.56307		2.10213
		0.525532		0.469225	0.450456	0.731991		1.40768
		0.656915		0.844605	0.394149	0.656915	1.61413	1.8769
		0.638146		0.544301		0.281535	0.656915	1.44521
		0.656915		0.243997		0.262766		1.48275
		0.675684		0.394149				1.48275
		0.581839		0.356611	0.525532			1.80182
		0.638146		0.56307	0.394149		2.53382	1.38891
		0.825836		0.919681	0.319073	0.56307	1.59536
		0.694453		0.394149		0.506763	0.638146
		0.487994				0.412918	1.06983
		0.638146				0.694453	0.975988	0.975988
		0.544301			0.656915	0.713222	0.882143	1.23875
		0.600608		1.40768	0.412918	0.394149		0.919681
		0.600608		0.900912		0.450456		0.694453
		0.600608		0.807067		0.450456		1.40768
		0.638146		0.638146		0.525532	0.487994	1.5766
		0.638146		0.844605	0.469225	0.769529	1.46398	0.994757
		0.600608		0.394149	0.56307	0.337842	0.994757	1.5766
		0.675684		0.262766	0.319073	0.300304	0.56307	1.46398
		0.900912		0.487994	0.731991	0.469225	0.93845
		0.581839		0.37538	0.544301	0.300304	0.731991
		0.600608		0.656915	0.37538	0.243997
		0.656915		0.56307		0.506763		1.55783
		0.56307		0.394149		0.694453		2.13967
		0.56307		0.56307		0.431687	1.65167	1.05106
		0.619377		0.300304	0.469225	0.56307	3.62242	1.65167
		0.638146			0.337842			1.55783
		0.581839						1.14491
		0.487994						1.25752
		0.581839		1.12614		1.03229	1.46398	0.957219
		0.56307		1.76429	0.769529	0.525532	1.0886	1.18245
		0.600608		0.975988	0.769529	1.12614	1.44521
		0.825836		0.863374	1.52029	0.581839	1.27629
		0.431687		0.994757	0.431687	0.656915	0.581839
		0.506763		0.900912		0.431687		2.04582
		0.487994		0.994757		0.506763		0.769529
		0.394149		1.25752		0.525532		1.72675
		0.281535		0.93845	0.525532	0.469225	0.882143	1.10737
		0.281535		0.863374	0.581839	0.600608	1.42644	0.882143
		0.37538		0.900912		0.412918	0.713222	1.8769
		0.450456		0.807067		0.300304	0.957219	1.23875
		0.412918		0.506763		0.412918		0.788298
		0.319073		0.506763	9.02789	0.450456		0.600608
		0.525532		0.37538		0.487994		0.619377
		0.487994		0.412918		0.412918	2.28982
		0.394149		1.06983			1.37014
		0.394149			0.469225		1.06983
		0.37538			0.469225		1.67044	2.10213
		0.412918			0.469225	0.675684		1.27629
		0.281535		3.09688	0.356611	0.544301		1.50152
		0.450456		3.05935	0.319073	0.619377		1.21999
		0.638146		1.05106	0.356611	0.75076	1.78306	0.994757
		0.619377		1.89567		0.450456	0.994757	1.89567
		0.356611		1.76429		0.544301	1.0886	0.825836
		0.337842		0.675684		0.262766		1.16368
		0.656915		0.694453	0.431687	0.525532		0.713222
		0.356611		0.694453	0.337842	0.337842		0.469225
		0.37538		1.50152	0.544301	0.544301	3.96026	0.37538
				0.93845	0.450456	0.600608	1.05106	1.42644
				1.21999	0.356611		1.18245	0.975988
				1.03229				0.863374
		5.55562		0.675684				1.29506
		6.66299		0.863374		1.12614		0.788298
		4.31687		0.919681	0.356611	0.694453	1.97074	0.769529
		5.59316		0.93845	0.581839	0.337842	1.0886	0.638146
		5.72454		2.89043	0.656915	0.319073	1.5766	0.75076
		7.95806		0.713222	0.525532	0.450456	2.1209	0.863374
		3.09688		0.844605		0.319073	0.600608
		3.00304		1.23875		0.225228
		3.90395		1.46398		1.40768
		4.37318		0.731991	0.37538	1.95198		0.900912
		2.59012		0.581839			4.11041	0.656915
		1.25752		0.394149			3.02181	0.656915
		1.6329		0.694453				1.27629
		2.30859		0.581839	0.56307	0.844605		0.994757
		3.17196		0.412918	0.525532	0.356611		0.807067
		1.93321			0.412918	0.863374	1.59536	1.31383
		1.89567			0.412918	0.769529	0.825836	1.20122
		1.29506				0.769529	1.20122	0.957219
		1.59536		0.769529		0.412918		0.731991
		1.97074		1.52029		0.337842		0.487994
		2.10213		0.900912	0.300304	0.337842
		1.01353		0.863374	0.544301	0.356611	0.93845
		1.80182		0.900912	0.300304	0.638146	1.31383
		1.61413		0.487994	0.337842	0.469225	1.55783	0.882143
		1.16368		0.675684		0.37538	0.844605	0.863374
		1.38891		1.25752			1.0886	0.769529
		1.20122		0.469225			1.27629	0.975988
		2.19597		0.450456	0.450456			0.844605
		2.47751		0.525532	0.356611	0.75076		0.957219
		1.12614				0.487994		0.656915
		0.957219				0.356611	1.93321	0.731991
		0.807067				0.431687	1.16368	0.769529
		0.93845		2.53382	0.469225	0.506763	0.56307	0.600608
		0.788298		1.48275		1.25752	0.994757	0.75076
		1.91444		0.619377		0.900912	0.957219
		0.713222		0.638146		0.863374
		1.48275		0.75076	0.600608	0.581839
		1.23875		0.825836	4.44825	0.694453		1.3326
		0.900912		0.431687		0.431687	0.75076	1.05106
		0.825836		0.506763		0.506763	0.394149	2.13967
		0.825836		0.525532		0.356611	0.844605	0.994757
		0.506763		0.694453	0.319073	0.412918	0.319073	0.675684
		0.619377		0.56307	0.394149	0.825836	0.431687	1.01353
		0.75076		2.51505	0.525532	0.37538	0.863374	0.882143
		1.14491		1.0886	0.450456	0.487994		0.919681
		0.56307		1.95198		0.469225		0.487994
		0.394149		1.74552		0.356611		0.600608
		0.487994		0.713222		0.544301	1.05106	1.10737
		0.450456		0.600608	0.487994	0.356611	0.525532
		0.788298		0.788298	0.394149	0.412918	0.487994
		0.431687			0.281535	0.638146	0.619377
		0.769529			0.319073	0.544301		13.7764
		0.506763			0.581839	0.600608		5.70578
		0.412918		1.67044		0.356611		1.40768
		0.638146		1.29506		0.356611	1.05106	1.97074
		0.994757		1.46398		0.356611	0.694453	4.86117
		0.431687		1.95198	0.713222	0.394149	0.469225	2.36489
		0.37538		1.10737	0.713222	0.262766		2.06459
		0.469225		0.56307	0.431687	0.394149		2.72151
		0.487994		0.788298	0.544301	0.544301		1.37014
		0.319073		0.525532		0.225228	0.450456	1.29506
		0.37538		0.506763			0.638146	0.863374
		0.56307		0.694453			0.544301	0.638146
		0.356611			0.525532			0.731991
		0.337842				0.825836		0.56307
		0.487994				0.863374		0.957219
		0.394149		1.3326		0.619377	1.21999	0.656915
		0.506763		0.900912	0.431687	0.431687	1.3326
		0.394149		0.713222	0.337842	0.506763	8.20205
		0.656915		0.675684	0.319073	0.450456
		0.431687		0.656915	0.56307	0.825836		3.30334
		0.281535		1.44521		0.450456		1.91444
		0.319073		0.262766			1.61413	1.50152
		0.262766		0.56307			1.55783	1.98951
		0.450456		0.431687	0.56307		0.844605	1.0886
		0.525532			0.337842	1.16368	1.40768	11.1676
		0.431687			0.412918	0.844605
		0.281535			0.37538	0.243997
		0.319073		1.52029		0.581839
		0.56307		0.825836		0.506763	0.600608	2.53382
				0.675684		0.450456	0.769529	2.21474
				1.10737		1.14491	1.10737	1.8769
				0.356611		0.450456	0.544301	1.83936
		1.10737		1.14491		0.412918	1.80182	1.50152
		1.35137		0.487994		0.431687	0.638146	1.31383
		0.919681		0.300304		0.450456		0.694453
		0.825836		0.975988		0.281535		0.919681
		0.600608		0.469225		0.394149		1.68921
		0.506763		0.469225		0.544301	1.6329
		0.694453		1.05106			1.53906
		1.68921		0.356611			1.12614
		1.23875		0.337842				1.80182
		0.994757		0.281535		0.825836		1.01353
		0.675684		0.300304		0.619377		1.48275
		0.807067		0.713222		0.600608	0.675684	1.38891
		0.93845		0.863374		0.975988	0.506763	1.03229
		0.600608		0.337842		0.581839	0.600608	1.40768
		1.31383		0.600608		0.56307	0.957219	0.713222
		0.56307		1.06983		0.356611	0.487994	1.10737
		0.882143				0.638146	0.600608	1.01353
		2.32736				1.12614	0.337842	0.882143
		0.713222					0.37538	1.23875
		0.844605		1.14491				1.40768
		0.394149		1.12614				0.975988
		0.600608		1.53906		1.40768
		0.469225		1.29506		0.656915	0.525532
				0.694453		0.788298	2.40243
				0.75076		0.619377	2.08336	1.93321
				0.412918		1.53906	0.957219	1.85813
		2.47751		0.469225		1.05106	1.03229	1.52029
		1.82059		0.581839		0.844605	0.656915	0.844605
		1.37014		0.56307		0.544301		1.53906
		1.14491		0.600608		0.788298		0.844605
		0.769529		0.525532		0.694453		1.44521
		1.05106		0.769529		0.957219		1.14491
		1.10737				0.656915		1.40768
		1.59536				0.487994		1.74552
		1.10737				0.656915		1.67044
				0.75076		0.600608		1.12614
				0.469225		0.544301		1.6329
				0.394149		0.525532		0.788298
		1.91444		0.807067		0.694453		0.825836
		1.25752				0.600608		0.450456
		1.6329				0.694453		0.487994
		0.713222				0.600608		0.469225
		0.919681		0.900912		0.469225		0.487994
		2.83412		1.18245		0.487994		0.450456
		2.21474		0.75076		0.394149		0.412918
		0.900912		0.675684		0.638146
		0.994757				0.544301
		2.21474				0.394149
						0.412918		1.52029
				1.72675		0.431687		1.38891
				0.638146		0.412918		0.807067
		1.12614		0.957219		0.487994		0.713222
		1.48275		0.619377		0.37538		0.93845
		1.85813		1.80182		0.37538		0.581839
		0.882143		0.807067		0.56307		0.713222
		0.900912		0.487994		0.356611		0.769529
		1.40768		0.713222		0.356611		1.05106
		1.59536		0.638146		0.337842
		1.55783		0.581839
		1.68921		0.412918
				0.506763				1.20122
						0.544301		1.01353
						0.675684		0.93845
		1.14491				0.412918		0.694453
		0.919681		1.65167		0.731991
		1.16368		0.957219		0.319073
		1.72675		2.13967		0.544301
		1.67044		0.994757				1.38891
		1.0886		0.844605				0.713222
		1.46398		0.975988				0.56307
		2.47751		0.713222		1.20122		0.56307
		0.975988		0.619377		0.769529		0.56307
		0.93845		1.01353		0.694453		0.769529
		0.713222		0.581839		0.469225		0.807067
		0.469225		0.56307		0.506763		0.694453
		0.619377		0.600608		0.525532		0.431687
		1.55783		0.994757		0.56307		0.450456
		0.525532		0.487994		0.525532		0.319073
		0.394149		0.788298		0.450456		0.638146
				0.807067		0.675684		0.487994
				0.37538		0.337842		0.337842
				0.450456		0.675684		0.356611
		0.825836		0.731991		0.825836		0.300304
		0.694453		0.694453		0.882143		0.450456
						0.37538		0.450456
						0.525532		0.600608
						0.412918		0.544301
		1.46398		1.74552		0.337842		0.56307
		1.52029		1.70798		0.544301		0.469225
		2.57135		0.788298		0.431687		0.600608
		3.30334		0.656915		0.619377		0.882143
		2.94673		1.61413		0.675684		0.356611
		2.64643		0.506763		0.356611		0.431687
		2.68397		0.525532		0.37538		0.469225
		2.55258		0.281535		0.337842		0.581839
		1.8769		0.300304				0.469225
		3.82888						0.469225
		2.36489						0.337842
		2.08336				1.01353		0.300304
		1.72675		2.04582		0.37538		0.319073
		1.35137		1.67044		0.600608		0.431687
		1.01353		1.80182		0.412918		0.713222
		0.994757		2.13967		0.431687
		1.06983		0.600608		0.56307
		2.00828		1.27629		0.412918
		1.52029		0.619377		0.412918		0.544301
		1.23875		0.713222		0.262766		0.356611
		0.900912		0.900912		0.37538		0.525532
		0.731991		0.412918		0.37538		0.713222
		0.713222		0.525532		0.600608		0.412918
		0.619377		0.394149		0.394149		0.675684
		0.788298		0.487994		0.262766		0.487994
		0.581839		0.638146		0.37538		0.319073
		0.56307				0.37538		0.825836
		0.431687				0.356611		0.506763
		0.56307				0.225228		0.469225
		0.525532		0.919681		0.469225		0.394149
		0.412918		1.05106		0.356611		0.731991
		0.487994		0.56307				0.619377
		0.56307		0.675684				0.544301
		0.412918		1.05106				0.638146
		0.394149		0.731991		0.525532		0.656915
		0.431687		0.788298		0.469225		0.619377
		0.450456		1.40768		0.412918		0.544301
		0.469225		0.581839		0.525532		0.56307
		0.525532		0.356611		0.450456		0.619377
		0.600608		0.37538		0.506763		0.600608
		0.56307		0.882143		0.581839		0.788298
		0.337842				0.450456		0.600608
		0.394149						0.337842
		0.412918						0.694453
		0.412918		2.59012				0.619377
		0.356611		2.45874		0.844605		0.506763
		0.356611		0.600608		0.788298		0.487994
		0.431687		0.863374		0.337842		0.394149
		0.262766		0.994757		0.56307		0.394149
		0.394149		0.581839		0.337842		0.319073
		0.281535		0.469225				0.319073
		0.319073		0.581839				0.394149
		0.356611		1.55783
		0.319073		0.900912		0.93845
		0.319073		0.769529		0.450456
		0.337842		0.957219		1.05106		1.03229
		0.450456		0.487994		0.619377		0.75076
		0.262766		0.394149		0.487994		0.919681
		0.356611		0.56307		1.6329		0.581839
		0.450456		0.394149		1.01353		1.25752
		0.431687		0.337842		0.900912		1.5766
				0.206459		0.431687
				0.412918		0.356611
						0.337842
		2.1209				0.506763		1.95198
		2.00828				0.356611		0.656915
		3.4535		1.67044		0.319073		0.957219
		1.78306		0.694453		0.600608		1.20122
		2.10213		1.72675		0.300304		1.10737
		2.75904		1.25752		0.206459		1.25752
		2.10213		0.656915		0.337842		1.06983
		1.68921		1.05106		0.356611		1.29506
		1.85813		0.675684		0.300304		1.37014
		2.25228		0.656915		0.168921		1.12614
		0.975988		0.825836		0.262766		0.713222
		0.807067		0.619377		0.281535		1.12614
		0.788298		0.506763		0.225228		0.675684
		1.10737		0.788298		0.394149		0.394149
		0.675684		0.619377		0.600608		0.788298
		1.40768		0.56307		0.694453		0.713222
		0.93845		0.619377		0.337842		0.412918
		1.06983		1.10737		0.262766		0.300304
		0.506763		0.412918				0.619377
		1.14491		0.412918				0.412918
		0.525532		0.412918				0.319073
		0.957219		1.01353		0.788298		0.431687
		0.450456		0.412918		0.788298
		0.37538		0.37538		0.581839
		0.412918		0.506763		0.487994
		0.450456				0.300304		1.0886
		0.75076				0.356611		1.48275
		0.337842				0.281535		0.844605
		0.37538		0.356611		0.337842		1.06983
		0.412918		0.56307		0.469225		0.882143
		0.243997		0.394149		0.713222		0.994757
		0.394149		0.337842		0.281535		0.713222
		0.525532		0.544301		0.581839		0.731991
				0.544301		0.431687		0.450456
				0.450456		0.300304		0.638146
				0.412918		0.469225		0.412918
		2.59012		0.337842		0.281535		0.337842
		3.02181		0.300304		0.412918
		3.11565		0.281535		0.281535
		1.14491		0.206459		0.319073
		2.08336		0.412918		0.581839		1.06983
		1.14491				0.281535		0.431687
		1.29506				0.487994		0.900912
		1.38891				0.300304		0.656915
		1.91444		1.5766		0.394149		0.957219
		1.78306		1.65167		0.281535		0.844605
		0.957219		2.19597		0.281535		1.10737
		1.35137		0.994757		0.337842		0.769529
		0.675684		1.18245		0.713222		0.656915
		0.957219		1.42644		0.319073		1.06983
		0.919681		0.825836		0.300304		0.450456
		0.675684		1.55783		0.262766		0.56307
		0.450456		0.75076		0.356611		0.356611
		0.56307		0.431687		0.243997		0.412918
		0.619377		0.581839		0.600608		0.581839
		0.450456		0.731991		0.412918		0.56307
		1.01353		0.487994		0.281535		0.225228
		0.431687		0.694453		0.319073		0.281535
		0.281535		0.394149		0.356611		0.300304
		0.243997		0.994757		0.37538		0.825836
		0.412918		0.656915		0.262766		0.356611
		0.319073		0.487994		0.356611
		0.337842		0.300304		0.262766
		0.394149		1.25752
		0.544301		0.394149				0.825836
		0.412918		0.75076				0.638146
		0.487994		0.882143		0.788298
		0.431687		1.01353		0.656915
				0.694453		0.300304
				0.469225		0.412918		1.67044
				0.694453		0.581839		1.95198
		0.919681		0.882143		0.675684		0.694453
		1.18245		0.337842		0.638146		1.16368
		1.46398		0.37538		0.412918		0.487994
		1.53906		0.450456		0.412918		1.59536
		0.882143		0.525532		0.262766		0.656915
		1.12614		0.300304		0.319073		0.656915
		0.656915		0.469225		0.394149		0.656915
		0.93845		0.37538		0.487994		1.06983
		0.356611		0.225228		0.356611		0.506763
		0.675684		0.356611		0.356611		1.68921
		0.694453		0.300304		0.319073		0.675684
		0.469225		0.243997		0.469225		1.37014
		0.469225				0.337842		1.21999
		0.863374				0.337842		0.600608
						0.337842		0.619377
				3.26581		0.300304		0.544301
				2.08336		0.431687		0.506763
		1.48275		0.675684		0.394149		0.356611
		0.93845		0.319073		0.281535
		1.14491		0.300304		0.300304
		1.70798		0.469225		1.05106
		1.80182		0.694453		0.300304		1.0886
		1.42644				0.319073		1.12614
		0.825836				0.506763		1.18245
		1.48275				0.356611		1.20122
		1.25752		1.68921		0.450456		0.56307
		0.844605		1.18245		0.394149		1.25752
				0.75076		0.262766		0.769529
				0.56307		0.243997		0.544301
				0.581839		0.225228		0.450456
		10.8297		1.59536		0.337842		0.544301
		5.21778		0.825836		0.356611		0.525532
		8.40851		0.638146		0.319073		0.487994
		5.16148		0.356611		0.206459		0.431687
		3.05935		0.337842		0.243997		1.27629
		2.62766		0.281535		0.300304		1.65167
		2.28982		0.544301		0.262766		1.37014
		1.8769		0.412918		0.525532		0.262766
		1.97074		0.394149		0.243997		0.225228
		1.61413		0.731991		0.243997		0.356611
		1.61413		0.37538		0.281535		0.300304
		1.70798		0.469225		0.37538		0.131383
		1.50152		0.506763
		1.38891		0.281535
		0.713222		0.300304
		1.18245		0.957219		0.56307		1.3326
		0.844605		0.600608		0.656915		3.04058
		0.994757		0.994757		0.600608		1.29506
		0.694453				0.506763		2.10213
		0.638146				0.56307		1.91444
		0.56307				0.656915		0.581839
		0.450456		2.08336		1.12614		5.19901
		1.01353		1.03229		0.825836		1.80182
		0.825836		1.89567		0.93845		0.694453
		0.450456		3.65996		0.412918		0.807067
		0.638146		1.05106		0.450456		1.25752
		0.638146		1.10737		0.412918		0.469225
		0.525532		1.14491		0.619377		0.431687
		0.675684		0.769529		0.469225		1.97074
		0.731991		0.656915		0.337842		1.78306
		0.450456		0.619377		0.487994		0.487994
		0.619377		0.75076		0.37538		0.994757
		0.431687		0.56307		0.450456		2.92796
		0.431687		0.844605		0.544301		1.18245
		0.506763		0.882143		0.469225		1.37014
		0.412918		0.93845		0.56307		0.844605
		0.319073		0.487994		0.412918		3.77257
		0.281535		0.506763				0.581839
		0.581839		0.431687				1.05106
		0.356611		0.281535				1.03229
		0.356611		0.337842		1.37014		1.10737
		0.412918		0.262766		0.469225		0.882143
				0.300304		0.75076		0.656915
				0.394149		0.412918		0.450456
				0.450456		0.356611		0.469225
		4.57964		0.56307		0.56307		0.713222
		3.47227		0.431687		0.506763		0.544301
		3.09688		0.469225		0.450456		0.807067
		2.6652		0.262766		0.731991
		3.7538		0.356611		1.93321
		2.08336		0.356611
		3.58488						1.68921
		1.53906						1.31383
		2.53382				2.49628		1.10737
		2.4212		0.900912		0.713222		1.37014
		1.31383		1.68921		0.581839		1.12614
		0.93845		1.50152		0.675684		1.82059
		1.89567		0.37538		0.56307		1.29506
		1.0886		0.506763		0.450456		0.882143
		1.70798		0.600608		0.412918		0.93845
		4.31687		0.487994		0.713222		0.694453
		1.20122		0.469225		0.37538		0.900912
		1.03229		0.450456		0.431687		0.825836
		0.975988		0.412918		0.412918		0.788298
		0.788298				0.675684		0.638146
		0.825836				0.56307		0.56307
		0.469225				0.93845		0.619377
		0.394149		1.03229		0.581839		0.844605
		0.638146		1.06983				0.638146
		0.525532		0.713222				0.506763
		0.656915		0.731991				0.75076
		0.713222		0.544301		0.713222		0.75076
		0.525532		0.37538		0.75076		0.619377
		0.975988		2.43997		2.1772		0.450456
		0.75076				0.882143		0.75076
		0.919681				0.769529		0.900912
		0.37538				0.731991		0.600608
		0.431687		1.18245		0.788298		0.450456
		0.788298		0.544301		0.506763		0.56307
		0.356611		0.638146		0.638146		0.600608
		0.450456		0.675684		0.919681		0.600608
		0.600608		0.469225		0.487994		0.56307
		0.337842		0.638146		0.844605		0.487994
		0.450456		0.319073		0.75076		0.788298
		0.319073		0.356611		0.450456		0.581839
		0.431687		0.262766		0.412918		0.487994
		0.412918		0.412918		1.03229		0.506763
		0.412918		0.18769		0.675684		0.581839
		0.882143		0.356611		0.619377		0.807067
		0.319073		0.731991		0.638146		0.525532
		0.394149				0.731991		0.56307
		0.412918				0.431687		0.544301
		0.319073				0.450456		0.37538
		0.356611		0.769529		0.412918		0.506763
		0.37538		0.487994		0.619377		0.506763
		0.281535		0.544301		0.619377		0.450456
		0.262766		0.300304		0.506763		0.506763
		0.281535		0.93845		0.825836		0.525532
		0.262766		1.85813		0.319073		0.337842
		0.262766				0.431687		0.412918
		0.319073				0.37538		0.506763
		0.243997				0.957219		0.487994
		0.394149		1.18245		0.788298		0.431687
		0.394149		1.18245		0.431687		0.619377
		0.262766		0.525532		0.694453		0.487994
		0.262766		0.807067		0.882143		0.638146
		0.206459		0.975988		0.319073		0.600608
		0.394149		1.16368		0.544301		0.656915
				0.844605		0.656915		0.600608
				1.93321		0.281535		0.469225
				0.919681		0.356611		0.469225
		2.38366		0.394149		0.844605		0.619377
		1.14491		0.600608		0.469225		0.450456
		1.23875		0.600608		0.319073		0.356611
		0.93845		1.83936		0.450456
		0.713222		0.56307		0.469225
		0.56307		0.581839		0.37538
		0.882143		0.619377		0.300304		0.675684
		0.994757		0.544301				0.544301
		1.03229		0.450456				1.03229
		1.37014		0.56307				0.75076
		0.675684				0.319073		0.619377
		0.656915				0.281535		0.675684
		0.825836				0.487994		0.600608
		0.638146		0.600608		0.394149		0.356611
		0.56307		1.16368		0.506763		0.506763
		0.394149		0.56307		0.506763		0.619377
		0.450456		0.37538		0.450456		0.394149
		0.544301		0.506763		0.56307		0.394149
		0.825836		0.656915		0.356611		0.431687
		0.713222				0.319073		0.506763
		0.694453				0.319073		0.525532
		0.825836						0.487994
		0.638146		7.82667				0.356611
		0.957219		1.0886				0.525532
		0.544301		0.788298		0.469225		0.469225
		0.807067		1.82059		0.37538		0.450456
		0.900912		1.48275		0.394149		0.525532
		0.525532		0.825836		0.37538		0.506763
		0.93845		0.506763		0.37538		0.506763
		0.844605						0.506763
		0.469225						0.394149
		0.825836						0.431687
		0.37538		1.03229		0.882143		0.337842
		0.412918		0.825836		0.731991		0.281535
		0.431687		0.731991		1.12614		0.356611
		0.319073		0.412918		1.03229		0.394149
		0.487994		1.27629		0.863374		0.525532
		0.450456		0.844605		0.431687		0.337842
		0.356611		0.75076		0.544301		0.319073
		0.300304				0.788298		0.337842
		0.37538				0.394149		0.394149
		0.56307				0.356611		0.337842
		0.469225		0.694453		1.25752		0.281535
		0.394149		1.40768		0.337842		0.37538
		0.319073		0.769529				0.262766
		0.281535		0.75076				0.356611
		0.356611						0.281535
		0.262766				1.35137
		0.337842				2.13967
		0.337842		1.25752		0.957219
		0.262766		0.619377		1.29506		2.23351
		0.206459		0.75076		1.06983		1.89567
		0.37538		0.487994		0.656915		1.78306
		0.300304		0.694453		0.694453		1.97074
		0.337842		0.487994		1.31383		1.05106
		0.37538				1.76429		0.93845
		0.319073				0.356611		1.83936
		0.469225				0.713222		1.97074
		0.37538		1.21999		0.506763		1.14491
		0.581839		0.544301		0.487994		2.10213
		0.281535		2.1772		0.487994		3.4535
		0.300304		1.50152		0.487994		1.74552
		0.412918		0.694453		0.506763		4.35441
		0.37538		1.55783		0.600608		2.70274
		0.450456		0.807067		0.825836		1.74552
				1.06983		0.506763		1.6329
				1.21999		0.356611		1.8769
				0.675684		0.975988		3.26581
		1.61413		0.731991		0.656915		0.919681
		0.93845		0.807067		0.638146		6.51284
		2.1772		0.769529		0.394149		2.27105
		1.83936		0.788298		0.37538		2.21474
		0.844605				0.525532		2.83412
		0.769529				0.75076		2.75904
		0.600608				0.487994		1.8769
		0.900912		1.68921		0.431687		2.19597
		0.900912		1.38891		0.412918		1.61413
		1.01353		1.37014		0.431687		2.02705
		0.994757		1.06983		0.525532		1.25752
		0.600608		0.581839		0.619377		0.975988
		0.525532		0.544301		0.506763		1.35137
		0.656915		0.656915		0.412918		0.919681
		0.844605		0.863374		0.825836		0.957219
		0.919681		0.713222		0.544301		1.03229
		1.10737		0.807067		0.506763		0.975988
		0.56307		0.638146		0.394149		0.882143
		1.03229		0.825836		0.356611		0.994757
		0.75076		0.450456		0.412918		0.731991
		0.882143		1.6329		0.431687		0.788298
		0.412918		0.638146				1.06983
		0.450456		0.882143				0.900912
		0.638146		0.56307				1.0886
		0.544301		0.506763		0.638146		1.76429
		0.656915		0.450456		0.412918		1.72675
		0.713222		0.656915		0.75076		1.14491
		0.863374		0.487994		0.919681		0.994757
		0.600608		0.450456		0.825836		0.675684
		0.300304		0.731991		0.581839		0.863374
		0.450456		0.412918		0.56307		0.825836
		0.487994		0.450456		0.450456		0.56307
		0.506763		0.506763		0.394149		1.20122
		0.600608		0.469225		0.337842		0.506763
		0.469225		0.337842		0.37538		0.75076
		0.431687		0.431687		0.37538		0.769529
		0.37538		0.450456		0.356611		0.844605
		0.882143		0.656915		0.412918		1.01353
		0.394149		0.487994		0.281535		0.675684
		0.431687		0.450456		0.319073		0.75076
		0.300304		0.957219		0.337842		0.581839
		0.356611		0.450456		0.525532		0.93845
		0.412918		0.56307		0.337842		0.525532
		0.506763		0.450456		0.206459		0.731991
		0.37538		0.37538				1.05106
		0.487994		0.356611				0.638146
		0.37538		0.469225				0.713222
		0.600608		0.431687		1.53906		0.807067
		0.807067		0.37538		0.825836		0.713222
		0.469225		0.469225		0.581839		0.619377
		0.431687		0.431687		0.75076
		0.431687		0.37538		0.769529
		0.394149		0.319073		1.20122
		0.75076		0.243997		0.769529		1.61413
		0.319073		0.337842		1.03229		0.844605
		0.337842		0.394149		0.825836		0.825836
		0.281535		0.638146		0.844605		0.844605
		0.300304		0.487994		0.412918		0.919681
		0.300304		0.319073		0.506763		0.882143
		0.844605		0.619377		0.469225		0.731991
		0.638146		0.281535		0.600608		1.31383
		0.431687		0.300304		0.525532		0.769529
		0.262766				0.319073		0.769529
		0.262766				0.525532		0.487994
		0.262766				0.412918		0.487994
				1.01353		0.450456		1.3326
				0.281535		0.356611		1.20122
				1.01353		0.319073		1.27629
		3.49103		0.694453		0.525532		0.694453
		2.72151		0.75076		0.487994		0.994757
		2.62766		0.450456		0.225228		0.713222
		2.83412		0.788298		0.319073		0.694453
		1.93321		0.431687		0.225228		0.75076
		2.04582		0.581839		0.300304		0.731991
		2.59012		0.469225		0.319073		0.619377
		2.28982		1.18245		0.243997		0.863374
		1.53906		0.994757		0.525532		0.544301
		2.19597		0.56307		0.281535		0.544301
		1.72675		0.356611		0.412918		0.882143
		2.94673		0.675684		0.243997		0.638146
		2.51505		0.356611		0.37538		0.675684
		1.61413		0.37538		0.544301		0.600608
		1.42644		0.469225		0.337842		0.450456
		1.0886		0.600608		0.225228		0.506763
		1.16368		0.900912		0.281535		0.863374
		0.863374		0.675684				0.412918
		0.56307						1.05106
		1.10737						0.807067
		0.863374				0.994757		0.525532
		0.506763		1.93321		0.825836		0.487994
		0.450456		1.10737		0.487994		0.356611
		0.469225		0.900912		0.487994		0.412918
		0.431687		0.919681		0.319073		0.525532
		0.506763		1.21999		0.544301		0.544301
		0.506763		1.35137		0.487994		0.487994
		0.356611		1.01353		0.37538		0.544301
		0.675684		1.20122		0.18769		0.431687
				0.882143		0.469225		0.487994
				0.506763		0.394149		0.450456
				0.544301		0.337842		0.356611
		0.807067		0.619377		0.900912		0.825836
		0.394149		0.56307		0.394149		0.450456
		0.506763		0.56307		0.713222		0.431687
		0.581839				0.656915		0.487994
		1.67044				0.431687		0.431687
		0.93845						0.469225
		0.994757		1.85813				0.412918
		0.675684		0.37538				0.56307
		0.713222		0.37538		0.75076		0.450456
		1.14491		0.731991		0.619377		0.356611
		0.844605		0.506763		0.769529
		1.42644		1.18245		0.431687
		0.694453				0.469225
		1.10737				0.412918		0.788298
		1.12614				0.450456		0.807067
		1.65167		1.74552		0.506763		0.600608
		0.882143		1.53906		0.225228		1.05106
		0.56307		0.469225		0.319073		1.01353
		0.450456		0.37538		0.675684		0.975988
		2.10213				0.262766		0.581839
		1.74552				0.243997		0.638146
		0.356611						0.337842
		1.0886		1.01353				0.37538
		0.300304		0.638146				0.469225
		0.37538		0.656915		0.525532		0.581839
		0.694453		0.600608		0.656915		0.431687
		0.300304		0.863374		0.619377
		0.394149		0.487994		0.656915
		1.27629		0.319073		0.412918
		0.412918		0.600608		0.319073		1.38891
		0.431687		0.337842		0.487994		1.61413
		0.37538				0.957219		0.93845
		0.56307				0.731991		0.807067
		0.37538				0.469225		0.394149
				2.9655		0.300304		0.431687
				0.882143		0.900912		0.581839
				0.56307		0.262766		0.300304
		2.34612		0.619377		0.412918		0.525532
		1.8769		0.431687		0.319073		0.713222
		1.3326		0.807067		0.281535		1.16368
		1.31383		0.600608				1.3326
		1.44521		0.788298				0.731991
		1.38891						1.55783
		0.788298				0.506763		0.675684
		1.05106				0.450456		0.544301
		0.93845		0.957219		0.337842		0.769529
		0.638146		0.807067		0.469225		0.769529
		1.38891		0.713222		0.394149		1.40768
		2.27105		0.56307		0.356611		0.337842
		0.863374				0.300304
		0.506763				0.431687
		0.487994				0.337842
		0.506763		2.10213		0.281535		0.919681
		0.431687		1.38891		0.225228		0.619377
		0.394149		1.23875		0.262766		0.882143
		1.21999		1.16368		0.262766		0.619377
		0.713222		0.900912		0.281535		0.694453
		0.675684		0.825836		0.225228		0.882143
		0.544301		1.12614		0.394149		0.713222
		0.656915		0.56307		0.469225		0.469225
		0.394149		0.731991		0.262766
		0.300304		1.21999		0.544301
		0.300304		0.93845		0.243997
		0.450456		1.12614		0.262766		1.53906
		0.356611		0.863374				1.6329
				0.675684				1.76429
				0.75076				1.50152
				0.450456		0.844605
		0.638146		0.638146		0.675684
		1.27629		0.600608		0.600608
		0.694453		0.581839		0.788298		1.46398
		1.06983		0.656915		0.525532		0.844605
		0.731991		0.469225		0.581839		0.93845
		3.13442		0.656915		0.544301		1.37014
		2.23351		0.37538		0.863374		1.68921
		0.882143		0.994757		0.431687		1.82059
		0.975988		0.450456		0.431687		0.788298
		0.769529		0.412918		0.600608		0.863374
		0.919681		0.394149		0.243997		1.93321
		1.29506		0.319073		0.206459		1.03229
		0.394149				0.225228		0.807067
		0.957219				0.356611		0.600608
						0.300304		0.544301
				0.882143				0.694453
								0.882143
		0.544301						0.638146
		1.37014				1.01353		0.713222
		2.36489		1.14491		0.487994		0.525532
		1.38891		0.844605		0.656915		0.919681
		2.10213				0.337842		0.487994
		1.46398				0.337842		0.807067
		0.713222				0.394149		0.75076
		0.694453		1.31383		0.37538		0.93845
		0.675684				0.319073		0.600608
		0.919681				0.319073		0.56307
		1.0886				0.469225		0.525532
		1.53906		0.769529		0.281535		0.581839
		0.957219		0.694453		0.356611		0.487994
		1.05106		0.656915		0.300304		0.544301
				0.807067		0.882143		0.37538
				0.638146		0.300304		0.506763
				0.37538		0.206459		0.581839
		2.49628		0.506763		0.206459		0.487994
		2.21474		0.581839		0.337842		0.487994
		1.20122		0.319073		0.262766		0.544301
		1.42644		0.675684		0.243997		0.506763
		1.23875		0.450456		0.525532		0.394149
		2.30859		0.619377		0.525532		0.544301
		1.12614		0.356611		0.713222		0.581839
		1.53906		0.337842		0.525532		0.450456
				0.300304		0.243997		0.469225
				0.356611		0.243997		0.37538
				1.12614		0.37538		0.450456
		1.93321		1.01353				0.394149
		2.08336		0.319073				0.450456
		1.98951		0.243997				0.431687
		0.994757		0.506763		0.487994		0.487994
		1.97074		0.262766		0.412918		0.619377
		0.807067		0.581839		0.319073		0.638146
		1.5766		0.450456		0.581839		0.450456
		0.769529		0.506763		0.844605		0.56307
		0.93845		0.337842		0.243997		0.412918
		0.581839		0.319073		0.356611		0.487994
		1.03229		0.412918		0.525532		0.37538
		2.25228		0.281535		0.262766
		0.713222		0.506763		0.206459
		1.05106		0.37538		0.300304
		0.900912		0.469225		0.394149		1.65167
		0.825836		0.431687		0.319073		1.25752
		1.50152				0.281535		1.40768
		1.78306				0.18769		0.75076
		0.93845				0.356611		1.12614
		0.450456		1.12614		0.225228		0.638146
		0.788298		0.544301				0.450456
		0.788298		0.262766				0.412918
		1.46398		0.300304				0.356611
		0.431687		0.412918		1.53906		0.600608
		0.319073		0.243997		0.619377		0.675684
				0.619377		1.21999		1.85813
				0.731991		0.431687		1.72675
				0.731991		0.337842		0.431687
		3.41596		0.56307				1.05106
		3.79134		1.16368				1.01353
		3.00304		0.506763				1.85813
		2.40243		1.01353		1.29506		1.3326
		0.882143		0.319073		0.75076		0.713222
		2.55258		0.656915		1.14491		2.15843
		1.10737		0.300304		1.01353		1.72675
		1.10737		0.525532		1.25752		1.20122
		0.825836		0.37538		1.18245		0.675684
		1.3326		0.487994		0.807067		0.638146
		1.42644		0.656915		1.16368		0.994757
		0.900912		0.525532		0.412918		1.61413
		0.544301		0.544301		0.807067		1.55783
		0.807067		0.37538		0.975988		1.01353
		0.168921		0.619377		1.03229		0.863374
		0.300304		0.713222		0.450456		0.919681
				0.713222		0.525532		1.12614
				0.506763		0.844605		0.975988
				0.656915		0.600608		0.863374
		6.419		0.450456		0.412918		0.56307
		2.30859		0.487994		2.00828		0.487994
		1.72675		0.337842		0.431687		0.581839
		3.09688		0.262766		0.619377		0.93845
		3.05935		0.225228		0.600608		1.05106
		5.53686		0.337842		0.450456		0.638146
		2.38366		0.337842		0.37538		1.38891
		1.80182		0.619377		0.337842		1.38891
		1.3326		0.506763				0.994757
		1.18245		0.300304				0.56307
		1.67044		0.337842				0.56307
		1.70798		0.337842		0.807067		0.394149
		1.23875		0.394149		0.713222		0.337842
		0.844605		0.356611		0.581839		0.356611
		1.10737		0.487994		0.319073		0.450456
		1.80182				0.469225		0.356611
		1.95198				0.487994		0.356611
		1.48275				0.788298		0.431687
		1.05106		1.6329		1.44521		0.337842
		2.79658		1.25752		0.394149		0.337842
		1.48275		1.03229		0.37538		0.337842
		0.581839		0.713222		0.337842
		0.769529		0.581839		0.394149
		0.600608		0.675684		0.600608
		0.919681		0.431687		0.431687
		0.506763		0.581839		0.319073
		0.525532		0.525532		0.281535
				0.769529		0.319073
				0.619377		0.844605
				0.450456		0.281535
		0.75076		0.619377		0.431687
		1.29506		0.731991		0.337842
		1.52029		0.93845		0.450456
		0.919681		0.619377		0.412918
		1.82059		1.29506		0.300304
		1.29506		0.431687		0.581839
		1.29506		0.544301		0.356611
		0.994757		0.356611		0.300304
		0.75076		0.412918		0.225228
		0.675684		0.544301		0.18769
		0.900912		1.21999		0.281535
		1.23875		0.56307		0.37538
		1.03229		0.788298		0.394149
		0.487994		0.525532		0.394149
		0.544301		0.619377		0.37538
		0.37538		0.75076		0.394149
		0.450456		0.769529		0.319073
		0.713222		0.394149		0.581839
		0.506763		0.544301		0.319073
		0.412918		0.394149		0.450456
				0.581839		0.412918
				0.544301		0.337842
				0.262766		0.281535
		1.14491		0.525532		0.300304
		0.769529		0.450456		0.319073
		0.694453		0.243997		0.356611
		0.694453		0.337842		0.319073
		1.05106		0.487994
				0.262766
				0.243997
				0.319073		1.46398
		1.68921		0.412918		1.74552
		1.37014		0.319073		1.46398
		1.18245		0.37538		1.53906
		1.82059		0.675684		1.03229
		0.544301		0.356611		1.38891
		1.10737		0.356611		0.525532
		1.03229		0.37538		0.694453
		0.412918		0.412918		0.394149
		0.713222		0.544301		0.300304
		0.788298		0.450456		0.487994
		1.27629		0.319073		0.337842
		0.544301		0.469225		0.56307
				0.487994		0.243997
				0.281535		0.394149
				0.300304		0.56307
		1.21999		0.356611		0.412918
		1.42644		0.56307		0.262766
		1.20122		0.337842		0.356611
		0.731991		0.412918		0.300304
		0.656915		0.262766		0.281535
		0.675684		0.319073		0.206459
		0.431687		0.356611		0.225228
		0.619377		0.243997		0.262766
		0.487994		0.300304		0.450456
		0.469225		0.506763
		0.788298		0.262766
		0.450456		0.694453
		0.394149		0.431687		1.10737
		0.731991		0.469225		1.61413
		0.243997		0.412918		0.713222
				0.300304		0.844605
				0.300304		1.25752
				0.262766		1.05106
		0.900912		0.281535		0.844605
		0.788298		0.319073		0.713222
		1.18245		0.319073		0.844605
				0.300304		0.994757
				0.300304		0.675684
				0.300304		0.713222
		1.68921		0.300304		0.450456
		1.37014				0.619377
		1.85813				0.506763
		1.12614				0.882143
		1.10737		0.581839		0.957219
				0.581839		0.844605
				0.506763		0.694453
				0.412918		0.56307
		1.97074		0.487994		0.544301
		2.59012		0.450456		0.619377
		3.58488		0.412918		0.807067
		1.37014		0.262766		0.731991
		1.38891		0.487994		0.713222
		2.72151		0.56307		0.581839
		1.05106		0.300304		0.544301
		1.37014		0.356611		0.37538
		1.03229		0.544301		0.469225
		0.863374		0.675684		0.525532
		0.675684		0.431687		0.544301
		0.600608		0.394149		0.581839
		0.731991		0.412918		0.469225
		0.600608		0.356611		0.506763
		0.431687		0.506763		0.394149
		0.544301		0.300304		0.469225
		0.487994		0.337842		0.412918
		0.394149				0.412918
		0.337842				0.469225
		0.356611				0.394149
		0.300304		1.0886		0.262766
				1.3326		0.18769
				0.506763		0.619377
				0.487994		0.319073
		2.62766		0.975988		0.412918
		1.3326		0.525532		0.525532
		1.05106		0.694453		0.600608
		1.25752		1.01353		0.37538
		1.0886		0.337842		0.37538
		1.06983		0.412918		0.356611
		0.337842		0.600608		0.319073
		1.40768		0.581839		0.450456
		0.394149		2.08336		0.412918
		0.525532		0.431687		0.506763
		1.18245		0.825836		0.431687
		0.300304		0.600608		0.525532
		0.337842		0.638146		0.37538
				0.506763		0.319073
				0.675684		0.300304
				0.337842		0.356611
		1.29506		0.600608		0.281535
		4.33564		0.412918		0.300304
		1.59536		0.300304		0.319073
		1.37014		0.356611		0.262766
				0.469225		0.262766
				0.412918		0.262766
				0.412918		0.243997
		1.23875		0.356611		0.168921
		0.975988		0.281535		0.206459
		1.10737		0.431687		0.18769
		0.93845		0.412918
		1.03229		0.469225
		1.76429		0.525532
				0.882143		0.957219
				0.544301		0.713222
				0.319073		0.675684
		0.788298		0.544301		0.487994
		1.40768		0.412918		0.619377
		1.01353		0.356611		0.600608
		0.75076		0.337842		0.56307
		0.844605		0.525532		0.506763
		0.731991		0.300304		0.544301
		0.900912		0.262766		2.1772
		0.75076		0.412918
		0.769529		0.412918
		0.975988		0.450456
		0.656915		0.694453		0.469225
		0.675684		0.281535		0.56307
		0.525532		0.675684		0.544301
		0.75076		0.394149		0.412918
				0.675684		0.412918
						0.394149
						0.544301
		1.80182				0.544301
		1.52029		0.75076		0.506763
		1.40768		0.56307		0.319073
		1.35137		0.506763
		1.18245		0.713222
		0.957219		1.10737
		0.994757		2.36489		1.67044
		1.42644		0.713222		0.93845
		1.35137		0.544301		0.487994
		1.18245		0.506763		1.89567
		0.412918		0.675684		0.882143
		1.16368		0.525532		1.14491
		0.863374		0.450456		1.23875
		0.93845		0.412918		0.844605
		0.675684		0.431687		0.825836
		0.656915		0.525532		0.694453
		0.75076		0.638146		0.769529
		0.75076		0.394149		0.900912
		1.65167		0.656915		0.675684
				0.75076		0.975988
				0.319073		0.769529
				0.300304
				0.337842
				0.487994
				0.525532		1.74552
				0.469225		1.38891
				0.431687		1.29506
				0.37538		1.05106
				0.450456		1.14491
				0.394149		0.581839
				0.544301		1.8769
				0.56307		1.10737
				0.37538		1.0886
				0.412918		1.21999
				0.394149		1.23875
				0.337842		0.694453
				0.694453
				0.394149
				0.394149
				0.394149		1.01353
				0.56307		2.47751
				0.394149		1.8769
				0.356611		0.957219
				0.319073		0.919681
				0.225228		1.03229
				0.431687		0.93845
				0.300304		0.638146
				0.356611		0.675684
				0.394149		0.807067
				0.412918		0.600608
				0.319073		0.769529
				0.225228		0.975988
				0.319073
				0.281535
				0.37538
				0.262766		1.42644
				0.37538		1.14491
				0.412918		1.0886
				0.394149		0.769529
				0.225228		1.10737
				0.337842		0.731991
				0.337842		1.01353
				0.356611		1.03229
				0.356611		1.18245
				0.319073		0.863374
				0.243997
				0.206459
						1.72675
						0.619377
				1.50152		1.46398
				0.882143		1.70798
				1.01353		1.18245
				0.469225		1.20122
				0.356611		1.80182
				0.544301		1.06983
				0.656915		1.20122
				1.01353		0.844605
				1.3326		0.675684
				0.713222
				0.788298
				0.600608
				0.600608		2.85289
				0.581839		1.76429
				0.581839		1.20122
				0.394149		0.844605
				0.431687		0.93845
				0.656915		1.12614
				0.544301		1.29506
				0.506763		0.769529
				0.619377		0.825836
				0.487994		0.694453
				0.394149		1.03229
				0.450456
				0.281535
				0.394149
				1.25752
				0.600608
				0.469225
				0.394149
				0.506763
				0.356611
				0.243997
				0.56307
				0.37538
				0.300304
				0.37538
				0.319073
				0.206459
				0.281535
				0.262766
				0.262766
				0.319073
				0.319073
				0.506763
				0.18769
				0.356611
				0.300304
				0.337842
				0.300304
				0.469225
				0.262766
				0.525532
				0.431687
				0.319073
				3.34088
				2.92796
				3.77257
				1.68921
				3.52857
				2.40243
				4.5421
				2.53382
				1.78306
				1.06983
				1.48275
				0.769529
				1.31383
				1.80182
				1.01353
				0.769529
				0.544301
				0.731991
				0.75076
				0.713222
				0.394149
				0.450456
				1.0886
				0.900912
				4.39195
				7.15099
				2.60889
				2.34612
				0.544301
				1.27629
				2.04582
				1.40768
				1.89567
				0.769529
				0.919681
				0.675684
				0.919681
				0.581839
				0.600608
				1.40768
				1.01353
				0.450456
				0.506763
				1.76429
				1.55783
				1.46398
				0.713222
				0.713222
				0.788298
				0.863374
				0.769529
				0.769529
				0.675684
				0.356611
				0.487994
				0.525532
				0.394149
				0.525532
				0.356611
				0.281535
				0.319073
				0.319073
				0.356611
				0.225228
				0.544301
				0.37538
				0.319073
				0.356611
				0.825836
				0.450456
				0.243997
				0.394149
				0.431687
				0.319073
				0.731991
				0.412918
				0.319073
				0.487994
				0.581839
				0.487994
				0.450456
				0.337842
				0.319073
				0.243997
				0.168921
				0.337842
				0.262766
				0.337842
				0.262766
				0.412918
				0.319073
				0.356611
				0.206459
				1.01353
				1.01353
				0.900912
				0.75076
				0.882143
				0.638146
				0.900912
				0.882143
				0.957219
				2.28982
				0.807067
				0.600608
				0.919681
				1.06983
				0.525532
				0.394149
				0.337842
				0.262766
				0.243997
				0.262766
				0.394149
				0.394149
				0.356611
				0.37538
				0.37538
				0.319073
				0.319073
				0.319073
				0.487994
				0.319073
				0.243997
				0.243997
				0.694453
				12.1623
				9.36573
				3.22827
				24.9815
				1.97074
				1.01353
				1.18245
				1.05106
				1.42644
				2.64643
				0.56307
				1.0886
				1.78306
				1.53906
				2.51505
				0.844605
				0.825836
				0.93845
				0.675684
				0.37538
				0.450456
				1.05106
				0.412918
				0.600608
				0.37538
				0.37538
				0.56307
				0.450456
				0.431687
				0.450456
				0.37538
				0.319073
				0.431687
				0.825836
				1.53906
				0.994757
				0.619377
				0.75076
				0.93845
				1.46398
				3.34088
				1.46398
				1.16368
				1.05106
				0.638146
				0.844605
				0.713222
				0.675684
				0.788298
				0.581839
				0.975988
				0.675684
				0.731991
				0.469225
