# Supplementary material for: PICNIC accurately predicts condensate-forming proteins regardless of their structural disorder across organisms
Source: Nat Commun. 2024 Dec 11;15:10668. doi: 10.1038/s41467-024-55089-x (PMC11634905; doi:10.1038/s41467-024-55089-x)
Supplement: Supplementary file 11 — Source Data files [file 41467_2024_55089_MOESM11_ESM.zip › Source_Data_file/supplementary/Figure_S9/FigureS9A_Enrichment_ratio.xlsx]

## Sheet: Sheet1
	AIMP1	CWC25	DRC4	eIF2GA	KHDC4	Rad51AP1	RAMAC	RBMY1D	RP9
	3.36379	14.4666	1.51698	2.2367	9.85615	1.96492	3.03025	1.49735	5.09291
	2.34215	13.6669	1.24149	1.47345	8.4633	1.76448	3.78351	1.67218	7.01491
	2.28701	13.1862	1.52724	1.72683	7.05469	1.48853	2.93067	2.01035	6.94375
	19.5115	14.6362	1.5155		7.76928	1.26951	3.28567	2.0162	6.08688
	23.1239	13.728	1.30102		6.43748	1.54686	3.55494	1.87952	4.58502
	28.8818	11.2352	1.39885		9.53383	1.42899	3.55627	1.79726	4.58267
	9.62248	12.5552	1.45563	1.86707	8.61412	1.51669	3.01522	1.80548	5.92126
	17.2314	12.395	1.4372	2.86217	8.19478	1.43605	3.58014	1.68268	4.50198
	10.5381	9.75517	1.31069	1.39505	9.56442	1.31071	3.76353	1.76132	3.797
	9.0586	9.73232	1.41175	1.27304	8.54015	1.00479	3.20241	1.75726	4.01606
	29.4911	10.3477		1.25675	8.20762		3.2539	1.7171	3.78683
	10.9164	10.5367		1.55019	7.78484		4.86031		2.90241
	11.2502	4.87025		1.81454	7.17398		3.58074		1.95741
	8.30743	5.62767	1.39928	2.07852	6.86323	1.97085	3.85677		3.26927
	10.1687	6.9155	1.36808		6.50093	1.3876	3.58888	2.95234	3.2838
	6.2066	5.85546	1.22946		7.55576	2.53381	4.09464	2.62871	2.83418
	7.12861	5.54816	1.37495		6.48958	1.85266	3.71624	2.60798	3.49584
	5.64068	5.08812		1.67199	6.57528	1.96485	4.22373	2.55064	7.10676
	4.03849	5.7464		1.66293	7.8493	1.51162	3.57532	2.3139	4.79278
	3.42598	5.80527		1.46193	7.7203	1.42791	3.04524	2.59785	5.26431
	4.10264	4.47973	1.7667	1.35316	6.41248	1.36807	2.96324	3.16443	4.42043
	3.48332	3.73513	1.51839	1.5133	7.19452	1.5454	2.61152	3.23621	3.91621
	2.44284	4.12715	1.5586	1.3366	6.2869	1.54154	2.88567	2.76587	4.69949
	4.0514	4.37259	1.48638		8.42167	1.64722	3.03482	2.64971	4.3848
	3.20209	4.61351			10.5549	1.08686	3.14484	2.58683	5.95219
	2.68352	3.57034			7.36712	1.41642	2.60879	2.60106	6.08952
	2.46047	4.89451		1.98659	9.82826	1.47998	2.20928	2.92192	6.34142
	2.15057	2.60593	2.71052	1.4365	9.91549		2.58196	2.90903	4.6605
	2.28886	2.70273	2.18524	1.35923	5.82409		2.61746	2.86687	3.28388
	2.24848	2.19777	2.32057		6.48882		2.88489	2.46384	6.1713
	2.12421	2.14787	2.38138		6.0192	2.65718	3.37305	2.5833	7.82047
	2.0805	2.41917	2.12187		7.2632	2.35843	2.8868	2.56758	5.86486
	2.10516	10.5367	2.19911	5	7.22134	1.66472	2.79055	2.44589	5.61383
	2.98659	10.0834	2.2379		7.39709	3.85249	2.6406	2.31947	4.86706
	4.3538	9.59647	2.08905		5.94337	3.46412	2.50788	2.36094	3.88987
	4.16589	8.51588	1.67725		6.86657	2.36035	2.5047	2.60135	4.78705
	3.97575	9.3146	1.7661	4.23828	5.98033	1.88306	2.57702	2.29947	3.72032
	2.98387	10.6134	1.73342	2.39723	5.85633		2.76707	2.74202	3.69906
	3.34018	9.32353	1.90423	2.5327	5.59856		2.47177
	2.20936	6.98629	2.30956	2.60171	7.25546		2.8942
	2.04742	7.72037	2.30001	2.54464	6.49953	2.34279	2.63281
	2.08623	5.97172	1.86683	1.89589	4.72749	1.91158		1.4317	2.16873
	1.98278	8.03406	1.97893	2.02278	4.91371	1.40405		1.66271	2.31844
	1.72618	6.30427	1.45066	1.99844	5.18353	1.75875		1.63813	3.29711
	5.09484	6.67623		1.73243	4.62796	1.82468	5.98873	1.78572	3.34781
	5.00271	4.89661		1.23966	4.93564	1.49361	5.1186	1.70291	5.1713
	6.53983	5.78142		2.27305		1.39748	5.84466	1.72927	3.8866
	76.3129	7.04648	10.4393	1.84786			5.09011	1.74125	5.87957
	44.0995	8.52485	10.1092				5.78683	1.59393	3.50831
	9.49357	6.23878	9.70652		2.8479		5.39343	1.58844	5.13258
	8.3519	6.05216	10.1839		2.89544	7.24851	5.59737	1.53021	4.28703
	11.2888	5.39335	10.6782	2.6556	3.55622	6.171	4.89669		5.38431
	42.1373	6.8108	8.61662	3.25476	2.91796		4.26375		5.00094
	103.902	4.30277	8.0856	2.95809	2.73054		4.6046		5.13769
	20.4301	5.56025	6.87956		2.32516		4.46423	1.77519	3.86625
	22.711	5.47211	8.37442		2.71125	1.68457	4.24772	1.63477	5.45119
	8.50904	5.18507	5.90076		2.80084	1.64807	4.16468	1.72298	3.10294
	9.16749	4.79178	5.88207	17.1883	2.62894	1.67586	4.49957	1.80441	3.69568
	5.45513	4.66605	6.07994	4.39455	2.39145		4.46622	1.67172	5.63045
	5.7975	4.34862	5.0441		3.54583		4.08409	1.69678	4.2913
	7.81542	4.42082	4.69394		3.23889		4.2058	1.55318	4.89595
	9.91044	4.46933	5.13971		2.31645	1.14279	3.20476	1.48551	4.47793
	9.14733	4.74479	5.31611	2.59798	1.64318	1.21998	4.14263	1.56474	6.43963
	11.7615	3.69801	5.28592	2.85569	2.38462	1.16568	3.89181	1.58822	3.94561
	10.9565	4.34816		2.48295	2.25437		3.18469	1.62272	3.72909
	8.22077	5.31845		2.34564	2.46295		3.52857		4.33655
	10.2635	5.15838			2.37125		3.69009		3.08924
	51.0463	5.03888	2.32912		2.00022	1.54557	3.04445		6.3526
	7.74477	5.46025	1.85069		2.33528	1.96162	3.70345	1.45278	4.81319
	31.3685	4.60006	2.14499	2.35132	2.12048		3.30378	1.2208	6.00953
	8.12349	3.99085	2.31128	2.50777	1.98057		4.17726	1.12713	4.10316
	7.92792	4.45756	2.22734	2.11063	2.08099			1.22966	3.04224
	12.9562	8.87897	2.08934	1.98806		1.70777		1.2708	2.34707
	4.64188	6.92857	2.17355	1.92756		1.40196		1.17609	3.14751
	4.06765	9.28428	2.1799	1.89756		1.82403	4.9282	1.06752
	6.57747	7.20224	2.06443		6.22801	1.61595	4.97551	1.06807
	4.24264	8.98012	1.99482		4.68153		5.60647	1.02566
	42.2771	4.2209			3.83936		6.49351	1.2841	5.10508
	22.4318	4.7708		1.63484	3.97041		4.97199	1.21999	3.96289
	7.50283	5.88153		2.33154	3.75958	1.29861	5.50277	1.15783	4.0546
	45.5583	6.44199	6.56821	1.90135	2.80976	1.19403	5.92213		5.90711
	4.84161	5.47123	4.01063	2.27731	3.68028	1.18493	5.77805		6.65403
	5.39001	4.71011	6.44582	1.81196	3.49313	1.07334	5.8721		5.32008
	5.41311	5.49349	5.59956	1.49842	2.80218	1.17489	4.00303	1.66463	5.58995
	14.1302	8.22207	5.71493	1.87141	2.85526		5.49971	1.66854	5.56534
	3.3669	4.88334	5.89311	1.63308	2.62134		4.84801	1.52784	6.53153
	5.12158	4.99225	4.46274		2.74088		4.36062	1.47826	5.53265
	6.09036	4.93536	4.92374		2.74446	1.95466	5.23213	1.47954	5.41845
	3.98889	4.77952	5.69055		2.15573	2.42349	5.46104	1.38394	5.15877
	2.92209	4.46567	4.84094	1.78808	2.34631	2.6551	4.31248		6.54874
	2.69839	3.71048	5.53571	1.70886		2.38924	5.34911		6.53421
	2.54537	2.80458	3.3185	2.19479		1.80841	4.67805		6.16254
	1.97534	3.10384	4.0104	1.75329		2.27596	5.7976	1.78286	5.61495
	2.30295	2.97455	3.28044	1.67147	3.38687		4.35246	1.13319	5.37165
	28.9432	3.44376	3.08012	1.77558	2.50243		4.76857		5.81587
	16.925	3.55101	3.38512	1.52351	2.61994		4.92173		5.36362
	10.003	3.4076	2.93264	1.4755	3.18101	1.02527	4.84511		5.49967
	5.0241	3.63449	2.706	1.59538	3.19171	1.16859	4.68895	1.60449	4.83507
	29.2788	3.70481	2.99195	1.46289	2.8872	1.20108	4.66782		4.94532
	2.92387	2.85644	3.03789		2.64232		4.87218		4.72178
	11.17	2.81699	2.92978		2.36748		4.56935		5.14886
	4.17666	3.16031			1.87643		4.93885	1.77405	6.88462
	3.26589	3.52053		1.77217	2.50978	1.22364	4.14825		4.99571
	5.03212	3.42834		2.06463		1.34905	4.82398		5.20527
	4.96566	3.04651	2.24761	2.18995		1.54274	4.57278		6.31775
	2.31437	3.05657	2.1201	1.97691		1.63433	5.08993	1.18655	5.68884
	3.74358	2.94567	2.1068	1.72064	2.48338	1.40557	4.12601		4.8331
	7.13458	3.17341	1.70523	1.81761	2.61388		4.49711		3.92149
	8.9177	3.01484		2.113	2.20401		3.94215		3.70421
	6.70349	2.6242		1.49437	2.29774		3.6132	1.8722	4.67609
	6.85316	3.25763			1.83827	1.90835	4.50378	2.80915	5.715
	6.18742	3.03497	1.60557		1.96851	2.23952	4.16925	2.60022
	5.12889	2.09629	1.7571		1.97226	1.88311	4.79041	2.28824
	2.95867	2.20171	1.58025	1.15016	1.78543	1.64172	4.77941	1.95039
	3.1385	2.51766	1.51032	1.28012	1.54837	1.69137	4.63477	2.00377	8.38449
	23.5546	1.90893	1.49274	1.19856	1.69408	1.76599	4.90056	1.40158	7.09675
	2.54836	2.47191	1.62648		1.89457	1.83074	3.95443	1.76697	5.55587
	3.65319	5.34956	1.35767		2.07875	1.68731	4.35269		6.73839
	2.94084	6.02715	1.59996		2.05954		5.24964		7.25302
	2.40212	5.01452		2.14738	2.16071		4.55869		4.67453
	2.96346	3.12411		2.9861	1.77572		4.54506	1.69292	7.4205
	2.5437	5.2717		3.01701		1.66408	3.96076	1.57077	7.30384
	1.64503	4.14092	1.56892	2.75363		1.55332	4.59922	1.32992	5.38315
	1.90919	3.21391	2.07277	2.22551		1.94616	3.96145	1.38471	7.42307
	1.42876	3.09753	1.51315	1.79158	39.0237		3.89925	1.69565	7.41052
	21.2736	3.54144	1.8256		30.7893		4.39778	1.52649	6.49451
	8.09449	4.12557			29.7515		4.2485		7.92559
	7.62394	4.88729			26.834	1.4313	3.45787		6.25246
	10.8307	3.07549		8.09553	37.5261	1.3169	3.32028		6.37234
	15.1282	3.33388	1.23218	2.99672	31.275		4.61858	1.64	5.58083
	10.7885	3.61108	1.16991	2.60016	28.7089		4.04862	1.56779	5.41144
	5.72239	3.87198	1.02395	2.62108	26.5243		4.04227	1.03689	5.93716
	4.61927	4.24229	1.22667	2.07734	32.4021	1.15055	4.40341	1.13643	4.31401
	23.7586	3.72491	1.17959		36.247	1.45724	3.71705		3.81912
	15.6455	3.25586	1.22359		34.07	1.74078	3.54453		5.3847
	7.73839	3.05681			24.5424	1.68797	4.09575		5.77222
	6.03629	2.87609		2.87291	31.8215		4.11889	1.40425	8.11066
	8.31365	2.35552		1.52729	23.3957		3.11897	1.63411	4.70849
	35.0105	2.80002	1.52901	1.55817	23.7891		3.1104	1.45668	4.56885
	28.6974	2.89697	1.89852		26.0539	1.3426	3.54971	1.42423	4.29745
	20.8708	2.62342	1.58155		26.7879	1.25948	3.39469		2.97055
	28.0989	2.91422	1.6567		17.9621	1.4674	3.37711		3.59664
	7.29983	2.50443		1.56198	24.0849	1.11387	3.24294		4.24505
	3.80703	1.83234		1.42618	22.5605		4.10583	1.92819	3.68448
	3.43936	2.37801			21.884			2.16484
	3.03375	2.96776	1.62472		24.1199			1.99262
	2.09912	3.03139	1.38167		25.6324	2.58122		1.89904
	2.86072	2.29337	1.68489	4.15322	25.0946	1.94347	2.19933	1.96907	7.73577
	1.79617	2.3414	1.62314		17.4801	3.25091	1.82023	1.81787	6.68208
	1.84946	2.83847	1.58235		17.0995	2.03246	2.01061		4.24355
	2.57324	2.03926	1.37905		20.7575	2.21556	1.95517		5.01515
	1.96617	2.65837	1.33448	2.31876	20.1922	1.89133	2.06442		6.3107
	5.41755	2.54845	1.31517	3.49012	18.8784	1.61161	2.07521	1.29754	6.5081
	4.20273	30.2354	1.46785	1.94673	19.7475	1.77479	2.16918	1.27749	7.51235
	3.9312	22.277	1.60812	2.13949	25.2292	2.23686	2.03595	1.21136	8.61516
	4.15795	14.778	1.46707	1.72923	21.8364	1.91917	2.07656	1.19123	5.14773
	3.17085	25.3467	1.48085	1.927	20.4809	1.71964	1.8054	1.12335	8.38205
	3.61413	17.728	1.5018	1.77789	19.9546	1.76734	1.73223	1.32441	6.56916
	2.78862	7.89917	1.39709	1.82381	17.7038	1.55287	1.50567	1.21673	5.57017
	2.51242	11.2162	1.28454	1.57747			1.91889	1.24081	4.4499
	3.36805	8.33241	1.24483				2.61567	1.32191	4.9601
	2.24831	6.53125					2.13546	0.984313	5.08354
	3.3055	6.18868			6	1.41885	1.99959	1.15197	7.22308
	2.45148	8.90109		1.81707	5	1.68672	1.76736		7.07784
	2.21706	10.7421	1.56334	1.72377	5	1.63607	2.32202		9.40705
	1.95006	6.78934	1.35657	1.66701	5	2.0325	2.35301		9.10441
	2.06633	5.40449		1.61004	4	1.17177	2.27932	1.41178	7.10057
	2.34242	6.86144		1.50387	4	1.37389	1.92492		6.57082
	2.08386	7.6652		1.676	4	1.4855	2.271		7.18802
	1.91474	6.70078	1.33546	1.40347	4	1.22572	2.52826		5.48604
	1.68323	6.69984	1.51491		4	1.26885	2.37733	1.83358	4.54455
	4.88824	6.69892			4		2.17497	2.2873	5.94124
	6.46391	5.54519			4		1.83348	2.65301	5.421
	7.12463	6.30171		1.49914	4		1.6933	2.39228	5.6688
	3.83701	6.61873	2.00131	1.91432	4	1.43592	1.49933	2.20233	4.8708
	2.88671	7.17215	1.76003	1.40188	4	1.31184	1.76681	2.34067	6.01534
	2.44198	5.70476	1.95683	1.41903	4			2.38346	5.51006
	4.21751	7.35733	1.80416		4			2.25823	5.17948
	1.9877	6.97405	1.80001		4			2.18394	5.09945
	3.56118	5.06065	1.50371		3	2.59741	6.29128		4.44352
	8.31687	6.36561	1.52921	1.26798	4	1.82453	5.9823		4.14459
	6.74825	4.55006			4	1.43816	7.17749		3.88516
	11.5196	4.41094			3	1.59864	5.93547	1.24842	4.73271
	5.36692	4.84337			3	1.33521	5.82248	1.16488	4.5711
	4.07231	4.37547	1.58483	1.08743	3	1.60203	5.51544		4.03957
	3.07332	4.84135	1.10273	1.60052	3	1.36251	5.82779		4.04131
	1.63486	1.90675	1.43779	1.46859	3	1.2882	5.87165		3.61357
	16	2.67977	1.54898	1.23333			5.09028	1.3428	3.54355
	5	2.14765	1.3816	1.14466			5.16117
	8	2.8925	1.4734	1.25416			5.79969
	4	2.71494	1.5182	1.44802	5.68116	2.56944	5.90712
	3	3.0451	1.35588	1.41119	5.44353	1.48588	5.51282		5.84232
	4	3.28756	1.36928	1.16388	5.4207	1.88372	4.99181		4.91325
	4	2.88249		1.35119	4.99941	1.7891	5.81514		5.67888
	3	3.37694		1.13933	4.39055	1.6453	5.20249		5.38159
	3	2.34545			3.11483		5.80179		4.63215
	49.0763	2.43356	1.5243		4.17114		5.19345		7.49117
	21.9528	1.8328	1.77297		4.59261		4.91967		4.69016
	50.1225	2.00953	1.62033	1.18886	3.22967	1.23616	4.70188	1.17025	5.26445
	5.90598	1.99939	1.44388	1.66911	2.95985	1.16385	4.81012	1.17789	4.32298
	6.88575	1.74753	1.59212	1.27767	2.51047		4.26362	1.49232	3.75377
	9.21019	2.00178		1.30691	2.6551		4.12463	1.08185	4.74328
	3.78383	10.9594		1.33471	3.14108		4.68066	1.32935	4.75486
	4.4145	4.8666			3.0141	1.43262	4.56797		4.16185
	3.70322	5.03812	1.47794		3.51084	1.45805	5.03311		3.54656
	4.12505	7.54456	1.53515		3.21314		5.4512		4.18778
	3.78271	5.58617	1.49035	1.69177	2.80222		4.53292	1.89659	3.38585
	7.55125	3.67477	1.45575		2.92242		4.75784	1.76711	3.61321
	4.3463	4.04831	1.48018		3.31657	1.43262	4.32327	2.09792	3.82495
	4.44204	3.78909			2.82575	1.45805	4.54809	2.10693	3.7257
	5.59544	3.40588		1.60089			4.91693	2.03406	3.26042
	4.17649	4.12709		2.05383			4.88553		3.4235
	5.12928	5.11657	2.00683	1.68529			3.85022		3.60147
	4.80252	3.43806	2.16468	1.4528	2.33892	2.06743	5.19077		3.50579
	3.71186	2.72953	1.89203		1.95159	1.63786	4.82001	1.7228	4.20709
	3.65703	15.3172	1.64086		1.93901		4.61191	1.66716	2.97317
	4.20674	7.24391			1.56092		5.31685	1.58467	3.3734
	3.94625	5.89958		2.82879	1.84463		4.69794		3.27372
	4.11529	6.17129			1.56726	1.51434	3.38199
	48.694	5.16098	1.86375		1.64171		3.98073
	17.4873	5.57251	2.12315		1.75342		4.15964	1.858
	6.37375	4.98957	1.63154	1.09752	1.65114		3.51158	1.78047	4.1716
	7.63431	4.13838		1.12625		2.35497	3.98372	1.38136	2.97607
	6.46224	4.8965				3.07676	4.19385	1.70725	2.6709
	6.57633	3.75653				2.22293	3.27234	2.09372	2.81888
	5.75833	4.26509	1.73632		1.97634	2.61494	3.24607	1.91109	2.72792
	2.41794	5.05738	1.80789	2.23746	1.82436		3.68582	1.85723	3.02582
	2.2332	3.66163			1.64973		3.37102	1.59773	3.31981
	1.69395	5.96391			1.48655		3.95347	1.68642	3.99507
	2.36395	7.67601				1.80262	4.85716	1.81379	4.50194
	1.85715	4.64922	1.48733	2.35929		1.57922	4.07557	1.81241	2.85386
	3.91735	5.54126	1.61877	3.03497			3.40006		5.10833
	3.23706	3.56031	1.76934	2.07053	1.37639		3.76051		4.21582
	3.74448	4.49063		2.01647	1.21087		3.2533		3.36479
	4.98433	2.97286		2.25195	1.29332	2.09353	3.58055	1.40408	3.31145
	4.64068	4.78628		2.33148		2.38253	3.25483	1.39853	5.83144
	4.66918	4.96781	1.57626	3.0495		1.97068	3.39524	1.49178	4.23009
	4.80625	3.02144		1.7256		1.73239	3.12783	1.3665	3.5987
	5.24082	3.77951		2.10383	1.86894		2.45452	1.39288	2.58137
	3.41374	4.38238		1.8936	1.94323		3.09901		4.68092
	3.43014	2.82594	1.29545	1.24621	2.10319				4.05532
	5.11114	2.9777		1.80532	1.80424	1.48478			4.82121
	8.21125	3.06336			1.83047	1.45249		2.07301	5.0061
	7.25146	2.71978				1.39349	3.7847	2.17912	3.28771
	4.89191	4.13921	1.83663				3.26001	1.77293	3.43266
	4.32483	3.76601	1.71894	1.37802			2.89344	1.88444	2.90789
	5.888	2.81168	1.70975		6.24893		2.7923	2.29714	2.68989
	5.67957	2.17853	1.81297		8.34482	1.8896	2.11523	2.40709
	2.73761	2.44278	1.59812		6.70092	1.81761	2.55277
	4.21715	2.56559		1.61083	6.22265	1.91744	2.60619
	2.48551	2.42908		1.5034	6.22202	1.89815	2.81154		2.5182
	3.29222	2.16109		1.57437	5.98193	2.01508	1.99101	2.67104	2.92836
	3.8357		1.29043		6.01569	2.07011	2.16897	2.40801	3.5578
	3.67432		1.38779		4.77193	2.21526	2.72796	2.24064	2.88487
	3.33932				6.9927	2.18625	2.15173	2.43795	2.36333
	2.94102	9.58773		1.13705	6.2834	1.81459	2.08403	1.96902	2.11164
	2.5509	11.8351			5.96692	1.51621	1.63014		2.56282
	3.3539	9.22953	1.21467		6.79549	1.79013	1.88358		2.08503
	2.13457	9.24147			6.70339		2.88459		2.08219
	2.69983	9.82424		1.3287	4.50482		2.77457	1.09612	2.02778
	3.21576	7.5537		1.45906	5.43836		2.24707	1.71016	1.67674
	4.17495	8.90324	1.42903	1.46869	6.51792	1.39999	2.13742	1.31435	1.92228
	3.2203	7.68197		1.35625	6.471	1.74135	2.51483		1.74866
	2.86412	8.23077			6.24844		2.06349		1.93367
	3.76325	8.06254			5.46621		2.60915		1.74113
	3.07178	11.0999			3.04645	1.39999	3.87784	1.60553
	2.25715	6.90424		4.40245	4.59758	1.74135	2.93003	1.21304
	2.67065	9.72686			3.95462		3.20367
	2.66681	8.20468			6.44914		2.89324		1.80068
	2.75639	7.62985			4.10607		2.4974		1.67012
	3.20262	7.93263		1.41191	4.1928	2	1.97096	1.28191	2.28593
	2.60553	7.33036			7.08408	2	1.95864	1.51881	2.63613
	2.69123	8.28002			6.8885	2	1.40441	1.49753	2.28154
	2.14662	7.09937			5.50702	2	1.45711	1.49764	2.62883
	2.76999	6.15575		1.97477	7.81511	2	1.92311	1.11097	2.84392
	1.97582	8.54953		2.14798	4.85764	2	1.32036	1.44038	2.55354
	2.45697	7.28182		2.06247	4.78138	2	1.99586	1.10987	2.39733
	2.64857	6.59016		1.88028	4.47315	2		1.21887	2.03028
	2.30763	8.99723			4.37666				2.37304
	1.99567	8.72137							2.15761
	2.25076	6.42409					1.47576		2.05233
	2.15958	8.19881		1.87816		1.54196	1.35675	1.83655
	2.33919	8.49139		1.98782	4.47029	1.56358		1.52153
	2.12608	8.66826		1.73878	5.01553	1.40341		1.40903
	1.7173	8.24945		1.447	3.47367	1.50788		1.74204	1.77662
	43.2982	7.76907			3.34946	1.80244	2.6597	1.8348	2.12373
	4.26097	4.79223			2.99544		2.52121		1.57155
	4.65201	6.17602			2.77751		2.50895		2.09837
		8.05989		5.18576	2.51315		2.44094		2.00885
		7.42417		3.13612	1.81632	1.36326	2.6953	1.36914	1.8743
		6.849		3.08521	2.53925	1.4495	2.24047	1.33078	1.97098
		7.22214		3.5699	2.05454	1.59364	1.72705	1.32139	1.80649
		6.33772		2.19065	2.24943	1.71029	1.58796		1.74077
		6.78713		2.50552	1.99661		1.55176		1.76657
		5.64227		3.19236	2.56461		1.82774
		6.05829			2.51074		2.34776	1.5173
		7.31873				3.9843	1.5587	1.45293
		7.31227				2.99141	2.06361		1.64115
		6.98404		1.34853		2.89549	2.34516		1.78476
		8.30783		1.53141	2.39641	3.06456	1.90948		2.16556
		6.40041		1.47979	2.04759		2.14827	0.852789	1.88402
		10.6661		1.31811	2.06228		1.82462	1.26952	1.82217
		6.25887		1.26903	2.07393		2.49264		1.9961
		6.31431		1.13263		1.47238	1.90361		1.76731
		5.96196		1.33771		1.94984	1.75248		1.68892
		6.92616		1.22512		1.78897	1.7402	1.89172	1.69586
		7.57177		1.06076	2.58143	1.57446	1.81197	1.88393	1.80234
		5.90437			2.21778	1.50258	1.83552	1.89366	1.89288
		5.8052			2.7854	1.28202	1.77649	1.87988
		5.21904			2.73811		1.54738	1.8387
		5.80752		6.72588	1.96381		1.85315
		5.81147			1.96158		1.7607		2.34692
		6.70174			1.7712	1.45546	1.59956		2.3292
		5.49366			1.9071	1.61719	1.93485	1.35246	2.27494
		5.18385		1.64381	1.7752		1.79861	1.25028	2.36621
		6.64751		1.47745	2.20195		1.82633		2.27528
		5.73306		1.34588	1.75594				1.99396
		7.31796			1.97355	2.29504			1.86689
		6.41748			1.89495	2.52796		1.49645	2.01204
		6.35054			2.10181	1.67474	3.36854	1.90085
		6.63994		2.38296	1.85561		3.02003	1.56238
		5.85102		1.3565			3.00338	1.39558
		5.14994					3.13592	1.63089	2.63006
		4.31616				2.06691	2.28457	1.48786	2.68012
		4.51977			5.09516	1.59597	2.48406		2.582
		5.45835		3.7678	4.46254		2.49283		2.70667
		5.42041			2.87574		2.70544		2.56473
		4.63305			3.52926		2.28319	1.24247	2.06738
		4.20532			2.5119	2.11974	2.14565	1.15676	1.95762
		4.79557		3.11383	2.80347	1.96343	2.46346	1.26972	2.18806
		6.08109			2.64984	1.62175	2.26579	0.943274	2.40091
		4.48516			2.28665	1.57191	2.01775	0.986615
		5.42517			2.13194	1.54391	2.54824	1.0656
		5.13232		1.31228	1.87267	1.74552	2.74533
		5.39462			1.96045		2.12098		2.34705
		5.55449			2.34276		2.03249		2.08724
		5.71611			2.3048		2.10258	1.46382	2.43989
		4.14293		3.57677	2.35497	1.67573	2.12815	1.63391	2.04688
		7.8391		3.76419		1.19781			2.36985
		5.60188		3.54873					2.323
		5.40038		3.88118					2.16677
		5.45416		4.27418	3.60156		1.96055	2.64117	1.98645
		4.87523		3.916	3.87112	1.63969	1.86035	2.72755	2.15789
		6.71274		4.11763	3.05757	1.37624	2.1869	2.17126
		5.26348		4.16145	2.71416	1.60202	2.67087	2.08205
		4.63923		3.44847	3.97957	1.3932	2.251	1.96028
		5.42988		3.22147	2.87669		2.17443		2.22712
		6.00162		3.34438	2.84057		2.13763		1.94558
		6.65814		3.15181	3.45551		2.00142		1.92926
		5.36342		3.45019	2.98751	1.03453	2.29371	1.51532	2.1697
		4.37547		3.42401	3.69238	1.07428	1.72424	1.54917	1.94319
		6.72862		3.16642	3.64942		1.93092	1.78612	1.59758
		5.72234		2.89468	2.69459		1.8489	1.4654	1.81692
		5.22441		2.7276	2.52018		1.85598		1.77548
		3.93769		3.4725	2.66898	1.13433	1.76958		1.52154
		5.00876			2.03557		1.94555		1.91837
		5.00391			2.39265		1.8956	1.60118
		4.90853			2.24811			2.45422
		5.81755		1.97494		2.06088		2.37077
		3.98073		1.44008		1.92514		1.72382	6.30075
		4.4661		1.86298		1.71022	1.88658		5.53435
		3.85622		2.09327	5	1.50139	2.00091		5.06088
		4.1367		2.05686	6	1.61235	1.47007		5.10853
		3.95876		1.89971	4	1.69129	1.43847	1.9253	3.87078
		3.72977		1.87164	3		1.74713	1.80108	3.66855
		4.2895		1.92223	3		1.60116	1.68523	2.86664
		3.81878		1.99423	4		1.52155		3.13913
		4.7649		1.4397	3	2.85659	1.51843		3.32368
		4.80009		1.99072	3	2.55983	1.40268		3.78669
		3.88822		1.90132	3	4.60137	1.35122	1.69258	3.17178
		4.09598		1.67348	3	4.31028	1.40098	1.69328	3.2895
		4.24948		1.61909	3	2.55019		1.49403	3.13767
		3.9862		1.59356	3				2.56966
				1.36657	3				3.07848
				1.57982	3		1.4444		2.24066
					3	1.53319	1.4058	2.15925	3.23458
		22.2847			3	1.44084	1.69514	1.90973	2.93932
		25.21			3	1.35129	1.69589	2.05983	2.7432
		26.8603		2.15869	3	1.10369	1.30418	2.30566	2.4242
		20.2368		1.86464	3		1.52784	2.19674
		16.3021		2.23438	3		1.42549
		24.5589		1.89812	3		1.41153
		18.7909			2	1.23209	1.43432		1.8142
		22.2843			3			1.07931	2.01092
		18.3312			3			1.47553	2.0163
		28.9475		3.52093	2				2.33547
		26.9509		3.2678	2	1.97253	1.25083		2.21066
		14.3223		3.3263	2	2.43597	1.39411		2.03872
		19.4911		2.41547		2.00626	1.44503	1.62037	1.91385
		15.1202		2.05832		1.8121	1.47801	1.68139	1.85944
		24.4331		2.10147			1.31117	1.52875	1.87644
		19.765		1.97766	2		1.43171		2.05357
		17.0199		2.39889	2		1.50798		2.04762
		13.0519		2.85571	2	2.21223	1.17945
		13.865		2.66545	2	1.5846	1.3698	1.81928
		13.8493		2.35559	2	1.6923	1.16203	1.81861
		15.3202		2.37612	2	1.70495	1.35152	2.01708	2.97034
		13.0705			2		1.0397	1.68941	2.71656
		17.6718			2			1.97617	2.7432
		19.8253			2			2.08186	2.26371
		13.8076		2.32121	2	1.87189			2.65177
		15.4549		2.79696	2	1.49649	4.11752		2.45909
		11.0939		3.12635			3.61681		2.12759
		14.233		2.39052			2.86083	1.62135	2.35381
		14.6853		2.17337			3.33671	1.47209	2.5206
		11.0747		1.59371	5	1.25754	3.65375	1.96175	2.34155
		11.8721		1.47801	5		3.59206	2.04284	2.1911
		13.3784		1.96564	4		3.69422	1.77869
		11.5197		2.36145	4		3.67906
		16.7601		1.69424	3	1.39194	3.02789
		16.5816		1.67624	4	1.30203	3.65149		2.74874
		16.9096		1.79787	3		3.70474	1.36298	2.97236
		14.5012		2.03268	4		3.86061	1.65114	2.65027
		15.8303			4		3.65722	1.49465	2.43941
		11.6939			4	1.53588	3.39865	1.44879	2.64337
		8.12573			4	2.22804	3.52682	1.33291	2.58739
		15.3617		1.94545	5	1.98171	3.77216	1.48634	2.50301
		11.5205		2.57219	4	2.16834	3.69757		2.40801
		8.14599		1.83315	5		3.40523		2.52247
		11.3475			4		3.35592		2.3574
		8.28842			4		2.90993	1.29369	2.4458
		9.54145				1.69905	2.9966	1.3313
		10.0455		1.71753		1.96611	2.54334	1.2911
		11.7633		2.32048		1.75922	3.20201	1.38046
		11.945		1.75815		1.6548	2.80419		2.54195
		8.45251				1.5825	3.19695		2.522
		9.65608			4.19317		3.12944		2.37475
		8.38381			3.91885		3.35624	1.69072	2.75018
		9.01845		1.46203	6.06716		2.8519	1.40853	1.93233
		8.09634		1.73055	4.9063	1.34784	2.70899	1.12632	2.35236
		8.5362		1.57276	4.69655	1.32574	2.77922		2.48469
		7.49319		1.58793	3.50729	1.43374	2.65622		2.10217
		8.88446		1.85737	2.75586	1.32189	2.75721		2.29795
		8.6098		1.48561	3.35354		3.02611	1.98688	2.39751
		9.6777		1.8933	2.71234			2.13882	1.89173
		7.5265			3.0384			2.27102	2.56316
		7.89087				1.58407			2.71577
		7.0266					2.27286		2.42912
		7.42775		1.34107			1.8312		2.01227
		7.59383		1.79353	2.95014		1.79945	1.39993	2.64683
		7.15022		1.52619	2.54051	1.50448	1.95577	1.5812
		6.9728		1.5206	2.79511	1.46807	2.05124	1.56689
		7.8931			2.84709	1.54318	1.86545
		7.87172			3.04897	1.54132	1.55569		2.62524
		7.94446			2.37135		1.85837		2.1738
		9.07141		5.63027	2.89684			1.79333	2.16609
		5.56335		5.24078	2.50993			1.73713	2.19867
		7.9079		3.07942	1.69799	1.27991		1.54677	2.07252
		7.56614		2.75038		1.66811	1.85963	1.67604	1.80829
		5.77591		2.76644		1.10357	1.81328
		7.40761		3.02641		1.2389	1.78883
		5.09131		3.18243	2.90582		1.89191
		5.26189		3.46321	2.58573		1.88533	2.61923	3.36654
		6.29804		3.28318	2.62534		1.83423	2.49678	2.51489
		5.55722		2.75278	2.51513	6.7737	1.67391	2.69804	3.18791
		5.32673		2.51687	1.71084	5.7283	1.66733	2.46375	2.63793
				2.56999	2.25634	6.81766	1.78269	2.02602	2.26559
				1.89494	2.06676	6.86865	1.57057	2.04429	2.59712
				2.83381	2.39145	6.51434	1.78327		2.45487
		1.82044		2.41497	1.89392	6.75921	1.53042		2.66945
		1.51265		2.79034	2.07572	4.71369	1.62518		1.69707
		1.57008			2.11466	7.25512	1.58754	1.73671
		1.45842			1.82167	6.27054		1.5709
		1.41247			1.91555	6.44397		1.47264
		1.45923		2.86543	2.07049	5.22642			1.96359
		1.79171		2.18288	1.65297	5.93657	2.32712		2.1378
		1.96902		1.86148	1.66356	6.34428	2.5231		2.46206
		1.90624			2.23464	7.46615	2.34805	2.07715	2.11122
		1.699			2.02235	6.35183	2.90861	1.95947	2.20386
		1.8581			2.10569	5.03743	2.40072	1.87905	2.25223
		1.65688		2.45715	1.85207	6.5285	2.06456	1.46132	2.06781
		1.54467		2.29187	1.98399	6.12489	1.89063	1.88736	1.91099
		1.55596				6.28588	2.08314	1.75854	2.04072
		1.63542				5.24278	2.30306	1.92111	2.18051
		1.51472				6.49926		1.74885	1.8015
		1.52834		5.17427	3.62118	4.60751			1.89932
		1.50872		2.97348	3.28547	6.92251			2.17577
		1.49733		2.70248	3.07559	5.52853	3.51981
		1.45618		4.04495	2.98838	5.68119	2.65622	1.94007
		1.58357		3.37003	3.68721	4.37771	3.11413	1.56078
		1.24027		2.88558	3.13111	5.0397	3.3874	1.56049	9.09037
		1.51173		2.7988	3.52932	3.82644	3.36909	1.46746	7.68664
				3.22558	3.48706	3.7635	2.87191	1.50657	6.18741
				3.04724	2.88538	4.31513	3.18907	1.28434	5.84306
				2.9921	3.13193	3.96792	3.00048		7.06262
		1.71193		2.0935	2.58513	4.32947	3.2898		5.46815
		1.53986		2.14757	2.27664	2.80676	3.17262		6.26989
		1.85766		3.18382	2.46081	3.78703	3.51187		6.60238
		1.70565		2.04193		3.47563	2.33741		6.6142
		1.73314		2.3654		2.72959	2.37577		8.18335
		1.83008				2.77144	2.81858		9.41937
		1.62171			2.7785	3.13258	2.63604		6.43991
		1.45561			1.65439	2.71859	2.55195		8.00205
		1.6466		5.32545	1.69043	3.43677	2.79441		6.46396
				5.09732	1.71051	4.07312	2.2679		4.32502
				3.50129		3.17766	2.36728		4.65951
				3.1928		3.03638	2.26889		3.92699
		1.87181		2.35739		2.37279	2.03018		2.77386
		1.88123		2.45647	2.26526	2.58266	2.43429		2.62628
		1.88288		2.35999	2.21735	2.7453	2.4388		2.88322
		1.97366		3.0716	2.18725	2.3248	2.16569		2.9557
		1.68056		2.26254	2.43811	2.04013	2.25
		1.55765				2.81201	1.87796
		1.43587				2.19039	2.08794
		1.47904				2.82028	1.67088		2.33794
		1.65009		1.77769	2.6468	3.04363	1.52057		1.66267
		1.56674		1.98338	1.88001	3.03985	2.4037		1.87
				2.06581	1.8064	2.40481	2.02545		1.72571
				1.50869	1.76561	3.03201	1.84333		1.517
				1.40383	2.7856	4.63476	1.93971		1.72013
		1.55489			1.84906		1.77617		1.76862
		1.38093			2.12939		1.94055		1.51448
		1.58554			1.98474		1.55619		1.84013
		1.64094		3.79582	1.81577	7.63678	2.15302
		1.87655			1.7848	7.24895
		1.70101			1.89625	9.35359
		1.73833			1.65739	8.63245			1.85396
		1.37839		5.80854		6.37795	2.18569		1.96166
		1.38843				6.70852	1.99787		1.78309
						8.84653	2.20449		2.10596
					3.1452	6.38648	1.92516
				1.54139	2.65172	6.5451	1.65099
		2			2.78595	6.87007	1.40319
		2			2.45325	5.97006			5.01044
		2			2.91618	7.73579			7.23012
		2		1.49839	2.59563	5.68322			4.75304
		2			2.148	8.25649	4.54218		5.17286
		1			1.98594	6.04357	3.24273		6.93434
		1			2.64363	7.36606	3.77052		7.22434
		2		1.30493	2.18594	7.61943	3.33267		8.69559
		2			2.0763	7.6445	3.54476		5.99692
		1			2.11371	6.49156	3.09208		4.5516
		2			2.42935	6.46703	3.13852		4.86309
		2		1.47057	1.81797	6.1917	2.55529		4.30861
		1			1.63824	5.73993	2.79832		4.3348
		1			1.98779	6.25233	3.23873		5.35966
		1			2.52419	6.05295	3.15125		3.78252
		1		1.83622	2.40557	7.15366	2.72883		5.62714
				1.87675	2.14055	6.51658	2.38989		5.13365
					2.18283	6.21682	2.38537		5.14834
						7.47762	2.475		5.877
		1.65452				5.1472	2.14572		6.61757
		1.91861		1.87103		6.14612	2.40562		6.83443
				1.64874	3.21198	8.18955	2.47693		6.46103
				1.79368	2.11821	7.33144	2.4191		4.8502
				1.52331	2.15952	5.72483	2.40819		6.80347
		14.0926			1.8076	6.31591	2.34217		8.89572
		7.44744			1.71863	5.95708	2.05438		5.52319
		13.9356			1.73529	6.56145	1.99984		5.31999
		14.4406			1.76771	4.94877	2.38419		6.46397
		13.3536			1.59555	5.12967	2.31979		6.04094
		14.6789			1.79469	4.73684			3.97537
		13.8894				4.61849			3.89537
		14.9978				4.42845			3.77701
		12.137				3.74657	5.03973		3.97079
		13.8363			2.35026	3.76552	3.6307		3.03341
		16.1615			2.26074	3.66834	4.09622		2.96099
		10.569			2.1851		3.38415		3.46307
		12.3664			2.02903		2.91003
		10.3763			1.97593		3.65465
		7.11449			1.92182	2.03816	3.82397
		7.0532			1.7798	2.05258	3.42277		4.8113
		9.26418			1.64838	1.99884	3.52509		4.09999
		7.45681			1.59549	2.3875	3.66333		4.75164
		11.5219			1.6637	2.26555	2.86091		8.47109
		6.29444			1.46534	2.33534	2.91196		3.83553
		5.84704			1.49382	2.21384	2.90029		7.97682
		6.66666			1.7058	2.08033	2.84471		6.31101
		5.16943			1.69224	2.03006	2.41692		3.57855
		5.68621				1.80642	2.48293		8.51175
		5.07272				2.23467	2.63745		4.73181
		6.94965				1.95099	2.65694		4.85432
		6.82176			4.28545	1.73885	2.50012		3.35294
		5.6455			4.20736		2.63472		6.08677
		5.04129			3.27827				4.67326
		5.30173			3.91412				5.62302
		5.16088			4.30559	1.88416			6.85627
		5.2655			4.04281	1.79793	4.31147		6.5912
		5.27567			4.59377	2.14332	4.66068		6.50613
		6.41569			3.67338	2.24469	4.24341		4.86772
		5.20957			3.83647	2.10415	3.64213		4.49671
		4.55168			3.59104	1.81622	3.8763		5.85594
		5.00386			3.22995	1.5854	3.75213		7.0737
		4.37629			3.04096	1.77956	3.61392		6.02719
		4.26317				1.88662	3.42259		6.11426
		4.17872				1.76406			3.62961
		3.34507				1.64374			7.01859
		4.54641			3.0518				7.35652
		4.32802			3.20424		3.68906		4.25878
		3.58479			2.83947		4.22776		4.37056
		4.76344			2.93688	1.8871	3.04268		4.33289
		3.50739			2.86026	1.53034	2.75027		4.87758
		4.21316			2.74884	1.33766	2.37111		3.11448
		3.1903			2.86376	1.42553			2.36593
		3.67797			2.28928	1.44792			2.64271
		2.8716			2.29494	1.56193
		3.7276			2.58798	1.4321	6.61633
		3.7066			2.64401	1.63281	5.76877
		3.06273			1.87357	1.3098	6.32274		1.05333
		3.05178			2.35704		6.60234		1.06692
		3.58817			2.69293		5.75905		0.948044
		3.00139			1.96669		5.97834		1.01944
		3.74333			2.14817	1.75655	5.84179		1.28639
		3.12441			2.06351	1.59476	5.24643		1.20881
		3.41756			1.95088		5.55096
		3.68358			1.61305		4.53025
		3.8074					4.2582
						2.94469	4.1412		8.32562
						2.79151	4.27249		5.91508
					16.9081	1.96046	4.62108		7.24452
		7.76916			20.4084	1.95744	4.55237		8.17276
		4.31563			19.5449	1.59625	5.36942		7.50907
		7.49083			19.668	1.62031	3.68235		7.67444
		9.08265			19.1334	1.42817	4.16646		7.72902
		6.19103			14.2755	1.41048	4.25485		7.81731
		4.19697			22.42	1.71348	4.44183		8.73636
		4.1857			20.7177	1.71612	5.47662		7.84095
		4.50238			20.0301	1.49899	4.60024		6.50332
		3.77734			18.8777	1.39515	3.31057		8.03258
		4.23865			15.3516	1.13316	3.33226		6.9218
		4.28374			19.179	1.38446	3.30854		6.58845
		5.51702			17.239	1.51431	2.66688		5.56303
		5.16233			16.9726	1.33189	2.73439		5.48044
		5.4472			17.9017	1.47146	3.37474		5.99787
		5.62857			18.1077		3.69135		6.61241
		4.00612			17.4902				6.47787
		4.98736			12.0945				4.71972
		4.49171			14.3889	1.84965			5.55799
		4.77946			13.2874	1.32665	7.94838		4.89029
		4.38466			14.6805		8.04953
		3.41783			14.511		8.51559
		3.44771			12.0377		7.37122
		3.00329				1.95893	6.93779		8.17415
		2.74466				1.288	6.11696		6.926
		3.0975					8.56552		7.11699
		2.65439			2.41049		6.5091		7.63443
		1.98487			2.32308		7.45525		6.3213
		2.36544			2.67943	1.52307	6.07636		7.36886
		2.46311			2.57466		8.13774		6.20867
		2.88601			2.11539		9.22978		4.6022
		2.39127			2.15967		6.37746		5.04678
		2.5118			2.04366	1.29369	8.25674		4.98712
		2.15686			2.02598		6.87387		3.58307
					2.01319		8.02161		4.41795
					1.93382		6.63451
					1.97854	1.17042	6.9381
		8.71688			2.2778	1.25332	7.36469
		7.77019			2.15019		6.88712		9.72712
		9.02583					7.98807		8.0306
		6.35772					6.6485		9.24004
		7.70009				1.46477	6.01585		7.32942
		6.21684			14.8966	1.45076	5.69436		9.06146
		7.57987			14.8252		6.32279		6.77813
		8.19338			14.1148		6.19346		9.15287
		4.8544			11.7775		5.33311		8.26586
		4.83002			12.4398	1.60684	5.19775		5.33218
		5.38349			14.3443		4.90962		7.12869
		6.93887			10.3938		5.51633		7.0844
		4.97574			12.2323		6.5702		6.45113
		4.87754			13.2061	1.35239	5.58858		6.08704
		4.13758			10.5135	1.55415	6.86442		6.31397
		4.32592			10.9565	2.27135	5.58905		7.9838
		4.80138			7.44869		4.47731		5.73029
		4.36522			8.65383		4.33846		5.02511
		4.54877			8.08199		5.69312		4.53879
		3.95052			9.87576	1.99067	4.87615		5.41384
		4.08601			9.90895	1.88826	4.95489		4.25245
		5.7963			8.78173	1.5907	5.91651		5.30945
		4.18959			9.19319		6.04968
		3.2989			7.98094		7.40426
		3.03683			8.36514
		3.41486			10.5075	1.25714			4.52334
		3.24298			8.27112				2.9009
		3.72438			9.82734		3.83043
		3.95418			7.70465		5.02807
		3.33133			9.12671	1.60103	3.5188
		3.23206			9.84418		3.69689		4.75655
		2.81193			8.15823		3.7388		5.05575
					8.75394		4.00809		4.21117
					8.39517	1.41678	3.01341		4.39735
					8.22468	1.49721	3.73665		2.44365
		1.86712			8.9707	1.38847	3.77738		3.94549
		2.23502			8.56927		3.1641		3.91103
		1.85779			7.16481		3.08961		2.86454
		2.05013			8.23508		3.73165		3.62413
		1.73865			7.82508	1.35527	4.25212		3.96283
		1.50638			7.45082	1.90382	3.53272		3.18742
		1.71519			6.47707		3.89961		5.04672
		1.45195			7.29095		3.96232		3.33288
		1.44333			7.63634		3.13586		4.67346
		1.38518				1.3793	3.55415		3.92382
		1.51098					3.31801		3.77521
		1.66709					3.35897		2.52183
		1.36399			3.58106		3.49192		2.36055
		1.48793			3.7673	7.14957	3.5123		2.59031
					2.4562	7.40572	3.22345		2.60065
					2.104	6.49154	3.30399
					2.59017	6.64589	3.5994
		1.56336			1.98046	5.32909	3.01444
		1.42642			1.89828	6.50422	3.70525		4.83406
		1.65248				4.99947	3.22389		5.19116
		1.66585				5.37085	3.27626		5.28028
		1.55629				4.91591	2.66274		5.40141
		1.54631			4.26568	8.18237	3.19962		3.7719
		1.48261			3.97667	6.41952	3.23802		5.36823
		1.64245			3.18181	5.642	3.08773		4.24603
		1.38704			3.00719	7.14411	2.87864		3.77287
		1.5141			3.61956	7.18722	2.83694		2.75257
					4.14821	7.33886	2.63644		3.63191
					2.88819	7.84357	2.53499		3.3283
					2.71276	8.03887	2.02973		3.71304
		15.5903			3.14342	7.02802	3.10666		3.27815
		15.6737			2.72872	8.39787	2.6801		2.59678
		15.4308			2.70037	9.00884	3.27004		5.35989
		17.2692			2.49733	7.50224	2.44148		2.45904
		11.11			2.31193	7.40779	2.64902		2.86696
		13.5904			2.50252	6.4065	2.91938		2.31985
		9.84973			2.21198	7.08616	2.87523		2.53349
		9.5522			2.44296	6.70824	2.59217		2.37316
		13.2254			2.43261	7.0701	2.18071		3.0034
		11.3554			2.30601	5.84552
		12.5456			3.01006	5.85595
		11.512			2.29022	4.80303
		10.6877			2.14419	7.06278	2.15984		13.8197
		8.71993			2.29528	6.78884	3.0826		11.0034
		10.0904			2.14069	5.40509	2.71362		10.0812
		8.60996				8.15761	2.32975		10.8081
		8.21121				7.18579	2.48797		9.86997
		8.34511				7.7772	2.49425		6.0165
		7.29117			14.7893	7.22832	2.57756		10.5384
		7.82979			17.2476	6.14253	2.36285		8.91652
		10.9377			14.4382	5.86632	2.49779		10.0799
		8.75905			15.2533	5.99479	2.77952		10.5147
		8.17333			12.6132	7.69506	2.38933		9.34299
		5.81435			11.5997	7.44972	2.37632		7.89386
		6.8757			12.4293	7.1439	2.33394		10.1602
		8.3731			11.5717	4.51964	2.22261		9.11952
		7.55687			11.9643	3.64764	2.16668		14.2856
		5.9245			8.85272	3.30183	2.08619		7.0056
		6.05745			8.74307	3.55272	1.97363		10.8046
		6.7936			10.6845	4.09387	2.03705		11.1167
		6.45586			10.6891	5.47414	1.82857		7.59159
		4.9558			12.5872	4.8403	1.6489		8.74632
		6.29177			9.11195	4.68192	2.17689		11.0625
		6.53434			11.6744	6.8784	1.78985		10.1012
		4.77848			11.3087				8.09365
		4.62501			14.881				9.94042
		5.41566			14.1445				11.0492
		5.02919			13.6013	1.75833	2.35494		9.49535
		4.62173			10.9504	1.40711	4.30143		9.83084
		4.99199			9.29882		4.10346		7.38537
		5.65971			13.3886		3.77385		4.57542
		4.17996			12.3381		2.7907		5.17799
					9.88383	1.12321	3.14042		4.50117
					9.65157	1.14033	3.57577		4.36881
					11.0726	1.45286	3.64516		4.24046
		17.837			9.45928	1.28444	2.51067
		17.2573			10.0795	1.34268	2.83048
		15.9947			9.1812	1.22335
		14.0676				1.13106			6.27482
		12.9795				1.24612			6.26748
		11.0804				1.37664	2.3542		6.59137
		13.5148			3.5103		2.60973		5.5714
		13.4992			2.93098		2.73205		5.73218
		15.3985			3.59808		2.31107		4.3877
		12.6986			2.14955	1.70877	2.35669		5.70893
		11.0973			2.28411	1.4414	2.33349		5.37778
		9.57225			2.64153	1.49377	2.30039		5.22188
		10.0747			1.92334	1.59053	2.17835		5.1611
		8.54891			2.23165		2.0043		6.0529
		7.81297			2.22657		1.76213		5.13537
		10.952			2.50114		2.0839		5.11871
		9.44879				1.25549	2.18435		5.24656
		6.43719				1.3022	2.19825		5.39502
		7.29562				1.25842	1.96684		5.15516
		8.92199			1.42116	1.26601	2.22793		4.86287
		6.78438			1.86918				5.08715
		9.30352			1.64288				5.03349
		7.73143			1.89947				4.48248
		6.14832			1.81287	1.89746	9.83407		5.22949
		6.61773			1.70535	1.99194	9.85652		4.4398
		4.83393			1.68327	2.24973	8.28771		5.66705
		9.88937				1.87096	7.07547		5.18006
		6.38294				2.54063	9.37555		4.96215
		8.23097				1.94802	8.29683		5.31956
		8.03385			2.36549	2.10544	7.20257		4.43412
		4.87559			2.4307	2.10602	7.44329		4.66386
		6.78063			2.89358	1.82845	9.26039		5.04794
		5.3751			2.7131	1.6733	8.40329		4.21718
		5.84117			2.4463	1.66293	7.5201		4.8037
		4.94458			1.88369	1.91314	6.52948		4.57683
		4.52971			1.97004	1.83484	6.50009		5.43765
		5.22315			2.14235	1.45361	6.94602		5.48609
		4.91326			2.13333	1.40295	6.92177		5.52044
		4.06073			1.84082	1.6275	5.19255		5.29126
		4.76361			2.46293	1.57185	7.3424		4.99101
		5.49188			1.81418	1.51175	6.87136		4.30624
		4.45415			1.8337		6.20384		4.95633
		4.48777					4.83356		4.46823
		4.41844					6.62465		4.99917
		6.45713				7.31554	6.05321		5.09542
		6.45151			3.44322	7.68005	6.66202		4.21244
		4.38111			2.7631	6.63032	5.04408		4.50929
		6.35399			2.66816	5.43179	5.29728		4.7552
		5.00211			2.55271	5.47762	7.15912		4.97727
		5.08161			2.08869	8.59825	5.26116		4.56986
		4.72027			2.18994	7.5966	7.41618		4.57893
		4.44337				7.10398	6.41294		4.24834
		3.97036				5.38043	6.0608		3.82214
		6.40976				6.73845	4.82137		4.80911
		4.55467			16.3397	7.4067	5.17864		3.95816
		3.99222			11.4347	5.80752	6.82487		3.98339
		5.3988			8.83982	4.3516	6.42093		3.63907
		3.65392			6.7379	3.89746	6.10242		4.32587
		4.51093			14.6396	6.9459	7.05294		4.35638
		5.10764			10.5411	5.76168	5.6474		4.61484
		5.92822			8.40746	6.86632	6.30868		4.18229
		4.48671			12.1704	7.08551	6.0514		3.95818
		3.57695			11.4203	4.49802	4.75976		3.40882
					7.4495	7.27341	4.2475		3.99728
					11.3011	8.87305	5.70229		4.12992
					12.5498	7.38929	5.91181		3.49762
		4.45161			11.8951	6.18526	5.54097
		4.22768			9.96603	6.06163	4.10395
		5.84485			8.78652	7.6403	4.21659
		4.42647			5.9297	7.41772	4.42914		8.53649
		3.81013			7.65527	5.2541			7.4576
		3.17701			7.05856	8.59874			8.792
		3.63081			7.2604	6.1093			8.98038
		4.03576				7.20688	1.50023		7.32642
		3.22233				5.8068	1.48389		8.14361
		5.44516				5.62496	1.5694		7.46014
		3.7493			1.77431	4.98181	1.6748		7.61928
		2.86972			2.58871	4.5202	1.54019		8.05668
		3.21668			1.82883	5.31145	1.52836		6.64317
		4.29049			2.0039	4.1682	1.54339		6.18692
		2.727			1.76996	4.46777	1.72173		6.25437
		3.50152			1.64196	4.04962	1.57417		6.89668
		2.75126				3.80777	1.63972		6.28176
		3.13111				4.34952	1.6492		6.57384
		2.53901				4.06023			6.8882
		3.67839			5.7544	3.72546			7.50948
		3.55935			4.15295				6.31082
		3.3619			3.99154		1.36428		7.37157
		3.94604			3.71315		1.58886		6.08906
		2.11005			4.52021	1.18367	1.24949		6.78651
		3.45348			2.57994	1.27745	1.30133		7.04228
		3.20321			3.05678		1.43134		6.69169
		2.52855							8.127
		3.24181							6.78778
		2.86793				3.67977			6.60822
		2.85463			4.78117	2.88421	2.3451		6.68
		2.55044			3.35224	3.27699	2.45999		7.08977
		2.82196			5.07439	3.23233	1.82826		6.73558
		2.71654			2.92908	2.78551	2.01003		6.70999
		2.98167			4.932	2.56817	1.76646		6.30653
		2.75458			4.96432	2.67396	2.03136		6.23372
		2.75647			3.07147	3.35053	1.76196		8.07338
		2.56566				2.44726	1.78841		6.27229
		2.41993				2.45117	1.82069		6.65814
		3.0203				3.19556	1.86593		7.2458
		2.78383			2.14233	2.39291	1.62175		7.27775
		2.68852			2.63243	2.62163	1.6677		6.13096
		2.56285			3.06516	2.70528			6.56532
		2.98929			3.0366	2.78841			5.98417
		1.97762				2.55086			6.6293
		2.78309				2.0655	12.0769
		2.34332				2.14812	7.59486
		2.60144			3.07272	1.64297	7.39997
		3.18837			1.97095	1.79258	6.29539		6.92252
		2.007			2.44134	1.72442	7.19815		6.17537
		2.32633			1.99922	1.70395	6.48907		6.50393
		1.86006			1.71074	1.49397	6.37747		6.77676
		2.66537			2.15522	1.35325	8.10093		6.37956
		2.14347					8.09754		5.0162
		2.17778					5.01924		6.56432
		2.15396					4.96556		6.39991
		2.25433			2.19583	1.20722	5.83331		6.36726
		2.42846			2.86898	1.21203	7.93383		6.29763
		2.31302			2.38828	1.25723	8.11174		6.04096
		2.24167			2.33202	1.17033	9.43288		5.70656
		1.99009			2.32263	1.13782	6.79829		7.31779
		2.26271			3.29119	1.13188	8.21277		6.6814
		2.14286			3.34549	1.21625	7.66938		5.7004
		1.55726			4.25625	1.24802	7.66273		5.72993
		2.13351			3.37536		9.28641		5.81133
		2.0675			2.99817		6.39233		5.66334
					2.76157		6.46246		5.8018
					2.72882	1.64109	6.20151		6.44224
					2.60765	1.2034	6.01417		6.17381
		4.83209			2.23969	1.16819	5.83252		6.39533
		4.20569				1.18204	5.53629		6.39008
		5.84596				1.11699	4.52111		6.24566
		4.63295					4.61713		5.67948
		3.69833			18.4421		6.28888		6.14792
		4.12194			14.7985		4.98721		5.68423
		4.363			16.1158	2.90117	5.18937		5.62131
		4.98644			17.392	2.38868	5.35736		5.16784
		4.56571			16.7617	2.19215	5.93164		6.00611
		5.12186			14.2248	1.60513	4.02068		5.35958
		5.90507			16.1351	1.84268	5.36839		5.77999
		4.16495			16.3064	2.41311	5.20623		5.58281
		2.88062			16.0722	1.7196	4.52422		5.73317
		3.98694			12.3726	2.71757	6.60383		4.8164
		4.11618			12.087	2.8142	5.91471		5.73604
		5.2699			12.1938	2.58908	6.54283		5.05219
		4.00831			12.8526	2.8285	5.72112		5.13854
		4.05575			14.5098	2.41585	4.47965		5.01788
		3.99764			13.2069	1.97796			4.95187
		3.65237			13.7473	2.23419			5.33021
		3.37714			11.4914	2.08806			5.50962
		3.16581			10.4819	2.83972	3.68122		5.47491
		3.27192			9.22775	2.94945	3.30076		5.04522
		4.01081			10.9741	2.57466	3.54007		5.32858
		3.25261			10.2371	3.37823	3.21293		4.23923
		3.60313			8.79344	2.62639	5.15554		4.96849
		3.70823			12.002	2.90662	3.01782		4.54511
		3.18142			15.3704	2.39856	3.5057		4.57328
		3.16679			10.6931	1.86626	3.29416		4.67883
		2.90595			13.4144	2.12304	3.38291		5.43283
		3.06731			11.9614	2.00153	3.12006		5.61551
		3.49196			11.5585	2.32066	3.41889		4.7224
		2.9678			12.3856	2.96753	3.57011		4.91665
		3.41183			11.149	2.57247	3.58102		5.49621
		3.42979			8.17534	2.33998	2.9746		4.97955
		3.12489			8.55311	2.03519	3.5489		4.76018
		3.02565			7.94389	2.23832	3.32247		4.80504
		2.47989			8.37127	2.19152	3.21888		5.2912
		2.86096			10.0782	2.07766	2.74769		4.70847
		2.30157			11.0589	2.34616	2.51979		4.65273
		2.42486			11.1766	2.69332	3.04501		3.94439
		2.59061			8.98799	2.52568			4.9472
		2.61259			10.4413	2.51928			4.38456
		2.5266			12.1892	2.31778			4.66183
		2.55109			10.512	2.27319	3.05225		4.61179
		2.8513			9.44834	2.86044	2.65915		4.51318
		3.27599			10.8458	2.77328	2.75488		5.17741
		2.34908			10.3559	1.97425	2.60859
		2.43342			7.69646	1.25604	2.67071
		2.64428			8.92697	2.63134	2.8619
		2.29804			10.659	1.83069	2.54565		5.80036
		2.02901			7.21906	1.76083	2.35139		6.34374
		2.09694			7.0365	1.70904	3.42922		5.60205
		2.07205			9.13546	2.78838	2.95643		6.08307
		2.407			8.82873	2.27239	2.93551		5.73502
		2.62991			7.51996	2.19056	2.97277		5.82336
		2.32686			9.84067	2.49809	2.43963		4.74858
		2.38576			8.58861	2.63352	1.88505		5.36855
		2.20398			11.0678	2.14295	2.70293		5.45695
		1.82937				1.83428	2.98059		6.09241
		2.11732				1.8789	2.43185		5.02054
		2.77281				2.68466	2.88382		5.21366
		2.01556			2.77683	1.67162	2.11344		6.11377
		2.18271			2.52465	2.25594	1.84468		5.33627
		2.46836			3.43131	2.30991	2.30233		5.35383
					2.97752	1.75304	1.76961		5.44989
					3.20564	2.72229	2.31306		5.16382
					2.41349	2.18486	2.47386		5.273
		17.7832			2.46804	2.76881	2.56169		5.81639
		12.4538			3.07572	2.25714	2.47056		5.61875
		18.1145			2.91375	2.42587	2.57168		5.82729
		22.2231			2.63364	2.44645	2.18352		5.74737
		15.9755			3.71847	2.34693	1.88125		5.15655
		20.3296			3.14985	2.83962	2.28592		5.0381
		21.8494			2.68368	2.64564	2.28872		5.33256
		16.0668			2.42417	2.90281	2.00484		5.14574
		16.5326			2.65524	3.18792	2.25165		5.13517
		18.3335			2.82584	2.81396	2.1849		4.70682
		13.8632			2.74474	2.8444	1.99645		5.04621
		23.1429			1.88252	2.88575	1.91615		4.58628
		15.884			2.37191	1.98038	1.97422		5.05078
		17.1122			2.09926	2.50695	1.75382		4.31523
		17.4561			1.97589	2.089			5.13377
		10.9527				2.35671			4.6662
		12.2281				2.63276			4.62999
		12.8498				2.70524	6.46071		5.16596
		11.1988			6.77614	2.18587	6.38247		4.2957
		12.6696			4.03154	2.31209	4.87638		3.99591
		11.7244			3.44536	2.69503	5.67409		4.49635
		11.0515			2.74685	2.7531	4.73497		4.73472
		9.31743			4.0997	2.48161	4.65588		4.4153
		9.12492			3.4832	2.65159	4.71052		4.54935
		10.8617			3.99635	2.66969	4.45337		3.73377
		13.0192			3.44688	2.254	4.14605		4.1032
		7.4144			3.77582	2.98409	4.05723		4.47838
		5.40218			2.62269	1.93672	4.77786		4.0697
		5.0551			3.24344	2.62302	4.41376		4.02494
					2.81834	2.29176	3.17215		4.50624
					2.40221	2.88848	4.39937		3.43485
					2.23944	2.65509	3.25466		3.64103
		9.56977				2.37025	3.58357		4.02891
		7.94679				2.67454	4.49344		4.3422
		11.1161				2.61239			3.74271
		10.6099			1.62589	2.45681			4.22412
		11.7545			1.62488	2.57883			4.32616
		9.61453			1.64643	1.9342	2.96121		3.43514
		9.88162			1.42046	2.24824	3.31879		3.43251
		8.74444			1.89946	2.25824	3.14812
		8.87628			1.47866	1.9307	3.1409
		8.57025				1.8812	2.61967
		8.67461				1.84928	2.57636		6.60832
		13.4522				2.24084	2.95789		7.53384
		9.98008			4.46424	1.80678	2.56116		5.42214
		11.9901			3.67126	2.09739	2.56132		6.11502
		13.1845			2.96231	1.36313	2.67288		6.00979
		10.8459			3.02757	1.67523	2.22189		5.91378
		10.4242					2.44665		4.55517
		12.6172					2.4779		5.01076
		9.05619							5.14269
		11.4432			2.57375	2.36821			5.09973
		9.20871			2.53241	1.74058			4.87507
		11.3447			2.63705	1.56349	2.46053		4.61129
		9.23681			2.92789	1.48307	2.48569		4.94336
		9.04569			2.07308	1.55387	2.02567
		8.06005			2.11718	1.4904	1.99368
		9.2568			1.92779	1.55912	2.88148
		9.81488			1.86818	1.62913	2.41765		5.18663
		7.9784			2.02563	1.16909	2.26283		5.45335
		8.75784				1.30124	1.95896		4.98993
		8.69856				1.28707	1.95685		3.71849
		8.50252				1.40549	2.36893		2.53145
		7.67935			1.84529	1.37193	2.24946		2.59302
		7.56714			1.73217		2.04896		2.67315
		6.39891			2.64802		1.90742		2.01031
					2.43532		1.84397		2.17862
					1.9563	5.50371	2.07548		4.35553
					2.14583	2.01097	1.79937		5.1024
		4.32741			1.91549	2.97473			5.40479
		4.25749			2.23029	4.56048			3.73556
		4.23758				1.99406			5.1938
		4.14103				1.52133	2.26038		3.47628
		2.58046				1.86756	2.75182		3.06869
		2.88671			2.81267	5.57551	2.13775		4.35901
		2.25391			3.94918	4.05028	2.50852		4.1342
		2.02131			2.96186	3.93358	2.39129		4.90273
		2.08413			2.67998	2.88402	2.79529		2.55499
		2.25053				3.41193	2.6213
		2.33039				3.78791	2.57463
		2.4503				3.48126	2.75638
		2.33788			7.21117	3.48235	2.64179		5.50175
		2.72834			9.34745	3.41672	2.81181		5.2249
		2.80141			7.08137	4.00013	2.71997		7.05033
		2.02815			7.07366	2.50254	2.48066		5.72022
		1.66421			6.05946	3.004	2.28591		4.87797
		2.0795			7.09838	2.90616	2.64189		6.96714
		2.17533			7.01177	2.70772	2.47099		7.58584
		2.28879			5.66911	2.93342	2.33742		6.10876
		2.02119			6.63276	3.53882	2.11576
		1.8086			8.28629	2.73311	1.86205
		1.93958			8.03546	3.29319	2.36049
		1.82876			6.94222	3.05498	2.08536		2.0886
		2.15896			7.24154	3.40335			1.791
		1.76946			6.56692	2.34822			1.94896
		1.65822			6.12243	2.70648			1.77944
		1.54471			7.49982	3.10952	2.47499
					6.05945	2.54606	2.89723
					6.69631	3.57831	2.91476
					6.26222	2.55977	3.83418		7.54967
		1.33935			6.8617	2.68607	2.46537		6.32296
		1.36253			6.45738	2.6419	3.22406		7.17901
		1.32669			6.08578	2.53653	3.74622		6.94208
		1.40728			5.46146	2.73202	4.26396		6.99796
		1.53424			5.22871	2.87946	2.95451		6.08656
		1.40658			5.99899	2.57824	2.9894		7.38073
		1.44978			5.50893	3.05201	2.30786		7.33436
		1.41016			5.43572	2.72268	2.30072		6.52712
		1.41074			5.32355	2.65467	2.20011		7.17483
		1.33175				2.58434	2.25186		6.9955
		1.55185				2.41072	2.09481		6.69018
		1.4987				2.85476	1.89019		6.67803
		1.34861			3.14378	2.49364			6.50604
		1.33183				2.00543			6.15573
									6.13725
							3.46765		6.11134
					2.13576		5.06154		6.14446
		1.94826			2.77346	1.36512	3.50547		5.28294
		1.92925					4.46804		6.4716
		1.88481					4.59867		5.50053
		1.89593					4.45568		5.88935
		1.88855			2.45512	1.35229	3.33859		5.36589
		1.53235				1.38864	3.1044		5.94173
		1.63578				1.33329	3.95183		5.41599
		1.29263				1.31586	3.3578		5.73957
		1.34903			4.55019		3.24683		5.43354
		1.56692			5.69674		3.46666		6.05345
		1.91369			6.07273		3.01688		5.56344
		1.76125			7.34709	1.42751	2.91727		5.0968
		1.39989			6.62846	1.30682	3.53145		5.25505
		1.8021			6.06507	1.38449	3.24799		4.48142
					5.17656	1.28468	3.14515		4.6951
					4.94118	1.35089	2.92596		5.70966
					4.43087	1.43449	4.20012		4.89264
		1.75123			3.72657		3.26113		5.44996
		1.38036			2.83447		2.96472		5.05945
		1.5697			3.16113		2.61973		5.63954
		1.55099			3.30117	3.78105	2.67861		3.95277
		1.6242			2.77288	2.69449	2.59261		4.88066
		1.54585			3.19932	2.54011	2.84592		5.02293
		1.5914			3.13538	2.53826	2.75104		4.79841
		1.3426			2.74495	2.16906	2.69927		5.26233
					2.72333	2.2138			5.02766
					3.15957	2.37915			4.17797
					2.75401	2.30728			4.00103
		2.59824			2.69806	1.95706	6.51878		5.11568
		2.64153			3.0118	2.11081	4.01345		4.60889
		2.13251			3.01805	2.06078	3.67895		3.87272
		2.90116			2.52564	2.10811	4.44713		5.12792
		1.76115			2.57071	2.05315	4.15427		4.02267
		3.11967			2.47791	2.03235	4.21647		4.7785
		3.63704			3.0155	2.13698	4.56715		3.93388
		3.24216			3.13592	2.22452	4.15527		3.93966
		5.93143			3.33971	2.11559	4.25139
		4.68958			2.40521	2.10144	4.43623
		4.64709			2.5964	2.12853	4.32111
		6.13423			2.71887	2.12755	4.04056		12.1895
		2.56272			1.87047	1.88115	4.49719		10.0284
		3.23089				1.97845	3.52096		11.3701
		2.7683				1.93039	3.91273		8.05652
		2.32282				2.11914	3.21064		10.6869
		2.5816			22.6512	2.05074	3.23221		3.94866
		3.02105			20.8364	1.99375			6.50238
		2.76358			15.9604	1.78062			6.45003
		2.86982			17.5769	1.86383			5.08813
		8.50786			17.6836	2.24176	2.25583		7.81077
		3.32532			15.0839	2.25877	1.97639		7.49833
		3.60559			20.7946	1.98781	1.66969		11.5852
		2.28275			21.1801	1.72089	1.65178		11.7784
		2.71543			19.764	1.94806	1.48304		6.34767
		6.16443			17.3199	2.03206			9.58137
		8.00018			16.4687	1.98884			10.6451
		3.3499			18.674	2.10449			11.0391
		5.66555			25.0424	2.13241	2.53363		11.1305
		4.30793			20.6042	1.98346	2.4991		7.70903
		3.51337			14.9533	2.06979	3.64744		12.0289
		3.22247			16.4917	1.71031	3.10912		12.0715
		2.70507			17.6303	1.57123	2.35939		10.8905
		3.12996			17.0247	1.82778	2.40403		9.00447
		3.35588			14.8654	1.86347	2.67392		6.95686
		3.01393			16.4815	1.9199	3.03437		8.5586
		2.46708			13.8571	1.85689	2.92029		12.0215
		2.61346			11.4464	2.11578	2.38815		11.3665
		2.96847			13.9654	1.95738	2.2521		9.85361
		3.24685			11.2454	1.92167	2.19273		9.25815
		3.25137			11.7094	1.87613	2.12762		8.39145
		2.88604			13.2777	1.91038	2.63905		8.28504
		2.82503			11.2183	1.93014	3.6005		10.3945
		3.09797			13.4756		2.22536		10.0777
		1.67198			13.6534		2.36391		7.59011
		2.00852			11.4625		3.27848		6.29007
		1.95165			11.6481	1.23994	2.25963		7.35607
		2.3008			11.2949	1.30747	2.30934		10.0215
		2.77478			11.4783	1.09927	2.18441		8.98346
					10.5422	1.33095	1.86432		7.32565
					10.1248	1.28814	1.92785		10.6356
					12.1003	1.47411	2.08623		10.1069
		6.83875			12.6449				10.0769
		5.782			10.5353				7.78931
		8.02864			10.8876				7.02924
		6.82301			11.1004	1.4544	4.68496		4.90587
		10.1866			11.368		4.93007		4.33884
		8.62988			10.0645		5.79365		5.28506
		5.9471			10.1798		6.37726		4.96678
		4.89719				1.54206	5.18872		5.62296
		6.46687					7.5475		4.42994
		4.88265					7.70818		4.28657
		4.54834			8.2301		5.90584		4.0194
		6.13114			7.6089	1.45218	5.92727		4.05113
		4.16257			6.04027	1.3873	6.38215		4.0235
		5.53348			5.30962	1.4671	5.70182
		3.60291			5.18943	1.19856	5.71035
		3.53423			4.85203	1.22807	5.17551
		3.3952			3.90533	1.25273	5.55016
		4.4459			5.07471	1.03925	4.92926
		4.19634			5.38651		4.59256
		3.42066			4.21746		4.64059
		2.94365			5.28692		4.72919
		3.91243			5.10029	2.73498	5.05074
		7.6902			4.70123		4.01564
		3.90117			4.07849		4.81685
		5.26026			5.15425		3.8671
		5.74532			4.47221	1.16811	4.40044
		7.03719			4.7727		5.3851
		8.45076			5.65797		4.34858
		6.35401			4.34766		4.73094
		6.98111			3.82041	1.41495	5.36201
		11.8363			4.80206	1.45294	5.03401
		5.37687			4.98958		4.79918
		3.72196			6.42047		4.31136
		6.30306			4.87511		3.9514
		5.4688			6.05663	1.50145	5.19104
		11.5859			5.10672		4.294
		8.05966			3.85452		4.70747
		10.7087			3.88862		4.2642
		11.6075			4.30498		4.44438
		9.39807			4.01595		3.62476
		8.00275			3.87543		4.05065
		10.4929			3.46151		3.80812
		5.25637			4.93285		4.31177
		4.2327			4.2894		3.76617
		5.43488			3.88861		4.35637
		6.65896			4.43624		4.17271
		5.85025			4.07812		4.09683
		4.73785			3.31695		4.35957
		3.76828			3.49783		4.08412
		4.80112			4.04837
		4.97639			4.22832
		5.16063			3.5917
		4.15894			3.18985		4.84304
		4.50085			3.21915		4.53641
		3.85082			3.48679		4.23802
		4.42068			3.21471		4.14792
		3.6344			3.22269		4.88346
		3.76327			3.66852		4.11601
		2.78385			2.97003		3.92325
		2.54908			3.45589		3.84921
		3.42238			3.07536		3.72459
		3.06623			3.21865		2.95431
		3.84758			2.7358		2.79253
		2.73149			2.96775		2.64808
		2.95897			2.74787		2.76327
					3.32398		2.4135
					3.38325		2.35293
					3.24795		3.11299
		3.49225			2.70105		2.13752
		5.31244			2.78836		2.51335
		4.0103			2.74373		3.0077
		4.0894			2.60804		2.55768
		4.42218			3.04246		2.60448
		3.66528			3.08089		2.2546
		2.96685			2.92182		2.17463
		5.39206			2.8245		1.99747
		4.06709			2.68594		1.90599
		5.30173			2.548
		4.12148			2.66062
		4.65185			2.98607
		4.5604			2.95201		10.1449
		4.52822			3.29566		9.6886
		4.42036			2.85448		9.74904
		3.7634			2.58211		8.69994
		3.88387			2.78732		9.35468
		3.23593			3.13561		9.56179
		3.32014			2.60071		9.20771
		3.48929			2.55745		8.23363
		3.94169			3.50982		9.0385
		3.8356			2.6315		9.48544
		2.95326			3.00084		9.11567
		3.0504			3.11972		8.76065
		2.65924			3.04237		8.62402
		3.40917					8.04541
		3.20761					7.59488
		2.98718					8.17433
		3.11268			5.41505		8.66177
		2.18092			3.79073		7.27161
		3.52457			3.31864		8.54695
		3.26564			5.41729		7.28903
		3.24938			3.32508		8.04339
		2.47318			4.67564		7.86366
		2.68644			3.16217		7.79912
		2.72582			3.02078		8.61955
		2.50379			3.92944		7.51841
		2.8			3.79587		7.71915
		2.01245			2.87941		7.6337
		2.24897			3.22376		7.83131
		2.76557			4.49402		8.43415
		1.9893			3.53199		8.7032
		2.36269			2.91733		7.89348
		3.26477			2.85645		7.58491
		3.17769			4.41209		8.04647
		2.69419			4.36612		7.71727
		2.21176			3.94862		7.53288
		2.0108			3.75078		7.06301
		2.37039			2.98374		6.76601
		3.28333					5.82999
		2.29741					6.77414
		2.48248					7.51226
		2.23216			4.64553		6.20007
					4.37791		5.44899
					4.07175		5.19891
					5.42534		5.21925
		13.7769			4.37447		6.20107
		8.85598			4.8821		6.59689
		7.32162			4.53464		5.81872
		6.79539			4.21807		5.49127
		8.81454			4.47833		6.72925
		5.85662			3.84855		6.71457
		10.0572			3.52807		6.23151
		5.11644			3.39831		7.24336
		6.46078			5.26021		6.94174
		12.149			5.31672		6.86582
		9.25433			4.9798		5.71535
		5.33611			4.97426		6.55084
		7.9023			4.6908		6.64582
		6.25434			4.29927		6.01465
		8.08207			3.85543		5.2909
		5.26269			3.93934		5.76115
		5.21686			3.97636		6.18046
		5.16987			3.39266		5.73844
		3.8701			4.20245		5.7367
		4.55963			4.24019		4.77273
		4.95042			2.86271		5.58141
		4.90875			2.78673		4.65537
		4.5534			3.95843		5.52368
		4.71971			4.01501		4.26621
		4.53646			3.29649		4.19258
		4.02055			2.95222		4.27516
		2.99986			3.49396
		3.50842			3.81837
		3.51736			3.17706
		3.58278			3.15295		1.28293
		6.54973			3.28626		1.311
		4.21174			3.25285		1.31823
		5.45009			3.0078		1.09902
		3.82138			2.75498		1.31459
		2.68721			2.86171		1.30556
					3.03104		1.25918
					2.79338		1.28799
					2.6731		1.18235
		10.0098			2.77815		1.14122
		12.6366			2.5444
		12.7314			2.3547
		13.6833			2.33093
		13.239			2.32169		1.15127
		9.10244			2.79637		1.00366
		8.80145			2.4899		1.14768
		13.0137			2.42857		1.19266
		10.1687			2.35867		1.01372
		7.59831					1.09547
		9.27262					1.17585
		10.3245					1.11272
		10.7354			10.5365		1.11768
		8.63035			7.24276		1.08647
		8.18823			6.61884
		12.5247			9.72221
		9.70243			10.0148
		11.5659			10.0157		3.41641
		10.6136			8.86041		2.19709
		7.97255			9.83656		2.52977
		10.1378			6.42805		2.92813
		7.11283			7.01654		2.31095
		7.24082			9.38204		2.17696
		7.7612			8.68473		2.08271
		6.52882			9.98909		2.21966
		6.81195			7.75368		2.06777
		6.45296			7.54736		2.15961
		8.70148			7.4078		2.08566
		6.10481			5.98945		2.17018
		5.12581			6.76073		2.40564
		5.9645			6.79392		2.11125
		5.19073			6.18758		1.85666
		5.84499			5.90847
		6.38831			6.1111
		7.47572			4.40673
		5.52451			7.42157		3.18537
		5.38557			7.61901		3.04017
		6.29403			6.56847		2.91866
		5.42565			5.87796		2.70153
		4.34523			8.10453		2.88546
		5.57903			5.75511		2.6889
		5.1195			5.34575		2.68739
		5.42157			6.39881		2.85599
		4.53732			5.52214		2.37136
		4.37425			6.17381		2.1243
		3.74941			3.87793		2.29491
		4.66888			7.21915		2.22361
		4.38738			4.63272
		5.08829			5.35874
					4.83053
					4.98497		10.865
					3.66996		8.60373
		8.53098			6.00379		3.19116
		8.76843			5.30963		2.94786
		7.57974			4.74137		2.49932
		10.9306			4.89584		2.34731
		9.95629			3.1308		2.65814
		9.80934			3.81095		2.54839
		6.68515			4.32724		2.45823
		9.93693			4.67451		2.18421
		10.1056			3.77941		2.60618
		10.2114			4.03883		1.95887
		10.0665			4.47789		2.27648
		7.63793			4.75239
		9.11738			3.7764
		6.49667			3.89776
		6.10091			4.90273		5.27003
		5.3075			3.74677		1.95306
		6.88488			4.21505		2.46547
		6.56006			4.85611		2.3369
		5.71252			5.11742		2.46544
		5.87419			5.20304		1.92643
		7.36788			3.17759		1.95448
		7.03326			3.68719		2.12706
		6.28772			4.05414		1.89525
		5.33335			4.71271		2.11103
		5.21904			3.29006
		5.17069			3.38724
		5.12684
		4.84784					12.8914
		5.85865					5.91878
		3.93047			14.4423		4.19015
		5.04391			11.456		3.30633
		4.09608			15.8291		3.06229
		4.66543			14.8255		2.33308
		4.99184			10.3584		1.84552
		6.21325			8.85752		2.16746
		5.50895			13.574		2.19742
		5.82231			12.5634		2.90311
		4.34526			8.15019		2.89621
		3.85493			10.7593
					11.6408
					10.6594
					12.8117		2.6527
		4.6079			11.2554		2.2627
		6.03997			10.0415		2.29777
		4.67179			11.1621		2.17369
		6.38216			10.5206		2.03681
		7.57095			13.5978		2.01657
		6.83803			16.3065		1.97065
		6.57096			13.2639		2.36579
		5.46036			12.1404		2.20172
		6.6773			14.2861		2.22851
		5.81837			16.0076		1.97255
		5.8305			13.0498
		5.51415			8.95106
		4.95538			10.9178
		6.16927			13.6315
		5.60976			13.3573
		5.9543			10.1246
		4.05762			9.04056
		4.30169			8.91906
		5.98685			9.38952
		6.35855			7.92679
		5.36011			9.50993
		3.84714			10.0969
		4.09348			10.8362
		3.28704			7.3215
		3.65909			7.94209
		3.961			8.69288
		4.76318			9.95446
		3.70642			9.93357
		3.99569			11.1337
		3.96638			8.90493
		3.92944			8.73533
		3.46738			6.99717
		3.47632			6.96641
		3.87167			7.63978
		3.43639			7.38807
		3.87762			8.35509
		3.65702			6.851
					8.77749
					6.38202
					5.88709
		4.90058			5.86171
		4.64563			6.55578
		4.54811
		6.87743
		4.15739
		3.84003			12.8007
		2.74592			11.2571
		3.83793			12.9311
		4.58376			7.12378
		2.64273			9.57019
		5.29308			10.0458
		5.99496			10.7603
		7.18041			9.89943
		6.45978			6.66597
		5.06849			7.14012
		7.20887			10.3754
		5.0684			5.94847
		4.44668			7.84963
		5.11371			4.95347
		5.5789			4.46974
		4.53126			4.19976
		4.52853			4.38937
		4.9535			3.53429
		3.66693			3.35078
		2.79363			3.49861
		2.70717			3.10417
		3.4839			3.47616
		2.71308			3.59288
		2.02693			4.13092
		2.67471
		2.59951
		2.24179
		2.41222			10.4107
		1.94622			10.7851
		2.51101			6.39297
		2.22533			3.97016
		2.2467			4.63204
		1.79913			5.50572
					3.76559
					6.64283
					4.80891
		11.5382			3.12899
		11.3176			4.12003
		12.2145			4.67515
		10.0063			4.59873
		10.5453			5.46609
		10.5258			3.3369
		8.95253			3.92152
		11.7547			4.20221
		9.1043			3.16225
		10.3257			2.95879
		9.37288
		11.3357
		6.38868
		8.8038			17.1831
		7.56922			13.451
		5.99955			16.8398
		7.82254			14.8144
		7.48508			16.2091
		11.5754			12.427
		7.54337			12.8097
		8.2413			13.3543
		7.99631			11.9441
		6.06246			9.37198
		8.31298			11.5036
		6.72049			13.5234
		8.07764			12.0286
		9.60157			12.7038
		7.56353			10.0814
		8.86324			11.153
		8.87701			10.0558
		9.16373			10.2362
		4.48941			11.1456
		4.3262			11.0617
		5.09133			9.97244
		6.15543			8.21721
		4.70871			8.51465
		7.01512			12.9454
		7.32604			8.76553
		6.41608			7.50536
		4.9902			7.57527
		4.89119			9.12932
		6.06759			8.561
		5.75641			8.08528
		4.93194			9.01081
		6.21283			5.25029
		6.97307			6.90139
		6.11125			7.55787
		5.31165			7.35731
		6.02235			6.18277
		4.24273			8.02074
		4.36857			7.67692
		4.63583			8.02295
		5.85602			7.72312
					8.41049
					7.22757
					6.03227
		1.5702			6.54949
		1.76662			6.54991
		1.9917			6.85297
		2.00205			6.76439
		2.21391			8.72902
		1.57096			5.6082
		1.69244			7.31952
		1.60253			11.1417
		1.44396			10.3306
		1.734			9.07321
		1.4442			9.42759
		1.45412			8.48491
					8.42239
					7.39315
					7.26209
		1.46122			7.4725
		1.48912			6.51125
		1.54343			8.09212
		1.20856			5.67874
		1.23435			5.45567
		1.31204			5.58732
		1.27858			6.06522
		1.33476			4.20037
					4.73324
					6.41933
					5.0127
		1.46198			6.72271
					5.73291
					6.60038
					6.91004
		1.39418			5.46465
		1.73105			6.74026
		1.3656			6.08348
		1.53098			5.41862
		1.4229			5.76225
		1.52167			5.34901
					5.56913
					7.24207
					5.1713
		6.72666			4.9987
		8.5101
		7.54858
		5.22026
		9.8785			3.9162
		4.22563			7.01893
		7.73545			8.26573
		4.81928			8.31126
		4.9279			4.88761
		3.78277			5.10206
		8.28998			3.21944
		6.02656			2.91299
		4.56164			2.82863
		6.60658
		6.77205
		4.87982
		6.04855			6.08546
		5.59787			4.30801
		4.31815			7.6265
		4.05887			6.64436
		6.36395			4.92944
		4.27551			5.40789
		4.68109			6.67292
		3.25103			5.75873
		3.21534			4.37345
					4.48174
					3.72888
					5.37518
		14.7934			5.21683
		16.4626			4.60714
		10.3056			4.0465
		5.7487			4.53618
		8.86664			3.7423
		5.59842			4.63128
		6.11035			4.23076
		4.84267			4.73791
		5.1717			4.35731
		5.0733			4.02233
		5.19269			3.73181
		4.6532			3.53312
		4.97774
		3.95668
		5.14422
		4.88692			6.01603
					6.89056
					5.90615
					5.35546
		38.9478			6.76029
		21.9456			6.86478
		18.5902			6.93373
		16.3755			8.31588
		19.9748			6.54213
		21.1891			7.41989
		19.4156			6.13411
		14.354			6.13533
		18.0793			5.92624
		15.0376			6.15753
		15.7485			5.72913
		11.653			5.86093
		10.8611			5.83183
		11.6079			5.37189
		15.2642			4.88048
		18.3119			4.65326
		15.4146			5.01376
		14.686
		13.6768
		9.57435
		7.63142
		7.94997
		12.6979
		12.1677
		9.86368
		8.34296
		10.9486
		1.32561
		1.35217
		1.8676
		2.11377
		1.68973
		1.83852
		1.60694
		1.58135
		1.61734
		1.57444
		1.65759
		1.5839
		1.5986
		1.38925
		1.77723
		1.81382
		1.46462
		1.39403
		1.22874
		1.70563
		4.74238
		3.55191
		1.9807
		2.2225
		2.50206
		1.80114
		2.77624
		2.2101
		1.55968
		2.08479
		1.67254
		1.5271
		1.58492
		1.73914
		1.52975
		1.4531
		1.38564
		8.04922
		8.88186
		9.25067
		7.05916
		11.9438
		11.9123
		6.46121
		6.68399
		7.81314
		7.47167
		5.16537
		6.14627
		6.69181
		4.56345
		5.24653
		3.82044
		3.83134
		3.03387
		1.23938
		1.35129
		1.2021
		1.27535
		1.27061
		4.07909
		5.81403
		3.93177
		3.77363
		4.11983
		2.89964
		2.81802
		3.24292
		2.24025
		2.42436
		2.58314
		2.20224
		2.47092
		2.41191
		2.10657
		2.02172
		1.9807
		1.80916
		1.89184
		2.13866
		1.83855
		4.02837
		3.39685
		3.4894
		2.63179
		2.77662
		2.23701
		2.04247
		1.97764
		1.74507
		1.67837
		1.68171
		1.70962
		1.90787
		1.86884
		2.49911
		3.03282
		2.43161
		1.71878
		1.60814
		1.40329
		1.53977
		1.62485
		1.86786
		11.0409
		10.986
		10.6261
		11.1267
		7.69136
		7.24031
		7.17139
		8.70427
		9.4699
		9.30587
		6.65669
		5.2676
		6.34586
		3.77253
		8.53632
		9.18727
		5.15185
		5.4006
		5.17171
		5.8703
		4.06821
		4.01328
		2.97082
		4.61375
		3.16498
		3.17282
		3.85004
		3.69429
		2.85803
		2.33772
		2.40373
		2.79974
		1.83556
