# Supplementary material for: PICNIC accurately predicts condensate-forming proteins regardless of their structural disorder across organisms
Source: Nat Commun. 2024 Dec 11;15:10668. doi: 10.1038/s41467-024-55089-x (PMC11634905; doi:10.1038/s41467-024-55089-x)
Supplement: Supplementary file 11 — Source Data files [file 41467_2024_55089_MOESM11_ESM.zip › Source_Data_file/supplementary/Figure_S15/FigS15_fus_feature_imp.csv]

feature	score
low complexity	0.10335115185
C,0L	0.12049604595000002
L,0W	0.13184082995000002
L-AlphaHelix-l	0.13537768790000002
L-Coil-d	0.14973155945
K,60R	0.16555833385000002
G,1Y	0.18988935145000002
