# Supplementary material for: PICNIC accurately predicts condensate-forming proteins regardless of their structural disorder across organisms
Source: Nat Commun. 2024 Dec 11;15:10668. doi: 10.1038/s41467-024-55089-x (PMC11634905; doi:10.1038/s41467-024-55089-x)
Supplement: Supplementary file 11 — Source Data files [file 41467_2024_55089_MOESM11_ESM.zip › Source_Data_file/supplementary/Figure_S13/FigureS13.xlsx]

## Sheet: scores
	PSPire(ignore_IDR)	PSPire	Phasepred	PICNIC	Number of entries
Mus musculus (10090)	0.47	0.44	0.48	0.74	1644
Arabidopsis thaliana (3702)	0.66	0.56	0.43	0.84	1497
Saccharomyces cerevisiae (559292)	0.57	0.58	0.57	0.87	583
