# Supplementary material for: PICNIC accurately predicts condensate-forming proteins regardless of their structural disorder across organisms
Source: Nat Commun. 2024 Dec 11;15:10668. doi: 10.1038/s41467-024-55089-x (PMC11634905; doi:10.1038/s41467-024-55089-x)
Supplement: Supplementary file 11 — Source Data files [file 41467_2024_55089_MOESM11_ESM.zip › Source_Data_file/supplementary/Figure_S14/FigS14.csv]

specie	all_picnic	fraction_one	mean	fraction_mean
A. thaliana	0.4847777737266197	0.28	0.2665128749183079	0.160418887486949
C. elegans	0.4793655350606474	0.29	0.2502546368103523	0.1629062611250012
Fungi	0.628891864747238	0.39	0.2926650667266809	0.1984659855715407
Zebrafish	0.4645825730851883	0.4	0.2914828576533917	0.1982213553017448
Amoeba	0.5020598954206941	0.41	0.2873461803009378	0.2033707468039949
Fruit fly	0.5029735355337497	0.4	0.299708028356133	0.2168889930331068
E. coli	0.4622965849186339	0.03	0.2057442068749152	0.0557487311201109
Human	0.4188957895251601	0.43	0.3075312797743234	0.2225932159389949
Mouse	0.3906090664688977	0.39	0.2834677133684641	0.198625427316586
M. tuberculosis	0.4029588766298896	0.13	0.2758016254852375	0.1222909669613172
Rice	0.3576628398214669	0.36	0.3389375096252673	0.263790624918531
Rat	0.4255749961061211	0.41	0.2930568879200585	0.2075317180925239
Yeast	0.6073853286968041	0.36	0.2759686572107636	0.1777646336948836
Fission yeast	0.5444053208137715	0.3	0.2572982177982678	0.1530174061241524
I. hospitalis	0.67	0.01	0.1686850766732311	0.0259792075830133
S. islandicus	0.67	0.01	0.1236741441795849	0.0182931234190633
