# Supplementary material for: PICNIC accurately predicts condensate-forming proteins regardless of their structural disorder across organisms
Source: Nat Commun. 2024 Dec 11;15:10668. doi: 10.1038/s41467-024-55089-x (PMC11634905; doi:10.1038/s41467-024-55089-x)
Supplement: Supplementary file 11 — Source Data files [file 41467_2024_55089_MOESM11_ESM.zip › Source_Data_file/supplementary/Figure_S2/FigS2_b_table.csv]

	0	1	2	3	4	5	6	7	8	9
D,60K	8.413096351836762	7.070857232077914	4.907356531074457	4.394822939507236	6.959737593766594	5.504427303718525	4.651100102007459	4.174953121594992	5.847125630780463	5.84712316301525
kinase activity	2.7346031286261687	1.2660418672844784	2.17995294075864	3.6064349975414336	1.0183748215443165	3.990467602446397	1.4500428567463768	2.3246493359589144	1.463414831265524	1.651626671731121
C,0L	6.052582611161186	5.023170832486742	4.909673034313571	6.810759750590771	7.5118583915610175	5.050671502907252	7.037062707925692	5.472954673244566	6.96612527233141	6.808115641130094
enzyme binding	6.239746536329153	6.081727488364556	5.121543644378104	5.638061820843454	3.9977418313938133	6.33532855165897	4.92947972139125	5.356519452504235	5.7376957536857445	6.646702727041189
cellular macromolecule metabolic process	2.3375224039904077	4.019800063347244	4.266577700738041	4.4174502887550995	1.5195255773421397	4.106955023557851	2.95785240133517	3.2168071334247244	1.4200537495623764	5.059528518683522
A,0K	7.4214254278114336	7.487381605125574	7.019214824455353	7.006197462042093	8.740476565136342	6.270331687906809	7.349190992596233	7.697855925134977	7.086081610143509	7.3212072820516445
T,20W	5.327147489919677	3.904471094976317	3.383542054943454	2.8057371014624692	8.964812507919138	1.806389390609676	2.935794360083745	2.697361035170637	4.617474649273574	3.0799667776146578
iupred_5	9.305066913207444	8.066625751861974	8.224326403203117	8.380388053154855	8.90302226746557	9.288767073769838	6.743504732217888	6.170937301847189	9.164865281421797	7.786906789250925
D,40E	4.262918048102708	5.813159923084383	4.864566347387329	7.04829846015644	5.498177576125736	5.736328473347363	7.04412020384196	5.61033012379081	5.873532471222911	4.916885212078434
organic cyclic compound binding	9.030309339461168	7.941231077704103	9.530505446062056	8.20770417431055	4.628540912732116	8.78492057557237	7.675325159672364	8.803929330337006	5.5070574776373675	6.661343267027332
DNA-binding transcription factor activity	2.95680778371035	2.7041790032655366	2.5741216339431774	2.0100483672563825	1.8906815892563484	2.359330127300606	1.2796793357694298	2.6030511941687573	2.3907725028075006	2.350915638412314
I,2K	5.506944246800629	6.171517218612191	4.830706014485688	4.209827802498219	8.670336833884242	3.421049633977421	3.6993758906115564	5.001034912908204	5.84633874012366	4.147360578417092
heterocyclic compound binding	3.2330420145260406	3.9337012405147083	5.389236978903636	4.150860688424012	3.0378145159326495	3.7391784467376636	5.131149532286342	5.652184622278995	3.3541315427269884	5.186853827028694
macromolecule metabolic process	2.5050594516748657	2.0697044132241356	2.1220611668076534	2.0840809941798657	4.527697890977358	1.950220461430005	5.672286535263579	4.467633053219204	3.54298747822859	0.7781882784119484
RNA binding	9.024457794428141	10.130289785830001	12.437679586637191	12.653481170427026	7.567722876120805	16.404652319183125	11.935053180839782	9.17940206746804	11.521279824637874	11.904820023730778
L,0W	6.686749394825493	5.5235034936289455	4.395415581727765	6.228377056970533	7.079766593343298	4.466013346902784	7.9499470374987515	6.898086125443623	7.0404978766227755	6.3535116748781935
phosphoric ester hydrolase activity	3.6466238915001354	6.714534023807929	7.463900912903381	4.956921673330458	4.590980031126921	4.972614429651498	6.08511756518657	6.632875775864525	5.652151639815445	6.349103913957108
transferase activity, transferring phosphorus-containing groups	5.31589717208824	6.078103884803246	6.379619197277363	5.3905471985490925	4.892731624371613	5.812354049321842	5.47391768472584	8.039434815640606	6.968413667712471	7.1498400155397075
