# Supplementary material for: PICNIC accurately predicts condensate-forming proteins regardless of their structural disorder across organisms
Source: Nat Commun. 2024 Dec 11;15:10668. doi: 10.1038/s41467-024-55089-x (PMC11634905; doi:10.1038/s41467-024-55089-x)
Supplement: Supplementary file 11 — Source Data files [file 41467_2024_55089_MOESM11_ESM.zip › Source_Data_file/supplementary/Figure_S5/mouse_gokeys.txt]

key	alldistr	cdcodedistr	cdcodediff	cdcodeabsdiff
GO:0016746	0.009811135638950209	0.0077937649880095924	0.0020173706509406166	0.0020173706509406166
GO:0016861	0.00029433406916850625	0.001199040767386091	-0.0009047066982175848	0.0009047066982175848
GO:0005198	0.030463576158940398	0.08513189448441247	-0.05466831832547207	0.05466831832547207
GO:0016868	0.0004415011037527594	0.0005995203836930455	-0.00015801927994028614	0.00015801927994028614
GO:0004888	0.10792249202845229	0.023980815347721823	0.08394167668073046	0.08394167668073046
GO:0016772	0.04086337993622762	0.0725419664268585	-0.031678586490630885	0.031678586490630885
GO:0000981	0.06269315673289183	0.0077937649880095924	0.05489939174488224	0.05489939174488224
GO:1990837	0.07348540593573706	0.023381294964028777	0.050104110971708284	0.050104110971708284
GO:0004527	0.0032867304390483197	0.0005995203836930455	0.002687210055355274	0.002687210055355274
GO:0004812	0.002011282805984793	0.004796163069544364	-0.0027848802635595713	0.0027848802635595713
GO:0016831	0.0016188373804267844	0.001199040767386091	0.00041979661304069335	0.00041979661304069335
GO:0106311	0.0	0.0	0.0	0.0
GO:0016854	0.0007358351729212656	0.0	0.0007358351729212656	0.0007358351729212656
GO:0016874	0.006279126808928133	0.017985611510791366	-0.011706484701863234	0.011706484701863234
GO:0003955	0.0010301692420897719	0.004196642685851319	-0.003166473443761547	0.003166473443761547
GO:0008236	0.010399803777287222	0.001199040767386091	0.009200763009901131	0.009200763009901131
GO:0051539	0.002011282805984793	0.002398081534772182	-0.0003867987287873892	0.0003867987287873892
GO:0044769	0.001177336276674025	0.0077937649880095924	-0.006616428711335567	0.006616428711335567
GO:0004518	0.009713024282560706	0.00539568345323741	0.004317340829323296	0.004317340829323296
GO:0030170	0.002550895266127054	0.001199040767386091	0.001351854498740963	0.001351854498740963
GO:0042803	0.038950208486632325	0.043764988009592325	-0.00481477952296	0.00481477952296
GO:0019900	0.0	0.0	0.0	0.0
GO:0016893	0.0005396124601422615	0.0005995203836930455	-5.990792355078402e-05	5.990792355078402e-05
GO:0004386	0.007358351729212656	0.014388489208633094	-0.007030137479420438	0.007030137479420438
GO:0043565	0.0774589158695119	0.02817745803357314	0.049281457835938756	0.049281457835938756
GO:0016740	0.09938680402256561	0.09832134292565947	0.0010654610969061395	0.0010654610969061395
GO:0016655	0.0017660044150110375	0.00539568345323741	-0.003629679038226373	0.003629679038226373
GO:0004252	0.009811135638950209	0.0	0.009811135638950209	0.009811135638950209
GO:0005543	0.017512877115526123	0.042565947242206234	-0.02505307012668011	0.02505307012668011
GO:0140098	0.010007358351729213	0.008992805755395683	0.0010145525963335296	0.0010145525963335296
GO:0004553	0.004071621290164336	0.0005995203836930455	0.003472100906471291	0.003472100906471291
GO:0050145	0.0008339465293107678	0.0005995203836930455	0.00023442614561772223	0.00023442614561772223
GO:0016742	0.0003924454255580083	0.0	0.0003924454255580083	0.0003924454255580083
GO:0051540	0.003335786117243071	0.005995203836930456	-0.0026594177196873846	0.0026594177196873846
GO:0008175	0.0013735589894530293	0.0	0.0013735589894530293	0.0013735589894530293
GO:0016877	0.001079224920284523	0.0017985611510791368	-0.0007193362307946138	0.0007193362307946138
GO:0016776	0.0013735589894530293	0.001199040767386091	0.00017451822206693821	0.00017451822206693821
GO:0009055	0.0026490066225165563	0.0077937649880095924	-0.005144758365493036	0.005144758365493036
GO:0015291	0.005886681383370125	0.00539568345323741	0.0004909979301327147	0.0004909979301327147
GO:0016780	0.0009811135638950208	0.0005995203836930455	0.00038159318020197525	0.00038159318020197525
GO:0000976	0.0706401766004415	0.01858513189448441	0.05205504470595709	0.05205504470595709
GO:0016791	0.013146921756193279	0.01858513189448441	-0.005438210138291133	0.005438210138291133
GO:0016782	0.003924454255580083	0.0	0.003924454255580083	0.003924454255580083
GO:0060089	0.1205298013245033	0.02997601918465228	0.09055378213985102	0.09055378213985102
GO:0140102	0.00029433406916850625	0.0005995203836930455	-0.00030518631452453927	0.00030518631452453927
GO:0019829	0.0028452293352955603	0.016786570743405275	-0.013941341408109716	0.013941341408109716
GO:0032555	0.08780966396860436	0.20983213429256595	-0.12202247032396159	0.12202247032396159
GO:0016491	0.03252391464311994	0.04016786570743405	-0.007643951064314113	0.007643951064314113
GO:0090079	0.005003679175864606	0.010191846522781775	-0.005188167346917169	0.005188167346917169
GO:0008173	0.002158449840569046	0.0005995203836930455	0.0015589294568760005	0.0015589294568760005
GO:0004529	0.0	0.0	0.0	0.0
GO:0042802	0.11626195732155997	0.17565947242206234	-0.05939751510050237	0.05939751510050237
GO:0046873	0.004415011037527594	0.004796163069544364	-0.00038115203201677036	0.00038115203201677036
GO:0008649	0.00029433406916850625	0.0005995203836930455	-0.00030518631452453927	0.00030518631452453927
GO:0004674	0.021388275692911456	0.049760191846522785	-0.02837191615361133	0.02837191615361133
GO:0033218	0.013588422859946039	0.02158273381294964	-0.007994310953003602	0.007994310953003602
GO:0003690	0.07858719646799117	0.02877697841726619	0.04981021805072498	0.04981021805072498
GO:0008194	0.005837625705175374	0.001199040767386091	0.004638584937789283	0.004638584937789283
GO:0008168	0.006622516556291391	0.001199040767386091	0.005423475788905299	0.005423475788905299
GO:0005216	0.015109148883983322	0.02697841726618705	-0.011869268382203728	0.011869268382203728
GO:0030545	0.026637233259749815	0.008393285371702638	0.018243947888047177	0.018243947888047177
GO:0009678	0.001177336276674025	0.0077937649880095924	-0.006616428711335567	0.006616428711335567
GO:0022890	0.016826097620799608	0.03597122302158273	-0.019145125400783124	0.019145125400783124
GO:0016881	0.0004415011037527594	0.0005995203836930455	-0.00015801927994028614	0.00015801927994028614
GO:0016758	0.003482953151827324	0.001199040767386091	0.002283912384441233	0.002283912384441233
GO:0070279	0.0025999509443218054	0.001199040767386091	0.0014009101769357143	0.0014009101769357143
GO:0048018	0.024675006131959776	0.004796163069544364	0.019878843062415413	0.019878843062415413
GO:0046933	0.0007358351729212656	0.005995203836930456	-0.00525936866400919	0.00525936866400919
GO:0046943	0.005101790532254108	0.005995203836930456	-0.0008934133046763475	0.0008934133046763475
GO:0015075	0.033308805494235955	0.07014388489208633	-0.03683507939785037	0.03683507939785037
GO:0032559	0.07093451066961001	0.1564748201438849	-0.08554030947427488	0.08554030947427488
GO:0045182	0.00706401766004415	0.01858513189448441	-0.011521114234440261	0.011521114234440261
GO:0019238	0.0002452783909737552	0.0005995203836930455	-0.00035424199271929033	0.00035424199271929033
GO:0004497	0.007407407407407408	0.0017985611510791368	0.005608846256328271	0.005608846256328271
GO:0003746	0.0008830022075055188	0.004796163069544364	-0.003913160862038845	0.003913160862038845
GO:0030246	0.013294088790777533	0.012589928057553957	0.0007041607332235762	0.0007041607332235762
GO:0005126	0.010546970811871474	0.007194244604316547	0.0033527262075549267	0.0033527262075549267
GO:0051082	0.004562178072111847	0.01738609112709832	-0.012823913054986473	0.012823913054986473
GO:0016765	0.0028942850134903116	0.0005995203836930455	0.002294764629797266	0.002294764629797266
GO:0022857	0.049791513367672305	0.08273381294964029	-0.03294229958196798	0.03294229958196798
GO:0042578	0.015943095413294087	0.025179856115107913	-0.009236760701813826	0.009236760701813826
GO:0005261	0.009467745891586951	0.016786570743405275	-0.007318824851818324	0.007318824851818324
GO:0017111	0.030316409124356146	0.09412470023980815	-0.063808291115452	0.063808291115452
GO:0016810	0.004218788324748589	0.004796163069544364	-0.0005773747447957748	0.0005773747447957748
GO:0003700	0.0660289428501349	0.008393285371702638	0.05763565747843226	0.05763565747843226
GO:0140640	0.02256561196958548	0.02577937649880096	-0.003213764529215478	0.003213764529215478
GO:0016830	0.0025999509443218054	0.002398081534772182	0.0002018694095496233	0.0002018694095496233
GO:0036094	0.11248467010056414	0.23741007194244604	-0.1249254018418819	0.1249254018418819
GO:0005525	0.018543046357615896	0.05995203836930456	-0.04140899201168866	0.04140899201168866
GO:0005342	0.005396124601422614	0.005995203836930456	-0.0005990792355078413	0.0005990792355078413
GO:0015252	0.0009811135638950208	0.005995203836930456	-0.005014090273035435	0.005014090273035435
GO:0016301	0.03394652931076772	0.06534772182254196	-0.03140119251177424	0.03140119251177424
GO:0003676	0.1667402501839588	0.15407673860911272	0.012663511574846076	0.012663511574846076
GO:0046983	0.055285749325484426	0.0605515587529976	-0.005265809427513174	0.005265809427513174
GO:0030234	0.05886681383370125	0.09112709832134293	-0.03226028448764168	0.03226028448764168
GO:0005524	0.07093451066961001	0.1564748201438849	-0.08554030947427488	0.08554030947427488
GO:0020037	0.008879077753249939	0.00539568345323741	0.0034833943000125286	0.0034833943000125286
GO:0004540	0.0043659553593328425	0.002997601918465228	0.0013683534408676147	0.0013683534408676147
GO:0016651	0.003532008830022075	0.008393285371702638	-0.004861276541680563	0.004861276541680563
GO:0016741	0.007162129016433652	0.001199040767386091	0.00596308824904756	0.00596308824904756
GO:0016818	0.032769193034093695	0.09412470023980815	-0.061355507205714456	0.061355507205714456
GO:0050136	0.0008830022075055188	0.004196642685851319	-0.0033136404783458	0.0033136404783458
GO:0016796	0.0	0.0	0.0	0.0
GO:0003743	0.0030905077262693157	0.004796163069544364	-0.0017056553432750485	0.0017056553432750485
GO:0004536	0.002207505518763797	0.0017985611510791368	0.0004089443676846601	0.0004089443676846601
GO:0032553	0.08869266617610988	0.21103117505995203	-0.12233850888384215	0.12233850888384215
GO:0090729	4.905567819475104e-05	0.0	4.905567819475104e-05	4.905567819475104e-05
GO:0016616	0.006671572234486142	0.010191846522781775	-0.0035202742882956333	0.0035202742882956333
GO:0022804	0.01363747853814079	0.029376498800959234	-0.015739020262818443	0.015739020262818443
GO:0008135	0.004562178072111847	0.009592326139088728	-0.005030148066976881	0.005030148066976881
GO:0003735	0.008143242580328672	0.03597122302158273	-0.02782798044125406	0.02782798044125406
GO:0022853	0.003581064508216826	0.01858513189448441	-0.015004067386267585	0.015004067386267585
GO:0016879	0.0016678930586215355	0.002398081534772182	-0.0007301884761506466	0.0007301884761506466
GO:0003674	0.8341427520235467	0.9034772182254197	-0.069334466201873	0.069334466201873
GO:0098772	0.09443218052489576	0.13249400479616308	-0.03806182427126732	0.03806182427126732
GO:0019842	0.0051508462104488595	0.0017985611510791368	0.0033522850593697227	0.0033522850593697227
GO:0008289	0.033750306597988715	0.05935251798561151	-0.025602211387622795	0.025602211387622795
GO:0000977	0.0659308314937454	0.012589928057553957	0.053340903436191446	0.053340903436191446
GO:0016779	0.004415011037527594	0.004196642685851319	0.00021836835167627494	0.00021836835167627494
GO:0008757	0.0014716703458425313	0.001199040767386091	0.0002726295784564402	0.0002726295784564402
GO:0030554	0.07098356634780476	0.1564748201438849	-0.08549125379608014	0.08549125379608014
GO:0016891	0.0005396124601422615	0.0005995203836930455	-5.990792355078402e-05	5.990792355078402e-05
GO:0008047	0.03257297032131469	0.06474820143884892	-0.03217523111753423	0.03217523111753423
GO:0015144	0.0	0.0	0.0	0.0
GO:0008170	0.001079224920284523	0.0	0.001079224920284523	0.001079224920284523
GO:0019001	0.018543046357615896	0.05995203836930456	-0.04140899201168866	0.04140899201168866
GO:0008324	0.019524159921510915	0.03776978417266187	-0.018245624251150956	0.018245624251150956
GO:0042626	0.00613195977434388	0.019784172661870502	-0.013652212887526622	0.013652212887526622
GO:0015103	0.0	0.0	0.0	0.0
GO:0003954	0.0010301692420897719	0.00539568345323741	-0.0043655142111476385	0.0043655142111476385
GO:0016705	0.005199901888643611	0.0	0.005199901888643611	0.005199901888643611
GO:0008092	0.042187883247485895	0.14568345323741008	-0.10349556998992418	0.10349556998992418
GO:0016747	0.009173411822418445	0.00539568345323741	0.003777728369181035	0.003777728369181035
GO:0016620	0.002403728231542801	0.002997601918465228	-0.0005938736869224269	0.0005938736869224269
GO:0016209	0.003581064508216826	0.002997601918465228	0.0005834625897515981	0.0005834625897515981
GO:0097159	0.26077998528329654	0.3513189448441247	-0.09053895956082814	0.09053895956082814
GO:0005215	0.055432916360068675	0.08872901678657075	-0.03329610042650207	0.03329610042650207
GO:0016817	0.032769193034093695	0.09412470023980815	-0.061355507205714456	0.061355507205714456
GO:0019787	0.0211429973019377	0.012589928057553957	0.008553069244383744	0.008553069244383744
GO:0016875	0.002011282805984793	0.004796163069544364	-0.0027848802635595713	0.0027848802635595713
GO:0000166	0.09953397105714987	0.22841726618705036	-0.1288832951299005	0.1288832951299005
GO:0003723	0.05734608780966397	0.11870503597122302	-0.06135894816155905	0.06135894816155905
GO:0016407	0.002698062300711307	0.001199040767386091	0.0014990215333252161	0.0014990215333252161
GO:0001067	0.07088545499141526	0.019784172661870502	0.05110128232954475	0.05110128232954475
GO:0061134	4.905567819475104e-05	0.0	4.905567819475104e-05	4.905567819475104e-05
GO:0097747	0.0010301692420897719	0.0005995203836930455	0.00043064885839672637	0.00043064885839672637
GO:0016814	0.0002452783909737552	0.0005995203836930455	-0.00035424199271929033	0.00035424199271929033
GO:0032561	0.018543046357615896	0.05995203836930456	-0.04140899201168866	0.04140899201168866
GO:0015399	0.007014961981849399	0.023980815347721823	-0.016965853365872426	0.016965853365872426
GO:0005102	0.08064753495217071	0.10431654676258993	-0.02366901181041922	0.02366901181041922
GO:0016787	0.1128280598479274	0.1498800959232614	-0.037052036075334	0.037052036075334
GO:0016829	0.008584743684081433	0.01079136690647482	-0.002206623222393388	0.002206623222393388
GO:0016783	0.0005396124601422615	0.0	0.0005396124601422615	0.0005396124601422615
GO:0016866	0.0012263919548687761	0.0005995203836930455	0.0006268715711757306	0.0006268715711757306
GO:0004521	0.00235467255334805	0.002997601918465228	-0.0006429293651171778	0.0006429293651171778
GO:0000287	0.011380917341182241	0.01858513189448441	-0.00720421455330217	0.00720421455330217
GO:0015267	0.017218543046357615	0.029376498800959234	-0.012157955754601619	0.012157955754601619
GO:0016811	0.0026490066225165563	0.001199040767386091	0.0014499658551304652	0.0014499658551304652
GO:0042625	0.001177336276674025	0.0077937649880095924	-0.006616428711335567	0.006616428711335567
GO:0016836	0.0030414520480745648	0.004196642685851319	-0.001155190637776754	0.001155190637776754
GO:0052689	0.006965906303654648	0.002997601918465228	0.003968304385189421	0.003968304385189421
GO:1901363	0.26048565121412803	0.3501199040767386	-0.08963425286261056	0.08963425286261056
GO:0004520	0.0017169487368162864	0.001199040767386091	0.0005179079694301954	0.0005179079694301954
GO:0022803	0.017218543046357615	0.029376498800959234	-0.012157955754601619	0.012157955754601619
GO:0004857	0.018150600932057885	0.016786570743405275	0.0013640301886526096	0.0013640301886526096
GO:0019205	0.0012263919548687761	0.0005995203836930455	0.0006268715711757306	0.0006268715711757306
GO:0140104	0.003384841795437822	0.0077937649880095924	-0.0044089231925717705	0.0044089231925717705
GO:0097367	0.09448123620309051	0.2182254196642686	-0.12374418346117808	0.12374418346117808
GO:0015318	0.02403728231542801	0.049160671462829736	-0.025123389147401726	0.025123389147401726
GO:0140110	0.08854549914152564	0.029376498800959234	0.05916900034056641	0.05916900034056641
GO:0046914	0.052097130242825605	0.02997601918465228	0.022121111058173326	0.022121111058173326
GO:0016860	0.0019131714495952907	0.001199040767386091	0.0007141306822091996	0.0007141306822091996
GO:0046906	0.008879077753249939	0.00539568345323741	0.0034833943000125286	0.0034833943000125286
GO:0019899	0.10870738287956831	0.2422062350119904	-0.13349885213242207	0.13349885213242207
GO:0008137	0.0008339465293107678	0.004196642685851319	-0.003362696156540551	0.003362696156540551
GO:0016614	0.007554574441991661	0.013788968824940047	-0.006234394382948386	0.006234394382948386
GO:0019207	0.0	0.0	0.0	0.0
GO:0043168	0.10375275938189846	0.24160671462829736	-0.1378539552463989	0.1378539552463989
GO:0016462	0.032622025999509446	0.09412470023980815	-0.061502674240298705	0.061502674240298705
GO:0016410	0.0013735589894530293	0.0005995203836930455	0.0007740386057599837	0.0007740386057599837
GO:0016884	0.0004905567819475104	0.0	0.0004905567819475104	0.0004905567819475104
GO:0140101	0.003581064508216826	0.004796163069544364	-0.0012150985613275382	0.0012150985613275382
GO:0003677	0.1131223939170959	0.05815347721822542	0.05496891669887048	0.05496891669887048
GO:0016835	0.0038263428991905813	0.007194244604316547	-0.003367901705125966	0.003367901705125966
GO:0016903	0.003237674760853569	0.006594724220623501	-0.003357049459769932	0.003357049459769932
GO:0140096	0.10846210448859456	0.10671462829736211	0.0017474761912324444	0.0017474761912324444
GO:0016773	0.030022075055187638	0.05935251798561151	-0.02933044293042387	0.02933044293042387
GO:0043167	0.27250429237184204	0.35731414868105515	-0.08480985630921312	0.08480985630921312
GO:0046872	0.19661515820456218	0.1882494004796163	0.008365757724945883	0.008365757724945883
GO:0016298	0.0	0.0	0.0	0.0
GO:0005488	0.6502820701496198	0.8165467625899281	-0.16626469244030828	0.16626469244030828
GO:0004659	0.0005396124601422615	0.0	0.0005396124601422615	0.0005396124601422615
GO:0017171	0.010645082168260976	0.001199040767386091	0.009446041400874886	0.009446041400874886
GO:0017076	0.08790777532499387	0.20983213429256595	-0.12192435896757207	0.12192435896757207
GO:0140657	0.018199656610252638	0.04136690647482014	-0.023167249864567505	0.023167249864567505
GO:0038023	0.1205298013245033	0.02997601918465228	0.09055378213985102	0.09055378213985102
GO:0004672	0.027912680892813343	0.05635491606714628	-0.028442235174332937	0.028442235174332937
GO:0008483	0.0012263919548687761	0.0	0.0012263919548687761	0.0012263919548687761
GO:0016667	0.0013245033112582781	0.002398081534772182	-0.001073578223513904	0.001073578223513904
GO:0051536	0.003335786117243071	0.005995203836930456	-0.0026594177196873846	0.0026594177196873846
GO:0016887	0.01604120676968359	0.046762589928057555	-0.030721383158373965	0.030721383158373965
GO:0016798	0.005690458670591121	0.0017985611510791368	0.003891897519511984	0.003891897519511984
GO:0004175	0.022761834682364483	0.007194244604316547	0.015567590078047935	0.015567590078047935
GO:0016763	0.0021093941623742947	0.0	0.0021093941623742947	0.0021093941623742947
GO:0016627	0.003335786117243071	0.002398081534772182	0.0009377045824708889	0.0009377045824708889
GO:0003824	0.2666176109884719	0.31414868105515587	-0.047531070066683945	0.047531070066683945
GO:0106310	0.01746382143733137	0.046163069544364506	-0.028699248107033136	0.028699248107033136
GO:0140359	0.0	0.0	0.0	0.0
GO:0016788	0.03669364728967378	0.0407673860911271	-0.004073738801453321	0.004073738801453321
GO:0016757	0.011724307088545499	0.002398081534772182	0.009326225553773316	0.009326225553773316
GO:0046961	0.001177336276674025	0.0077937649880095924	-0.006616428711335567	0.006616428711335567
GO:0008509	0.0041206769683590876	0.00539568345323741	-0.0012750064848783228	0.0012750064848783228
GO:0016853	0.0055432916360068675	0.0035971223021582736	0.001946169333848594	0.001946169333848594
GO:0070566	0.0015207260240372824	0.001199040767386091	0.00032168525665119134	0.00032168525665119134
GO:1901265	0.09953397105714987	0.22841726618705036	-0.1288832951299005	0.1288832951299005
GO:1901681	0.010792249202845229	0.008393285371702638	0.002398963831142591	0.002398963831142591
GO:0008094	0.003482953151827324	0.001199040767386091	0.002283912384441233	0.002283912384441233
GO:0140097	0.00799607554574442	0.0035971223021582736	0.004398953243586147	0.004398953243586147
GO:0015453	0.0008830022075055188	0.004196642685851319	-0.0033136404783458	0.0033136404783458
GO:0005515	0.3662496934020113	0.5899280575539568	-0.22367836415194553	0.22367836415194553
GO:0015078	0.0028942850134903116	0.013788968824940047	-0.010894683811449736	0.010894683811449736
GO:0016769	0.0012263919548687761	0.0	0.0012263919548687761	0.0012263919548687761
GO:0044877	0.07397596271768457	0.19844124700239807	-0.1244652842847135	0.1244652842847135
GO:0008233	0.03208241353936718	0.010191846522781775	0.021890567016585406	0.021890567016585406
GO:0030145	0.003237674760853569	0.001199040767386091	0.0020386339934674778	0.0020386339934674778
GO:0036361	4.905567819475104e-05	0.0	4.905567819475104e-05	4.905567819475104e-05
GO:0030546	0.025116507235712533	0.005995203836930456	0.019121303398782076	0.019121303398782076
GO:0022836	0.005248957566838361	0.012589928057553957	-0.007340970490715595	0.007340970490715595
GO:0035639	0.08780966396860436	0.20983213429256595	-0.12202247032396159	0.12202247032396159
GO:0043169	0.19774343880304146	0.18884892086330934	0.008894517939732116	0.008894517939732116
GO:0008238	0.004267844002943341	0.0	0.004267844002943341	0.004267844002943341
GO:0004519	0.005445180279617366	0.004196642685851319	0.0012485375937660468	0.0012485375937660468
GO:0008374	0.0	0.0	0.0	0.0
GO:0006766	0.0012263919548687761	0.0005995203836930455	0.0006268715711757306	0.0006268715711757306
GO:0045935	0.03522197694383125	0.02158273381294964	0.01363924313088161	0.01363924313088161
GO:0009200	0.0	0.0	0.0	0.0
GO:0032879	0.0962962962962963	0.2146282973621103	-0.11833200106581401	0.11833200106581401
GO:0050790	0.07387785136129507	0.12410071942446044	-0.050222868063165366	0.050222868063165366
GO:0010033	0.09757174392935983	0.1366906474820144	-0.03911890355265457	0.03911890355265457
GO:0002274	0.0	0.0	0.0	0.0
GO:1902532	0.0016188373804267844	0.004796163069544364	-0.0031773256891175798	0.0031773256891175798
GO:0009110	0.0	0.0	0.0	0.0
GO:0036211	0.10139808682855041	0.11990407673860912	-0.01850598991005871	0.01850598991005871
GO:1903530	0.013980868285504048	0.02877697841726619	-0.01479611013176214	0.01479611013176214
GO:0008213	0.006475349521707138	0.006594724220623501	-0.00011937469891636337	0.00011937469891636337
GO:0042401	0.0	0.0	0.0	0.0
GO:1901362	0.01074319352465048	0.009592326139088728	0.0011508673855617508	0.0011508673855617508
GO:0006874	0.0	0.0	0.0	0.0
GO:0032506	0.0007358351729212656	0.0017985611510791368	-0.0010627259781578711	0.0010627259781578711
GO:0030031	0.003433897473632573	0.0077937649880095924	-0.00435986751437702	0.00435986751437702
GO:0043604	0.0005396124601422615	0.0	0.0005396124601422615	0.0005396124601422615
GO:0044238	0.28535688005886684	0.30815347721822545	-0.02279659715935861	0.02279659715935861
GO:0051240	0.035467255334805006	0.03836930455635491	-0.002902049221549907	0.002902049221549907
GO:0006644	0.012165808192298259	0.019184652278177457	-0.007018844085879198	0.007018844085879198
GO:0052547	0.007211184694628403	0.01079136690647482	-0.0035801822118464175	0.0035801822118464175
GO:0033866	0.0	0.0	0.0	0.0
GO:0030258	0.0	0.0	0.0	0.0
GO:0072594	0.0016188373804267844	0.002398081534772182	-0.0007792441543453977	0.0007792441543453977
GO:0009887	0.027569291145450085	0.026378896882494004	0.0011903942629560814	0.0011903942629560814
GO:0006206	0.0007848908511160166	0.0005995203836930455	0.00018537046742297112	0.00018537046742297112
GO:0018205	0.0018641157714005395	0.0005995203836930455	0.001264595387707494	0.001264595387707494
GO:0032989	0.013441255825361785	0.053357314148681056	-0.03991605832331927	0.03991605832331927
GO:0032774	0.005052734854059358	0.002398081534772182	0.0026546533192871756	0.0026546533192871756
GO:1901135	0.022025999509443218	0.02697841726618705	-0.004952417756743831	0.004952417756743831
GO:0033043	0.01697326465538386	0.042565947242206234	-0.025592682586822374	0.025592682586822374
GO:0016310	0.009026244787834191	0.02038369304556355	-0.01135744825772936	0.01135744825772936
GO:0002009	0.004169732646553839	0.0035971223021582736	0.0005726103443955653	0.0005726103443955653
GO:0040008	0.026490066225165563	0.053357314148681056	-0.026867247923515494	0.026867247923515494
GO:0009891	0.044984056904586706	0.03717026378896882	0.007813793115617883	0.007813793115617883
GO:0009070	0.00014716703458425313	0.0005995203836930455	-0.0004523533491087924	0.0004523533491087924
GO:0043933	0.047338729457934756	0.10071942446043165	-0.0533806950024969	0.0533806950024969
GO:0070589	0.0	0.0	0.0	0.0
GO:0045937	0.024282560706401765	0.030575539568345324	-0.006292978861943559	0.006292978861943559
GO:0043069	0.03384841795437822	0.04316546762589928	-0.009317049671521062	0.009317049671521062
GO:0051668	0.01927888153053716	0.06774580335731414	-0.04846692182677698	0.04846692182677698
GO:0016070	0.04988962472406181	0.0671462829736211	-0.01725665824955929	0.01725665824955929
GO:0044089	0.009320578857002697	0.03117505995203837	-0.021854481095035672	0.021854481095035672
GO:0006090	0.0005886681383370125	0.0017985611510791368	-0.0012098930127421243	0.0012098930127421243
GO:0003008	0.11066961000735835	0.08333333333333333	0.027336276674025023	0.027336276674025023
GO:0030334	0.031003188619082658	0.05515587529976019	-0.02415268668067753	0.02415268668067753
GO:0051817	0.0003433897473632573	0.0	0.0003433897473632573	0.0003433897473632573
GO:0019725	0.037527593818984545	0.06654676258992806	-0.029019168770943515	0.029019168770943515
GO:0034248	0.01506009320578857	0.03896882494004796	-0.023908731734259392	0.023908731734259392
GO:0031669	0.0	0.0	0.0	0.0
GO:0044248	0.030365464802550896	0.03117505995203837	-0.0008095951494874742	0.0008095951494874742
GO:0046653	0.0004905567819475104	0.001199040767386091	-0.0007084839854385807	0.0007084839854385807
GO:0044038	0.0	0.0	0.0	0.0
GO:2000145	0.03242580328673044	0.05815347721822542	-0.025727673931494978	0.025727673931494978
GO:0043207	0.0633308805494236	0.03776978417266187	0.025561096376761724	0.025561096376761724
GO:0099177	0.008339465293107678	0.0407673860911271	-0.03242792079801943	0.03242792079801943
GO:0031326	0.17149865096884964	0.14268585131894485	0.028812799649904797	0.028812799649904797
GO:1901575	0.044885945548197206	0.043764988009592325	0.0011209575386048817	0.0011209575386048817
GO:0002253	0.017758155506499878	0.014388489208633094	0.0033696662978667836	0.0033696662978667836
GO:0002252	0.021290164336521953	0.005995203836930456	0.015294960499591496	0.015294960499591496
GO:0034097	0.03213146921756193	0.050959232613908875	-0.018827763396346946	0.018827763396346946
GO:2000026	0.004807456463085602	0.006594724220623501	-0.001787267757537899	0.001787267757537899
GO:0071704	0.33200883002207504	0.37110311750599523	-0.03909428748392019	0.03909428748392019
GO:0009432	0.0	0.0	0.0	0.0
GO:0044260	0.16899681138091735	0.21282973621103118	-0.043832924830113834	0.043832924830113834
GO:0009144	0.0	0.0	0.0	0.0
GO:0006955	0.06033848417954378	0.025179856115107913	0.03515862806443587	0.03515862806443587
GO:0006553	9.811135638950208e-05	0.0	9.811135638950208e-05	9.811135638950208e-05
GO:0009201	0.0	0.0	0.0	0.0
GO:0097435	0.014716703458425313	0.046163069544364506	-0.03144636608593919	0.03144636608593919
GO:0006950	0.1313711062055433	0.1366906474820144	-0.005319541276471107	0.005319541276471107
GO:0048598	0.015746872700515085	0.01498800959232614	0.0007588631081889459	0.0007588631081889459
GO:0034032	0.003973509933774834	0.0077937649880095924	-0.003820255054234758	0.003820255054234758
GO:2000113	0.030856021584498405	0.023381294964028777	0.007474726620469628	0.007474726620469628
GO:0046939	0.0030905077262693157	0.008992805755395683	-0.005902298029126367	0.005902298029126367
GO:0009150	0.009467745891586951	0.02158273381294964	-0.01211498792136269	0.01211498792136269
GO:0007017	0.01741476575913662	0.06294964028776978	-0.04553487452863316	0.04553487452863316
GO:0051052	0.014765759136620064	0.023980815347721823	-0.009215056211101759	0.009215056211101759
GO:0003013	0.0	0.0	0.0	0.0
GO:0006812	0.027176845719892078	0.046163069544364506	-0.018986223824472428	0.018986223824472428
GO:0009628	0.02261466764778023	0.03896882494004796	-0.016354157292267732	0.016354157292267732
GO:0009141	0.0008830022075055188	0.0	0.0008830022075055188	0.0008830022075055188
GO:0042440	0.00235467255334805	0.0017985611510791368	0.0005561114022689133	0.0005561114022689133
GO:0050890	0.0	0.0	0.0	0.0
GO:0006576	0.0032867304390483197	0.002398081534772182	0.0008886489042761376	0.0008886489042761376
GO:0046903	0.010792249202845229	0.01858513189448441	-0.007792882691639183	0.007792882691639183
GO:0032269	0.0019131714495952907	0.006594724220623501	-0.00468155277102821	0.00468155277102821
GO:0030203	0.001079224920284523	0.0005995203836930455	0.0004797045365914775	0.0004797045365914775
GO:0009259	0.00990924699533971	0.02158273381294964	-0.011673486817609931	0.011673486817609931
GO:0046493	0.0	0.0	0.0	0.0
GO:0007155	0.041206769683590876	0.0749400479616307	-0.033733278278039826	0.033733278278039826
GO:0098662	0.015109148883983322	0.030575539568345324	-0.015466390684362003	0.015466390684362003
GO:0052167	0.0	0.0	0.0	0.0
GO:0006189	0.00029433406916850625	0.0005995203836930455	-0.00030518631452453927	0.00030518631452453927
GO:0044265	0.0212411086583272	0.022781774580335732	-0.0015406659220085321	0.0015406659220085321
GO:0022402	0.03532008830022075	0.08992805755395683	-0.05460796925373608	0.05460796925373608
GO:0043038	0.002207505518763797	0.004796163069544364	-0.0025886575507805673	0.0025886575507805673
GO:0040007	0.0004905567819475104	0.0005995203836930455	-0.00010896360174553513	0.00010896360174553513
GO:0006364	0.008045131223939172	0.014388489208633094	-0.006343357984693923	0.006343357984693923
GO:0006865	0.002305616875153299	0.0017985611510791368	0.0005070557240741624	0.0005070557240741624
GO:0043043	0.0004415011037527594	0.0	0.0004415011037527594	0.0004415011037527594
GO:0030682	4.905567819475104e-05	0.0	4.905567819475104e-05	4.905567819475104e-05
GO:0032103	0.0006377238165317635	0.0017985611510791368	-0.0011608373345473734	0.0011608373345473734
GO:0009968	0.027029678685307826	0.045563549160671464	-0.018533870475363638	0.018533870475363638
GO:0042981	0.06259504537650233	0.07613908872901679	-0.013544043352514454	0.013544043352514454
GO:0042364	0.0	0.0	0.0	0.0
GO:0005976	0.003433897473632573	0.0035971223021582736	-0.00016322482852570075	0.00016322482852570075
GO:0048869	0.12636742702967868	0.18585131894484413	-0.059483891915165454	0.059483891915165454
GO:0016569	0.011822418444935002	0.005995203836930456	0.005827214608004546	0.005827214608004546
GO:0042398	0.0	0.0	0.0	0.0
GO:0046794	9.811135638950208e-05	0.0005995203836930455	-0.0005014090273035434	0.0005014090273035434
GO:0009967	0.02305616875153299	0.03477218225419664	-0.011716013502663651	0.011716013502663651
GO:0010498	0.014471425067451558	0.014388489208633094	8.293585881846352e-05	8.293585881846352e-05
GO:0006886	0.021388275692911456	0.06414868105515588	-0.04276040536224442	0.04276040536224442
GO:0006164	0.0031395634044640666	0.004196642685851319	-0.0010570792813872523	0.0010570792813872523
GO:0023051	0.13578611724307088	0.20983213429256595	-0.07404601704949507	0.07404601704949507
GO:0019637	0.029286239882266373	0.045563549160671464	-0.01627730927840509	0.01627730927840509
GO:0030001	0.015648761344125583	0.025179856115107913	-0.00953109477098233	0.00953109477098233
GO:1901269	0.0	0.0	0.0	0.0
GO:1905952	0.001275447633063527	0.001199040767386091	7.640686567743598e-05	7.640686567743598e-05
GO:0009892	0.0635271032622026	0.07973621103117506	-0.01620910776897247	0.01620910776897247
GO:0051130	0.010007358351729213	0.029376498800959234	-0.01936914044923002	0.01936914044923002
GO:0032940	0.006867794947265146	0.015587529976019185	-0.00871973502875404	0.00871973502875404
GO:0046501	0.00014716703458425313	0.0005995203836930455	-0.0004523533491087924	0.0004523533491087924
GO:1901360	0.09497179298503802	0.12170263788968826	-0.026730844904650233	0.026730844904650233
GO:0046148	0.0005886681383370125	0.001199040767386091	-0.0006103726290490785	0.0006103726290490785
GO:0019692	0.0006867794947265146	0.0005995203836930455	8.725911103346911e-05	8.725911103346911e-05
GO:0032787	0.017758155506499878	0.023980815347721823	-0.006222659841221945	0.006222659841221945
GO:0033692	0.0005886681383370125	0.0	0.0005886681383370125	0.0005886681383370125
GO:0019319	0.002158449840569046	0.005995203836930456	-0.0038367539963614096	0.0038367539963614096
GO:0006650	0.003335786117243071	0.00539568345323741	-0.0020598973359943393	0.0020598973359943393
GO:0009130	0.00019622271277900416	0.0	0.00019622271277900416	0.00019622271277900416
GO:0006575	0.007456463085602158	0.008393285371702638	-0.0009368222861004796	0.0009368222861004796
GO:0071496	0.0028452293352955603	0.00539568345323741	-0.00255045411794185	0.00255045411794185
GO:1901564	0.19573215599705665	0.19904076738609114	-0.003308611389034488	0.003308611389034488
GO:0009059	0.04243316163845965	0.06474820143884892	-0.02231503980038927	0.02231503980038927
GO:0033875	0.003532008830022075	0.007194244604316547	-0.003662235774294472	0.003662235774294472
GO:0043068	0.0008339465293107678	0.0005995203836930455	0.00023442614561772223	0.00023442614561772223
GO:0016051	0.0037772872209958304	0.005995203836930456	-0.0022179166159346252	0.0022179166159346252
GO:0051234	0.16046112337503066	0.3579136690647482	-0.19745254568971754	0.19745254568971754
GO:0006400	0.002207505518763797	0.0	0.002207505518763797	0.002207505518763797
GO:0018193	0.0051508462104488595	0.004196642685851319	0.0009542035245975406	0.0009542035245975406
GO:0019048	0.0003433897473632573	0.0	0.0003433897473632573	0.0003433897473632573
GO:0075136	4.905567819475104e-05	0.0	4.905567819475104e-05	4.905567819475104e-05
GO:0006023	0.0014716703458425313	0.0005995203836930455	0.0008721499621494857	0.0008721499621494857
GO:0045595	0.05611969585479519	0.05695443645083933	-0.0008347405960441381	0.0008347405960441381
GO:0009206	0.0	0.0	0.0	0.0
GO:0042325	0.049791513367672305	0.0749400479616307	-0.025148534593958397	0.025148534593958397
GO:0006760	0.001079224920284523	0.001199040767386091	-0.00011981584710156804	0.00011981584710156804
GO:0043414	0.010890360559234731	0.007194244604316547	0.0036961159549181843	0.0036961159549181843
GO:0048878	0.05052734854059358	0.07194244604316546	-0.021415097502571888	0.021415097502571888
GO:0034613	0.037429482462595046	0.10371702637889688	-0.06628754391630183	0.06628754391630183
GO:0009132	0.003679175864606328	0.008992805755395683	-0.005313629890789355	0.005313629890789355
GO:0008654	0.0075055187637969095	0.012589928057553957	-0.005084409293757047	0.005084409293757047
GO:0007167	0.026637233259749815	0.026378896882494004	0.0002583363772558113	0.0002583363772558113
GO:0009209	0.0	0.0	0.0	0.0
GO:0010243	0.015305371596762325	0.03357314148681055	-0.018267769890048226	0.018267769890048226
GO:0034622	0.023154280107922493	0.05695443645083933	-0.03380015634291683	0.03380015634291683
GO:0045936	0.0	0.0	0.0	0.0
GO:0022407	0.004807456463085602	0.007194244604316547	-0.0023867881412309453	0.0023867881412309453
GO:0072330	0.0003924454255580083	0.0005995203836930455	-0.0002070749581350372	0.0002070749581350372
GO:0070085	0.011184694628403238	0.008393285371702638	0.0027914092567006	0.0027914092567006
GO:0075111	0.0	0.0	0.0	0.0
GO:0009067	0.00014716703458425313	0.0	0.00014716703458425313	0.00014716703458425313
GO:0045088	0.0	0.0	0.0	0.0
GO:1901701	0.0007848908511160166	0.001199040767386091	-0.0004141499162700744	0.0004141499162700744
GO:0065009	0.11307333823890116	0.19664268585131894	-0.08356934761241779	0.08356934761241779
GO:0006720	0.0018150600932057886	0.0005995203836930455	0.0012155397095127431	0.0012155397095127431
GO:0009165	0.004218788324748589	0.00539568345323741	-0.001176895128488821	0.001176895128488821
GO:0052185	0.0	0.0	0.0	0.0
GO:0051248	0.0029923963698798134	0.008992805755395683	-0.006000409385515869	0.006000409385515869
GO:0072657	0.01878832474858965	0.06654676258992806	-0.04775843784133841	0.04775843784133841
GO:0046034	0.005788570026980623	0.022182254196642687	-0.016393684169662064	0.016393684169662064
GO:0051603	0.028059847927397595	0.02577937649880096	0.0022804714285966365	0.0022804714285966365
GO:1901657	0.002305616875153299	0.001199040767386091	0.001106576107767208	0.001106576107767208
GO:1901605	0.003973509933774834	0.004796163069544364	-0.0008226531357695297	0.0008226531357695297
GO:0040011	0.05033112582781457	0.08752997601918465	-0.03719885019137008	0.03719885019137008
GO:0006464	0.1011037527593819	0.11990407673860912	-0.01880032397922722	0.01880032397922722
GO:0009423	0.0	0.0	0.0	0.0
GO:0019219	0.1604120676968359	0.11810551558752998	0.04230655210930594	0.04230655210930594
GO:0006022	0.0036301201864115773	0.001199040767386091	0.0024310794190254862	0.0024310794190254862
GO:0050778	0.0188373804267844	0.014388489208633094	0.004448891218151306	0.004448891218151306
GO:0033014	0.0007848908511160166	0.0017985611510791368	-0.0010136702999631203	0.0010136702999631203
GO:0006355	0.15148393426539122	0.10071942446043165	0.05076450980495957	0.05076450980495957
GO:1903507	0.031003188619082658	0.023381294964028777	0.00762189365505388	0.00762189365505388
GO:0010817	0.01084130488103998	0.008393285371702638	0.0024480195093373423	0.0024480195093373423
GO:0090287	0.0	0.0	0.0	0.0
GO:0016053	0.002550895266127054	0.002398081534772182	0.00015281373135487197	0.00015281373135487197
GO:0006518	0.0029433406916850625	0.0005995203836930455	0.0023438203079920172	0.0023438203079920172
GO:0043085	0.011184694628403238	0.023980815347721823	-0.012796120719318585	0.012796120719318585
GO:0016570	0.011626195732155998	0.005995203836930456	0.005630991895225542	0.005630991895225542
GO:0016052	0.00019622271277900416	0.0	0.00019622271277900416	0.00019622271277900416
GO:0031329	0.013931812607309297	0.01618705035971223	-0.0022552377524029336	0.0022552377524029336
GO:0002684	0.02913907284768212	0.02158273381294964	0.0075563390347324795	0.0075563390347324795
GO:0032446	0.02855040470934511	0.019784172661870502	0.008766232047474606	0.008766232047474606
GO:0009247	0.0021093941623742947	0.0005995203836930455	0.0015098737786812492	0.0015098737786812492
GO:0009156	0.0008339465293107678	0.0017985611510791368	-0.000964614621768369	0.000964614621768369
GO:0051704	0.0013735589894530293	0.001199040767386091	0.00017451822206693821	0.00017451822206693821
GO:0051179	0.18955114054451802	0.4250599520383693	-0.2355088114938513	0.2355088114938513
GO:0016032	0.004267844002943341	0.012589928057553957	-0.008322084054610615	0.008322084054610615
GO:0009394	0.0006377238165317635	0.0005995203836930455	3.820343283871799e-05	3.820343283871799e-05
GO:0040012	0.036497424576894776	0.06474820143884892	-0.028250776861954145	0.028250776861954145
GO:0043067	0.06367427029678685	0.07673860911270983	-0.013064338815922977	0.013064338815922977
GO:1901293	0.004513122393917096	0.00539568345323741	-0.0008825610593203147	0.0008825610593203147
GO:0001775	0.030954132940887908	0.025179856115107913	0.005774276825779995	0.005774276825779995
GO:0043603	0.006671572234486142	0.0077937649880095924	-0.0011221927535234504	0.0011221927535234504
GO:1901988	0.0008339465293107678	0.0	0.0008339465293107678	0.0008339465293107678
GO:0009896	0.006867794947265146	0.01498800959232614	-0.008120214645060995	0.008120214645060995
GO:0032880	0.009713024282560706	0.030575539568345324	-0.020862515285784616	0.020862515285784616
GO:0008380	0.007799852832965416	0.01618705035971223	-0.008387197526746815	0.008387197526746815
GO:0044249	0.06558744174638215	0.09292565947242207	-0.02733821772603992	0.02733821772603992
GO:0022411	0.005298013245033113	0.016786570743405275	-0.011488557498372163	0.011488557498372163
GO:0098655	0.01692420897718911	0.03357314148681055	-0.01664893250962144	0.01664893250962144
GO:0007389	0.019475104243316162	0.010191846522781775	0.009283257720534387	0.009283257720534387
GO:0044281	0.057198920775079716	0.07134292565947242	-0.014144004884392707	0.014144004884392707
GO:0006457	0.008290409614912926	0.022781774580335732	-0.014491364965422806	0.014491364965422806
GO:1901576	0.06519499632082414	0.09472422062350119	-0.029529224302677057	0.029529224302677057
GO:0005975	0.020603384841795438	0.020983213429256596	-0.0003798285874611583	0.0003798285874611583
GO:0050794	0.5305371596762325	0.6211031175059952	-0.09056595782976273	0.09056595782976273
GO:0009966	0.12636742702967868	0.1672661870503597	-0.04089876002068102	0.04089876002068102
GO:0031401	0.025558008339465293	0.03537170263788969	-0.009813694298424398	0.009813694298424398
GO:0006793	0.03625214618592102	0.05755395683453238	-0.021301810648611356	0.021301810648611356
GO:0051172	0.03389747363257297	0.03177458033573141	0.002122893296841559	0.002122893296841559
GO:0051336	0.03669364728967378	0.07134292565947242	-0.03464927836979864	0.03464927836979864
GO:0044057	0.007014961981849399	0.011990407673860911	-0.0049754456920115125	0.0049754456920115125
GO:0034033	0.0	0.0	0.0	0.0
GO:0046490	9.811135638950208e-05	0.0	9.811135638950208e-05	9.811135638950208e-05
GO:0034767	0.00029433406916850625	0.0	0.00029433406916850625	0.00029433406916850625
GO:0009199	0.0	0.0	0.0	0.0
GO:0009208	0.0	0.0	0.0	0.0
GO:0048518	0.21972038263428992	0.31115107913669066	-0.09143069650240074	0.09143069650240074
GO:0009607	0.06509688496443464	0.039568345323741004	0.025528539640693633	0.025528539640693633
GO:0090150	0.0060829040961491295	0.016786570743405275	-0.010703666647256145	0.010703666647256145
GO:0046390	0.003433897473632573	0.004196642685851319	-0.000762745212218746	0.000762745212218746
GO:1901661	0.001275447633063527	0.001199040767386091	7.640686567743598e-05	7.640686567743598e-05
GO:0046164	0.0	0.0	0.0	0.0
GO:0000105	9.811135638950208e-05	0.0005995203836930455	-0.0005014090273035434	0.0005014090273035434
GO:0022613	0.0037772872209958304	0.009592326139088728	-0.005815038918092898	0.005815038918092898
GO:0019941	0.014177090998283052	0.01498800959232614	-0.000810918594043088	0.000810918594043088
GO:0042181	4.905567819475104e-05	0.0	4.905567819475104e-05	4.905567819475104e-05
GO:0044003	0.0003433897473632573	0.0	0.0003433897473632573	0.0003433897473632573
GO:0051606	0.010546970811871474	0.004796163069544364	0.00575080774232711	0.00575080774232711
GO:0052205	0.0	0.0	0.0	0.0
GO:0080090	0.21819965661025265	0.21762589928057555	0.0005737573296770992	0.0005737573296770992
GO:0044272	0.0009811135638950208	0.0005995203836930455	0.00038159318020197525	0.00038159318020197525
GO:0043436	0.0305616875153299	0.045563549160671464	-0.015001861645341563	0.015001861645341563
GO:0055082	0.0328673043904832	0.052158273381294966	-0.019290968990811765	0.019290968990811765
GO:0006139	0.09183222958057395	0.11930455635491606	-0.02747232677434211	0.02747232677434211
GO:0065007	0.6158449840569046	0.7188249400479616	-0.10297995599105703	0.10297995599105703
GO:0009168	0.0004905567819475104	0.001199040767386091	-0.0007084839854385807	0.0007084839854385807
GO:0050863	0.004611233750306598	0.00539568345323741	-0.0007844497029308121	0.0007844497029308121
GO:0006637	0.003532008830022075	0.007194244604316547	-0.003662235774294472	0.003662235774294472
GO:0007346	0.018101545253863136	0.022182254196642687	-0.004080708942779551	0.004080708942779551
GO:0009309	0.0	0.0	0.0	0.0
GO:0044270	0.007407407407407408	0.008393285371702638	-0.00098587796429523	0.00098587796429523
GO:0006974	0.031150355653666913	0.03177458033573141	-0.0006242246820644982	0.0006242246820644982
GO:0009308	0.003482953151827324	0.002398081534772182	0.001084871617055142	0.001084871617055142
GO:0034645	0.03816531763551631	0.06175059952038369	-0.02358528188486738	0.02358528188486738
GO:0051046	0.014765759136620064	0.030575539568345324	-0.015809780431725262	0.015809780431725262
GO:0051051	0.008780966396860436	0.01858513189448441	-0.009804165497623975	0.009804165497623975
GO:0007166	0.07927397596271768	0.09052757793764989	-0.011253601974932206	0.011253601974932206
GO:0048583	0.16816286485160659	0.20743405275779375	-0.039271187906187166	0.039271187906187166
GO:0030030	0.030806965906303656	0.1013189448441247	-0.07051197893782105	0.07051197893782105
GO:0048585	0.03630120186411577	0.05875299760191847	-0.022451795737802697	0.022451795737802697
GO:0022610	0.041697326465538385	0.07553956834532374	-0.03384224187978536	0.03384224187978536
GO:0045786	0.0008339465293107678	0.0	0.0008339465293107678	0.0008339465293107678
GO:0033013	0.0009320578857002698	0.0017985611510791368	-0.000866503265378867	0.000866503265378867
GO:0050657	0.0	0.0	0.0	0.0
GO:0022607	0.06980623007113074	0.1696642685851319	-0.09985803851400116	0.09985803851400116
GO:0006547	0.0003433897473632573	0.0005995203836930455	-0.0002561306363297882	0.0002561306363297882
GO:0051270	0.032622025999509446	0.05935251798561151	-0.026730491986102063	0.026730491986102063
GO:0035821	0.003433897473632573	0.0	0.003433897473632573	0.003433897473632573
GO:0046434	0.0005886681383370125	0.0005995203836930455	-1.0852245356033014e-05	1.0852245356033014e-05
GO:0072524	0.0010301692420897719	0.0005995203836930455	0.00043064885839672637	0.00043064885839672637
GO:0010941	0.08089281334314447	0.1091127098321343	-0.02821989648898983	0.02821989648898983
GO:0051272	0.0013245033112582781	0.002997601918465228	-0.0016730986072069497	0.0016730986072069497
GO:0046483	0.09521707137601178	0.12290167865707434	-0.027684607281062562	0.027684607281062562
GO:0060255	0.26337993622761835	0.2607913669064748	0.002588569321143541	0.002588569321143541
GO:0042254	0.0015207260240372824	0.0017985611510791368	-0.0002778351270418544	0.0002778351270418544
GO:0050801	0.032671081677704196	0.050959232613908875	-0.01828815093620468	0.01828815093620468
GO:0055080	0.03154280107922492	0.048561151079136694	-0.017018349999911773	0.017018349999911773
GO:0051129	0.005935737061564876	0.026378896882494004	-0.020443159820929126	0.020443159820929126
GO:0042221	0.13966151582045622	0.1960431654676259	-0.056381649647169685	0.056381649647169685
GO:0010563	0.0	0.0	0.0	0.0
GO:0006163	0.010105469708118715	0.022182254196642687	-0.012076784488523971	0.012076784488523971
GO:0048519	0.15604611233750307	0.2224220623501199	-0.06637595001261684	0.06637595001261684
GO:0002696	0.00014716703458425313	0.0	0.00014716703458425313	0.00014716703458425313
GO:0009127	0.0004905567819475104	0.001199040767386091	-0.0007084839854385807	0.0007084839854385807
GO:0046364	0.002158449840569046	0.005995203836930456	-0.0038367539963614096	0.0038367539963614096
GO:0031348	0.005494235957812117	0.004796163069544364	0.0006980728882677529	0.0006980728882677529
GO:0006357	0.12106941378464557	0.06894484412470024	0.05212456965994533	0.05212456965994533
GO:0034762	0.013539367181751288	0.029376498800959234	-0.015837131619207946	0.015837131619207946
GO:0043650	0.0	0.0	0.0	0.0
GO:0060341	0.009614912926171204	0.030575539568345324	-0.020960626642174122	0.020960626642174122
GO:1901615	0.011184694628403238	0.012589928057553957	-0.001405233429150719	0.001405233429150719
GO:0019752	0.0305616875153299	0.045563549160671464	-0.015001861645341563	0.015001861645341563
GO:0008610	0.011626195732155998	0.015587529976019185	-0.003961334243863187	0.003961334243863187
GO:0044764	0.0012263919548687761	0.0005995203836930455	0.0006268715711757306	0.0006268715711757306
GO:0030155	0.023399558498896248	0.04016786570743405	-0.016768307208537805	0.016768307208537805
GO:0009219	0.0004905567819475104	0.0005995203836930455	-0.00010896360174553513	0.00010896360174553513
GO:0033554	0.0469953397105715	0.048561151079136694	-0.0015658113685651925	0.0015658113685651925
GO:0043254	0.010694137846455728	0.02697841726618705	-0.01628427941973132	0.01628427941973132
GO:0050877	0.09222467500613196	0.05695443645083933	0.035270238555292634	0.035270238555292634
GO:0019538	0.15398577385332352	0.15047961630695444	0.003506157546369071	0.003506157546369071
GO:0009058	0.0731420161883738	0.10251798561151079	-0.029375969423136986	0.029375969423136986
GO:0019751	0.0006377238165317635	0.0005995203836930455	3.820343283871799e-05	3.820343283871799e-05
GO:0009057	0.037527593818984545	0.03597122302158273	0.0015563707974018126	0.0015563707974018126
GO:0009142	0.0004415011037527594	0.0	0.0004415011037527594	0.0004415011037527594
GO:0031327	0.03301447142506745	0.02877697841726619	0.0042374930078012615	0.0042374930078012615
GO:0046112	0.0003924454255580083	0.0	0.0003924454255580083	0.0003924454255580083
GO:1902531	0.07108167770419425	0.09712230215827339	-0.026040624454079134	0.026040624454079134
GO:0034470	0.01221486387049301	0.016786570743405275	-0.004571706872912265	0.004571706872912265
GO:0006221	0.0010301692420897719	0.0005995203836930455	0.00043064885839672637	0.00043064885839672637
GO:0006281	0.020946774589158695	0.020983213429256596	-3.6438840097900715e-05	3.6438840097900715e-05
GO:1901566	0.00799607554574442	0.0077937649880095924	0.00020231055773482776	0.00020231055773482776
GO:0008219	0.039882266372332595	0.05755395683453238	-0.017671690462199782	0.017671690462199782
GO:0009167	0.0006377238165317635	0.001199040767386091	-0.0005613169508543275	0.0005613169508543275
GO:1904062	0.0	0.0	0.0	0.0
GO:0006073	0.00235467255334805	0.002997601918465228	-0.0006429293651171778	0.0006429293651171778
GO:0019682	0.00029433406916850625	0.0005995203836930455	-0.00030518631452453927	0.00030518631452453927
GO:0010975	0.0020603384841795438	0.011390887290167866	-0.009330548805988322	0.009330548805988322
GO:0051247	0.026539121903360312	0.03657074340527578	-0.010031621501915469	0.010031621501915469
GO:0009245	0.0	0.0	0.0	0.0
GO:0000097	0.0004905567819475104	0.0005995203836930455	-0.00010896360174553513	0.00010896360174553513
GO:0045184	0.049153789551140546	0.13609112709832133	-0.08693733754718078	0.08693733754718078
GO:0034655	0.007358351729212656	0.008393285371702638	-0.0010349336424899814	0.0010349336424899814
GO:0016054	0.004267844002943341	0.004796163069544364	-0.0005283190666010235	0.0005283190666010235
GO:0007275	0.0	0.0	0.0	0.0
GO:0071554	0.0	0.0	0.0	0.0
GO:0048870	0.043561442236938926	0.07793764988009592	-0.034376207643157	0.034376207643157
GO:0051716	0.056757419671326956	0.06954436450839328	-0.012786944837066327	0.012786944837066327
GO:0048856	0.14211429973019377	0.20083932853717026	-0.0587250288069765	0.0587250288069765
GO:0015031	0.04091243561442237	0.1145083932853717	-0.07359595767094933	0.07359595767094933
GO:0009162	0.0	0.0	0.0	0.0
GO:0006417	0.01456953642384106	0.03776978417266187	-0.02320024774882081	0.02320024774882081
GO:0043101	0.0010301692420897719	0.0005995203836930455	0.00043064885839672637	0.00043064885839672637
GO:0051241	0.009320578857002697	0.014388489208633094	-0.005067910351630397	0.005067910351630397
GO:0034641	0.10071130733382389	0.12709832134292565	-0.02638701400910176	0.02638701400910176
GO:0019856	0.0003924454255580083	0.0	0.0003924454255580083	0.0003924454255580083
GO:0046907	0.0375766494971793	0.11870503597122302	-0.08112838647404372	0.08112838647404372
GO:0072528	0.001128280598479274	0.0005995203836930455	0.0005287602147862284	0.0005287602147862284
GO:0019318	0.007554574441991661	0.011990407673860911	-0.0044358332318692505	0.0044358332318692505
GO:0043549	0.022418444935001225	0.0407673860911271	-0.018348941156125877	0.018348941156125877
GO:0008284	0.041599215109148886	0.04436450839328537	-0.002765293284136487	0.002765293284136487
GO:0009888	0.023350502820701495	0.01858513189448441	0.004765370926217084	0.004765370926217084
GO:0032259	0.012901643365219524	0.007194244604316547	0.005707398760902977	0.005707398760902977
GO:2001141	0.15177826833455973	0.1013189448441247	0.05045932349043504	0.05045932349043504
GO:1903047	0.011724307088545499	0.02877697841726619	-0.017052671328720688	0.017052671328720688
GO:0031399	0.047878341918077015	0.0749400479616307	-0.027061706043553686	0.027061706043553686
GO:0009133	0.0	0.0	0.0	0.0
GO:0030162	0.02305616875153299	0.04016786570743405	-0.017111696955901062	0.017111696955901062
GO:0006006	0.005690458670591121	0.011390887290167866	-0.005700428619576745	0.005700428619576745
GO:0006310	0.0	0.0	0.0	0.0
GO:0006511	0.01363747853814079	0.014388489208633094	-0.0007510106704923039	0.0007510106704923039
GO:0019363	0.0	0.0	0.0	0.0
GO:0003006	0.04797645327446652	0.050959232613908875	-0.002982779339442354	0.002982779339442354
GO:0009221	0.0004905567819475104	0.0005995203836930455	-0.00010896360174553513	0.00010896360174553513
GO:0002831	0.009811135638950209	0.008393285371702638	0.0014178502672475713	0.0014178502672475713
GO:0048584	0.047829286239882265	0.053357314148681056	-0.005528027908798791	0.005528027908798791
GO:0090304	0.07495707628157959	0.09232613908872901	-0.01736906280714942	0.01736906280714942
GO:0015980	0.0049055678194751045	0.017985611510791366	-0.01308004369131626	0.01308004369131626
GO:1903508	0.034535197449104736	0.020983213429256596	0.01355198401984814	0.01355198401984814
GO:0032102	0.002207505518763797	0.007194244604316547	-0.00498673908555275	0.00498673908555275
GO:0009312	0.0005396124601422615	0.0	0.0005396124601422615	0.0005396124601422615
GO:0061919	0.011184694628403238	0.017985611510791366	-0.0068009168823881284	0.0068009168823881284
GO:0002768	0.0	0.0	0.0	0.0
GO:0051235	0.0	0.0	0.0	0.0
GO:1901699	0.005935737061564876	0.01498800959232614	-0.009052272530761263	0.009052272530761263
GO:0071824	0.0	0.0	0.0	0.0
GO:0009262	0.0019622271277900416	0.0005995203836930455	0.001362706744096996	0.001362706744096996
GO:0043269	0.014324258032867304	0.03177458033573141	-0.017450322302864106	0.017450322302864106
GO:0010556	0.16860436595535933	0.13369304556354916	0.03491132039181016	0.03491132039181016
GO:0072503	0.001275447633063527	0.0	0.001275447633063527	0.001275447633063527
GO:0009893	0.10900171694873681	0.12050359712230216	-0.011501880173565349	0.011501880173565349
GO:0046395	0.004169732646553839	0.004796163069544364	-0.0006264304229905253	0.0006264304229905253
GO:0046040	0.0006377238165317635	0.001199040767386091	-0.0005613169508543275	0.0005613169508543275
GO:0045596	0.019671326956095168	0.015587529976019185	0.004083796980075983	0.004083796980075983
GO:0009218	0.0008339465293107678	0.0005995203836930455	0.00023442614561772223	0.00023442614561772223
GO:0009890	0.0353691439784155	0.03297362110311751	0.002395522875297991	0.002395522875297991
GO:0008652	0.0007358351729212656	0.0017985611510791368	-0.0010627259781578711	0.0010627259781578711
GO:0030111	0.002501839587932303	0.005995203836930456	-0.0034933642489981525	0.0034933642489981525
GO:0001934	0.022909001716948738	0.02997601918465228	-0.007067017467703541	0.007067017467703541
GO:0070302	0.0	0.0	0.0	0.0
GO:0045321	0.02781456953642384	0.020983213429256596	0.006831356107167244	0.006831356107167244
GO:0051254	0.03522197694383125	0.02158273381294964	0.01363924313088161	0.01363924313088161
GO:0042435	0.0	0.0	0.0	0.0
GO:1902105	0.0	0.0	0.0	0.0
GO:1902680	0.034584253127299486	0.020983213429256596	0.01360103969804289	0.01360103969804289
GO:0044262	0.007211184694628403	0.007194244604316547	1.6940090311856094e-05	1.6940090311856094e-05
GO:0010628	0.04935001226391955	0.05815347721822542	-0.008803464954305867	0.008803464954305867
GO:0072527	0.0018641157714005395	0.001199040767386091	0.0006650750040144485	0.0006650750040144485
GO:0022604	0.0018150600932057886	0.004796163069544364	-0.0029811029763385753	0.0029811029763385753
GO:1901271	0.0	0.0	0.0	0.0
GO:0002521	0.0	0.0	0.0	0.0
GO:0006081	0.002207505518763797	0.002398081534772182	-0.00019057601600838518	0.00019057601600838518
GO:0110053	0.0029433406916850625	0.008992805755395683	-0.0060494650637106205	0.0060494650637106205
GO:0009889	0.17792494481236204	0.14928057553956833	0.028644369272793707	0.028644369272793707
GO:0046486	0.004807456463085602	0.0077937649880095924	-0.0029863085249239906	0.0029863085249239906
GO:0006873	0.028059847927397595	0.04436450839328537	-0.01630466046588778	0.01630466046588778
GO:0006399	0.0055432916360068675	0.004796163069544364	0.0007471285664625033	0.0007471285664625033
GO:0072521	0.010890360559234731	0.022781774580335732	-0.011891414021101	0.011891414021101
GO:0098660	0.015109148883983322	0.030575539568345324	-0.015466390684362003	0.015466390684362003
GO:0031331	0.0	0.0	0.0	0.0
GO:0009116	0.0019622271277900416	0.001199040767386091	0.0007631863604039505	0.0007631863604039505
GO:0045859	0.0030905077262693157	0.008393285371702638	-0.005302777645433322	0.005302777645433322
GO:0016477	0.042138827569291146	0.07434052757793765	-0.0322017000086465	0.0322017000086465
GO:0019438	0.01084130488103998	0.009592326139088728	0.0012489787419512517	0.0012489787419512517
GO:0006996	0.07387785136129507	0.19544364508393286	-0.12156579372263779	0.12156579372263779
GO:0051169	0.0032867304390483197	0.0035971223021582736	-0.00031039186310995387	0.00031039186310995387
GO:0090257	0.0	0.0	0.0	0.0
GO:0043094	0.0017660044150110375	0.0005995203836930455	0.001166484031317992	0.001166484031317992
GO:0009311	0.0016188373804267844	0.0005995203836930455	0.0010193169967337389	0.0010193169967337389
GO:0001932	0.035565366691194505	0.050959232613908875	-0.01539386592271437	0.01539386592271437
GO:0006869	0.010154525386313467	0.007194244604316547	0.0029602807819969195	0.0029602807819969195
GO:0051174	0.04998773608045131	0.0749400479616307	-0.02495231188117939	0.02495231188117939
GO:0044255	0.03581064508216826	0.04436450839328537	-0.008553863311117113	0.008553863311117113
GO:0051249	0.030512631837135148	0.015587529976019185	0.014925101861115963	0.014925101861115963
GO:0009991	0.006230071130733383	0.006594724220623501	-0.0003646530898901183	0.0003646530898901183
GO:0002683	0.008143242580328672	0.006594724220623501	0.0015485183597051715	0.0015485183597051715
GO:0015979	0.0	0.0	0.0	0.0
GO:0044085	0.004464066715722345	0.011390887290167866	-0.006926820574445521	0.006926820574445521
GO:0009314	0.016335540838852098	0.022781774580335732	-0.006446233741483634	0.006446233741483634
GO:0022412	0.009369634535197449	0.012589928057553957	-0.003220293522356508	0.003220293522356508
GO:0080134	0.020603384841795438	0.02997601918465228	-0.009372634342856841	0.009372634342856841
GO:1901617	0.00014716703458425313	0.0	0.00014716703458425313	0.00014716703458425313
GO:0051252	0.15393671817512877	0.10491606714628297	0.0490206510288458	0.0490206510288458
GO:0080135	0.014422369389256806	0.022781774580335732	-0.008359405191078926	0.008359405191078926
GO:0006721	0.0016188373804267844	0.0005995203836930455	0.0010193169967337389	0.0010193169967337389
GO:0140352	0.007014961981849399	0.015587529976019185	-0.008572567994169786	0.008572567994169786
GO:0072507	0.003728231542801079	0.004796163069544364	-0.001067931526743285	0.001067931526743285
GO:0006555	0.00029433406916850625	0.0005995203836930455	-0.00030518631452453927	0.00030518631452453927
GO:0043066	0.03291636006867795	0.042565947242206234	-0.009649587173528283	0.009649587173528283
GO:0019362	0.0009320578857002698	0.0005995203836930455	0.00033253750200722425	0.00033253750200722425
GO:0006396	0.031739023792003926	0.044964028776978415	-0.01322500498497449	0.01322500498497449
GO:0010038	0.018150600932057885	0.03776978417266187	-0.019619183240603986	0.019619183240603986
GO:0009725	0.030806965906303656	0.043764988009592325	-0.012958022103288669	0.012958022103288669
GO:1903311	0.0	0.0	0.0	0.0
GO:0010648	0.027127790041697325	0.045563549160671464	-0.01843575911897414	0.01843575911897414
GO:0070647	0.02855040470934511	0.019784172661870502	0.008766232047474606	0.008766232047474606
GO:0046942	0.0015697817022320333	0.0	0.0015697817022320333	0.0015697817022320333
GO:0010558	0.03149374540103017	0.023381294964028777	0.008112450437001394	0.008112450437001394
GO:0009129	0.00019622271277900416	0.0	0.00019622271277900416	0.00019622271277900416
GO:0006778	0.0009320578857002698	0.0017985611510791368	-0.000866503265378867	0.000866503265378867
GO:0009894	0.021584498405690457	0.03357314148681055	-0.011988643081120093	0.011988643081120093
GO:0051726	0.034142752023546726	0.044964028776978415	-0.01082127675343169	0.01082127675343169
GO:0006525	0.0004415011037527594	0.0005995203836930455	-0.00015801927994028614	0.00015801927994028614
GO:0006222	0.00019622271277900416	0.0	0.00019622271277900416	0.00019622271277900416
GO:1901565	0.024380672062791268	0.022182254196642687	0.002198417866148581	0.002198417866148581
GO:0009205	0.0	0.0	0.0	0.0
GO:0031400	0.0019131714495952907	0.006594724220623501	-0.00468155277102821	0.00468155277102821
GO:0042592	0.062447878341918076	0.09652278177458033	-0.03407490343266226	0.03407490343266226
GO:0090407	0.012411086583272014	0.01858513189448441	-0.006174045311212397	0.006174045311212397
GO:0052027	0.0	0.0	0.0	0.0
GO:0009152	0.0026490066225165563	0.0035971223021582736	-0.0009481156796417173	0.0009481156796417173
GO:0090066	0.0032867304390483197	0.008992805755395683	-0.005706075316347363	0.005706075316347363
GO:0019054	0.0002452783909737552	0.0	0.0002452783909737552	0.0002452783909737552
GO:0048522	0.14824625950453765	0.2092326139088729	-0.06098635440433525	0.06098635440433525
GO:0008202	0.0	0.0	0.0	0.0
GO:1901659	0.0	0.0	0.0	0.0
GO:0051338	0.02732401275447633	0.050959232613908875	-0.023635219859432545	0.023635219859432545
GO:0007600	0.0828550404709345	0.029376498800959234	0.053478541669975274	0.053478541669975274
GO:0007186	0.0	0.0	0.0	0.0
GO:0031347	0.005494235957812117	0.004796163069544364	0.0006980728882677529	0.0006980728882677529
GO:0033865	0.003973509933774834	0.0077937649880095924	-0.003820255054234758	0.003820255054234758
GO:0071495	0.013294088790777533	0.029376498800959234	-0.0160824100101817	0.0160824100101817
GO:0051171	0.21736571008094188	0.21522781774580335	0.0021378923351385304	0.0021378923351385304
GO:0033993	0.0025999509443218054	0.002398081534772182	0.0002018694095496233	0.0002018694095496233
GO:0048638	0.0017169487368162864	0.005995203836930456	-0.0042782551001141695	0.0042782551001141695
GO:0045017	0.0014226146676477802	0.001199040767386091	0.0002235739002616891	0.0002235739002616891
GO:0046700	0.007358351729212656	0.008393285371702638	-0.0010349336424899814	0.0010349336424899814
GO:0009211	0.0	0.0	0.0	0.0
GO:0043412	0.10875643855776305	0.12290167865707434	-0.014145240099311285	0.014145240099311285
GO:0055065	0.026686288937944568	0.042565947242206234	-0.015879658304261666	0.015879658304261666
GO:0009056	0.05121412803532009	0.046762589928057555	0.004451538107262537	0.004451538107262537
GO:0016192	0.04650478292862399	0.1366906474820144	-0.09018586455339041	0.09018586455339041
GO:0051649	0.05283296541574687	0.15347721822541965	-0.10064425280967279	0.10064425280967279
GO:0046031	0.002207505518763797	0.008393285371702638	-0.006185779852938841	0.006185779852938841
GO:0000270	0.00029433406916850625	0.0	0.00029433406916850625	0.00029433406916850625
GO:0006629	0.046455727250429235	0.05155875299760192	-0.005103025747172682	0.005103025747172682
GO:0090305	0.0	0.0	0.0	0.0
GO:0009063	0.003875398577385332	0.004196642685851319	-0.00032124410846598667	0.00032124410846598667
GO:0045893	0.03448614177090998	0.020983213429256596	0.013502928341653384	0.013502928341653384
GO:0044283	0.005003679175864606	0.008992805755395683	-0.003989126579531077	0.003989126579531077
GO:0008152	0.36448368898700023	0.41426858513189446	-0.04978489614489423	0.04978489614489423
GO:0051641	0.07373068432671082	0.21762589928057555	-0.14389521495386473	0.14389521495386473
GO:0009064	0.002011282805984793	0.004196642685851319	-0.002185359879866526	0.002185359879866526
GO:0006811	0.037920039244542555	0.06414868105515588	-0.026228641810613323	0.026228641810613323
GO:0051493	0.009075300466028943	0.029376498800959234	-0.02030119833493029	0.02030119833493029
GO:0010605	0.053078243806720625	0.05875299760191847	-0.005674753795197843	0.005674753795197843
GO:0006094	0.0021093941623742947	0.005995203836930456	-0.003885809674556161	0.003885809674556161
GO:0048589	0.0	0.0	0.0	0.0
GO:0044093	0.0259504537650233	0.04016786570743405	-0.014217411942410753	0.014217411942410753
GO:0001817	0.03909737552121658	0.03836930455635491	0.0007280709648616671	0.0007280709648616671
GO:1902600	0.0020603384841795438	0.008992805755395683	-0.006932467271216139	0.006932467271216139
GO:0009161	0.0009811135638950208	0.0017985611510791368	-0.000817447587184116	0.000817447587184116
GO:0060548	0.041157714005396126	0.05635491606714628	-0.015197202061750154	0.015197202061750154
GO:0048468	0.030316409124356146	0.049760191846522785	-0.01944378272216664	0.01944378272216664
GO:0006820	0.00799607554574442	0.0077937649880095924	0.00020231055773482776	0.00020231055773482776
GO:0048513	0.0729457934755948	0.07973621103117506	-0.006790417555580269	0.006790417555580269
GO:0007165	0.22560706401766004	0.2517985611510791	-0.02619149713341909	0.02619149713341909
GO:0090068	0.0	0.0	0.0	0.0
GO:0006091	0.011037527593818985	0.03117505995203837	-0.020137532358219384	0.020137532358219384
GO:0007010	0.0212411086583272	0.07613908872901679	-0.054897980070689585	0.054897980070689585
GO:0019049	0.0	0.0	0.0	0.0
GO:1903046	0.00706401766004415	0.007194244604316547	-0.00013022694427239703	0.00013022694427239703
GO:0006952	0.05096884964434633	0.030575539568345324	0.020393310076001005	0.020393310076001005
GO:0000375	0.0003924454255580083	0.0005995203836930455	-0.0002070749581350372	0.0002070749581350372
GO:0034220	0.02256561196958548	0.046163069544364506	-0.023597457574779025	0.023597457574779025
GO:0009066	0.0009811135638950208	0.001199040767386091	-0.00021792720349107027	0.00021792720349107027
GO:1902679	0.03105224429727741	0.023381294964028777	0.007670949333248633	0.007670949333248633
GO:0019439	0.008143242580328672	0.008393285371702638	-0.0002500427913739653	0.0002500427913739653
GO:0009135	0.002207505518763797	0.008393285371702638	-0.006185779852938841	0.006185779852938841
GO:0051604	0.0029923963698798134	0.001199040767386091	0.0017933556024937224	0.0017933556024937224
GO:0050789	0.5808192298258523	0.670263788968825	-0.08944455914297267	0.08944455914297267
GO:0008655	0.0	0.0	0.0	0.0
GO:0009123	0.001177336276674025	0.0017985611510791368	-0.0006212248744051118	0.0006212248744051118
GO:0040017	0.004513122393917096	0.004796163069544364	-0.00028304067562726857	0.00028304067562726857
GO:1903706	0.0	0.0	0.0	0.0
GO:1901698	0.018690213392200148	0.03836930455635491	-0.019679091164154765	0.019679091164154765
GO:0071705	0.045425558008339466	0.12170263788968826	-0.0762770798813488	0.0762770798813488
GO:0051128	0.06882511650723572	0.17985611510791366	-0.11103099860067794	0.11103099860067794
GO:0052126	0.002207505518763797	0.0035971223021582736	-0.0013896167833944767	0.0013896167833944767
GO:0034654	0.00986019131714496	0.0077937649880095924	0.002066426329135368	0.002066426329135368
GO:0030163	0.020309050772626933	0.017985611510791366	0.002323439261835567	0.002323439261835567
GO:0022414	0.07564385577630611	0.08093525179856115	-0.005291396022255035	0.005291396022255035
GO:0032101	0.010203581064508216	0.01618705035971223	-0.005983469295204014	0.005983469295204014
GO:0010942	0.006181015452538631	0.013189448441247002	-0.007008432988708371	0.007008432988708371
GO:0009265	0.0006377238165317635	0.0005995203836930455	3.820343283871799e-05	3.820343283871799e-05
GO:0007005	0.008977189109639442	0.022182254196642687	-0.013205065087003245	0.013205065087003245
GO:0005996	0.008339465293107678	0.011990407673860911	-0.0036509423807532335	0.0036509423807532335
GO:0044403	0.008290409614912926	0.013189448441247002	-0.0048990388263340755	0.0048990388263340755
GO:0042330	0.01074319352465048	0.009592326139088728	0.0011508673855617508	0.0011508673855617508
GO:1901990	0.0	0.0	0.0	0.0
GO:0019222	0.29806230071130735	0.31414868105515587	-0.016086380343848516	0.016086380343848516
GO:0015711	0.004660289428501349	0.002997601918465228	0.001662687510036121	0.001662687510036121
GO:0120036	0.015943095413294087	0.05455635491606715	-0.038613259502773056	0.038613259502773056
GO:0032984	0.0	0.0	0.0	0.0
GO:0006725	0.09624724061810154	0.12170263788968826	-0.025455397271586716	0.025455397271586716
GO:0009084	0.0	0.0	0.0	0.0
GO:0022603	0.02732401275447633	0.06235011990407674	-0.03502610714960041	0.03502610714960041
GO:0006188	0.0004415011037527594	0.001199040767386091	-0.0007575396636333317	0.0007575396636333317
GO:0046451	0.0	0.0	0.0	0.0
GO:0043543	0.0016188373804267844	0.0005995203836930455	0.0010193169967337389	0.0010193169967337389
GO:0060627	0.009173411822418445	0.03776978417266187	-0.028596372350243426	0.028596372350243426
GO:0010557	0.0399803777287221	0.027577937649880094	0.012402440078842007	0.012402440078842007
GO:0075528	0.0	0.0	0.0	0.0
GO:0062012	0.006279126808928133	0.007194244604316547	-0.000915117795388414	0.000915117795388414
GO:0071310	0.007947019867549669	0.01738609112709832	-0.009439071259548652	0.009439071259548652
GO:1903037	0.0	0.0	0.0	0.0
GO:0016071	0.0071130733382389014	0.01079136690647482	-0.0036782935682359193	0.0036782935682359193
GO:0006586	0.0	0.0	0.0	0.0
GO:0070925	0.008094186902133923	0.017985611510791366	-0.009891424608657443	0.009891424608657443
GO:0051173	0.058621535442727496	0.05455635491606715	0.004065180526660349	0.004065180526660349
GO:0051094	0.04155015943095413	0.06654676258992806	-0.02499660315897393	0.02499660315897393
GO:0010468	0.22030905077262694	0.1936450839328537	0.026663966839773234	0.026663966839773234
GO:0007610	0.034633308805494235	0.08693045563549161	-0.05229714682999737	0.05229714682999737
GO:0044205	0.00014716703458425313	0.0	0.00014716703458425313	0.00014716703458425313
GO:0046049	0.00019622271277900416	0.0	0.00019622271277900416	0.00019622271277900416
GO:1901342	0.0	0.0	0.0	0.0
GO:0006082	0.03345597252882021	0.046163069544364506	-0.012707097015544296	0.012707097015544296
GO:0008104	0.08069659063036547	0.2260191846522782	-0.14532259402191272	0.14532259402191272
GO:0009179	0.002207505518763797	0.008393285371702638	-0.006185779852938841	0.006185779852938841
GO:0006928	0.059112092224675006	0.11510791366906475	-0.05599582144438975	0.05599582144438975
GO:0010608	0.015697817022320332	0.03896882494004796	-0.02327100791772763	0.02327100791772763
GO:0031325	0.06548933038999265	0.06414868105515588	0.0013406493348367687	0.0013406493348367687
GO:0000226	0.015403482953151828	0.05815347721822542	-0.04274999426507359	0.04274999426507359
GO:0098542	0.033210694137846455	0.022182254196642687	0.011028439941203769	0.011028439941203769
GO:0010562	0.024282560706401765	0.030575539568345324	-0.006292978861943559	0.006292978861943559
GO:0019693	0.010497915133676722	0.022182254196642687	-0.011684339062965964	0.011684339062965964
GO:0001819	0.022909001716948738	0.022182254196642687	0.0007267475203060515	0.0007267475203060515
GO:0048646	0.03762570517537405	0.049760191846522785	-0.012134486671148734	0.012134486671148734
GO:0006790	0.011037527593818985	0.009592326139088728	0.001445201454730257	0.001445201454730257
GO:0044042	0.00235467255334805	0.002997601918465228	-0.0006429293651171778	0.0006429293651171778
GO:0044092	0.021927888153053715	0.02158273381294964	0.00034515434010407367	0.00034515434010407367
GO:0002694	0.031395634044640665	0.01618705035971223	0.015208583684928435	0.015208583684928435
GO:0006220	0.001275447633063527	0.0005995203836930455	0.0006759272493704815	0.0006759272493704815
GO:0032501	0.18381162619573216	0.1498800959232614	0.033931530272470756	0.033931530272470756
GO:0043173	9.811135638950208e-05	0.0	9.811135638950208e-05	9.811135638950208e-05
GO:0009145	0.0	0.0	0.0	0.0
GO:0033365	0.017267598724552368	0.03357314148681055	-0.016305542762258183	0.016305542762258183
GO:0016043	0.21255825361785627	0.4352517985611511	-0.22269354494329482	0.22269354494329482
GO:0009119	0.0007848908511160166	0.0005995203836930455	0.00018537046742297112	0.00018537046742297112
GO:0006810	0.1455972528820211	0.32194244604316546	-0.17634519316114436	0.17634519316114436
GO:0098609	0.0	0.0	0.0	0.0
GO:0042326	0.0	0.0	0.0	0.0
GO:0006418	0.002011282805984793	0.004796163069544364	-0.0027848802635595713	0.0027848802635595713
GO:0002682	0.05901398086828551	0.047961630695443645	0.011052350172841861	0.011052350172841861
GO:0051276	0.006033848417954378	0.012589928057553957	-0.006556079639599578	0.006556079639599578
GO:0010647	0.02310522442972774	0.03477218225419664	-0.011666957824468902	0.011666957824468902
GO:0044036	0.0	0.0	0.0	0.0
GO:0071103	0.0	0.0	0.0	0.0
GO:0044264	0.0032867304390483197	0.0035971223021582736	-0.00031039186310995387	0.00031039186310995387
GO:0052200	4.905567819475104e-05	0.0	4.905567819475104e-05	4.905567819475104e-05
GO:0006754	0.0	0.0	0.0	0.0
GO:0009173	0.00019622271277900416	0.0	0.00019622271277900416	0.00019622271277900416
GO:0018130	0.011871474123129753	0.011390887290167866	0.0004805868329618868	0.0004805868329618868
GO:1901606	9.811135638950208e-05	0.0	9.811135638950208e-05	9.811135638950208e-05
GO:0048523	0.11336767230806966	0.15827338129496402	-0.04490570898689436	0.04490570898689436
GO:0070727	0.037429482462595046	0.10371702637889688	-0.06628754391630183	0.06628754391630183
GO:0009987	0.7112582781456953	0.9046762589928058	-0.19341798084711048	0.19341798084711048
GO:0006040	0.001177336276674025	0.0	0.001177336276674025	0.001177336276674025
GO:0046385	0.0006377238165317635	0.0005995203836930455	3.820343283871799e-05	3.820343283871799e-05
GO:0009117	0.014177090998283052	0.024580335731414868	-0.010403244733131816	0.010403244733131816
GO:0006875	0.022859946038753985	0.03537170263788969	-0.012511756599135705	0.012511756599135705
GO:0008033	0.003433897473632573	0.0	0.003433897473632573	0.003433897473632573
GO:0009163	0.0	0.0	0.0	0.0
GO:0006259	0.028010792249202845	0.03117505995203837	-0.0031642677028355243	0.0031642677028355243
GO:0042127	0.07775324993868041	0.08093525179856115	-0.00318200185988074	0.00318200185988074
GO:0048609	0.006818739269070395	0.004196642685851319	0.0026220965832190763	0.0026220965832190763
GO:0009072	0.001275447633063527	0.0	0.001275447633063527	0.001275447633063527
GO:0044237	0.2915869511896002	0.3609112709832134	-0.0693243197936132	0.0693243197936132
GO:0034637	0.0005886681383370125	0.0	0.0005886681383370125	0.0005886681383370125
GO:0044275	4.905567819475104e-05	0.0	4.905567819475104e-05	4.905567819475104e-05
GO:0044267	0.10247731174883493	0.1223021582733813	-0.019824846524546372	0.019824846524546372
GO:0044766	0.00014716703458425313	0.0005995203836930455	-0.0004523533491087924	0.0004523533491087924
GO:0048731	0.030365464802550896	0.047362110311750596	-0.0169966455091997	0.0169966455091997
GO:0019216	0.002698062300711307	0.0035971223021582736	-0.0008990600014469664	0.0008990600014469664
GO:0050658	0.0	0.0	0.0	0.0
GO:0045862	0.0	0.0	0.0	0.0
GO:0030029	0.0	0.0	0.0	0.0
GO:0010629	0.023007113073338237	0.03297362110311751	-0.009966508029779272	0.009966508029779272
GO:0006897	0.015011037527593819	0.050959232613908875	-0.035948195086315055	0.035948195086315055
GO:0006325	0.028010792249202845	0.01858513189448441	0.009425660354718434	0.009425660354718434
GO:0009174	0.00019622271277900416	0.0	0.00019622271277900416	0.00019622271277900416
GO:0009147	0.0	0.0	0.0	0.0
GO:0006066	0.0029923963698798134	0.004196642685851319	-0.0012042463159715054	0.0012042463159715054
GO:0006664	0.002305616875153299	0.0005995203836930455	0.0017060964914602536	0.0017060964914602536
GO:0006024	0.0	0.0	0.0	0.0
GO:0071826	0.008780966396860436	0.023381294964028777	-0.014600328567168341	0.014600328567168341
GO:0043648	0.002011282805984793	0.008992805755395683	-0.006981522949410891	0.006981522949410891
GO:0045934	0.03105224429727741	0.023381294964028777	0.007670949333248633	0.007670949333248633
GO:0044087	0.03340691685062546	0.09352517985611511	-0.06011826300548965	0.06011826300548965
GO:0000096	0.0009811135638950208	0.0005995203836930455	0.00038159318020197525	0.00038159318020197525
GO:0009605	0.07873436350257543	0.06534772182254196	0.013386641680033465	0.013386641680033465
GO:0032502	0.24321805248957568	0.35071942446043164	-0.10750137197085596	0.10750137197085596
GO:2000112	0.16458180034338973	0.1288968824940048	0.035684917849384934	0.035684917849384934
GO:0051246	0.07824380672062792	0.13189448441247004	-0.05365067769184212	0.05365067769184212
GO:0034765	0.008045131223939172	0.019184652278177457	-0.011139521054238285	0.011139521054238285
GO:0031323	0.23463330880549424	0.23980815347721823	-0.005174844671723994	0.005174844671723994
GO:0051050	0.01746382143733137	0.046762589928057555	-0.029298768490726185	0.029298768490726185
GO:0010604	0.09605101790532254	0.09952038369304557	-0.0034693657877230277	0.0034693657877230277
GO:0051253	0.03105224429727741	0.023381294964028777	0.007670949333248633	0.007670949333248633
GO:0006165	0.0028942850134903116	0.008992805755395683	-0.006098520741905372	0.006098520741905372
GO:0008150	0.8980132450331125	0.9664268585131894	-0.0684136134800769	0.0684136134800769
GO:0044419	0.0685307824380672	0.049160671462829736	0.01937011097523747	0.01937011097523747
GO:0034030	0.0	0.0	0.0	0.0
GO:0006753	0.015158204562178073	0.025179856115107913	-0.01002165155292984	0.01002165155292984
GO:0000271	0.0005886681383370125	0.0	0.0005886681383370125	0.0005886681383370125
GO:0016072	0.008045131223939172	0.014388489208633094	-0.006343357984693923	0.006343357984693923
GO:0051707	0.06308560215844984	0.03776978417266187	0.02531581798578797	0.02531581798578797
GO:1901700	0.04096149129261712	0.05755395683453238	-0.016592465541915256	0.016592465541915256
GO:0070482	0.0	0.0	0.0	0.0
GO:0023057	0.029433406916850625	0.053357314148681056	-0.02392390723183043	0.02392390723183043
GO:0051239	0.08329654157468727	0.09892086330935251	-0.015624321734665242	0.015624321734665242
GO:1903362	0.0	0.0	0.0	0.0
GO:0009124	0.0008830022075055188	0.0017985611510791368	-0.000915558943573618	0.000915558943573618
GO:0098771	0.02874662742212411	0.04436450839328537	-0.015617880971161263	0.015617880971161263
GO:0043408	0.031150355653666913	0.03776978417266187	-0.006619428518994958	0.006619428518994958
GO:0044106	0.0032867304390483197	0.002398081534772182	0.0008886489042761376	0.0008886489042761376
GO:0042327	0.024282560706401765	0.030575539568345324	-0.006292978861943559	0.006292978861943559
GO:0032268	0.06063281824871229	0.10611510791366907	-0.04548228966495678	0.04548228966495678
GO:1901652	0.0	0.0	0.0	0.0
GO:0009069	0.001128280598479274	0.001199040767386091	-7.076016890681714e-05	7.076016890681714e-05
GO:0051701	0.0032867304390483197	0.004796163069544364	-0.0015094326304960445	0.0015094326304960445
GO:0050793	0.10242825607064018	0.15587529976019185	-0.053447043689551665	0.053447043689551665
GO:0015931	0.0	0.0	0.0	0.0
GO:0002706	0.0	0.0	0.0	0.0
GO:0050776	0.027127790041697325	0.019184652278177457	0.007943137763519868	0.007943137763519868
GO:0014070	0.012018641157714005	0.015587529976019185	-0.00356888881830518	0.00356888881830518
GO:0065008	0.14437086092715232	0.2973621103117506	-0.15299124938459827	0.15299124938459827
GO:0006913	0.0032867304390483197	0.0035971223021582736	-0.00031039186310995387	0.00031039186310995387
GO:0046417	0.0	0.0	0.0	0.0
GO:0120035	0.0021093941623742947	0.011390887290167866	-0.009281493127793571	0.009281493127793571
GO:0006643	0.002550895266127054	0.0005995203836930455	0.0019513748824340085	0.0019513748824340085
GO:0009112	0.0015697817022320333	0.001199040767386091	0.00037074093484594224	0.00037074093484594224
GO:0052029	0.0	0.0	0.0	0.0
GO:0009220	0.0007358351729212656	0.0005995203836930455	0.0001363147892282201	0.0001363147892282201
GO:0050896	0.27691930340936965	0.3069544364508393	-0.030035133041469653	0.030035133041469653
GO:0032270	0.025558008339465293	0.03537170263788969	-0.009813694298424398	0.009813694298424398
GO:0031344	0.014814814814814815	0.049160671462829736	-0.03434585664801492	0.03434585664801492
GO:0023052	0.021976943831248468	0.06474820143884892	-0.04277125760760045	0.04277125760760045
GO:0009719	0.04434633308805494	0.07134292565947242	-0.026996592571417483	0.026996592571417483
GO:0051345	0.0031395634044640666	0.0077937649880095924	-0.004654201583545526	0.004654201583545526
GO:0070887	0.009614912926171204	0.02158273381294964	-0.011967820886778438	0.011967820886778438
GO:0031324	0.037969094922737305	0.04196642685851319	-0.003997331935775887	0.003997331935775887
GO:0006779	0.0007848908511160166	0.0017985611510791368	-0.0010136702999631203	0.0010136702999631203
GO:2000147	0.001128280598479274	0.0017985611510791368	-0.0006702805525998629	0.0006702805525998629
GO:0055085	0.035957812116752516	0.06654676258992806	-0.030588950473175544	0.030588950473175544
GO:0015849	0.0028452293352955603	0.002398081534772182	0.0004471478005233782	0.0004471478005233782
GO:0030335	0.0	0.0	0.0	0.0
GO:0052204	0.0	0.0	0.0	0.0
GO:0002376	0.10208486632327692	0.07134292565947242	0.030741940663804493	0.030741940663804493
GO:0051093	0.02830512631837135	0.029376498800959234	-0.0010713724825878838	0.0010713724825878838
GO:0061025	0.0	0.0	0.0	0.0
GO:0051049	0.059161147902869755	0.145083932853717	-0.08592278495084726	0.08592278495084726
GO:1903509	0.002305616875153299	0.0005995203836930455	0.0017060964914602536	0.0017060964914602536
GO:1903506	0.15163110129997548	0.1013189448441247	0.050312156455850784	0.050312156455850784
GO:0045785	0.0036301201864115773	0.004196642685851319	-0.0005665224994397416	0.0005665224994397416
GO:0009263	0.0006377238165317635	0.0005995203836930455	3.820343283871799e-05	3.820343283871799e-05
GO:0022900	0.004856512141280353	0.015587529976019185	-0.010731017834738833	0.010731017834738833
GO:0050900	0.011331861662987492	0.013189448441247002	-0.0018575867782595103	0.0018575867782595103
GO:0051640	0.007554574441991661	0.02577937649880096	-0.0182248020568093	0.0182248020568093
GO:0044359	0.0	0.0	0.0	0.0
GO:0009617	0.033112582781456956	0.010191846522781775	0.022920736258675183	0.022920736258675183
GO:0045597	0.021927888153053715	0.023980815347721823	-0.0020529271946681076	0.0020529271946681076
GO:0071702	0.06038753985773853	0.12769784172661872	-0.06731030186888018	0.06731030186888018
GO:0006508	0.056757419671326956	0.03597122302158273	0.020786196649744224	0.020786196649744224
GO:0043039	0.002158449840569046	0.004796163069544364	-0.002637713228975318	0.002637713228975318
GO:0031668	0.0028452293352955603	0.00539568345323741	-0.00255045411794185	0.00255045411794185
GO:1903827	0.0038263428991905813	0.01738609112709832	-0.01355974822790774	0.01355974822790774
GO:0033036	0.08167770419426049	0.2302158273381295	-0.14853812314386902	0.14853812314386902
GO:0034404	0.0	0.0	0.0	0.0
GO:0043632	0.014324258032867304	0.01498800959232614	-0.0006637515594588358	0.0006637515594588358
GO:0009416	0.009663968604365955	0.014388489208633094	-0.004724520604267139	0.004724520604267139
GO:0023056	0.028059847927397595	0.050959232613908875	-0.02289938468651128	0.02289938468651128
GO:0009225	0.0004905567819475104	0.0	0.0004905567819475104	0.0004905567819475104
GO:0006401	0.006916850625459897	0.0077937649880095924	-0.0008769143625496955	0.0008769143625496955
GO:0006767	0.0008339465293107678	0.0	0.0008339465293107678	0.0008339465293107678
GO:0051656	0.0037772872209958304	0.013189448441247002	-0.009412161220251172	0.009412161220251172
GO:0052173	4.905567819475104e-05	0.0	4.905567819475104e-05	4.905567819475104e-05
GO:0050865	0.033701250919793965	0.019184652278177457	0.014516598641616509	0.014516598641616509
GO:0009260	0.0029923963698798134	0.0035971223021582736	-0.0006047259322784601	0.0006047259322784601
GO:0001510	0.003384841795437822	0.0005995203836930455	0.0027853214117447766	0.0027853214117447766
GO:0009451	0.00706401766004415	0.002997601918465228	0.004066415741578922	0.004066415741578922
GO:0034660	0.01697326465538386	0.02877697841726619	-0.011803713761882328	0.011803713761882328
GO:0045892	0.030856021584498405	0.023381294964028777	0.007474726620469628	0.007474726620469628
GO:0035556	0.060583762570517535	0.11390887290167866	-0.05332511033116112	0.05332511033116112
GO:0055086	0.01648270787343635	0.026378896882494004	-0.009896189009057654	0.009896189009057654
GO:0046467	0.0021093941623742947	0.0005995203836930455	0.0015098737786812492	0.0015098737786812492
GO:0006631	0.015746872700515085	0.020983213429256596	-0.005236340728741511	0.005236340728741511
GO:0030003	0.027176845719892078	0.042565947242206234	-0.015389101522314156	0.015389101522314156
GO:0009081	0.0003924454255580083	0.0005995203836930455	-0.0002070749581350372	0.0002070749581350372
GO:0009653	0.07191562423350503	0.1157074340527578	-0.043791809819252764	0.043791809819252764
GO:1901137	0.007456463085602158	0.00539568345323741	0.002060779632364748	0.002060779632364748
GO:0045333	0.004415011037527594	0.01738609112709832	-0.012971080089570727	0.012971080089570727
GO:0065003	0.043610497915133675	0.09952038369304557	-0.055909885777911894	0.055909885777911894
GO:0070201	0.0009320578857002698	0.001199040767386091	-0.0002669828816858213	0.0002669828816858213
GO:0039506	0.0	0.0	0.0	0.0
GO:1901987	0.0017169487368162864	0.001199040767386091	0.0005179079694301954	0.0005179079694301954
GO:0044068	0.0002452783909737552	0.0	0.0002452783909737552	0.0002452783909737552
GO:0030154	0.09816041206769684	0.11690647482014388	-0.018746062752447043	0.018746062752447043
GO:1901136	0.0026490066225165563	0.002398081534772182	0.0002509250877443742	0.0002509250877443742
GO:0051960	0.00235467255334805	0.002997601918465228	-0.0006429293651171778	0.0006429293651171778
GO:0006807	0.259308314937454	0.27577937649880097	-0.016471061561346978	0.016471061561346978
GO:0010035	0.02590139808682855	0.050959232613908875	-0.025057834527080325	0.025057834527080325
GO:0042558	0.001128280598479274	0.001199040767386091	-7.076016890681714e-05	7.076016890681714e-05
GO:0007154	0.017709099828305125	0.05755395683453238	-0.03984485700622725	0.03984485700622725
GO:0044271	0.013048810399803778	0.013189448441247002	-0.00014063804144322407	0.00014063804144322407
GO:0043170	0.24846701005641403	0.276378896882494	-0.02791188682607998	0.02791188682607998
GO:1902533	0.0024527839097375523	0.002997601918465228	-0.0005448180087276756	0.0005448180087276756
GO:0043086	0.010645082168260976	0.011990407673860911	-0.0013453255055999348	0.0013453255055999348
GO:0006520	0.011233750306597989	0.01498800959232614	-0.0037542592857281506	0.0037542592857281506
GO:1901607	0.00029433406916850625	0.0005995203836930455	-0.00030518631452453927	0.00030518631452453927
GO:0009126	0.0006377238165317635	0.001199040767386091	-0.0005613169508543275	0.0005613169508543275
GO:0031328	0.03811626195732156	0.02697841726618705	0.011137844691134512	0.011137844691134512
GO:0097659	4.905567819475104e-05	0.0	4.905567819475104e-05	4.905567819475104e-05
GO:0019220	0.04993868040225656	0.0749400479616307	-0.02500136755937414	0.02500136755937414
GO:0042391	0.0	0.0	0.0	0.0
GO:0031667	0.003335786117243071	0.001199040767386091	0.00213674534985698	0.00213674534985698
GO:0071840	0.21535442727495707	0.44004796163069543	-0.22469353435573836	0.22469353435573836
GO:0045229	9.811135638950208e-05	0.0	9.811135638950208e-05	9.811135638950208e-05
GO:0072522	0.003581064508216826	0.004196642685851319	-0.0006155781776344929	0.0006155781776344929
GO:0006796	0.03379936227618347	0.05575539568345324	-0.021956033407269766	0.021956033407269766
GO:0072525	0.0	0.0	0.0	0.0
GO:0010564	0.009516801569781703	0.01618705035971223	-0.006670248789930527	0.006670248789930527
GO:0012501	0.034142752023546726	0.047362110311750596	-0.013219358288203871	0.013219358288203871
GO:0042180	0.003237674760853569	0.002398081534772182	0.0008395932260813867	0.0008395932260813867
GO:0002697	0.004611233750306598	0.0035971223021582736	0.0010141114481483247	0.0010141114481483247
GO:0046394	0.0021093941623742947	0.002398081534772182	-0.0002886873723978874	0.0002886873723978874
GO:0009185	0.00235467255334805	0.008393285371702638	-0.006038612818354588	0.006038612818354588
GO:0009148	0.0	0.0	0.0	0.0
GO:0010646	0.13200883002207506	0.19724220623501199	-0.06523337621293693	0.06523337621293693
GO:0061024	0.025656119695854795	0.05515587529976019	-0.029499755603905393	0.029499755603905393
GO:0042816	0.0	0.0	0.0	0.0
GO:0071806	0.0017169487368162864	0.004796163069544364	-0.003079214332728078	0.003079214332728078
GO:0010638	0.003237674760853569	0.004796163069544364	-0.0015584883086907954	0.0015584883086907954
GO:0044282	0.004660289428501349	0.004796163069544364	-0.00013587364104301544	0.00013587364104301544
GO:1901361	0.007358351729212656	0.008393285371702638	-0.0010349336424899814	0.0010349336424899814
GO:0031967	0.01035074809909247	0.016786570743405275	-0.006435822644312805	0.006435822644312805
GO:0033648	0.0	0.0	0.0	0.0
GO:0043229	0.5223939170959039	0.7398081534772182	-0.2174142363813143	0.2174142363813143
GO:0031090	0.14535197449104734	0.28177458033573144	-0.1364226058446841	0.1364226058446841
GO:0098590	0.05562913907284768	0.16247002398081534	-0.10684088490796766	0.10684088490796766
GO:0044423	0.0	0.0	0.0	0.0
GO:0042170	0.0	0.0	0.0	0.0
GO:0044391	0.005788570026980623	0.03776978417266187	-0.031981214145681246	0.031981214145681246
GO:1902494	0.023252391464311996	0.043764988009592325	-0.02051259654528033	0.02051259654528033
GO:0043231	0.47206279126808925	0.6252997601918465	-0.15323696892375727	0.15323696892375727
GO:0042995	0.08256070640176601	0.2685851318944844	-0.18602442549271841	0.18602442549271841
GO:0034702	0.0	0.0	0.0	0.0
GO:0005615	0.09246995339710572	0.030575539568345324	0.06189441382876039	0.06189441382876039
GO:0009521	0.0	0.0	0.0	0.0
GO:1990204	0.0013735589894530293	0.006594724220623501	-0.0052211652311704715	0.0052211652311704715
GO:0098796	0.047093451066961	0.1474820143884892	-0.10038856332152821	0.10038856332152821
GO:0043005	0.0632327691930341	0.21882494004796163	-0.15559217085492755	0.15559217085492755
GO:0005743	0.023154280107922493	0.06594724220623502	-0.04279296209831253	0.04279296209831253
GO:0043230	0.005199901888643611	0.010191846522781775	-0.004991944634138165	0.004991944634138165
GO:1902495	0.005690458670591121	0.011390887290167866	-0.005700428619576745	0.005700428619576745
GO:0012506	0.0075055187637969095	0.016786570743405275	-0.009281051979608365	0.009281051979608365
GO:1990234	0.007554574441991661	0.011390887290167866	-0.003836312848176205	0.003836312848176205
GO:0005773	0.0211429973019377	0.02817745803357314	-0.007034460731635439	0.007034460731635439
GO:1903561	0.005101790532254108	0.009592326139088728	-0.00449053560683462	0.00449053560683462
GO:0033643	0.0003924454255580083	0.0	0.0003924454255580083	0.0003924454255580083
GO:0070062	0.004464066715722345	0.008393285371702638	-0.003929218655980293	0.003929218655980293
GO:0031676	0.0	0.0	0.0	0.0
GO:1990351	0.006573460878096639	0.013788968824940047	-0.007215507946843408	0.007215507946843408
GO:0099080	0.054451802796173655	0.15347721822541965	-0.099025415429246	0.099025415429246
GO:0020002	0.0	0.0	0.0	0.0
GO:0031301	0.004415011037527594	0.016786570743405275	-0.012371559705877682	0.012371559705877682
GO:0033647	0.0	0.0	0.0	0.0
GO:0030054	0.0915869511896002	0.34832134292565947	-0.2567343917360593	0.2567343917360593
GO:0098588	0.06303654648025508	0.1288968824940048	-0.06586033601374972	0.06586033601374972
GO:0033646	0.0	0.0	0.0	0.0
GO:0061695	0.0043659553593328425	0.008992805755395683	-0.004626850396062841	0.004626850396062841
GO:0042651	0.0	0.0	0.0	0.0
GO:0043226	0.5377483443708609	0.7733812949640287	-0.2356329505931678	0.2356329505931678
GO:0042717	0.0	0.0	0.0	0.0
GO:0043228	0.13372577875889133	0.3129496402877698	-0.17922386152887845	0.17922386152887845
GO:0005737	0.2870738287956831	0.4982014388489209	-0.21112761005323777	0.21112761005323777
GO:0016020	0.3846455727250429	0.591726618705036	-0.20708104597999305	0.20708104597999305
GO:0099081	0.03728231542801079	0.10851318944844125	-0.07123087402043046	0.07123087402043046
GO:0019867	4.905567819475104e-05	0.0	4.905567819475104e-05	4.905567819475104e-05
GO:0070069	0.0019131714495952907	0.006594724220623501	-0.00468155277102821	0.00468155277102821
GO:0005667	0.02590139808682855	0.01079136690647482	0.01511003118035373	0.01511003118035373
GO:0031974	0.0258523424086338	0.03117505995203837	-0.005322717543404569	0.005322717543404569
GO:0009535	0.0	0.0	0.0	0.0
GO:0031224	0.31606573460878096	0.24100719424460432	0.07505854036417664	0.07505854036417664
GO:0055036	0.0	0.0	0.0	0.0
GO:0009507	0.0	0.0	0.0	0.0
GO:0120025	0.07716458180034338	0.25719424460431656	-0.18002966280397317	0.18002966280397317
GO:0005911	0.0	0.0	0.0	0.0
GO:0034357	0.0	0.0	0.0	0.0
GO:0005730	0.042089771891096396	0.05935251798561151	-0.017262746094515113	0.017262746094515113
GO:0140535	0.025312729948491538	0.02817745803357314	-0.002864728085081602	0.002864728085081602
GO:0110165	0.9488349276428747	0.9856115107913669	-0.03677658314849219	0.03677658314849219
GO:0005815	0.0	0.0	0.0	0.0
GO:0005759	0.010939416237429483	0.013189448441247002	-0.002250032203817519	0.002250032203817519
GO:0099512	0.03728231542801079	0.10851318944844125	-0.07123087402043046	0.07123087402043046
GO:0009536	0.0	0.0	0.0	0.0
GO:0098798	0.00613195977434388	0.006594724220623501	-0.00046276444627962095	0.00046276444627962095
GO:0043233	0.0258523424086338	0.03117505995203837	-0.005322717543404569	0.005322717543404569
GO:0033644	0.0	0.0	0.0	0.0
GO:0009986	0.03718420407162129	0.052158273381294966	-0.014974069309673675	0.014974069309673675
GO:0031982	0.09109639440765269	0.19844124700239807	-0.10734485259474538	0.10734485259474538
GO:0019866	0.02541084130488104	0.0671462829736211	-0.04173544166874006	0.04173544166874006
GO:0055035	0.0	0.0	0.0	0.0
GO:0042025	0.0	0.0	0.0	0.0
GO:0005739	0.08535688005886681	0.17386091127098321	-0.0885040312121164	0.0885040312121164
GO:0005774	0.0	0.0	0.0	0.0
GO:0030659	0.00613195977434388	0.013788968824940047	-0.007657009050596167	0.007657009050596167
GO:0043227	0.4868776060829041	0.645083932853717	-0.15820632677081292	0.15820632677081292
GO:0005681	0.008094186902133923	0.009592326139088728	-0.0014981392369548055	0.0014981392369548055
GO:0030312	0.02447878341918077	0.016786570743405275	0.007692212675775495	0.007692212675775495
GO:0031966	0.03399558498896247	0.09172661870503597	-0.0577310337160735	0.0577310337160735
GO:0097708	0.08432671081677705	0.18465227817745802	-0.10032556736068098	0.10032556736068098
GO:1990904	0.02855040470934511	0.08213429256594725	-0.05358388785660213	0.05358388785660213
GO:0015934	0.003335786117243071	0.022182254196642687	-0.018846468079399617	0.018846468079399617
GO:0043232	0.13367672308069659	0.3129496402877698	-0.1792729172070732	0.1792729172070732
GO:1905368	0.0028452293352955603	0.001199040767386091	0.0016461885679094693	0.0016461885679094693
GO:0000139	0.025067451557517783	0.03537170263788969	-0.010304251080371907	0.010304251080371907
GO:0098797	0.019180770174147658	0.05935251798561151	-0.04017174781146385	0.04017174781146385
GO:0070013	0.025116507235712533	0.03117505995203837	-0.006058552716325837	0.006058552716325837
GO:0140513	0.048319843021829775	0.047362110311750596	0.0009577327100791788	0.0009577327100791788
GO:0099513	0.0	0.0	0.0	0.0
GO:0035770	0.012852587687024773	0.04436450839328537	-0.031511920706260604	0.031511920706260604
GO:0099240	0.011969585479519254	0.05275779376498801	-0.04078820828546875	0.04078820828546875
GO:0016021	0.29193034093696346	0.18105515587529977	0.11087518506166369	0.11087518506166369
GO:0098803	4.905567819475104e-05	0.0005995203836930455	-0.0005504647054982945	0.0005504647054982945
GO:0031300	0.018543046357615896	0.03717026378896882	-0.018627217431352927	0.018627217431352927
GO:0031226	0.014863870493009567	0.05695443645083933	-0.04209056595782976	0.04209056595782976
GO:0032991	0.283934265391219	0.5047961630695443	-0.22086189767832531	0.22086189767832531
GO:0070161	0.056806475349521705	0.2068345323741007	-0.150028057024579	0.150028057024579
GO:0065010	0.005199901888643611	0.010191846522781775	-0.004991944634138165	0.004991944634138165
GO:0031410	0.08408143242580329	0.18345323741007194	-0.09937180498426865	0.09937180498426865
GO:0005654	0.15908756438557764	0.15767386091127097	0.0014137034743066657	0.0014137034743066657
GO:0005575	0.9618837380426785	0.9928057553956835	-0.030922017353005038	0.030922017353005038
GO:0032993	0.008682855040470935	0.013788968824940047	-0.005106113784469112	0.005106113784469112
GO:0018995	0.0005396124601422615	0.0005995203836930455	-5.990792355078402e-05	5.990792355078402e-05
GO:0030430	0.0	0.0	0.0	0.0
GO:0031984	0.014373313711062055	0.024580335731414868	-0.010207022020352813	0.010207022020352813
GO:0099503	0.01972038263428992	0.030575539568345324	-0.010855156934055404	0.010855156934055404
