# Supplementary material for: PICNIC accurately predicts condensate-forming proteins regardless of their structural disorder across organisms
Source: Nat Commun. 2024 Dec 11;15:10668. doi: 10.1038/s41467-024-55089-x (PMC11634905; doi:10.1038/s41467-024-55089-x)
Supplement: Supplementary file 11 — Source Data files [file 41467_2024_55089_MOESM11_ESM.zip › Source_Data_file/supplementary/Figure_S5/drosophila_gokeys_pos92.txt]

key	alldistr	picnicdistr	picnicdiff	picnicabsdiff
GO:0005126	0.0013345195729537367	0.0013157894736842105	1.8730099269526198e-05	1.8730099269526198e-05
GO:0000166	0.09581850533807829	0.14259868421052632	-0.046780178872448036	0.046780178872448036
GO:0016410	0.00035587188612099647	0.000493421052631579	-0.0001375491665105825	0.0001375491665105825
GO:0090729	0.0	0.0	0.0	0.0
GO:0046873	0.0038256227758007117	0.0013157894736842105	0.0025098333021165015	0.0025098333021165015
GO:0016810	0.004715302491103203	0.0060855263157894735	-0.001370223824686271	0.001370223824686271
GO:0016783	0.0009786476868327402	0.0013157894736842105	-0.00033714178685147027	0.00033714178685147027
GO:0003690	0.0501779359430605	0.0625	-0.012322064056939502	0.012322064056939502
GO:0000976	0.045373665480427046	0.05526315789473684	-0.009889492414309795	0.009889492414309795
GO:0046983	0.023487544483985764	0.03190789473684211	-0.008420350252856344	0.008420350252856344
GO:1901681	0.002491103202846975	0.0027960526315789474	-0.00030494942873197234	0.00030494942873197234
GO:0016893	0.0007117437722419929	0.001151315789473684	-0.00043957201723169117	0.00043957201723169117
GO:0030554	0.06788256227758008	0.1018092105263158	-0.033926648248735716	0.033926648248735716
GO:0003955	0.0014234875444839859	0.001151315789473684	0.00027217175501030176	0.00027217175501030176
GO:0052689	0.008362989323843417	0.007730263157894737	0.0006327261659486803	0.0006327261659486803
GO:0016301	0.025800711743772242	0.03963815789473684	-0.013837446150964598	0.013837446150964598
GO:0016614	0.011298932384341638	0.015460526315789473	-0.004161593931447835	0.004161593931447835
GO:0008173	0.0030249110320284696	0.004605263157894736	-0.0015803521258662668	0.0015803521258662668
GO:0140097	0.007473309608540925	0.010361842105263157	-0.002888532496722232	0.002888532496722232
GO:0003743	0.004448398576512456	0.006578947368421052	-0.0021305487919085963	0.0021305487919085963
GO:0008047	0.01725978647686833	0.02286184210526316	-0.005602055628394831	0.005602055628394831
GO:0016746	0.01307829181494662	0.010197368421052632	0.0028809233938939874	0.0028809233938939874
GO:0016875	0.0033807829181494663	0.005756578947368421	-0.0023757960292189544	0.0023757960292189544
GO:0051082	0.007028469750889679	0.011842105263157895	-0.004813635512268216	0.004813635512268216
GO:0060089	0.032206405693950176	0.007730263157894737	0.02447614253605544	0.02447614253605544
GO:0016616	0.008896797153024912	0.012828947368421053	-0.003932150215396141	0.003932150215396141
GO:0008649	0.00044483985765124553	0.0008223684210526315	-0.000377528563401386	0.000377528563401386
GO:0004519	0.00596085409252669	0.007730263157894737	-0.0017694090653680465	0.0017694090653680465
GO:0016765	0.005338078291814947	0.005592105263157895	-0.000254026971342948	0.000254026971342948
GO:0004386	0.008896797153024912	0.01611842105263158	-0.007221623899606669	0.007221623899606669
GO:0020037	0.012099644128113879	0.01299342105263158	-0.0008937769245177009	0.0008937769245177009
GO:0016831	0.0019572953736654805	0.0024671052631578946	-0.0005098098894924141	0.0005098098894924141
GO:0016887	0.015569395017793594	0.026151315789473686	-0.010581920771680091	0.010581920771680091
GO:0016829	0.010587188612099644	0.012335526315789474	-0.0017483377036898295	0.0017483377036898295
GO:0004553	0.005871886120996441	0.003125	0.0027468861209964408	0.0027468861209964408
GO:0008236	0.02001779359430605	0.005098684210526316	0.014919109383779735	0.014919109383779735
GO:0035639	0.08256227758007118	0.12401315789473684	-0.041450880314665664	0.041450880314665664
GO:0140110	0.059608540925266906	0.07516447368421053	-0.015555932758943625	0.015555932758943625
GO:0097747	0.0014234875444839859	0.0024671052631578946	-0.0010436177186739087	0.0010436177186739087
GO:0015399	0.010142348754448399	0.0059210526315789476	0.004221296122869451	0.004221296122869451
GO:0003700	0.0451067615658363	0.05345394736842105	-0.008347185802584756	0.008347185802584756
GO:0042802	0.016903914590747332	0.022697368421052633	-0.005793453830305301	0.005793453830305301
GO:0016491	0.04813167259786477	0.05345394736842105	-0.00532227477055628	0.00532227477055628
GO:0009055	0.003291814946619217	0.003125	0.00016681494661921698	0.00016681494661921698
GO:0046933	0.0009786476868327402	0.0018092105263157895	-0.0008305628394830492	0.0008305628394830492
GO:0016796	0.0	0.0	0.0	0.0
GO:0008757	0.0015124555160142348	0.001644736842105263	-0.00013228132609102825	0.00013228132609102825
GO:0022857	0.06387900355871887	0.01694078947368421	0.04693821408503465	0.04693821408503465
GO:0044877	0.023576512455516015	0.03536184210526316	-0.011785329649747142	0.011785329649747142
GO:0008094	0.0029359430604982205	0.004605263157894736	-0.001669320097396516	0.001669320097396516
GO:0003677	0.08265124555160143	0.11200657894736842	-0.029355333395766986	0.029355333395766986
GO:0019205	0.0012455516014234875	0.001973684210526316	-0.0007281326091028283	0.0007281326091028283
GO:0003674	0.7623665480427047	0.8162828947368421	-0.053916346694137474	0.053916346694137474
GO:0030145	0.002135231316725979	0.003125	-0.0009897686832740214	0.0009897686832740214
GO:0140101	0.0051601423487544484	0.008388157894736842	-0.0032280155459823937	0.0032280155459823937
GO:0015103	0.0	0.0	0.0	0.0
GO:0019787	0.016103202846975088	0.015789473684210527	0.00031372916276456095	0.00031372916276456095
GO:0015267	0.0201067615658363	0.005263157894736842	0.014843603671099458	0.014843603671099458
GO:0046961	0.0030249110320284696	0.0027960526315789474	0.00022885840044952225	0.00022885840044952225
GO:0016773	0.021263345195729536	0.034210526315789476	-0.01294718112005994	0.01294718112005994
GO:0000287	0.004715302491103203	0.006907894736842105	-0.0021925922457389025	0.0021925922457389025
GO:0005524	0.06788256227758008	0.1018092105263158	-0.033926648248735716	0.033926648248735716
GO:0016874	0.009786476868327402	0.017105263157894738	-0.007318786289567336	0.007318786289567336
GO:0004520	0.0025800711743772242	0.0027960526315789474	-0.00021598145720172317	0.00021598145720172317
GO:0043167	0.2304270462633452	0.2950657894736842	-0.06463874321033902	0.06463874321033902
GO:0051540	0.005516014234875445	0.008388157894736842	-0.002872143659861397	0.002872143659861397
GO:0140657	0.02393238434163701	0.030592105263157896	-0.006659720921520885	0.006659720921520885
GO:0005198	0.04128113879003559	0.05625	-0.014968861209964414	0.014968861209964414
GO:0019238	0.00035587188612099647	0.0006578947368421052	-0.0003020228507211088	0.0003020228507211088
GO:0004674	0.014501779359430604	0.024671052631578948	-0.010169273272148343	0.010169273272148343
GO:0032559	0.06788256227758008	0.1018092105263158	-0.033926648248735716	0.033926648248735716
GO:0140640	0.026512455516014236	0.041611842105263155	-0.01509938658924892	0.01509938658924892
GO:1901265	0.09581850533807829	0.14259868421052632	-0.046780178872448036	0.046780178872448036
GO:0017076	0.08282918149466192	0.12450657894736843	-0.0416773974527065	0.0416773974527065
GO:0016769	0.0014234875444839859	0.0018092105263157895	-0.0003857229818318036	0.0003857229818318036
GO:0022804	0.015569395017793594	0.007072368421052632	0.008497026596740963	0.008497026596740963
GO:0030170	0.0029359430604982205	0.004111842105263158	-0.0011758990447649372	0.0011758990447649372
GO:0140102	0.00044483985765124553	0.0008223684210526315	-0.000377528563401386	0.000377528563401386
GO:0016462	0.030249110320284697	0.046875	-0.016625889679715303	0.016625889679715303
GO:0030246	0.0099644128113879	0.008223684210526315	0.0017407286008615849	0.0017407286008615849
GO:0030234	0.036209964412811387	0.042598684210526316	-0.00638871979771493	0.00638871979771493
GO:0032555	0.08256227758007118	0.12401315789473684	-0.041450880314665664	0.041450880314665664
GO:0004529	0.0	0.0	0.0	0.0
GO:0009678	0.0030249110320284696	0.0027960526315789474	0.00022885840044952225	0.00022885840044952225
GO:0016835	0.005249110320284698	0.0059210526315789476	-0.00067194231129425	0.00067194231129425
GO:0043169	0.1556049822064057	0.18322368421052632	-0.027618702004120615	0.027618702004120615
GO:0016747	0.012188612099644128	0.009210526315789473	0.002978085783854655	0.002978085783854655
GO:0015075	0.033540925266903915	0.012171052631578947	0.021369872635324968	0.021369872635324968
GO:0016811	0.0034697508896797155	0.0042763157894736845	-0.000806564899793969	0.000806564899793969
GO:0017171	0.02571174377224199	0.009539473684210526	0.016172270088031467	0.016172270088031467
GO:0046906	0.012099644128113879	0.01299342105263158	-0.0008937769245177009	0.0008937769245177009
GO:0016651	0.0026690391459074734	0.0024671052631578946	0.0002019338827495788	0.0002019338827495788
GO:0016758	0.004270462633451958	0.001644736842105263	0.0026257257913466945	0.0026257257913466945
GO:0016740	0.09706405693950178	0.10789473684210527	-0.010830679902603488	0.010830679902603488
GO:0045182	0.009074733096085408	0.014144736842105264	-0.005070003746019855	0.005070003746019855
GO:0000981	0.03994661921708185	0.04671052631578947	-0.006763907098707625	0.006763907098707625
GO:0022836	0.009697508896797153	0.001644736842105263	0.00805277205469189	0.00805277205469189
GO:0005261	0.009608540925266904	0.003618421052631579	0.005990119872635325	0.005990119872635325
GO:0005515	0.1592526690391459	0.21529605263157894	-0.05604338359243305	0.05604338359243305
GO:0004812	0.0033807829181494663	0.005756578947368421	-0.0023757960292189544	0.0023757960292189544
GO:0019001	0.016103202846975088	0.024177631578947367	-0.00807442873197228	0.00807442873197228
GO:0016798	0.007295373665480427	0.003947368421052632	0.003348005244427795	0.003348005244427795
GO:0003824	0.3323843416370107	0.35986842105263156	-0.027484079415620866	0.027484079415620866
GO:0051539	0.003113879003558719	0.004769736842105263	-0.0016558578385465444	0.0016558578385465444
GO:0008324	0.019572953736654804	0.009210526315789473	0.010362427420865331	0.010362427420865331
GO:0008092	0.024377224199288255	0.04029605263157895	-0.015918828432290692	0.015918828432290692
GO:0016209	0.00498220640569395	0.00625	-0.0012677935943060503	0.0012677935943060503
GO:0016627	0.003202846975088968	0.004605263157894736	-0.0014024161828057684	0.0014024161828057684
GO:0008194	0.007740213523131673	0.004111842105263158	0.003628371417868515	0.003628371417868515
GO:0001067	0.04546263345195729	0.05542763157894737	-0.009964998126990074	0.009964998126990074
GO:0016772	0.03505338078291815	0.049835526315789476	-0.014782145532871327	0.014782145532871327
GO:0008374	0.0	0.0	0.0	0.0
GO:0042626	0.008629893238434164	0.004769736842105263	0.003860156396328901	0.003860156396328901
GO:0106310	0.006939501779359431	0.01200657894736842	-0.005067077168008989	0.005067077168008989
GO:0016782	0.0028469750889679717	0.0027960526315789474	5.0922457389024345e-05	5.0922457389024345e-05
GO:0016903	0.004181494661921708	0.004769736842105263	-0.0005882421801835548	0.0005882421801835548
GO:0070279	0.0029359430604982205	0.004111842105263158	-0.0011758990447649372	0.0011758990447649372
GO:0015078	0.004893238434163701	0.004769736842105263	0.00012350159205843769	0.00012350159205843769
GO:0016780	0.0017793594306049821	0.0	0.0017793594306049821	0.0017793594306049821
GO:0016791	0.016370106761565837	0.018421052631578946	-0.0020509458700131086	0.0020509458700131086
GO:0036361	8.896797153024912e-05	0.0001644736842105263	-7.55057126802772e-05	7.55057126802772e-05
GO:0097367	0.09670818505338079	0.13207236842105263	-0.035364183367671845	0.035364183367671845
GO:0003735	0.015302491103202847	0.025822368421052632	-0.010519877317849785	0.010519877317849785
GO:0016667	0.002224199288256228	0.001973684210526316	0.0002505150777299121	0.0002505150777299121
GO:0003723	0.06370106761565836	0.1069078947368421	-0.04320682712118375	0.04320682712118375
GO:0004536	0.0028469750889679717	0.0029605263157894738	-0.00011355122682150205	0.00011355122682150205
GO:0140096	0.11005338078291815	0.10970394736842105	0.0003494334144970995	0.0003494334144970995
GO:0004518	0.011298932384341638	0.015131578947368421	-0.0038326465630267835	0.0038326465630267835
GO:1901363	0.24341637010676156	0.35328947368421054	-0.10987310357744898	0.10987310357744898
GO:0004857	0.010409252669039146	0.008552631578947369	0.001856621090091777	0.001856621090091777
GO:0044769	0.0030249110320284696	0.0027960526315789474	0.00022885840044952225	0.00022885840044952225
GO:0005342	0.007740213523131673	0.001644736842105263	0.00609547668102641	0.00609547668102641
GO:0003954	0.001601423487544484	0.0014802631578947369	0.0001211603296497471	0.0001211603296497471
GO:0008170	0.0012455516014234875	0.0014802631578947369	-0.00023471155647124937	0.00023471155647124937
GO:0106311	0.0	0.0	0.0	0.0
GO:0016830	0.0030249110320284696	0.0042763157894736845	-0.0012514047574452149	0.0012514047574452149
GO:0016655	0.0014234875444839859	0.001151315789473684	0.00027217175501030176	0.00027217175501030176
GO:0004672	0.01797153024911032	0.029605263157894735	-0.011633732908784417	0.011633732908784417
GO:0140104	0.0025800711743772242	0.003125	-0.000544928825622776	0.000544928825622776
GO:0016881	0.00044483985765124553	0.0006578947368421052	-0.00021305487919085972	0.00021305487919085972
GO:0046914	0.06298932384341636	0.06546052631578947	-0.0024712024723731046	0.0024712024723731046
GO:0004175	0.028380782918149466	0.015460526315789473	0.012920256602359993	0.012920256602359993
GO:0016854	0.0011565836298932384	0.0018092105263157895	-0.0006526268964225511	0.0006526268964225511
GO:0070566	0.0012455516014234875	0.0013157894736842105	-7.023787226072297e-05	7.023787226072297e-05
GO:0016818	0.03087188612099644	0.04753289473684211	-0.016661008615845668	0.016661008615845668
GO:0005525	0.01592526690391459	0.023848684210526317	-0.007923417306611728	0.007923417306611728
GO:0016879	0.002135231316725979	0.0034539473684210525	-0.0013187160516950737	0.0013187160516950737
GO:0043168	0.09030249110320285	0.13486842105263158	-0.044565929949428734	0.044565929949428734
GO:0140098	0.013256227758007118	0.01924342105263158	-0.005987193294624462	0.005987193294624462
GO:0016742	0.00044483985765124553	0.0008223684210526315	-0.000377528563401386	0.000377528563401386
GO:0004252	0.018594306049822065	0.0044407894736842105	0.014153516576137854	0.014153516576137854
GO:0022803	0.0201067615658363	0.005263157894736842	0.014843603671099458	0.014843603671099458
GO:0016776	0.0013345195729537367	0.001973684210526316	-0.0006391646375725792	0.0006391646375725792
GO:0016298	0.0	0.0	0.0	0.0
GO:0090079	0.006850533807829182	0.01069078947368421	-0.003840255665855029	0.003840255665855029
GO:0030546	0.01005338078291815	0.0044407894736842105	0.005612591309233939	0.005612591309233939
GO:0046872	0.15533807829181495	0.18289473684210528	-0.027556658550290325	0.027556658550290325
GO:0016407	0.0034697508896797155	0.0044407894736842105	-0.000971038584004495	0.000971038584004495
GO:0016741	0.0076512455516014235	0.010526315789473684	-0.0028750702378722605	0.0028750702378722605
GO:0016836	0.004537366548042704	0.004769736842105263	-0.000232370294062559	0.000232370294062559
GO:0008135	0.006494661921708185	0.010197368421052632	-0.003702706499344447	0.003702706499344447
GO:0004540	0.00498220640569395	0.0059210526315789476	-0.0009388462258849975	0.0009388462258849975
GO:0038023	0.032206405693950176	0.007730263157894737	0.02447614253605544	0.02447614253605544
GO:0050136	0.0014234875444839859	0.001151315789473684	0.00027217175501030176	0.00027217175501030176
GO:0008289	0.01619217081850534	0.02154605263157895	-0.00535388181307361	0.00535388181307361
GO:0000977	0.040747330960854096	0.04786184210526316	-0.007114511144409065	0.007114511144409065
GO:0032553	0.08354092526690392	0.1254934210526316	-0.04195249578572767	0.04195249578572767
GO:0016757	0.013701067615658364	0.008552631578947369	0.005148436036710995	0.005148436036710995
GO:0016866	0.0015124555160142348	0.0024671052631578946	-0.0009546497471436598	0.0009546497471436598
GO:0017111	0.027935943060498222	0.04424342105263158	-0.016307477992133355	0.016307477992133355
GO:0003746	0.0014234875444839859	0.002631578947368421	-0.0012080914028844351	0.0012080914028844351
GO:0008238	0.007206405693950178	0.0044407894736842105	0.002765616220265967	0.002765616220265967
GO:0004888	0.02411032028469751	0.001644736842105263	0.022465583442592245	0.022465583442592245
GO:0019900	0.0	0.0	0.0	0.0
GO:0015291	0.004893238434163701	0.001151315789473684	0.0037419226446900166	0.0037419226446900166
GO:0016861	0.0005338078291814947	0.0008223684210526315	-0.00028856059187113683	0.00028856059187113683
GO:0016787	0.1452846975088968	0.14654605263157894	-0.001261355122682134	0.001261355122682134
GO:0015318	0.028469750889679714	0.010032894736842105	0.01843685615283761	0.01843685615283761
GO:0042803	0.010142348754448399	0.01381578947368421	-0.0036734407192358116	0.0036734407192358116
GO:0016705	0.009608540925266904	0.008881578947368421	0.0007269619778984826	0.0007269619778984826
GO:0005102	0.02197508896797153	0.018585526315789472	0.003389562652182057	0.003389562652182057
GO:0016853	0.006494661921708185	0.009046052631578948	-0.0025513907098707626	0.0025513907098707626
GO:0004659	0.0007117437722419929	0.0003289473684210526	0.0003827964038209403	0.0003827964038209403
GO:0022853	0.004359430604982207	0.0037828947368421053	0.0005765358681401015	0.0005765358681401015
GO:0008483	0.0014234875444839859	0.0018092105263157895	-0.0003857229818318036	0.0003857229818318036
GO:0004521	0.00400355871886121	0.004605263157894736	-0.0006017044390335263	0.0006017044390335263
GO:0022890	0.01797153024911032	0.008552631578947369	0.00941889867016295	0.00941889867016295
GO:0004527	0.004359430604982207	0.006907894736842105	-0.0025484641318598983	0.0025484641318598983
GO:0016763	0.0016903914590747332	0.0027960526315789474	-0.0011056611725042142	0.0011056611725042142
GO:0036094	0.10355871886120996	0.1524671052631579	-0.048908386401947945	0.048908386401947945
GO:0008233	0.04172597864768683	0.026151315789473686	0.015574662858213146	0.015574662858213146
GO:0030545	0.010142348754448399	0.0044407894736842105	0.005701559280764188	0.005701559280764188
GO:0008168	0.0071174377224199285	0.009539473684210526	-0.002422035961790598	0.002422035961790598
GO:0033218	0.006049822064056939	0.005427631578947369	0.0006221904851095705	0.0006221904851095705
GO:0098772	0.05142348754448398	0.05263157894736842	-0.0012080914028844356	0.0012080914028844356
GO:0016884	0.0007117437722419929	0.000986842105263158	-0.000275098333021165	0.000275098333021165
GO:0015144	0.0	0.0	0.0	0.0
GO:0061134	0.0	0.0	0.0	0.0
GO:0016817	0.03096085409252669	0.047697368421052634	-0.016736514328525944	0.016736514328525944
GO:0016868	0.0007117437722419929	0.001151315789473684	-0.00043957201723169117	0.00043957201723169117
GO:0042578	0.018594306049822065	0.020230263157894737	-0.0016359571080726727	0.0016359571080726727
GO:0097159	0.24430604982206405	0.35460526315789476	-0.1102992133358307	0.1102992133358307
GO:0016779	0.00498220640569395	0.006743421052631579	-0.001761214646937629	0.001761214646937629
GO:0004497	0.009786476868327402	0.010361842105263157	-0.0005753652369357553	0.0005753652369357553
GO:0042625	0.0030249110320284696	0.0027960526315789474	0.00022885840044952225	0.00022885840044952225
GO:0016877	0.002135231316725979	0.003947368421052632	-0.001812137104326653	0.001812137104326653
GO:1990837	0.047508896797153026	0.05838815789473684	-0.010879261097583817	0.010879261097583817
GO:0046943	0.007028469750889679	0.001644736842105263	0.005383732908784416	0.005383732908784416
GO:0019207	0.0	0.0	0.0	0.0
GO:0005488	0.4951067615658363	0.6286184210526315	-0.13351165948679528	0.13351165948679528
GO:0003676	0.15097864768683275	0.22483552631578949	-0.07385687862895673	0.07385687862895673
GO:0015252	0.0011565836298932384	0.0018092105263157895	-0.0006526268964225511	0.0006526268964225511
GO:0016788	0.0452846975088968	0.04868421052631579	-0.0033995130174189897	0.0033995130174189897
GO:0016814	0.00035587188612099647	0.0006578947368421052	-0.0003020228507211088	0.0003020228507211088
GO:0015453	0.0015124555160142348	0.001151315789473684	0.0003611397265405507	0.0003611397265405507
GO:0005543	0.010231316725978648	0.016282894736842104	-0.006051578010863456	0.006051578010863456
GO:0005215	0.06877224199288257	0.023026315789473683	0.04574592620340888	0.04574592620340888
GO:0048018	0.009608540925266904	0.0044407894736842105	0.005167751451582693	0.005167751451582693
GO:0008509	0.0037366548042704626	0.000986842105263158	0.0027498126990073046	0.0027498126990073046
GO:0019899	0.03398576512455516	0.045394736842105265	-0.011408971717550107	0.011408971717550107
GO:0050145	0.0009786476868327402	0.001644736842105263	-0.0006660891552725228	0.0006660891552725228
GO:0019829	0.0038256227758007117	0.0037828947368421053	4.272803895860643e-05	4.272803895860643e-05
GO:0008137	0.0014234875444839859	0.001151315789473684	0.00027217175501030176	0.00027217175501030176
GO:0005216	0.018505338078291814	0.004934210526315789	0.013571127551976024	0.013571127551976024
GO:0051536	0.005516014234875445	0.008388157894736842	-0.002872143659861397	0.002872143659861397
GO:0016620	0.003202846975088968	0.0029605263157894738	0.0002423206592994942	0.0002423206592994942
GO:0008175	0.0015124555160142348	0.0021381578947368422	-0.0006257023787226074	0.0006257023787226074
GO:0016891	0.0007117437722419929	0.001151315789473684	-0.00043957201723169117	0.00043957201723169117
GO:0043565	0.05249110320284697	0.06578947368421052	-0.01329837048136355	0.01329837048136355
GO:0016860	0.0017793594306049821	0.001644736842105263	0.00013462258849971905	0.00013462258849971905
GO:0019842	0.0061387900355871884	0.00805921052631579	-0.0019204204907286018	0.0019204204907286018
GO:0032561	0.01592526690391459	0.023848684210526317	-0.007923417306611728	0.007923417306611728
GO:0140359	0.0	0.0	0.0	0.0
GO:0006796	0.02900355871886121	0.03404605263157895	-0.00504249391271774	0.00504249391271774
GO:0000226	0.01298932384341637	0.020394736842105264	-0.007405412998688894	0.007405412998688894
GO:0044042	0.0012455516014234875	0.0018092105263157895	-0.0005636589248923019	0.0005636589248923019
GO:0009206	0.0	0.0	0.0	0.0
GO:0046364	0.000800711743772242	0.000986842105263158	-0.00018613036149091593	0.00018613036149091593
GO:0043604	8.896797153024912e-05	0.0001644736842105263	-7.55057126802772e-05	7.55057126802772e-05
GO:0001934	0.0017793594306049821	0.002302631578947368	-0.0005232721483423861	0.0005232721483423861
GO:0051336	0.015569395017793594	0.019736842105263157	-0.004167447087469562	0.004167447087469562
GO:0030111	0.0007117437722419929	0.0006578947368421052	5.3849035399887685e-05	5.3849035399887685e-05
GO:0009451	0.009430604982206405	0.01299342105263158	-0.0035628160704251743	0.0035628160704251743
GO:0034097	0.00026690391459074735	0.000493421052631579	-0.0002265171380408316	0.0002265171380408316
GO:0046794	0.0	0.0	0.0	0.0
GO:0098655	0.016725978647686834	0.007072368421052632	0.009653610226634201	0.009653610226634201
GO:0030203	0.0010676156583629894	0.0	0.0010676156583629894	0.0010676156583629894
GO:2000026	0.004359430604982207	0.005427631578947369	-0.001068200973965162	0.001068200973965162
GO:0055080	0.013701067615658364	0.009539473684210526	0.004161593931447837	0.004161593931447837
GO:0048869	0.06325622775800711	0.0837171052631579	-0.020460877505150785	0.020460877505150785
GO:0051603	0.02597864768683274	0.03042763157894737	-0.004448983892114629	0.004448983892114629
GO:1903706	0.0	0.0	0.0	0.0
GO:0010562	0.0020462633451957296	0.002631578947368421	-0.0005853156021726914	0.0005853156021726914
GO:0006325	0.026868327402135232	0.044407894736842105	-0.017539567334706872	0.017539567334706872
GO:0033043	0.009341637010676156	0.013651315789473685	-0.004309678778797529	0.004309678778797529
GO:0098771	0.011387900355871887	0.008552631578947369	0.002835268776924518	0.002835268776924518
GO:0043069	0.006494661921708185	0.008223684210526315	-0.0017290222888181302	0.0017290222888181302
GO:0051130	0.0036476868327402134	0.004769736842105263	-0.0011220500093650498	0.0011220500093650498
GO:1901652	0.0	0.0	0.0	0.0
GO:1901657	0.0025800711743772242	0.0029605263157894738	-0.00038045514141224956	0.00038045514141224956
GO:0006023	0.0008896797153024911	0.0003289473684210526	0.0005607323468814385	0.0005607323468814385
GO:0006357	0.07224199288256228	0.09720394736842106	-0.02496195448585878	0.02496195448585878
GO:0040011	0.024466192170818506	0.02993421052631579	-0.0054680183554972825	0.0054680183554972825
GO:0010556	0.10275800711743772	0.140625	-0.037866992882562275	0.037866992882562275
GO:0002694	0.0	0.0	0.0	0.0
GO:0034622	0.025266903914590747	0.03634868421052632	-0.01108178029593557	0.01108178029593557
GO:0007165	0.0959964412811388	0.08717105263157894	0.008825388649559854	0.008825388649559854
GO:0002697	0.00035587188612099647	0.0001644736842105263	0.00019139820191047015	0.00019139820191047015
GO:0046942	0.0012455516014234875	0.0	0.0012455516014234875	0.0012455516014234875
GO:0009247	0.0033807829181494663	0.0006578947368421052	0.002722888181307361	0.002722888181307361
GO:0006457	0.01192170818505338	0.01957236842105263	-0.00765066023599925	0.00765066023599925
GO:0016071	0.007295373665480427	0.01069078947368421	-0.003395415808203784	0.003395415808203784
GO:0080090	0.12224199288256228	0.1662828947368421	-0.04404090185427982	0.04404090185427982
GO:0007600	0.027758007117437724	0.017269736842105265	0.01048827027533246	0.01048827027533246
GO:0052204	0.0	0.0	0.0	0.0
GO:0009260	0.00400355871886121	0.005098684210526316	-0.001095125491665106	0.001095125491665106
GO:0034613	0.018238434163701068	0.02286184210526316	-0.004623407941562092	0.004623407941562092
GO:0006547	0.00017793594306049823	0.0001644736842105263	1.3462258849971921e-05	1.3462258849971921e-05
GO:0071824	0.0	0.0	0.0	0.0
GO:0014070	0.0011565836298932384	0.0014802631578947369	-0.00032367952800149854	0.00032367952800149854
GO:0034762	0.0015124555160142348	0.0006578947368421052	0.0008545607791721296	0.0008545607791721296
GO:0006793	0.03069395017793594	0.03667763157894737	-0.00598368140101143	0.00598368140101143
GO:0051169	0.0028469750889679717	0.0042763157894736845	-0.0014293407005057128	0.0014293407005057128
GO:0060341	0.0013345195729537367	0.001973684210526316	-0.0006391646375725792	0.0006391646375725792
GO:0044085	0.004715302491103203	0.007236842105263158	-0.0025215396141599553	0.0025215396141599553
GO:0030001	0.01103202846975089	0.003289473684210526	0.007742554785540364	0.007742554785540364
GO:0043094	0.001601423487544484	0.0027960526315789474	-0.0011946291440344634	0.0011946291440344634
GO:0000105	8.896797153024912e-05	0.0001644736842105263	-7.55057126802772e-05	7.55057126802772e-05
GO:1901700	0.0035587188612099642	0.0042763157894736845	-0.0007175969282637203	0.0007175969282637203
GO:0050900	0.0	0.0	0.0	0.0
GO:0051171	0.12144128113879003	0.16578947368421051	-0.04434819254542048	0.04434819254542048
GO:0071554	0.0	0.0	0.0	0.0
GO:0048583	0.07677935943060499	0.09753289473684211	-0.020753535306237123	0.020753535306237123
GO:1903508	0.012099644128113879	0.017269736842105265	-0.005170092713991386	0.005170092713991386
GO:0030334	0.003291814946619217	0.004605263157894736	-0.0013134482112755193	0.0013134482112755193
GO:0050776	0.0013345195729537367	0.001644736842105263	-0.00031021726915152637	0.00031021726915152637
GO:0042440	0.004359430604982207	0.005427631578947369	-0.001068200973965162	0.001068200973965162
GO:0019220	0.008807829181494663	0.012171052631578947	-0.0033632234500842843	0.0033632234500842843
GO:0051051	0.0013345195729537367	0.0013157894736842105	1.8730099269526198e-05	1.8730099269526198e-05
GO:0044270	0.007384341637010676	0.010526315789473684	-0.003141974152463008	0.003141974152463008
GO:0090068	0.0	0.0	0.0	0.0
GO:0051239	0.018772241992882563	0.022532894736842106	-0.003760652743959543	0.003760652743959543
GO:0022402	0.03745551601423488	0.05690789473684211	-0.01945237872260723	0.01945237872260723
GO:0035821	0.0	0.0	0.0	0.0
GO:0034404	0.0	0.0	0.0	0.0
GO:0006874	0.0	0.0	0.0	0.0
GO:0030003	0.010498220640569395	0.007401315789473684	0.0030969048510957114	0.0030969048510957114
GO:0009887	0.019839857651245553	0.026151315789473686	-0.006311458138228133	0.006311458138228133
GO:0075111	0.0	0.0	0.0	0.0
GO:0002376	0.020818505338078292	0.02006578947368421	0.0007527158643940816	0.0007527158643940816
GO:0071705	0.029181494661921707	0.03240131578947368	-0.0032198211275519736	0.0032198211275519736
GO:0006725	0.11023131672597865	0.16940789473684212	-0.05917657801086347	0.05917657801086347
GO:0045892	0.011654804270462633	0.017105263157894738	-0.005450458887432105	0.005450458887432105
GO:1901606	0.0	0.0	0.0	0.0
GO:0046493	0.0	0.0	0.0	0.0
GO:0034765	0.0014234875444839859	0.000493421052631579	0.0009300664918524069	0.0009300664918524069
GO:0051249	0.0	0.0	0.0	0.0
GO:0006364	0.010854092526690392	0.01875	-0.007895907473309607	0.007895907473309607
GO:0065009	0.03692170818505338	0.04555921052631579	-0.008637502341262412	0.008637502341262412
GO:0018193	0.005338078291814947	0.007730263157894737	-0.00239218486607979	0.00239218486607979
GO:1902533	8.896797153024912e-05	0.0	8.896797153024912e-05	8.896797153024912e-05
GO:0044249	0.062099644128113876	0.08634868421052631	-0.024249040082412437	0.024249040082412437
GO:0008655	0.0	0.0	0.0	0.0
GO:0050790	0.028647686832740212	0.036019736842105264	-0.007372050009365052	0.007372050009365052
GO:0070085	0.010142348754448399	0.004769736842105263	0.005372611912343135	0.005372611912343135
GO:0006766	0.0007117437722419929	0.0	0.0007117437722419929	0.0007117437722419929
GO:0043436	0.02882562277580071	0.03848684210526316	-0.009661219329462449	0.009661219329462449
GO:0061025	0.0	0.0	0.0	0.0
GO:0009218	0.0009786476868327402	0.0014802631578947369	-0.0005016154710619967	0.0005016154710619967
GO:0009156	0.0011565836298932384	0.0021381578947368422	-0.000981574264843604	0.000981574264843604
GO:0061024	0.012811387900355872	0.015789473684210527	-0.002978085783854655	0.002978085783854655
GO:0072657	0.010765124555160143	0.011677631578947368	-0.0009125070237872256	0.0009125070237872256
GO:0019054	0.0	0.0	0.0	0.0
GO:0042326	0.0	0.0	0.0	0.0
GO:0045088	0.0	0.0	0.0	0.0
GO:0009262	0.0007117437722419929	0.001151315789473684	-0.00043957201723169117	0.00043957201723169117
GO:0050793	0.03852313167259786	0.05230263157894737	-0.01377949990634951	0.01377949990634951
GO:0031669	0.0	0.0	0.0	0.0
GO:0032501	0.10800711743772241	0.11332236842105263	-0.005315250983330216	0.005315250983330216
GO:0008213	0.0061387900355871884	0.008388157894736842	-0.0022493678591496537	0.0022493678591496537
GO:0009112	0.0016903914590747332	0.0027960526315789474	-0.0011056611725042142	0.0011056611725042142
GO:0045184	0.03282918149466192	0.03667763157894737	-0.00384845008428545	0.00384845008428545
GO:0044419	0.03371886120996441	0.03141447368421053	0.002304387525753883	0.002304387525753883
GO:0009653	0.07268683274021352	0.09901315789473684	-0.026326325154523322	0.026326325154523322
GO:0071310	0.00044483985765124553	0.0003289473684210526	0.0001158924892301929	0.0001158924892301929
GO:0019693	0.009519572953736654	0.013980263157894737	-0.004460690204158083	0.004460690204158083
GO:0048646	0.013256227758007118	0.017598684210526315	-0.004342456452519197	0.004342456452519197
GO:0031344	0.0008896797153024911	0.001644736842105263	-0.000755057126802772	0.000755057126802772
GO:0031668	0.00026690391459074735	0.000493421052631579	-0.0002265171380408316	0.0002265171380408316
GO:0046903	0.006494661921708185	0.005263157894736842	0.0012315040269713431	0.0012315040269713431
GO:0046417	0.0	0.0	0.0	0.0
GO:0009201	0.0	0.0	0.0	0.0
GO:0002682	0.009252669039145907	0.011842105263157895	-0.0025894362240119883	0.0025894362240119883
GO:0042364	0.0	0.0	0.0	0.0
GO:0009719	0.0038256227758007117	0.005098684210526316	-0.0012730614347256043	0.0012730614347256043
GO:0072507	0.0013345195729537367	0.0008223684210526315	0.0005121511519011052	0.0005121511519011052
GO:0006511	0.010498220640569395	0.012335526315789474	-0.0018373056752200786	0.0018373056752200786
GO:0046486	0.0023131672597864767	0.002631578947368421	-0.0003184116875819443	0.0003184116875819443
GO:0009123	0.0013345195729537367	0.0024671052631578946	-0.001132585690204158	0.001132585690204158
GO:0002706	0.0	0.0	0.0	0.0
GO:0032268	0.01886120996441281	0.02598684210526316	-0.0071256321408503485	0.0071256321408503485
GO:0009432	0.0	0.0	0.0	0.0
GO:0051246	0.029448398576512456	0.03980263157894737	-0.01035423300243491	0.01035423300243491
GO:0051701	0.002224199288256228	0.0034539473684210525	-0.0012297480801648246	0.0012297480801648246
GO:0009891	0.013701067615658364	0.019736842105263157	-0.006035774489604793	0.006035774489604793
GO:0051094	0.0056939501779359435	0.007236842105263158	-0.0015428919273272144	0.0015428919273272144
GO:0034641	0.11192170818505338	0.17023026315789475	-0.05830855497284136	0.05830855497284136
GO:0010638	0.0008896797153024911	0.0008223684210526315	6.731129424985952e-05	6.731129424985952e-05
GO:0055086	0.01592526690391459	0.022532894736842106	-0.0066076278329275165	0.0066076278329275165
GO:1903362	0.0	0.0	0.0	0.0
GO:0072522	0.004092526690391459	0.005098684210526316	-0.0010061575201348568	0.0010061575201348568
GO:1901564	0.18941281138790036	0.19786184210526317	-0.008449030717362804	0.008449030717362804
GO:0009617	0.019661921708185055	0.013980263157894737	0.005681658550290318	0.005681658550290318
GO:0051179	0.15533807829181495	0.1401315789473684	0.015206499344446539	0.015206499344446539
GO:0042221	0.030604982206405694	0.03125	-0.0006450177935943061	0.0006450177935943061
GO:0001510	0.004804270462633452	0.006414473684210526	-0.0016102032215770746	0.0016102032215770746
GO:0008380	0.003291814946619217	0.005427631578947369	-0.0021358166323281517	0.0021358166323281517
GO:1901607	0.00017793594306049823	0.0001644736842105263	1.3462258849971921e-05	1.3462258849971921e-05
GO:0042558	0.0010676156583629894	0.0014802631578947369	-0.0004126474995317475	0.0004126474995317475
GO:0009130	0.00035587188612099647	0.0006578947368421052	-0.0003020228507211088	0.0003020228507211088
GO:0016569	0.0099644128113879	0.015789473684210527	-0.005825060872822627	0.005825060872822627
GO:1901988	0.0	0.0	0.0	0.0
GO:0046653	0.00017793594306049823	0.0003289473684210526	-0.0001510114253605544	0.0001510114253605544
GO:0009314	0.008540925266903915	0.008881578947368421	-0.0003406536804645057	0.0003406536804645057
GO:0016192	0.035409252669039146	0.04424342105263158	-0.008834168383592432	0.008834168383592432
GO:0051707	0.031405693950177935	0.027960526315789474	0.003445167634388461	0.003445167634388461
GO:0072525	0.0	0.0	0.0	0.0
GO:0009265	0.00035587188612099647	0.000493421052631579	-0.0001375491665105825	0.0001375491665105825
GO:0007275	0.0	0.0	0.0	0.0
GO:0006869	0.00400355871886121	0.0027960526315789474	0.0012075060872822627	0.0012075060872822627
GO:0008202	0.0	0.0	0.0	0.0
GO:2000112	0.10186832740213524	0.13930921052631579	-0.03744088312418055	0.03744088312418055
GO:0120035	0.00017793594306049823	0.0003289473684210526	-0.0001510114253605544	0.0001510114253605544
GO:0006040	0.0008896797153024911	0.0003289473684210526	0.0005607323468814385	0.0005607323468814385
GO:0006525	0.00026690391459074735	0.000493421052631579	-0.0002265171380408316	0.0002265171380408316
GO:0009147	0.0	0.0	0.0	0.0
GO:0072527	0.0020462633451957296	0.003125	-0.0010787366548042705	0.0010787366548042705
GO:0050778	0.000800711743772242	0.000986842105263158	-0.00018613036149091593	0.00018613036149091593
GO:0048518	0.06823843416370107	0.08799342105263158	-0.019754986888930515	0.019754986888930515
GO:0006650	0.001601423487544484	0.001644736842105263	-4.3313354560779076e-05	4.3313354560779076e-05
GO:0043085	0.0028469750889679717	0.0027960526315789474	5.0922457389024345e-05	5.0922457389024345e-05
GO:0009152	0.003291814946619217	0.0037828947368421053	-0.0004910797902228882	0.0004910797902228882
GO:0072330	8.896797153024912e-05	0.0	8.896797153024912e-05	8.896797153024912e-05
GO:0075136	0.0	0.0	0.0	0.0
GO:0007154	0.014679715302491103	0.014473684210526316	0.0002060310919647871	0.0002060310919647871
GO:0006807	0.26948398576512456	0.3223684210526316	-0.052884435287507026	0.052884435287507026
GO:0072503	0.0007117437722419929	0.0003289473684210526	0.0003827964038209403	0.0003827964038209403
GO:0006221	0.0014234875444839859	0.0021381578947368422	-0.0007146703502528564	0.0007146703502528564
GO:0048878	0.024555160142348754	0.021052631578947368	0.003502528563401386	0.003502528563401386
GO:0051254	0.012277580071174377	0.017434210526315788	-0.005156630455141411	0.005156630455141411
GO:0002253	0.0006227758007117438	0.0008223684210526315	-0.00019959262034088777	0.00019959262034088777
GO:0051641	0.047508896797153026	0.05838815789473684	-0.010879261097583817	0.010879261097583817
GO:1902680	0.012099644128113879	0.017269736842105265	-0.005170092713991386	0.005170092713991386
GO:0016310	0.00898576512455516	0.01200657894736842	-0.003020813822813261	0.003020813822813261
GO:0016051	0.0030249110320284696	0.0024671052631578946	0.000557805768870575	0.000557805768870575
GO:0051173	0.014679715302491103	0.019901315789473684	-0.005221600486982581	0.005221600486982581
GO:0006790	0.0071174377224199285	0.008717105263157894	-0.0015996675407379656	0.0015996675407379656
GO:0008652	0.0006227758007117438	0.000986842105263158	-0.00036406630455141416	0.00036406630455141416
GO:0005976	0.0020462633451957296	0.002302631578947368	-0.0002563682337516386	0.0002563682337516386
GO:0050801	0.013790035587188613	0.009703947368421053	0.0040860882187675595	0.0040860882187675595
GO:0022610	0.01574733096085409	0.017763157894736842	-0.0020158269338827507	0.0020158269338827507
GO:0006508	0.07179715302491103	0.05394736842105263	0.0178497846038584	0.0178497846038584
GO:0009966	0.058540925266903916	0.07598684210526316	-0.017445916838359242	0.017445916838359242
GO:0090150	0.004626334519572953	0.0037828947368421053	0.0008434397827308481	0.0008434397827308481
GO:0009416	0.005782918149466192	0.005098684210526316	0.0006842339389398757	0.0006842339389398757
GO:0031667	0.0	0.0	0.0	0.0
GO:1901342	0.0	0.0	0.0	0.0
GO:0009124	0.0011565836298932384	0.0021381578947368422	-0.000981574264843604	0.000981574264843604
GO:0090304	0.0905693950177936	0.1424342105263158	-0.051864815508522205	0.051864815508522205
GO:0015031	0.027313167259786476	0.03223684210526316	-0.004923674845476685	0.004923674845476685
GO:0033875	0.0023131672597864767	0.0037828947368421053	-0.0014697274770556286	0.0014697274770556286
GO:1901135	0.02179715302491103	0.022697368421052633	-0.0009002153961416015	0.0009002153961416015
GO:0006873	0.010587188612099644	0.007565789473684211	0.0030213991384154338	0.0030213991384154338
GO:0032102	0.00026690391459074735	0.0003289473684210526	-6.204345383030527e-05	6.204345383030527e-05
GO:0010035	0.005249110320284698	0.005098684210526316	0.00015042610975838158	0.00015042610975838158
GO:0090407	0.010854092526690392	0.01299342105263158	-0.0021393285259411875	0.0021393285259411875
GO:0042816	0.0	0.0	0.0	0.0
GO:0022411	0.00400355871886121	0.005427631578947369	-0.0014240728600861587	0.0014240728600861587
GO:0009127	0.0007117437722419929	0.0013157894736842105	-0.0006040457014422176	0.0006040457014422176
GO:1901661	0.0013345195729537367	0.001151315789473684	0.0001832037834800526	0.0001832037834800526
GO:0033692	0.0005338078291814947	0.0001644736842105263	0.0003693341449709684	0.0003693341449709684
GO:0033036	0.05400355871886121	0.06694078947368422	-0.01293723075482301	0.01293723075482301
GO:0006355	0.0902135231316726	0.1225328947368421	-0.03231937160516951	0.03231937160516951
GO:0009607	0.031405693950177935	0.027960526315789474	0.003445167634388461	0.003445167634388461
GO:0009309	8.896797153024912e-05	0.0	8.896797153024912e-05	8.896797153024912e-05
GO:0044003	0.0	0.0	0.0	0.0
GO:0009220	0.0009786476868327402	0.0014802631578947369	-0.0005016154710619967	0.0005016154710619967
GO:0055082	0.011832740213523131	0.009210526315789473	0.0026222138977336582	0.0026222138977336582
GO:0031347	0.00035587188612099647	0.000493421052631579	-0.0001375491665105825	0.0001375491665105825
GO:0043650	0.0	0.0	0.0	0.0
GO:0051240	0.0023131672597864767	0.002631578947368421	-0.0003184116875819443	0.0003184116875819443
GO:0044092	0.004270462633451958	0.0060855263157894735	-0.001815063682337516	0.001815063682337516
GO:0032989	0.014056939501779359	0.021710526315789475	-0.007653586814010117	0.007653586814010117
GO:1901990	0.0	0.0	0.0	0.0
GO:0051248	0.000800711743772242	0.0008223684210526315	-2.1656677280389538e-05	2.1656677280389538e-05
GO:0003006	0.06218861209964413	0.08388157894736842	-0.021692966847724288	0.021692966847724288
GO:0048585	0.011387900355871887	0.01694078947368421	-0.005552889117812324	0.005552889117812324
GO:0010942	0.0037366548042704626	0.0042763157894736845	-0.0005396609852032219	0.0005396609852032219
GO:0044038	0.0	0.0	0.0	0.0
GO:0006631	0.012366548042704626	0.01381578947368421	-0.001449241430979584	0.001449241430979584
GO:0051247	0.002402135231316726	0.0024671052631578946	-6.497003184116872e-05	6.497003184116872e-05
GO:0050863	0.0	0.0	0.0	0.0
GO:0070647	0.019483985765124556	0.02006578947368421	-0.0005818037085596542	0.0005818037085596542
GO:0009987	0.5981316725978648	0.6976973684210527	-0.09956569582318786	0.09956569582318786
GO:0006164	0.0035587188612099642	0.0042763157894736845	-0.0007175969282637203	0.0007175969282637203
GO:0030029	0.0	0.0	0.0	0.0
GO:0002696	0.0	0.0	0.0	0.0
GO:0006865	0.0012455516014234875	0.0001644736842105263	0.0010810779172129611	0.0010810779172129611
GO:0006720	0.00017793594306049823	0.0	0.00017793594306049823	0.00017793594306049823
GO:0006066	0.0017793594306049821	0.002631578947368421	-0.0008522195167634389	0.0008522195167634389
GO:0009211	0.0	0.0	0.0	0.0
GO:0052173	0.0	0.0	0.0	0.0
GO:0009185	0.002402135231316726	0.0037828947368421053	-0.0013807595055253794	0.0013807595055253794
GO:0098662	0.015569395017793594	0.006578947368421052	0.008990447649372542	0.008990447649372542
GO:0032506	0.002135231316725979	0.0029605263157894738	-0.000825294999063495	0.000825294999063495
GO:0001819	8.896797153024912e-05	0.0	8.896797153024912e-05	8.896797153024912e-05
GO:0042325	0.008718861209964414	0.01200657894736842	-0.0032877177374040067	0.0032877177374040067
GO:0031323	0.1290035587188612	0.17417763157894736	-0.04517407286008615	0.04517407286008615
GO:0019438	0.014857651245551601	0.02236842105263158	-0.007510769807079978	0.007510769807079978
GO:0070887	0.0005338078291814947	0.0003289473684210526	0.00020486046076044208	0.00020486046076044208
GO:0009057	0.032206405693950176	0.039473684210526314	-0.007267278516576138	0.007267278516576138
GO:0009168	0.0007117437722419929	0.0013157894736842105	-0.0006040457014422176	0.0006040457014422176
GO:0032259	0.012277580071174377	0.016776315789473684	-0.004498735718299307	0.004498735718299307
GO:0046040	0.000800711743772242	0.0014802631578947369	-0.0006795514141224949	0.0006795514141224949
GO:0043933	0.031227758007117436	0.043914473684210524	-0.012686715677093088	0.012686715677093088
GO:0072521	0.009875444839857651	0.014309210526315789	-0.004433765686458138	0.004433765686458138
GO:0051493	0.006316725978647687	0.010197368421052632	-0.0038806424424049453	0.0038806424424049453
GO:0048731	0.023487544483985764	0.030263157894736843	-0.006775613410751079	0.006775613410751079
GO:0010498	0.016725978647686834	0.019407894736842107	-0.002681916089155273	0.002681916089155273
GO:0002683	0.002224199288256228	0.0029605263157894738	-0.0007363270275332458	0.0007363270275332458
GO:0006996	0.06494661921708185	0.0875	-0.022553380782918145	0.022553380782918145
GO:0010604	0.022153024911032028	0.03125	-0.009096975088967972	0.009096975088967972
GO:0019725	0.01903914590747331	0.017434210526315788	0.0016049353811575205	0.0016049353811575205
GO:0009179	0.002402135231316726	0.0037828947368421053	-0.0013807595055253794	0.0013807595055253794
GO:0045786	0.0	0.0	0.0	0.0
GO:0030163	0.017526690391459075	0.020230263157894737	-0.0027035727664356628	0.0027035727664356628
GO:1905952	0.00017793594306049823	0.0001644736842105263	1.3462258849971921e-05	1.3462258849971921e-05
GO:0006928	0.0398576512455516	0.05526315789473684	-0.01540550664918524	0.01540550664918524
GO:1901137	0.00898576512455516	0.007236842105263158	0.0017489230192920015	0.0017489230192920015
GO:0044087	0.012455516014234875	0.019901315789473684	-0.007445799775238808	0.007445799775238808
GO:0010564	0.002491103202846975	0.0037828947368421053	-0.0012917915339951303	0.0012917915339951303
GO:0023057	0.01192170818505338	0.01644736842105263	-0.0045256602359992504	0.0045256602359992504
GO:0031331	0.0	0.0	0.0	0.0
GO:0065008	0.07855871886120996	0.08108552631578947	-0.002526807454579505	0.002526807454579505
GO:0043170	0.25338078291814947	0.31529605263157895	-0.06191526971342948	0.06191526971342948
GO:1902600	0.004537366548042704	0.004111842105263158	0.0004255244427795466	0.0004255244427795466
GO:0001932	0.003291814946619217	0.0044407894736842105	-0.0011489745270649933	0.0011489745270649933
GO:0009968	0.010320284697508897	0.015131578947368421	-0.004811294249859524	0.004811294249859524
GO:0009221	0.00035587188612099647	0.000493421052631579	-0.0001375491665105825	0.0001375491665105825
GO:0023056	0.011565836298932384	0.014144736842105264	-0.0025789005431728802	0.0025789005431728802
GO:0009144	0.0	0.0	0.0	0.0
GO:0022414	0.09297153024911033	0.12746710526315788	-0.034495575014047555	0.034495575014047555
GO:0051052	0.0027580071174377226	0.005098684210526316	-0.0023406770930885935	0.0023406770930885935
GO:0090257	0.0	0.0	0.0	0.0
GO:0043648	0.0015124555160142348	0.002631578947368421	-0.0011191234313541862	0.0011191234313541862
GO:0046034	0.004893238434163701	0.007072368421052632	-0.002179129986888931	0.002179129986888931
GO:0052126	0.002224199288256228	0.0034539473684210525	-0.0012297480801648246	0.0012297480801648246
GO:0006575	0.007206405693950178	0.008552631578947369	-0.0013462258849971914	0.0013462258849971914
GO:0006754	0.0	0.0	0.0	0.0
GO:0023051	0.06654804270462633	0.08125	-0.014701957295373672	0.014701957295373672
GO:0031325	0.016370106761565837	0.02154605263157895	-0.005175945870013111	0.005175945870013111
GO:0032502	0.18976868327402135	0.24194078947368422	-0.052172106199662865	0.052172106199662865
GO:0006779	0.0007117437722419929	0.001151315789473684	-0.00043957201723169117	0.00043957201723169117
GO:0070201	0.00017793594306049823	0.0003289473684210526	-0.0001510114253605544	0.0001510114253605544
GO:0042330	0.007562277580071174	0.007072368421052632	0.0004899091590185424	0.0004899091590185424
GO:0032774	0.00800711743772242	0.013322368421052631	-0.005315250983330211	0.005315250983330211
GO:1903047	0.011832740213523131	0.01875	-0.006917259786476868	0.006917259786476868
GO:0033014	0.0007117437722419929	0.001151315789473684	-0.00043957201723169117	0.00043957201723169117
GO:0070482	0.0	0.0	0.0	0.0
GO:0009311	0.0016903914590747332	0.0013157894736842105	0.00037460198539052266	0.00037460198539052266
GO:0002831	0.010409252669039146	0.011842105263157895	-0.001432852594118749	0.001432852594118749
GO:0006576	0.001601423487544484	0.0014802631578947369	0.0001211603296497471	0.0001211603296497471
GO:0052185	0.0	0.0	0.0	0.0
GO:0051172	0.012455516014234875	0.01792763157894737	-0.005472115564712493	0.005472115564712493
GO:0043632	0.010943060498220641	0.013157894736842105	-0.0022148342386214635	0.0022148342386214635
GO:0009174	0.00035587188612099647	0.0006578947368421052	-0.0003020228507211088	0.0003020228507211088
GO:0071103	0.0	0.0	0.0	0.0
GO:0000270	0.0007117437722419929	0.0	0.0007117437722419929	0.0007117437722419929
GO:0042981	0.011832740213523131	0.015460526315789473	-0.003627786102266342	0.003627786102266342
GO:0006006	0.0027580071174377226	0.0044407894736842105	-0.001682782356246488	0.001682782356246488
GO:0045934	0.011654804270462633	0.017105263157894738	-0.005450458887432105	0.005450458887432105
GO:0034248	0.012277580071174377	0.01792763157894737	-0.005650051507772992	0.005650051507772992
GO:0031399	0.0066725978647686835	0.00805921052631579	-0.0013866126615471068	0.0013866126615471068
GO:0043412	0.08558718861209964	0.11069078947368421	-0.02510360086158457	0.02510360086158457
GO:0040007	0.0	0.0	0.0	0.0
GO:0009116	0.002224199288256228	0.0027960526315789474	-0.0005718533433227194	0.0005718533433227194
GO:0016477	0.012188612099644128	0.01694078947368421	-0.004752177374040083	0.004752177374040083
GO:0007005	0.006227758007117438	0.007401315789473684	-0.0011735577823562462	0.0011735577823562462
GO:0060548	0.008629893238434164	0.011348684210526316	-0.002718790972092152	0.002718790972092152
GO:0006094	0.000800711743772242	0.000986842105263158	-0.00018613036149091593	0.00018613036149091593
GO:0009209	0.0	0.0	0.0	0.0
GO:0044264	0.0018683274021352313	0.0021381578947368422	-0.00026983049260161096	0.00026983049260161096
GO:0075528	0.0	0.0	0.0	0.0
GO:0015711	0.0025800711743772242	0.0	0.0025800711743772242	0.0025800711743772242
GO:0007610	0.04190391459074733	0.04111842105263158	0.0007854935381157516	0.0007854935381157516
GO:0099177	0.005871886120996441	0.003947368421052632	0.0019245176999438092	0.0019245176999438092
GO:0043549	0.005427046263345196	0.007401315789473684	-0.001974269526128488	0.001974269526128488
GO:0009081	0.00026690391459074735	0.0003289473684210526	-6.204345383030527e-05	6.204345383030527e-05
GO:0044764	0.0	0.0	0.0	0.0
GO:0009119	0.0007117437722419929	0.0008223684210526315	-0.0001106246488106386	0.0001106246488106386
GO:0022603	0.007473309608540925	0.01118421052631579	-0.0037109009177748644	0.0037109009177748644
GO:0070925	0.00498220640569395	0.007565789473684211	-0.0025835830679902605	0.0025835830679902605
GO:0042327	0.0020462633451957296	0.002631578947368421	-0.0005853156021726914	0.0005853156021726914
GO:0008654	0.005338078291814947	0.0059210526315789476	-0.0005829743397640008	0.0005829743397640008
GO:0031326	0.10373665480427047	0.1411184210526316	-0.03738176624836112	0.03738176624836112
GO:0044106	0.001601423487544484	0.0014802631578947369	0.0001211603296497471	0.0001211603296497471
GO:0009161	0.0012455516014234875	0.002302631578947368	-0.0010570799775238807	0.0010570799775238807
GO:0046394	0.0009786476868327402	0.001151315789473684	-0.00017266810264094387	0.00017266810264094387
GO:0009059	0.038612099644128116	0.0625	-0.023887900355871884	0.023887900355871884
GO:0006812	0.02384341637010676	0.009375	0.01446841637010676	0.01446841637010676
GO:0009072	0.0009786476868327402	0.001151315789473684	-0.00017266810264094387	0.00017266810264094387
GO:0048870	0.013256227758007118	0.01875	-0.0054937722419928815	0.0054937722419928815
GO:2000113	0.011654804270462633	0.017105263157894738	-0.005450458887432105	0.005450458887432105
GO:0006553	0.00017793594306049823	0.0001644736842105263	1.3462258849971921e-05	1.3462258849971921e-05
GO:0043173	8.896797153024912e-05	0.0001644736842105263	-7.55057126802772e-05	7.55057126802772e-05
GO:0032101	0.0023131672597864767	0.003125	-0.0008118327402135235	0.0008118327402135235
GO:0032270	0.002402135231316726	0.0024671052631578946	-6.497003184116872e-05	6.497003184116872e-05
GO:0006811	0.034875444839857654	0.011677631578947368	0.023197813260910284	0.023197813260910284
GO:0044265	0.01788256227758007	0.023026315789473683	-0.005143753511893612	0.005143753511893612
GO:0006760	0.0008896797153024911	0.001151315789473684	-0.00026163607417119305	0.00026163607417119305
GO:0006875	0.007473309608540925	0.0060855263157894735	0.0013877832927514516	0.0013877832927514516
GO:1902105	0.0	0.0	0.0	0.0
GO:0051817	0.0	0.0	0.0	0.0
GO:0098609	0.0	0.0	0.0	0.0
GO:0009163	0.0	0.0	0.0	0.0
GO:0006555	8.896797153024912e-05	0.0001644736842105263	-7.55057126802772e-05	7.55057126802772e-05
GO:0001775	0.00026690391459074735	0.0003289473684210526	-6.204345383030527e-05	6.204345383030527e-05
GO:0010608	0.012366548042704626	0.018092105263157895	-0.005725557220453269	0.005725557220453269
GO:0006396	0.04065836298932384	0.06792763157894736	-0.027269268589623523	0.027269268589623523
GO:0010605	0.02411032028469751	0.03388157894736842	-0.009771258662670913	0.009771258662670913
GO:0000097	0.0007117437722419929	0.000986842105263158	-0.000275098333021165	0.000275098333021165
GO:0051726	0.01574733096085409	0.022203947368421052	-0.006456616407566961	0.006456616407566961
GO:0022613	0.0035587188612099642	0.0060855263157894735	-0.0025268074545795093	0.0025268074545795093
GO:0044260	0.14359430604982207	0.1993421052631579	-0.055747799213335836	0.055747799213335836
GO:0010647	0.00898576512455516	0.011348684210526316	-0.002362919085971157	0.002362919085971157
GO:0046451	0.0	0.0	0.0	0.0
GO:0044281	0.052402135231316725	0.06743421052631579	-0.015032075294999066	0.015032075294999066
GO:1901575	0.03879003558718861	0.04851973684210526	-0.00972970125491665	0.00972970125491665
GO:0051668	0.010854092526690392	0.011842105263157895	-0.0009880127364675032	0.0009880127364675032
GO:0016072	0.010854092526690392	0.01875	-0.007895907473309607	0.007895907473309607
GO:0010975	0.00017793594306049823	0.0003289473684210526	-0.0001510114253605544	0.0001510114253605544
GO:0062012	0.0008896797153024911	0.000986842105263158	-9.716238996066687e-05	9.716238996066687e-05
GO:0034470	0.016903914590747332	0.026973684210526316	-0.010069769619778984	0.010069769619778984
GO:0031401	0.002402135231316726	0.0024671052631578946	-6.497003184116872e-05	6.497003184116872e-05
GO:0045862	0.0	0.0	0.0	0.0
GO:0009263	0.0005338078291814947	0.0008223684210526315	-0.00028856059187113683	0.00028856059187113683
GO:0009165	0.005071174377224199	0.006743421052631579	-0.0016722466754073798	0.0016722466754073798
GO:0036211	0.07677935943060499	0.09851973684210526	-0.02174037741150027	0.02174037741150027
GO:0009129	0.00035587188612099647	0.0006578947368421052	-0.0003020228507211088	0.0003020228507211088
GO:0006310	0.0	0.0	0.0	0.0
GO:0010038	0.0038256227758007117	0.003618421052631579	0.00020720172316913282	0.00020720172316913282
GO:0044248	0.02677935943060498	0.03256578947368421	-0.005786430043079226	0.005786430043079226
GO:0046164	0.0	0.0	0.0	0.0
GO:0050657	0.0	0.0	0.0	0.0
GO:0009167	0.000800711743772242	0.0014802631578947369	-0.0006795514141224949	0.0006795514141224949
GO:0042401	8.896797153024912e-05	0.0	8.896797153024912e-05	8.896797153024912e-05
GO:0034033	0.0	0.0	0.0	0.0
GO:0042181	0.0005338078291814947	0.0	0.0005338078291814947	0.0005338078291814947
GO:0046112	0.000800711743772242	0.0014802631578947369	-0.0006795514141224949	0.0006795514141224949
GO:0051656	0.002402135231316726	0.004111842105263158	-0.0017097068739464318	0.0017097068739464318
GO:0009894	0.012277580071174377	0.015296052631578948	-0.003018472560404571	0.003018472560404571
GO:0031400	0.000800711743772242	0.0008223684210526315	-2.1656677280389538e-05	2.1656677280389538e-05
GO:0007346	0.009430604982206405	0.012664473684210526	-0.0032338687020041206	0.0032338687020041206
GO:0033365	0.0056939501779359435	0.008388157894736842	-0.0026942077168008987	0.0026942077168008987
GO:0009890	0.012277580071174377	0.017598684210526315	-0.005321104139351938	0.005321104139351938
GO:0023052	0.01797153024911032	0.016776315789473684	0.0011952144596366343	0.0011952144596366343
GO:1901987	0.00017793594306049823	0.0003289473684210526	-0.0001510114253605544	0.0001510114253605544
GO:0051716	0.03229537366548043	0.04457236842105263	-0.012276994755572201	0.012276994755572201
GO:0051234	0.1333629893238434	0.10871710526315789	0.02464588406068552	0.02464588406068552
GO:0052167	0.0	0.0	0.0	0.0
GO:0051338	0.006761565836298933	0.009046052631578948	-0.002284486795280015	0.002284486795280015
GO:0051050	0.005071174377224199	0.007401315789473684	-0.0023301414122494845	0.0023301414122494845
GO:0010629	0.012455516014234875	0.01694078947368421	-0.004485273459449336	0.004485273459449336
GO:0019049	0.0	0.0	0.0	0.0
GO:0009063	0.004626334519572953	0.0060855263157894735	-0.00145919179621652	0.00145919179621652
GO:0006464	0.07642348754448398	0.09835526315789474	-0.021931775613410753	0.021931775613410753
GO:0046483	0.11067615658362989	0.17055921052631579	-0.05988305394268589	0.05988305394268589
GO:0009308	0.001601423487544484	0.0014802631578947369	0.0001211603296497471	0.0001211603296497471
GO:0009245	0.0	0.0	0.0	0.0
GO:0010558	0.011654804270462633	0.017105263157894738	-0.005450458887432105	0.005450458887432105
GO:0044205	0.00035587188612099647	0.0006578947368421052	-0.0003020228507211088	0.0003020228507211088
GO:0019362	0.00044483985765124553	0.0003289473684210526	0.0001158924892301929	0.0001158924892301929
GO:0043254	0.002135231316725979	0.003125	-0.0009897686832740214	0.0009897686832740214
GO:0006643	0.0037366548042704626	0.001151315789473684	0.0025853390147967783	0.0025853390147967783
GO:1901565	0.02224199288256228	0.026480263157894736	-0.004238270275332457	0.004238270275332457
GO:0044766	0.0	0.0	0.0	0.0
GO:0006024	0.0	0.0	0.0	0.0
GO:0006206	0.0010676156583629894	0.001973684210526316	-0.0009060685521633265	0.0009060685521633265
GO:0009605	0.036476868327402136	0.03223684210526316	0.004240026222138975	0.004240026222138975
GO:0051640	0.00498220640569395	0.007894736842105263	-0.0029125304364113133	0.0029125304364113133
GO:2000147	0.00017793594306049823	0.0003289473684210526	-0.0001510114253605544	0.0001510114253605544
GO:2000145	0.0034697508896797155	0.004934210526315789	-0.0014644596366360737	0.0014644596366360737
GO:0048513	0.04199288256227758	0.05230263157894737	-0.01030974901666979	0.01030974901666979
GO:0006644	0.00898576512455516	0.007565789473684211	0.0014199756508709487	0.0014199756508709487
GO:0007010	0.01574733096085409	0.025164473684210525	-0.009417142723356434	0.009417142723356434
GO:0045935	0.012277580071174377	0.017434210526315788	-0.005156630455141411	0.005156630455141411
GO:0006637	0.0023131672597864767	0.0037828947368421053	-0.0014697274770556286	0.0014697274770556286
GO:0071806	0.0017793594306049821	0.0021381578947368422	-0.00035879846413186013	0.00035879846413186013
GO:0019318	0.004715302491103203	0.006578947368421052	-0.0018636448773178497	0.0018636448773178497
GO:0043414	0.010676156583629894	0.014473684210526316	-0.003797527626896422	0.003797527626896422
GO:0040012	0.004893238434163701	0.006907894736842105	-0.002014656302678404	0.002014656302678404
GO:0008284	0.005071174377224199	0.006414473684210526	-0.001343299306986327	0.001343299306986327
GO:0003013	0.0	0.0	0.0	0.0
GO:0051704	0.0	0.0	0.0	0.0
GO:0006664	0.0035587188612099642	0.0008223684210526315	0.0027363504401573327	0.0027363504401573327
GO:1901605	0.0033807829181494663	0.005592105263157895	-0.0022113223450084285	0.0022113223450084285
GO:1901271	0.0	0.0	0.0	0.0
GO:0009135	0.002402135231316726	0.0037828947368421053	-0.0013807595055253794	0.0013807595055253794
GO:0055065	0.010320284697508897	0.008223684210526315	0.0020966004869825815	0.0020966004869825815
GO:0043066	0.006049822064056939	0.007565789473684211	-0.0015159674096272713	0.0015159674096272713
GO:0052547	0.0020462633451957296	0.0027960526315789474	-0.0007497892863832178	0.0007497892863832178
GO:0048589	0.0	0.0	0.0	0.0
GO:0071704	0.3442170818505338	0.4082236842105263	-0.0640066023599925	0.0640066023599925
GO:0009117	0.01201067615658363	0.017434210526315788	-0.005423534369732159	0.005423534369732159
GO:0048609	0.0012455516014234875	0.001644736842105263	-0.00039918524068177554	0.00039918524068177554
GO:0044359	0.0	0.0	0.0	0.0
GO:0050658	0.0	0.0	0.0	0.0
GO:0046939	0.0029359430604982205	0.0042763157894736845	-0.001340372728975464	0.001340372728975464
GO:0000375	0.00026690391459074735	0.000493421052631579	-0.0002265171380408316	0.0002265171380408316
GO:0090287	0.0	0.0	0.0	0.0
GO:0019682	8.896797153024912e-05	0.0001644736842105263	-7.55057126802772e-05	7.55057126802772e-05
GO:0002009	0.0038256227758007117	0.005427631578947369	-0.001602008803146657	0.001602008803146657
GO:0051604	0.0026690391459074734	0.003289473684210526	-0.0006204345383030527	0.0006204345383030527
GO:0050865	0.0	0.0	0.0	0.0
GO:0034767	0.0	0.0	0.0	0.0
GO:1903046	0.009074733096085408	0.013486842105263158	-0.00441210900917775	0.00441210900917775
GO:0005996	0.005871886120996441	0.008223684210526315	-0.0023517980895298744	0.0023517980895298744
GO:0043039	0.0036476868327402134	0.00625	-0.002602313167259787	0.002602313167259787
GO:1901615	0.0051601423487544484	0.005427631578947369	-0.0002674892301929204	0.0002674892301929204
GO:1902679	0.011654804270462633	0.017105263157894738	-0.005450458887432105	0.005450458887432105
GO:0019219	0.09395017793594305	0.1294407894736842	-0.03549061153774115	0.03549061153774115
GO:0071496	0.00026690391459074735	0.000493421052631579	-0.0002265171380408316	0.0002265171380408316
GO:0044057	0.001601423487544484	0.001151315789473684	0.0004501076980707999	0.0004501076980707999
GO:0051960	0.003113879003558719	0.003947368421052632	-0.0008334894174939129	0.0008334894174939129
GO:0001817	0.0005338078291814947	0.000493421052631579	4.0386776549915736e-05	4.0386776549915736e-05
GO:1901699	0.00044483985765124553	0.0003289473684210526	0.0001158924892301929	0.0001158924892301929
GO:0044093	0.004804270462633452	0.0059210526315789476	-0.0011167821689454958	0.0011167821689454958
GO:0009892	0.02597864768683274	0.03585526315789474	-0.009876615471061997	0.009876615471061997
GO:0048519	0.05676156583629893	0.07598684210526316	-0.019225276268964225	0.019225276268964225
GO:0006586	0.0	0.0	0.0	0.0
GO:0007167	0.012455516014234875	0.015625	-0.0031694839857651248	0.0031694839857651248
GO:0009150	0.008362989323843417	0.01200657894736842	-0.0036435896235250034	0.0036435896235250034
GO:0044403	0.002402135231316726	0.003618421052631579	-0.001216285821314853	0.001216285821314853
GO:0019752	0.02882562277580071	0.03848684210526316	-0.009661219329462449	0.009661219329462449
GO:0046467	0.0034697508896797155	0.0008223684210526315	0.002647382468627084	0.002647382468627084
GO:0046434	0.0007117437722419929	0.001151315789473684	-0.00043957201723169117	0.00043957201723169117
GO:0048468	0.014679715302491103	0.019078947368421053	-0.00439923206592995	0.00439923206592995
GO:0033865	0.0029359430604982205	0.004605263157894736	-0.001669320097396516	0.001669320097396516
GO:1902532	0.0	0.0	0.0	0.0
GO:0070302	0.0	0.0	0.0	0.0
GO:0032103	0.00035587188612099647	0.000493421052631579	-0.0001375491665105825	0.0001375491665105825
GO:0040008	0.018683274021352312	0.025657894736842105	-0.006974620715489793	0.006974620715489793
GO:0009133	0.0	0.0	0.0	0.0
GO:0034220	0.021619217081850533	0.008717105263157894	0.012902111818692639	0.012902111818692639
GO:0009991	0.00026690391459074735	0.000493421052631579	-0.0002265171380408316	0.0002265171380408316
GO:0030154	0.027402135231316727	0.034375	-0.0069728647686832755	0.0069728647686832755
GO:0046395	0.004715302491103203	0.00625	-0.0015346975088967978	0.0015346975088967978
GO:0043067	0.013879003558718862	0.018421052631578946	-0.004542049072860084	0.004542049072860084
GO:0022900	0.007206405693950178	0.007236842105263158	-3.0436411312980208e-05	3.0436411312980208e-05
GO:0045229	0.0	0.0	0.0	0.0
GO:0006222	0.00035587188612099647	0.0006578947368421052	-0.0003020228507211088	0.0003020228507211088
GO:0042180	0.0023131672597864767	0.001644736842105263	0.0006684304176812136	0.0006684304176812136
GO:0048598	0.014679715302491103	0.018914473684210526	-0.004234758381719423	0.004234758381719423
GO:0034637	0.0005338078291814947	0.0001644736842105263	0.0003693341449709684	0.0003693341449709684
GO:0070589	0.0	0.0	0.0	0.0
GO:1903311	0.0	0.0	0.0	0.0
GO:0019216	0.0006227758007117438	0.000493421052631579	0.0001293547480801648	0.0001293547480801648
GO:0110053	0.003113879003558719	0.004769736842105263	-0.0016558578385465444	0.0016558578385465444
GO:0009126	0.000800711743772242	0.0014802631578947369	-0.0006795514141224949	0.0006795514141224949
GO:0098542	0.010765124555160143	0.008717105263157894	0.0020480192920022487	0.0020480192920022487
GO:0039506	0.0	0.0	0.0	0.0
GO:0030031	0.002402135231316726	0.003947368421052632	-0.0015452331897359058	0.0015452331897359058
GO:0019538	0.14608540925266905	0.1475328947368421	-0.0014474854841730611	0.0014474854841730611
GO:0008152	0.3854982206405694	0.44671052631578945	-0.06121230567522007	0.06121230567522007
GO:0034030	0.0	0.0	0.0	0.0
GO:0097659	0.0	0.0	0.0	0.0
GO:0051235	0.0	0.0	0.0	0.0
GO:0051345	0.0008896797153024911	0.0006578947368421052	0.0002317849784603858	0.0002317849784603858
GO:0046031	0.002402135231316726	0.0037828947368421053	-0.0013807595055253794	0.0013807595055253794
GO:0006767	0.00044483985765124553	0.0	0.00044483985765124553	0.00044483985765124553
GO:0018205	0.0012455516014234875	0.002302631578947368	-0.0010570799775238807	0.0010570799775238807
GO:0030155	0.0038256227758007117	0.005098684210526316	-0.0012730614347256043	0.0012730614347256043
GO:0009225	0.00044483985765124553	0.0008223684210526315	-0.000377528563401386	0.000377528563401386
GO:0042254	0.0015124555160142348	0.0024671052631578946	-0.0009546497471436598	0.0009546497471436598
GO:0044272	0.0008896797153024911	0.001151315789473684	-0.00026163607417119305	0.00026163607417119305
GO:0009173	0.00035587188612099647	0.0006578947368421052	-0.0003020228507211088	0.0003020228507211088
GO:0010468	0.12206405693950179	0.17039473684210527	-0.04833067990260348	0.04833067990260348
GO:0045597	0.0014234875444839859	0.0018092105263157895	-0.0003857229818318036	0.0003857229818318036
GO:0008219	0.00809608540925267	0.009046052631578948	-0.0009499672223262784	0.0009499672223262784
GO:0045936	0.0	0.0	0.0	0.0
GO:0046490	8.896797153024912e-05	0.0	8.896797153024912e-05	8.896797153024912e-05
GO:0034654	0.013790035587188613	0.021052631578947368	-0.007262595991758755	0.007262595991758755
GO:0009056	0.04314946619217082	0.05197368421052632	-0.0088242180183555	0.0088242180183555
GO:1901361	0.007384341637010676	0.010526315789473684	-0.003141974152463008	0.003141974152463008
GO:0043043	0.0	0.0	0.0	0.0
GO:0051049	0.01619217081850534	0.018421052631578946	-0.002228881813073607	0.002228881813073607
GO:0006188	0.0007117437722419929	0.0013157894736842105	-0.0006040457014422176	0.0006040457014422176
GO:0052200	0.0	0.0	0.0	0.0
GO:0010817	0.0037366548042704626	0.002631578947368421	0.0011050758569020416	0.0011050758569020416
GO:0000096	0.000800711743772242	0.000986842105263158	-0.00018613036149091593	0.00018613036149091593
GO:0052205	0.0	0.0	0.0	0.0
GO:0006950	0.07437722419928826	0.08980263157894737	-0.015425407379659112	0.015425407379659112
GO:0046390	0.004181494661921708	0.005427631578947369	-0.0012461369170256604	0.0012461369170256604
GO:0019856	0.000800711743772242	0.0014802631578947369	-0.0006795514141224949	0.0006795514141224949
GO:0006401	0.006939501779359431	0.009868421052631578	-0.0029289192732721474	0.0029289192732721474
GO:0006820	0.006761565836298933	0.0003289473684210526	0.00643261846787788	0.00643261846787788
GO:0010033	0.01681494661921708	0.01792763157894737	-0.0011126849597302875	0.0011126849597302875
GO:0006753	0.012900355871886121	0.018585526315789472	-0.005685170443903351	0.005685170443903351
GO:0034655	0.007384341637010676	0.010526315789473684	-0.003141974152463008	0.003141974152463008
GO:0009312	0.0013345195729537367	0.001151315789473684	0.0001832037834800526	0.0001832037834800526
GO:0006281	0.017615658362989325	0.026973684210526316	-0.009358025847536991	0.009358025847536991
GO:0045937	0.0020462633451957296	0.002631578947368421	-0.0005853156021726914	0.0005853156021726914
GO:1901269	0.0	0.0	0.0	0.0
GO:0010628	0.006939501779359431	0.010197368421052632	-0.003257866641693201	0.003257866641693201
GO:0050794	0.28932384341637013	0.3393092105263158	-0.049985367109945666	0.049985367109945666
GO:0050877	0.030516014234875447	0.018092105263157895	0.012423908971717551	0.012423908971717551
GO:0031329	0.0099644128113879	0.012171052631578947	-0.002206639820191047	0.002206639820191047
GO:0052029	0.0	0.0	0.0	0.0
GO:0007017	0.016637010676156583	0.02598684210526316	-0.009349831429106576	0.009349831429106576
GO:0042592	0.036476868327402136	0.03585526315789474	0.0006216051695073985	0.0006216051695073985
GO:0009199	0.0	0.0	0.0	0.0
GO:0046501	0.0	0.0	0.0	0.0
GO:0044275	0.0	0.0	0.0	0.0
GO:0022412	0.03745551601423488	0.053125	-0.01566948398576512	0.01566948398576512
GO:0050789	0.33754448398576514	0.39786184210526315	-0.06031735811949801	0.06031735811949801
GO:0010563	8.896797153024912e-05	0.0	8.896797153024912e-05	8.896797153024912e-05
GO:0046907	0.029626334519572955	0.03519736842105263	-0.005571033901479675	0.005571033901479675
GO:1903037	0.0	0.0	0.0	0.0
GO:0030335	0.0	0.0	0.0	0.0
GO:0009148	0.0	0.0	0.0	0.0
GO:0009893	0.026245551601423486	0.03618421052631579	-0.009938658924892305	0.009938658924892305
GO:0019439	0.0076512455516014235	0.010526315789473684	-0.0028750702378722605	0.0028750702378722605
GO:0072524	0.0005338078291814947	0.0003289473684210526	0.00020486046076044208	0.00020486046076044208
GO:0009110	8.896797153024912e-05	0.0	8.896797153024912e-05	8.896797153024912e-05
GO:0006518	0.0015124555160142348	0.0006578947368421052	0.0008545607791721296	0.0008545607791721296
GO:0009423	0.0	0.0	0.0	0.0
GO:1901293	0.005249110320284698	0.006907894736842105	-0.0016587844165574074	0.0016587844165574074
GO:0032787	0.013701067615658364	0.015789473684210527	-0.002088406068552163	0.002088406068552163
GO:0045859	0.00044483985765124553	0.000493421052631579	-4.8581194980333435e-05	4.8581194980333435e-05
GO:0009064	0.0019572953736654805	0.003289473684210526	-0.0013321783105450457	0.0013321783105450457
GO:0044282	0.00498220640569395	0.006578947368421052	-0.0015967409627271022	0.0015967409627271022
GO:0051272	0.0011565836298932384	0.0018092105263157895	-0.0006526268964225511	0.0006526268964225511
GO:0033554	0.031405693950177935	0.04358552631578947	-0.012179832365611536	0.012179832365611536
GO:0006189	0.0006227758007117438	0.001151315789473684	-0.0005285399887619403	0.0005285399887619403
GO:0009967	0.00898576512455516	0.011348684210526316	-0.002362919085971157	0.002362919085971157
GO:0006082	0.029626334519572955	0.03914473684210526	-0.009518402322532305	0.009518402322532305
GO:0009141	0.00044483985765124553	0.000493421052631579	-4.8581194980333435e-05	4.8581194980333435e-05
GO:0002274	0.0	0.0	0.0	0.0
GO:0032269	0.000800711743772242	0.0008223684210526315	-2.1656677280389538e-05	2.1656677280389538e-05
GO:0006165	0.0028469750889679717	0.004111842105263158	-0.001264867016295186	0.001264867016295186
GO:0061919	0.007740213523131673	0.008388157894736842	-0.0006479443716051695	0.0006479443716051695
GO:0009889	0.10533807829181495	0.14259868421052632	-0.03726060591871137	0.03726060591871137
GO:0006955	0.013790035587188613	0.01118421052631579	0.0026058250608728233	0.0026058250608728233
GO:0030258	0.0	0.0	0.0	0.0
GO:0006091	0.01112099644128114	0.012828947368421053	-0.0017079509271399132	0.0017079509271399132
GO:0007186	0.0	0.0	0.0	0.0
GO:0009145	0.0	0.0	0.0	0.0
GO:1901617	0.0	0.0	0.0	0.0
GO:0006417	0.012099644128113879	0.017763157894736842	-0.005663513766622963	0.005663513766622963
GO:0019048	0.0	0.0	0.0	0.0
GO:0045785	0.0008896797153024911	0.001151315789473684	-0.00026163607417119305	0.00026163607417119305
GO:1901659	0.0	0.0	0.0	0.0
GO:0050890	0.0	0.0	0.0	0.0
GO:0042435	0.0	0.0	0.0	0.0
GO:0015979	0.0	0.0	0.0	0.0
GO:0051253	0.011654804270462633	0.017105263157894738	-0.005450458887432105	0.005450458887432105
GO:0015849	0.0025800711743772242	0.0008223684210526315	0.0017577027533245927	0.0017577027533245927
GO:0045595	0.008629893238434164	0.01200657894736842	-0.003376685708934256	0.003376685708934256
GO:0009259	0.009163701067615658	0.013486842105263158	-0.0043231410376475005	0.0043231410376475005
GO:0072528	0.0016903914590747332	0.002631578947368421	-0.0009411874882936878	0.0009411874882936878
GO:0006220	0.0014234875444839859	0.0021381578947368422	-0.0007146703502528564	0.0007146703502528564
GO:0043207	0.031405693950177935	0.027960526315789474	0.003445167634388461	0.003445167634388461
GO:0006952	0.011565836298932384	0.008881578947368421	0.0026842573515639626	0.0026842573515639626
GO:0009069	0.0006227758007117438	0.001151315789473684	-0.0005285399887619403	0.0005285399887619403
GO:0044036	0.0	0.0	0.0	0.0
GO:0032984	0.0	0.0	0.0	0.0
GO:0009142	0.00035587188612099647	0.000493421052631579	-0.0001375491665105825	0.0001375491665105825
GO:0006259	0.02393238434163701	0.03519736842105263	-0.011264984079415619	0.011264984079415619
GO:0046385	0.00035587188612099647	0.000493421052631579	-0.0001375491665105825	0.0001375491665105825
GO:0002768	0.0	0.0	0.0	0.0
GO:0051174	0.008896797153024912	0.012171052631578947	-0.003274255478554035	0.003274255478554035
GO:0003008	0.036298932384341634	0.023848684210526317	0.012450248173815317	0.012450248173815317
GO:0009896	0.0018683274021352313	0.0024671052631578946	-0.0005987778610226633	0.0005987778610226633
GO:0009070	0.0	0.0	0.0	0.0
GO:0016570	0.0099644128113879	0.015789473684210527	-0.005825060872822627	0.005825060872822627
GO:0015931	0.0	0.0	0.0	0.0
GO:0006399	0.00898576512455516	0.013486842105263158	-0.004501076980707999	0.004501076980707999
GO:1903530	0.0020462633451957296	0.001973684210526316	7.257913466941377e-05	7.257913466941377e-05
GO:0051252	0.09154804270462634	0.125	-0.03345195729537366	0.03345195729537366
GO:0065007	0.37927046263345193	0.43799342105263156	-0.05872295841917963	0.05872295841917963
GO:0043603	0.00400355871886121	0.004605263157894736	-0.0006017044390335263	0.0006017044390335263
GO:0006810	0.12259786476868327	0.09736842105263158	0.025229443716051694	0.025229443716051694
GO:0097435	0.008807829181494663	0.014638157894736843	-0.00583032871324218	0.00583032871324218
GO:0051270	0.004359430604982207	0.00625	-0.0018905693950177936	0.0018905693950177936
GO:0016054	0.004715302491103203	0.00625	-0.0015346975088967978	0.0015346975088967978
GO:0044238	0.302135231316726	0.35411184210526314	-0.05197661078853716	0.05197661078853716
GO:0045333	0.001601423487544484	0.001644736842105263	-4.3313354560779076e-05	4.3313354560779076e-05
GO:0015980	0.001601423487544484	0.001644736842105263	-4.3313354560779076e-05	4.3313354560779076e-05
GO:0051046	0.002135231316725979	0.0021381578947368422	-2.926578010863448e-06	2.926578010863448e-06
GO:0033993	0.00017793594306049823	0.0001644736842105263	1.3462258849971921e-05	1.3462258849971921e-05
GO:0009058	0.06788256227758008	0.09177631578947368	-0.0238937535118936	0.0238937535118936
GO:1901360	0.10969750889679715	0.16924342105263157	-0.05954591215583442	0.05954591215583442
GO:0009200	0.0	0.0	0.0	0.0
GO:0051128	0.02597864768683274	0.03733552631578947	-0.011356878628956731	0.011356878628956731
GO:0043038	0.0038256227758007117	0.006578947368421052	-0.0027533245926203405	0.0027533245926203405
GO:0070727	0.018238434163701068	0.02286184210526316	-0.004623407941562092	0.004623407941562092
GO:1901701	0.0	0.0	0.0	0.0
GO:0006629	0.03941281138790036	0.03075657894736842	0.008656232440531937	0.008656232440531937
GO:1904062	0.0	0.0	0.0	0.0
GO:0044237	0.2886120996441281	0.3805921052631579	-0.0919800056190298	0.0919800056190298
GO:0051606	0.016548042704626335	0.002631578947368421	0.013916463757257915	0.013916463757257915
GO:0044267	0.07909252669039146	0.10082236842105263	-0.02172984173066117	0.02172984173066117
GO:0043086	0.0027580071174377226	0.0037828947368421053	-0.0010248876194043828	0.0010248876194043828
GO:0048522	0.04617437722419929	0.05855263157894737	-0.012378254354748083	0.012378254354748083
GO:0019692	0.00044483985765124553	0.0006578947368421052	-0.00021305487919085972	0.00021305487919085972
GO:0046049	0.00035587188612099647	0.0006578947368421052	-0.0003020228507211088	0.0003020228507211088
GO:0045321	0.00026690391459074735	0.0003289473684210526	-6.204345383030527e-05	6.204345383030527e-05
GO:0033866	0.0	0.0	0.0	0.0
GO:0042398	0.0	0.0	0.0	0.0
GO:0050896	0.13887900355871885	0.13766447368421053	0.0012145298745083188	0.0012145298745083188
GO:0034660	0.025533807829181493	0.03980263157894737	-0.014268823749765874	0.014268823749765874
GO:0009628	0.010587188612099644	0.01118421052631579	-0.0005970219142161452	0.0005970219142161452
GO:0016032	0.0005338078291814947	0.0008223684210526315	-0.00028856059187113683	0.00028856059187113683
GO:0051276	0.009608540925266904	0.015625	-0.0060164590747330965	0.0060164590747330965
GO:0065003	0.027402135231316727	0.038651315789473686	-0.01124918055815696	0.01124918055815696
GO:0019222	0.16334519572953737	0.22171052631578947	-0.058365330586252095	0.058365330586252095
GO:1901698	0.004626334519572953	0.004605263157894736	2.1071361678217e-05	2.1071361678217e-05
GO:0043269	0.0029359430604982205	0.001644736842105263	0.0012912062183929574	0.0012912062183929574
GO:0010648	0.010320284697508897	0.015131578947368421	-0.004811294249859524	0.004811294249859524
GO:0009725	0.0029359430604982205	0.003947368421052632	-0.0010114253605544112	0.0010114253605544112
GO:0045596	0.0011565836298932384	0.0014802631578947369	-0.00032367952800149854	0.00032367952800149854
GO:0055085	0.042704626334519574	0.018092105263157895	0.02461252107136168	0.02461252107136168
GO:0031328	0.012455516014234875	0.01792763157894737	-0.005472115564712493	0.005472115564712493
GO:0090066	0.004448398576512456	0.00625	-0.0018016014234875444	0.0018016014234875444
GO:0071702	0.03870106761565836	0.03618421052631579	0.0025168570893425724	0.0025168570893425724
GO:0006913	0.0028469750889679717	0.0042763157894736845	-0.0014293407005057128	0.0014293407005057128
GO:0043101	0.000800711743772242	0.0013157894736842105	-0.0005150777299119685	0.0005150777299119685
GO:0044262	0.006583629893238434	0.008388157894736842	-0.0018045280014984079	0.0018045280014984079
GO:0009888	0.009074733096085408	0.009868421052631578	-0.0007936879565461699	0.0007936879565461699
GO:0051649	0.03309608540925267	0.037171052631578945	-0.004074967222326274	0.004074967222326274
GO:0009394	0.00035587188612099647	0.000493421052631579	-0.0001375491665105825	0.0001375491665105825
GO:0044271	0.015480427046263345	0.02368421052631579	-0.008203783480052445	0.008203783480052445
GO:0019637	0.022953736654804272	0.027467105263157893	-0.004513368608353621	0.004513368608353621
GO:0032879	0.027758007117437724	0.03404605263157895	-0.006288045514141225	0.006288045514141225
GO:0071840	0.1741103202846975	0.2393092105263158	-0.06519889024161829	0.06519889024161829
GO:0005975	0.01912811387900356	0.02138157894736842	-0.002253465068364862	0.002253465068364862
GO:0009132	0.0029359430604982205	0.0042763157894736845	-0.001340372728975464	0.001340372728975464
GO:0044068	0.0	0.0	0.0	0.0
GO:0043543	0.0005338078291814947	0.0008223684210526315	-0.00028856059187113683	0.00028856059187113683
GO:0006778	0.0007117437722419929	0.001151315789473684	-0.00043957201723169117	0.00043957201723169117
GO:0010243	0.004626334519572953	0.004605263157894736	2.1071361678217e-05	2.1071361678217e-05
GO:0006418	0.0033807829181494663	0.005756578947368421	-0.0023757960292189544	0.0023757960292189544
GO:0072594	0.00044483985765124553	0.0003289473684210526	0.0001158924892301929	0.0001158924892301929
GO:0090305	0.0	0.0	0.0	0.0
GO:0042391	0.0	0.0	0.0	0.0
GO:1903506	0.0902135231316726	0.1225328947368421	-0.03231937160516951	0.03231937160516951
GO:0022604	0.00017793594306049823	0.0003289473684210526	-0.0001510114253605544	0.0001510114253605544
GO:1901566	0.008185053380782919	0.010361842105263157	-0.0021767887244802386	0.0021767887244802386
GO:0019319	0.000800711743772242	0.000986842105263158	-0.00018613036149091593	0.00018613036149091593
GO:0044089	0.003914590747330961	0.0059210526315789476	-0.0020064618842479866	0.0020064618842479866
GO:0045017	0.000800711743772242	0.001151315789473684	-0.0003506040457014421	0.0003506040457014421
GO:0034032	0.0029359430604982205	0.004605263157894736	-0.001669320097396516	0.001669320097396516
GO:0012501	0.006583629893238434	0.008388157894736842	-0.0018045280014984079	0.0018045280014984079
GO:0016070	0.06850533807829182	0.11019736842105263	-0.04169203034276081	0.04169203034276081
GO:0120036	0.004715302491103203	0.006414473684210526	-0.0016991711931073237	0.0016991711931073237
GO:0031327	0.011832740213523131	0.017434210526315788	-0.005601470312792657	0.005601470312792657
GO:0008150	0.8335409252669039	0.8853618421052631	-0.05182091683835921	0.05182091683835921
GO:0032880	0.0023131672597864767	0.003125	-0.0008118327402135235	0.0008118327402135235
GO:0006073	0.0012455516014234875	0.0018092105263157895	-0.0005636589248923019	0.0005636589248923019
GO:0140352	0.005782918149466192	0.005263157894736842	0.0005197602547293498	0.0005197602547293498
GO:0006022	0.0037366548042704626	0.001644736842105263	0.0020919179621651995	0.0020919179621651995
GO:0032446	0.019483985765124556	0.02006578947368421	-0.0005818037085596542	0.0005818037085596542
GO:0022607	0.04466192170818505	0.06134868421052632	-0.016686762502341267	0.016686762502341267
GO:0060255	0.14306049822064057	0.19835526315789473	-0.05529476493725416	0.05529476493725416
GO:0043068	0.0016903914590747332	0.001973684210526316	-0.0002832927514515827	0.0002832927514515827
GO:0080135	0.006850533807829182	0.008552631578947369	-0.0017020977711181872	0.0017020977711181872
GO:0006090	0.0011565836298932384	0.0018092105263157895	-0.0006526268964225511	0.0006526268964225511
GO:0035556	0.02909252669039146	0.04243421052631579	-0.01334168383592433	0.01334168383592433
GO:0002684	0.003291814946619217	0.004111842105263158	-0.0008200271586439405	0.0008200271586439405
GO:0030682	0.0	0.0	0.0	0.0
GO:0048523	0.035676156583629895	0.051151315789473684	-0.015475159205843789	0.015475159205843789
GO:0018130	0.016370106761565837	0.02450657894736842	-0.008136472185802584	0.008136472185802584
GO:0030030	0.019750889679715302	0.029769736842105262	-0.01001884716238996	0.01001884716238996
GO:0009205	0.0	0.0	0.0	0.0
GO:0046148	0.0028469750889679717	0.0034539473684210525	-0.0006069722794530808	0.0006069722794530808
GO:0009067	0.00017793594306049823	0.0001644736842105263	1.3462258849971921e-05	1.3462258849971921e-05
GO:0044283	0.003113879003558719	0.0029605263157894738	0.00015335268776924503	0.00015335268776924503
GO:0006974	0.0199288256227758	0.029605263157894735	-0.009676437535118935	0.009676437535118935
GO:0009084	0.0	0.0	0.0	0.0
GO:0009219	0.00035587188612099647	0.000493421052631579	-0.0001375491665105825	0.0001375491665105825
GO:2001141	0.0902135231316726	0.1225328947368421	-0.03231937160516951	0.03231937160516951
GO:0006081	0.0019572953736654805	0.0024671052631578946	-0.0005098098894924141	0.0005098098894924141
GO:0019363	0.0	0.0	0.0	0.0
GO:0009162	0.0	0.0	0.0	0.0
GO:0031324	0.013256227758007118	0.019078947368421053	-0.005822719610413935	0.005822719610413935
GO:0019941	0.010943060498220641	0.013157894736842105	-0.0022148342386214635	0.0022148342386214635
GO:0071495	0.0006227758007117438	0.0006578947368421052	-3.5118936130361486e-05	3.5118936130361486e-05
GO:0045893	0.012099644128113879	0.017269736842105265	-0.005170092713991386	0.005170092713991386
GO:0008104	0.05195729537366548	0.06414473684210527	-0.012187441468439787	0.012187441468439787
GO:0033013	0.0007117437722419929	0.001151315789473684	-0.00043957201723169117	0.00043957201723169117
GO:0006520	0.013167259786476869	0.019901315789473684	-0.006734056002996815	0.006734056002996815
GO:0043408	0.005427046263345196	0.007730263157894737	-0.0023032168945495406	0.0023032168945495406
GO:0006163	0.008718861209964414	0.012664473684210526	-0.003945612474246112	0.003945612474246112
GO:1901362	0.014679715302491103	0.022532894736842106	-0.007853179434351003	0.007853179434351003
GO:0071826	0.01192170818505338	0.020394736842105264	-0.008473028657051884	0.008473028657051884
GO:0040017	0.00044483985765124553	0.0006578947368421052	-0.00021305487919085972	0.00021305487919085972
GO:0010557	0.013256227758007118	0.019078947368421053	-0.005822719610413935	0.005822719610413935
GO:0002521	0.0	0.0	0.0	0.0
GO:0016052	8.896797153024912e-05	0.0001644736842105263	-7.55057126802772e-05	7.55057126802772e-05
GO:0009066	0.000800711743772242	0.000986842105263158	-0.00018613036149091593	0.00018613036149091593
GO:1903507	0.011654804270462633	0.017105263157894738	-0.005450458887432105	0.005450458887432105
GO:0051241	0.0017793594306049821	0.0024671052631578946	-0.0006877458325529125	0.0006877458325529125
GO:1901136	0.0008896797153024911	0.001151315789473684	-0.00026163607417119305	0.00026163607417119305
GO:0010646	0.06396797153024911	0.07911184210526316	-0.015143870575014054	0.015143870575014054
GO:0019751	0.0	0.0	0.0	0.0
GO:0016053	0.0016903914590747332	0.001973684210526316	-0.0002832927514515827	0.0002832927514515827
GO:0002252	0.0034697508896797155	0.003947368421052632	-0.0004776175313729162	0.0004776175313729162
GO:0006400	0.0033807829181494663	0.004605263157894736	-0.00122448023974527	0.00122448023974527
GO:1903827	0.0007117437722419929	0.0008223684210526315	-0.0001106246488106386	0.0001106246488106386
GO:0007166	0.029181494661921707	0.030098684210526316	-0.0009171895486046085	0.0009171895486046085
GO:0008610	0.009786476868327402	0.007730263157894737	0.0020562137104326653	0.0020562137104326653
GO:0060627	0.004270462633451958	0.005592105263157895	-0.0013216426297059372	0.0013216426297059372
GO:0046700	0.007384341637010676	0.010526315789473684	-0.003141974152463008	0.003141974152463008
GO:0048638	0.009252669039145907	0.012664473684210526	-0.003411804645064619	0.003411804645064619
GO:0051129	0.0017793594306049821	0.003289473684210526	-0.001510114253605544	0.001510114253605544
GO:1903509	0.0035587188612099642	0.0008223684210526315	0.0027363504401573327	0.0027363504401573327
GO:0006897	0.009608540925266904	0.0125	-0.002891459074733097	0.002891459074733097
GO:0034645	0.03389679715302491	0.05493421052631579	-0.021037413373290875	0.021037413373290875
GO:0007389	0.03398576512455516	0.043256578947368424	-0.009270813822813265	0.009270813822813265
GO:0044255	0.029804270462633453	0.02549342105263158	0.004310849410001875	0.004310849410001875
GO:0032940	0.005782918149466192	0.005263157894736842	0.0005197602547293498	0.0005197602547293498
GO:0007155	0.0150355871886121	0.017763157894736842	-0.0027275707061247424	0.0027275707061247424
GO:0006139	0.10702846975088968	0.16578947368421051	-0.05876100393332083	0.05876100393332083
GO:0008033	0.005516014234875445	0.007565789473684211	-0.0020497752388087655	0.0020497752388087655
GO:0000271	0.0005338078291814947	0.0001644736842105263	0.0003693341449709684	0.0003693341449709684
GO:0022407	0.0012455516014234875	0.0018092105263157895	-0.0005636589248923019	0.0005636589248923019
GO:0031348	0.00026690391459074735	0.000493421052631579	-0.0002265171380408316	0.0002265171380408316
GO:0010941	0.0199288256227758	0.027138157894736843	-0.007209332271961043	0.007209332271961043
GO:0016043	0.1702846975088968	0.23355263157894737	-0.06326793407005057	0.06326793407005057
GO:0052027	0.0	0.0	0.0	0.0
GO:1902531	0.024555160142348754	0.034210526315789476	-0.009655366173440722	0.009655366173440722
GO:0009208	0.0	0.0	0.0	0.0
GO:0006721	0.00017793594306049823	0.0	0.00017793594306049823	0.00017793594306049823
GO:0098660	0.015569395017793594	0.006578947368421052	0.008990447649372542	0.008990447649372542
GO:0080134	0.007562277580071174	0.009539473684210526	-0.001977196104139352	0.001977196104139352
GO:0006886	0.01601423487544484	0.019407894736842107	-0.0033936598613972663	0.0033936598613972663
GO:0051093	0.004626334519572953	0.005592105263157895	-0.0009657707435849414	0.0009657707435849414
GO:0042127	0.013434163701067616	0.01875	-0.005315836298932383	0.005315836298932383
GO:1901576	0.059430604982206404	0.08289473684210526	-0.023464131859898853	0.023464131859898853
GO:0048856	0.09973309608540926	0.12483552631578948	-0.025102430230380224	0.025102430230380224
GO:0048584	0.012455516014234875	0.01644736842105263	-0.003991852406817755	0.003991852406817755
GO:0030162	0.011654804270462633	0.015131578947368421	-0.0034767746769057885	0.0034767746769057885
GO:0061695	0.002491103202846975	0.0034539473684210525	-0.0009628441655740775	0.0009628441655740775
GO:1990351	0.0029359430604982205	0.0013157894736842105	0.00162015358681401	0.00162015358681401
GO:0031676	0.0	0.0	0.0	0.0
GO:0016020	0.1851423487544484	0.14309210526315788	0.04205024349129052	0.04205024349129052
GO:0042025	0.0	0.0	0.0	0.0
GO:0065010	0.0018683274021352313	0.0014802631578947369	0.0003880642442404944	0.0003880642442404944
GO:0099081	0.013612099644128114	0.021710526315789475	-0.00809842667166136	0.00809842667166136
GO:1902494	0.026245551601423486	0.04128289473684211	-0.015037343135418622	0.015037343135418622
GO:0012506	0.0016903914590747332	0.0018092105263157895	-0.0001188190672410563	0.0001188190672410563
GO:0031984	0.009430604982206405	0.009703947368421053	-0.00027334238621464814	0.00027334238621464814
GO:0099240	0.00044483985765124553	0.0003289473684210526	0.0001158924892301929	0.0001158924892301929
GO:0070161	0.018327402135231315	0.020230263157894737	-0.001902861022663422	0.001902861022663422
GO:0043230	0.0018683274021352313	0.0014802631578947369	0.0003880642442404944	0.0003880642442404944
GO:0005774	0.0	0.0	0.0	0.0
GO:0030430	0.0	0.0	0.0	0.0
GO:0099080	0.025444839857651246	0.040460526315789475	-0.015015686458138229	0.015015686458138229
GO:0098803	0.0	0.0	0.0	0.0
GO:0043005	0.027580071174377226	0.02450657894736842	0.0030734922270088047	0.0030734922270088047
GO:0034702	0.0	0.0	0.0	0.0
GO:0042170	0.0	0.0	0.0	0.0
GO:0055035	0.0	0.0	0.0	0.0
GO:0005615	0.061298932384341635	0.03667763157894737	0.024621300805394264	0.024621300805394264
GO:0044423	0.0	0.0	0.0	0.0
GO:1990234	0.0061387900355871884	0.007236842105263158	-0.0010980520696759694	0.0010980520696759694
GO:0042651	0.0	0.0	0.0	0.0
GO:0043233	0.01298932384341637	0.018092105263157895	-0.005102781419741525	0.005102781419741525
GO:0033647	0.0	0.0	0.0	0.0
GO:0020002	0.0	0.0	0.0	0.0
GO:1990904	0.04154804270462634	0.071875	-0.030326957295373658	0.030326957295373658
GO:0055036	0.0	0.0	0.0	0.0
GO:0033646	0.0	0.0	0.0	0.0
GO:0044391	0.009430604982206405	0.016776315789473684	-0.007345710807267279	0.007345710807267279
GO:0009535	0.0	0.0	0.0	0.0
GO:0005759	0.006227758007117438	0.009375	-0.003147241992882562	0.003147241992882562
GO:0043232	0.08087188612099644	0.1300986842105263	-0.04922679808952987	0.04922679808952987
GO:0032991	0.2395017793594306	0.3299342105263158	-0.09043243116688518	0.09043243116688518
GO:0043231	0.3305160142348754	0.41546052631578945	-0.08494451208091403	0.08494451208091403
GO:0000139	0.011832740213523131	0.010197368421052632	0.001635371792470499	0.001635371792470499
GO:0005743	0.01005338078291815	0.010032894736842105	2.0486046076044137e-05	2.0486046076044137e-05
GO:0031226	0.0013345195729537367	0.001151315789473684	0.0001832037834800526	0.0001832037834800526
GO:0098588	0.025533807829181493	0.02088815789473684	0.004645649934444652	0.004645649934444652
GO:0018995	0.0	0.0	0.0	0.0
GO:0031967	0.00596085409252669	0.00805921052631579	-0.0020983564337891	0.0020983564337891
GO:0097708	0.03016014234875445	0.03388157894736842	-0.0037214365986139725	0.0037214365986139725
GO:0070013	0.012811387900355872	0.01792763157894737	-0.005116243678591497	0.005116243678591497
GO:0005730	0.018772241992882563	0.03223684210526316	-0.013464600112380598	0.013464600112380598
GO:0030054	0.034074733096085406	0.038651315789473686	-0.00457658269338828	0.00457658269338828
GO:0033648	0.0	0.0	0.0	0.0
GO:1903561	0.0018683274021352313	0.0014802631578947369	0.0003880642442404944	0.0003880642442404944
GO:0016021	0.23834519572953736	0.07779605263157895	0.16054914309795842	0.16054914309795842
GO:0099513	0.0	0.0	0.0	0.0
GO:0032993	0.0033807829181494663	0.0059210526315789476	-0.0025402697134294812	0.0025402697134294812
GO:0033643	0.0	0.0	0.0	0.0
GO:0031974	0.01298932384341637	0.018092105263157895	-0.005102781419741525	0.005102781419741525
GO:1990204	0.0011565836298932384	0.0021381578947368422	-0.000981574264843604	0.000981574264843604
GO:0009507	0.0	0.0	0.0	0.0
GO:0031966	0.016548042704626335	0.015131578947368421	0.0014164637572579141	0.0014164637572579141
GO:0031301	0.0015124555160142348	0.0001644736842105263	0.0013479818318037084	0.0013479818318037084
GO:0031300	0.01592526690391459	0.00625	0.009675266903914589	0.009675266903914589
GO:0030312	0.025800711743772242	0.02401315789473684	0.0017875538490354018	0.0017875538490354018
GO:0120025	0.033540925266903915	0.03305921052631579	0.0004817147405881267	0.0004817147405881267
GO:0005737	0.17944839857651246	0.24588815789473684	-0.06643975931822438	0.06643975931822438
GO:0005773	0.010409252669039146	0.008881578947368421	0.0015276737216707251	0.0015276737216707251
GO:1905368	0.0020462633451957296	0.0029605263157894738	-0.0009142629705937442	0.0009142629705937442
GO:0070062	0.001601423487544484	0.001151315789473684	0.0004501076980707999	0.0004501076980707999
GO:0098797	0.010409252669039146	0.010361842105263157	4.74105637759889e-05	4.74105637759889e-05
GO:0005739	0.05382562277580071	0.06726973684210526	-0.013444114066304545	0.013444114066304545
GO:0009986	0.0056939501779359435	0.006414473684210526	-0.0007205235062745828	0.0007205235062745828
GO:0019867	0.0	0.0	0.0	0.0
GO:0015934	0.005338078291814947	0.009868421052631578	-0.004530342760816632	0.004530342760816632
GO:0140513	0.06147686832740214	0.09671052631578947	-0.03523365798838733	0.03523365798838733
GO:0042717	0.0	0.0	0.0	0.0
GO:0005667	0.01708185053380783	0.025822368421052632	-0.008740517887244802	0.008740517887244802
GO:0034357	0.0	0.0	0.0	0.0
GO:0005911	0.0	0.0	0.0	0.0
GO:0110165	0.8446619217081851	0.8289473684210527	0.01571455328713245	0.01571455328713245
GO:1902495	0.0026690391459074734	0.001151315789473684	0.0015177233564337893	0.0015177233564337893
GO:0098590	0.022953736654804272	0.023355263157894737	-0.0004015265030904644	0.0004015265030904644
GO:0033644	0.0	0.0	0.0	0.0
GO:0005575	0.8964412811387901	0.8985197368421053	-0.0020784557033152185	0.0020784557033152185
GO:0140535	0.02402135231316726	0.02680921052631579	-0.0027878582131485308	0.0027878582131485308
GO:0043228	0.08087188612099644	0.1300986842105263	-0.04922679808952987	0.04922679808952987
GO:0098796	0.0398576512455516	0.03799342105263158	0.0018642301929200217	0.0018642301929200217
GO:0031982	0.03309608540925267	0.03700657894736842	-0.003910493538115747	0.003910493538115747
GO:0005815	0.0	0.0	0.0	0.0
GO:0005681	0.016281138790035586	0.028453947368421054	-0.012172808578385468	0.012172808578385468
GO:0031410	0.03016014234875445	0.03388157894736842	-0.0037214365986139725	0.0037214365986139725
GO:0043229	0.37944839857651247	0.4932565789473684	-0.11380818037085594	0.11380818037085594
GO:0070069	0.0030249110320284696	0.002302631578947368	0.0007222794530811014	0.0007222794530811014
GO:0019866	0.01103202846975089	0.011019736842105263	1.2291627645627523e-05	1.2291627645627523e-05
GO:0035770	0.009430604982206405	0.014967105263157894	-0.005536500280951489	0.005536500280951489
GO:0009521	0.0	0.0	0.0	0.0
GO:0098798	0.008629893238434164	0.013486842105263158	-0.004856948866828994	0.004856948866828994
GO:0099503	0.002224199288256228	0.0024671052631578946	-0.00024290597490166663	0.00024290597490166663
GO:0009536	0.0	0.0	0.0	0.0
GO:0043226	0.3893238434163701	0.5050986842105263	-0.11577484079415618	0.11577484079415618
GO:0042995	0.03469750889679715	0.03470394736842105	-6.438471623897157e-06	6.438471623897157e-06
GO:0030659	0.0010676156583629894	0.0006578947368421052	0.00040972092152088415	0.00040972092152088415
GO:0005654	0.02384341637010676	0.03930921052631579	-0.015465794156209026	0.015465794156209026
GO:0043227	0.3402135231316726	0.4273026315789474	-0.0870891084472748	0.0870891084472748
GO:0031090	0.0699288256227758	0.058223684210526316	0.011705141412249487	0.011705141412249487
GO:0031224	0.25480427046263343	0.08552631578947369	0.16927795467315976	0.16927795467315976
GO:0099512	0.013612099644128114	0.021710526315789475	-0.00809842667166136	0.00809842667166136
