# Supplementary material for: PICNIC accurately predicts condensate-forming proteins regardless of their structural disorder across organisms
Source: Nat Commun. 2024 Dec 11;15:10668. doi: 10.1038/s41467-024-55089-x (PMC11634905; doi:10.1038/s41467-024-55089-x)
Supplement: Supplementary file 11 — Source Data files [file 41467_2024_55089_MOESM11_ESM.zip › Source_Data_file/supplementary/Figure_S5/celegans_gokeys_pos92.txt]

key	alldistr	picnicdistr	picnicdiff	picnicabsdiff
GO:0046943	0.003946613088404133	0.0005858230814294083	0.0033607900069747244	0.0033607900069747244
GO:0005543	0.0057405281285878304	0.00995899238429994	-0.00421846425571211	0.00421846425571211
GO:0016854	0.000574052812858783	0.0010251903925014645	-0.0004511375796426815	0.0004511375796426815
GO:0016614	0.0054535017221584384	0.009519625073227886	-0.004066123351069447	0.004066123351069447
GO:0003690	0.0338691159586682	0.043790275336848275	-0.009921159378180076	0.009921159378180076
GO:0008094	0.0014351320321469576	0.0029291154071470417	-0.001493983375000084	0.001493983375000084
GO:0032553	0.08402698048220436	0.14982425307557118	-0.06579727259336682	0.06579727259336682
GO:0051539	0.0020809414466130883	0.0035149384885764497	-0.0014339970419633614	0.0014339970419633614
GO:0106310	0.01047646383467279	0.01991798476859988	-0.009441520933927092	0.009441520933927092
GO:0048018	0.0038748564867967855	0.001611013473930873	0.0022638430128659125	0.0022638430128659125
GO:0019787	0.009615384615384616	0.01200937316930287	-0.0023939885539182547	0.0023939885539182547
GO:0036361	7.175660160734788e-05	0.00014645577035735208	-7.46991687500042e-05	7.46991687500042e-05
GO:0015291	0.002942020665901263	0.00014645577035735208	0.002795564895543911	0.002795564895543911
GO:0140101	0.004018369690011481	0.007908611599297012	-0.0038902419092855314	0.0038902419092855314
GO:0036094	0.1013203214695752	0.18057996485061512	-0.07925964338103991	0.07925964338103991
GO:0046906	0.011194029850746268	0.015670767428236674	-0.004476737577490406	0.004476737577490406
GO:0008324	0.021096440872560275	0.008055067369654365	0.01304137350290591	0.01304137350290591
GO:0016891	0.0009328358208955224	0.0017574692442882249	-0.0008246334233927025	0.0008246334233927025
GO:0008649	0.0003587830080367394	0.0007322788517867604	-0.000373495843750021	0.000373495843750021
GO:0015252	0.0006458094144661309	0.0011716461628588166	-0.0005258367483926857	0.0005258367483926857
GO:0003676	0.12349311136624569	0.19273579379027533	-0.06924268242402964	0.06924268242402964
GO:0009055	0.002942020665901263	0.003368482718219098	-0.0004264620523178348	0.0004264620523178348
GO:0015399	0.008539035591274398	0.007176332747510252	0.0013627028437641457	0.0013627028437641457
GO:0097367	0.08854764638346728	0.15392501464557704	-0.06537736826210976	0.06537736826210976
GO:0003674	0.6623851894374282	0.7918863503222027	-0.12950116088477448	0.12950116088477448
GO:0009678	0.0012916188289322618	0.0014645577035735209	-0.00017293887464125903	0.00017293887464125903
GO:0016798	0.0046641791044776115	0.004100761570005858	0.0005634175344717534	0.0005634175344717534
GO:0016814	0.0002870264064293915	0.0004393673110720562	-0.0001523409046426647	0.0001523409046426647
GO:0004536	0.0018656716417910447	0.0030755711775043936	-0.0012098995357133489	0.0012098995357133489
GO:0005488	0.38899253731343286	0.5719097832454598	-0.18291724593202696	0.18291724593202696
GO:0016818	0.013561997703788749	0.02270064440538957	-0.009138646701600823	0.009138646701600823
GO:0042626	0.007247416762342135	0.006004686584651435	0.0012427301776906999	0.0012427301776906999
GO:0008092	0.01284443168771527	0.024165202108963092	-0.011320770421247822	0.011320770421247822
GO:0016836	0.002511481056257176	0.003807850029291154	-0.001296368973033978	0.001296368973033978
GO:0042625	0.0012916188289322618	0.0014645577035735209	-0.00017293887464125903	0.00017293887464125903
GO:0016462	0.013418484500574052	0.02240773286467487	-0.008989248364100817	0.008989248364100817
GO:0003954	0.0012198622273249138	0.0011716461628588166	4.821606446609719e-05	4.821606446609719e-05
GO:0097747	0.00236796785304248	0.00424721734036321	-0.0018792494873207301	0.0018792494873207301
GO:0043168	0.09026980482204362	0.15992970123022848	-0.06965989640818486	0.06965989640818486
GO:0016780	0.0013633754305396096	0.00029291154071470416	0.0010704638898249054	0.0010704638898249054
GO:0008289	0.011050516647531573	0.01816051552431166	-0.007109998876780085	0.007109998876780085
GO:0019899	0.023894948335246843	0.0385178676039836	-0.014622919268736753	0.014622919268736753
GO:0032559	0.06960390355912743	0.12463386057410662	-0.05502995701497919	0.05502995701497919
GO:0140102	0.0003587830080367394	0.0007322788517867604	-0.000373495843750021	0.000373495843750021
GO:0032561	0.015427669345579794	0.027240773286467488	-0.011813103940887694	0.011813103940887694
GO:0016209	0.003587830080367394	0.0046865846514352666	-0.0010987545710678726	0.0010987545710678726
GO:0016830	0.00236796785304248	0.004100761570005858	-0.0017327937169633783	0.0017327937169633783
GO:0004529	0.0	0.0	0.0	0.0
GO:0070279	0.003587830080367394	0.006590509666080844	-0.00300267958571345	0.00300267958571345
GO:0004540	0.0032290470723306546	0.005272407732864675	-0.0020433606605340204	0.0020433606605340204
GO:0019238	0.00021526980482204362	0.0004393673110720562	-0.0002240975062500126	0.0002240975062500126
GO:0016667	0.0013633754305396096	0.0013181019332161687	4.5273497323440864e-05	4.5273497323440864e-05
GO:0005216	0.020522388059701493	0.004540128881077915	0.01598225917862358	0.01598225917862358
GO:0030145	0.0012916188289322618	0.0023432923257176333	-0.0010516734967853715	0.0010516734967853715
GO:0022803	0.023392652123995408	0.00497949619214997	0.018413155931845438	0.018413155931845438
GO:0140096	0.09974167623421355	0.15216754540128882	-0.05242586916707527	0.05242586916707527
GO:0016893	0.0009328358208955224	0.0017574692442882249	-0.0008246334233927025	0.0008246334233927025
GO:0046961	0.0012916188289322618	0.0014645577035735209	-0.00017293887464125903	0.00017293887464125903
GO:0061134	0.0	0.0	0.0	0.0
GO:0044769	0.0012916188289322618	0.0014645577035735209	-0.00017293887464125903	0.00017293887464125903
GO:0033218	0.0036595866819747417	0.003222026947861746	0.0004375597341129958	0.0004375597341129958
GO:0050145	0.0007893226176808266	0.001611013473930873	-0.0008216908562500464	0.0008216908562500464
GO:0003735	0.010189437428243398	0.019185705916813123	-0.008996268488569725	0.008996268488569725
GO:0015075	0.03487370838117107	0.010251903925014646	0.024621804456156422	0.024621804456156422
GO:0004659	0.0003587830080367394	0.00029291154071470416	6.587146732203524e-05	6.587146732203524e-05
GO:0016787	0.09859357060849598	0.13971880492091387	-0.041125234312417894	0.041125234312417894
GO:0022890	0.01930252583237658	0.007469244288224956	0.011833281544151622	0.011833281544151622
GO:0016875	0.0026549942594718714	0.005418863503222027	-0.0027638692437501554	0.0027638692437501554
GO:0004857	0.007964982778415614	0.005858230814294083	0.0021067519641215305	0.0021067519641215305
GO:0016776	0.0010045924225028703	0.002050380785002929	-0.0010457883625000588	0.0010457883625000588
GO:0001067	0.03013777267508611	0.03734622144112478	-0.007208448766038673	0.007208448766038673
GO:0046873	0.004233639494833525	0.0	0.004233639494833525	0.004233639494833525
GO:0008175	0.0012198622273249138	0.0023432923257176333	-0.0011234300983927195	0.0011234300983927195
GO:0016298	0.0	0.0	0.0	0.0
GO:0005524	0.06960390355912743	0.12463386057410662	-0.05502995701497919	0.05502995701497919
GO:0005215	0.06723593570608496	0.020064440538957236	0.04717149516712773	0.04717149516712773
GO:0008238	0.004879448909299655	0.005565319273579379	-0.0006858703642797235	0.0006858703642797235
GO:0004553	0.004090126291618829	0.0035149384885764497	0.0005751878030423796	0.0005751878030423796
GO:0042578	0.020091848450057407	0.030902167545401288	-0.010810319095343881	0.010810319095343881
GO:0008047	0.011265786452353616	0.018014059753954304	-0.006748273301600688	0.006748273301600688
GO:0140110	0.05015786452353616	0.059607498535442296	-0.009449634011906134	0.009449634011906134
GO:0019205	0.0010045924225028703	0.002050380785002929	-0.0010457883625000588	0.0010457883625000588
GO:0003677	0.07168484500574053	0.09724663151728179	-0.025561786511541257	0.025561786511541257
GO:0106311	0.01047646383467279	0.01991798476859988	-0.009441520933927092	0.009441520933927092
GO:0015318	0.030209529276693455	0.008787346221441126	0.021422183055252328	0.021422183055252328
GO:0008483	0.0012198622273249138	0.002489748096074985	-0.0012698858687500713	0.0012698858687500713
GO:0000981	0.024181974741676233	0.029437609841827767	-0.0052556351001515345	0.0052556351001515345
GO:0016742	0.0002870264064293915	0.0005858230814294083	-0.0002987966750000168	0.0002987966750000168
GO:0000977	0.028272101033295062	0.03441710603397774	-0.006145005000682678	0.006145005000682678
GO:0005515	0.10160734787600459	0.15978324545987113	-0.05817589758386654	0.05817589758386654
GO:0003824	0.281142365097589	0.40787932044522557	-0.12673695534763657	0.12673695534763657
GO:0016868	0.0005022962112514351	0.0008787346221441124	-0.0003764384108926773	0.0003764384108926773
GO:0016407	0.002511481056257176	0.0035149384885764497	-0.0010034574323192738	0.0010034574323192738
GO:0022804	0.011552812858783007	0.007322788517867604	0.004230024340915403	0.004230024340915403
GO:0030234	0.02525832376578645	0.032952548330404216	-0.007694224564617765	0.007694224564617765
GO:0003700	0.04183409873708381	0.04569420035149385	-0.0038601016144100414	0.0038601016144100414
GO:0044877	0.01384902411021814	0.023725834797891036	-0.009876810687672896	0.009876810687672896
GO:0016879	0.0019374282433983927	0.003954305799648506	-0.0020168775562501135	0.0020168775562501135
GO:0019207	0.0	0.0	0.0	0.0
GO:0016860	0.0010045924225028703	0.0014645577035735209	-0.0004599652810706506	0.0004599652810706506
GO:0090079	0.005238231917336395	0.009666080843585237	-0.004427848926248842	0.004427848926248842
GO:0051082	0.00337256027554535	0.006590509666080844	-0.0032179493905354936	0.0032179493905354936
GO:0003723	0.04599598163030999	0.08538371411833626	-0.03938773248802627	0.03938773248802627
GO:0046933	0.000574052812858783	0.0011716461628588166	-0.0005975933500000336	0.0005975933500000336
GO:0016620	0.0014351320321469576	0.0029291154071470417	-0.001493983375000084	0.001493983375000084
GO:0004520	0.001722158438576349	0.0027826596367896894	-0.0010605011982133404	0.0010605011982133404
GO:0016861	0.0005022962112514351	0.0010251903925014645	-0.0005228941812500294	0.0005228941812500294
GO:0016740	0.11064867967853043	0.15451083772700644	-0.04386215804847601	0.04386215804847601
GO:0004497	0.007677956371986223	0.01127709431751611	-0.0035991379455298875	0.0035991379455298875
GO:0008236	0.0038748564867967855	0.003661394258933802	0.00021346222786298346	0.00021346222786298346
GO:0008168	0.005884041331802526	0.010837727006444054	-0.004953685674641528	0.004953685674641528
GO:0017076	0.0830223880597015	0.14777387229056824	-0.06475148423086674	0.06475148423086674
GO:1990837	0.03142939150401837	0.03968951376684241	-0.008260122262824042	0.008260122262824042
GO:0005525	0.015427669345579794	0.027240773286467488	-0.011813103940887694	0.011813103940887694
GO:0046872	0.13260619977037888	0.18145869947275922	-0.04885249970238034	0.04885249970238034
GO:0004518	0.008897818599311137	0.014938488576449912	-0.006040669977138775	0.006040669977138775
GO:0140098	0.011911595866819747	0.021382542472173402	-0.009470946605353655	0.009470946605353655
GO:0051536	0.003516073478760046	0.005858230814294083	-0.0023421573355340373	0.0023421573355340373
GO:0016765	0.005884041331802526	0.010691271236086701	-0.004807229904284175	0.004807229904284175
GO:0016746	0.012700918484500574	0.008347978910369069	0.004352939574131505	0.004352939574131505
GO:0016877	0.001076349024110218	0.002050380785002929	-0.000974031760892711	0.000974031760892711
GO:0003955	0.0012198622273249138	0.0011716461628588166	4.821606446609719e-05	4.821606446609719e-05
GO:0016747	0.011337543053960964	0.007615700058582308	0.0037218429953786566	0.0037218429953786566
GO:0097159	0.21842709529276694	0.3566198008201523	-0.13819270552738538	0.13819270552738538
GO:0022857	0.06443742824339839	0.01698886936145284	0.047448558881945546	0.047448558881945546
GO:0016783	0.001076349024110218	0.0017574692442882249	-0.0006811202201780068	0.0006811202201780068
GO:0000976	0.03013777267508611	0.03734622144112478	-0.007208448766038673	0.007208448766038673
GO:0004252	0.0027267508610792192	0.002489748096074985	0.00023700276500423405	0.00023700276500423405
GO:0046983	0.009974167623421355	0.01625659050966608	-0.006282422886244726	0.006282422886244726
GO:0016758	0.004807692307692308	0.0030755711775043936	0.0017321211301879144	0.0017321211301879144
GO:0060089	0.06422215843857634	0.012888107791446984	0.051334050647129356	0.051334050647129356
GO:0016881	0.0003587830080367394	0.0007322788517867604	-0.000373495843750021	0.000373495843750021
GO:0016772	0.04764638346727899	0.08362624487404803	-0.035979861406769044	0.035979861406769044
GO:0004519	0.00473593570608496	0.007762155828939661	-0.003026220122854701	0.003026220122854701
GO:0140104	0.0030855338691159586	0.003954305799648506	-0.0008687719305325477	0.0008687719305325477
GO:0004527	0.0033008036739380023	0.006004686584651435	-0.002703882910713433	0.002703882910713433
GO:1901681	0.0007893226176808266	0.0013181019332161687	-0.0005287793155353422	0.0005287793155353422
GO:0008170	0.0010045924225028703	0.002050380785002929	-0.0010457883625000588	0.0010457883625000588
GO:0022836	0.006960390355912744	0.0004393673110720562	0.0065210230448406875	0.0065210230448406875
GO:0098772	0.032218714121699195	0.0388107791446983	-0.006592065022999104	0.006592065022999104
GO:0008757	0.001076349024110218	0.002050380785002929	-0.000974031760892711	0.000974031760892711
GO:0015453	0.0012916188289322618	0.0011716461628588166	0.00011997266607344519	0.00011997266607344519
GO:0016410	0.00043053960964408724	0.0004393673110720562	-8.827701427968973e-06	8.827701427968973e-06
GO:0005198	0.02776980482204363	0.04291154071470416	-0.015141735892660532	0.015141735892660532
GO:0090729	0.0	0.0	0.0	0.0
GO:0015144	0.0	0.0	0.0	0.0
GO:0016705	0.004161882893226177	0.004540128881077915	-0.00037824598785173805	0.00037824598785173805
GO:0032555	0.0827353616532721	0.14733450497949618	-0.06459914332622409	0.06459914332622409
GO:0004386	0.007534443168771527	0.014938488576449912	-0.007404045407678385	0.007404045407678385
GO:0016616	0.004879448909299655	0.008347978910369069	-0.0034685300010694137	0.0034685300010694137
GO:0030545	0.004090126291618829	0.001903925014645577	0.002186201276973252	0.002186201276973252
GO:0030546	0.004090126291618829	0.001903925014645577	0.002186201276973252	0.002186201276973252
GO:0140097	0.0046641791044776115	0.008201523140011716	-0.0035373440355341047	0.0035373440355341047
GO:0000287	0.0037313432835820895	0.006444053895723492	-0.0027127106121414024	0.0027127106121414024
GO:0008374	0.0	0.0	0.0	0.0
GO:0016853	0.0038748564867967855	0.0068834212067955475	-0.003008564719998762	0.003008564719998762
GO:0005126	0.0003587830080367394	0.0005858230814294083	-0.00022704007339266892	0.00022704007339266892
GO:0043169	0.13274971297359356	0.18175161101347392	-0.049001898039880365	0.049001898039880365
GO:0050136	0.0012198622273249138	0.0011716461628588166	4.821606446609719e-05	4.821606446609719e-05
GO:0017171	0.0038748564867967855	0.003661394258933802	0.00021346222786298346	0.00021346222786298346
GO:0046914	0.0506601607347876	0.06341534856473345	-0.01275518782994585	0.01275518782994585
GO:0016782	0.004233639494833525	0.004393673110720563	-0.00016003361588703795	0.00016003361588703795
GO:0019829	0.00236796785304248	0.0029291154071470417	-0.0005611475541045618	0.0005611475541045618
GO:0015103	0.0	0.0	0.0	0.0
GO:0016835	0.0027267508610792192	0.00424721734036321	-0.0015204664792839908	0.0015204664792839908
GO:0005342	0.004161882893226177	0.0005858230814294083	0.003576059811796768	0.003576059811796768
GO:0016791	0.018513203214695753	0.02870533099004101	-0.010192127775345255	0.010192127775345255
GO:0020037	0.011194029850746268	0.015670767428236674	-0.004476737577490406	0.004476737577490406
GO:0003743	0.0030855338691159586	0.005565319273579379	-0.00247978540446342	0.00247978540446342
GO:0016811	0.0022244546498277843	0.003222026947861746	-0.0009975722980339616	0.0009975722980339616
GO:0008173	0.0020809414466130883	0.004100761570005858	-0.00201982012339277	0.00201982012339277
GO:0016757	0.02102468427095293	0.018014059753954304	0.0030106245169986244	0.0030106245169986244
GO:0070566	0.0013633754305396096	0.0026362038664323375	-0.0012728284358927279	0.0012728284358927279
GO:0008135	0.0049512055109070035	0.00922671353251318	-0.004275508021606177	0.004275508021606177
GO:0030554	0.06960390355912743	0.12463386057410662	-0.05502995701497919	0.05502995701497919
GO:0015267	0.023392652123995408	0.00497949619214997	0.018413155931845438	0.018413155931845438
GO:0045182	0.006171067738231917	0.011130638547158758	-0.00495957080892684	0.00495957080892684
GO:0016651	0.0025832376578645237	0.003368482718219098	-0.0007852450603545742	0.0007852450603545742
GO:0008509	0.0026549942594718714	0.0004393673110720562	0.0022156269483998153	0.0022156269483998153
GO:0022853	0.002511481056257176	0.0029291154071470417	-0.00041763435088986584	0.00041763435088986584
GO:1901363	0.21799655568312284	0.35588752196836554	-0.1378909662852427	0.1378909662852427
GO:0016301	0.03925086107921929	0.07073813708260106	-0.03148727600338177	0.03148727600338177
GO:0030246	0.021096440872560275	0.00922671353251318	0.011869727340047095	0.011869727340047095
GO:0016874	0.007677956371986223	0.01479203280609256	-0.007114076434106338	0.007114076434106338
GO:0004888	0.042408151549942597	0.0030755711775043936	0.039332580372438204	0.039332580372438204
GO:0042802	0.008826061997703789	0.014206209724663152	-0.0053801477269593626	0.0053801477269593626
GO:0016866	0.0012916188289322618	0.0023432923257176333	-0.0010516734967853715	0.0010516734967853715
GO:0016829	0.006888633754305396	0.010984182776801407	-0.004095549022496011	0.004095549022496011
GO:0016773	0.03300803673938002	0.06019332161687171	-0.027185284877491687	0.027185284877491687
GO:0038023	0.06422215843857634	0.012888107791446984	0.051334050647129356	0.051334050647129356
GO:1901265	0.09364236509758898	0.1681312243702402	-0.07448885927265121	0.07448885927265121
GO:0019001	0.01564293915040184	0.02753368482718219	-0.011890745676780352	0.011890745676780352
GO:0016817	0.013561997703788749	0.02270064440538957	-0.009138646701600823	0.009138646701600823
GO:0008137	0.0012198622273249138	0.0011716461628588166	4.821606446609719e-05	4.821606446609719e-05
GO:0016763	0.0012198622273249138	0.0023432923257176333	-0.0011234300983927195	0.0011234300983927195
GO:0016741	0.006242824339839265	0.011570005858230814	-0.005327181518391549	0.005327181518391549
GO:0004672	0.03142939150401837	0.057264206209724666	-0.025834814705706297	0.025834814705706297
GO:0005261	0.011122273249138922	0.0035149384885764497	0.007607334760562472	0.007607334760562472
GO:0051540	0.003516073478760046	0.005858230814294083	-0.0023421573355340373	0.0023421573355340373
GO:0019842	0.004520665901262916	0.007908611599297012	-0.0033879456980340965	0.0033879456980340965
GO:0004521	0.002511481056257176	0.00424721734036321	-0.0017357362841060341	0.0017357362841060341
GO:0042803	0.0027267508610792192	0.004100761570005858	-0.001374010708926639	0.001374010708926639
GO:0035639	0.0827353616532721	0.14733450497949618	-0.06459914332622409	0.06459914332622409
GO:0003746	0.0012198622273249138	0.0023432923257176333	-0.0011234300983927195	0.0011234300983927195
GO:0017111	0.011768082663605052	0.01962507322788518	-0.007856990564280127	0.007856990564280127
GO:0016831	0.0014351320321469576	0.0021968365553602814	-0.0007617045232133238	0.0007617045232133238
GO:0016491	0.03652411021814007	0.05638547158758055	-0.019861361369440486	0.019861361369440486
GO:0016627	0.0033008036739380023	0.005858230814294083	-0.002557427140356081	0.002557427140356081
GO:0016769	0.0012198622273249138	0.002489748096074985	-0.0012698858687500713	0.0012698858687500713
GO:0004674	0.022388059701492536	0.041154071470415936	-0.0187660117689234	0.0187660117689234
GO:0000166	0.09364236509758898	0.1681312243702402	-0.07448885927265121	0.07448885927265121
GO:0016884	0.0006458094144661309	0.0013181019332161687	-0.0006722925187500378	0.0006722925187500378
GO:0004812	0.0026549942594718714	0.005418863503222027	-0.0027638692437501554	0.0027638692437501554
GO:0016887	0.0009328358208955224	0.001611013473930873	-0.0006781776530353506	0.0006781776530353506
GO:0016788	0.04039896670493685	0.059021675454012885	-0.018622708749076032	0.018622708749076032
GO:0008233	0.028774397244546498	0.035735207967193906	-0.0069608107226474085	0.0069608107226474085
GO:0140657	0.020020091848450057	0.02958406561218512	-0.009563973763735065	0.009563973763735065
GO:0019900	0.0	0.0	0.0	0.0
GO:0016903	0.0019374282433983927	0.003954305799648506	-0.0020168775562501135	0.0020168775562501135
GO:0005102	0.014997129735935706	0.017281780902167546	-0.0022846511662318394	0.0022846511662318394
GO:0015078	0.002942020665901263	0.0035149384885764497	-0.0005729178226751867	0.0005729178226751867
GO:0004175	0.018082663605051664	0.020796719390743994	-0.0027140557856923306	0.0027140557856923306
GO:0043167	0.20529563719862226	0.3087287639132982	-0.10343312671467592	0.10343312671467592
GO:0016655	0.0012916188289322618	0.0013181019332161687	-2.648310428390692e-05	2.648310428390692e-05
GO:0043565	0.050947187141216994	0.05975395430579965	-0.008806767164582653	0.008806767164582653
GO:0030170	0.003587830080367394	0.006590509666080844	-0.00300267958571345	0.00300267958571345
GO:0016810	0.003444316877152698	0.005272407732864675	-0.001828090855711977	0.001828090855711977
GO:0140359	0.0	0.0	0.0	0.0
GO:0140640	0.02324913892078071	0.042765084944346804	-0.019515946023566093	0.019515946023566093
GO:0008194	0.009041331802525832	0.0068834212067955475	0.0021579105957302844	0.0021579105957302844
GO:0052689	0.005381745120551091	0.005858230814294083	-0.0004764856937429923	0.0004764856937429923
GO:0016779	0.005812284730195178	0.010105448154657293	-0.004293163424462116	0.004293163424462116
GO:0016796	0.0	0.0	0.0	0.0
GO:0008610	0.007032146957520092	0.005125951962507323	0.0019061949950127692	0.0019061949950127692
GO:0015031	0.022244546498277843	0.031048623315758642	-0.0088040768174808	0.0088040768174808
GO:0019725	0.010691733639494834	0.010105448154657293	0.0005862854848375405	0.0005862854848375405
GO:0009058	0.04671354764638347	0.07132396016403046	-0.024610412517646993	0.024610412517646993
GO:0006511	0.006027554535017222	0.008201523140011716	-0.0021739686049944947	0.0021739686049944947
GO:0034030	0.0	0.0	0.0	0.0
GO:0071806	0.001076349024110218	0.0014645577035735209	-0.0003882086794633028	0.0003882086794633028
GO:0008655	0.0	0.0	0.0	0.0
GO:0045184	0.025186567164179104	0.03353837141183363	-0.008351804247654523	0.008351804247654523
GO:0016070	0.044489092996555686	0.0846514352665495	-0.040162342269993816	0.040162342269993816
GO:0006022	0.0015068886337543054	0.0004393673110720562	0.001067521322682249	0.001067521322682249
GO:1901135	0.01585820895522388	0.02328646748681898	-0.007428258531595098	0.007428258531595098
GO:0044068	0.0	0.0	0.0	0.0
GO:0071840	0.08510332950631458	0.13342120679554775	-0.048317877289233174	0.048317877289233174
GO:0009123	0.0009328358208955224	0.001903925014645577	-0.0009710891937500546	0.0009710891937500546
GO:0002683	0.0	0.0	0.0	0.0
GO:0044205	0.0002870264064293915	0.0005858230814294083	-0.0002987966750000168	0.0002987966750000168
GO:0051046	0.0008610792192881745	0.0008787346221441124	-1.7655402855937946e-05	1.7655402855937946e-05
GO:0034220	0.022459816303099886	0.004540128881077915	0.01791968742202197	0.01791968742202197
GO:0044271	0.009328358208955223	0.017428236672524897	-0.008099878463569674	0.008099878463569674
GO:0009894	0.003516073478760046	0.0057117750439367315	-0.0021957015651766854	0.0021957015651766854
GO:0007389	0.007390929965556832	0.010691271236086701	-0.0033003412705298694	0.0033003412705298694
GO:0044238	0.19898105625717566	0.30638547158758056	-0.1074044153304049	0.1074044153304049
GO:0060255	0.08366819747416762	0.12521968365553604	-0.04155148618136842	0.04155148618136842
GO:0006950	0.05309988518943743	0.07454598711189221	-0.02144610192245478	0.02144610192245478
GO:0051169	0.0002870264064293915	0.0005858230814294083	-0.0002987966750000168	0.0002987966750000168
GO:0045333	0.001076349024110218	0.0005858230814294083	0.0004905259426808097	0.0004905259426808097
GO:0042435	0.0	0.0	0.0	0.0
GO:0042816	0.0	0.0	0.0	0.0
GO:0046490	7.175660160734788e-05	0.0	7.175660160734788e-05	7.175660160734788e-05
GO:0034654	0.008826061997703789	0.016695957820738138	-0.007869895823034349	0.007869895823034349
GO:0009056	0.03006601607347876	0.049062683069712947	-0.018996666996234188	0.018996666996234188
GO:0048731	0.004018369690011481	0.0046865846514352666	-0.0006682149614237855	0.0006682149614237855
GO:2000112	0.059988518943742825	0.0852372583479789	-0.02524873940423608	0.02524873940423608
GO:0006357	0.04671354764638347	0.06239015817223199	-0.015676610525848518	0.015676610525848518
GO:0051235	0.0	0.0	0.0	0.0
GO:0009967	0.001722158438576349	0.0026362038664323375	-0.0009140454278559885	0.0009140454278559885
GO:0009889	0.06113662456946039	0.08684827182190978	-0.025711647252449392	0.025711647252449392
GO:0006188	0.0005022962112514351	0.0010251903925014645	-0.0005228941812500294	0.0005228941812500294
GO:0030258	0.0	0.0	0.0	0.0
GO:0010975	0.00014351320321469576	0.00029291154071470416	-0.0001493983375000084	0.0001493983375000084
GO:0010035	0.005812284730195178	0.008933801991798477	-0.003121517261603299	0.003121517261603299
GO:0006508	0.02970723306544202	0.04144698301113064	-0.011739749945688618	0.011739749945688618
GO:0042330	0.006171067738231917	0.00981253661394259	-0.0036414688757106725	0.0036414688757106725
GO:0048609	0.0030855338691159586	0.0048330404217926184	-0.0017475065526766599	0.0017475065526766599
GO:0007010	0.010189437428243398	0.017281780902167546	-0.007092343473924147	0.007092343473924147
GO:0044281	0.04090126291618829	0.07015231400117164	-0.029251051084983347	0.029251051084983347
GO:0006767	0.00043053960964408724	0.0005858230814294083	-0.00015528347178532108	0.00015528347178532108
GO:1901136	0.0007893226176808266	0.0011716461628588166	-0.00038232354517799005	0.00038232354517799005
GO:0042440	0.0008610792192881745	0.0014645577035735209	-0.0006034784842853464	0.0006034784842853464
GO:0050789	0.2264638346727899	0.28646748681898065	-0.060003652146190745	0.060003652146190745
GO:0048585	0.004090126291618829	0.0046865846514352666	-0.0005964583598164373	0.0005964583598164373
GO:0070887	0.001076349024110218	0.0013181019332161687	-0.0002417529091059507	0.0002417529091059507
GO:0016072	0.007677956371986223	0.015084944346807265	-0.007406987974821042	0.007406987974821042
GO:0044267	0.05123421354764638	0.0843585237258348	-0.03312431017818842	0.03312431017818842
GO:0006547	0.00021526980482204362	0.0004393673110720562	-0.0002240975062500126	0.0002240975062500126
GO:0009112	0.0012916188289322618	0.0023432923257176333	-0.0010516734967853715	0.0010516734967853715
GO:0052185	0.0	0.0	0.0	0.0
GO:0097659	0.0	0.0	0.0	0.0
GO:0006955	0.01987657864523536	0.020357352079671938	-0.0004807734344365773	0.0004807734344365773
GO:0006091	0.006386337543053961	0.008787346221441126	-0.0024010086783871646	0.0024010086783871646
GO:0071702	0.030281285878300805	0.03412419449326303	-0.003842908614962226	0.003842908614962226
GO:1902680	0.002296211251435132	0.003661394258933802	-0.00136518300749867	0.00136518300749867
GO:0009163	0.0	0.0	0.0	0.0
GO:0072524	0.0007175660160734788	0.0013181019332161687	-0.0006005359171426899	0.0006005359171426899
GO:0023056	0.0028702640642939152	0.003954305799648506	-0.001084041735354591	0.001084041735354591
GO:0051179	0.11201205510907003	0.1063268892794376	0.005685165829632424	0.005685165829632424
GO:0048589	0.0	0.0	0.0	0.0
GO:0003013	0.0	0.0	0.0	0.0
GO:0045786	0.00021526980482204362	0.00029291154071470416	-7.764173589266054e-05	7.764173589266054e-05
GO:0034655	0.005955797933409873	0.010984182776801407	-0.005028384843391533	0.005028384843391533
GO:0110053	0.0007175660160734788	0.0013181019332161687	-0.0006005359171426899	0.0006005359171426899
GO:0043254	0.0012198622273249138	0.002050380785002929	-0.0008305185576780152	0.0008305185576780152
GO:0051716	0.01894374282433984	0.0320738137082601	-0.013130070883920264	0.013130070883920264
GO:0031348	7.175660160734788e-05	0.0	7.175660160734788e-05	7.175660160734788e-05
GO:0016192	0.021455223880597014	0.03046280023432923	-0.009007576353732217	0.009007576353732217
GO:0009987	0.43369690011481055	0.5881663737551259	-0.15446947364031538	0.15446947364031538
GO:0019222	0.09400114810562572	0.140597539543058	-0.046596391437432286	0.046596391437432286
GO:1901701	0.0	0.0	0.0	0.0
GO:0010817	0.00043053960964408724	0.00029291154071470416	0.00013762806892938308	0.00013762806892938308
GO:0046040	0.000574052812858783	0.0011716461628588166	-0.0005975933500000336	0.0005975933500000336
GO:0009263	0.0005022962112514351	0.0008787346221441124	-0.0003764384108926773	0.0003764384108926773
GO:0006721	0.0	0.0	0.0	0.0
GO:0006139	0.0729764638346728	0.1366432337434095	-0.06366676990873671	0.06366676990873671
GO:0003006	0.027195752009184844	0.03734622144112478	-0.010150469431939937	0.010150469431939937
GO:1901700	0.0005022962112514351	0.0007322788517867604	-0.0002299826405353253	0.0002299826405353253
GO:0051701	0.0	0.0	0.0	0.0
GO:0032101	0.0015068886337543054	0.002489748096074985	-0.0009828594623206798	0.0009828594623206798
GO:0010648	0.0030855338691159586	0.0035149384885764497	-0.00042940461946049113	0.00042940461946049113
GO:0098662	0.012700918484500574	0.0030755711775043936	0.00962534730699618	0.00962534730699618
GO:0016043	0.08338117106773824	0.13005272407732865	-0.046671553009590416	0.046671553009590416
GO:0046794	0.0	0.0	0.0	0.0
GO:1903507	0.0026549942594718714	0.0048330404217926184	-0.002178046162320747	0.002178046162320747
GO:0006457	0.006888633754305396	0.012302284710017574	-0.0054136509557121786	0.0054136509557121786
GO:0009117	0.010261194029850746	0.019185705916813123	-0.008924511886962376	0.008924511886962376
GO:0090305	0.0	0.0	0.0	0.0
GO:0009132	0.0019374282433983927	0.003368482718219098	-0.001431054474820705	0.001431054474820705
GO:0006725	0.07491389207807118	0.13942589338019917	-0.06451200130212799	0.06451200130212799
GO:0032940	0.0014351320321469576	0.0023432923257176333	-0.0009081602935706757	0.0009081602935706757
GO:0097435	0.004807692307692308	0.00849443468072642	-0.003686742373034112	0.003686742373034112
GO:1901607	0.0003587830080367394	0.0005858230814294083	-0.00022704007339266892	0.00022704007339266892
GO:0006464	0.049727324913892076	0.08230814294083187	-0.032580818026939795	0.032580818026939795
GO:0015711	0.001148105625717566	0.0	0.001148105625717566	0.001148105625717566
GO:0044085	0.0020809414466130883	0.004100761570005858	-0.00201982012339277	0.00201982012339277
GO:0032880	0.0038748564867967855	0.006151142355008787	-0.0022762858682120017	0.0022762858682120017
GO:0010941	0.007893226176808266	0.012155828939660223	-0.004262602762851958	0.004262602762851958
GO:0001934	0.0015068886337543054	0.0027826596367896894	-0.001275771003035384	0.001275771003035384
GO:0032502	0.08022388059701492	0.10954891622729936	-0.029325035630284435	0.029325035630284435
GO:0006417	0.005381745120551091	0.008640890451083773	-0.0032591453305326817	0.0032591453305326817
GO:0022603	0.0019374282433983927	0.0030755711775043936	-0.0011381429341060009	0.0011381429341060009
GO:0048522	0.019230769230769232	0.029730521382542473	-0.010499752151773241	0.010499752151773241
GO:0016053	0.001076349024110218	0.001611013473930873	-0.0005346644498206549	0.0005346644498206549
GO:0009130	0.0002870264064293915	0.0005858230814294083	-0.0002987966750000168	0.0002987966750000168
GO:0043414	0.0054535017221584384	0.00995899238429994	-0.004505490662141502	0.004505490662141502
GO:0009063	0.003444316877152698	0.006444053895723492	-0.002999737018570794	0.002999737018570794
GO:0048523	0.01485361653272101	0.022114821323960164	-0.007261204791239154	0.007261204791239154
GO:0006586	0.0	0.0	0.0	0.0
GO:0030334	0.0068168771526980485	0.008933801991798477	-0.002116924839100428	0.002116924839100428
GO:0009219	0.0002870264064293915	0.0004393673110720562	-0.0001523409046426647	0.0001523409046426647
GO:0009247	0.0020091848450057405	0.0004393673110720562	0.0015698175339336844	0.0015698175339336844
GO:0010556	0.06013203214695752	0.08538371411833626	-0.02525168197137874	0.02525168197137874
GO:0046434	0.0003587830080367394	0.0007322788517867604	-0.000373495843750021	0.000373495843750021
GO:0030335	0.0	0.0	0.0	0.0
GO:0009209	0.0	0.0	0.0	0.0
GO:0006874	0.0	0.0	0.0	0.0
GO:0010563	0.0	0.0	0.0	0.0
GO:0009081	0.00021526980482204362	0.0004393673110720562	-0.0002240975062500126	0.0002240975062500126
GO:0075136	0.0	0.0	0.0	0.0
GO:0010605	0.011696326061997704	0.020064440538957236	-0.008368114476959532	0.008368114476959532
GO:0033875	0.0026549942594718714	0.00497949619214997	-0.002324501932678099	0.002324501932678099
GO:0006644	0.007534443168771527	0.006151142355008787	0.00138330081376274	0.00138330081376274
GO:0009725	0.00043053960964408724	0.0008787346221441124	-0.0004481950125000252	0.0004481950125000252
GO:0051172	0.003013777267508611	0.005418863503222027	-0.002405086235713416	0.002405086235713416
GO:0051960	0.0007175660160734788	0.0013181019332161687	-0.0006005359171426899	0.0006005359171426899
GO:0061919	0.005238231917336395	0.007908611599297012	-0.002670379681960618	0.002670379681960618
GO:0044764	0.0	0.0	0.0	0.0
GO:0009617	0.011409299655568313	0.01127709431751611	0.00013220533805220237	0.00013220533805220237
GO:0009891	0.0025832376578645237	0.004100761570005858	-0.0015175239121413345	0.0015175239121413345
GO:0051649	0.02095292766934558	0.027680140597539545	-0.006727212928193966	0.006727212928193966
GO:0050793	0.027482778415614237	0.040568248388986525	-0.013085469973372288	0.013085469973372288
GO:0019682	7.175660160734788e-05	0.00014645577035735208	-7.46991687500042e-05	7.46991687500042e-05
GO:0051604	0.0015786452353616532	0.002489748096074985	-0.000911102860713332	0.000911102860713332
GO:0023051	0.02159873708381171	0.028412419449326303	-0.006813682365514592	0.006813682365514592
GO:0006023	0.0003587830080367394	0.00029291154071470416	6.587146732203524e-05	6.587146732203524e-05
GO:0046049	0.0002870264064293915	0.0005858230814294083	-0.0002987966750000168	0.0002987966750000168
GO:0032879	0.022101033295063147	0.027094317516110134	-0.004993284221046987	0.004993284221046987
GO:0010647	0.001793915040183697	0.0027826596367896894	-0.0009887445966059924	0.0009887445966059924
GO:0009185	0.0015786452353616532	0.0030755711775043936	-0.0014969259421427404	0.0014969259421427404
GO:0051246	0.013705510907003445	0.02240773286467487	-0.008702221957671424	0.008702221957671424
GO:1901576	0.04133180252583238	0.06239015817223199	-0.02105835564639961	0.02105835564639961
GO:0009966	0.017939150401836967	0.025776215582893967	-0.007837065181057	0.007837065181057
GO:0045088	0.0	0.0	0.0	0.0
GO:0072521	0.008323765786452353	0.015670767428236674	-0.007347001641784321	0.007347001641784321
GO:0006189	0.00043053960964408724	0.0008787346221441124	-0.0004481950125000252	0.0004481950125000252
GO:0009168	0.0005022962112514351	0.0010251903925014645	-0.0005228941812500294	0.0005228941812500294
GO:0019692	0.0003587830080367394	0.0005858230814294083	-0.00022704007339266892	0.00022704007339266892
GO:0043101	0.0003587830080367394	0.0007322788517867604	-0.000373495843750021	0.000373495843750021
GO:0032270	0.0016504018369690012	0.0029291154071470417	-0.0012787135701780405	0.0012787135701780405
GO:0009110	0.0	0.0	0.0	0.0
GO:0006206	0.0010045924225028703	0.002050380785002929	-0.0010457883625000588	0.0010457883625000588
GO:0090287	0.0	0.0	0.0	0.0
GO:0015931	0.0	0.0	0.0	0.0
GO:0051272	0.0012916188289322618	0.001611013473930873	-0.00031939464499861113	0.00031939464499861113
GO:0046034	0.0033008036739380023	0.006004686584651435	-0.002703882910713433	0.002703882910713433
GO:0009199	0.0	0.0	0.0	0.0
GO:0031347	7.175660160734788e-05	0.0	7.175660160734788e-05	7.175660160734788e-05
GO:0044057	0.003516073478760046	0.0035149384885764497	1.1349901835964321e-06	1.1349901835964321e-06
GO:0006810	0.09077210103329507	0.0739601640304628	0.016811937002832275	0.016811937002832275
GO:0007610	0.032577497129735934	0.027826596367896896	0.004750900761839039	0.004750900761839039
GO:0014070	0.00014351320321469576	0.00014645577035735208	-2.9425671426563244e-06	2.9425671426563244e-06
GO:0008213	0.002798507462686567	0.004540128881077915	-0.0017416214183913477	0.0017416214183913477
GO:0002274	0.0	0.0	0.0	0.0
GO:0032787	0.009974167623421355	0.014352665495020504	-0.004378497871599149	0.004378497871599149
GO:0043085	0.0012198622273249138	0.002050380785002929	-0.0008305185576780152	0.0008305185576780152
GO:0019220	0.00782146957520092	0.013034563561804335	-0.0052130939866034155	0.0052130939866034155
GO:0052200	0.0	0.0	0.0	0.0
GO:0051171	0.06931687715269805	0.10076157000585823	-0.03144469285316018	0.03144469285316018
GO:0006163	0.007534443168771527	0.014059753954305799	-0.006525310785534272	0.006525310785534272
GO:0006401	0.0057405281285878304	0.01054481546572935	-0.0048042873371415195	0.0048042873371415195
GO:1903530	0.0007175660160734788	0.0008787346221441124	-0.00016116860607063362	0.00016116860607063362
GO:0035821	0.00014351320321469576	0.0	0.00014351320321469576	0.00014351320321469576
GO:0019751	0.0	0.0	0.0	0.0
GO:0044038	0.0	0.0	0.0	0.0
GO:0032774	0.0038748564867967855	0.007322788517867604	-0.0034479320310708186	0.0034479320310708186
GO:0050900	0.0	0.0	0.0	0.0
GO:0051128	0.012700918484500574	0.022114821323960164	-0.00941390283945959	0.00941390283945959
GO:0044248	0.018154420206659014	0.02958406561218512	-0.011429645405526108	0.011429645405526108
GO:0019363	0.0	0.0	0.0	0.0
GO:0072522	0.003444316877152698	0.006590509666080844	-0.003146192788928146	0.003146192788928146
GO:0040007	0.0	0.0	0.0	0.0
GO:0045934	0.0026549942594718714	0.0048330404217926184	-0.002178046162320747	0.002178046162320747
GO:1903037	0.0	0.0	0.0	0.0
GO:0006807	0.17106773823191734	0.28397773872290566	-0.11291000049098832	0.11291000049098832
GO:0044272	0.0009328358208955224	0.0011716461628588166	-0.00023881034196329427	0.00023881034196329427
GO:0006629	0.030855338691159587	0.029876977152899824	0.0009783615382597637	0.0009783615382597637
GO:0009145	0.0	0.0	0.0	0.0
GO:0010608	0.0057405281285878304	0.008933801991798477	-0.003193273863210646	0.003193273863210646
GO:0046394	0.000574052812858783	0.0010251903925014645	-0.0004511375796426815	0.0004511375796426815
GO:0071310	0.000574052812858783	0.0005858230814294083	-1.1770268570625297e-05	1.1770268570625297e-05
GO:0007167	0.011122273249138922	0.017281780902167546	-0.006159507653028624	0.006159507653028624
GO:0033036	0.038963834672789896	0.05579964850615114	-0.016835813833361246	0.016835813833361246
GO:0043543	0.00043053960964408724	0.0004393673110720562	-8.827701427968973e-06	8.827701427968973e-06
GO:0009416	0.0019374282433983927	0.0026362038664323375	-0.0006987756230339448	0.0006987756230339448
GO:2000113	0.0026549942594718714	0.0048330404217926184	-0.002178046162320747	0.002178046162320747
GO:0031669	0.0	0.0	0.0	0.0
GO:1901698	0.0031572904707233064	0.003807850029291154	-0.0006505595585678476	0.0006505595585678476
GO:0050794	0.18950918484500573	0.23711189220855303	-0.0476027073635473	0.0476027073635473
GO:0030001	0.0046641791044776115	0.002050380785002929	0.0026137983194746825	0.0026137983194746825
GO:0048869	0.03415614236509759	0.04481546572934974	-0.010659323364252148	0.010659323364252148
GO:0045859	0.0002870264064293915	0.0005858230814294083	-0.0002987966750000168	0.0002987966750000168
GO:0120035	0.00014351320321469576	0.00029291154071470416	-0.0001493983375000084	0.0001493983375000084
GO:0032501	0.0860361653272101	0.09534270650263621	-0.009306541175426106	0.009306541175426106
GO:0070482	0.0	0.0	0.0	0.0
GO:0009394	0.0002870264064293915	0.0004393673110720562	-0.0001523409046426647	0.0001523409046426647
GO:0005996	0.0028702640642939152	0.005418863503222027	-0.0025485994389281117	0.0025485994389281117
GO:0055065	0.006027554535017222	0.005418863503222027	0.0006086910317951947	0.0006086910317951947
GO:0009059	0.02733926521239954	0.04510837727006444	-0.0177691120576649	0.0177691120576649
GO:0005976	0.00473593570608496	0.0021968365553602814	0.0025390991507246784	0.0025390991507246784
GO:0080135	0.0013633754305396096	0.0017574692442882249	-0.00039409381374861524	0.00039409381374861524
GO:0065003	0.018082663605051664	0.028119507908611598	-0.010036844303559934	0.010036844303559934
GO:0043173	0.00014351320321469576	0.00029291154071470416	-0.0001493983375000084	0.0001493983375000084
GO:0046653	7.175660160734788e-05	0.00014645577035735208	-7.46991687500042e-05	7.46991687500042e-05
GO:0006778	0.0	0.0	0.0	0.0
GO:0051239	0.01564293915040184	0.020357352079671938	-0.0047144129292700995	0.0047144129292700995
GO:0009312	0.00014351320321469576	0.0	0.00014351320321469576	0.00014351320321469576
GO:0009133	0.0	0.0	0.0	0.0
GO:0016310	0.002296211251435132	0.00424721734036321	-0.001951006088928078	0.001951006088928078
GO:0065007	0.2472732491389208	0.30726420620972467	-0.059990957070803874	0.059990957070803874
GO:0022411	0.0015786452353616532	0.0029291154071470417	-0.0013504701717853885	0.0013504701717853885
GO:0061024	0.006960390355912744	0.008640890451083773	-0.0016805000951710287	0.0016805000951710287
GO:0006650	0.0010045924225028703	0.0007322788517867604	0.00027231357071610984	0.00027231357071610984
GO:0031400	0.0002870264064293915	0.0005858230814294083	-0.0002987966750000168	0.0002987966750000168
GO:1901659	0.0	0.0	0.0	0.0
GO:0050657	0.0	0.0	0.0	0.0
GO:0044282	0.003587830080367394	0.006736965436438196	-0.0031491353560708017	0.0031491353560708017
GO:0009220	0.000574052812858783	0.0011716461628588166	-0.0005975933500000336	0.0005975933500000336
GO:0009896	0.001076349024110218	0.0017574692442882249	-0.0006811202201780068	0.0006811202201780068
GO:0019438	0.008969575200918484	0.016695957820738138	-0.007726382619819654	0.007726382619819654
GO:0007005	0.0032290470723306546	0.0048330404217926184	-0.0016039933494619639	0.0016039933494619639
GO:0051606	0.0036595866819747417	0.001903925014645577	0.0017556616673291647	0.0017556616673291647
GO:0009205	0.0	0.0	0.0	0.0
GO:0051094	0.00846727898966705	0.01200937316930287	-0.003542094179635821	0.003542094179635821
GO:0018193	0.0031572904707233064	0.005565319273579379	-0.0024080288028560724	0.0024080288028560724
GO:1902533	0.0	0.0	0.0	0.0
GO:0019538	0.07964982778415615	0.12404803749267722	-0.04439820970852107	0.04439820970852107
GO:0009135	0.0015786452353616532	0.0030755711775043936	-0.0014969259421427404	0.0014969259421427404
GO:0006518	0.0014351320321469576	0.0010251903925014645	0.0004099416396454931	0.0004099416396454931
GO:0016071	0.006171067738231917	0.01127709431751611	-0.005106026579284193	0.005106026579284193
GO:0009432	0.0	0.0	0.0	0.0
GO:0044260	0.10024397244546498	0.1665202108963093	-0.06627623845084432	0.06627623845084432
GO:0046467	0.0020091848450057405	0.0004393673110720562	0.0015698175339336844	0.0015698175339336844
GO:0051668	0.006242824339839265	0.00849443468072642	-0.0022516103408871547	0.0022516103408871547
GO:0006820	0.004520665901262916	0.0005858230814294083	0.0039348428198335075	0.0039348428198335075
GO:0019941	0.0065298507462686565	0.00922671353251318	-0.002696862786244524	0.002696862786244524
GO:0006996	0.03573478760045924	0.05536028119507909	-0.019625493594619847	0.019625493594619847
GO:0006760	0.00043053960964408724	0.0008787346221441124	-0.0004481950125000252	0.0004481950125000252
GO:0006165	0.0016504018369690012	0.003222026947861746	-0.0015716251108927447	0.0015716251108927447
GO:0034248	0.005381745120551091	0.008640890451083773	-0.0032591453305326817	0.0032591453305326817
GO:0030163	0.010763490241102182	0.01757469244288225	-0.006811202201780069	0.006811202201780069
GO:0043604	0.00014351320321469576	0.00029291154071470416	-0.0001493983375000084	0.0001493983375000084
GO:0070302	0.0	0.0	0.0	0.0
GO:0009245	0.0	0.0	0.0	0.0
GO:0034033	0.0	0.0	0.0	0.0
GO:0009179	0.0015786452353616532	0.0030755711775043936	-0.0014969259421427404	0.0014969259421427404
GO:0035556	0.023464408725602754	0.041007615700058585	-0.01754320697445583	0.01754320697445583
GO:0071496	0.00021526980482204362	0.0004393673110720562	-0.0002240975062500126	0.0002240975062500126
GO:0022412	0.004305396096440872	0.007615700058582308	-0.0033103039621414357	0.0033103039621414357
GO:0043603	0.004305396096440872	0.006444053895723492	-0.0021386577992826197	0.0021386577992826197
GO:0009148	0.0	0.0	0.0	0.0
GO:0009162	0.0	0.0	0.0	0.0
GO:0006094	0.000574052812858783	0.0010251903925014645	-0.0004511375796426815	0.0004511375796426815
GO:1901137	0.0065298507462686565	0.008640890451083773	-0.0021110397048151163	0.0021110397048151163
GO:0009265	0.0002870264064293915	0.0004393673110720562	-0.0001523409046426647	0.0001523409046426647
GO:0016051	0.004233639494833525	0.0014645577035735209	0.002769081791260004	0.002769081791260004
GO:0002521	0.0	0.0	0.0	0.0
GO:0008152	0.26112227324913895	0.3951376684241359	-0.13401539517499694	0.13401539517499694
GO:0023052	0.014279563719862227	0.0068834212067955475	0.00739614251306668	0.00739614251306668
GO:0046031	0.0015786452353616532	0.0030755711775043936	-0.0014969259421427404	0.0014969259421427404
GO:0007186	0.0	0.0	0.0	0.0
GO:0006952	0.01994833524684271	0.020357352079671938	-0.00040901683282922735	0.00040901683282922735
GO:0045017	0.0005022962112514351	0.00014645577035735208	0.000355840440894083	0.000355840440894083
GO:0006643	0.0022244546498277843	0.0005858230814294083	0.0016386315683983759	0.0016386315683983759
GO:0009221	0.0002870264064293915	0.0004393673110720562	-0.0001523409046426647	0.0001523409046426647
GO:0050863	0.0	0.0	0.0	0.0
GO:0051656	0.0012916188289322618	0.0023432923257176333	-0.0010516734967853715	0.0010516734967853715
GO:0022604	0.0002870264064293915	0.00029291154071470416	-5.885134285312649e-06	5.885134285312649e-06
GO:0051338	0.005597014925373134	0.008787346221441126	-0.0031903312960679915	0.0031903312960679915
GO:0051050	0.0031572904707233064	0.0048330404217926184	-0.001675749951069312	0.001675749951069312
GO:0048584	0.005381745120551091	0.006736965436438196	-0.0013552203158871045	0.0013552203158871045
GO:0045229	0.0	0.0	0.0	0.0
GO:0042325	0.007749712973593571	0.012888107791446984	-0.005138394817853413	0.005138394817853413
GO:0009887	0.004233639494833525	0.005272407732864675	-0.0010387682380311502	0.0010387682380311502
GO:0046942	0.000574052812858783	0.0	0.000574052812858783	0.000574052812858783
GO:0051249	0.0	0.0	0.0	0.0
GO:0046907	0.018728473019517796	0.02606912712360867	-0.007340654104090873	0.007340654104090873
GO:0009451	0.00609931113662457	0.011716461628588167	-0.005617150491963597	0.005617150491963597
GO:0051234	0.09701492537313433	0.08142940831868775	0.01558551705444658	0.01558551705444658
GO:0050896	0.0791475315729047	0.10105448154657294	-0.021906949973668238	0.021906949973668238
GO:0009308	0.0007893226176808266	0.0013181019332161687	-0.0005287793155353422	0.0005287793155353422
GO:0030155	0.001148105625717566	0.001903925014645577	-0.0007558193889280109	0.0007558193889280109
GO:0042981	0.004448909299655569	0.006736965436438196	-0.002288056136782627	0.002288056136782627
GO:0046164	0.0	0.0	0.0	0.0
GO:0009165	0.004592422502870264	0.008640890451083773	-0.004048467948213509	0.004048467948213509
GO:0019693	0.008180252583237659	0.015377855887521968	-0.00719760330428431	0.00719760330428431
GO:0006928	0.014997129735935706	0.023579379027533685	-0.008582249291597979	0.008582249291597979
GO:0048519	0.02812858783008037	0.04144698301113064	-0.013318395181050269	0.013318395181050269
GO:0030162	0.005309988518943743	0.008055067369654365	-0.0027450788507106224	0.0027450788507106224
GO:0048468	0.002798507462686567	0.003807850029291154	-0.001009342566604587	0.001009342566604587
GO:0032103	0.0010045924225028703	0.0017574692442882249	-0.0007528768217853546	0.0007528768217853546
GO:0002768	0.0	0.0	0.0	0.0
GO:0006555	0.00021526980482204362	0.0004393673110720562	-0.0002240975062500126	0.0002240975062500126
GO:0046395	0.003444316877152698	0.006444053895723492	-0.002999737018570794	0.002999737018570794
GO:0033865	0.0031572904707233064	0.006004686584651435	-0.002847396113928129	0.002847396113928129
GO:1901269	0.0	0.0	0.0	0.0
GO:0009206	0.0	0.0	0.0	0.0
GO:0043648	0.0005022962112514351	0.0010251903925014645	-0.0005228941812500294	0.0005228941812500294
GO:0006793	0.02403846153846154	0.03529584065612185	-0.011257379117660313	0.011257379117660313
GO:0006875	0.0046641791044776115	0.004540128881077915	0.00012405022339969686	0.00012405022339969686
GO:0051345	0.0003587830080367394	0.0005858230814294083	-0.00022704007339266892	0.00022704007339266892
GO:0002697	0.0	0.0	0.0	0.0
GO:0009069	0.0009328358208955224	0.001903925014645577	-0.0009710891937500546	0.0009710891937500546
GO:0006040	0.00014351320321469576	0.00029291154071470416	-0.0001493983375000084	0.0001493983375000084
GO:0046364	0.000574052812858783	0.0010251903925014645	-0.0004511375796426815	0.0004511375796426815
GO:0044766	0.0	0.0	0.0	0.0
GO:0033554	0.017723880597014924	0.03046280023432923	-0.012738919637314307	0.012738919637314307
GO:0009423	0.0	0.0	0.0	0.0
GO:0046700	0.005955797933409873	0.010984182776801407	-0.005028384843391533	0.005028384843391533
GO:0009309	0.0	0.0	0.0	0.0
GO:0022607	0.026262916188289322	0.04203280609256005	-0.015769889904270726	0.015769889904270726
GO:0098609	0.0	0.0	0.0	0.0
GO:0046903	0.002296211251435132	0.0026362038664323375	-0.0003399926149972054	0.0003399926149972054
GO:0051052	0.0014351320321469576	0.0027826596367896894	-0.0013475276046427318	0.0013475276046427318
GO:0090407	0.009041331802525832	0.013327475102519038	-0.0042861432999932066	0.0042861432999932066
GO:0009124	0.0008610792192881745	0.0017574692442882249	-0.0008963900250000504	0.0008963900250000504
GO:0006790	0.00875430539609644	0.01200937316930287	-0.00325506777320643	0.00325506777320643
GO:0140352	0.0014351320321469576	0.0023432923257176333	-0.0009081602935706757	0.0009081602935706757
GO:0019637	0.019733065442020668	0.029144698301113065	-0.009411632859092398	0.009411632859092398
GO:0009116	0.0012916188289322618	0.002489748096074985	-0.0011981292671427233	0.0011981292671427233
GO:0044264	0.004592422502870264	0.002050380785002929	0.002542041717867335	0.002542041717867335
GO:1901661	0.0008610792192881745	0.0008787346221441124	-1.7655402855937946e-05	1.7655402855937946e-05
GO:0001819	7.175660160734788e-05	0.00014645577035735208	-7.46991687500042e-05	7.46991687500042e-05
GO:0023057	0.003444316877152698	0.003807850029291154	-0.000363533152138456	0.000363533152138456
GO:0044036	0.0008610792192881745	0.0	0.0008610792192881745	0.0008610792192881745
GO:1903509	0.002152698048220436	0.0005858230814294083	0.0015668749667910277	0.0015668749667910277
GO:0040011	0.01958955223880597	0.029730521382542473	-0.010140969143736502	0.010140969143736502
GO:1903047	0.007893226176808266	0.014499121265377855	-0.00660589508856959	0.00660589508856959
GO:1901605	0.002798507462686567	0.005565319273579379	-0.0027668118108928118	0.0027668118108928118
GO:0034613	0.01284443168771527	0.018746338605741066	-0.005901906918025796	0.005901906918025796
GO:0031399	0.00337256027554535	0.006297598125366139	-0.002925037849820789	0.002925037849820789
GO:0048598	0.005022962112514352	0.007176332747510252	-0.0021533706349959004	0.0021533706349959004
GO:0009888	0.00236796785304248	0.0035149384885764497	-0.0011469706355339698	0.0011469706355339698
GO:0042401	0.0	0.0	0.0	0.0
GO:0010562	0.0016504018369690012	0.0030755711775043936	-0.0014251693405353924	0.0014251693405353924
GO:2000026	0.0028702640642939152	0.00424721734036321	-0.0013769532760692948	0.0013769532760692948
GO:0031668	0.00021526980482204362	0.0004393673110720562	-0.0002240975062500126	0.0002240975062500126
GO:0033013	0.0	0.0	0.0	0.0
GO:0000375	7.175660160734788e-05	0.00014645577035735208	-7.46991687500042e-05	7.46991687500042e-05
GO:0006081	0.0007893226176808266	0.001611013473930873	-0.0008216908562500464	0.0008216908562500464
GO:0052029	0.0	0.0	0.0	0.0
GO:0051049	0.010261194029850746	0.010398359695371997	-0.0001371656655212508	0.0001371656655212508
GO:0060341	0.0024397244546498277	0.0035149384885764497	-0.001075214033926622	0.001075214033926622
GO:0031325	0.004807692307692308	0.008055067369654365	-0.0032473750619620573	0.0032473750619620573
GO:0008654	0.004233639494833525	0.00424721734036321	-1.357784552968519e-05	1.357784552968519e-05
GO:0006259	0.01657577497129736	0.02958406561218512	-0.013008290640887762	0.013008290640887762
GO:0030029	0.0	0.0	0.0	0.0
GO:0070589	0.0	0.0	0.0	0.0
GO:0043632	0.006601607347876005	0.009373169302870533	-0.0027715619549945284	0.0027715619549945284
GO:0010629	0.008826061997703789	0.01479203280609256	-0.005965970808388772	0.005965970808388772
GO:0007166	0.01958955223880597	0.027680140597539545	-0.008090588358733573	0.008090588358733573
GO:0009174	0.0002870264064293915	0.0005858230814294083	-0.0002987966750000168	0.0002987966750000168
GO:0007165	0.0827353616532721	0.0809900410076157	0.001745320645656398	0.001745320645656398
GO:0006869	0.0031572904707233064	0.0026362038664323375	0.0005210866042909689	0.0005210866042909689
GO:0044042	0.0010045924225028703	0.0014645577035735209	-0.0004599652810706506	0.0004599652810706506
GO:0002696	0.0	0.0	0.0	0.0
GO:1901360	0.07469862227324914	0.13942589338019917	-0.06472727110695004	0.06472727110695004
GO:0009605	0.029635476463834673	0.030755711775043937	-0.001120235311209264	0.001120235311209264
GO:0001775	0.0	0.0	0.0	0.0
GO:0010646	0.02030711825487945	0.027094317516110134	-0.006787199261230684	0.006787199261230684
GO:0036211	0.049727324913892076	0.08230814294083187	-0.032580818026939795	0.032580818026939795
GO:0045596	0.00043053960964408724	0.0004393673110720562	-8.827701427968973e-06	8.827701427968973e-06
GO:0015849	0.001148105625717566	0.00029291154071470416	0.0008551940850028618	0.0008551940850028618
GO:0090257	0.0	0.0	0.0	0.0
GO:0048878	0.012342135476463834	0.010837727006444054	0.0015044084700197805	0.0015044084700197805
GO:0051241	0.000574052812858783	0.0007322788517867604	-0.0001582260389279774	0.0001582260389279774
GO:0044275	0.0	0.0	0.0	0.0
GO:0002253	0.0002870264064293915	0.0005858230814294083	-0.0002987966750000168	0.0002987966750000168
GO:0034637	0.0033008036739380023	0.00029291154071470416	0.003007892133223298	0.003007892133223298
GO:0009311	0.0003587830080367394	0.00014645577035735208	0.00021232723767938732	0.00021232723767938732
GO:1901362	0.008826061997703789	0.016695957820738138	-0.007869895823034349	0.007869895823034349
GO:0072507	0.0006458094144661309	0.00029291154071470416	0.00035289787375142675	0.00035289787375142675
GO:0034097	0.0	0.0	0.0	0.0
GO:0042221	0.017939150401836967	0.022847100175746926	-0.004907949773909959	0.004907949773909959
GO:0022613	0.0020091848450057405	0.003954305799648506	-0.0019451209546427657	0.0019451209546427657
GO:0070647	0.011768082663605052	0.016695957820738138	-0.004927875157133086	0.004927875157133086
GO:0051130	0.0015786452353616532	0.0027826596367896894	-0.0012040144014280362	0.0012040144014280362
GO:0046486	0.0015068886337543054	0.0008787346221441124	0.000628154011610193	0.000628154011610193
GO:0006281	0.011983352468427095	0.0210896309314587	-0.009106278463031605	0.009106278463031605
GO:0019054	0.0	0.0	0.0	0.0
GO:0002252	0.0	0.0	0.0	0.0
GO:0052126	0.0	0.0	0.0	0.0
GO:0030682	0.0	0.0	0.0	0.0
GO:0031324	0.0032290470723306546	0.005858230814294083	-0.002629183741963429	0.002629183741963429
GO:0010498	0.008682548794489093	0.014352665495020504	-0.005670116700531412	0.005670116700531412
GO:0098655	0.0134902411021814	0.003222026947861746	0.010268214154319655	0.010268214154319655
GO:0006399	0.005884041331802526	0.011423550087873463	-0.005539508756070937	0.005539508756070937
GO:0018130	0.01011768082663605	0.019185705916813123	-0.009068025090177073	0.009068025090177073
GO:1903827	0.0014351320321469576	0.0021968365553602814	-0.0007617045232133238	0.0007617045232133238
GO:0000226	0.008969575200918484	0.015231400117164616	-0.006261824916246132	0.006261824916246132
GO:1901988	0.00021526980482204362	0.00029291154071470416	-7.764173589266054e-05	7.764173589266054e-05
GO:0051248	0.0002870264064293915	0.0005858230814294083	-0.0002987966750000168	0.0002987966750000168
GO:0009968	0.0030855338691159586	0.0035149384885764497	-0.00042940461946049113	0.00042940461946049113
GO:0009719	0.0007175660160734788	0.0011716461628588166	-0.00045408014678533783	0.00045408014678533783
GO:0006006	0.0014351320321469576	0.0027826596367896894	-0.0013475276046427318	0.0013475276046427318
GO:0002684	0.0002870264064293915	0.0005858230814294083	-0.0002987966750000168	0.0002987966750000168
GO:0051247	0.0016504018369690012	0.0029291154071470417	-0.0012787135701780405	0.0012787135701780405
GO:0005975	0.018154420206659014	0.019332161687170474	-0.00117774148051146	0.00117774148051146
GO:0051270	0.007677956371986223	0.010398359695371997	-0.0027204033233857745	0.0027204033233857745
GO:0042127	0.0028702640642939152	0.00424721734036321	-0.0013769532760692948	0.0013769532760692948
GO:1901657	0.0022244546498277843	0.003661394258933802	-0.0014369396091060177	0.0014369396091060177
GO:0052027	0.0	0.0	0.0	0.0
GO:0009225	0.0006458094144661309	0.0013181019332161687	-0.0006722925187500378	0.0006722925187500378
GO:0006873	0.007319173363949483	0.005565319273579379	0.0017538540903701046	0.0017538540903701046
GO:0033014	0.0	0.0	0.0	0.0
GO:0033866	0.0	0.0	0.0	0.0
GO:0009200	0.0	0.0	0.0	0.0
GO:0044419	0.027985074626865673	0.02899824253075571	-0.001013167903890038	0.001013167903890038
GO:0008033	0.0031572904707233064	0.005858230814294083	-0.002700940343570777	0.002700940343570777
GO:0019856	0.0005022962112514351	0.0010251903925014645	-0.0005228941812500294	0.0005228941812500294
GO:0006220	0.0010045924225028703	0.001611013473930873	-0.0006064210514280027	0.0006064210514280027
GO:0015980	0.001148105625717566	0.0007322788517867604	0.0004158267739308056	0.0004158267739308056
GO:0080134	0.0020091848450057405	0.0026362038664323375	-0.000627019021426597	0.000627019021426597
GO:0009141	0.00021526980482204362	0.0004393673110720562	-0.0002240975062500126	0.0002240975062500126
GO:0055082	0.007749712973593571	0.006297598125366139	0.0014521148482274319	0.0014521148482274319
GO:0008104	0.03817451205510907	0.05418863503222027	-0.016014122977111196	0.016014122977111196
GO:0031329	0.0020091848450057405	0.003222026947861746	-0.0012128421028560054	0.0012128421028560054
GO:1901564	0.11595866819747416	0.18145869947275922	-0.06550003127528506	0.06550003127528506
GO:0006364	0.007677956371986223	0.015084944346807265	-0.007406987974821042	0.007406987974821042
GO:0008219	0.005884041331802526	0.007615700058582308	-0.0017316587267797818	0.0017316587267797818
GO:0034404	0.0	0.0	0.0	0.0
GO:0030031	0.000574052812858783	0.0010251903925014645	-0.0004511375796426815	0.0004511375796426815
GO:0030203	0.0006458094144661309	0.0	0.0006458094144661309	0.0006458094144661309
GO:0052167	0.0	0.0	0.0	0.0
GO:0050778	0.0002870264064293915	0.0005858230814294083	-0.0002987966750000168	0.0002987966750000168
GO:0006082	0.0253300803673938	0.0421792618629174	-0.0168491814955236	0.0168491814955236
GO:0031328	0.0024397244546498277	0.003954305799648506	-0.0015145813449986786	0.0015145813449986786
GO:0051726	0.007677956371986223	0.012448740480374927	-0.004770784108388704	0.004770784108388704
GO:2000145	0.006888633754305396	0.00908025776215583	-0.0021916240078504335	0.0021916240078504335
GO:0043650	0.0	0.0	0.0	0.0
GO:0032268	0.008539035591274398	0.014499121265377855	-0.0059600856741034575	0.0059600856741034575
GO:0006865	0.0007175660160734788	0.00014645577035735208	0.0005711102457161267	0.0005711102457161267
GO:0051817	0.0	0.0	0.0	0.0
GO:0090066	0.0012198622273249138	0.001903925014645577	-0.0006840627873206631	0.0006840627873206631
GO:0051174	0.00782146957520092	0.013034563561804335	-0.0052130939866034155	0.0052130939866034155
GO:0012501	0.0046641791044776115	0.006590509666080844	-0.0019263305616032322	0.0019263305616032322
GO:0071103	0.0	0.0	0.0	0.0
GO:0032989	0.0026549942594718714	0.003807850029291154	-0.0011528557698192825	0.0011528557698192825
GO:0008202	0.0	0.0	0.0	0.0
GO:0044255	0.02360792192881745	0.02401874633860574	-0.0004108244097882907	0.0004108244097882907
GO:0008284	0.0015068886337543054	0.002050380785002929	-0.0005434921512486237	0.0005434921512486237
GO:0050776	0.0003587830080367394	0.0005858230814294083	-0.00022704007339266892	0.00022704007339266892
GO:0015979	0.0	0.0	0.0	0.0
GO:0022900	0.004090126291618829	0.0046865846514352666	-0.0005964583598164373	0.0005964583598164373
GO:0009126	0.000574052812858783	0.0011716461628588166	-0.0005975933500000336	0.0005975933500000336
GO:0044359	0.0	0.0	0.0	0.0
GO:0009142	0.00014351320321469576	0.00029291154071470416	-0.0001493983375000084	0.0001493983375000084
GO:0034641	0.0759902411021814	0.14015817223198593	-0.06416793112980453	0.06416793112980453
GO:0050658	0.0	0.0	0.0	0.0
GO:0051641	0.031644661308840416	0.04540128881077914	-0.013756627501938727	0.013756627501938727
GO:0072657	0.006242824339839265	0.00849443468072642	-0.0022516103408871547	0.0022516103408871547
GO:0010468	0.07477037887485649	0.11028119507908611	-0.03551081620422962	0.03551081620422962
GO:0006520	0.010835246842709529	0.02094317516110135	-0.01010792831839182	0.01010792831839182
GO:2001141	0.05482204362801378	0.07688927943760984	-0.02206723580959606	0.02206723580959606
GO:0019219	0.05683122847301952	0.080697129466901	-0.02386590099388148	0.02386590099388148
GO:0006090	0.00014351320321469576	0.00029291154071470416	-0.0001493983375000084	0.0001493983375000084
GO:0043269	0.003444316877152698	0.0017574692442882249	0.001686847632864473	0.001686847632864473
GO:0022414	0.04405855338691159	0.0666373755125952	-0.022578822125683608	0.022578822125683608
GO:1901990	0.0	0.0	0.0	0.0
GO:0009144	0.0	0.0	0.0	0.0
GO:0009156	0.0008610792192881745	0.0017574692442882249	-0.0008963900250000504	0.0008963900250000504
GO:0008652	0.000574052812858783	0.0010251903925014645	-0.0004511375796426815	0.0004511375796426815
GO:1901652	0.0	0.0	0.0	0.0
GO:0010604	0.009400114810562571	0.015377855887521968	-0.005977741076959397	0.005977741076959397
GO:0080090	0.06960390355912743	0.101493848857645	-0.03188994529851756	0.03188994529851756
GO:1903311	0.0	0.0	0.0	0.0
GO:0045936	0.0	0.0	0.0	0.0
GO:1901615	0.0025832376578645237	0.003222026947861746	-0.0006387892899972223	0.0006387892899972223
GO:0043933	0.020020091848450057	0.0314879906268307	-0.011467898778380642	0.011467898778380642
GO:1902679	0.0026549942594718714	0.0048330404217926184	-0.002178046162320747	0.002178046162320747
GO:1901271	0.0	0.0	0.0	0.0
GO:0016054	0.003444316877152698	0.006444053895723492	-0.002999737018570794	0.002999737018570794
GO:0042254	0.0008610792192881745	0.001611013473930873	-0.0007499342546426985	0.0007499342546426985
GO:0045937	0.0016504018369690012	0.0030755711775043936	-0.0014251693405353924	0.0014251693405353924
GO:0006222	0.0002870264064293915	0.0005858230814294083	-0.0002987966750000168	0.0002987966750000168
GO:0006575	0.006960390355912744	0.011862917398945518	-0.004902527043032774	0.004902527043032774
GO:0009084	0.0	0.0	0.0	0.0
GO:0006974	0.013777267508610792	0.024165202108963092	-0.0103879346003523	0.0103879346003523
GO:0042326	0.0	0.0	0.0	0.0
GO:0051276	0.0030855338691159586	0.006151142355008787	-0.0030656084858928286	0.0030656084858928286
GO:0046939	0.001793915040183697	0.0035149384885764497	-0.0017210234483927527	0.0017210234483927527
GO:0009890	0.0031572904707233064	0.005565319273579379	-0.0024080288028560724	0.0024080288028560724
GO:0048646	0.0015786452353616532	0.0026362038664323375	-0.0010575586310706843	0.0010575586310706843
GO:0010628	0.005884041331802526	0.009519625073227886	-0.00363558374142536	0.00363558374142536
GO:0042558	0.0005022962112514351	0.0010251903925014645	-0.0005228941812500294	0.0005228941812500294
GO:0044093	0.0020091848450057405	0.003368482718219098	-0.0013592978732133573	0.0013592978732133573
GO:0006811	0.03300803673938002	0.007176332747510252	0.025831703991869768	0.025831703991869768
GO:0032102	0.0003587830080367394	0.0005858230814294083	-0.00022704007339266892	0.00022704007339266892
GO:0010942	0.0010045924225028703	0.0011716461628588166	-0.00016705374035594638	0.00016705374035594638
GO:0008150	0.5847445464982779	0.7375512595196251	-0.15280671302134718	0.15280671302134718
GO:0009064	0.0012916188289322618	0.0026362038664323375	-0.0013445850375000757	0.0013445850375000757
GO:0031327	0.002942020665901263	0.005272407732864675	-0.002330387066963412	0.002330387066963412
GO:2000147	7.175660160734788e-05	0.00014645577035735208	-7.46991687500042e-05	7.46991687500042e-05
GO:0034470	0.011409299655568313	0.02182190978324546	-0.010412610127677146	0.010412610127677146
GO:0043086	0.0003587830080367394	0.00029291154071470416	6.587146732203524e-05	6.587146732203524e-05
GO:0051173	0.004018369690011481	0.006736965436438196	-0.0027185957464267146	0.0027185957464267146
GO:0006637	0.0026549942594718714	0.00497949619214997	-0.002324501932678099	0.002324501932678099
GO:0032269	0.0002870264064293915	0.0005858230814294083	-0.0002987966750000168	0.0002987966750000168
GO:0031667	0.0	0.0	0.0	0.0
GO:0040017	0.005955797933409873	0.007762155828939661	-0.0018063578955297872	0.0018063578955297872
GO:0022407	0.00014351320321469576	0.00029291154071470416	-0.0001493983375000084	0.0001493983375000084
GO:1902531	0.00846727898966705	0.013766842413591095	-0.005299563423924045	0.005299563423924045
GO:0044237	0.20866819747416762	0.3342120679554774	-0.1255438704813098	0.1255438704813098
GO:0042180	0.0013633754305396096	0.001611013473930873	-0.00024763804339126335	0.00024763804339126335
GO:0009150	0.007390929965556832	0.013766842413591095	-0.006375912448034263	0.006375912448034263
GO:0045862	0.0	0.0	0.0	0.0
GO:1904062	0.0	0.0	0.0	0.0
GO:0071824	0.0	0.0	0.0	0.0
GO:0060627	0.0022244546498277843	0.0027826596367896894	-0.0005582049869619051	0.0005582049869619051
GO:0070727	0.01284443168771527	0.018746338605741066	-0.005901906918025796	0.005901906918025796
GO:0071495	0.0002870264064293915	0.00029291154071470416	-5.885134285312649e-06	5.885134285312649e-06
GO:0010243	0.0030855338691159586	0.003661394258933802	-0.0005758603898178435	0.0005758603898178435
GO:0045321	0.0	0.0	0.0	0.0
GO:0007346	0.003444316877152698	0.006151142355008787	-0.0027068254778560893	0.0027068254778560893
GO:0006576	0.0007175660160734788	0.0011716461628588166	-0.00045408014678533783	0.00045408014678533783
GO:0044403	0.0	0.0	0.0	0.0
GO:0042391	0.0	0.0	0.0	0.0
GO:0046451	0.0	0.0	0.0	0.0
GO:0046417	0.0	0.0	0.0	0.0
GO:0006164	0.0031572904707233064	0.006004686584651435	-0.002847396113928129	0.002847396113928129
GO:0006812	0.017580367393800228	0.00497949619214997	0.012600871201650259	0.012600871201650259
GO:0006073	0.0010045924225028703	0.0014645577035735209	-0.0004599652810706506	0.0004599652810706506
GO:0009607	0.027985074626865673	0.02899824253075571	-0.001013167903890038	0.001013167903890038
GO:0006221	0.0008610792192881745	0.001611013473930873	-0.0007499342546426985	0.0007499342546426985
GO:0009057	0.022459816303099886	0.03646748681898067	-0.014007670515880782	0.014007670515880782
GO:0044106	0.0007175660160734788	0.0011716461628588166	-0.00045408014678533783	0.00045408014678533783
GO:0062012	0.00014351320321469576	0.00029291154071470416	-0.0001493983375000084	0.0001493983375000084
GO:0033993	0.00021526980482204362	0.00029291154071470416	-7.764173589266054e-05	7.764173589266054e-05
GO:0010038	0.0037313432835820895	0.00497949619214997	-0.0012481529085678809	0.0012481529085678809
GO:0032984	0.0	0.0	0.0	0.0
GO:0043067	0.005238231917336395	0.007762155828939661	-0.002523923911603266	0.002523923911603266
GO:0016569	0.004233639494833525	0.007615700058582308	-0.003382060563748783	0.003382060563748783
GO:0002009	0.0020091848450057405	0.0021968365553602814	-0.00018765171035454086	0.00018765171035454086
GO:0034767	0.0	0.0	0.0	0.0
GO:0043549	0.005238231917336395	0.008201523140011716	-0.0029632912226753216	0.0029632912226753216
GO:0034765	0.0020091848450057405	0.0004393673110720562	0.0015698175339336844	0.0015698175339336844
GO:0090304	0.059988518943742825	0.11233157586408904	-0.052343056920346215	0.052343056920346215
GO:0030003	0.007319173363949483	0.005565319273579379	0.0017538540903701046	0.0017538540903701046
GO:0002682	0.0003587830080367394	0.0005858230814294083	-0.00022704007339266892	0.00022704007339266892
GO:0055085	0.03178817451205511	0.011570005858230814	0.020218168653824295	0.020218168653824295
GO:0051254	0.00236796785304248	0.003807850029291154	-0.001439882176248674	0.001439882176248674
GO:0061025	0.0	0.0	0.0	0.0
GO:0009152	0.0030855338691159586	0.005858230814294083	-0.002772696945178125	0.002772696945178125
GO:0050865	0.0	0.0	0.0	0.0
GO:0072330	7.175660160734788e-05	0.00014645577035735208	-7.46991687500042e-05	7.46991687500042e-05
GO:0090068	0.0	0.0	0.0	0.0
GO:0006418	0.0025832376578645237	0.005272407732864675	-0.0026891700750001513	0.0026891700750001513
GO:0072503	0.0005022962112514351	0.0	0.0005022962112514351	0.0005022962112514351
GO:0006664	0.002152698048220436	0.0005858230814294083	0.0015668749667910277	0.0015668749667910277
GO:1901565	0.014279563719862227	0.024165202108963092	-0.009885638389100865	0.009885638389100865
GO:0034645	0.02396670493685419	0.03910369068541301	-0.015136985748558818	0.015136985748558818
GO:0032259	0.007462686567164179	0.013327475102519038	-0.0058647885353548595	0.0058647885353548595
GO:0009628	0.00609931113662457	0.008787346221441126	-0.0026880350848165558	0.0026880350848165558
GO:0009208	0.0	0.0	0.0	0.0
GO:0009260	0.003587830080367394	0.0068834212067955475	-0.0032955911264281536	0.0032955911264281536
GO:0006631	0.00975889781859931	0.013913298183948448	-0.004154400365349137	0.004154400365349137
GO:0070925	0.0038030998851894373	0.0068834212067955475	-0.0030803213216061102	0.0030803213216061102
GO:0006886	0.01248564867967853	0.017135325131810195	-0.004649676452131664	0.004649676452131664
GO:0043043	0.0	0.0	0.0	0.0
GO:0051336	0.0065298507462686565	0.00922671353251318	-0.002696862786244524	0.002696862786244524
GO:0034762	0.0020809414466130883	0.0005858230814294083	0.0014951183651836799	0.0014951183651836799
GO:0120036	0.0014351320321469576	0.0023432923257176333	-0.0009081602935706757	0.0009081602935706757
GO:0048518	0.04269517795637199	0.06019332161687171	-0.017498143660499718	0.017498143660499718
GO:0031344	0.0007175660160734788	0.0013181019332161687	-0.0006005359171426899	0.0006005359171426899
GO:0051129	0.001148105625717566	0.0021968365553602814	-0.0010487309296427153	0.0010487309296427153
GO:0006754	0.0	0.0	0.0	0.0
GO:0022610	0.006242824339839265	0.00849443468072642	-0.0022516103408871547	0.0022516103408871547
GO:0006779	0.0	0.0	0.0	0.0
GO:0052205	0.0	0.0	0.0	0.0
GO:0006355	0.05482204362801378	0.07688927943760984	-0.02206723580959606	0.02206723580959606
GO:0050890	0.0	0.0	0.0	0.0
GO:0010638	0.0002870264064293915	0.0004393673110720562	-0.0001523409046426647	0.0001523409046426647
GO:0042327	0.0016504018369690012	0.0030755711775043936	-0.0014251693405353924	0.0014251693405353924
GO:0075528	0.0	0.0	0.0	0.0
GO:0009161	0.0009328358208955224	0.001903925014645577	-0.0009710891937500546	0.0009710891937500546
GO:0072594	0.00043053960964408724	0.0005858230814294083	-0.00015528347178532108	0.00015528347178532108
GO:0001510	0.0027267508610792192	0.005565319273579379	-0.0028385684125001595	0.0028385684125001595
GO:0071704	0.2326349024110218	0.36042765084944345	-0.12779274843842164	0.12779274843842164
GO:0016032	7.175660160734788e-05	0.00014645577035735208	-7.46991687500042e-05	7.46991687500042e-05
GO:0009067	0.00021526980482204362	0.00029291154071470416	-7.764173589266054e-05	7.764173589266054e-05
GO:0006024	0.0	0.0	0.0	0.0
GO:0098771	0.0067451205510907	0.005565319273579379	0.0011798012775113215	0.0011798012775113215
GO:0046483	0.07491389207807118	0.14030462800234328	-0.0653907359242721	0.0653907359242721
GO:1901606	0.0	0.0	0.0	0.0
GO:0002706	0.0	0.0	0.0	0.0
GO:1902105	0.0	0.0	0.0	0.0
GO:0007600	0.01420780711825488	0.004100761570005858	0.010107045548249021	0.010107045548249021
GO:0072525	0.0	0.0	0.0	0.0
GO:0034660	0.01657577497129736	0.03163444639718805	-0.01505867142589069	0.01505867142589069
GO:0043207	0.027985074626865673	0.02899824253075571	-0.001013167903890038	0.001013167903890038
GO:0048583	0.02497129735935706	0.03412419449326303	-0.00915289713390597	0.00915289713390597
GO:0040012	0.017939150401836967	0.02255418863503222	-0.004615038233195253	0.004615038233195253
GO:0055086	0.013059701492537313	0.024311657879320447	-0.011251956386783134	0.011251956386783134
GO:0046148	0.00043053960964408724	0.0008787346221441124	-0.0004481950125000252	0.0004481950125000252
GO:0046501	0.0	0.0	0.0	0.0
GO:0019439	0.00609931113662457	0.010984182776801407	-0.004884871640176837	0.004884871640176837
GO:0043170	0.1565011481056257	0.2590802577621558	-0.10257910965653011	0.10257910965653011
GO:1905952	0.0	0.0	0.0	0.0
GO:0034622	0.013131458094144661	0.02328646748681898	-0.010155009392674318	0.010155009392674318
GO:0046493	0.0	0.0	0.0	0.0
GO:0009070	0.00014351320321469576	0.00029291154071470416	-0.0001493983375000084	0.0001493983375000084
GO:0006796	0.022101033295063147	0.03134153485647335	-0.009240501561410201	0.009240501561410201
GO:0052204	0.0	0.0	0.0	0.0
GO:0030111	0.000574052812858783	0.00029291154071470416	0.00028114127214407886	0.00028114127214407886
GO:0048856	0.03343857634902411	0.046280023432923256	-0.012841447083899143	0.012841447083899143
GO:0071705	0.02403846153846154	0.031195079086115993	-0.007156617547654454	0.007156617547654454
GO:0006525	0.0	0.0	0.0	0.0
GO:0051640	0.002942020665901263	0.005418863503222027	-0.002476842837320764	0.002476842837320764
GO:0031323	0.07261768082663606	0.10588752196836555	-0.0332698411417295	0.0332698411417295
GO:1902600	0.0015068886337543054	0.0011716461628588166	0.00033524247089548875	0.00033524247089548875
GO:0046385	0.0002870264064293915	0.0004393673110720562	-0.0001523409046426647	0.0001523409046426647
GO:0010557	0.0024397244546498277	0.003807850029291154	-0.0013681255746413263	0.0013681255746413263
GO:0051603	0.01786739380022962	0.026508494434680726	-0.008641100634451105	0.008641100634451105
GO:0002376	0.020163605051664753	0.02094317516110135	-0.0007795701094365955	0.0007795701094365955
GO:0040008	0.0068168771526980485	0.009519625073227886	-0.0027027479205298374	0.0027027479205298374
GO:1903506	0.05482204362801378	0.07688927943760984	-0.02206723580959606	0.02206723580959606
GO:0044270	0.005955797933409873	0.010984182776801407	-0.005028384843391533	0.005028384843391533
GO:0000096	0.0014351320321469576	0.001903925014645577	-0.00046879298249861935	0.00046879298249861935
GO:0006553	0.00021526980482204362	0.00029291154071470416	-7.764173589266054e-05	7.764173589266054e-05
GO:0007154	0.013920780711825488	0.005858230814294083	0.008062549897531406	0.008062549897531406
GO:0009653	0.020522388059701493	0.027240773286467488	-0.006718385226765995	0.006718385226765995
GO:0051093	0.0025832376578645237	0.0030755711775043936	-0.0004923335196398699	0.0004923335196398699
GO:0042364	0.0	0.0	0.0	0.0
GO:0044089	0.0007175660160734788	0.0011716461628588166	-0.00045408014678533783	0.00045408014678533783
GO:0010564	0.002942020665901263	0.00497949619214997	-0.0020374755262487073	0.0020374755262487073
GO:0050801	0.00911308840413318	0.006736965436438196	0.0023761229676949845	0.0023761229676949845
GO:0010033	0.006242824339839265	0.007469244288224956	-0.0012264199483856906	0.0012264199483856906
GO:0033365	0.005166475315729047	0.008201523140011716	-0.003035047824282669	0.003035047824282669
GO:0030030	0.0046641791044776115	0.007029876977152899	-0.002365697872675288	0.002365697872675288
GO:0032506	0.00043053960964408724	0.0008787346221441124	-0.0004481950125000252	0.0004481950125000252
GO:1901566	0.005597014925373134	0.00981253661394259	-0.004215521688569456	0.004215521688569456
GO:0045785	7.175660160734788e-05	0.00014645577035735208	-7.46991687500042e-05	7.46991687500042e-05
GO:0045893	0.002296211251435132	0.003661394258933802	-0.00136518300749867	0.00136518300749867
GO:0009127	0.0005022962112514351	0.0010251903925014645	-0.0005228941812500294	0.0005228941812500294
GO:0099177	0.0024397244546498277	0.0014645577035735209	0.0009751667510763068	0.0009751667510763068
GO:0019049	0.0	0.0	0.0	0.0
GO:0039506	0.0	0.0	0.0	0.0
GO:1901361	0.005955797933409873	0.010984182776801407	-0.005028384843391533	0.005028384843391533
GO:0031401	0.0016504018369690012	0.0029291154071470417	-0.0012787135701780405	0.0012787135701780405
GO:0000097	0.00043053960964408724	0.0004393673110720562	-8.827701427968973e-06	8.827701427968973e-06
GO:0019318	0.002511481056257176	0.0046865846514352666	-0.0021751035951780907	0.0021751035951780907
GO:0009211	0.0	0.0	0.0	0.0
GO:0044265	0.012270378874856486	0.01977152899824253	-0.007501150123386044	0.007501150123386044
GO:0048513	0.012916188289322618	0.020796719390743994	-0.007880531101421376	0.007880531101421376
GO:0065009	0.017939150401836967	0.02606912712360867	-0.008129976721771702	0.008129976721771702
GO:1903508	0.002296211251435132	0.003661394258933802	-0.00136518300749867	0.00136518300749867
GO:0009892	0.012629161882893225	0.0210896309314587	-0.008460469048565475	0.008460469048565475
GO:0003008	0.025114810562571758	0.010251903925014646	0.014862906637557112	0.014862906637557112
GO:0044249	0.042982204362801375	0.06531927357937903	-0.022337069216577653	0.022337069216577653
GO:0033692	0.0033008036739380023	0.00029291154071470416	0.003007892133223298	0.003007892133223298
GO:0001817	0.00014351320321469576	0.00029291154071470416	-0.0001493983375000084	0.0001493983375000084
GO:0042181	0.0	0.0	0.0	0.0
GO:0006400	0.002296211251435132	0.00424721734036321	-0.001951006088928078	0.001951006088928078
GO:0051252	0.05539609644087256	0.07791446983011131	-0.022518373389238754	0.022518373389238754
GO:0009072	0.0012198622273249138	0.001903925014645577	-0.0006840627873206631	0.0006840627873206631
GO:0051240	0.0037313432835820895	0.004393673110720563	-0.0006623298271384733	0.0006623298271384733
GO:0019752	0.021311710677382318	0.036174575278265966	-0.014862864600883648	0.014862864600883648
GO:0006753	0.011050516647531573	0.020650263620386643	-0.00959974697285507	0.00959974697285507
GO:0009129	0.0002870264064293915	0.0005858230814294083	-0.0002987966750000168	0.0002987966750000168
GO:0019319	0.000574052812858783	0.0010251903925014645	-0.0004511375796426815	0.0004511375796426815
GO:0000271	0.0033008036739380023	0.00029291154071470416	0.003007892133223298	0.003007892133223298
GO:1901699	0.0002870264064293915	0.00029291154071470416	-5.885134285312649e-06	5.885134285312649e-06
GO:0009167	0.000574052812858783	0.0011716461628588166	-0.0005975933500000336	0.0005975933500000336
GO:0065008	0.03681113662456946	0.03192735793790275	0.004883778686666708	0.004883778686666708
GO:0019216	0.00043053960964408724	0.0004393673110720562	-8.827701427968973e-06	8.827701427968973e-06
GO:0006310	0.0	0.0	0.0	0.0
GO:0050877	0.021383467278989668	0.0046865846514352666	0.0166968826275544	0.0166968826275544
GO:0009066	0.0007175660160734788	0.0013181019332161687	-0.0006005359171426899	0.0006005359171426899
GO:0043039	0.002798507462686567	0.0057117750439367315	-0.0029132675812501645	0.0029132675812501645
GO:0043038	0.002798507462686567	0.0057117750439367315	-0.0029132675812501645	0.0029132675812501645
GO:0009201	0.0	0.0	0.0	0.0
GO:0071826	0.0076061997703788745	0.014352665495020504	-0.00674646572464163	0.00674646572464163
GO:0051253	0.0026549942594718714	0.0048330404217926184	-0.002178046162320747	0.002178046162320747
GO:0016052	7.175660160734788e-05	0.00014645577035735208	-7.46991687500042e-05	7.46991687500042e-05
GO:0044087	0.004520665901262916	0.007469244288224956	-0.00294857838696204	0.00294857838696204
GO:0006325	0.009687141216991962	0.01830697129466901	-0.008619830077677047	0.008619830077677047
GO:1901575	0.027123995407577497	0.04496192149970709	-0.017837926092129593	0.017837926092129593
GO:1901293	0.0046641791044776115	0.008787346221441126	-0.004123167116963514	0.004123167116963514
GO:0044283	0.0016504018369690012	0.0026362038664323375	-0.0009858020294633363	0.0009858020294633363
GO:0060548	0.00337256027554535	0.00497949619214997	-0.0016069359166046202	0.0016069359166046202
GO:0045935	0.00236796785304248	0.003807850029291154	-0.001439882176248674	0.001439882176248674
GO:0046390	0.0036595866819747417	0.007029876977152899	-0.0033702902951781577	0.0033702902951781577
GO:1903706	0.0	0.0	0.0	0.0
GO:0031331	0.0	0.0	0.0	0.0
GO:0042398	0.0	0.0	0.0	0.0
GO:0098542	0.019446039035591275	0.020210896309314587	-0.0007648572737233121	0.0007648572737233121
GO:0006396	0.02604764638346728	0.04979496192149971	-0.02374731553803243	0.02374731553803243
GO:0051051	0.0010045924225028703	0.0010251903925014645	-2.059796999859427e-05	2.059796999859427e-05
GO:0000105	0.0	0.0	0.0	0.0
GO:0016477	0.007534443168771527	0.011862917398945518	-0.004328474230173991	0.004328474230173991
GO:0043436	0.021311710677382318	0.036174575278265966	-0.014862864600883648	0.014862864600883648
GO:0044003	0.0	0.0	0.0	0.0
GO:0045595	0.00337256027554535	0.0046865846514352666	-0.0013140243758899164	0.0013140243758899164
GO:0019362	0.0005022962112514351	0.0008787346221441124	-0.0003764384108926773	0.0003764384108926773
GO:0009218	0.0007175660160734788	0.0011716461628588166	-0.00045408014678533783	0.00045408014678533783
GO:0007017	0.010045924225028703	0.017135325131810195	-0.007089400906781491	0.007089400906781491
GO:0044092	0.000574052812858783	0.0007322788517867604	-0.0001582260389279774	0.0001582260389279774
GO:0043408	0.0022244546498277843	0.0035149384885764497	-0.0012904838387486654	0.0012904838387486654
GO:0006766	0.00043053960964408724	0.0005858230814294083	-0.00015528347178532108	0.00015528347178532108
GO:0045597	0.0007175660160734788	0.0013181019332161687	-0.0006005359171426899	0.0006005359171426899
GO:0052547	0.0007175660160734788	0.0010251903925014645	-0.00030762437642798573	0.00030762437642798573
GO:0009262	0.0006458094144661309	0.0011716461628588166	-0.0005258367483926857	0.0005258367483926857
GO:0042592	0.01485361653272101	0.014645577035735208	0.0002080394969858016	0.0002080394969858016
GO:0007275	0.0	0.0	0.0	0.0
GO:0048638	0.0025832376578645237	0.0030755711775043936	-0.0004923335196398699	0.0004923335196398699
GO:1902532	7.175660160734788e-05	0.0	7.175660160734788e-05	7.175660160734788e-05
GO:0002694	0.0	0.0	0.0	0.0
GO:0010558	0.0026549942594718714	0.0048330404217926184	-0.002178046162320747	0.002178046162320747
GO:0002831	0.001076349024110218	0.001611013473930873	-0.0005346644498206549	0.0005346644498206549
GO:0070201	0.0	0.0	0.0	0.0
GO:0033043	0.003587830080367394	0.005858230814294083	-0.0022704007339266895	0.0022704007339266895
GO:0008380	0.0024397244546498277	0.0048330404217926184	-0.002393315967142791	0.002393315967142791
GO:0009119	0.00014351320321469576	0.00029291154071470416	-0.0001493983375000084	0.0001493983375000084
GO:1903046	0.00911308840413318	0.015963678968951376	-0.006850590564818196	0.006850590564818196
GO:0071554	0.0	0.0	0.0	0.0
GO:0034032	0.0031572904707233064	0.006004686584651435	-0.002847396113928129	0.002847396113928129
GO:1901987	0.0005022962112514351	0.0007322788517867604	-0.0002299826405353253	0.0002299826405353253
GO:0019048	0.0	0.0	0.0	0.0
GO:0055080	0.008826061997703789	0.006590509666080844	0.0022355523316229453	0.0022355523316229453
GO:0048870	0.007893226176808266	0.012448740480374927	-0.0045555143035666615	0.0045555143035666615
GO:0090150	0.002511481056257176	0.001903925014645577	0.0006075560416115989	0.0006075560416115989
GO:0007155	0.006242824339839265	0.00849443468072642	-0.0022516103408871547	0.0022516103408871547
GO:0018205	0.0008610792192881745	0.0014645577035735209	-0.0006034784842853464	0.0006034784842853464
GO:0043068	0.000574052812858783	0.0007322788517867604	-0.0001582260389279774	0.0001582260389279774
GO:0006066	0.0010045924225028703	0.0017574692442882249	-0.0007528768217853546	0.0007528768217853546
GO:1903362	0.0	0.0	0.0	0.0
GO:0051704	0.0	0.0	0.0	0.0
GO:0043069	0.002296211251435132	0.003222026947861746	-0.0009258156964266138	0.0009258156964266138
GO:0016570	0.004233639494833525	0.007615700058582308	-0.003382060563748783	0.003382060563748783
GO:0006913	0.00021526980482204362	0.0004393673110720562	-0.0002240975062500126	0.0002240975062500126
GO:0072527	0.0015786452353616532	0.0026362038664323375	-0.0010575586310706843	0.0010575586310706843
GO:1901342	0.0	0.0	0.0	0.0
GO:0000270	0.0006458094144661309	0.0	0.0006458094144661309	0.0006458094144661309
GO:0043066	0.002152698048220436	0.0030755711775043936	-0.0009228731292839575	0.0009228731292839575
GO:0070085	0.009830654420206659	0.007908611599297012	0.0019220428209096464	0.0019220428209096464
GO:0009173	0.0002870264064293915	0.0005858230814294083	-0.0002987966750000168	0.0002987966750000168
GO:0032446	0.011768082663605052	0.016695957820738138	-0.004927875157133086	0.004927875157133086
GO:0072528	0.0008610792192881745	0.001611013473930873	-0.0007499342546426985	0.0007499342546426985
GO:0046112	0.0005022962112514351	0.0010251903925014645	-0.0005228941812500294	0.0005228941812500294
GO:0009991	0.00021526980482204362	0.0004393673110720562	-0.0002240975062500126	0.0002240975062500126
GO:0051493	0.0022244546498277843	0.003954305799648506	-0.001729851149820722	0.001729851149820722
GO:0031326	0.0607060849598163	0.08640890451083773	-0.025702819551021425	0.025702819551021425
GO:0075111	0.0	0.0	0.0	0.0
GO:0043412	0.055467853042479906	0.09329232571763328	-0.037824472675153376	0.037824472675153376
GO:0009259	0.007964982778415614	0.014938488576449912	-0.006973505798034298	0.006973505798034298
GO:0006720	0.0	0.0	0.0	0.0
GO:0022402	0.022890355912743972	0.040568248388986525	-0.017677892476242553	0.017677892476242553
GO:0098660	0.012700918484500574	0.0030755711775043936	0.00962534730699618	0.00962534730699618
GO:0052173	0.0	0.0	0.0	0.0
GO:0050790	0.01420780711825488	0.02094317516110135	-0.00673536804284647	0.00673536804284647
GO:0044262	0.007462686567164179	0.006590509666080844	0.0008721769010833352	0.0008721769010833352
GO:0043094	0.0012916188289322618	0.002489748096074985	-0.0011981292671427233	0.0011981292671427233
GO:0006897	0.007893226176808266	0.00995899238429994	-0.002065766207491675	0.002065766207491675
GO:0051707	0.027985074626865673	0.02899824253075571	-0.001013167903890038	0.001013167903890038
GO:1901617	0.0	0.0	0.0	0.0
GO:0009147	0.0	0.0	0.0	0.0
GO:0001932	0.0026549942594718714	0.00497949619214997	-0.002324501932678099	0.002324501932678099
GO:0045892	0.0026549942594718714	0.0048330404217926184	-0.002178046162320747	0.002178046162320747
GO:0009893	0.011409299655568313	0.018599882835383715	-0.0071905831798154025	0.0071905831798154025
GO:0009314	0.00337256027554535	0.0048330404217926184	-0.0014604801462472683	0.0014604801462472683
GO:0030154	0.01987657864523536	0.025483304042179262	-0.005606725396943901	0.005606725396943901
GO:0009521	0.0	0.0	0.0	0.0
GO:0016020	0.13920780711825487	0.11394258933801991	0.025265217780234953	0.025265217780234953
GO:0031984	0.003946613088404133	0.004540128881077915	-0.0005935157926737818	0.0005935157926737818
GO:0033647	0.0	0.0	0.0	0.0
GO:0005575	0.8606486796785304	0.8305506736965437	0.030098005981986753	0.030098005981986753
GO:0005730	0.010045924225028703	0.020064440538957236	-0.010018516313928532	0.010018516313928532
GO:0140513	0.0338691159586682	0.061804335090802576	-0.027935219132134377	0.027935219132134377
GO:0043232	0.04757462686567164	0.08758055067369655	-0.04000592380802491	0.04000592380802491
GO:0033644	0.0	0.0	0.0	0.0
GO:0098590	0.01621699196326062	0.014938488576449912	0.0012785033868107087	0.0012785033868107087
GO:1905368	0.0006458094144661309	0.0013181019332161687	-0.0006722925187500378	0.0006722925187500378
GO:0070062	0.0	0.0	0.0	0.0
GO:0031300	0.009687141216991962	0.004100761570005858	0.005586379646986104	0.005586379646986104
GO:1902495	0.0028702640642939152	0.0004393673110720562	0.002430896753221859	0.002430896753221859
GO:0031982	0.018656716417910446	0.0247510251903925	-0.006094308772482054	0.006094308772482054
GO:0097708	0.018082663605051664	0.023725834797891036	-0.005643171192839372	0.005643171192839372
GO:0005654	0.0065298507462686565	0.012155828939660223	-0.005625978193391567	0.005625978193391567
GO:0005743	0.0057405281285878304	0.007762155828939661	-0.00202162770035183	0.00202162770035183
GO:1902494	0.011481056257175661	0.020064440538957236	-0.008583384281781575	0.008583384281781575
GO:0099513	0.0	0.0	0.0	0.0
GO:0099512	0.009902411021814007	0.019039250146455772	-0.009136839124641765	0.009136839124641765
GO:0061695	0.002152698048220436	0.0027826596367896894	-0.0006299615885692533	0.0006299615885692533
GO:0055035	0.0	0.0	0.0	0.0
GO:0019867	0.0	0.0	0.0	0.0
GO:0042995	0.03343857634902411	0.033245459871118925	0.00019311647790518777	0.00019311647790518777
GO:1903561	7.175660160734788e-05	0.0	7.175660160734788e-05	7.175660160734788e-05
GO:0030430	0.0	0.0	0.0	0.0
GO:0030659	0.003013777267508611	0.0007322788517867604	0.0022814984157218505	0.0022814984157218505
GO:0031410	0.018082663605051664	0.023725834797891036	-0.005643171192839372	0.005643171192839372
GO:0005737	0.1333955223880597	0.22583479789103691	-0.0924392755029772	0.0924392755029772
GO:0031966	0.008180252583237659	0.010398359695371997	-0.0022181071121343387	0.0022181071121343387
GO:0033646	0.0	0.0	0.0	0.0
GO:0031226	7.175660160734788e-05	0.0	7.175660160734788e-05	7.175660160734788e-05
GO:0099240	0.0	0.0	0.0	0.0
GO:0031301	0.0008610792192881745	0.00029291154071470416	0.0005681676785734703	0.0005681676785734703
GO:0098797	0.00609931113662457	0.006736965436438196	-0.0006376542998136258	0.0006376542998136258
GO:0005815	0.0	0.0	0.0	0.0
GO:1990234	0.0046641791044776115	0.007176332747510252	-0.0025121536430326406	0.0025121536430326406
GO:0044423	0.0	0.0	0.0	0.0
GO:0043226	0.27920493685419057	0.4181312243702402	-0.13892628751604963	0.13892628751604963
GO:0009536	0.0	0.0	0.0	0.0
GO:0018995	0.0	0.0	0.0	0.0
GO:0044391	0.006386337543053961	0.012595196250732278	-0.006208858707678317	0.006208858707678317
GO:0099503	0.0015786452353616532	0.0021968365553602814	-0.0006181913199986282	0.0006181913199986282
GO:0042170	0.0	0.0	0.0	0.0
GO:1990351	0.0030855338691159586	0.0005858230814294083	0.00249971078768655	0.00249971078768655
GO:0043230	7.175660160734788e-05	0.0	7.175660160734788e-05	7.175660160734788e-05
GO:0043229	0.27210103329506313	0.4090509666080844	-0.13694993331302124	0.13694993331302124
GO:0120025	0.032577497129735934	0.03192735793790275	0.0006501391918331823	0.0006501391918331823
GO:0005774	0.0	0.0	0.0	0.0
GO:0042717	0.0	0.0	0.0	0.0
GO:0020002	0.0	0.0	0.0	0.0
GO:0005773	0.00875430539609644	0.007176332747510252	0.0015779726485861886	0.0015779726485861886
GO:0043227	0.24741676234213547	0.3602811950790861	-0.11286443273695065	0.11286443273695065
GO:1990204	0.0006458094144661309	0.0013181019332161687	-0.0006722925187500378	0.0006722925187500378
GO:0043228	0.04757462686567164	0.08758055067369655	-0.04000592380802491	0.04000592380802491
GO:0098798	0.005238231917336395	0.00922671353251318	-0.003988481615176786	0.003988481615176786
GO:0033643	0.0	0.0	0.0	0.0
GO:0055036	0.0	0.0	0.0	0.0
GO:0005739	0.030568312284730195	0.05228471001757469	-0.021716397732844495	0.021716397732844495
GO:0015934	0.003946613088404133	0.008055067369654365	-0.004108454281250232	0.004108454281250232
GO:0042025	0.0	0.0	0.0	0.0
GO:0031090	0.049225028702640644	0.04701230228471002	0.002212726417930626	0.002212726417930626
GO:0031974	0.009328358208955223	0.015377855887521968	-0.006049497678566745	0.006049497678566745
GO:0016021	0.4073622273249139	0.13605741066198007	0.2713048166629338	0.2713048166629338
GO:0030312	0.006458094144661309	0.007029876977152899	-0.0005717828324915903	0.0005717828324915903
GO:0099080	0.02123995407577497	0.04027533684827182	-0.01903538277249685	0.01903538277249685
GO:0034702	0.0	0.0	0.0	0.0
GO:0035770	0.008180252583237659	0.015231400117164616	-0.007051147533926957	0.007051147533926957
GO:0031224	0.41597301951779564	0.14001171646162858	0.27596130305616706	0.27596130305616706
GO:0098796	0.027267508610792194	0.029437609841827767	-0.0021701012310355733	0.0021701012310355733
GO:0009535	0.0	0.0	0.0	0.0
GO:0140535	0.012629161882893225	0.017428236672524897	-0.004799074789631671	0.004799074789631671
GO:0070013	0.008969575200918484	0.01479203280609256	-0.005822457605174077	0.005822457605174077
GO:0032991	0.15248277841561422	0.24458113649677798	-0.09209835808116376	0.09209835808116376
GO:0009986	0.006888633754305396	0.0048330404217926184	0.0020555933325127774	0.0020555933325127774
GO:0031967	0.003946613088404133	0.006004686584651435	-0.0020580734962473025	0.0020580734962473025
GO:0043231	0.2398105625717566	0.3501757469244288	-0.11036518435267223	0.11036518435267223
GO:0012506	0.003013777267508611	0.0007322788517867604	0.0022814984157218505	0.0022814984157218505
GO:0005681	0.0057405281285878304	0.01127709431751611	-0.00553656618892828	0.00553656618892828
GO:0098803	0.0	0.0	0.0	0.0
GO:0005667	0.009974167623421355	0.01611013473930873	-0.006135967115887375	0.006135967115887375
GO:0043233	0.009256601607347877	0.015231400117164616	-0.005974798509816739	0.005974798509816739
GO:0099081	0.009902411021814007	0.019039250146455772	-0.009136839124641765	0.009136839124641765
GO:0005911	0.0	0.0	0.0	0.0
GO:0009507	0.0	0.0	0.0	0.0
GO:0019866	0.0068168771526980485	0.00908025776215583	-0.002263380609457781	0.002263380609457781
GO:0098588	0.022890355912743972	0.02255418863503222	0.00033616727771175123	0.00033616727771175123
GO:0110165	0.8071182548794489	0.7401874633860575	0.06693079149339143	0.06693079149339143
GO:0032993	0.003013777267508611	0.0057117750439367315	-0.0026979977764281207	0.0026979977764281207
GO:0034357	0.0	0.0	0.0	0.0
GO:0030054	0.02604764638346728	0.023725834797891036	0.0023218115855762438	0.0023218115855762438
GO:0005759	0.004233639494833525	0.007762155828939661	-0.0035285163341061358	0.0035285163341061358
GO:0070161	0.00810849598163031	0.00995899238429994	-0.0018504964026696304	0.0018504964026696304
GO:1990904	0.023105625717566015	0.04525483304042179	-0.022149207322855777	0.022149207322855777
GO:0033648	0.0	0.0	0.0	0.0
GO:0065010	7.175660160734788e-05	0.0	7.175660160734788e-05	7.175660160734788e-05
GO:0070069	0.001076349024110218	0.0010251903925014645	5.115863160875351e-05	5.115863160875351e-05
GO:0043005	0.03035304247990815	0.027826596367896896	0.002526446112011256	0.002526446112011256
GO:0031676	0.0	0.0	0.0	0.0
GO:0042651	0.0	0.0	0.0	0.0
GO:0000139	0.01047646383467279	0.01054481546572935	-6.835163105656065e-05	6.835163105656065e-05
GO:0005615	0.017939150401836967	0.015524311657879321	0.0024148387439576462	0.0024148387439576462
