# Supplementary material for: PICNIC accurately predicts condensate-forming proteins regardless of their structural disorder across organisms
Source: Nat Commun. 2024 Dec 11;15:10668. doi: 10.1038/s41467-024-55089-x (PMC11634905; doi:10.1038/s41467-024-55089-x)
Supplement: Supplementary file 11 — Source Data files [file 41467_2024_55089_MOESM11_ESM.zip › Source_Data_file/supplementary/Figure_S5/celegans_gokeys.txt]

key	alldistr	cdcodedistr	cdcodediff	cdcodeabsdiff
GO:0046943	0.003946613088404133	0.0	0.003946613088404133	0.003946613088404133
GO:0005543	0.0057405281285878304	0.011904761904761904	-0.006164233776174074	0.006164233776174074
GO:0016854	0.000574052812858783	0.0	0.000574052812858783	0.000574052812858783
GO:0016614	0.0054535017221584384	0.0	0.0054535017221584384	0.0054535017221584384
GO:0003690	0.0338691159586682	0.023809523809523808	0.01005959214914439	0.01005959214914439
GO:0008094	0.0014351320321469576	0.0	0.0014351320321469576	0.0014351320321469576
GO:0032553	0.08402698048220436	0.20238095238095238	-0.11835397189874802	0.11835397189874802
GO:0051539	0.0020809414466130883	0.0	0.0020809414466130883	0.0020809414466130883
GO:0106310	0.01047646383467279	0.023809523809523808	-0.013333059974851019	0.013333059974851019
GO:0048018	0.0038748564867967855	0.0	0.0038748564867967855	0.0038748564867967855
GO:0019787	0.009615384615384616	0.0	0.009615384615384616	0.009615384615384616
GO:0036361	7.175660160734788e-05	0.0	7.175660160734788e-05	7.175660160734788e-05
GO:0015291	0.002942020665901263	0.0	0.002942020665901263	0.002942020665901263
GO:0140101	0.004018369690011481	0.0	0.004018369690011481	0.004018369690011481
GO:0036094	0.1013203214695752	0.20238095238095238	-0.10106063091137718	0.10106063091137718
GO:0046906	0.011194029850746268	0.0	0.011194029850746268	0.011194029850746268
GO:0008324	0.021096440872560275	0.0	0.021096440872560275	0.021096440872560275
GO:0016891	0.0009328358208955224	0.0	0.0009328358208955224	0.0009328358208955224
GO:0008649	0.0003587830080367394	0.011904761904761904	-0.011545978896725165	0.011545978896725165
GO:0015252	0.0006458094144661309	0.0	0.0006458094144661309	0.0006458094144661309
GO:0003676	0.12349311136624569	0.4642857142857143	-0.3407926029194686	0.3407926029194686
GO:0009055	0.002942020665901263	0.0	0.002942020665901263	0.002942020665901263
GO:0015399	0.008539035591274398	0.0	0.008539035591274398	0.008539035591274398
GO:0097367	0.08854764638346728	0.20238095238095238	-0.1138333059974851	0.1138333059974851
GO:0003674	0.6623851894374282	0.8690476190476191	-0.20666242961019088	0.20666242961019088
GO:0009678	0.0012916188289322618	0.0	0.0012916188289322618	0.0012916188289322618
GO:0016798	0.0046641791044776115	0.0	0.0046641791044776115	0.0046641791044776115
GO:0016814	0.0002870264064293915	0.0	0.0002870264064293915	0.0002870264064293915
GO:0004536	0.0018656716417910447	0.0	0.0018656716417910447	0.0018656716417910447
GO:0005488	0.38899253731343286	0.8333333333333334	-0.4443407960199005	0.4443407960199005
GO:0016818	0.013561997703788749	0.023809523809523808	-0.01024752610573506	0.01024752610573506
GO:0042626	0.007247416762342135	0.0	0.007247416762342135	0.007247416762342135
GO:0008092	0.01284443168771527	0.10714285714285714	-0.09429842545514186	0.09429842545514186
GO:0016836	0.002511481056257176	0.0	0.002511481056257176	0.002511481056257176
GO:0042625	0.0012916188289322618	0.0	0.0012916188289322618	0.0012916188289322618
GO:0016462	0.013418484500574052	0.023809523809523808	-0.010391039308949756	0.010391039308949756
GO:0003954	0.0012198622273249138	0.0	0.0012198622273249138	0.0012198622273249138
GO:0097747	0.00236796785304248	0.011904761904761904	-0.009536794051719425	0.009536794051719425
GO:0043168	0.09026980482204362	0.20238095238095238	-0.11211114755890876	0.11211114755890876
GO:0016780	0.0013633754305396096	0.0	0.0013633754305396096	0.0013633754305396096
GO:0008289	0.011050516647531573	0.011904761904761904	-0.0008542452572303308	0.0008542452572303308
GO:0019899	0.023894948335246843	0.16666666666666666	-0.14277171833141983	0.14277171833141983
GO:0032559	0.06960390355912743	0.19047619047619047	-0.12087228691706303	0.12087228691706303
GO:0140102	0.0003587830080367394	0.011904761904761904	-0.011545978896725165	0.011545978896725165
GO:0032561	0.015427669345579794	0.011904761904761904	0.0035229074408178896	0.0035229074408178896
GO:0016209	0.003587830080367394	0.0	0.003587830080367394	0.003587830080367394
GO:0016830	0.00236796785304248	0.0	0.00236796785304248	0.00236796785304248
GO:0004529	0.0	0.0	0.0	0.0
GO:0070279	0.003587830080367394	0.0	0.003587830080367394	0.003587830080367394
GO:0004540	0.0032290470723306546	0.023809523809523808	-0.020580476737193154	0.020580476737193154
GO:0019238	0.00021526980482204362	0.0	0.00021526980482204362	0.00021526980482204362
GO:0016667	0.0013633754305396096	0.0	0.0013633754305396096	0.0013633754305396096
GO:0005216	0.020522388059701493	0.011904761904761904	0.008617626154939589	0.008617626154939589
GO:0030145	0.0012916188289322618	0.011904761904761904	-0.010613143075829643	0.010613143075829643
GO:0022803	0.023392652123995408	0.011904761904761904	0.011487890219233503	0.011487890219233503
GO:0140096	0.09974167623421355	0.08333333333333333	0.016408342900880224	0.016408342900880224
GO:0016893	0.0009328358208955224	0.0	0.0009328358208955224	0.0009328358208955224
GO:0046961	0.0012916188289322618	0.0	0.0012916188289322618	0.0012916188289322618
GO:0061134	0.0	0.0	0.0	0.0
GO:0044769	0.0012916188289322618	0.0	0.0012916188289322618	0.0012916188289322618
GO:0033218	0.0036595866819747417	0.0	0.0036595866819747417	0.0036595866819747417
GO:0050145	0.0007893226176808266	0.0	0.0007893226176808266	0.0007893226176808266
GO:0003735	0.010189437428243398	0.0	0.010189437428243398	0.010189437428243398
GO:0015075	0.03487370838117107	0.011904761904761904	0.022968946476409166	0.022968946476409166
GO:0004659	0.0003587830080367394	0.0	0.0003587830080367394	0.0003587830080367394
GO:0016787	0.09859357060849598	0.11904761904761904	-0.02045404843912306	0.02045404843912306
GO:0022890	0.01930252583237658	0.0	0.01930252583237658	0.01930252583237658
GO:0016875	0.0026549942594718714	0.0	0.0026549942594718714	0.0026549942594718714
GO:0004857	0.007964982778415614	0.0	0.007964982778415614	0.007964982778415614
GO:0016776	0.0010045924225028703	0.0	0.0010045924225028703	0.0010045924225028703
GO:0001067	0.03013777267508611	0.023809523809523808	0.0063282488655623005	0.0063282488655623005
GO:0046873	0.004233639494833525	0.0	0.004233639494833525	0.004233639494833525
GO:0008175	0.0012198622273249138	0.0	0.0012198622273249138	0.0012198622273249138
GO:0016298	0.0	0.0	0.0	0.0
GO:0005524	0.06960390355912743	0.19047619047619047	-0.12087228691706303	0.12087228691706303
GO:0005215	0.06723593570608496	0.011904761904761904	0.05533117380132306	0.05533117380132306
GO:0008238	0.004879448909299655	0.0	0.004879448909299655	0.004879448909299655
GO:0004553	0.004090126291618829	0.0	0.004090126291618829	0.004090126291618829
GO:0042578	0.020091848450057407	0.011904761904761904	0.008187086545295503	0.008187086545295503
GO:0008047	0.011265786452353616	0.011904761904761904	-0.0006389754524082879	0.0006389754524082879
GO:0140110	0.05015786452353616	0.03571428571428571	0.01444357880925045	0.01444357880925045
GO:0019205	0.0010045924225028703	0.0	0.0010045924225028703	0.0010045924225028703
GO:0003677	0.07168484500574053	0.047619047619047616	0.024065797386692914	0.024065797386692914
GO:0106311	0.01047646383467279	0.023809523809523808	-0.013333059974851019	0.013333059974851019
GO:0015318	0.030209529276693455	0.011904761904761904	0.01830476737193155	0.01830476737193155
GO:0008483	0.0012198622273249138	0.0	0.0012198622273249138	0.0012198622273249138
GO:0000981	0.024181974741676233	0.0	0.024181974741676233	0.024181974741676233
GO:0016742	0.0002870264064293915	0.0	0.0002870264064293915	0.0002870264064293915
GO:0000977	0.028272101033295062	0.023809523809523808	0.004462577223771254	0.004462577223771254
GO:0005515	0.10160734787600459	0.40476190476190477	-0.3031545568859002	0.3031545568859002
GO:0003824	0.281142365097589	0.2976190476190476	-0.01647668252145862	0.01647668252145862
GO:0016868	0.0005022962112514351	0.0	0.0005022962112514351	0.0005022962112514351
GO:0016407	0.002511481056257176	0.0	0.002511481056257176	0.002511481056257176
GO:0022804	0.011552812858783007	0.0	0.011552812858783007	0.011552812858783007
GO:0030234	0.02525832376578645	0.03571428571428571	-0.010455961948499261	0.010455961948499261
GO:0003700	0.04183409873708381	0.011904761904761904	0.029929336832321907	0.029929336832321907
GO:0044877	0.01384902411021814	0.047619047619047616	-0.033770023508829475	0.033770023508829475
GO:0016879	0.0019374282433983927	0.0	0.0019374282433983927	0.0019374282433983927
GO:0019207	0.0	0.0	0.0	0.0
GO:0016860	0.0010045924225028703	0.0	0.0010045924225028703	0.0010045924225028703
GO:0090079	0.005238231917336395	0.011904761904761904	-0.0066665299874255094	0.0066665299874255094
GO:0051082	0.00337256027554535	0.0	0.00337256027554535	0.00337256027554535
GO:0003723	0.04599598163030999	0.42857142857142855	-0.38257544694111856	0.38257544694111856
GO:0046933	0.000574052812858783	0.0	0.000574052812858783	0.000574052812858783
GO:0016620	0.0014351320321469576	0.0	0.0014351320321469576	0.0014351320321469576
GO:0004520	0.001722158438576349	0.0	0.001722158438576349	0.001722158438576349
GO:0016861	0.0005022962112514351	0.0	0.0005022962112514351	0.0005022962112514351
GO:0016740	0.11064867967853043	0.09523809523809523	0.015410584440435193	0.015410584440435193
GO:0004497	0.007677956371986223	0.0	0.007677956371986223	0.007677956371986223
GO:0008236	0.0038748564867967855	0.011904761904761904	-0.008029905417965118	0.008029905417965118
GO:0008168	0.005884041331802526	0.011904761904761904	-0.006020720572959378	0.006020720572959378
GO:0017076	0.0830223880597015	0.20238095238095238	-0.11935856432125089	0.11935856432125089
GO:1990837	0.03142939150401837	0.023809523809523808	0.0076198676944945615	0.0076198676944945615
GO:0005525	0.015427669345579794	0.011904761904761904	0.0035229074408178896	0.0035229074408178896
GO:0046872	0.13260619977037888	0.23809523809523808	-0.1054890383248592	0.1054890383248592
GO:0004518	0.008897818599311137	0.03571428571428571	-0.026816467114974575	0.026816467114974575
GO:0140098	0.011911595866819747	0.047619047619047616	-0.03570745175222787	0.03570745175222787
GO:0051536	0.003516073478760046	0.0	0.003516073478760046	0.003516073478760046
GO:0016765	0.005884041331802526	0.0	0.005884041331802526	0.005884041331802526
GO:0016746	0.012700918484500574	0.0	0.012700918484500574	0.012700918484500574
GO:0016877	0.001076349024110218	0.0	0.001076349024110218	0.001076349024110218
GO:0003955	0.0012198622273249138	0.0	0.0012198622273249138	0.0012198622273249138
GO:0016747	0.011337543053960964	0.0	0.011337543053960964	0.011337543053960964
GO:0097159	0.21842709529276694	0.5714285714285714	-0.35300147613580446	0.35300147613580446
GO:0022857	0.06443742824339839	0.011904761904761904	0.052532666338636486	0.052532666338636486
GO:0016783	0.001076349024110218	0.0	0.001076349024110218	0.001076349024110218
GO:0000976	0.03013777267508611	0.023809523809523808	0.0063282488655623005	0.0063282488655623005
GO:0004252	0.0027267508610792192	0.0	0.0027267508610792192	0.0027267508610792192
GO:0046983	0.009974167623421355	0.011904761904761904	-0.0019305942813405488	0.0019305942813405488
GO:0016758	0.004807692307692308	0.0	0.004807692307692308	0.004807692307692308
GO:0060089	0.06422215843857634	0.0	0.06422215843857634	0.06422215843857634
GO:0016881	0.0003587830080367394	0.0	0.0003587830080367394	0.0003587830080367394
GO:0016772	0.04764638346727899	0.07142857142857142	-0.023782187961292438	0.023782187961292438
GO:0004519	0.00473593570608496	0.023809523809523808	-0.01907358810343885	0.01907358810343885
GO:0140104	0.0030855338691159586	0.0	0.0030855338691159586	0.0030855338691159586
GO:0004527	0.0033008036739380023	0.011904761904761904	-0.008603958230823902	0.008603958230823902
GO:1901681	0.0007893226176808266	0.0	0.0007893226176808266	0.0007893226176808266
GO:0008170	0.0010045924225028703	0.0	0.0010045924225028703	0.0010045924225028703
GO:0022836	0.006960390355912744	0.0	0.006960390355912744	0.006960390355912744
GO:0098772	0.032218714121699195	0.03571428571428571	-0.0034955715925865175	0.0034955715925865175
GO:0008757	0.001076349024110218	0.011904761904761904	-0.010828412880651686	0.010828412880651686
GO:0015453	0.0012916188289322618	0.0	0.0012916188289322618	0.0012916188289322618
GO:0016410	0.00043053960964408724	0.0	0.00043053960964408724	0.00043053960964408724
GO:0005198	0.02776980482204363	0.047619047619047616	-0.019849242797003987	0.019849242797003987
GO:0090729	0.0	0.0	0.0	0.0
GO:0015144	0.0	0.0	0.0	0.0
GO:0016705	0.004161882893226177	0.0	0.004161882893226177	0.004161882893226177
GO:0032555	0.0827353616532721	0.20238095238095238	-0.11964559072768029	0.11964559072768029
GO:0004386	0.007534443168771527	0.10714285714285714	-0.09960841397408561	0.09960841397408561
GO:0016616	0.004879448909299655	0.0	0.004879448909299655	0.004879448909299655
GO:0030545	0.004090126291618829	0.0	0.004090126291618829	0.004090126291618829
GO:0030546	0.004090126291618829	0.0	0.004090126291618829	0.004090126291618829
GO:0140097	0.0046641791044776115	0.0	0.0046641791044776115	0.0046641791044776115
GO:0000287	0.0037313432835820895	0.0	0.0037313432835820895	0.0037313432835820895
GO:0008374	0.0	0.0	0.0	0.0
GO:0016853	0.0038748564867967855	0.011904761904761904	-0.008029905417965118	0.008029905417965118
GO:0005126	0.0003587830080367394	0.0	0.0003587830080367394	0.0003587830080367394
GO:0043169	0.13274971297359356	0.23809523809523808	-0.10534552512164452	0.10534552512164452
GO:0050136	0.0012198622273249138	0.0	0.0012198622273249138	0.0012198622273249138
GO:0017171	0.0038748564867967855	0.011904761904761904	-0.008029905417965118	0.008029905417965118
GO:0046914	0.0506601607347876	0.05952380952380952	-0.008863648789021919	0.008863648789021919
GO:0016782	0.004233639494833525	0.0	0.004233639494833525	0.004233639494833525
GO:0019829	0.00236796785304248	0.0	0.00236796785304248	0.00236796785304248
GO:0015103	0.0	0.0	0.0	0.0
GO:0016835	0.0027267508610792192	0.0	0.0027267508610792192	0.0027267508610792192
GO:0005342	0.004161882893226177	0.0	0.004161882893226177	0.004161882893226177
GO:0016791	0.018513203214695753	0.011904761904761904	0.006608441309933849	0.006608441309933849
GO:0020037	0.011194029850746268	0.0	0.011194029850746268	0.011194029850746268
GO:0003743	0.0030855338691159586	0.011904761904761904	-0.008819228035645946	0.008819228035645946
GO:0016811	0.0022244546498277843	0.0	0.0022244546498277843	0.0022244546498277843
GO:0008173	0.0020809414466130883	0.011904761904761904	-0.009823820458148816	0.009823820458148816
GO:0016757	0.02102468427095293	0.0	0.02102468427095293	0.02102468427095293
GO:0070566	0.0013633754305396096	0.023809523809523808	-0.022446148378984197	0.022446148378984197
GO:0008135	0.0049512055109070035	0.011904761904761904	-0.006953556393854901	0.006953556393854901
GO:0030554	0.06960390355912743	0.19047619047619047	-0.12087228691706303	0.12087228691706303
GO:0015267	0.023392652123995408	0.011904761904761904	0.011487890219233503	0.011487890219233503
GO:0045182	0.006171067738231917	0.03571428571428571	-0.029543217976053797	0.029543217976053797
GO:0016651	0.0025832376578645237	0.0	0.0025832376578645237	0.0025832376578645237
GO:0008509	0.0026549942594718714	0.0	0.0026549942594718714	0.0026549942594718714
GO:0022853	0.002511481056257176	0.0	0.002511481056257176	0.002511481056257176
GO:1901363	0.21799655568312284	0.5714285714285714	-0.3534320157454486	0.3534320157454486
GO:0016301	0.03925086107921929	0.023809523809523808	0.01544133726969548	0.01544133726969548
GO:0030246	0.021096440872560275	0.011904761904761904	0.009191678967798371	0.009191678967798371
GO:0016874	0.007677956371986223	0.0	0.007677956371986223	0.007677956371986223
GO:0004888	0.042408151549942597	0.0	0.042408151549942597	0.042408151549942597
GO:0042802	0.008826061997703789	0.10714285714285714	-0.09831679514515335	0.09831679514515335
GO:0016866	0.0012916188289322618	0.0	0.0012916188289322618	0.0012916188289322618
GO:0016829	0.006888633754305396	0.023809523809523808	-0.016920890055218414	0.016920890055218414
GO:0016773	0.03300803673938002	0.03571428571428571	-0.0027062489749056923	0.0027062489749056923
GO:0038023	0.06422215843857634	0.0	0.06422215843857634	0.06422215843857634
GO:1901265	0.09364236509758898	0.20238095238095238	-0.1087385872833634	0.1087385872833634
GO:0019001	0.01564293915040184	0.011904761904761904	0.0037381772456399343	0.0037381772456399343
GO:0016817	0.013561997703788749	0.023809523809523808	-0.01024752610573506	0.01024752610573506
GO:0008137	0.0012198622273249138	0.0	0.0012198622273249138	0.0012198622273249138
GO:0016763	0.0012198622273249138	0.0	0.0012198622273249138	0.0012198622273249138
GO:0016741	0.006242824339839265	0.011904761904761904	-0.005661937564922639	0.005661937564922639
GO:0004672	0.03142939150401837	0.023809523809523808	0.0076198676944945615	0.0076198676944945615
GO:0005261	0.011122273249138922	0.0	0.011122273249138922	0.011122273249138922
GO:0051540	0.003516073478760046	0.0	0.003516073478760046	0.003516073478760046
GO:0019842	0.004520665901262916	0.0	0.004520665901262916	0.004520665901262916
GO:0004521	0.002511481056257176	0.023809523809523808	-0.021298042753266633	0.021298042753266633
GO:0042803	0.0027267508610792192	0.011904761904761904	-0.009178011043682686	0.009178011043682686
GO:0035639	0.0827353616532721	0.20238095238095238	-0.11964559072768029	0.11964559072768029
GO:0003746	0.0012198622273249138	0.0	0.0012198622273249138	0.0012198622273249138
GO:0017111	0.011768082663605052	0.011904761904761904	-0.0001366792411568521	0.0001366792411568521
GO:0016831	0.0014351320321469576	0.0	0.0014351320321469576	0.0014351320321469576
GO:0016491	0.03652411021814007	0.0	0.03652411021814007	0.03652411021814007
GO:0016627	0.0033008036739380023	0.0	0.0033008036739380023	0.0033008036739380023
GO:0016769	0.0012198622273249138	0.0	0.0012198622273249138	0.0012198622273249138
GO:0004674	0.022388059701492536	0.023809523809523808	-0.0014214641080312722	0.0014214641080312722
GO:0000166	0.09364236509758898	0.20238095238095238	-0.1087385872833634	0.1087385872833634
GO:0016884	0.0006458094144661309	0.0	0.0006458094144661309	0.0006458094144661309
GO:0004812	0.0026549942594718714	0.0	0.0026549942594718714	0.0026549942594718714
GO:0016887	0.0009328358208955224	0.011904761904761904	-0.010971926083866382	0.010971926083866382
GO:0016788	0.04039896670493685	0.047619047619047616	-0.007220080914110763	0.007220080914110763
GO:0008233	0.028774397244546498	0.03571428571428571	-0.0069398884697392145	0.0069398884697392145
GO:0140657	0.020020091848450057	0.11904761904761904	-0.09902752719916899	0.09902752719916899
GO:0019900	0.0	0.0	0.0	0.0
GO:0016903	0.0019374282433983927	0.0	0.0019374282433983927	0.0019374282433983927
GO:0005102	0.014997129735935706	0.0	0.014997129735935706	0.014997129735935706
GO:0015078	0.002942020665901263	0.0	0.002942020665901263	0.002942020665901263
GO:0004175	0.018082663605051664	0.011904761904761904	0.00617790170028976	0.00617790170028976
GO:0043167	0.20529563719862226	0.34523809523809523	-0.13994245803947297	0.13994245803947297
GO:0016655	0.0012916188289322618	0.0	0.0012916188289322618	0.0012916188289322618
GO:0043565	0.050947187141216994	0.023809523809523808	0.027137663331693186	0.027137663331693186
GO:0030170	0.003587830080367394	0.0	0.003587830080367394	0.003587830080367394
GO:0016810	0.003444316877152698	0.0	0.003444316877152698	0.003444316877152698
GO:0140359	0.0	0.0	0.0	0.0
GO:0140640	0.02324913892078071	0.14285714285714285	-0.11960800393636215	0.11960800393636215
GO:0008194	0.009041331802525832	0.0	0.009041331802525832	0.009041331802525832
GO:0052689	0.005381745120551091	0.0	0.005381745120551091	0.005381745120551091
GO:0016779	0.005812284730195178	0.03571428571428571	-0.029902000984090536	0.029902000984090536
GO:0016796	0.0	0.0	0.0	0.0
GO:0008610	0.007032146957520092	0.0	0.007032146957520092	0.007032146957520092
GO:0015031	0.022244546498277843	0.011904761904761904	0.010339784593515939	0.010339784593515939
GO:0019725	0.010691733639494834	0.011904761904761904	-0.0012130282652670701	0.0012130282652670701
GO:0009058	0.04671354764638347	0.011904761904761904	0.034808785741621565	0.034808785741621565
GO:0006511	0.006027554535017222	0.0	0.006027554535017222	0.006027554535017222
GO:0034030	0.0	0.0	0.0	0.0
GO:0071806	0.001076349024110218	0.0	0.001076349024110218	0.001076349024110218
GO:0008655	0.0	0.0	0.0	0.0
GO:0045184	0.025186567164179104	0.011904761904761904	0.0132818052594172	0.0132818052594172
GO:0016070	0.044489092996555686	0.2619047619047619	-0.21741566890820624	0.21741566890820624
GO:0006022	0.0015068886337543054	0.0	0.0015068886337543054	0.0015068886337543054
GO:1901135	0.01585820895522388	0.0	0.01585820895522388	0.01585820895522388
GO:0044068	0.0	0.0	0.0	0.0
GO:0071840	0.08510332950631458	0.3333333333333333	-0.24823000382701874	0.24823000382701874
GO:0009123	0.0009328358208955224	0.0	0.0009328358208955224	0.0009328358208955224
GO:0002683	0.0	0.0	0.0	0.0
GO:0044205	0.0002870264064293915	0.0	0.0002870264064293915	0.0002870264064293915
GO:0051046	0.0008610792192881745	0.0	0.0008610792192881745	0.0008610792192881745
GO:0034220	0.022459816303099886	0.0	0.022459816303099886	0.022459816303099886
GO:0044271	0.009328358208955223	0.0	0.009328358208955223	0.009328358208955223
GO:0009894	0.003516073478760046	0.0	0.003516073478760046	0.003516073478760046
GO:0007389	0.007390929965556832	0.08333333333333333	-0.0759424033677765	0.0759424033677765
GO:0044238	0.19898105625717566	0.30952380952380953	-0.11054275326663388	0.11054275326663388
GO:0060255	0.08366819747416762	0.2619047619047619	-0.1782365644305943	0.1782365644305943
GO:0006950	0.05309988518943743	0.07142857142857142	-0.018328686239133994	0.018328686239133994
GO:0051169	0.0002870264064293915	0.0	0.0002870264064293915	0.0002870264064293915
GO:0045333	0.001076349024110218	0.0	0.001076349024110218	0.001076349024110218
GO:0042435	0.0	0.0	0.0	0.0
GO:0042816	0.0	0.0	0.0	0.0
GO:0046490	7.175660160734788e-05	0.0	7.175660160734788e-05	7.175660160734788e-05
GO:0034654	0.008826061997703789	0.0	0.008826061997703789	0.008826061997703789
GO:0009056	0.03006601607347876	0.08333333333333333	-0.05326731725985457	0.05326731725985457
GO:0048731	0.004018369690011481	0.023809523809523808	-0.01979115411951233	0.01979115411951233
GO:2000112	0.059988518943742825	0.14285714285714285	-0.08286862391340002	0.08286862391340002
GO:0006357	0.04671354764638347	0.03571428571428571	0.010999261932097756	0.010999261932097756
GO:0051235	0.0	0.0	0.0	0.0
GO:0009967	0.001722158438576349	0.0	0.001722158438576349	0.001722158438576349
GO:0009889	0.06113662456946039	0.14285714285714285	-0.08172051828768245	0.08172051828768245
GO:0006188	0.0005022962112514351	0.0	0.0005022962112514351	0.0005022962112514351
GO:0030258	0.0	0.0	0.0	0.0
GO:0010975	0.00014351320321469576	0.0	0.00014351320321469576	0.00014351320321469576
GO:0010035	0.005812284730195178	0.0	0.005812284730195178	0.005812284730195178
GO:0006508	0.02970723306544202	0.023809523809523808	0.005897709255918211	0.005897709255918211
GO:0042330	0.006171067738231917	0.0	0.006171067738231917	0.006171067738231917
GO:0048609	0.0030855338691159586	0.10714285714285714	-0.10405732327374118	0.10405732327374118
GO:0007010	0.010189437428243398	0.14285714285714285	-0.13266770542889944	0.13266770542889944
GO:0044281	0.04090126291618829	0.0	0.04090126291618829	0.04090126291618829
GO:0006767	0.00043053960964408724	0.0	0.00043053960964408724	0.00043053960964408724
GO:1901136	0.0007893226176808266	0.0	0.0007893226176808266	0.0007893226176808266
GO:0042440	0.0008610792192881745	0.0	0.0008610792192881745	0.0008610792192881745
GO:0050789	0.2264638346727899	0.4880952380952381	-0.26163140342244817	0.26163140342244817
GO:0048585	0.004090126291618829	0.0	0.004090126291618829	0.004090126291618829
GO:0070887	0.001076349024110218	0.0	0.001076349024110218	0.001076349024110218
GO:0016072	0.007677956371986223	0.0	0.007677956371986223	0.007677956371986223
GO:0044267	0.05123421354764638	0.03571428571428571	0.015519927833360668	0.015519927833360668
GO:0006547	0.00021526980482204362	0.0	0.00021526980482204362	0.00021526980482204362
GO:0009112	0.0012916188289322618	0.0	0.0012916188289322618	0.0012916188289322618
GO:0052185	0.0	0.0	0.0	0.0
GO:0097659	0.0	0.0	0.0	0.0
GO:0006955	0.01987657864523536	0.023809523809523808	-0.003932945164288448	0.003932945164288448
GO:0006091	0.006386337543053961	0.0	0.006386337543053961	0.006386337543053961
GO:0071702	0.030281285878300805	0.011904761904761904	0.0183765239735389	0.0183765239735389
GO:1902680	0.002296211251435132	0.0	0.002296211251435132	0.002296211251435132
GO:0009163	0.0	0.0	0.0	0.0
GO:0072524	0.0007175660160734788	0.0	0.0007175660160734788	0.0007175660160734788
GO:0023056	0.0028702640642939152	0.0	0.0028702640642939152	0.0028702640642939152
GO:0051179	0.11201205510907003	0.2857142857142857	-0.17370223060521567	0.17370223060521567
GO:0048589	0.0	0.0	0.0	0.0
GO:0003013	0.0	0.0	0.0	0.0
GO:0045786	0.00021526980482204362	0.0	0.00021526980482204362	0.00021526980482204362
GO:0034655	0.005955797933409873	0.08333333333333333	-0.07737753539992345	0.07737753539992345
GO:0110053	0.0007175660160734788	0.0	0.0007175660160734788	0.0007175660160734788
GO:0043254	0.0012198622273249138	0.0	0.0012198622273249138	0.0012198622273249138
GO:0051716	0.01894374282433984	0.0	0.01894374282433984	0.01894374282433984
GO:0031348	7.175660160734788e-05	0.0	7.175660160734788e-05	7.175660160734788e-05
GO:0016192	0.021455223880597014	0.0	0.021455223880597014	0.021455223880597014
GO:0009987	0.43369690011481055	0.8809523809523809	-0.4472554808375704	0.4472554808375704
GO:0019222	0.09400114810562572	0.2619047619047619	-0.1679036137991362	0.1679036137991362
GO:1901701	0.0	0.0	0.0	0.0
GO:0010817	0.00043053960964408724	0.0	0.00043053960964408724	0.00043053960964408724
GO:0046040	0.000574052812858783	0.0	0.000574052812858783	0.000574052812858783
GO:0009263	0.0005022962112514351	0.0	0.0005022962112514351	0.0005022962112514351
GO:0006721	0.0	0.0	0.0	0.0
GO:0006139	0.0729764638346728	0.2619047619047619	-0.18892829807008912	0.18892829807008912
GO:0003006	0.027195752009184844	0.23809523809523808	-0.21089948608605324	0.21089948608605324
GO:1901700	0.0005022962112514351	0.0	0.0005022962112514351	0.0005022962112514351
GO:0051701	0.0	0.0	0.0	0.0
GO:0032101	0.0015068886337543054	0.0	0.0015068886337543054	0.0015068886337543054
GO:0010648	0.0030855338691159586	0.0	0.0030855338691159586	0.0030855338691159586
GO:0098662	0.012700918484500574	0.0	0.012700918484500574	0.012700918484500574
GO:0016043	0.08338117106773824	0.32142857142857145	-0.23804740036083322	0.23804740036083322
GO:0046794	0.0	0.0	0.0	0.0
GO:1903507	0.0026549942594718714	0.0	0.0026549942594718714	0.0026549942594718714
GO:0006457	0.006888633754305396	0.0	0.006888633754305396	0.006888633754305396
GO:0009117	0.010261194029850746	0.0	0.010261194029850746	0.010261194029850746
GO:0090305	0.0	0.0	0.0	0.0
GO:0009132	0.0019374282433983927	0.0	0.0019374282433983927	0.0019374282433983927
GO:0006725	0.07491389207807118	0.2619047619047619	-0.18699086982669072	0.18699086982669072
GO:0032940	0.0014351320321469576	0.0	0.0014351320321469576	0.0014351320321469576
GO:0097435	0.004807692307692308	0.0	0.004807692307692308	0.004807692307692308
GO:1901607	0.0003587830080367394	0.0	0.0003587830080367394	0.0003587830080367394
GO:0006464	0.049727324913892076	0.03571428571428571	0.014013039199606364	0.014013039199606364
GO:0015711	0.001148105625717566	0.0	0.001148105625717566	0.001148105625717566
GO:0044085	0.0020809414466130883	0.011904761904761904	-0.009823820458148816	0.009823820458148816
GO:0032880	0.0038748564867967855	0.05952380952380952	-0.055648953037012734	0.055648953037012734
GO:0010941	0.007893226176808266	0.011904761904761904	-0.0040115357279536384	0.0040115357279536384
GO:0001934	0.0015068886337543054	0.011904761904761904	-0.010397873271007598	0.010397873271007598
GO:0032502	0.08022388059701492	0.36904761904761907	-0.28882373845060416	0.28882373845060416
GO:0006417	0.005381745120551091	0.10714285714285714	-0.10176111202230605	0.10176111202230605
GO:0022603	0.0019374282433983927	0.0	0.0019374282433983927	0.0019374282433983927
GO:0048522	0.019230769230769232	0.03571428571428571	-0.01648351648351648	0.01648351648351648
GO:0016053	0.001076349024110218	0.0	0.001076349024110218	0.001076349024110218
GO:0009130	0.0002870264064293915	0.0	0.0002870264064293915	0.0002870264064293915
GO:0043414	0.0054535017221584384	0.011904761904761904	-0.006451260182603466	0.006451260182603466
GO:0009063	0.003444316877152698	0.0	0.003444316877152698	0.003444316877152698
GO:0048523	0.01485361653272101	0.03571428571428571	-0.020860669181564703	0.020860669181564703
GO:0006586	0.0	0.0	0.0	0.0
GO:0030334	0.0068168771526980485	0.011904761904761904	-0.005087884752063856	0.005087884752063856
GO:0009219	0.0002870264064293915	0.0	0.0002870264064293915	0.0002870264064293915
GO:0009247	0.0020091848450057405	0.0	0.0020091848450057405	0.0020091848450057405
GO:0010556	0.06013203214695752	0.14285714285714285	-0.08272511071018533	0.08272511071018533
GO:0046434	0.0003587830080367394	0.0	0.0003587830080367394	0.0003587830080367394
GO:0030335	0.0	0.0	0.0	0.0
GO:0009209	0.0	0.0	0.0	0.0
GO:0006874	0.0	0.0	0.0	0.0
GO:0010563	0.0	0.0	0.0	0.0
GO:0009081	0.00021526980482204362	0.0	0.00021526980482204362	0.00021526980482204362
GO:0075136	0.0	0.0	0.0	0.0
GO:0010605	0.011696326061997704	0.10714285714285714	-0.09544653108085943	0.09544653108085943
GO:0033875	0.0026549942594718714	0.0	0.0026549942594718714	0.0026549942594718714
GO:0006644	0.007534443168771527	0.0	0.007534443168771527	0.007534443168771527
GO:0009725	0.00043053960964408724	0.0	0.00043053960964408724	0.00043053960964408724
GO:0051172	0.003013777267508611	0.0	0.003013777267508611	0.003013777267508611
GO:0051960	0.0007175660160734788	0.0	0.0007175660160734788	0.0007175660160734788
GO:0061919	0.005238231917336395	0.023809523809523808	-0.018571291892187414	0.018571291892187414
GO:0044764	0.0	0.0	0.0	0.0
GO:0009617	0.011409299655568313	0.011904761904761904	-0.0004954622491935914	0.0004954622491935914
GO:0009891	0.0025832376578645237	0.0	0.0025832376578645237	0.0025832376578645237
GO:0051649	0.02095292766934558	0.08333333333333333	-0.062380405663987754	0.062380405663987754
GO:0050793	0.027482778415614237	0.09523809523809523	-0.067755316822481	0.067755316822481
GO:0019682	7.175660160734788e-05	0.0	7.175660160734788e-05	7.175660160734788e-05
GO:0051604	0.0015786452353616532	0.0	0.0015786452353616532	0.0015786452353616532
GO:0023051	0.02159873708381171	0.023809523809523808	-0.0022107867257120974	0.0022107867257120974
GO:0006023	0.0003587830080367394	0.0	0.0003587830080367394	0.0003587830080367394
GO:0046049	0.0002870264064293915	0.0	0.0002870264064293915	0.0002870264064293915
GO:0032879	0.022101033295063147	0.08333333333333333	-0.06123230003827018	0.06123230003827018
GO:0010647	0.001793915040183697	0.0	0.001793915040183697	0.001793915040183697
GO:0009185	0.0015786452353616532	0.0	0.0015786452353616532	0.0015786452353616532
GO:0051246	0.013705510907003445	0.14285714285714285	-0.1291516319501394	0.1291516319501394
GO:1901576	0.04133180252583238	0.011904761904761904	0.029427040621070474	0.029427040621070474
GO:0009966	0.017939150401836967	0.023809523809523808	-0.005870373407686841	0.005870373407686841
GO:0045088	0.0	0.0	0.0	0.0
GO:0072521	0.008323765786452353	0.0	0.008323765786452353	0.008323765786452353
GO:0006189	0.00043053960964408724	0.0	0.00043053960964408724	0.00043053960964408724
GO:0009168	0.0005022962112514351	0.0	0.0005022962112514351	0.0005022962112514351
GO:0019692	0.0003587830080367394	0.0	0.0003587830080367394	0.0003587830080367394
GO:0043101	0.0003587830080367394	0.0	0.0003587830080367394	0.0003587830080367394
GO:0032270	0.0016504018369690012	0.011904761904761904	-0.010254360067792904	0.010254360067792904
GO:0009110	0.0	0.0	0.0	0.0
GO:0006206	0.0010045924225028703	0.0	0.0010045924225028703	0.0010045924225028703
GO:0090287	0.0	0.0	0.0	0.0
GO:0015931	0.0	0.0	0.0	0.0
GO:0051272	0.0012916188289322618	0.0	0.0012916188289322618	0.0012916188289322618
GO:0046034	0.0033008036739380023	0.0	0.0033008036739380023	0.0033008036739380023
GO:0009199	0.0	0.0	0.0	0.0
GO:0031347	7.175660160734788e-05	0.0	7.175660160734788e-05	7.175660160734788e-05
GO:0044057	0.003516073478760046	0.0	0.003516073478760046	0.003516073478760046
GO:0006810	0.09077210103329507	0.05952380952380952	0.03124829150948555	0.03124829150948555
GO:0007610	0.032577497129735934	0.023809523809523808	0.008767973320212126	0.008767973320212126
GO:0014070	0.00014351320321469576	0.0	0.00014351320321469576	0.00014351320321469576
GO:0008213	0.002798507462686567	0.011904761904761904	-0.009106254442075338	0.009106254442075338
GO:0002274	0.0	0.0	0.0	0.0
GO:0032787	0.009974167623421355	0.0	0.009974167623421355	0.009974167623421355
GO:0043085	0.0012198622273249138	0.011904761904761904	-0.01068489967743699	0.01068489967743699
GO:0019220	0.00782146957520092	0.023809523809523808	-0.01598805423432289	0.01598805423432289
GO:0052200	0.0	0.0	0.0	0.0
GO:0051171	0.06931687715269805	0.16666666666666666	-0.09734978951396861	0.09734978951396861
GO:0006163	0.007534443168771527	0.0	0.007534443168771527	0.007534443168771527
GO:0006401	0.0057405281285878304	0.08333333333333333	-0.0775928052047455	0.0775928052047455
GO:1903530	0.0007175660160734788	0.0	0.0007175660160734788	0.0007175660160734788
GO:0035821	0.00014351320321469576	0.0	0.00014351320321469576	0.00014351320321469576
GO:0019751	0.0	0.0	0.0	0.0
GO:0044038	0.0	0.0	0.0	0.0
GO:0032774	0.0038748564867967855	0.0	0.0038748564867967855	0.0038748564867967855
GO:0050900	0.0	0.0	0.0	0.0
GO:0051128	0.012700918484500574	0.05952380952380952	-0.04682289103930895	0.04682289103930895
GO:0044248	0.018154420206659014	0.08333333333333333	-0.06517891312667431	0.06517891312667431
GO:0019363	0.0	0.0	0.0	0.0
GO:0072522	0.003444316877152698	0.0	0.003444316877152698	0.003444316877152698
GO:0040007	0.0	0.0	0.0	0.0
GO:0045934	0.0026549942594718714	0.0	0.0026549942594718714	0.0026549942594718714
GO:1903037	0.0	0.0	0.0	0.0
GO:0006807	0.17106773823191734	0.30952380952380953	-0.1384560712918922	0.1384560712918922
GO:0044272	0.0009328358208955224	0.0	0.0009328358208955224	0.0009328358208955224
GO:0006629	0.030855338691159587	0.0	0.030855338691159587	0.030855338691159587
GO:0009145	0.0	0.0	0.0	0.0
GO:0010608	0.0057405281285878304	0.10714285714285714	-0.10140232901426931	0.10140232901426931
GO:0046394	0.000574052812858783	0.0	0.000574052812858783	0.000574052812858783
GO:0071310	0.000574052812858783	0.0	0.000574052812858783	0.000574052812858783
GO:0007167	0.011122273249138922	0.0	0.011122273249138922	0.011122273249138922
GO:0033036	0.038963834672789896	0.21428571428571427	-0.1753218796129244	0.1753218796129244
GO:0043543	0.00043053960964408724	0.0	0.00043053960964408724	0.00043053960964408724
GO:0009416	0.0019374282433983927	0.03571428571428571	-0.03377685747088732	0.03377685747088732
GO:2000113	0.0026549942594718714	0.0	0.0026549942594718714	0.0026549942594718714
GO:0031669	0.0	0.0	0.0	0.0
GO:1901698	0.0031572904707233064	0.0	0.0031572904707233064	0.0031572904707233064
GO:0050794	0.18950918484500573	0.3333333333333333	-0.14382414848832759	0.14382414848832759
GO:0030001	0.0046641791044776115	0.0	0.0046641791044776115	0.0046641791044776115
GO:0048869	0.03415614236509759	0.13095238095238096	-0.09679623858728337	0.09679623858728337
GO:0045859	0.0002870264064293915	0.0	0.0002870264064293915	0.0002870264064293915
GO:0120035	0.00014351320321469576	0.0	0.00014351320321469576	0.00014351320321469576
GO:0032501	0.0860361653272101	0.42857142857142855	-0.34253526324421846	0.34253526324421846
GO:0070482	0.0	0.0	0.0	0.0
GO:0009394	0.0002870264064293915	0.0	0.0002870264064293915	0.0002870264064293915
GO:0005996	0.0028702640642939152	0.0	0.0028702640642939152	0.0028702640642939152
GO:0055065	0.006027554535017222	0.0	0.006027554535017222	0.006027554535017222
GO:0009059	0.02733926521239954	0.011904761904761904	0.015434503307637636	0.015434503307637636
GO:0005976	0.00473593570608496	0.0	0.00473593570608496	0.00473593570608496
GO:0080135	0.0013633754305396096	0.0	0.0013633754305396096	0.0013633754305396096
GO:0065003	0.018082663605051664	0.011904761904761904	0.00617790170028976	0.00617790170028976
GO:0043173	0.00014351320321469576	0.0	0.00014351320321469576	0.00014351320321469576
GO:0046653	7.175660160734788e-05	0.0	7.175660160734788e-05	7.175660160734788e-05
GO:0006778	0.0	0.0	0.0	0.0
GO:0051239	0.01564293915040184	0.05952380952380952	-0.04388087037340768	0.04388087037340768
GO:0009312	0.00014351320321469576	0.0	0.00014351320321469576	0.00014351320321469576
GO:0009133	0.0	0.0	0.0	0.0
GO:0016310	0.002296211251435132	0.0	0.002296211251435132	0.002296211251435132
GO:0065007	0.2472732491389208	0.4880952380952381	-0.2408219889563173	0.2408219889563173
GO:0022411	0.0015786452353616532	0.0	0.0015786452353616532	0.0015786452353616532
GO:0061024	0.006960390355912744	0.011904761904761904	-0.00494437154884916	0.00494437154884916
GO:0006650	0.0010045924225028703	0.0	0.0010045924225028703	0.0010045924225028703
GO:0031400	0.0002870264064293915	0.0	0.0002870264064293915	0.0002870264064293915
GO:1901659	0.0	0.0	0.0	0.0
GO:0050657	0.0	0.0	0.0	0.0
GO:0044282	0.003587830080367394	0.0	0.003587830080367394	0.003587830080367394
GO:0009220	0.000574052812858783	0.0	0.000574052812858783	0.000574052812858783
GO:0009896	0.001076349024110218	0.0	0.001076349024110218	0.001076349024110218
GO:0019438	0.008969575200918484	0.0	0.008969575200918484	0.008969575200918484
GO:0007005	0.0032290470723306546	0.0	0.0032290470723306546	0.0032290470723306546
GO:0051606	0.0036595866819747417	0.0	0.0036595866819747417	0.0036595866819747417
GO:0009205	0.0	0.0	0.0	0.0
GO:0051094	0.00846727898966705	0.05952380952380952	-0.05105653053414247	0.05105653053414247
GO:0018193	0.0031572904707233064	0.0	0.0031572904707233064	0.0031572904707233064
GO:1902533	0.0	0.0	0.0	0.0
GO:0019538	0.07964982778415615	0.05952380952380952	0.02012601826034663	0.02012601826034663
GO:0009135	0.0015786452353616532	0.0	0.0015786452353616532	0.0015786452353616532
GO:0006518	0.0014351320321469576	0.0	0.0014351320321469576	0.0014351320321469576
GO:0016071	0.006171067738231917	0.09523809523809523	-0.08906702749986331	0.08906702749986331
GO:0009432	0.0	0.0	0.0	0.0
GO:0044260	0.10024397244546498	0.13095238095238096	-0.030708408506915974	0.030708408506915974
GO:0046467	0.0020091848450057405	0.0	0.0020091848450057405	0.0020091848450057405
GO:0051668	0.006242824339839265	0.011904761904761904	-0.005661937564922639	0.005661937564922639
GO:0006820	0.004520665901262916	0.0	0.004520665901262916	0.004520665901262916
GO:0019941	0.0065298507462686565	0.0	0.0065298507462686565	0.0065298507462686565
GO:0006996	0.03573478760045924	0.25	-0.21426521239954077	0.21426521239954077
GO:0006760	0.00043053960964408724	0.0	0.00043053960964408724	0.00043053960964408724
GO:0006165	0.0016504018369690012	0.0	0.0016504018369690012	0.0016504018369690012
GO:0034248	0.005381745120551091	0.10714285714285714	-0.10176111202230605	0.10176111202230605
GO:0030163	0.010763490241102182	0.0	0.010763490241102182	0.010763490241102182
GO:0043604	0.00014351320321469576	0.0	0.00014351320321469576	0.00014351320321469576
GO:0070302	0.0	0.0	0.0	0.0
GO:0009245	0.0	0.0	0.0	0.0
GO:0034033	0.0	0.0	0.0	0.0
GO:0009179	0.0015786452353616532	0.0	0.0015786452353616532	0.0015786452353616532
GO:0035556	0.023464408725602754	0.011904761904761904	0.01155964682084085	0.01155964682084085
GO:0071496	0.00021526980482204362	0.0	0.00021526980482204362	0.00021526980482204362
GO:0022412	0.004305396096440872	0.14285714285714285	-0.13855174676070198	0.13855174676070198
GO:0043603	0.004305396096440872	0.0	0.004305396096440872	0.004305396096440872
GO:0009148	0.0	0.0	0.0	0.0
GO:0009162	0.0	0.0	0.0	0.0
GO:0006094	0.000574052812858783	0.0	0.000574052812858783	0.000574052812858783
GO:1901137	0.0065298507462686565	0.0	0.0065298507462686565	0.0065298507462686565
GO:0009265	0.0002870264064293915	0.0	0.0002870264064293915	0.0002870264064293915
GO:0016051	0.004233639494833525	0.0	0.004233639494833525	0.004233639494833525
GO:0002521	0.0	0.0	0.0	0.0
GO:0008152	0.26112227324913895	0.34523809523809523	-0.08411582198895629	0.08411582198895629
GO:0023052	0.014279563719862227	0.047619047619047616	-0.03333948389918539	0.03333948389918539
GO:0046031	0.0015786452353616532	0.0	0.0015786452353616532	0.0015786452353616532
GO:0007186	0.0	0.0	0.0	0.0
GO:0006952	0.01994833524684271	0.023809523809523808	-0.0038611885626810977	0.0038611885626810977
GO:0045017	0.0005022962112514351	0.0	0.0005022962112514351	0.0005022962112514351
GO:0006643	0.0022244546498277843	0.0	0.0022244546498277843	0.0022244546498277843
GO:0009221	0.0002870264064293915	0.0	0.0002870264064293915	0.0002870264064293915
GO:0050863	0.0	0.0	0.0	0.0
GO:0051656	0.0012916188289322618	0.011904761904761904	-0.010613143075829643	0.010613143075829643
GO:0022604	0.0002870264064293915	0.0	0.0002870264064293915	0.0002870264064293915
GO:0051338	0.005597014925373134	0.0	0.005597014925373134	0.005597014925373134
GO:0051050	0.0031572904707233064	0.0	0.0031572904707233064	0.0031572904707233064
GO:0048584	0.005381745120551091	0.0	0.005381745120551091	0.005381745120551091
GO:0045229	0.0	0.0	0.0	0.0
GO:0042325	0.007749712973593571	0.023809523809523808	-0.016059810835930236	0.016059810835930236
GO:0009887	0.004233639494833525	0.011904761904761904	-0.007671122409928379	0.007671122409928379
GO:0046942	0.000574052812858783	0.0	0.000574052812858783	0.000574052812858783
GO:0051249	0.0	0.0	0.0	0.0
GO:0046907	0.018728473019517796	0.05952380952380952	-0.04079533650429172	0.04079533650429172
GO:0009451	0.00609931113662457	0.023809523809523808	-0.01771021267289924	0.01771021267289924
GO:0051234	0.09701492537313433	0.08333333333333333	0.013681592039801002	0.013681592039801002
GO:0050896	0.0791475315729047	0.09523809523809523	-0.01609056366519053	0.01609056366519053
GO:0009308	0.0007893226176808266	0.0	0.0007893226176808266	0.0007893226176808266
GO:0030155	0.001148105625717566	0.0	0.001148105625717566	0.001148105625717566
GO:0042981	0.004448909299655569	0.011904761904761904	-0.0074558526051063355	0.0074558526051063355
GO:0046164	0.0	0.0	0.0	0.0
GO:0009165	0.004592422502870264	0.0	0.004592422502870264	0.004592422502870264
GO:0019693	0.008180252583237659	0.0	0.008180252583237659	0.008180252583237659
GO:0006928	0.014997129735935706	0.047619047619047616	-0.03262191788311191	0.03262191788311191
GO:0048519	0.02812858783008037	0.15476190476190477	-0.1266333169318244	0.1266333169318244
GO:0030162	0.005309988518943743	0.011904761904761904	-0.006594773385818161	0.006594773385818161
GO:0048468	0.002798507462686567	0.0	0.002798507462686567	0.002798507462686567
GO:0032103	0.0010045924225028703	0.0	0.0010045924225028703	0.0010045924225028703
GO:0002768	0.0	0.0	0.0	0.0
GO:0006555	0.00021526980482204362	0.0	0.00021526980482204362	0.00021526980482204362
GO:0046395	0.003444316877152698	0.0	0.003444316877152698	0.003444316877152698
GO:0033865	0.0031572904707233064	0.0	0.0031572904707233064	0.0031572904707233064
GO:1901269	0.0	0.0	0.0	0.0
GO:0009206	0.0	0.0	0.0	0.0
GO:0043648	0.0005022962112514351	0.0	0.0005022962112514351	0.0005022962112514351
GO:0006793	0.02403846153846154	0.023809523809523808	0.0002289377289377316	0.0002289377289377316
GO:0006875	0.0046641791044776115	0.0	0.0046641791044776115	0.0046641791044776115
GO:0051345	0.0003587830080367394	0.0	0.0003587830080367394	0.0003587830080367394
GO:0002697	0.0	0.0	0.0	0.0
GO:0009069	0.0009328358208955224	0.0	0.0009328358208955224	0.0009328358208955224
GO:0006040	0.00014351320321469576	0.0	0.00014351320321469576	0.00014351320321469576
GO:0046364	0.000574052812858783	0.0	0.000574052812858783	0.000574052812858783
GO:0044766	0.0	0.0	0.0	0.0
GO:0033554	0.017723880597014924	0.0	0.017723880597014924	0.017723880597014924
GO:0009423	0.0	0.0	0.0	0.0
GO:0046700	0.005955797933409873	0.08333333333333333	-0.07737753539992345	0.07737753539992345
GO:0009309	0.0	0.0	0.0	0.0
GO:0022607	0.026262916188289322	0.07142857142857142	-0.0451656552402821	0.0451656552402821
GO:0098609	0.0	0.0	0.0	0.0
GO:0046903	0.002296211251435132	0.0	0.002296211251435132	0.002296211251435132
GO:0051052	0.0014351320321469576	0.0	0.0014351320321469576	0.0014351320321469576
GO:0090407	0.009041331802525832	0.0	0.009041331802525832	0.009041331802525832
GO:0009124	0.0008610792192881745	0.0	0.0008610792192881745	0.0008610792192881745
GO:0006790	0.00875430539609644	0.0	0.00875430539609644	0.00875430539609644
GO:0140352	0.0014351320321469576	0.0	0.0014351320321469576	0.0014351320321469576
GO:0019637	0.019733065442020668	0.011904761904761904	0.007828303537258764	0.007828303537258764
GO:0009116	0.0012916188289322618	0.0	0.0012916188289322618	0.0012916188289322618
GO:0044264	0.004592422502870264	0.0	0.004592422502870264	0.004592422502870264
GO:1901661	0.0008610792192881745	0.0	0.0008610792192881745	0.0008610792192881745
GO:0001819	7.175660160734788e-05	0.0	7.175660160734788e-05	7.175660160734788e-05
GO:0023057	0.003444316877152698	0.0	0.003444316877152698	0.003444316877152698
GO:0044036	0.0008610792192881745	0.0	0.0008610792192881745	0.0008610792192881745
GO:1903509	0.002152698048220436	0.0	0.002152698048220436	0.002152698048220436
GO:0040011	0.01958955223880597	0.03571428571428571	-0.01612473347547974	0.01612473347547974
GO:1903047	0.007893226176808266	0.047619047619047616	-0.03972582144223935	0.03972582144223935
GO:1901605	0.002798507462686567	0.0	0.002798507462686567	0.002798507462686567
GO:0034613	0.01284443168771527	0.14285714285714285	-0.13001271116942759	0.13001271116942759
GO:0031399	0.00337256027554535	0.023809523809523808	-0.020436963533978458	0.020436963533978458
GO:0048598	0.005022962112514352	0.011904761904761904	-0.006881799792247552	0.006881799792247552
GO:0009888	0.00236796785304248	0.0	0.00236796785304248	0.00236796785304248
GO:0042401	0.0	0.0	0.0	0.0
GO:0010562	0.0016504018369690012	0.011904761904761904	-0.010254360067792904	0.010254360067792904
GO:2000026	0.0028702640642939152	0.011904761904761904	-0.00903449784046799	0.00903449784046799
GO:0031668	0.00021526980482204362	0.0	0.00021526980482204362	0.00021526980482204362
GO:0033013	0.0	0.0	0.0	0.0
GO:0000375	7.175660160734788e-05	0.0	7.175660160734788e-05	7.175660160734788e-05
GO:0006081	0.0007893226176808266	0.0	0.0007893226176808266	0.0007893226176808266
GO:0052029	0.0	0.0	0.0	0.0
GO:0051049	0.010261194029850746	0.011904761904761904	-0.0016435678749111577	0.0016435678749111577
GO:0060341	0.0024397244546498277	0.011904761904761904	-0.009465037450112077	0.009465037450112077
GO:0031325	0.004807692307692308	0.011904761904761904	-0.007097069597069596	0.007097069597069596
GO:0008654	0.004233639494833525	0.0	0.004233639494833525	0.004233639494833525
GO:0006259	0.01657577497129736	0.0	0.01657577497129736	0.01657577497129736
GO:0030029	0.0	0.0	0.0	0.0
GO:0070589	0.0	0.0	0.0	0.0
GO:0043632	0.006601607347876005	0.0	0.006601607347876005	0.006601607347876005
GO:0010629	0.008826061997703789	0.10714285714285714	-0.09831679514515335	0.09831679514515335
GO:0007166	0.01958955223880597	0.0	0.01958955223880597	0.01958955223880597
GO:0009174	0.0002870264064293915	0.0	0.0002870264064293915	0.0002870264064293915
GO:0007165	0.0827353616532721	0.011904761904761904	0.07083059974851019	0.07083059974851019
GO:0006869	0.0031572904707233064	0.0	0.0031572904707233064	0.0031572904707233064
GO:0044042	0.0010045924225028703	0.0	0.0010045924225028703	0.0010045924225028703
GO:0002696	0.0	0.0	0.0	0.0
GO:1901360	0.07469862227324914	0.2619047619047619	-0.18720613963151278	0.18720613963151278
GO:0009605	0.029635476463834673	0.03571428571428571	-0.006078809250451039	0.006078809250451039
GO:0001775	0.0	0.0	0.0	0.0
GO:0010646	0.02030711825487945	0.023809523809523808	-0.0035024055546443583	0.0035024055546443583
GO:0036211	0.049727324913892076	0.03571428571428571	0.014013039199606364	0.014013039199606364
GO:0045596	0.00043053960964408724	0.023809523809523808	-0.023378984199879722	0.023378984199879722
GO:0015849	0.001148105625717566	0.0	0.001148105625717566	0.001148105625717566
GO:0090257	0.0	0.0	0.0	0.0
GO:0048878	0.012342135476463834	0.0	0.012342135476463834	0.012342135476463834
GO:0051241	0.000574052812858783	0.023809523809523808	-0.023235470996665026	0.023235470996665026
GO:0044275	0.0	0.0	0.0	0.0
GO:0002253	0.0002870264064293915	0.0	0.0002870264064293915	0.0002870264064293915
GO:0034637	0.0033008036739380023	0.0	0.0033008036739380023	0.0033008036739380023
GO:0009311	0.0003587830080367394	0.0	0.0003587830080367394	0.0003587830080367394
GO:1901362	0.008826061997703789	0.0	0.008826061997703789	0.008826061997703789
GO:0072507	0.0006458094144661309	0.0	0.0006458094144661309	0.0006458094144661309
GO:0034097	0.0	0.0	0.0	0.0
GO:0042221	0.017939150401836967	0.0	0.017939150401836967	0.017939150401836967
GO:0022613	0.0020091848450057405	0.0	0.0020091848450057405	0.0020091848450057405
GO:0070647	0.011768082663605052	0.0	0.011768082663605052	0.011768082663605052
GO:0051130	0.0015786452353616532	0.011904761904761904	-0.01032611666940025	0.01032611666940025
GO:0046486	0.0015068886337543054	0.0	0.0015068886337543054	0.0015068886337543054
GO:0006281	0.011983352468427095	0.0	0.011983352468427095	0.011983352468427095
GO:0019054	0.0	0.0	0.0	0.0
GO:0002252	0.0	0.0	0.0	0.0
GO:0052126	0.0	0.0	0.0	0.0
GO:0030682	0.0	0.0	0.0	0.0
GO:0031324	0.0032290470723306546	0.0	0.0032290470723306546	0.0032290470723306546
GO:0010498	0.008682548794489093	0.0	0.008682548794489093	0.008682548794489093
GO:0098655	0.0134902411021814	0.0	0.0134902411021814	0.0134902411021814
GO:0006399	0.005884041331802526	0.0	0.005884041331802526	0.005884041331802526
GO:0018130	0.01011768082663605	0.0	0.01011768082663605	0.01011768082663605
GO:1903827	0.0014351320321469576	0.011904761904761904	-0.010469629872614947	0.010469629872614947
GO:0000226	0.008969575200918484	0.14285714285714285	-0.13388756765622437	0.13388756765622437
GO:1901988	0.00021526980482204362	0.0	0.00021526980482204362	0.00021526980482204362
GO:0051248	0.0002870264064293915	0.0	0.0002870264064293915	0.0002870264064293915
GO:0009968	0.0030855338691159586	0.0	0.0030855338691159586	0.0030855338691159586
GO:0009719	0.0007175660160734788	0.0	0.0007175660160734788	0.0007175660160734788
GO:0006006	0.0014351320321469576	0.0	0.0014351320321469576	0.0014351320321469576
GO:0002684	0.0002870264064293915	0.0	0.0002870264064293915	0.0002870264064293915
GO:0051247	0.0016504018369690012	0.011904761904761904	-0.010254360067792904	0.010254360067792904
GO:0005975	0.018154420206659014	0.0	0.018154420206659014	0.018154420206659014
GO:0051270	0.007677956371986223	0.011904761904761904	-0.004226805532775681	0.004226805532775681
GO:0042127	0.0028702640642939152	0.0	0.0028702640642939152	0.0028702640642939152
GO:1901657	0.0022244546498277843	0.0	0.0022244546498277843	0.0022244546498277843
GO:0052027	0.0	0.0	0.0	0.0
GO:0009225	0.0006458094144661309	0.0	0.0006458094144661309	0.0006458094144661309
GO:0006873	0.007319173363949483	0.0	0.007319173363949483	0.007319173363949483
GO:0033014	0.0	0.0	0.0	0.0
GO:0033866	0.0	0.0	0.0	0.0
GO:0009200	0.0	0.0	0.0	0.0
GO:0044419	0.027985074626865673	0.03571428571428571	-0.00772921108742004	0.00772921108742004
GO:0008033	0.0031572904707233064	0.0	0.0031572904707233064	0.0031572904707233064
GO:0019856	0.0005022962112514351	0.0	0.0005022962112514351	0.0005022962112514351
GO:0006220	0.0010045924225028703	0.0	0.0010045924225028703	0.0010045924225028703
GO:0015980	0.001148105625717566	0.0	0.001148105625717566	0.001148105625717566
GO:0080134	0.0020091848450057405	0.0	0.0020091848450057405	0.0020091848450057405
GO:0009141	0.00021526980482204362	0.0	0.00021526980482204362	0.00021526980482204362
GO:0055082	0.007749712973593571	0.0	0.007749712973593571	0.007749712973593571
GO:0008104	0.03817451205510907	0.21428571428571427	-0.1761112022306052	0.1761112022306052
GO:0031329	0.0020091848450057405	0.0	0.0020091848450057405	0.0020091848450057405
GO:1901564	0.11595866819747416	0.05952380952380952	0.05643485867366464	0.05643485867366464
GO:0006364	0.007677956371986223	0.0	0.007677956371986223	0.007677956371986223
GO:0008219	0.005884041331802526	0.011904761904761904	-0.006020720572959378	0.006020720572959378
GO:0034404	0.0	0.0	0.0	0.0
GO:0030031	0.000574052812858783	0.0	0.000574052812858783	0.000574052812858783
GO:0030203	0.0006458094144661309	0.0	0.0006458094144661309	0.0006458094144661309
GO:0052167	0.0	0.0	0.0	0.0
GO:0050778	0.0002870264064293915	0.0	0.0002870264064293915	0.0002870264064293915
GO:0006082	0.0253300803673938	0.0	0.0253300803673938	0.0253300803673938
GO:0031328	0.0024397244546498277	0.0	0.0024397244546498277	0.0024397244546498277
GO:0051726	0.007677956371986223	0.07142857142857142	-0.0637506150565852	0.0637506150565852
GO:2000145	0.006888633754305396	0.011904761904761904	-0.005016128150456508	0.005016128150456508
GO:0043650	0.0	0.0	0.0	0.0
GO:0032268	0.008539035591274398	0.13095238095238096	-0.12241334536110657	0.12241334536110657
GO:0006865	0.0007175660160734788	0.0	0.0007175660160734788	0.0007175660160734788
GO:0051817	0.0	0.0	0.0	0.0
GO:0090066	0.0012198622273249138	0.0	0.0012198622273249138	0.0012198622273249138
GO:0051174	0.00782146957520092	0.023809523809523808	-0.01598805423432289	0.01598805423432289
GO:0012501	0.0046641791044776115	0.011904761904761904	-0.007240582800284293	0.007240582800284293
GO:0071103	0.0	0.0	0.0	0.0
GO:0032989	0.0026549942594718714	0.0	0.0026549942594718714	0.0026549942594718714
GO:0008202	0.0	0.0	0.0	0.0
GO:0044255	0.02360792192881745	0.0	0.02360792192881745	0.02360792192881745
GO:0008284	0.0015068886337543054	0.0	0.0015068886337543054	0.0015068886337543054
GO:0050776	0.0003587830080367394	0.0	0.0003587830080367394	0.0003587830080367394
GO:0015979	0.0	0.0	0.0	0.0
GO:0022900	0.004090126291618829	0.0	0.004090126291618829	0.004090126291618829
GO:0009126	0.000574052812858783	0.0	0.000574052812858783	0.000574052812858783
GO:0044359	0.0	0.0	0.0	0.0
GO:0009142	0.00014351320321469576	0.0	0.00014351320321469576	0.00014351320321469576
GO:0034641	0.0759902411021814	0.2619047619047619	-0.18591452080258053	0.18591452080258053
GO:0050658	0.0	0.0	0.0	0.0
GO:0051641	0.031644661308840416	0.20238095238095238	-0.17073629107211197	0.17073629107211197
GO:0072657	0.006242824339839265	0.011904761904761904	-0.005661937564922639	0.005661937564922639
GO:0010468	0.07477037887485649	0.23809523809523808	-0.1633248592203816	0.1633248592203816
GO:0006520	0.010835246842709529	0.0	0.010835246842709529	0.010835246842709529
GO:2001141	0.05482204362801378	0.03571428571428571	0.01910775791372807	0.01910775791372807
GO:0019219	0.05683122847301952	0.03571428571428571	0.021116942758733805	0.021116942758733805
GO:0006090	0.00014351320321469576	0.0	0.00014351320321469576	0.00014351320321469576
GO:0043269	0.003444316877152698	0.0	0.003444316877152698	0.003444316877152698
GO:0022414	0.04405855338691159	0.4642857142857143	-0.4202271608988027	0.4202271608988027
GO:1901990	0.0	0.0	0.0	0.0
GO:0009144	0.0	0.0	0.0	0.0
GO:0009156	0.0008610792192881745	0.0	0.0008610792192881745	0.0008610792192881745
GO:0008652	0.000574052812858783	0.0	0.000574052812858783	0.000574052812858783
GO:1901652	0.0	0.0	0.0	0.0
GO:0010604	0.009400114810562571	0.05952380952380952	-0.05012369471324695	0.05012369471324695
GO:0080090	0.06960390355912743	0.16666666666666666	-0.09706276310753922	0.09706276310753922
GO:1903311	0.0	0.0	0.0	0.0
GO:0045936	0.0	0.0	0.0	0.0
GO:1901615	0.0025832376578645237	0.0	0.0025832376578645237	0.0025832376578645237
GO:0043933	0.020020091848450057	0.011904761904761904	0.008115329943688153	0.008115329943688153
GO:1902679	0.0026549942594718714	0.0	0.0026549942594718714	0.0026549942594718714
GO:1901271	0.0	0.0	0.0	0.0
GO:0016054	0.003444316877152698	0.0	0.003444316877152698	0.003444316877152698
GO:0042254	0.0008610792192881745	0.0	0.0008610792192881745	0.0008610792192881745
GO:0045937	0.0016504018369690012	0.011904761904761904	-0.010254360067792904	0.010254360067792904
GO:0006222	0.0002870264064293915	0.0	0.0002870264064293915	0.0002870264064293915
GO:0006575	0.006960390355912744	0.0	0.006960390355912744	0.006960390355912744
GO:0009084	0.0	0.0	0.0	0.0
GO:0006974	0.013777267508610792	0.0	0.013777267508610792	0.013777267508610792
GO:0042326	0.0	0.0	0.0	0.0
GO:0051276	0.0030855338691159586	0.0	0.0030855338691159586	0.0030855338691159586
GO:0046939	0.001793915040183697	0.0	0.001793915040183697	0.001793915040183697
GO:0009890	0.0031572904707233064	0.0	0.0031572904707233064	0.0031572904707233064
GO:0048646	0.0015786452353616532	0.03571428571428571	-0.03413564047892406	0.03413564047892406
GO:0010628	0.005884041331802526	0.047619047619047616	-0.041735006287245094	0.041735006287245094
GO:0042558	0.0005022962112514351	0.0	0.0005022962112514351	0.0005022962112514351
GO:0044093	0.0020091848450057405	0.011904761904761904	-0.009895577059756164	0.009895577059756164
GO:0006811	0.03300803673938002	0.0	0.03300803673938002	0.03300803673938002
GO:0032102	0.0003587830080367394	0.0	0.0003587830080367394	0.0003587830080367394
GO:0010942	0.0010045924225028703	0.0	0.0010045924225028703	0.0010045924225028703
GO:0008150	0.5847445464982779	0.9642857142857143	-0.3795411677874364	0.3795411677874364
GO:0009064	0.0012916188289322618	0.0	0.0012916188289322618	0.0012916188289322618
GO:0031327	0.002942020665901263	0.0	0.002942020665901263	0.002942020665901263
GO:2000147	7.175660160734788e-05	0.0	7.175660160734788e-05	7.175660160734788e-05
GO:0034470	0.011409299655568313	0.0	0.011409299655568313	0.011409299655568313
GO:0043086	0.0003587830080367394	0.0	0.0003587830080367394	0.0003587830080367394
GO:0051173	0.004018369690011481	0.011904761904761904	-0.007886392214750423	0.007886392214750423
GO:0006637	0.0026549942594718714	0.0	0.0026549942594718714	0.0026549942594718714
GO:0032269	0.0002870264064293915	0.0	0.0002870264064293915	0.0002870264064293915
GO:0031667	0.0	0.0	0.0	0.0
GO:0040017	0.005955797933409873	0.0	0.005955797933409873	0.005955797933409873
GO:0022407	0.00014351320321469576	0.0	0.00014351320321469576	0.00014351320321469576
GO:1902531	0.00846727898966705	0.023809523809523808	-0.015342244819856759	0.015342244819856759
GO:0044237	0.20866819747416762	0.32142857142857145	-0.11276037395440383	0.11276037395440383
GO:0042180	0.0013633754305396096	0.0	0.0013633754305396096	0.0013633754305396096
GO:0009150	0.007390929965556832	0.0	0.007390929965556832	0.007390929965556832
GO:0045862	0.0	0.0	0.0	0.0
GO:1904062	0.0	0.0	0.0	0.0
GO:0071824	0.0	0.0	0.0	0.0
GO:0060627	0.0022244546498277843	0.011904761904761904	-0.00968030725493412	0.00968030725493412
GO:0070727	0.01284443168771527	0.14285714285714285	-0.13001271116942759	0.13001271116942759
GO:0071495	0.0002870264064293915	0.0	0.0002870264064293915	0.0002870264064293915
GO:0010243	0.0030855338691159586	0.0	0.0030855338691159586	0.0030855338691159586
GO:0045321	0.0	0.0	0.0	0.0
GO:0007346	0.003444316877152698	0.047619047619047616	-0.044174730741894916	0.044174730741894916
GO:0006576	0.0007175660160734788	0.0	0.0007175660160734788	0.0007175660160734788
GO:0044403	0.0	0.0	0.0	0.0
GO:0042391	0.0	0.0	0.0	0.0
GO:0046451	0.0	0.0	0.0	0.0
GO:0046417	0.0	0.0	0.0	0.0
GO:0006164	0.0031572904707233064	0.0	0.0031572904707233064	0.0031572904707233064
GO:0006812	0.017580367393800228	0.0	0.017580367393800228	0.017580367393800228
GO:0006073	0.0010045924225028703	0.0	0.0010045924225028703	0.0010045924225028703
GO:0009607	0.027985074626865673	0.03571428571428571	-0.00772921108742004	0.00772921108742004
GO:0006221	0.0008610792192881745	0.0	0.0008610792192881745	0.0008610792192881745
GO:0009057	0.022459816303099886	0.08333333333333333	-0.06087351703023344	0.06087351703023344
GO:0044106	0.0007175660160734788	0.0	0.0007175660160734788	0.0007175660160734788
GO:0062012	0.00014351320321469576	0.0	0.00014351320321469576	0.00014351320321469576
GO:0033993	0.00021526980482204362	0.0	0.00021526980482204362	0.00021526980482204362
GO:0010038	0.0037313432835820895	0.0	0.0037313432835820895	0.0037313432835820895
GO:0032984	0.0	0.0	0.0	0.0
GO:0043067	0.005238231917336395	0.011904761904761904	-0.0066665299874255094	0.0066665299874255094
GO:0016569	0.004233639494833525	0.0	0.004233639494833525	0.004233639494833525
GO:0002009	0.0020091848450057405	0.0	0.0020091848450057405	0.0020091848450057405
GO:0034767	0.0	0.0	0.0	0.0
GO:0043549	0.005238231917336395	0.0	0.005238231917336395	0.005238231917336395
GO:0034765	0.0020091848450057405	0.0	0.0020091848450057405	0.0020091848450057405
GO:0090304	0.059988518943742825	0.2619047619047619	-0.2019162429610191	0.2019162429610191
GO:0030003	0.007319173363949483	0.0	0.007319173363949483	0.007319173363949483
GO:0002682	0.0003587830080367394	0.0	0.0003587830080367394	0.0003587830080367394
GO:0055085	0.03178817451205511	0.0	0.03178817451205511	0.03178817451205511
GO:0051254	0.00236796785304248	0.0	0.00236796785304248	0.00236796785304248
GO:0061025	0.0	0.0	0.0	0.0
GO:0009152	0.0030855338691159586	0.0	0.0030855338691159586	0.0030855338691159586
GO:0050865	0.0	0.0	0.0	0.0
GO:0072330	7.175660160734788e-05	0.0	7.175660160734788e-05	7.175660160734788e-05
GO:0090068	0.0	0.0	0.0	0.0
GO:0006418	0.0025832376578645237	0.0	0.0025832376578645237	0.0025832376578645237
GO:0072503	0.0005022962112514351	0.0	0.0005022962112514351	0.0005022962112514351
GO:0006664	0.002152698048220436	0.0	0.002152698048220436	0.002152698048220436
GO:1901565	0.014279563719862227	0.0	0.014279563719862227	0.014279563719862227
GO:0034645	0.02396670493685419	0.011904761904761904	0.012061943032092286	0.012061943032092286
GO:0032259	0.007462686567164179	0.011904761904761904	-0.004442075337597725	0.004442075337597725
GO:0009628	0.00609931113662457	0.047619047619047616	-0.04151973648242305	0.04151973648242305
GO:0009208	0.0	0.0	0.0	0.0
GO:0009260	0.003587830080367394	0.0	0.003587830080367394	0.003587830080367394
GO:0006631	0.00975889781859931	0.0	0.00975889781859931	0.00975889781859931
GO:0070925	0.0038030998851894373	0.05952380952380952	-0.05572070963862008	0.05572070963862008
GO:0006886	0.01248564867967853	0.011904761904761904	0.0005808867749166266	0.0005808867749166266
GO:0043043	0.0	0.0	0.0	0.0
GO:0051336	0.0065298507462686565	0.0	0.0065298507462686565	0.0065298507462686565
GO:0034762	0.0020809414466130883	0.0	0.0020809414466130883	0.0020809414466130883
GO:0120036	0.0014351320321469576	0.0	0.0014351320321469576	0.0014351320321469576
GO:0048518	0.04269517795637199	0.13095238095238096	-0.08825720299600898	0.08825720299600898
GO:0031344	0.0007175660160734788	0.0	0.0007175660160734788	0.0007175660160734788
GO:0051129	0.001148105625717566	0.0	0.001148105625717566	0.001148105625717566
GO:0006754	0.0	0.0	0.0	0.0
GO:0022610	0.006242824339839265	0.011904761904761904	-0.005661937564922639	0.005661937564922639
GO:0006779	0.0	0.0	0.0	0.0
GO:0052205	0.0	0.0	0.0	0.0
GO:0006355	0.05482204362801378	0.03571428571428571	0.01910775791372807	0.01910775791372807
GO:0050890	0.0	0.0	0.0	0.0
GO:0010638	0.0002870264064293915	0.0	0.0002870264064293915	0.0002870264064293915
GO:0042327	0.0016504018369690012	0.011904761904761904	-0.010254360067792904	0.010254360067792904
GO:0075528	0.0	0.0	0.0	0.0
GO:0009161	0.0009328358208955224	0.0	0.0009328358208955224	0.0009328358208955224
GO:0072594	0.00043053960964408724	0.0	0.00043053960964408724	0.00043053960964408724
GO:0001510	0.0027267508610792192	0.011904761904761904	-0.009178011043682686	0.009178011043682686
GO:0071704	0.2326349024110218	0.3333333333333333	-0.10069843092231151	0.10069843092231151
GO:0016032	7.175660160734788e-05	0.0	7.175660160734788e-05	7.175660160734788e-05
GO:0009067	0.00021526980482204362	0.0	0.00021526980482204362	0.00021526980482204362
GO:0006024	0.0	0.0	0.0	0.0
GO:0098771	0.0067451205510907	0.0	0.0067451205510907	0.0067451205510907
GO:0046483	0.07491389207807118	0.2619047619047619	-0.18699086982669072	0.18699086982669072
GO:1901606	0.0	0.0	0.0	0.0
GO:0002706	0.0	0.0	0.0	0.0
GO:1902105	0.0	0.0	0.0	0.0
GO:0007600	0.01420780711825488	0.0	0.01420780711825488	0.01420780711825488
GO:0072525	0.0	0.0	0.0	0.0
GO:0034660	0.01657577497129736	0.023809523809523808	-0.007233748838226448	0.007233748838226448
GO:0043207	0.027985074626865673	0.03571428571428571	-0.00772921108742004	0.00772921108742004
GO:0048583	0.02497129735935706	0.023809523809523808	0.0011617735498332532	0.0011617735498332532
GO:0040012	0.017939150401836967	0.07142857142857142	-0.05348942102673446	0.05348942102673446
GO:0055086	0.013059701492537313	0.0	0.013059701492537313	0.013059701492537313
GO:0046148	0.00043053960964408724	0.0	0.00043053960964408724	0.00043053960964408724
GO:0046501	0.0	0.0	0.0	0.0
GO:0019439	0.00609931113662457	0.08333333333333333	-0.07723402219670876	0.07723402219670876
GO:0043170	0.1565011481056257	0.32142857142857145	-0.16492742332294574	0.16492742332294574
GO:1905952	0.0	0.0	0.0	0.0
GO:0034622	0.013131458094144661	0.011904761904761904	0.001226696189382757	0.001226696189382757
GO:0046493	0.0	0.0	0.0	0.0
GO:0009070	0.00014351320321469576	0.0	0.00014351320321469576	0.00014351320321469576
GO:0006796	0.022101033295063147	0.011904761904761904	0.010196271390301243	0.010196271390301243
GO:0052204	0.0	0.0	0.0	0.0
GO:0030111	0.000574052812858783	0.0	0.000574052812858783	0.000574052812858783
GO:0048856	0.03343857634902411	0.09523809523809523	-0.06179951888907112	0.06179951888907112
GO:0071705	0.02403846153846154	0.011904761904761904	0.012133699633699636	0.012133699633699636
GO:0006525	0.0	0.0	0.0	0.0
GO:0051640	0.002942020665901263	0.047619047619047616	-0.044677026953146355	0.044677026953146355
GO:0031323	0.07261768082663606	0.15476190476190477	-0.08214422393526871	0.08214422393526871
GO:1902600	0.0015068886337543054	0.0	0.0015068886337543054	0.0015068886337543054
GO:0046385	0.0002870264064293915	0.0	0.0002870264064293915	0.0002870264064293915
GO:0010557	0.0024397244546498277	0.0	0.0024397244546498277	0.0024397244546498277
GO:0051603	0.01786739380022962	0.0	0.01786739380022962	0.01786739380022962
GO:0002376	0.020163605051664753	0.023809523809523808	-0.0036459187578590548	0.0036459187578590548
GO:0040008	0.0068168771526980485	0.0	0.0068168771526980485	0.0068168771526980485
GO:1903506	0.05482204362801378	0.03571428571428571	0.01910775791372807	0.01910775791372807
GO:0044270	0.005955797933409873	0.08333333333333333	-0.07737753539992345	0.07737753539992345
GO:0000096	0.0014351320321469576	0.0	0.0014351320321469576	0.0014351320321469576
GO:0006553	0.00021526980482204362	0.0	0.00021526980482204362	0.00021526980482204362
GO:0007154	0.013920780711825488	0.047619047619047616	-0.03369826690722213	0.03369826690722213
GO:0009653	0.020522388059701493	0.03571428571428571	-0.01519189765458422	0.01519189765458422
GO:0051093	0.0025832376578645237	0.023809523809523808	-0.021226286151659286	0.021226286151659286
GO:0042364	0.0	0.0	0.0	0.0
GO:0044089	0.0007175660160734788	0.0	0.0007175660160734788	0.0007175660160734788
GO:0010564	0.002942020665901263	0.03571428571428571	-0.03277226504838445	0.03277226504838445
GO:0050801	0.00911308840413318	0.0	0.00911308840413318	0.00911308840413318
GO:0010033	0.006242824339839265	0.0	0.006242824339839265	0.006242824339839265
GO:0033365	0.005166475315729047	0.10714285714285714	-0.1019763818271281	0.1019763818271281
GO:0030030	0.0046641791044776115	0.0	0.0046641791044776115	0.0046641791044776115
GO:0032506	0.00043053960964408724	0.011904761904761904	-0.011474222295117817	0.011474222295117817
GO:1901566	0.005597014925373134	0.0	0.005597014925373134	0.005597014925373134
GO:0045785	7.175660160734788e-05	0.0	7.175660160734788e-05	7.175660160734788e-05
GO:0045893	0.002296211251435132	0.0	0.002296211251435132	0.002296211251435132
GO:0009127	0.0005022962112514351	0.0	0.0005022962112514351	0.0005022962112514351
GO:0099177	0.0024397244546498277	0.0	0.0024397244546498277	0.0024397244546498277
GO:0019049	0.0	0.0	0.0	0.0
GO:0039506	0.0	0.0	0.0	0.0
GO:1901361	0.005955797933409873	0.08333333333333333	-0.07737753539992345	0.07737753539992345
GO:0031401	0.0016504018369690012	0.011904761904761904	-0.010254360067792904	0.010254360067792904
GO:0000097	0.00043053960964408724	0.0	0.00043053960964408724	0.00043053960964408724
GO:0019318	0.002511481056257176	0.0	0.002511481056257176	0.002511481056257176
GO:0009211	0.0	0.0	0.0	0.0
GO:0044265	0.012270378874856486	0.08333333333333333	-0.07106295445847684	0.07106295445847684
GO:0048513	0.012916188289322618	0.07142857142857142	-0.05851238313924881	0.05851238313924881
GO:0065009	0.017939150401836967	0.023809523809523808	-0.005870373407686841	0.005870373407686841
GO:1903508	0.002296211251435132	0.0	0.002296211251435132	0.002296211251435132
GO:0009892	0.012629161882893225	0.10714285714285714	-0.0945136952599639	0.0945136952599639
GO:0003008	0.025114810562571758	0.0	0.025114810562571758	0.025114810562571758
GO:0044249	0.042982204362801375	0.011904761904761904	0.03107744245803947	0.03107744245803947
GO:0033692	0.0033008036739380023	0.0	0.0033008036739380023	0.0033008036739380023
GO:0001817	0.00014351320321469576	0.0	0.00014351320321469576	0.00014351320321469576
GO:0042181	0.0	0.0	0.0	0.0
GO:0006400	0.002296211251435132	0.0	0.002296211251435132	0.002296211251435132
GO:0051252	0.05539609644087256	0.03571428571428571	0.019681810726586847	0.019681810726586847
GO:0009072	0.0012198622273249138	0.0	0.0012198622273249138	0.0012198622273249138
GO:0051240	0.0037313432835820895	0.0	0.0037313432835820895	0.0037313432835820895
GO:0019752	0.021311710677382318	0.0	0.021311710677382318	0.021311710677382318
GO:0006753	0.011050516647531573	0.0	0.011050516647531573	0.011050516647531573
GO:0009129	0.0002870264064293915	0.0	0.0002870264064293915	0.0002870264064293915
GO:0019319	0.000574052812858783	0.0	0.000574052812858783	0.000574052812858783
GO:0000271	0.0033008036739380023	0.0	0.0033008036739380023	0.0033008036739380023
GO:1901699	0.0002870264064293915	0.0	0.0002870264064293915	0.0002870264064293915
GO:0009167	0.000574052812858783	0.0	0.000574052812858783	0.000574052812858783
GO:0065008	0.03681113662456946	0.08333333333333333	-0.04652219670876387	0.04652219670876387
GO:0019216	0.00043053960964408724	0.0	0.00043053960964408724	0.00043053960964408724
GO:0006310	0.0	0.0	0.0	0.0
GO:0050877	0.021383467278989668	0.0	0.021383467278989668	0.021383467278989668
GO:0009066	0.0007175660160734788	0.0	0.0007175660160734788	0.0007175660160734788
GO:0043039	0.002798507462686567	0.0	0.002798507462686567	0.002798507462686567
GO:0043038	0.002798507462686567	0.0	0.002798507462686567	0.002798507462686567
GO:0009201	0.0	0.0	0.0	0.0
GO:0071826	0.0076061997703788745	0.011904761904761904	-0.00429856213438303	0.00429856213438303
GO:0051253	0.0026549942594718714	0.0	0.0026549942594718714	0.0026549942594718714
GO:0016052	7.175660160734788e-05	0.0	7.175660160734788e-05	7.175660160734788e-05
GO:0044087	0.004520665901262916	0.023809523809523808	-0.019288857908260893	0.019288857908260893
GO:0006325	0.009687141216991962	0.023809523809523808	-0.014122382592531846	0.014122382592531846
GO:1901575	0.027123995407577497	0.08333333333333333	-0.05620933792575583	0.05620933792575583
GO:1901293	0.0046641791044776115	0.0	0.0046641791044776115	0.0046641791044776115
GO:0044283	0.0016504018369690012	0.0	0.0016504018369690012	0.0016504018369690012
GO:0060548	0.00337256027554535	0.011904761904761904	-0.008532201629216554	0.008532201629216554
GO:0045935	0.00236796785304248	0.0	0.00236796785304248	0.00236796785304248
GO:0046390	0.0036595866819747417	0.0	0.0036595866819747417	0.0036595866819747417
GO:1903706	0.0	0.0	0.0	0.0
GO:0031331	0.0	0.0	0.0	0.0
GO:0042398	0.0	0.0	0.0	0.0
GO:0098542	0.019446039035591275	0.023809523809523808	-0.0043634847739325335	0.0043634847739325335
GO:0006396	0.02604764638346728	0.09523809523809523	-0.06919044885462795	0.06919044885462795
GO:0051051	0.0010045924225028703	0.0	0.0010045924225028703	0.0010045924225028703
GO:0000105	0.0	0.0	0.0	0.0
GO:0016477	0.007534443168771527	0.0	0.007534443168771527	0.007534443168771527
GO:0043436	0.021311710677382318	0.0	0.021311710677382318	0.021311710677382318
GO:0044003	0.0	0.0	0.0	0.0
GO:0045595	0.00337256027554535	0.023809523809523808	-0.020436963533978458	0.020436963533978458
GO:0019362	0.0005022962112514351	0.0	0.0005022962112514351	0.0005022962112514351
GO:0009218	0.0007175660160734788	0.0	0.0007175660160734788	0.0007175660160734788
GO:0007017	0.010045924225028703	0.16666666666666666	-0.15662074244163796	0.15662074244163796
GO:0044092	0.000574052812858783	0.011904761904761904	-0.011330709091903122	0.011330709091903122
GO:0043408	0.0022244546498277843	0.023809523809523808	-0.021585069159696026	0.021585069159696026
GO:0006766	0.00043053960964408724	0.0	0.00043053960964408724	0.00043053960964408724
GO:0045597	0.0007175660160734788	0.0	0.0007175660160734788	0.0007175660160734788
GO:0052547	0.0007175660160734788	0.0	0.0007175660160734788	0.0007175660160734788
GO:0009262	0.0006458094144661309	0.0	0.0006458094144661309	0.0006458094144661309
GO:0042592	0.01485361653272101	0.011904761904761904	0.0029488546279591056	0.0029488546279591056
GO:0007275	0.0	0.0	0.0	0.0
GO:0048638	0.0025832376578645237	0.0	0.0025832376578645237	0.0025832376578645237
GO:1902532	7.175660160734788e-05	0.0	7.175660160734788e-05	7.175660160734788e-05
GO:0002694	0.0	0.0	0.0	0.0
GO:0010558	0.0026549942594718714	0.0	0.0026549942594718714	0.0026549942594718714
GO:0002831	0.001076349024110218	0.0	0.001076349024110218	0.001076349024110218
GO:0070201	0.0	0.0	0.0	0.0
GO:0033043	0.003587830080367394	0.011904761904761904	-0.00831693182439451	0.00831693182439451
GO:0008380	0.0024397244546498277	0.0	0.0024397244546498277	0.0024397244546498277
GO:0009119	0.00014351320321469576	0.0	0.00014351320321469576	0.00014351320321469576
GO:1903046	0.00911308840413318	0.11904761904761904	-0.10993453064348586	0.10993453064348586
GO:0071554	0.0	0.0	0.0	0.0
GO:0034032	0.0031572904707233064	0.0	0.0031572904707233064	0.0031572904707233064
GO:1901987	0.0005022962112514351	0.0	0.0005022962112514351	0.0005022962112514351
GO:0019048	0.0	0.0	0.0	0.0
GO:0055080	0.008826061997703789	0.0	0.008826061997703789	0.008826061997703789
GO:0048870	0.007893226176808266	0.0	0.007893226176808266	0.007893226176808266
GO:0090150	0.002511481056257176	0.0	0.002511481056257176	0.002511481056257176
GO:0007155	0.006242824339839265	0.011904761904761904	-0.005661937564922639	0.005661937564922639
GO:0018205	0.0008610792192881745	0.0	0.0008610792192881745	0.0008610792192881745
GO:0043068	0.000574052812858783	0.0	0.000574052812858783	0.000574052812858783
GO:0006066	0.0010045924225028703	0.0	0.0010045924225028703	0.0010045924225028703
GO:1903362	0.0	0.0	0.0	0.0
GO:0051704	0.0	0.0	0.0	0.0
GO:0043069	0.002296211251435132	0.011904761904761904	-0.009608550653326772	0.009608550653326772
GO:0016570	0.004233639494833525	0.0	0.004233639494833525	0.004233639494833525
GO:0006913	0.00021526980482204362	0.0	0.00021526980482204362	0.00021526980482204362
GO:0072527	0.0015786452353616532	0.0	0.0015786452353616532	0.0015786452353616532
GO:1901342	0.0	0.0	0.0	0.0
GO:0000270	0.0006458094144661309	0.0	0.0006458094144661309	0.0006458094144661309
GO:0043066	0.002152698048220436	0.011904761904761904	-0.009752063856541468	0.009752063856541468
GO:0070085	0.009830654420206659	0.0	0.009830654420206659	0.009830654420206659
GO:0009173	0.0002870264064293915	0.0	0.0002870264064293915	0.0002870264064293915
GO:0032446	0.011768082663605052	0.0	0.011768082663605052	0.011768082663605052
GO:0072528	0.0008610792192881745	0.0	0.0008610792192881745	0.0008610792192881745
GO:0046112	0.0005022962112514351	0.0	0.0005022962112514351	0.0005022962112514351
GO:0009991	0.00021526980482204362	0.0	0.00021526980482204362	0.00021526980482204362
GO:0051493	0.0022244546498277843	0.011904761904761904	-0.00968030725493412	0.00968030725493412
GO:0031326	0.0607060849598163	0.14285714285714285	-0.08215105789732655	0.08215105789732655
GO:0075111	0.0	0.0	0.0	0.0
GO:0043412	0.055467853042479906	0.047619047619047616	0.00784880542343229	0.00784880542343229
GO:0009259	0.007964982778415614	0.0	0.007964982778415614	0.007964982778415614
GO:0006720	0.0	0.0	0.0	0.0
GO:0022402	0.022890355912743972	0.2857142857142857	-0.26282392980154173	0.26282392980154173
GO:0098660	0.012700918484500574	0.0	0.012700918484500574	0.012700918484500574
GO:0052173	0.0	0.0	0.0	0.0
GO:0050790	0.01420780711825488	0.011904761904761904	0.002303045213492975	0.002303045213492975
GO:0044262	0.007462686567164179	0.0	0.007462686567164179	0.007462686567164179
GO:0043094	0.0012916188289322618	0.0	0.0012916188289322618	0.0012916188289322618
GO:0006897	0.007893226176808266	0.0	0.007893226176808266	0.007893226176808266
GO:0051707	0.027985074626865673	0.03571428571428571	-0.00772921108742004	0.00772921108742004
GO:1901617	0.0	0.0	0.0	0.0
GO:0009147	0.0	0.0	0.0	0.0
GO:0001932	0.0026549942594718714	0.023809523809523808	-0.021154529550051936	0.021154529550051936
GO:0045892	0.0026549942594718714	0.0	0.0026549942594718714	0.0026549942594718714
GO:0009893	0.011409299655568313	0.05952380952380952	-0.04811450986824121	0.04811450986824121
GO:0009314	0.00337256027554535	0.03571428571428571	-0.032341725438740365	0.032341725438740365
GO:0030154	0.01987657864523536	0.07142857142857142	-0.05155199278333607	0.05155199278333607
GO:0009521	0.0	0.0	0.0	0.0
GO:0016020	0.13920780711825487	0.09523809523809523	0.043969711880159634	0.043969711880159634
GO:0031984	0.003946613088404133	0.0	0.003946613088404133	0.003946613088404133
GO:0033647	0.0	0.0	0.0	0.0
GO:0005575	0.8606486796785304	0.9642857142857143	-0.10363703460718388	0.10363703460718388
GO:0005730	0.010045924225028703	0.023809523809523808	-0.013763599584495105	0.013763599584495105
GO:0140513	0.0338691159586682	0.05952380952380952	-0.025654693565141322	0.025654693565141322
GO:0043232	0.04757462686567164	0.7023809523809523	-0.6548063255152807	0.6548063255152807
GO:0033644	0.0	0.0	0.0	0.0
GO:0098590	0.01621699196326062	0.03571428571428571	-0.01949729375102509	0.01949729375102509
GO:1905368	0.0006458094144661309	0.0	0.0006458094144661309	0.0006458094144661309
GO:0070062	0.0	0.0	0.0	0.0
GO:0031300	0.009687141216991962	0.0	0.009687141216991962	0.009687141216991962
GO:1902495	0.0028702640642939152	0.0	0.0028702640642939152	0.0028702640642939152
GO:0031982	0.018656716417910446	0.011904761904761904	0.006751954513148542	0.006751954513148542
GO:0097708	0.018082663605051664	0.011904761904761904	0.00617790170028976	0.00617790170028976
GO:0005654	0.0065298507462686565	0.011904761904761904	-0.005374911158493248	0.005374911158493248
GO:0005743	0.0057405281285878304	0.0	0.0057405281285878304	0.0057405281285878304
GO:1902494	0.011481056257175661	0.011904761904761904	-0.0004237056475862432	0.0004237056475862432
GO:0099513	0.0	0.0	0.0	0.0
GO:0099512	0.009902411021814007	0.14285714285714285	-0.13295473183532885	0.13295473183532885
GO:0061695	0.002152698048220436	0.011904761904761904	-0.009752063856541468	0.009752063856541468
GO:0055035	0.0	0.0	0.0	0.0
GO:0019867	0.0	0.0	0.0	0.0
GO:0042995	0.03343857634902411	0.05952380952380952	-0.026085233174785408	0.026085233174785408
GO:1903561	7.175660160734788e-05	0.0	7.175660160734788e-05	7.175660160734788e-05
GO:0030430	0.0	0.0	0.0	0.0
GO:0030659	0.003013777267508611	0.0	0.003013777267508611	0.003013777267508611
GO:0031410	0.018082663605051664	0.011904761904761904	0.00617790170028976	0.00617790170028976
GO:0005737	0.1333955223880597	0.6547619047619048	-0.521366382373845	0.521366382373845
GO:0031966	0.008180252583237659	0.0	0.008180252583237659	0.008180252583237659
GO:0033646	0.0	0.0	0.0	0.0
GO:0031226	7.175660160734788e-05	0.0	7.175660160734788e-05	7.175660160734788e-05
GO:0099240	0.0	0.0	0.0	0.0
GO:0031301	0.0008610792192881745	0.0	0.0008610792192881745	0.0008610792192881745
GO:0098797	0.00609931113662457	0.0	0.00609931113662457	0.00609931113662457
GO:0005815	0.0	0.0	0.0	0.0
GO:1990234	0.0046641791044776115	0.011904761904761904	-0.007240582800284293	0.007240582800284293
GO:0044423	0.0	0.0	0.0	0.0
GO:0043226	0.27920493685419057	0.7738095238095238	-0.49460458695533327	0.49460458695533327
GO:0009536	0.0	0.0	0.0	0.0
GO:0018995	0.0	0.0	0.0	0.0
GO:0044391	0.006386337543053961	0.0	0.006386337543053961	0.006386337543053961
GO:0099503	0.0015786452353616532	0.011904761904761904	-0.01032611666940025	0.01032611666940025
GO:0042170	0.0	0.0	0.0	0.0
GO:1990351	0.0030855338691159586	0.0	0.0030855338691159586	0.0030855338691159586
GO:0043230	7.175660160734788e-05	0.0	7.175660160734788e-05	7.175660160734788e-05
GO:0043229	0.27210103329506313	0.7738095238095238	-0.5017084905144606	0.5017084905144606
GO:0120025	0.032577497129735934	0.05952380952380952	-0.026946312394073586	0.026946312394073586
GO:0005774	0.0	0.0	0.0	0.0
GO:0042717	0.0	0.0	0.0	0.0
GO:0020002	0.0	0.0	0.0	0.0
GO:0005773	0.00875430539609644	0.0	0.00875430539609644	0.00875430539609644
GO:0043227	0.24741676234213547	0.2976190476190476	-0.050202285276912145	0.050202285276912145
GO:1990204	0.0006458094144661309	0.0	0.0006458094144661309	0.0006458094144661309
GO:0043228	0.04757462686567164	0.7023809523809523	-0.6548063255152807	0.6548063255152807
GO:0098798	0.005238231917336395	0.0	0.005238231917336395	0.005238231917336395
GO:0033643	0.0	0.0	0.0	0.0
GO:0055036	0.0	0.0	0.0	0.0
GO:0005739	0.030568312284730195	0.011904761904761904	0.01866355037996829	0.01866355037996829
GO:0015934	0.003946613088404133	0.0	0.003946613088404133	0.003946613088404133
GO:0042025	0.0	0.0	0.0	0.0
GO:0031090	0.049225028702640644	0.023809523809523808	0.025415504893116836	0.025415504893116836
GO:0031974	0.009328358208955223	0.0	0.009328358208955223	0.009328358208955223
GO:0016021	0.4073622273249139	0.047619047619047616	0.3597431797058663	0.3597431797058663
GO:0030312	0.006458094144661309	0.011904761904761904	-0.005446667760100595	0.005446667760100595
GO:0099080	0.02123995407577497	0.7261904761904762	-0.7049505221147012	0.7049505221147012
GO:0034702	0.0	0.0	0.0	0.0
GO:0035770	0.008180252583237659	0.5357142857142857	-0.5275340331310481	0.5275340331310481
GO:0031224	0.41597301951779564	0.047619047619047616	0.368353971898748	0.368353971898748
GO:0098796	0.027267508610792194	0.0	0.027267508610792194	0.027267508610792194
GO:0009535	0.0	0.0	0.0	0.0
GO:0140535	0.012629161882893225	0.03571428571428571	-0.02308512383139249	0.02308512383139249
GO:0070013	0.008969575200918484	0.0	0.008969575200918484	0.008969575200918484
GO:0032991	0.15248277841561422	0.27380952380952384	-0.12132674539390961	0.12132674539390961
GO:0009986	0.006888633754305396	0.0	0.006888633754305396	0.006888633754305396
GO:0031967	0.003946613088404133	0.05952380952380952	-0.05557719643540539	0.05557719643540539
GO:0043231	0.2398105625717566	0.2976190476190476	-0.057808485047291025	0.057808485047291025
GO:0012506	0.003013777267508611	0.0	0.003013777267508611	0.003013777267508611
GO:0005681	0.0057405281285878304	0.0	0.0057405281285878304	0.0057405281285878304
GO:0098803	0.0	0.0	0.0	0.0
GO:0005667	0.009974167623421355	0.0	0.009974167623421355	0.009974167623421355
GO:0043233	0.009256601607347877	0.0	0.009256601607347877	0.009256601607347877
GO:0099081	0.009902411021814007	0.14285714285714285	-0.13295473183532885	0.13295473183532885
GO:0005911	0.0	0.0	0.0	0.0
GO:0009507	0.0	0.0	0.0	0.0
GO:0019866	0.0068168771526980485	0.0	0.0068168771526980485	0.0068168771526980485
GO:0098588	0.022890355912743972	0.0	0.022890355912743972	0.022890355912743972
GO:0110165	0.8071182548794489	0.9404761904761905	-0.13335793559674158	0.13335793559674158
GO:0032993	0.003013777267508611	0.0	0.003013777267508611	0.003013777267508611
GO:0034357	0.0	0.0	0.0	0.0
GO:0030054	0.02604764638346728	0.03571428571428571	-0.009666639330818433	0.009666639330818433
GO:0005759	0.004233639494833525	0.0	0.004233639494833525	0.004233639494833525
GO:0070161	0.00810849598163031	0.011904761904761904	-0.003796265923131594	0.003796265923131594
GO:1990904	0.023105625717566015	0.08333333333333333	-0.06022770761576732	0.06022770761576732
GO:0033648	0.0	0.0	0.0	0.0
GO:0065010	7.175660160734788e-05	0.0	7.175660160734788e-05	7.175660160734788e-05
GO:0070069	0.001076349024110218	0.0	0.001076349024110218	0.001076349024110218
GO:0043005	0.03035304247990815	0.047619047619047616	-0.017266005139139465	0.017266005139139465
GO:0031676	0.0	0.0	0.0	0.0
GO:0042651	0.0	0.0	0.0	0.0
GO:0000139	0.01047646383467279	0.0	0.01047646383467279	0.01047646383467279
GO:0005615	0.017939150401836967	0.0	0.017939150401836967	0.017939150401836967
