# Supplementary material for: PICNIC accurately predicts condensate-forming proteins regardless of their structural disorder across organisms
Source: Nat Commun. 2024 Dec 11;15:10668. doi: 10.1038/s41467-024-55089-x (PMC11634905; doi:10.1038/s41467-024-55089-x)
Supplement: Supplementary file 11 — Source Data files [file 41467_2024_55089_MOESM11_ESM.zip › Source_Data_file/supplementary/Figure_S5/human_gokeys_pos92.txt]

key	alldistr	picnicdistr	picnicdiff	picnicabsdiff
GO:0004518	0.010567412805830297	0.015548961424332344	-0.004981548618502047	0.004981548618502047
GO:0017171	0.010203019260801666	0.003798219584569733	0.0064047996762319325	0.0064047996762319325
GO:0003954	0.002342529932326913	0.002611275964391691	-0.0002687460320647782	0.0002687460320647782
GO:0016874	0.006402915148360229	0.011038575667655787	-0.004635660519295558	0.004635660519295558
GO:0015399	0.008381051535658511	0.006884272997032641	0.0014967785386258703	0.0014967785386258703
GO:0070279	0.0028630921395106715	0.004391691394658754	-0.0015285992551480826	0.0015285992551480826
GO:0046961	0.0011972930765226444	0.00142433234421365	-0.0002270392676910055	0.0002270392676910055
GO:0042802	0.10890161374284227	0.1342433234421365	-0.025341709699294224	0.025341709699294224
GO:0106310	0.018740239458615304	0.03869436201780416	-0.019954122559188853	0.019954122559188853
GO:0030145	0.0034877667881311816	0.0034421364985163204	4.5630289614861236e-05	4.5630289614861236e-05
GO:0016788	0.0385736595523165	0.04700296735905044	-0.00842930780673394	0.00842930780673394
GO:0016818	0.02118688183237897	0.032166172106824924	-0.010979290274445955	0.010979290274445955
GO:0016410	0.0014575741801145237	0.0013056379821958456	0.00015193619791867806	0.00015193619791867806
GO:0005261	0.009994794377928162	0.002611275964391691	0.007383518413536471	0.007383518413536471
GO:0016861	0.00031233732431025507	0.0005934718100890207	-0.0002811344857787657	0.0002811344857787657
GO:0016758	0.003695991671004685	0.0010682492581602374	0.0026277424128444476	0.0026277424128444476
GO:0016772	0.04414367516918272	0.0740652818991098	-0.02992160672992708	0.02992160672992708
GO:0098772	0.0997917751171265	0.10540059347181009	-0.00560881835468359	0.00560881835468359
GO:0016893	0.0011452368558042686	0.002255192878338279	-0.0011099560225340103	0.0011099560225340103
GO:0004553	0.004476834981780323	0.0011869436201780415	0.003289891361602281	0.003289891361602281
GO:0022857	0.05486725663716814	0.0170919881305638	0.03777526850660434	0.03777526850660434
GO:0016860	0.0015096304008328995	0.0016617210682492581	-0.00015209066741635863	0.00015209066741635863
GO:0000287	0.01140031233732431	0.01887240356083086	-0.00747209122350655	0.00747209122350655
GO:0003676	0.2039042165538782	0.3038575667655786	-0.09995335021170043	0.09995335021170043
GO:0004812	0.0021343050494534097	0.0035608308605341245	-0.0014265258110807148	0.0014265258110807148
GO:0003677	0.12654867256637167	0.1572700296735905	-0.030721357107218822	0.030721357107218822
GO:0016742	0.00041644976574700676	0.0008308605341246291	-0.0004144107683776223	0.0004144107683776223
GO:0050136	0.0022384174908901613	0.002373887240356083	-0.00013546974946592166	0.00013546974946592166
GO:0097747	0.0021863612701717855	0.0035608308605341245	-0.001374469590362339	0.001374469590362339
GO:0016651	0.00463300364393545	0.005341246290801187	-0.0007082426468657367	0.0007082426468657367
GO:0019899	0.1019260801665799	0.14587537091988131	-0.04394929075330141	0.04394929075330141
GO:0005215	0.06205101509630401	0.022433234421364984	0.03961778067493903	0.03961778067493903
GO:1901681	0.010931806350858927	0.0085459940652819	0.0023858122855770283	0.0023858122855770283
GO:0008194	0.005986465382613222	0.0017804154302670622	0.00420604995234616	0.00420604995234616
GO:0043565	0.08651743883394065	0.08617210682492582	0.0003453320090148343	0.0003453320090148343
GO:0003674	0.8256116605934409	0.8813056379821959	-0.05569397738875492	0.05569397738875492
GO:0046873	0.004737116085372202	0.0010682492581602374	0.0036688668272119645	0.0036688668272119645
GO:0008289	0.033003643935450286	0.04261127596439169	-0.009607632028941403	0.009607632028941403
GO:0016765	0.002706923477355544	0.002136498516320475	0.0005704249610350692	0.0005704249610350692
GO:0016746	0.009838625715773035	0.008189910979228486	0.0016487147365445484	0.0016487147365445484
GO:0033218	0.01290994273815721	0.011869436201780416	0.0010405065363767937	0.0010405065363767937
GO:0019900	0.0	0.0	0.0	0.0
GO:0004674	0.02243623112961999	0.043560830860534125	-0.021124599730914136	0.021124599730914136
GO:0016887	0.0017178552837064029	0.0033234421364985163	-0.0016055868527921134	0.0016055868527921134
GO:0008374	0.0	0.0	0.0	0.0
GO:0005543	0.018584070796460177	0.027655786350148367	-0.00907171555368819	0.00907171555368819
GO:0005524	0.07657470067673088	0.13068249258160236	-0.054107791904871486	0.054107791904871486
GO:0008238	0.004789172306090578	0.004035608308605341	0.0007535639974852364	0.0007535639974852364
GO:0050145	0.001041124414367517	0.002255192878338279	-0.001214068463970762	0.001214068463970762
GO:0016740	0.10577824049973972	0.12795252225519288	-0.022174281755453162	0.022174281755453162
GO:0004175	0.02316501821967725	0.017922848664688427	0.005242169554988824	0.005242169554988824
GO:0016875	0.0021343050494534097	0.0035608308605341245	-0.0014265258110807148	0.0014265258110807148
GO:0032553	0.09541905257678293	0.16071216617210682	-0.06529311359532389	0.06529311359532389
GO:0005488	0.6672045809474232	0.7998813056379822	-0.13267672469055902	0.13267672469055902
GO:0016796	0.0	0.0	0.0	0.0
GO:0097159	0.29796980739198337	0.4447477744807122	-0.1467779670887288	0.1467779670887288
GO:0004536	0.002394586153045289	0.003204747774480712	-0.0008101616214354233	0.0008101616214354233
GO:0005342	0.005726184279021343	0.0005934718100890207	0.005132712468932322	0.005132712468932322
GO:0038023	0.07636647579385737	0.01400593471810089	0.06236054107575648	0.06236054107575648
GO:0016783	0.0005205622071837585	0.0003560830860534125	0.00016447912113034597	0.00016447912113034597
GO:0008173	0.002342529932326913	0.0033234421364985163	-0.0009809122041716033	0.0009809122041716033
GO:0005525	0.019729307652264445	0.03169139465875371	-0.011962087006489264	0.011962087006489264
GO:0015075	0.036283185840707964	0.011869436201780416	0.024413749638927548	0.024413749638927548
GO:0004672	0.02946382092660073	0.05246290801186944	-0.02299908708526871	0.02299908708526871
GO:0000976	0.07881311816762103	0.07465875370919882	0.004154364458422211	0.004154364458422211
GO:0017111	0.018115564809994794	0.028961424332344214	-0.01084585952234942	0.01084585952234942
GO:0015267	0.018115564809994794	0.0056973293768546	0.012418235433140194	0.012418235433140194
GO:0016866	0.0014575741801145237	0.002373887240356083	-0.0009163130602415593	0.0009163130602415593
GO:0030546	0.02581988547631442	0.007833827893175074	0.017986057583139346	0.017986057583139346
GO:0019238	0.0002602811035918792	0.0005934718100890207	-0.0003331907064971415	0.0003331907064971415
GO:1901363	0.29672045809474235	0.4435608308605341	-0.14684037276579176	0.14684037276579176
GO:0097367	0.10156168662155128	0.16367952522255194	-0.06211783860100066	0.06211783860100066
GO:0052689	0.006507027589796981	0.004985163204747774	0.0015218643850492064	0.0015218643850492064
GO:0022804	0.014679854242581988	0.007002967359050445	0.007676886883531543	0.007676886883531543
GO:0043169	0.22170744403956272	0.24735905044510387	-0.02565160640554115	0.02565160640554115
GO:0016407	0.002394586153045289	0.003086053412462908	-0.0006914672594176192	0.0006914672594176192
GO:0022803	0.01816762103071317	0.0056973293768546	0.01247029165385857	0.01247029165385857
GO:0030234	0.06309213951067152	0.08427299703264095	-0.021180857521969423	0.021180857521969423
GO:0106311	0.018740239458615304	0.03869436201780416	-0.019954122559188853	0.019954122559188853
GO:0022853	0.0038001041124414367	0.003204747774480712	0.0005953563379607245	0.0005953563379607245
GO:0003723	0.08672566371681416	0.1687833827893175	-0.08205771907250335	0.08205771907250335
GO:0015078	0.0034357105674128058	0.003086053412462908	0.0003496571549498977	0.0003496571549498977
GO:0016817	0.02118688183237897	0.032166172106824924	-0.010979290274445955	0.010979290274445955
GO:0004529	0.0	0.0	0.0	0.0
GO:0045182	0.007339927121290994	0.01400593471810089	-0.0066660075968098965	0.0066660075968098965
GO:0019829	0.00275897969807392	0.003204747774480712	-0.0004457680764067924	0.0004457680764067924
GO:0004527	0.003695991671004685	0.005578635014836795	-0.0018826433438321102	0.0018826433438321102
GO:0030170	0.0028110359187922956	0.00427299703264095	-0.001461961113848654	0.001461961113848654
GO:0016763	0.0022384174908901613	0.0028486646884273	-0.0006102471975371385	0.0006102471975371385
GO:0008170	0.0015616866215512754	0.0020178041543026707	-0.0004561175327513953	0.0004561175327513953
GO:0008649	0.0003643935450286309	0.0005934718100890207	-0.00022907826506038983	0.00022907826506038983
GO:0004888	0.06111400312337324	0.004985163204747774	0.05612883991862547	0.05612883991862547
GO:0004521	0.002967204580947423	0.005222551928783382	-0.0022553473478359592	0.0022553473478359592
GO:0017076	0.09463820926600729	0.1598813056379822	-0.06524309637197491	0.06524309637197491
GO:0042626	0.00614263404476835	0.004629080118694362	0.0015135539260739874	0.0015135539260739874
GO:0008324	0.021447162935970848	0.007121661721068249	0.0143255012149026	0.0143255012149026
GO:0051540	0.0034877667881311816	0.0054599406528189915	-0.00197217386468781	0.00197217386468781
GO:0016787	0.10661114003123373	0.12	-0.013388859968766265	0.013388859968766265
GO:0008047	0.035137948984903696	0.05032640949554896	-0.015188460510645263	0.015188460510645263
GO:0008483	0.0010931806350858927	0.00142433234421365	-0.0003311517091277572	0.0003311517091277572
GO:0030554	0.07662675689744924	0.13080118694362017	-0.054174430046170924	0.054174430046170924
GO:0003824	0.2748047891723061	0.32925816023738874	-0.054453371065082634	0.054453371065082634
GO:0140101	0.003748047891723061	0.005934718100890208	-0.002186670209167147	0.002186670209167147
GO:0043168	0.11025507548152004	0.18124629080118695	-0.07099121531966691	0.07099121531966691
GO:0032555	0.09448204060385217	0.15952522255192877	-0.06504318194807661	0.06504318194807661
GO:0030545	0.026913066111400312	0.008189910979228486	0.018723155132171827	0.018723155132171827
GO:0022890	0.01842790213430505	0.007121661721068249	0.011306240413236801	0.011306240413236801
GO:0046933	0.0004685059864653826	0.0009495548961424333	-0.0004810489096770507	0.0004810489096770507
GO:0005198	0.033784487246225924	0.051513353115727	-0.01772886586950108	0.01772886586950108
GO:0035639	0.09448204060385217	0.15964391691394658	-0.06516187631009442	0.06516187631009442
GO:0140097	0.007756376887038001	0.012700296735905045	-0.004943919848867044	0.004943919848867044
GO:0016627	0.003071317022384175	0.004510385756676558	-0.001439068734292383	0.001439068734292383
GO:0003700	0.07449245184799584	0.06480712166172106	0.00968533018627478	0.00968533018627478
GO:0016791	0.014471629359708485	0.019940652818991097	-0.005469023459282612	0.005469023459282612
GO:0016835	0.00400832899531494	0.004510385756676558	-0.0005020567613616177	0.0005020567613616177
GO:0051082	0.006298802706923477	0.011038575667655787	-0.004739772960732309	0.004739772960732309
GO:0016891	0.0011452368558042686	0.002255192878338279	-0.0011099560225340103	0.0011099560225340103
GO:0004659	0.0005205622071837585	0.00023738872403560832	0.00028317348314815013	0.00028317348314815013
GO:0032561	0.019729307652264445	0.03169139465875371	-0.011962087006489264	0.011962087006489264
GO:0044769	0.0011972930765226444	0.00142433234421365	-0.0002270392676910055	0.0002270392676910055
GO:0005126	0.009578344612181156	0.005341246290801187	0.0042370983213799686	0.0042370983213799686
GO:0016301	0.03633524206142634	0.0631454005934718	-0.026810158532045464	0.026810158532045464
GO:0009055	0.006454971369078605	0.006765578635014837	-0.0003106072659362323	0.0003106072659362323
GO:0003735	0.008537220197813639	0.016142433234421365	-0.007605213036607727	0.007605213036607727
GO:0000981	0.07183758459135867	0.06267062314540059	0.009166961445958077	0.009166961445958077
GO:0016881	0.00041644976574700676	0.0003560830860534125	6.036667969359428e-05	6.036667969359428e-05
GO:0061134	5.2056220718375845e-05	0.0	5.2056220718375845e-05	5.2056220718375845e-05
GO:0016779	0.005101509630400833	0.00771513353115727	-0.002613623900756437	0.002613623900756437
GO:0016877	0.0011972930765226444	0.0020178041543026707	-0.0008205110777800262	0.0008205110777800262
GO:0019842	0.005674128058302967	0.00629080118694362	-0.0006166731286406527	0.0006166731286406527
GO:0016757	0.012389380530973451	0.005341246290801187	0.007048134240172264	0.007048134240172264
GO:0016747	0.009213951067152525	0.007359050445103857	0.0018549006220486674	0.0018549006220486674
GO:0016491	0.033628318584070796	0.03632047477744807	-0.0026921561933772736	0.0026921561933772736
GO:0016298	0.0	0.0	0.0	0.0
GO:0016462	0.02103071317022384	0.031928783382789316	-0.010898070212565475	0.010898070212565475
GO:0019001	0.019729307652264445	0.03169139465875371	-0.011962087006489264	0.011962087006489264
GO:0016836	0.0032274856845393024	0.003086053412462908	0.00014143227207639433	0.00014143227207639433
GO:0016209	0.0034877667881311816	0.003204747774480712	0.00028301901365046945	0.00028301901365046945
GO:0046914	0.05752212389380531	0.06694362017804155	-0.00942149628423624	0.00942149628423624
GO:0016782	0.0035918792295679333	0.0027299703264094958	0.0008619089031584376	0.0008619089031584376
GO:0140110	0.1	0.10753709198813056	-0.007537091988130559	0.007537091988130559
GO:0008233	0.03295158771473191	0.02919881305637982	0.0037527746583520885	0.0037527746583520885
GO:0016773	0.03159812597605414	0.055786350148367955	-0.024188224172313817	0.024188224172313817
GO:0004519	0.005778240499739719	0.009495548961424332	-0.003717308461684613	0.003717308461684613
GO:0016705	0.003748047891723061	0.0027299703264094958	0.001018077565313565	0.001018077565313565
GO:0016884	0.0005205622071837585	0.000712166172106825	-0.0001916039649230665	0.0001916039649230665
GO:0008175	0.0014055179593961478	0.0018991097922848666	-0.0004935918328887188	0.0004935918328887188
GO:0003743	0.002654867256637168	0.005341246290801187	-0.002686379034164019	0.002686379034164019
GO:0005216	0.015825091098386257	0.005341246290801187	0.01048384480758507	0.01048384480758507
GO:0009678	0.0011972930765226444	0.00142433234421365	-0.0002270392676910055	0.0002270392676910055
GO:0051539	0.0022384174908901613	0.0033234421364985163	-0.001085024645608355	0.001085024645608355
GO:0090729	0.0	0.0	0.0	0.0
GO:0015103	0.0	0.0	0.0	0.0
GO:0016853	0.005049453409682457	0.0072403560830860535	-0.0021909026734035966	0.0021909026734035966
GO:0015318	0.025871941697032795	0.009614243323442136	0.01625769837359066	0.01625769837359066
GO:0003955	0.002394586153045289	0.002492581602373887	-9.799544932859823e-05	9.799544932859823e-05
GO:0004540	0.0045288912024986985	0.0072403560830860535	-0.002711464880587355	0.002711464880587355
GO:0048018	0.025403435710567412	0.007359050445103857	0.018044385265463557	0.018044385265463557
GO:0004386	0.007808433107756377	0.016973293768545995	-0.009164860660789618	0.009164860660789618
GO:0008509	0.0042165538781884435	0.00023738872403560832	0.003979165154152835	0.003979165154152835
GO:0016903	0.0021343050494534097	0.004154302670623145	-0.0020199976211697354	0.0020199976211697354
GO:0020037	0.0072358146798542425	0.005103857566765579	0.0021319571130886637	0.0021319571130886637
GO:0008135	0.004424778761061947	0.008902077151335312	-0.004477298390273365	0.004477298390273365
GO:0016798	0.005830296720458095	0.0017804154302670622	0.004049881290191033	0.004049881290191033
GO:0005102	0.07485684539302447	0.05388724035608308	0.020969605036941383	0.020969605036941383
GO:0016776	0.001665799062988027	0.003204747774480712	-0.0015389487114926851	0.0015389487114926851
GO:0004497	0.005465903175429464	0.004035608308605341	0.0014302948668241224	0.0014302948668241224
GO:0140104	0.0031754294638209266	0.0028486646884273	0.0003267647753936267	0.0003267647753936267
GO:0070566	0.0014575741801145237	0.002136498516320475	-0.0006789243362059511	0.0006789243362059511
GO:0042578	0.016970327954190526	0.0227893175074184	-0.005818989553227873	0.005818989553227873
GO:0015291	0.0052056220718375845	0.00023738872403560832	0.004968233347801976	0.004968233347801976
GO:0051536	0.0034877667881311816	0.0054599406528189915	-0.00197217386468781	0.00197217386468781
GO:0016830	0.002706923477355544	0.0035608308605341245	-0.0008539073831785805	0.0008539073831785805
GO:0016616	0.005726184279021343	0.007833827893175074	-0.0021076436141537307	0.0021076436141537307
GO:0042803	0.03586673607496096	0.041186943620178045	-0.005320207545217087	0.005320207545217087
GO:0036361	5.2056220718375845e-05	0.00011869436201780416	-6.663814129942832e-05	6.663814129942832e-05
GO:0016814	0.00031233732431025507	0.0005934718100890207	-0.0002811344857787657	0.0002811344857787657
GO:0008168	0.007704320666319625	0.008427299703264095	-0.0007229790369444704	0.0007229790369444704
GO:0016831	0.0017699115044247787	0.0020178041543026707	-0.00024789264987789194	0.00024789264987789194
GO:0008757	0.0014055179593961478	0.00142433234421365	-1.881438481750211e-05	1.881438481750211e-05
GO:0008094	0.002290473711608537	0.004510385756676558	-0.0022199120450680206	0.0022199120450680206
GO:0022836	0.0048932847475273294	0.002255192878338279	0.0026380918691890506	0.0026380918691890506
GO:0015453	0.0022384174908901613	0.002255192878338279	-1.677538744811755e-05	1.677538744811755e-05
GO:0016829	0.009057782404997397	0.010326409495548961	-0.0012686270905515641	0.0012686270905515641
GO:0032559	0.07657470067673088	0.13068249258160236	-0.054107791904871486	0.054107791904871486
GO:0016620	0.0016137428422696512	0.002967359050445104	-0.0013536162081754528	0.0013536162081754528
GO:0008137	0.0021863612701717855	0.002255192878338279	-6.88316081664934e-05	6.88316081664934e-05
GO:0016780	0.000989068193649141	0.00023738872403560832	0.0007516794696135327	0.0007516794696135327
GO:0004857	0.01868818323789693	0.02231454005934718	-0.0036263568214502523	0.0036263568214502523
GO:0000977	0.0739198334200937	0.06706231454005934	0.006857518880034358	0.006857518880034358
GO:0036094	0.11858407079646018	0.1887240356083086	-0.07013996481184843	0.07013996481184843
GO:0019787	0.02280062467464862	0.023026706231454006	-0.00022608155680538602	0.00022608155680538602
GO:0000166	0.10609057782404997	0.17614243323442136	-0.07005185541037139	0.07005185541037139
GO:0090079	0.005101509630400833	0.010326409495548961	-0.005224899865148128	0.005224899865148128
GO:0019205	0.0014055179593961478	0.0027299703264094958	-0.001324452367013348	0.001324452367013348
GO:0043167	0.3017178552837064	0.37626112759643915	-0.07454327231273272	0.07454327231273272
GO:0016667	0.0014055179593961478	0.0010682492581602374	0.00033726870123591043	0.00033726870123591043
GO:0008236	0.009994794377928162	0.0036795252225519286	0.006315269155376234	0.006315269155376234
GO:0046906	0.0072358146798542425	0.005103857566765579	0.0021319571130886637	0.0021319571130886637
GO:0140102	0.0003643935450286309	0.0005934718100890207	-0.00022907826506038983	0.00022907826506038983
GO:0046943	0.005361790733992712	0.0005934718100890207	0.004768318923903691	0.004768318923903691
GO:0046983	0.053878188443519	0.0656379821958457	-0.011759793752326698	0.011759793752326698
GO:0015252	0.0007808433107756377	0.0009495548961424333	-0.0001687115853667956	0.0001687115853667956
GO:0140640	0.0245705361790734	0.0428486646884273	-0.018278128509353904	0.018278128509353904
GO:0016741	0.00827693909422176	0.009495548961424332	-0.0012186098672025726	0.0012186098672025726
GO:0004252	0.009370119729307652	0.003086053412462908	0.0062840663168447445	0.0062840663168447445
GO:0001067	0.07891723060905778	0.07477744807121661	0.004139782537841169	0.004139782537841169
GO:0042625	0.0011972930765226444	0.00142433234421365	-0.0002270392676910055	0.0002270392676910055
GO:0140657	0.018375845913586673	0.028367952522255192	-0.009992106608668519	0.009992106608668519
GO:0015144	0.0	0.0	0.0	0.0
GO:0016810	0.003695991671004685	0.004035608308605341	-0.00033961663760065635	0.00033961663760065635
GO:0016769	0.0010931806350858927	0.00142433234421365	-0.0003311517091277572	0.0003311517091277572
GO:0060089	0.07636647579385737	0.01400593471810089	0.06236054107575648	0.06236054107575648
GO:0016879	0.0017178552837064029	0.0027299703264094958	-0.0010121150427030929	0.0010121150427030929
GO:0003746	0.001041124414367517	0.0020178041543026707	-0.0009766797399351538	0.0009766797399351538
GO:0140359	0.0	0.0	0.0	0.0
GO:0030246	0.013118167621030713	0.0085459940652819	0.004572173555748814	0.004572173555748814
GO:0044877	0.0627277459656429	0.09091988130563798	-0.02819213533999508	0.02819213533999508
GO:0016614	0.006663196251952108	0.00913946587537092	-0.002476269623418811	0.002476269623418811
GO:0019207	0.0	0.0	0.0	0.0
GO:0008092	0.044924518479958354	0.07940652818991098	-0.034482009709952625	0.034482009709952625
GO:1990837	0.08209266007287871	0.0796439169139466	0.0024487431589321207	0.0024487431589321207
GO:0016655	0.003019260801665799	0.0036795252225519286	-0.0006602644208861296	0.0006602644208861296
GO:0016868	0.0005726184279021343	0.0011869436201780415	-0.0006143251922759072	0.0006143251922759072
GO:0140096	0.11457574180114524	0.14231454005934718	-0.02773879825820194	0.02773879825820194
GO:1901265	0.10614263404476836	0.17626112759643917	-0.07011849355167081	0.07011849355167081
GO:0003690	0.08693388859968766	0.08902077151335312	-0.002086882913665461	0.002086882913665461
GO:0046872	0.22071837584591358	0.24688427299703264	-0.026165897151119055	0.026165897151119055
GO:0016854	0.0008849557522123894	0.0011869436201780415	-0.00030198786796565213	0.00030198786796565213
GO:0140098	0.011608537220197813	0.01827893175074184	-0.006670394530544025	0.006670394530544025
GO:0004520	0.0018219677251431546	0.003086053412462908	-0.0012640856873197535	0.0012640856873197535
GO:0016811	0.0021863612701717855	0.0016617210682492581	0.0005246402019225274	0.0005246402019225274
GO:0005515	0.3670484122852681	0.4607715133531157	-0.09372310106784765	0.09372310106784765
GO:0014070	0.009630400832899531	0.010919881305637983	-0.0012894804727384516	0.0012894804727384516
GO:0042440	0.0031233732431025507	0.002611275964391691	0.0005120972787108595	0.0005120972787108595
GO:0043632	0.014679854242581988	0.01887240356083086	-0.004192549318248872	0.004192549318248872
GO:0009147	0.0	0.0	0.0	0.0
GO:0044237	0.29796980739198337	0.40261127596439167	-0.1046414685724083	0.1046414685724083
GO:0051239	0.07621030713170224	0.06908011869436202	0.007130188437340215	0.007130188437340215
GO:0006164	0.003071317022384175	0.004391691394658754	-0.0013203743722745792	0.0013203743722745792
GO:0050790	0.07771993753253514	0.0942433234421365	-0.016523385909601354	0.016523385909601354
GO:0071495	0.013586673607496096	0.015548961424332344	-0.001962287816836248	0.001962287816836248
GO:0050793	0.09172306090577824	0.09922848664688427	-0.007505425741106034	0.007505425741106034
GO:0045596	0.016501821967725143	0.01626112759643917	0.00024069437128597382	0.00024069437128597382
GO:0051704	0.0012493492972410203	0.0013056379821958456	-5.628868495482532e-05	5.628868495482532e-05
GO:0051252	0.15736595523165017	0.18729970326409495	-0.02993374803244478	0.02993374803244478
GO:0015979	0.0	0.0	0.0	0.0
GO:0051640	0.007496095783446122	0.011632047477744807	-0.004135951694298685	0.004135951694298685
GO:0005976	0.00338365434669443	0.003916913946587537	-0.0005332595998931069	0.0005332595998931069
GO:0019363	0.0	0.0	0.0	0.0
GO:1901617	0.00015616866215512754	0.0	0.00015616866215512754	0.00015616866215512754
GO:0052029	0.0	0.0	0.0	0.0
GO:0030029	0.0	0.0	0.0	0.0
GO:0009206	0.0	0.0	0.0	0.0
GO:0042327	0.020822488287350338	0.020771513353115726	5.097493423461205e-05	5.097493423461205e-05
GO:1901566	0.008381051535658511	0.010089020771513354	-0.0017079692358548428	0.0017079692358548428
GO:0009890	0.031129619989588755	0.040474777448071216	-0.00934515745848246	0.00934515745848246
GO:0051701	0.0035918792295679333	0.0034421364985163204	0.00014974273105161293	0.00014974273105161293
GO:0050794	0.5005205622071838	0.5407715133531157	-0.04025095114593191	0.04025095114593191
GO:0010975	0.001665799062988027	0.002255192878338279	-0.0005893938153502518	0.0005893938153502518
GO:0051246	0.0748047891723061	0.09531157270029673	-0.020506783527990638	0.020506783527990638
GO:0051656	0.003956272774596564	0.006528189910979229	-0.0025719171363826647	0.0025719171363826647
GO:0009888	0.02243623112961999	0.022670623145400595	-0.00023439201578060592	0.00023439201578060592
GO:0019220	0.048047891723060905	0.053649851632047475	-0.00560195990898657	0.00560195990898657
GO:0044262	0.007183758459135867	0.008902077151335312	-0.0017183186921994453	0.0017183186921994453
GO:0090150	0.006507027589796981	0.005578635014836795	0.0009283925749601855	0.0009283925749601855
GO:0098660	0.015877147319104633	0.004510385756676558	0.011366761562428076	0.011366761562428076
GO:1901699	0.006090577824049974	0.006765578635014837	-0.0006750008109648632	0.0006750008109648632
GO:0002521	0.0	0.0	0.0	0.0
GO:0006644	0.014107235814679854	0.011632047477744807	0.0024751883369350473	0.0024751883369350473
GO:0009263	0.0005205622071837585	0.0008308605341246291	-0.0003102983269408706	0.0003102983269408706
GO:0051247	0.02332118688183238	0.02397626112759644	-0.0006550742457640604	0.0006550742457640604
GO:0009168	0.0005726184279021343	0.0011869436201780415	-0.0006143251922759072	0.0006143251922759072
GO:0051052	0.0107756376887038	0.01970326409495549	-0.00892762640625169	0.00892762640625169
GO:0046907	0.03810515356585112	0.05175074183976261	-0.013645588273911491	0.013645588273911491
GO:0120036	0.013118167621030713	0.02029673590504451	-0.007178568284013798	0.007178568284013798
GO:0008202	0.0	0.0	0.0	0.0
GO:0042181	0.0	0.0	0.0	0.0
GO:0060341	0.009213951067152525	0.01258160237388724	-0.003367651306734715	0.003367651306734715
GO:0048522	0.1361790733992712	0.15893175074183977	-0.022752677342568556	0.022752677342568556
GO:0044282	0.0052056220718375845	0.007002967359050445	-0.0017973452872128608	0.0017973452872128608
GO:0006996	0.07579385736595523	0.11359050445103858	-0.037796647085083346	0.037796647085083346
GO:0009308	0.0034877667881311816	0.002611275964391691	0.0008764908237394904	0.0008764908237394904
GO:0007275	0.0	0.0	0.0	0.0
GO:0010564	0.00801665799062988	0.013887240356083085	-0.005870582365453205	0.005870582365453205
GO:0045892	0.027121290994273815	0.03691394658753709	-0.009792655593263276	0.009792655593263276
GO:0007165	0.1965122332118688	0.19038575667655785	0.006126476535310954	0.006126476535310954
GO:0046939	0.002394586153045289	0.0048664688427299705	-0.0024718826896846817	0.0024718826896846817
GO:0042981	0.057834461218115564	0.06789317507418398	-0.010058713856068414	0.010058713856068414
GO:0032259	0.014003123373243102	0.018753709198813057	-0.004750585825569954	0.004750585825569954
GO:0006547	0.0005205622071837585	0.000712166172106825	-0.0001916039649230665	0.0001916039649230665
GO:0009218	0.000989068193649141	0.0016617210682492581	-0.0006726528746001171	0.0006726528746001171
GO:0006664	0.0024466423737636647	0.00023738872403560832	0.0022092536497280565	0.0022092536497280565
GO:0043603	0.005934409161894846	0.006765578635014837	-0.0008311694731199908	0.0008311694731199908
GO:0006073	0.0022384174908901613	0.003204747774480712	-0.0009663302835905508	0.0009663302835905508
GO:0030163	0.016710046850598646	0.01851632047477745	-0.001806273624178803	0.001806273624178803
GO:0044248	0.03170223841749089	0.04308605341246291	-0.01138381499497202	0.01138381499497202
GO:0031668	0.002342529932326913	0.0027299703264094958	-0.0003874403940825827	0.0003874403940825827
GO:0009245	0.0	0.0	0.0	0.0
GO:0006886	0.024830817282665278	0.03311572700296736	-0.008284909720302082	0.008284909720302082
GO:0044270	0.008068714211348256	0.014480712166172107	-0.006411997954823851	0.006411997954823851
GO:0044255	0.03597084851639771	0.030979228486646884	0.0049916200297508255	0.0049916200297508255
GO:2000026	0.0034877667881311816	0.003916913946587537	-0.0004291471584563552	0.0004291471584563552
GO:0030001	0.014888079125455492	0.007002967359050445	0.007885111766405047	0.007885111766405047
GO:0006094	0.0015616866215512754	0.0018991097922848666	-0.0003374231707335912	0.0003374231707335912
GO:0002682	0.04872462259239979	0.03774480712166172	0.01097981547073807	0.01097981547073807
GO:0048513	0.06330036439354503	0.07323442136498516	-0.009934056971440133	0.009934056971440133
GO:0009059	0.03997917751171265	0.06492581602373887	-0.02494663851202622	0.02494663851202622
GO:0031348	0.005101509630400833	0.0036795252225519286	0.0014219844078489042	0.0014219844078489042
GO:0006725	0.10609057782404997	0.17495548961424331	-0.06886491179019334	0.06886491179019334
GO:0008150	0.8747527329515877	0.9191691394658754	-0.04441640651428769	0.04441640651428769
GO:0140352	0.006350858927641853	0.007833827893175074	-0.0014829689655332205	0.0014829689655332205
GO:0045937	0.020822488287350338	0.020771513353115726	5.097493423461205e-05	5.097493423461205e-05
GO:0061025	0.0	0.0	0.0	0.0
GO:0051276	0.006350858927641853	0.011275964391691394	-0.004925105464049541	0.004925105464049541
GO:0048585	0.03482561166059344	0.03537091988130564	-0.0005453082207121998	0.0005453082207121998
GO:0098655	0.01655387818844352	0.004510385756676558	0.012043492431766962	0.012043492431766962
GO:0007600	0.027850078084331077	0.019584569732937686	0.008265508351393391	0.008265508351393391
GO:0044267	0.0997917751171265	0.13804154302670624	-0.038249767909579735	0.038249767909579735
GO:0043648	0.002030192608016658	0.0035608308605341245	-0.0015306382525174665	0.0015306382525174665
GO:0006952	0.05148360229047371	0.03228486646884273	0.01919873582163098	0.01919873582163098
GO:0043604	0.0003643935450286309	0.0005934718100890207	-0.00022907826506038983	0.00022907826506038983
GO:1902531	0.07454450806871421	0.08925816023738872	-0.014713652168674513	0.014713652168674513
GO:0048878	0.04799583550234253	0.033590504451038575	0.014405331051303955	0.014405331051303955
GO:0007010	0.022228006246746486	0.038219584569732935	-0.01599157832298645	0.01599157832298645
GO:0052126	0.001978136387298282	0.0017804154302670622	0.00019772095703121987	0.00019772095703121987
GO:0046417	0.0	0.0	0.0	0.0
GO:0032940	0.006246746486205101	0.007833827893175074	-0.0015870814069699722	0.0015870814069699722
GO:0006586	0.0	0.0	0.0	0.0
GO:0006811	0.04112441436751692	0.013531157270029674	0.027593257097487243	0.027593257097487243
GO:0010556	0.17235814679854242	0.210919881305638	-0.038561734507095574	0.038561734507095574
GO:0032101	0.009786569495054659	0.007952522255192879	0.0018340472398617799	0.0018340472398617799
GO:0009132	0.0028630921395106715	0.004985163204747774	-0.0021220710652371027	0.0021220710652371027
GO:0006790	0.011816762103071317	0.012462908011869436	-0.0006461459087981191	0.0006461459087981191
GO:0030031	0.0031754294638209266	0.004985163204747774	-0.0018097337409268477	0.0018097337409268477
GO:0009161	0.0011972930765226444	0.002611275964391691	-0.0014139828878690468	0.0014139828878690468
GO:0051173	0.04971369078604893	0.06148367952522255	-0.01176998873917362	0.01176998873917362
GO:0051272	0.001665799062988027	0.002136498516320475	-0.00047069945333244774	0.00047069945333244774
GO:0009896	0.007704320666319625	0.010089020771513354	-0.0023847001051937287	0.0023847001051937287
GO:0016072	0.009213951067152525	0.018753709198813057	-0.009539758131660532	0.009539758131660532
GO:0044093	0.026132222800624674	0.032047477744807124	-0.005915254944182449	0.005915254944182449
GO:1901661	0.0013014055179593961	0.0010682492581602374	0.00023315625979915874	0.00023315625979915874
GO:0006066	0.003019260801665799	0.0028486646884273	0.00017059611323849916	0.00017059611323849916
GO:0009067	0.00010411244143675169	0.00023738872403560832	-0.00013327628259885663	0.00013327628259885663
GO:0006897	0.01629359708485164	0.022433234421364984	-0.006139637336513345	0.006139637336513345
GO:1901342	0.0	0.0	0.0	0.0
GO:0071824	0.0	0.0	0.0	0.0
GO:0009247	0.0021863612701717855	0.00023738872403560832	0.0019489725461361773	0.0019489725461361773
GO:0002831	0.009109838625715773	0.00913946587537092	-2.9627249655146334e-05	2.9627249655146334e-05
GO:0006875	0.02191566892243623	0.012818991097922849	0.009096677824513382	0.009096677824513382
GO:0051235	0.0	0.0	0.0	0.0
GO:0009628	0.022904737116085372	0.02658753709198813	-0.0036827999759027584	0.0036827999759027584
GO:0009262	0.0014055179593961478	0.0018991097922848666	-0.0004935918328887188	0.0004935918328887188
GO:0009163	0.0	0.0	0.0	0.0
GO:0080135	0.014055179593961478	0.018753709198813057	-0.0046985296048515784	0.0046985296048515784
GO:0030030	0.027017178552837064	0.03940652818991098	-0.012389349637073915	0.012389349637073915
GO:1903507	0.02732951587714732	0.0370326409495549	-0.00970312507240758	0.00970312507240758
GO:0048856	0.14403956272774596	0.16189910979228486	-0.017859547064538905	0.017859547064538905
GO:0046112	0.00041644976574700676	0.0009495548961424333	-0.0005331051303954265	0.0005331051303954265
GO:0033365	0.01577303487766788	0.02433234421364985	-0.008559309335981969	0.008559309335981969
GO:0030162	0.022852680895366996	0.02967359050445104	-0.006820909609084044	0.006820909609084044
GO:0042326	0.0	0.0	0.0	0.0
GO:0031401	0.02217595002602811	0.0227893175074184	-0.0006133674813902888	0.0006133674813902888
GO:0030258	0.0	0.0	0.0	0.0
GO:0009260	0.002967204580947423	0.004154302670623145	-0.0011870980896757219	0.0011870980896757219
GO:0009156	0.000989068193649141	0.002136498516320475	-0.0011474303226713337	0.0011474303226713337
GO:0008655	0.0	0.0	0.0	0.0
GO:0009081	0.0004685059864653826	0.0005934718100890207	-0.00012496582362363814	0.00012496582362363814
GO:0016053	0.002342529932326913	0.0027299703264094958	-0.0003874403940825827	0.0003874403940825827
GO:0006399	0.005934409161894846	0.008783382789317508	-0.002848973627422662	0.002848973627422662
GO:0051241	0.00827693909422176	0.007477744807121662	0.0007991942871000976	0.0007991942871000976
GO:2000112	0.168558042686101	0.20617210682492582	-0.037614064138824815	0.037614064138824815
GO:0009141	0.0008328995314940135	0.0011869436201780415	-0.000354044088684028	0.000354044088684028
GO:0048468	0.026236335242061426	0.030741839762611276	-0.00450550452054985	0.00450550452054985
GO:0009967	0.022123893805309734	0.023264094955489614	-0.0011402011501798794	0.0011402011501798794
GO:0009063	0.004476834981780323	0.006172106824925816	-0.0016952718431454935	0.0016952718431454935
GO:0090257	0.0	0.0	0.0	0.0
GO:0071806	0.0014055179593961478	0.0011869436201780415	0.00021857433921810632	0.00021857433921810632
GO:0040007	0.0003643935450286309	0.0003560830860534125	8.310458975218434e-06	8.310458975218434e-06
GO:1901293	0.004685059864653826	0.0072403560830860535	-0.0025552962184322275	0.0025552962184322275
GO:0010638	0.0032795419052576782	0.002967359050445104	0.0003121828548125743	0.0003121828548125743
GO:0046467	0.0021863612701717855	0.00023738872403560832	0.0019489725461361773	0.0019489725461361773
GO:0051345	0.0035398230088495575	0.004510385756676558	-0.0009705627478270003	0.0009705627478270003
GO:0019941	0.01452368558042686	0.01851632047477745	-0.0039926348943505885	0.0039926348943505885
GO:0009066	0.0011452368558042686	0.0017804154302670622	-0.0006351785744627937	0.0006351785744627937
GO:0002684	0.023477355543987506	0.01804154302670623	0.005435812517281275	0.005435812517281275
GO:0032506	0.0008328995314940135	0.00142433234421365	-0.0005914328127196364	0.0005914328127196364
GO:0002697	0.003643935450286309	0.0020178041543026707	0.0016261312959836385	0.0016261312959836385
GO:0044038	0.0	0.0	0.0	0.0
GO:0051240	0.03118167621030713	0.02373887240356083	0.0074428038067462995	0.0074428038067462995
GO:0045936	0.0	0.0	0.0	0.0
GO:0006874	0.0	0.0	0.0	0.0
GO:0009124	0.001041124414367517	0.002136498516320475	-0.0010953741019529579	0.0010953741019529579
GO:0006520	0.012701717855283706	0.017566765578635016	-0.00486504772335131	0.00486504772335131
GO:0034248	0.01577303487766788	0.02706231454005935	-0.011289279662391467	0.011289279662391467
GO:0043269	0.013951067152524727	0.00830860534124629	0.0056424618112784364	0.0056424618112784364
GO:0044106	0.0032274856845393024	0.002373887240356083	0.0008535984441832194	0.0008535984441832194
GO:0009084	0.0	0.0	0.0	0.0
GO:0044042	0.0022384174908901613	0.003204747774480712	-0.0009663302835905508	0.0009663302835905508
GO:0046390	0.00338365434669443	0.005103857566765579	-0.0017202032200711488	0.0017202032200711488
GO:0050657	0.0	0.0	0.0	0.0
GO:0006720	0.0021863612701717855	0.002255192878338279	-6.88316081664934e-05	6.88316081664934e-05
GO:0051493	0.009109838625715773	0.014243323442136498	-0.005133484816420725	0.005133484816420725
GO:0034032	0.003643935450286309	0.0054599406528189915	-0.0018160052025326823	0.0018160052025326823
GO:0044264	0.0031754294638209266	0.003916913946587537	-0.0007414844827666103	0.0007414844827666103
GO:1903530	0.012441436751691827	0.011038575667655787	0.0014028610840360403	0.0014028610840360403
GO:0000096	0.0010931806350858927	0.001543026706231454	-0.0004498460711455613	0.0004498460711455613
GO:0050900	0.011087975013014055	0.00830860534124629	0.002779369671767765	0.002779369671767765
GO:0009605	0.06902654867256637	0.05566765578635015	0.013358892886216223	0.013358892886216223
GO:1902679	0.02743362831858407	0.0371513353115727	-0.009717706992988628	0.009717706992988628
GO:0019751	0.0005726184279021343	0.00011869436201780416	0.00045392406588433014	0.00045392406588433014
GO:2000147	0.001041124414367517	0.0013056379821958456	-0.0002645135678283287	0.0002645135678283287
GO:0098771	0.02732951587714732	0.015905044510385758	0.01142447136676156	0.01142447136676156
GO:0009199	0.0	0.0	0.0	0.0
GO:0006525	0.0003643935450286309	0.00023738872403560832	0.0001270048209930226	0.0001270048209930226
GO:0048609	0.004685059864653826	0.00427299703264095	0.0004120628320128765	0.0004120628320128765
GO:0034765	0.008485163977095263	0.0036795252225519286	0.004805638754543334	0.004805638754543334
GO:0016569	0.01103591879229568	0.0200593471810089	-0.009023428388713221	0.009023428388713221
GO:0034767	0.00020822488287350338	0.00023738872403560832	-2.916384116210494e-05	2.916384116210494e-05
GO:0051270	0.030973451327433628	0.03596439169139466	-0.004990940363961034	0.004990940363961034
GO:0034655	0.00801665799062988	0.014362017804154303	-0.006345359813524423	0.006345359813524423
GO:0051604	0.002967204580947423	0.003086053412462908	-0.0001188488315154849	0.0001188488315154849
GO:0006221	0.0013014055179593961	0.002136498516320475	-0.0008350929983610787	0.0008350929983610787
GO:0051668	0.019104633003643935	0.022433234421364984	-0.003328601417721049	0.003328601417721049
GO:0065008	0.13935450286309214	0.13958456973293767	-0.00023006686984552993	0.00023006686984552993
GO:0070085	0.011556480999479438	0.004629080118694362	0.006927400880785075	0.006927400880785075
GO:1904062	0.0	0.0	0.0	0.0
GO:0010035	0.02581988547631442	0.03240356083086053	-0.006583675354546112	0.006583675354546112
GO:0023056	0.025715773034877668	0.02623145400593472	-0.0005156809710570517	0.0005156809710570517
GO:0051716	0.05726184279021343	0.08035608308605341	-0.02309424029583998	0.02309424029583998
GO:0006518	0.0026028110359187923	0.0018991097922848666	0.0007037012436339257	0.0007037012436339257
GO:0051254	0.02920353982300885	0.04023738872403561	-0.011033848901026759	0.011033848901026759
GO:0009152	0.0026028110359187923	0.0033234421364985163	-0.000720631100579724	0.000720631100579724
GO:1901659	0.0	0.0	0.0	0.0
GO:0007167	0.026861009890681936	0.030385756676557865	-0.003524746785875929	0.003524746785875929
GO:0006040	0.0011972930765226444	0.0011869436201780415	1.034945634460294e-05	1.034945634460294e-05
GO:0032268	0.05799062988027069	0.07489614243323442	-0.016905512552963728	0.016905512552963728
GO:1901361	0.00801665799062988	0.014362017804154303	-0.006345359813524423	0.006345359813524423
GO:0009893	0.09619989588755856	0.11050445103857567	-0.014304555151017112	0.014304555151017112
GO:0051046	0.012857886517438834	0.0113946587537092	0.0014632277637296343	0.0014632277637296343
GO:0050658	0.0	0.0	0.0	0.0
GO:1901576	0.06361270171785528	0.08902077151335312	-0.02540806979549784	0.02540806979549784
GO:0032989	0.011087975013014055	0.015667655786350147	-0.004579680773336092	0.004579680773336092
GO:0075528	0.0	0.0	0.0	0.0
GO:0006913	0.0015096304008328995	0.002373887240356083	-0.0008642568395231835	0.0008642568395231835
GO:0012501	0.033888599687662675	0.03940652818991098	-0.005517928502248304	0.005517928502248304
GO:0052167	0.0	0.0	0.0	0.0
GO:0019318	0.006819364914107236	0.007952522255192879	-0.0011331573410856433	0.0011331573410856433
GO:0051707	0.054190525767829255	0.04059347181008902	0.013597053957740232	0.013597053957740232
GO:0030334	0.029151483602290473	0.03311572700296736	-0.003964243400676887	0.003964243400676887
GO:0043549	0.023373243102550754	0.028486646884272996	-0.0051134037817222415	0.0051134037817222415
GO:1902532	0.0013014055179593961	0.001543026706231454	-0.0002416211882720579	0.0002416211882720579
GO:0010243	0.015200416449765747	0.016735905044510387	-0.0015354885947446405	0.0015354885947446405
GO:1901700	0.04049973971889641	0.03572700296735905	0.00477273675153736	0.00477273675153736
GO:0031328	0.03185840707964602	0.042017804154302674	-0.010159397074656656	0.010159397074656656
GO:1901135	0.02254034357105674	0.026350148367952523	-0.003809804796895782	0.003809804796895782
GO:0071554	0.0	0.0	0.0	0.0
GO:0050877	0.036387298282144716	0.026350148367952523	0.010037149914192193	0.010037149914192193
GO:0009432	0.0	0.0	0.0	0.0
GO:0006631	0.014992191566892243	0.01543026706231454	-0.0004380754954222965	0.0004380754954222965
GO:0065003	0.045913586673607495	0.06480712166172106	-0.018893534988113567	0.018893534988113567
GO:0003013	0.0	0.0	0.0	0.0
GO:0006006	0.00463300364393545	0.006053412462908012	-0.0014204088189725614	0.0014204088189725614
GO:0031325	0.0555960437272254	0.0659940652818991	-0.010398021554673703	0.010398021554673703
GO:0043414	0.011348256116605934	0.01661721068249258	-0.005268954565886646	0.005268954565886646
GO:0072594	0.0016137428422696512	0.0017804154302670622	-0.00016667258799741105	0.00016667258799741105
GO:0022402	0.03742842269651223	0.06077151335311573	-0.023343090656603498	0.023343090656603498
GO:0070727	0.03893805309734513	0.051513353115727	-0.01257530001838187	0.01257530001838187
GO:0009892	0.05804268610098907	0.07596439169139466	-0.01792170559040559	0.01792170559040559
GO:0006188	0.0004685059864653826	0.0009495548961424333	-0.0004810489096770507	0.0004810489096770507
GO:0006355	0.15486725663716813	0.18255192878338278	-0.027684672146214645	0.027684672146214645
GO:0009129	0.00020822488287350338	0.00047477744807121664	-0.00026655256519771326	0.00026655256519771326
GO:0016032	0.00801665799062988	0.01175074183976261	-0.0037340838491327303	0.0037340838491327303
GO:1902533	0.0022384174908901613	0.0020178041543026707	0.00022061333658749066	0.00022061333658749066
GO:0006753	0.014627798021863612	0.021839762611275966	-0.0072119645894123535	0.0072119645894123535
GO:0019222	0.2996356064549714	0.3514540059347181	-0.0518183994797467	0.0518183994797467
GO:0010468	0.21972930765226445	0.2587537091988131	-0.039024401546548626	0.039024401546548626
GO:0044085	0.00400832899531494	0.0072403560830860535	-0.0032320270877711135	0.0032320270877711135
GO:0007346	0.016137428422696512	0.021246290801186944	-0.005108862378490432	0.005108862378490432
GO:0009894	0.024726704841228526	0.031810089020771516	-0.00708338417954299	0.00708338417954299
GO:0009119	0.0005726184279021343	0.0010682492581602374	-0.0004956308302581031	0.0004956308302581031
GO:0042254	0.0012493492972410203	0.002492581602373887	-0.0012432323051328668	0.0012432323051328668
GO:0043933	0.04862051015096304	0.06955489614243324	-0.020934385991470197	0.020934385991470197
GO:1903362	0.0	0.0	0.0	0.0
GO:1903508	0.02857886517438834	0.039050445103857565	-0.010471579929469226	0.010471579929469226
GO:0071705	0.050286309213951066	0.06089020771513353	-0.010603898501182464	0.010603898501182464
GO:0015031	0.04606975533576262	0.060415430267062316	-0.014345674931299693	0.014345674931299693
GO:0048870	0.04174908901613743	0.04462908011869436	-0.0028799911025569336	0.0028799911025569336
GO:0043043	0.0002602811035918792	0.0003560830860534125	-9.580198246153326e-05	9.580198246153326e-05
GO:0043412	0.10629880270692348	0.1481305637982196	-0.04183176109129612	0.04183176109129612
GO:1902105	0.0	0.0	0.0	0.0
GO:1901606	0.00010411244143675169	0.00011869436201780416	-1.458192058105247e-05	1.458192058105247e-05
GO:0050776	0.021343050494534097	0.01543026706231454	0.005912783432219557	0.005912783432219557
GO:0043094	0.001353461738677772	0.002611275964391691	-0.0012578142257139192	0.0012578142257139192
GO:0042325	0.047787610619469026	0.05317507418397626	-0.005387463564507235	0.005387463564507235
GO:0010557	0.033628318584070796	0.04534124629080119	-0.011712927706730394	0.011712927706730394
GO:0050890	0.0	0.0	0.0	0.0
GO:0006793	0.03581467985424258	0.04415430267062315	-0.008339622816380565	0.008339622816380565
GO:0072528	0.0014055179593961478	0.002373887240356083	-0.0009683692809599352	0.0009683692809599352
GO:0034654	0.011192087454450807	0.017804154302670624	-0.006612066848219817	0.006612066848219817
GO:0043408	0.027381572097865695	0.025281899109792286	0.002099672988073408	0.002099672988073408
GO:1901605	0.00463300364393545	0.006646884272997033	-0.0020138806290615823	0.0020138806290615823
GO:0006820	0.008120770432066632	0.0020178041543026707	0.006102966277763961	0.006102966277763961
GO:0048584	0.04206142634044768	0.03928783382789317	0.002773592512554511	0.002773592512554511
GO:0019439	0.008589276418532014	0.015074183976261127	-0.006484907557729113	0.006484907557729113
GO:0022603	0.025351379489849037	0.027299703264094956	-0.0019483237742459192	0.0019483237742459192
GO:0008104	0.08422696512233212	0.1116913946587537	-0.027464429536421586	0.027464429536421586
GO:0006575	0.00739198334200937	0.007596439169139466	-0.00020445582713009627	0.00020445582713009627
GO:0002694	0.023893805309734513	0.016973293768545995	0.006920511541188518	0.006920511541188518
GO:0040017	0.004476834981780323	0.003916913946587537	0.0005599210351927859	0.0005599210351927859
GO:0045184	0.054554919312857886	0.06979228486646884	-0.015237365553610951	0.015237365553610951
GO:0034645	0.03420093701197293	0.05863501483679525	-0.02443407782482232	0.02443407782482232
GO:0030155	0.022852680895366996	0.026468842729970327	-0.0036161618346033306	0.0036161618346033306
GO:0046501	0.00010411244143675169	0.00023738872403560832	-0.00013327628259885663	0.00013327628259885663
GO:0009056	0.050182196772514315	0.06362017804154303	-0.013437981269028718	0.013437981269028718
GO:0065009	0.11551275377407601	0.13875370919881305	-0.023240955424737045	0.023240955424737045
GO:0044087	0.03191046330036439	0.04534124629080119	-0.013430782990436797	0.013430782990436797
GO:0044205	0.00015616866215512754	0.0003560830860534125	-0.00019991442389828495	0.00019991442389828495
GO:0006206	0.0008328995314940135	0.001543026706231454	-0.0007101271747374405	0.0007101271747374405
GO:1901136	0.002342529932326913	0.0034421364985163204	-0.0010996065661894074	0.0010996065661894074
GO:0006464	0.09781363872982822	0.13649851632047477	-0.03868487759064655	0.03868487759064655
GO:0048523	0.10733992712129099	0.13008902077151335	-0.02274909365022236	0.02274909365022236
GO:0006955	0.06397709526288392	0.03537091988130564	0.02860617538157828	0.02860617538157828
GO:0048869	0.11978136387298283	0.13958456973293767	-0.019803205859954848	0.019803205859954848
GO:0051960	0.001978136387298282	0.0017804154302670622	0.00019772095703121987	0.00019772095703121987
GO:0007166	0.0827693909422176	0.07050445103857567	0.012264939903641928	0.012264939903641928
GO:1901137	0.00827693909422176	0.007121661721068249	0.0011552773731535104	0.0011552773731535104
GO:0006508	0.04695471108797501	0.04937685459940653	-0.002422143511431517	0.002422143511431517
GO:0007154	0.021238938053097345	0.016735905044510387	0.004503033008586958	0.004503033008586958
GO:0071826	0.009734513274336283	0.01970326409495549	-0.009968750820619206	0.009968750820619206
GO:0023057	0.029151483602290473	0.029910979228486647	-0.0007594956261961737	0.0007594956261961737
GO:0046490	0.00010411244143675169	0.00023738872403560832	-0.00013327628259885663	0.00013327628259885663
GO:0090305	0.0	0.0	0.0	0.0
GO:0061919	0.011504424778761062	0.015074183976261127	-0.0035697591975000654	0.0035697591975000654
GO:1901565	0.021343050494534097	0.024807121661721068	-0.0034640711671869717	0.0034640711671869717
GO:0002696	5.2056220718375845e-05	0.0	5.2056220718375845e-05	5.2056220718375845e-05
GO:0072521	0.010203019260801666	0.016498516320474776	-0.006295497059673111	0.006295497059673111
GO:0031399	0.04398750650702759	0.05103857566765579	-0.007051069160628198	0.007051069160628198
GO:0006555	0.00031233732431025507	0.00047477744807121664	-0.00016244012376096157	0.00016244012376096157
GO:0080090	0.22009370119729307	0.26884272997032643	-0.04874902877303336	0.04874902877303336
GO:0006810	0.1494013534617387	0.13768545994065282	0.011715893521085874	0.011715893521085874
GO:0044359	0.00010411244143675169	0.0	0.00010411244143675169	0.00010411244143675169
GO:0009173	0.00020822488287350338	0.00047477744807121664	-0.00026655256519771326	0.00026655256519771326
GO:0052205	0.00010411244143675169	0.0	0.00010411244143675169	0.00010411244143675169
GO:0051649	0.04596564289432587	0.0599406528189911	-0.01397500992466523	0.01397500992466523
GO:0080134	0.01978136387298282	0.023264094955489614	-0.0034827310825067924	0.0034827310825067924
GO:0006024	0.0	0.0	0.0	0.0
GO:0090068	0.0	0.0	0.0	0.0
GO:0006139	0.10140551795939615	0.17020771513353117	-0.06880219717413502	0.06880219717413502
GO:0033043	0.016137428422696512	0.02231454005934718	-0.006177111636650669	0.006177111636650669
GO:0009219	0.0003643935450286309	0.00047477744807121664	-0.00011038390304258573	0.00011038390304258573
GO:0044260	0.1691827173347215	0.24640949554896144	-0.07722677821423993	0.07722677821423993
GO:0019637	0.03071317022384175	0.0370326409495549	-0.00631947072571315	0.00631947072571315
GO:0019048	0.000989068193649141	0.0008308605341246291	0.000158207659524512	0.000158207659524512
GO:0018193	0.0058823529411764705	0.010207715133531158	-0.004325362192354687	0.004325362192354687
GO:0043650	0.0	0.0	0.0	0.0
GO:0022414	0.06866215512753775	0.07845697329376855	-0.009794818166230804	0.009794818166230804
GO:0045859	0.002706923477355544	0.0028486646884273	-0.0001417412110717559	0.0001417412110717559
GO:0072657	0.0185320145757418	0.02172106824925816	-0.003189053673516358	0.003189053673516358
GO:0006163	0.009318063508589276	0.015074183976261127	-0.005756120467671851	0.005756120467671851
GO:0071496	0.002342529932326913	0.0027299703264094958	-0.0003874403940825827	0.0003874403940825827
GO:0019362	0.0011972930765226444	0.000712166172106825	0.0004851269044158195	0.0004851269044158195
GO:1901990	0.0	0.0	0.0	0.0
GO:0009072	0.0011972930765226444	0.0011869436201780415	1.034945634460294e-05	1.034945634460294e-05
GO:0002376	0.09625195210827694	0.068486646884273	0.027765305224003944	0.027765305224003944
GO:0044003	0.0011972930765226444	0.0010682492581602374	0.00012904381836240705	0.00012904381836240705
GO:0009179	0.0019260801665799063	0.003798219584569733	-0.0018721394179898269	0.0018721394179898269
GO:0043066	0.02946382092660073	0.03299703264094955	-0.0035332117143488245	0.0035332117143488245
GO:0006721	0.002082248828735034	0.0020178041543026707	6.444467443236313e-05	6.444467443236313e-05
GO:0022407	0.00463300364393545	0.0035608308605341245	0.0010721727834013257	0.0010721727834013257
GO:0006869	0.008693388859968766	0.005578635014836795	0.003114753845131971	0.003114753845131971
GO:2000145	0.030609057782404997	0.03537091988130564	-0.004761862098900643	0.004761862098900643
GO:0006222	0.00020822488287350338	0.00047477744807121664	-0.00026655256519771326	0.00026655256519771326
GO:0016477	0.03935450286309214	0.04059347181008902	-0.0012389689469968837	0.0012389689469968837
GO:0052173	5.2056220718375845e-05	0.0	5.2056220718375845e-05	5.2056220718375845e-05
GO:0075136	5.2056220718375845e-05	0.0	5.2056220718375845e-05	5.2056220718375845e-05
GO:0045017	0.001353461738677772	0.0009495548961424333	0.0004039068425353387	0.0004039068425353387
GO:0045321	0.02207183758459136	0.019821958456973293	0.002249879127618065	0.002249879127618065
GO:0005975	0.02254034357105674	0.02029673590504451	0.0022436076660122296	0.0022436076660122296
GO:0048519	0.14747527329515878	0.17507418397626112	-0.027598910681102345	0.027598910681102345
GO:0046034	0.005622071837584591	0.00913946587537092	-0.003517394037786328	0.003517394037786328
GO:0046049	0.00020822488287350338	0.00047477744807121664	-0.00026655256519771326	0.00026655256519771326
GO:0006418	0.002082248828735034	0.0034421364985163204	-0.0013598876697812866	0.0013598876697812866
GO:0046483	0.10520562207183759	0.1741246290801187	-0.0689190070082811	0.0689190070082811
GO:0046903	0.009422175950026028	0.009376854599406528	4.5321350619499656e-05	4.5321350619499656e-05
GO:0009891	0.037896928682977615	0.04878338278931751	-0.010886454106339892	0.010886454106339892
GO:0043170	0.2404997397188964	0.33899109792284865	-0.09849135820395225	0.09849135820395225
GO:0006779	0.0006246746486205101	0.0005934718100890207	3.120283853148939e-05	3.120283853148939e-05
GO:0070201	0.0007808433107756377	0.000712166172106825	6.867713866881271e-05	6.867713866881271e-05
GO:0030203	0.0013014055179593961	0.0010682492581602374	0.00023315625979915874	0.00023315625979915874
GO:0009719	0.04362311296199896	0.04700296735905044	-0.0033798543970514835	0.0033798543970514835
GO:0006022	0.00463300364393545	0.002255192878338279	0.0023778107655971713	0.0023778107655971713
GO:0006457	0.010359187922956793	0.0170919881305638	-0.006732800207607005	0.006732800207607005
GO:0048731	0.036907860489328474	0.041186943620178045	-0.00427908313084957	0.00427908313084957
GO:0048589	0.0	0.0	0.0	0.0
GO:0044036	0.00010411244143675169	0.00011869436201780416	-1.458192058105247e-05	1.458192058105247e-05
GO:0042401	0.0	0.0	0.0	0.0
GO:0034637	0.000676730869338886	0.00047477744807121664	0.00020195342126766934	0.00020195342126766934
GO:0016054	0.0048932847475273294	0.006528189910979229	-0.0016349051634518994	0.0016349051634518994
GO:0006220	0.0015096304008328995	0.002255192878338279	-0.0007455624775053794	0.0007455624775053794
GO:0022412	0.008120770432066632	0.010801186943620178	-0.0026804165115535458	0.0026804165115535458
GO:1903311	0.0	0.0	0.0	0.0
GO:0048583	0.16496616345653306	0.17827893175074183	-0.013312768294208771	0.013312768294208771
GO:0007017	0.01728266527850078	0.03121661721068249	-0.01393395193218171	0.01393395193218171
GO:0052547	0.007652264445601249	0.00830860534124629	-0.0006563408956450408	0.0006563408956450408
GO:0006082	0.03269130661114003	0.037626112759643913	-0.004934806148503883	0.004934806148503883
GO:0044419	0.05923997917751171	0.047240356083086056	0.011999623094425656	0.011999623094425656
GO:0043067	0.05866736074960958	0.0687240356083086	-0.010056674858699023	0.010056674858699023
GO:0006401	0.007600208224882873	0.013531157270029674	-0.005930949045146801	0.005930949045146801
GO:0050789	0.5463820926600729	0.5908605341246291	-0.04447844146455626	0.04447844146455626
GO:0031347	0.005101509630400833	0.0036795252225519286	0.0014219844078489042	0.0014219844078489042
GO:0030154	0.09130661114003123	0.10456973293768546	-0.013263121797654223	0.013263121797654223
GO:0034404	0.0	0.0	0.0	0.0
GO:0042391	0.0	0.0	0.0	0.0
GO:0044272	0.0015616866215512754	0.0018991097922848666	-0.0003374231707335912	0.0003374231707335912
GO:1901698	0.01806350858927642	0.01970326409495549	-0.0016397555056790712	0.0016397555056790712
GO:0071310	0.007079646017699115	0.007596439169139466	-0.0005167931514403513	0.0005167931514403513
GO:0009127	0.0005726184279021343	0.0011869436201780415	-0.0006143251922759072	0.0006143251922759072
GO:0052200	5.2056220718375845e-05	0.0	5.2056220718375845e-05	5.2056220718375845e-05
GO:0044265	0.022123893805309734	0.031928783382789316	-0.009804889577479582	0.009804889577479582
GO:0010941	0.07319104633003644	0.08498516320474778	-0.011794116874711338	0.011794116874711338
GO:0009145	0.0	0.0	0.0	0.0
GO:0045935	0.02920353982300885	0.04023738872403561	-0.011033848901026759	0.011033848901026759
GO:0016192	0.04809994794377928	0.06456973293768546	-0.01646978499390618	0.01646978499390618
GO:0046794	0.00041644976574700676	0.00047477744807121664	-5.832768232420988e-05	5.832768232420988e-05
GO:0051336	0.03893805309734513	0.05020771513353116	-0.011269662036186026	0.011269662036186026
GO:0034033	0.0	0.0	0.0	0.0
GO:0034097	0.02857886517438834	0.03406528189910979	-0.00548641672472145	0.00548641672472145
GO:0006778	0.0009370119729307652	0.0008308605341246291	0.00010615143880613614	0.00010615143880613614
GO:0046394	0.0019260801665799063	0.002136498516320475	-0.00021041834974056851	0.00021041834974056851
GO:0010038	0.018636127017178553	0.021364985163204748	-0.0027288581460261953	0.0027288581460261953
GO:0045597	0.019260801665799063	0.02148367952522255	-0.002222877859423489	0.002222877859423489
GO:1901701	0.0006246746486205101	0.0009495548961424333	-0.00032488024752192314	0.00032488024752192314
GO:0005996	0.007912545549193128	0.009376854599406528	-0.0014643090502133999	0.0014643090502133999
GO:0098609	0.0	0.0	0.0	0.0
GO:0000097	0.0004685059864653826	0.0008308605341246291	-0.00036235454765924646	0.00036235454765924646
GO:0019438	0.012077043206663196	0.018397626112759646	-0.0063205829060964495	0.0063205829060964495
GO:0034220	0.024466423737636647	0.006409495548961424	0.01805692818867522	0.01805692818867522
GO:0051051	0.007808433107756377	0.008071216617210683	-0.00026278350945430594	0.00026278350945430594
GO:0000270	0.00031233732431025507	0.00011869436201780416	0.0001936429622924509	0.0001936429622924509
GO:0032269	0.002082248828735034	0.0033234421364985163	-0.0012411933077634825	0.0012411933077634825
GO:0006807	0.25981259760541386	0.3488427299703264	-0.08903013236491253	0.08903013236491253
GO:0042398	0.0	0.0	0.0	0.0
GO:0040012	0.034773555439875065	0.03881305637982196	-0.004039500939946893	0.004039500939946893
GO:0050801	0.03206663196251952	0.018753709198813057	0.013312922763706464	0.013312922763706464
GO:0061024	0.02207183758459136	0.02373887240356083	-0.0016670348189694734	0.0016670348189694734
GO:0033865	0.003643935450286309	0.0054599406528189915	-0.0018160052025326823	0.0018160052025326823
GO:0009968	0.02743362831858407	0.02919881305637982	-0.001765184737795751	0.001765184737795751
GO:0062012	0.005361790733992712	0.005934718100890208	-0.0005729273668974959	0.0005729273668974959
GO:0032880	0.008224882873503384	0.010682492581602374	-0.0024576097080989904	0.0024576097080989904
GO:0019054	0.0004685059864653826	0.00023738872403560832	0.00023111726242977429	0.00023111726242977429
GO:0032446	0.028630921395106715	0.03002967359050445	-0.0013987521953977358	0.0013987521953977358
GO:0009126	0.0007808433107756377	0.0016617210682492581	-0.0008808777574736205	0.0008808777574736205
GO:1903706	0.0	0.0	0.0	0.0
GO:0019538	0.1409161894846434	0.1766172106824926	-0.03570102119784918	0.03570102119784918
GO:0034641	0.10999479437792817	0.17614243323442136	-0.06614763885649319	0.06614763885649319
GO:0009130	0.00020822488287350338	0.00047477744807121664	-0.00026655256519771326	0.00026655256519771326
GO:0070647	0.028630921395106715	0.03002967359050445	-0.0013987521953977358	0.0013987521953977358
GO:0009991	0.005101509630400833	0.005934718100890208	-0.0008332084704893751	0.0008332084704893751
GO:0045786	0.0005205622071837585	0.0005934718100890207	-7.29096029052623e-05	7.29096029052623e-05
GO:0006760	0.0011972930765226444	0.0018991097922848666	-0.0007018167157622221	0.0007018167157622221
GO:0009889	0.1803748047891723	0.21626112759643917	-0.03588632280726686	0.03588632280726686
GO:0048638	0.0015096304008328995	0.0017804154302670622	-0.00027078502943416274	0.00027078502943416274
GO:0046493	0.0	0.0	0.0	0.0
GO:0031324	0.034409161894846434	0.04451038575667656	-0.010101223861830128	0.010101223861830128
GO:0098542	0.030348776678813118	0.022077151335311573	0.008271625343501544	0.008271625343501544
GO:0006396	0.035502342529932326	0.06908011869436202	-0.033577776164429696	0.033577776164429696
GO:0044403	0.007339927121290994	0.008189910979228486	-0.0008499838579374922	0.0008499838579374922
GO:0009309	5.2056220718375845e-05	0.0	5.2056220718375845e-05	5.2056220718375845e-05
GO:0090304	0.08453930244664237	0.14504451038575666	-0.06050520793911429	0.06050520793911429
GO:0051130	0.00989068193649141	0.013056379821958458	-0.003165697885467047	0.003165697885467047
GO:0010628	0.04336283185840708	0.0429673590504451	0.000395472807961976	0.000395472807961976
GO:0008033	0.0038521603331598125	0.0054599406528189915	-0.001607780319659179	0.001607780319659179
GO:0002706	0.0	0.0	0.0	0.0
GO:0009174	0.00020822488287350338	0.00047477744807121664	-0.00026655256519771326	0.00026655256519771326
GO:0009205	0.0	0.0	0.0	0.0
GO:0022604	0.0017699115044247787	0.0020178041543026707	-0.00024789264987789194	0.00024789264987789194
GO:0022613	0.0034877667881311816	0.007002967359050445	-0.0035152005709192637	0.0035152005709192637
GO:0072503	0.0017178552837064029	0.000712166172106825	0.0010056891115995778	0.0010056891115995778
GO:0009416	0.009942738157209786	0.012700296735905045	-0.0027575585786952586	0.0027575585786952586
GO:0098662	0.015877147319104633	0.004510385756676558	0.011366761562428076	0.011366761562428076
GO:0045229	0.00015616866215512754	0.00023738872403560832	-8.122006188048079e-05	8.122006188048079e-05
GO:0016570	0.010723581467985424	0.01934718100890208	-0.008623599540916654	0.008623599540916654
GO:0010648	0.02743362831858407	0.02919881305637982	-0.001765184737795751	0.001765184737795751
GO:0009607	0.056324830817282664	0.0428486646884273	0.013476166128855362	0.013476166128855362
GO:0032102	0.002030192608016658	0.00142433234421365	0.000605860263803008	0.000605860263803008
GO:0015980	0.0032274856845393024	0.0033234421364985163	-9.595645195921388e-05	9.595645195921388e-05
GO:0042330	0.011816762103071317	0.008189910979228486	0.0036268511238428305	0.0036268511238428305
GO:0007005	0.007860489328474753	0.0085459940652819	-0.0006855047368071465	0.0006855047368071465
GO:0010817	0.009213951067152525	0.006172106824925816	0.0030418442422267085	0.0030418442422267085
GO:0039506	0.0	0.0	0.0	0.0
GO:0009311	0.002706923477355544	0.0	0.002706923477355544	0.002706923477355544
GO:0031344	0.012077043206663196	0.01543026706231454	-0.003353223855651344	0.003353223855651344
GO:0006023	0.002290473711608537	0.0009495548961424333	0.001340918815466104	0.001340918815466104
GO:0022411	0.006454971369078605	0.008664688427299703	-0.002209717058221098	0.002209717058221098
GO:0006417	0.015252472670484123	0.02623145400593472	-0.010978981335450597	0.010978981335450597
GO:0009259	0.009057782404997397	0.01459940652818991	-0.005541624123192514	0.005541624123192514
GO:0043436	0.030869338885996876	0.03643916913946588	-0.005569830253469001	0.005569830253469001
GO:0009110	0.0	0.0	0.0	0.0
GO:0010942	0.0052056220718375845	0.005578635014836795	-0.00037301294299921066	0.00037301294299921066
GO:0051603	0.027121290994273815	0.03335311572700297	-0.006231824732729152	0.006231824732729152
GO:0009225	0.0005205622071837585	0.0011869436201780415	-0.000666381412994283	0.000666381412994283
GO:0010605	0.047787610619469026	0.0659940652818991	-0.01820645466243008	0.01820645466243008
GO:0000375	0.0013014055179593961	0.002492581602373887	-0.001191176084414491	0.001191176084414491
GO:0070589	0.0	0.0	0.0	0.0
GO:0000271	0.000676730869338886	0.00047477744807121664	0.00020195342126766934	0.00020195342126766934
GO:0006090	0.00041644976574700676	0.000712166172106825	-0.0002957164063598182	0.0002957164063598182
GO:0009162	0.0	0.0	0.0	0.0
GO:0009058	0.07225403435710567	0.09697329376854599	-0.02471925941144032	0.02471925941144032
GO:0034470	0.01389901093180635	0.025519287833827894	-0.011620276902021543	0.011620276902021543
GO:0009133	0.0	0.0	0.0	0.0
GO:0008284	0.037272254034357105	0.0341839762611276	0.0030882777732295086	0.0030882777732295086
GO:0032984	0.0	0.0	0.0	0.0
GO:0072527	0.002342529932326913	0.003204747774480712	-0.0008622178421537991	0.0008622178421537991
GO:0048646	0.03399271212909943	0.03608308605341246	-0.0020903739243130354	0.0020903739243130354
GO:0030003	0.026913066111400312	0.015074183976261127	0.011838882135139185	0.011838882135139185
GO:1901652	0.0	0.0	0.0	0.0
GO:0046031	0.0019260801665799063	0.003798219584569733	-0.0018721394179898269	0.0018721394179898269
GO:2001141	0.15523165018219678	0.183026706231454	-0.027795056049257222	0.027795056049257222
GO:0031669	0.0	0.0	0.0	0.0
GO:0009069	0.0011452368558042686	0.001543026706231454	-0.00039778985042718544	0.00039778985042718544
GO:0007155	0.047058823529411764	0.04166172106824926	0.005397102461162505	0.005397102461162505
GO:0019752	0.030869338885996876	0.03643916913946588	-0.005569830253469001	0.005569830253469001
GO:0033014	0.0006246746486205101	0.0005934718100890207	3.120283853148939e-05	3.120283853148939e-05
GO:0034622	0.025507548152004164	0.03881305637982196	-0.013305508227817793	0.013305508227817793
GO:0034613	0.03893805309734513	0.051513353115727	-0.01257530001838187	0.01257530001838187
GO:0044764	0.0007287870900572618	0.0005934718100890207	0.00013531527996824108	0.00013531527996824108
GO:0009135	0.0019260801665799063	0.003798219584569733	-0.0018721394179898269	0.0018721394179898269
GO:0010498	0.013118167621030713	0.015192878338278933	-0.0020747107172482196	0.0020747107172482196
GO:0019856	0.00041644976574700676	0.0009495548961424333	-0.0005331051303954265	0.0005331051303954265
GO:0006165	0.002290473711608537	0.004629080118694362	-0.002338606407085825	0.002338606407085825
GO:0032502	0.24346694429984383	0.2783382789317507	-0.03487133463190689	0.03487133463190689
GO:0048518	0.1974492451847996	0.21863501483679526	-0.021185769651995673	0.021185769651995673
GO:0009208	0.0	0.0	0.0	0.0
GO:0009653	0.0687662675689745	0.0772700296735905	-0.008503762104616008	0.008503762104616008
GO:0071103	0.0	0.0	0.0	0.0
GO:0009394	0.0003643935450286309	0.00047477744807121664	-0.00011038390304258573	0.00011038390304258573
GO:0030682	5.2056220718375845e-05	0.0	5.2056220718375845e-05	5.2056220718375845e-05
GO:1902680	0.028630921395106715	0.03916913946587537	-0.010538218070768657	0.010538218070768657
GO:0044092	0.02056220718375846	0.024094955489614243	-0.003532748305855784	0.003532748305855784
GO:0030111	0.002342529932326913	0.002255192878338279	8.733705398863414e-05	8.733705398863414e-05
GO:0044271	0.01389901093180635	0.02029673590504451	-0.006397724973238161	0.006397724973238161
GO:0006637	0.003071317022384175	0.004629080118694362	-0.0015577630963101875	0.0015577630963101875
GO:0032787	0.016605934409161895	0.016973293768545995	-0.0003673593593841	0.0003673593593841
GO:0019725	0.037011972930765226	0.02516320474777448	0.011848768182990747	0.011848768182990747
GO:0071702	0.06480999479437793	0.06646884272997032	-0.0016588479355923863	0.0016588479355923863
GO:0051093	0.022852680895366996	0.02314540059347181	-0.00029271969810481385	0.00029271969810481385
GO:0009451	0.007808433107756377	0.01056379821958457	-0.0027553651118281935	0.0027553651118281935
GO:0034660	0.018896408120770432	0.03394658753709199	-0.015050179416321557	0.015050179416321557
GO:0006281	0.023217074440395627	0.037270029673590506	-0.014052955233194879	0.014052955233194879
GO:0044281	0.05736595523165018	0.06623145400593472	-0.008865498774284539	0.008865498774284539
GO:0090287	0.0	0.0	0.0	0.0
GO:0016052	0.00031233732431025507	0.00023738872403560832	7.494860027464675e-05	7.494860027464675e-05
GO:0043068	0.0007808433107756377	0.0009495548961424333	-0.0001687115853667956	0.0001687115853667956
GO:0051171	0.21894846434148882	0.26765578635014836	-0.04870732200865954	0.04870732200865954
GO:0044089	0.008849557522123894	0.011869436201780416	-0.003019878679656522	0.003019878679656522
GO:0043069	0.030296720458094742	0.03394658753709199	-0.0036498670789972473	0.0036498670789972473
GO:0032270	0.02269651223321187	0.023264094955489614	-0.0005675827222777451	0.0005675827222777451
GO:0018130	0.013118167621030713	0.0200593471810089	-0.0069411795599781875	0.0069411795599781875
GO:0010558	0.027745965642894325	0.037270029673590506	-0.00952406403069618	0.00952406403069618
GO:0016043	0.2096824570536179	0.2913946587537092	-0.08171220170009127	0.08171220170009127
GO:0007389	0.017855283706402915	0.01851632047477745	-0.0006610367683745344	0.0006610367683745344
GO:0001819	0.020770432066631962	0.015667655786350147	0.005102776280281815	0.005102776280281815
GO:0006865	0.0025507548152004164	0.00011869436201780416	0.0024320604531826123	0.0024320604531826123
GO:0042558	0.001353461738677772	0.002255192878338279	-0.0009017311396605069	0.0009017311396605069
GO:0045934	0.02743362831858407	0.0371513353115727	-0.009717706992988628	0.009717706992988628
GO:0090407	0.014107235814679854	0.01685459940652819	-0.002747363591848337	0.002747363591848337
GO:0050863	0.0031754294638209266	0.0017804154302670622	0.0013950140335538643	0.0013950140335538643
GO:0002009	0.003331598125976054	0.004035608308605341	-0.0007040101826292873	0.0007040101826292873
GO:0044283	0.004112441436751692	0.0048664688427299705	-0.0007540274059782788	0.0007540274059782788
GO:0008152	0.36048932847475273	0.44985163204747775	-0.08936230357272501	0.08936230357272501
GO:0052027	0.0	0.0	0.0	0.0
GO:0009314	0.017074440395627277	0.022195845697329377	-0.0051214053017021	0.0051214053017021
GO:0009185	0.0019260801665799063	0.003798219584569733	-0.0018721394179898269	0.0018721394179898269
GO:0051726	0.034148880791254554	0.04842729970326409	-0.014278418912009538	0.014278418912009538
GO:0032501	0.12686100989068194	0.12083086053412463	0.00603014935655731	0.00603014935655731
GO:0055080	0.030661114003123373	0.017566765578635016	0.013094348424488356	0.013094348424488356
GO:0070302	0.0	0.0	0.0	0.0
GO:0015931	0.0	0.0	0.0	0.0
GO:0051234	0.16418532014575743	0.1592878338278932	0.004897486317864241	0.004897486317864241
GO:0031326	0.17485684539302446	0.2110385756676558	-0.03618173027463134	0.03618173027463134
GO:0006766	0.002342529932326913	0.0011869436201780415	0.0011555863121488715	0.0011555863121488715
GO:0045893	0.028526808953669963	0.038931750741839764	-0.010404941788169801	0.010404941788169801
GO:0030335	0.0	0.0	0.0	0.0
GO:0051338	0.028214471629359708	0.035845697329376855	-0.007631225700017147	0.007631225700017147
GO:0009221	0.0003643935450286309	0.00047477744807121664	-0.00011038390304258573	0.00011038390304258573
GO:0051128	0.06173867777199375	0.08795252225519287	-0.02621384448319912	0.02621384448319912
GO:0042816	0.0	0.0	0.0	0.0
GO:0031327	0.029411764705882353	0.038931750741839764	-0.009519986035957412	0.009519986035957412
GO:0002683	0.007287870900572618	0.005578635014836795	0.0017092358857358231	0.0017092358857358231
GO:0034762	0.013118167621030713	0.009258160237388725	0.0038600073836419883	0.0038600073836419883
GO:0051172	0.030244664237376366	0.04094955489614243	-0.010704890658766064	0.010704890658766064
GO:0019219	0.16413326392503905	0.19940652818991098	-0.03527326426487193	0.03527326426487193
GO:0006091	0.012441436751691827	0.015192878338278933	-0.0027514415865871056	0.0027514415865871056
GO:0045785	0.00338365434669443	0.0027299703264094958	0.0006536840202849342	0.0006536840202849342
GO:0043254	0.010411244143675169	0.014243323442136498	-0.003832079298461329	0.003832079298461329
GO:0003006	0.04273815720978657	0.0513946587537092	-0.008656501543922633	0.008656501543922633
GO:0072330	0.0003643935450286309	0.0005934718100890207	-0.00022907826506038983	0.00022907826506038983
GO:0070925	0.00864133263925039	0.01459940652818991	-0.0059580738889395204	0.0059580738889395204
GO:0043543	0.0015616866215512754	0.0028486646884273	-0.0012869780668760245	0.0012869780668760245
GO:1901615	0.011764705882352941	0.010326409495548961	0.0014382963868039798	0.0014382963868039798
GO:1901269	0.0	0.0	0.0	0.0
GO:0071704	0.3271733472149922	0.42077151335311574	-0.09359816613812355	0.09359816613812355
GO:0032774	0.006402915148360229	0.010326409495548961	-0.003923494347188732	0.003923494347188732
GO:0023052	0.03274336283185841	0.02029673590504451	0.012446626926813895	0.012446626926813895
GO:0043085	0.010983862571577303	0.014243323442136498	-0.0032594608705591947	0.0032594608705591947
GO:0001775	0.026392503904216554	0.023382789317507417	0.0030097145867091363	0.0030097145867091363
GO:1902600	0.002706923477355544	0.0018991097922848666	0.0008078136850706774	0.0008078136850706774
GO:0006576	0.0032274856845393024	0.002373887240356083	0.0008535984441832194	0.0008535984441832194
GO:0046700	0.00801665799062988	0.014362017804154303	-0.006345359813524423	0.006345359813524423
GO:0044766	0.0005205622071837585	0.000712166172106825	-0.0001916039649230665	0.0001916039649230665
GO:0072525	0.0	0.0	0.0	0.0
GO:0046164	0.0	0.0	0.0	0.0
GO:0065007	0.5829255596043728	0.6239762611275964	-0.041050701523223654	0.041050701523223654
GO:0070482	0.0	0.0	0.0	0.0
GO:0002274	0.0	0.0	0.0	0.0
GO:0043039	0.0022384174908901613	0.0036795252225519286	-0.0014411077316617673	0.0014411077316617673
GO:0043173	0.00010411244143675169	0.0	0.00010411244143675169	0.00010411244143675169
GO:0033013	0.0009370119729307652	0.0008308605341246291	0.00010615143880613614	0.00010615143880613614
GO:0072524	0.0012493492972410203	0.000712166172106825	0.0005371831251341953	0.0005371831251341953
GO:1901575	0.04346694429984383	0.05768545994065282	-0.01421851564080899	0.01421851564080899
GO:0006643	0.00275897969807392	0.00023738872403560832	0.0025215909740383116	0.0025215909740383116
GO:0015711	0.004841228526808954	0.00047477744807121664	0.004366451078737737	0.004366451078737737
GO:0001934	0.019729307652264445	0.019465875370919882	0.0002634322813445632	0.0002634322813445632
GO:0040008	0.026236335242061426	0.031928783382789316	-0.00569244814072789	0.00569244814072789
GO:0045088	0.0	0.0	0.0	0.0
GO:0016051	0.00400832899531494	0.0027299703264094958	0.0012783586689054443	0.0012783586689054443
GO:0050896	0.2641853201457574	0.25863501483679524	0.005550305308962167	0.005550305308962167
GO:0009887	0.024622592399791775	0.02540059347181009	-0.0007780010720183153	0.0007780010720183153
GO:0060627	0.008849557522123894	0.012937685459940652	-0.004088127937816759	0.004088127937816759
GO:0051606	0.009109838625715773	0.0048664688427299705	0.004243369782985802	0.004243369782985802
GO:0060255	0.26153045288912025	0.3121661721068249	-0.050635719217704656	0.050635719217704656
GO:0031400	0.0018740239458615304	0.003204747774480712	-0.0013307238286191818	0.0013307238286191818
GO:0002768	0.0	0.0	0.0	0.0
GO:0006310	0.0	0.0	0.0	0.0
GO:0051129	0.005986465382613222	0.01115727002967359	-0.005170804647060368	0.005170804647060368
GO:1901360	0.10499739718896409	0.17388724035608308	-0.06888984316711899	0.06888984316711899
GO:1903037	0.0	0.0	0.0	0.0
GO:0045595	0.05111920874544508	0.05329376854599407	-0.0021745598005489877	0.0021745598005489877
GO:0051179	0.19318063508589275	0.2001186943620178	-0.006938059276125036	0.006938059276125036
GO:0010629	0.02030192608016658	0.028961424332344214	-0.008659498252177635	0.008659498252177635
GO:0006754	0.0	0.0	0.0	0.0
GO:0019692	0.0004685059864653826	0.000712166172106825	-0.00024366018564144236	0.00024366018564144236
GO:0001510	0.003956272774596564	0.0056973293768546	-0.0017410566022580355	0.0017410566022580355
GO:0051248	0.002967204580947423	0.004510385756676558	-0.0015431811757291346	0.0015431811757291346
GO:0008380	0.009734513274336283	0.0200593471810089	-0.010324833906672617	0.010324833906672617
GO:0009312	0.0013014055179593961	0.0	0.0013014055179593961	0.0013014055179593961
GO:0009057	0.03586673607496096	0.047240356083086056	-0.011373620008125099	0.011373620008125099
GO:0016071	0.007287870900572618	0.012818991097922849	-0.00553112019735023	0.00553112019735023
GO:0035821	0.00275897969807392	0.0016617210682492581	0.0010972586298246617	0.0010972586298246617
GO:0009064	0.0024986985944820406	0.003916913946587537	-0.0014182153521054962	0.0014182153521054962
GO:0009148	0.0	0.0	0.0	0.0
GO:0009117	0.01353461738677772	0.020771513353115726	-0.007236895966338006	0.007236895966338006
GO:0009116	0.002290473711608537	0.003798219584569733	-0.001507745872961196	0.001507745872961196
GO:0022610	0.04731910463300364	0.04178041543026706	0.005538689202736584	0.005538689202736584
GO:0023051	0.1373243102550755	0.1541839762611276	-0.0168596660060521	0.0168596660060521
GO:0042127	0.0752212389380531	0.07454005934718101	0.0006811795908720913	0.0006811795908720913
GO:0120035	0.0017178552837064029	0.002255192878338279	-0.000537337594631876	0.000537337594631876
GO:0043086	0.009318063508589276	0.011038575667655787	-0.0017205121590665104	0.0017205121590665104
GO:0009209	0.0	0.0	0.0	0.0
GO:0044068	0.000676730869338886	0.00047477744807121664	0.00020195342126766934	0.00020195342126766934
GO:0019216	0.0022384174908901613	0.002492581602373887	-0.00025416411148372576	0.00025416411148372576
GO:1903047	0.011452368558042686	0.01970326409495549	-0.008250895536912804	0.008250895536912804
GO:0009150	0.008589276418532014	0.013768545994065282	-0.005179269575533267	0.005179269575533267
GO:0071840	0.21254554919312857	0.2966172106824926	-0.08407166148936401	0.08407166148936401
GO:0009144	0.0	0.0	0.0	0.0
GO:1901607	0.0002602811035918792	0.0005934718100890207	-0.0003331907064971415	0.0003331907064971415
GO:0009265	0.0003643935450286309	0.00047477744807121664	-0.00011038390304258573	0.00011038390304258573
GO:1901657	0.002706923477355544	0.003916913946587537	-0.0012099904692319929	0.0012099904692319929
GO:0018205	0.0019260801665799063	0.0033234421364985163	-0.00139736196991861	0.00139736196991861
GO:0033554	0.04851639770952629	0.07086053412462907	-0.022344136415102786	0.022344136415102786
GO:0032103	0.0003643935450286309	0.00047477744807121664	-0.00011038390304258573	0.00011038390304258573
GO:0006767	0.0011972930765226444	0.0003560830860534125	0.0008412099904692319	0.0008412099904692319
GO:0031323	0.23930244664237377	0.2883086053412463	-0.04900615869887254	0.04900615869887254
GO:0051641	0.07647058823529412	0.10362017804154303	-0.027149589806248903	0.027149589806248903
GO:0043101	0.0005205622071837585	0.0011869436201780415	-0.000666381412994283	0.000666381412994283
GO:0006357	0.12295679333680375	0.14183976261127595	-0.01888296927447221	0.01888296927447221
GO:0009165	0.004476834981780323	0.006884272997032641	-0.002407438015252318	0.002407438015252318
GO:0008219	0.03748047891723061	0.04367952522255193	-0.0061990463053213235	0.0061990463053213235
GO:0072522	0.00338365434669443	0.004985163204747774	-0.0016015088580533443	0.0016015088580533443
GO:0007610	0.028110359187922956	0.02623145400593472	0.0018789051819882371	0.0018789051819882371
GO:0001817	0.03649141072358147	0.029792284866468843	0.006699125857112624	0.006699125857112624
GO:0099177	0.006663196251952108	0.008071216617210683	-0.0014080203652585745	0.0014080203652585745
GO:0010563	0.0	0.0	0.0	0.0
GO:1903509	0.0024466423737636647	0.00023738872403560832	0.0022092536497280565	0.0022092536497280565
GO:0046395	0.004789172306090578	0.006409495548961424	-0.0016203232428708466	0.0016203232428708466
GO:0006325	0.02717334721499219	0.049614243323442137	-0.022440896108449945	0.022440896108449945
GO:0009725	0.03008849557522124	0.03169139465875371	-0.0016028990835324705	0.0016028990835324705
GO:0006259	0.03170223841749089	0.04997032640949555	-0.01826808799200466	0.01826808799200466
GO:0009423	0.0	0.0	0.0	0.0
GO:0002253	0.013794898490369599	0.011513353115727003	0.002281545374642596	0.002281545374642596
GO:0046434	0.0005726184279021343	0.0010682492581602374	-0.0004956308302581031	0.0004956308302581031
GO:0044249	0.06428943258719418	0.09032640949554896	-0.026036976908354784	0.026036976908354784
GO:0048598	0.01415929203539823	0.01543026706231454	-0.00127097502691631	0.00127097502691631
GO:0055086	0.01655387818844352	0.02516320474777448	-0.00860932655933096	0.00860932655933096
GO:0055082	0.0323269130661114	0.020652818991097922	0.011674094075013478	0.011674094075013478
GO:0006974	0.03305570015616866	0.0513946587537092	-0.01833895859754054	0.01833895859754054
GO:1901988	0.0005205622071837585	0.0005934718100890207	-7.29096029052623e-05	7.29096029052623e-05
GO:0046040	0.000676730869338886	0.00142433234421365	-0.0007476014748747639	0.0007476014748747639
GO:0042364	0.0	0.0	0.0	0.0
GO:0006629	0.04544508068714211	0.03691394658753709	0.008531134099605021	0.008531134099605021
GO:0006873	0.0277980218636127	0.01543026706231454	0.012367754801298161	0.012367754801298161
GO:0009070	0.00015616866215512754	0.0003560830860534125	-0.00019991442389828495	0.00019991442389828495
GO:0006812	0.02717334721499219	0.010326409495548961	0.01684693771944323	0.01684693771944323
GO:0022900	0.005622071837584591	0.005103857566765579	0.0005182142708190125	0.0005182142708190125
GO:0031331	0.0	0.0	0.0	0.0
GO:1903046	0.00676730869338886	0.009376854599406528	-0.0026095459060176684	0.0026095459060176684
GO:0006511	0.013951067152524727	0.017804154302670624	-0.0038530871501458973	0.0038530871501458973
GO:0009200	0.0	0.0	0.0	0.0
GO:0051174	0.048047891723060905	0.053649851632047475	-0.00560195990898657	0.00560195990898657
GO:0009142	0.0004685059864653826	0.0009495548961424333	-0.0004810489096770507	0.0004810489096770507
GO:0110053	0.002290473711608537	0.004035608308605341	-0.0017451345969968042	0.0017451345969968042
GO:0052185	0.0	0.0	0.0	0.0
GO:0051049	0.05403435710567413	0.05459940652818991	-0.0005650494225157843	0.0005650494225157843
GO:0009220	0.0008849557522123894	0.001543026706231454	-0.0006580709540190647	0.0006580709540190647
GO:0033993	0.0017699115044247787	0.0016617210682492581	0.0001081904361755206	0.0001081904361755206
GO:0055065	0.025351379489849037	0.015192878338278933	0.010158501151570104	0.010158501151570104
GO:2000113	0.027121290994273815	0.03691394658753709	-0.009792655593263276	0.009792655593263276
GO:0033036	0.08537220197813639	0.11394658753709198	-0.028574385558955598	0.028574385558955598
GO:0001932	0.032014575741801145	0.03299703264094955	-0.0009824568991484081	0.0009824568991484081
GO:0060548	0.03581467985424258	0.039762611275964393	-0.003947931421721812	0.003947931421721812
GO:0051094	0.03492972410203019	0.03857566765578635	-0.0036459435537561577	0.0036459435537561577
GO:0033692	0.000676730869338886	0.00047477744807121664	0.00020195342126766934	0.00020195342126766934
GO:0010562	0.020822488287350338	0.020771513353115726	5.097493423461205e-05	5.097493423461205e-05
GO:0055085	0.038261322228006246	0.01175074183976261	0.026510580388243637	0.026510580388243637
GO:0006400	0.0025507548152004164	0.0035608308605341245	-0.001010076045333708	0.001010076045333708
GO:0042180	0.0028630921395106715	0.0028486646884273	1.4427451083371626e-05	1.4427451083371626e-05
GO:0010608	0.01629359708485164	0.02801186943620178	-0.011718272351350142	0.011718272351350142
GO:0046148	0.0007287870900572618	0.0011869436201780415	-0.00045815653012077967	0.00045815653012077967
GO:0050865	0.02581988547631442	0.018753709198813057	0.007066176277501363	0.007066176277501363
GO:0006189	0.00031233732431025507	0.0005934718100890207	-0.0002811344857787657	0.0002811344857787657
GO:0016070	0.05622071837584591	0.10100890207715134	-0.044788183701305426	0.044788183701305426
GO:0097435	0.015825091098386257	0.024925816023738872	-0.009100724925352615	0.009100724925352615
GO:0019693	0.009630400832899531	0.01578635014836795	-0.00615594931546842	0.00615594931546842
GO:0009211	0.0	0.0	0.0	0.0
GO:0052204	0.00010411244143675169	0.0	0.00010411244143675169	0.00010411244143675169
GO:0006650	0.0035918792295679333	0.002611275964391691	0.000980603265176242	0.000980603265176242
GO:0046486	0.005101509630400833	0.004035608308605341	0.0010659013217954915	0.0010659013217954915
GO:0010033	0.08245705361790734	0.09127596439169139	-0.00881891077378405	0.00881891077378405
GO:0015849	0.0032274856845393024	0.00011869436201780416	0.0031087913225214983	0.0031087913225214983
GO:0051253	0.02743362831858407	0.0371513353115727	-0.009717706992988628	0.009717706992988628
GO:0019049	0.0	0.0	0.0	0.0
GO:0010647	0.022280062467464862	0.02350148367952522	-0.0012214212120603592	0.0012214212120603592
GO:0051050	0.015096304008328995	0.016498516320474776	-0.0014022123121457813	0.0014022123121457813
GO:0070887	0.008328995314940135	0.009376854599406528	-0.001047859284466393	0.001047859284466393
GO:0009123	0.0014055179593961478	0.0028486646884273	-0.001443146729031152	0.001443146729031152
GO:0002252	0.01655387818844352	0.011038575667655787	0.005515302520787732	0.005515302520787732
GO:0000226	0.015564809994794378	0.02824925816023739	-0.012684448165443011	0.012684448165443011
GO:0046942	0.0017178552837064029	0.0	0.0017178552837064029	0.0017178552837064029
GO:0009201	0.0	0.0	0.0	0.0
GO:0006081	0.002030192608016658	0.002492581602373887	-0.00046238899435722914	0.00046238899435722914
GO:0006553	0.00010411244143675169	0.00023738872403560832	-0.00013327628259885663	0.00013327628259885663
GO:0010646	0.13373243102550755	0.1514540059347181	-0.017721574909210558	0.017721574909210558
GO:0044057	0.006819364914107236	0.006646884272997033	0.00017248064111020315	0.00017248064111020315
GO:0031329	0.01639770952628839	0.02029673590504451	-0.00389902637875612	0.00389902637875612
GO:0042592	0.0601249349297241	0.04617210682492581	0.013952828104798289	0.013952828104798289
GO:0045333	0.002394586153045289	0.002611275964391691	-0.00021668981134640233	0.00021668981134640233
GO:0009617	0.021863612701717855	0.01175074183976261	0.010112870861955245	0.010112870861955245
GO:1903506	0.15502342529932328	0.1827893175074184	-0.02776589220809511	0.02776589220809511
GO:0006928	0.05778240499739719	0.06931750741839762	-0.011535102421000434	0.011535102421000434
GO:0006950	0.13430504945340968	0.13804154302670624	-0.0037364935732965565	0.0037364935732965565
GO:0075111	0.0	0.0	0.0	0.0
GO:0034030	0.0	0.0	0.0	0.0
GO:1901362	0.011972930765226444	0.018635014836795253	-0.006662084071568809	0.006662084071568809
GO:0006364	0.009161894846434149	0.018635014836795253	-0.009473119990361104	0.009473119990361104
GO:0046364	0.0016137428422696512	0.0018991097922848666	-0.00028536695001521537	0.00028536695001521537
GO:0006796	0.03331598125976054	0.04	-0.00668401874023946	0.00668401874023946
GO:0007186	0.0	0.0	0.0	0.0
GO:1901271	0.0	0.0	0.0	0.0
GO:0010604	0.0831858407079646	0.09614243323442137	-0.01295659252645677	0.01295659252645677
GO:1901987	0.0012493492972410203	0.0017804154302670622	-0.000531066133026042	0.000531066133026042
GO:0097659	5.2056220718375845e-05	0.0	5.2056220718375845e-05	5.2056220718375845e-05
GO:1903827	0.004112441436751692	0.006172106824925816	-0.0020596653881741244	0.0020596653881741244
GO:0046385	0.0003643935450286309	0.00047477744807121664	-0.00011038390304258573	0.00011038390304258573
GO:0009167	0.0007808433107756377	0.0016617210682492581	-0.0008808777574736205	0.0008808777574736205
GO:0043207	0.05424258198854763	0.04059347181008902	0.013649110178458608	0.013649110178458608
GO:0022607	0.07319104633003644	0.10195845697329377	-0.02876741064325733	0.02876741064325733
GO:0000105	0.00010411244143675169	0.00023738872403560832	-0.00013327628259885663	0.00013327628259885663
GO:1901564	0.18615304528891202	0.22445103857566764	-0.03829799328675562	0.03829799328675562
GO:0019319	0.0016137428422696512	0.0018991097922848666	-0.00028536695001521537	0.00028536695001521537
GO:0008652	0.000676730869338886	0.0013056379821958456	-0.0006289071128569596	0.0006289071128569596
GO:0046653	0.0005205622071837585	0.0010682492581602374	-0.0005476870509764789	0.0005476870509764789
GO:0044275	0.00015616866215512754	0.00011869436201780416	3.7474300137323375e-05	3.7474300137323375e-05
GO:0008654	0.009057782404997397	0.00913946587537092	-8.168347037352218e-05	8.168347037352218e-05
GO:0043038	0.002290473711608537	0.0036795252225519286	-0.0013890515109433914	0.0013890515109433914
GO:0040011	0.048308172826652784	0.049732937685459944	-0.0014247648588071593	0.0014247648588071593
GO:0009112	0.001353461738677772	0.002492581602373887	-0.0011391198636961151	0.0011391198636961151
GO:0051169	0.0015096304008328995	0.002373887240356083	-0.0008642568395231835	0.0008642568395231835
GO:0042435	0.0	0.0	0.0	0.0
GO:0051249	0.023217074440395627	0.01661721068249258	0.006599863757903047	0.006599863757903047
GO:0032879	0.08969286829776159	0.09827893175074184	-0.008586063452980255	0.008586063452980255
GO:0050778	0.014367516918271733	0.011513353115727003	0.00285416380254473	0.00285416380254473
GO:0045862	0.0	0.0	0.0	0.0
GO:0046451	0.0	0.0	0.0	0.0
GO:1905952	0.0013014055179593961	0.0008308605341246291	0.00047054498383476706	0.00047054498383476706
GO:0035556	0.06434148880791254	0.09270029673590505	-0.028358807927992502	0.028358807927992502
GO:0003008	0.05762623633524206	0.04842729970326409	0.009198936631977968	0.009198936631977968
GO:0072507	0.003019260801665799	0.0016617210682492581	0.0013575397334165409	0.0013575397334165409
GO:0008610	0.013014055179593961	0.011513353115727003	0.0015007020638669582	0.0015007020638669582
GO:0090066	0.0026028110359187923	0.004391691394658754	-0.0017888803587399619	0.0017888803587399619
GO:0042221	0.12477876106194691	0.13471810089020772	-0.009939339828260813	0.009939339828260813
GO:0019682	0.00020822488287350338	0.0003560830860534125	-0.0001478582031799091	0.0001478582031799091
GO:0033875	0.003071317022384175	0.004629080118694362	-0.0015577630963101875	0.0015577630963101875
GO:0008213	0.006194690265486726	0.00913946587537092	-0.0029447756098841937	0.0029447756098841937
GO:0044238	0.2853722019781364	0.3692581602373887	-0.08388595825925232	0.08388595825925232
GO:0016310	0.00463300364393545	0.00830860534124629	-0.00367560169731084	0.00367560169731084
GO:0036211	0.09781363872982822	0.13649851632047477	-0.03868487759064655	0.03868487759064655
GO:0009966	0.12894325871941698	0.1461127596439169	-0.017169500924499925	0.017169500924499925
GO:0009987	0.7001561686621551	0.7964391691394659	-0.09628300047731075	0.09628300047731075
GO:0031667	0.0026028110359187923	0.003086053412462908	-0.0004832423765441158	0.0004832423765441158
GO:0051817	0.0013014055179593961	0.0010682492581602374	0.00023315625979915874	0.00023315625979915874
GO:0033866	0.0	0.0	0.0	0.0
GO:0035770	0.013066111400312337	0.023026706231454006	-0.009960594831141669	0.009960594831141669
GO:1990904	0.028162415408641332	0.05887240356083086	-0.030709988152189525	0.030709988152189525
GO:0140513	0.04794377928162415	0.08605341246290801	-0.03810963318128386	0.03810963318128386
GO:1990234	0.006454971369078605	0.009376854599406528	-0.0029218832303279235	0.0029218832303279235
GO:1990204	0.001041124414367517	0.0018991097922848666	-0.0008579853779173497	0.0008579853779173497
GO:1905368	0.0009370119729307652	0.0013056379821958456	-0.0003686260092650804	0.0003686260092650804
GO:0034702	0.0	0.0	0.0	0.0
GO:0031966	0.0338365434669443	0.034421364985163204	-0.0005848215182189045	0.0005848215182189045
GO:0098803	0.0	0.0	0.0	0.0
GO:0033644	0.0	0.0	0.0	0.0
GO:0005815	0.0	0.0	0.0	0.0
GO:0098590	0.05278500780843311	0.04474777448071217	0.008037233327720938	0.008037233327720938
GO:0055035	0.0	0.0	0.0	0.0
GO:1903561	0.11009890681936492	0.143026706231454	-0.03292779941208908	0.03292779941208908
GO:0032991	0.28110359187922956	0.3684272997032641	-0.08732370782403454	0.08732370782403454
GO:0009535	0.0	0.0	0.0	0.0
GO:0098796	0.04851639770952629	0.04320474777448071	0.005311649935045577	0.005311649935045577
GO:0005575	0.970223841749089	0.9684272997032641	0.0017965420458249115	0.0017965420458249115
GO:0042717	0.0	0.0	0.0	0.0
GO:0019866	0.023633524206142634	0.023026706231454006	0.0006068179746886275	0.0006068179746886275
GO:0032993	0.007496095783446122	0.013175074183976261	-0.00567897840053014	0.00567897840053014
GO:0005681	0.007964601769911504	0.0170919881305638	-0.009127386360652294	0.009127386360652294
GO:0099503	0.01353461738677772	0.011513353115727003	0.0020212642710507166	0.0020212642710507166
GO:0031224	0.2771993753253514	0.07477744807121661	0.20242192725413477	0.20242192725413477
GO:0005774	0.0	0.0	0.0	0.0
GO:0043231	0.47142113482561165	0.5748367952522255	-0.10341566042661388	0.10341566042661388
GO:0033646	0.0	0.0	0.0	0.0
GO:0043230	0.11015096304008329	0.143026706231454	-0.03287574319137071	0.03287574319137071
GO:0070161	0.04195731389901093	0.061364985163204745	-0.019407671264193814	0.019407671264193814
GO:0005730	0.04325871941697033	0.07525222551928783	-0.0319935061023175	0.0319935061023175
GO:0042995	0.07006767308693389	0.08676557863501484	-0.016697905548080955	0.016697905548080955
GO:0005759	0.019521082769390942	0.02694362017804154	-0.007422537408650599	0.007422537408650599
GO:0043005	0.0491410723581468	0.054480712166172104	-0.005339639808025307	0.005339639808025307
GO:0019867	0.00010411244143675169	0.0	0.00010411244143675169	0.00010411244143675169
GO:0140535	0.024518479958355023	0.03240356083086053	-0.007885080872505508	0.007885080872505508
GO:0043232	0.13607496095783447	0.23228486646884272	-0.09620990551100825	0.09620990551100825
GO:0031300	0.01967725143154607	0.007359050445103857	0.012318200986442212	0.012318200986442212
GO:0005737	0.2545549193128579	0.3552522255192878	-0.10069730620642992	0.10069730620642992
GO:0042170	0.0	0.0	0.0	0.0
GO:0016020	0.42431025507548153	0.36534124629080117	0.058969008784680366	0.058969008784680366
GO:0018995	0.0005726184279021343	0.000712166172106825	-0.00013954774420469067	0.00013954774420469067
GO:0065010	0.11015096304008329	0.143026706231454	-0.03287574319137071	0.03287574319137071
GO:0005654	0.1963560645497137	0.3138278931750742	-0.11747182862536051	0.11747182862536051
GO:0031974	0.06491410723581469	0.07370919881305638	-0.00879509157724169	0.00879509157724169
GO:0098798	0.005622071837584591	0.00771513353115727	-0.0020930616935726787	0.0020930616935726787
GO:0009521	0.0	0.0	0.0	0.0
GO:0120025	0.06434148880791254	0.07916913946587537	-0.014827650657962821	0.014827650657962821
GO:0033643	0.00010411244143675169	0.00011869436201780416	-1.458192058105247e-05	1.458192058105247e-05
GO:0042651	0.0	0.0	0.0	0.0
GO:0043229	0.5254034357105675	0.6669436201780415	-0.14154018446747407	0.14154018446747407
GO:0070062	0.1090577824049974	0.14195845697329376	-0.03290067456829636	0.03290067456829636
GO:0005739	0.06730869338885997	0.08261127596439169	-0.015302582575531715	0.015302582575531715
GO:0061695	0.0034877667881311816	0.004629080118694362	-0.0011413133305631807	0.0011413133305631807
GO:0044391	0.005726184279021343	0.012344213649851632	-0.006618029370830289	0.006618029370830289
GO:0031410	0.07558563248308173	0.08201780415430267	-0.00643217167122094	0.00643217167122094
GO:0098588	0.08823529411764706	0.07525222551928783	0.012983068598359238	0.012983068598359238
GO:0110165	0.9580947423217074	0.9547774480712167	0.0033172942504907654	0.0033172942504907654
GO:0099081	0.037011972930765226	0.05649851632047478	-0.01948654338970955	0.01948654338970955
GO:0000139	0.030504945340968245	0.02373887240356083	0.0067660729374074136	0.0067660729374074136
GO:0031982	0.16980739198334202	0.2003560830860534	-0.030548691102711384	0.030548691102711384
GO:0005615	0.08558042686100989	0.05115727002967359	0.0344231568313363	0.0344231568313363
GO:0099080	0.054190525767829255	0.08640949554896142	-0.032218969781132166	0.032218969781132166
GO:0030054	0.0862051015096304	0.10991097922848665	-0.023705877718856253	0.023705877718856253
GO:0016021	0.2548152004164498	0.06480712166172106	0.19000807875472872	0.19000807875472872
GO:0005911	0.0	0.0	0.0	0.0
GO:0031676	0.0	0.0	0.0	0.0
GO:0005667	0.02129099427381572	0.031928783382789316	-0.010637789108973596	0.010637789108973596
GO:0009507	0.0	0.0	0.0	0.0
GO:1990351	0.006246746486205101	0.0034421364985163204	0.002804609987688781	0.002804609987688781
GO:0015934	0.003331598125976054	0.007477744807121662	-0.004146146681145608	0.004146146681145608
GO:0031226	0.011348256116605934	0.005934718100890208	0.005413538015715726	0.005413538015715726
GO:0034357	0.0	0.0	0.0	0.0
GO:0031090	0.17386777719937532	0.1482492581602374	0.02561851903913792	0.02561851903913792
GO:0031984	0.01415929203539823	0.014718100890207714	-0.0005588088548094845	0.0005588088548094845
GO:0033648	0.0	0.0	0.0	0.0
GO:0070069	0.0021343050494534097	0.00142433234421365	0.0007099727052397597	0.0007099727052397597
GO:1902494	0.018636127017178553	0.03228486646884273	-0.013648739451664178	0.013648739451664178
GO:0005773	0.01931285788651744	0.016498516320474776	0.002814341566042662	0.002814341566042662
GO:0043227	0.5370640291514837	0.6516320474777448	-0.11456801832626118	0.11456801832626118
GO:0044423	0.0	0.0	0.0	0.0
GO:0070013	0.06064549713690786	0.06896142433234421	-0.008315927195436355	0.008315927195436355
GO:0012506	0.008068714211348256	0.008189910979228486	-0.00012119676788023039	0.00012119676788023039
GO:0009986	0.030400832899531494	0.0170919881305638	0.013308844768967695	0.013308844768967695
GO:0031301	0.0038001041124414367	0.001543026706231454	0.002257077406209983	0.002257077406209983
GO:0005743	0.021134825611660593	0.021364985163204748	-0.0002301595515441547	0.0002301595515441547
GO:0030312	0.028370640291514836	0.021364985163204748	0.007005655128310088	0.007005655128310088
GO:0098797	0.019833420093701197	0.015074183976261127	0.00475923611744007	0.00475923611744007
GO:0097708	0.07579385736595523	0.08225519287833828	-0.006461335512383051	0.006461335512383051
GO:1902495	0.005726184279021343	0.003086053412462908	0.002640130866558435	0.002640130866558435
GO:0043233	0.06491410723581469	0.07370919881305638	-0.00879509157724169	0.00879509157724169
GO:0031967	0.009734513274336283	0.010919881305637983	-0.0011853680313017	0.0011853680313017
GO:0042025	0.0	0.0	0.0	0.0
GO:0020002	0.0	0.0	0.0	0.0
GO:0009536	0.0	0.0	0.0	0.0
GO:0030430	0.0	0.0	0.0	0.0
GO:0033647	0.0	0.0	0.0	0.0
GO:0099240	0.008068714211348256	0.004510385756676558	0.0035583284546716982	0.0035583284546716982
GO:0030659	0.006715252472670484	0.006172106824925816	0.0005431456477446679	0.0005431456477446679
GO:0099513	0.0	0.0	0.0	0.0
GO:0043228	0.13607496095783447	0.23228486646884272	-0.09620990551100825	0.09620990551100825
GO:0055036	0.0	0.0	0.0	0.0
GO:0099512	0.037011972930765226	0.05649851632047478	-0.01948654338970955	0.01948654338970955
GO:0043226	0.5855804268610099	0.7305637982195846	-0.14498337135857475	0.14498337135857475
