# Supplementary material for: PICNIC accurately predicts condensate-forming proteins regardless of their structural disorder across organisms
Source: Nat Commun. 2024 Dec 11;15:10668. doi: 10.1038/s41467-024-55089-x (PMC11634905; doi:10.1038/s41467-024-55089-x)
Supplement: Supplementary file 11 — Source Data files [file 41467_2024_55089_MOESM11_ESM.zip › Source_Data_file/supplementary/Figure_S5/drosophila_gokeys.txt]

key	alldistr	cdcodedistr	cdcodediff	cdcodeabsdiff
GO:0005126	0.0013345195729537367	0.0	0.0013345195729537367	0.0013345195729537367
GO:0000166	0.09581850533807829	0.21428571428571427	-0.11846720894763599	0.11846720894763599
GO:0016410	0.00035587188612099647	0.0	0.00035587188612099647	0.00035587188612099647
GO:0090729	0.0	0.0	0.0	0.0
GO:0046873	0.0038256227758007117	0.0	0.0038256227758007117	0.0038256227758007117
GO:0016810	0.004715302491103203	0.0	0.004715302491103203	0.004715302491103203
GO:0016783	0.0009786476868327402	0.0	0.0009786476868327402	0.0009786476868327402
GO:0003690	0.0501779359430605	0.05714285714285714	-0.006964921199796643	0.006964921199796643
GO:0000976	0.045373665480427046	0.05	-0.004626334519572957	0.004626334519572957
GO:0046983	0.023487544483985764	0.05714285714285714	-0.03365531265887138	0.03365531265887138
GO:1901681	0.002491103202846975	0.0	0.002491103202846975	0.002491103202846975
GO:0016893	0.0007117437722419929	0.0	0.0007117437722419929	0.0007117437722419929
GO:0030554	0.06788256227758008	0.19285714285714287	-0.12497458057956279	0.12497458057956279
GO:0003955	0.0014234875444839859	0.0	0.0014234875444839859	0.0014234875444839859
GO:0052689	0.008362989323843417	0.0	0.008362989323843417	0.008362989323843417
GO:0016301	0.025800711743772242	0.06428571428571428	-0.03848500254194204	0.03848500254194204
GO:0016614	0.011298932384341638	0.0	0.011298932384341638	0.011298932384341638
GO:0008173	0.0030249110320284696	0.007142857142857143	-0.004117946110828673	0.004117946110828673
GO:0140097	0.007473309608540925	0.0	0.007473309608540925	0.007473309608540925
GO:0003743	0.004448398576512456	0.007142857142857143	-0.0026944585663446867	0.0026944585663446867
GO:0008047	0.01725978647686833	0.05	-0.032740213523131674	0.032740213523131674
GO:0016746	0.01307829181494662	0.0	0.01307829181494662	0.01307829181494662
GO:0016875	0.0033807829181494663	0.0	0.0033807829181494663	0.0033807829181494663
GO:0051082	0.007028469750889679	0.007142857142857143	-0.00011438739196746334	0.00011438739196746334
GO:0060089	0.032206405693950176	0.0	0.032206405693950176	0.032206405693950176
GO:0016616	0.008896797153024912	0.0	0.008896797153024912	0.008896797153024912
GO:0008649	0.00044483985765124553	0.007142857142857143	-0.006698017285205897	0.006698017285205897
GO:0004519	0.00596085409252669	0.0	0.00596085409252669	0.00596085409252669
GO:0016765	0.005338078291814947	0.0	0.005338078291814947	0.005338078291814947
GO:0004386	0.008896797153024912	0.04285714285714286	-0.03396034570411795	0.03396034570411795
GO:0020037	0.012099644128113879	0.0	0.012099644128113879	0.012099644128113879
GO:0016831	0.0019572953736654805	0.0	0.0019572953736654805	0.0019572953736654805
GO:0016887	0.015569395017793594	0.12142857142857143	-0.10585917641077783	0.10585917641077783
GO:0016829	0.010587188612099644	0.0	0.010587188612099644	0.010587188612099644
GO:0004553	0.005871886120996441	0.0	0.005871886120996441	0.005871886120996441
GO:0008236	0.02001779359430605	0.007142857142857143	0.01287493645144891	0.01287493645144891
GO:0035639	0.08256227758007118	0.21428571428571427	-0.1317234367056431	0.1317234367056431
GO:0140110	0.059608540925266906	0.05	0.009608540925266904	0.009608540925266904
GO:0097747	0.0014234875444839859	0.007142857142857143	-0.005719369598373157	0.005719369598373157
GO:0015399	0.010142348754448399	0.0	0.010142348754448399	0.010142348754448399
GO:0003700	0.0451067615658363	0.04285714285714286	0.002249618708693439	0.002249618708693439
GO:0042802	0.016903914590747332	0.07857142857142857	-0.06166751398068124	0.06166751398068124
GO:0016491	0.04813167259786477	0.0	0.04813167259786477	0.04813167259786477
GO:0009055	0.003291814946619217	0.0	0.003291814946619217	0.003291814946619217
GO:0046933	0.0009786476868327402	0.0	0.0009786476868327402	0.0009786476868327402
GO:0016796	0.0	0.0	0.0	0.0
GO:0008757	0.0015124555160142348	0.007142857142857143	-0.005630401626842908	0.005630401626842908
GO:0022857	0.06387900355871887	0.0	0.06387900355871887	0.06387900355871887
GO:0044877	0.023576512455516015	0.08571428571428572	-0.0621377732587697	0.0621377732587697
GO:0008094	0.0029359430604982205	0.0	0.0029359430604982205	0.0029359430604982205
GO:0003677	0.08265124555160143	0.17142857142857143	-0.08877732587697	0.08877732587697
GO:0019205	0.0012455516014234875	0.0	0.0012455516014234875	0.0012455516014234875
GO:0003674	0.7623665480427047	0.8428571428571429	-0.08049059481443821	0.08049059481443821
GO:0030145	0.002135231316725979	0.007142857142857143	-0.005007625826131163	0.005007625826131163
GO:0140101	0.0051601423487544484	0.0	0.0051601423487544484	0.0051601423487544484
GO:0015103	0.0	0.0	0.0	0.0
GO:0019787	0.016103202846975088	0.014285714285714285	0.0018174885612608025	0.0018174885612608025
GO:0015267	0.0201067615658363	0.0	0.0201067615658363	0.0201067615658363
GO:0046961	0.0030249110320284696	0.0	0.0030249110320284696	0.0030249110320284696
GO:0016773	0.021263345195729536	0.06428571428571428	-0.04302236908998475	0.04302236908998475
GO:0000287	0.004715302491103203	0.007142857142857143	-0.00242755465175394	0.00242755465175394
GO:0005524	0.06788256227758008	0.19285714285714287	-0.12497458057956279	0.12497458057956279
GO:0016874	0.009786476868327402	0.0	0.009786476868327402	0.009786476868327402
GO:0004520	0.0025800711743772242	0.0	0.0025800711743772242	0.0025800711743772242
GO:0043167	0.2304270462633452	0.35714285714285715	-0.12671581087951195	0.12671581087951195
GO:0051540	0.005516014234875445	0.0	0.005516014234875445	0.005516014234875445
GO:0140657	0.02393238434163701	0.06428571428571428	-0.04035332994407727	0.04035332994407727
GO:0005198	0.04128113879003559	0.05	-0.008718861209964415	0.008718861209964415
GO:0019238	0.00035587188612099647	0.0	0.00035587188612099647	0.00035587188612099647
GO:0004674	0.014501779359430604	0.06428571428571428	-0.04978393492628368	0.04978393492628368
GO:0032559	0.06788256227758008	0.19285714285714287	-0.12497458057956279	0.12497458057956279
GO:0140640	0.026512455516014236	0.05714285714285714	-0.030630401626842906	0.030630401626842906
GO:1901265	0.09581850533807829	0.21428571428571427	-0.11846720894763599	0.11846720894763599
GO:0017076	0.08282918149466192	0.21428571428571427	-0.13145653279105235	0.13145653279105235
GO:0016769	0.0014234875444839859	0.0	0.0014234875444839859	0.0014234875444839859
GO:0022804	0.015569395017793594	0.0	0.015569395017793594	0.015569395017793594
GO:0030170	0.0029359430604982205	0.0	0.0029359430604982205	0.0029359430604982205
GO:0140102	0.00044483985765124553	0.007142857142857143	-0.006698017285205897	0.006698017285205897
GO:0016462	0.030249110320284697	0.1357142857142857	-0.105465175394001	0.105465175394001
GO:0030246	0.0099644128113879	0.0	0.0099644128113879	0.0099644128113879
GO:0030234	0.036209964412811387	0.06428571428571428	-0.028075749872902893	0.028075749872902893
GO:0032555	0.08256227758007118	0.21428571428571427	-0.1317234367056431	0.1317234367056431
GO:0004529	0.0	0.0	0.0	0.0
GO:0009678	0.0030249110320284696	0.0	0.0030249110320284696	0.0030249110320284696
GO:0016835	0.005249110320284698	0.0	0.005249110320284698	0.005249110320284698
GO:0043169	0.1556049822064057	0.14285714285714285	0.012747839349262852	0.012747839349262852
GO:0016747	0.012188612099644128	0.0	0.012188612099644128	0.012188612099644128
GO:0015075	0.033540925266903915	0.0	0.033540925266903915	0.033540925266903915
GO:0016811	0.0034697508896797155	0.0	0.0034697508896797155	0.0034697508896797155
GO:0017171	0.02571174377224199	0.007142857142857143	0.01856888662938485	0.01856888662938485
GO:0046906	0.012099644128113879	0.0	0.012099644128113879	0.012099644128113879
GO:0016651	0.0026690391459074734	0.0	0.0026690391459074734	0.0026690391459074734
GO:0016758	0.004270462633451958	0.0	0.004270462633451958	0.004270462633451958
GO:0016740	0.09706405693950178	0.10714285714285714	-0.01007880020335536	0.01007880020335536
GO:0045182	0.009074733096085408	0.04285714285714286	-0.03378240976105745	0.03378240976105745
GO:0000981	0.03994661921708185	0.02857142857142857	0.011375190645653278	0.011375190645653278
GO:0022836	0.009697508896797153	0.0	0.009697508896797153	0.009697508896797153
GO:0005261	0.009608540925266904	0.0	0.009608540925266904	0.009608540925266904
GO:0005515	0.1592526690391459	0.37857142857142856	-0.21931875953228266	0.21931875953228266
GO:0004812	0.0033807829181494663	0.0	0.0033807829181494663	0.0033807829181494663
GO:0019001	0.016103202846975088	0.02142857142857143	-0.005325368581596341	0.005325368581596341
GO:0016798	0.007295373665480427	0.0	0.007295373665480427	0.007295373665480427
GO:0003824	0.3323843416370107	0.29285714285714287	0.03952719877986782	0.03952719877986782
GO:0051539	0.003113879003558719	0.0	0.003113879003558719	0.003113879003558719
GO:0008324	0.019572953736654804	0.0	0.019572953736654804	0.019572953736654804
GO:0008092	0.024377224199288255	0.18571428571428572	-0.16133706151499747	0.16133706151499747
GO:0016209	0.00498220640569395	0.0	0.00498220640569395	0.00498220640569395
GO:0016627	0.003202846975088968	0.0	0.003202846975088968	0.003202846975088968
GO:0008194	0.007740213523131673	0.0	0.007740213523131673	0.007740213523131673
GO:0001067	0.04546263345195729	0.05	-0.0045373665480427094	0.0045373665480427094
GO:0016772	0.03505338078291815	0.07142857142857142	-0.036375190645653276	0.036375190645653276
GO:0008374	0.0	0.0	0.0	0.0
GO:0042626	0.008629893238434164	0.0	0.008629893238434164	0.008629893238434164
GO:0106310	0.006939501779359431	0.03571428571428571	-0.02877478393492628	0.02877478393492628
GO:0016782	0.0028469750889679717	0.0	0.0028469750889679717	0.0028469750889679717
GO:0016903	0.004181494661921708	0.0	0.004181494661921708	0.004181494661921708
GO:0070279	0.0029359430604982205	0.0	0.0029359430604982205	0.0029359430604982205
GO:0015078	0.004893238434163701	0.0	0.004893238434163701	0.004893238434163701
GO:0016780	0.0017793594306049821	0.0	0.0017793594306049821	0.0017793594306049821
GO:0016791	0.016370106761565837	0.007142857142857143	0.009227249618708695	0.009227249618708695
GO:0036361	8.896797153024912e-05	0.0	8.896797153024912e-05	8.896797153024912e-05
GO:0097367	0.09670818505338079	0.21428571428571427	-0.11757752923233349	0.11757752923233349
GO:0003735	0.015302491103202847	0.0	0.015302491103202847	0.015302491103202847
GO:0016667	0.002224199288256228	0.0	0.002224199288256228	0.002224199288256228
GO:0003723	0.06370106761565836	0.21428571428571427	-0.15058464667005592	0.15058464667005592
GO:0004536	0.0028469750889679717	0.0	0.0028469750889679717	0.0028469750889679717
GO:0140096	0.11005338078291815	0.12142857142857143	-0.011375190645653274	0.011375190645653274
GO:0004518	0.011298932384341638	0.014285714285714285	-0.0029867819013726475	0.0029867819013726475
GO:1901363	0.24341637010676156	0.5428571428571428	-0.2994407727503813	0.2994407727503813
GO:0004857	0.010409252669039146	0.0	0.010409252669039146	0.010409252669039146
GO:0044769	0.0030249110320284696	0.0	0.0030249110320284696	0.0030249110320284696
GO:0005342	0.007740213523131673	0.0	0.007740213523131673	0.007740213523131673
GO:0003954	0.001601423487544484	0.0	0.001601423487544484	0.001601423487544484
GO:0008170	0.0012455516014234875	0.0	0.0012455516014234875	0.0012455516014234875
GO:0106311	0.0	0.0	0.0	0.0
GO:0016830	0.0030249110320284696	0.0	0.0030249110320284696	0.0030249110320284696
GO:0016655	0.0014234875444839859	0.0	0.0014234875444839859	0.0014234875444839859
GO:0004672	0.01797153024911032	0.06428571428571428	-0.046314184036603964	0.046314184036603964
GO:0140104	0.0025800711743772242	0.0	0.0025800711743772242	0.0025800711743772242
GO:0016881	0.00044483985765124553	0.0	0.00044483985765124553	0.00044483985765124553
GO:0046914	0.06298932384341636	0.04285714285714286	0.020132180986273507	0.020132180986273507
GO:0004175	0.028380782918149466	0.0	0.028380782918149466	0.028380782918149466
GO:0016854	0.0011565836298932384	0.0	0.0011565836298932384	0.0011565836298932384
GO:0070566	0.0012455516014234875	0.0	0.0012455516014234875	0.0012455516014234875
GO:0016818	0.03087188612099644	0.1357142857142857	-0.10484239959328927	0.10484239959328927
GO:0005525	0.01592526690391459	0.02142857142857143	-0.005503304524656839	0.005503304524656839
GO:0016879	0.002135231316725979	0.0	0.002135231316725979	0.002135231316725979
GO:0043168	0.09030249110320285	0.22142857142857142	-0.13112608032536857	0.13112608032536857
GO:0140098	0.013256227758007118	0.014285714285714285	-0.0010294865277071675	0.0010294865277071675
GO:0016742	0.00044483985765124553	0.0	0.00044483985765124553	0.00044483985765124553
GO:0004252	0.018594306049822065	0.0	0.018594306049822065	0.018594306049822065
GO:0022803	0.0201067615658363	0.0	0.0201067615658363	0.0201067615658363
GO:0016776	0.0013345195729537367	0.0	0.0013345195729537367	0.0013345195729537367
GO:0016298	0.0	0.0	0.0	0.0
GO:0090079	0.006850533807829182	0.02142857142857143	-0.014578037620742248	0.014578037620742248
GO:0030546	0.01005338078291815	0.0	0.01005338078291815	0.01005338078291815
GO:0046872	0.15533807829181495	0.14285714285714285	0.012480935434672102	0.012480935434672102
GO:0016407	0.0034697508896797155	0.0	0.0034697508896797155	0.0034697508896797155
GO:0016741	0.0076512455516014235	0.007142857142857143	0.0005083884087442809	0.0005083884087442809
GO:0016836	0.004537366548042704	0.0	0.004537366548042704	0.004537366548042704
GO:0008135	0.006494661921708185	0.02142857142857143	-0.014933909506863245	0.014933909506863245
GO:0004540	0.00498220640569395	0.0	0.00498220640569395	0.00498220640569395
GO:0038023	0.032206405693950176	0.0	0.032206405693950176	0.032206405693950176
GO:0050136	0.0014234875444839859	0.0	0.0014234875444839859	0.0014234875444839859
GO:0008289	0.01619217081850534	0.0	0.01619217081850534	0.01619217081850534
GO:0000977	0.040747330960854096	0.03571428571428571	0.005033045246568384	0.005033045246568384
GO:0032553	0.08354092526690392	0.21428571428571427	-0.13074478901881037	0.13074478901881037
GO:0016757	0.013701067615658364	0.007142857142857143	0.006558210472801221	0.006558210472801221
GO:0016866	0.0015124555160142348	0.0	0.0015124555160142348	0.0015124555160142348
GO:0017111	0.027935943060498222	0.12142857142857143	-0.0934926283680732	0.0934926283680732
GO:0003746	0.0014234875444839859	0.0	0.0014234875444839859	0.0014234875444839859
GO:0008238	0.007206405693950178	0.0	0.007206405693950178	0.007206405693950178
GO:0004888	0.02411032028469751	0.0	0.02411032028469751	0.02411032028469751
GO:0019900	0.0	0.0	0.0	0.0
GO:0015291	0.004893238434163701	0.0	0.004893238434163701	0.004893238434163701
GO:0016861	0.0005338078291814947	0.0	0.0005338078291814947	0.0005338078291814947
GO:0016787	0.1452846975088968	0.17142857142857143	-0.026143873919674626	0.026143873919674626
GO:0015318	0.028469750889679714	0.0	0.028469750889679714	0.028469750889679714
GO:0042803	0.010142348754448399	0.04285714285714286	-0.032714794102694456	0.032714794102694456
GO:0016705	0.009608540925266904	0.0	0.009608540925266904	0.009608540925266904
GO:0005102	0.02197508896797153	0.007142857142857143	0.014832231825114388	0.014832231825114388
GO:0016853	0.006494661921708185	0.02142857142857143	-0.014933909506863245	0.014933909506863245
GO:0004659	0.0007117437722419929	0.0	0.0007117437722419929	0.0007117437722419929
GO:0022853	0.004359430604982207	0.0	0.004359430604982207	0.004359430604982207
GO:0008483	0.0014234875444839859	0.0	0.0014234875444839859	0.0014234875444839859
GO:0004521	0.00400355871886121	0.0	0.00400355871886121	0.00400355871886121
GO:0022890	0.01797153024911032	0.0	0.01797153024911032	0.01797153024911032
GO:0004527	0.004359430604982207	0.014285714285714285	-0.00992628368073208	0.00992628368073208
GO:0016763	0.0016903914590747332	0.007142857142857143	-0.005452465683782409	0.005452465683782409
GO:0036094	0.10355871886120996	0.22142857142857142	-0.11786985256736146	0.11786985256736146
GO:0008233	0.04172597864768683	0.014285714285714285	0.027440264361972548	0.027440264361972548
GO:0030545	0.010142348754448399	0.0	0.010142348754448399	0.010142348754448399
GO:0008168	0.0071174377224199285	0.007142857142857143	-2.5419420437214173e-05	2.5419420437214173e-05
GO:0033218	0.006049822064056939	0.007142857142857143	-0.0010930350788002034	0.0010930350788002034
GO:0098772	0.05142348754448398	0.06428571428571428	-0.012862226741230297	0.012862226741230297
GO:0016884	0.0007117437722419929	0.0	0.0007117437722419929	0.0007117437722419929
GO:0015144	0.0	0.0	0.0	0.0
GO:0061134	0.0	0.0	0.0	0.0
GO:0016817	0.03096085409252669	0.1357142857142857	-0.10475343162175901	0.10475343162175901
GO:0016868	0.0007117437722419929	0.0	0.0007117437722419929	0.0007117437722419929
GO:0042578	0.018594306049822065	0.007142857142857143	0.011451448906964923	0.011451448906964923
GO:0097159	0.24430604982206405	0.5428571428571428	-0.29855109303507876	0.29855109303507876
GO:0016779	0.00498220640569395	0.007142857142857143	-0.0021606507371631925	0.0021606507371631925
GO:0004497	0.009786476868327402	0.0	0.009786476868327402	0.009786476868327402
GO:0042625	0.0030249110320284696	0.0	0.0030249110320284696	0.0030249110320284696
GO:0016877	0.002135231316725979	0.0	0.002135231316725979	0.002135231316725979
GO:1990837	0.047508896797153026	0.05714285714285714	-0.009633960345704115	0.009633960345704115
GO:0046943	0.007028469750889679	0.0	0.007028469750889679	0.007028469750889679
GO:0019207	0.0	0.0	0.0	0.0
GO:0005488	0.4951067615658363	0.7857142857142857	-0.2906075241484494	0.2906075241484494
GO:0003676	0.15097864768683275	0.36428571428571427	-0.21330706659888152	0.21330706659888152
GO:0015252	0.0011565836298932384	0.0	0.0011565836298932384	0.0011565836298932384
GO:0016788	0.0452846975088968	0.02142857142857143	0.02385612608032537	0.02385612608032537
GO:0016814	0.00035587188612099647	0.0	0.00035587188612099647	0.00035587188612099647
GO:0015453	0.0015124555160142348	0.0	0.0015124555160142348	0.0015124555160142348
GO:0005543	0.010231316725978648	0.0	0.010231316725978648	0.010231316725978648
GO:0005215	0.06877224199288257	0.0	0.06877224199288257	0.06877224199288257
GO:0048018	0.009608540925266904	0.0	0.009608540925266904	0.009608540925266904
GO:0008509	0.0037366548042704626	0.0	0.0037366548042704626	0.0037366548042704626
GO:0019899	0.03398576512455516	0.06428571428571428	-0.03029994916115912	0.03029994916115912
GO:0050145	0.0009786476868327402	0.0	0.0009786476868327402	0.0009786476868327402
GO:0019829	0.0038256227758007117	0.0	0.0038256227758007117	0.0038256227758007117
GO:0008137	0.0014234875444839859	0.0	0.0014234875444839859	0.0014234875444839859
GO:0005216	0.018505338078291814	0.0	0.018505338078291814	0.018505338078291814
GO:0051536	0.005516014234875445	0.0	0.005516014234875445	0.005516014234875445
GO:0016620	0.003202846975088968	0.0	0.003202846975088968	0.003202846975088968
GO:0008175	0.0015124555160142348	0.0	0.0015124555160142348	0.0015124555160142348
GO:0016891	0.0007117437722419929	0.0	0.0007117437722419929	0.0007117437722419929
GO:0043565	0.05249110320284697	0.1	-0.04750889679715303	0.04750889679715303
GO:0016860	0.0017793594306049821	0.0	0.0017793594306049821	0.0017793594306049821
GO:0019842	0.0061387900355871884	0.0	0.0061387900355871884	0.0061387900355871884
GO:0032561	0.01592526690391459	0.02142857142857143	-0.005503304524656839	0.005503304524656839
GO:0140359	0.0	0.0	0.0	0.0
GO:0006796	0.02900355871886121	0.0	0.02900355871886121	0.02900355871886121
GO:0000226	0.01298932384341637	0.21428571428571427	-0.2012963904422979	0.2012963904422979
GO:0044042	0.0012455516014234875	0.007142857142857143	-0.005897305541433655	0.005897305541433655
GO:0009206	0.0	0.0	0.0	0.0
GO:0046364	0.000800711743772242	0.0	0.000800711743772242	0.000800711743772242
GO:0043604	8.896797153024912e-05	0.0	8.896797153024912e-05	8.896797153024912e-05
GO:0001934	0.0017793594306049821	0.014285714285714285	-0.012506354855109304	0.012506354855109304
GO:0051336	0.015569395017793594	0.014285714285714285	0.0012836807320793092	0.0012836807320793092
GO:0030111	0.0007117437722419929	0.0	0.0007117437722419929	0.0007117437722419929
GO:0009451	0.009430604982206405	0.007142857142857143	0.0022877478393492625	0.0022877478393492625
GO:0034097	0.00026690391459074735	0.0	0.00026690391459074735	0.00026690391459074735
GO:0046794	0.0	0.0	0.0	0.0
GO:0098655	0.016725978647686834	0.0	0.016725978647686834	0.016725978647686834
GO:0030203	0.0010676156583629894	0.0	0.0010676156583629894	0.0010676156583629894
GO:2000026	0.004359430604982207	0.014285714285714285	-0.00992628368073208	0.00992628368073208
GO:0055080	0.013701067615658364	0.0	0.013701067615658364	0.013701067615658364
GO:0048869	0.06325622775800711	0.18571428571428572	-0.12245805795627861	0.12245805795627861
GO:0051603	0.02597864768683274	0.03571428571428571	-0.009735638027452972	0.009735638027452972
GO:1903706	0.0	0.0	0.0	0.0
GO:0010562	0.0020462633451957296	0.014285714285714285	-0.012239450940518556	0.012239450940518556
GO:0006325	0.026868327402135232	0.10714285714285714	-0.08027452974072191	0.08027452974072191
GO:0033043	0.009341637010676156	0.03571428571428571	-0.026372648703609558	0.026372648703609558
GO:0098771	0.011387900355871887	0.0	0.011387900355871887	0.011387900355871887
GO:0043069	0.006494661921708185	0.007142857142857143	-0.0006481952211489575	0.0006481952211489575
GO:0051130	0.0036476868327402134	0.007142857142857143	-0.0034951703101169292	0.0034951703101169292
GO:1901652	0.0	0.0	0.0	0.0
GO:1901657	0.0025800711743772242	0.0	0.0025800711743772242	0.0025800711743772242
GO:0006023	0.0008896797153024911	0.0	0.0008896797153024911	0.0008896797153024911
GO:0006357	0.07224199288256228	0.12857142857142856	-0.05632943568886628	0.05632943568886628
GO:0040011	0.024466192170818506	0.05	-0.025533807829181496	0.025533807829181496
GO:0010556	0.10275800711743772	0.29285714285714287	-0.19009913573970516	0.19009913573970516
GO:0002694	0.0	0.0	0.0	0.0
GO:0034622	0.025266903914590747	0.03571428571428571	-0.010447381799694965	0.010447381799694965
GO:0007165	0.0959964412811388	0.07142857142857142	0.02456786985256737	0.02456786985256737
GO:0002697	0.00035587188612099647	0.0	0.00035587188612099647	0.00035587188612099647
GO:0046942	0.0012455516014234875	0.0	0.0012455516014234875	0.0012455516014234875
GO:0009247	0.0033807829181494663	0.0	0.0033807829181494663	0.0033807829181494663
GO:0006457	0.01192170818505338	0.007142857142857143	0.004778851042196238	0.004778851042196238
GO:0016071	0.007295373665480427	0.07857142857142857	-0.07127605490594814	0.07127605490594814
GO:0080090	0.12224199288256228	0.35	-0.2277580071174377	0.2277580071174377
GO:0007600	0.027758007117437724	0.007142857142857143	0.020615149974580582	0.020615149974580582
GO:0052204	0.0	0.0	0.0	0.0
GO:0009260	0.00400355871886121	0.0	0.00400355871886121	0.00400355871886121
GO:0034613	0.018238434163701068	0.09285714285714286	-0.0746187086934418	0.0746187086934418
GO:0006547	0.00017793594306049823	0.0	0.00017793594306049823	0.00017793594306049823
GO:0071824	0.0	0.0	0.0	0.0
GO:0014070	0.0011565836298932384	0.0	0.0011565836298932384	0.0011565836298932384
GO:0034762	0.0015124555160142348	0.0	0.0015124555160142348	0.0015124555160142348
GO:0006793	0.03069395017793594	0.0	0.03069395017793594	0.03069395017793594
GO:0051169	0.0028469750889679717	0.0	0.0028469750889679717	0.0028469750889679717
GO:0060341	0.0013345195729537367	0.02857142857142857	-0.027236908998474835	0.027236908998474835
GO:0044085	0.004715302491103203	0.02142857142857143	-0.016713268937468224	0.016713268937468224
GO:0030001	0.01103202846975089	0.0	0.01103202846975089	0.01103202846975089
GO:0043094	0.001601423487544484	0.0	0.001601423487544484	0.001601423487544484
GO:0000105	8.896797153024912e-05	0.0	8.896797153024912e-05	8.896797153024912e-05
GO:1901700	0.0035587188612099642	0.02142857142857143	-0.017869852567361465	0.017869852567361465
GO:0050900	0.0	0.0	0.0	0.0
GO:0051171	0.12144128113879003	0.35	-0.22855871886120993	0.22855871886120993
GO:0071554	0.0	0.0	0.0	0.0
GO:0048583	0.07677935943060499	0.14285714285714285	-0.06607778342653786	0.06607778342653786
GO:1903508	0.012099644128113879	0.04285714285714286	-0.030757498729028977	0.030757498729028977
GO:0030334	0.003291814946619217	0.007142857142857143	-0.0038510421962379255	0.0038510421962379255
GO:0050776	0.0013345195729537367	0.0	0.0013345195729537367	0.0013345195729537367
GO:0042440	0.004359430604982207	0.0	0.004359430604982207	0.004359430604982207
GO:0019220	0.008807829181494663	0.02142857142857143	-0.012620742247076766	0.012620742247076766
GO:0051051	0.0013345195729537367	0.0	0.0013345195729537367	0.0013345195729537367
GO:0044270	0.007384341637010676	0.07142857142857142	-0.06404422979156074	0.06404422979156074
GO:0090068	0.0	0.0	0.0	0.0
GO:0051239	0.018772241992882563	0.03571428571428571	-0.01694204372140315	0.01694204372140315
GO:0022402	0.03745551601423488	0.32857142857142857	-0.2911159125571937	0.2911159125571937
GO:0035821	0.0	0.0	0.0	0.0
GO:0034404	0.0	0.0	0.0	0.0
GO:0006874	0.0	0.0	0.0	0.0
GO:0030003	0.010498220640569395	0.0	0.010498220640569395	0.010498220640569395
GO:0009887	0.019839857651245553	0.04285714285714286	-0.023017285205897305	0.023017285205897305
GO:0075111	0.0	0.0	0.0	0.0
GO:0002376	0.020818505338078292	0.014285714285714285	0.006532791052364007	0.006532791052364007
GO:0071705	0.029181494661921707	0.03571428571428571	-0.006532791052364005	0.006532791052364005
GO:0006725	0.11023131672597865	0.17142857142857143	-0.06119725470259278	0.06119725470259278
GO:0045892	0.011654804270462633	0.07142857142857142	-0.059773767158108795	0.059773767158108795
GO:1901606	0.0	0.0	0.0	0.0
GO:0046493	0.0	0.0	0.0	0.0
GO:0034765	0.0014234875444839859	0.0	0.0014234875444839859	0.0014234875444839859
GO:0051249	0.0	0.0	0.0	0.0
GO:0006364	0.010854092526690392	0.007142857142857143	0.0037112353838332493	0.0037112353838332493
GO:0065009	0.03692170818505338	0.05714285714285714	-0.02022114895780376	0.02022114895780376
GO:0018193	0.005338078291814947	0.0	0.005338078291814947	0.005338078291814947
GO:1902533	8.896797153024912e-05	0.0	8.896797153024912e-05	8.896797153024912e-05
GO:0044249	0.062099644128113876	0.014285714285714285	0.04781392984239959	0.04781392984239959
GO:0008655	0.0	0.0	0.0	0.0
GO:0050790	0.028647686832740212	0.03571428571428571	-0.0070665988815455	0.0070665988815455
GO:0070085	0.010142348754448399	0.007142857142857143	0.002999491611591256	0.002999491611591256
GO:0006766	0.0007117437722419929	0.0	0.0007117437722419929	0.0007117437722419929
GO:0043436	0.02882562277580071	0.0	0.02882562277580071	0.02882562277580071
GO:0061025	0.0	0.0	0.0	0.0
GO:0009218	0.0009786476868327402	0.0	0.0009786476868327402	0.0009786476868327402
GO:0009156	0.0011565836298932384	0.0	0.0011565836298932384	0.0011565836298932384
GO:0061024	0.012811387900355872	0.007142857142857143	0.005668530757498729	0.005668530757498729
GO:0072657	0.010765124555160143	0.0	0.010765124555160143	0.010765124555160143
GO:0019054	0.0	0.0	0.0	0.0
GO:0042326	0.0	0.0	0.0	0.0
GO:0045088	0.0	0.0	0.0	0.0
GO:0009262	0.0007117437722419929	0.0	0.0007117437722419929	0.0007117437722419929
GO:0050793	0.03852313167259786	0.14285714285714285	-0.104334011184545	0.104334011184545
GO:0031669	0.0	0.0	0.0	0.0
GO:0032501	0.10800711743772241	0.2857142857142857	-0.1777071682765633	0.1777071682765633
GO:0008213	0.0061387900355871884	0.03571428571428571	-0.029575495678698525	0.029575495678698525
GO:0009112	0.0016903914590747332	0.0	0.0016903914590747332	0.0016903914590747332
GO:0045184	0.03282918149466192	0.03571428571428571	-0.002885104219623791	0.002885104219623791
GO:0044419	0.03371886120996441	0.014285714285714285	0.019433146924250126	0.019433146924250126
GO:0009653	0.07268683274021352	0.1	-0.027313167259786483	0.027313167259786483
GO:0071310	0.00044483985765124553	0.0	0.00044483985765124553	0.00044483985765124553
GO:0019693	0.009519572953736654	0.0	0.009519572953736654	0.009519572953736654
GO:0048646	0.013256227758007118	0.02142857142857143	-0.008172343670564311	0.008172343670564311
GO:0031344	0.0008896797153024911	0.0	0.0008896797153024911	0.0008896797153024911
GO:0031668	0.00026690391459074735	0.0	0.00026690391459074735	0.00026690391459074735
GO:0046903	0.006494661921708185	0.0	0.006494661921708185	0.006494661921708185
GO:0046417	0.0	0.0	0.0	0.0
GO:0009201	0.0	0.0	0.0	0.0
GO:0002682	0.009252669039145907	0.0	0.009252669039145907	0.009252669039145907
GO:0042364	0.0	0.0	0.0	0.0
GO:0009719	0.0038256227758007117	0.0	0.0038256227758007117	0.0038256227758007117
GO:0072507	0.0013345195729537367	0.0	0.0013345195729537367	0.0013345195729537367
GO:0006511	0.010498220640569395	0.007142857142857143	0.0033553634977122526	0.0033553634977122526
GO:0046486	0.0023131672597864767	0.0	0.0023131672597864767	0.0023131672597864767
GO:0009123	0.0013345195729537367	0.0	0.0013345195729537367	0.0013345195729537367
GO:0002706	0.0	0.0	0.0	0.0
GO:0032268	0.01886120996441281	0.12142857142857143	-0.10256736146415862	0.10256736146415862
GO:0009432	0.0	0.0	0.0	0.0
GO:0051246	0.029448398576512456	0.17857142857142858	-0.1491230299949161	0.1491230299949161
GO:0051701	0.002224199288256228	0.0	0.002224199288256228	0.002224199288256228
GO:0009891	0.013701067615658364	0.05	-0.03629893238434164	0.03629893238434164
GO:0051094	0.0056939501779359435	0.02142857142857143	-0.015734621250635485	0.015734621250635485
GO:0034641	0.11192170818505338	0.17142857142857143	-0.059506863243518046	0.059506863243518046
GO:0010638	0.0008896797153024911	0.0	0.0008896797153024911	0.0008896797153024911
GO:0055086	0.01592526690391459	0.0	0.01592526690391459	0.01592526690391459
GO:1903362	0.0	0.0	0.0	0.0
GO:0072522	0.004092526690391459	0.0	0.004092526690391459	0.004092526690391459
GO:1901564	0.18941281138790036	0.2	-0.010587188612099646	0.010587188612099646
GO:0009617	0.019661921708185055	0.0	0.019661921708185055	0.019661921708185055
GO:0051179	0.15533807829181495	0.2642857142857143	-0.10894763599389934	0.10894763599389934
GO:0042221	0.030604982206405694	0.04285714285714286	-0.012252160650737164	0.012252160650737164
GO:0001510	0.004804270462633452	0.007142857142857143	-0.002338586680223691	0.002338586680223691
GO:0008380	0.003291814946619217	0.007142857142857143	-0.0038510421962379255	0.0038510421962379255
GO:1901607	0.00017793594306049823	0.0	0.00017793594306049823	0.00017793594306049823
GO:0042558	0.0010676156583629894	0.0	0.0010676156583629894	0.0010676156583629894
GO:0009130	0.00035587188612099647	0.0	0.00035587188612099647	0.00035587188612099647
GO:0016569	0.0099644128113879	0.03571428571428571	-0.025749872902897812	0.025749872902897812
GO:1901988	0.0	0.0	0.0	0.0
GO:0046653	0.00017793594306049823	0.0	0.00017793594306049823	0.00017793594306049823
GO:0009314	0.008540925266903915	0.02142857142857143	-0.012887646161667514	0.012887646161667514
GO:0016192	0.035409252669039146	0.014285714285714285	0.021123538383324862	0.021123538383324862
GO:0051707	0.031405693950177935	0.007142857142857143	0.024262836807320793	0.024262836807320793
GO:0072525	0.0	0.0	0.0	0.0
GO:0009265	0.00035587188612099647	0.0	0.00035587188612099647	0.00035587188612099647
GO:0007275	0.0	0.0	0.0	0.0
GO:0006869	0.00400355871886121	0.0	0.00400355871886121	0.00400355871886121
GO:0008202	0.0	0.0	0.0	0.0
GO:2000112	0.10186832740213524	0.2857142857142857	-0.18384595831215045	0.18384595831215045
GO:0120035	0.00017793594306049823	0.0	0.00017793594306049823	0.00017793594306049823
GO:0006040	0.0008896797153024911	0.0	0.0008896797153024911	0.0008896797153024911
GO:0006525	0.00026690391459074735	0.0	0.00026690391459074735	0.00026690391459074735
GO:0009147	0.0	0.0	0.0	0.0
GO:0072527	0.0020462633451957296	0.0	0.0020462633451957296	0.0020462633451957296
GO:0050778	0.000800711743772242	0.0	0.000800711743772242	0.000800711743772242
GO:0048518	0.06823843416370107	0.22142857142857142	-0.15319013726487035	0.15319013726487035
GO:0006650	0.001601423487544484	0.0	0.001601423487544484	0.001601423487544484
GO:0043085	0.0028469750889679717	0.014285714285714285	-0.011438739196746314	0.011438739196746314
GO:0009152	0.003291814946619217	0.0	0.003291814946619217	0.003291814946619217
GO:0072330	8.896797153024912e-05	0.0	8.896797153024912e-05	8.896797153024912e-05
GO:0075136	0.0	0.0	0.0	0.0
GO:0007154	0.014679715302491103	0.0	0.014679715302491103	0.014679715302491103
GO:0006807	0.26948398576512456	0.35	-0.08051601423487542	0.08051601423487542
GO:0072503	0.0007117437722419929	0.0	0.0007117437722419929	0.0007117437722419929
GO:0006221	0.0014234875444839859	0.0	0.0014234875444839859	0.0014234875444839859
GO:0048878	0.024555160142348754	0.0	0.024555160142348754	0.024555160142348754
GO:0051254	0.012277580071174377	0.04285714285714286	-0.030579562785968482	0.030579562785968482
GO:0002253	0.0006227758007117438	0.0	0.0006227758007117438	0.0006227758007117438
GO:0051641	0.047508896797153026	0.15714285714285714	-0.1096339603457041	0.1096339603457041
GO:1902680	0.012099644128113879	0.04285714285714286	-0.030757498729028977	0.030757498729028977
GO:0016310	0.00898576512455516	0.0	0.00898576512455516	0.00898576512455516
GO:0016051	0.0030249110320284696	0.0	0.0030249110320284696	0.0030249110320284696
GO:0051173	0.014679715302491103	0.05714285714285714	-0.04246314184036604	0.04246314184036604
GO:0006790	0.0071174377224199285	0.0	0.0071174377224199285	0.0071174377224199285
GO:0008652	0.0006227758007117438	0.0	0.0006227758007117438	0.0006227758007117438
GO:0005976	0.0020462633451957296	0.007142857142857143	-0.005096593797661413	0.005096593797661413
GO:0050801	0.013790035587188613	0.0	0.013790035587188613	0.013790035587188613
GO:0022610	0.01574733096085409	0.0	0.01574733096085409	0.01574733096085409
GO:0006508	0.07179715302491103	0.05	0.02179715302491103	0.02179715302491103
GO:0009966	0.058540925266903916	0.1	-0.04145907473309609	0.04145907473309609
GO:0090150	0.004626334519572953	0.0	0.004626334519572953	0.004626334519572953
GO:0009416	0.005782918149466192	0.007142857142857143	-0.0013599389933909509	0.0013599389933909509
GO:0031667	0.0	0.0	0.0	0.0
GO:1901342	0.0	0.0	0.0	0.0
GO:0009124	0.0011565836298932384	0.0	0.0011565836298932384	0.0011565836298932384
GO:0090304	0.0905693950177936	0.17142857142857143	-0.08085917641077783	0.08085917641077783
GO:0015031	0.027313167259786476	0.03571428571428571	-0.008401118454499236	0.008401118454499236
GO:0033875	0.0023131672597864767	0.0	0.0023131672597864767	0.0023131672597864767
GO:1901135	0.02179715302491103	0.0	0.02179715302491103	0.02179715302491103
GO:0006873	0.010587188612099644	0.0	0.010587188612099644	0.010587188612099644
GO:0032102	0.00026690391459074735	0.0	0.00026690391459074735	0.00026690391459074735
GO:0010035	0.005249110320284698	0.007142857142857143	-0.001893746822572445	0.001893746822572445
GO:0090407	0.010854092526690392	0.0	0.010854092526690392	0.010854092526690392
GO:0042816	0.0	0.0	0.0	0.0
GO:0022411	0.00400355871886121	0.0	0.00400355871886121	0.00400355871886121
GO:0009127	0.0007117437722419929	0.0	0.0007117437722419929	0.0007117437722419929
GO:1901661	0.0013345195729537367	0.0	0.0013345195729537367	0.0013345195729537367
GO:0033692	0.0005338078291814947	0.0	0.0005338078291814947	0.0005338078291814947
GO:0033036	0.05400355871886121	0.2	-0.1459964412811388	0.1459964412811388
GO:0006355	0.0902135231316726	0.18571428571428572	-0.09550076258261313	0.09550076258261313
GO:0009607	0.031405693950177935	0.007142857142857143	0.024262836807320793	0.024262836807320793
GO:0009309	8.896797153024912e-05	0.0	8.896797153024912e-05	8.896797153024912e-05
GO:0044003	0.0	0.0	0.0	0.0
GO:0009220	0.0009786476868327402	0.0	0.0009786476868327402	0.0009786476868327402
GO:0055082	0.011832740213523131	0.0	0.011832740213523131	0.011832740213523131
GO:0031347	0.00035587188612099647	0.0	0.00035587188612099647	0.00035587188612099647
GO:0043650	0.0	0.0	0.0	0.0
GO:0051240	0.0023131672597864767	0.0	0.0023131672597864767	0.0023131672597864767
GO:0044092	0.004270462633451958	0.007142857142857143	-0.002872394509405185	0.002872394509405185
GO:0032989	0.014056939501779359	0.02142857142857143	-0.00737163192679207	0.00737163192679207
GO:1901990	0.0	0.0	0.0	0.0
GO:0051248	0.000800711743772242	0.0	0.000800711743772242	0.000800711743772242
GO:0003006	0.06218861209964413	0.37857142857142856	-0.31638281647178446	0.31638281647178446
GO:0048585	0.011387900355871887	0.05714285714285714	-0.045754956786985254	0.045754956786985254
GO:0010942	0.0037366548042704626	0.007142857142857143	-0.00340620233858668	0.00340620233858668
GO:0044038	0.0	0.0	0.0	0.0
GO:0006631	0.012366548042704626	0.0	0.012366548042704626	0.012366548042704626
GO:0051247	0.002402135231316726	0.014285714285714285	-0.01188357905439756	0.01188357905439756
GO:0050863	0.0	0.0	0.0	0.0
GO:0070647	0.019483985765124556	0.007142857142857143	0.012341128622267414	0.012341128622267414
GO:0009987	0.5981316725978648	0.9142857142857143	-0.31615404168784944	0.31615404168784944
GO:0006164	0.0035587188612099642	0.0	0.0035587188612099642	0.0035587188612099642
GO:0030029	0.0	0.0	0.0	0.0
GO:0002696	0.0	0.0	0.0	0.0
GO:0006865	0.0012455516014234875	0.0	0.0012455516014234875	0.0012455516014234875
GO:0006720	0.00017793594306049823	0.0	0.00017793594306049823	0.00017793594306049823
GO:0006066	0.0017793594306049821	0.0	0.0017793594306049821	0.0017793594306049821
GO:0009211	0.0	0.0	0.0	0.0
GO:0052173	0.0	0.0	0.0	0.0
GO:0009185	0.002402135231316726	0.0	0.002402135231316726	0.002402135231316726
GO:0098662	0.015569395017793594	0.0	0.015569395017793594	0.015569395017793594
GO:0032506	0.002135231316725979	0.007142857142857143	-0.005007625826131163	0.005007625826131163
GO:0001819	8.896797153024912e-05	0.0	8.896797153024912e-05	8.896797153024912e-05
GO:0042325	0.008718861209964414	0.02142857142857143	-0.012709710218607015	0.012709710218607015
GO:0031323	0.1290035587188612	0.3142857142857143	-0.18528215556685307	0.18528215556685307
GO:0019438	0.014857651245551601	0.0	0.014857651245551601	0.014857651245551601
GO:0070887	0.0005338078291814947	0.0	0.0005338078291814947	0.0005338078291814947
GO:0009057	0.032206405693950176	0.10714285714285714	-0.07493645144890695	0.07493645144890695
GO:0009168	0.0007117437722419929	0.0	0.0007117437722419929	0.0007117437722419929
GO:0032259	0.012277580071174377	0.03571428571428571	-0.023436705643111337	0.023436705643111337
GO:0046040	0.000800711743772242	0.0	0.000800711743772242	0.000800711743772242
GO:0043933	0.031227758007117436	0.05	-0.018772241992882566	0.018772241992882566
GO:0072521	0.009875444839857651	0.0	0.009875444839857651	0.009875444839857651
GO:0051493	0.006316725978647687	0.014285714285714285	-0.007968988307066598	0.007968988307066598
GO:0048731	0.023487544483985764	0.03571428571428571	-0.012226741230299949	0.012226741230299949
GO:0010498	0.016725978647686834	0.02857142857142857	-0.011845449923741737	0.011845449923741737
GO:0002683	0.002224199288256228	0.0	0.002224199288256228	0.002224199288256228
GO:0006996	0.06494661921708185	0.30714285714285716	-0.24219623792577533	0.24219623792577533
GO:0010604	0.022153024911032028	0.09285714285714286	-0.07070411794611084	0.07070411794611084
GO:0019725	0.01903914590747331	0.0	0.01903914590747331	0.01903914590747331
GO:0009179	0.002402135231316726	0.0	0.002402135231316726	0.002402135231316726
GO:0045786	0.0	0.0	0.0	0.0
GO:0030163	0.017526690391459075	0.02857142857142857	-0.011044738179969496	0.011044738179969496
GO:1905952	0.00017793594306049823	0.0	0.00017793594306049823	0.00017793594306049823
GO:0006928	0.0398576512455516	0.12142857142857143	-0.08157092018301983	0.08157092018301983
GO:1901137	0.00898576512455516	0.0	0.00898576512455516	0.00898576512455516
GO:0044087	0.012455516014234875	0.12142857142857143	-0.10897305541433655	0.10897305541433655
GO:0010564	0.002491103202846975	0.05	-0.047508896797153026	0.047508896797153026
GO:0023057	0.01192170818505338	0.05	-0.038078291814946624	0.038078291814946624
GO:0031331	0.0	0.0	0.0	0.0
GO:0065008	0.07855871886120996	0.07857142857142857	-1.2709710218605785e-05	1.2709710218605785e-05
GO:0043170	0.25338078291814947	0.35714285714285715	-0.10376207422470768	0.10376207422470768
GO:1902600	0.004537366548042704	0.0	0.004537366548042704	0.004537366548042704
GO:0001932	0.003291814946619217	0.014285714285714285	-0.010993899339095068	0.010993899339095068
GO:0009968	0.010320284697508897	0.04285714285714286	-0.03253685815963396	0.03253685815963396
GO:0009221	0.00035587188612099647	0.0	0.00035587188612099647	0.00035587188612099647
GO:0023056	0.011565836298932384	0.04285714285714286	-0.031291306558210476	0.031291306558210476
GO:0009144	0.0	0.0	0.0	0.0
GO:0022414	0.09297153024911033	0.5142857142857142	-0.4213141840366039	0.4213141840366039
GO:0051052	0.0027580071174377226	0.014285714285714285	-0.011527707168276563	0.011527707168276563
GO:0090257	0.0	0.0	0.0	0.0
GO:0043648	0.0015124555160142348	0.0	0.0015124555160142348	0.0015124555160142348
GO:0046034	0.004893238434163701	0.007142857142857143	-0.0022496187086934417	0.0022496187086934417
GO:0052126	0.002224199288256228	0.0	0.002224199288256228	0.002224199288256228
GO:0006575	0.007206405693950178	0.0	0.007206405693950178	0.007206405693950178
GO:0006754	0.0	0.0	0.0	0.0
GO:0023051	0.06654804270462633	0.10714285714285714	-0.040594814438230806	0.040594814438230806
GO:0031325	0.016370106761565837	0.05714285714285714	-0.0407727503812913	0.0407727503812913
GO:0032502	0.18976868327402135	0.5571428571428572	-0.3673741738688358	0.3673741738688358
GO:0006779	0.0007117437722419929	0.0	0.0007117437722419929	0.0007117437722419929
GO:0070201	0.00017793594306049823	0.0	0.00017793594306049823	0.00017793594306049823
GO:0042330	0.007562277580071174	0.0	0.007562277580071174	0.007562277580071174
GO:0032774	0.00800711743772242	0.0	0.00800711743772242	0.00800711743772242
GO:1903047	0.011832740213523131	0.07142857142857142	-0.059595831215048294	0.059595831215048294
GO:0033014	0.0007117437722419929	0.0	0.0007117437722419929	0.0007117437722419929
GO:0070482	0.0	0.0	0.0	0.0
GO:0009311	0.0016903914590747332	0.0	0.0016903914590747332	0.0016903914590747332
GO:0002831	0.010409252669039146	0.014285714285714285	-0.0038764616166751392	0.0038764616166751392
GO:0006576	0.001601423487544484	0.0	0.001601423487544484	0.001601423487544484
GO:0052185	0.0	0.0	0.0	0.0
GO:0051172	0.012455516014234875	0.07142857142857142	-0.05897305541433655	0.05897305541433655
GO:0043632	0.010943060498220641	0.007142857142857143	0.0038002033553634984	0.0038002033553634984
GO:0009174	0.00035587188612099647	0.0	0.00035587188612099647	0.00035587188612099647
GO:0071103	0.0	0.0	0.0	0.0
GO:0000270	0.0007117437722419929	0.0	0.0007117437722419929	0.0007117437722419929
GO:0042981	0.011832740213523131	0.02142857142857143	-0.009595831215048298	0.009595831215048298
GO:0006006	0.0027580071174377226	0.0	0.0027580071174377226	0.0027580071174377226
GO:0045934	0.011654804270462633	0.07142857142857142	-0.059773767158108795	0.059773767158108795
GO:0034248	0.012277580071174377	0.10714285714285714	-0.09486527707168275	0.09486527707168275
GO:0031399	0.0066725978647686835	0.014285714285714285	-0.007613116420945602	0.007613116420945602
GO:0043412	0.08558718861209964	0.16428571428571428	-0.07869852567361464	0.07869852567361464
GO:0040007	0.0	0.0	0.0	0.0
GO:0009116	0.002224199288256228	0.0	0.002224199288256228	0.002224199288256228
GO:0016477	0.012188612099644128	0.04285714285714286	-0.03066853075749873	0.03066853075749873
GO:0007005	0.006227758007117438	0.0	0.006227758007117438	0.006227758007117438
GO:0060548	0.008629893238434164	0.007142857142857143	0.0014870360955770217	0.0014870360955770217
GO:0006094	0.000800711743772242	0.0	0.000800711743772242	0.000800711743772242
GO:0009209	0.0	0.0	0.0	0.0
GO:0044264	0.0018683274021352313	0.007142857142857143	-0.005274529740721911	0.005274529740721911
GO:0075528	0.0	0.0	0.0	0.0
GO:0015711	0.0025800711743772242	0.0	0.0025800711743772242	0.0025800711743772242
GO:0007610	0.04190391459074733	0.1	-0.05809608540925267	0.05809608540925267
GO:0099177	0.005871886120996441	0.0	0.005871886120996441	0.005871886120996441
GO:0043549	0.005427046263345196	0.007142857142857143	-0.0017158108795119467	0.0017158108795119467
GO:0009081	0.00026690391459074735	0.0	0.00026690391459074735	0.00026690391459074735
GO:0044764	0.0	0.0	0.0	0.0
GO:0009119	0.0007117437722419929	0.0	0.0007117437722419929	0.0007117437722419929
GO:0022603	0.007473309608540925	0.02857142857142857	-0.021098118962887644	0.021098118962887644
GO:0070925	0.00498220640569395	0.05	-0.04501779359430605	0.04501779359430605
GO:0042327	0.0020462633451957296	0.014285714285714285	-0.012239450940518556	0.012239450940518556
GO:0008654	0.005338078291814947	0.0	0.005338078291814947	0.005338078291814947
GO:0031326	0.10373665480427047	0.2857142857142857	-0.18197763091001523	0.18197763091001523
GO:0044106	0.001601423487544484	0.0	0.001601423487544484	0.001601423487544484
GO:0009161	0.0012455516014234875	0.0	0.0012455516014234875	0.0012455516014234875
GO:0046394	0.0009786476868327402	0.0	0.0009786476868327402	0.0009786476868327402
GO:0009059	0.038612099644128116	0.014285714285714285	0.024326385358413832	0.024326385358413832
GO:0006812	0.02384341637010676	0.0	0.02384341637010676	0.02384341637010676
GO:0009072	0.0009786476868327402	0.0	0.0009786476868327402	0.0009786476868327402
GO:0048870	0.013256227758007118	0.04285714285714286	-0.02960091509913574	0.02960091509913574
GO:2000113	0.011654804270462633	0.07142857142857142	-0.059773767158108795	0.059773767158108795
GO:0006553	0.00017793594306049823	0.0	0.00017793594306049823	0.00017793594306049823
GO:0043173	8.896797153024912e-05	0.0	8.896797153024912e-05	8.896797153024912e-05
GO:0032101	0.0023131672597864767	0.0	0.0023131672597864767	0.0023131672597864767
GO:0032270	0.002402135231316726	0.014285714285714285	-0.01188357905439756	0.01188357905439756
GO:0006811	0.034875444839857654	0.0	0.034875444839857654	0.034875444839857654
GO:0044265	0.01788256227758007	0.07857142857142857	-0.060688866293848495	0.060688866293848495
GO:0006760	0.0008896797153024911	0.0	0.0008896797153024911	0.0008896797153024911
GO:0006875	0.007473309608540925	0.0	0.007473309608540925	0.007473309608540925
GO:1902105	0.0	0.0	0.0	0.0
GO:0051817	0.0	0.0	0.0	0.0
GO:0098609	0.0	0.0	0.0	0.0
GO:0009163	0.0	0.0	0.0	0.0
GO:0006555	8.896797153024912e-05	0.0	8.896797153024912e-05	8.896797153024912e-05
GO:0001775	0.00026690391459074735	0.0	0.00026690391459074735	0.00026690391459074735
GO:0010608	0.012366548042704626	0.10714285714285714	-0.09477630910015251	0.09477630910015251
GO:0006396	0.04065836298932384	0.04285714285714286	-0.002198779867819016	0.002198779867819016
GO:0010605	0.02411032028469751	0.15714285714285714	-0.13303253685815963	0.13303253685815963
GO:0000097	0.0007117437722419929	0.0	0.0007117437722419929	0.0007117437722419929
GO:0051726	0.01574733096085409	0.12142857142857143	-0.10568124046771733	0.10568124046771733
GO:0022613	0.0035587188612099642	0.014285714285714285	-0.01072699542450432	0.01072699542450432
GO:0044260	0.14359430604982207	0.2642857142857143	-0.12069140823589222	0.12069140823589222
GO:0010647	0.00898576512455516	0.03571428571428571	-0.026728520589730555	0.026728520589730555
GO:0046451	0.0	0.0	0.0	0.0
GO:0044281	0.052402135231316725	0.0	0.052402135231316725	0.052402135231316725
GO:1901575	0.03879003558718861	0.10714285714285714	-0.06835282155566852	0.06835282155566852
GO:0051668	0.010854092526690392	0.0	0.010854092526690392	0.010854092526690392
GO:0016072	0.010854092526690392	0.007142857142857143	0.0037112353838332493	0.0037112353838332493
GO:0010975	0.00017793594306049823	0.0	0.00017793594306049823	0.00017793594306049823
GO:0062012	0.0008896797153024911	0.0	0.0008896797153024911	0.0008896797153024911
GO:0034470	0.016903914590747332	0.007142857142857143	0.00976105744789019	0.00976105744789019
GO:0031401	0.002402135231316726	0.014285714285714285	-0.01188357905439756	0.01188357905439756
GO:0045862	0.0	0.0	0.0	0.0
GO:0009263	0.0005338078291814947	0.0	0.0005338078291814947	0.0005338078291814947
GO:0009165	0.005071174377224199	0.0	0.005071174377224199	0.005071174377224199
GO:0036211	0.07677935943060499	0.16428571428571428	-0.0875063548551093	0.0875063548551093
GO:0009129	0.00035587188612099647	0.0	0.00035587188612099647	0.00035587188612099647
GO:0006310	0.0	0.0	0.0	0.0
GO:0010038	0.0038256227758007117	0.0	0.0038256227758007117	0.0038256227758007117
GO:0044248	0.02677935943060498	0.07857142857142857	-0.051792069140823585	0.051792069140823585
GO:0046164	0.0	0.0	0.0	0.0
GO:0050657	0.0	0.0	0.0	0.0
GO:0009167	0.000800711743772242	0.0	0.000800711743772242	0.000800711743772242
GO:0042401	8.896797153024912e-05	0.0	8.896797153024912e-05	8.896797153024912e-05
GO:0034033	0.0	0.0	0.0	0.0
GO:0042181	0.0005338078291814947	0.0	0.0005338078291814947	0.0005338078291814947
GO:0046112	0.000800711743772242	0.0	0.000800711743772242	0.000800711743772242
GO:0051656	0.002402135231316726	0.014285714285714285	-0.01188357905439756	0.01188357905439756
GO:0009894	0.012277580071174377	0.03571428571428571	-0.023436705643111337	0.023436705643111337
GO:0031400	0.000800711743772242	0.0	0.000800711743772242	0.000800711743772242
GO:0007346	0.009430604982206405	0.05714285714285714	-0.04771225216065074	0.04771225216065074
GO:0033365	0.0056939501779359435	0.07857142857142857	-0.07287747839349262	0.07287747839349262
GO:0009890	0.012277580071174377	0.07142857142857142	-0.05915099135739705	0.05915099135739705
GO:0023052	0.01797153024911032	0.007142857142857143	0.010828673106253177	0.010828673106253177
GO:1901987	0.00017793594306049823	0.0	0.00017793594306049823	0.00017793594306049823
GO:0051716	0.03229537366548043	0.05714285714285714	-0.02484748347737671	0.02484748347737671
GO:0051234	0.1333629893238434	0.10714285714285714	0.026220132180986275	0.026220132180986275
GO:0052167	0.0	0.0	0.0	0.0
GO:0051338	0.006761565836298933	0.014285714285714285	-0.007524148449415353	0.007524148449415353
GO:0051050	0.005071174377224199	0.014285714285714285	-0.009214539908490086	0.009214539908490086
GO:0010629	0.012455516014234875	0.10714285714285714	-0.09468734112862226	0.09468734112862226
GO:0019049	0.0	0.0	0.0	0.0
GO:0009063	0.004626334519572953	0.0	0.004626334519572953	0.004626334519572953
GO:0006464	0.07642348754448398	0.16428571428571428	-0.0878622267412303	0.0878622267412303
GO:0046483	0.11067615658362989	0.17142857142857143	-0.06075241484494154	0.06075241484494154
GO:0009308	0.001601423487544484	0.0	0.001601423487544484	0.001601423487544484
GO:0009245	0.0	0.0	0.0	0.0
GO:0010558	0.011654804270462633	0.07142857142857142	-0.059773767158108795	0.059773767158108795
GO:0044205	0.00035587188612099647	0.0	0.00035587188612099647	0.00035587188612099647
GO:0019362	0.00044483985765124553	0.0	0.00044483985765124553	0.00044483985765124553
GO:0043254	0.002135231316725979	0.02857142857142857	-0.02643619725470259	0.02643619725470259
GO:0006643	0.0037366548042704626	0.0	0.0037366548042704626	0.0037366548042704626
GO:1901565	0.02224199288256228	0.02857142857142857	-0.006329435688866292	0.006329435688866292
GO:0044766	0.0	0.0	0.0	0.0
GO:0006024	0.0	0.0	0.0	0.0
GO:0006206	0.0010676156583629894	0.0	0.0010676156583629894	0.0010676156583629894
GO:0009605	0.036476868327402136	0.014285714285714285	0.022191154041687852	0.022191154041687852
GO:0051640	0.00498220640569395	0.014285714285714285	-0.009303507880020335	0.009303507880020335
GO:2000147	0.00017793594306049823	0.0	0.00017793594306049823	0.00017793594306049823
GO:2000145	0.0034697508896797155	0.007142857142857143	-0.003673106253177427	0.003673106253177427
GO:0048513	0.04199288256227758	0.10714285714285714	-0.06514997458057956	0.06514997458057956
GO:0006644	0.00898576512455516	0.0	0.00898576512455516	0.00898576512455516
GO:0007010	0.01574733096085409	0.22142857142857142	-0.20568124046771732	0.20568124046771732
GO:0045935	0.012277580071174377	0.04285714285714286	-0.030579562785968482	0.030579562785968482
GO:0006637	0.0023131672597864767	0.0	0.0023131672597864767	0.0023131672597864767
GO:0071806	0.0017793594306049821	0.0	0.0017793594306049821	0.0017793594306049821
GO:0019318	0.004715302491103203	0.0	0.004715302491103203	0.004715302491103203
GO:0043414	0.010676156583629894	0.03571428571428571	-0.02503812913065582	0.02503812913065582
GO:0040012	0.004893238434163701	0.007142857142857143	-0.0022496187086934417	0.0022496187086934417
GO:0008284	0.005071174377224199	0.007142857142857143	-0.0020716827656329434	0.0020716827656329434
GO:0003013	0.0	0.0	0.0	0.0
GO:0051704	0.0	0.0	0.0	0.0
GO:0006664	0.0035587188612099642	0.0	0.0035587188612099642	0.0035587188612099642
GO:1901605	0.0033807829181494663	0.0	0.0033807829181494663	0.0033807829181494663
GO:1901271	0.0	0.0	0.0	0.0
GO:0009135	0.002402135231316726	0.0	0.002402135231316726	0.002402135231316726
GO:0055065	0.010320284697508897	0.0	0.010320284697508897	0.010320284697508897
GO:0043066	0.006049822064056939	0.007142857142857143	-0.0010930350788002034	0.0010930350788002034
GO:0052547	0.0020462633451957296	0.007142857142857143	-0.005096593797661413	0.005096593797661413
GO:0048589	0.0	0.0	0.0	0.0
GO:0071704	0.3442170818505338	0.35714285714285715	-0.01292577529232336	0.01292577529232336
GO:0009117	0.01201067615658363	0.0	0.01201067615658363	0.01201067615658363
GO:0048609	0.0012455516014234875	0.007142857142857143	-0.005897305541433655	0.005897305541433655
GO:0044359	0.0	0.0	0.0	0.0
GO:0050658	0.0	0.0	0.0	0.0
GO:0046939	0.0029359430604982205	0.0	0.0029359430604982205	0.0029359430604982205
GO:0000375	0.00026690391459074735	0.0	0.00026690391459074735	0.00026690391459074735
GO:0090287	0.0	0.0	0.0	0.0
GO:0019682	8.896797153024912e-05	0.0	8.896797153024912e-05	8.896797153024912e-05
GO:0002009	0.0038256227758007117	0.014285714285714285	-0.010460091509913574	0.010460091509913574
GO:0051604	0.0026690391459074734	0.0	0.0026690391459074734	0.0026690391459074734
GO:0050865	0.0	0.0	0.0	0.0
GO:0034767	0.0	0.0	0.0	0.0
GO:1903046	0.009074733096085408	0.06428571428571428	-0.055210981189628874	0.055210981189628874
GO:0005996	0.005871886120996441	0.0	0.005871886120996441	0.005871886120996441
GO:0043039	0.0036476868327402134	0.0	0.0036476868327402134	0.0036476868327402134
GO:1901615	0.0051601423487544484	0.0	0.0051601423487544484	0.0051601423487544484
GO:1902679	0.011654804270462633	0.07142857142857142	-0.059773767158108795	0.059773767158108795
GO:0019219	0.09395017793594305	0.19285714285714287	-0.09890696492119981	0.09890696492119981
GO:0071496	0.00026690391459074735	0.0	0.00026690391459074735	0.00026690391459074735
GO:0044057	0.001601423487544484	0.0	0.001601423487544484	0.001601423487544484
GO:0051960	0.003113879003558719	0.014285714285714285	-0.011171835282155566	0.011171835282155566
GO:0001817	0.0005338078291814947	0.0	0.0005338078291814947	0.0005338078291814947
GO:1901699	0.00044483985765124553	0.0	0.00044483985765124553	0.00044483985765124553
GO:0044093	0.004804270462633452	0.02142857142857143	-0.016624300965937977	0.016624300965937977
GO:0009892	0.02597864768683274	0.15714285714285714	-0.1311642094560244	0.1311642094560244
GO:0048519	0.05676156583629893	0.21428571428571427	-0.15752414844941534	0.15752414844941534
GO:0006586	0.0	0.0	0.0	0.0
GO:0007167	0.012455516014234875	0.0	0.012455516014234875	0.012455516014234875
GO:0009150	0.008362989323843417	0.0	0.008362989323843417	0.008362989323843417
GO:0044403	0.002402135231316726	0.007142857142857143	-0.004740721911540417	0.004740721911540417
GO:0019752	0.02882562277580071	0.0	0.02882562277580071	0.02882562277580071
GO:0046467	0.0034697508896797155	0.0	0.0034697508896797155	0.0034697508896797155
GO:0046434	0.0007117437722419929	0.0	0.0007117437722419929	0.0007117437722419929
GO:0048468	0.014679715302491103	0.04285714285714286	-0.028177427554651753	0.028177427554651753
GO:0033865	0.0029359430604982205	0.0	0.0029359430604982205	0.0029359430604982205
GO:1902532	0.0	0.0	0.0	0.0
GO:0070302	0.0	0.0	0.0	0.0
GO:0032103	0.00035587188612099647	0.0	0.00035587188612099647	0.00035587188612099647
GO:0040008	0.018683274021352312	0.05714285714285714	-0.038459583121504826	0.038459583121504826
GO:0009133	0.0	0.0	0.0	0.0
GO:0034220	0.021619217081850533	0.0	0.021619217081850533	0.021619217081850533
GO:0009991	0.00026690391459074735	0.0	0.00026690391459074735	0.00026690391459074735
GO:0030154	0.027402135231316727	0.07857142857142857	-0.051169293340111846	0.051169293340111846
GO:0046395	0.004715302491103203	0.0	0.004715302491103203	0.004715302491103203
GO:0043067	0.013879003558718862	0.02142857142857143	-0.007549567869852567	0.007549567869852567
GO:0022900	0.007206405693950178	0.0	0.007206405693950178	0.007206405693950178
GO:0045229	0.0	0.0	0.0	0.0
GO:0006222	0.00035587188612099647	0.0	0.00035587188612099647	0.00035587188612099647
GO:0042180	0.0023131672597864767	0.0	0.0023131672597864767	0.0023131672597864767
GO:0048598	0.014679715302491103	0.007142857142857143	0.00753685815963396	0.00753685815963396
GO:0034637	0.0005338078291814947	0.0	0.0005338078291814947	0.0005338078291814947
GO:0070589	0.0	0.0	0.0	0.0
GO:1903311	0.0	0.0	0.0	0.0
GO:0019216	0.0006227758007117438	0.0	0.0006227758007117438	0.0006227758007117438
GO:0110053	0.003113879003558719	0.007142857142857143	-0.004028978139298424	0.004028978139298424
GO:0009126	0.000800711743772242	0.0	0.000800711743772242	0.000800711743772242
GO:0098542	0.010765124555160143	0.0	0.010765124555160143	0.010765124555160143
GO:0039506	0.0	0.0	0.0	0.0
GO:0030031	0.002402135231316726	0.0	0.002402135231316726	0.002402135231316726
GO:0019538	0.14608540925266905	0.2	-0.05391459074733096	0.05391459074733096
GO:0008152	0.3854982206405694	0.37142857142857144	0.014069649211997937	0.014069649211997937
GO:0034030	0.0	0.0	0.0	0.0
GO:0097659	0.0	0.0	0.0	0.0
GO:0051235	0.0	0.0	0.0	0.0
GO:0051345	0.0008896797153024911	0.0	0.0008896797153024911	0.0008896797153024911
GO:0046031	0.002402135231316726	0.0	0.002402135231316726	0.002402135231316726
GO:0006767	0.00044483985765124553	0.0	0.00044483985765124553	0.00044483985765124553
GO:0018205	0.0012455516014234875	0.0	0.0012455516014234875	0.0012455516014234875
GO:0030155	0.0038256227758007117	0.0	0.0038256227758007117	0.0038256227758007117
GO:0009225	0.00044483985765124553	0.0	0.00044483985765124553	0.00044483985765124553
GO:0042254	0.0015124555160142348	0.0	0.0015124555160142348	0.0015124555160142348
GO:0044272	0.0008896797153024911	0.0	0.0008896797153024911	0.0008896797153024911
GO:0009173	0.00035587188612099647	0.0	0.00035587188612099647	0.00035587188612099647
GO:0010468	0.12206405693950179	0.36428571428571427	-0.24222165734621248	0.24222165734621248
GO:0045597	0.0014234875444839859	0.007142857142857143	-0.005719369598373157	0.005719369598373157
GO:0008219	0.00809608540925267	0.014285714285714285	-0.006189628876461616	0.006189628876461616
GO:0045936	0.0	0.0	0.0	0.0
GO:0046490	8.896797153024912e-05	0.0	8.896797153024912e-05	8.896797153024912e-05
GO:0034654	0.013790035587188613	0.0	0.013790035587188613	0.013790035587188613
GO:0009056	0.04314946619217082	0.10714285714285714	-0.06399339095068632	0.06399339095068632
GO:1901361	0.007384341637010676	0.07142857142857142	-0.06404422979156074	0.06404422979156074
GO:0043043	0.0	0.0	0.0	0.0
GO:0051049	0.01619217081850534	0.02857142857142857	-0.012379257752923232	0.012379257752923232
GO:0006188	0.0007117437722419929	0.0	0.0007117437722419929	0.0007117437722419929
GO:0052200	0.0	0.0	0.0	0.0
GO:0010817	0.0037366548042704626	0.0	0.0037366548042704626	0.0037366548042704626
GO:0000096	0.000800711743772242	0.0	0.000800711743772242	0.000800711743772242
GO:0052205	0.0	0.0	0.0	0.0
GO:0006950	0.07437722419928826	0.11428571428571428	-0.039908490086426024	0.039908490086426024
GO:0046390	0.004181494661921708	0.0	0.004181494661921708	0.004181494661921708
GO:0019856	0.000800711743772242	0.0	0.000800711743772242	0.000800711743772242
GO:0006401	0.006939501779359431	0.07142857142857142	-0.064489069649212	0.064489069649212
GO:0006820	0.006761565836298933	0.0	0.006761565836298933	0.006761565836298933
GO:0010033	0.01681494661921708	0.007142857142857143	0.00967208947635994	0.00967208947635994
GO:0006753	0.012900355871886121	0.0	0.012900355871886121	0.012900355871886121
GO:0034655	0.007384341637010676	0.07142857142857142	-0.06404422979156074	0.06404422979156074
GO:0009312	0.0013345195729537367	0.0	0.0013345195729537367	0.0013345195729537367
GO:0006281	0.017615658362989325	0.02857142857142857	-0.010955770208439245	0.010955770208439245
GO:0045937	0.0020462633451957296	0.014285714285714285	-0.012239450940518556	0.012239450940518556
GO:1901269	0.0	0.0	0.0	0.0
GO:0010628	0.006939501779359431	0.02857142857142857	-0.02163192679206914	0.02163192679206914
GO:0050794	0.28932384341637013	0.6928571428571428	-0.4035332994407727	0.4035332994407727
GO:0050877	0.030516014234875447	0.007142857142857143	0.023373157092018305	0.023373157092018305
GO:0031329	0.0099644128113879	0.0	0.0099644128113879	0.0099644128113879
GO:0052029	0.0	0.0	0.0	0.0
GO:0007017	0.016637010676156583	0.2785714285714286	-0.261934417895272	0.261934417895272
GO:0042592	0.036476868327402136	0.014285714285714285	0.022191154041687852	0.022191154041687852
GO:0009199	0.0	0.0	0.0	0.0
GO:0046501	0.0	0.0	0.0	0.0
GO:0044275	0.0	0.0	0.0	0.0
GO:0022412	0.03745551601423488	0.2714285714285714	-0.23397305541433652	0.23397305541433652
GO:0050789	0.33754448398576514	0.75	-0.41245551601423486	0.41245551601423486
GO:0010563	8.896797153024912e-05	0.0	8.896797153024912e-05	8.896797153024912e-05
GO:0046907	0.029626334519572955	0.06428571428571428	-0.03465937976614132	0.03465937976614132
GO:1903037	0.0	0.0	0.0	0.0
GO:0030335	0.0	0.0	0.0	0.0
GO:0009148	0.0	0.0	0.0	0.0
GO:0009893	0.026245551601423486	0.1357142857142857	-0.10946873411286222	0.10946873411286222
GO:0019439	0.0076512455516014235	0.07142857142857142	-0.06377732587697	0.06377732587697
GO:0072524	0.0005338078291814947	0.0	0.0005338078291814947	0.0005338078291814947
GO:0009110	8.896797153024912e-05	0.0	8.896797153024912e-05	8.896797153024912e-05
GO:0006518	0.0015124555160142348	0.0	0.0015124555160142348	0.0015124555160142348
GO:0009423	0.0	0.0	0.0	0.0
GO:1901293	0.005249110320284698	0.0	0.005249110320284698	0.005249110320284698
GO:0032787	0.013701067615658364	0.0	0.013701067615658364	0.013701067615658364
GO:0045859	0.00044483985765124553	0.0	0.00044483985765124553	0.00044483985765124553
GO:0009064	0.0019572953736654805	0.0	0.0019572953736654805	0.0019572953736654805
GO:0044282	0.00498220640569395	0.0	0.00498220640569395	0.00498220640569395
GO:0051272	0.0011565836298932384	0.0	0.0011565836298932384	0.0011565836298932384
GO:0033554	0.031405693950177935	0.05714285714285714	-0.025737163192679206	0.025737163192679206
GO:0006189	0.0006227758007117438	0.0	0.0006227758007117438	0.0006227758007117438
GO:0009967	0.00898576512455516	0.03571428571428571	-0.026728520589730555	0.026728520589730555
GO:0006082	0.029626334519572955	0.0	0.029626334519572955	0.029626334519572955
GO:0009141	0.00044483985765124553	0.0	0.00044483985765124553	0.00044483985765124553
GO:0002274	0.0	0.0	0.0	0.0
GO:0032269	0.000800711743772242	0.0	0.000800711743772242	0.000800711743772242
GO:0006165	0.0028469750889679717	0.0	0.0028469750889679717	0.0028469750889679717
GO:0061919	0.007740213523131673	0.007142857142857143	0.00059735638027453	0.00059735638027453
GO:0009889	0.10533807829181495	0.29285714285714287	-0.1875190645653279	0.1875190645653279
GO:0006955	0.013790035587188613	0.0	0.013790035587188613	0.013790035587188613
GO:0030258	0.0	0.0	0.0	0.0
GO:0006091	0.01112099644128114	0.0	0.01112099644128114	0.01112099644128114
GO:0007186	0.0	0.0	0.0	0.0
GO:0009145	0.0	0.0	0.0	0.0
GO:1901617	0.0	0.0	0.0	0.0
GO:0006417	0.012099644128113879	0.10714285714285714	-0.09504321301474326	0.09504321301474326
GO:0019048	0.0	0.0	0.0	0.0
GO:0045785	0.0008896797153024911	0.0	0.0008896797153024911	0.0008896797153024911
GO:1901659	0.0	0.0	0.0	0.0
GO:0050890	0.0	0.0	0.0	0.0
GO:0042435	0.0	0.0	0.0	0.0
GO:0015979	0.0	0.0	0.0	0.0
GO:0051253	0.011654804270462633	0.07142857142857142	-0.059773767158108795	0.059773767158108795
GO:0015849	0.0025800711743772242	0.0	0.0025800711743772242	0.0025800711743772242
GO:0045595	0.008629893238434164	0.02857142857142857	-0.019941535332994406	0.019941535332994406
GO:0009259	0.009163701067615658	0.0	0.009163701067615658	0.009163701067615658
GO:0072528	0.0016903914590747332	0.0	0.0016903914590747332	0.0016903914590747332
GO:0006220	0.0014234875444839859	0.0	0.0014234875444839859	0.0014234875444839859
GO:0043207	0.031405693950177935	0.007142857142857143	0.024262836807320793	0.024262836807320793
GO:0006952	0.011565836298932384	0.0	0.011565836298932384	0.011565836298932384
GO:0009069	0.0006227758007117438	0.0	0.0006227758007117438	0.0006227758007117438
GO:0044036	0.0	0.0	0.0	0.0
GO:0032984	0.0	0.0	0.0	0.0
GO:0009142	0.00035587188612099647	0.0	0.00035587188612099647	0.00035587188612099647
GO:0006259	0.02393238434163701	0.03571428571428571	-0.011781901372648701	0.011781901372648701
GO:0046385	0.00035587188612099647	0.0	0.00035587188612099647	0.00035587188612099647
GO:0002768	0.0	0.0	0.0	0.0
GO:0051174	0.008896797153024912	0.02142857142857143	-0.012531774275546517	0.012531774275546517
GO:0003008	0.036298932384341634	0.007142857142857143	0.029156075241484492	0.029156075241484492
GO:0009896	0.0018683274021352313	0.03571428571428571	-0.03384595831215048	0.03384595831215048
GO:0009070	0.0	0.0	0.0	0.0
GO:0016570	0.0099644128113879	0.03571428571428571	-0.025749872902897812	0.025749872902897812
GO:0015931	0.0	0.0	0.0	0.0
GO:0006399	0.00898576512455516	0.0	0.00898576512455516	0.00898576512455516
GO:1903530	0.0020462633451957296	0.0	0.0020462633451957296	0.0020462633451957296
GO:0051252	0.09154804270462634	0.18571428571428572	-0.09416624300965938	0.09416624300965938
GO:0065007	0.37927046263345193	0.75	-0.37072953736654807	0.37072953736654807
GO:0043603	0.00400355871886121	0.0	0.00400355871886121	0.00400355871886121
GO:0006810	0.12259786476868327	0.07857142857142857	0.0440264361972547	0.0440264361972547
GO:0097435	0.008807829181494663	0.0	0.008807829181494663	0.008807829181494663
GO:0051270	0.004359430604982207	0.007142857142857143	-0.002783426537874936	0.002783426537874936
GO:0016054	0.004715302491103203	0.0	0.004715302491103203	0.004715302491103203
GO:0044238	0.302135231316726	0.35	-0.047864768683273995	0.047864768683273995
GO:0045333	0.001601423487544484	0.0	0.001601423487544484	0.001601423487544484
GO:0015980	0.001601423487544484	0.0	0.001601423487544484	0.001601423487544484
GO:0051046	0.002135231316725979	0.0	0.002135231316725979	0.002135231316725979
GO:0033993	0.00017793594306049823	0.0	0.00017793594306049823	0.00017793594306049823
GO:0009058	0.06788256227758008	0.014285714285714285	0.053596847991865794	0.053596847991865794
GO:1901360	0.10969750889679715	0.17142857142857143	-0.06173106253177428	0.06173106253177428
GO:0009200	0.0	0.0	0.0	0.0
GO:0051128	0.02597864768683274	0.14285714285714285	-0.11687849517031011	0.11687849517031011
GO:0043038	0.0038256227758007117	0.0	0.0038256227758007117	0.0038256227758007117
GO:0070727	0.018238434163701068	0.09285714285714286	-0.0746187086934418	0.0746187086934418
GO:1901701	0.0	0.0	0.0	0.0
GO:0006629	0.03941281138790036	0.0	0.03941281138790036	0.03941281138790036
GO:1904062	0.0	0.0	0.0	0.0
GO:0044237	0.2886120996441281	0.32857142857142857	-0.039959328927300475	0.039959328927300475
GO:0051606	0.016548042704626335	0.0	0.016548042704626335	0.016548042704626335
GO:0044267	0.07909252669039146	0.16428571428571428	-0.08519318759532282	0.08519318759532282
GO:0043086	0.0027580071174377226	0.0	0.0027580071174377226	0.0027580071174377226
GO:0048522	0.04617437722419929	0.15714285714285714	-0.11096847991865785	0.11096847991865785
GO:0019692	0.00044483985765124553	0.0	0.00044483985765124553	0.00044483985765124553
GO:0046049	0.00035587188612099647	0.0	0.00035587188612099647	0.00035587188612099647
GO:0045321	0.00026690391459074735	0.0	0.00026690391459074735	0.00026690391459074735
GO:0033866	0.0	0.0	0.0	0.0
GO:0042398	0.0	0.0	0.0	0.0
GO:0050896	0.13887900355871885	0.15714285714285714	-0.01826385358413829	0.01826385358413829
GO:0034660	0.025533807829181493	0.03571428571428571	-0.01018047788510422	0.01018047788510422
GO:0009628	0.010587188612099644	0.02857142857142857	-0.017984239959328928	0.017984239959328928
GO:0016032	0.0005338078291814947	0.0	0.0005338078291814947	0.0005338078291814947
GO:0051276	0.009608540925266904	0.02142857142857143	-0.011820030503304525	0.011820030503304525
GO:0065003	0.027402135231316727	0.05	-0.022597864768683276	0.022597864768683276
GO:0019222	0.16334519572953737	0.4714285714285714	-0.30808337569903405	0.30808337569903405
GO:1901698	0.004626334519572953	0.0	0.004626334519572953	0.004626334519572953
GO:0043269	0.0029359430604982205	0.0	0.0029359430604982205	0.0029359430604982205
GO:0010648	0.010320284697508897	0.04285714285714286	-0.03253685815963396	0.03253685815963396
GO:0009725	0.0029359430604982205	0.0	0.0029359430604982205	0.0029359430604982205
GO:0045596	0.0011565836298932384	0.0	0.0011565836298932384	0.0011565836298932384
GO:0055085	0.042704626334519574	0.0	0.042704626334519574	0.042704626334519574
GO:0031328	0.012455516014234875	0.04285714285714286	-0.03040162684290798	0.03040162684290798
GO:0090066	0.004448398576512456	0.007142857142857143	-0.0026944585663446867	0.0026944585663446867
GO:0071702	0.03870106761565836	0.03571428571428571	0.002986781901372651	0.002986781901372651
GO:0006913	0.0028469750889679717	0.0	0.0028469750889679717	0.0028469750889679717
GO:0043101	0.000800711743772242	0.0	0.000800711743772242	0.000800711743772242
GO:0044262	0.006583629893238434	0.007142857142857143	-0.0005592272496187083	0.0005592272496187083
GO:0009888	0.009074733096085408	0.0	0.009074733096085408	0.009074733096085408
GO:0051649	0.03309608540925267	0.07142857142857142	-0.038332486019318754	0.038332486019318754
GO:0009394	0.00035587188612099647	0.0	0.00035587188612099647	0.00035587188612099647
GO:0044271	0.015480427046263345	0.0	0.015480427046263345	0.015480427046263345
GO:0019637	0.022953736654804272	0.0	0.022953736654804272	0.022953736654804272
GO:0032879	0.027758007117437724	0.07142857142857142	-0.0436705643111337	0.0436705643111337
GO:0071840	0.1741103202846975	0.4642857142857143	-0.2901753940010168	0.2901753940010168
GO:0005975	0.01912811387900356	0.007142857142857143	0.011985256736146418	0.011985256736146418
GO:0009132	0.0029359430604982205	0.0	0.0029359430604982205	0.0029359430604982205
GO:0044068	0.0	0.0	0.0	0.0
GO:0043543	0.0005338078291814947	0.0	0.0005338078291814947	0.0005338078291814947
GO:0006778	0.0007117437722419929	0.0	0.0007117437722419929	0.0007117437722419929
GO:0010243	0.004626334519572953	0.0	0.004626334519572953	0.004626334519572953
GO:0006418	0.0033807829181494663	0.0	0.0033807829181494663	0.0033807829181494663
GO:0072594	0.00044483985765124553	0.0	0.00044483985765124553	0.00044483985765124553
GO:0090305	0.0	0.0	0.0	0.0
GO:0042391	0.0	0.0	0.0	0.0
GO:1903506	0.0902135231316726	0.18571428571428572	-0.09550076258261313	0.09550076258261313
GO:0022604	0.00017793594306049823	0.007142857142857143	-0.006964921199796644	0.006964921199796644
GO:1901566	0.008185053380782919	0.0	0.008185053380782919	0.008185053380782919
GO:0019319	0.000800711743772242	0.0	0.000800711743772242	0.000800711743772242
GO:0044089	0.003914590747330961	0.0	0.003914590747330961	0.003914590747330961
GO:0045017	0.000800711743772242	0.0	0.000800711743772242	0.000800711743772242
GO:0034032	0.0029359430604982205	0.0	0.0029359430604982205	0.0029359430604982205
GO:0012501	0.006583629893238434	0.014285714285714285	-0.007702084392475851	0.007702084392475851
GO:0016070	0.06850533807829182	0.1357142857142857	-0.06720894763599389	0.06720894763599389
GO:0120036	0.004715302491103203	0.0	0.004715302491103203	0.004715302491103203
GO:0031327	0.011832740213523131	0.07142857142857142	-0.059595831215048294	0.059595831215048294
GO:0008150	0.8335409252669039	0.9928571428571429	-0.15931621759023895	0.15931621759023895
GO:0032880	0.0023131672597864767	0.02142857142857143	-0.019115404168784954	0.019115404168784954
GO:0006073	0.0012455516014234875	0.007142857142857143	-0.005897305541433655	0.005897305541433655
GO:0140352	0.005782918149466192	0.0	0.005782918149466192	0.005782918149466192
GO:0006022	0.0037366548042704626	0.0	0.0037366548042704626	0.0037366548042704626
GO:0032446	0.019483985765124556	0.007142857142857143	0.012341128622267414	0.012341128622267414
GO:0022607	0.04466192170818505	0.10714285714285714	-0.062480935434672084	0.062480935434672084
GO:0060255	0.14306049822064057	0.42857142857142855	-0.285510930350788	0.285510930350788
GO:0043068	0.0016903914590747332	0.0	0.0016903914590747332	0.0016903914590747332
GO:0080135	0.006850533807829182	0.0	0.006850533807829182	0.006850533807829182
GO:0006090	0.0011565836298932384	0.0	0.0011565836298932384	0.0011565836298932384
GO:0035556	0.02909252669039146	0.04285714285714286	-0.013764616166751398	0.013764616166751398
GO:0002684	0.003291814946619217	0.0	0.003291814946619217	0.003291814946619217
GO:0030682	0.0	0.0	0.0	0.0
GO:0048523	0.035676156583629895	0.12857142857142856	-0.09289527198779866	0.09289527198779866
GO:0018130	0.016370106761565837	0.0	0.016370106761565837	0.016370106761565837
GO:0030030	0.019750889679715302	0.02142857142857143	-0.0016776817488561267	0.0016776817488561267
GO:0009205	0.0	0.0	0.0	0.0
GO:0046148	0.0028469750889679717	0.0	0.0028469750889679717	0.0028469750889679717
GO:0009067	0.00017793594306049823	0.0	0.00017793594306049823	0.00017793594306049823
GO:0044283	0.003113879003558719	0.0	0.003113879003558719	0.003113879003558719
GO:0006974	0.0199288256227758	0.04285714285714286	-0.022928317234367057	0.022928317234367057
GO:0009084	0.0	0.0	0.0	0.0
GO:0009219	0.00035587188612099647	0.0	0.00035587188612099647	0.00035587188612099647
GO:2001141	0.0902135231316726	0.18571428571428572	-0.09550076258261313	0.09550076258261313
GO:0006081	0.0019572953736654805	0.0	0.0019572953736654805	0.0019572953736654805
GO:0019363	0.0	0.0	0.0	0.0
GO:0009162	0.0	0.0	0.0	0.0
GO:0031324	0.013256227758007118	0.07142857142857142	-0.05817234367056431	0.05817234367056431
GO:0019941	0.010943060498220641	0.007142857142857143	0.0038002033553634984	0.0038002033553634984
GO:0071495	0.0006227758007117438	0.0	0.0006227758007117438	0.0006227758007117438
GO:0045893	0.012099644128113879	0.04285714285714286	-0.030757498729028977	0.030757498729028977
GO:0008104	0.05195729537366548	0.18571428571428572	-0.13375699034062025	0.13375699034062025
GO:0033013	0.0007117437722419929	0.0	0.0007117437722419929	0.0007117437722419929
GO:0006520	0.013167259786476869	0.0	0.013167259786476869	0.013167259786476869
GO:0043408	0.005427046263345196	0.014285714285714285	-0.00885866802236909	0.00885866802236909
GO:0006163	0.008718861209964414	0.0	0.008718861209964414	0.008718861209964414
GO:1901362	0.014679715302491103	0.0	0.014679715302491103	0.014679715302491103
GO:0071826	0.01192170818505338	0.03571428571428571	-0.023792577529232334	0.023792577529232334
GO:0040017	0.00044483985765124553	0.0	0.00044483985765124553	0.00044483985765124553
GO:0010557	0.013256227758007118	0.05	-0.036743772241992885	0.036743772241992885
GO:0002521	0.0	0.0	0.0	0.0
GO:0016052	8.896797153024912e-05	0.0	8.896797153024912e-05	8.896797153024912e-05
GO:0009066	0.000800711743772242	0.0	0.000800711743772242	0.000800711743772242
GO:1903507	0.011654804270462633	0.07142857142857142	-0.059773767158108795	0.059773767158108795
GO:0051241	0.0017793594306049821	0.0	0.0017793594306049821	0.0017793594306049821
GO:1901136	0.0008896797153024911	0.0	0.0008896797153024911	0.0008896797153024911
GO:0010646	0.06396797153024911	0.1	-0.0360320284697509	0.0360320284697509
GO:0019751	0.0	0.0	0.0	0.0
GO:0016053	0.0016903914590747332	0.0	0.0016903914590747332	0.0016903914590747332
GO:0002252	0.0034697508896797155	0.007142857142857143	-0.003673106253177427	0.003673106253177427
GO:0006400	0.0033807829181494663	0.0	0.0033807829181494663	0.0033807829181494663
GO:1903827	0.0007117437722419929	0.014285714285714285	-0.013573970513472292	0.013573970513472292
GO:0007166	0.029181494661921707	0.02142857142857143	0.0077529232333502784	0.0077529232333502784
GO:0008610	0.009786476868327402	0.0	0.009786476868327402	0.009786476868327402
GO:0060627	0.004270462633451958	0.007142857142857143	-0.002872394509405185	0.002872394509405185
GO:0046700	0.007384341637010676	0.07142857142857142	-0.06404422979156074	0.06404422979156074
GO:0048638	0.009252669039145907	0.05	-0.040747330960854096	0.040747330960854096
GO:0051129	0.0017793594306049821	0.0	0.0017793594306049821	0.0017793594306049821
GO:1903509	0.0035587188612099642	0.0	0.0035587188612099642	0.0035587188612099642
GO:0006897	0.009608540925266904	0.0	0.009608540925266904	0.009608540925266904
GO:0034645	0.03389679715302491	0.014285714285714285	0.019611082867310628	0.019611082867310628
GO:0007389	0.03398576512455516	0.18571428571428572	-0.15172852058973058	0.15172852058973058
GO:0044255	0.029804270462633453	0.0	0.029804270462633453	0.029804270462633453
GO:0032940	0.005782918149466192	0.0	0.005782918149466192	0.005782918149466192
GO:0007155	0.0150355871886121	0.0	0.0150355871886121	0.0150355871886121
GO:0006139	0.10702846975088968	0.17142857142857143	-0.06440010167768175	0.06440010167768175
GO:0008033	0.005516014234875445	0.0	0.005516014234875445	0.005516014234875445
GO:0000271	0.0005338078291814947	0.0	0.0005338078291814947	0.0005338078291814947
GO:0022407	0.0012455516014234875	0.0	0.0012455516014234875	0.0012455516014234875
GO:0031348	0.00026690391459074735	0.0	0.00026690391459074735	0.00026690391459074735
GO:0010941	0.0199288256227758	0.03571428571428571	-0.015785460091509912	0.015785460091509912
GO:0016043	0.1702846975088968	0.45	-0.2797153024911032	0.2797153024911032
GO:0052027	0.0	0.0	0.0	0.0
GO:1902531	0.024555160142348754	0.03571428571428571	-0.011159125571936959	0.011159125571936959
GO:0009208	0.0	0.0	0.0	0.0
GO:0006721	0.00017793594306049823	0.0	0.00017793594306049823	0.00017793594306049823
GO:0098660	0.015569395017793594	0.0	0.015569395017793594	0.015569395017793594
GO:0080134	0.007562277580071174	0.0	0.007562277580071174	0.007562277580071174
GO:0006886	0.01601423487544484	0.03571428571428571	-0.019700050838840872	0.019700050838840872
GO:0051093	0.004626334519572953	0.02857142857142857	-0.023945094051855617	0.023945094051855617
GO:0042127	0.013434163701067616	0.05	-0.03656583629893238	0.03656583629893238
GO:1901576	0.059430604982206404	0.014285714285714285	0.04514489069649212	0.04514489069649212
GO:0048856	0.09973309608540926	0.21428571428571427	-0.11455261820030502	0.11455261820030502
GO:0048584	0.012455516014234875	0.03571428571428571	-0.023258769700050835	0.023258769700050835
GO:0030162	0.011654804270462633	0.05714285714285714	-0.045488052872394505	0.045488052872394505
GO:0061695	0.002491103202846975	0.007142857142857143	-0.004651753940010168	0.004651753940010168
GO:1990351	0.0029359430604982205	0.0	0.0029359430604982205	0.0029359430604982205
GO:0031676	0.0	0.0	0.0	0.0
GO:0016020	0.1851423487544484	0.12857142857142856	0.056570920183019846	0.056570920183019846
GO:0042025	0.0	0.0	0.0	0.0
GO:0065010	0.0018683274021352313	0.0	0.0018683274021352313	0.0018683274021352313
GO:0099081	0.013612099644128114	0.17857142857142858	-0.16495932892730047	0.16495932892730047
GO:1902494	0.026245551601423486	0.02857142857142857	-0.0023258769700050842	0.0023258769700050842
GO:0012506	0.0016903914590747332	0.0	0.0016903914590747332	0.0016903914590747332
GO:0031984	0.009430604982206405	0.0	0.009430604982206405	0.009430604982206405
GO:0099240	0.00044483985765124553	0.0	0.00044483985765124553	0.00044483985765124553
GO:0070161	0.018327402135231315	0.03571428571428571	-0.017386883579054397	0.017386883579054397
GO:0043230	0.0018683274021352313	0.0	0.0018683274021352313	0.0018683274021352313
GO:0005774	0.0	0.0	0.0	0.0
GO:0030430	0.0	0.0	0.0	0.0
GO:0099080	0.025444839857651246	0.38571428571428573	-0.3602694458566345	0.3602694458566345
GO:0098803	0.0	0.0	0.0	0.0
GO:0043005	0.027580071174377226	0.07857142857142857	-0.050991357397051344	0.050991357397051344
GO:0034702	0.0	0.0	0.0	0.0
GO:0042170	0.0	0.0	0.0	0.0
GO:0055035	0.0	0.0	0.0	0.0
GO:0005615	0.061298932384341635	0.0	0.061298932384341635	0.061298932384341635
GO:0044423	0.0	0.0	0.0	0.0
GO:1990234	0.0061387900355871884	0.007142857142857143	-0.0010040671072699542	0.0010040671072699542
GO:0042651	0.0	0.0	0.0	0.0
GO:0043233	0.01298932384341637	0.0	0.01298932384341637	0.01298932384341637
GO:0033647	0.0	0.0	0.0	0.0
GO:0020002	0.0	0.0	0.0	0.0
GO:1990904	0.04154804270462634	0.11428571428571428	-0.07273767158108795	0.07273767158108795
GO:0055036	0.0	0.0	0.0	0.0
GO:0033646	0.0	0.0	0.0	0.0
GO:0044391	0.009430604982206405	0.0	0.009430604982206405	0.009430604982206405
GO:0009535	0.0	0.0	0.0	0.0
GO:0005759	0.006227758007117438	0.0	0.006227758007117438	0.006227758007117438
GO:0043232	0.08087188612099644	0.5428571428571428	-0.4619852567361464	0.4619852567361464
GO:0032991	0.2395017793594306	0.4928571428571429	-0.25335536349771226	0.25335536349771226
GO:0043231	0.3305160142348754	0.5785714285714286	-0.2480554143365532	0.2480554143365532
GO:0000139	0.011832740213523131	0.0	0.011832740213523131	0.011832740213523131
GO:0005743	0.01005338078291815	0.0	0.01005338078291815	0.01005338078291815
GO:0031226	0.0013345195729537367	0.0	0.0013345195729537367	0.0013345195729537367
GO:0098588	0.025533807829181493	0.007142857142857143	0.01839095068632435	0.01839095068632435
GO:0018995	0.0	0.0	0.0	0.0
GO:0031967	0.00596085409252669	0.04285714285714286	-0.03689628876461617	0.03689628876461617
GO:0097708	0.03016014234875445	0.014285714285714285	0.015874428063040166	0.015874428063040166
GO:0070013	0.012811387900355872	0.0	0.012811387900355872	0.012811387900355872
GO:0005730	0.018772241992882563	0.06428571428571428	-0.045513472292831716	0.045513472292831716
GO:0030054	0.034074733096085406	0.06428571428571428	-0.030210981189628873	0.030210981189628873
GO:0033648	0.0	0.0	0.0	0.0
GO:1903561	0.0018683274021352313	0.0	0.0018683274021352313	0.0018683274021352313
GO:0016021	0.23834519572953736	0.014285714285714285	0.22405948144382307	0.22405948144382307
GO:0099513	0.0	0.0	0.0	0.0
GO:0032993	0.0033807829181494663	0.007142857142857143	-0.0037620742247076763	0.0037620742247076763
GO:0033643	0.0	0.0	0.0	0.0
GO:0031974	0.01298932384341637	0.0	0.01298932384341637	0.01298932384341637
GO:1990204	0.0011565836298932384	0.0	0.0011565836298932384	0.0011565836298932384
GO:0009507	0.0	0.0	0.0	0.0
GO:0031966	0.016548042704626335	0.0	0.016548042704626335	0.016548042704626335
GO:0031301	0.0015124555160142348	0.0	0.0015124555160142348	0.0015124555160142348
GO:0031300	0.01592526690391459	0.0	0.01592526690391459	0.01592526690391459
GO:0030312	0.025800711743772242	0.007142857142857143	0.0186578546009151	0.0186578546009151
GO:0120025	0.033540925266903915	0.08571428571428572	-0.0521733604473818	0.0521733604473818
GO:0005737	0.17944839857651246	0.55	-0.3705516014234876	0.3705516014234876
GO:0005773	0.010409252669039146	0.0	0.010409252669039146	0.010409252669039146
GO:1905368	0.0020462633451957296	0.0	0.0020462633451957296	0.0020462633451957296
GO:0070062	0.001601423487544484	0.0	0.001601423487544484	0.001601423487544484
GO:0098797	0.010409252669039146	0.014285714285714285	-0.0038764616166751392	0.0038764616166751392
GO:0005739	0.05382562277580071	0.007142857142857143	0.04668276563294357	0.04668276563294357
GO:0009986	0.0056939501779359435	0.0	0.0056939501779359435	0.0056939501779359435
GO:0019867	0.0	0.0	0.0	0.0
GO:0015934	0.005338078291814947	0.0	0.005338078291814947	0.005338078291814947
GO:0140513	0.06147686832740214	0.17857142857142858	-0.11709456024402644	0.11709456024402644
GO:0042717	0.0	0.0	0.0	0.0
GO:0005667	0.01708185053380783	0.02142857142857143	-0.004346720894763598	0.004346720894763598
GO:0034357	0.0	0.0	0.0	0.0
GO:0005911	0.0	0.0	0.0	0.0
GO:0110165	0.8446619217081851	0.9857142857142858	-0.14105236400610066	0.14105236400610066
GO:1902495	0.0026690391459074734	0.0	0.0026690391459074734	0.0026690391459074734
GO:0098590	0.022953736654804272	0.05714285714285714	-0.034189120488052865	0.034189120488052865
GO:0033644	0.0	0.0	0.0	0.0
GO:0005575	0.8964412811387901	0.9928571428571429	-0.09641586171835281	0.09641586171835281
GO:0140535	0.02402135231316726	0.04285714285714286	-0.0188357905439756	0.0188357905439756
GO:0043228	0.08087188612099644	0.5428571428571428	-0.4619852567361464	0.4619852567361464
GO:0098796	0.0398576512455516	0.02142857142857143	0.018429079816980172	0.018429079816980172
GO:0031982	0.03309608540925267	0.014285714285714285	0.018810371123538387	0.018810371123538387
GO:0005815	0.0	0.0	0.0	0.0
GO:0005681	0.016281138790035586	0.04285714285714286	-0.02657600406710727	0.02657600406710727
GO:0031410	0.03016014234875445	0.014285714285714285	0.015874428063040166	0.015874428063040166
GO:0043229	0.37944839857651247	0.8285714285714286	-0.44912302999491616	0.44912302999491616
GO:0070069	0.0030249110320284696	0.0	0.0030249110320284696	0.0030249110320284696
GO:0019866	0.01103202846975089	0.0	0.01103202846975089	0.01103202846975089
GO:0035770	0.009430604982206405	0.17857142857142858	-0.16914082358922217	0.16914082358922217
GO:0009521	0.0	0.0	0.0	0.0
GO:0098798	0.008629893238434164	0.0	0.008629893238434164	0.008629893238434164
GO:0099503	0.002224199288256228	0.0	0.002224199288256228	0.002224199288256228
GO:0009536	0.0	0.0	0.0	0.0
GO:0043226	0.3893238434163701	0.8285714285714286	-0.4392475851550585	0.4392475851550585
GO:0042995	0.03469750889679715	0.08571428571428572	-0.05101677681748856	0.05101677681748856
GO:0030659	0.0010676156583629894	0.0	0.0010676156583629894	0.0010676156583629894
GO:0005654	0.02384341637010676	0.08571428571428572	-0.06187086934417896	0.06187086934417896
GO:0043227	0.3402135231316726	0.5785714285714286	-0.23835790543975605	0.23835790543975605
GO:0031090	0.0699288256227758	0.05714285714285714	0.012785968479918662	0.012785968479918662
GO:0031224	0.25480427046263343	0.014285714285714285	0.24051855617691914	0.24051855617691914
GO:0099512	0.013612099644128114	0.17857142857142858	-0.16495932892730047	0.16495932892730047
