# Supplementary material for: PICNIC accurately predicts condensate-forming proteins regardless of their structural disorder across organisms
Source: Nat Commun. 2024 Dec 11;15:10668. doi: 10.1038/s41467-024-55089-x (PMC11634905; doi:10.1038/s41467-024-55089-x)
Supplement: Supplementary file 11 — Source Data files [file 41467_2024_55089_MOESM11_ESM.zip › Source_Data_file/supplementary/Figure_S5/yeast_gokeys.txt]

key	alldistr	cdcodedistr	cdcodediff	cdcodeabsdiff
GO:0000976	0.02759825327510917	0.012006861063464836	0.015591392211644335	0.015591392211644335
GO:0022890	0.01851528384279476	0.0017152658662092624	0.0168000179765855	0.0168000179765855
GO:0042578	0.0211353711790393	0.0137221269296741	0.0074132442493652015	0.0074132442493652015
GO:0005525	0.01764192139737991	0.032590051457975985	-0.014948130060596074	0.014948130060596074
GO:0042803	0.0029694323144104804	0.005145797598627788	-0.0021763652842173072	0.0021763652842173072
GO:0033218	0.008384279475982533	0.010291595197255575	-0.0019073157212730427	0.0019073157212730427
GO:0003746	0.0022707423580786024	0.012006861063464836	-0.009736118705386234	0.009736118705386234
GO:0090079	0.00943231441048035	0.04631217838765009	-0.03687986397716974	0.03687986397716974
GO:0004518	0.02445414847161572	0.025728987993138937	-0.0012748395215232168	0.0012748395215232168
GO:0015399	0.00960698689956332	0.0	0.00960698689956332	0.00960698689956332
GO:0000977	0.020786026200873362	0.00686106346483705	0.013924962736036313	0.013924962736036313
GO:0046961	0.0031441048034934497	0.0	0.0031441048034934497	0.0031441048034934497
GO:0016209	0.005414847161572052	0.0017152658662092624	0.0036995812953627897	0.0036995812953627897
GO:0005515	0.14585152838427948	0.2195540308747856	-0.07370250249050611	0.07370250249050611
GO:0016879	0.0069868995633187774	0.010291595197255575	-0.003304695633936798	0.003304695633936798
GO:0008236	0.002445414847161572	0.0017152658662092624	0.0007301489809523097	0.0007301489809523097
GO:0046983	0.01240174672489083	0.010291595197255575	0.0021101515276352543	0.0021101515276352543
GO:0035639	0.1332751091703057	0.2195540308747856	-0.0862789217044799	0.0862789217044799
GO:0046943	0.00908296943231441	0.0017152658662092624	0.007367703566105147	0.007367703566105147
GO:0016757	0.016069868995633188	0.008576329331046312	0.0074935396645868756	0.0074935396645868756
GO:0030545	0.0	0.0	0.0	0.0
GO:0016616	0.013799126637554586	0.0137221269296741	7.699970788048634e-05	7.699970788048634e-05
GO:0015267	0.0034934497816593887	0.003430531732418525	6.29180492408639e-05	6.29180492408639e-05
GO:0004857	0.008209606986899563	0.0137221269296741	-0.005512519942774536	0.005512519942774536
GO:0008238	0.004716157205240175	0.005145797598627788	-0.00042964039338761265	0.00042964039338761265
GO:0015291	0.004890829694323144	0.0	0.004890829694323144	0.004890829694323144
GO:0140097	0.022882096069868997	0.00686106346483705	0.016021032605031946	0.016021032605031946
GO:0008324	0.023056768558951966	0.0017152658662092624	0.021341502692742705	0.021341502692742705
GO:0016884	0.002445414847161572	0.005145797598627788	-0.0027003827514662155	0.0027003827514662155
GO:0046872	0.14864628820960699	0.14408233276157806	0.004563955448028928	0.004563955448028928
GO:0046933	0.001222707423580786	0.0	0.001222707423580786	0.001222707423580786
GO:0004553	0.008209606986899563	0.0	0.008209606986899563	0.008209606986899563
GO:0043167	0.2667248908296943	0.33276157804459694	-0.06603668721490263	0.06603668721490263
GO:0016776	0.0015720524017467249	0.005145797598627788	-0.003573745196881063	0.003573745196881063
GO:0097367	0.13834061135371178	0.22469982847341338	-0.0863592171197016	0.0863592171197016
GO:0016811	0.003668122270742358	0.0017152658662092624	0.0019528564045330956	0.0019528564045330956
GO:0016655	0.0013973799126637554	0.0	0.0013973799126637554	0.0013973799126637554
GO:0016874	0.016593886462882096	0.024013722126929673	-0.007419835664047577	0.007419835664047577
GO:0022853	0.005764192139737992	0.0	0.005764192139737992	0.005764192139737992
GO:0140098	0.029344978165938864	0.05660377358490566	-0.027258795418966798	0.027258795418966798
GO:0050145	0.001222707423580786	0.003430531732418525	-0.002207824308837739	0.002207824308837739
GO:0044769	0.0031441048034934497	0.0	0.0031441048034934497	0.0031441048034934497
GO:0019842	0.0069868995633187774	0.005145797598627788	0.0018411019646909898	0.0018411019646909898
GO:0140101	0.00943231441048035	0.0137221269296741	-0.004289812519193749	0.004289812519193749
GO:1901363	0.33292576419213976	0.5506003430531733	-0.21767457886103353	0.21767457886103353
GO:0008135	0.00943231441048035	0.04631217838765009	-0.03687986397716974	0.03687986397716974
GO:0019787	0.012925764192139737	0.008576329331046312	0.004349434861093425	0.004349434861093425
GO:0016868	0.002445414847161572	0.00686106346483705	-0.004415648617675478	0.004415648617675478
GO:0060089	0.0026200873362445414	0.0	0.0026200873362445414	0.0026200873362445414
GO:0008194	0.0038427947598253277	0.003430531732418525	0.0004122630274068029	0.0004122630274068029
GO:0016830	0.005764192139737992	0.010291595197255575	-0.004527403057517584	0.004527403057517584
GO:0097159	0.3343231441048035	0.5523156089193825	-0.21799246481457896	0.21799246481457896
GO:0004888	0.0008733624454148472	0.0	0.0008733624454148472	0.0008733624454148472
GO:0005342	0.00960698689956332	0.0017152658662092624	0.007891721033354056	0.007891721033354056
GO:0097747	0.004017467248908297	0.022298456260720412	-0.018280989011812115	0.018280989011812115
GO:0016798	0.00925764192139738	0.0	0.00925764192139738	0.00925764192139738
GO:0016410	0.001222707423580786	0.0	0.001222707423580786	0.001222707423580786
GO:0016298	0.0	0.0	0.0	0.0
GO:0004519	0.017292576419213973	0.00686106346483705	0.010431512954376923	0.010431512954376923
GO:0038023	0.0019213973799126639	0.0	0.0019213973799126639	0.0019213973799126639
GO:0061134	0.0	0.0	0.0	0.0
GO:0140359	0.0	0.0	0.0	0.0
GO:0016740	0.12698689956331877	0.14408233276157806	-0.01709543319825929	0.01709543319825929
GO:0022803	0.0034934497816593887	0.003430531732418525	6.29180492408639e-05	6.29180492408639e-05
GO:0015103	0.0	0.0	0.0	0.0
GO:0008289	0.02096069868995633	0.0274442538593482	-0.006483555169391867	0.006483555169391867
GO:0016779	0.00943231441048035	0.032590051457975985	-0.023157737047495637	0.023157737047495637
GO:0030170	0.006812227074235808	0.005145797598627788	0.0016664294756080205	0.0016664294756080205
GO:0036094	0.16	0.24528301886792453	-0.08528301886792453	0.08528301886792453
GO:0019001	0.01764192139737991	0.032590051457975985	-0.014948130060596074	0.014948130060596074
GO:0003743	0.00611353711790393	0.030874785591766724	-0.024761248473862796	0.024761248473862796
GO:0016831	0.0034934497816593887	0.00686106346483705	-0.003367613683177661	0.003367613683177661
GO:0016742	0.001222707423580786	0.0017152658662092624	-0.0004925584426284763	0.0004925584426284763
GO:0017076	0.13344978165938864	0.2195540308747856	-0.08610424921539694	0.08610424921539694
GO:0015075	0.025676855895196506	0.003430531732418525	0.02224632416277798	0.02224632416277798
GO:0030246	0.005764192139737992	0.003430531732418525	0.0023336604073194668	0.0023336604073194668
GO:0004175	0.01851528384279476	0.012006861063464836	0.006508422779329925	0.006508422779329925
GO:0030234	0.04995633187772926	0.0686106346483705	-0.018654302770641243	0.018654302770641243
GO:0016891	0.00890829694323144	0.0	0.00890829694323144	0.00890829694323144
GO:0048018	0.0	0.0	0.0	0.0
GO:0043565	0.0485589519650655	0.03430531732418525	0.014253634640880253	0.014253634640880253
GO:0003677	0.10235807860262008	0.0823327615780446	0.02002531702457548	0.02002531702457548
GO:0000166	0.15196506550218342	0.2367066895368782	-0.08474162403469479	0.08474162403469479
GO:0008649	0.0013973799126637554	0.005145797598627788	-0.0037484176859640325	0.0037484176859640325
GO:0016763	0.0031441048034934497	0.005145797598627788	-0.002001692795134338	0.002001692795134338
GO:0016866	0.004716157205240175	0.010291595197255575	-0.0055754379920154	0.0055754379920154
GO:0009678	0.0031441048034934497	0.0	0.0031441048034934497	0.0031441048034934497
GO:0016829	0.01799126637554585	0.030874785591766724	-0.012883519216220874	0.012883519216220874
GO:0016787	0.1531877729257642	0.1955403087478559	-0.042352535822091725	0.042352535822091725
GO:0044877	0.03004366812227074	0.06174957118353345	-0.03170590306126271	0.03170590306126271
GO:0016788	0.05868995633187773	0.048027444253859346	0.010662512078018382	0.010662512078018382
GO:0008047	0.027423580786026202	0.03945111492281304	-0.012027534136786835	0.012027534136786835
GO:0046914	0.04296943231441048	0.0274442538593482	0.01552517845506228	0.01552517845506228
GO:0003723	0.12	0.33276157804459694	-0.21276157804459694	0.21276157804459694
GO:0016818	0.05502183406113537	0.11320754716981132	-0.05818571310867595	0.05818571310867595
GO:0015144	0.0	0.0	0.0	0.0
GO:0016854	0.0013973799126637554	0.0	0.0013973799126637554	0.0013973799126637554
GO:0008173	0.004541484716157205	0.005145797598627788	-0.0006043128824705828	0.0006043128824705828
GO:0003690	0.043842794759825325	0.029159519725557463	0.014683275034267862	0.014683275034267862
GO:0140110	0.045589519650655025	0.0137221269296741	0.03186739272098092	0.03186739272098092
GO:0016627	0.004541484716157205	0.0017152658662092624	0.0028262188499479425	0.0028262188499479425
GO:0019207	0.0	0.0	0.0	0.0
GO:0016765	0.0069868995633187774	0.00686106346483705	0.0001258360984817278	0.0001258360984817278
GO:0008170	0.0017467248908296944	0.0017152658662092624	3.145902462043195e-05	3.145902462043195e-05
GO:0004659	0.0015720524017467249	0.0017152658662092624	-0.00014321346446253755	0.00014321346446253755
GO:0019900	0.0	0.0	0.0	0.0
GO:0070279	0.006812227074235808	0.005145797598627788	0.0016664294756080205	0.0016664294756080205
GO:0030145	0.0015720524017467249	0.005145797598627788	-0.003573745196881063	0.003573745196881063
GO:0016875	0.006462882096069869	0.0137221269296741	-0.0072592448336042305	0.0072592448336042305
GO:0046906	0.004541484716157205	0.003430531732418525	0.00111095298373868	0.00111095298373868
GO:0004252	0.0022707423580786024	0.0017152658662092624	0.00055547649186934	0.00055547649186934
GO:0019205	0.0015720524017467249	0.003430531732418525	-0.0018584793306718	0.0018584793306718
GO:0052689	0.008034934497816594	0.005145797598627788	0.0028891368991888064	0.0028891368991888064
GO:0016860	0.002096069868995633	0.003430531732418525	-0.0013344618634228917	0.0013344618634228917
GO:0016407	0.004716157205240175	0.005145797598627788	-0.00042964039338761265	0.00042964039338761265
GO:0016747	0.014672489082969432	0.010291595197255575	0.004380893885713857	0.004380893885713857
GO:0019238	0.001222707423580786	0.003430531732418525	-0.002207824308837739	0.002207824308837739
GO:0043169	0.14899563318777292	0.14408233276157806	0.0049133004261948665	0.0049133004261948665
GO:0003955	0.001222707423580786	0.0	0.001222707423580786	0.001222707423580786
GO:0016887	0.034934497816593885	0.08061749571183534	-0.04568299789524145	0.04568299789524145
GO:0000287	0.011004366812227074	0.0137221269296741	-0.0027177601174470257	0.0027177601174470257
GO:0140104	0.004366812227074236	0.003430531732418525	0.0009362804946557108	0.0009362804946557108
GO:0043168	0.1481222707423581	0.23156089193825044	-0.08343862119589235	0.08343862119589235
GO:0008175	0.0026200873362445414	0.0	0.0026200873362445414	0.0026200873362445414
GO:0030554	0.11685589519650655	0.19039451114922812	-0.07353861595272157	0.07353861595272157
GO:0051082	0.014323144104803493	0.0274442538593482	-0.013121109754544705	0.013121109754544705
GO:0016853	0.009781659388646289	0.015437392795883362	-0.0056557334072370735	0.0056557334072370735
GO:0005102	0.001222707423580786	0.0	0.001222707423580786	0.001222707423580786
GO:0005543	0.01572052401746725	0.024013722126929673	-0.008293198109462423	0.008293198109462423
GO:0003700	0.03056768558951965	0.008576329331046312	0.021991356258473337	0.021991356258473337
GO:0008483	0.0038427947598253277	0.00686106346483705	-0.003018268705011722	0.003018268705011722
GO:0051539	0.004890829694323144	0.010291595197255575	-0.005400765502932431	0.005400765502932431
GO:0015453	0.00034934497816593884	0.0	0.00034934497816593884	0.00034934497816593884
GO:0016796	0.0	0.0	0.0	0.0
GO:0005488	0.525938864628821	0.7375643224699828	-0.21162545784116182	0.21162545784116182
GO:0140102	0.0013973799126637554	0.005145797598627788	-0.0037484176859640325	0.0037484176859640325
GO:0098772	0.056768558951965066	0.0823327615780446	-0.025564202626079537	0.025564202626079537
GO:0032561	0.01764192139737991	0.032590051457975985	-0.014948130060596074	0.014948130060596074
GO:0008509	0.0031441048034934497	0.0	0.0031441048034934497	0.0031441048034934497
GO:0016705	0.0015720524017467249	0.0017152658662092624	-0.00014321346446253755	0.00014321346446253755
GO:0032553	0.13676855895196507	0.22298456260720412	-0.08621600365523904	0.08621600365523904
GO:0140657	0.034934497816593885	0.05317324185248713	-0.018238744035893248	0.018238744035893248
GO:0004536	0.0031441048034934497	0.0017152658662092624	0.0014288389372841873	0.0014288389372841873
GO:0016769	0.0038427947598253277	0.00686106346483705	-0.003018268705011722	0.003018268705011722
GO:0140640	0.05764192139737991	0.11149228130360206	-0.053850359906222146	0.053850359906222146
GO:0140096	0.09554585152838428	0.08576329331046312	0.009782558217921164	0.009782558217921164
GO:0008137	0.00017467248908296942	0.0	0.00017467248908296942	0.00017467248908296942
GO:0015078	0.006637554585152838	0.0	0.006637554585152838	0.006637554585152838
GO:0030546	0.0	0.0	0.0	0.0
GO:0000981	0.02759825327510917	0.005145797598627788	0.022452455676481384	0.022452455676481384
GO:0032555	0.1332751091703057	0.2195540308747856	-0.0862789217044799	0.0862789217044799
GO:0032559	0.11685589519650655	0.19039451114922812	-0.07353861595272157	0.07353861595272157
GO:0016301	0.03336244541484716	0.044596912521440824	-0.011234467106593662	0.011234467106593662
GO:0016783	0.0017467248908296944	0.003430531732418525	-0.0016838068415888305	0.0016838068415888305
GO:0001067	0.02794759825327511	0.015437392795883362	0.012510205457391748	0.012510205457391748
GO:0016667	0.004366812227074236	0.0017152658662092624	0.002651546360864973	0.002651546360864973
GO:0017171	0.0031441048034934497	0.0017152658662092624	0.0014288389372841873	0.0014288389372841873
GO:0016810	0.0076855895196506555	0.008576329331046312	-0.000890739811395657	0.000890739811395657
GO:0050136	0.0005240174672489083	0.0	0.0005240174672489083	0.0005240174672489083
GO:0016772	0.050655021834061134	0.08576329331046312	-0.035108271476401984	0.035108271476401984
GO:0016835	0.007336244541484716	0.015437392795883362	-0.008101148254398647	0.008101148254398647
GO:0106311	0.0	0.0	0.0	0.0
GO:0022804	0.014847161572052401	0.0	0.014847161572052401	0.014847161572052401
GO:0003676	0.21589519650655023	0.4013722126929674	-0.18547701618641718	0.18547701618641718
GO:0015318	0.02148471615720524	0.0017152658662092624	0.019769450290995978	0.019769450290995978
GO:0036361	0.00034934497816593884	0.0	0.00034934497816593884	0.00034934497816593884
GO:1901265	0.15196506550218342	0.2367066895368782	-0.08474162403469479	0.08474162403469479
GO:0016817	0.05502183406113537	0.11320754716981132	-0.05818571310867595	0.05818571310867595
GO:0004672	0.022882096069868997	0.030874785591766724	-0.007992689521897727	0.007992689521897727
GO:1901681	0.00017467248908296942	0.0	0.00017467248908296942	0.00017467248908296942
GO:0004527	0.00611353711790393	0.008576329331046312	-0.0024627922131423823	0.0024627922131423823
GO:0016814	0.0015720524017467249	0.003430531732418525	-0.0018584793306718	0.0018584793306718
GO:0004529	0.0	0.0	0.0	0.0
GO:0005198	0.06270742358078603	0.06518010291595197	-0.002472679335165942	0.002472679335165942
GO:0003824	0.371528384279476	0.4305317324185249	-0.059003348139048895	0.059003348139048895
GO:0016620	0.0038427947598253277	0.003430531732418525	0.0004122630274068029	0.0004122630274068029
GO:1990837	0.03563318777292576	0.0274442538593482	0.008188933913577563	0.008188933913577563
GO:0016780	0.002445414847161572	0.0017152658662092624	0.0007301489809523097	0.0007301489809523097
GO:0016877	0.0008733624454148472	0.0	0.0008733624454148472	0.0008733624454148472
GO:0008374	0.0	0.0	0.0	0.0
GO:0016462	0.054497816593886465	0.11320754716981132	-0.05870973057592486	0.05870973057592486
GO:0042625	0.0031441048034934497	0.0	0.0031441048034934497	0.0031441048034934497
GO:0004386	0.017292576419213973	0.048027444253859346	-0.030734867834645373	0.030734867834645373
GO:0005261	0.0026200873362445414	0.0	0.0026200873362445414	0.0026200873362445414
GO:0016791	0.01903930131004367	0.0137221269296741	0.00531717438036957	0.00531717438036957
GO:0070566	0.002445414847161572	0.005145797598627788	-0.0027003827514662155	0.0027003827514662155
GO:0017111	0.04960698689956332	0.10120068610634649	-0.05159369920678317	0.05159369920678317
GO:0008092	0.013624454148471616	0.03945111492281304	-0.02582666077434142	0.02582666077434142
GO:0016741	0.013624454148471616	0.0137221269296741	-9.767278120248295e-05	9.767278120248295e-05
GO:0003735	0.03860262008733625	0.02058319039451115	0.018019429692825096	0.018019429692825096
GO:0008233	0.027423580786026202	0.02058319039451115	0.006840390391515051	0.006840390391515051
GO:0051540	0.008034934497816594	0.0137221269296741	-0.005687192431857505	0.005687192431857505
GO:0019899	0.027074235807860263	0.024013722126929673	0.0030605136809305905	0.0030605136809305905
GO:0008757	0.004716157205240175	0.00686106346483705	-0.0021449062595968746	0.0021449062595968746
GO:0016881	0.0013973799126637554	0.0	0.0013973799126637554	0.0013973799126637554
GO:0015252	0.001222707423580786	0.0	0.001222707423580786	0.001222707423580786
GO:0016903	0.004716157205240175	0.003430531732418525	0.0012856254728216502	0.0012856254728216502
GO:0016614	0.015371179039301311	0.015437392795883362	-6.621375658205121e-05	6.621375658205121e-05
GO:0022836	0.0	0.0	0.0	0.0
GO:0051536	0.008034934497816594	0.0137221269296741	-0.005687192431857505	0.005687192431857505
GO:0005216	0.0027947598253275107	0.0	0.0027947598253275107	0.0027947598253275107
GO:0004674	0.0211353711790393	0.030874785591766724	-0.009739414412727423	0.009739414412727423
GO:0004521	0.011004366812227074	0.005145797598627788	0.005858569213599286	0.005858569213599286
GO:0045182	0.01222707423580786	0.051457975986277875	-0.03923090175047002	0.03923090175047002
GO:0004812	0.006462882096069869	0.0137221269296741	-0.0072592448336042305	0.0072592448336042305
GO:0019829	0.005414847161572052	0.0	0.005414847161572052	0.005414847161572052
GO:0090729	0.0	0.0	0.0	0.0
GO:0046873	0.0069868995633187774	0.0017152658662092624	0.0052716336971095155	0.0052716336971095155
GO:0005524	0.11685589519650655	0.19039451114922812	-0.07353861595272157	0.07353861595272157
GO:0016491	0.0508296943231441	0.036020583190394515	0.014809111132749589	0.014809111132749589
GO:0003954	0.0008733624454148472	0.0	0.0008733624454148472	0.0008733624454148472
GO:0022857	0.059388646288209605	0.00686106346483705	0.052527582823372554	0.052527582823372554
GO:0016746	0.017292576419213973	0.012006861063464836	0.005285715355749137	0.005285715355749137
GO:0016893	0.00890829694323144	0.0	0.00890829694323144	0.00890829694323144
GO:0016861	0.001222707423580786	0.003430531732418525	-0.002207824308837739	0.002207824308837739
GO:0005126	0.0	0.0	0.0	0.0
GO:0009055	0.005240174672489083	0.0	0.005240174672489083	0.005240174672489083
GO:0016651	0.005240174672489083	0.0	0.005240174672489083	0.005240174672489083
GO:0004520	0.0029694323144104804	0.0017152658662092624	0.001254166448201218	0.001254166448201218
GO:0008094	0.007161572052401747	0.0017152658662092624	0.005446306186192485	0.005446306186192485
GO:0016773	0.02812227074235808	0.03773584905660377	-0.009613578314245693	0.009613578314245693
GO:0004497	0.002096069868995633	0.0	0.002096069868995633	0.002096069868995633
GO:0003674	0.7778165938864628	0.8850771869639794	-0.10726059307751656	0.10726059307751656
GO:0016782	0.0019213973799126639	0.003430531732418525	-0.001509134352505861	0.001509134352505861
GO:0020037	0.004541484716157205	0.003430531732418525	0.00111095298373868	0.00111095298373868
GO:0016758	0.00908296943231441	0.0017152658662092624	0.007367703566105147	0.007367703566105147
GO:0004540	0.013275109170305676	0.015437392795883362	-0.002162283625577686	0.002162283625577686
GO:0005215	0.06777292576419214	0.012006861063464836	0.0557660647007273	0.0557660647007273
GO:0008168	0.011703056768558952	0.010291595197255575	0.0014114615713033771	0.0014114615713033771
GO:0016836	0.0062882096069868994	0.015437392795883362	-0.009149183188896463	0.009149183188896463
GO:0042626	0.00925764192139738	0.0	0.00925764192139738	0.00925764192139738
GO:0042802	0.0337117903930131	0.06174957118353345	-0.02803778079052035	0.02803778079052035
GO:0106310	0.020786026200873362	0.030874785591766724	-0.010088759390893362	0.010088759390893362
GO:0048869	0.0005240174672489083	0.0	0.0005240174672489083	0.0005240174672489083
GO:0006396	0.08506550218340611	0.2281303602058319	-0.1430648580224258	0.1430648580224258
GO:0055082	0.0314410480349345	0.015437392795883362	0.01600365523905114	0.01600365523905114
GO:0052027	0.0	0.0	0.0	0.0
GO:0065003	0.0656768558951965	0.10291595197255575	-0.03723909607735924	0.03723909607735924
GO:0009725	0.0	0.0	0.0	0.0
GO:0042981	0.0015720524017467249	0.0017152658662092624	-0.00014321346446253755	0.00014321346446253755
GO:0046700	0.024104803493449782	0.10120068610634649	-0.07709588261289671	0.07709588261289671
GO:0006576	0.0013973799126637554	0.003430531732418525	-0.0020331518197547697	0.0020331518197547697
GO:0009130	0.0010480349344978166	0.005145797598627788	-0.004097762664129971	0.004097762664129971
GO:0034470	0.05502183406113537	0.1955403087478559	-0.14051847468672055	0.14051847468672055
GO:0010035	0.005938864628820961	0.003430531732418525	0.002508332896402436	0.002508332896402436
GO:0034641	0.24384279475982532	0.4322469982847341	-0.1884042035249088	0.1884042035249088
GO:1901698	0.010655021834061135	0.005145797598627788	0.005509224235433347	0.005509224235433347
GO:0043254	0.008209606986899563	0.018867924528301886	-0.010658317541402323	0.010658317541402323
GO:0009432	0.0	0.0	0.0	0.0
GO:0046417	0.0008733624454148472	0.0017152658662092624	-0.0008419034207944152	0.0008419034207944152
GO:0044248	0.056768558951965066	0.13379073756432247	-0.07702217861235741	0.07702217861235741
GO:0005975	0.03703056768558952	0.022298456260720412	0.014732111424869111	0.014732111424869111
GO:0009173	0.0010480349344978166	0.005145797598627788	-0.004097762664129971	0.004097762664129971
GO:0010638	0.0005240174672489083	0.0	0.0005240174672489083	0.0005240174672489083
GO:0007155	0.0019213973799126639	0.0	0.0019213973799126639	0.0019213973799126639
GO:0048870	0.00034934497816593884	0.0	0.00034934497816593884	0.00034934497816593884
GO:0051094	0.0010480349344978166	0.0	0.0010480349344978166	0.0010480349344978166
GO:0019751	0.0	0.0	0.0	0.0
GO:0001775	0.0	0.0	0.0	0.0
GO:0031324	0.006812227074235808	0.012006861063464836	-0.005194633989229028	0.005194633989229028
GO:0044057	0.0	0.0	0.0	0.0
GO:0009991	0.0015720524017467249	0.00686106346483705	-0.005289011063090324	0.005289011063090324
GO:0009218	0.0019213973799126639	0.00686106346483705	-0.004939666084924386	0.004939666084924386
GO:0034765	0.0008733624454148472	0.0	0.0008733624454148472	0.0008733624454148472
GO:0007389	0.0	0.0	0.0	0.0
GO:0008652	0.006462882096069869	0.015437392795883362	-0.008974510699813493	0.008974510699813493
GO:0022607	0.09903930131004367	0.1595197255574614	-0.060480424247417744	0.060480424247417744
GO:0043604	0.0005240174672489083	0.0017152658662092624	-0.0011912483989603541	0.0011912483989603541
GO:1903311	0.0	0.0	0.0	0.0
GO:0009208	0.0	0.0	0.0	0.0
GO:0006807	0.40593886462882095	0.5951972555746141	-0.18925839094579316	0.18925839094579316
GO:0090066	0.0015720524017467249	0.005145797598627788	-0.003573745196881063	0.003573745196881063
GO:0006974	0.05991266375545851	0.051457975986277875	0.008454687769180638	0.008454687769180638
GO:0031347	0.0	0.0	0.0	0.0
GO:0006399	0.023755458515283844	0.0548885077186964	-0.031133049203412554	0.031133049203412554
GO:0044265	0.044192139737991264	0.12006861063464837	-0.07587647089665711	0.07587647089665711
GO:0098655	0.013624454148471616	0.005145797598627788	0.008478656549843828	0.008478656549843828
GO:0002697	0.0	0.0	0.0	0.0
GO:0051606	0.0010480349344978166	0.0	0.0010480349344978166	0.0010480349344978166
GO:0044272	0.0055895196506550214	0.005145797598627788	0.0004437220520272338	0.0004437220520272338
GO:0045595	0.00034934497816593884	0.0	0.00034934497816593884	0.00034934497816593884
GO:0071496	0.0015720524017467249	0.00686106346483705	-0.005289011063090324	0.005289011063090324
GO:0065008	0.07336244541484715	0.0823327615780446	-0.008970316163197448	0.008970316163197448
GO:0043414	0.017292576419213973	0.02058319039451115	-0.0032906139752971776	0.0032906139752971776
GO:0015711	0.005764192139737992	0.0017152658662092624	0.004048926273528729	0.004048926273528729
GO:0070647	0.022707423580786028	0.024013722126929673	-0.001306298546143645	0.001306298546143645
GO:0018205	0.004366812227074236	0.0017152658662092624	0.002651546360864973	0.002651546360864973
GO:1901990	0.0	0.0	0.0	0.0
GO:0050801	0.03161572052401747	0.0137221269296741	0.01789359359434337	0.01789359359434337
GO:0009309	0.0	0.0	0.0	0.0
GO:0015980	0.01222707423580786	0.003430531732418525	0.008796542503389335	0.008796542503389335
GO:0080134	0.004017467248908297	0.0	0.004017467248908297	0.004017467248908297
GO:0032984	0.0	0.0	0.0	0.0
GO:0043043	0.00017467248908296942	0.0017152658662092624	-0.001540593377126293	0.001540593377126293
GO:0006913	0.008034934497816594	0.018867924528301886	-0.010832990030485292	0.010832990030485292
GO:0048468	0.0	0.0	0.0	0.0
GO:0075528	0.0	0.0	0.0	0.0
GO:0042440	0.004890829694323144	0.0	0.004890829694323144	0.004890829694323144
GO:1903047	0.026550218340611352	0.06174957118353345	-0.035199352842922096	0.035199352842922096
GO:0051172	0.005240174672489083	0.010291595197255575	-0.0050514205247664925	0.0050514205247664925
GO:0016054	0.00890829694323144	0.008576329331046312	0.00033196761218512796	0.00033196761218512796
GO:0046490	0.00017467248908296942	0.0	0.00017467248908296942	0.00017467248908296942
GO:0009056	0.0777292576419214	0.15608919382504288	-0.07835993618312148	0.07835993618312148
GO:0008219	0.004192139737991266	0.005145797598627788	-0.0009536578606365214	0.0009536578606365214
GO:0051171	0.13991266375545852	0.18181818181818182	-0.0419055180627233	0.0419055180627233
GO:0032270	0.0029694323144104804	0.003430531732418525	-0.0004610994180080444	0.0004610994180080444
GO:0055065	0.020087336244541485	0.00686106346483705	0.013226272779704435	0.013226272779704435
GO:0044068	0.0	0.0	0.0	0.0
GO:0016051	0.0027947598253275107	0.005145797598627788	-0.002351037773300277	0.002351037773300277
GO:0046903	0.003318777292576419	0.0017152658662092624	0.0016035114263671566	0.0016035114263671566
GO:0031331	0.0	0.0	0.0	0.0
GO:0032501	0.0	0.0	0.0	0.0
GO:0044205	0.0010480349344978166	0.005145797598627788	-0.004097762664129971	0.004097762664129971
GO:0009247	0.004541484716157205	0.0	0.004541484716157205	0.004541484716157205
GO:0040008	0.009956331877729258	0.0137221269296741	-0.0037657950519448414	0.0037657950519448414
GO:0032502	0.027074235807860263	0.0274442538593482	-0.0003700180514879352	0.0003700180514879352
GO:0120035	0.0	0.0	0.0	0.0
GO:0051129	0.004017467248908297	0.00686106346483705	-0.0028435962159287526	0.0028435962159287526
GO:1901575	0.07441048034934498	0.1509433962264151	-0.0765329158770701	0.0765329158770701
GO:0071310	0.0006986899563318777	0.003430531732418525	-0.0027318417760866472	0.0027318417760866472
GO:0016053	0.011353711790393014	0.02058319039451115	-0.009229478604118137	0.009229478604118137
GO:0042325	0.010829694323144104	0.017152658662092625	-0.006322964338948521	0.006322964338948521
GO:0006081	0.002096069868995633	0.003430531732418525	-0.0013344618634228917	0.0013344618634228917
GO:0090257	0.0	0.0	0.0	0.0
GO:0009057	0.06305676855895197	0.1423670668953688	-0.07931029833641683	0.07931029833641683
GO:0023056	0.0013973799126637554	0.005145797598627788	-0.0037484176859640325	0.0037484176859640325
GO:0050794	0.24768558951965067	0.3361921097770154	-0.08850652025736475	0.08850652025736475
GO:0061025	0.0	0.0	0.0	0.0
GO:0006810	0.19126637554585152	0.1234991423670669	0.06776723317878462	0.06776723317878462
GO:1901360	0.24262008733624454	0.4305317324185249	-0.18791164508228034	0.18791164508228034
GO:0006555	0.0008733624454148472	0.003430531732418525	-0.0025571692870036775	0.0025571692870036775
GO:0009119	0.0006986899563318777	0.0	0.0006986899563318777	0.0006986899563318777
GO:1901699	0.0006986899563318777	0.003430531732418525	-0.0027318417760866472	0.0027318417760866472
GO:0043068	0.00017467248908296942	0.0	0.00017467248908296942	0.00017467248908296942
GO:0022603	0.0006986899563318777	0.0	0.0006986899563318777	0.0006986899563318777
GO:0023051	0.020436681222707424	0.030874785591766724	-0.0104381043690593	0.0104381043690593
GO:0009394	0.0006986899563318777	0.0	0.0006986899563318777	0.0006986899563318777
GO:0006790	0.019388646288209608	0.0137221269296741	0.005666519358535509	0.005666519358535509
GO:1901576	0.15475982532751092	0.1955403087478559	-0.04078048342034499	0.04078048342034499
GO:0009221	0.0006986899563318777	0.0	0.0006986899563318777	0.0006986899563318777
GO:1902679	0.003318777292576419	0.00686106346483705	-0.0035422861722606306	0.0035422861722606306
GO:0048609	0.0	0.0	0.0	0.0
GO:1901342	0.0	0.0	0.0	0.0
GO:0002274	0.0	0.0	0.0	0.0
GO:0009161	0.004017467248908297	0.012006861063464836	-0.00798939381455654	0.00798939381455654
GO:0050778	0.0	0.0	0.0	0.0
GO:0007154	0.0015720524017467249	0.00686106346483705	-0.005289011063090324	0.005289011063090324
GO:0051173	0.00943231441048035	0.012006861063464836	-0.0025745466529844864	0.0025745466529844864
GO:0030001	0.010305676855895196	0.0017152658662092624	0.008590410989685934	0.008590410989685934
GO:0051174	0.01222707423580786	0.017152658662092625	-0.004925584426284765	0.004925584426284765
GO:0009110	0.0005240174672489083	0.0	0.0005240174672489083	0.0005240174672489083
GO:0030154	0.0005240174672489083	0.0	0.0005240174672489083	0.0005240174672489083
GO:1905952	0.00017467248908296942	0.0	0.00017467248908296942	0.00017467248908296942
GO:0046434	0.0010480349344978166	0.0	0.0010480349344978166	0.0010480349344978166
GO:1901271	0.0	0.0	0.0	0.0
GO:0042327	0.0026200873362445414	0.005145797598627788	-0.0025257102623832462	0.0025257102623832462
GO:0046483	0.2412227074235808	0.42538593481989706	-0.18416322739631627	0.18416322739631627
GO:0023052	0.0	0.0	0.0	0.0
GO:0044087	0.022532751091703055	0.0548885077186964	-0.032355756626993346	0.032355756626993346
GO:0006508	0.06096069868995633	0.05660377358490566	0.004356925105050667	0.004356925105050667
GO:1901564	0.24087336244541485	0.26758147512864494	-0.02670811268323009	0.02670811268323009
GO:0070302	0.0	0.0	0.0	0.0
GO:1902532	0.0	0.0	0.0	0.0
GO:0006874	0.0	0.0	0.0	0.0
GO:0042326	0.0	0.0	0.0	0.0
GO:1902600	0.007510917030567685	0.005145797598627788	0.0023651194319398976	0.0023651194319398976
GO:1901565	0.03737991266375546	0.04288164665523156	-0.005501733991476097	0.005501733991476097
GO:0051668	0.01572052401746725	0.017152658662092625	-0.0014321346446253755	0.0014321346446253755
GO:0031668	0.0015720524017467249	0.00686106346483705	-0.005289011063090324	0.005289011063090324
GO:0030162	0.004541484716157205	0.00686106346483705	-0.0023195787486798448	0.0023195787486798448
GO:0006418	0.006462882096069869	0.015437392795883362	-0.008974510699813493	0.008974510699813493
GO:0071806	0.006812227074235808	0.005145797598627788	0.0016664294756080205	0.0016664294756080205
GO:0052547	0.0	0.0	0.0	0.0
GO:0052200	0.0	0.0	0.0	0.0
GO:0044275	0.0	0.0	0.0	0.0
GO:0009066	0.005065502183406114	0.010291595197255575	-0.005226093013849462	0.005226093013849462
GO:1901605	0.016419213973799127	0.032590051457975985	-0.01617083748417686	0.01617083748417686
GO:0032879	0.020786026200873362	0.03773584905660377	-0.01694982285573041	0.01694982285573041
GO:0051052	0.0188646288209607	0.022298456260720412	-0.0034338274397597117	0.0034338274397597117
GO:0033692	0.0	0.0	0.0	0.0
GO:0006886	0.03860262008733625	0.03430531732418525	0.004297302763150997	0.004297302763150997
GO:0032774	0.03021834061135371	0.05660377358490566	-0.02638543297355195	0.02638543297355195
GO:0040007	0.009781659388646289	0.010291595197255575	-0.0005099358086092867	0.0005099358086092867
GO:0051336	0.017292576419213973	0.0274442538593482	-0.010151677440134226	0.010151677440134226
GO:0051049	0.014148471615720524	0.02058319039451115	-0.0064347187787906265	0.0064347187787906265
GO:0007346	0.01519650655021834	0.03430531732418525	-0.01910881077396691	0.01910881077396691
GO:0009893	0.017292576419213973	0.015437392795883362	0.001855183623330611	0.001855183623330611
GO:0009165	0.010131004366812227	0.022298456260720412	-0.012167451893908185	0.012167451893908185
GO:0072527	0.00611353711790393	0.008576329331046312	-0.0024627922131423823	0.0024627922131423823
GO:0030163	0.028471615720524018	0.03430531732418525	-0.005833701603661232	0.005833701603661232
GO:0040017	0.0	0.0	0.0	0.0
GO:0009719	0.0006986899563318777	0.003430531732418525	-0.0027318417760866472	0.0027318417760866472
GO:0006066	0.004890829694323144	0.005145797598627788	-0.00025496790430464336	0.00025496790430464336
GO:0006188	0.0017467248908296944	0.003430531732418525	-0.0016838068415888305	0.0016838068415888305
GO:1901362	0.04331877729257642	0.08404802744425385	-0.040729250151677436	0.040729250151677436
GO:0050776	0.0	0.0	0.0	0.0
GO:0006631	0.011179039301310043	0.005145797598627788	0.006033241702682255	0.006033241702682255
GO:0006637	0.0031441048034934497	0.0	0.0031441048034934497	0.0031441048034934497
GO:0002694	0.0	0.0	0.0	0.0
GO:0006139	0.23248908296943233	0.4236706689536878	-0.1911815859842555	0.1911815859842555
GO:0072521	0.01519650655021834	0.029159519725557463	-0.013963013175339123	0.013963013175339123
GO:0006163	0.01222707423580786	0.025728987993138937	-0.013501913757331077	0.013501913757331077
GO:0044249	0.15580786026200874	0.19039451114922812	-0.03458665088721938	0.03458665088721938
GO:0044106	0.0013973799126637554	0.003430531732418525	-0.0020331518197547697	0.0020331518197547697
GO:0031325	0.010480349344978166	0.0137221269296741	-0.0032417775846959335	0.0032417775846959335
GO:0008033	0.016768558951965065	0.0411663807890223	-0.024397821837057236	0.024397821837057236
GO:0044092	0.0069868995633187774	0.00686106346483705	0.0001258360984817278	0.0001258360984817278
GO:0042435	0.0	0.0	0.0	0.0
GO:0080135	0.0029694323144104804	0.0	0.0029694323144104804	0.0029694323144104804
GO:0019363	0.0	0.0	0.0	0.0
GO:0010604	0.011004366812227074	0.0137221269296741	-0.0027177601174470257	0.0027177601174470257
GO:0009132	0.005414847161572052	0.015437392795883362	-0.010022545634311309	0.010022545634311309
GO:0008655	0.0	0.0	0.0	0.0
GO:0031329	0.009956331877729258	0.017152658662092625	-0.007196326784363367	0.007196326784363367
GO:0042330	0.0	0.0	0.0	0.0
GO:0009894	0.012576419213973799	0.018867924528301886	-0.006291505314328087	0.006291505314328087
GO:0051240	0.0	0.0	0.0	0.0
GO:0008654	0.012052401746724891	0.008576329331046312	0.0034760724156785786	0.0034760724156785786
GO:0006547	0.0015720524017467249	0.003430531732418525	-0.0018584793306718	0.0018584793306718
GO:0050789	0.28489082969432317	0.4305317324185249	-0.14564090272420172	0.14564090272420172
GO:0006753	0.02462882096069869	0.036020583190394515	-0.011391762229695825	0.011391762229695825
GO:0009423	0.0006986899563318777	0.0017152658662092624	-0.0010165759098773848	0.0010165759098773848
GO:0048638	0.0	0.0	0.0	0.0
GO:0032506	0.003668122270742358	0.0017152658662092624	0.0019528564045330956	0.0019528564045330956
GO:0019438	0.0462882096069869	0.08404802744425385	-0.03775981783726695	0.03775981783726695
GO:0031326	0.11982532751091703	0.15437392795883362	-0.03454860044791659	0.03454860044791659
GO:0009064	0.008733624454148471	0.017152658662092625	-0.008419034207944154	0.008419034207944154
GO:0016071	0.02445414847161572	0.10291595197255575	-0.07846180350094004	0.07846180350094004
GO:0006525	0.0022707423580786024	0.0017152658662092624	0.00055547649186934	0.00055547649186934
GO:0051235	0.0	0.0	0.0	0.0
GO:0009185	0.004541484716157205	0.0137221269296741	-0.009180642213516894	0.009180642213516894
GO:0007165	0.052751091703056766	0.0548885077186964	-0.0021374160156396316	0.0021374160156396316
GO:0006553	0.002445414847161572	0.00686106346483705	-0.004415648617675478	0.004415648617675478
GO:0045936	0.0	0.0	0.0	0.0
GO:0072522	0.006462882096069869	0.015437392795883362	-0.008974510699813493	0.008974510699813493
GO:0045184	0.08436681222707423	0.07375643224699828	0.010610379980075954	0.010610379980075954
GO:0015849	0.00611353711790393	0.0	0.00611353711790393	0.00611353711790393
GO:0048585	0.002445414847161572	0.003430531732418525	-0.0009851168852569527	0.0009851168852569527
GO:0003008	0.0	0.0	0.0	0.0
GO:0009308	0.0013973799126637554	0.003430531732418525	-0.0020331518197547697	0.0020331518197547697
GO:0060627	0.0031441048034934497	0.003430531732418525	-0.0002864269289250751	0.0002864269289250751
GO:0034613	0.03668122270742358	0.06174957118353345	-0.02506834847610987	0.02506834847610987
GO:0009112	0.004716157205240175	0.008576329331046312	-0.0038601721258061375	0.0038601721258061375
GO:0010647	0.0026200873362445414	0.008576329331046312	-0.0059562419948017715	0.0059562419948017715
GO:0006082	0.05572052401746725	0.08404802744425385	-0.028327503426786603	0.028327503426786603
GO:0022412	0.0	0.0	0.0	0.0
GO:0062012	0.0022707423580786024	0.00686106346483705	-0.004590321106758447	0.004590321106758447
GO:0007610	0.0	0.0	0.0	0.0
GO:0044270	0.02445414847161572	0.10291595197255575	-0.07846180350094004	0.07846180350094004
GO:0006518	0.0026200873362445414	0.003430531732418525	-0.0008104443961739834	0.0008104443961739834
GO:0000375	0.0017467248908296944	0.0	0.0017467248908296944	0.0017467248908296944
GO:0019941	0.02131004366812227	0.018867924528301886	0.002442119139820384	0.002442119139820384
GO:0075111	0.0	0.0	0.0	0.0
GO:0043933	0.08052401746724891	0.12006861063464837	-0.03954459316739946	0.03954459316739946
GO:0034654	0.04209606986899563	0.08404802744425385	-0.04195195757525822	0.04195195757525822
GO:0006400	0.011004366812227074	0.010291595197255575	0.0007127716149714983	0.0007127716149714983
GO:0071554	0.03720524017467249	0.022298456260720412	0.01490678391395208	0.01490678391395208
GO:0019318	0.008733624454148471	0.010291595197255575	-0.0015579707431071042	0.0015579707431071042
GO:0006586	0.0	0.0	0.0	0.0
GO:0044283	0.016768558951965065	0.029159519725557463	-0.012390960773592398	0.012390960773592398
GO:0034660	0.06707423580786026	0.22641509433962265	-0.15934085853176239	0.15934085853176239
GO:0046467	0.004541484716157205	0.0	0.004541484716157205	0.004541484716157205
GO:1903530	0.0006986899563318777	0.0	0.0006986899563318777	0.0006986899563318777
GO:0006165	0.004890829694323144	0.015437392795883362	-0.010546563101560217	0.010546563101560217
GO:0046907	0.059388646288209605	0.0548885077186964	0.004500138569513208	0.004500138569513208
GO:0051179	0.24314410480349344	0.22984562607204118	0.013298478731452262	0.013298478731452262
GO:0080090	0.13816593886462883	0.1835334476843911	-0.04536750881976226	0.04536750881976226
GO:1902105	0.0	0.0	0.0	0.0
GO:0060341	0.0031441048034934497	0.010291595197255575	-0.007147490393762126	0.007147490393762126
GO:0032880	0.0076855895196506555	0.022298456260720412	-0.014612866741069756	0.014612866741069756
GO:0035556	0.03737991266375546	0.04288164665523156	-0.005501733991476097	0.005501733991476097
GO:0051493	0.004890829694323144	0.012006861063464836	-0.007116031369141692	0.007116031369141692
GO:0044262	0.02148471615720524	0.0137221269296741	0.00776258922753114	0.00776258922753114
GO:0052185	0.0	0.0	0.0	0.0
GO:0009887	0.0	0.0	0.0	0.0
GO:1903046	0.026550218340611352	0.0411663807890223	-0.01461616244841095	0.01461616244841095
GO:0009126	0.002096069868995633	0.003430531732418525	-0.0013344618634228917	0.0013344618634228917
GO:0009605	0.0031441048034934497	0.012006861063464836	-0.008862756259971388	0.008862756259971388
GO:0044419	0.0008733624454148472	0.003430531732418525	-0.0025571692870036775	0.0025571692870036775
GO:0042127	0.0	0.0	0.0	0.0
GO:0044238	0.445938864628821	0.6089193825042881	-0.16298051787546713	0.16298051787546713
GO:0006511	0.020262008733624454	0.018867924528301886	0.0013940842053225683	0.0013940842053225683
GO:0034645	0.08890829694323144	0.10291595197255575	-0.014007655029324315	0.014007655029324315
GO:0009167	0.002096069868995633	0.003430531732418525	-0.0013344618634228917	0.0013344618634228917
GO:0019637	0.045589519650655025	0.04974271012006861	-0.0041531904694135854	0.0041531904694135854
GO:0034767	0.0	0.0	0.0	0.0
GO:0046031	0.004541484716157205	0.0137221269296741	-0.009180642213516894	0.009180642213516894
GO:0060255	0.15965065502183406	0.2538593481989708	-0.09420869317713676	0.09420869317713676
GO:0006643	0.004890829694323144	0.0	0.004890829694323144	0.004890829694323144
GO:1902531	0.012052401746724891	0.024013722126929673	-0.011961320380204782	0.011961320380204782
GO:0008152	0.5694323144104804	0.6946826758147513	-0.12525036140427093	0.12525036140427093
GO:0009967	0.001222707423580786	0.003430531732418525	-0.002207824308837739	0.002207824308837739
GO:0009117	0.02131004366812227	0.036020583190394515	-0.014710539522272244	0.014710539522272244
GO:0010605	0.026375545851528383	0.11149228130360206	-0.08511673545207368	0.08511673545207368
GO:0002684	0.0	0.0	0.0	0.0
GO:0046942	0.0010480349344978166	0.0	0.0010480349344978166	0.0010480349344978166
GO:0071840	0.25222707423580787	0.38421955403087477	-0.1319924797950669	0.1319924797950669
GO:0019054	0.0	0.0	0.0	0.0
GO:0052029	0.0	0.0	0.0	0.0
GO:0044042	0.007161572052401747	0.00686106346483705	0.0003005085875646971	0.0003005085875646971
GO:0033554	0.08052401746724891	0.07547169811320754	0.005052319354041365	0.005052319354041365
GO:0009259	0.012576419213973799	0.0274442538593482	-0.0148678346453744	0.0148678346453744
GO:0005996	0.010480349344978166	0.010291595197255575	0.00018875414772259042	0.00018875414772259042
GO:0052167	0.0	0.0	0.0	0.0
GO:0033866	0.0	0.0	0.0	0.0
GO:0019222	0.18358078602620087	0.2830188679245283	-0.09943808189832742	0.09943808189832742
GO:1901606	0.0	0.0	0.0	0.0
GO:0140352	0.003318777292576419	0.0017152658662092624	0.0016035114263671566	0.0016035114263671566
GO:0019049	0.0	0.0	0.0	0.0
GO:0042221	0.04244541484716157	0.032590051457975985	0.009855363389185585	0.009855363389185585
GO:0033865	0.004541484716157205	0.0	0.004541484716157205	0.004541484716157205
GO:0006760	0.0026200873362445414	0.0	0.0026200873362445414	0.0026200873362445414
GO:0006897	0.020786026200873362	0.024013722126929673	-0.0032276959260563107	0.0032276959260563107
GO:0034404	0.0006986899563318777	0.0017152658662092624	-0.0010165759098773848	0.0010165759098773848
GO:0045088	0.0	0.0	0.0	0.0
GO:2001141	0.0965938864628821	0.08404802744425385	0.012545859018628244	0.012545859018628244
GO:0043101	0.0017467248908296944	0.003430531732418525	-0.0016838068415888305	0.0016838068415888305
GO:0009168	0.0019213973799126639	0.003430531732418525	-0.001509134352505861	0.001509134352505861
GO:0002009	0.0	0.0	0.0	0.0
GO:0046451	0.0	0.0	0.0	0.0
GO:0019219	0.11004366812227075	0.10291595197255575	0.0071277161497149966	0.0071277161497149966
GO:0031401	0.0029694323144104804	0.003430531732418525	-0.0004610994180080444	0.0004610994180080444
GO:0006778	0.001222707423580786	0.0	0.001222707423580786	0.001222707423580786
GO:0044766	0.0	0.0	0.0	0.0
GO:0043038	0.007161572052401747	0.015437392795883362	-0.008275820743481616	0.008275820743481616
GO:0009123	0.004541484716157205	0.012006861063464836	-0.007465376347307632	0.007465376347307632
GO:0010562	0.0029694323144104804	0.005145797598627788	-0.0021763652842173072	0.0021763652842173072
GO:0009209	0.0	0.0	0.0	0.0
GO:1902680	0.004366812227074236	0.00686106346483705	-0.002494251237762814	0.002494251237762814
GO:0071704	0.5227947598253275	0.6620926243567753	-0.13929786453144777	0.13929786453144777
GO:2000113	0.003318777292576419	0.00686106346483705	-0.0035422861722606306	0.0035422861722606306
GO:0000270	0.0	0.0	0.0	0.0
GO:0044237	0.5018340611353712	0.6552315608919382	-0.15339749975656702	0.15339749975656702
GO:0009135	0.004541484716157205	0.0137221269296741	-0.009180642213516894	0.009180642213516894
GO:0006006	0.005764192139737992	0.00686106346483705	-0.001096871325099058	0.001096871325099058
GO:0061024	0.01554585152838428	0.015437392795883362	0.00010845873250091807	0.00010845873250091807
GO:0009081	0.002096069868995633	0.003430531732418525	-0.0013344618634228917	0.0013344618634228917
GO:0001932	0.004366812227074236	0.005145797598627788	-0.0007789853715535521	0.0007789853715535521
GO:0046493	0.0	0.0	0.0	0.0
GO:0048519	0.0445414847161572	0.13893653516295026	-0.09439505044679306	0.09439505044679306
GO:0006928	0.003668122270742358	0.00686106346483705	-0.0031929411940946916	0.0031929411940946916
GO:0052205	0.0	0.0	0.0	0.0
GO:0006022	0.004890829694323144	0.005145797598627788	-0.00025496790430464336	0.00025496790430464336
GO:0051046	0.0006986899563318777	0.0	0.0006986899563318777	0.0006986899563318777
GO:1901659	0.0006986899563318777	0.0017152658662092624	-0.0010165759098773848	0.0010165759098773848
GO:0061919	0.03179039301310044	0.030874785591766724	0.0009156074213337133	0.0009156074213337133
GO:1901135	0.028646288209606987	0.04288164665523156	-0.014235358445624572	0.014235358445624572
GO:0009201	0.0	0.0	0.0	0.0
GO:0002252	0.0	0.0	0.0	0.0
GO:0009174	0.0010480349344978166	0.005145797598627788	-0.004097762664129971	0.004097762664129971
GO:0006040	0.00017467248908296942	0.0	0.00017467248908296942	0.00017467248908296942
GO:0043650	0.0006986899563318777	0.0017152658662092624	-0.0010165759098773848	0.0010165759098773848
GO:0009129	0.0010480349344978166	0.005145797598627788	-0.004097762664129971	0.004097762664129971
GO:0090287	0.0	0.0	0.0	0.0
GO:0045892	0.003318777292576419	0.00686106346483705	-0.0035422861722606306	0.0035422861722606306
GO:0044764	0.0	0.0	0.0	0.0
GO:0000097	0.005065502183406114	0.003430531732418525	0.0016349704509875888	0.0016349704509875888
GO:0072594	0.0010480349344978166	0.005145797598627788	-0.004097762664129971	0.004097762664129971
GO:0051338	0.00960698689956332	0.015437392795883362	-0.005830405896320043	0.005830405896320043
GO:0044085	0.022358078602620086	0.07890222984562607	-0.05654415124300599	0.05654415124300599
GO:0006259	0.08192139737991266	0.07032590051457976	0.0115954968653329	0.0115954968653329
GO:0019856	0.0019213973799126639	0.00686106346483705	-0.004939666084924386	0.004939666084924386
GO:0048523	0.01851528384279476	0.03430531732418525	-0.01579003348139049	0.01579003348139049
GO:0044093	0.0069868995633187774	0.008576329331046312	-0.001589429767727535	0.001589429767727535
GO:0006644	0.01834061135371179	0.010291595197255575	0.008049016156456213	0.008049016156456213
GO:0006090	0.0017467248908296944	0.005145797598627788	-0.003399072707798093	0.003399072707798093
GO:0045017	0.0005240174672489083	0.0	0.0005240174672489083	0.0005240174672489083
GO:0031328	0.005764192139737992	0.00686106346483705	-0.001096871325099058	0.001096871325099058
GO:0006164	0.004890829694323144	0.012006861063464836	-0.007116031369141692	0.007116031369141692
GO:1903509	0.004890829694323144	0.0	0.004890829694323144	0.004890829694323144
GO:0040011	0.00034934497816593884	0.0	0.00034934497816593884	0.00034934497816593884
GO:0043207	0.0008733624454148472	0.003430531732418525	-0.0025571692870036775	0.0025571692870036775
GO:0043066	0.0008733624454148472	0.0017152658662092624	-0.0008419034207944152	0.0008419034207944152
GO:0051272	0.0	0.0	0.0	0.0
GO:0010498	0.022532751091703055	0.032590051457975985	-0.01005730036627293	0.01005730036627293
GO:0009451	0.020611353711790393	0.032590051457975985	-0.011978697746185592	0.011978697746185592
GO:0046049	0.0010480349344978166	0.005145797598627788	-0.004097762664129971	0.004097762664129971
GO:0010243	0.010655021834061135	0.005145797598627788	0.005509224235433347	0.005509224235433347
GO:0051241	0.0	0.0	0.0	0.0
GO:0016052	0.00034934497816593884	0.0	0.00034934497816593884	0.00034934497816593884
GO:0051649	0.0611353711790393	0.0548885077186964	0.006246863460342901	0.006246863460342901
GO:0000105	0.0015720524017467249	0.003430531732418525	-0.0018584793306718	0.0018584793306718
GO:0006091	0.020436681222707424	0.017152658662092625	0.0032840225606147987	0.0032840225606147987
GO:0042391	0.0	0.0	0.0	0.0
GO:0051254	0.004890829694323144	0.008576329331046312	-0.003685499636723168	0.003685499636723168
GO:0098660	0.012751091703056768	0.005145797598627788	0.0076052941044289805	0.0076052941044289805
GO:0099177	0.0	0.0	0.0	0.0
GO:1903706	0.0	0.0	0.0	0.0
GO:0006464	0.09502183406113537	0.09948542024013722	-0.004463586179001847	0.004463586179001847
GO:0009653	0.0017467248908296944	0.0017152658662092624	3.145902462043195e-05	3.145902462043195e-05
GO:0042592	0.04471615720524017	0.018867924528301886	0.025848232676938285	0.025848232676938285
GO:0030335	0.0	0.0	0.0	0.0
GO:0042558	0.0026200873362445414	0.0	0.0026200873362445414	0.0026200873362445414
GO:0009206	0.0	0.0	0.0	0.0
GO:0006364	0.041222707423580786	0.1783876500857633	-0.13716494266218252	0.13716494266218252
GO:0009144	0.0	0.0	0.0	0.0
GO:0031327	0.005065502183406114	0.010291595197255575	-0.005226093013849462	0.005226093013849462
GO:0009262	0.0017467248908296944	0.0017152658662092624	3.145902462043195e-05	3.145902462043195e-05
GO:1901361	0.024104803493449782	0.10120068610634649	-0.07709588261289671	0.07709588261289671
GO:0019725	0.03633187772925764	0.018867924528301886	0.017463953200955753	0.017463953200955753
GO:0090304	0.2050655021834061	0.38250428816466553	-0.17743878598125942	0.17743878598125942
GO:0045934	0.003318777292576419	0.00686106346483705	-0.0035422861722606306	0.0035422861722606306
GO:0009966	0.020262008733624454	0.029159519725557463	-0.008897510991933009	0.008897510991933009
GO:0070482	0.0	0.0	0.0	0.0
GO:0032103	0.00034934497816593884	0.0017152658662092624	-0.0013659208880433236	0.0013659208880433236
GO:0009063	0.008384279475982533	0.008576329331046312	-0.0001920498550637799	0.0001920498550637799
GO:0048646	0.0	0.0	0.0	0.0
GO:0009133	0.0	0.0	0.0	0.0
GO:0039506	0.0	0.0	0.0	0.0
GO:0022900	0.008034934497816594	0.0017152658662092624	0.006319668631607331	0.006319668631607331
GO:0045596	0.00034934497816593884	0.0	0.00034934497816593884	0.00034934497816593884
GO:0030030	0.00017467248908296942	0.0	0.00017467248908296942	0.00017467248908296942
GO:0016477	0.0	0.0	0.0	0.0
GO:0006355	0.0965938864628821	0.08404802744425385	0.012545859018628244	0.012545859018628244
GO:0009148	0.0	0.0	0.0	0.0
GO:0033993	0.0	0.0	0.0	0.0
GO:0001819	0.0	0.0	0.0	0.0
GO:0000226	0.0069868995633187774	0.032590051457975985	-0.025603151894657207	0.025603151894657207
GO:0042180	0.0038427947598253277	0.0	0.0038427947598253277	0.0038427947598253277
GO:0030031	0.00017467248908296942	0.0	0.00017467248908296942	0.00017467248908296942
GO:0033014	0.001222707423580786	0.0	0.001222707423580786	0.001222707423580786
GO:0042401	0.0	0.0	0.0	0.0
GO:0048598	0.0	0.0	0.0	0.0
GO:0007166	0.00017467248908296942	0.0	0.00017467248908296942	0.00017467248908296942
GO:0010941	0.003318777292576419	0.00686106346483705	-0.0035422861722606306	0.0035422861722606306
GO:0010468	0.1325764192139738	0.22469982847341338	-0.09212340925943957	0.09212340925943957
GO:0006357	0.07318777292576419	0.044596912521440824	0.028590860404323362	0.028590860404323362
GO:0006725	0.2445414847161572	0.4305317324185249	-0.1859902477023677	0.1859902477023677
GO:0009245	0.0	0.0	0.0	0.0
GO:0009265	0.0006986899563318777	0.0	0.0006986899563318777	0.0006986899563318777
GO:0022613	0.02131004366812227	0.07890222984562607	-0.05759218617750381	0.05759218617750381
GO:0008202	0.0	0.0	0.0	0.0
GO:0043067	0.002096069868995633	0.0017152658662092624	0.00038080400278637074	0.00038080400278637074
GO:0072528	0.0029694323144104804	0.008576329331046312	-0.005606897016635832	0.005606897016635832
GO:0019752	0.05170305676855895	0.08061749571183534	-0.028914438943276388	0.028914438943276388
GO:1903037	0.0	0.0	0.0	0.0
GO:0051641	0.10008733624454148	0.137221269296741	-0.037133933052199516	0.037133933052199516
GO:0051247	0.0029694323144104804	0.003430531732418525	-0.0004610994180080444	0.0004610994180080444
GO:0006024	0.0	0.0	0.0	0.0
GO:0043543	0.001222707423580786	0.0	0.001222707423580786	0.001222707423580786
GO:0051252	0.09816593886462882	0.08919382504288165	0.008972113821747174	0.008972113821747174
GO:0009263	0.0017467248908296944	0.0017152658662092624	3.145902462043195e-05	3.145902462043195e-05
GO:0046040	0.0019213973799126639	0.003430531732418525	-0.001509134352505861	0.001509134352505861
GO:0050790	0.03685589519650655	0.05660377358490566	-0.019747878388399115	0.019747878388399115
GO:0006221	0.0029694323144104804	0.008576329331046312	-0.005606897016635832	0.005606897016635832
GO:0046395	0.00890829694323144	0.008576329331046312	0.00033196761218512796	0.00033196761218512796
GO:0050863	0.0	0.0	0.0	0.0
GO:0009219	0.0006986899563318777	0.0	0.0006986899563318777	0.0006986899563318777
GO:0071702	0.10183406113537118	0.0686106346483705	0.033223426487000676	0.033223426487000676
GO:0015031	0.07388646288209608	0.058319039451114926	0.01556742343098115	0.01556742343098115
GO:0022604	0.0006986899563318777	0.0	0.0006986899563318777	0.0006986899563318777
GO:0045597	0.0	0.0	0.0	0.0
GO:0006793	0.056943231441048035	0.0548885077186964	0.002054723722351638	0.002054723722351638
GO:0044038	0.0	0.0	0.0	0.0
GO:0003006	0.015371179039301311	0.02058319039451115	-0.00521201135520984	0.00521201135520984
GO:0051604	0.008558951965065502	0.003430531732418525	0.005128420232646977	0.005128420232646977
GO:0120036	0.0	0.0	0.0	0.0
GO:0052204	0.0	0.0	0.0	0.0
GO:0050890	0.0	0.0	0.0	0.0
GO:0022407	0.0005240174672489083	0.0017152658662092624	-0.0011912483989603541	0.0011912483989603541
GO:0006220	0.0029694323144104804	0.008576329331046312	-0.005606897016635832	0.005606897016635832
GO:0048731	0.0	0.0	0.0	0.0
GO:0009628	0.0069868995633187774	0.00686106346483705	0.0001258360984817278	0.0001258360984817278
GO:1901137	0.016419213973799127	0.025728987993138937	-0.00930977401933981	0.00930977401933981
GO:0044271	0.04489082969432314	0.08576329331046312	-0.04087246361613998	0.04087246361613998
GO:0016569	0.016943231441048034	0.0137221269296741	0.003221104511373935	0.003221104511373935
GO:1901701	0.0	0.0	0.0	0.0
GO:0003013	0.0	0.0	0.0	0.0
GO:0043412	0.1137117903930131	0.1269296740994854	-0.013217883706472311	0.013217883706472311
GO:0009147	0.0	0.0	0.0	0.0
GO:0051603	0.03860262008733625	0.048027444253859346	-0.0094248241665231	0.0094248241665231
GO:0022402	0.07563318777292577	0.15265866209262435	-0.07702547431969858	0.07702547431969858
GO:0070887	0.0008733624454148472	0.005145797598627788	-0.00427243515321294	0.00427243515321294
GO:0006779	0.001222707423580786	0.0	0.001222707423580786	0.001222707423580786
GO:0000271	0.00034934497816593884	0.0	0.00034934497816593884	0.00034934497816593884
GO:0071826	0.032314410480349345	0.07718696397941681	-0.044872553499067463	0.044872553499067463
GO:0001510	0.00890829694323144	0.0137221269296741	-0.004813829986442659	0.004813829986442659
GO:0043603	0.006637554585152838	0.003430531732418525	0.003207022852734313	0.003207022852734313
GO:0043269	0.002096069868995633	0.0	0.002096069868995633	0.002096069868995633
GO:0010628	0.0017467248908296944	0.0	0.0017467248908296944	0.0017467248908296944
GO:0044260	0.2747598253275109	0.33962264150943394	-0.06486281618192302	0.06486281618192302
GO:0006996	0.09537117903930131	0.1457975986277873	-0.05042641958848598	0.05042641958848598
GO:0046385	0.0006986899563318777	0.0	0.0006986899563318777	0.0006986899563318777
GO:0006629	0.04506550218340611	0.018867924528301886	0.026197577655104224	0.026197577655104224
GO:0098771	0.022008733624454147	0.00686106346483705	0.015147670159617098	0.015147670159617098
GO:0009890	0.005065502183406114	0.010291595197255575	-0.005226093013849462	0.005226093013849462
GO:0045937	0.0029694323144104804	0.005145797598627788	-0.0021763652842173072	0.0021763652842173072
GO:0032101	0.00034934497816593884	0.0017152658662092624	-0.0013659208880433236	0.0013659208880433236
GO:0009084	0.0	0.0	0.0	0.0
GO:0009162	0.0	0.0	0.0	0.0
GO:0051093	0.0005240174672489083	0.0	0.0005240174672489083	0.0005240174672489083
GO:1901615	0.011877729257641922	0.010291595197255575	0.0015861340603863464	0.0015861340603863464
GO:0034030	0.0	0.0	0.0	0.0
GO:0009141	0.0013973799126637554	0.0017152658662092624	-0.00031788595354550705	0.00031788595354550705
GO:0044036	0.0026200873362445414	0.0017152658662092624	0.000904821470035279	0.000904821470035279
GO:0008104	0.10899563318777293	0.1183533447684391	-0.009357711580666173	0.009357711580666173
GO:0046364	0.002445414847161572	0.005145797598627788	-0.0027003827514662155	0.0027003827514662155
GO:0019693	0.013799126637554586	0.030874785591766724	-0.01707565895421214	0.01707565895421214
GO:0032259	0.020786026200873362	0.02058319039451115	0.00020283580636221155	0.00020283580636221155
GO:0043549	0.007336244541484716	0.0137221269296741	-0.006385882388189383	0.006385882388189383
GO:0002682	0.0	0.0	0.0	0.0
GO:0046939	0.005065502183406114	0.015437392795883362	-0.010371890612477248	0.010371890612477248
GO:0044264	0.0076855895196506555	0.00686106346483705	0.0008245260548136058	0.0008245260548136058
GO:2000147	0.0	0.0	0.0	0.0
GO:0010646	0.022532751091703055	0.036020583190394515	-0.01348783209869146	0.01348783209869146
GO:0043648	0.0031441048034934497	0.003430531732418525	-0.0002864269289250751	0.0002864269289250751
GO:0006650	0.004890829694323144	0.003430531732418525	0.0014602979619046195	0.0014602979619046195
GO:0010563	0.00034934497816593884	0.0	0.00034934497816593884	0.00034934497816593884
GO:0000096	0.0062882096069868994	0.008576329331046312	-0.002288119724059413	0.002288119724059413
GO:0034248	0.019388646288209608	0.07547169811320754	-0.05608305182499794	0.05608305182499794
GO:0044403	0.0	0.0	0.0	0.0
GO:0043086	0.004192139737991266	0.005145797598627788	-0.0009536578606365214	0.0009536578606365214
GO:0007167	0.0	0.0	0.0	0.0
GO:0006869	0.008209606986899563	0.00686106346483705	0.0013485435220625137	0.0013485435220625137
GO:0046390	0.0062882096069868994	0.017152658662092625	-0.010864449055105726	0.010864449055105726
GO:0098662	0.012751091703056768	0.005145797598627788	0.0076052941044289805	0.0076052941044289805
GO:0016570	0.016943231441048034	0.0137221269296741	0.003221104511373935	0.003221104511373935
GO:0046112	0.0019213973799126639	0.00686106346483705	-0.004939666084924386	0.004939666084924386
GO:0009142	0.0005240174672489083	0.0017152658662092624	-0.0011912483989603541	0.0011912483989603541
GO:0031344	0.0	0.0	0.0	0.0
GO:0006310	0.0	0.0	0.0	0.0
GO:0018193	0.006812227074235808	0.00686106346483705	-4.8836390601241474e-05	4.8836390601241474e-05
GO:0110053	0.0015720524017467249	0.005145797598627788	-0.003573745196881063	0.003573745196881063
GO:0002831	0.0	0.0	0.0	0.0
GO:0051130	0.0027947598253275107	0.010291595197255575	-0.007496835371928065	0.007496835371928065
GO:0046394	0.007336244541484716	0.017152658662092625	-0.009816414120607908	0.009816414120607908
GO:0055080	0.028995633187772926	0.012006861063464836	0.01698877212430809	0.01698877212430809
GO:0019220	0.011877729257641922	0.017152658662092625	-0.005274929404450703	0.005274929404450703
GO:0031399	0.008733624454148471	0.008576329331046312	0.00015729512310215868	0.00015729512310215868
GO:0098609	0.0	0.0	0.0	0.0
GO:0031400	0.0006986899563318777	0.0017152658662092624	-0.0010165759098773848	0.0010165759098773848
GO:0010558	0.003318777292576419	0.00686106346483705	-0.0035422861722606306	0.0035422861722606306
GO:0012501	0.004192139737991266	0.005145797598627788	-0.0009536578606365214	0.0009536578606365214
GO:0055085	0.05991266375545851	0.015437392795883362	0.04447527095957515	0.04447527095957515
GO:0031323	0.15283842794759825	0.19210977701543738	-0.039271349067839134	0.039271349067839134
GO:0034622	0.0588646288209607	0.09433962264150944	-0.03547499382054874	0.03547499382054874
GO:0010629	0.0211353711790393	0.10291595197255575	-0.08178058079351645	0.08178058079351645
GO:0002253	0.0	0.0	0.0	0.0
GO:0045229	0.0	0.0	0.0	0.0
GO:0045786	0.0	0.0	0.0	0.0
GO:0009987	0.8150218340611354	0.9279588336192109	-0.11293699955807557	0.11293699955807557
GO:0072525	0.0	0.0	0.0	0.0
GO:0016043	0.23633187772925765	0.3293310463121784	-0.09299916858292076	0.09299916858292076
GO:1902533	0.0	0.0	0.0	0.0
GO:0042254	0.006637554585152838	0.024013722126929673	-0.017376167541776837	0.017376167541776837
GO:0043085	0.004890829694323144	0.00686106346483705	-0.0019702337705139053	0.0019702337705139053
GO:0002696	0.0	0.0	0.0	0.0
GO:0006950	0.11510917030567686	0.1269296740994854	-0.011820503793808557	0.011820503793808557
GO:0006720	0.0	0.0	0.0	0.0
GO:1904062	0.0	0.0	0.0	0.0
GO:0006865	0.004890829694323144	0.0	0.004890829694323144	0.004890829694323144
GO:0097435	0.008209606986899563	0.017152658662092625	-0.008943051675193062	0.008943051675193062
GO:0030334	0.0	0.0	0.0	0.0
GO:0050865	0.0	0.0	0.0	0.0
GO:0030111	0.0	0.0	0.0	0.0
GO:0001934	0.002445414847161572	0.003430531732418525	-0.0009851168852569527	0.0009851168852569527
GO:0030682	0.0	0.0	0.0	0.0
GO:0010942	0.00034934497816593884	0.0017152658662092624	-0.0013659208880433236	0.0013659208880433236
GO:0046653	0.00034934497816593884	0.0	0.00034934497816593884	0.00034934497816593884
GO:0009145	0.0	0.0	0.0	0.0
GO:0010556	0.11685589519650655	0.15265866209262435	-0.035802766896117805	0.035802766896117805
GO:1903506	0.0965938864628821	0.08404802744425385	0.012545859018628244	0.012545859018628244
GO:1901566	0.02445414847161572	0.04974271012006861	-0.02528856164845289	0.02528856164845289
GO:0043436	0.05170305676855895	0.08061749571183534	-0.028914438943276388	0.028914438943276388
GO:0010033	0.019563318777292577	0.017152658662092625	0.0024106601151999522	0.0024106601151999522
GO:0033043	0.010480349344978166	0.018867924528301886	-0.00838757518332372	0.00838757518332372
GO:1901700	0.0022707423580786024	0.0	0.0022707423580786024	0.0022707423580786024
GO:0007600	0.0	0.0	0.0	0.0
GO:0033013	0.001222707423580786	0.0	0.001222707423580786	0.001222707423580786
GO:0090150	0.010480349344978166	0.008576329331046312	0.0019040200139318533	0.0019040200139318533
GO:0030258	0.0	0.0	0.0	0.0
GO:0055086	0.02759825327510917	0.0411663807890223	-0.01356812751391313	0.01356812751391313
GO:0016310	0.01572052401746725	0.0274442538593482	-0.011723729841880949	0.011723729841880949
GO:0009199	0.0	0.0	0.0	0.0
GO:0051253	0.003318777292576419	0.00686106346483705	-0.0035422861722606306	0.0035422861722606306
GO:0008380	0.005764192139737992	0.0017152658662092624	0.004048926273528729	0.004048926273528729
GO:0048518	0.03737991266375546	0.08061749571183534	-0.043237583048079876	0.043237583048079876
GO:0006955	0.0	0.0	0.0	0.0
GO:0009156	0.0038427947598253277	0.012006861063464836	-0.008164066303639509	0.008164066303639509
GO:0009124	0.0038427947598253277	0.012006861063464836	-0.008164066303639509	0.008164066303639509
GO:0009617	0.0	0.0	0.0	0.0
GO:0006811	0.035109170305676854	0.012006861063464836	0.023102309242212016	0.023102309242212016
GO:0006520	0.03668122270742358	0.07032590051457976	-0.03364467780715619	0.03364467780715619
GO:0075136	0.0	0.0	0.0	0.0
GO:0023057	0.0022707423580786024	0.0017152658662092624	0.00055547649186934	0.00055547649186934
GO:0051050	0.004541484716157205	0.010291595197255575	-0.0057501104810983705	0.0057501104810983705
GO:0070925	0.01589519650655022	0.04288164665523156	-0.02698645014868134	0.02698645014868134
GO:0006401	0.023406113537117905	0.10120068610634649	-0.07779457256922859	0.07779457256922859
GO:0044282	0.00925764192139738	0.008576329331046312	0.0006813125903510683	0.0006813125903510683
GO:0016032	0.0	0.0	0.0	0.0
GO:0051707	0.0008733624454148472	0.003430531732418525	-0.0025571692870036775	0.0025571692870036775
GO:0051249	0.0	0.0	0.0	0.0
GO:2000145	0.0	0.0	0.0	0.0
GO:0022411	0.006462882096069869	0.018867924528301886	-0.012405042432232017	0.012405042432232017
GO:0051701	0.0	0.0	0.0	0.0
GO:1903827	0.0026200873362445414	0.010291595197255575	-0.007671507861011034	0.007671507861011034
GO:0046486	0.005414847161572052	0.003430531732418525	0.0019843154291535273	0.0019843154291535273
GO:0030003	0.025851528384279475	0.012006861063464836	0.013844667320814638	0.013844667320814638
GO:0009211	0.0	0.0	0.0	0.0
GO:0045935	0.004890829694323144	0.008576329331046312	-0.003685499636723168	0.003685499636723168
GO:0030155	0.001222707423580786	0.003430531732418525	-0.002207824308837739	0.002207824308837739
GO:0009891	0.007510917030567685	0.008576329331046312	-0.0010654123004786272	0.0010654123004786272
GO:0022610	0.0019213973799126639	0.0	0.0019213973799126639	0.0019213973799126639
GO:1901269	0.0	0.0	0.0	0.0
GO:0051128	0.03807860262008734	0.09433962264150944	-0.0562610200214221	0.0562610200214221
GO:0071103	0.0	0.0	0.0	0.0
GO:1901136	0.0006986899563318777	0.0	0.0006986899563318777	0.0006986899563318777
GO:0006721	0.0	0.0	0.0	0.0
GO:0034032	0.004541484716157205	0.0	0.004541484716157205	0.004541484716157205
GO:0009200	0.0	0.0	0.0	0.0
GO:1901657	0.0022707423580786024	0.003430531732418525	-0.0011597893743399224	0.0011597893743399224
GO:0009888	0.0	0.0	0.0	0.0
GO:1901652	0.0	0.0	0.0	0.0
GO:0033875	0.0031441048034934497	0.0	0.0031441048034934497	0.0031441048034934497
GO:0016072	0.041572052401746724	0.1783876500857633	-0.13681559768401658	0.13681559768401658
GO:0043039	0.007161572052401747	0.015437392795883362	-0.008275820743481616	0.008275820743481616
GO:0043408	0.002096069868995633	0.003430531732418525	-0.0013344618634228917	0.0013344618634228917
GO:0051248	0.0006986899563318777	0.0017152658662092624	-0.0010165759098773848	0.0010165759098773848
GO:0032268	0.02759825327510917	0.0823327615780446	-0.05473450830293543	0.05473450830293543
GO:0048584	0.0017467248908296944	0.005145797598627788	-0.003399072707798093	0.003399072707798093
GO:0009205	0.0	0.0	0.0	0.0
GO:0006325	0.05117903930131004	0.051457975986277875	-0.0002789366849678329	0.0002789366849678329
GO:0010557	0.005764192139737992	0.008576329331046312	-0.002812137191308321	0.002812137191308321
GO:0035821	0.0	0.0	0.0	0.0
GO:0019682	0.00017467248908296942	0.0017152658662092624	-0.001540593377126293	0.001540593377126293
GO:0043170	0.383056768558952	0.5351629502572899	-0.1521061816983379	0.1521061816983379
GO:0009127	0.0019213973799126639	0.003430531732418525	-0.001509134352505861	0.001509134352505861
GO:0032989	0.0	0.0	0.0	0.0
GO:0010038	0.003668122270742358	0.0	0.003668122270742358	0.003668122270742358
GO:0007005	0.01589519650655022	0.0137221269296741	0.0021730695768761195	0.0021730695768761195
GO:0006281	0.052925764192139735	0.03945111492281304	0.013474649269326698	0.013474649269326698
GO:0006189	0.0015720524017467249	0.003430531732418525	-0.0018584793306718	0.0018584793306718
GO:0051656	0.009781659388646289	0.029159519725557463	-0.019377860336911176	0.019377860336911176
GO:0060548	0.002096069868995633	0.005145797598627788	-0.0030497277296321545	0.0030497277296321545
GO:0051276	0.016768558951965065	0.025728987993138937	-0.008960429041173872	0.008960429041173872
GO:0043173	0.0006986899563318777	0.0	0.0006986899563318777	0.0006986899563318777
GO:0009070	0.001222707423580786	0.0	0.001222707423580786	0.001222707423580786
GO:0006023	0.0034934497816593887	0.005145797598627788	-0.001652347816968399	0.001652347816968399
GO:0009059	0.11039301310043668	0.13379073756432247	-0.023397724463885786	0.023397724463885786
GO:0042181	0.0	0.0	0.0	0.0
GO:0006820	0.008558951965065502	0.0017152658662092624	0.006843686098856239	0.006843686098856239
GO:0006457	0.0211353711790393	0.04288164665523156	-0.021746275476192258	0.021746275476192258
GO:0045862	0.0	0.0	0.0	0.0
GO:0044267	0.09816593886462882	0.10120068610634649	-0.003034747241717664	0.003034747241717664
GO:0034220	0.017117903930131004	0.005145797598627788	0.011972106331503217	0.011972106331503217
GO:0051246	0.03161572052401747	0.08919382504288165	-0.05757810451886418	0.05757810451886418
GO:0051704	0.0	0.0	0.0	0.0
GO:0010817	0.0	0.0	0.0	0.0
GO:0048878	0.04	0.015437392795883362	0.02456260720411664	0.02456260720411664
GO:0090305	0.0	0.0	0.0	0.0
GO:0046034	0.00890829694323144	0.015437392795883362	-0.006529095852651922	0.006529095852651922
GO:0033036	0.11248908296943232	0.1269296740994854	-0.014440591130053096	0.014440591130053096
GO:1901988	0.0	0.0	0.0	0.0
GO:0050793	0.005764192139737992	0.003430531732418525	0.0023336604073194668	0.0023336604073194668
GO:0009150	0.010829694323144104	0.022298456260720412	-0.011468761937576307	0.011468761937576307
GO:0071824	0.0	0.0	0.0	0.0
GO:0034637	0.0	0.0	0.0	0.0
GO:0070727	0.03668122270742358	0.06174957118353345	-0.02506834847610987	0.02506834847610987
GO:0044089	0.0026200873362445414	0.008576329331046312	-0.0059562419948017715	0.0059562419948017715
GO:0016070	0.13921397379912664	0.33962264150943394	-0.2004086677103073	0.2004086677103073
GO:0014070	0.0	0.0	0.0	0.0
GO:1903507	0.003318777292576419	0.00686106346483705	-0.0035422861722606306	0.0035422861722606306
GO:0072503	0.0022707423580786024	0.0	0.0022707423580786024	0.0022707423580786024
GO:0009260	0.005240174672489083	0.0137221269296741	-0.008481952257185017	0.008481952257185017
GO:0009069	0.0034934497816593887	0.0017152658662092624	0.0017781839154501263	0.0017781839154501263
GO:0070201	0.0005240174672489083	0.003430531732418525	-0.0029065142651696165	0.0029065142651696165
GO:1901293	0.010480349344978166	0.022298456260720412	-0.011818106915742246	0.011818106915742246
GO:1901661	0.002445414847161572	0.0	0.002445414847161572	0.002445414847161572
GO:2000112	0.11563318777292576	0.1509433962264151	-0.035310208453489325	0.035310208453489325
GO:0090407	0.022707423580786028	0.030874785591766724	-0.008167362010980696	0.008167362010980696
GO:0007275	0.0	0.0	0.0	0.0
GO:0010648	0.002445414847161572	0.0017152658662092624	0.0007301489809523097	0.0007301489809523097
GO:0070589	0.0	0.0	0.0	0.0
GO:0050657	0.0	0.0	0.0	0.0
GO:0009067	0.0027947598253275107	0.00686106346483705	-0.004066303639509539	0.004066303639509539
GO:0019319	0.002445414847161572	0.005145797598627788	-0.0027003827514662155	0.0027003827514662155
GO:0090068	0.0	0.0	0.0	0.0
GO:1901607	0.0034934497816593887	0.00686106346483705	-0.003367613683177661	0.003367613683177661
GO:1903362	0.0	0.0	0.0	0.0
GO:0034655	0.024104803493449782	0.10120068610634649	-0.07709588261289671	0.07709588261289671
GO:0046501	0.0	0.0	0.0	0.0
GO:0051817	0.0	0.0	0.0	0.0
GO:1903508	0.004366812227074236	0.00686106346483705	-0.002494251237762814	0.002494251237762814
GO:0009179	0.004541484716157205	0.0137221269296741	-0.009180642213516894	0.009180642213516894
GO:0032269	0.0006986899563318777	0.0017152658662092624	-0.0010165759098773848	0.0010165759098773848
GO:0006206	0.0026200873362445414	0.00686106346483705	-0.004240976128592509	0.004240976128592509
GO:0065009	0.04209606986899563	0.060034305317324184	-0.01793823544832855	0.01793823544832855
GO:0048589	0.0	0.0	0.0	0.0
GO:0044281	0.09676855895196507	0.12006861063464837	-0.0233000516826833	0.0233000516826833
GO:0051169	0.008034934497816594	0.018867924528301886	-0.010832990030485292	0.010832990030485292
GO:0043632	0.02131004366812227	0.018867924528301886	0.002442119139820384	0.002442119139820384
GO:0006222	0.0010480349344978166	0.005145797598627788	-0.004097762664129971	0.004097762664129971
GO:0051640	0.013449781659388647	0.03773584905660377	-0.024286067397215123	0.024286067397215123
GO:0045859	0.0005240174672489083	0.0	0.0005240174672489083	0.0005240174672489083
GO:0048513	0.0	0.0	0.0	0.0
GO:0015931	0.0	0.0	0.0	0.0
GO:0050658	0.0	0.0	0.0	0.0
GO:0002521	0.0	0.0	0.0	0.0
GO:0009607	0.0022707423580786024	0.005145797598627788	-0.0028750552405491852	0.0028750552405491852
GO:0009311	0.0019213973799126639	0.0	0.0019213973799126639	0.0019213973799126639
GO:0009892	0.03179039301310044	0.11663807890222985	-0.08484768588912942	0.08484768588912942
GO:0006796	0.05135371179039301	0.04974271012006861	0.001611001670324401	0.001611001670324401
GO:0019216	0.0006986899563318777	0.0	0.0006986899563318777	0.0006986899563318777
GO:1901987	0.0013973799126637554	0.0017152658662092624	-0.00031788595354550705	0.00031788595354550705
GO:0005976	0.00960698689956332	0.00686106346483705	0.0027459234347262697	0.0027459234347262697
GO:0048522	0.025327510917030567	0.06689536878216124	-0.04156785786513067	0.04156785786513067
GO:0034033	0.0	0.0	0.0	0.0
GO:0007017	0.00908296943231441	0.03773584905660377	-0.028652879624289362	0.028652879624289362
GO:0098542	0.0	0.0	0.0	0.0
GO:0031348	0.0	0.0	0.0	0.0
GO:0051270	0.0	0.0	0.0	0.0
GO:0019692	0.0006986899563318777	0.0	0.0006986899563318777	0.0006986899563318777
GO:0043094	0.005414847161572052	0.00686106346483705	-0.0014462163032649975	0.0014462163032649975
GO:0051726	0.02794759825327511	0.060034305317324184	-0.03208670706404908	0.03208670706404908
GO:0032446	0.022707423580786028	0.024013722126929673	-0.001306298546143645	0.001306298546143645
GO:1901617	0.0017467248908296944	0.0017152658662092624	3.145902462043195e-05	3.145902462043195e-05
GO:0008150	0.9074235807860263	0.9656946826758147	-0.05827110188978846	0.05827110188978846
GO:0046148	0.0017467248908296944	0.0	0.0017467248908296944	0.0017467248908296944
GO:0007010	0.01240174672489083	0.0411663807890223	-0.02876463406413147	0.02876463406413147
GO:0032940	0.003318777292576419	0.0017152658662092624	0.0016035114263671566	0.0016035114263671566
GO:0048583	0.02497816593886463	0.032590051457975985	-0.007611885519111357	0.007611885519111357
GO:0022414	0.06986899563318777	0.11149228130360206	-0.04162328567041429	0.04162328567041429
GO:0008213	0.00890829694323144	0.008576329331046312	0.00033196761218512796	0.00033196761218512796
GO:0042364	0.0005240174672489083	0.0	0.0005240174672489083	0.0005240174672489083
GO:0065007	0.34288209606986897	0.4699828473413379	-0.12710075127146891	0.12710075127146891
GO:0006575	0.010655021834061135	0.010291595197255575	0.0003634266368055597	0.0003634266368055597
GO:0052173	0.0	0.0	0.0	0.0
GO:0009416	0.0019213973799126639	0.0	0.0019213973799126639	0.0019213973799126639
GO:0006812	0.023056768558951966	0.00686106346483705	0.016195705094114915	0.016195705094114915
GO:0019362	0.0022707423580786024	0.0	0.0022707423580786024	0.0022707423580786024
GO:0009220	0.0019213973799126639	0.00686106346483705	-0.004939666084924386	0.004939666084924386
GO:0006664	0.004890829694323144	0.0	0.004890829694323144	0.004890829694323144
GO:0032787	0.013973799126637555	0.0137221269296741	0.0002516721969634556	0.0002516721969634556
GO:0006094	0.002445414847161572	0.005145797598627788	-0.0027003827514662155	0.0027003827514662155
GO:0009058	0.16663755458515284	0.20240137221269297	-0.035763817627540134	0.035763817627540134
GO:0051960	0.0	0.0	0.0	0.0
GO:0044255	0.041572052401746724	0.015437392795883362	0.026134659605863364	0.026134659605863364
GO:0009225	0.0005240174672489083	0.0017152658662092624	-0.0011912483989603541	0.0011912483989603541
GO:0052126	0.0	0.0	0.0	0.0
GO:0006073	0.007161572052401747	0.00686106346483705	0.0003005085875646971	0.0003005085875646971
GO:0044003	0.0	0.0	0.0	0.0
GO:0018130	0.04471615720524017	0.08576329331046312	-0.041047136105222946	0.041047136105222946
GO:0048856	0.0	0.0	0.0	0.0
GO:0034097	0.0	0.0	0.0	0.0
GO:0072524	0.0027947598253275107	0.0	0.0027947598253275107	0.0027947598253275107
GO:0051234	0.21502183406113537	0.17152658662092624	0.043495247440209134	0.043495247440209134
GO:0040012	0.0	0.0	0.0	0.0
GO:0010564	0.0076855895196506555	0.018867924528301886	-0.01118233500865123	0.01118233500865123
GO:0009968	0.0022707423580786024	0.0017152658662092624	0.00055547649186934	0.00055547649186934
GO:0032102	0.0	0.0	0.0	0.0
GO:0007186	0.0	0.0	0.0	0.0
GO:0072657	0.01572052401746725	0.017152658662092625	-0.0014321346446253755	0.0014321346446253755
GO:0042816	0.0	0.0	0.0	0.0
GO:0051239	0.0	0.0	0.0	0.0
GO:0031669	0.0	0.0	0.0	0.0
GO:0045785	0.0	0.0	0.0	0.0
GO:0044359	0.0	0.0	0.0	0.0
GO:2000026	0.0	0.0	0.0	0.0
GO:0033365	0.013973799126637555	0.032590051457975985	-0.01861625233133843	0.01861625233133843
GO:0042398	0.0	0.0	0.0	0.0
GO:0050896	0.15388646288209606	0.1509433962264151	0.002943066655680976	0.002943066655680976
GO:0071495	0.0006986899563318777	0.003430531732418525	-0.0027318417760866472	0.0027318417760866472
GO:0010608	0.019388646288209608	0.07547169811320754	-0.05608305182499794	0.05608305182499794
GO:0010975	0.0	0.0	0.0	0.0
GO:0006952	0.0	0.0	0.0	0.0
GO:0071705	0.08157205240174673	0.060034305317324184	0.02153774708442254	0.02153774708442254
GO:0019538	0.15580786026200874	0.14751286449399656	0.008294995768012181	0.008294995768012181
GO:0019439	0.02445414847161572	0.10120068610634649	-0.07674653763473077	0.07674653763473077
GO:0006767	0.004192139737991266	0.0	0.004192139737991266	0.004192139737991266
GO:0051716	0.0817467248908297	0.08061749571183534	0.0011292291789943565	0.0011292291789943565
GO:0051345	0.00034934497816593884	0.0	0.00034934497816593884	0.00034934497816593884
GO:0019048	0.0	0.0	0.0	0.0
GO:0051051	0.0006986899563318777	0.0	0.0006986899563318777	0.0006986899563318777
GO:0006417	0.019388646288209608	0.07547169811320754	-0.05608305182499794	0.05608305182499794
GO:0006754	0.0	0.0	0.0	0.0
GO:0097659	0.002096069868995633	0.0137221269296741	-0.011626057060678466	0.011626057060678466
GO:0070085	0.014323144104803493	0.005145797598627788	0.009177346506175705	0.009177346506175705
GO:0050900	0.0	0.0	0.0	0.0
GO:0072507	0.002445414847161572	0.0	0.002445414847161572	0.002445414847161572
GO:0046794	0.0	0.0	0.0	0.0
GO:0001817	0.0	0.0	0.0	0.0
GO:0016192	0.059563318777292575	0.048027444253859346	0.011535874523433229	0.011535874523433229
GO:0009116	0.0022707423580786024	0.003430531732418525	-0.0011597893743399224	0.0011597893743399224
GO:0002683	0.0	0.0	0.0	0.0
GO:0050877	0.0	0.0	0.0	0.0
GO:0034762	0.0022707423580786024	0.005145797598627788	-0.0028750552405491852	0.0028750552405491852
GO:0072330	0.0008733624454148472	0.0017152658662092624	-0.0008419034207944152	0.0008419034207944152
GO:0009896	0.0017467248908296944	0.0	0.0017467248908296944	0.0017467248908296944
GO:0015979	0.0	0.0	0.0	0.0
GO:0046164	0.0	0.0	0.0	0.0
GO:0008284	0.0	0.0	0.0	0.0
GO:0030203	0.0	0.0	0.0	0.0
GO:0043069	0.001222707423580786	0.0017152658662092624	-0.0004925584426284763	0.0004925584426284763
GO:0009314	0.0026200873362445414	0.0	0.0026200873362445414	0.0026200873362445414
GO:0006875	0.017117903930131004	0.00686106346483705	0.010256840465293954	0.010256840465293954
GO:0045333	0.011353711790393014	0.003430531732418525	0.007923180057974488	0.007923180057974488
GO:0002768	0.0	0.0	0.0	0.0
GO:0008610	0.017117903930131004	0.008576329331046312	0.008541574599084691	0.008541574599084691
GO:0036211	0.09519650655021834	0.09948542024013722	-0.004288913689918877	0.004288913689918877
GO:0009889	0.12122270742358078	0.15608919382504288	-0.0348664864014621	0.0348664864014621
GO:0006766	0.004192139737991266	0.0	0.004192139737991266	0.004192139737991266
GO:0045321	0.0	0.0	0.0	0.0
GO:0002706	0.0	0.0	0.0	0.0
GO:0030029	0.0	0.0	0.0	0.0
GO:0045893	0.004366812227074236	0.00686106346483705	-0.002494251237762814	0.002494251237762814
GO:0002376	0.0	0.0	0.0	0.0
GO:0009312	0.0	0.0	0.0	0.0
GO:0031667	0.0	0.0	0.0	0.0
GO:0009072	0.004192139737991266	0.00686106346483705	-0.0026689237268457833	0.0026689237268457833
GO:0009163	0.0006986899563318777	0.0017152658662092624	-0.0010165759098773848	0.0010165759098773848
GO:0006873	0.02812227074235808	0.0137221269296741	0.01440014381268398	0.01440014381268398
GO:0009152	0.0034934497816593887	0.008576329331046312	-0.005082879549386923	0.005082879549386923
GO:0033647	0.0	0.0	0.0	0.0
GO:0031967	0.019563318777292577	0.030874785591766724	-0.011311466814474147	0.011311466814474147
GO:0009536	0.0	0.0	0.0	0.0
GO:0009521	0.0	0.0	0.0	0.0
GO:0098590	0.0022707423580786024	0.0	0.0022707423580786024	0.0022707423580786024
GO:0005737	0.3718777292576419	0.5660377358490566	-0.1941600065914147	0.1941600065914147
GO:0098798	0.01851528384279476	0.003430531732418525	0.015084752110376236	0.015084752110376236
GO:0031301	0.004192139737991266	0.003430531732418525	0.0007616080055727415	0.0007616080055727415
GO:0061695	0.00943231441048035	0.025728987993138937	-0.016296673582658586	0.016296673582658586
GO:0044423	0.0	0.0	0.0	0.0
GO:0044391	0.02759825327510917	0.029159519725557463	-0.001561266450448292	0.001561266450448292
GO:0043233	0.045764192139737994	0.022298456260720412	0.023465735879017582	0.023465735879017582
GO:0070013	0.045764192139737994	0.022298456260720412	0.023465735879017582	0.023465735879017582
GO:0099240	0.0	0.0	0.0	0.0
GO:0099081	0.012925764192139737	0.048027444253859346	-0.03510168006171961	0.03510168006171961
GO:0031224	0.2251528384279476	0.0274442538593482	0.19770858456859938	0.19770858456859938
GO:0005730	0.04716157205240175	0.21269296740994853	-0.1655313953575468	0.1655313953575468
GO:0033648	0.0	0.0	0.0	0.0
GO:0140535	0.04960698689956332	0.060034305317324184	-0.010427318417760865	0.010427318417760865
GO:0005774	0.0	0.0	0.0	0.0
GO:0042995	0.0022707423580786024	0.0017152658662092624	0.00055547649186934	0.00055547649186934
GO:0005681	0.016943231441048034	0.0137221269296741	0.003221104511373935	0.003221104511373935
GO:0042651	0.0	0.0	0.0	0.0
GO:0034357	0.0	0.0	0.0	0.0
GO:1902495	0.0005240174672489083	0.0	0.0005240174672489083	0.0005240174672489083
GO:1902494	0.04838427947598253	0.09605488850771869	-0.04767060903173616	0.04767060903173616
GO:0030054	0.0	0.0	0.0	0.0
GO:0009535	0.0	0.0	0.0	0.0
GO:0070062	0.0	0.0	0.0	0.0
GO:0099512	0.012925764192139737	0.048027444253859346	-0.03510168006171961	0.03510168006171961
GO:0043231	0.6691703056768559	0.5900514579759862	0.07911884770086963	0.07911884770086963
GO:0005759	0.0211353711790393	0.010291595197255575	0.010843775981783725	0.010843775981783725
GO:1990351	0.004192139737991266	0.0	0.004192139737991266	0.004192139737991266
GO:0018995	0.0005240174672489083	0.0017152658662092624	-0.0011912483989603541	0.0011912483989603541
GO:0098803	0.0	0.0	0.0	0.0
GO:1990204	0.002445414847161572	0.0017152658662092624	0.0007301489809523097	0.0007301489809523097
GO:0031676	0.0	0.0	0.0	0.0
GO:0005815	0.0	0.0	0.0	0.0
GO:0031966	0.07510917030567686	0.02058319039451115	0.054525979911165715	0.054525979911165715
GO:0070161	0.0	0.0	0.0	0.0
GO:0043229	0.7128384279475982	0.7804459691252144	-0.06760754117761614	0.06760754117761614
GO:0099513	0.0	0.0	0.0	0.0
GO:0042170	0.0	0.0	0.0	0.0
GO:0120025	0.0013973799126637554	0.0	0.0013973799126637554	0.0013973799126637554
GO:0097708	0.03615720524017467	0.018867924528301886	0.017289280711872784	0.017289280711872784
GO:0070069	0.004890829694323144	0.0017152658662092624	0.003175563828113882	0.003175563828113882
GO:0042717	0.0	0.0	0.0	0.0
GO:0019866	0.05152838427947598	0.008576329331046312	0.04295205494842967	0.04295205494842967
GO:0099503	0.00017467248908296942	0.0017152658662092624	-0.001540593377126293	0.001540593377126293
GO:0005773	0.052925764192139735	0.017152658662092625	0.03577310553004711	0.03577310553004711
GO:0005654	0.027074235807860263	0.09777015437392796	-0.07069591856606769	0.07069591856606769
GO:0016021	0.18707423580786026	0.024013722126929673	0.16306051368093058	0.16306051368093058
GO:0031982	0.03668122270742358	0.018867924528301886	0.01781329817912169	0.01781329817912169
GO:1905368	0.004366812227074236	0.005145797598627788	-0.0007789853715535521	0.0007789853715535521
GO:0042025	0.0	0.0	0.0	0.0
GO:0031300	0.03318777292576419	0.008576329331046312	0.02461144359471788	0.02461144359471788
GO:0140513	0.11336244541484716	0.19039451114922812	-0.07703206573438096	0.07703206573438096
GO:0032993	0.008733624454148471	0.012006861063464836	-0.0032732366093163653	0.0032732366093163653
GO:0033646	0.0	0.0	0.0	0.0
GO:0098796	0.054323144104803496	0.025728987993138937	0.02859415611166456	0.02859415611166456
GO:0005911	0.0	0.0	0.0	0.0
GO:0005667	0.02165938864628821	0.0137221269296741	0.00793726171661411	0.00793726171661411
GO:0030659	0.0019213973799126639	0.003430531732418525	-0.001509134352505861	0.001509134352505861
GO:0009507	0.0	0.0	0.0	0.0
GO:0110165	0.9603493449781659	0.9828473413379074	-0.02249799635974148	0.02249799635974148
GO:0005743	0.04873362445414847	0.008576329331046312	0.04015729512310216	0.04015729512310216
GO:1990234	0.01834061135371179	0.032590051457975985	-0.014249440104264197	0.014249440104264197
GO:0015934	0.01589519650655022	0.012006861063464836	0.0038883354430853823	0.0038883354430853823
GO:0000139	0.026375545851528383	0.0137221269296741	0.012653418921854283	0.012653418921854283
GO:0031226	0.00034934497816593884	0.0	0.00034934497816593884	0.00034934497816593884
GO:0043230	0.0	0.0	0.0	0.0
GO:0020002	0.0	0.0	0.0	0.0
GO:0033643	0.0005240174672489083	0.0017152658662092624	-0.0011912483989603541	0.0011912483989603541
GO:0043226	0.7130131004366812	0.7804459691252144	-0.06743286868853315	0.06743286868853315
GO:0032991	0.3979039301310044	0.6260720411663808	-0.22816811103537643	0.22816811103537643
GO:0030430	0.0	0.0	0.0	0.0
GO:0098797	0.0038427947598253277	0.003430531732418525	0.0004122630274068029	0.0004122630274068029
GO:0005575	0.9746724890829694	0.9931389365351629	-0.018466447452193502	0.018466447452193502
GO:0031410	0.03615720524017467	0.018867924528301886	0.017289280711872784	0.017289280711872784
GO:0034702	0.0	0.0	0.0	0.0
GO:0019867	0.00017467248908296942	0.0	0.00017467248908296942	0.00017467248908296942
GO:0012506	0.002096069868995633	0.003430531732418525	-0.0013344618634228917	0.0013344618634228917
GO:0031090	0.21065502183406112	0.09433962264150944	0.11631539919255168	0.11631539919255168
GO:0098588	0.08087336244541485	0.04288164665523156	0.03799171579018329	0.03799171579018329
GO:0030312	0.022532751091703055	0.005145797598627788	0.017386953493075268	0.017386953493075268
GO:0043227	0.6693449781659389	0.5900514579759862	0.07929352018995262	0.07929352018995262
GO:0099080	0.044017467248908294	0.2538593481989708	-0.20984188095006254	0.20984188095006254
GO:0031974	0.045764192139737994	0.022298456260720412	0.023465735879017582	0.023465735879017582
GO:1990904	0.08034934497816594	0.2367066895368782	-0.15635734455871225	0.15635734455871225
GO:0031984	0.017292576419213973	0.00686106346483705	0.010431512954376923	0.010431512954376923
GO:0065010	0.0	0.0	0.0	0.0
GO:1903561	0.0	0.0	0.0	0.0
GO:0043232	0.11441048034934498	0.4528301886792453	-0.3384197083299003	0.3384197083299003
GO:0009986	0.0031441048034934497	0.0	0.0031441048034934497	0.0031441048034934497
GO:0035770	0.023231441048034936	0.1835334476843911	-0.16030200663635616	0.16030200663635616
GO:0055036	0.0	0.0	0.0	0.0
GO:0055035	0.0	0.0	0.0	0.0
GO:0043005	0.0	0.0	0.0	0.0
GO:0005615	0.0015720524017467249	0.0	0.0015720524017467249	0.0015720524017467249
GO:0043228	0.11441048034934498	0.4528301886792453	-0.3384197083299003	0.3384197083299003
GO:0033644	0.0	0.0	0.0	0.0
GO:0016020	0.3000873362445415	0.15608919382504288	0.1439981424194986	0.1439981424194986
GO:0005739	0.19668122270742358	0.1509433962264151	0.04573782648100849	0.04573782648100849
