# Supplementary material for: PICNIC accurately predicts condensate-forming proteins regardless of their structural disorder across organisms
Source: Nat Commun. 2024 Dec 11;15:10668. doi: 10.1038/s41467-024-55089-x (PMC11634905; doi:10.1038/s41467-024-55089-x)
Supplement: Supplementary file 11 — Source Data files [file 41467_2024_55089_MOESM11_ESM.zip › Source_Data_file/supplementary/Figure_S5/mouse_gokeys_pos92.txt]

key	alldistr	picnicdistr	picnicdiff	picnicabsdiff
GO:0016746	0.009811135638950209	0.008709326236845288	0.001101809402104921	0.001101809402104921
GO:0016861	0.00029433406916850625	0.000604814322003145	-0.0003104802528346388	0.0003104802528346388
GO:0005198	0.030463576158940398	0.0512882545058667	-0.020824678346926303	0.020824678346926303
GO:0016868	0.0004415011037527594	0.000846740050804403	-0.00040523894705164364	0.00040523894705164364
GO:0004888	0.10792249202845229	0.004354663118422644	0.10356782891002965	0.10356782891002965
GO:0016772	0.04086337993622762	0.07124712713197048	-0.030383747195742862	0.030383747195742862
GO:0000981	0.06269315673289183	0.06411031813233338	-0.0014171613994415494	0.0014171613994415494
GO:1990837	0.07348540593573706	0.08406919075843716	-0.010583784822700101	0.010583784822700101
GO:0004527	0.0032867304390483197	0.005564291762428934	-0.0022775613233806144	0.0022775613233806144
GO:0004812	0.002011282805984793	0.0038708116608201283	-0.0018595288548353354	0.0018595288548353354
GO:0016831	0.0016188373804267844	0.002056368694810693	-0.0004375313143839088	0.0004375313143839088
GO:0106311	0.0	0.0	0.0	0.0
GO:0016854	0.0007358351729212656	0.001088665779605661	-0.00035283060668439537	0.00035283060668439537
GO:0016874	0.006279126808928133	0.011854360711261643	-0.00557523390233351	0.00557523390233351
GO:0003955	0.0010301692420897719	0.001088665779605661	-5.8496537515889116e-05	5.8496537515889116e-05
GO:0008236	0.010399803777287222	0.0039917745252207575	0.006408029252066464	0.006408029252066464
GO:0051539	0.002011282805984793	0.003145034474416354	-0.001133751668431561	0.001133751668431561
GO:0044769	0.001177336276674025	0.001693480101608806	-0.000516143824934781	0.000516143824934781
GO:0004518	0.009713024282560706	0.013547840812870448	-0.003834816530309742	0.003834816530309742
GO:0030170	0.002550895266127054	0.004233700254022015	-0.0016828049878949611	0.0016828049878949611
GO:0042803	0.038950208486632325	0.04644973992984154	-0.007499531443209216	0.007499531443209216
GO:0019900	0.0	0.0	0.0	0.0
GO:0016893	0.0005396124601422615	0.001088665779605661	-0.0005490533194633995	0.0005490533194633995
GO:0004386	0.007358351729212656	0.01705576388048869	-0.009697412151276034	0.009697412151276034
GO:0043565	0.0774589158695119	0.08999637111406798	-0.012537455244556087	0.012537455244556087
GO:0016740	0.09938680402256561	0.12689004475625984	-0.02750324073369423	0.02750324073369423
GO:0016655	0.0017660044150110375	0.0029031087456150963	-0.0011371043306040588	0.0011371043306040588
GO:0004252	0.009811135638950209	0.0035079230676182413	0.006303212571331968	0.006303212571331968
GO:0005543	0.017512877115526123	0.02770049594774404	-0.010187618832217919	0.010187618832217919
GO:0140098	0.010007358351729213	0.01572517237208177	-0.005717814020352558	0.005717814020352558
GO:0004553	0.004071621290164336	0.00120962864400629	0.002861992646158046	0.002861992646158046
GO:0050145	0.0008339465293107678	0.001693480101608806	-0.0008595335722980383	0.0008595335722980383
GO:0016742	0.0003924454255580083	0.000846740050804403	-0.0004542946252463947	0.0004542946252463947
GO:0051540	0.003335786117243071	0.005564291762428934	-0.002228505645185863	0.002228505645185863
GO:0008175	0.0013735589894530293	0.0019354058304100641	-0.0005618468409570349	0.0005618468409570349
GO:0016877	0.001079224920284523	0.002056368694810693	-0.0009771437745261702	0.0009771437745261702
GO:0016776	0.0013735589894530293	0.002540220152413209	-0.0011666611629601797	0.0011666611629601797
GO:0009055	0.0026490066225165563	0.0029031087456150963	-0.00025410212309854	0.00025410212309854
GO:0015291	0.005886681383370125	0.0007257771864037741	0.005160904196966351	0.005160904196966351
GO:0016780	0.0009811135638950208	0.00036288859320188704	0.0006182249706931337	0.0006182249706931337
GO:0000976	0.0706401766004415	0.079230676182412	-0.008590499581970501	0.008590499581970501
GO:0016791	0.013146921756193279	0.01838635538889561	-0.0052394336327023314	0.0052394336327023314
GO:0016782	0.003924454255580083	0.003386960203217612	0.000537494052362471	0.000537494052362471
GO:0060089	0.1205298013245033	0.011370509253659126	0.10915929207084418	0.10915929207084418
GO:0140102	0.00029433406916850625	0.00048385145760251603	-0.00018951738843400978	0.00018951738843400978
GO:0019829	0.0028452293352955603	0.0039917745252207575	-0.0011465451899251972	0.0011465451899251972
GO:0032555	0.08780966396860436	0.1568888351276158	-0.06907917115901145	0.06907917115901145
GO:0016491	0.03252391464311994	0.03774041369299625	-0.005216499049876311	0.005216499049876311
GO:0090079	0.005003679175864606	0.011128583524857868	-0.006124904348993262	0.006124904348993262
GO:0008173	0.002158449840569046	0.003145034474416354	-0.000986584633847308	0.000986584633847308
GO:0004529	0.0	0.0	0.0	0.0
GO:0042802	0.11626195732155997	0.15192935768719004	-0.03566740036563007	0.03566740036563007
GO:0046873	0.004415011037527594	0.001330591508406919	0.003084419529120675	0.003084419529120675
GO:0008649	0.00029433406916850625	0.00048385145760251603	-0.00018951738843400978	0.00018951738843400978
GO:0004674	0.021388275692911456	0.04306277972662392	-0.021674504033712468	0.021674504033712468
GO:0033218	0.013588422859946039	0.012822063626466675	0.0007663592334793638	0.0007663592334793638
GO:0003690	0.07858719646799117	0.09362525704608685	-0.015038060578095674	0.015038060578095674
GO:0008194	0.005837625705175374	0.002177331559211322	0.0036602941459640517	0.0036602941459640517
GO:0008168	0.006622516556291391	0.008225474779242773	-0.001602958222951382	0.001602958222951382
GO:0005216	0.015109148883983322	0.005080440304826418	0.010028708579156904	0.010028708579156904
GO:0030545	0.026637233259749815	0.00858836337244466	0.018048869887305155	0.018048869887305155
GO:0009678	0.001177336276674025	0.001693480101608806	-0.000516143824934781	0.000516143824934781
GO:0022890	0.016826097620799608	0.00725777186403774	0.009568325756761868	0.009568325756761868
GO:0016881	0.0004415011037527594	0.00036288859320188704	7.861251055087234e-05	7.861251055087234e-05
GO:0016758	0.003482953151827324	0.001088665779605661	0.0023942873722216634	0.0023942873722216634
GO:0070279	0.0025999509443218054	0.004354663118422644	-0.0017547121741008386	0.0017547121741008386
GO:0048018	0.024675006131959776	0.007499697592838999	0.017175308539120776	0.017175308539120776
GO:0046933	0.0007358351729212656	0.00120962864400629	-0.0004737934710850244	0.0004737934710850244
GO:0046943	0.005101790532254108	0.0009677029152050321	0.004134087617049076	0.004134087617049076
GO:0015075	0.033308805494235955	0.012338212168864158	0.020970593325371795	0.020970593325371795
GO:0032559	0.07093451066961001	0.12664811902745857	-0.055713608357848554	0.055713608357848554
GO:0045182	0.00706401766004415	0.014757469456876738	-0.007693451796832588	0.007693451796832588
GO:0019238	0.0002452783909737552	0.000604814322003145	-0.00035953593102938983	0.00035953593102938983
GO:0004497	0.007407407407407408	0.006652957542034595	0.0007544498653728124	0.0007544498653728124
GO:0003746	0.0008830022075055188	0.002056368694810693	-0.0011733664873051744	0.0011733664873051744
GO:0030246	0.013294088790777533	0.009193177694447805	0.004100911096329728	0.004100911096329728
GO:0005126	0.010546970811871474	0.006169106084432079	0.004377864727439395	0.004377864727439395
GO:0051082	0.004562178072111847	0.009193177694447805	-0.004630999622335958	0.004630999622335958
GO:0016765	0.0028942850134903116	0.003386960203217612	-0.0004926751897273004	0.0004926751897273004
GO:0022857	0.049791513367672305	0.016450949558485545	0.03334056380918676	0.03334056380918676
GO:0042578	0.015943095413294087	0.02153138986331196	-0.005588294450017874	0.005588294450017874
GO:0005261	0.009467745891586951	0.002661183016813838	0.006806562874773114	0.006806562874773114
GO:0017111	0.030316409124356146	0.05709447199709689	-0.026778062872740746	0.026778062872740746
GO:0016810	0.004218788324748589	0.0045965888472239026	-0.0003778005224753132	0.0003778005224753132
GO:0003700	0.0660289428501349	0.06834401838635538	-0.0023150755362204845	0.0023150755362204845
GO:0140640	0.02256561196958548	0.04149026248941575	-0.01892465051983027	0.01892465051983027
GO:0016830	0.0025999509443218054	0.0038708116608201283	-0.0012708607164983229	0.0012708607164983229
GO:0036094	0.11248467010056414	0.1896697713801863	-0.07718510127962215	0.07718510127962215
GO:0005525	0.018543046357615896	0.03302286198137172	-0.014479815623755825	0.014479815623755825
GO:0005342	0.005396124601422614	0.0009677029152050321	0.004428421686217582	0.004428421686217582
GO:0015252	0.0009811135638950208	0.00120962864400629	-0.00022851508011126928	0.00022851508011126928
GO:0016301	0.03394652931076772	0.06157009797992016	-0.027623568669152443	0.027623568669152443
GO:0003676	0.1667402501839588	0.26297326720696745	-0.09623301702300865	0.09623301702300865
GO:0046983	0.055285749325484426	0.06931172130156042	-0.014025971976075996	0.014025971976075996
GO:0030234	0.05886681383370125	0.08104511914842144	-0.02217830531472019	0.02217830531472019
GO:0005524	0.07093451066961001	0.12664811902745857	-0.055713608357848554	0.055713608357848554
GO:0020037	0.008879077753249939	0.007499697592838999	0.00137938016041094	0.00137938016041094
GO:0004540	0.0043659553593328425	0.0059271803556308214	-0.001561224996297979	0.001561224996297979
GO:0016651	0.003532008830022075	0.005201403169227048	-0.0016693943392049725	0.0016693943392049725
GO:0016741	0.007162129016433652	0.009314140558848433	-0.002152011542414781	0.002152011542414781
GO:0016818	0.032769193034093695	0.05987661787831136	-0.027107424844217666	0.027107424844217666
GO:0050136	0.0008830022075055188	0.000846740050804403	3.6262156701115746e-05	3.6262156701115746e-05
GO:0016796	0.0	0.0	0.0	0.0
GO:0003743	0.0030905077262693157	0.006894883270835853	-0.0038043755445665373	0.0038043755445665373
GO:0004536	0.002207505518763797	0.0029031087456150963	-0.0006956032268512994	0.0006956032268512994
GO:0032553	0.08869266617610988	0.15821942663602273	-0.06952676045991285	0.06952676045991285
GO:0090729	4.905567819475104e-05	0.00012096286440062901	-7.190718620587796e-05	7.190718620587796e-05
GO:0016616	0.006671572234486142	0.009435103423249063	-0.0027635311887629207	0.0027635311887629207
GO:0022804	0.01363747853814079	0.006652957542034595	0.006984520996106195	0.006984520996106195
GO:0008135	0.004562178072111847	0.010281843474053465	-0.0057196654019416185	0.0057196654019416185
GO:0003735	0.008143242580328672	0.016450949558485545	-0.008307706978156873	0.008307706978156873
GO:0022853	0.003581064508216826	0.0039917745252207575	-0.0004107100170039316	0.0004107100170039316
GO:0016879	0.0016678930586215355	0.0029031087456150963	-0.0012352156869935608	0.0012352156869935608
GO:0003674	0.8341427520235467	0.8763759525825572	-0.042233200559010475	0.042233200559010475
GO:0098772	0.09443218052489576	0.10245554614733277	-0.00802336562243701	0.00802336562243701
GO:0019842	0.0051508462104488595	0.007015846135236483	-0.0018649999247876232	0.0018649999247876232
GO:0008289	0.033750306597988715	0.04608685133663965	-0.012336544738650937	0.012336544738650937
GO:0000977	0.0659308314937454	0.07124712713197048	-0.0053162956382250826	0.0053162956382250826
GO:0016779	0.004415011037527594	0.006773920406435224	-0.0023589093689076303	0.0023589093689076303
GO:0008757	0.0014716703458425313	0.001330591508406919	0.00014107883743561217	0.00014107883743561217
GO:0030554	0.07098356634780476	0.1267690818918592	-0.05578551554405445	0.05578551554405445
GO:0016891	0.0005396124601422615	0.001088665779605661	-0.0005490533194633995	0.0005490533194633995
GO:0008047	0.03257297032131469	0.04862707148905286	-0.016054101167738172	0.016054101167738172
GO:0015144	0.0	0.0	0.0	0.0
GO:0008170	0.001079224920284523	0.001572517237208177	-0.000493292316923654	0.000493292316923654
GO:0019001	0.018543046357615896	0.03302286198137172	-0.014479815623755825	0.014479815623755825
GO:0008324	0.019524159921510915	0.007378734728438369	0.012145425193072545	0.012145425193072545
GO:0042626	0.00613195977434388	0.005201403169227048	0.0009305566051168324	0.0009305566051168324
GO:0015103	0.0	0.0	0.0	0.0
GO:0003954	0.0010301692420897719	0.00120962864400629	-0.00017945940191651816	0.00017945940191651816
GO:0016705	0.005199901888643611	0.0039917745252207575	0.0012081273634228533	0.0012081273634228533
GO:0008092	0.042187883247485895	0.07862586186040886	-0.036437978612922965	0.036437978612922965
GO:0016747	0.009173411822418445	0.007983549050441515	0.0011898627719769302	0.0011898627719769302
GO:0016620	0.002403728231542801	0.00483851457602516	-0.0024347863444823593	0.0024347863444823593
GO:0016209	0.003581064508216826	0.004112737389621386	-0.0005316728814045604	0.0005316728814045604
GO:0097159	0.26077998528329654	0.41296721906374745	-0.1521872337804509	0.1521872337804509
GO:0005215	0.055432916360068675	0.021289464134510706	0.034143452225557966	0.034143452225557966
GO:0016817	0.032769193034093695	0.05987661787831136	-0.027107424844217666	0.027107424844217666
GO:0019787	0.0211429973019377	0.022257167049715736	-0.0011141697477780356	0.0011141697477780356
GO:0016875	0.002011282805984793	0.0038708116608201283	-0.0018595288548353354	0.0018595288548353354
GO:0000166	0.09953397105714987	0.17588000483851457	-0.0763460337813647	0.0763460337813647
GO:0003723	0.05734608780966397	0.11769686706181202	-0.06035077925214805	0.06035077925214805
GO:0016407	0.002698062300711307	0.003386960203217612	-0.0006888979025063049	0.0006888979025063049
GO:0001067	0.07088545499141526	0.07971452764001452	-0.008829072648599265	0.008829072648599265
GO:0061134	4.905567819475104e-05	0.0	4.905567819475104e-05	4.905567819475104e-05
GO:0097747	0.0010301692420897719	0.0019354058304100641	-0.0009052365883202922	0.0009052365883202922
GO:0016814	0.0002452783909737552	0.000604814322003145	-0.00035953593102938983	0.00035953593102938983
GO:0032561	0.018543046357615896	0.03302286198137172	-0.014479815623755825	0.014479815623755825
GO:0015399	0.007014961981849399	0.00604814322003145	0.0009668187618179485	0.0009668187618179485
GO:0005102	0.08064753495217071	0.05806217491230192	0.022585360039868788	0.022585360039868788
GO:0016787	0.1128280598479274	0.14067981129793153	-0.027851751450004125	0.027851751450004125
GO:0016829	0.008584743684081433	0.011370509253659126	-0.002785765569577693	0.002785765569577693
GO:0016783	0.0005396124601422615	0.00048385145760251603	5.576100253974547e-05	5.576100253974547e-05
GO:0016866	0.0012263919548687761	0.002056368694810693	-0.000829976739941917	0.000829976739941917
GO:0004521	0.00235467255334805	0.0039917745252207575	-0.0016371019718727075	0.0016371019718727075
GO:0000287	0.011380917341182241	0.0204427240837063	-0.00906180674252406	0.00906180674252406
GO:0015267	0.017218543046357615	0.005685254626829563	0.011533288419528052	0.011533288419528052
GO:0016811	0.0026490066225165563	0.001693480101608806	0.0009555265209077503	0.0009555265209077503
GO:0042625	0.001177336276674025	0.001693480101608806	-0.000516143824934781	0.000516143824934781
GO:0016836	0.0030414520480745648	0.0032659973388169832	-0.00022454529074241846	0.00022454529074241846
GO:0052689	0.006965906303654648	0.005443328898028305	0.001522577405626343	0.001522577405626343
GO:1901363	0.26048565121412803	0.41224144187734363	-0.1517557906632156	0.1517557906632156
GO:0004520	0.0017169487368162864	0.002540220152413209	-0.0008232714155969225	0.0008232714155969225
GO:0022803	0.017218543046357615	0.005685254626829563	0.011533288419528052	0.011533288419528052
GO:0004857	0.018150600932057885	0.022136204185315107	-0.0039856032532572215	0.0039856032532572215
GO:0019205	0.0012263919548687761	0.002177331559211322	-0.0009509396043425459	0.0009509396043425459
GO:0140104	0.003384841795437822	0.00362888593201887	-0.00024404413658104824	0.00024404413658104824
GO:0097367	0.09448123620309051	0.16196927543244224	-0.06748803922935173	0.06748803922935173
GO:0015318	0.02403728231542801	0.00967702915205032	0.01436025316337769	0.01436025316337769
GO:0140110	0.08854549914152564	0.1088665779605661	-0.020321078819040467	0.020321078819040467
GO:0046914	0.052097130242825605	0.0625378008951252	-0.010440670652299595	0.010440670652299595
GO:0016860	0.0019131714495952907	0.00241925728801258	-0.0005060858384172895	0.0005060858384172895
GO:0046906	0.008879077753249939	0.007499697592838999	0.00137938016041094	0.00137938016041094
GO:0019899	0.10870738287956831	0.1622112011612435	-0.05350381828167518	0.05350381828167518
GO:0008137	0.0008339465293107678	0.000846740050804403	-1.279352149363526e-05	1.279352149363526e-05
GO:0016614	0.007554574441991661	0.01088665779605661	-0.0033320833540649497	0.0033320833540649497
GO:0019207	0.0	0.0	0.0	0.0
GO:0043168	0.10375275938189846	0.18132333373654289	-0.07757057435464443	0.07757057435464443
GO:0016462	0.032622025999509446	0.05951372928510947	-0.026891703285600026	0.026891703285600026
GO:0016410	0.0013735589894530293	0.0014515543728075482	-7.799538335451889e-05	7.799538335451889e-05
GO:0016884	0.0004905567819475104	0.000846740050804403	-0.00035618326885689263	0.00035618326885689263
GO:0140101	0.003581064508216826	0.006290068948832708	-0.002709004440615882	0.002709004440615882
GO:0003677	0.1131223939170959	0.1567678722632152	-0.0436454783461193	0.0436454783461193
GO:0016835	0.0038263428991905813	0.00483851457602516	-0.001012171676834579	0.001012171676834579
GO:0016903	0.003237674760853569	0.006894883270835853	-0.003657208509982284	0.003657208509982284
GO:0140096	0.10846210448859456	0.13789766541671708	-0.029435560928122523	0.029435560928122523
GO:0016773	0.030022075055187638	0.05479617757348494	-0.024774102518297304	0.024774102518297304
GO:0043167	0.27250429237184204	0.369420587879521	-0.09691629550767894	0.09691629550767894
GO:0046872	0.19661515820456218	0.23950647151324544	-0.04289131330868326	0.04289131330868326
GO:0016298	0.0	0.0	0.0	0.0
GO:0005488	0.6502820701496198	0.7908552074513124	-0.14057313730169263	0.14057313730169263
GO:0004659	0.0005396124601422615	0.00036288859320188704	0.00017672386694037446	0.00017672386694037446
GO:0017171	0.010645082168260976	0.004233700254022015	0.006411381914238961	0.006411381914238961
GO:0017076	0.08790777532499387	0.15713076085641708	-0.06922298553142321	0.06922298553142321
GO:0140657	0.018199656610252638	0.029998790371355995	-0.011799133761103357	0.011799133761103357
GO:0038023	0.1205298013245033	0.011370509253659126	0.10915929207084418	0.10915929207084418
GO:0004672	0.027912680892813343	0.05189306882786984	-0.0239803879350565	0.0239803879350565
GO:0008483	0.0012263919548687761	0.001572517237208177	-0.00034612528233940085	0.00034612528233940085
GO:0016667	0.0013245033112582781	0.001088665779605661	0.00023583753165261714	0.00023583753165261714
GO:0051536	0.003335786117243071	0.005564291762428934	-0.002228505645185863	0.002228505645185863
GO:0016887	0.01604120676968359	0.03157130760856417	-0.015530100838880581	0.015530100838880581
GO:0016798	0.005690458670591121	0.001693480101608806	0.003996978568982314	0.003996978568982314
GO:0004175	0.022761834682364483	0.014878432321277368	0.007883402361087114	0.007883402361087114
GO:0016763	0.0021093941623742947	0.002782145881214467	-0.0006727517188401724	0.0006727517188401724
GO:0016627	0.003335786117243071	0.005080440304826418	-0.0017446541875833469	0.0017446541875833469
GO:0003824	0.2666176109884719	0.3411152776097738	-0.07449766662130186	0.07449766662130186
GO:0106310	0.01746382143733137	0.03749848796419499	-0.020034666526863622	0.020034666526863622
GO:0140359	0.0	0.0	0.0	0.0
GO:0016788	0.03669364728967378	0.04511914842143462	-0.00842550113176084	0.00842550113176084
GO:0016757	0.011724307088545499	0.0059271803556308214	0.005797126732914677	0.005797126732914677
GO:0046961	0.001177336276674025	0.001693480101608806	-0.000516143824934781	0.000516143824934781
GO:0008509	0.0041206769683590876	0.00024192572880125802	0.0038787512395578295	0.0038787512395578295
GO:0016853	0.0055432916360068675	0.008104511914842143	-0.0025612202788352755	0.0025612202788352755
GO:0070566	0.0015207260240372824	0.00241925728801258	-0.0008985312639752977	0.0008985312639752977
GO:1901265	0.09953397105714987	0.17588000483851457	-0.0763460337813647	0.0763460337813647
GO:1901681	0.010792249202845229	0.00846740050804403	0.0023248486948011984	0.0023248486948011984
GO:0008094	0.003482953151827324	0.007499697592838999	-0.004016744441011674	0.004016744441011674
GO:0140097	0.00799607554574442	0.01451554372807548	-0.0065194681823310605	0.0065194681823310605
GO:0015453	0.0008830022075055188	0.000846740050804403	3.6262156701115746e-05	3.6262156701115746e-05
GO:0005515	0.3662496934020113	0.4728438369420588	-0.10659414354004748	0.10659414354004748
GO:0015078	0.0028942850134903116	0.0029031087456150963	-8.823732124784659e-06	8.823732124784659e-06
GO:0016769	0.0012263919548687761	0.001572517237208177	-0.00034612528233940085	0.00034612528233940085
GO:0044877	0.07397596271768457	0.1088665779605661	-0.034890615242881534	0.034890615242881534
GO:0008233	0.03208241353936718	0.02685375589693964	0.005228657642427539	0.005228657642427539
GO:0030145	0.003237674760853569	0.004112737389621386	-0.0008750626287678176	0.0008750626287678176
GO:0036361	4.905567819475104e-05	0.00012096286440062901	-7.190718620587796e-05	7.190718620587796e-05
GO:0030546	0.025116507235712533	0.008225474779242773	0.016891032456469758	0.016891032456469758
GO:0022836	0.005248957566838361	0.001814442966009435	0.003434514600828926	0.003434514600828926
GO:0035639	0.08780966396860436	0.1568888351276158	-0.06907917115901145	0.06907917115901145
GO:0043169	0.19774343880304146	0.23999032297084796	-0.0422468841678065	0.0422468841678065
GO:0008238	0.004267844002943341	0.004112737389621386	0.00015510661332195433	0.00015510661332195433
GO:0004519	0.005445180279617366	0.007499697592838999	-0.002054517313221633	0.002054517313221633
GO:0008374	0.0	0.0	0.0	0.0
GO:0006766	0.0012263919548687761	0.000846740050804403	0.0003796519040643731	0.0003796519040643731
GO:0045935	0.03522197694383125	0.05479617757348494	-0.01957420062965369	0.01957420062965369
GO:0009200	0.0	0.0	0.0	0.0
GO:0032879	0.0962962962962963	0.10898754082496674	-0.012691244528670445	0.012691244528670445
GO:0050790	0.07387785136129507	0.09447199709689126	-0.02059414573559619	0.02059414573559619
GO:0010033	0.09757174392935983	0.10330228619813717	-0.005730542268777339	0.005730542268777339
GO:0002274	0.0	0.0	0.0	0.0
GO:1902532	0.0016188373804267844	0.002056368694810693	-0.0004375313143839088	0.0004375313143839088
GO:0009110	0.0	0.0	0.0	0.0
GO:0036211	0.10139808682855041	0.14745373170436676	-0.04605564487581636	0.04605564487581636
GO:1903530	0.013980868285504048	0.012822063626466675	0.0011588046590373727	0.0011588046590373727
GO:0008213	0.006475349521707138	0.010523769202854723	-0.0040484196811475855	0.0040484196811475855
GO:0042401	0.0	0.0	0.0	0.0
GO:1901362	0.01074319352465048	0.017781541066892465	-0.007038347542241986	0.007038347542241986
GO:0006874	0.0	0.0	0.0	0.0
GO:0032506	0.0007358351729212656	0.001330591508406919	-0.0005947563354856535	0.0005947563354856535
GO:0030031	0.003433897473632573	0.005564291762428934	-0.0021303942887963613	0.0021303942887963613
GO:0043604	0.0005396124601422615	0.00036288859320188704	0.00017672386694037446	0.00017672386694037446
GO:0044238	0.28535688005886684	0.38466190879400025	-0.09930502873513342	0.09930502873513342
GO:0051240	0.035467255334805006	0.02891012459175033	0.006557130743054675	0.006557130743054675
GO:0006644	0.012165808192298259	0.01076569493165598	0.0014001132606422783	0.0014001132606422783
GO:0052547	0.007211184694628403	0.00858836337244466	-0.0013771786778162569	0.0013771786778162569
GO:0033866	0.0	0.0	0.0	0.0
GO:0030258	0.0	0.0	0.0	0.0
GO:0072594	0.0016188373804267844	0.001814442966009435	-0.00019560558558265068	0.00019560558558265068
GO:0009887	0.027569291145450085	0.03362767630337486	-0.006058385157924777	0.006058385157924777
GO:0006206	0.0007848908511160166	0.001693480101608806	-0.0009085892504927894	0.0009085892504927894
GO:0018205	0.0018641157714005395	0.0037498487964194994	-0.0018857330250189599	0.0018857330250189599
GO:0032989	0.013441255825361785	0.01911213257529938	-0.0056708767499375964	0.0056708767499375964
GO:0032774	0.005052734854059358	0.009435103423249063	-0.004382368569189705	0.004382368569189705
GO:1901135	0.022025999509443218	0.02649086730373775	-0.004464867794294534	0.004464867794294534
GO:0033043	0.01697326465538386	0.02564412725293335	-0.00867086259754949	0.00867086259754949
GO:0016310	0.009026244787834191	0.015120358050078626	-0.0060941132622444345	0.0060941132622444345
GO:0002009	0.004169732646553839	0.00604814322003145	-0.0018784105734776114	0.0018784105734776114
GO:0040008	0.026490066225165563	0.03435345348977864	-0.007863387264613077	0.007863387264613077
GO:0009891	0.044984056904586706	0.0650780210475384	-0.020093964142951698	0.020093964142951698
GO:0009070	0.00014716703458425313	0.00036288859320188704	-0.0002157215586176339	0.0002157215586176339
GO:0043933	0.047338729457934756	0.0659247610983428	-0.01858603164040805	0.01858603164040805
GO:0070589	0.0	0.0	0.0	0.0
GO:0045937	0.024282560706401765	0.02564412725293335	-0.0013615665465315854	0.0013615665465315854
GO:0043069	0.03384841795437822	0.03907100520140317	-0.00522258724702495	0.00522258724702495
GO:0051668	0.01927888153053716	0.023829684286923915	-0.004550802756386755	0.004550802756386755
GO:0016070	0.04988962472406181	0.0967702915205032	-0.04688066679644139	0.04688066679644139
GO:0044089	0.009320578857002697	0.014394580863674851	-0.0050740020066721535	0.0050740020066721535
GO:0006090	0.0005886681383370125	0.00120962864400629	-0.0006209605056692775	0.0006209605056692775
GO:0003008	0.11066961000735835	0.049231885811056	0.06143772419630235	0.06143772419630235
GO:0030334	0.031003188619082658	0.03689367364219185	-0.0058904850231091925	0.0058904850231091925
GO:0051817	0.0003433897473632573	0.00012096286440062901	0.00022242688296262832	0.00022242688296262832
GO:0019725	0.037527593818984545	0.03036167896455788	0.007165914854426664	0.007165914854426664
GO:0034248	0.01506009320578857	0.026974718761340267	-0.011914625555551697	0.011914625555551697
GO:0031669	0.0	0.0	0.0	0.0
GO:0044248	0.030365464802550896	0.04342566831982581	-0.013060203517274917	0.013060203517274917
GO:0046653	0.0004905567819475104	0.001088665779605661	-0.0005981089976581506	0.0005981089976581506
GO:0044038	0.0	0.0	0.0	0.0
GO:2000145	0.03242580328673044	0.03882907947260191	-0.00640327618587147	0.00640327618587147
GO:0043207	0.0633308805494236	0.04947381153985726	0.013857069009566333	0.013857069009566333
GO:0099177	0.008339465293107678	0.010402806338454095	-0.0020633410453464174	0.0020633410453464174
GO:0031326	0.17149865096884964	0.22571670497157373	-0.054218054002724086	0.054218054002724086
GO:1901575	0.044885945548197206	0.06144913511551953	-0.016563189567322327	0.016563189567322327
GO:0002253	0.017758155506499878	0.013668803677271078	0.0040893518292288	0.0040893518292288
GO:0002252	0.021290164336521953	0.01076569493165598	0.010524469404865972	0.010524469404865972
GO:0034097	0.03213146921756193	0.04257892826902141	-0.010447459051459482	0.010447459051459482
GO:2000026	0.004807456463085602	0.007499697592838999	-0.002692241129753397	0.002692241129753397
GO:0071704	0.33200883002207504	0.4440546752147091	-0.11204584519263405	0.11204584519263405
GO:0009432	0.0	0.0	0.0	0.0
GO:0044260	0.16899681138091735	0.2586186040885448	-0.08962179270762746	0.08962179270762746
GO:0009144	0.0	0.0	0.0	0.0
GO:0006955	0.06033848417954378	0.03278093625257046	0.02755754792697332	0.02755754792697332
GO:0006553	9.811135638950208e-05	0.00024192572880125802	-0.00014381437241175592	0.00014381437241175592
GO:0009201	0.0	0.0	0.0	0.0
GO:0097435	0.014716703458425313	0.024918350066529576	-0.010201646608104263	0.010201646608104263
GO:0006950	0.1313711062055433	0.14249425426394097	-0.011123148058397675	0.011123148058397675
GO:0048598	0.015746872700515085	0.019837909761703156	-0.004091037061188071	0.004091037061188071
GO:0034032	0.003973509933774834	0.006169106084432079	-0.0021955961506572447	0.0021955961506572447
GO:2000113	0.030856021584498405	0.04028063384540946	-0.009424612260911056	0.009424612260911056
GO:0046939	0.0030905077262693157	0.005806217491230193	-0.002715709764960877	0.002715709764960877
GO:0009150	0.009467745891586951	0.015483246643280513	-0.006015500751693562	0.006015500751693562
GO:0007017	0.01741476575913662	0.0333857505745736	-0.015970984815436982	0.015970984815436982
GO:0051052	0.014765759136620064	0.02915205032055159	-0.014386291183931527	0.014386291183931527
GO:0003013	0.0	0.0	0.0	0.0
GO:0006812	0.027176845719892078	0.012701100762066046	0.014475744957826032	0.014475744957826032
GO:0009628	0.02261466764778023	0.028305310269747187	-0.005690642621966956	0.005690642621966956
GO:0009141	0.0008830022075055188	0.0009677029152050321	-8.47007076995133e-05	8.47007076995133e-05
GO:0042440	0.00235467255334805	0.0032659973388169832	-0.0009113247854689332	0.0009113247854689332
GO:0050890	0.0	0.0	0.0	0.0
GO:0006576	0.0032867304390483197	0.002782145881214467	0.0005045845578338527	0.0005045845578338527
GO:0046903	0.010792249202845229	0.009193177694447805	0.0015990715083974236	0.0015990715083974236
GO:0032269	0.0019131714495952907	0.003386960203217612	-0.0014737887536223214	0.0014737887536223214
GO:0030203	0.001079224920284523	0.000846740050804403	0.00023248486948012	0.00023248486948012
GO:0009259	0.00990924699533971	0.016450949558485545	-0.0065417025631458355	0.0065417025631458355
GO:0046493	0.0	0.0	0.0	0.0
GO:0007155	0.041206769683590876	0.03798233942179751	0.003224430261793365	0.003224430261793365
GO:0098662	0.015109148883983322	0.005080440304826418	0.010028708579156904	0.010028708579156904
GO:0052167	0.0	0.0	0.0	0.0
GO:0006189	0.00029433406916850625	0.000604814322003145	-0.0003104802528346388	0.0003104802528346388
GO:0044265	0.0212411086583272	0.0316922704729648	-0.010451161814637601	0.010451161814637601
GO:0022402	0.03532008830022075	0.06314261521712834	-0.02782252691690759	0.02782252691690759
GO:0043038	0.002207505518763797	0.004112737389621386	-0.0019052318708575895	0.0019052318708575895
GO:0040007	0.0004905567819475104	0.00036288859320188704	0.00012766818874562335	0.00012766818874562335
GO:0006364	0.008045131223939172	0.016571912422886175	-0.008526781198947004	0.008526781198947004
GO:0006865	0.002305616875153299	0.00024192572880125802	0.002063691146352041	0.002063691146352041
GO:0043043	0.0004415011037527594	0.00024192572880125802	0.00019957537495150137	0.00019957537495150137
GO:0030682	4.905567819475104e-05	0.0	4.905567819475104e-05	4.905567819475104e-05
GO:0032103	0.0006377238165317635	0.001088665779605661	-0.0004509419630738975	0.0004509419630738975
GO:0009968	0.027029678685307826	0.03132938187976291	-0.004299703194455086	0.004299703194455086
GO:0042981	0.06259504537650233	0.0754808273859925	-0.012885782009490171	0.012885782009490171
GO:0042364	0.0	0.0	0.0	0.0
GO:0005976	0.003433897473632573	0.0038708116608201283	-0.00043691418718755544	0.00043691418718755544
GO:0048869	0.12636742702967868	0.15700979799201645	-0.030642370962337767	0.030642370962337767
GO:0016569	0.011822418444935002	0.02286198137171888	-0.01103956292678388	0.01103956292678388
GO:0042398	0.0	0.0	0.0	0.0
GO:0046794	9.811135638950208e-05	0.00012096286440062901	-2.2851508011126928e-05	2.2851508011126928e-05
GO:0009967	0.02305616875153299	0.027216644490141526	-0.004160475738608536	0.004160475738608536
GO:0010498	0.014471425067451558	0.01790250393129309	-0.0034310788638415336	0.0034310788638415336
GO:0006886	0.021388275692911456	0.030845530422160396	-0.00945725472924894	0.00945725472924894
GO:0006164	0.0031395634044640666	0.004354663118422644	-0.0012150997139585775	0.0012150997139585775
GO:0023051	0.13578611724307088	0.155195355026007	-0.01940923778293613	0.01940923778293613
GO:0019637	0.029286239882266373	0.03786137655739688	-0.008575136675130508	0.008575136675130508
GO:0030001	0.015648761344125583	0.00955606628764969	0.006092695056475892	0.006092695056475892
GO:1901269	0.0	0.0	0.0	0.0
GO:1905952	0.001275447633063527	0.00048385145760251603	0.000791596175461011	0.000791596175461011
GO:0009892	0.0635271032622026	0.08310148784323212	-0.01957438458102953	0.01957438458102953
GO:0051130	0.010007358351729213	0.014152655134873593	-0.004145296783144381	0.004145296783144381
GO:0032940	0.006867794947265146	0.0071368089996371115	-0.00026901405237196585	0.00026901405237196585
GO:0046501	0.00014716703458425313	0.00024192572880125802	-9.475869421700489e-05	9.475869421700489e-05
GO:1901360	0.09497179298503802	0.16813838151687432	-0.0731665885318363	0.0731665885318363
GO:0046148	0.0005886681383370125	0.001330591508406919	-0.0007419233700699066	0.0007419233700699066
GO:0019692	0.0006867794947265146	0.001088665779605661	-0.0004018862848791464	0.0004018862848791464
GO:0032787	0.017758155506499878	0.019716946897302527	-0.0019587913908026486	0.0019587913908026486
GO:0033692	0.0005886681383370125	0.00036288859320188704	0.00022577954513512547	0.00022577954513512547
GO:0019319	0.002158449840569046	0.00362888593201887	-0.0014704360914498242	0.0014704360914498242
GO:0006650	0.003335786117243071	0.0038708116608201283	-0.0005350255435770572	0.0005350255435770572
GO:0009130	0.00019622271277900416	0.00048385145760251603	-0.00028762874482351185	0.00028762874482351185
GO:0006575	0.007456463085602158	0.008951251965646546	-0.0014947888800443876	0.0014947888800443876
GO:0071496	0.0028452293352955603	0.0037498487964194994	-0.0009046194611239391	0.0009046194611239391
GO:1901564	0.19573215599705665	0.24628039191968065	-0.050548235922624	0.050548235922624
GO:0009059	0.04243316163845965	0.07124712713197048	-0.028813965493510833	0.028813965493510833
GO:0033875	0.003532008830022075	0.005443328898028305	-0.0019113200680062302	0.0019113200680062302
GO:0043068	0.0008339465293107678	0.001088665779605661	-0.00025471925029489325	0.00025471925029489325
GO:0016051	0.0037772872209958304	0.0045965888472239026	-0.0008193016262280721	0.0008193016262280721
GO:0051234	0.16046112337503066	0.16535623563565985	-0.004895112260629192	0.004895112260629192
GO:0006400	0.002207505518763797	0.002782145881214467	-0.0005746403624506701	0.0005746403624506701
GO:0018193	0.0051508462104488595	0.009314140558848433	-0.004163294348399574	0.004163294348399574
GO:0019048	0.0003433897473632573	0.00012096286440062901	0.00022242688296262832	0.00022242688296262832
GO:0075136	4.905567819475104e-05	0.0	4.905567819475104e-05	4.905567819475104e-05
GO:0006023	0.0014716703458425313	0.00024192572880125802	0.0012297446170412732	0.0012297446170412732
GO:0045595	0.05611969585479519	0.06290068948832708	-0.006780993633531893	0.006780993633531893
GO:0009206	0.0	0.0	0.0	0.0
GO:0042325	0.049791513367672305	0.05721543486149752	-0.007423921493825217	0.007423921493825217
GO:0006760	0.001079224920284523	0.002177331559211322	-0.001098106638926799	0.001098106638926799
GO:0043414	0.010890360559234731	0.01802346679569372	-0.00713310623645899	0.00713310623645899
GO:0048878	0.05052734854059358	0.03943389379460505	0.011093454745988524	0.011093454745988524
GO:0034613	0.037429482462595046	0.05286077174307487	-0.015431289280479828	0.015431289280479828
GO:0009132	0.003679175864606328	0.006169106084432079	-0.002489930219825751	0.002489930219825751
GO:0008654	0.0075055187637969095	0.00725777186403774	0.00024774689975916916	0.00024774689975916916
GO:0007167	0.026637233259749815	0.029514938913753477	-0.0028777056540036615	0.0028777056540036615
GO:0009209	0.0	0.0	0.0	0.0
GO:0010243	0.015305371596762325	0.01693480101608806	-0.0016294294193257355	0.0016294294193257355
GO:0034622	0.023154280107922493	0.03520019354058304	-0.012045913432660548	0.012045913432660548
GO:0045936	0.0	0.0	0.0	0.0
GO:0022407	0.004807456463085602	0.004959477440425789	-0.00015202097734018719	0.00015202097734018719
GO:0072330	0.0003924454255580083	0.0007257771864037741	-0.00033333176084576576	0.00033333176084576576
GO:0070085	0.011184694628403238	0.006169106084432079	0.0050155885439711586	0.0050155885439711586
GO:0075111	0.0	0.0	0.0	0.0
GO:0009067	0.00014716703458425313	0.00036288859320188704	-0.0002157215586176339	0.0002157215586176339
GO:0045088	0.0	0.0	0.0	0.0
GO:1901701	0.0007848908511160166	0.00120962864400629	-0.0004247377928902734	0.0004247377928902734
GO:0065009	0.11307333823890116	0.14442966009435104	-0.031356321855449884	0.031356321855449884
GO:0006720	0.0018150600932057886	0.002056368694810693	-0.00024130860160490454	0.00024130860160490454
GO:0009165	0.004218788324748589	0.006169106084432079	-0.0019503177596834897	0.0019503177596834897
GO:0052185	0.0	0.0	0.0	0.0
GO:0051248	0.0029923963698798134	0.00483851457602516	-0.0018461182061453468	0.0018461182061453468
GO:0072657	0.01878832474858965	0.023345832829321397	-0.004557508080731746	0.004557508080731746
GO:0046034	0.005788570026980623	0.00979799201645095	-0.004009421989470327	0.004009421989470327
GO:0051603	0.028059847927397595	0.03471634208298052	-0.006656494155582927	0.006656494155582927
GO:1901657	0.002305616875153299	0.002540220152413209	-0.0002346032772599098	0.0002346032772599098
GO:1901605	0.003973509933774834	0.006411031813233338	-0.002437521879458503	0.002437521879458503
GO:0040011	0.05033112582781457	0.05334462320067739	-0.003013497372862821	0.003013497372862821
GO:0006464	0.1011037527593819	0.14709084311116488	-0.045987090351782986	0.045987090351782986
GO:0009423	0.0	0.0	0.0	0.0
GO:0019219	0.1604120676968359	0.2134994556671102	-0.05308738797027429	0.05308738797027429
GO:0006022	0.0036301201864115773	0.0014515543728075482	0.002178565813604029	0.002178565813604029
GO:0050778	0.0188373804267844	0.014394580863674851	0.004442799563109549	0.004442799563109549
GO:0033014	0.0007848908511160166	0.0009677029152050321	-0.00018281206408901542	0.00018281206408901542
GO:0006355	0.15148393426539122	0.196927543244224	-0.04544360897883279	0.04544360897883279
GO:1903507	0.031003188619082658	0.04040159670981009	-0.009398408090727433	0.009398408090727433
GO:0010817	0.01084130488103998	0.00725777186403774	0.0035835330170022398	0.0035835330170022398
GO:0090287	0.0	0.0	0.0	0.0
GO:0016053	0.002550895266127054	0.003024071610015725	-0.0004731763438886711	0.0004731763438886711
GO:0006518	0.0029433406916850625	0.001814442966009435	0.0011288977256756275	0.0011288977256756275
GO:0043085	0.011184694628403238	0.014152655134873593	-0.0029679605064703556	0.0029679605064703556
GO:0016570	0.011626195732155998	0.022378129914116366	-0.010751934181960368	0.010751934181960368
GO:0016052	0.00019622271277900416	0.00012096286440062901	7.525984837837515e-05	7.525984837837515e-05
GO:0031329	0.013931812607309297	0.016450949558485545	-0.002519136951176249	0.002519136951176249
GO:0002684	0.02913907284768212	0.02189427845651385	0.00724479439116827	0.00724479439116827
GO:0032446	0.02855040470934511	0.03011975323575662	-0.0015693485264115133	0.0015693485264115133
GO:0009247	0.0021093941623742947	0.00012096286440062901	0.001988431297973666	0.001988431297973666
GO:0009156	0.0008339465293107678	0.0019354058304100641	-0.0011014593010992965	0.0011014593010992965
GO:0051704	0.0013735589894530293	0.000604814322003145	0.0007687446674498842	0.0007687446674498842
GO:0051179	0.18955114054451802	0.20866094109108504	-0.019109800546567024	0.019109800546567024
GO:0016032	0.004267844002943341	0.007620660457239628	-0.003352816454296287	0.003352816454296287
GO:0009394	0.0006377238165317635	0.0009677029152050321	-0.00032997909867326855	0.00032997909867326855
GO:0040012	0.036497424576894776	0.04269989113342204	-0.0062024665565272655	0.0062024665565272655
GO:0043067	0.06367427029678685	0.0763275674367969	-0.012653297140010053	0.012653297140010053
GO:1901293	0.004513122393917096	0.006652957542034595	-0.0021398351481174997	0.0021398351481174997
GO:0001775	0.030954132940887908	0.02673279303253901	0.004221339908348897	0.004221339908348897
GO:0043603	0.006671572234486142	0.007499697592838999	-0.0008281253583528568	0.0008281253583528568
GO:1901988	0.0008339465293107678	0.000846740050804403	-1.279352149363526e-05	1.279352149363526e-05
GO:0009896	0.006867794947265146	0.00858836337244466	-0.0017205684251795144	0.0017205684251795144
GO:0032880	0.009713024282560706	0.013668803677271078	-0.003955779394710372	0.003955779394710372
GO:0008380	0.007799852832965416	0.017297689609289946	-0.009497836776324532	0.009497836776324532
GO:0044249	0.06558744174638215	0.09519777428329503	-0.02961033253691288	0.02961033253691288
GO:0022411	0.005298013245033113	0.008225474779242773	-0.00292746153420966	0.00292746153420966
GO:0098655	0.01692420897718911	0.005564291762428934	0.011359917214760176	0.011359917214760176
GO:0007389	0.019475104243316162	0.021047538405709446	-0.0015724341623932839	0.0015724341623932839
GO:0044281	0.057198920775079716	0.07148905286077174	-0.014290132085692027	0.014290132085692027
GO:0006457	0.008290409614912926	0.01463650659247611	-0.006346096977563184	0.006346096977563184
GO:1901576	0.06519499632082414	0.09556066287649692	-0.030365666555672785	0.030365666555672785
GO:0005975	0.020603384841795438	0.02153138986331196	-0.0009280050215165238	0.0009280050215165238
GO:0050794	0.5305371596762325	0.5584855449377041	-0.027948385261471587	0.027948385261471587
GO:0009966	0.12636742702967868	0.1455183258739567	-0.019150898844278008	0.019150898844278008
GO:0031401	0.025558008339465293	0.027579533083343412	-0.002021524743878119	0.002021524743878119
GO:0006793	0.03625214618592102	0.04850610862465223	-0.012253962438731211	0.012253962438731211
GO:0051172	0.03389747363257297	0.04475625982823273	-0.010858786195659761	0.010858786195659761
GO:0051336	0.03669364728967378	0.04959477440425789	-0.012901127114584111	0.012901127114584111
GO:0044057	0.007014961981849399	0.006169106084432079	0.0008458558974173197	0.0008458558974173197
GO:0034033	0.0	0.0	0.0	0.0
GO:0046490	9.811135638950208e-05	0.00024192572880125802	-0.00014381437241175592	0.00014381437241175592
GO:0034767	0.00029433406916850625	0.00036288859320188704	-6.855452403338078e-05	6.855452403338078e-05
GO:0009199	0.0	0.0	0.0	0.0
GO:0009208	0.0	0.0	0.0	0.0
GO:0048518	0.21972038263428992	0.2551106810209266	-0.03539029838663668	0.03539029838663668
GO:0009607	0.06509688496443464	0.05092536591266481	0.014171519051769825	0.014171519051769825
GO:0090150	0.0060829040961491295	0.005322366033627676	0.0007605380625214531	0.0007605380625214531
GO:0046390	0.003433897473632573	0.005201403169227048	-0.0017675056955944748	0.0017675056955944748
GO:1901661	0.001275447633063527	0.001088665779605661	0.00018678185345786602	0.00018678185345786602
GO:0046164	0.0	0.0	0.0	0.0
GO:0000105	9.811135638950208e-05	0.00024192572880125802	-0.00014381437241175592	0.00014381437241175592
GO:0022613	0.0037772872209958304	0.007499697592838999	-0.0037224103718431685	0.0037224103718431685
GO:0019941	0.014177090998283052	0.01838635538889561	-0.004209264390612559	0.004209264390612559
GO:0042181	4.905567819475104e-05	0.0	4.905567819475104e-05	4.905567819475104e-05
GO:0044003	0.0003433897473632573	0.00012096286440062901	0.00022242688296262832	0.00022242688296262832
GO:0051606	0.010546970811871474	0.0037498487964194994	0.006797122015451974	0.006797122015451974
GO:0052205	0.0	0.0	0.0	0.0
GO:0080090	0.21819965661025265	0.28752872868029516	-0.06932907207004252	0.06932907207004252
GO:0044272	0.0009811135638950208	0.001693480101608806	-0.0007123665377137853	0.0007123665377137853
GO:0043436	0.0305616875153299	0.0391919680658038	-0.0086302805504739	0.0086302805504739
GO:0055082	0.0328673043904832	0.025039312930930206	0.007827991459552996	0.007827991459552996
GO:0006139	0.09183222958057395	0.1642675698560542	-0.07243534027548025	0.07243534027548025
GO:0065007	0.6158449840569046	0.6454578444417564	-0.02961286038485178	0.02961286038485178
GO:0009168	0.0004905567819475104	0.001088665779605661	-0.0005981089976581506	0.0005981089976581506
GO:0050863	0.004611233750306598	0.002177331559211322	0.0024339021910952763	0.0024339021910952763
GO:0006637	0.003532008830022075	0.005443328898028305	-0.0019113200680062302	0.0019113200680062302
GO:0007346	0.018101545253863136	0.02673279303253901	-0.008631247778675875	0.008631247778675875
GO:0009309	0.0	0.0	0.0	0.0
GO:0044270	0.007407407407407408	0.014273617999274223	-0.006866210591866815	0.006866210591866815
GO:0006974	0.031150355653666913	0.05165114309906858	-0.02050078744540167	0.02050078744540167
GO:0009308	0.003482953151827324	0.0029031087456150963	0.0005798444062122278	0.0005798444062122278
GO:0034645	0.03816531763551631	0.06604572396274344	-0.02788040632722713	0.02788040632722713
GO:0051046	0.014765759136620064	0.01342687794846982	0.0013388811881502437	0.0013388811881502437
GO:0051051	0.008780966396860436	0.008709326236845288	7.164016001514825e-05	7.164016001514825e-05
GO:0007166	0.07927397596271768	0.07281964436917866	0.006454331593539017	0.006454331593539017
GO:0048583	0.16816286485160659	0.18289585097375105	-0.014732986122144465	0.014732986122144465
GO:0030030	0.030806965906303656	0.04584492560783839	-0.015037959701534737	0.015037959701534737
GO:0048585	0.03630120186411577	0.03870811660820128	-0.0024069147440855115	0.0024069147440855115
GO:0022610	0.041697326465538385	0.03882907947260191	0.002868246992936474	0.002868246992936474
GO:0045786	0.0008339465293107678	0.000846740050804403	-1.279352149363526e-05	1.279352149363526e-05
GO:0033013	0.0009320578857002698	0.001088665779605661	-0.00015660789390539124	0.00015660789390539124
GO:0050657	0.0	0.0	0.0	0.0
GO:0022607	0.06980623007113074	0.09543970001209628	-0.025633469940965548	0.025633469940965548
GO:0006547	0.0003433897473632573	0.000604814322003145	-0.0002614245746398877	0.0002614245746398877
GO:0051270	0.032622025999509446	0.0391919680658038	-0.006569942066294354	0.006569942066294354
GO:0035821	0.003433897473632573	0.000604814322003145	0.002829083151629428	0.002829083151629428
GO:0046434	0.0005886681383370125	0.001088665779605661	-0.0004999976412686485	0.0004999976412686485
GO:0072524	0.0010301692420897719	0.0007257771864037741	0.0003043920556859978	0.0003043920556859978
GO:0010941	0.08089281334314447	0.0976170315713076	-0.01672421822816314	0.01672421822816314
GO:0051272	0.0013245033112582781	0.001693480101608806	-0.0003689767903505279	0.0003689767903505279
GO:0046483	0.09521707137601178	0.16862223297447684	-0.07340516159846507	0.07340516159846507
GO:0060255	0.26337993622761835	0.336155800169348	-0.07277586394172963	0.07277586394172963
GO:0042254	0.0015207260240372824	0.002782145881214467	-0.0012614198571771847	0.0012614198571771847
GO:0050801	0.032671081677704196	0.023345832829321397	0.0093252488483828	0.0093252488483828
GO:0055080	0.03154280107922492	0.022499092778516996	0.009043708300707925	0.009043708300707925
GO:0051129	0.005935737061564876	0.01088665779605661	-0.004950920734491734	0.004950920734491734
GO:0042221	0.13966151582045622	0.14491351155195356	-0.005251995731497344	0.005251995731497344
GO:0010563	0.0	0.0	0.0	0.0
GO:0006163	0.010105469708118715	0.0166928752872868	-0.006587405579168086	0.006587405579168086
GO:0048519	0.15604611233750307	0.19112132575299384	-0.035075213415490775	0.035075213415490775
GO:0002696	0.00014716703458425313	0.00012096286440062901	2.620417018362412e-05	2.620417018362412e-05
GO:0009127	0.0004905567819475104	0.001088665779605661	-0.0005981089976581506	0.0005981089976581506
GO:0046364	0.002158449840569046	0.00362888593201887	-0.0014704360914498242	0.0014704360914498242
GO:0031348	0.005494235957812117	0.003386960203217612	0.002107275754594505	0.002107275754594505
GO:0006357	0.12106941378464557	0.1560420950768114	-0.03497268129216584	0.03497268129216584
GO:0034762	0.013539367181751288	0.011128583524857868	0.0024107836568934195	0.0024107836568934195
GO:0043650	0.0	0.0	0.0	0.0
GO:0060341	0.009614912926171204	0.01330591508406919	-0.003691002157897987	0.003691002157897987
GO:1901615	0.011184694628403238	0.010281843474053465	0.0009028511543497722	0.0009028511543497722
GO:0019752	0.0305616875153299	0.0391919680658038	-0.0086302805504739	0.0086302805504739
GO:0008610	0.011626195732155998	0.00955606628764969	0.002070129444506307	0.002070129444506307
GO:0044764	0.0012263919548687761	0.00048385145760251603	0.0007425404972662602	0.0007425404972662602
GO:0030155	0.023399558498896248	0.02806338454094593	-0.004663826042049683	0.004663826042049683
GO:0009219	0.0004905567819475104	0.0007257771864037741	-0.0002352204044562637	0.0002352204044562637
GO:0033554	0.0469953397105715	0.0725777186403774	-0.025582378929805902	0.025582378929805902
GO:0043254	0.010694137846455728	0.014394580863674851	-0.003700443017219123	0.003700443017219123
GO:0050877	0.09222467500613196	0.028668198862949076	0.06355647614318288	0.06355647614318288
GO:0019538	0.15398577385332352	0.1977742832950284	-0.0437885094417049	0.0437885094417049
GO:0009058	0.0731420161883738	0.1034232490625378	-0.030281232874163996	0.030281232874163996
GO:0019751	0.0006377238165317635	0.00024192572880125802	0.0003957980877305055	0.0003957980877305055
GO:0009057	0.037527593818984545	0.05056247731946292	-0.013034883500478378	0.013034883500478378
GO:0009142	0.0004415011037527594	0.000846740050804403	-0.00040523894705164364	0.00040523894705164364
GO:0031327	0.03301447142506745	0.04233700254022015	-0.009322531115152702	0.009322531115152702
GO:0046112	0.0003924454255580083	0.0009677029152050321	-0.0005752574896470237	0.0005752574896470237
GO:1902531	0.07108167770419425	0.08515785653804282	-0.014076178833848568	0.014076178833848568
GO:0034470	0.01221486387049301	0.022620055642917625	-0.010405191772424615	0.010405191772424615
GO:0006221	0.0010301692420897719	0.001693480101608806	-0.0006633108595190341	0.0006633108595190341
GO:0006281	0.020946774589158695	0.03677271077779122	-0.015825936188632525	0.015825936188632525
GO:1901566	0.00799607554574442	0.00967702915205032	-0.0016809536063059002	0.0016809536063059002
GO:0008219	0.039882266372332595	0.05092536591266481	-0.011043099540332217	0.011043099540332217
GO:0009167	0.0006377238165317635	0.0014515543728075482	-0.0008138305562757846	0.0008138305562757846
GO:1904062	0.0	0.0	0.0	0.0
GO:0006073	0.00235467255334805	0.003145034474416354	-0.0007903619210683039	0.0007903619210683039
GO:0019682	0.00029433406916850625	0.0007257771864037741	-0.0004314431172352678	0.0004314431172352678
GO:0010975	0.0020603384841795438	0.003145034474416354	-0.0010846959902368102	0.0010846959902368102
GO:0051247	0.026539121903360312	0.028668198862949076	-0.002129076959588763	0.002129076959588763
GO:0009245	0.0	0.0	0.0	0.0
GO:0000097	0.0004905567819475104	0.0009677029152050321	-0.0004771461332575217	0.0004771461332575217
GO:0045184	0.049153789551140546	0.06556187250514092	-0.016408082954000376	0.016408082954000376
GO:0034655	0.007358351729212656	0.014152655134873593	-0.006794303405660937	0.006794303405660937
GO:0016054	0.004267844002943341	0.006290068948832708	-0.0020222249458893672	0.0020222249458893672
GO:0007275	0.0	0.0	0.0	0.0
GO:0071554	0.0	0.0	0.0	0.0
GO:0048870	0.043561442236938926	0.04862707148905286	-0.005065629252113936	0.005065629252113936
GO:0051716	0.056757419671326956	0.08358533930083464	-0.026827919629507688	0.026827919629507688
GO:0048856	0.14211429973019377	0.16729164146606992	-0.025177341735876158	0.025177341735876158
GO:0015031	0.04091243561442237	0.05612676908189186	-0.01521433346746949	0.01521433346746949
GO:0009162	0.0	0.0	0.0	0.0
GO:0006417	0.01456953642384106	0.026369904439337122	-0.011800368015496061	0.011800368015496061
GO:0043101	0.0010301692420897719	0.0019354058304100641	-0.0009052365883202922	0.0009052365883202922
GO:0051241	0.009320578857002697	0.008951251965646546	0.00036932689135615177	0.00036932689135615177
GO:0034641	0.10071130733382389	0.17067860166928753	-0.06996729433546364	0.06996729433546364
GO:0019856	0.0003924454255580083	0.0009677029152050321	-0.0005752574896470237	0.0005752574896470237
GO:0046907	0.0375766494971793	0.05225595742107173	-0.01467930792389243	0.01467930792389243
GO:0072528	0.001128280598479274	0.0019354058304100641	-0.0008071252319307902	0.0008071252319307902
GO:0019318	0.007554574441991661	0.01088665779605661	-0.0033320833540649497	0.0033320833540649497
GO:0043549	0.022418444935001225	0.027579533083343412	-0.005161088148342187	0.005161088148342187
GO:0008284	0.041599215109148886	0.0429418168622233	-0.0013426017530744142	0.0013426017530744142
GO:0009888	0.023350502820701495	0.027337607354542156	-0.003987104533840661	0.003987104533840661
GO:0032259	0.012901643365219524	0.019716946897302527	-0.006815303532083003	0.006815303532083003
GO:2001141	0.15177826833455973	0.19741139470182653	-0.045633126367266796	0.045633126367266796
GO:1903047	0.011724307088545499	0.02068464981250756	-0.008960342723962062	0.008960342723962062
GO:0031399	0.047878341918077015	0.05782024918350066	-0.009941907265423648	0.009941907265423648
GO:0009133	0.0	0.0	0.0	0.0
GO:0030162	0.02305616875153299	0.03241804765936857	-0.009361878907835582	0.009361878907835582
GO:0006006	0.005690458670591121	0.008104511914842143	-0.0024140532442510224	0.0024140532442510224
GO:0006310	0.0	0.0	0.0	0.0
GO:0006511	0.01363747853814079	0.017660578202491835	-0.004023099664351045	0.004023099664351045
GO:0019363	0.0	0.0	0.0	0.0
GO:0003006	0.04797645327446652	0.06193298657312205	-0.013956533298655531	0.013956533298655531
GO:0009221	0.0004905567819475104	0.0007257771864037741	-0.0002352204044562637	0.0002352204044562637
GO:0002831	0.009811135638950209	0.0120962864400629	-0.0022851508011126915	0.0022851508011126915
GO:0048584	0.047829286239882265	0.04778033143824846	4.8954801633804834e-05	4.8954801633804834e-05
GO:0090304	0.07495707628157959	0.13789766541671708	-0.06294058913513749	0.06294058913513749
GO:0015980	0.0049055678194751045	0.005080440304826418	-0.00017487248535131335	0.00017487248535131335
GO:1903508	0.034535197449104736	0.05358654892947865	-0.019051351480373915	0.019051351480373915
GO:0032102	0.002207505518763797	0.0022982944236119513	-9.078890484815437e-05	9.078890484815437e-05
GO:0009312	0.0005396124601422615	0.00024192572880125802	0.0002976867313410035	0.0002976867313410035
GO:0061919	0.011184694628403238	0.014394580863674851	-0.0032098862352716133	0.0032098862352716133
GO:0002768	0.0	0.0	0.0	0.0
GO:0051235	0.0	0.0	0.0	0.0
GO:1901699	0.005935737061564876	0.006773920406435224	-0.0008381833448703477	0.0008381833448703477
GO:0071824	0.0	0.0	0.0	0.0
GO:0009262	0.0019622271277900416	0.0029031087456150963	-0.0009408816178250548	0.0009408816178250548
GO:0043269	0.014324258032867304	0.009193177694447805	0.005131080338419499	0.005131080338419499
GO:0010556	0.16860436595535933	0.22462803919196805	-0.05602367323660873	0.05602367323660873
GO:0072503	0.001275447633063527	0.000846740050804403	0.000428707582259124	0.000428707582259124
GO:0009893	0.10900171694873681	0.13330107656949317	-0.024299359620756356	0.024299359620756356
GO:0046395	0.004169732646553839	0.006169106084432079	-0.00199937343787824	0.00199937343787824
GO:0046040	0.0006377238165317635	0.0014515543728075482	-0.0008138305562757846	0.0008138305562757846
GO:0045596	0.019671326956095168	0.021410426998911335	-0.0017391000428161676	0.0017391000428161676
GO:0009218	0.0008339465293107678	0.0014515543728075482	-0.0006176078434967804	0.0006176078434967804
GO:0009890	0.0353691439784155	0.04439337123503084	-0.009024227256615343	0.009024227256615343
GO:0008652	0.0007358351729212656	0.0014515543728075482	-0.0007157191998862825	0.0007157191998862825
GO:0030111	0.002501839587932303	0.002661183016813838	-0.00015934342888153505	0.00015934342888153505
GO:0001934	0.022909001716948738	0.023829684286923915	-0.0009206825699751772	0.0009206825699751772
GO:0070302	0.0	0.0	0.0	0.0
GO:0045321	0.02781456953642384	0.023829684286923915	0.003984885249499925	0.003984885249499925
GO:0051254	0.03522197694383125	0.05479617757348494	-0.01957420062965369	0.01957420062965369
GO:0042435	0.0	0.0	0.0	0.0
GO:1902105	0.0	0.0	0.0	0.0
GO:1902680	0.034584253127299486	0.05370751179387928	-0.019123258666579795	0.019123258666579795
GO:0044262	0.007211184694628403	0.009072214830047175	-0.0018610301354187722	0.0018610301354187722
GO:0010628	0.04935001226391955	0.05225595742107173	-0.00290594515715218	0.00290594515715218
GO:0072527	0.0018641157714005395	0.0029031087456150963	-0.0010389929742145568	0.0010389929742145568
GO:0022604	0.0018150600932057886	0.00241925728801258	-0.0006041971948067915	0.0006041971948067915
GO:1901271	0.0	0.0	0.0	0.0
GO:0002521	0.0	0.0	0.0	0.0
GO:0006081	0.002207505518763797	0.0032659973388169832	-0.0010584918200531863	0.0010584918200531863
GO:0110053	0.0029433406916850625	0.005443328898028305	-0.0024999882063432427	0.0024999882063432427
GO:0009889	0.17792494481236204	0.2318858110560058	-0.05396086624364377	0.05396086624364377
GO:0046486	0.004807456463085602	0.005080440304826418	-0.000272983841740816	0.000272983841740816
GO:0006873	0.028059847927397595	0.0195959840329019	0.008463863894495695	0.008463863894495695
GO:0006399	0.0055432916360068675	0.00858836337244466	-0.0030450717364377926	0.0030450717364377926
GO:0072521	0.010890360559234731	0.01790250393129309	-0.00701214337205836	0.00701214337205836
GO:0098660	0.015109148883983322	0.005080440304826418	0.010028708579156904	0.010028708579156904
GO:0031331	0.0	0.0	0.0	0.0
GO:0009116	0.0019622271277900416	0.00241925728801258	-0.00045703016022253856	0.00045703016022253856
GO:0045859	0.0030905077262693157	0.004233700254022015	-0.0011431925277526995	0.0011431925277526995
GO:0016477	0.042138827569291146	0.04620781420104028	-0.004068986631749136	0.004068986631749136
GO:0019438	0.01084130488103998	0.017660578202491835	-0.006819273321451855	0.006819273321451855
GO:0006996	0.07387785136129507	0.11672916414660699	-0.042851312785311915	0.042851312785311915
GO:0051169	0.0032867304390483197	0.004717551711624531	-0.0014308212725762117	0.0014308212725762117
GO:0090257	0.0	0.0	0.0	0.0
GO:0043094	0.0017660044150110375	0.0032659973388169832	-0.0014999929238059457	0.0014999929238059457
GO:0009311	0.0016188373804267844	0.00024192572880125802	0.0013769116516255263	0.0013769116516255263
GO:0001932	0.035565366691194505	0.03882907947260191	-0.003263712781407406	0.003263712781407406
GO:0006869	0.010154525386313467	0.008830289101245918	0.001324236285067549	0.001324236285067549
GO:0051174	0.04998773608045131	0.057578323454699404	-0.007590587374248094	0.007590587374248094
GO:0044255	0.03581064508216826	0.03290189911697109	0.0029087459651971695	0.0029087459651971695
GO:0051249	0.030512631837135148	0.021168501270110076	0.009344130567025072	0.009344130567025072
GO:0009991	0.006230071130733383	0.005806217491230193	0.00042385363950319006	0.00042385363950319006
GO:0002683	0.008143242580328672	0.005443328898028305	0.002699913682300367	0.002699913682300367
GO:0015979	0.0	0.0	0.0	0.0
GO:0044085	0.004464066715722345	0.0083464376436434	-0.0038823709279210555	0.0038823709279210555
GO:0009314	0.016335540838852098	0.022499092778516996	-0.006163551939664898	0.006163551939664898
GO:0022412	0.009369634535197449	0.013184952219668561	-0.003815317684471112	0.003815317684471112
GO:0080134	0.020603384841795438	0.023829684286923915	-0.0032262994451284777	0.0032262994451284777
GO:1901617	0.00014716703458425313	0.0	0.00014716703458425313	0.00014716703458425313
GO:0051252	0.15393671817512877	0.20176605782024917	-0.0478293396451204	0.0478293396451204
GO:0080135	0.014422369389256806	0.01935405830410064	-0.004931688914843834	0.004931688914843834
GO:0006721	0.0016188373804267844	0.001693480101608806	-7.464272118202163e-05	7.464272118202163e-05
GO:0140352	0.007014961981849399	0.00725777186403774	-0.00024280988218834156	0.00024280988218834156
GO:0072507	0.003728231542801079	0.0032659973388169832	0.00046223420398409584	0.00046223420398409584
GO:0006555	0.00029433406916850625	0.00048385145760251603	-0.00018951738843400978	0.00018951738843400978
GO:0043066	0.03291636006867795	0.03810330228619814	-0.005186942217520189	0.005186942217520189
GO:0019362	0.0009320578857002698	0.0007257771864037741	0.0002062806992964957	0.0002062806992964957
GO:0006396	0.031739023792003926	0.06531994677633966	-0.03358092298433574	0.03358092298433574
GO:0010038	0.018150600932057885	0.02177331559211322	-0.003622714660055336	0.003622714660055336
GO:0009725	0.030806965906303656	0.03435345348977864	-0.0035464875834749846	0.0035464875834749846
GO:1903311	0.0	0.0	0.0	0.0
GO:0010648	0.027127790041697325	0.03145034474416354	-0.004322554702466216	0.004322554702466216
GO:0070647	0.02855040470934511	0.03011975323575662	-0.0015693485264115133	0.0015693485264115133
GO:0046942	0.0015697817022320333	0.0	0.0015697817022320333	0.0015697817022320333
GO:0010558	0.03149374540103017	0.04076448530301197	-0.009270739901981802	0.009270739901981802
GO:0009129	0.00019622271277900416	0.00048385145760251603	-0.00028762874482351185	0.00028762874482351185
GO:0006778	0.0009320578857002698	0.001088665779605661	-0.00015660789390539124	0.00015660789390539124
GO:0009894	0.021584498405690457	0.027216644490141526	-0.005632146084451069	0.005632146084451069
GO:0051726	0.034142752023546726	0.05419136325148179	-0.020048611227935068	0.020048611227935068
GO:0006525	0.0004415011037527594	0.000604814322003145	-0.00016331321825038565	0.00016331321825038565
GO:0006222	0.00019622271277900416	0.00048385145760251603	-0.00028762874482351185	0.00028762874482351185
GO:1901565	0.024380672062791268	0.029756864642554736	-0.005376192579763468	0.005376192579763468
GO:0009205	0.0	0.0	0.0	0.0
GO:0031400	0.0019131714495952907	0.003386960203217612	-0.0014737887536223214	0.0014737887536223214
GO:0042592	0.062447878341918076	0.05431232611588242	0.008135552226035653	0.008135552226035653
GO:0090407	0.012411086583272014	0.014394580863674851	-0.001983494280402837	0.001983494280402837
GO:0052027	0.0	0.0	0.0	0.0
GO:0009152	0.0026490066225165563	0.0032659973388169832	-0.0006169907163004269	0.0006169907163004269
GO:0090066	0.0032867304390483197	0.005806217491230193	-0.002519487052181873	0.002519487052181873
GO:0019054	0.0002452783909737552	0.0	0.0002452783909737552	0.0002452783909737552
GO:0048522	0.14824625950453765	0.1864037740413693	-0.03815751453683164	0.03815751453683164
GO:0008202	0.0	0.0	0.0	0.0
GO:1901659	0.0	0.0	0.0	0.0
GO:0051338	0.02732401275447633	0.03471634208298052	-0.007392329328504192	0.007392329328504192
GO:0007600	0.0828550404709345	0.018991169710898755	0.06386387076003575	0.06386387076003575
GO:0007186	0.0	0.0	0.0	0.0
GO:0031347	0.005494235957812117	0.003386960203217612	0.002107275754594505	0.002107275754594505
GO:0033865	0.003973509933774834	0.006169106084432079	-0.0021955961506572447	0.0021955961506572447
GO:0071495	0.013294088790777533	0.0158461352364824	-0.0025520464457048676	0.0025520464457048676
GO:0051171	0.21736571008094188	0.2870448772226926	-0.06967916714175074	0.06967916714175074
GO:0033993	0.0025999509443218054	0.002661183016813838	-6.123207249203282e-05	6.123207249203282e-05
GO:0048638	0.0017169487368162864	0.002177331559211322	-0.0004603828223950356	0.0004603828223950356
GO:0045017	0.0014226146676477802	0.0009677029152050321	0.0004549117524427481	0.0004549117524427481
GO:0046700	0.007358351729212656	0.014152655134873593	-0.006794303405660937	0.006794303405660937
GO:0009211	0.0	0.0	0.0	0.0
GO:0043412	0.10875643855776305	0.15906616668682713	-0.05030972812906408	0.05030972812906408
GO:0055065	0.026686288937944568	0.019958872626103786	0.006727416311840782	0.006727416311840782
GO:0009056	0.05121412803532009	0.06761824119995162	-0.01640411316463153	0.01640411316463153
GO:0016192	0.04650478292862399	0.06471513245433652	-0.01821034952571253	0.01821034952571253
GO:0051649	0.05283296541574687	0.0671343897423491	-0.014301424326602231	0.014301424326602231
GO:0046031	0.002207505518763797	0.004475625982823273	-0.002268120464059476	0.002268120464059476
GO:0000270	0.00029433406916850625	0.0	0.00029433406916850625	0.00029433406916850625
GO:0006629	0.046455727250429235	0.04136929962501512	0.005086427625414114	0.005086427625414114
GO:0090305	0.0	0.0	0.0	0.0
GO:0009063	0.003875398577385332	0.0059271803556308214	-0.0020517817782454892	0.0020517817782454892
GO:0045893	0.03448614177090998	0.05346558606507802	-0.018979444294168042	0.018979444294168042
GO:0044283	0.005003679175864606	0.007015846135236483	-0.0020121669593718763	0.0020121669593718763
GO:0008152	0.36448368898700023	0.47852909156888834	-0.11404540258188811	0.11404540258188811
GO:0051641	0.07373068432671082	0.10330228619813717	-0.02957160187142635	0.02957160187142635
GO:0009064	0.002011282805984793	0.0035079230676182413	-0.0014966402616334484	0.0014966402616334484
GO:0006811	0.037920039244542555	0.01463650659247611	0.023283532652066445	0.023283532652066445
GO:0051493	0.009075300466028943	0.014757469456876738	-0.005682168990847796	0.005682168990847796
GO:0010605	0.053078243806720625	0.07294060723357929	-0.01986236342685866	0.01986236342685866
GO:0006094	0.0021093941623742947	0.00362888593201887	-0.0015194917696445755	0.0015194917696445755
GO:0048589	0.0	0.0	0.0	0.0
GO:0044093	0.0259504537650233	0.03350671343897423	-0.0075562596739509325	0.0075562596739509325
GO:0001817	0.03909737552121658	0.03229708479496794	0.006800290726248638	0.006800290726248638
GO:1902600	0.0020603384841795438	0.001693480101608806	0.00036685838257073775	0.00036685838257073775
GO:0009161	0.0009811135638950208	0.0022982944236119513	-0.0013171808597169305	0.0013171808597169305
GO:0060548	0.041157714005396126	0.0483851457602516	-0.007227431754855476	0.007227431754855476
GO:0048468	0.030316409124356146	0.0391919680658038	-0.008875558941447655	0.008875558941447655
GO:0006820	0.00799607554574442	0.0014515543728075482	0.0065445211729368725	0.0065445211729368725
GO:0048513	0.0729457934755948	0.08491593080924156	-0.011970137333646769	0.011970137333646769
GO:0007165	0.22560706401766004	0.18410547961775736	0.041501584399902675	0.041501584399902675
GO:0090068	0.0	0.0	0.0	0.0
GO:0006091	0.011037527593818985	0.014152655134873593	-0.003115127541054608	0.003115127541054608
GO:0007010	0.0212411086583272	0.03931293093020443	-0.01807182227187723	0.01807182227187723
GO:0019049	0.0	0.0	0.0	0.0
GO:1903046	0.00706401766004415	0.011854360711261643	-0.004790343051217493	0.004790343051217493
GO:0006952	0.05096884964434633	0.0354421192693843	0.01552673037496203	0.01552673037496203
GO:0000375	0.0003924454255580083	0.000846740050804403	-0.0004542946252463947	0.0004542946252463947
GO:0034220	0.02256561196958548	0.006290068948832708	0.01627554302075277	0.01627554302075277
GO:0009066	0.0009811135638950208	0.001572517237208177	-0.0005914036733131562	0.0005914036733131562
GO:1902679	0.03105224429727741	0.04052255957421072	-0.00947031527693331	0.00947031527693331
GO:0019439	0.008143242580328672	0.014878432321277368	-0.0067351897409486956	0.0067351897409486956
GO:0009135	0.002207505518763797	0.004475625982823273	-0.002268120464059476	0.002268120464059476
GO:0051604	0.0029923963698798134	0.003386960203217612	-0.0003945638333377986	0.0003945638333377986
GO:0050789	0.5808192298258523	0.6118301681383815	-0.031010938312529213	0.031010938312529213
GO:0008655	0.0	0.0	0.0	0.0
GO:0009123	0.001177336276674025	0.002540220152413209	-0.001362883875739184	0.001362883875739184
GO:0040017	0.004513122393917096	0.004354663118422644	0.0001584592754944516	0.0001584592754944516
GO:1903706	0.0	0.0	0.0	0.0
GO:1901698	0.018690213392200148	0.019837909761703156	-0.0011476963695030082	0.0011476963695030082
GO:0071705	0.045425558008339466	0.05721543486149752	-0.011789876853158056	0.011789876853158056
GO:0051128	0.06882511650723572	0.1042699891133422	-0.03544487260610649	0.03544487260610649
GO:0052126	0.002207505518763797	0.00120962864400629	0.0009978768747575069	0.0009978768747575069
GO:0034654	0.00986019131714496	0.016571912422886175	-0.006711721105741215	0.006711721105741215
GO:0030163	0.020309050772626933	0.023587758558122656	-0.0032787077854957228	0.0032787077854957228
GO:0022414	0.07564385577630611	0.09459295996129188	-0.01894910418498577	0.01894910418498577
GO:0032101	0.010203581064508216	0.009314140558848433	0.0008894405056597832	0.0008894405056597832
GO:0010942	0.006181015452538631	0.006290068948832708	-0.0001090534962940766	0.0001090534962940766
GO:0009265	0.0006377238165317635	0.0009677029152050321	-0.00032997909867326855	0.00032997909867326855
GO:0007005	0.008977189109639442	0.009918954880851578	-0.0009417657712121365	0.0009417657712121365
GO:0005996	0.008339465293107678	0.0120962864400629	-0.0037568211469552228	0.0037568211469552228
GO:0044403	0.008290409614912926	0.0083464376436434	-5.602802873047423e-05	5.602802873047423e-05
GO:0042330	0.01074319352465048	0.00725777186403774	0.003485421660612739	0.003485421660612739
GO:1901990	0.0	0.0	0.0	0.0
GO:0019222	0.29806230071130735	0.370388290794726	-0.07232599008341867	0.07232599008341867
GO:0015711	0.004660289428501349	0.00024192572880125802	0.004418363699700091	0.004418363699700091
GO:0120036	0.015943095413294087	0.024797387202128946	-0.008854291788834859	0.008854291788834859
GO:0032984	0.0	0.0	0.0	0.0
GO:0006725	0.09624724061810154	0.16874319583887745	-0.07249595522077591	0.07249595522077591
GO:0009084	0.0	0.0	0.0	0.0
GO:0022603	0.02732401275447633	0.030724567557759767	-0.0034005548032834364	0.0034005548032834364
GO:0006188	0.0004415011037527594	0.0009677029152050321	-0.0005262018114522727	0.0005262018114522727
GO:0046451	0.0	0.0	0.0	0.0
GO:0043543	0.0016188373804267844	0.00241925728801258	-0.0008004199075857957	0.0008004199075857957
GO:0060627	0.009173411822418445	0.014152655134873593	-0.004979243312455148	0.004979243312455148
GO:0010557	0.0399803777287221	0.06060239506471513	-0.02062201733599303	0.02062201733599303
GO:0075528	0.0	0.0	0.0	0.0
GO:0062012	0.006279126808928133	0.007862586186040885	-0.0015834593771127522	0.0015834593771127522
GO:0071310	0.007947019867549669	0.00858836337244466	-0.0006413435048949912	0.0006413435048949912
GO:1903037	0.0	0.0	0.0	0.0
GO:0016071	0.0071130733382389014	0.013547840812870448	-0.006434767474631547	0.006434767474631547
GO:0006586	0.0	0.0	0.0	0.0
GO:0070925	0.008094186902133923	0.012822063626466675	-0.004727876724332752	0.004727876724332752
GO:0051173	0.058621535442727496	0.08031934196201766	-0.021697806519290166	0.021697806519290166
GO:0051094	0.04155015943095413	0.04935284867545663	-0.007802689244502503	0.007802689244502503
GO:0010468	0.22030905077262694	0.27918229103665176	-0.05887324026402482	0.05887324026402482
GO:0007610	0.034633308805494235	0.03386960203217612	0.0007637067733181138	0.0007637067733181138
GO:0044205	0.00014716703458425313	0.00036288859320188704	-0.0002157215586176339	0.0002157215586176339
GO:0046049	0.00019622271277900416	0.00048385145760251603	-0.00028762874482351185	0.00028762874482351185
GO:1901342	0.0	0.0	0.0	0.0
GO:0006082	0.03345597252882021	0.04149026248941575	-0.00803428996059554	0.00803428996059554
GO:0008104	0.08069659063036547	0.11310027821458812	-0.03240368758422266	0.03240368758422266
GO:0009179	0.002207505518763797	0.004475625982823273	-0.002268120464059476	0.002268120464059476
GO:0006928	0.059112092224675006	0.07415023587758558	-0.015038143652910577	0.015038143652910577
GO:0010608	0.015697817022320332	0.028426273134147816	-0.012728456111827484	0.012728456111827484
GO:0031325	0.06548933038999265	0.08600459658884722	-0.020515266198854576	0.020515266198854576
GO:0000226	0.015403482953151828	0.029998790371355995	-0.014595307418204168	0.014595307418204168
GO:0098542	0.033210694137846455	0.023587758558122656	0.0096229355797238	0.0096229355797238
GO:0010562	0.024282560706401765	0.02564412725293335	-0.0013615665465315854	0.0013615665465315854
GO:0019693	0.010497915133676722	0.017781541066892465	-0.007283625933215743	0.007283625933215743
GO:0001819	0.022909001716948738	0.017539615338091206	0.0053693863788575324	0.0053693863788575324
GO:0048646	0.03762570517537405	0.04487722269263336	-0.007251517517259311	0.007251517517259311
GO:0006790	0.011037527593818985	0.013184952219668561	-0.0021474246258495755	0.0021474246258495755
GO:0044042	0.00235467255334805	0.003145034474416354	-0.0007903619210683039	0.0007903619210683039
GO:0044092	0.021927888153053715	0.028426273134147816	-0.006498384981094101	0.006498384981094101
GO:0002694	0.031395634044640665	0.02165235272771259	0.009743281316928074	0.009743281316928074
GO:0006220	0.001275447633063527	0.0019354058304100641	-0.0006599581973465371	0.0006599581973465371
GO:0032501	0.18381162619573216	0.13523648239990324	0.04857514379582892	0.04857514379582892
GO:0043173	9.811135638950208e-05	0.0	9.811135638950208e-05	9.811135638950208e-05
GO:0009145	0.0	0.0	0.0	0.0
GO:0033365	0.017267598724552368	0.028668198862949076	-0.011400600138396708	0.011400600138396708
GO:0016043	0.21255825361785627	0.30192330954397	-0.08936505592611374	0.08936505592611374
GO:0009119	0.0007848908511160166	0.001330591508406919	-0.0005457006572909025	0.0005457006572909025
GO:0006810	0.1455972528820211	0.14225232853513972	0.003344924346881384	0.003344924346881384
GO:0098609	0.0	0.0	0.0	0.0
GO:0042326	0.0	0.0	0.0	0.0
GO:0006418	0.002011282805984793	0.0038708116608201283	-0.0018595288548353354	0.0018595288548353354
GO:0002682	0.05901398086828551	0.04729647998064594	0.011717500887639565	0.011717500887639565
GO:0051276	0.006033848417954378	0.011491472118059756	-0.005457623700105377	0.005457623700105377
GO:0010647	0.02310522442972774	0.027337607354542156	-0.004232382924814416	0.004232382924814416
GO:0044036	0.0	0.0	0.0	0.0
GO:0071103	0.0	0.0	0.0	0.0
GO:0044264	0.0032867304390483197	0.0038708116608201283	-0.0005840812217718086	0.0005840812217718086
GO:0052200	4.905567819475104e-05	0.0	4.905567819475104e-05	4.905567819475104e-05
GO:0006754	0.0	0.0	0.0	0.0
GO:0009173	0.00019622271277900416	0.00048385145760251603	-0.00028762874482351185	0.00028762874482351185
GO:0018130	0.011871474123129753	0.019716946897302527	-0.007845472774172774	0.007845472774172774
GO:1901606	9.811135638950208e-05	0.00012096286440062901	-2.2851508011126928e-05	2.2851508011126928e-05
GO:0048523	0.11336767230806966	0.14370388290794725	-0.030336210599877594	0.030336210599877594
GO:0070727	0.037429482462595046	0.05286077174307487	-0.015431289280479828	0.015431289280479828
GO:0009987	0.7112582781456953	0.7967823878069432	-0.0855241096612479	0.0855241096612479
GO:0006040	0.001177336276674025	0.00120962864400629	-3.229236733226504e-05	3.229236733226504e-05
GO:0046385	0.0006377238165317635	0.0009677029152050321	-0.00032997909867326855	0.00032997909867326855
GO:0009117	0.014177090998283052	0.02274101850731825	-0.0085639275090352	0.0085639275090352
GO:0006875	0.022859946038753985	0.016329986694084916	0.0065299593446690694	0.0065299593446690694
GO:0008033	0.003433897473632573	0.004475625982823273	-0.0010417285091907	0.0010417285091907
GO:0009163	0.0	0.0	0.0	0.0
GO:0006259	0.028010792249202845	0.04729647998064594	-0.019285687731443096	0.019285687731443096
GO:0042127	0.07775324993868041	0.08406919075843716	-0.006315940819756755	0.006315940819756755
GO:0048609	0.006818739269070395	0.007378734728438369	-0.000559995459367974	0.000559995459367974
GO:0009072	0.001275447633063527	0.0014515543728075482	-0.00017610673974402112	0.00017610673974402112
GO:0044237	0.2915869511896002	0.4178057336397726	-0.12621878245017237	0.12621878245017237
GO:0034637	0.0005886681383370125	0.00036288859320188704	0.00022577954513512547	0.00022577954513512547
GO:0044275	4.905567819475104e-05	0.0	4.905567819475104e-05	4.905567819475104e-05
GO:0044267	0.10247731174883493	0.1485423974839724	-0.046065085735137484	0.046065085735137484
GO:0044766	0.00014716703458425313	0.00012096286440062901	2.620417018362412e-05	2.620417018362412e-05
GO:0048731	0.030365464802550896	0.03471634208298052	-0.004350877280429627	0.004350877280429627
GO:0019216	0.002698062300711307	0.0029031087456150963	-0.00020504644490378912	0.00020504644490378912
GO:0050658	0.0	0.0	0.0	0.0
GO:0045862	0.0	0.0	0.0	0.0
GO:0030029	0.0	0.0	0.0	0.0
GO:0010629	0.023007113073338237	0.03350671343897423	-0.010499600365635995	0.010499600365635995
GO:0006897	0.015011037527593819	0.02165235272771259	-0.006641315200118772	0.006641315200118772
GO:0006325	0.028010792249202845	0.05552195475988871	-0.027511162510685867	0.027511162510685867
GO:0009174	0.00019622271277900416	0.00048385145760251603	-0.00028762874482351185	0.00028762874482351185
GO:0009147	0.0	0.0	0.0	0.0
GO:0006066	0.0029923963698798134	0.0032659973388169832	-0.0002736009689371698	0.0002736009689371698
GO:0006664	0.002305616875153299	0.00012096286440062901	0.0021846540107526703	0.0021846540107526703
GO:0006024	0.0	0.0	0.0	0.0
GO:0071826	0.008780966396860436	0.01838635538889561	-0.009605388992035174	0.009605388992035174
GO:0043648	0.002011282805984793	0.0037498487964194994	-0.0017385659904347065	0.0017385659904347065
GO:0045934	0.03105224429727741	0.04052255957421072	-0.00947031527693331	0.00947031527693331
GO:0044087	0.03340691685062546	0.05068344018386355	-0.017276523333238092	0.017276523333238092
GO:0000096	0.0009811135638950208	0.0014515543728075482	-0.0004704408089125274	0.0004704408089125274
GO:0009605	0.07873436350257543	0.06447320672553526	0.014261156777040165	0.014261156777040165
GO:0032502	0.24321805248957568	0.2939397604935285	-0.050721708003952815	0.050721708003952815
GO:2000112	0.16458180034338973	0.21991048748034353	-0.0553286871369538	0.0553286871369538
GO:0051246	0.07824380672062792	0.10475384057094472	-0.026510033850316805	0.026510033850316805
GO:0034765	0.008045131223939172	0.004112737389621386	0.003932393834317785	0.003932393834317785
GO:0031323	0.23463330880549424	0.30192330954397	-0.06729000073847577	0.06729000073847577
GO:0051050	0.01746382143733137	0.020079835490504416	-0.0026160140531730457	0.0026160140531730457
GO:0010604	0.09605101790532254	0.11963227289222209	-0.023581254986899544	0.023581254986899544
GO:0051253	0.03105224429727741	0.04052255957421072	-0.00947031527693331	0.00947031527693331
GO:0006165	0.0028942850134903116	0.005564291762428934	-0.0026700067489386224	0.0026700067489386224
GO:0008150	0.8980132450331125	0.9302044272408371	-0.032191182207724545	0.032191182207724545
GO:0044419	0.0685307824380672	0.05624773194629249	0.012283050491774715	0.012283050491774715
GO:0034030	0.0	0.0	0.0	0.0
GO:0006753	0.015158204562178073	0.023587758558122656	-0.008429553995944583	0.008429553995944583
GO:0000271	0.0005886681383370125	0.00036288859320188704	0.00022577954513512547	0.00022577954513512547
GO:0016072	0.008045131223939172	0.016571912422886175	-0.008526781198947004	0.008526781198947004
GO:0051707	0.06308560215844984	0.04935284867545663	0.013732753482993208	0.013732753482993208
GO:1901700	0.04096149129261712	0.03931293093020443	0.0016485603624126904	0.0016485603624126904
GO:0070482	0.0	0.0	0.0	0.0
GO:0023057	0.029433406916850625	0.03302286198137172	-0.003589455064521095	0.003589455064521095
GO:0051239	0.08329654157468727	0.07983549050441514	0.003461051070272128	0.003461051070272128
GO:1903362	0.0	0.0	0.0	0.0
GO:0009124	0.0008830022075055188	0.0019354058304100641	-0.0010524036229045454	0.0010524036229045454
GO:0098771	0.02874662742212411	0.02080561267690819	0.00794101474521592	0.00794101474521592
GO:0043408	0.031150355653666913	0.03132938187976291	-0.00017902622609599836	0.00017902622609599836
GO:0044106	0.0032867304390483197	0.002782145881214467	0.0005045845578338527	0.0005045845578338527
GO:0042327	0.024282560706401765	0.02564412725293335	-0.0013615665465315854	0.0013615665465315854
GO:0032268	0.06063281824871229	0.08068223055521954	-0.020049412306507253	0.020049412306507253
GO:1901652	0.0	0.0	0.0	0.0
GO:0009069	0.001128280598479274	0.001693480101608806	-0.0005651995031295321	0.0005651995031295321
GO:0051701	0.0032867304390483197	0.0022982944236119513	0.0009884360154363684	0.0009884360154363684
GO:0050793	0.10242825607064018	0.11999516148542398	-0.0175669054147838	0.0175669054147838
GO:0015931	0.0	0.0	0.0	0.0
GO:0002706	0.0	0.0	0.0	0.0
GO:0050776	0.027127790041697325	0.019716946897302527	0.0074108431443947985	0.0074108431443947985
GO:0014070	0.012018641157714005	0.01342687794846982	-0.0014082367907558152	0.0014082367907558152
GO:0065008	0.14437086092715232	0.15422765211080197	-0.009856791183649655	0.009856791183649655
GO:0006913	0.0032867304390483197	0.004717551711624531	-0.0014308212725762117	0.0014308212725762117
GO:0046417	0.0	0.0	0.0	0.0
GO:0120035	0.0021093941623742947	0.003145034474416354	-0.0010356403120420593	0.0010356403120420593
GO:0006643	0.002550895266127054	0.00012096286440062901	0.0024299324017264252	0.0024299324017264252
GO:0009112	0.0015697817022320333	0.003145034474416354	-0.0015752527721843207	0.0015752527721843207
GO:0052029	0.0	0.0	0.0	0.0
GO:0009220	0.0007358351729212656	0.001330591508406919	-0.0005947563354856535	0.0005947563354856535
GO:0050896	0.27691930340936965	0.2720454820370146	0.004873821372355036	0.004873821372355036
GO:0032270	0.025558008339465293	0.027579533083343412	-0.002021524743878119	0.002021524743878119
GO:0031344	0.014814814814814815	0.020200798354905045	-0.00538598354009023	0.00538598354009023
GO:0023052	0.021976943831248468	0.015483246643280513	0.006493697187967955	0.006493697187967955
GO:0009719	0.04434633308805494	0.050320551590661663	-0.0059742185026067235	0.0059742185026067235
GO:0051345	0.0031395634044640666	0.0038708116608201283	-0.0007312482563560617	0.0007312482563560617
GO:0070887	0.009614912926171204	0.011128583524857868	-0.0015136705986866644	0.0015136705986866644
GO:0031324	0.037969094922737305	0.049231885811056	-0.011262790888318698	0.011262790888318698
GO:0006779	0.0007848908511160166	0.0009677029152050321	-0.00018281206408901542	0.00018281206408901542
GO:2000147	0.001128280598479274	0.001330591508406919	-0.0002023109099276452	0.0002023109099276452
GO:0055085	0.035957812116752516	0.012459175033264788	0.023498637083487726	0.023498637083487726
GO:0015849	0.0028452293352955603	0.00036288859320188704	0.0024823407420936734	0.0024823407420936734
GO:0030335	0.0	0.0	0.0	0.0
GO:0052204	0.0	0.0	0.0	0.0
GO:0002376	0.10208486632327692	0.0737873472843837	0.028297519038893215	0.028297519038893215
GO:0051093	0.02830512631837135	0.0325390105237692	-0.004233884205397852	0.004233884205397852
GO:0061025	0.0	0.0	0.0	0.0
GO:0051049	0.059161147902869755	0.06169106084432079	-0.0025299129414510374	0.0025299129414510374
GO:1903509	0.002305616875153299	0.00012096286440062901	0.0021846540107526703	0.0021846540107526703
GO:1903506	0.15163110129997548	0.19716946897302529	-0.04553836767304981	0.04553836767304981
GO:0045785	0.0036301201864115773	0.004112737389621386	-0.0004826172032098091	0.0004826172032098091
GO:0009263	0.0006377238165317635	0.0009677029152050321	-0.00032997909867326855	0.00032997909867326855
GO:0022900	0.004856512141280353	0.005322366033627676	-0.0004658538923473232	0.0004658538923473232
GO:0050900	0.011331861662987492	0.009314140558848433	0.0020177211041390586	0.0020177211041390586
GO:0051640	0.007554574441991661	0.012459175033264788	-0.004904600591273127	0.004904600591273127
GO:0044359	0.0	0.0	0.0	0.0
GO:0009617	0.033112582781456956	0.01947502116850127	0.013637561612955686	0.013637561612955686
GO:0045597	0.021927888153053715	0.027095681625740897	-0.0051677934726871814	0.0051677934726871814
GO:0071702	0.06038753985773853	0.06531994677633966	-0.004932406918601133	0.004932406918601133
GO:0006508	0.056757419671326956	0.05794121204790129	-0.0011837923765743372	0.0011837923765743372
GO:0043039	0.002158449840569046	0.004112737389621386	-0.0019542875490523403	0.0019542875490523403
GO:0031668	0.0028452293352955603	0.0037498487964194994	-0.0009046194611239391	0.0009046194611239391
GO:1903827	0.0038263428991905813	0.005564291762428934	-0.0017379488632383528	0.0017379488632383528
GO:0033036	0.08167770419426049	0.11491472118059756	-0.033237016986337076	0.033237016986337076
GO:0034404	0.0	0.0	0.0	0.0
GO:0043632	0.014324258032867304	0.018749243982097496	-0.004424985949230192	0.004424985949230192
GO:0009416	0.009663968604365955	0.012943026490867303	-0.003279057886501348	0.003279057886501348
GO:0023056	0.028059847927397595	0.03157130760856417	-0.003511459681166576	0.003511459681166576
GO:0009225	0.0004905567819475104	0.00120962864400629	-0.0007190718620587797	0.0007190718620587797
GO:0006401	0.006916850625459897	0.01330591508406919	-0.006389064458609294	0.006389064458609294
GO:0006767	0.0008339465293107678	0.00048385145760251603	0.0003500950717082517	0.0003500950717082517
GO:0051656	0.0037772872209958304	0.006652957542034595	-0.002875670321038765	0.002875670321038765
GO:0052173	4.905567819475104e-05	0.0	4.905567819475104e-05	4.905567819475104e-05
GO:0050865	0.033701250919793965	0.023708721422523286	0.00999252949727068	0.00999252949727068
GO:0009260	0.0029923963698798134	0.004112737389621386	-0.001120341019741573	0.001120341019741573
GO:0001510	0.003384841795437822	0.005322366033627676	-0.0019375242381898545	0.0019375242381898545
GO:0009451	0.00706401766004415	0.010402806338454095	-0.003338788678409945	0.003338788678409945
GO:0034660	0.01697326465538386	0.031208419015362285	-0.014235154359978425	0.014235154359978425
GO:0045892	0.030856021584498405	0.04028063384540946	-0.009424612260911056	0.009424612260911056
GO:0035556	0.060583762570517535	0.09108503689367364	-0.030501274323156108	0.030501274323156108
GO:0055086	0.01648270787343635	0.025765090117333977	-0.009282382243897627	0.009282382243897627
GO:0046467	0.0021093941623742947	0.00012096286440062901	0.001988431297973666	0.001988431297973666
GO:0006631	0.015746872700515085	0.017781541066892465	-0.0020346683663773797	0.0020346683663773797
GO:0030003	0.027176845719892078	0.018991169710898755	0.008185676008993323	0.008185676008993323
GO:0009081	0.0003924454255580083	0.000604814322003145	-0.0002123688964451367	0.0002123688964451367
GO:0009653	0.07191562423350503	0.09072214830047176	-0.01880652406696673	0.01880652406696673
GO:1901137	0.007456463085602158	0.006169106084432079	0.001287357001170079	0.001287357001170079
GO:0045333	0.004415011037527594	0.0045965888472239026	-0.00018157780969630874	0.00018157780969630874
GO:0065003	0.043610497915133675	0.05951372928510947	-0.015903231369975797	0.015903231369975797
GO:0070201	0.0009320578857002698	0.00120962864400629	-0.0002775707583060203	0.0002775707583060203
GO:0039506	0.0	0.0	0.0	0.0
GO:1901987	0.0017169487368162864	0.0022982944236119513	-0.0005813456867956649	0.0005813456867956649
GO:0044068	0.0002452783909737552	0.0	0.0002452783909737552	0.0002452783909737552
GO:0030154	0.09816041206769684	0.12035805007862586	-0.022197638010929027	0.022197638010929027
GO:1901136	0.0026490066225165563	0.0039917745252207575	-0.0013427679027042012	0.0013427679027042012
GO:0051960	0.00235467255334805	0.003145034474416354	-0.0007903619210683039	0.0007903619210683039
GO:0006807	0.259308314937454	0.361920890286682	-0.10261257534922802	0.10261257534922802
GO:0010035	0.02590139808682855	0.03314382484577235	-0.0072424267589438	0.0072424267589438
GO:0042558	0.001128280598479274	0.002177331559211322	-0.0010490509607320481	0.0010490509607320481
GO:0007154	0.017709099828305125	0.015241320914479255	0.0024677789138258695	0.0024677789138258695
GO:0044271	0.013048810399803778	0.01911213257529938	-0.006063322175495604	0.006063322175495604
GO:0043170	0.24846701005641403	0.35925970726986817	-0.11079269721345414	0.11079269721345414
GO:1902533	0.0024527839097375523	0.002540220152413209	-8.743624267565668e-05	8.743624267565668e-05
GO:0043086	0.010645082168260976	0.014394580863674851	-0.0037494986954138745	0.0037494986954138745
GO:0006520	0.011233750306597989	0.017660578202491835	-0.0064268278958938465	0.0064268278958938465
GO:1901607	0.00029433406916850625	0.0007257771864037741	-0.0004314431172352678	0.0004314431172352678
GO:0009126	0.0006377238165317635	0.0014515543728075482	-0.0008138305562757846	0.0008138305562757846
GO:0031328	0.03811626195732156	0.05733639772589815	-0.01922013576857659	0.01922013576857659
GO:0097659	4.905567819475104e-05	0.0	4.905567819475104e-05	4.905567819475104e-05
GO:0019220	0.04993868040225656	0.05745736059029878	-0.0075186801880422205	0.0075186801880422205
GO:0042391	0.0	0.0	0.0	0.0
GO:0031667	0.003335786117243071	0.002177331559211322	0.001158454558031749	0.001158454558031749
GO:0071840	0.21535442727495707	0.3072456755775977	-0.09189124830264062	0.09189124830264062
GO:0045229	9.811135638950208e-05	0.00024192572880125802	-0.00014381437241175592	0.00014381437241175592
GO:0072522	0.003581064508216826	0.004959477440425789	-0.001378412932208963	0.001378412932208963
GO:0006796	0.03379936227618347	0.04439337123503084	-0.010594008958847372	0.010594008958847372
GO:0072525	0.0	0.0	0.0	0.0
GO:0010564	0.009516801569781703	0.01814442966009435	-0.008627628090312648	0.008627628090312648
GO:0012501	0.034142752023546726	0.04499818555703399	-0.010855433533487266	0.010855433533487266
GO:0042180	0.003237674760853569	0.003386960203217612	-0.00014928544236404327	0.00014928544236404327
GO:0002697	0.004611233750306598	0.002661183016813838	0.00195005073349276	0.00195005073349276
GO:0046394	0.0021093941623742947	0.00241925728801258	-0.00030986312563828543	0.00030986312563828543
GO:0009185	0.00235467255334805	0.004717551711624531	-0.0023628791582764814	0.0023628791582764814
GO:0009148	0.0	0.0	0.0	0.0
GO:0010646	0.13200883002207506	0.15192935768719004	-0.019920527665114984	0.019920527665114984
GO:0061024	0.025656119695854795	0.02431353574452643	0.0013425839513283647	0.0013425839513283647
GO:0042816	0.0	0.0	0.0	0.0
GO:0071806	0.0017169487368162864	0.001572517237208177	0.00014443149960810943	0.00014443149960810943
GO:0010638	0.003237674760853569	0.003386960203217612	-0.00014928544236404327	0.00014928544236404327
GO:0044282	0.004660289428501349	0.006894883270835853	-0.0022345938423345042	0.0022345938423345042
GO:1901361	0.007358351729212656	0.014152655134873593	-0.006794303405660937	0.006794303405660937
GO:0031967	0.01035074809909247	0.011249546389258498	-0.0008987982901660276	0.0008987982901660276
GO:0033648	0.0	0.0	0.0	0.0
GO:0043229	0.5223939170959039	0.6997701705576388	-0.1773762534617349	0.1773762534617349
GO:0031090	0.14535197449104734	0.13245433651868876	0.012897637972358572	0.012897637972358572
GO:0098590	0.05562913907284768	0.05310269747187613	0.0025264416009715476	0.0025264416009715476
GO:0044423	0.0	0.0	0.0	0.0
GO:0042170	0.0	0.0	0.0	0.0
GO:0044391	0.005788570026980623	0.01330591508406919	-0.007517345057088567	0.007517345057088567
GO:1902494	0.023252391464311996	0.04197411394701826	-0.018721722482706267	0.018721722482706267
GO:0043231	0.47206279126808925	0.6065078021047539	-0.1344450108366646	0.1344450108366646
GO:0042995	0.08256070640176601	0.1097133180113705	-0.0271526116096045	0.0271526116096045
GO:0034702	0.0	0.0	0.0	0.0
GO:0005615	0.09246995339710572	0.04451433409943147	0.047955619297674244	0.047955619297674244
GO:0009521	0.0	0.0	0.0	0.0
GO:1990204	0.0013735589894530293	0.002782145881214467	-0.0014085868917614378	0.0014085868917614378
GO:0098796	0.047093451066961	0.04366759404862707	0.003425857018333929	0.003425857018333929
GO:0043005	0.0632327691930341	0.07910971331801137	-0.01587694412497727	0.01587694412497727
GO:0005743	0.023154280107922493	0.02552316438853272	-0.0023688842806102277	0.0023688842806102277
GO:0043230	0.005199901888643611	0.005443328898028305	-0.00024342700938469446	0.00024342700938469446
GO:1902495	0.005690458670591121	0.002056368694810693	0.0036340899757804274	0.0036340899757804274
GO:0012506	0.0075055187637969095	0.007620660457239628	-0.0001151416934427182	0.0001151416934427182
GO:1990234	0.007554574441991661	0.01197532357566227	-0.00442074913367061	0.00442074913367061
GO:0005773	0.0211429973019377	0.01826539252449498	0.00287760477744272	0.00287760477744272
GO:1903561	0.005101790532254108	0.005322366033627676	-0.0002205755013735683	0.0002205755013735683
GO:0033643	0.0003924454255580083	0.000846740050804403	-0.0004542946252463947	0.0004542946252463947
GO:0070062	0.004464066715722345	0.004959477440425789	-0.0004954107247034439	0.0004954107247034439
GO:0031676	0.0	0.0	0.0	0.0
GO:1990351	0.006573460878096639	0.002661183016813838	0.003912277861282801	0.003912277861282801
GO:0099080	0.054451802796173655	0.0950768114188944	-0.04062500862272075	0.04062500862272075
GO:0020002	0.0	0.0	0.0	0.0
GO:0031301	0.004415011037527594	0.002177331559211322	0.002237679478316272	0.002237679478316272
GO:0033647	0.0	0.0	0.0	0.0
GO:0030054	0.0915869511896002	0.12059997580742712	-0.029013024617826927	0.029013024617826927
GO:0098588	0.06303654648025508	0.05806217491230192	0.004974371567953162	0.004974371567953162
GO:0033646	0.0	0.0	0.0	0.0
GO:0061695	0.0043659553593328425	0.006773920406435224	-0.0024079650471023816	0.0024079650471023816
GO:0042651	0.0	0.0	0.0	0.0
GO:0043226	0.5377483443708609	0.7180355630821338	-0.18028721871127285	0.18028721871127285
GO:0042717	0.0	0.0	0.0	0.0
GO:0043228	0.13372577875889133	0.24168380307245677	-0.10795802431356544	0.10795802431356544
GO:0005737	0.2870738287956831	0.41962017660578205	-0.13254634781009894	0.13254634781009894
GO:0016020	0.3846455727250429	0.30760856417079957	0.07703700855424334	0.07703700855424334
GO:0099081	0.03728231542801079	0.06374742953913148	-0.026465114111120694	0.026465114111120694
GO:0019867	4.905567819475104e-05	0.0	4.905567819475104e-05	4.905567819475104e-05
GO:0070069	0.0019131714495952907	0.001572517237208177	0.00034065421238711367	0.00034065421238711367
GO:0005667	0.02590139808682855	0.04245796540462078	-0.01655656731779223	0.01655656731779223
GO:0031974	0.0258523424086338	0.03278093625257046	-0.00692859384393666	0.00692859384393666
GO:0009535	0.0	0.0	0.0	0.0
GO:0031224	0.31606573460878096	0.07197290431837426	0.24409283029040668	0.24409283029040668
GO:0055036	0.0	0.0	0.0	0.0
GO:0009507	0.0	0.0	0.0	0.0
GO:0120025	0.07716458180034338	0.101729768960929	-0.024565187160585616	0.024565187160585616
GO:0005911	0.0	0.0	0.0	0.0
GO:0034357	0.0	0.0	0.0	0.0
GO:0005730	0.042089771891096396	0.07487601306398936	-0.032786241172892965	0.032786241172892965
GO:0140535	0.025312729948491538	0.030845530422160396	-0.0055328004736688585	0.0055328004736688585
GO:0110165	0.9488349276428747	0.9437522680537075	0.005082659589167204	0.005082659589167204
GO:0005815	0.0	0.0	0.0	0.0
GO:0005759	0.010939416237429483	0.017418652473690576	-0.006479236236261093	0.006479236236261093
GO:0099512	0.03728231542801079	0.06374742953913148	-0.026465114111120694	0.026465114111120694
GO:0009536	0.0	0.0	0.0	0.0
GO:0098798	0.00613195977434388	0.008951251965646546	-0.0028192921913026657	0.0028192921913026657
GO:0043233	0.0258523424086338	0.03278093625257046	-0.00692859384393666	0.00692859384393666
GO:0033644	0.0	0.0	0.0	0.0
GO:0009986	0.03718420407162129	0.020079835490504416	0.017104368581116875	0.017104368581116875
GO:0031982	0.09109639440765269	0.09834280875771138	-0.007246414350058697	0.007246414350058697
GO:0019866	0.02541084130488104	0.026974718761340267	-0.0015638774564592263	0.0015638774564592263
GO:0055035	0.0	0.0	0.0	0.0
GO:0042025	0.0	0.0	0.0	0.0
GO:0005739	0.08535688005886681	0.10850368936736422	-0.023146809308497412	0.023146809308497412
GO:0005774	0.0	0.0	0.0	0.0
GO:0030659	0.00613195977434388	0.0059271803556308214	0.00020477941871305857	0.00020477941871305857
GO:0043227	0.4868776060829041	0.628281117696867	-0.14140351161396292	0.14140351161396292
GO:0005681	0.008094186902133923	0.018870206846498126	-0.010776019944364203	0.010776019944364203
GO:0030312	0.02447878341918077	0.02032176121930567	0.004157022199875099	0.004157022199875099
GO:0031966	0.03399558498896247	0.03653078504898996	-0.0025352000600274913	0.0025352000600274913
GO:0097708	0.08432671081677705	0.09205273980887868	-0.007726028992101633	0.007726028992101633
GO:1990904	0.02855040470934511	0.06302165235272772	-0.03447124764338261	0.03447124764338261
GO:0015934	0.003335786117243071	0.007983549050441515	-0.004647762933198444	0.004647762933198444
GO:0043232	0.13367672308069659	0.24156284020805613	-0.10788611712735954	0.10788611712735954
GO:1905368	0.0028452293352955603	0.0035079230676182413	-0.000662693732322681	0.000662693732322681
GO:0000139	0.025067451557517783	0.021168501270110076	0.003898950287407707	0.003898950287407707
GO:0098797	0.019180770174147658	0.01596709810088303	0.0032136720732646278	0.0032136720732646278
GO:0070013	0.025116507235712533	0.03229708479496794	-0.00718057755925541	0.00718057755925541
GO:0140513	0.048319843021829775	0.09447199709689126	-0.046152154075061486	0.046152154075061486
GO:0099513	0.0	0.0	0.0	0.0
GO:0035770	0.012852587687024773	0.02395064715132454	-0.01109805946429977	0.01109805946429977
GO:0099240	0.011969585479519254	0.0071368089996371115	0.004832776479882142	0.004832776479882142
GO:0016021	0.29193034093696346	0.06023950647151324	0.23169083446545022	0.23169083446545022
GO:0098803	4.905567819475104e-05	0.00012096286440062901	-7.190718620587796e-05	7.190718620587796e-05
GO:0031300	0.018543046357615896	0.007378734728438369	0.011164311629177526	0.011164311629177526
GO:0031226	0.014863870493009567	0.008104511914842143	0.006759358578167424	0.006759358578167424
GO:0032991	0.283934265391219	0.3989355267932745	-0.11500126140205547	0.11500126140205547
GO:0070161	0.056806475349521705	0.07354542155558244	-0.016738946206060736	0.016738946206060736
GO:0065010	0.005199901888643611	0.005443328898028305	-0.00024342700938469446	0.00024342700938469446
GO:0031410	0.08408143242580329	0.09181081408007742	-0.007729381654274128	0.007729381654274128
GO:0005654	0.15908756438557764	0.26454578444417565	-0.105458220058598	0.105458220058598
GO:0005575	0.9618837380426785	0.9602032176121931	0.0016805204304853882	0.0016805204304853882
GO:0032993	0.008682855040470935	0.01596709810088303	-0.007284243060412095	0.007284243060412095
GO:0018995	0.0005396124601422615	0.0009677029152050321	-0.00042809045506277056	0.00042809045506277056
GO:0030430	0.0	0.0	0.0	0.0
GO:0031984	0.014373313711062055	0.01463650659247611	-0.0002631928814140552	0.0002631928814140552
GO:0099503	0.01972038263428992	0.017418652473690576	0.0023017301605993447	0.0023017301605993447
